# Supplementary material for: LED-pump-X-ray-multiprobe crystallography for sub-second timescales
Source: Commun Chem. 2022 Aug 26;5:102. doi: 10.1038/s42004-022-00716-1 (PMC9814726; doi:10.1038/s42004-022-00716-1)
Supplement: Supplementary file 10 — Supplementary Data 1 [file 42004_2022_716_MOESM10_ESM.zip › CIFs/0-8s_280K/280K_0-8s_t4_excit.cif]

data_global

# SUBMISSION DETAILS
 
_publ_contact_author_name       'Hatcher, Lauren'
_publ_contact_author_address
;
School of Chemistry
Cardiff University
Main Building
Park Place 
Cardiff
CF10 3AT
United Kingdom
;
_publ_contact_author_email       'HatcherL1@cardiff.ac.uk'
_publ_requested_category          FM
_publ_section_comment
; 
?
;
_publ_section_references
;
Diamond General Data Aquisition (GDA) software: http://www.opengda.org/

XIA2: Winter, G. (2010) J. Appl. Cryst. 43, 186-190.
POINTLESS: Evans, P. (2006) Acta Cryst. D62, 72-82.
AIMLESS: Evans, P. R. and Murshudov, G. N. (2013) Acta Cryst. D69, 1204-1214.
DIALS: Winter, G., et al. Acta Cryst. (2018) D74, 85-97.
CCP4: Winn, M. D. et al. (2011) Acta Cryst. D67, 235-242.
   
SHELXL: Sheldrick G. M. (2015). Acta Cryst. C71, 3-8.
SHELXT:	Sheldrick, G. M. (2015). Acta Cryst. A71, 3-8.
 
OLEX2: Dolomanov, O.V.; Bourhis, L.J.; Gildea, R.J.; Howard, J.A.K.; Puschmann,
 H., OLEX2: A complete structure solution, refinement and analysis program 
 (2009). J. Appl. Cryst., 42, 339-341.

MERCURY: Macrae, C. F., Bruno, I. J., Chisholm, J. A., Edgington,
P. R., McCabe, P., Pidcock, E., Rodriguez-Monge, L., Taylor, R.,
van de Streek, J. & Wood, P. A. (2008). J. Appl. Cryst. 41, 466-470.
;

####
 
data_280K_0-8s_t4_excit
 
_audit_creation_method            'SHELXL-2018/3'
_shelx_SHELXL_version_number      '2018/3'
_chemical_name_systematic         
;
Nitro-(N,N,N',N'-tetrabutyldiethylenetriamine)palladium(II)
tetraphenylborate, tetrahydrofuran solvate
;
_chemical_name_common             ?
_chemical_melting_point           ?
_chemical_formula_moiety          
;
C20 H45 N4 O2 Pd, C24 H20 B, C4 H8 O
;
_chemical_formula_sum            'C48 H73 B N4 O3 Pd' 
_chemical_formula_weight          871.31

loop_
 _atom_type_symbol
 _atom_type_description
 _atom_type_scat_dispersion_real
 _atom_type_scat_dispersion_imag
 _atom_type_scat_source
 'C'  'C'   0.0010   0.0010
 'International Tables Vol C Tables 4.2.6.8 and 6.1.1.4'
 'H'  'H'   0.0000   0.0000
 'International Tables Vol C Tables 4.2.6.8 and 6.1.1.4'
 'B'  'B'   0.0000   0.0000
 'International Tables Vol C Tables 4.2.6.8 and 6.1.1.4'
 'N'  'N'   0.0030   0.0020
 'International Tables Vol C Tables 4.2.6.8 and 6.1.1.4'
 'O'  'O'   0.0050   0.0030
 'International Tables Vol C Tables 4.2.6.8 and 6.1.1.4'
 'Pd'  'Pd'  -2.5040   0.6150
 'International Tables Vol C Tables 4.2.6.8 and 6.1.1.4'
 
_space_group_crystal_system       monoclinic
_space_group_IT_number            14
_space_group_name_H-M_alt         'P 21/n'
_space_group_name_Hall            '-P 2yn'
 
_shelx_space_group_comment
;
The symmetry employed for this shelxl refinement is uniquely defined
by the following loop, which should always be used as a source of
symmetry information in preference to the above space-group names.
They are only intended as comments.
;
 
loop_
 _space_group_symop_operation_xyz
 'x, y, z'
 '-x+1/2, y+1/2, -z+1/2'
 '-x, -y, -z'
 'x-1/2, -y-1/2, z-1/2'
 
_cell_length_a                    11.6799(4)
_cell_length_b                    13.5938(5)
_cell_length_c                    30.2110(10)
_cell_angle_alpha                 90
_cell_angle_beta                  93.319(3)
_cell_angle_gamma                 90
_cell_volume                      4788.7(3)
_cell_formula_units_Z             4
_cell_measurement_temperature     280(2)
_cell_measurement_reflns_used     7373
_cell_measurement_theta_max       19.9717746208
_cell_measurement_theta_min       1.25269572975
 
_exptl_crystal_description        Plate
_exptl_crystal_colour             Yellow
_exptl_crystal_density_meas       ?
_exptl_crystal_density_method     ?
_exptl_crystal_density_diffrn     1.209          
_exptl_crystal_F_000              1856
_exptl_transmission_factor_min    ?
_exptl_transmission_factor_max    ?
_exptl_crystal_size_max           0.100
_exptl_crystal_size_mid           0.100
_exptl_crystal_size_min           0.050
_exptl_absorpt_coefficient_mu     0.201
_shelx_estimated_absorpt_T_min    0.980
_shelx_estimated_absorpt_T_max    0.990
_exptl_absorpt_correction_T_min   0.995478259382
_exptl_absorpt_correction_T_max   1.0
_exptl_absorpt_correction_type    empirical
_exptl_absorpt_process_details    
;
CCP4 7.0.058: AIMLESS, version 0.7.1 : 27/03/18
Scaling & analysis of unmerged intensities, absorption correction using spherical harmonics
;
_exptl_absorpt_special_details    ?
_diffrn_ambient_temperature       280(2)
_diffrn_radiation_wavelength      0.534
_diffrn_measurement_device_type   'Photon counting pixel array'
_diffrn_radiation_type            Synchrotron
_diffrn_measurement_method        'shutterless scans'
_diffrn_radiation_source          'Diamond Light Source Beamline I19-2'
_diffrn_radiation_monochromator   'Silicon 111'
_diffrn_detector_area_resol_mean  ?
_diffrn_reflns_number             27786
_diffrn_reflns_av_unetI/netI      0.1039
_diffrn_reflns_av_R_equivalents   0.0797
_diffrn_reflns_limit_h_min        -14
_diffrn_reflns_limit_h_max        14
_diffrn_reflns_limit_k_min        -13
_diffrn_reflns_limit_k_max        16
_diffrn_reflns_limit_l_min        -37
_diffrn_reflns_limit_l_max        37
_diffrn_reflns_theta_min          1.379
_diffrn_reflns_theta_max          19.495
_diffrn_reflns_theta_full         18.687
_diffrn_measured_fraction_theta_max   0.959
_diffrn_measured_fraction_theta_full  0.965
_diffrn_reflns_Laue_measured_fraction_max    0.959
_diffrn_reflns_Laue_measured_fraction_full   0.965
_diffrn_reflns_point_group_measured_fraction_max   0.959
_diffrn_reflns_point_group_measured_fraction_full  0.965
_reflns_number_total              9400
_reflns_number_gt                 4999
_reflns_threshold_expression      'I > 2\s(I)'
_reflns_Friedel_coverage          0.000
_reflns_Friedel_fraction_max      .
_reflns_Friedel_fraction_full     .
 
_reflns_special_details
;
 Reflections were merged by SHELXL according to the crystal
 class for the calculation of statistics and refinement.
 
 _reflns_Friedel_fraction is defined as the number of unique
 Friedel pairs measured divided by the number that would be
 possible theoretically, ignoring centric projections and
 systematic absences.
;
 
_computing_data_collection        'Diamond GDA (http://www.opengda.org/)'
_computing_cell_refinement        'DIALS (Winter, 2018)'
_computing_data_reduction         'XIA2 (Winter 2010)'
_computing_structure_solution     'SHELXT (Sheldrick, 2015)'
_computing_structure_refinement   'SHELXL (Sheldrick, 2015)'
_computing_molecular_graphics     'OLEX2 (Dolomanov et al., 2009)'
_computing_publication_material   'MERCURY (Macrae et al., 2008)'
_refine_special_details           ?
_refine_ls_structure_factor_coef  Fsqd
_refine_ls_matrix_type            full
_refine_ls_weighting_scheme       calc
_refine_ls_weighting_details
'w=1/[\s^2^(Fo^2^)+(0.0492P)^2^] where P=(Fo^2^+2Fc^2^)/3'
_atom_sites_solution_primary      ?
_atom_sites_solution_secondary    ?
_atom_sites_solution_hydrogens    geom
_refine_ls_hydrogen_treatment     constr
_refine_ls_extinction_method      none
_refine_ls_extinction_coef        .
_refine_ls_number_reflns          9400
_refine_ls_number_parameters      526
_refine_ls_number_restraints      491
_refine_ls_R_factor_all           0.1096
_refine_ls_R_factor_gt            0.0584
_refine_ls_wR_factor_ref          0.1350
_refine_ls_wR_factor_gt           0.1167
_refine_ls_goodness_of_fit_ref    0.923
_refine_ls_restrained_S_all       0.926
_refine_ls_shift/su_max           0.001
_refine_ls_shift/su_mean          0.000
 
loop_
 _atom_site_label
 _atom_site_type_symbol
 _atom_site_fract_x
 _atom_site_fract_y
 _atom_site_fract_z
 _atom_site_U_iso_or_equiv
 _atom_site_adp_type
 _atom_site_occupancy
 _atom_site_site_symmetry_order  
 _atom_site_calc_flag
 _atom_site_refinement_flags_posn
 _atom_site_refinement_flags_adp
 _atom_site_refinement_flags_occupancy
 _atom_site_disorder_assembly
 _atom_site_disorder_group
Pd1 Pd 0.33964(2) 0.77525(2) 0.34675(2) 0.05159(14) Uani 1 1 d D . . . .
N2 N 0.3457(3) 0.9275(2) 0.33781(10) 0.0608(8) Uani 1 1 d . . . . .
N3 N 0.4542(2) 0.7987(2) 0.39831(10) 0.0517(8) Uani 1 1 d . . . . .
H3 H 0.531198 0.788390 0.387941 0.062 Uiso 1 1 calc R U . . .
N4 N 0.3310(2) 0.6319(2) 0.37152(10) 0.0542(8) Uani 1 1 d . . . . .
C1 C 0.4417(3) 0.9631(3) 0.36972(13) 0.0678(11) Uani 1 1 d . . . . .
H1A H 0.514489 0.957187 0.356046 0.081 Uiso 1 1 calc R U . . .
H1B H 0.429843 1.031800 0.376757 0.081 Uiso 1 1 calc R U . . .
C2 C 0.4443(4) 0.9030(3) 0.41133(13) 0.0677(11) Uani 1 1 d . . . . .
H2A H 0.509201 0.921912 0.430963 0.081 Uiso 1 1 calc R U . . .
H2B H 0.374568 0.913315 0.426679 0.081 Uiso 1 1 calc R U . . .
C3 C 0.4339(3) 0.7237(3) 0.43239(13) 0.0570(9) Uani 1 1 d . . . . .
H3A H 0.364888 0.739127 0.447364 0.068 Uiso 1 1 calc R U . . .
H3B H 0.497988 0.721664 0.454278 0.068 Uiso 1 1 calc R U . . .
C4 C 0.4211(3) 0.6263(3) 0.40920(12) 0.0567(10) Uani 1 1 d . . . . .
H4A H 0.399751 0.576471 0.430165 0.068 Uiso 1 1 calc R U . . .
H4B H 0.493873 0.607411 0.397811 0.068 Uiso 1 1 calc R U . . .
C5 C 0.2314(3) 0.9651(3) 0.35143(15) 0.0750(12) Uani 1 1 d . . . . .
H5A H 0.171743 0.934119 0.332583 0.090 Uiso 1 1 calc R U . . .
H5B H 0.221339 0.943389 0.381541 0.090 Uiso 1 1 calc R U . . .
C6 C 0.2122(4) 1.0749(3) 0.34965(17) 0.0979(16) Uani 1 1 d . . . . .
H6A H 0.219030 1.097736 0.319500 0.117 Uiso 1 1 calc R U . . .
H6B H 0.271045 1.107308 0.368366 0.117 Uiso 1 1 calc R U . . .
C7 C 0.0949(4) 1.1027(4) 0.3650(2) 0.130(2) Uani 1 1 d . . . . .
H7A H 0.036682 1.064319 0.348566 0.156 Uiso 1 1 calc R U . . .
H7B H 0.091426 1.086681 0.396133 0.156 Uiso 1 1 calc R U . . .
C8 C 0.0700(6) 1.2085(5) 0.3585(3) 0.195(4) Uani 1 1 d . . . . .
H8A H 0.039272 1.219279 0.328680 0.293 Uiso 1 1 calc R U . . .
H8B H 0.139360 1.245680 0.363466 0.293 Uiso 1 1 calc R U . . .
H8C H 0.015030 1.229185 0.378982 0.293 Uiso 1 1 calc R U . . .
C9 C 0.3654(3) 0.9599(3) 0.29172(13) 0.0674(11) Uani 1 1 d . . . . .
H9A H 0.374215 1.030883 0.291687 0.081 Uiso 1 1 calc R U . . .
H9B H 0.297693 0.944264 0.272935 0.081 Uiso 1 1 calc R U . . .
C10 C 0.4679(3) 0.9150(3) 0.27169(14) 0.0765(12) Uani 1 1 d . . . . .
H10A H 0.464758 0.844017 0.274654 0.092 Uiso 1 1 calc R U . . .
H10B H 0.537303 0.937965 0.287611 0.092 Uiso 1 1 calc R U . . .
C11 C 0.4717(4) 0.9420(4) 0.22287(15) 0.0995(16) Uani 1 1 d . . . . .
H11A H 0.407294 0.911319 0.206514 0.119 Uiso 1 1 calc R U . . .
H11B H 0.463346 1.012657 0.219734 0.119 Uiso 1 1 calc R U . . .
C12 C 0.5790(5) 0.9112(5) 0.20323(18) 0.141(2) Uani 1 1 d . . . . .
H12A H 0.579178 0.934526 0.173250 0.211 Uiso 1 1 calc R U . . .
H12B H 0.584055 0.840675 0.203455 0.211 Uiso 1 1 calc R U . . .
H12C H 0.643450 0.938270 0.220234 0.211 Uiso 1 1 calc R U . . .
C13 C 0.2125(3) 0.6245(3) 0.38868(14) 0.0613(11) Uani 1 1 d . . . . .
H13A H 0.157237 0.637207 0.364115 0.074 Uiso 1 1 calc R U . . .
H13B H 0.204382 0.676719 0.410168 0.074 Uiso 1 1 calc R U . . .
C14 C 0.1801(3) 0.5287(3) 0.41004(15) 0.0758(13) Uani 1 1 d . . . . .
H14A H 0.187826 0.475410 0.389074 0.091 Uiso 1 1 calc R U . . .
H14B H 0.232407 0.516070 0.435517 0.091 Uiso 1 1 calc R U . . .
C15 C 0.0591(3) 0.5306(3) 0.42467(17) 0.0852(14) Uani 1 1 d . . . . .
H15A H 0.052325 0.584129 0.445581 0.102 Uiso 1 1 calc R U . . .
H15B H 0.007714 0.544646 0.399078 0.102 Uiso 1 1 calc R U . . .
C16 C 0.0205(4) 0.4377(3) 0.44576(17) 0.0987(17) Uani 1 1 d . . . . .
H16A H 0.018378 0.385515 0.424315 0.148 Uiso 1 1 calc R U . . .
H16B H -0.054640 0.447080 0.456312 0.148 Uiso 1 1 calc R U . . .
H16C H 0.073147 0.420884 0.470179 0.148 Uiso 1 1 calc R U . . .
C17 C 0.3497(3) 0.5510(3) 0.33914(13) 0.0658(11) Uani 1 1 d . . . . .
H17A H 0.354603 0.489097 0.355078 0.079 Uiso 1 1 calc R U . . .
H17B H 0.283460 0.547540 0.318281 0.079 Uiso 1 1 calc R U . . .
C18 C 0.4549(4) 0.5626(3) 0.31371(14) 0.0808(13) Uani 1 1 d . . . . .
H18A H 0.522080 0.563185 0.334154 0.097 Uiso 1 1 calc R U . . .
H18B H 0.451734 0.625031 0.298113 0.097 Uiso 1 1 calc R U . . .
C19 C 0.4655(5) 0.4787(4) 0.28023(19) 0.127(2) Uani 1 1 d . . . . .
H19A H 0.459796 0.416514 0.295697 0.152 Uiso 1 1 calc R U . . .
H19B H 0.401428 0.482507 0.258395 0.152 Uiso 1 1 calc R U . . .
C20 C 0.5699(5) 0.4793(5) 0.2576(2) 0.166(3) Uani 1 1 d . . . . .
H20A H 0.574492 0.420599 0.240140 0.249 Uiso 1 1 calc R U . . .
H20B H 0.634075 0.482006 0.278895 0.249 Uiso 1 1 calc R U . . .
H20C H 0.571104 0.535837 0.238559 0.249 Uiso 1 1 calc R U . . .
C21 C 0.6559(3) 0.3745(3) 0.42704(13) 0.0558(9) Uani 1 1 d . . . . .
C22 C 0.7090(3) 0.4243(3) 0.39376(15) 0.0692(12) Uani 1 1 d . . . . .
H22 H 0.725673 0.389883 0.368306 0.083 Uiso 1 1 calc R U . . .
C23 C 0.7380(4) 0.5223(4) 0.39677(19) 0.0882(15) Uani 1 1 d . . . . .
H23 H 0.773404 0.552773 0.373616 0.106 Uiso 1 1 calc R U . . .
C24 C 0.7149(4) 0.5749(4) 0.43366(19) 0.0851(14) Uani 1 1 d . . . . .
H24 H 0.736081 0.640694 0.436118 0.102 Uiso 1 1 calc R U . . .
C25 C 0.6606(3) 0.5300(3) 0.46684(16) 0.0738(12) Uani 1 1 d . . . . .
H25 H 0.643503 0.565391 0.491970 0.089 Uiso 1 1 calc R U . . .
C26 C 0.6310(3) 0.4317(3) 0.46310(14) 0.0627(10) Uani 1 1 d . . . . .
H26 H 0.592485 0.402829 0.485852 0.075 Uiso 1 1 calc R U . . .
C27 C 0.7340(3) 0.2015(3) 0.45863(13) 0.0555(9) Uani 1 1 d . . . . .
C28 C 0.8087(4) 0.2509(3) 0.48809(15) 0.0685(12) Uani 1 1 d . . . . .
H28 H 0.803892 0.319127 0.489452 0.082 Uiso 1 1 calc R U . . .
C29 C 0.8907(4) 0.2037(4) 0.51578(17) 0.0864(14) Uani 1 1 d . . . . .
H29 H 0.937346 0.240315 0.535582 0.104 Uiso 1 1 calc R U . . .
C30 C 0.9031(4) 0.1044(4) 0.51409(18) 0.0907(15) Uani 1 1 d . . . . .
H30 H 0.958127 0.072635 0.532405 0.109 Uiso 1 1 calc R U . . .
C31 C 0.8332(4) 0.0524(4) 0.48498(18) 0.0883(15) Uani 1 1 d . . . . .
H31 H 0.840329 -0.015680 0.483434 0.106 Uiso 1 1 calc R U . . .
C32 C 0.7516(3) 0.1000(3) 0.45769(17) 0.0774(13) Uani 1 1 d . . . . .
H32 H 0.706289 0.062562 0.437762 0.093 Uiso 1 1 calc R U . . .
C33 C 0.5054(3) 0.2304(3) 0.44409(13) 0.0519(9) Uani 1 1 d . . . . .
C34 C 0.4797(3) 0.1454(3) 0.46668(13) 0.0574(10) Uani 1 1 d . . . . .
H34 H 0.538428 0.100744 0.473516 0.069 Uiso 1 1 calc R U . . .
C35 C 0.3698(3) 0.1236(3) 0.47969(13) 0.0667(11) Uani 1 1 d . . . . .
H35 H 0.356424 0.065109 0.494481 0.080 Uiso 1 1 calc R U . . .
C36 C 0.2810(4) 0.1887(3) 0.47067(16) 0.0749(13) Uani 1 1 d . . . . .
H36 H 0.207595 0.174976 0.479386 0.090 Uiso 1 1 calc R U . . .
C37 C 0.3031(4) 0.2734(3) 0.44870(18) 0.0862(15) Uani 1 1 d . . . . .
H37 H 0.244347 0.318302 0.442221 0.103 Uiso 1 1 calc R U . . .
C38 C 0.4129(3) 0.2929(3) 0.43601(16) 0.0764(13) Uani 1 1 d . . . . .
H38 H 0.425233 0.351561 0.421155 0.092 Uiso 1 1 calc R U . . .
C39 C 0.6366(4) 0.2133(3) 0.37481(14) 0.0682(11) Uani 1 1 d . . . . .
C40 C 0.5436(4) 0.2204(3) 0.34450(15) 0.0816(13) Uani 1 1 d . . . . .
H40 H 0.474883 0.244951 0.353963 0.098 Uiso 1 1 calc R U . . .
C41 C 0.5491(6) 0.1918(4) 0.29973(17) 0.1042(17) Uani 1 1 d . . . . .
H41 H 0.484716 0.197350 0.280279 0.125 Uiso 1 1 calc R U . . .
C42 C 0.6485(7) 0.1562(5) 0.2853(2) 0.128(2) Uani 1 1 d . . . . .
H42 H 0.653291 0.138451 0.255749 0.154 Uiso 1 1 calc R U . . .
C43 C 0.7418(6) 0.1466(5) 0.3144(2) 0.151(3) Uani 1 1 d . . . . .
H43 H 0.809945 0.120920 0.304876 0.181 Uiso 1 1 calc R U . . .
C44 C 0.7349(5) 0.1749(4) 0.35781(18) 0.1144(19) Uani 1 1 d . . . . .
H44 H 0.799869 0.167978 0.376874 0.137 Uiso 1 1 calc R U . . .
B1 B 0.6331(4) 0.2558(3) 0.42641(16) 0.0576(10) Uani 1 1 d . . . . .
O3 O 0.6840(13) 0.807(2) 0.3646(9) 0.0956(11) Uani 0.666(15) 1 d D . P A 1
C45 C 0.7281(9) 0.7620(12) 0.3266(4) 0.1016(17) Uani 0.666(15) 1 d D . P A 1
H45A H 0.706406 0.799716 0.300205 0.122 Uiso 0.666(15) 1 calc R U P A 1
H45B H 0.697639 0.695946 0.322905 0.122 Uiso 0.666(15) 1 calc R U P A 1
C46 C 0.8531(8) 0.7588(12) 0.3336(5) 0.120(2) Uani 0.666(15) 1 d D . P A 1
H46A H 0.889365 0.785492 0.308163 0.144 Uiso 0.666(15) 1 calc R U P A 1
H46B H 0.879231 0.691707 0.338390 0.144 Uiso 0.666(15) 1 calc R U P A 1
C47 C 0.8815(8) 0.8204(12) 0.3740(3) 0.120(2) Uani 0.666(15) 1 d D . P A 1
H47A H 0.926607 0.782583 0.396005 0.144 Uiso 0.666(15) 1 calc R U P A 1
H47B H 0.925310 0.877806 0.366286 0.144 Uiso 0.666(15) 1 calc R U P A 1
C48 C 0.7772(8) 0.8489(9) 0.3909(3) 0.1016(17) Uani 0.666(15) 1 d D . P A 1
H48A H 0.771061 0.920052 0.390619 0.122 Uiso 0.666(15) 1 calc R U P A 1
H48B H 0.774261 0.826710 0.421354 0.122 Uiso 0.666(15) 1 calc R U P A 1
O3A O 0.682(3) 0.801(4) 0.3619(17) 0.0956(11) Uani 0.334(15) 1 d D . P A 2
C45A C 0.7480(18) 0.780(2) 0.3241(8) 0.1016(17) Uani 0.334(15) 1 d D . P A 2
H45C H 0.733109 0.828812 0.300938 0.122 Uiso 0.334(15) 1 calc R U P A 2
H45D H 0.729831 0.715473 0.312099 0.122 Uiso 0.334(15) 1 calc R U P A 2
C46A C 0.8688(16) 0.785(2) 0.3416(12) 0.120(2) Uani 0.334(15) 1 d D . P A 2
H46C H 0.922773 0.787700 0.318344 0.144 Uiso 0.334(15) 1 calc R U P A 2
H46D H 0.889133 0.732047 0.362124 0.144 Uiso 0.334(15) 1 calc R U P A 2
C47A C 0.8543(16) 0.881(2) 0.3640(8) 0.120(2) Uani 0.334(15) 1 d D . P A 2
H47C H 0.912685 0.889509 0.387870 0.144 Uiso 0.334(15) 1 calc R U P A 2
H47D H 0.861098 0.934728 0.343040 0.144 Uiso 0.334(15) 1 calc R U P A 2
C48A C 0.7442(16) 0.8811(16) 0.3809(7) 0.1016(17) Uani 0.334(15) 1 d D . P A 2
H48C H 0.705035 0.942341 0.373449 0.122 Uiso 0.334(15) 1 calc R U P A 2
H48D H 0.750476 0.874638 0.412891 0.122 Uiso 0.334(15) 1 calc R U P A 2
O1 O 0.1254(3) 0.7605(3) 0.29897(11) 0.1192(12) Uani 0.882(5) 1 d D . P B 3
O2 O 0.2612(3) 0.7241(2) 0.25949(11) 0.1192(12) Uani 0.882(5) 1 d D . P B 3
N1 N 0.2259(2) 0.74962(13) 0.29424(9) 0.0733(11) Uani 0.882(5) 1 d D . P B 3
O1A O 0.2039(9) 0.7576(2) 0.3038(3) 0.1192(12) Uani 0.118(5) 1 d D . P B 4
O2A O 0.3199(13) 0.7176(3) 0.2564(4) 0.1192(12) Uani 0.118(5) 1 d D . P B 4
N1A N 0.2118(11) 0.7302(2) 0.2629(3) 0.0733(11) Uani 0.118(5) 1 d D . P B 4
 
loop_
 _atom_site_aniso_label
 _atom_site_aniso_U_11
 _atom_site_aniso_U_22
 _atom_site_aniso_U_33
 _atom_site_aniso_U_23
 _atom_site_aniso_U_13
 _atom_site_aniso_U_12
Pd1 0.0521(2) 0.0554(3) 0.0470(2) 0.00127(17) -0.00038(15) -0.00212(16)
N2 0.0671(18) 0.059(2) 0.0557(18) 0.0053(16) 0.0003(14) 0.0010(14)
N3 0.0536(17) 0.0572(17) 0.0439(18) -0.0015(13) 0.0007(14) -0.0031(15)
N4 0.0505(15) 0.057(2) 0.0548(19) -0.0035(14) 0.0014(13) -0.0036(14)
C1 0.078(3) 0.060(3) 0.065(2) 0.0022(19) -0.0063(19) -0.004(2)
C2 0.086(3) 0.056(2) 0.059(2) -0.0026(18) -0.008(2) -0.001(2)
C3 0.063(2) 0.064(2) 0.044(2) 0.0026(15) 0.0013(18) -0.0016(19)
C4 0.052(2) 0.062(2) 0.056(2) 0.0011(18) 0.0002(16) -0.0001(19)
C5 0.075(2) 0.070(3) 0.079(3) 0.000(3) 0.005(2) 0.009(2)
C6 0.117(3) 0.072(3) 0.104(4) -0.007(3) -0.004(3) 0.021(3)
C7 0.115(4) 0.101(4) 0.171(6) -0.034(4) -0.007(4) 0.035(3)
C8 0.166(6) 0.100(4) 0.314(11) -0.052(6) -0.042(7) 0.045(4)
C9 0.076(3) 0.066(3) 0.059(2) 0.014(2) -0.0009(19) -0.007(2)
C10 0.076(3) 0.085(3) 0.069(2) 0.008(2) 0.005(2) -0.008(2)
C11 0.105(3) 0.126(5) 0.069(3) 0.010(3) 0.015(3) -0.009(3)
C12 0.118(4) 0.212(7) 0.096(4) -0.004(5) 0.039(3) -0.005(4)
C13 0.0516(18) 0.063(3) 0.069(3) 0.003(2) 0.0012(18) -0.0042(18)
C14 0.066(2) 0.074(3) 0.089(3) 0.011(2) 0.015(2) -0.005(2)
C15 0.068(2) 0.085(3) 0.105(4) 0.001(3) 0.025(3) -0.010(2)
C16 0.090(3) 0.088(3) 0.122(4) 0.007(3) 0.035(3) -0.011(3)
C17 0.077(3) 0.061(3) 0.059(3) -0.0062(19) 0.0018(19) 0.000(2)
C18 0.082(3) 0.095(4) 0.066(3) -0.009(2) 0.011(2) 0.010(2)
C19 0.136(4) 0.133(5) 0.117(5) -0.048(3) 0.054(4) -0.007(4)
C20 0.167(6) 0.191(7) 0.149(6) -0.042(5) 0.087(5) 0.003(5)
C21 0.054(2) 0.054(2) 0.059(2) 0.0070(16) -0.0020(18) 0.0002(17)
C22 0.065(3) 0.067(2) 0.076(3) 0.014(2) 0.010(2) -0.005(2)
C23 0.072(3) 0.067(3) 0.128(4) 0.023(3) 0.024(3) -0.007(2)
C24 0.070(3) 0.054(3) 0.130(4) 0.015(2) -0.005(3) 0.000(2)
C25 0.076(3) 0.057(2) 0.087(3) -0.004(2) -0.014(2) 0.008(2)
C26 0.075(3) 0.055(2) 0.057(2) 0.0062(19) -0.005(2) 0.006(2)
C27 0.053(2) 0.053(2) 0.061(2) 0.0036(18) 0.0164(16) 0.0021(16)
C28 0.063(2) 0.062(3) 0.080(3) -0.005(2) 0.0014(18) 0.0098(18)
C29 0.078(3) 0.087(3) 0.092(3) -0.006(3) -0.013(2) 0.019(2)
C30 0.064(3) 0.086(3) 0.121(4) 0.010(3) -0.003(2) 0.021(2)
C31 0.065(3) 0.065(3) 0.135(4) 0.010(3) 0.006(2) 0.012(2)
C32 0.057(2) 0.055(2) 0.120(4) -0.004(2) 0.002(2) 0.0004(19)
C33 0.0576(17) 0.049(2) 0.049(2) -0.0027(18) 0.0007(17) 0.0022(15)
C34 0.0636(19) 0.052(2) 0.056(3) -0.0005(18) 0.0006(19) -0.0024(18)
C35 0.066(2) 0.069(3) 0.065(3) 0.009(2) 0.002(2) -0.0065(18)
C36 0.061(2) 0.066(3) 0.098(4) -0.002(2) 0.008(2) -0.0052(18)
C37 0.062(2) 0.064(3) 0.133(4) 0.010(3) 0.007(3) 0.005(2)
C38 0.063(2) 0.059(3) 0.107(4) 0.016(3) 0.004(2) 0.0062(18)
C39 0.086(3) 0.065(3) 0.054(2) -0.002(2) 0.0099(17) -0.008(2)
C40 0.110(3) 0.072(3) 0.061(2) 0.006(2) -0.008(2) -0.019(3)
C41 0.162(5) 0.090(4) 0.058(2) 0.004(3) -0.010(3) -0.043(3)
C42 0.204(6) 0.116(5) 0.066(4) -0.010(4) 0.026(3) -0.027(4)
C43 0.185(6) 0.189(7) 0.082(3) -0.033(4) 0.038(3) 0.028(5)
C44 0.114(3) 0.155(5) 0.076(3) -0.023(3) 0.024(3) 0.021(3)
B1 0.064(2) 0.055(2) 0.054(2) 0.0036(19) 0.0069(18) -0.0008(18)
O3 0.078(2) 0.108(4) 0.102(3) -0.012(2) 0.014(2) -0.0052(18)
C45 0.091(2) 0.113(5) 0.101(3) -0.017(3) 0.012(2) -0.006(2)
C46 0.088(2) 0.139(7) 0.135(5) -0.026(4) 0.015(2) -0.010(3)
C47 0.088(2) 0.139(7) 0.135(5) -0.026(4) 0.015(2) -0.010(3)
C48 0.091(2) 0.113(5) 0.101(3) -0.017(3) 0.012(2) -0.006(2)
O3A 0.078(2) 0.108(4) 0.102(3) -0.012(2) 0.014(2) -0.0052(18)
C45A 0.091(2) 0.113(5) 0.101(3) -0.017(3) 0.012(2) -0.006(2)
C46A 0.088(2) 0.139(7) 0.135(5) -0.026(4) 0.015(2) -0.010(3)
C47A 0.088(2) 0.139(7) 0.135(5) -0.026(4) 0.015(2) -0.010(3)
C48A 0.091(2) 0.113(5) 0.101(3) -0.017(3) 0.012(2) -0.006(2)
O1 0.0694(19) 0.206(3) 0.0807(17) -0.0268(18) -0.0137(16) 0.0014(18)
O2 0.0694(19) 0.206(3) 0.0807(17) -0.0268(18) -0.0137(16) 0.0014(18)
N1 0.0701(19) 0.081(3) 0.067(2) 0.012(2) -0.008(2) -0.0023(19)
O1A 0.0694(19) 0.206(3) 0.0807(17) -0.0268(18) -0.0137(16) 0.0014(18)
O2A 0.0694(19) 0.206(3) 0.0807(17) -0.0268(18) -0.0137(16) 0.0014(18)
N1A 0.0701(19) 0.081(3) 0.067(2) 0.012(2) -0.008(2) -0.0023(19)
 
_geom_special_details
;
 All esds (except the esd in the dihedral angle between two l.s. planes)
 are estimated using the full covariance matrix.  The cell esds are taken
 into account individually in the estimation of esds in distances, angles
 and torsion angles; correlations between esds in cell parameters are only
 used when they are defined by crystal symmetry.  An approximate (isotropic)
 treatment of cell esds is used for estimating esds involving l.s. planes.
;
 
loop_
 _geom_bond_atom_site_label_1
 _geom_bond_atom_site_label_2
 _geom_bond_distance
 _geom_bond_site_symmetry_2
 _geom_bond_publ_flag
Pd1 O1A 2.003(9) . ?
Pd1 N3 2.019(3) . ?
Pd1 N1 2.039(3) . ?
Pd1 N2 2.089(3) . ?
Pd1 N4 2.092(3) . ?
N2 C9 1.491(5) . ?
N2 C5 1.510(4) . ?
N2 C1 1.515(5) . ?
N3 C2 1.478(5) . ?
N3 C3 1.479(5) . ?
N3 H3 0.9800 . ?
N4 C17 1.496(5) . ?
N4 C4 1.507(4) . ?
N4 C13 1.509(4) . ?
C1 C2 1.497(5) . ?
C1 H1A 0.9700 . ?
C1 H1B 0.9700 . ?
C2 H2A 0.9700 . ?
C2 H2B 0.9700 . ?
C3 C4 1.501(5) . ?
C3 H3A 0.9700 . ?
C3 H3B 0.9700 . ?
C4 H4A 0.9700 . ?
C4 H4B 0.9700 . ?
C5 C6 1.509(6) . ?
C5 H5A 0.9700 . ?
C5 H5B 0.9700 . ?
C6 C7 1.519(6) . ?
C6 H6A 0.9700 . ?
C6 H6B 0.9700 . ?
C7 C8 1.478(7) . ?
C7 H7A 0.9700 . ?
C7 H7B 0.9700 . ?
C8 H8A 0.9600 . ?
C8 H8B 0.9600 . ?
C8 H8C 0.9600 . ?
C9 C10 1.502(5) . ?
C9 H9A 0.9700 . ?
C9 H9B 0.9700 . ?
C10 C11 1.523(6) . ?
C10 H10A 0.9700 . ?
C10 H10B 0.9700 . ?
C11 C12 1.478(6) . ?
C11 H11A 0.9700 . ?
C11 H11B 0.9700 . ?
C12 H12A 0.9600 . ?
C12 H12B 0.9600 . ?
C12 H12C 0.9600 . ?
C13 C14 1.512(5) . ?
C13 H13A 0.9700 . ?
C13 H13B 0.9700 . ?
C14 C15 1.504(5) . ?
C14 H14A 0.9700 . ?
C14 H14B 0.9700 . ?
C15 C16 1.496(6) . ?
C15 H15A 0.9700 . ?
C15 H15B 0.9700 . ?
C16 H16A 0.9600 . ?
C16 H16B 0.9600 . ?
C16 H16C 0.9600 . ?
C17 C18 1.495(5) . ?
C17 H17A 0.9700 . ?
C17 H17B 0.9700 . ?
C18 C19 1.535(6) . ?
C18 H18A 0.9700 . ?
C18 H18B 0.9700 . ?
C19 C20 1.432(6) . ?
C19 H19A 0.9700 . ?
C19 H19B 0.9700 . ?
C20 H20A 0.9600 . ?
C20 H20B 0.9600 . ?
C20 H20C 0.9600 . ?
C21 C26 1.383(5) . ?
C21 C22 1.387(5) . ?
C21 B1 1.635(6) . ?
C22 C23 1.378(6) . ?
C22 H22 0.9300 . ?
C23 C24 1.364(6) . ?
C23 H23 0.9300 . ?
C24 C25 1.361(6) . ?
C24 H24 0.9300 . ?
C25 C26 1.383(5) . ?
C25 H25 0.9300 . ?
C26 H26 0.9300 . ?
C27 C28 1.384(5) . ?
C27 C32 1.396(5) . ?
C27 B1 1.658(6) . ?
C28 C29 1.392(6) . ?
C28 H28 0.9300 . ?
C29 C30 1.358(6) . ?
C29 H29 0.9300 . ?
C30 C31 1.363(6) . ?
C30 H30 0.9300 . ?
C31 C32 1.384(6) . ?
C31 H31 0.9300 . ?
C32 H32 0.9300 . ?
C33 C34 1.383(5) . ?
C33 C38 1.385(5) . ?
C33 B1 1.650(6) . ?
C34 C35 1.397(5) . ?
C34 H34 0.9300 . ?
C35 C36 1.378(5) . ?
C35 H35 0.9300 . ?
C36 C37 1.362(6) . ?
C36 H36 0.9300 . ?
C37 C38 1.385(5) . ?
C37 H37 0.9300 . ?
C38 H38 0.9300 . ?
C39 C40 1.383(6) . ?
C39 C44 1.387(6) . ?
C39 B1 1.666(6) . ?
C40 C41 1.412(6) . ?
C40 H40 0.9300 . ?
C41 C42 1.353(8) . ?
C41 H41 0.9300 . ?
C42 C43 1.367(8) . ?
C42 H42 0.9300 . ?
C43 C44 1.372(7) . ?
C43 H43 0.9300 . ?
C44 H44 0.9300 . ?
O3 C45 1.423(9) . ?
O3 C48 1.428(13) . ?
C45 C46 1.464(9) . ?
C45 H45A 0.9700 . ?
C45 H45B 0.9700 . ?
C46 C47 1.501(11) . ?
C46 H46A 0.9700 . ?
C46 H46B 0.9700 . ?
C47 C48 1.402(8) . ?
C47 H47A 0.9700 . ?
C47 H47B 0.9700 . ?
C48 H48A 0.9700 . ?
C48 H48B 0.9700 . ?
O3A C48A 1.42(2) . ?
O3A C45A 1.444(15) . ?
C45A C46A 1.480(15) . ?
C45A H45C 0.9700 . ?
C45A H45D 0.9700 . ?
C46A C47A 1.489(16) . ?
C46A H46C 0.9700 . ?
C46A H46D 0.9700 . ?
C47A C48A 1.411(14) . ?
C47A H47C 0.9700 . ?
C47A H47D 0.9700 . ?
C48A H48C 0.9700 . ?
C48A H48D 0.9700 . ?
O1 N1 1.2004(10) . ?
O2 N1 1.2011(10) . ?
O1A N1A 1.3001(10) . ?
O2A N1A 1.3003(10) . ?
 
loop_
 _geom_angle_atom_site_label_1
 _geom_angle_atom_site_label_2
 _geom_angle_atom_site_label_3
 _geom_angle
 _geom_angle_site_symmetry_1
 _geom_angle_site_symmetry_3
 _geom_angle_publ_flag
O1A Pd1 N3 169.2(3) . . ?
N3 Pd1 N1 178.95(12) . . ?
O1A Pd1 N2 93.82(11) . . ?
N3 Pd1 N2 85.24(12) . . ?
N1 Pd1 N2 95.40(10) . . ?
O1A Pd1 N4 93.85(10) . . ?
N3 Pd1 N4 85.12(12) . . ?
N1 Pd1 N4 94.38(10) . . ?
N2 Pd1 N4 166.38(12) . . ?
C9 N2 C5 109.9(3) . . ?
C9 N2 C1 110.6(3) . . ?
C5 N2 C1 110.6(3) . . ?
C9 N2 Pd1 115.0(2) . . ?
C5 N2 Pd1 105.3(2) . . ?
C1 N2 Pd1 105.3(2) . . ?
C2 N3 C3 117.3(3) . . ?
C2 N3 Pd1 107.4(2) . . ?
C3 N3 Pd1 107.6(2) . . ?
C2 N3 H3 108.1 . . ?
C3 N3 H3 108.1 . . ?
Pd1 N3 H3 108.1 . . ?
C17 N4 C4 109.6(3) . . ?
C17 N4 C13 110.3(3) . . ?
C4 N4 C13 110.6(3) . . ?
C17 N4 Pd1 116.0(2) . . ?
C4 N4 Pd1 105.7(2) . . ?
C13 N4 Pd1 104.4(2) . . ?
C2 C1 N2 109.8(3) . . ?
C2 C1 H1A 109.7 . . ?
N2 C1 H1A 109.7 . . ?
C2 C1 H1B 109.7 . . ?
N2 C1 H1B 109.7 . . ?
H1A C1 H1B 108.2 . . ?
N3 C2 C1 107.3(3) . . ?
N3 C2 H2A 110.3 . . ?
C1 C2 H2A 110.3 . . ?
N3 C2 H2B 110.3 . . ?
C1 C2 H2B 110.3 . . ?
H2A C2 H2B 108.5 . . ?
N3 C3 C4 107.4(3) . . ?
N3 C3 H3A 110.2 . . ?
C4 C3 H3A 110.2 . . ?
N3 C3 H3B 110.2 . . ?
C4 C3 H3B 110.2 . . ?
H3A C3 H3B 108.5 . . ?
C3 C4 N4 110.8(3) . . ?
C3 C4 H4A 109.5 . . ?
N4 C4 H4A 109.5 . . ?
C3 C4 H4B 109.5 . . ?
N4 C4 H4B 109.5 . . ?
H4A C4 H4B 108.1 . . ?
C6 C5 N2 117.2(4) . . ?
C6 C5 H5A 108.0 . . ?
N2 C5 H5A 108.0 . . ?
C6 C5 H5B 108.0 . . ?
N2 C5 H5B 108.0 . . ?
H5A C5 H5B 107.2 . . ?
C5 C6 C7 111.7(4) . . ?
C5 C6 H6A 109.3 . . ?
C7 C6 H6A 109.3 . . ?
C5 C6 H6B 109.3 . . ?
C7 C6 H6B 109.3 . . ?
H6A C6 H6B 107.9 . . ?
C8 C7 C6 112.1(6) . . ?
C8 C7 H7A 109.2 . . ?
C6 C7 H7A 109.2 . . ?
C8 C7 H7B 109.2 . . ?
C6 C7 H7B 109.2 . . ?
H7A C7 H7B 107.9 . . ?
C7 C8 H8A 109.5 . . ?
C7 C8 H8B 109.5 . . ?
H8A C8 H8B 109.5 . . ?
C7 C8 H8C 109.5 . . ?
H8A C8 H8C 109.5 . . ?
H8B C8 H8C 109.5 . . ?
N2 C9 C10 115.2(3) . . ?
N2 C9 H9A 108.5 . . ?
C10 C9 H9A 108.5 . . ?
N2 C9 H9B 108.5 . . ?
C10 C9 H9B 108.5 . . ?
H9A C9 H9B 107.5 . . ?
C9 C10 C11 111.2(4) . . ?
C9 C10 H10A 109.4 . . ?
C11 C10 H10A 109.4 . . ?
C9 C10 H10B 109.4 . . ?
C11 C10 H10B 109.4 . . ?
H10A C10 H10B 108.0 . . ?
C12 C11 C10 113.2(4) . . ?
C12 C11 H11A 108.9 . . ?
C10 C11 H11A 108.9 . . ?
C12 C11 H11B 108.9 . . ?
C10 C11 H11B 108.9 . . ?
H11A C11 H11B 107.8 . . ?
C11 C12 H12A 109.5 . . ?
C11 C12 H12B 109.5 . . ?
H12A C12 H12B 109.5 . . ?
C11 C12 H12C 109.5 . . ?
H12A C12 H12C 109.5 . . ?
H12B C12 H12C 109.5 . . ?
N4 C13 C14 117.4(3) . . ?
N4 C13 H13A 107.9 . . ?
C14 C13 H13A 107.9 . . ?
N4 C13 H13B 107.9 . . ?
C14 C13 H13B 107.9 . . ?
H13A C13 H13B 107.2 . . ?
C15 C14 C13 111.9(3) . . ?
C15 C14 H14A 109.2 . . ?
C13 C14 H14A 109.2 . . ?
C15 C14 H14B 109.2 . . ?
C13 C14 H14B 109.2 . . ?
H14A C14 H14B 107.9 . . ?
C16 C15 C14 114.9(4) . . ?
C16 C15 H15A 108.5 . . ?
C14 C15 H15A 108.5 . . ?
C16 C15 H15B 108.5 . . ?
C14 C15 H15B 108.5 . . ?
H15A C15 H15B 107.5 . . ?
C15 C16 H16A 109.5 . . ?
C15 C16 H16B 109.5 . . ?
H16A C16 H16B 109.5 . . ?
C15 C16 H16C 109.5 . . ?
H16A C16 H16C 109.5 . . ?
H16B C16 H16C 109.5 . . ?
C18 C17 N4 114.5(3) . . ?
C18 C17 H17A 108.6 . . ?
N4 C17 H17A 108.6 . . ?
C18 C17 H17B 108.6 . . ?
N4 C17 H17B 108.6 . . ?
H17A C17 H17B 107.6 . . ?
C17 C18 C19 111.1(4) . . ?
C17 C18 H18A 109.4 . . ?
C19 C18 H18A 109.4 . . ?
C17 C18 H18B 109.4 . . ?
C19 C18 H18B 109.4 . . ?
H18A C18 H18B 108.0 . . ?
C20 C19 C18 114.4(5) . . ?
C20 C19 H19A 108.7 . . ?
C18 C19 H19A 108.7 . . ?
C20 C19 H19B 108.7 . . ?
C18 C19 H19B 108.7 . . ?
H19A C19 H19B 107.6 . . ?
C19 C20 H20A 109.5 . . ?
C19 C20 H20B 109.5 . . ?
H20A C20 H20B 109.5 . . ?
C19 C20 H20C 109.5 . . ?
H20A C20 H20C 109.5 . . ?
H20B C20 H20C 109.5 . . ?
C26 C21 C22 114.8(4) . . ?
C26 C21 B1 121.5(4) . . ?
C22 C21 B1 123.5(4) . . ?
C23 C22 C21 122.9(5) . . ?
C23 C22 H22 118.6 . . ?
C21 C22 H22 118.6 . . ?
C24 C23 C22 120.1(5) . . ?
C24 C23 H23 120.0 . . ?
C22 C23 H23 120.0 . . ?
C25 C24 C23 119.3(5) . . ?
C25 C24 H24 120.3 . . ?
C23 C24 H24 120.3 . . ?
C24 C25 C26 119.8(5) . . ?
C24 C25 H25 120.1 . . ?
C26 C25 H25 120.1 . . ?
C25 C26 C21 123.0(4) . . ?
C25 C26 H26 118.5 . . ?
C21 C26 H26 118.5 . . ?
C28 C27 C32 113.9(4) . . ?
C28 C27 B1 124.2(4) . . ?
C32 C27 B1 121.9(4) . . ?
C27 C28 C29 123.3(4) . . ?
C27 C28 H28 118.3 . . ?
C29 C28 H28 118.3 . . ?
C30 C29 C28 120.5(5) . . ?
C30 C29 H29 119.8 . . ?
C28 C29 H29 119.8 . . ?
C29 C30 C31 118.6(5) . . ?
C29 C30 H30 120.7 . . ?
C31 C30 H30 120.7 . . ?
C30 C31 C32 120.5(5) . . ?
C30 C31 H31 119.8 . . ?
C32 C31 H31 119.8 . . ?
C31 C32 C27 123.2(5) . . ?
C31 C32 H32 118.4 . . ?
C27 C32 H32 118.4 . . ?
C34 C33 C38 114.2(4) . . ?
C34 C33 B1 124.1(3) . . ?
C38 C33 B1 121.6(4) . . ?
C33 C34 C35 123.0(4) . . ?
C33 C34 H34 118.5 . . ?
C35 C34 H34 118.5 . . ?
C36 C35 C34 120.1(4) . . ?
C36 C35 H35 119.9 . . ?
C34 C35 H35 119.9 . . ?
C37 C36 C35 118.5(4) . . ?
C37 C36 H36 120.7 . . ?
C35 C36 H36 120.7 . . ?
C36 C37 C38 120.1(4) . . ?
C36 C37 H37 120.0 . . ?
C38 C37 H37 120.0 . . ?
C33 C38 C37 124.0(4) . . ?
C33 C38 H38 118.0 . . ?
C37 C38 H38 118.0 . . ?
C40 C39 C44 114.6(5) . . ?
C40 C39 B1 122.3(4) . . ?
C44 C39 B1 122.9(4) . . ?
C39 C40 C41 122.5(5) . . ?
C39 C40 H40 118.7 . . ?
C41 C40 H40 118.7 . . ?
C42 C41 C40 119.6(6) . . ?
C42 C41 H41 120.2 . . ?
C40 C41 H41 120.2 . . ?
C41 C42 C43 119.6(6) . . ?
C41 C42 H42 120.2 . . ?
C43 C42 H42 120.2 . . ?
C42 C43 C44 119.9(7) . . ?
C42 C43 H43 120.0 . . ?
C44 C43 H43 120.0 . . ?
C43 C44 C39 123.7(6) . . ?
C43 C44 H44 118.2 . . ?
C39 C44 H44 118.2 . . ?
C21 B1 C33 110.7(3) . . ?
C21 B1 C27 108.8(3) . . ?
C33 B1 C27 110.0(3) . . ?
C21 B1 C39 109.9(3) . . ?
C33 B1 C39 107.6(3) . . ?
C27 B1 C39 109.8(3) . . ?
C45 O3 C48 108.7(8) . . ?
O3 C45 C46 107.5(9) . . ?
O3 C45 H45A 110.2 . . ?
C46 C45 H45A 110.2 . . ?
O3 C45 H45B 110.2 . . ?
C46 C45 H45B 110.2 . . ?
H45A C45 H45B 108.5 . . ?
C45 C46 C47 105.8(8) . . ?
C45 C46 H46A 110.6 . . ?
C47 C46 H46A 110.6 . . ?
C45 C46 H46B 110.6 . . ?
C47 C46 H46B 110.6 . . ?
H46A C46 H46B 108.7 . . ?
C48 C47 C46 107.1(7) . . ?
C48 C47 H47A 110.3 . . ?
C46 C47 H47A 110.3 . . ?
C48 C47 H47B 110.3 . . ?
C46 C47 H47B 110.3 . . ?
H47A C47 H47B 108.5 . . ?
C47 C48 O3 109.7(8) . . ?
C47 C48 H48A 109.7 . . ?
O3 C48 H48A 109.7 . . ?
C47 C48 H48B 109.7 . . ?
O3 C48 H48B 109.7 . . ?
H48A C48 H48B 108.2 . . ?
C48A O3A C45A 100.5(19) . . ?
O3A C45A C46A 104.7(17) . . ?
O3A C45A H45C 110.8 . . ?
C46A C45A H45C 110.8 . . ?
O3A C45A H45D 110.8 . . ?
C46A C45A H45D 110.8 . . ?
H45C C45A H45D 108.9 . . ?
C45A C46A C47A 94.0(14) . . ?
C45A C46A H46C 112.9 . . ?
C47A C46A H46C 112.9 . . ?
C45A C46A H46D 112.9 . . ?
C47A C46A H46D 112.9 . . ?
H46C C46A H46D 110.4 . . ?
C48A C47A C46A 107.0(13) . . ?
C48A C47A H47C 110.3 . . ?
C46A C47A H47C 110.3 . . ?
C48A C47A H47D 110.3 . . ?
C46A C47A H47D 110.3 . . ?
H47C C47A H47D 108.6 . . ?
C47A C48A O3A 108.3(13) . . ?
C47A C48A H48C 110.0 . . ?
O3A C48A H48C 110.0 . . ?
C47A C48A H48D 110.0 . . ?
O3A C48A H48D 110.0 . . ?
H48C C48A H48D 108.4 . . ?
O1 N1 O2 121.84(15) . . ?
O1 N1 Pd1 119.0(2) . . ?
O2 N1 Pd1 119.2(2) . . ?
N1A O1A Pd1 123.6(6) . . ?
O1A N1A O2A 107.71(12) . . ?
 
loop_
 _geom_torsion_atom_site_label_1
 _geom_torsion_atom_site_label_2
 _geom_torsion_atom_site_label_3
 _geom_torsion_atom_site_label_4
 _geom_torsion
 _geom_torsion_site_symmetry_1
 _geom_torsion_site_symmetry_2
 _geom_torsion_site_symmetry_3
 _geom_torsion_site_symmetry_4
 _geom_torsion_publ_flag
C9 N2 C1 C2 -160.3(3) . . . . ?
C5 N2 C1 C2 77.6(4) . . . . ?
Pd1 N2 C1 C2 -35.6(4) . . . . ?
C3 N3 C2 C1 -167.4(3) . . . . ?
Pd1 N3 C2 C1 -46.2(3) . . . . ?
N2 C1 C2 N3 55.4(4) . . . . ?
C2 N3 C3 C4 166.9(3) . . . . ?
Pd1 N3 C3 C4 45.8(3) . . . . ?
N3 C3 C4 N4 -53.2(4) . . . . ?
C17 N4 C4 C3 158.6(3) . . . . ?
C13 N4 C4 C3 -79.6(4) . . . . ?
Pd1 N4 C4 C3 32.9(3) . . . . ?
C9 N2 C5 C6 -57.4(5) . . . . ?
C1 N2 C5 C6 65.1(5) . . . . ?
Pd1 N2 C5 C6 178.3(3) . . . . ?
N2 C5 C6 C7 -179.0(4) . . . . ?
C5 C6 C7 C8 -173.4(5) . . . . ?
C5 N2 C9 C10 -171.3(4) . . . . ?
C1 N2 C9 C10 66.2(5) . . . . ?
Pd1 N2 C9 C10 -52.8(4) . . . . ?
N2 C9 C10 C11 172.5(4) . . . . ?
C9 C10 C11 C12 172.0(5) . . . . ?
C17 N4 C13 C14 56.1(5) . . . . ?
C4 N4 C13 C14 -65.3(4) . . . . ?
Pd1 N4 C13 C14 -178.6(3) . . . . ?
N4 C13 C14 C15 -178.7(4) . . . . ?
C13 C14 C15 C16 179.4(4) . . . . ?
C4 N4 C17 C18 -69.2(4) . . . . ?
C13 N4 C17 C18 168.8(3) . . . . ?
Pd1 N4 C17 C18 50.4(4) . . . . ?
N4 C17 C18 C19 -178.1(4) . . . . ?
C17 C18 C19 C20 -174.2(5) . . . . ?
C26 C21 C22 C23 1.9(6) . . . . ?
B1 C21 C22 C23 -173.3(4) . . . . ?
C21 C22 C23 C24 0.1(7) . . . . ?
C22 C23 C24 C25 -1.6(7) . . . . ?
C23 C24 C25 C26 0.9(7) . . . . ?
C24 C25 C26 C21 1.3(6) . . . . ?
C22 C21 C26 C25 -2.6(6) . . . . ?
B1 C21 C26 C25 172.7(4) . . . . ?
C32 C27 C28 C29 -2.7(6) . . . . ?
B1 C27 C28 C29 178.1(4) . . . . ?
C27 C28 C29 C30 1.8(7) . . . . ?
C28 C29 C30 C31 -0.4(7) . . . . ?
C29 C30 C31 C32 0.2(7) . . . . ?
C30 C31 C32 C27 -1.3(7) . . . . ?
C28 C27 C32 C31 2.5(6) . . . . ?
B1 C27 C32 C31 -178.3(4) . . . . ?
C38 C33 C34 C35 0.9(6) . . . . ?
B1 C33 C34 C35 -177.2(4) . . . . ?
C33 C34 C35 C36 -0.9(6) . . . . ?
C34 C35 C36 C37 0.4(7) . . . . ?
C35 C36 C37 C38 -0.1(8) . . . . ?
C34 C33 C38 C37 -0.6(7) . . . . ?
B1 C33 C38 C37 177.6(5) . . . . ?
C36 C37 C38 C33 0.2(8) . . . . ?
C44 C39 C40 C41 -0.7(7) . . . . ?
B1 C39 C40 C41 174.7(4) . . . . ?
C39 C40 C41 C42 -0.3(8) . . . . ?
C40 C41 C42 C43 1.3(10) . . . . ?
C41 C42 C43 C44 -1.4(11) . . . . ?
C42 C43 C44 C39 0.4(11) . . . . ?
C40 C39 C44 C43 0.6(8) . . . . ?
B1 C39 C44 C43 -174.7(6) . . . . ?
C26 C21 B1 C33 45.7(5) . . . . ?
C22 C21 B1 C33 -139.4(4) . . . . ?
C26 C21 B1 C27 -75.3(4) . . . . ?
C22 C21 B1 C27 99.6(4) . . . . ?
C26 C21 B1 C39 164.4(4) . . . . ?
C22 C21 B1 C39 -20.7(5) . . . . ?
C34 C33 B1 C21 -148.4(4) . . . . ?
C38 C33 B1 C21 33.6(5) . . . . ?
C34 C33 B1 C27 -28.1(5) . . . . ?
C38 C33 B1 C27 153.9(4) . . . . ?
C34 C33 B1 C39 91.5(5) . . . . ?
C38 C33 B1 C39 -86.5(5) . . . . ?
C28 C27 B1 C21 12.7(5) . . . . ?
C32 C27 B1 C21 -166.5(4) . . . . ?
C28 C27 B1 C33 -108.7(4) . . . . ?
C32 C27 B1 C33 72.1(5) . . . . ?
C28 C27 B1 C39 133.0(4) . . . . ?
C32 C27 B1 C39 -46.1(5) . . . . ?
C40 C39 B1 C21 -81.2(5) . . . . ?
C44 C39 B1 C21 93.8(5) . . . . ?
C40 C39 B1 C33 39.4(5) . . . . ?
C44 C39 B1 C33 -145.6(4) . . . . ?
C40 C39 B1 C27 159.1(4) . . . . ?
C44 C39 B1 C27 -25.9(6) . . . . ?
C48 O3 C45 C46 11(3) . . . . ?
O3 C45 C46 C47 -10(2) . . . . ?
C45 C46 C47 C48 5.0(15) . . . . ?
C46 C47 C48 O3 2(2) . . . . ?
C45 O3 C48 C47 -8(3) . . . . ?
C48A O3A C45A C46A 44(5) . . . . ?
O3A C45A C46A C47A -49(3) . . . . ?
C45A C46A C47A C48A 37(3) . . . . ?
C46A C47A C48A O3A -13(4) . . . . ?
C45A O3A C48A C47A -19(5) . . . . ?
Pd1 O1A N1A O2A 0.00(2) . . . . ?
 
_refine_diff_density_max    0.356
_refine_diff_density_min   -0.461
_refine_diff_density_rms    0.067

_shelx_res_file
;
TITL shelxt in P 1 21/n 1
    41_pdbu4_tr_800ms_280k_04_excit.res
    created by SHELXL-2018/3 at 16:12:33 on 01-Apr-2020
CELL 0.534 11.6799 13.5938 30.211 90 93.319 90
ZERR 4 0.000366 0.000496 0.000976 0 0.003006 0
LATT 1
SYMM 0.5-X,0.5+Y,0.5-Z
SFAC C H B N O Pd
DISP B 0 0 4.561
DISP C 0.001 0.001 6.94
DISP H -0 0 0.611
DISP N 0.003 0.002 10.693
DISP O 0.005 0.003 16.398
DISP Pd -2.504 0.615 1934.604
UNIT 192 292 4 16 12 4
DFIX 1.2 0.001 N1 O1 N1 O2
DFIX 1.3 0.001 O1A N1A N1A O2A
DFIX 2 0.01 Pd1 O1A
DANG 2.1 0.001 O1 O2 O1A O2A
FLAT 0.001 Pd1 O1 O2 N1 O1A O2A N1A
RIGU 0.001 0.002
EADP O3 O3A
EADP C45 C45A C48 C48A
EADP C46 C46A C47 C47A
EADP O1 O1A O2 O2A
EADP N1 N1A

L.S. 20
PLAN  5
SIZE 0.1 0.1 0.05
TEMP 7
BOND $H
list 4
CONF
fmap 2
acta
SHEL 999 0.8
OMIT -1 2 3
OMIT -6 2 2
REM <olex2.extras>
REM <HklSrc "%.\\41_PdBu4_TR_800ms_280K_04_excit.hkl">
REM </olex2.extras>

WGHT    0.049200
FVAR       0.24796   0.66592   0.88169
PD1   6    0.339637    0.775252    0.346751    11.00000    0.05205    0.05538 =
         0.04695    0.00127   -0.00038   -0.00212
N2    4    0.345730    0.927514    0.337806    11.00000    0.06715    0.05925 =
         0.05569    0.00533    0.00030    0.00102
N3    4    0.454150    0.798744    0.398310    11.00000    0.05363    0.05717 =
         0.04392   -0.00149    0.00070   -0.00309
AFIX  13
H3    2    0.531198    0.788390    0.387941    11.00000   -1.20000
AFIX   0
N4    4    0.330971    0.631887    0.371525    11.00000    0.05053    0.05698 =
         0.05481   -0.00348    0.00144   -0.00356
C1    1    0.441682    0.963059    0.369722    11.00000    0.07816    0.05952 =
         0.06463    0.00219   -0.00627   -0.00446
AFIX  23
H1A   2    0.514489    0.957187    0.356046    11.00000   -1.20000
H1B   2    0.429843    1.031800    0.376757    11.00000   -1.20000
AFIX   0
C2    1    0.444261    0.903036    0.411329    11.00000    0.08573    0.05637 =
         0.05949   -0.00262   -0.00788   -0.00132
AFIX  23
H2A   2    0.509201    0.921912    0.430963    11.00000   -1.20000
H2B   2    0.374568    0.913315    0.426679    11.00000   -1.20000
AFIX   0
C3    1    0.433906    0.723657    0.432391    11.00000    0.06292    0.06381 =
         0.04409    0.00263    0.00126   -0.00158
AFIX  23
H3A   2    0.364888    0.739127    0.447364    11.00000   -1.20000
H3B   2    0.497988    0.721664    0.454278    11.00000   -1.20000
AFIX   0
C4    1    0.421095    0.626324    0.409199    11.00000    0.05187    0.06218 =
         0.05569    0.00109    0.00024   -0.00015
AFIX  23
H4A   2    0.399751    0.576471    0.430165    11.00000   -1.20000
H4B   2    0.493873    0.607411    0.397811    11.00000   -1.20000
AFIX   0
C5    1    0.231357    0.965137    0.351430    11.00000    0.07547    0.07033 =
         0.07929   -0.00013    0.00526    0.00915
AFIX  23
H5A   2    0.171743    0.934119    0.332583    11.00000   -1.20000
H5B   2    0.221339    0.943389    0.381541    11.00000   -1.20000
AFIX   0
C6    1    0.212236    1.074877    0.349650    11.00000    0.11689    0.07183 =
         0.10375   -0.00705   -0.00401    0.02078
AFIX  23
H6A   2    0.219030    1.097736    0.319500    11.00000   -1.20000
H6B   2    0.271045    1.107308    0.368366    11.00000   -1.20000
AFIX   0
C7    1    0.094899    1.102715    0.364953    11.00000    0.11512    0.10139 =
         0.17117   -0.03419   -0.00725    0.03509
AFIX  23
H7A   2    0.036682    1.064319    0.348566    11.00000   -1.20000
H7B   2    0.091426    1.086681    0.396133    11.00000   -1.20000
AFIX   0
C8    1    0.069955    1.208480    0.358451    11.00000    0.16583    0.09994 =
         0.31399   -0.05196   -0.04171    0.04533
AFIX 137
H8A   2    0.039272    1.219279    0.328680    11.00000   -1.50000
H8B   2    0.139360    1.245680    0.363466    11.00000   -1.50000
H8C   2    0.015030    1.229185    0.378982    11.00000   -1.50000
AFIX   0
C9    1    0.365407    0.959930    0.291718    11.00000    0.07613    0.06638 =
         0.05922    0.01370   -0.00088   -0.00718
AFIX  23
H9A   2    0.374215    1.030883    0.291687    11.00000   -1.20000
H9B   2    0.297693    0.944264    0.272935    11.00000   -1.20000
AFIX   0
C10   1    0.467889    0.915004    0.271691    11.00000    0.07623    0.08467 =
         0.06863    0.00829    0.00453   -0.00767
AFIX  23
H10A  2    0.464758    0.844017    0.274654    11.00000   -1.20000
H10B  2    0.537303    0.937965    0.287611    11.00000   -1.20000
AFIX   0
C11   1    0.471718    0.941967    0.222870    11.00000    0.10499    0.12559 =
         0.06916    0.00991    0.01476   -0.00887
AFIX  23
H11A  2    0.407294    0.911319    0.206514    11.00000   -1.20000
H11B  2    0.463346    1.012657    0.219734    11.00000   -1.20000
AFIX   0
C12   1    0.578995    0.911162    0.203233    11.00000    0.11817    0.21164 =
         0.09612   -0.00422    0.03869   -0.00543
AFIX 137
H12A  2    0.579178    0.934526    0.173250    11.00000   -1.50000
H12B  2    0.584055    0.840675    0.203455    11.00000   -1.50000
H12C  2    0.643450    0.938270    0.220234    11.00000   -1.50000
AFIX   0
C13   1    0.212459    0.624528    0.388677    11.00000    0.05160    0.06286 =
         0.06917    0.00291    0.00117   -0.00423
AFIX  23
H13A  2    0.157237    0.637207    0.364115    11.00000   -1.20000
H13B  2    0.204382    0.676719    0.410168    11.00000   -1.20000
AFIX   0
C14   1    0.180068    0.528694    0.410045    11.00000    0.06573    0.07431 =
         0.08866    0.01067    0.01480   -0.00526
AFIX  23
H14A  2    0.187826    0.475410    0.389074    11.00000   -1.20000
H14B  2    0.232407    0.516070    0.435517    11.00000   -1.20000
AFIX   0
C15   1    0.059126    0.530598    0.424666    11.00000    0.06757    0.08546 =
         0.10479    0.00105    0.02477   -0.00989
AFIX  23
H15A  2    0.052325    0.584129    0.445581    11.00000   -1.20000
H15B  2    0.007714    0.544646    0.399078    11.00000   -1.20000
AFIX   0
C16   1    0.020549    0.437702    0.445756    11.00000    0.09013    0.08776 =
         0.12152    0.00719    0.03474   -0.01145
AFIX 137
H16A  2    0.018378    0.385515    0.424315    11.00000   -1.50000
H16B  2   -0.054640    0.447080    0.456312    11.00000   -1.50000
H16C  2    0.073147    0.420884    0.470179    11.00000   -1.50000
AFIX   0
C17   1    0.349673    0.551033    0.339137    11.00000    0.07719    0.06057 =
         0.05937   -0.00623    0.00176    0.00024
AFIX  23
H17A  2    0.354603    0.489097    0.355078    11.00000   -1.20000
H17B  2    0.283460    0.547540    0.318281    11.00000   -1.20000
AFIX   0
C18   1    0.454913    0.562631    0.313709    11.00000    0.08172    0.09497 =
         0.06636   -0.00899    0.01065    0.00971
AFIX  23
H18A  2    0.522080    0.563185    0.334154    11.00000   -1.20000
H18B  2    0.451734    0.625031    0.298113    11.00000   -1.20000
AFIX   0
C19   1    0.465520    0.478689    0.280226    11.00000    0.13561    0.13315 =
         0.11699   -0.04821    0.05388   -0.00737
AFIX  23
H19A  2    0.459796    0.416514    0.295697    11.00000   -1.20000
H19B  2    0.401428    0.482507    0.258395    11.00000   -1.20000
AFIX   0
C20   1    0.569899    0.479336    0.257590    11.00000    0.16653    0.19150 =
         0.14878   -0.04174    0.08726    0.00298
AFIX 137
H20A  2    0.574492    0.420599    0.240140    11.00000   -1.50000
H20B  2    0.634075    0.482006    0.278895    11.00000   -1.50000
H20C  2    0.571104    0.535837    0.238559    11.00000   -1.50000
AFIX   0

C21   1    0.655924    0.374522    0.427036    11.00000    0.05406    0.05430 =
         0.05857    0.00703   -0.00203    0.00016
C22   1    0.708977    0.424252    0.393757    11.00000    0.06524    0.06659 =
         0.07639    0.01372    0.01043   -0.00534
AFIX  43
H22   2    0.725673    0.389883    0.368306    11.00000   -1.20000
AFIX   0
C23   1    0.738011    0.522341    0.396771    11.00000    0.07216    0.06654 =
         0.12791    0.02251    0.02356   -0.00750
AFIX  43
H23   2    0.773404    0.552773    0.373616    11.00000   -1.20000
AFIX   0
C24   1    0.714928    0.574879    0.433659    11.00000    0.06985    0.05447 =
         0.12967    0.01480   -0.00468   -0.00013
AFIX  43
H24   2    0.736081    0.640694    0.436118    11.00000   -1.20000
AFIX   0
C25   1    0.660624    0.530038    0.466840    11.00000    0.07600    0.05667 =
         0.08666   -0.00450   -0.01402    0.00777
AFIX  43
H25   2    0.643503    0.565391    0.491970    11.00000   -1.20000
AFIX   0
C26   1    0.630958    0.431750    0.463095    11.00000    0.07483    0.05523 =
         0.05714    0.00624   -0.00465    0.00642
AFIX  43
H26   2    0.592485    0.402829    0.485852    11.00000   -1.20000
AFIX   0
C27   1    0.734028    0.201519    0.458626    11.00000    0.05347    0.05336 =
         0.06107    0.00364    0.01643    0.00212
C28   1    0.808721    0.250917    0.488087    11.00000    0.06311    0.06203 =
         0.07995   -0.00493    0.00135    0.00977
AFIX  43
H28   2    0.803892    0.319127    0.489452    11.00000   -1.20000
AFIX   0
C29   1    0.890712    0.203676    0.515780    11.00000    0.07769    0.08747 =
         0.09203   -0.00618   -0.01263    0.01943
AFIX  43
H29   2    0.937346    0.240315    0.535582    11.00000   -1.20000
AFIX   0
C30   1    0.903093    0.104413    0.514086    11.00000    0.06373    0.08646 =
         0.12097    0.01022   -0.00278    0.02069
AFIX  43
H30   2    0.958127    0.072635    0.532405    11.00000   -1.20000
AFIX   0
C31   1    0.833175    0.052353    0.484975    11.00000    0.06466    0.06543 =
         0.13468    0.00951    0.00586    0.01198
AFIX  43
H31   2    0.840329   -0.015680    0.483434    11.00000   -1.20000
AFIX   0
C32   1    0.751600    0.100015    0.457691    11.00000    0.05717    0.05453 =
         0.12002   -0.00393    0.00163    0.00040
AFIX  43
H32   2    0.706289    0.062562    0.437762    11.00000   -1.20000
AFIX   0
C33   1    0.505382    0.230389    0.444092    11.00000    0.05760    0.04871 =
         0.04909   -0.00269    0.00069    0.00219
C34   1    0.479744    0.145420    0.466680    11.00000    0.06356    0.05191 =
         0.05630   -0.00051    0.00064   -0.00244
AFIX  43
H34   2    0.538428    0.100744    0.473516    11.00000   -1.20000
AFIX   0
C35   1    0.369760    0.123636    0.479693    11.00000    0.06630    0.06881 =
         0.06494    0.00941    0.00247   -0.00650
AFIX  43
H35   2    0.356424    0.065109    0.494481    11.00000   -1.20000
AFIX   0
C36   1    0.280984    0.188670    0.470669    11.00000    0.06143    0.06603 =
         0.09771   -0.00160    0.00817   -0.00518
AFIX  43
H36   2    0.207595    0.174976    0.479386    11.00000   -1.20000
AFIX   0
C37   1    0.303056    0.273442    0.448705    11.00000    0.06153    0.06427 =
         0.13296    0.00973    0.00687    0.00489
AFIX  43
H37   2    0.244347    0.318302    0.442221    11.00000   -1.20000
AFIX   0
C38   1    0.412867    0.292932    0.436008    11.00000    0.06270    0.05906 =
         0.10725    0.01568    0.00403    0.00624
AFIX  43
H38   2    0.425233    0.351561    0.421155    11.00000   -1.20000
AFIX   0
C39   1    0.636624    0.213279    0.374811    11.00000    0.08605    0.06520 =
         0.05400   -0.00166    0.00992   -0.00754
C40   1    0.543649    0.220387    0.344501    11.00000    0.10997    0.07236 =
         0.06087    0.00604   -0.00780   -0.01909
AFIX  43
H40   2    0.474883    0.244951    0.353963    11.00000   -1.20000
AFIX   0
C41   1    0.549080    0.191782    0.299726    11.00000    0.16212    0.09008 =
         0.05841    0.00442   -0.01017   -0.04345
AFIX  43
H41   2    0.484716    0.197350    0.280279    11.00000   -1.20000
AFIX   0
C42   1    0.648475    0.156241    0.285308    11.00000    0.20443    0.11588 =
         0.06626   -0.01011    0.02575   -0.02706
AFIX  43
H42   2    0.653291    0.138451    0.255749    11.00000   -1.20000
AFIX   0
C43   1    0.741841    0.146618    0.314442    11.00000    0.18487    0.18908 =
         0.08167   -0.03307    0.03829    0.02784
AFIX  43
H43   2    0.809945    0.120920    0.304876    11.00000   -1.20000
AFIX   0
C44   1    0.734948    0.174918    0.357813    11.00000    0.11419    0.15515 =
         0.07607   -0.02318    0.02399    0.02116
AFIX  43
H44   2    0.799869    0.167978    0.376874    11.00000   -1.20000
AFIX   0
B1    3    0.633092    0.255848    0.426411    11.00000    0.06438    0.05490 =
         0.05406    0.00363    0.00690   -0.00078

PART 1
O3    5    0.684003    0.807170    0.364573    21.00000    0.07775    0.10803 =
         0.10198   -0.01234    0.01448   -0.00515
C45   1    0.728095    0.762003    0.326630    21.00000    0.09142    0.11279 =
         0.10131   -0.01725    0.01187   -0.00627
AFIX  23
H45A  2    0.706406    0.799716    0.300205    21.00000   -1.20000
H45B  2    0.697639    0.695946    0.322905    21.00000   -1.20000
AFIX   0
C46   1    0.853134    0.758827    0.333646    21.00000    0.08765    0.13870 =
         0.13464   -0.02599    0.01547   -0.01030
AFIX  23
H46A  2    0.889365    0.785492    0.308163    21.00000   -1.20000
H46B  2    0.879231    0.691707    0.338390    21.00000   -1.20000
AFIX   0
C47   1    0.881486    0.820350    0.374047    21.00000    0.08765    0.13870 =
         0.13464   -0.02599    0.01547   -0.01030
AFIX  23
H47A  2    0.926607    0.782583    0.396005    21.00000   -1.20000
H47B  2    0.925310    0.877806    0.366286    21.00000   -1.20000
AFIX   0
C48   1    0.777175    0.848890    0.390923    21.00000    0.09142    0.11279 =
         0.10131   -0.01725    0.01187   -0.00627
AFIX  23
H48A  2    0.771061    0.920052    0.390619    21.00000   -1.20000
H48B  2    0.774261    0.826710    0.421354    21.00000   -1.20000
AFIX   0
SAME 0.02 0.04 O3 > C48
PART 0
PART 2
O3A   5    0.681616    0.800844    0.361864   -21.00000    0.07775    0.10803 =
         0.10198   -0.01234    0.01448   -0.00515
C45A  1    0.747975    0.780200    0.324064   -21.00000    0.09142    0.11279 =
         0.10131   -0.01725    0.01187   -0.00627
AFIX  23
H45C  2    0.733109    0.828812    0.300938   -21.00000   -1.20000
H45D  2    0.729831    0.715473    0.312099   -21.00000   -1.20000
AFIX   0
C46A  1    0.868846    0.784865    0.341551   -21.00000    0.08765    0.13870 =
         0.13464   -0.02599    0.01547   -0.01030
AFIX  23
H46C  2    0.922773    0.787700    0.318344   -21.00000   -1.20000
H46D  2    0.889133    0.732047    0.362124   -21.00000   -1.20000
AFIX   0
C47A  1    0.854348    0.881237    0.363979   -21.00000    0.08765    0.13870 =
         0.13464   -0.02599    0.01547   -0.01030
AFIX  23
H47C  2    0.912685    0.889509    0.387870   -21.00000   -1.20000
H47D  2    0.861098    0.934728    0.343040   -21.00000   -1.20000
AFIX   0
C48A  1    0.744173    0.881077    0.380866   -21.00000    0.09142    0.11279 =
         0.10131   -0.01725    0.01187   -0.00627
AFIX  23
H48C  2    0.705035    0.942341    0.373449   -21.00000   -1.20000
H48D  2    0.750476    0.874638    0.412891   -21.00000   -1.20000
AFIX   0

PART 0
PART 3
O1    5    0.125350    0.760467    0.298969    31.00000    0.06941    0.20551 =
         0.08071   -0.02676   -0.01373    0.00136
O2    5    0.261242    0.724149    0.259488    31.00000    0.06941    0.20551 =
         0.08071   -0.02676   -0.01373    0.00136
N1    4    0.225906    0.749624    0.294238    31.00000    0.07015    0.08144 =
         0.06681    0.01171   -0.00826   -0.00227
PART 0
PART 4
O1A   5    0.203935    0.757604    0.303840   -31.00000    0.06941    0.20551 =
         0.08071   -0.02676   -0.01373    0.00136
O2A   5    0.319943    0.717615    0.256412   -31.00000    0.06941    0.20551 =
         0.08071   -0.02676   -0.01373    0.00136
N1A   4    0.211834    0.730189    0.262901   -31.00000    0.07015    0.08144 =
         0.06681    0.01171   -0.00826   -0.00227
HKLF 4


REM  shelxt in P 1 21/n 1
REM wR2 = 0.1350, GooF = S = 0.923, Restrained GooF = 0.926 for all data
REM R1 = 0.0584 for 4999 Fo > 4sig(Fo) and 0.1096 for all 9400 data
REM 526 parameters refined using 491 restraints

END

WGHT      0.0488      0.0000

REM Highest difference peak  0.356,  deepest hole -0.461,  1-sigma level  0.067
Q1    1   0.8249  0.8496  0.3150  11.00000  0.05    0.36
Q2    1   0.0175  1.0991  0.3961  11.00000  0.05    0.35
Q3    1   0.3385  0.6746  0.3488  11.00000  0.05    0.35
Q4    1   0.1405  0.6949  0.2836  11.00000  0.05    0.31
Q5    1   0.1386  0.7785  0.2733  11.00000  0.05    0.31
;
_shelx_res_checksum   44852

_shelx_hkl_file
;
 -15   0   1    3.13    4.10
 -15   0   2    6.77    5.68
 -15   0   3   16.22    6.93
 -15   0   4    0.05    3.77
 -15   0   5    0.39    4.25
 -15   0   6    0.14    3.43
 -15   0   7   -0.25    4.30
 -15   0   8    1.02    2.45
 -15   0   9   27.64    8.01
 -15   0  10   -0.58    2.94
 -15   0  11   -1.05    4.18
 -15   0  12   -0.62    3.09
 -15   0  13   10.10    5.53
 -15   0  14   -0.69    2.87
 -15   0  15   11.73    5.55
 -15   0  16    1.01    3.94
 -15   0  17   -0.02    3.77
 -15   1   1   14.78    6.37
 -15  -1   1   12.69    6.50
 -15   1   2    2.59    4.23
 -15  -1   2    2.84    4.42
 -15   1   3    7.00    5.32
 -15  -1   3   -0.17    3.49
 -15   1   4   -1.40    4.01
 -15  -1   4   -0.02    2.22
 -15   1   5   15.95    6.09
 -15  -1   5    7.45    6.11
 -15   1   6   -1.53    3.94
 -15  -1   6   -1.29    3.26
 -15   1   7    5.18    5.03
 -15  -1   7    3.93    4.48
 -15   1   8   -0.33    3.81
 -15  -1   8   -1.43    4.39
 -15   1   9    4.47    4.27
 -15  -1   9    8.74    5.35
 -15   1  10   -0.10    2.68
 -15  -1  10   -0.14    4.12
 -15   1  11    4.91    4.38
 -15  -1  11    4.77    4.17
 -15   1  12    1.05    3.53
 -15  -1  12   -1.44    3.94
 -15   1  13    9.35    4.80
 -15  -1  13   -0.42    3.90
 -15   1  14   -0.96    3.40
 -15  -1  14    1.98    3.79
 -15   1  15    2.89    4.09
 -15  -1  15    2.05    4.32
 -15   1  16    0.93    3.12
 -15   1  17    5.21    4.17
 -15   1  18   -1.21    3.61
 -15   2   1   -0.97    3.18
 -15  -2   1   -1.14    4.64
 -15   2   2   -1.43    4.58
 -15  -2   2   -0.81    4.45
 -15   2   3   15.38    6.73
 -15  -2   3    5.31    6.79
 -15   2   4    2.27    3.95
 -15  -2   4   -0.19    4.56
 -15   2   5    4.78    4.26
 -15  -2   5    1.68    3.60
 -15   2   6    2.51    4.07
 -15  -2   6   -0.77    3.83
 -15   2   7   10.17    5.22
 -15  -2   7    5.60    5.66
 -15   2   8   -2.40    4.51
 -15  -2   8    3.39    3.82
 -15   2   9    7.01    4.56
 -15  -2   9   13.61    7.40
 -15   2  10    1.84    4.52
 -15  -2  10    1.31    4.39
 -15   2  11   -1.34    3.87
 -15  -2  11   -1.45    3.51
 -15   2  12   -1.58    3.87
 -15  -2  12    0.23    2.98
 -15   2  13    5.41    3.82
 -15  -2  13   -0.04    3.46
 -15   2  14   -0.69    3.76
 -15   2  15    6.93    4.75
 -15   2  16    0.86    3.50
 -15   2  17    2.33    3.22
 -15   2  18    0.56    3.26
 -15   2  19    5.75    3.85
 -15   2  20   -1.19    3.24
 -15   3   1    4.51    4.61
 -15  -3   1    7.78    6.22
 -15   3   2   -1.43    3.77
 -15  -3   2   -1.27    5.22
 -15   3   3   -2.09    4.78
 -15  -3   3    3.75    4.31
 -15   3   4   -0.79    3.60
 -15  -3   4   -1.26    3.91
 -15   3   5    1.57    3.44
 -15  -3   5    0.90    4.94
 -15   3   6    1.51    3.43
 -15  -3   6   14.27    6.86
 -15   3   7    1.82    3.51
 -15  -3   7   -0.02    4.40
 -15   3   8    1.07    3.54
 -15  -3   8    1.77    4.37
 -15   3   9   -0.55    2.68
 -15  -3   9   -0.86    4.21
 -15   3  10    4.47    3.81
 -15  -3  10    3.90    5.70
 -15   3  11    8.11    4.66
 -15  -3  11    8.12    6.53
 -15   3  12   -0.03    2.83
 -15   3  13    0.99    3.19
 -15   3  14    0.92    2.42
 -15   3  15    1.50    2.87
 -15   3  16    9.41    4.10
 -15   3  17    0.60    2.77
 -15   3  18    3.09    2.88
 -15   3  19   -0.38    2.72
 -15   3  20   -0.65    3.21
 -15   3  21    5.61    3.61
 -15   4   1   -1.22    3.36
 -15  -4   1    0.00    5.04
 -15   4   2    4.93    4.70
 -15  -4   2   -1.55    4.68
 -15   4   3    1.82    3.92
 -15  -4   3    1.49    3.92
 -15   4   4    9.31    4.89
 -15  -4   4   11.53    6.38
 -15   4   5    5.64    4.91
 -15  -4   5    5.11    5.88
 -15   4   6    1.17    3.48
 -15  -4   6   -2.11    5.22
 -15   4   7   -0.42    3.72
 -15  -4   7    1.80    4.15
 -15   4   8    2.22    3.20
 -15  -4   8    0.14    5.10
 -15   4   9    9.03    4.46
 -15  -4   9    1.37    4.81
 -15   4  10    3.11    3.80
 -15   4  11   -0.64    2.43
 -15   4  12    0.32    2.92
 -15   4  13    3.11    2.90
 -15   4  14    1.46    2.70
 -15   4  15    6.16    3.63
 -15   4  16   -1.01    2.91
 -15   4  17    4.16    2.95
 -15   4  18    3.30    3.19
 -15   4  19   -0.18    2.47
 -15   5   1    0.97    3.26
 -15  -5   1    2.26    5.19
 -15   5   2    1.33    3.92
 -15  -5   2   -0.83    3.73
 -15   5   3   -1.06    2.94
 -15  -5   3   -1.51    4.48
 -15   5   4    1.43    3.45
 -15  -5   4   -1.38    5.29
 -15   5   5    1.57    3.12
 -15  -5   5    7.75    6.10
 -15   5   6    5.96    3.89
 -15   5   7    3.57    3.92
 -15   5   8   -0.74    3.06
 -15   5   9   -1.33    3.01
 -15   5  10    2.15    2.71
 -15   5  11    4.84    3.60
 -15   5  12    2.97    2.93
 -15   5  13    0.81    2.55
 -15   5  14   -0.79    2.00
 -15   5  15   -0.54    2.22
 -15   5  16    2.10    2.28
 -15   6   1    7.50    4.72
 -15   6   2    1.73    3.94
 -15   6   3    3.34    4.35
 -15   6   4    9.02    4.40
 -15   6   5    4.95    3.65
 -15   6   6   -0.51    2.56
 -15   6   7   -0.24    2.95
 -15   6   8   -0.11    2.32
 -15   6   9    2.98    2.86
 -15   6  10    1.82    2.86
 -15   6  11   -0.85    2.96
 -15   6  12   -1.29    2.53
 -15   6  13    0.20    2.34
 -15   6  14    2.71    2.40
 -15   7   4   -0.87    3.03
 -15   7   5    1.12    3.35
 -15   7   6    6.11    3.79
 -15   7   7    1.05    2.98
 -15   7   8   -0.20    2.68
 -15   7   9    1.06    2.72
 -15   7  10    2.23    2.55
 -15   7  11    1.32    2.76
 -15   7  12    0.92    1.94
 -15   8   8    1.93    3.10
 -15   8   9   -0.19    2.35
 -15   8  10   -0.31    2.72
 -15   8  11   -0.36    2.17
  15   9  -1   -2.69    7.12
 -14   0   1   -0.13    3.98
 -14   0   2    5.81    6.06
 -14   0   3   -1.09    4.32
 -14   0   4    9.93    5.21
 -14   0   5   -1.05    3.32
 -14   0   6   14.12    6.34
 -14   0   7   -0.99    3.41
 -14   0   8   10.13    5.24
 -14   0   9   -1.95    3.77
 -14   0  10   -0.28    3.15
 -14   0  11   -0.23    2.57
 -14   0  12    2.10    4.63
 -14   0  13   -1.04    3.42
 -14   0  14    2.96    3.88
 -14   0  15   -1.16    3.55
 -14   0  16    0.95    4.12
 -14   0  17   -1.21    2.97
 -14   0  18   -0.88    3.79
 -14   0  19   -0.46    3.30
 -14   0  20    1.88    4.21
 -14   0  21    0.19    2.75
 -14   0  22    1.10    3.33
 -14   0  23    1.20    2.99
 -14   1   1    1.77    2.74
 -14  -1   1   -0.53    3.11
 -14   1   2    1.40    4.60
 -14  -1   2    4.16    5.40
 -14   1   3    0.13    2.92
 -14  -1   3   -0.96    3.62
 -14   1   4   10.11    5.37
 -14  -1   4    8.32    6.02
 -14   1   5    2.68    4.46
 -14  -1   5    1.40    4.95
 -14   1   6    6.66    4.34
 -14  -1   6    6.72    5.84
 -14   1   7    3.98    4.12
 -14  -1   7   -1.84    4.48
 -14   1   8   -0.93    3.20
 -14  -1   8    2.91    4.80
 -14   1   9   -0.49    3.54
 -14  -1   9   -1.54    3.82
 -14   1  10   22.44    6.93
 -14  -1  10   10.49    5.57
 -14   1  11    0.64    2.65
 -14  -1  11   -1.87    3.72
 -14   1  12   -0.10    2.45
 -14  -1  12    1.35    3.43
 -14   1  13   -0.39    2.29
 -14  -1  13   -0.77    3.00
 -14   1  14    8.63    4.96
 -14  -1  14    8.04    5.06
 -14   1  15   -1.49    3.85
 -14  -1  15    4.05    3.83
 -14   1  16    6.28    3.75
 -14  -1  16   -0.56    2.71
 -14   1  17    1.15    3.41
 -14  -1  17    1.03    3.31
 -14   1  18   -0.81    3.63
 -14  -1  18    0.67    3.25
 -14   1  19    2.16    3.15
 -14  -1  19   -1.10    3.87
 -14   1  20    8.43    4.43
 -14  -1  20   -0.13    3.07
 -14   1  21   -0.02    3.32
 -14  -1  21   -1.08    3.22
 -14   1  22   -0.54    2.49
 -14  -1  22   -0.54    3.16
 -14   1  23   -1.25    3.40
 -14   1  24   -1.62    3.57
 -14   2   1    5.21    4.44
 -14  -2   1   -1.62    4.29
 -14   2   2   14.69    6.31
 -14  -2   2   33.05    9.83
 -14   2   3    0.05    2.92
 -14  -2   3    3.18    3.92
 -14   2   4    6.18    4.52
 -14  -2   4   12.45    6.83
 -14   2   5    2.51    3.50
 -14  -2   5   -1.36    3.72
 -14   2   6    9.04    5.11
 -14  -2   6    9.50    5.51
 -14   2   7   -0.23    2.58
 -14  -2   7   -2.36    5.84
 -14   2   8    8.33    4.24
 -14  -2   8    1.59    4.37
 -14   2   9    2.98    3.61
 -14  -2   9    1.12    4.89
 -14   2  10   -1.05    3.22
 -14  -2  10   -1.81    3.90
 -14   2  11   -1.30    3.10
 -14  -2  11    0.89    4.73
 -14   2  12   18.42    5.72
 -14  -2  12    2.46    4.17
 -14   2  13   -1.23    3.09
 -14  -2  13    3.34    4.70
 -14   2  14   17.55    5.60
 -14  -2  14    2.85    4.82
 -14   2  15   -0.57    2.43
 -14  -2  15   -1.10    4.01
 -14   2  16    2.95    3.39
 -14  -2  16   -1.10    3.89
 -14   2  17    2.30    3.52
 -14  -2  17   -1.79    5.15
 -14   2  18    4.45    3.44
 -14  -2  18    3.37    4.50
 -14   2  19    5.26    3.50
 -14  -2  19    2.16    4.79
 -14   2  20    2.06    3.27
 -14  -2  20   -0.21    2.35
 -14   2  21   -1.59    3.40
 -14   2  22    2.87    3.31
 -14   2  23    4.21    3.47
 -14   2  24    5.17    3.86
 -14   2  25   -0.08    3.47
 -14   3   1   -0.18    4.12
 -14  -3   1    5.81    5.07
 -14   3   2   -0.53    3.25
 -14  -3   2   -2.04    5.48
 -14   3   3    0.61    3.66
 -14  -3   3   -0.80    3.13
 -14   3   4   -0.88    2.97
 -14  -3   4    0.69    4.98
 -14   3   5    4.59    4.03
 -14  -3   5   -1.39    4.34
 -14   3   6   23.74    7.05
 -14  -3   6   28.58    9.04
 -14   3   7    5.89    4.01
 -14  -3   7    6.47    5.40
 -14   3   8   -0.02    2.53
 -14  -3   8    1.57    3.43
 -14   3   9   -0.04    3.03
 -14  -3   9    0.84    5.50
 -14   3  10    7.94    4.67
 -14  -3  10    7.80    5.86
 -14   3  11   11.85    5.07
 -14  -3  11    9.02    5.53
 -14   3  12    0.29    2.54
 -14  -3  12   -1.80    3.94
 -14   3  13    1.85    2.85
 -14  -3  13    4.19    4.66
 -14   3  14    1.82    2.56
 -14  -3  14   -1.43    4.01
 -14   3  15    5.32    3.78
 -14  -3  15    4.12    5.12
 -14   3  16    6.88    3.50
 -14  -3  16    2.51    4.77
 -14   3  17    0.83    2.82
 -14  -3  17    1.42    2.76
 -14   3  18    0.94    2.80
 -14  -3  18   -2.04    4.42
 -14   3  19   -0.93    2.44
 -14  -3  19    2.23    5.17
 -14   3  20    6.50    3.42
 -14   3  21   -0.29    2.29
 -14   3  22    1.37    3.09
 -14   3  23    1.84    2.93
 -14   3  24    4.04    3.21
 -14   3  25    2.16    3.10
 -14   3  26    0.82    2.67
 -14   4   1    2.81    4.63
 -14  -4   1    2.86    4.61
 -14   4   2    5.60    4.45
 -14  -4   2    3.26    5.06
 -14   4   3   -0.20    2.67
 -14  -4   3   -1.11    3.88
 -14   4   4    6.99    4.44
 -14  -4   4    4.56    5.82
 -14   4   5   -0.83    2.66
 -14  -4   5    3.58    4.76
 -14   4   6    2.07    2.61
 -14  -4   6   -0.24    2.60
 -14   4   7    3.82    3.54
 -14  -4   7    3.49    5.44
 -14   4   8    0.19    2.96
 -14  -4   8    2.55    5.14
 -14   4   9    2.07    3.45
 -14  -4   9    1.59    3.67
 -14   4  10   11.04    4.37
 -14  -4  10   10.27    6.20
 -14   4  11   -0.32    2.67
 -14  -4  11   -2.44    5.32
 -14   4  12    6.32    3.68
 -14  -4  12   12.85    6.52
 -14   4  13   10.62    4.12
 -14  -4  13    0.90    4.74
 -14   4  14    9.85    3.98
 -14  -4  14   21.17    7.84
 -14   4  15    3.57    2.85
 -14  -4  15   -1.33    4.23
 -14   4  16    6.28    3.44
 -14  -4  16   15.83    6.78
 -14   4  17    1.76    2.29
 -14  -4  17   -0.06    4.92
 -14   4  18    3.85    2.47
 -14   4  19    0.89    2.31
 -14   4  20    3.24    2.55
 -14   4  21    1.96    1.98
 -14   5   1    0.91    3.85
 -14  -5   1   22.37    8.93
 -14   5   2    0.25    3.56
 -14  -5   2   -0.33    3.97
 -14   5   3    1.39    3.13
 -14  -5   3   -2.03    5.59
 -14   5   4   -0.15    2.69
 -14  -5   4   -1.58    6.15
 -14   5   5   11.73    4.86
 -14  -5   5    8.63    6.82
 -14   5   6    1.52    3.08
 -14  -5   6    9.55    6.75
 -14   5   7    3.46    3.16
 -14  -5   7   -0.34    2.83
 -14   5   8   -0.15    2.08
 -14  -5   8   -0.36    4.44
 -14   5   9   15.82    4.68
 -14  -5   9   12.02    7.32
 -14   5  10    9.81    4.48
 -14  -5  10    3.89    4.52
 -14   5  11   -1.21    2.59
 -14  -5  11    2.71    5.42
 -14   5  12    4.23    2.92
 -14  -5  12    0.89    5.69
 -14   5  13    3.34    2.66
 -14  -5  13   -0.60    2.95
 -14   5  14    0.64    2.58
 -14  -5  14   -1.69    5.57
 -14   5  15    1.28    2.02
 -14  -5  15    5.20    4.64
 -14   5  16    4.25    2.61
 -14  -5  16    3.85    4.61
 -14   5  17    0.60    2.03
 -14   6   1    2.90    3.95
  14   6  -1    1.62    4.66
 -14  -6   1   -1.16    5.59
 -14   6   2    3.05    3.63
 -14  -6   2   -0.12    3.60
 -14   6   3    3.05    3.11
 -14  -6   3    3.52    5.65
 -14   6   4   10.42    4.95
 -14  -6   4    8.12    6.80
 -14   6   5   -0.74    3.05
 -14  -6   5   -1.94    5.39
 -14   6   6   -0.01    3.03
 -14  -6   6   -0.79    4.43
 -14   6   7    2.77    3.39
 -14  -6   7    2.00    5.79
 -14   6   8    4.70    3.30
 -14  -6   8   -0.51    3.05
 -14   6   9    3.23    2.54
 -14  -6   9    4.22    6.22
 -14   6  10   -0.48    2.79
 -14  -6  10   -2.11    4.98
 -14   6  11    4.04    3.00
 -14  -6  11    9.81    6.78
 -14   6  12    1.77    2.61
 -14  -6  12    7.25    6.78
 -14   6  13    2.97    2.69
 -14  -6  13    2.12    3.82
 -14   6  14    4.10    2.34
 -14  -6  14   -2.74    5.38
 -14   7   1    0.64    4.42
  14   7  -1    5.17    5.97
 -14  -7   1   -0.45    4.09
 -14   7   2    0.61    3.44
  14   7  -2   -1.20    4.40
 -14  -7   2   -0.27    4.11
 -14   7   3   -1.16    3.07
  14   7  -3   -2.07    5.15
 -14  -7   3   -1.73    5.51
 -14   7   4    6.41    4.37
 -14  -7   4   -0.43    4.86
 -14   7   5   11.88    4.76
 -14  -7   5   22.11    9.14
 -14   7   6    0.78    2.96
 -14  -7   6   -0.22    3.58
 -14   7   7    0.82    2.58
 -14  -7   7   -0.77    4.67
 -14   7   8   -0.29    3.21
 -14  -7   8    3.26    6.15
 -14   7   9    4.35    3.16
 -14  -7   9    5.26    6.27
 -14   7  10    1.12    2.24
 -14  -7  10    6.66    6.39
 -14   7  11    8.35    3.45
 -14  -7  11    4.18    5.03
 -14   7  12   -0.77    2.31
 -14   7  13   -0.22    2.09
 -14   8   1    9.59    4.69
  14   8  -1   -2.20    5.36
 -14  -8   1    5.27    6.78
 -14   8   2   -0.60    2.91
  14   8  -2   -2.42    5.70
 -14  -8   2    0.10    4.42
 -14   8   3    4.79    4.51
  14   8  -3   10.37    7.07
 -14  -8   3   -0.85    3.77
 -14   8   4   -0.98    3.14
  14   8  -4    5.02    4.98
 -14  -8   4   -2.03    5.97
 -14   8   5   -0.97    3.04
  14   8  -5    0.94    4.92
 -14  -8   5   -1.75    5.32
 -14   8   6    2.21    2.88
 -14  -8   6    2.40    5.47
 -14   8   7    6.07    3.83
 -14  -8   7    0.79    5.33
 -14   8   8   -0.84    2.89
 -14  -8   8   -1.91    5.77
 -14   8   9    5.25    3.38
 -14  -8   9   11.46    7.16
 -14   8  10   -1.58    2.89
 -14   8  11    2.81    2.75
 -14   8  12   -1.13    2.27
 -14   9   1    2.11    3.53
  14   9  -1    4.96    5.82
 -14  -9   1   13.87    8.70
 -14   9   2   -1.23    3.31
  14   9  -2   -0.23    5.92
 -14  -9   2   14.87    8.50
 -14   9   3   -0.77    3.21
  14   9  -3   -0.87    5.06
 -14  -9   3   -1.12    6.51
 -14   9   4    0.36    3.32
  14   9  -4   -0.93    4.45
 -14  -9   4   -0.70    5.53
 -14   9   5    5.48    4.15
  14   9  -5    7.40    6.48
 -14  -9   5   -1.16    6.03
 -14   9   6   -0.38    2.76
  14   9  -6    2.99    3.99
 -14   9   7   -1.31    2.71
 -14   9   8    0.84    2.98
 -14   9   9    3.01    2.80
  14  10  -1    0.66    4.25
 -14 -10   1   -1.82    6.71
  14  10  -2   -1.40    5.72
  14  10  -3    4.85    5.90
  14  10  -4   -2.09    6.43
  14  10  -5   -0.89    6.21
  14  10  -6   -1.63    5.26
  14  10  -7    2.78    6.82
  14  10  -8    1.98    5.52
 -13   0   1   39.31    9.97
 -13   0   2   -0.86    3.70
 -13   0   3    9.88    5.79
 -13   0   4   -0.73    2.50
 -13   0   5    1.33    4.06
 -13   0   6   -0.92    3.05
 -13   0   7   19.10    6.98
 -13   0   8    1.34    3.01
 -13   0   9    4.52    4.56
 -13   0  10   -0.26    2.96
 -13   0  11   19.33    6.79
 -13   0  12    0.12    3.14
 -13   0  13   13.94    5.68
 -13   0  14    2.31    3.43
 -13   0  15    0.80    3.43
 -13   0  16   -1.10    3.35
 -13   0  17   20.26    6.77
 -13   0  18   -0.71    3.33
 -13   0  19   -0.02    2.91
 -13   0  20    1.42    3.57
 -13   0  21   -0.24    2.97
 -13   0  22   -0.17    3.30
 -13   0  23    8.84    4.68
 -13   0  24   -1.58    3.42
 -13   0  25    2.32    3.32
 -13   0  26   -0.01    2.41
 -13   1   1    0.08    3.41
 -13  -1   1    0.72    4.72
 -13   1   2    0.88    2.95
 -13  -1   2    6.19    5.39
 -13   1   3   -1.42    4.19
 -13  -1   3   -0.20    3.40
 -13   1   4    0.78    4.70
 -13  -1   4    2.96    4.92
 -13   1   5   40.02    9.42
 -13  -1   5   52.04   11.12
 -13   1   6   -0.66    2.80
 -13  -1   6    7.69    4.94
 -13   1   7    8.51    4.95
 -13  -1   7    7.54    4.69
 -13   1   8    0.88    3.25
 -13  -1   8   -1.30    3.87
 -13   1   9   36.32    8.65
 -13  -1   9    8.55    5.36
 -13   1  10    2.44    3.76
 -13  -1  10   -1.09    3.46
 -13   1  11    9.05    4.56
 -13  -1  11    5.74    4.81
 -13   1  12   -0.03    2.81
 -13  -1  12   -0.72    3.80
 -13   1  13    3.30    4.12
 -13  -1  13   -1.70    3.86
 -13   1  14    1.31    3.17
 -13  -1  14    0.10    2.93
 -13   1  15   26.00    7.19
 -13  -1  15   21.44    6.84
 -13   1  16    2.28    3.05
 -13  -1  16    0.59    3.94
 -13   1  17    1.20    2.88
 -13  -1  17    1.81    3.51
 -13   1  18   -0.78    2.60
 -13  -1  18    1.79    3.82
 -13   1  19    4.17    4.08
 -13  -1  19    8.30    5.14
 -13   1  20    0.06    3.37
 -13  -1  20   -1.48    3.86
 -13   1  21    6.03    3.68
 -13  -1  21    2.20    3.81
 -13   1  22   -0.34    3.21
 -13  -1  22   -1.14    3.30
 -13   1  23   -0.11    3.00
 -13  -1  23    0.04    3.06
 -13   1  24    0.35    3.05
 -13  -1  24   -0.22    3.44
 -13   1  25    2.42    3.67
 -13  -1  25    3.18    3.81
 -13   1  26   -1.85    3.60
 -13   2   1   35.44    8.75
 -13  -2   1   44.80   10.43
 -13   2   2   -0.27    3.10
 -13  -2   2   -0.87    4.77
 -13   2   3    9.26    5.11
 -13  -2   3    2.09    4.80
 -13   2   4    0.84    3.88
 -13  -2   4    2.52    4.58
 -13   2   5    5.00    4.40
 -13  -2   5    1.67    3.68
 -13   2   6   -0.38    2.68
 -13  -2   6   -1.62    4.17
 -13   2   7   36.71    8.28
 -13  -2   7   26.39    8.83
 -13   2   8    1.90    3.17
 -13  -2   8   -0.92    3.44
 -13   2   9    0.85    2.70
 -13  -2   9    5.53    5.21
 -13   2  10   -1.12    3.39
 -13  -2  10   -1.59    4.26
 -13   2  11   25.30    6.62
 -13  -2  11   20.22    7.30
 -13   2  12    2.56    3.44
 -13  -2  12    0.61    4.43
 -13   2  13    8.28    4.62
 -13  -2  13   10.01    5.78
 -13   2  14    0.78    2.90
 -13  -2  14   -0.41    4.18
 -13   2  15    4.24    3.62
 -13  -2  15    1.86    4.04
 -13   2  16   -0.97    3.02
 -13  -2  16    0.59    4.40
 -13   2  17    3.01    2.99
 -13  -2  17   -0.86    4.12
 -13   2  18    0.63    2.81
 -13  -2  18   -0.33    3.37
 -13   2  19    2.69    2.80
 -13  -2  19    0.39    4.32
 -13   2  20   -0.21    2.89
 -13  -2  20   -1.63    3.61
 -13   2  21    5.67    3.72
 -13  -2  21    5.63    5.34
 -13   2  22    5.94    3.57
 -13  -2  22   -0.28    3.82
 -13   2  23   12.10    5.08
 -13  -2  23    7.19    5.14
 -13   2  24   -1.18    2.45
 -13  -2  24   -0.83    3.91
 -13   2  25   -0.45    2.95
 -13   2  26    0.21    2.83
 -13   2  27    9.14    4.29
 -13   3   1    1.36    3.19
  13   3  -1    7.41    6.36
 -13  -3   1    2.00    4.30
 -13   3   2   -0.30    2.56
 -13  -3   2    3.85    4.51
 -13   3   3    3.85    4.09
 -13  -3   3    2.26    5.29
 -13   3   4    5.88    4.44
 -13  -3   4    1.52    4.66
 -13   3   5   12.35    5.19
 -13  -3   5   21.18    7.76
 -13   3   6    3.47    3.77
 -13  -3   6    6.87    5.41
 -13   3   7   -0.55    2.64
 -13  -3   7    1.65    4.06
 -13   3   8    0.50    3.09
 -13  -3   8    3.78    4.96
 -13   3   9   11.95    4.78
 -13  -3   9   16.05    7.01
 -13   3  10    4.46    3.54
 -13  -3  10    9.69    5.08
 -13   3  11    4.65    3.70
 -13  -3  11   14.03    6.19
 -13   3  12   -0.85    2.91
 -13  -3  12    0.88    3.75
 -13   3  13    5.12    3.56
 -13  -3  13    4.24    5.19
 -13   3  14    3.85    3.24
 -13  -3  14    0.91    3.03
 -13   3  15   30.09    6.32
 -13  -3  15    6.57    5.89
 -13   3  16    0.22    2.14
 -13  -3  16   -2.14    4.35
 -13   3  17   -0.14    2.40
 -13  -3  17   -0.56    4.02
 -13   3  18    0.87    2.52
 -13  -3  18    1.60    3.23
 -13   3  19   10.85    4.15
 -13  -3  19   10.98    5.22
 -13   3  20    4.18    3.01
 -13  -3  20   11.37    5.92
 -13   3  21   -0.08    2.61
 -13  -3  21    2.43    4.58
 -13   3  22   -0.64    1.96
 -13  -3  22    1.78    3.71
 -13   3  23    1.29    2.84
 -13  -3  23   -0.54    3.14
 -13   3  24    0.95    2.52
 -13   3  25    8.17    3.76
 -13   3  26    1.18    2.27
 -13   3  27   -0.26    2.47
 -13   4   1   11.40    5.41
  13   4  -1    5.26    5.59
 -13  -4   1    3.43    5.78
 -13   4   2    5.46    3.89
  13   4  -2   16.56    8.59
 -13  -4   2    1.36    5.02
 -13   4   3    3.43    3.42
  13   4  -3    1.78    4.99
 -13  -4   3    4.58    5.15
 -13   4   4    4.24    3.88
 -13  -4   4   -1.13    4.85
 -13   4   5    0.53    2.71
 -13  -4   5    4.93    4.86
 -13   4   6    1.64    2.75
 -13  -4   6    3.71    5.23
 -13   4   7   10.24    4.50
 -13  -4   7   17.63    7.33
 -13   4   8    1.96    3.21
 -13  -4   8    0.62    4.38
 -13   4   9   -0.43    2.96
 -13  -4   9    1.94    4.88
 -13   4  10    3.35    3.06
 -13  -4  10   -0.12    3.04
 -13   4  11    5.15    3.48
 -13  -4  11   10.36    7.24
 -13   4  12    9.52    3.98
 -13  -4  12    7.01    5.66
 -13   4  13   12.11    4.16
 -13  -4  13    3.32    4.76
 -13   4  14   -0.29    2.66
 -13  -4  14   -1.45    3.90
 -13   4  15    0.26    1.74
 -13  -4  15    4.36    4.08
 -13   4  16    3.71    2.77
 -13  -4  16   -0.23    3.83
 -13   4  17    3.68    2.60
 -13  -4  17    3.18    3.91
 -13   4  18    3.85    2.75
 -13  -4  18   -1.34    3.46
 -13   4  19    0.76    2.26
 -13  -4  19    2.47    3.52
 -13   4  20    0.85    1.86
 -13  -4  20    0.64    3.10
 -13   4  21    3.39    2.67
 -13  -4  21    7.00    6.48
 -13   4  22    0.38    1.95
 -13  -4  22    2.21    3.82
 -13   4  23    5.60    2.94
 -13   4  24    1.70    2.30
 -13   4  25   -0.44    1.76
 -13   5   1    9.37    4.96
  13   5  -1   17.38    7.33
 -13  -5   1    9.20    6.68
 -13   5   2    5.33    4.01
  13   5  -2    0.92    4.10
 -13  -5   2    1.20    4.17
 -13   5   3   -0.92    3.40
  13   5  -3    3.11    5.74
 -13  -5   3   12.64    6.45
 -13   5   4    1.17    2.87
  13   5  -4    4.21    4.99
 -13  -5   4    1.59    4.16
 -13   5   5   16.94    5.37
 -13  -5   5   20.03    7.85
 -13   5   6    0.00    1.98
 -13   5   7   -0.24    2.44
 -13  -5   7   -0.00    4.48
 -13   5   8    3.79    3.55
 -13  -5   8    1.66    4.29
 -13   5   9   14.09    4.73
 -13  -5   9    2.85    5.11
 -13   5  10   10.63    4.36
 -13  -5  10    9.06    6.29
 -13   5  11   10.36    3.73
 -13  -5  11    9.58    5.92
 -13   5  12   -0.23    1.88
 -13  -5  12    1.46    4.35
 -13   5  13    2.37    2.64
 -13  -5  13    0.09    6.22
 -13   5  14    2.36    2.22
 -13  -5  14    1.11    5.15
 -13   5  15   12.62    3.78
 -13  -5  15   20.94    8.23
 -13   5  16    3.27    2.34
 -13  -5  16    4.40    5.75
 -13   5  17   -0.25    1.56
 -13  -5  17    1.43    4.09
 -13   5  18    1.60    1.65
 -13  -5  18   -1.54    6.24
 -13  -5  19    4.90    4.76
 -13  -5  20    2.57    5.13
 -13  -5  21   -1.22    4.24
 -13   6   1    1.26    3.34
  13   6  -1    3.39    5.55
 -13  -6   1    6.55    6.05
 -13   6   2    2.80    3.63
  13   6  -2   -1.38    5.30
 -13  -6   2    7.17    6.03
 -13   6   3    0.78    2.57
  13   6  -3    5.22    4.84
 -13  -6   3   -1.61    4.39
 -13   6   4    6.85    3.76
  13   6  -4    2.13    4.11
 -13  -6   4    3.55    6.01
 -13   6   5   -0.88    3.08
  13   6  -5    3.61    4.61
 -13  -6   5    2.87    4.52
 -13   6   6   17.47    5.05
  13   6  -6   21.44    8.93
 -13  -6   6    0.51    4.32
 -13   6   7    5.18    3.41
 -13  -6   7    1.26    5.25
 -13   6   8    8.98    3.93
 -13  -6   8   12.71    6.15
 -13   6   9    3.58    2.95
 -13  -6   9    2.90    4.38
 -13   6  10    5.72    2.90
 -13  -6  10    2.24    5.46
 -13   6  11    6.76    2.97
 -13  -6  11    5.86    6.02
 -13   6  12    5.80    2.89
 -13  -6  12    1.39    6.23
 -13   6  13    7.67    3.15
 -13  -6  13    7.08    6.57
 -13   6  14    2.33    1.75
 -13  -6  14    2.52    3.88
 -13   6  15   -0.30    1.70
 -13  -6  15    2.19    4.32
 -13  -6  16    0.59    5.29
 -13  -6  17    2.60    5.55
 -13  -6  18    1.37    4.92
 -13  -6  19    4.02    5.00
 -13   7   1    3.64    3.73
  13   7  -1    1.22    3.64
 -13  -7   1   -0.08    4.44
 -13   7   2   -0.57    3.22
  13   7  -2   -1.53    4.66
 -13  -7   2    1.71    4.91
 -13   7   3    0.80    3.63
  13   7  -3    3.80    5.59
 -13  -7   3   -1.44    4.90
 -13   7   4   25.84    6.80
  13   7  -4   18.16    9.93
 -13  -7   4   31.24   10.41
 -13   7   5    1.66    3.21
  13   7  -5   11.55    6.63
 -13  -7   5    7.73    6.63
 -13   7   6    1.55    2.84
  13   7  -6    1.96    4.59
 -13  -7   6    7.49    7.39
 -13   7   7   -0.04    2.25
  13   7  -7    6.13    5.72
 -13  -7   7   -1.96    4.96
 -13   7   8    5.55    3.13
  13   7  -8   10.19    6.89
 -13  -7   8    6.32    5.53
 -13   7   9    3.47    2.89
 -13  -7   9    7.35    5.88
 -13   7  10    5.70    3.13
 -13  -7  10   12.06    7.38
 -13   7  11   -0.00    1.79
 -13  -7  11   -1.18    5.40
 -13   7  12   -1.21    2.02
 -13  -7  12    4.22    4.36
 -13   7  13   -0.53    1.91
 -13  -7  13    9.24    6.29
 -13  -7  14   22.65    8.76
 -13  -7  15    1.39    4.93
 -13  -7  16   -0.40    3.98
 -13  -7  17    0.27    4.18
 -13  -7  18   -1.44    4.30
 -13   8   1   -0.20    3.19
  13   8  -1   -1.68    5.67
 -13  -8   1    0.55    3.90
 -13   8   2   10.90    4.89
  13   8  -2    5.87    6.52
 -13  -8   2    7.49    6.49
 -13   8   3    1.66    3.26
  13   8  -3   -0.62    4.57
 -13  -8   3    1.05    4.44
 -13   8   4    1.04    3.53
  13   8  -4    3.25    5.41
 -13  -8   4    9.80    7.76
 -13   8   5    7.43    3.91
  13   8  -5    1.07    4.85
 -13  -8   5    2.38    5.16
 -13   8   6    3.29    3.51
  13   8  -6   29.38   10.33
 -13  -8   6    2.25    5.07
 -13   8   7    1.47    2.99
  13   8  -7   -0.18    4.88
 -13  -8   7    1.68    5.40
 -13   8   8    9.13    3.83
  13   8  -8   13.75    8.56
 -13  -8   8    7.79    7.09
 -13   8   9   -0.65    2.46
  13   8  -9    4.57    5.79
 -13  -8   9   -2.33    4.81
 -13   8  10    0.10    2.42
 -13  -8  10   -1.54    5.40
 -13   8  11   -0.07    2.03
 -13  -8  11    6.23    4.99
 -13   8  12    1.84    2.20
 -13  -8  12   -3.18    6.61
 -13  -8  13   -3.04    6.87
 -13  -8  14    1.91    5.04
 -13  -8  15    2.92    6.58
 -13  -8  16    2.66    5.54
 -13   9   1    0.09    2.70
  13   9  -1   -1.84    5.13
 -13  -9   1   -0.22    4.00
 -13   9   2   -0.38    3.19
  13   9  -2   -1.34    5.58
 -13  -9   2   -2.79    6.66
 -13   9   3    4.94    4.02
  13   9  -3    3.22    5.71
 -13  -9   3    1.78    4.66
 -13   9   4    2.62    3.85
  13   9  -4    8.90    7.60
 -13  -9   4   -3.33    7.44
 -13   9   5   -1.77    3.30
  13   9  -5   -0.61    5.35
 -13  -9   5   -1.23    3.88
 -13   9   6    4.00    3.07
  13   9  -6    7.79    7.07
 -13  -9   6    0.51    5.70
 -13   9   7   -0.32    3.02
  13   9  -7   -2.61    6.59
 -13  -9   7   -2.08    5.91
 -13   9   8    0.06    2.44
  13   9  -8   -0.80    4.60
 -13  -9   8    0.40    4.81
  13   9  -9    0.91    4.66
 -13  -9   9   -1.38    4.43
  13   9 -10    8.56    6.81
 -13  -9  10    5.14    7.03
  13   9 -11    2.16    5.03
 -13  -9  11   -1.71    5.02
 -13  -9  12   -0.52    5.00
 -13  -9  13   -2.93    6.64
 -13  -9  14    5.72    6.92
 -13  10   1    4.57    3.91
  13  10  -1   -1.49    5.72
 -13 -10   1   -3.03    6.23
 -13  10   2   -1.31    3.93
  13  10  -2   -0.04    5.17
 -13 -10   2    8.01    6.63
  13  10  -3   -0.13    4.09
 -13 -10   3    4.25    5.66
  13  10  -4    1.80    3.70
 -13 -10   4   -0.56    5.08
  13  10  -5    0.01    4.28
 -13 -10   5   -0.39    5.52
  13  10  -6    4.18    5.59
 -13 -10   6    2.91    6.63
  13  10  -7    0.15    4.63
 -13 -10   7    1.17    5.45
  13  10  -8    3.40    5.87
 -13 -10   8   -1.09    5.68
  13  10  -9   -2.34    5.78
 -13 -10   9   -2.24    6.39
  13  10 -10   -0.72    4.07
 -13 -10  10    1.85    5.51
  13  10 -11    2.93    5.73
 -13 -10  11   -1.50    4.80
  13  10 -12    7.14    7.06
 -13 -10  12   18.50   10.34
  13  11  -1    3.22    4.61
 -13 -11   1   -1.32    4.67
  13  11  -2   -2.48    6.17
 -13 -11   2    1.26    5.39
  13  11  -3    1.84    6.39
 -13 -11   3    2.49    5.32
  13  11  -4   -0.50    6.25
 -13 -11   4   -1.06    5.55
  13  11  -5    2.13    5.02
 -13 -11   5    4.02    4.78
  13  11  -6    7.07    7.51
 -13 -11   6   -0.56    4.44
  13  11  -7   -1.19    5.40
 -13 -11   7   -2.52    5.69
  13  11  -8   -2.26    5.74
 -13 -11   8   11.81    8.66
  13  11  -9   -0.32    5.07
 -13 -11   9    3.25    5.83
  13  11 -10    2.99    6.09
  13  11 -11   -0.91    5.00
  13  11 -12   -0.45    5.49
  13  11 -13   -3.17    7.10
  13  11 -14    5.37    6.05
 -13 -12   1    0.03    2.97
 -13 -12   2   20.80   10.20
 -13 -12   3   -1.53    5.82
 -13 -12   4   -1.30    4.03
 -13 -12   5    3.44    6.27
 -13 -12   6   -1.01    3.52
 -12   0   1   -1.31    3.75
 -12   0   2   25.90    7.61
 -12   0   3    2.17    4.18
 -12   0   4    1.08    3.13
 -12   0   5   -1.73    4.31
 -12   0   6   46.99   10.28
 -12   0   7    0.97    4.05
 -12   0   8   13.67    5.97
 -12   0   9   -0.15    3.32
 -12   0  10   40.61    8.92
 -12   0  11   -0.16    2.59
 -12   0  12   28.72    7.65
 -12   0  13   -0.06    2.03
 -12   0  14    1.77    2.95
 -12   0  15   -0.44    2.93
 -12   0  16   15.11    5.42
 -12   0  17    0.04    2.42
 -12   0  18    3.02    3.93
 -12   0  19   -0.43    2.49
 -12   0  20    7.51    4.83
 -12   0  21   -1.18    3.52
 -12   0  22    4.05    3.29
 -12   1   1   -0.81    2.98
 -12  -1   1    9.31    6.56
 -12   1   2   39.29    9.43
 -12  -1   2   42.41    9.83
 -12   1   3   -0.34    3.55
 -12  -1   3    2.60    4.01
 -12   1   4   50.20    9.83
 -12  -1   4   42.39    9.89
 -12   1   5    4.01    3.58
 -12  -1   5    2.89    3.89
 -12   1   6    1.49    3.65
 -12  -1   6    2.38    3.11
 -12   1   7   -0.02    3.08
 -12  -1   7    4.26    4.62
 -12   1   8   62.48   10.64
 -12  -1   8   46.25   10.19
 -12   1   9    1.72    3.48
 -12  -1   9    0.46    3.04
 -12   1  10   10.64    4.96
 -12  -1  10   30.44    7.61
 -12   1  11    1.28    3.15
 -12  -1  11   -1.68    3.73
 -12   1  12    2.25    2.98
 -12  -1  12    3.78    4.06
 -12   1  13   -0.19    3.21
 -12  -1  13    0.63    3.07
 -12   1  14   37.62    8.01
 -12  -1  14   42.78    9.74
 -12   1  15    1.05    3.56
 -12  -1  15   -0.78    2.89
 -12   1  16   -0.29    3.19
 -12  -1  16   -0.90    3.03
 -12   1  17   -0.80    2.70
 -12  -1  17    0.55    3.14
 -12   1  18   17.48    5.87
 -12  -1  18   23.38    6.66
 -12   1  19    1.88    3.04
 -12  -1  19   -0.32    3.42
 -12   1  20    4.64    4.00
 -12  -1  20   10.27    5.34
 -12   1  21    0.40    2.42
 -12  -1  21    0.06    4.07
 -12   1  22   -0.26    2.62
 -12  -1  22   -1.89    4.05
 -12   2   1    7.92    4.54
 -12  -2   1   13.06    6.75
 -12   2   2   18.99    6.16
 -12  -2   2   11.99    6.42
 -12   2   3    2.42    3.89
 -12  -2   3    1.15    4.02
 -12   2   4    3.82    3.94
 -12  -2   4    9.50    5.05
 -12   2   5    8.20    4.99
 -12  -2   5   -0.89    3.39
 -12   2   6   51.81    9.39
 -12  -2   6   43.81   10.71
 -12   2   7   11.91    4.43
 -12  -2   7   11.87    6.66
 -12   2   8    3.62    3.98
 -12  -2   8    1.69    4.35
 -12   2   9   -0.59    2.41
 -12  -2   9   -0.26    3.65
 -12   2  10   26.96    7.03
 -12  -2  10   37.73    9.03
 -12   2  11    3.77    3.82
 -12  -2  11   24.25    7.05
 -12   2  12   20.87    5.79
 -12  -2  12   20.67    7.57
 -12   2  13   -0.54    2.48
 -12  -2  13   -1.32    4.34
 -12   2  14   -0.72    2.25
 -12  -2  14   -0.38    3.70
 -12   2  15    0.13    2.29
 -12  -2  15    0.87    4.37
 -12   2  16   10.38    4.16
 -12  -2  16   11.21    5.56
 -12   2  17   -0.88    2.84
 -12  -2  17    0.52    3.85
 -12   2  18    3.27    3.44
 -12  -2  18   11.62    6.03
 -12   2  19   -0.18    2.19
 -12  -2  19    3.49    4.02
 -12   2  20    1.99    2.86
 -12  -2  20    4.20    4.89
 -12   2  21    4.43    3.44
 -12  -2  21    8.62    5.21
 -12   2  22    7.53    3.97
 -12  -2  22    8.81    5.31
 -12   2  23   -0.90    3.24
 -12   3   1    1.95    3.27
  12   3  -1   -1.37    3.95
 -12  -3   1    0.53    3.67
 -12   3   2   19.68    6.56
  12   3  -2   24.97    8.53
 -12  -3   2   10.30    5.86
 -12   3   3   21.86    6.36
  12   3  -3    1.20    3.67
 -12  -3   3   10.46    6.62
 -12   3   4   24.22    6.47
 -12  -3   4   26.58    8.79
 -12   3   5    6.19    3.91
 -12  -3   5    1.93    4.10
 -12   3   6   -1.14    2.71
 -12  -3   6    1.93    2.72
 -12   3   7    3.51    3.11
 -12  -3   7    8.75    5.60
 -12   3   8   17.44    5.28
 -12  -3   8   24.72    8.38
 -12   3   9    7.77    3.89
 -12  -3   9    3.75    3.90
 -12   3  10   14.03    4.72
 -12  -3  10   14.92    7.68
 -12   3  11   -0.35    2.09
 -12  -3  11    6.09    4.26
 -12   3  12   14.98    4.79
 -12  -3  12    9.71    6.57
 -12   3  13   -0.26    2.41
 -12  -3  13    2.00    4.89
 -12   3  14   21.89    5.21
 -12  -3  14   14.65    6.43
 -12   3  15    7.75    3.31
 -12  -3  15    4.23    4.02
 -12   3  16    1.77    2.26
 -12  -3  16    0.69    4.05
 -12   3  17    3.73    2.57
 -12  -3  17    2.71    3.72
 -12   3  18    1.21    2.21
 -12  -3  18   -0.40    3.83
 -12   3  19    7.91    3.48
 -12  -3  19   10.88    6.13
 -12   3  20    0.66    2.66
 -12  -3  20    7.69    5.25
 -12   3  21   -0.20    2.45
 -12  -3  21    3.21    3.77
 -12   3  22    4.17    2.88
 -12  -3  22   -0.72    4.06
 -12   3  23    2.08    2.90
 -12  -3  23    3.61    3.59
 -12   4   1    4.06    4.27
  12   4  -1   17.05    6.72
 -12  -4   1   23.32    8.19
 -12   4   2   10.91    4.75
  12   4  -2   12.36    6.36
 -12  -4   2    9.23    5.91
 -12   4   3    4.26    4.22
  12   4  -3   -1.26    4.88
 -12  -4   3   -0.70    4.39
 -12   4   4    4.48    3.50
  12   4  -4    1.05    3.69
 -12  -4   4    2.85    5.05
 -12   4   5    6.58    3.99
  12   4  -5    2.57    3.93
 -12  -4   5    6.73    5.77
 -12   4   6   31.66    6.92
  12   4  -6   23.89    8.42
 -12  -4   6   24.77    8.46
 -12   4   7   22.92    5.90
  12   4  -7   14.74    7.33
 -12  -4   7   13.97    6.54
 -12   4   8   -0.56    2.71
 -12  -4   8    1.41    3.54
 -12   4   9    8.25    4.08
 -12  -4   9   11.01    5.35
 -12   4  10   23.28    5.74
 -12  -4  10    5.68    6.19
 -12   4  11   11.85    4.11
 -12  -4  11    3.42    4.96
 -12   4  12   14.72    4.30
 -12  -4  12   19.55    8.57
 -12   4  13   -0.48    2.30
 -12  -4  13   -1.06    4.50
 -12   4  14   -0.65    2.04
 -12  -4  14   -1.52    4.02
 -12   4  15    2.85    2.57
 -12  -4  15    1.65    3.30
 -12   4  16   11.90    3.70
 -12  -4  16   26.61    8.99
 -12   4  17    9.94    3.35
 -12  -4  17    8.44    6.47
 -12   4  18    8.22    3.09
 -12  -4  18    5.53    5.55
 -12   4  19    0.20    1.69
 -12  -4  19    2.43    3.42
 -12   4  20    2.82    2.52
 -12  -4  20   16.25    7.35
 -12   4  21    4.06    2.53
 -12  -4  21   -0.97    4.42
 -12   4  22    1.84    2.35
 -12  -4  22   -0.31    4.76
 -12   4  23    2.44    2.64
 -12  -4  23    1.14    3.97
 -12   4  24    3.15    2.28
 -12   5   1   -1.36    2.98
  12   5  -1   -1.30    4.60
 -12  -5   1   -1.57    4.87
 -12   5   2    9.01    4.53
  12   5  -2    2.09    4.83
 -12  -5   2   -0.40    4.58
 -12   5   3    5.94    4.01
  12   5  -3   13.08    6.58
 -12  -5   3   14.22    7.87
 -12   5   4   11.77    4.89
  12   5  -4   14.07    7.16
 -12  -5   4    1.46    4.01
 -12   5   5    6.75    3.41
  12   5  -5    7.16    5.34
 -12  -5   5    9.62    6.43
 -12   5   6    0.80    2.83
  12   5  -6   -1.64    5.01
 -12  -5   6    1.95    4.58
 -12   5   7    6.65    3.69
  12   5  -7   11.63    6.81
 -12  -5   7    5.39    5.97
 -12   5   8   14.19    4.58
  12   5  -8   35.41    9.81
 -12  -5   8   18.08    8.34
 -12   5   9   27.98    5.80
  12   5  -9    9.68    6.58
 -12  -5   9   22.50    8.43
 -12   5  10    5.82    3.33
 -12  -5  10   -1.09    3.39
 -12   5  11   -0.05    2.06
 -12  -5  11    0.78    3.16
 -12   5  12    2.85    2.56
 -12  -5  12   -3.04    5.85
 -12   5  13   10.19    3.49
 -12  -5  13   13.23    7.32
 -12   5  14   11.51    3.19
 -12  -5  14   13.81    6.90
 -12   5  15    0.92    1.62
 -12  -5  15   -0.33    3.55
 -12   5  16    0.24    1.41
 -12  -5  16    3.65    4.86
 -12   5  17    1.76    1.74
 -12  -5  17   -1.46    5.47
 -12   5  18    7.76    2.56
 -12  -5  18    8.99    5.99
 -12   5  19    1.88    1.73
 -12  -5  19    1.58    3.28
 -12   5  20    5.08    2.34
 -12  -5  20    1.82    4.38
 -12  -5  21   -2.37    4.93
 -12  -5  22   -0.45    3.43
 -12  -5  23   -2.40    4.85
 -12  -5  24   10.89    5.78
 -12   6   1   18.93    6.01
  12   6  -1   25.60    8.91
 -12  -6   1   24.28    9.05
 -12   6   2    2.10    2.88
  12   6  -2   15.21    7.02
 -12  -6   2    3.03    5.33
 -12   6   3    0.54    3.03
  12   6  -3   -0.42    4.45
 -12  -6   3   -0.74    3.95
 -12   6   4   -0.42    2.98
  12   6  -4    2.32    5.34
 -12  -6   4    5.07    5.04
 -12   6   5   30.98    6.76
  12   6  -5   45.57   11.79
 -12  -6   5   14.95    7.11
 -12   6   6   15.42    5.07
  12   6  -6   20.98    8.95
 -12  -6   6    6.77    6.33
 -12   6   7   18.86    5.00
  12   6  -7   23.66    8.70
 -12  -6   7   20.82    7.70
 -12   6   8    2.68    2.74
  12   6  -8    8.16    6.37
 -12  -6   8    1.23    4.76
 -12   6   9    4.50    2.80
  12   6  -9    4.51    5.20
 -12  -6   9    1.29    4.07
 -12   6  10    6.38    2.89
  12   6 -10    8.85    6.38
 -12  -6  10   -1.43    4.46
 -12   6  11   30.50    5.38
  12   6 -11   20.86    8.42
 -12  -6  11   20.79    8.27
 -12   6  12    5.68    2.51
 -12  -6  12   11.66    7.02
 -12   6  13   -0.57    1.55
 -12  -6  13   -2.04    5.23
 -12   6  14    0.27    1.25
 -12  -6  14    0.38    5.00
 -12   6  15   11.32    2.59
 -12  -6  15    4.69    4.24
 -12   6  16    4.83    1.79
 -12  -6  16    5.80    5.80
 -12  -6  17    4.35    4.49
 -12  -6  18    0.30    3.00
 -12  -6  19    8.54    6.02
 -12  -6  20   -0.06    4.35
 -12  -6  21   -1.95    4.69
 -12  -6  22    2.63    4.64
 -12  -6  23   -1.35    3.93
 -12   7   1    9.15    5.22
  12   7  -1    1.77    4.83
 -12  -7   1    3.93    5.57
 -12   7   2    8.32    4.54
  12   7  -2    1.99    5.25
 -12  -7   2   14.35    8.41
 -12   7   3   19.21    5.62
  12   7  -3   10.92    6.50
 -12  -7   3   12.53    8.68
 -12   7   4    2.80    3.26
  12   7  -4   -0.21    3.76
 -12  -7   4   -4.26    6.32
 -12   7   5    0.05    2.73
  12   7  -5   -0.86    4.34
 -12  -7   5   -0.16    4.26
 -12   7   6   -1.44    3.00
  12   7  -6    1.23    5.76
 -12  -7   6    2.04    4.05
 -12   7   7    2.61    2.63
  12   7  -7   -2.20    5.15
 -12  -7   7   -0.33    5.06
 -12   7   8    5.31    2.89
  12   7  -8   -1.25    4.14
 -12  -7   8    6.22    6.49
 -12   7   9   28.51    5.55
  12   7  -9   37.04   11.93
 -12  -7   9   27.07   10.51
 -12   7  10    0.31    2.02
  12   7 -10    2.32    4.98
 -12  -7  10    0.24    4.18
 -12   7  11    0.11    1.82
  12   7 -11   -1.40    4.39
 -12  -7  11   -1.08    5.14
 -12   7  12   -0.19    1.72
  12   7 -12    2.29    5.35
 -12  -7  12    2.27    5.14
 -12   7  13    2.59    1.94
 -12  -7  13    5.93    6.38
 -12   7  14    5.96    2.08
 -12  -7  14    2.23    4.74
 -12  -7  15    7.38    6.09
 -12  -7  16    0.77    6.02
 -12  -7  17    1.82    6.14
 -12  -7  18   -1.50    5.18
 -12  -7  19    1.99    5.10
 -12  -7  20    0.93    4.87
 -12  -7  21   -1.66    4.49
 -12  -7  22   -1.68    4.80
 -12   8   1   10.91    4.95
  12   8  -1   11.99    7.17
 -12  -8   1   11.00    9.10
 -12   8   2    0.53    3.51
  12   8  -2   -1.14    5.04
 -12  -8   2   -0.36    3.74
 -12   8   3    3.06    3.20
  12   8  -3    0.00    5.84
 -12  -8   3    1.58    5.37
 -12   8   4    0.73    2.71
  12   8  -4    0.65    3.58
 -12  -8   4   -0.88    3.48
 -12   8   5   14.18    5.02
  12   8  -5   19.68    9.11
 -12  -8   5   35.36   11.42
 -12   8   6    0.65    2.34
  12   8  -6    7.89    5.86
 -12  -8   6    2.86    4.17
 -12   8   7   18.69    5.02
  12   8  -7    9.24    7.02
 -12  -8   7    9.39    7.47
 -12   8   8    0.40    2.14
  12   8  -8    0.08    4.67
 -12  -8   8   -0.60    5.26
 -12   8   9   -0.29    2.36
  12   8  -9    2.42    4.24
 -12  -8   9   -1.10    3.78
 -12   8  10   -1.09    2.12
  12   8 -10    4.98    6.10
 -12  -8  10   -1.92    4.34
 -12   8  11    9.29    3.29
  12   8 -11   20.05    8.60
 -12  -8  11    2.36    5.39
  12   8 -12    2.89    5.21
 -12  -8  12   -0.04    4.95
  12   8 -13   -0.55    4.40
 -12  -8  13   -0.26    2.31
  12   8 -14   -1.56    4.49
 -12  -8  14   -1.91    5.15
 -12  -8  15   25.44    9.71
 -12  -8  16    1.00    4.93
 -12  -8  17    4.93    6.49
 -12  -8  18    4.36    4.74
 -12  -8  19    1.72    5.02
 -12  -8  20    0.22    4.75
 -12  -8  21    1.71    5.83
 -12   9   1   -1.00    2.94
  12   9  -1    1.93    4.27
 -12  -9   1    5.41    6.42
 -12   9   2    3.29    3.82
  12   9  -2    2.67    5.28
 -12  -9   2    7.89    6.28
 -12   9   3   23.08    6.30
  12   9  -3   22.12    9.32
 -12  -9   3   11.37    7.15
 -12   9   4    0.09    3.06
  12   9  -4    4.23    6.01
 -12  -9   4   -0.64    2.56
 -12   9   5    5.99    4.28
  12   9  -5   -1.40    4.76
 -12  -9   5    4.56    5.18
 -12   9   6   -0.64    2.95
  12   9  -6    9.34    7.20
 -12  -9   6   -2.14    6.04
  12   9  -7    5.92    6.27
 -12  -9   7   -0.02    4.40
  12   9  -8   -1.32    4.39
 -12  -9   8   -1.95    4.31
  12   9  -9   22.06    9.58
 -12  -9   9    4.49    5.79
  12   9 -10   -1.53    4.94
 -12  -9  10   -0.47    3.93
  12   9 -11    2.85    6.12
 -12  -9  11    0.70    4.24
  12   9 -12   -2.22    5.25
 -12  -9  12   -0.21    5.19
  12   9 -13   -0.84    5.48
 -12  -9  13   -0.29    5.55
  12   9 -14    1.67    4.94
 -12  -9  14   -2.94    6.40
  12   9 -15    4.47    5.67
 -12  -9  15    4.53    4.61
 -12  -9  16   -1.47    4.99
 -12  -9  17   -1.55    4.73
 -12  -9  18   -0.83    4.00
 -12  -9  19   11.37    7.39
  12  10  -1   12.55    7.99
 -12 -10   1    8.42    7.55
  12  10  -2   -0.02    3.60
 -12 -10   2   -0.85    4.38
  12  10  -3   -0.91    5.39
 -12 -10   3    5.74    5.61
  12  10  -4   -2.08    5.27
 -12 -10   4   -1.54    5.88
  12  10  -5    4.99    6.31
 -12 -10   5   12.76    8.28
  12  10  -6    0.00    4.46
 -12 -10   6    0.45    5.72
  12  10  -7    6.03    6.17
 -12 -10   7    5.46    5.90
  12  10  -8   -0.57    5.11
 -12 -10   8   -1.14    3.41
  12  10  -9   -1.47    5.30
 -12 -10   9   -0.47    5.00
  12  10 -10   -1.40    4.71
 -12 -10  10    1.18    4.43
  12  10 -11   12.76    7.98
 -12 -10  11    4.35    7.27
  12  10 -12   -0.52    5.39
 -12 -10  12    5.47    5.23
  12  10 -13   -2.21    5.76
 -12 -10  13   -3.17    6.78
  12  10 -14   -0.54    4.34
 -12 -10  14    0.40    6.27
  12  10 -15    4.40    6.04
 -12 -10  15   -2.50    5.25
  12  10 -16   -2.50    6.17
 -12 -10  16   -1.19    4.09
  12  10 -17   -2.66    6.14
 -12 -10  17   17.19    9.12
  12  11  -1    1.24    6.10
 -12 -11   1   -1.19    4.66
  12  11  -2   -0.99    3.83
 -12 -11   2   -1.26    7.05
  12  11  -3   -0.22    5.30
 -12 -11   3   -0.49    5.57
  12  11  -4   -0.49    4.53
 -12 -11   4    3.02    4.17
  12  11  -5    3.85    6.92
 -12 -11   5   -2.04    4.74
  12  11  -6    0.86    5.17
 -12 -11   6   11.44    7.24
  12  11  -7   -0.81    6.08
 -12 -11   7    9.66    6.74
  12  11  -8    2.11    4.95
 -12 -11   8   -1.08    3.97
  12  11  -9    4.46    6.35
 -12 -11   9   13.18    8.54
  12  11 -10    1.51    4.43
 -12 -11  10   -0.26    3.58
  12  11 -11   -1.33    4.54
 -12 -11  11   -1.65    5.86
  12  11 -12   -2.55    6.01
 -12 -11  12   -1.84    4.49
  12  11 -13   10.17    7.68
 -12 -11  13   21.66   10.20
  12  11 -14   -1.97    5.49
 -12 -11  14   -2.61    7.49
  12  11 -15    1.70    5.91
 -12 -11  15    1.17    5.10
  12  11 -16   -0.07    3.06
  12  11 -17    2.39    5.49
  12  11 -18   -0.39    4.59
  12  12  -1   -0.47    4.75
 -12 -12   1    3.09    3.99
  12  12  -2    1.44    4.94
 -12 -12   2    2.03    4.28
  12  12  -3    4.12    7.16
 -12 -12   3    5.36    5.79
  12  12  -4   -1.02    6.77
 -12 -12   4    4.77    6.95
  12  12  -5    6.37    6.16
 -12 -12   5   -1.83    6.33
  12  12  -6    2.62    4.57
 -12 -12   6   -0.87    5.13
  12  12  -7   10.67    7.80
 -12 -12   7    5.97    6.78
  12  12  -8    1.02    4.69
 -12 -12   8   -1.95    5.72
  12  12  -9   10.86    7.57
 -12 -12   9    0.01    6.00
  12  12 -10    0.04    6.55
 -12 -12  10   -1.08    5.93
  12  12 -11    2.32    6.27
 -12 -12  11   10.07    8.45
  12  12 -12   -1.27    4.64
 -12 -12  12    1.48    6.85
  12  12 -13    2.52    4.80
 -12 -12  13    6.46    7.66
  12  12 -14   -1.13    5.13
  12  12 -15    6.43    6.40
  12  12 -16   -0.10    4.55
  12  12 -17    8.98    6.80
 -12 -13   3   10.40    8.24
 -12 -13   4    3.46    5.20
 -12 -13   5   -0.88    6.59
 -12 -13   6   -1.16    3.75
 -12 -13   7    1.06    6.94
 -12 -13   8   -1.15    5.06
 -12 -13   9   13.33    8.14
 -12 -13  10   -1.35    4.62
 -11   0   1  112.71   15.75
  11   0  -1   90.65   14.50
 -11   0   2   -1.55    4.53
  11   0  -2   -1.02    3.49
 -11   0   3   25.00    7.29
  11   0  -3   41.06    8.95
 -11   0   4    3.49    4.39
  11   0  -4   -0.48    3.46
 -11   0   5   92.72   13.67
 -11   0   6   -0.29    3.02
 -11   0   7   -0.70    3.41
 -11   0   8   -0.32    2.91
 -11   0   9   39.33    8.53
 -11   0  10    2.46    3.32
 -11   0  11   65.83   10.73
 -11   0  12   -0.55    3.06
 -11   0  13    2.98    3.31
 -11   0  14   -0.77    2.89
 -11   0  15   26.63    7.00
 -11   0  16    0.58    3.20
 -11   0  17    8.98    4.21
 -11   0  18    0.53    2.07
 -11   0  19   11.51    4.84
 -11   1   1   99.97   14.36
  11  -1  -1   90.51   14.34
  11   1  -1   96.95   15.34
 -11  -1   1   84.62   14.28
 -11   1   2   -1.43    3.87
  11  -1  -2    1.30    4.10
  11   1  -2    6.01    4.55
 -11  -1   2   -0.47    2.36
 -11   1   3   40.58    8.88
  11   1  -3   49.86   10.25
 -11  -1   3   31.75    8.61
 -11   1   4   -1.37    3.37
  11   1  -4   -0.17    2.77
 -11  -1   4   -0.55    2.52
 -11   1   5    5.04    4.31
  11   1  -5    5.04    4.64
 -11  -1   5    8.02    4.28
 -11   1   6    0.00    3.33
  11   1  -6    2.81    3.31
 -11  -1   6    7.22    4.43
 -11   1   7   39.23    8.37
 -11  -1   7   49.89   10.37
 -11   1   8    2.01    3.04
 -11  -1   8    1.62    3.49
 -11   1   9   23.57    6.36
 -11  -1   9   23.57    6.90
 -11   1  10   -0.14    2.88
 -11  -1  10    0.68    3.46
 -11   1  11    5.44    4.18
 -11  -1  11    2.25    3.45
 -11   1  12   11.03    4.30
 -11  -1  12    3.94    3.63
 -11   1  13   45.64    8.33
 -11  -1  13   48.00    9.73
 -11   1  14    0.87    2.83
 -11  -1  14   -0.69    2.51
 -11   1  15   -0.29    2.26
 -11  -1  15    2.06    3.78
 -11   1  16   -0.26    2.41
 -11  -1  16    2.73    3.39
 -11   1  17   13.68    5.06
 -11  -1  17   24.27    6.71
 -11   1  18    2.08    2.50
 -11  -1  18    1.09    2.96
 -11   1  19    6.06    3.55
 -11  -1  19    1.44    4.26
 -11   2   1   14.91    6.25
  11   2  -1   28.42    8.01
 -11  -2   1   19.44    7.39
 -11   2   2   -0.75    3.39
  11   2  -2    0.16    3.53
 -11  -2   2   -0.86    3.34
 -11   2   3   13.42    5.41
  11   2  -3   20.08    7.26
 -11  -2   3   14.46    6.04
 -11   2   4    5.58    4.09
  11   2  -4    8.86    5.24
 -11  -2   4    6.41    4.88
 -11   2   5   58.76    9.97
  11   2  -5   58.63   11.53
 -11  -2   5   50.95   10.70
 -11   2   6   11.30    4.77
  11   2  -6   15.53    6.68
 -11  -2   6   31.64    8.55
 -11   2   7    9.11    4.53
  11   2  -7   10.00    5.28
 -11  -2   7    7.00    5.22
 -11   2   8   18.61    5.43
  11   2  -8    6.11    4.74
 -11  -2   8   14.00    6.00
 -11   2   9   31.23    6.74
 -11  -2   9   16.86    6.97
 -11   2  10    2.35    2.99
 -11  -2  10   -0.49    3.92
 -11   2  11   22.94    5.64
 -11  -2  11   19.33    7.45
 -11   2  12   -0.28    2.58
 -11  -2  12    1.95    3.99
 -11   2  13    0.56    2.05
 -11  -2  13    2.11    3.57
 -11   2  14    3.73    3.05
 -11  -2  14    4.37    4.37
 -11   2  15   17.34    4.73
 -11  -2  15    9.75    5.78
 -11   2  16   11.01    4.05
 -11  -2  16   11.97    5.23
 -11   2  17    2.51    2.46
 -11  -2  17    9.99    5.32
 -11   2  18   -0.56    2.64
 -11  -2  18   -0.45    3.31
 -11   2  19   10.92    4.22
 -11  -2  19   11.76    5.95
 -11   3   1    9.84    5.22
 -11  -3   1   13.74    6.60
 -11   3   2   22.55    6.80
 -11  -3   2   20.95    8.30
 -11   3   3   96.78   12.40
 -11  -3   3   39.98   10.88
 -11   3   4   13.09    5.31
 -11  -3   4    9.59    6.31
 -11   3   5    8.11    4.11
  11   3  -5    2.30    3.61
 -11  -3   5    4.35    4.75
 -11   3   6    8.75    3.95
  11   3  -6    7.62    5.38
 -11  -3   6    7.27    5.24
  11   3  -7   61.13   12.01
 -11  -3   7   37.43    9.98
 -11   3   8    5.36    3.32
  11   3  -8    1.38    3.22
 -11  -3   8   13.00    5.76
 -11   3   9    7.49    4.02
  11   3  -9    3.99    4.47
 -11  -3   9    5.80    5.43
 -11   3  10    1.46    2.75
  11   3 -10    6.51    5.26
 -11  -3  10    8.14    5.69
 -11   3  11   11.87    3.83
 -11  -3  11    5.41    4.16
 -11   3  12   12.89    4.01
 -11  -3  12    8.55    5.44
 -11   3  13   19.37    5.20
 -11  -3  13   21.09    7.31
 -11   3  14   -0.62    2.41
 -11  -3  14   -1.85    4.08
 -11   3  15    0.44    2.24
 -11  -3  15    2.70    3.60
 -11   3  16   -0.16    1.72
 -11  -3  16   -1.25    3.39
 -11   3  17   11.83    3.92
 -11  -3  17    9.28    5.60
 -11   3  18    2.34    2.33
 -11  -3  18   -0.40    4.34
 -11   3  19   12.56    3.78
 -11  -3  19    7.71    5.33
 -11   3  20    1.49    2.20
 -11   4   1   36.15    7.87
  11   4  -1   39.36   10.27
 -11  -4   1   20.24    8.83
 -11   4   2   -0.41    2.79
  11   4  -2    4.74    4.66
 -11  -4   2   -0.50    3.64
 -11   4   3    4.40    3.32
  11   4  -3    8.88    6.21
 -11  -4   3    2.02    4.93
 -11   4   4    5.74    3.59
 -11  -4   4    0.87    3.38
 -11   4   5   53.22    8.83
 -11  -4   5   39.44   10.84
 -11   4   6   12.94    4.50
 -11  -4   6   13.71    6.68
 -11   4   7   12.90    4.17
 -11  -4   7   19.32    7.18
 -11   4   8    4.68    2.85
 -11  -4   8    6.58    4.59
 -11   4   9   46.76    7.46
 -11  -4   9   41.36   10.83
 -11   4  10   12.58    3.98
 -11  -4  10    8.97    6.17
 -11   4  11   25.39    5.22
 -11  -4  11   28.31    8.53
 -11   4  12    0.43    1.60
 -11  -4  12    0.31    4.36
 -11   4  13    2.82    2.46
 -11  -4  13   -0.10    3.31
 -11   4  14    4.37    2.58
 -11  -4  14    7.99    5.70
 -11   4  15   11.11    3.34
 -11  -4  15   26.43    8.40
 -11   4  16    4.58    2.31
 -11  -4  16   10.60    6.13
 -11   4  17    2.83    2.14
 -11  -4  17    3.90    3.90
 -11   4  18    0.17    1.69
 -11  -4  18   -1.23    4.14
 -11   4  19    5.44    2.55
 -11  -4  19    6.57    5.04
 -11   4  20    3.70    2.50
 -11  -4  20    3.16    4.34
 -11   5   1    0.99    2.86
  11   5  -1    2.48    5.00
 -11  -5   1    7.48    6.13
 -11   5   2   52.04    9.12
  11   5  -2   38.51   10.84
 -11  -5   2   35.71   10.75
 -11   5   3   46.82    8.78
  11   5  -3   56.18   12.68
 -11  -5   3   85.37   14.94
 -11   5   4    1.73    2.89
  11   5  -4    5.82    5.96
 -11  -5   4    4.65    4.85
 -11   5   5   -0.24    2.59
  11   5  -5   -0.28    3.42
 -11  -5   5   -1.21    5.12
 -11   5   6   26.79    5.95
  11   5  -6   24.66    8.69
 -11  -5   6   27.23    8.37
 -11   5   7   28.88    5.93
  11   5  -7   39.07   10.44
 -11  -5   7   25.37    8.75
 -11   5   8   11.91    4.13
  11   5  -8   25.99    8.41
 -11  -5   8   21.26    8.76
 -11   5   9   17.82    4.39
  11   5  -9   13.65    6.82
 -11  -5   9   18.17    7.63
 -11   5  10    1.08    2.07
  11   5 -10    2.97    4.52
 -11  -5  10   -0.19    3.04
 -11   5  11    8.64    3.10
  11   5 -11    8.67    6.15
 -11  -5  11   -1.07    4.07
 -11   5  12   19.80    4.18
  11   5 -12   27.92    9.04
 -11  -5  12   35.46    9.90
 -11   5  13   29.06    4.73
  11   5 -13   27.52    8.75
 -11  -5  13   45.07   10.72
 -11   5  14    1.97    1.84
 -11  -5  14   -0.99    4.02
 -11   5  15   -0.59    1.62
 -11  -5  15    2.97    4.49
 -11   5  16    0.22    1.46
 -11  -5  16   -0.00    3.66
 -11   5  17    4.78    1.82
 -11  -5  17    1.44    5.06
 -11   5  18   10.02    2.47
 -11  -5  18   12.25    7.18
 -11   5  19   19.71    3.40
 -11  -5  19   17.55    7.16
 -11   5  20    1.15    1.62
 -11  -5  20   -1.73    4.52
 -11   5  21    0.89    1.63
 -11   6   1   18.01    5.98
  11   6  -1   16.52    8.13
 -11  -6   1    8.36    5.76
 -11   6   2    1.44    2.52
  11   6  -2   -0.49    4.52
 -11  -6   2   -2.13    5.12
 -11   6   3    5.26    3.81
  11   6  -3   -1.18    4.13
 -11  -6   3    2.57    5.49
 -11   6   4   15.20    4.82
  11   6  -4   34.57   10.35
 -11  -6   4   10.94    7.04
 -11   6   5   13.80    4.53
  11   6  -5   12.69    7.43
 -11  -6   5   20.03    7.90
 -11   6   6   13.26    4.22
  11   6  -6   25.15    9.03
 -11  -6   6    4.98    5.02
 -11   6   7    7.72    3.19
  11   6  -7    4.42    5.93
 -11  -6   7    5.13    5.12
 -11   6   8    7.50    3.22
  11   6  -8   11.06    6.77
 -11  -6   8   15.89    8.33
 -11   6   9    6.89    3.12
  11   6  -9    2.91    5.95
 -11  -6   9    6.03    5.82
 -11   6  10   14.28    3.76
  11   6 -10   24.70    8.98
 -11  -6  10   19.52    7.75
 -11   6  11    8.26    2.96
  11   6 -11    8.86    6.43
 -11  -6  11    7.01    4.80
 -11   6  12    3.69    2.01
  11   6 -12   -0.69    4.05
 -11  -6  12   -3.54    6.58
 -11   6  13    2.39    1.79
  11   6 -13    0.98    5.08
 -11  -6  13    3.89    5.37
 -11   6  14    6.74    2.04
  11   6 -14    7.85    6.17
 -11  -6  14    1.58    4.37
 -11   6  15   11.08    2.24
  11   6 -15    8.71    5.30
 -11  -6  15   18.36    7.92
 -11   6  16   11.11    1.96
 -11  -6  16    8.65    5.81
 -11  -6  17    1.63    4.53
 -11  -6  18   -0.10    3.76
 -11  -6  19    4.46    4.44
 -11  -6  20    1.59    3.94
 -11  -6  21   -2.08    4.97
 -11   7   1    3.74    3.39
  11   7  -1   14.45    7.04
 -11  -7   1    7.41    6.06
 -11   7   2   15.53    5.22
  11   7  -2    6.79    5.94
 -11  -7   2   23.28    8.31
 -11   7   3    0.36    2.85
  11   7  -3    0.74    4.37
 -11  -7   3   -1.38    4.68
 -11   7   4   15.50    5.05
  11   7  -4   34.84   10.53
 -11  -7   4   23.18    9.18
 -11   7   5    6.03    3.26
  11   7  -5   -0.91    3.78
 -11  -7   5    1.45    4.77
 -11   7   6   15.81    4.69
  11   7  -6    5.92    5.82
 -11  -7   6   18.30    7.69
 -11   7   7   -1.35    2.69
  11   7  -7   -0.48    4.54
 -11  -7   7    0.84    4.61
 -11   7   8   26.64    5.56
  11   7  -8   36.04   11.16
 -11  -7   8   29.97    9.68
 -11   7   9   19.16    4.37
  11   7  -9   22.59    8.76
 -11  -7   9    4.33    4.55
 -11   7  10    0.74    1.68
  11   7 -10   -0.90    4.49
 -11  -7  10    3.99    5.59
 -11   7  11   -0.64    1.71
  11   7 -11   -0.61    3.22
 -11  -7  11   -1.72    4.80
 -11   7  12   23.19    3.95
  11   7 -12   18.20    7.89
 -11  -7  12    9.98    6.15
 -11   7  13    4.25    1.97
  11   7 -13    8.69    6.68
 -11  -7  13    6.02    6.39
 -11   7  14    5.02    1.81
  11   7 -14    6.85    5.64
 -11  -7  14    1.30    4.13
  11   7 -15    4.23    4.83
 -11  -7  15    2.90    5.07
  11   7 -16    1.88    4.09
 -11  -7  16    6.76    5.03
  11   7 -17    9.54    5.78
 -11  -7  17    3.16    5.12
 -11  -7  18    8.22    6.79
 -11  -7  19    7.67    6.73
 -11  -7  20    0.65    4.28
 -11  -7  21   -1.40    4.35
 -11  -7  22   10.60    5.97
 -11   8   1    1.05    2.74
  11   8  -1    3.13    4.47
 -11  -8   1   -1.09    3.40
 -11   8   2   20.49    5.91
  11   8  -2    3.50    5.78
 -11  -8   2    7.87    6.03
 -11   8   3   -0.43    3.30
  11   8  -3    3.27    4.35
 -11  -8   3   -1.41    4.78
 -11   8   4   33.99    7.03
  11   8  -4   40.66   12.08
 -11  -8   4   23.71    9.38
 -11   8   5    3.29    3.27
  11   8  -5    0.85    4.80
 -11  -8   5   -0.81    4.58
 -11   8   6   12.24    4.34
  11   8  -6   32.14   10.93
 -11  -8   6    5.76    6.75
 -11   8   7    0.77    2.53
  11   8  -7    1.99    5.70
 -11  -8   7    4.38    6.54
 -11   8   8    1.01    2.37
  11   8  -8    5.82    5.49
 -11  -8   8    0.27    3.14
 -11   8   9    2.80    2.24
  11   8  -9    2.41    4.73
 -11  -8   9    4.68    5.25
 -11   8  10   15.36    3.92
  11   8 -10   11.77    8.56
 -11  -8  10   38.07   11.43
  11   8 -11    6.08    5.52
 -11  -8  11    2.33    4.02
  11   8 -12   -2.19    5.10
 -11  -8  12    0.23    5.17
  11   8 -13    1.89    4.23
 -11  -8  13   -2.25    6.21
  11   8 -14    0.80    5.02
 -11  -8  14    0.87    5.31
  11   8 -15   -1.74    4.60
 -11  -8  15   -3.73    6.67
  11   8 -16    3.33    6.02
 -11  -8  16    9.18    6.20
  11   8 -17   -1.14    3.64
 -11  -8  17   -1.58    5.51
  11   8 -18   -0.40    4.50
 -11  -8  18    1.10    5.65
 -11  -8  19    4.46    7.56
 -11  -8  20    5.90    5.85
 -11  -8  21    7.77    6.37
 -11  -8  22   11.82    7.31
 -11  -8  23    1.48    3.84
 -11   9   1    3.42    3.54
  11   9  -1    8.01    6.15
 -11  -9   1    2.10    5.46
 -11   9   2   50.18    9.11
  11   9  -2   46.88   12.52
 -11  -9   2   16.96    8.86
 -11   9   3   -0.68    3.49
  11   9  -3   -2.41    5.86
 -11  -9   3    5.23    5.69
 -11   9   4    9.88    4.31
  11   9  -4    5.57    5.49
 -11  -9   4   16.31    8.64
  11   9  -5   -3.13    6.15
 -11  -9   5    3.39    5.95
  11   9  -6    3.63    6.13
 -11  -9   6   20.37    8.59
  11   9  -7   -1.34    5.27
 -11  -9   7    0.00    3.83
  11   9  -8   20.75    8.96
 -11  -9   8   25.29    9.67
  11   9  -9    5.02    5.76
 -11  -9   9    1.65    4.14
  11   9 -10   -2.22    5.43
 -11  -9  10    1.90    5.59
  11   9 -11   -0.37    3.97
 -11  -9  11   -0.48    4.47
  11   9 -12   15.01    7.16
 -11  -9  12   11.04    6.84
  11   9 -13   -1.91    5.63
 -11  -9  13   -0.84    4.59
  11   9 -14    6.20    5.88
 -11  -9  14   -2.93    5.95
  11   9 -15    0.27    4.87
 -11  -9  15   -1.07    3.89
  11   9 -16    0.11    4.89
 -11  -9  16    4.33    5.78
  11   9 -17   -0.90    4.25
 -11  -9  17   -0.80    4.84
  11   9 -18   17.07    8.13
 -11  -9  18   12.08    6.60
  11   9 -19   -1.52    4.71
 -11  -9  19   -1.08    4.27
  11   9 -20    4.58    4.65
 -11  -9  20    2.15    5.63
 -11  -9  21   -1.45    4.71
 -11  -9  22   10.24    6.87
 -11  -9  23    0.72    4.84
  11  10  -1   -1.19    4.79
 -11 -10   1   -1.35    5.44
  11  10  -2    1.76    5.93
 -11 -10   2   -0.46    6.01
  11  10  -3   -1.02    3.91
 -11 -10   3   -0.15    5.63
  11  10  -4    1.98    5.65
 -11 -10   4   16.24    8.05
  11  10  -5   -0.41    5.27
 -11 -10   5    1.92    4.16
  11  10  -6   10.34    7.14
 -11 -10   6   13.61    7.68
  11  10  -7   -2.02    6.11
 -11 -10   7   -0.33    5.75
  11  10  -8    4.30    6.24
 -11 -10   8    9.27    6.50
  11  10  -9   -1.17    5.87
 -11 -10   9   -0.62    4.56
  11  10 -10   16.43    8.10
 -11 -10  10   18.20    8.14
  11  10 -11    3.63    6.39
 -11 -10  11   -1.92    5.84
  11  10 -12   -0.33    4.11
 -11 -10  12   -0.71    4.30
  11  10 -13   -0.45    5.94
 -11 -10  13   -1.17    4.43
  11  10 -14    5.02    5.76
 -11 -10  14    7.26    7.91
  11  10 -15   -2.28    5.65
 -11 -10  15   -2.24    5.63
  11  10 -16   18.46    8.56
 -11 -10  16   10.50    8.21
  11  10 -17    1.42    5.75
 -11 -10  17   -3.71    6.24
  11  10 -18   -2.66    5.99
 -11 -10  18   -0.55    4.87
  11  10 -19   -1.97    5.14
 -11 -10  19   -0.76    5.45
  11  10 -20    5.20    5.49
 -11 -10  20    7.97    5.74
  11  10 -21    4.93    5.33
 -11 -10  21   -1.65    5.44
  11  11  -1   -0.17    4.86
 -11 -11   1   -0.39    5.29
  11  11  -2   20.37    8.80
 -11 -11   2    6.77    6.96
  11  11  -3    0.71    5.00
 -11 -11   3   -0.57    5.39
  11  11  -4    3.25    5.24
 -11 -11   4    4.51    5.61
  11  11  -5    1.29    5.09
 -11 -11   5   -0.40    5.44
  11  11  -6   -3.38    7.00
 -11 -11   6   -2.00    4.64
  11  11  -7    5.71    6.07
 -11 -11   7    2.24    5.15
  11  11  -8   42.27   12.66
 -11 -11   8   24.45    9.85
  11  11  -9    0.14    4.88
 -11 -11   9    0.77    5.78
  11  11 -10    5.27    5.57
 -11 -11  10    0.92    5.15
  11  11 -11   -0.75    6.07
 -11 -11  11   -2.26    6.54
  11  11 -12   15.60    8.48
 -11 -11  12   14.55    9.72
  11  11 -13    0.11    4.92
 -11 -11  13   -0.29    4.86
  11  11 -14    0.45    4.71
 -11 -11  14    1.76    5.73
  11  11 -15   -0.27    4.86
 -11 -11  15    5.91    7.06
  11  11 -16   -1.78    5.00
 -11 -11  16    1.96    6.49
  11  11 -17   -1.05    3.78
 -11 -11  17    0.21    5.51
  11  11 -18    4.35    7.48
 -11 -11  18    5.95    6.95
  11  11 -19    3.54    5.83
 -11 -11  19   -1.93    5.71
  11  11 -20    8.64    5.83
 -11 -11  20   -1.23    4.94
  11  11 -21   -0.27    4.62
  11  11 -22    1.23    5.42
  11  12  -1   -0.95    4.39
 -11 -12   1   -1.84    5.98
  11  12  -2    2.63    5.67
 -11 -12   2    5.00    5.96
  11  12  -3    3.06    7.13
 -11 -12   3    0.88    6.24
  11  12  -4    7.06    6.79
 -11 -12   4    5.88    7.46
  11  12  -5    9.23    7.49
 -11 -12   5   -0.00    4.40
  11  12  -6   19.27    9.34
 -11 -12   6    4.22    7.09
  11  12  -7   -0.37    3.30
 -11 -12   7    1.87    5.32
  11  12  -8    1.70    5.10
 -11 -12   8    2.72    7.08
  11  12  -9   -2.07    4.99
 -11 -12   9    2.85    5.78
  11  12 -10   -1.75    5.19
 -11 -12  10    5.29    6.05
  11  12 -11   -0.66    6.60
 -11 -12  11    2.04    5.05
  11  12 -12    5.11    6.32
 -11 -12  12    6.50    6.03
  11  12 -13   -2.52    6.50
 -11 -12  13   -1.12    6.19
  11  12 -14    5.24    6.43
 -11 -12  14    4.27    6.71
  11  12 -15    2.24    5.56
 -11 -12  15   -0.36    4.12
  11  12 -16    0.68    5.49
 -11 -12  16   -1.12    4.33
  11  12 -17    5.82    6.98
 -11 -12  17   -2.54    6.62
  11  12 -18    4.82    5.81
 -11 -12  18    5.08    6.70
  11  12 -19    1.97    4.64
  11  12 -20    5.79    6.44
  11  12 -21    0.94    3.87
  11  13  -1   -2.75    7.26
  11  13  -2   11.17    8.23
  11  13  -3    3.57    5.22
 -11 -13   3   -1.72    5.48
  11  13  -4    6.53    5.84
 -11 -13   4    8.30    6.09
  11  13  -5   -0.23    6.08
 -11 -13   5   -0.59    5.74
  11  13  -6   -2.37    6.59
 -11 -13   6    2.76    5.83
  11  13  -7   -0.45    5.52
 -11 -13   7   -0.34    5.53
  11  13  -8   11.42    8.06
 -11 -13   8   17.57    9.40
  11  13  -9   -0.97    6.37
 -11 -13   9    0.05    5.57
  11  13 -10   -3.33    7.22
 -11 -13  10    0.76    4.24
  11  13 -11   -1.99    5.46
 -11 -13  11   -3.82    6.85
  11  13 -12   -0.96    5.05
 -11 -13  12    2.06    5.28
  11  13 -13    7.36    7.08
 -11 -13  13   13.14    8.47
  11  13 -14    4.39    6.94
 -11 -13  14    9.80    7.92
 -11 -13  15   -3.42    6.23
 -11 -13  16   -1.85    6.01
 -11 -14  10    5.61    7.93
 -11 -14  11   -0.38    5.48
 -11 -14  12   -2.78    5.90
 -11 -14  13   -1.40    5.19
 -11 -14  14   11.95    8.05
 -10   0   1   -0.02    3.48
 -10   0   1   -0.05    3.89
  10   0  -1   -0.75    3.14
 -10   0   2   27.72    7.19
 -10   0   2   52.05    9.85
  10   0  -2   41.02    8.92
 -10   0   3   -0.27    2.98
 -10   0   3    2.22    2.99
  10   0  -3   -0.83    3.65
 -10   0   4  133.42   15.94
 -10   0   4  167.96   18.47
  10   0  -4  135.64   16.79
 -10   0   5    2.02    3.10
  10   0  -5   -0.33    2.67
 -10   0   6   11.54    5.34
  10   0  -6   17.88    5.70
 -10   0   7    0.78    2.91
  10   0  -7   -1.26    3.41
 -10   0   8   31.56    6.96
  10   0  -8   28.22    6.90
 -10   0   9    0.23    2.91
 -10   0  10  137.57   16.25
 -10   0  11   -1.59    3.15
 -10   0  12    0.46    2.93
 -10   0  13   -0.22    3.01
 -10   0  14   24.99    6.44
 -10   0  15   -0.27    3.12
 -10   0  16   31.52    6.93
 -10   1   1   -0.07    2.79
 -10   1   1   -1.38    3.84
  10  -1  -1   -1.02    3.52
  10   1  -1   -0.11    2.80
 -10  -1   1   -1.04    2.91
 -10   1   2  181.83   18.69
 -10   1   2  156.17   18.73
  10  -1  -2  148.75   18.45
  10   1  -2  154.82   19.25
 -10  -1   2  178.11   19.24
 -10  -1   2  191.05   21.01
 -10   1   3   13.32    5.40
  10  -1  -3   12.66    4.90
  10   1  -3    4.40    4.26
 -10  -1   3   12.34    5.26
 -10  -1   3    8.53    4.62
 -10   1   4   -1.46    3.34
  10  -1  -4    3.70    3.17
  10   1  -4    3.71    3.37
 -10  -1   4   -0.56    3.27
 -10  -1   4    3.86    3.95
 -10   1   5   22.05    6.24
  10  -1  -5   11.56    4.72
  10   1  -5   19.65    6.15
 -10  -1   5   16.25    5.39
 -10  -1   5    9.27    4.71
 -10   1   6   78.43   11.69
  10  -1  -6  105.12   12.77
  10   1  -6   78.69   12.44
 -10  -1   6   79.26   11.69
 -10  -1   6  116.51   14.97
 -10   1   7    2.41    4.19
  10   1  -7    6.71    4.00
 -10  -1   7    7.58    5.02
 -10   1   8   80.54   10.88
  10   1  -8   41.28    9.03
 -10  -1   8   67.45   11.15
 -10   1   9   -0.87    2.88
  10   1  -9    0.07    2.73
 -10  -1   9   -0.93    2.84
 -10   1  10   -0.69    2.62
  10   1 -10   -0.17    2.34
 -10  -1  10   -0.63    2.83
 -10   1  11    4.68    3.97
 -10  -1  11   24.17    6.88
 -10   1  12   85.13   10.94
 -10  -1  12   61.73   10.96
 -10   1  13    0.82    2.83
 -10  -1  13    0.00    2.92
 -10   1  14    7.63    3.87
 -10  -1  14    9.53    4.59
 -10   1  15   -0.52    2.59
 -10  -1  15    0.26    2.87
 -10   1  16   21.87    5.57
 -10  -1  16   20.42    6.25
 -10   2   1    1.90    3.14
  10  -2  -1    9.78    4.94
  10   2  -1   -0.22    2.64
 -10  -2   1    6.74    4.46
 -10   2   2    0.34    3.31
  10  -2  -2   -0.50    2.99
  10   2  -2   -0.49    3.88
 -10  -2   2   -1.59    4.15
 -10   2   3    1.34    3.26
  10  -2  -3   -1.29    4.02
  10   2  -3   -0.58    3.00
 -10  -2   3    2.31    3.89
 -10   2   4  146.23   16.03
  10  -2  -4  120.33   15.16
  10   2  -4  140.24   17.71
 -10  -2   4  133.57   17.95
 -10   2   5   37.71    7.50
  10   2  -5   41.09    9.22
 -10  -2   5   37.67    8.93
 -10   2   6   15.66    5.30
  10   2  -6   35.50    8.48
 -10  -2   6   47.79    8.51
 -10  -2   6   35.46    8.79
 -10   2   7    7.68    3.80
  10   2  -7    5.00    3.87
 -10  -2   7    9.68    4.39
 -10  -2   7    5.27    3.78
 -10   2   8   28.37    6.17
  10   2  -8   19.83    7.09
 -10  -2   8   30.92    7.72
 -10   2   9   16.64    4.76
  10   2  -9    7.67    4.69
 -10  -2   9    7.26    4.60
 -10   2  10   79.12   10.60
  10   2 -10   85.86   13.33
 -10  -2  10  103.95   14.58
 -10   2  11    2.14    3.00
  10   2 -11    5.13    4.42
 -10  -2  11   13.31    5.58
 -10   2  12   -0.01    2.23
  10   2 -12    1.50    2.82
 -10  -2  12   -0.88    2.69
 -10   2  13   -0.62    2.53
 -10  -2  13   -0.58    2.58
 -10   2  14   34.97    6.42
 -10  -2  14   44.82    9.29
 -10   2  15   26.56    5.33
 -10  -2  15   11.15    5.18
 -10   2  16    7.55    3.23
 -10  -2  16    4.98    3.72
 -10   3   1   12.73    5.39
  10  -3  -1    5.73    4.63
  10   3  -1    6.29    5.11
 -10  -3   1   16.38    6.81
 -10   3   2   94.16   13.21
  10  -3  -2  124.96   15.30
  10   3  -2  111.57   16.29
 -10  -3   2  105.80   16.32
 -10   3   3   34.51    7.31
  10   3  -3   42.30    9.96
 -10  -3   3   62.42   12.40
 -10   3   4   -0.19    2.59
  10   3  -4   -0.12    3.81
 -10  -3   4   -0.25    3.52
 -10   3   5    9.99    4.34
  10   3  -5   10.16    5.88
 -10  -3   5    5.44    4.05
 -10   3   6   29.52    6.23
  10   3  -6   18.50    7.29
 -10  -3   6   22.16    7.28
 -10   3   7   16.61    4.59
  10   3  -7   12.51    6.16
 -10  -3   7   22.21    7.63
 -10   3   8   77.66    9.64
  10   3  -8   50.37   11.10
 -10  -3   8   63.60   11.85
 -10   3   9    6.13    3.04
  10   3  -9    9.75    5.35
 -10  -3   9    7.78    5.88
 -10   3  10    1.43    2.66
  10   3 -10    0.69    4.12
 -10  -3  10   -1.14    3.64
 -10   3  11   14.95    3.93
  10   3 -11   12.41    5.45
 -10  -3  11   13.44    6.42
 -10   3  12   43.03    6.51
  10   3 -12   38.21    9.42
 -10  -3  12   36.48    9.41
 -10   3  13   -0.69    1.90
  10   3 -13    0.51    3.33
 -10  -3  13    3.28    4.17
 -10   3  14    2.75    2.49
  10   3 -14    0.64    3.26
 -10  -3  14    1.51    3.31
 -10   3  15    4.85    2.78
 -10  -3  15    3.87    3.79
 -10   3  16   41.53    6.16
 -10  -3  16   31.56    8.43
 -10   3  17   17.85    4.43
 -10   4   1    0.67    2.55
 -10  -4   1   -0.77    3.16
 -10   4   2    0.67    2.99
 -10  -4   2    1.43    4.56
 -10   4   3    7.93    4.24
 -10  -4   3    8.56    5.04
 -10   4   4   84.06   11.40
 -10  -4   4  118.98   17.17
 -10   4   5   42.74    7.43
 -10  -4   5   39.70    9.82
 -10   4   6   48.39    7.64
  10   4  -6   21.38    7.95
 -10  -4   6   35.73    9.67
 -10   4   7   -0.14    1.87
  10   4  -7   -0.14    3.75
 -10  -4   7    0.38    4.10
 -10   4   8   62.30    8.42
  10   4  -8   81.37   14.08
 -10  -4   8   50.47   11.54
 -10   4   9   15.58    4.07
  10   4  -9    8.03    5.32
 -10  -4   9    4.32    5.11
 -10   4  10   25.96    4.81
  10   4 -10   32.58    8.93
 -10  -4  10    9.60    5.67
 -10   4  11    9.14    3.02
  10   4 -11    5.50    4.52
 -10  -4  11    5.23    4.63
 -10   4  12    0.21    1.84
  10   4 -12   -0.92    4.32
 -10  -4  12   -0.37    3.68
 -10   4  13   -0.29    1.36
  10   4 -13    2.15    4.60
 -10  -4  13   -0.39    2.35
 -10   4  14   23.85    4.05
  10   4 -14   20.48    7.18
 -10  -4  14   17.03    6.61
 -10   4  15   14.60    3.30
  10   4 -15   11.26    5.35
 -10  -4  15   18.55    6.92
 -10   4  16   16.90    3.25
  10   4 -16   21.05    7.48
 -10  -4  16   -0.54    4.22
 -10   4  17    0.09    1.51
 -10  -4  17   -0.28    3.62
 -10   5   1   64.26    9.79
  10   5  -1   38.84   10.72
 -10  -5   1   48.55   12.51
 -10   5   2  180.75   18.82
  10   5  -2  226.19   25.61
 -10  -5   2  189.03   24.36
 -10   5   3   15.63    4.89
  10   5  -3   19.50    7.84
 -10  -5   3   34.09    9.18
 -10   5   4   -0.54    2.71
 -10  -5   4    1.02    4.91
 -10   5   5    1.61    2.76
 -10  -5   5    4.26    4.77
 -10   5   6   36.58    6.47
 -10  -5   6   23.75    8.02
 -10   5   7   45.94    6.95
 -10  -5   7   32.56    9.62
 -10   5   8   32.37    5.51
 -10  -5   8   33.18    9.24
 -10   5   9    0.50    1.66
 -10  -5   9   -0.37    3.01
 -10   5  10    2.60    1.94
 -10  -5  10    0.29    3.10
 -10   5  11   10.37    2.84
 -10  -5  11    6.68    5.87
 -10   5  12   32.88    4.70
 -10  -5  12   35.47    9.72
 -10   5  13   24.81    3.84
 -10  -5  13   26.08    7.81
 -10   5  14    1.00    1.14
 -10  -5  14   -1.40    4.19
 -10   5  15    4.77    1.67
 -10  -5  15    3.71    4.56
 -10   5  16    4.44    1.61
 -10  -5  16   13.76    7.20
 -10   5  17   33.45    3.96
  10   5 -17   15.20    6.80
 -10  -5  17   31.42    9.26
 -10   5  18   17.04    2.92
  10   5 -18   18.34    6.81
 -10   6   1    1.56    3.22
  10   6  -1   -0.61    4.46
 -10  -6   1   -0.22    4.46
 -10   6   2    4.73    3.67
  10   6  -2    8.15    6.78
 -10  -6   2    0.98    5.42
 -10   6   3   13.32    4.75
  10   6  -3   20.69    8.15
 -10  -6   3   26.25    9.11
 -10   6   4   13.75    4.65
  10   6  -4    7.84    5.62
 -10  -6   4   21.54    9.36
 -10   6   5   29.12    5.77
  10   6  -5    8.32    7.27
 -10  -6   5   34.70    9.79
 -10   6   6   24.58    5.33
  10   6  -6   25.85    8.84
 -10  -6   6   27.87    9.30
 -10   6   7   -0.43    2.03
  10   6  -7   -0.52    4.75
 -10  -6   7   -0.86    3.66
 -10   6   8    0.41    1.83
  10   6  -8    9.61    6.05
 -10  -6   8    8.34    5.02
 -10   6   9   42.37    6.00
  10   6  -9   43.98   10.99
 -10  -6   9   36.63    9.88
 -10   6  10   27.58    4.53
  10   6 -10   35.87   10.08
 -10  -6  10   29.82    9.49
 -10   6  11    3.11    1.78
  10   6 -11    9.25    6.21
 -10  -6  11    6.18    5.20
 -10   6  12    2.51    1.65
  10   6 -12   -1.37    3.94
 -10  -6  12    0.49    4.54
 -10   6  13   17.93    2.87
  10   6 -13   17.10    7.17
 -10  -6  13   26.73    8.77
 -10   6  14    8.24    1.83
  10   6 -14   15.08    6.99
 -10  -6  14    6.98    6.88
 -10   6  15   20.90    2.33
  10   6 -15   29.18    9.35
 -10  -6  15   20.29    7.86
  10   6 -16    2.65    5.24
 -10  -6  16    8.51    5.29
  10   6 -17   -1.56    3.92
 -10  -6  17    3.29    4.97
  10   6 -18    3.01    4.05
 -10  -6  18    3.99    5.28
  10   6 -19    8.06    5.47
 -10   7   1   59.70    9.99
  10   7  -1   86.50   15.99
 -10  -7   1   65.74   14.97
 -10   7   2   -0.88    2.98
  10   7  -2    1.11    5.34
 -10  -7   2    6.04    5.37
 -10   7   3    3.55    3.29
  10   7  -3   17.31    8.61
 -10  -7   3   16.98    7.89
 -10   7   4   -0.12    2.35
  10   7  -4    1.27    5.73
 -10  -7   4    0.24    3.87
 -10   7   5   50.78    7.73
  10   7  -5   38.90   10.82
 -10  -7   5   42.84   11.88
 -10   7   6    7.12    3.37
  10   7  -6    2.76    6.03
 -10  -7   6    9.36    5.44
 -10   7   7   20.84    4.92
  10   7  -7   33.32   10.20
 -10  -7   7   18.09    8.89
 -10   7   8    9.29    3.34
  10   7  -8   18.36    7.94
 -10  -7   8   11.79    7.14
 -10   7   9    0.44    1.63
  10   7  -9    7.61    7.10
 -10  -7   9   -1.51    4.64
 -10   7  10    1.32    1.62
  10   7 -10   -0.21    4.50
 -10  -7  10    1.55    5.28
 -10   7  11   16.48    3.31
  10   7 -11   13.24    6.30
 -10  -7  11    9.17    5.96
 -10   7  12    5.06    1.98
  10   7 -12    5.61    6.22
 -10  -7  12   -0.62    5.34
  10   7 -13   26.49    8.76
 -10  -7  13   16.01    7.73
  10   7 -14   -1.47    4.18
 -10  -7  14   -2.33    5.45
  10   7 -15   -1.74    4.76
 -10  -7  15    3.80    4.13
  10   7 -16    4.58    4.48
 -10  -7  16    9.70    6.25
  10   7 -17   21.97    8.25
 -10  -7  17   27.61    9.39
  10   7 -18   -0.27    3.62
 -10  -7  18   -1.29    4.00
  10   7 -19    5.76    5.57
 -10  -7  19    6.90    5.95
  10   7 -20    1.29    4.19
  10   7 -21    6.84    5.51
 -10   8   1    9.06    4.38
  10   8  -1    4.65    5.12
 -10  -8   1   -0.51    6.24
 -10   8   2   -0.17    3.02
  10   8  -2   14.00    7.36
 -10  -8   2    0.99    2.89
 -10   8   3   33.62    7.06
  10   8  -3   27.93    9.96
 -10  -8   3   29.56   10.17
 -10   8   4   11.04    4.69
  10   8  -4    4.81    5.63
 -10  -8   4   20.93    8.78
 -10   8   5   46.58    8.04
  10   8  -5   69.10   14.95
 -10  -8   5   49.47   12.46
 -10   8   6    5.31    3.25
  10   8  -6    1.75    4.91
 -10  -8   6    4.22    5.34
 -10   8   7    2.09    2.15
  10   8  -7    9.10    6.66
 -10  -8   7    0.55    4.24
  10   8  -8    2.53    5.62
 -10  -8   8    0.98    4.85
  10   8  -9    7.09    5.90
 -10  -8   9    7.65    6.11
  10   8 -10   14.15    7.75
 -10  -8  10    9.07    6.11
  10   8 -11   15.68    7.43
 -10  -8  11   17.38    7.89
  10   8 -12   -1.07    3.84
 -10  -8  12   -0.30    4.77
  10   8 -13   -0.38    4.37
 -10  -8  13    6.07    5.50
  10   8 -14    1.31    4.27
 -10  -8  14    5.52    6.03
  10   8 -15   15.37    7.44
 -10  -8  15   27.02    9.45
  10   8 -16    1.23    3.78
 -10  -8  16   -0.87    4.15
  10   8 -17   -0.16    4.63
 -10  -8  17    2.48    5.29
  10   8 -18    0.73    5.05
 -10  -8  18    2.66    4.98
  10   8 -19   16.28    7.84
 -10  -8  19   11.36    7.60
  10   8 -20    0.50    3.88
 -10  -8  20    2.21    3.51
  10   8 -21    7.01    5.47
  10   8 -22   -1.21    4.66
 -10   9   1   29.52    7.52
  10   9  -1   38.39   11.79
 -10  -9   1   22.61    9.70
  10   9  -2    3.44    5.65
 -10  -9   2    1.38    3.72
  10   9  -3   40.34   11.51
 -10  -9   3   18.24    8.23
  10   9  -4   -0.02    4.23
 -10  -9   4   -1.90    5.93
  10   9  -5    9.42    7.12
 -10  -9   5    3.70    4.99
  10   9  -6    1.22    4.80
 -10  -9   6   -0.84    3.65
  10   9  -7   18.74    9.16
 -10  -9   7   38.18   11.94
  10   9  -8    6.94    7.58
 -10  -9   8   -0.00    5.31
  10   9  -9    4.74    5.42
 -10  -9   9    1.82    5.64
  10   9 -10   -0.33    5.02
 -10  -9  10    2.17    5.47
  10   9 -11   17.17    8.49
 -10  -9  11   34.25   11.09
  10   9 -12   -1.70    4.51
 -10  -9  12   -0.77    3.87
  10   9 -13   -1.68    5.24
 -10  -9  13    7.57    6.42
  10   9 -14    0.65    3.90
 -10  -9  14   -0.20    3.68
  10   9 -15    6.63    7.10
 -10  -9  15   -0.70    3.92
  10   9 -16    1.50    4.94
 -10  -9  16    3.30    4.57
  10   9 -17   44.69   12.18
 -10  -9  17   24.42    9.30
  10   9 -18    4.22    6.62
 -10  -9  18    3.08    3.87
  10   9 -19    3.65    5.64
 -10  -9  19   -0.07    2.91
  10   9 -20   -0.89    3.91
 -10  -9  20   -1.79    6.05
  10   9 -21    3.89    5.05
 -10  -9  21    5.47    6.39
  10   9 -22    1.12    3.96
  10   9 -23   -2.67    6.09
  10  10  -1   -2.17    6.63
 -10 -10   1   13.72    8.08
  10  10  -2   -0.15    5.13
 -10 -10   2    2.56    4.83
  10  10  -3    8.04    7.13
 -10 -10   3   15.93    9.14
  10  10  -4    1.16    5.12
 -10 -10   4   -2.74    5.48
  10  10  -5   18.51    9.29
 -10 -10   5   22.56   10.37
  10  10  -6    4.58    5.78
 -10 -10   6   -0.69    5.55
  10  10  -7    4.32    5.84
 -10 -10   7   13.72    8.28
  10  10  -8   -1.38    5.11
 -10 -10   8   -0.80    5.00
  10  10  -9   44.88   12.10
 -10 -10   9   16.49    8.40
  10  10 -10    8.60    6.69
 -10 -10  10    1.73    5.08
  10  10 -11    1.77    5.04
 -10 -10  11    2.03    5.65
  10  10 -12   -2.76    6.09
 -10 -10  12   -1.75    4.34
  10  10 -13   13.05    7.34
 -10 -10  13   10.25    7.44
  10  10 -14    1.77    6.02
 -10 -10  14    5.59    6.35
  10  10 -15   14.41    7.83
 -10 -10  15   10.88    6.97
  10  10 -16    2.15    5.38
 -10 -10  16    8.10    6.16
  10  10 -17   -0.28    4.13
 -10 -10  17   -2.02    5.72
  10  10 -18   -0.29    4.34
 -10 -10  18   -0.82    3.65
  10  10 -19    4.72    6.08
 -10 -10  19   16.49    7.61
  10  10 -20    1.84    4.61
 -10 -10  20   -0.29    1.87
  10  10 -21    1.15    4.61
 -10 -10  21   -0.19    2.95
  10  10 -22    0.92    4.04
 -10 -10  22    3.76    4.58
  10  10 -23    2.00    5.08
  10  10 -24   -0.14    4.66
  10  10 -25   -0.12    5.09
  10  11  -1   11.04    7.02
 -10 -11   1   -1.01    5.44
  10  11  -2    1.14    3.90
 -10 -11   2    4.44    7.32
  10  11  -3   12.82    7.78
 -10 -11   3   14.04    9.64
  10  11  -4   -1.89    5.95
 -10 -11   4   15.05    8.13
  10  11  -5   -1.19    5.43
 -10 -11   5   -0.76    5.78
  10  11  -6   -2.06    5.66
 -10 -11   6   -1.57    4.42
  10  11  -7   55.07   13.53
 -10 -11   7   22.65    9.94
  10  11  -8    7.67    6.47
 -10 -11   8    3.20    5.29
  10  11  -9   -1.50    5.39
 -10 -11   9   -1.45    4.88
  10  11 -10    0.11    3.35
 -10 -11  10    0.75    5.47
  10  11 -11    8.28    7.23
 -10 -11  11   12.96    7.33
  10  11 -12    8.70    6.42
 -10 -11  12    1.96    4.67
  10  11 -13   -0.33    5.13
 -10 -11  13    8.51    6.39
  10  11 -14    0.67    5.99
 -10 -11  14   -2.54    6.50
  10  11 -15    2.42    6.09
 -10 -11  15    2.22    5.50
  10  11 -16   -0.08    4.26
 -10 -11  16   -1.21    4.76
  10  11 -17    7.71    6.56
 -10 -11  17   10.08    7.54
  10  11 -18   -0.79    4.75
 -10 -11  18    1.75    4.56
  10  11 -19    1.97    4.55
 -10 -11  19   -1.78    6.98
  10  11 -20   -0.40    3.96
 -10 -11  20    4.70    6.25
  10  11 -21   -1.03    4.93
 -10 -11  21    1.44    4.92
  10  11 -22   -0.23    4.32
 -10 -11  22   -2.09    5.24
  10  11 -23   10.01    6.80
 -10 -11  23    3.27    4.28
  10  11 -24   -0.97    3.94
  10  11 -25    2.26    6.37
  10  11 -26   -0.35    3.52
  10  12  -1   10.12    7.93
 -10 -12   1    1.32    5.22
  10  12  -2   -0.75    5.41
 -10 -12   2    3.32    5.65
  10  12  -3   18.57    8.58
 -10 -12   3   20.16    9.21
  10  12  -4   -0.81    5.67
 -10 -12   4   -1.66    4.36
  10  12  -5    3.28    4.64
 -10 -12   5    6.40    7.33
  10  12  -6    2.20    5.83
 -10 -12   6   -2.04    5.06
  10  12  -7    3.45    5.53
 -10 -12   7    2.78    6.15
  10  12  -8   -1.90    5.39
 -10 -12   8   -0.34    5.29
  10  12  -9   12.59    8.00
 -10 -12   9   22.15    9.83
  10  12 -10   -1.13    5.84
 -10 -12  10   -0.23    5.71
  10  12 -11   13.80    7.65
 -10 -12  11    3.41    5.64
  10  12 -12   -1.94    5.86
 -10 -12  12   -1.55    4.31
  10  12 -13    2.15    5.51
 -10 -12  13    2.48    5.73
  10  12 -14    0.87    6.06
 -10 -12  14    0.42    6.88
  10  12 -15    2.48    5.82
 -10 -12  15    0.23    4.05
  10  12 -16    0.71    6.08
 -10 -12  16    3.55    5.70
  10  12 -17   -2.70    6.84
 -10 -12  17   -0.42    4.76
  10  12 -18    1.48    6.11
 -10 -12  18   -1.47    5.03
  10  12 -19   11.68    7.12
 -10 -12  19    9.21    7.47
  10  12 -20   -0.69    5.73
 -10 -12  20   -0.95    5.54
  10  12 -21    4.76    5.70
 -10 -12  21    1.80    5.33
  10  12 -22   -1.73    5.45
 -10 -12  22    1.23    4.40
  10  12 -23   -0.47    6.09
  10  12 -24   -0.28    3.54
  10  13  -1   14.71    8.25
  10  13  -2    3.30    6.93
  10  13  -3    4.93    6.61
 -10 -13   3   10.04    7.11
  10  13  -4   -0.56    5.83
 -10 -13   4   -2.62    5.68
  10  13  -5    5.88    7.07
 -10 -13   5   -1.05    4.44
  10  13  -6   -5.44    7.43
 -10 -13   6   -0.83    5.90
  10  13  -7    9.08    7.22
 -10 -13   7    9.06    7.49
  10  13  -8   -1.95    5.75
 -10 -13   8   -1.25    4.73
  10  13  -9   -2.23    5.71
 -10 -13   9   -2.24    6.54
  10  13 -10   -1.09    4.64
 -10 -13  10    2.83    5.51
  10  13 -11    8.92    6.19
 -10 -13  11    8.19    6.38
  10  13 -12   19.50    9.88
 -10 -13  12    7.13    7.75
  10  13 -13    7.95    6.33
 -10 -13  13   12.65    8.57
  10  13 -14    4.59    6.79
 -10 -13  14   -0.62    4.34
  10  13 -15   -0.40    4.96
 -10 -13  15   -1.56    5.14
  10  13 -16   -1.41    6.39
 -10 -13  16    3.20    5.88
  10  13 -17    9.27    8.15
 -10 -13  17    2.80    5.40
  10  13 -18    0.25    6.63
 -10 -13  18   -2.49    7.33
 -10 -13  19   -0.85    3.92
 -10 -13  20    1.97    5.37
  10  14  -1   -3.33    6.80
  10  14  -2   -0.55    4.70
  10  14  -3   10.95    7.35
  10  14  -4   -1.54    5.43
  10  14  -5    4.33    5.64
  10  14  -6    6.28    8.07
  10  14  -7   -0.20    4.91
  10  14  -8   20.24    9.96
  10  14  -9    5.13    6.02
 -10 -14  11   -0.80    5.96
 -10 -14  12   -0.19    4.87
 -10 -14  13   -1.84    6.54
 -10 -14  14   -1.74    5.82
 -10 -14  15    4.52    5.48
 -10 -14  16   -1.54    6.95
 -10 -14  17   -1.79    5.97
 -10 -14  18   -1.88    5.39
  -9   0   1   11.84    4.89
   9   0  -1   15.04    5.71
  -9   0   2   -0.76    2.52
   9   0  -2   -0.04    2.15
  -9   0   3  154.24   16.54
   9   0  -3  142.96   16.68
  -9   0   4   -0.86    2.71
   9   0  -4    0.35    2.37
  -9   0   5   44.68    7.64
   9   0  -5   36.68    7.52
  -9   0   6    0.03    2.01
   9   0  -6   -0.76    2.71
  -9   0   7  142.40   14.61
   9   0  -7  123.60   14.65
  -9   0   8   -0.50    2.54
   9   0  -8    0.59    2.34
  -9   0   9   69.72    9.44
  -9   0   9   73.68   10.73
   9   0  -9   92.52   11.36
  -9   0  10   -1.05    2.60
   9   0 -10   -0.55    2.78
  -9   0  11   16.81    5.13
   9   0 -11   10.47    4.27
  -9   0  12    0.54    2.64
   9   0 -12   -0.78    2.30
  -9   0  13  138.13   15.30
  -9   1   1  401.70   33.99
   9  -1  -1  395.72   34.68
   9   1  -1  436.31   36.35
  -9  -1   1  433.23   35.41
  -9   1   2    9.72    4.27
   9  -1  -2   10.99    4.67
   9   1  -2    6.83    4.25
  -9  -1   2    7.88    4.26
  -9   1   3    4.61    3.33
   9  -1  -3    8.17    4.02
   9   1  -3    2.43    3.44
  -9  -1   3    7.74    3.77
  -9   1   4   53.68    8.66
   9  -1  -4   51.12    8.77
   9   1  -4   76.01   11.23
  -9  -1   4   56.29    9.25
  -9   1   5  155.88   14.64
   9  -1  -5  110.83   13.52
   9   1  -5  100.35   14.29
  -9  -1   5  136.04   14.95
  -9   1   6   -0.08    2.18
   9  -1  -6    1.23    2.92
   9   1  -6   -0.59    2.87
  -9  -1   6   -1.20    3.17
  -9  -1   6   -0.34    2.18
  -9   1   7   54.29    7.82
   9  -1  -7   46.23    7.72
   9   1  -7   59.59    9.73
  -9  -1   7   53.96    8.71
  -9  -1   7   47.23    9.55
  -9   1   8    3.89    2.62
   9  -1  -8    3.97    2.74
   9   1  -8    9.52    4.27
  -9  -1   8    3.62    2.86
  -9  -1   8    1.36    2.38
   9  -1  -9   19.58    4.79
   9   1  -9   23.11    6.06
  -9  -1   9   17.83    5.01
  -9  -1   9   16.89    5.70
   9  -1 -10   -0.32    1.97
   9   1 -10    0.86    2.76
  -9  -1  10   -0.41    2.48
  -9  -1  10    2.17    3.33
   9   1 -11  116.97   14.79
  -9  -1  11  129.75   13.94
  -9  -1  11  123.80   15.39
  -9   1  12    2.55    2.84
   9   1 -12    6.82    3.73
  -9  -1  12    9.27    4.23
  -9   1  13    2.80    2.59
   9   1 -13   -1.32    3.32
  -9  -1  13    0.12    2.78
   9   1 -14    0.86    3.06
  -9   2   1   46.21    8.30
   9  -2  -1   60.36    9.92
   9   2  -1   45.12    9.69
  -9  -2   1   37.47    9.45
  -9   2   2    8.66    3.93
   9  -2  -2    4.81    3.69
   9   2  -2    0.54    3.53
  -9  -2   2    6.96    4.10
  -9  -2   2    6.39    4.00
  -9   2   3  148.27   15.41
   9  -2  -3  153.77   16.32
   9   2  -3  149.36   18.22
  -9  -2   3  168.44   17.84
  -9  -2   3  113.25   17.12
  -9   2   4    6.00    3.28
   9  -2  -4   11.33    4.32
   9   2  -4    3.29    3.82
  -9  -2   4    8.04    4.40
  -9  -2   4   16.79    6.85
  -9   2   5   15.60    4.35
   9  -2  -5   13.21    4.12
   9   2  -5   11.71    5.23
  -9  -2   5   17.49    5.75
  -9  -2   5   20.40    6.23
  -9   2   6   -0.52    2.00
   9  -2  -6    0.14    2.85
   9   2  -6   -0.51    2.78
  -9  -2   6    0.46    2.56
  -9  -2   6    1.52    4.28
   9  -2  -7   62.82    8.55
   9   2  -7   78.77   11.84
  -9  -2   7   65.66   10.17
  -9  -2   7   52.20   10.40
   9  -2  -8   28.95    5.47
   9   2  -8   32.36    8.23
  -9  -2   8   48.73    8.56
  -9  -2   8   25.18    7.06
   9   2  -9   33.16    8.06
  -9  -2   9   37.32    7.53
  -9  -2   9   34.59    7.86
   9   2 -10   -0.81    3.12
  -9  -2  10    0.82    2.53
  -9  -2  10   -0.99    3.34
   9   2 -11    1.84    3.17
  -9  -2  11   -0.52    1.91
  -9  -2  11    3.97    3.16
   9   2 -12   12.95    5.39
  -9  -2  12   23.32    5.81
  -9  -2  12    6.78    4.86
  -9   2  13   50.63    7.05
   9   2 -13   54.46    9.72
  -9  -2  13   37.60    8.59
  -9   2  14   48.53    7.15
   9   2 -14   51.24    9.56
   9   2 -15   12.78    5.65
   9   2 -16    1.83    3.24
  -9   3   1  197.55   19.38
   9  -3  -1  197.27   20.93
   9   3  -1  209.27   23.15
  -9  -3   1  217.44   24.05
  -9   3   2   47.43    7.66
   9  -3  -2   44.21    8.37
   9   3  -2   39.46    9.40
  -9  -3   2   30.29    8.38
  -9   3   3    3.29    3.22
   9  -3  -3    0.70    2.81
   9   3  -3   -1.10    3.61
  -9  -3   3   -0.77    3.81
  -9   3   4    3.90    3.26
   9  -3  -4    3.95    3.65
   9   3  -4    2.90    3.99
  -9  -3   4    3.66    3.66
   9  -3  -5   66.39    9.44
   9   3  -5   72.87   12.31
  -9  -3   5   59.68   11.70
   9  -3  -6   50.85    7.82
   9   3  -6   60.11   11.34
  -9  -3   6   54.35   10.69
   9   3  -7   31.90    8.22
  -9  -3   7   49.05    8.78
  -9  -3   7   16.46    7.14
   9   3  -8    2.82    4.22
  -9  -3   8   -0.45    2.62
  -9  -3   8    2.25    3.80
   9   3  -9   10.20    5.62
  -9  -3   9   12.64    4.63
  -9  -3   9    9.51    5.78
   9   3 -10    6.82    4.85
  -9  -3  10    3.54    3.46
  -9  -3  10    9.52    4.92
   9   3 -11  148.46   18.78
  -9  -3  11  146.25   17.00
  -9  -3  11  189.92   20.63
   9   3 -12   27.89    7.64
  -9  -3  12   41.88    7.84
  -9  -3  12   16.20    7.33
   9   3 -13   17.25    5.91
  -9  -3  13   13.59    4.90
  -9  -3  13    9.46    5.17
   9   3 -14    2.79    3.89
  -9  -3  14    0.84    3.91
   9   3 -15   74.51   12.28
   9   3 -16   12.19    6.20
   9   3 -17   51.38   10.06
   9   3 -18    1.12    2.96
  -9   4   1    2.03    2.76
  -9   4   1    3.52    3.54
   9  -4  -1   -0.04    3.17
   9   4  -1    1.02    3.50
  -9  -4   1    6.31    5.16
  -9   4   2   52.23    8.56
   9  -4  -2   50.93    9.29
   9   4  -2   53.86   10.94
  -9  -4   2   35.82    9.49
  -9   4   3   40.69    7.50
   9  -4  -3   50.35    8.95
   9   4  -3   54.47   11.21
  -9  -4   3   49.32   10.98
   9  -4  -4   64.01    9.92
   9   4  -4   66.57   12.38
  -9  -4   4   74.51   13.15
   9   4  -5   78.98   13.68
  -9  -4   5   63.90   12.36
   9   4  -6    3.22    3.95
  -9  -4   6    2.72    3.89
   9   4  -7   73.54   13.28
  -9  -4   7   85.19   14.09
   9   4  -8  116.79   16.49
  -9  -4   8  104.77   16.25
   9   4  -9   60.63   11.96
  -9  -4   9   99.08   15.19
   9   4 -10   -0.28    3.47
  -9  -4  10   -2.26    5.13
   9   4 -11    5.02    4.56
  -9  -4  11    5.86    4.95
   9   4 -12    4.79    4.77
  -9  -4  12   -0.68    4.22
   9   4 -13   46.18    9.90
  -9  -4  13   21.46    7.16
   9   4 -14    9.57    5.30
  -9  -4  14    3.65    5.20
   9   4 -15   15.21    6.30
   9   4 -16    0.89    3.54
   9   4 -17   43.64    9.79
   9   4 -18   64.57   12.26
   9   4 -19   59.16   11.49
  -9   5   1  142.31   13.67
  -9   5   1  129.63   14.78
   9  -5  -1  134.94   17.03
  -9  -5   1  128.31   19.24
  -9   5   2   68.16    8.25
  -9   5   2   52.63    8.56
  -9  -5   2   57.65   12.56
  -9   5   3   10.57    3.13
  -9   5   3    4.44    3.26
  -9  -5   3    4.51    4.90
  -9   5   4   65.16    9.08
  -9  -5   4  103.15   16.14
  -9   5   5   29.57    5.51
  -9  -5   5   31.49    9.38
  -9  -5   6   47.43   11.11
  -9  -5   7   83.69   14.54
  -9  -5   8    0.47    3.81
  -9  -5   9    1.62    4.31
  -9  -5  10    6.28    4.78
  -9  -5  11   77.09   14.24
  -9  -5  12   27.37    8.38
  -9  -5  13   -1.63    4.61
  -9  -5  14   12.58    6.38
  -9  -5  15   30.19    8.65
   9   5 -20   -0.16    3.36
   9   5 -21   19.04    7.11
   9   5 -22   20.37    7.45
  -9   6   1   -0.17    2.15
  -9   6   1    3.76    3.24
   9   6  -1   -3.26    6.18
  -9  -6   1   -0.09    3.10
  -9   6   2  116.19   13.28
   9   6  -2  112.15   17.93
  -9  -6   2  120.06   18.72
  -9   6   3   33.44    6.19
   9   6  -3   15.51    7.66
  -9  -6   3   16.64    8.84
  -9   6   4   23.61    5.36
   9   6  -4   25.35    8.25
  -9  -6   4   32.08    8.95
  -9   6   5   16.72    4.54
   9   6  -5   37.77    9.79
  -9  -6   5   25.78    8.86
  -9   6   6   10.79    3.48
  -9  -6   6   10.42    6.51
  -9   6   7   33.71    5.42
  -9  -6   7   21.66    8.14
  -9   6   8   77.25    8.38
  -9  -6   8   65.68   13.56
  -9   6   9   18.08    3.56
  -9  -6   9   15.84    7.16
  -9  -6  10   -1.18    4.34
   9   6 -11    2.65    4.02
  -9  -6  11    0.17    2.30
   9   6 -12   35.89    9.78
  -9  -6  12   34.68    9.95
   9   6 -13   17.40    7.48
  -9  -6  13   17.14    7.83
   9   6 -14   25.19    8.41
  -9  -6  14   31.02    8.69
   9   6 -15    4.94    5.93
  -9  -6  15   16.97    7.18
   9   6 -16   12.08    6.44
   9   6 -17   10.29    6.68
   9   6 -18   35.29    9.75
   9   6 -19    8.78    5.88
   9   6 -20    5.57    4.85
   9   6 -21    4.68    6.02
   9   6 -22    4.68    4.99
   9   6 -23   -0.02    4.67
  -9   7   1   28.51    6.31
   9   7  -1   14.26    6.74
  -9  -7   1   14.17    6.29
  -9   7   2   14.24    4.40
   9   7  -2    0.49    5.49
  -9  -7   2    1.07    5.83
  -9   7   3   -0.03    2.84
   9   7  -3    1.57    5.08
  -9  -7   3   -1.38    3.61
  -9   7   4   23.26    5.45
   9   7  -4   32.19    9.29
  -9  -7   4   28.36    9.98
  -9   7   5    8.62    3.61
   9   7  -5    4.05    4.73
  -9  -7   5   16.58    7.82
  -9   7   6   40.94    6.77
   9   7  -6   56.17   12.49
  -9  -7   6   49.27   12.09
  -9   7   7    2.89    2.51
   9   7  -7    3.21    5.30
  -9  -7   7   11.31    6.11
  -9   7   8    3.05    2.13
   9   7  -8    0.07    3.53
  -9  -7   8    7.56    5.56
  -9   7   9   12.68    3.34
   9   7  -9    7.76    5.39
  -9  -7   9   17.05    7.04
  -9   7  10   25.00    4.24
   9   7 -10   32.87    9.63
  -9  -7  10   19.89    7.61
   9   7 -11   36.21   10.06
  -9  -7  11   15.02    7.11
   9   7 -12   60.88   12.77
  -9  -7  12   40.16   11.01
   9   7 -13    3.71    4.67
  -9  -7  13   -0.94    4.94
   9   7 -14   -1.03    3.66
  -9  -7  14    9.16    6.32
   9   7 -15   -1.50    5.21
  -9  -7  15    3.39    5.20
   9   7 -16   34.34   10.13
  -9  -7  16   37.72   10.64
   9   7 -17    1.58    4.02
   9   7 -18   -0.95    4.35
   9   7 -19    1.77    3.79
   9   7 -20   21.37    8.25
   9   7 -21   13.40    7.15
   9   7 -22   17.04    7.51
   9   7 -23   -0.12    3.75
   9   7 -24   -0.87    3.67
   9   7 -25   -1.65    4.82
  -9   8   1   16.73    5.32
   9   8  -1   14.85    7.19
  -9  -8   1   -0.14    6.21
  -9   8   2   20.24    5.74
   9   8  -2   13.67    7.73
  -9  -8   2   21.44    9.21
  -9   8   3   -0.01    2.09
   9   8  -3    5.14    4.65
  -9  -8   3   -1.58    4.40
  -9   8   4   66.79    9.69
   9   8  -4   73.12   14.88
  -9  -8   4   64.27   14.09
  -9   8   5   -0.72    2.79
   9   8  -5   -0.73    4.21
  -9  -8   5   -2.77    5.64
   9   8  -6    2.14    5.75
  -9  -8   6   -0.88    4.18
   9   8  -7    0.06    5.92
  -9  -8   7    6.33    6.42
   9   8  -8  105.49   17.66
  -9  -8   8   70.45   15.33
   9   8  -9   20.56    8.07
  -9  -8   9    8.01    6.41
   9   8 -10   19.26    8.22
  -9  -8  10    1.50    7.84
   9   8 -11    6.96    5.89
  -9  -8  11    4.66    4.83
   9   8 -12   13.81    6.89
  -9  -8  12   36.16   10.33
   9   8 -13   -1.18    4.10
  -9  -8  13   -0.68    3.37
   9   8 -14   21.17    8.68
  -9  -8  14   22.37    8.90
   9   8 -15    8.05    5.82
  -9  -8  15   -0.06    2.02
   9   8 -16    5.67    4.97
  -9  -8  16    3.12    5.22
   9   8 -17   12.71    6.21
  -9  -8  17    2.74    4.34
   9   8 -18   14.89    7.40
   9   8 -19   15.49    7.31
   9   8 -20   18.79    8.17
   9   8 -21   -1.26    4.95
   9   8 -22    6.07    5.52
   9   8 -23   -0.11    3.38
   9   8 -24   11.63    7.85
   9   8 -25   -0.59    4.91
   9   8 -26   -0.20    4.15
   9   9  -1    7.98    6.60
  -9  -9   1    1.87    5.65
   9   9  -2   46.33   12.22
  -9  -9   2   24.63   10.25
   9   9  -3   -0.04    3.37
  -9  -9   3    9.96    6.87
   9   9  -4   24.64    9.39
  -9  -9   4    5.19    6.40
   9   9  -5   -0.41    4.19
  -9  -9   5    5.10    6.70
   9   9  -6   80.71   15.46
  -9  -9   6   66.96   15.69
   9   9  -7   -2.28    4.63
  -9  -9   7   -1.50    4.90
   9   9  -8   -1.16    3.84
  -9  -9   8   -1.02    4.99
   9   9  -9   -1.74    5.41
  -9  -9   9    3.87    5.24
   9   9 -10   -1.09    5.88
  -9  -9  10    4.57    4.37
   9   9 -11   -2.42    4.64
  -9  -9  11   -1.95    5.81
   9   9 -12   13.31    7.68
  -9  -9  12   26.93    9.80
   9   9 -13    2.21    3.74
  -9  -9  13   -1.93    5.41
   9   9 -14    1.77    5.89
  -9  -9  14   -1.19    4.61
   9   9 -15    4.28    5.59
  -9  -9  15   -0.64    5.04
   9   9 -16   24.53    9.11
  -9  -9  16   19.08    8.52
   9   9 -17   -0.56    4.42
  -9  -9  17   -0.06    3.52
   9   9 -18    5.49    5.85
  -9  -9  18   -1.85    4.70
   9   9 -19    0.11    4.09
   9   9 -20   12.40    7.49
   9   9 -21   -2.79    5.79
   9   9 -22   48.12   12.09
   9   9 -24    4.71    5.85
   9   9 -25    1.91    4.59
   9   9 -26    5.84    6.00
   9   9 -27   -1.79    4.99
   9  10  -1    1.61    5.06
  -9 -10   1    2.60    4.71
   9  10  -2   17.39    9.22
  -9 -10   2    4.90    5.89
   9  10  -3    9.90    6.58
  -9 -10   3    1.09    6.40
   9  10  -4   42.92   11.91
  -9 -10   4   19.81    9.49
   9  10  -5   -1.23    4.50
  -9 -10   5   -0.26    4.00
   9  10  -6   -0.82    4.91
  -9 -10   6   -1.18    3.53
   9  10  -7    6.27    5.96
  -9 -10   7    1.71    5.61
   9  10  -8   26.24    9.28
  -9 -10   8    9.11    6.55
   9  10  -9    1.89    5.68
  -9 -10   9    0.61    4.41
   9  10 -10    4.77    6.05
  -9 -10  10   -2.71    6.04
   9  10 -11    3.13    5.69
  -9 -10  11    9.16    6.84
   9  10 -12    4.70    6.73
  -9 -10  12   11.01    7.10
   9  10 -13    3.82    5.16
  -9 -10  13   -1.54    5.54
   9  10 -14   32.51   10.16
  -9 -10  14   13.18    7.60
   9  10 -15   -3.18    6.77
  -9 -10  15    7.28    7.38
   9  10 -16    0.78    4.84
  -9 -10  16   -0.54    4.93
   9  10 -17    1.73    4.11
  -9 -10  17    0.53    5.47
   9  10 -18   26.44   10.46
  -9 -10  18    9.32    7.25
   9  10 -19   -1.87    4.73
  -9 -10  19   -2.12    5.68
   9  10 -20   11.77    7.47
   9  10 -21   -0.24    4.07
   9  10 -22   11.81    7.44
   9  10 -23   -2.20    5.66
   9  10 -24    1.25    4.04
   9  10 -25    0.92    3.54
   9  10 -26   -1.48    5.12
   9  10 -27   -2.15    5.61
   9  10 -28    6.92    6.70
   9  11  -1   -0.96    6.15
  -9 -11   1   -0.94    5.09
   9  11  -2   35.25   11.52
  -9 -11   2   28.68   11.05
   9  11  -3   -0.02    5.43
  -9 -11   3    7.25    5.48
   9  11  -4    6.58    6.79
  -9 -11   4    9.87    8.54
   9  11  -5   -1.73    6.17
  -9 -11   5   -0.20    4.81
   9  11  -6    6.05    7.41
  -9 -11   6   26.15   10.84
   9  11  -7    1.53    3.91
  -9 -11   7    2.13    4.49
   9  11  -8   10.70    6.81
  -9 -11   8   -2.56    6.13
   9  11  -9    0.71    5.78
  -9 -11   9   -0.78    4.75
   9  11 -10   40.08   11.13
  -9 -11  10   14.50    7.81
   9  11 -11   -2.42    5.69
  -9 -11  11   -1.03    6.19
   9  11 -12    4.02    6.26
  -9 -11  12    3.63    5.88
   9  11 -13   -1.23    4.30
  -9 -11  13   -1.96    4.57
   9  11 -14    1.96    4.89
  -9 -11  14   -2.12    5.62
   9  11 -15   -0.24    5.01
  -9 -11  15   -0.49    5.63
   9  11 -16   29.40   10.08
  -9 -11  16   29.39   10.96
   9  11 -17    1.24    6.54
  -9 -11  17   -1.47    6.22
   9  11 -18   -0.80    5.25
  -9 -11  18   -1.89    7.26
   9  11 -19   -0.38    3.60
  -9 -11  19   -1.16    5.94
   9  11 -20    4.04    5.67
  -9 -11  20    4.21    5.77
   9  11 -21   -0.31    4.32
   9  11 -22   -0.50    3.99
   9  11 -23    2.43    5.68
   9  11 -24   -1.03    5.14
   9  11 -25   -1.41    4.53
   9  11 -26    4.54    7.06
   9  11 -27    2.92    4.58
   9  11 -28   -0.90    5.48
   9  11 -29   -0.17    4.60
   9  12  -1    8.12    6.71
  -9 -12   1   -1.41    5.46
   9  12  -2    3.49    5.88
  -9 -12   2   -0.44    4.47
   9  12  -3    1.71    5.41
  -9 -12   3   -1.58    6.15
   9  12  -4   10.00    7.39
  -9 -12   4    7.16    7.21
   9  12  -5   -1.52    5.15
  -9 -12   5   -1.62    5.94
   9  12  -6    0.57    4.40
  -9 -12   6   -0.59    2.56
   9  12  -7    3.23    6.30
  -9 -12   7   -0.44    6.41
   9  12  -8   18.02    8.74
  -9 -12   8   31.12   11.48
   9  12  -9    1.86    5.09
  -9 -12   9    5.46    7.34
   9  12 -10    5.61    7.27
  -9 -12  10   12.71    8.54
   9  12 -11    5.87    6.10
  -9 -12  11    0.75    6.06
   9  12 -12    4.61    7.06
  -9 -12  12   11.46    8.79
   9  12 -13   -2.11    5.75
  -9 -12  13    3.31    4.71
   9  12 -14   12.97    8.19
  -9 -12  14    3.05    5.88
   9  12 -15   -1.58    4.91
  -9 -12  15   -0.69    4.88
   9  12 -16    5.63    6.65
  -9 -12  16   -0.77    5.27
   9  12 -17   -2.30    6.28
  -9 -12  17   -1.25    5.20
   9  12 -18   -0.27    4.21
  -9 -12  18   16.53    8.74
   9  12 -19    2.82    5.34
  -9 -12  19    1.30    5.11
   9  12 -20    3.46    6.41
  -9 -12  20    7.68    9.01
   9  12 -21   -1.36    4.95
  -9 -12  21   -1.17    4.84
   9  12 -22    1.90    5.92
  -9 -12  22    2.14    5.33
   9  12 -23    6.46    5.13
   9  12 -24   10.86    6.62
   9  12 -25   -1.38    6.13
   9  12 -26   -0.97    4.47
   9  13  -1   -1.98    4.80
   9  13  -2    3.32    6.32
   9  13  -3   -2.33    6.37
  -9 -13   3   -1.14    5.11
   9  13  -4   -0.28    6.73
  -9 -13   4   -2.01    4.83
   9  13  -5   -1.09    4.70
  -9 -13   5    4.22    6.15
   9  13  -6    3.88    5.71
  -9 -13   6    3.53    6.49
   9  13  -7    4.40    5.39
  -9 -13   7    7.40    6.45
   9  13  -8    1.48    5.40
  -9 -13   8    5.16    5.57
   9  13  -9    4.12    7.15
  -9 -13   9    2.56    5.41
   9  13 -10    7.79    5.91
  -9 -13  10    5.02    5.48
   9  13 -11   -0.30    5.76
  -9 -13  11   -1.67    6.09
   9  13 -12    8.15    7.49
  -9 -13  12    3.52    6.60
   9  13 -13    6.26    6.72
  -9 -13  13   -0.91    4.16
   9  13 -14   -0.20    3.80
  -9 -13  14   -0.55    5.45
   9  13 -15    1.64    5.37
  -9 -13  15    1.30    4.66
   9  13 -16    7.21    7.08
  -9 -13  16   13.19    8.89
   9  13 -17    4.59    5.87
  -9 -13  17   -0.12    5.23
   9  13 -18    1.97    6.38
  -9 -13  18   -0.84    4.06
   9  13 -19   -3.23    6.66
  -9 -13  19   -0.78    4.95
   9  13 -20   -1.19    5.10
  -9 -13  20    0.69    6.64
   9  13 -21    2.08    4.35
  -9 -13  21    3.34    7.20
  -9 -13  22    0.72    4.72
  -9 -13  23   -0.00    5.45
   9  14  -1   -1.56    5.72
   9  14  -2   -1.68    5.35
   9  14  -3    3.94    5.67
   9  14  -4   14.42    8.38
   9  14  -5    2.72    7.22
   9  14  -6   -0.35    4.84
   9  14  -7   -1.31    5.03
   9  14  -8    0.50    5.84
   9  14  -9   -1.04    4.75
   9  14 -10    6.43    7.66
   9  14 -11    6.54    7.37
   9  14 -12   -1.91    4.65
   9  14 -13    5.69    7.33
  -9 -14  13    3.62    8.16
   9  14 -14    2.77    7.44
  -9 -14  14   11.25    8.52
   9  14 -15   -1.78    5.87
  -9 -14  15   -1.11    5.17
  -9 -14  16   -1.53    5.01
  -9 -14  17   -1.75    7.22
  -9 -14  18    8.69    7.15
  -9 -14  19   -1.87    4.82
  -9 -14  20    3.53    4.51
  -9 -14  21    0.51    3.84
  -9 -14  22   -1.15    6.35
  -8   0   1   -1.19    3.17
  -8   0   1   -1.29    3.66
   8   0  -1    0.79    2.51
  -8   0   2  507.91   38.00
  -8   0   2  516.68   39.33
   8   0  -2  430.64   37.42
  -8   0   3    0.56    2.61
  -8   0   3   -0.54    2.84
   8   0  -3   -1.19    3.19
  -8   0   4   75.84   10.25
  -8   0   4   77.85   10.97
   8   0  -4   71.89   10.20
  -8   0   5   -0.65    2.37
  -8   0   5    0.26    1.48
   8   0  -5   -0.49    2.16
  -8   0   6  117.31   12.38
  -8   0   6  103.00   12.95
   8   0  -6  101.42   12.25
  -8   0   7    0.08    1.90
  -8   0   7    2.08    2.80
   8   0  -7   -0.49    2.37
  -8   0   8  238.68   19.17
  -8   0   8  197.56   19.39
   8   0  -8  187.86   18.70
  -8   0   9   -0.14    1.83
  -8   0   9    0.46    2.47
   8   0  -9   -0.39    2.01
  -8   0  10   -0.76    2.03
  -8   0  10   -0.24    2.03
   8   0 -10    0.33    2.06
  -8   0  11   -0.01    1.85
   8   0 -11   -0.47    2.49
  -8   0  12  217.70   17.65
   8   0 -12  179.56   18.09
  -8   0  13    0.11    1.70
   8   0 -13   -0.24    2.13
  -8   0  14   73.74    8.65
   8   0 -14   65.98    9.26
   8   0 -15    0.64    2.88
   8   0 -16    3.48    2.71
  -8   1   1   66.76    9.80
  -8   1   1   75.70   10.68
   8  -1  -1   66.86   10.20
   8   1  -1   57.24   10.16
  -8  -1   1   78.19   10.96
  -8  -1   1   66.01   10.84
  -8   1   2    2.55    2.89
  -8   1   2    1.91    2.84
   8  -1  -2    3.41    3.19
   8   1  -2    7.79    4.00
  -8  -1   2    4.66    3.31
  -8  -1   2    1.38    2.92
  -8   1   3    3.24    2.94
  -8   1   3    1.92    2.77
   8  -1  -3    4.15    3.19
   8   1  -3    2.64    2.80
  -8  -1   3    6.33    3.67
  -8  -1   3    5.72    3.87
  -8   1   4   34.82    6.51
  -8   1   4   46.17    7.70
   8  -1  -4   42.84    7.31
   8   1  -4   39.20    7.77
  -8  -1   4   50.84    8.16
  -8  -1   4   28.68    7.12
  -8   1   5    6.74    3.24
  -8   1   5    5.23    2.96
   8  -1  -5    4.35    2.86
   8   1  -5    3.65    3.46
  -8  -1   5    4.58    3.14
  -8  -1   5    6.16    3.89
  -8   1   6   86.65    9.91
  -8   1   6   95.56   11.05
   8  -1  -6   81.53   10.11
   8   1  -6   86.41   11.77
  -8  -1   6   83.40   10.87
  -8  -1   6   82.99   11.78
  -8   1   7    6.15    2.72
  -8   1   7    2.41    2.58
   8  -1  -7    3.90    2.72
   8   1  -7    6.94    3.71
  -8  -1   7    6.93    3.37
  -8  -1   7    8.93    4.15
  -8   1   8    1.79    1.92
  -8   1   8    6.14    3.11
   8  -1  -8    4.74    2.68
   8   1  -8    6.45    3.86
  -8  -1   8    4.11    2.98
  -8  -1   8   13.22    4.56
  -8   1   9   13.65    3.59
  -8   1   9   12.64    3.93
   8  -1  -9   11.16    3.50
   8   1  -9   15.32    4.90
  -8  -1   9   12.05    4.01
  -8   1  10  160.94   13.69
  -8   1  10  161.58   15.10
   8  -1 -10  154.65   14.27
   8   1 -10  134.78   15.86
  -8  -1  10  145.63   15.16
  -8   1  11    5.39    2.36
  -8   1  11   13.03    3.79
   8  -1 -11    8.80    2.94
   8   1 -11    4.43    3.41
  -8  -1  11    5.24    3.31
  -8   1  12   12.07    3.04
   8  -1 -12   10.02    3.35
   8   1 -12    6.41    3.58
  -8  -1  12    7.03    3.45
  -8   1  13    0.44    1.78
   8  -1 -13    1.27    2.08
   8   1 -13   -0.45    2.05
  -8  -1  13    0.86    1.87
   8  -1 -14   72.85    8.94
   8   1 -14   79.33   10.94
  -8  -1  14   77.31    9.65
   8   1 -15   66.89    9.53
  -8  -1  15   48.75    7.59
   8   1 -16   78.70   11.07
   8   1 -17    1.51    3.57
   8   1 -18    6.08    3.73
  -8   2   1    0.61    2.60
  -8   2   1    1.01    2.68
   8  -2  -1    0.95    2.85
   8   2  -1   -0.98    3.37
  -8  -2   1    0.39    2.94
  -8  -2   1    0.57    3.41
  -8   2   2   68.97    9.55
  -8   2   2   73.54   10.24
   8  -2  -2   81.60   10.66
   8   2  -2  104.84   13.31
  -8  -2   2   57.47   10.19
  -8  -2   2   68.51   11.39
  -8   2   3   12.61    4.11
  -8   2   3   18.25    4.70
   8  -2  -3   15.45    4.69
   8   2  -3   10.92    5.15
  -8  -2   3   16.27    5.27
  -8  -2   3   11.03    5.12
  -8   2   4   55.50    7.36
  -8   2   4   30.30    6.18
   8  -2  -4   40.88    6.76
   8   2  -4   43.03    8.51
  -8  -2   4   43.32    8.16
  -8  -2   4   27.58    7.34
  -8   2   5    9.49    3.22
  -8   2   5   10.00    3.46
   8  -2  -5    9.28    3.69
   8   2  -5   11.22    5.28
  -8  -2   5   12.75    4.70
  -8  -2   5    9.67    4.62
  -8   2   6   86.74    9.27
  -8   2   6   82.82    9.86
   8  -2  -6   94.19   10.09
   8   2  -6   73.65   11.88
  -8  -2   6   71.87   10.74
  -8   2   7   48.39    5.98
  -8   2   7   36.05    5.98
   8  -2  -7   32.18    5.46
   8   2  -7   34.68    7.95
  -8  -2   7   30.96    6.64
  -8   2   8  117.21   10.58
  -8   2   8   94.73   10.96
   8  -2  -8  118.79   11.05
   8   2  -8  132.90   15.39
  -8  -2   8  104.89   12.96
  -8   2   9    9.59    2.58
  -8   2   9   13.84    3.52
   8  -2  -9   10.84    3.00
   8   2  -9   10.97    4.57
  -8  -2   9   15.17    4.72
  -8   2  10    0.04    1.34
  -8   2  10    0.06    1.51
   8  -2 -10    0.60    1.55
   8   2 -10   -0.62    2.93
  -8  -2  10    0.88    2.69
  -8   2  11    3.10    1.42
  -8   2  11    0.73    1.72
   8  -2 -11    0.74    1.37
   8   2 -11    0.20    2.50
  -8  -2  11    2.96    3.12
   8  -2 -12   56.65    6.28
   8   2 -12   61.77   10.18
  -8  -2  12   66.84    9.43
   8   2 -13   31.38    7.31
  -8  -2  13   43.91    7.40
   8   2 -14   22.89    6.87
  -8  -2  14   37.82    6.91
   8   2 -15   32.88    7.37
  -8  -2  15   30.70    6.48
   8   2 -16   32.29    7.70
  -8  -2  16   36.02    6.90
   8   2 -17   18.24    5.76
   8   2 -18  195.78   20.66
   8   2 -19    4.91    3.78
   8   2 -20    4.39    4.05
  -8   3   1   87.27   10.78
  -8   3   1   73.74   10.69
   8  -3  -1   90.45   12.36
   8   3  -1  136.33   16.27
  -8  -3   1  103.09   13.56
  -8  -3   1   85.52   13.65
  -8   3   2   -0.11    1.80
  -8   3   2    0.73    2.16
   8  -3  -2   -1.56    3.62
   8   3  -2    2.28    3.01
  -8  -3   2    0.04    2.24
  -8   3   3   41.90    6.79
  -8   3   3   55.62    8.08
   8  -3  -3   49.17    7.98
   8   3  -3   31.60    8.34
  -8  -3   3   63.38    9.97
  -8   3   4  130.91   12.92
  -8   3   4  119.93   13.04
   8  -3  -4  138.38   13.92
   8   3  -4  119.06   16.12
  -8  -3   4  144.35   16.08
  -8   3   5   12.80    3.48
  -8   3   5    9.76    3.33
   8  -3  -5    6.73    3.40
   8   3  -5   14.54    5.70
  -8  -3   5    5.51    3.92
  -8   3   6   38.31    5.37
  -8   3   6   36.14    5.77
   8  -3  -6   40.85    6.22
   8   3  -6   34.04    8.17
  -8  -3   6   35.36    7.52
  -8   3   7   12.68    2.91
  -8   3   7   12.06    3.29
   8  -3  -7   17.45    3.81
   8   3  -7   17.99    6.02
  -8  -3   7   19.22    5.40
  -8   3   8    5.40    1.74
  -8   3   8    6.07    2.39
   8  -3  -8    5.83    2.34
   8   3  -8    4.54    4.13
  -8  -3   8    5.97    3.64
  -8   3   9    3.69    1.42
  -8   3   9    3.13    2.17
   8  -3  -9    3.01    1.87
   8   3  -9   -1.17    3.54
  -8  -3   9    3.16    3.39
  -8   3  10  106.15    6.95
  -8   3  10   79.65    8.86
   8   3 -10   94.95   13.75
  -8  -3  10   84.35   11.92
  -8   3  11   75.70    8.02
   8   3 -11  102.87   13.77
  -8  -3  11   97.55   12.09
  -8  -3  11   82.07   12.90
  -8   3  12    2.07    1.60
   8   3 -12   -0.18    3.05
  -8  -3  12    3.73    3.16
   8   3 -13    8.81    4.66
  -8  -3  13   14.67    4.60
   8   3 -14   13.58    5.63
  -8  -3  14   28.57    6.35
   8   3 -15   32.38    7.90
  -8  -3  15   21.36    5.92
   8   3 -16   63.40   11.57
  -8  -3  16   93.54   11.69
   8   3 -17    2.31    3.23
  -8  -3  17    0.38    2.73
   8   3 -18    7.03    4.56
   8   3 -19   13.80    5.90
   8   3 -20   98.35   14.49
   8   3 -21    6.09    4.98
   8   3 -22    7.28    4.50
  -8   4   1   77.60    9.94
   8  -4  -1   73.81   11.44
   8   4  -1   77.67   13.18
  -8   4   2   27.24    5.26
  -8   4   2   26.36    5.44
   8  -4  -2   26.41    6.39
   8  -4  -2   25.06    2.78
   8   4  -2   19.39    7.17
  -8   4   3   20.62    4.43
  -8   4   3   27.37    5.30
   8  -4  -3   14.24    4.56
   8   4  -3   30.94    8.26
  -8   4   4  116.46   11.59
  -8   4   4  115.40   12.19
   8  -4  -4  127.49   13.59
   8   4  -4  128.61   17.28
  -8   4   5    8.74    2.92
  -8   4   5    7.90    2.92
   8  -4  -5    6.70    3.62
   8   4  -5    4.83    4.59
  -8   4   6   55.79    5.57
  -8   4   6   53.37    6.23
  -8   4   6   49.28    6.68
   8   4  -6   49.11   10.70
  -8   4   7  107.42    8.06
  -8   4   7   90.54    8.33
  -8   4   7   99.44    9.81
   8   4  -7   97.82   14.58
  -8   4   8   31.98    2.82
  -8   4   8   29.78    3.00
  -8   4   8   29.14    4.44
   8   4  -8   32.26    8.02
  -8   4   9   11.60    2.57
   8   4  -9   11.90    5.77
  -8  -4   9    4.31    3.61
  -8   4  10    3.18    1.63
   8   4 -10    4.13    4.10
  -8  -4  10    6.39    4.07
  -8   4  11    7.78    1.92
   8   4 -11   14.37    5.62
  -8  -4  11   11.17    5.57
  -8   4  12   86.68    7.29
   8   4 -12   89.94   13.80
  -8  -4  12   79.20   13.32
   8   4 -13   13.74    6.16
   8   4 -14   47.31    9.71
   8   4 -15    0.80    3.93
   8   4 -16   17.85    6.68
   8   4 -17   20.01    6.69
   8   4 -18   97.78   14.72
   8   4 -19    4.10    4.56
   8   4 -20    7.71    5.16
  -8   5   1   28.09    5.29
  -8   5   1   38.90    6.74
   8   5  -1   59.88   11.51
  -8   5   2   17.21    4.00
  -8   5   2   25.19    5.04
   8   5  -2   13.84    6.15
  -8   5   3   70.87    8.24
  -8   5   3   95.04   10.02
   8   5  -3   88.44   14.67
  -8   5   4   12.94    3.17
  -8   5   4   20.56    4.20
   8   5  -4   16.58    6.17
  -8   5   5   64.28    6.76
  -8   5   5   68.60    7.42
  -8   5   5   60.25    7.77
   8   5  -5   51.32   11.34
  -8   5   6   79.61    7.55
  -8   5   6   90.99    9.25
   8   5  -6  104.12   15.30
  -8   5   7    2.37    1.96
   8   5  -7    1.95    3.78
  -8  -5   7    1.45    3.10
  -8   5   8    4.92    1.93
   8   5  -8   11.16    5.33
  -8  -5   8    3.22    4.19
  -8   5   9   12.08    2.44
   8   5  -9    3.89    4.87
  -8  -5   9    8.69    5.01
  -8   5  10  179.10   13.14
   8   5 -10  177.52   21.38
  -8  -5  10  157.83   20.83
  -8   5  11   37.15    3.79
   8   5 -11   37.70    9.50
  -8  -5  11   35.83    9.53
  -8   5  12    0.37    0.72
   8   5 -12   -1.26    3.58
  -8  -5  12    1.81    3.96
   8   5 -13   -0.90    3.57
   8   5 -14    8.13    4.93
   8   5 -15   27.68    8.10
  -8   5  16   51.50    4.81
  -8   5  17    6.23    1.86
  -8   5  18    2.52    1.66
   8   5 -22   13.47    6.17
   8   5 -23    0.65    3.53
   8   5 -24    1.75    3.48
   8   5 -25   10.68    6.74
  -8   6   1   95.61   10.73
  -8   6   1  103.10   12.23
  -8   6   1   90.24   11.55
  -8   6   2   83.87    9.56
  -8   6   3   94.68   10.01
  -8   6   4   34.78    5.21
  -8  -6   4   35.31    9.99
  -8   6   5   28.84    4.48
  -8  -6   5   38.72    9.99
  -8  -6   6   36.61    9.87
  -8  -6   7   40.45   10.20
  -8  -6   8   17.93    7.31
  -8   6   9    1.70    1.44
  -8  -6   9    1.19    3.76
  -8   6  10    2.91    1.53
  -8  -6  10    7.44    4.80
  -8   6  11   15.86    2.52
  -8  -6  11    9.33    5.90
  -8  -6  12   13.34    6.05
  -8  -6  13    8.37    4.94
  -8   6  15   14.62    1.94
  -8   6  16    5.29    1.54
   8   6 -16    4.55    5.42
  -8   6  17   60.67    5.80
   8   6 -17   64.68   13.26
  -8   6  18   19.55    3.30
   8   6 -18   44.30   10.19
   8   6 -19   12.23    6.26
   8   6 -20    5.09    4.66
   8   6 -21   -1.16    3.56
   8   6 -22   -1.14    4.33
   8   6 -23   25.89    8.31
   8   6 -24    1.89    3.74
   8   6 -25   -1.40    4.60
   8   6 -26    3.60    4.59
   8   6 -27    0.72    5.31
  -8   7   1   76.90    9.78
  -8   7   1   85.72   11.12
   8  -7  -1   67.87    6.76
   8   7  -1   69.19   14.32
  -8  -7   1   86.01   15.62
  -8   7   2    0.34    2.33
  -8   7   2   -0.27    2.35
   8   7  -2    5.44    4.63
  -8  -7   2    1.76    4.69
  -8   7   3   32.74    5.72
  -8   7   3   32.36    6.37
   8   7  -3   42.68   11.23
  -8  -7   3   23.22    8.30
  -8   7   4   -0.98    2.51
   8   7  -4   -0.41    3.61
  -8  -7   4    0.79    5.15
  -8   7   5   73.05    9.18
   8   7  -5   83.79   14.46
  -8  -7   5   53.51   12.82
  -8   7   6   18.12    4.48
   8   7  -6   15.09    7.00
  -8  -7   6   25.16    9.08
   8   7  -7    0.05    4.40
  -8  -7   7   -0.11    3.68
   8   7  -8   -0.99    4.42
  -8  -7   8    0.40    3.84
   8   7  -9   40.48   10.61
  -8  -7   9   60.49   12.46
   8   7 -10    3.90    5.51
  -8  -7  10    8.99    6.34
   8   7 -11   41.12   10.69
  -8  -7  11   47.87   11.54
   8   7 -12    0.65    4.78
  -8  -7  12   -0.11    3.56
   8   7 -13   25.58    8.15
  -8  -7  13   26.83    8.55
   8   7 -14   16.80    7.38
  -8   7  15   57.20    5.83
   8   7 -15   88.75   14.68
  -8   7  16    7.11    2.01
   8   7 -16   -0.39    4.54
   8   7 -17    6.88    5.58
   8   7 -18   -0.39    3.46
   8   7 -19    0.26    2.89
   8   7 -20    2.23    4.31
   8   7 -21   38.67   10.48
   8   7 -22    1.24    4.11
   8   7 -23    7.15    5.60
   8   7 -24   10.19    5.66
   8   7 -25    5.34    5.00
   8   7 -26    2.92    3.64
   8   7 -27    2.24    4.50
   8   7 -28    1.40    3.38
  -8   8   1   71.44   10.98
   8   8  -1  105.46   17.27
  -8  -8   1   84.04   16.39
   8   8  -2   -0.75    3.23
  -8  -8   2   -1.03    4.72
   8   8  -3   22.61    9.37
  -8  -8   3   21.42    8.62
   8   8  -4   38.34   10.24
  -8  -8   4   24.99    8.95
   8   8  -5   -0.85    4.06
  -8  -8   5    6.31    5.52
   8   8  -6   -0.48    4.35
  -8  -8   6    4.52    5.51
   8   8  -7  102.65   17.44
  -8  -8   7  133.98   20.29
   8   8  -8    1.57    5.41
  -8  -8   8    6.32    6.30
   8   8  -9   21.59    7.83
  -8  -8   9    2.42    5.42
   8   8 -10   14.25    6.74
  -8  -8  10    5.05    5.13
   8   8 -11    4.18    4.00
  -8  -8  11    4.18    5.48
   8   8 -12    1.56    4.46
  -8  -8  12    4.11    6.33
   8   8 -13   42.95   10.96
  -8  -8  13   16.57    6.90
   8   8 -14    0.98    4.36
  -8  -8  14   -0.69    4.02
   8   8 -15    3.00    5.88
   8   8 -16    2.94    4.53
   8   8 -17   39.83   10.48
   8   8 -18    2.52    4.98
   8   8 -19   20.63    7.76
   8   8 -20   -1.36    4.38
   8   8 -21   -2.02    5.44
   8   8 -22   -0.19    3.90
   8   8 -23   25.02    8.73
   8   8 -24    9.73    5.94
   8   8 -25    5.21    5.27
   8   8 -26   -0.65    3.96
   8   8 -27    9.92    7.12
   8   8 -28   -2.80    6.19
   8   8 -29    4.56    4.87
   8   9  -1   90.95   17.00
  -8  -9   1   87.46   17.29
   8   9  -2   -0.56    4.72
  -8  -9   2    1.55    5.52
   8   9  -3   43.23   11.82
  -8  -9   3   54.69   13.19
   8   9  -4    7.81    5.92
  -8  -9   4    7.05    5.27
   8   9  -5   46.23   11.91
  -8  -9   5   40.10   11.63
   8   9  -6   -1.81    5.50
  -8  -9   6   -1.28    5.38
   8   9  -7   10.97    7.33
  -8  -9   7   -1.65    4.12
   8   9  -8    1.80    3.58
  -8  -9   8    1.48    5.04
   8   9  -9    5.67    5.79
  -8  -9   9    2.17    5.98
   8   9 -10    5.00    5.96
  -8  -9  10    2.02    5.66
   8   9 -11   67.76   14.22
  -8  -9  11   74.86   15.72
   8   9 -12   -1.39    4.99
  -8  -9  12    3.55    4.90
   8   9 -13    1.29    4.27
  -8  -9  13    1.17    4.96
   8   9 -14    0.48    4.32
  -8  -9  14    9.18    6.18
   8   9 -15   66.78   13.71
  -8  -9  15   62.14   13.89
   8   9 -16    7.93    5.68
   8   9 -17   -0.88    4.92
   8   9 -18    6.88    6.29
   8   9 -19   12.48    7.18
   8   9 -20   -1.90    5.55
   8   9 -21   24.84    9.22
   8   9 -22    4.79    5.33
   8   9 -23    2.65    5.40
   8   9 -24   -0.08    4.86
   8   9 -25   24.35    8.90
   8   9 -26    3.21    5.77
   8   9 -27   -0.97    5.29
   8   9 -28   -2.28    5.47
   8   9 -29    4.40    5.12
   8   9 -30    1.25    5.23
   8   9 -31    9.65    6.76
   8  10  -1   19.92    8.18
  -8 -10   1   34.09   10.54
   8  10  -2   -1.85    6.45
  -8 -10   2   -1.78    4.47
   8  10  -3   38.83   11.90
  -8 -10   3   35.75   11.92
   8  10  -4    8.72    6.72
  -8 -10   4   16.48    8.75
   8  10  -5    4.39    6.77
  -8 -10   5   -1.38    3.98
   8  10  -6   -1.40    5.51
  -8 -10   6    4.04    6.29
   8  10  -7   78.39   15.05
  -8 -10   7   63.91   15.68
   8  10  -8   -1.98    5.67
  -8 -10   8   -1.47    5.75
   8  10  -9   19.38    7.54
  -8 -10   9    6.22    5.64
   8  10 -10    0.77    5.73
  -8 -10  10   -1.40    4.79
   8  10 -11   15.03    7.43
  -8 -10  11    2.07    6.01
   8  10 -12    0.05    3.76
  -8 -10  12   -0.30    4.70
   8  10 -13   52.75   12.80
  -8 -10  13   37.84   11.96
   8  10 -14   -2.60    6.01
  -8 -10  14   -2.03    5.72
   8  10 -15    2.61    5.26
  -8 -10  15   -1.23    3.88
   8  10 -16    0.62    4.93
  -8 -10  16   -1.98    4.73
   8  10 -17   30.31   10.55
   8  10 -18   -1.49    4.20
   8  10 -19   16.42    8.66
   8  10 -20   18.06    8.37
   8  10 -21    4.44    5.99
   8  10 -22   -0.63    4.68
   8  10 -23    1.50    4.65
   8  10 -24    0.74    5.09
   8  10 -25    2.17    4.41
   8  10 -26   -1.90    5.39
   8  10 -27    3.02    4.99
   8  10 -28   -0.44    6.05
   8  10 -29    6.61    6.49
   8  10 -30    0.00    4.66
   8  10 -31   -0.14    4.20
   8  10 -32   -1.23    6.55
   8  11  -1   64.96   14.19
  -8 -11   1   26.43   10.07
   8  11  -2   11.00    8.25
  -8 -11   2    4.06    5.56
   8  11  -3    5.00    6.39
  -8 -11   3   13.71    8.07
   8  11  -4   -1.11    4.70
  -8 -11   4   -2.02    6.09
   8  11  -5   25.23    9.78
  -8 -11   5   13.06    7.93
   8  11  -6   -1.86    4.95
  -8 -11   6   -0.76    4.20
   8  11  -7    0.96    4.03
  -8 -11   7   -2.52    5.21
   8  11  -8   19.71    8.26
  -8 -11   8   -0.29    3.78
   8  11  -9   30.42   10.09
  -8 -11   9   12.48    7.51
   8  11 -10    0.93    4.81
  -8 -11  10    1.49    4.75
   8  11 -11   27.54    9.59
  -8 -11  11    9.23    7.79
   8  11 -12    0.19    5.11
  -8 -11  12   -2.29    6.72
   8  11 -13    4.51    5.48
  -8 -11  13   -0.83    5.09
   8  11 -14   -1.90    5.28
  -8 -11  14    5.40    5.97
   8  11 -15   25.76    9.93
  -8 -11  15   11.40    8.84
   8  11 -16    0.33    5.34
  -8 -11  16    1.13    4.95
   8  11 -17   16.52    8.00
  -8 -11  17    1.88    4.58
   8  11 -18   -0.82    4.25
  -8 -11  18    0.71    4.83
   8  11 -19   19.52    8.78
   8  11 -20   -0.41    5.05
   8  11 -21    8.56    6.38
   8  11 -22   -2.19    5.44
   8  11 -23    5.48    5.70
   8  11 -24   -1.22    4.17
   8  11 -25   15.32    8.14
   8  11 -26    2.31    4.83
   8  11 -27    1.48    4.92
   8  11 -28    1.95    4.70
   8  11 -29    2.92    5.61
   8  11 -30    2.04    4.84
   8  12  -1   -0.07    3.71
  -8 -12   1    1.78    5.27
   8  12  -2   -1.49    5.87
  -8 -12   2    0.34    4.55
   8  12  -3   46.86   12.83
  -8 -12   3   43.68   13.42
   8  12  -4    1.14    6.28
  -8 -12   4   -1.41    3.97
   8  12  -5    3.27    4.59
  -8 -12   5   10.67    6.54
   8  12  -6    5.71    6.25
  -8 -12   6   -1.14    4.45
   8  12  -7   15.54    8.22
  -8 -12   7   23.15   10.50
   8  12  -8   10.70    7.63
  -8 -12   8   11.39    7.41
   8  12  -9    9.19    7.31
  -8 -12   9    9.03    7.81
   8  12 -10    2.02    5.20
  -8 -12  10   -1.18    3.72
   8  12 -11    8.99    7.06
  -8 -12  11   16.37    8.43
   8  12 -12   -2.74    6.35
  -8 -12  12   -1.33    5.51
   8  12 -13   28.02    9.67
  -8 -12  13   10.50    8.06
   8  12 -14   -0.79    5.04
  -8 -12  14   -2.36    5.18
   8  12 -15    2.98    5.15
  -8 -12  15   -1.51    6.06
   8  12 -16    3.59    5.47
  -8 -12  16   -1.73    6.03
   8  12 -17    0.10    3.57
  -8 -12  17   -0.47    4.90
   8  12 -18   -0.76    4.76
  -8 -12  18    2.93    4.77
   8  12 -19    9.84    7.74
  -8 -12  19   13.28    8.36
   8  12 -20   -1.31    4.19
   8  12 -21   10.99    7.35
   8  12 -22   -0.25    5.75
   8  12 -23   17.21    8.73
   8  12 -24    2.21    5.12
   8  12 -25   -1.01    4.41
   8  12 -26    2.76    5.43
   8  12 -27    1.46    6.81
   8  13  -1   27.72   10.12
   8  13  -3   -1.62    5.81
   8  13  -4   14.20    9.41
  -8 -13   4    8.08    8.43
   8  13  -5   11.00    7.09
  -8 -13   5   46.82   14.18
   8  13  -6    0.23    5.61
  -8 -13   6   -0.75    6.11
   8  13  -7    5.94    5.85
  -8 -13   7   10.17    7.86
   8  13  -8   11.46    7.59
  -8 -13   8    3.69    5.44
   8  13  -9   19.30    8.25
  -8 -13   9    3.60    6.91
   8  13 -10    1.42    5.21
  -8 -13  10   -1.14    5.44
   8  13 -11   13.91    8.05
  -8 -13  11    7.89    7.11
   8  13 -12   -0.71    6.23
  -8 -13  12    7.25    6.90
   8  13 -13    1.19    5.48
  -8 -13  13   -1.46    5.85
   8  13 -14    0.35    3.88
  -8 -13  14   -1.77    4.80
   8  13 -15    4.08    7.30
  -8 -13  15   20.80   10.23
   8  13 -16   -0.67    4.14
  -8 -13  16   -2.44    5.72
   8  13 -17   -2.07    8.30
  -8 -13  17    2.87    4.44
   8  13 -18    1.12    5.21
  -8 -13  18   -0.95    6.78
   8  13 -19    1.53    5.59
  -8 -13  19    2.01    4.67
   8  13 -20   -0.03    6.67
  -8 -13  20    0.02    5.95
   8  13 -21    4.23    5.02
  -8 -13  21    2.18    6.75
   8  13 -22    4.33    5.77
   8  13 -23   -2.96    6.57
   8  14  -1    9.38   10.19
   8  14  -2   10.33    7.14
   8  14  -3    2.52    6.58
   8  14  -4   -1.19    4.74
   8  14  -5   -2.16    5.91
   8  14  -6   -1.94    4.66
   8  14  -7   15.47    8.86
   8  14  -8    9.76    6.39
   8  14  -9    6.60    6.92
   8  14 -10   -3.31    5.70
   8  14 -11    0.85    4.54
   8  14 -12    0.58    6.24
   8  14 -13    0.05    6.28
   8  14 -14   -1.87    5.00
   8  14 -15    1.00    4.51
   8  14 -16   -0.88    3.92
  -8 -14  16   -0.03    4.37
   8  14 -17    1.78    5.05
  -8 -14  17   -1.72    4.97
   8  14 -18   -1.54    5.68
  -8 -14  18    2.84    6.22
   8  14 -19    0.23    4.13
  -8 -14  19   -0.60    5.45
  -8 -14  20    4.80    5.28
  -8 -14  21   -0.10    5.74
  -8 -14  22   -1.53    5.80
   8  15  -1    5.00    6.41
   8  15  -2    2.00    6.26
   8  15  -3   -0.16    5.21
   8  15  -4   -1.92    8.41
   8  15  -5    8.13    7.49
   8  15  -6    0.91    4.41
   8  15  -7   -4.10    7.60
   8  15  -8   -2.32    6.16
   8  15  -9    5.26    7.57
   8  15 -10    3.20    6.74
   8  15 -11   -1.02    4.72
   8  15 -12   -0.31    4.37
  -7   0   1  922.52   61.87
  -7   0   1  767.88   61.26
   7   0  -1  888.40   61.99
   7   0  -1  909.86   60.48
  -7   0   2   -0.62    2.60
  -7   0   2    0.13    2.48
   7   0  -2   -0.17    2.58
   7   0  -2    0.30    1.72
  -7   0   3   17.59    4.64
  -7   0   3    5.15    3.30
   7   0  -3    3.44    2.75
  -7   0   4   -0.86    2.13
  -7   0   4    0.54    2.54
   7   0  -4    0.41    2.12
  -7   0   5   34.95    6.13
  -7   0   5   38.95    6.80
   7   0  -5   36.87    6.54
  -7   0   6    0.01    1.63
  -7   0   6   -0.89    2.22
   7   0  -6    0.68    1.79
  -7   0   7  360.29   26.50
  -7   0   7  319.13   26.97
   7   0  -7  330.36   26.80
  -7   0   8   -0.12    1.63
  -7   0   8   -0.41    2.06
   7   0  -8   -0.02    2.02
  -7   0   9   17.21    3.95
  -7   0   9   16.02    4.08
   7   0  -9   13.93    4.12
  -7   0  10    0.15    1.69
   7   0 -10   -0.63    2.11
  -7   0  11  376.43   27.40
   7   0 -11  351.53   28.20
  -7   0  12   -0.57    1.89
   7   0 -12    0.40    2.11
  -7   0  13  123.82   11.80
   7   0 -13  119.30   12.71
  -7   0  14    1.08    1.90
   7   0 -14   -0.77    2.18
  -7   0  15    6.69    2.80
   7   0 -15    4.36    2.69
  -7   0  16   -0.77    1.90
   7   0 -16    1.68    2.41
  -7   0  17  532.77   38.69
   7   0 -17  563.76   40.85
  -7   0  18   -0.57    2.32
   7   0 -18   -0.01    2.08
   7   0 -19   19.87    5.15
   7   0 -20   -0.35    1.98
  -7   1   1    0.26    1.98
  -7   1   1    1.91    2.27
   7  -1  -1    0.79    2.81
   7  -1  -1   -0.07    1.73
   7   1  -1   -0.72    2.48
  -7  -1   1    2.27    2.75
  -7  -1   1    3.03    2.84
  -7   1   2   40.82    6.91
  -7   1   2   46.19    7.56
   7  -1  -2   41.74    7.25
   7  -1  -2   39.63    5.99
   7   1  -2   58.81    9.00
   7   1  -2   42.83    7.14
  -7  -1   2   48.51    7.90
  -7  -1   2   46.06    8.50
  -7   1   3  311.85   24.26
  -7   1   3  274.20   24.12
   7  -1  -3  290.19   24.17
   7   1  -3  272.43   25.19
  -7  -1   3  306.20   25.29
  -7  -1   3  306.41   26.46
  -7   1   4   -0.02    2.18
  -7   1   4   -0.55    1.95
   7  -1  -4    2.30    2.11
   7   1  -4   -0.28    2.71
  -7  -1   4    1.62    2.46
  -7  -1   4    2.00    2.92
  -7   1   5  103.17   10.17
  -7   1   5   88.59   10.26
   7  -1  -5   73.74    9.36
   7   1  -5   89.74   11.47
  -7  -1   5   83.33   10.48
  -7  -1   5   82.31   11.12
  -7   1   6    1.71    1.89
  -7   1   6    1.83    2.10
   7  -1  -6    3.54    2.47
   7   1  -6    3.55    3.05
  -7  -1   6   -0.85    2.50
  -7  -1   6   -0.40    1.95
  -7   1   7   38.28    5.52
  -7   1   7   31.97    5.59
   7  -1  -7   35.98    5.55
   7   1  -7   28.23    6.46
  -7  -1   7   41.90    6.76
  -7  -1   7   23.90    6.02
  -7   1   8   16.98    3.61
  -7   1   8   22.59    4.59
   7  -1  -8   21.33    4.22
   7   1  -8   23.25    5.55
  -7  -1   8   16.71    4.50
  -7  -1   8   20.89    5.29
  -7   1   9  356.74   24.41
  -7   1   9  319.96   25.27
   7  -1  -9  311.15   24.55
   7   1  -9  325.84   27.26
  -7  -1   9  328.55   26.26
  -7  -1   9  317.79   27.49
  -7   1  10   20.48    3.84
   7  -1 -10   28.80    4.73
   7   1 -10   20.33    5.27
  -7  -1  10   31.90    5.62
  -7   1  11   88.01    8.57
   7  -1 -11   84.57    9.25
   7   1 -11   94.64   11.34
  -7  -1  11   87.24   10.11
  -7   1  12   -0.31    1.25
   7  -1 -12    0.44    1.98
   7   1 -12    4.51    2.79
  -7  -1  12    0.19    2.06
  -7   1  13  220.87   15.52
   7  -1 -13  170.56   15.67
   7   1 -13  177.60   17.88
  -7  -1  13  177.06   16.81
  -7   1  14    6.35    2.16
   7  -1 -14    3.62    2.18
   7   1 -14    1.27    2.69
  -7  -1  14    3.76    2.80
  -7   1  15  114.16   10.48
   7  -1 -15  123.21   11.77
   7   1 -15  117.25   13.50
  -7  -1  15  117.91   12.40
  -7   1  16   36.02    5.01
   7  -1 -16   34.92    5.66
   7  -1 -16   35.14    6.99
   7   1 -16   23.97    5.94
  -7  -1  16   32.87    6.02
   7  -1 -17   32.73    5.64
   7   1 -17   24.63    6.03
  -7  -1  17   23.17    5.17
   7  -1 -18    0.63    2.03
   7   1 -18    6.03    3.68
  -7  -1  18    0.52    2.44
   7   1 -19  158.18   17.49
  -7  -1  19  175.56   16.22
   7   1 -20    2.87    3.31
   7   1 -21   71.81   10.91
   7   1 -22    1.61    2.69
  -7   2   1   45.51    7.05
  -7   2   1   44.75    7.42
   7  -2  -1   62.33    8.81
   7  -2  -1   40.32    5.80
   7   2  -1   45.11    8.56
  -7  -2   1   44.10    8.02
  -7  -2   1   41.19    8.53
  -7   2   2   54.78    7.48
  -7   2   2   41.64    6.88
   7  -2  -2   37.73    6.97
   7  -2  -2   40.44    5.36
   7   2  -2   56.19    9.40
  -7  -2   2   48.47    8.30
  -7  -2   2   52.94    9.16
  -7   2   3   13.28    3.63
  -7   2   3    8.21    3.10
   7  -2  -3    9.42    3.51
   7   2  -3   11.35    4.41
  -7  -2   3    1.16    2.69
  -7   2   4    6.09    2.77
  -7   2   4    2.39    2.26
   7  -2  -4    5.30    2.87
   7   2  -4    2.03    3.37
  -7  -2   4    4.72    3.49
  -7  -2   4    0.58    2.89
  -7   2   5  306.23   22.44
  -7   2   5  287.76   22.87
   7  -2  -5  288.56   22.64
   7   2  -5  277.49   26.13
  -7  -2   5  286.95   25.12
  -7  -2   5  287.31   26.53
  -7   2   6    9.19    2.85
  -7   2   6   12.43    3.49
   7  -2  -6   14.71    3.37
   7   2  -6   17.96    5.35
  -7  -2   6   14.14    4.45
  -7  -2   6   27.85    6.76
  -7   2   7  269.12   20.07
  -7   2   7  290.49   21.35
   7  -2  -7  266.01   20.45
   7   2  -7  237.96   24.00
  -7  -2   7  322.53   24.73
  -7  -2   7  249.22   24.64
  -7   2   8    4.59    1.89
  -7   2   8    6.65    2.28
   7  -2  -8    9.14    2.36
   7   2  -8    2.64    3.50
  -7  -2   8    3.51    3.29
  -7  -2   8    9.21    3.94
  -7   2   9   78.51    6.93
  -7   2   9   60.36    7.37
   7  -2  -9   74.27    7.19
   7   2  -9   85.06   11.35
  -7  -2   9   95.34   10.92
  -7  -2   9   73.19   10.82
  -7   2  10   20.13    2.87
   7  -2 -10   22.76    3.31
   7   2 -10    9.42    4.28
  -7  -2  10   27.22    5.93
  -7   2  11  176.51   11.84
   7  -2 -11  146.38   12.07
   7   2 -11  142.96   16.44
  -7  -2  11  143.99   15.36
  -7   2  12   50.49    4.74
   7  -2 -12   49.46    5.34
   7   2 -12   35.24    7.71
  -7  -2  12   67.02    8.75
   7  -2 -13   77.42    7.28
   7  -2 -13   78.13    8.04
   7   2 -13   61.13   10.11
  -7  -2  13   82.83   10.21
   7  -2 -14    0.44    1.29
   7  -2 -14    0.70    1.85
   7   2 -14    2.85    2.86
  -7  -2  14    3.50    3.09
   7  -2 -15   38.05    4.87
   7  -2 -15   33.70    5.32
   7   2 -15   29.77    6.99
  -7  -2  15   41.12    6.98
   7  -2 -16   93.66    9.13
   7   2 -16   91.15   12.52
  -7  -2  16  107.58   12.10
   7   2 -17   71.91   11.03
  -7  -2  17   69.18    9.63
   7   2 -18   53.62    9.39
  -7  -2  18   48.22    7.89
   7   2 -19    0.98    3.38
  -7  -2  19    0.40    2.63
   7   2 -20    5.72    4.16
  -7  -2  20   10.76    3.78
   7   2 -21   55.31   10.20
   7   2 -22   11.49    5.09
   7   2 -23   38.51    8.68
   7   2 -24    2.04    3.37
  -7   3   1    0.43    2.36
  -7   3   1   -1.09    2.63
   7  -3  -1    0.42    2.61
   7  -3  -1    0.31    1.36
   7   3  -1    1.02    3.49
  -7  -3   1    0.15    2.18
  -7  -3   1    1.20    3.05
  -7   3   2  179.84   15.78
  -7   3   2  174.41   16.27
   7  -3  -2  170.65   16.92
   7  -3  -2  161.61   13.03
   7   3  -2  194.42   20.32
  -7  -3   2  203.63   19.41
  -7  -3   2  189.09   20.41
  -7   3   3   48.46    6.75
  -7   3   3   51.08    7.12
   7  -3  -3   44.98    7.28
   7   3  -3   42.73    9.03
  -7  -3   3   68.02    9.83
  -7  -3   3   64.45   10.80
  -7   3   4    8.65    3.08
  -7   3   4    6.34    2.77
   7  -3  -4    3.80    2.83
   7   3  -4   11.30    4.90
  -7  -3   4    7.59    3.81
  -7  -3   4   10.31    5.18
  -7   3   5   88.41    8.95
  -7   3   5   86.65    9.35
   7  -3  -5   90.75    9.66
   7   3  -5   90.06   12.96
  -7  -3   5  118.38   13.39
  -7  -3   5  105.22   14.07
  -7   3   6   17.71    3.12
  -7   3   6   15.77    3.40
   7  -3  -6   23.75    4.12
   7   3  -6   29.94    7.25
  -7  -3   6   17.82    5.21
  -7  -3   6   10.75    4.97
  -7   3   7    2.59    1.33
  -7   3   7    2.48    1.50
   7  -3  -7    5.45    2.19
   7   3  -7    4.91    3.64
  -7  -3   7   -0.18    2.51
  -7  -3   7   -0.78    2.52
  -7   3   8   -0.15    0.82
  -7   3   8   -0.41    1.17
   7  -3  -8    0.01    1.19
   7   3  -8    0.37    3.01
  -7  -3   8   -0.03    2.59
  -7  -3   8   -0.27    3.51
  -7   3   9  254.76   18.66
   7   3  -9  258.04   24.86
  -7  -3   9  265.23   23.68
  -7  -3   9  279.33   25.94
   7   3 -10   59.70   10.40
  -7  -3  10   81.65   10.65
   7   3 -11    8.67    4.94
  -7  -3  11    3.64    3.13
   7   3 -12    0.20    2.76
  -7  -3  12   -0.29    2.84
   7   3 -13   80.14   12.16
  -7  -3  13   91.17   11.48
   7   3 -14  114.58   14.65
  -7  -3  14  117.57   13.60
   7   3 -15  173.73   19.68
  -7  -3  15  197.91   18.84
   7   3 -16   20.90    6.20
  -7  -3  16   38.72    7.27
   7   3 -17    9.92    4.41
  -7  -3  17    6.86    3.49
   7   3 -18   22.73    7.11
  -7  -3  18   26.93    6.30
  -7   3  19  324.15   25.54
   7   3 -19  300.63   29.21
   7   3 -20    0.10    3.79
   7   3 -21    4.60    3.93
   7   3 -22    1.33    2.74
   7   3 -23   30.14    8.12
   7   3 -24   11.44    5.53
  -7   4   1   66.10    8.99
  -7   4   1   78.21    9.60
   7  -4  -1   75.33   10.75
   7  -4  -1   72.91    7.31
   7   4  -1   88.37   13.21
  -7  -4   1   75.28   11.41
  -7  -4   1   98.72   14.31
  -7   4   2  110.47   11.17
  -7   4   2  102.23   11.08
   7  -4  -2  125.66   13.47
   7  -4  -2   97.52    7.63
   7   4  -2  119.94   15.62
  -7  -4   2   96.87   13.35
  -7  -4   2  128.95   16.37
  -7   4   3   15.41    3.85
  -7   4   3   19.07    4.26
   7  -4  -3   13.96    4.60
   7   4  -3   28.08    7.64
  -7  -4   3   13.72    5.01
  -7  -4   3   24.50    7.35
  -7   4   4   34.54    4.60
  -7   4   4   44.61    5.66
  -7   4   4   38.71    5.64
   7   4  -4   37.14    8.67
  -7  -4   4   23.27    6.58
  -7  -4   4   46.49    9.49
  -7   4   5   78.64    7.19
  -7   4   5   64.74    7.44
  -7   4   5   91.79    8.84
   7   4  -5   96.12   13.48
  -7  -4   5  117.52   13.56
  -7  -4   5   86.16   13.35
  -7   4   6   72.71    6.11
  -7   4   6   59.61    6.34
  -7   4   6   74.70    7.50
   7   4  -6   77.74   12.04
  -7  -4   6   65.90   10.34
  -7  -4   6   76.66   12.28
  -7   4   7   35.65    3.47
  -7   4   7   47.14    3.96
  -7   4   7   45.41    5.12
   7   4  -7   44.05    9.06
  -7  -4   7   40.38    8.31
  -7  -4   7   54.96   10.10
  -7   4   8   61.57    5.95
   7   4  -8   65.60   11.10
  -7  -4   8   65.86   10.13
  -7  -4   8   57.22   10.64
  -7   4   9   34.96    3.68
   7   4  -9   30.04    7.71
  -7  -4   9   30.50    6.94
  -7   4  10    1.46    0.83
   7   4 -10    3.27    4.00
  -7  -4  10    6.19    3.36
   7   4 -11  140.33   17.57
  -7  -4  11  161.70   17.14
   7   4 -12  167.58   19.36
  -7  -4  12  170.14   17.84
   7   4 -13  145.04   17.78
  -7  -4  13  143.22   16.10
   7   4 -14   33.27    8.34
   7   4 -15   55.09   10.58
   7   4 -16   58.14   10.51
  -7   4  17  158.53   13.52
   7   4 -17  181.09   20.11
  -7   4  18   21.84    4.15
   7   4 -18   32.90    8.07
  -7   4  19   14.85    3.75
   7   4 -19   12.23    5.83
   7   4 -20   31.94    8.54
   7   4 -21   34.33    8.44
   7   4 -26   19.72    6.85
   7   4 -27   14.69    6.75
  -7   5   1    3.53    2.34
  -7   5   1    0.04    2.48
  -7   5   1    0.50    2.34
   7  -5  -1    0.19    1.24
   7   5  -1   -1.21    4.17
  -7  -5   1   -0.53    3.94
  -7   5   2    1.84    1.64
  -7   5   2    1.70    2.31
  -7   5   2    0.76    1.87
   7   5  -2    2.26    4.64
  -7  -5   2   -0.60    3.37
  -7   5   3   43.57    5.74
  -7   5   3   48.97    6.64
  -7   5   3   44.53    6.42
   7   5  -3   40.54    9.56
  -7  -5   3   36.42    9.33
  -7   5   4  114.05   10.50
  -7   5   4  130.08   11.57
  -7   5   4  119.02   11.52
   7   5  -4  133.06   17.19
  -7  -5   4  114.17   16.51
  -7   5   5   32.66    4.51
  -7   5   5   43.81    5.28
  -7   5   5   45.92    5.88
   7   5  -5   37.93    9.06
  -7  -5   5   33.63    9.00
  -7   5   6    4.16    1.38
  -7   5   6    1.70    1.32
  -7   5   6    2.37    1.79
   7   5  -6    3.88    4.04
  -7  -5   6    7.28    4.91
  -7   5   7   13.58    1.93
  -7   5   7   16.64    2.17
  -7   5   7   18.54    3.06
   7   5  -7   27.26    7.61
  -7   5   8   86.67    7.57
   7   5  -8   82.41   13.22
  -7   5   9  114.47    8.95
   7   5  -9  131.39   16.79
  -7   5  10   35.29    3.30
   7   5 -10   31.85    8.28
   7   5 -11  116.65   16.14
   7   5 -12    5.82    4.93
   7   5 -13   51.71   10.84
  -7   5  14   46.31    3.92
   7   5 -14   34.00    9.06
  -7   5  15  159.58   11.67
   7   5 -15  164.35   19.90
  -7   5  16    0.16    1.13
   7   5 -16    2.14    4.27
  -7   5  17    6.19    2.00
   7   5 -17   -1.47    3.88
  -7   5  18    8.74    2.65
  -7   5  19   44.70    6.07
   7   5 -22    1.23    3.57
   7   5 -23   -0.85    4.24
   7   5 -24   16.11    6.49
   7   5 -25    8.73    5.66
   7   5 -26   12.07    6.11
   7   5 -27   -2.37    4.66
   7   5 -28    8.79    5.63
   7   5 -29   10.56    6.17
  -7   6   1   91.05   10.16
  -7   6   1   78.34   10.61
   7   6  -1  101.09   15.55
  -7  -6   1   87.69   14.92
  -7   6   2   60.86    7.71
  -7   6   2   62.73    8.74
  -7   6   2   49.33    7.84
   7   6  -2   83.24   13.72
  -7  -6   2   69.49   13.05
  -7   6   3   32.93    5.34
  -7   6   3   35.40    6.08
  -7   6   3   25.03    5.23
   7   6  -3   39.24    9.62
  -7  -6   3   40.64    9.86
  -7   6   4   10.53    2.90
  -7   6   4   12.42    3.75
  -7   6   4    6.47    2.93
   7   6  -4   17.31    6.99
  -7  -6   4   12.77    5.68
  -7   6   5    1.65    1.54
  -7   6   5    2.26    2.10
  -7   6   5    0.59    1.95
   7   6  -5   -0.33    3.85
  -7   6   6   92.85    8.50
  -7   6   6   96.44    8.81
  -7   6   6   83.77    9.20
   7   6  -6  100.43   15.38
  -7   6   7  154.92   11.88
  -7   6   7  164.63   12.03
  -7   6   7  146.81   13.14
   7   6  -7  176.78   20.83
  -7   6   8   67.17    7.00
   7   6  -8   64.98   12.15
   7   6  -9   -1.16    3.84
   7   6 -10   88.86   14.39
   7   6 -11  143.32   18.68
  -7  -6  11  127.99   18.51
  -7   6  12   17.61    2.61
   7   6 -12   18.50    7.14
  -7   6  13   17.44    2.59
  -7   6  14    9.92    2.03
  -7   6  15    1.19    1.26
  -7   6  16   53.30    5.80
  -7   6  17   71.08    7.43
  -7   6  18   61.43    7.20
   7   6 -19    1.48    4.07
   7   6 -20   -1.79    4.39
   7   6 -21    4.67    4.10
   7   6 -22   21.68    7.82
   7   6 -23    1.52    4.69
   7   6 -24   16.02    7.17
   7   6 -25    2.14    3.35
   7   6 -26   32.08    9.55
   7   6 -27    4.70    5.80
   7   6 -28   12.70    6.32
   7   6 -29    6.09    5.08
   7   6 -30    0.31    5.16
  -7   7   1    2.74    2.63
  -7   7   1   -0.18    3.05
   7  -7  -1    5.00    1.99
  -7  -7   1    6.00    4.58
  -7   7   2   36.24    6.02
  -7   7   2   34.03    6.91
   7  -7  -2   24.15    3.17
  -7  -7   2   28.34    8.90
  -7   7   3   17.38    4.22
  -7   7   3    8.83    3.68
  -7   7   4  276.19   21.98
  -7   7   4  277.21   23.22
  -7   7   5  100.14   10.20
  -7   7   6    7.79    2.74
  -7  -7   9   41.62   10.69
  -7  -7  10   80.83   15.20
  -7  -7  11   33.00    9.43
  -7   7  13   27.44    4.11
   7   7 -13   23.66    8.56
  -7   7  14  135.60   11.89
   7   7 -14  161.26   20.58
  -7   7  15   -0.11    1.50
   7   7 -15   -1.32    4.05
  -7   7  16    2.37    1.85
   7   7 -16   -0.09    3.61
   7   7 -17    3.50    5.09
   7   7 -18   11.00    6.18
   7   7 -19    4.16    4.70
   7   7 -20   34.29    9.55
   7   7 -21   -0.25    4.06
   7   7 -22    1.90    4.19
   7   7 -23    4.73    4.78
   7   7 -24   22.08    8.44
   7   7 -25   -2.18    5.00
   7   7 -26    6.29    5.63
   7   7 -27   -2.06    5.09
   7   7 -28    7.48    5.83
   7   7 -29    1.00    4.17
   7   7 -30   24.33    8.88
   7   7 -31   -1.74    4.63
   7   7 -32    4.24    5.19
  -7   8   1   60.91    8.98
   7   8  -1   59.20   12.49
  -7   8   2  108.35   12.05
   7  -8  -2   92.60    8.67
   7   8  -2   97.88   16.59
  -7   8   3    9.63    3.63
   7   8  -3    9.46    6.79
  -7   8   4   36.62    6.35
   7   8  -4   30.86    9.33
  -7   8   5   13.65    3.88
   7   8  -5    7.33    5.84
   7   8  -6   31.69    9.69
   7   8  -7   -0.51    3.92
  -7  -8   7    0.01    3.58
   7   8  -8  100.77   16.11
  -7  -8   8   81.13   15.82
   7   8  -9    4.09    5.32
  -7  -8   9    8.25    5.64
   7   8 -10    8.71    5.61
  -7  -8  10   19.87    7.59
   7   8 -11    3.06    5.79
  -7  -8  11   -1.98    5.64
   7   8 -12   99.39   16.57
  -7  -8  12  104.34   17.48
   7   8 -13    1.19    3.50
   7   8 -14    2.09    4.69
   7   8 -15    8.32    6.08
   7   8 -16   83.82   15.20
   7   8 -17   -0.47    4.13
   7   8 -18   15.27    7.39
   7   8 -19    1.01    4.61
   7   8 -20   29.60    9.26
   7   8 -21    4.62    4.48
   7   8 -22    9.97    6.54
   7   8 -23   12.73    6.38
   7   8 -24    7.59    5.78
   7   8 -25    0.66    5.28
   7   8 -26   20.29    7.92
   7   8 -27    1.45    4.68
   7   8 -28   10.14    6.12
   7   8 -29   -2.45    5.91
   7   8 -30   -1.74    4.90
   7   8 -31    0.67    4.46
   7   8 -32    4.42    5.72
   7   8 -33   -0.34    4.34
  -7   9   1   -0.02    2.49
   7   9  -1   -1.03    3.88
  -7   9   2   34.98    7.06
   7   9  -2   45.27   11.24
   7   9  -3    0.72    4.79
   7   9  -4   36.57   10.35
   7   9  -5    0.37    4.31
  -7  -9   5    2.60    5.47
   7   9  -6   41.26   10.42
  -7  -9   6    8.88    6.38
   7   9  -7   31.74    9.54
  -7  -9   7   23.62    9.21
   7   9  -8   48.83   11.86
  -7  -9   8   61.58   13.54
   7   9  -9   -2.30    5.17
  -7  -9   9    0.22    5.28
   7   9 -10   83.14   15.51
  -7  -9  10   94.09   17.09
   7   9 -11    1.82    4.39
  -7  -9  11    3.08    4.49
   7   9 -12    3.04    4.78
  -7  -9  12    5.67    6.16
   7   9 -13   12.46    6.76
  -7  -9  13    2.95    5.02
   7   9 -14   90.20   16.17
   7   9 -15    3.15    5.33
   7   9 -16    2.39    5.49
   7   9 -17   -0.33    4.07
   7   9 -18   24.56    9.40
   7   9 -19    7.85    6.04
   7   9 -20   12.39    6.95
   7   9 -21    9.07    5.98
   7   9 -22   -1.27    4.25
   7   9 -23    2.81    6.15
   7   9 -24   17.07    8.24
   7   9 -25   -1.46    4.42
   7   9 -26    8.13    6.16
   7   9 -27    2.84    4.51
   7   9 -28    9.91    6.51
   7   9 -29    0.79    4.54
   7   9 -30    1.93    5.19
   7   9 -31   -2.58    5.90
   7   9 -32   -1.66    5.09
   7   9 -33   -1.06    4.62
   7   9 -34    8.61    6.49
   7  10  -1   16.22    7.44
   7  10  -2   36.58   11.28
   7  10  -3   -3.02    4.96
  -7 -10   3   -3.16    5.71
   7  10  -4    3.16    6.32
  -7 -10   4    3.05    5.83
   7  10  -5   -2.53    5.28
  -7 -10   5    0.80    5.55
   7  10  -6  138.44   20.98
  -7 -10   6  165.58   23.84
   7  10  -7    3.53    5.76
  -7 -10   7    1.22    4.64
   7  10  -8    1.36    6.20
  -7 -10   8   -0.34    2.29
   7  10  -9    1.20    4.95
  -7 -10   9   -1.06    5.22
   7  10 -10    5.84    6.51
  -7 -10  10    7.96    6.36
   7  10 -11    4.07    5.15
  -7 -10  11   -3.75    6.04
   7  10 -12   28.26    9.33
  -7 -10  12   40.43   11.36
   7  10 -13   -0.48    4.64
  -7 -10  13   -0.87    3.43
   7  10 -14    2.95    5.82
  -7 -10  14   -1.43    6.09
   7  10 -15    2.22    5.47
   7  10 -16   53.66   12.97
   7  10 -17   -0.50    3.84
   7  10 -18   10.50    6.95
   7  10 -19   12.63    7.28
   7  10 -20    4.39    5.57
   7  10 -21    2.68    4.17
   7  10 -22   12.26    7.17
   7  10 -23    4.77    5.22
   7  10 -24   -0.03    3.35
   7  10 -25   -1.82    5.31
   7  10 -26   23.33    9.03
   7  10 -27   -1.53    4.66
   7  10 -28    8.43    6.57
   7  10 -29    5.29    5.68
   7  10 -30   -0.67    4.22
   7  10 -31   -1.89    5.55
   7  10 -32    0.70    4.67
   7  10 -33    4.16    4.69
   7  10 -34    9.05    7.16
   7  11  -1   -1.60    5.19
  -7 -11   1   -1.14    3.50
   7  11  -2    2.27    5.30
  -7 -11   2    9.29    6.69
   7  11  -3    0.52    4.09
  -7 -11   3   14.65    7.53
   7  11  -4   34.87   10.76
  -7 -11   4   52.57   13.79
   7  11  -5    4.41    6.13
  -7 -11   5   29.14   10.31
   7  11  -6    2.11    5.41
  -7 -11   6   -0.12    3.51
   7  11  -7   -0.61    4.33
  -7 -11   7   13.89    7.98
   7  11  -8   13.38    7.19
  -7 -11   8   25.99   10.28
   7  11  -9    2.27    4.29
  -7 -11   9   -1.60    5.15
   7  11 -10   30.95   10.06
  -7 -11  10    8.99    7.37
   7  11 -11    3.41    5.01
  -7 -11  11    6.94    6.29
   7  11 -12    2.43    5.61
  -7 -11  12    2.70    3.74
   7  11 -13    3.18    5.12
  -7 -11  13    1.71    6.01
   7  11 -14    9.63    6.69
  -7 -11  14   23.64   10.06
   7  11 -15   -1.77    5.67
  -7 -11  15    3.06    5.57
   7  11 -16    5.89    6.61
   7  11 -17   -3.21    6.35
   7  11 -18   18.40    8.27
   7  11 -19   -0.34    4.25
   7  11 -20   31.93   10.98
   7  11 -21    4.20    5.78
   7  11 -22    6.29    5.24
   7  11 -23   -1.77    5.43
   7  11 -24   25.88    9.85
   7  11 -25   -0.07    5.50
   7  11 -26   -1.40    5.40
   7  11 -27   -2.14    6.89
   7  11 -28    5.68    5.73
   7  11 -29    9.69    6.35
   7  11 -30    0.93    4.43
   7  11 -31   -1.27    6.06
   7  12  -1    1.93    7.25
  -7 -12   1    5.25    5.65
   7  12  -2   20.42    8.50
  -7 -12   2   23.03   10.00
   7  12  -3   -1.01    4.69
  -7 -12   3   -0.84    5.05
   7  12  -4    4.85    6.44
  -7 -12   4   -0.19    4.30
   7  12  -5    7.07    6.56
  -7 -12   5   10.88    8.48
   7  12  -6   38.56   11.78
  -7 -12   6   36.40   11.83
   7  12  -7    4.72    5.92
  -7 -12   7   -1.08    5.30
   7  12  -8    4.56    6.12
  -7 -12   8   13.52    8.54
   7  12  -9   -1.94    5.43
  -7 -12   9    5.82    5.95
   7  12 -10   11.19    6.77
  -7 -12  10   11.35    7.16
   7  12 -11   -0.85    3.89
  -7 -12  11    7.35    6.01
   7  12 -12   15.64    7.24
  -7 -12  12   31.96   11.46
   7  12 -13    6.34    5.74
  -7 -12  13   -1.94    5.31
   7  12 -14   14.19    6.56
  -7 -12  14    5.33    4.98
   7  12 -15   -1.49    5.51
  -7 -12  15   -1.01    5.26
   7  12 -16   18.61    8.52
  -7 -12  16   19.24    9.41
   7  12 -17   -1.57    7.21
  -7 -12  17   -2.10    5.00
   7  12 -18   10.93    7.72
   7  12 -19   -2.16    6.10
   7  12 -20    4.28    5.91
   7  12 -21    2.38    5.60
   7  12 -22    2.14    6.39
   7  12 -23   -1.14    4.71
   7  12 -24   -1.15    4.38
   7  12 -25   -2.15    5.58
   7  12 -26   -2.67    6.04
   7  12 -27   -0.16    3.62
   7  12 -28    4.50    5.68
   7  13  -1   -0.58    5.28
   7  13  -2    6.28    6.39
   7  13  -3   14.10    9.40
   7  13  -4   50.27   13.61
  -7 -13   4   51.69   14.80
   7  13  -5    8.41    6.76
  -7 -13   5   -1.25    5.38
   7  13  -6    5.23    6.69
  -7 -13   6    2.56    6.71
   7  13  -7    2.51    5.95
  -7 -13   7    6.26    6.20
   7  13  -8    4.40    5.96
  -7 -13   8   16.03    8.77
   7  13  -9   12.36    8.65
  -7 -13   9    8.19    7.81
   7  13 -10   17.52    7.93
  -7 -13  10   17.28    8.71
   7  13 -11    5.02    4.25
  -7 -13  11    2.91    5.35
   7  13 -12   -0.38    2.92
  -7 -13  12   -0.84    5.36
   7  13 -13   -2.57    5.82
  -7 -13  13    2.28    5.65
   7  13 -14   15.22    8.39
  -7 -13  14   29.41   11.41
   7  13 -15   -2.17    7.33
  -7 -13  15    7.30    7.51
   7  13 -16    0.13    5.45
  -7 -13  16   -0.47    3.31
   7  13 -17   -0.61    5.95
  -7 -13  17   -0.05    4.36
   7  13 -18    4.29    5.25
  -7 -13  18   -0.87    4.64
   7  13 -19   -2.35    5.77
   7  13 -20    5.28    6.08
   7  13 -21    2.70    5.91
   7  13 -22   -1.64    4.90
   7  13 -23   -1.93    5.31
   7  13 -24    9.38    6.94
   7  13 -25   -2.45    6.08
   7  14  -1    1.51    3.71
   7  14  -2    5.11    5.87
   7  14  -3   -2.76    6.47
   7  14  -4   -3.55    7.26
   7  14  -5   -1.14    5.20
   7  14  -6   10.71    6.88
   7  14  -7   29.51   10.88
   7  14  -8    0.85    4.19
   7  14  -9    2.10    4.16
   7  14 -10    4.12    5.88
   7  14 -11    4.78    6.02
   7  14 -12   -1.58    7.13
   7  14 -13   -3.20    6.89
   7  14 -14   -0.49    4.82
   7  14 -15   -1.02    4.91
   7  14 -16    2.08    5.56
   7  14 -17    8.54    6.65
   7  14 -18    3.24    6.75
   7  14 -19   -2.16    6.18
   7  14 -20    5.87    6.03
   7  14 -21   12.45    7.84
   7  15  -1   -0.94    5.75
   7  15  -2    1.38    5.78
   7  15  -3    3.58    5.49
   7  15  -4    5.30    6.17
   7  15  -5    1.21    5.70
   7  15  -6   -2.14    6.25
   7  15  -7    1.92    6.10
   7  15  -8   24.95   10.35
   7  15  -9    5.74    7.60
   7  15 -10    3.37    4.80
   7  15 -11   -0.06    4.01
   7  15 -12   -1.92    5.35
   7  15 -13    4.11    6.77
   7  15 -14   -0.51    5.66
   7  15 -15    4.14    5.78
   7  16  -1   -0.12    4.98
   7  16  -2    1.69    7.85
   7  16  -3   -4.61    7.88
   7  16  -4    0.96    4.72
   7  16  -5   -2.10    6.34
   7  16  -6   22.99    9.11
   7  16  -7    4.61    6.77
  -6   0   1   -0.43    2.51
  -6   0   1    0.65    2.10
   6   0  -1   -0.61    2.51
   6   0  -1    0.22    2.02
  -6   0   2  397.60   30.35
  -6   0   2  404.93   31.09
   6   0  -2  390.33   30.46
   6   0  -2  385.24   29.25
  -6   0   3   -0.58    2.46
  -6   0   3   -0.76    2.09
   6   0  -3   -0.44    2.35
  -6   0   4   23.01    4.78
  -6   0   4   28.29    5.64
   6   0  -4   32.26    5.81
  -6   0   5    0.37    1.78
  -6   0   5    1.18    2.11
   6   0  -5   -0.19    2.26
  -6   0   6 1359.31   87.32
  -6   0   6 1338.19   88.44
   6   0  -6 1306.78   87.83
  -6   0   7    1.10    2.52
  -6   0   7   -0.45    2.01
   6   0  -7   -1.23    2.30
  -6   0   8   24.20    4.50
   6   0  -8   22.90    4.74
  -6   0   9    0.60    1.68
   6   0  -9   -0.68    2.05
  -6   0  10  232.23   17.53
   6   0 -10  194.56   17.66
  -6   0  11   -0.46    1.62
   6   0 -11   -0.80    2.10
  -6   0  12  361.41   25.27
   6   0 -12  307.80   25.59
  -6   0  13    2.19    2.01
   6   0 -13   -1.16    2.32
  -6   0  14  117.28   10.95
   6   0 -14  103.32   11.46
  -6   0  15   -0.18    1.75
   6   0 -15   -0.34    1.90
  -6   0  16  309.10   23.58
   6   0 -16  301.37   24.84
  -6   0  17    0.03    1.63
   6   0 -17   -0.39    2.56
   6   0 -18  167.53   16.43
   6   0 -18  163.88   18.56
   6   0 -19    0.71    2.37
   6   0 -19    0.54    3.68
   6   0 -20    4.42    3.17
   6   0 -20    1.88    4.52
   6   0 -21   -0.24    2.64
   6   0 -22  126.82   14.54
   6   0 -23    1.74    3.29
   6   0 -24   -0.74    2.50
  -6   1   1    8.16    3.37
  -6   1   1    3.53    2.77
   6  -1  -1    9.66    3.56
   6  -1  -1    5.40    2.43
   6   1  -1    5.20    3.88
   6   1  -1    4.90    2.97
  -6  -1   1   10.02    4.09
  -6  -1   1    0.68    2.98
  -6   1   2  642.20   45.39
  -6   1   2  673.00   46.14
   6  -1  -2  670.16   45.92
   6  -1  -2  599.34   43.71
   6   1  -2  572.36   46.51
   6   1  -2  708.94   46.91
  -6  -1   2  663.43   46.93
  -6  -1   2  698.51   48.44
  -6   1   3   39.21    6.13
  -6   1   3   34.18    6.02
   6  -1  -3   41.86    6.31
   6   1  -3   40.36    7.26
  -6  -1   3   45.57    7.18
  -6  -1   3   36.48    7.24
  -6   1   4  922.42   60.27
  -6   1   4  932.44   60.98
   6  -1  -4  886.99   60.31
   6   1  -4  880.50   62.61
  -6  -1   4  912.84   61.92
  -6  -1   4  853.58   62.75
  -6   1   5  124.87   11.32
  -6   1   5  107.39   11.39
   6  -1  -5  135.29   11.79
   6   1  -5  117.68   13.33
  -6  -1   5  132.85   13.05
  -6  -1   5  110.13   12.97
  -6   1   6  114.60   10.35
  -6   1   6  105.79   10.68
   6  -1  -6  113.38   10.56
   6   1  -6  108.24   12.33
  -6  -1   6   97.67   11.34
  -6  -1   6  124.54   13.07
  -6   1   7  263.26   19.15
  -6   1   7  227.69   19.39
   6  -1  -7  261.18   19.53
   6   1  -7  249.94   21.70
  -6  -1   7  280.25   21.51
  -6  -1   7  234.54   21.70
  -6   1   8  740.36   49.31
   6  -1  -8  778.76   50.14
   6   1  -8  713.68   52.37
  -6  -1   8  743.46   51.72
  -6   1   9    8.75    2.39
   6  -1  -9    6.12    2.34
   6   1  -9    8.05    3.48
  -6  -1   9    5.07    3.04
  -6   1  10  116.55    9.76
   6  -1 -10  105.88   10.17
   6   1 -10  109.28   12.16
  -6  -1  10  114.87   11.63
  -6   1  11   14.43    2.98
   6  -1 -11   20.73    3.69
   6   1 -11   24.24    5.23
  -6  -1  11   14.95    3.91
  -6   1  12  341.87   24.19
   6  -1 -12  359.08   25.31
   6   1 -12  319.39   27.21
  -6  -1  12  345.95   26.51
  -6   1  13   59.08    6.38
   6  -1 -13   67.77    7.45
   6   1 -13   60.77    8.67
  -6  -1  13   58.01    7.77
  -6   1  14  172.42   13.69
   6  -1 -14  162.09   14.42
   6   1 -14  144.95   15.85
  -6  -1  14  196.93   16.16
   6  -1 -15    9.90    3.13
   6  -1 -15   17.20    4.82
   6   1 -15   10.28    3.77
  -6  -1  15    9.61    3.27
   6  -1 -16    6.98    2.85
   6  -1 -16    0.24    2.94
   6   1 -16    4.69    2.88
  -6  -1  16    4.00    2.49
   6  -1 -17    4.84    2.87
   6  -1 -17    4.40    3.66
   6   1 -17    8.03    3.93
  -6  -1  17    7.76    3.02
   6  -1 -18  287.02   22.99
   6  -1 -18  275.39   24.89
   6   1 -18  284.71   24.91
  -6  -1  18  275.72   23.03
   6  -1 -19   34.52    6.21
   6  -1 -19   34.03    7.34
   6   1 -19   46.42    8.06
  -6  -1  19   35.66    6.41
   6  -1 -20   -0.14    2.40
   6   1 -20   -0.80    2.76
   6   1 -20    1.16    3.94
  -6  -1  20   -1.08    2.72
   6  -1 -21    5.08    3.19
   6   1 -21   -0.23    2.84
   6   1 -21    9.53    5.00
   6  -1 -22   20.52    5.08
   6   1 -22   13.52    5.20
   6   1 -22   24.87    7.86
   6   1 -23    8.30    4.61
   6   1 -24   26.14    6.66
   6   1 -25    0.83    2.73
   6   1 -26    6.04    3.74
  -6   2   1    3.35    2.39
  -6   2   1    5.02    2.75
   6  -2  -1    4.00    2.83
   6  -2  -1    7.30    2.28
   6   2  -1    3.15    3.46
   6   2  -1    4.44    3.31
  -6  -2   1    3.08    3.20
  -6  -2   1    5.90    3.85
  -6   2   2   14.20    3.59
  -6   2   2   12.10    3.73
   6  -2  -2    9.59    3.61
   6  -2  -2    8.55    2.21
   6   2  -2    7.43    4.08
   6   2  -2   14.34    4.22
  -6  -2   2   14.13    4.43
  -6  -2   2    7.64    4.05
  -6   2   3    4.60    2.35
  -6   2   3    3.42    2.43
   6  -2  -3    2.31    2.57
   6   2  -3    5.20    3.72
  -6  -2   3    1.31    2.50
  -6  -2   3    1.03    2.88
  -6   2   4   64.65    7.32
  -6   2   4   73.78    7.92
   6  -2  -4   71.01    7.81
   6   2  -4   61.38    9.60
  -6  -2   4   63.25    9.30
  -6  -2   4   59.30    9.55
  -6   2   5   23.40    3.66
  -6   2   5   19.70    3.71
   6  -2  -5   17.46    3.51
   6   2  -5   21.31    5.37
  -6  -2   5   14.61    4.51
  -6  -2   5    8.89    4.63
  -6   2   6  338.96   23.63
  -6   2   6  329.22   24.20
   6  -2  -6  337.23   23.96
   6   2  -6  347.22   28.54
  -6  -2   6  336.78   27.36
  -6  -2   6  359.16   29.35
  -6   2   7   66.58    5.96
  -6   2   7   54.20    6.14
   6  -2  -7   57.74    5.97
   6   2  -7   61.82    9.22
  -6  -2   7   65.43    8.92
  -6  -2   7   73.72   10.08
  -6   2   8    5.98    1.55
   6  -2  -8    6.71    1.76
   6   2  -8    5.64    3.03
  -6  -2   8    5.87    3.26
  -6   2   9    1.11    0.91
   6  -2  -9    0.85    1.15
   6   2  -9    2.88    2.87
  -6  -2   9   -0.61    2.22
  -6   2  10  330.36   21.15
   6  -2 -10  315.99   21.62
   6   2 -10  303.10   26.61
  -6  -2  10  299.48   25.52
   6  -2 -11  295.04   21.04
   6  -2 -11  324.47   22.22
   6   2 -11  306.90   26.35
  -6  -2  11  315.10   25.23
   6  -2 -12   93.88    8.35
   6  -2 -12  103.87    9.30
   6   2 -12  109.99   12.84
  -6  -2  12  114.10   12.04
   6  -2 -13   12.62    2.59
   6  -2 -13   12.77    3.02
   6   2 -13   14.20    4.60
  -6  -2  13   11.51    4.04
   6  -2 -14  113.84   10.00
   6  -2 -14  112.65   10.75
   6   2 -14  118.76   13.91
  -6  -2  14  133.16   13.29
   6  -2 -15   36.64    4.91
   6  -2 -15   33.64    5.38
   6   2 -15   41.38    7.74
  -6  -2  15   38.61    6.77
   6  -2 -16   61.55    7.08
   6  -2 -16   64.85    7.96
   6   2 -16   75.31   10.66
  -6  -2  16   60.43    8.67
   6  -2 -17   29.47    4.52
   6  -2 -17   22.77    4.78
   6   2 -17   18.95    5.60
  -6  -2  17   15.01    4.54
   6  -2 -18   13.94    3.35
   6  -2 -18   15.91    4.11
   6   2 -18   17.69    5.27
  -6  -2  18   12.82    4.31
   6  -2 -19   17.22    4.15
   6   2 -19   20.02    6.01
  -6  -2  19   19.34    5.06
  -6   2  20  165.04   17.04
   6  -2 -20  156.25   15.13
   6   2 -20  183.06   19.07
  -6  -2  20  179.93   17.03
   6   2 -21    7.67    4.15
  -6  -2  21    5.72    3.63
   6   2 -22   24.19    6.66
   6   2 -23    3.33    3.27
   6   2 -24    6.19    4.77
   6   2 -25    8.95    5.05
   6   2 -26   65.18   11.42
  -6   3   1    4.48    2.54
  -6   3   1    4.07    2.27
   6  -3  -1    2.36    3.07
   6  -3  -1    5.34    1.97
   6   3  -1   -0.32    2.36
   6   3  -1   -0.13    2.05
  -6  -3   1    3.82    3.47
  -6  -3   1    6.96    4.44
  -6   3   2  151.67   13.14
  -6   3   2  139.14   13.16
   6  -3  -2  148.58   14.29
   6  -3  -2  142.74   10.68
   6   3  -2  129.04   16.11
   6   3  -2  140.88   15.53
  -6  -3   2  145.47   15.71
  -6  -3   2  142.30   16.78
  -6   3   3  164.33   13.22
  -6   3   3  132.80   12.89
   6  -3  -3  155.21   14.13
   6   3  -3  157.92   17.33
  -6  -3   3  162.86   16.48
  -6  -3   3  134.49   16.69
  -6   3   4   40.36    5.05
  -6   3   4   35.10    5.14
   6  -3  -4   34.63    5.47
   6   3  -4   48.59    8.74
  -6  -3   4   49.47    8.09
  -6  -3   4   51.34    8.95
  -6   3   5   12.44    2.58
  -6   3   5    8.03    2.19
   6  -3  -5    6.35    2.52
   6   3  -5   18.51    5.52
  -6  -3   5    7.31    3.72
  -6  -3   5    4.73    4.05
  -6   3   6   17.82    2.55
  -6   3   6   12.96    2.51
   6  -3  -6   17.99    3.05
   6   3  -6   17.58    5.43
  -6  -3   6   18.53    5.04
  -6  -3   6   16.67    5.70
  -6   3   7   17.87    1.75
  -6   3   7   20.51    2.07
  -6   3   7   18.18    2.68
   6   3  -7   19.16    5.41
  -6  -3   7   27.62    5.92
  -6  -3   7   22.87    5.92
  -6   3   8  367.78   25.12
   6   3  -8  448.85   33.36
  -6  -3   8  409.84   31.36
   6   3  -9   84.27   11.90
  -6  -3   9   93.96   11.64
   6   3 -10   23.13    5.90
  -6  -3  10   34.53    6.81
   6   3 -11   17.21    5.12
  -6  -3  11    6.93    3.61
   6   3 -12   99.79   12.86
  -6  -3  12   83.59   10.98
   6   3 -13  140.88   16.37
  -6  -3  13  150.00   15.38
   6  -3 -14  176.09   12.27
   6  -3 -14  187.48   12.44
   6   3 -14  206.19   20.10
  -6  -3  14  182.17   17.81
   6  -3 -15   15.67    2.54
   6  -3 -15   19.14    2.76
   6   3 -15   17.58    5.93
  -6  -3  15   32.25    6.17
   6  -3 -16   28.02    3.65
   6  -3 -16   28.90    3.99
   6   3 -16   33.15    7.57
  -6  -3  16   20.58    5.33
  -6   3  17   91.26    9.45
   6  -3 -17   69.38    7.36
   6   3 -17   90.70   12.60
  -6  -3  17   83.08   10.93
  -6   3  18  123.77   12.57
   6  -3 -18  130.95   11.18
   6   3 -18  113.99   15.28
  -6  -3  18  125.84   14.13
  -6   3  19   36.26    6.43
   6   3 -19   39.21    8.38
  -6   3  20    0.38    1.93
   6   3 -20    2.35    3.03
   6   3 -21    3.80    4.13
   6   3 -22   45.84    9.53
   6   3 -23    8.10    4.62
   6   3 -24   65.81   11.88
   6   3 -28   27.94    8.17
   6   3 -29   10.23    5.07
  -6   4   1  173.00   15.14
  -6   4   1  185.76   16.62
  -6   4   1  199.64   16.77
   6  -4  -1  200.93   18.72
   6  -4  -1  194.34   14.54
   6   4  -1  223.55   21.91
   6   4  -1  184.55   19.49
  -6  -4   1  174.97   18.97
  -6  -4   1  166.90   20.16
  -6   4   2   13.20    3.09
  -6   4   2   12.59    3.56
  -6   4   2   14.33    3.51
   6  -4  -2   11.14    1.71
   6   4  -2    7.72    4.86
  -6  -4   2   18.62    5.63
  -6  -4   2   18.28    6.52
  -6   4   3    6.46    2.06
  -6   4   3    7.58    2.49
  -6   4   3    4.66    2.13
   6   4  -3    9.93    4.56
  -6  -4   3    6.17    3.61
  -6  -4   3    0.95    4.07
  -6   4   4   15.72    2.77
  -6   4   4   26.06    3.76
  -6   4   4   18.31    3.54
   6   4  -4   18.10    6.02
  -6  -4   4   14.60    5.35
  -6  -4   4   15.81    5.49
  -6   4   5  256.58   18.70
  -6   4   5  285.01   19.42
  -6   4   5  280.13   19.90
   6   4  -5  290.11   26.36
  -6  -4   5  280.26   24.90
  -6  -4   5  245.68   25.78
  -6   4   6  274.83   18.37
  -6   4   6  266.87   18.61
  -6   4   6  275.50   19.48
   6   4  -6  290.70   26.44
  -6  -4   6  311.70   25.72
  -6  -4   6  286.98   27.17
  -6   4   7   74.76    6.27
   6   4  -7   59.56   10.61
  -6  -4   7   91.77   11.65
  -6  -4   7   65.81   11.22
  -6   4   8    4.40    1.00
   6   4  -8    3.98    3.65
  -6  -4   8    8.59    4.04
  -6  -4   8   11.30    4.90
   6   4  -9   73.34   11.58
  -6  -4   9   83.99   11.27
   6   4 -10   25.16    6.70
  -6  -4  10   36.10    7.29
   6   4 -11  140.32   16.47
  -6  -4  11  132.94   15.07
   6   4 -12  110.70   14.79
  -6  -4  12  126.07   14.16
   6   4 -13   36.95    8.28
  -6  -4  13   39.10    7.44
  -6   4  14    2.36    1.49
   6   4 -14    3.75    3.99
  -6  -4  14    6.80    4.06
  -6   4  15  125.04   10.69
   6   4 -15  118.85   15.86
  -6  -4  15  150.72   15.58
  -6   4  16  157.95   12.72
   6  -4 -16  146.73   10.11
   6   4 -16  145.83   17.75
  -6   4  17   14.46    3.40
   6   4 -17    7.18    4.72
  -6   4  18   50.10    6.96
   6   4 -18   73.92   12.01
  -6   4  19  106.27   11.48
   6   4 -19  130.56   16.59
  -6   4  20  106.84   12.09
   6   4 -20  137.48   17.03
   6   4 -21    5.90    4.44
   6   4 -22    9.97    5.90
   6   4 -26    9.10    5.62
   6   4 -27   26.89    8.41
   6   4 -28   16.89    6.60
   6   4 -29    0.62    5.16
   6   4 -30   11.00    6.11
   6   4 -31   -0.07    2.61
  -6   5   1   15.25    3.75
  -6   5   1   30.41    5.70
  -6   5   1   21.41    4.54
   6  -5  -1   24.04    3.55
   6   5  -1   14.72    5.73
  -6  -5   1    9.45    4.89
  -6  -5   1   13.20    5.36
  -6   5   2  100.45    9.89
  -6   5   2  118.32   11.51
  -6   5   2  103.44   10.77
   6  -5  -2   93.48    7.63
   6  -5  -2  106.02    7.78
   6   5  -2  131.37   16.21
  -6  -5   2   96.10   13.32
  -6  -5   2   97.24   14.99
  -6   5   3  123.48   11.66
  -6   5   3  145.20   13.02
  -6   5   3  144.37   12.89
   6   5  -3  176.07   18.99
  -6  -5   3  129.53   15.83
  -6  -5   3  132.82   17.67
  -6   5   4  107.76    9.87
  -6   5   4  112.49   10.64
  -6   5   4  130.99   11.13
   6   5  -4  121.40   15.67
  -6  -5   4   99.37   13.65
  -6  -5   4  101.98   15.31
  -6   5   5    4.18    1.70
  -6   5   5    4.34    2.00
  -6   5   5    5.05    2.08
   6   5  -5    4.39    3.87
  -6  -5   5    2.25    3.44
  -6  -5   5    1.25    3.22
  -6   5   6    3.41    1.35
  -6   5   6    1.71    1.37
  -6   5   6    2.45    1.42
   6   5  -6   -1.08    3.31
  -6  -5   6    6.08    3.55
  -6  -5   6    3.57    3.13
  -6   5   7   70.87    5.65
  -6   5   7   73.83    5.64
  -6   5   7   73.51    6.74
   6   5  -7   90.14   13.18
  -6  -5   7   68.82   10.87
  -6  -5   7   78.77   12.85
  -6   5   8   49.11    4.81
   6   5  -8   44.11    9.60
  -6  -5   8   66.70   10.14
  -6  -5   8   57.13   10.90
  -6   5   9   96.80    7.41
   6   5  -9  103.41   14.26
  -6  -5   9   91.54   12.76
  -6   5  10   44.98    3.95
   6   5 -10   54.27   10.13
  -6   5  11    2.07    0.85
   6   5 -11    2.35    3.54
  -6   5  12    8.88    1.57
   6   5 -12    4.17    4.05
  -6   5  13  253.99   17.75
   6   5 -13  291.79   27.03
  -6   5  14  267.17   19.26
   6   5 -14  323.74   28.88
  -6   5  15   -0.51    1.47
   6   5 -15   -0.60    2.35
  -6   5  16   11.66    2.87
   6   5 -16   12.67    6.51
  -6   5  17    1.81    1.98
   6   5 -17   -0.78    3.75
  -6   5  18  133.78   12.53
   6   5 -18  126.70   17.33
  -6   5  19   20.95    4.63
   6   5 -23   37.55    9.25
   6   5 -24   16.42    7.18
   6   5 -25   10.86    5.83
   6   5 -26   -0.84    3.47
   6   5 -27   -0.65    4.46
   6   5 -28   15.59    6.58
   6   5 -29   34.64    9.56
   6   5 -30   16.80    6.52
   6   5 -31   -1.39    3.94
   6   5 -32    1.76    3.73
  -6   6   1  132.78   13.49
  -6   6   1  133.90   15.01
  -6   6   1  153.50   15.01
   6  -6  -1  156.14   12.44
   6   6  -1  133.45   18.14
  -6  -6   1  169.64   20.72
  -6   6   2   33.76    5.41
  -6   6   2   33.68    6.38
  -6   6   2   48.64    6.93
   6  -6  -2   27.92    3.73
   6  -6  -2   30.76    3.74
   6   6  -2   27.82    8.14
  -6  -6   2   38.72    9.52
  -6   6   3    7.40    2.79
  -6   6   3   11.04    3.89
  -6   6   3    3.38    2.55
   6   6  -3    8.71    5.22
  -6  -6   3    1.64    2.99
  -6   6   4   29.91    4.56
  -6   6   4   31.82    5.45
  -6   6   4   21.82    4.45
   6   6  -4   27.60    7.92
  -6  -6   4   20.44    6.72
  -6   6   5  149.38   12.46
  -6   6   5  154.18   13.44
  -6   6   5  138.65   13.06
   6   6  -5  140.82   18.21
  -6  -6   5  122.02   17.92
  -6   6   6   89.32    8.59
  -6   6   6   96.47    9.37
   6   6  -6   82.71   13.66
  -6  -6   6  128.98   17.09
  -6   6   7   70.55    6.86
  -6   6   7   74.82    7.34
   6   6  -7   84.10   13.07
  -6  -6   7   95.81   14.84
  -6   6   8   18.12    2.51
  -6   6   8   16.21    2.55
   6   6  -8   10.02    5.51
  -6  -6   8    6.80    4.68
   6   6  -9  137.19   17.19
  -6  -6   9   93.90   15.32
  -6   6  10   77.60    7.65
   6   6 -10  111.31   15.15
  -6   6  11   64.74    6.59
   6   6 -11   77.61   12.47
  -6   6  12   64.99    6.69
   6   6 -12   89.70   13.55
  -6   6  13    1.81    1.53
   6   6 -13    6.89    5.24
  -6   6  14    0.05    1.25
   6   6 -14    1.83    4.12
  -6   6  15   71.60    7.68
  -6   6  16    9.44    2.80
  -6   6  17   12.94    3.63
  -6   6  18   41.11    6.29
   6   6 -20   -1.25    4.44
   6   6 -21   23.14    7.87
   6   6 -22    4.59    4.57
   6   6 -23   12.63    6.31
   6   6 -24    4.11    5.79
   6   6 -25   31.75    9.24
   6   6 -26   29.27    9.00
   6   6 -27   21.57    8.07
   6   6 -28    2.85    4.23
   6   6 -29   -0.95    3.47
   6   6 -30   -0.61    3.32
   6   6 -31    9.83    6.18
   6   6 -32   10.87    6.59
   6   6 -33    4.47    5.48
   6   6 -34   -1.04    3.98
  -6   7   1   14.34    4.09
  -6   7   1   11.88    5.11
   6  -7  -1   14.31    3.33
   6   7  -1   10.31    5.73
  -6  -7   1    9.52    5.40
  -6   7   2    9.04    3.52
  -6   7   2   13.64    4.63
   6  -7  -2   14.72    3.01
   6   7  -2    9.41    5.28
  -6  -7   2   17.54    7.05
  -6   7   3  257.84   20.80
  -6   7   3  281.91   23.51
   6  -7  -3  237.61   17.02
   6  -7  -3  248.29   16.98
   6   7  -3  300.44   28.65
  -6  -7   3  216.11   26.56
  -6   7   4   78.05    9.12
  -6   7   4   81.49   10.67
   6   7  -4   83.85   13.96
  -6  -7   4   78.58   13.99
  -6   7   5   21.19    4.40
  -6   7   5   26.10    5.46
   6   7  -5   11.03    6.45
  -6  -7   5   15.35    6.68
  -6   7   6   15.91    3.81
  -6   7   6   27.84    5.49
   6   7  -6   29.33    7.58
  -6  -7   6   23.52    8.25
  -6   7   7   23.25    4.15
  -6   7   7   21.34    4.59
   6   7  -7   20.13    7.53
  -6  -7   7   21.00    7.32
  -6   7   8   36.89    5.04
  -6   7   8   38.96    5.79
  -6  -7   8   47.06   10.72
  -6   7   9  146.07   12.18
  -6   7   9  156.84   13.08
  -6   7  10    0.84    1.18
  -6   7  11   -0.44    1.54
  -6   7  12   14.31    3.53
  -6   7  13  148.89   13.41
  -6   7  14    7.82    2.85
  -6   7  15    3.81    2.22
   6   7 -15    2.55    3.36
  -6   7  16    1.58    2.08
   6   7 -16    3.01    5.26
  -6   7  17    3.16    2.62
   6   7 -17    4.96    5.31
   6   7 -18    7.86    4.87
   6   7 -19   69.54   13.32
   6   7 -20   30.67    9.20
   6   7 -21   16.30    7.19
   6   7 -22   -1.14    4.67
   6   7 -23   19.76    7.60
   6   7 -24    8.55    5.55
   6   7 -25   25.46    9.00
   6   7 -26   -0.88    3.82
   6   7 -27    0.04    4.21
   6   7 -28    9.70    6.40
   6   7 -29   36.51   10.57
   6   7 -30   -1.35    4.49
   6   7 -31   -0.90    4.84
   6   7 -32   -0.15    3.93
   6   7 -33    1.91    5.29
   6   7 -34   -1.99    5.49
   6   7 -35   10.54    6.74
  -6   8   1  144.73   14.94
  -6   8   1  127.97   16.57
   6  -8  -1  135.20   13.52
  -6  -8   1  165.73   21.65
  -6   8   2    4.57    3.17
  -6   8   2    5.23    4.27
   6  -8  -2    5.33    2.47
  -6  -8   2    5.07    4.86
  -6   8   3    1.38    2.42
  -6   8   3    0.41    3.04
   6  -8  -3    1.04    1.44
  -6  -8   3   -0.08    2.54
  -6   8   4   -1.13    2.52
  -6   8   4   -1.41    3.42
   6  -8  -4    0.27    0.80
  -6  -8   4   -1.12    3.97
  -6   8   5  252.05   21.06
  -6   8   5  243.85   22.85
   6  -8  -5  242.44   19.64
  -6  -8   5  260.04   29.03
  -6   8   6    4.90    2.69
  -6   8   6    8.68    4.29
  -6  -8   6    1.50    3.36
  -6   8   7  107.09   11.14
  -6   8   8    3.39    2.46
   6   8  -8    1.18    5.92
   6   8  -9  157.65   20.72
   6   8 -10   41.97   10.78
   6   8 -11   74.07   13.75
  -6   8  12   13.69    4.10
   6   8 -12   26.52    8.94
  -6   8  13    2.03    2.35
   6   8 -13   -0.72    4.25
  -6   8  14    0.63    1.81
   6   8 -14    0.71    4.44
   6   8 -15   81.87   15.11
   6   8 -16    0.65    4.34
   6   8 -17   28.77    8.98
   6   8 -18   -1.43    3.94
   6   8 -19   19.94    7.73
   6   8 -20   -0.55    4.17
   6   8 -21   11.70    6.34
   6   8 -22    2.81    3.70
   6   8 -23   11.79    6.29
   6   8 -24    1.61    4.51
   6   8 -25   18.28    7.62
   6   8 -26    6.36    6.45
   6   8 -27   16.75    7.31
   6   8 -28    1.57    4.88
   6   8 -29   -1.85    5.02
   6   8 -30   -0.88    3.73
   6   8 -31    2.74    6.11
   6   8 -32    0.63    5.01
   6   8 -33   -2.75    6.77
   6   8 -34   -0.15    4.10
   6   8 -35    4.59    5.49
   6   8 -36   -1.33    4.82
  -6   9   1    6.92    3.79
  -6   9   1    8.75    5.17
   6  -9  -1   12.98    3.89
   6   9  -1    5.36    5.63
  -6  -9   1   -0.07    5.07
  -6   9   2   17.24    5.12
  -6   9   2   14.18    6.38
   6   9  -2    8.95    5.92
  -6  -9   2   20.61    8.13
  -6   9   3  151.77   16.65
   6   9  -3  185.78   22.95
  -6  -9   3  186.87   24.30
  -6   9   4    9.15    4.17
   6  -9  -4   10.92    2.79
   6   9  -4   18.58    8.38
  -6  -9   4    6.83    6.05
  -6   9   5    3.83    3.27
   6  -9  -5    3.39    1.19
   6   9  -5    1.09    4.22
  -6  -9   5    4.24    4.18
  -6   9   6   12.79    4.35
   6   9  -6   19.99    7.74
   6   9  -7   13.98    6.84
   6   9  -8    2.22    4.44
   6   9  -9   78.15   14.44
   6   9 -10    6.41    5.71
  -6  -9  10    4.47    5.76
   6   9 -11   -0.37    4.82
  -6  -9  11    1.34    4.53
   6   9 -12    0.31    5.58
   6   9 -13  112.18   17.73
   6   9 -14    1.88    5.29
   6   9 -15   16.69    7.53
   6   9 -16   19.39    7.77
   6   9 -17    5.52    5.56
   6   9 -18   -1.32    4.87
   6   9 -19   52.89   11.96
   6   9 -20    5.06    5.46
   6   9 -21   -1.80    4.50
   6   9 -22    3.42    4.69
   6   9 -23   46.48   11.99
   6   9 -24   -0.02    4.61
   6   9 -25    7.79    6.70
   6   9 -26   -1.10    5.01
   6   9 -27    0.00    4.36
   6   9 -28    2.48    4.38
   6   9 -29   12.19    6.64
   6   9 -30    2.29    4.97
   6   9 -31   -0.79    4.32
   6   9 -32   -1.38    5.20
   6   9 -33    7.29    5.61
   6   9 -34    4.54    5.19
   6   9 -35    2.04    4.81
   6   9 -36    0.10    5.16
  -6  10   1   44.54    8.49
   6  10  -1   32.99   10.71
  -6 -10   1   30.29   10.46
  -6  10   2   22.27    6.09
   6  10  -2   22.00    8.63
  -6 -10   2   25.17    9.05
  -6  10   3    0.82    2.14
   6  10  -3   -2.15    4.62
  -6 -10   3   -1.07    4.34
  -6  10   4    3.33    3.66
   6  10  -4   21.59    7.93
   6  10  -5   57.25   13.01
   6  10  -6   -0.35    3.43
   6  10  -7   21.67    8.62
   6  10  -8    1.50    3.85
   6  10  -9    5.82    5.42
  -6 -10   9   -0.66    3.07
   6  10 -10    3.77    5.09
  -6 -10  10   -0.94    4.72
   6  10 -11  113.96   17.73
  -6 -10  11   73.05   16.38
   6  10 -12    0.65    5.29
  -6 -10  12   -0.84    4.21
   6  10 -13   12.17    6.17
   6  10 -14    4.26    4.69
   6  10 -15   56.08   12.56
   6  10 -16    6.32    6.03
   6  10 -17   16.19    7.65
   6  10 -18    1.60    4.72
   6  10 -19    1.30    4.37
   6  10 -20    3.24    4.47
   6  10 -21   52.38   13.08
   6  10 -22    1.28    5.86
   6  10 -23   15.26    7.06
   6  10 -24   -1.60    4.97
   6  10 -25    5.73    6.90
   6  10 -26   -2.01    5.27
   6  10 -27   -2.43    5.41
   6  10 -28   -1.17    4.22
   6  10 -29    5.35    5.74
   6  10 -30    1.03    4.53
   6  10 -31   12.72    7.65
   6  10 -32   -1.04    3.69
   6  10 -33    2.18    4.89
   6  10 -34    0.10    4.15
  -6  11   1    6.53    4.23
   6  11  -1   13.80    8.11
  -6 -11   1   -0.90    4.22
  -6  11   2    1.01    3.20
   6  11  -2    1.79    6.16
   6  11  -3   43.30   11.54
   6  11  -4    7.96    6.17
   6  11  -5   -1.84    5.12
   6  11  -6   -0.07    3.51
   6  11  -7   17.20    6.82
  -6 -11   7    8.68    6.37
   6  11  -8   19.26    8.19
  -6 -11   8   26.27   10.09
   6  11  -9   30.75    9.84
  -6 -11   9   34.64   11.12
   6  11 -10    0.64    4.67
  -6 -11  10    6.78    6.48
   6  11 -11   -0.09    4.09
  -6 -11  11   -0.92    5.83
   6  11 -12    4.28    6.48
  -6 -11  12    5.85    7.05
   6  11 -13   44.31   11.39
  -6 -11  13   22.82    9.28
   6  11 -14   -2.08    5.24
   6  11 -15   17.41    7.86
   6  11 -16   -1.83    5.93
   6  11 -17   15.85    7.62
   6  11 -18   -0.32    4.84
   6  11 -19   31.93   10.36
   6  11 -20   -1.27    5.19
   6  11 -21    1.34    3.41
   6  11 -22   -0.00    4.89
   6  11 -23   23.51    9.42
   6  11 -24   -2.32    4.75
   6  11 -25    5.75    6.30
   6  11 -26    4.29    5.63
   6  11 -27    3.99    5.88
   6  11 -28    1.85    4.80
   6  11 -29    3.97    6.36
   6  11 -30    1.78    6.36
   6  11 -31    5.16    6.66
   6  11 -32   -1.57    5.56
   6  12  -1   51.06   12.63
   6  12  -2   -3.33    5.57
   6  12  -3    1.25    4.33
   6  12  -4   -2.10    5.32
   6  12  -5   35.70   11.47
  -6 -12   5   38.30   12.23
   6  12  -6    4.53    5.78
  -6 -12   6   -2.26    5.04
   6  12  -7   10.65    7.31
  -6 -12   7   -0.72    4.75
   6  12  -8   -0.44    3.89
  -6 -12   8   -1.17    3.66
   6  12  -9    7.81    5.39
  -6 -12   9   -0.13    3.71
   6  12 -10    4.89    5.38
  -6 -12  10   -2.52    5.20
   6  12 -11   22.98    9.40
  -6 -12  11   41.62   12.63
   6  12 -12   -0.24    6.08
  -6 -12  12   -1.02    3.60
   6  12 -13    3.34    5.77
  -6 -12  13   -0.48    5.69
   6  12 -14    2.28    4.62
  -6 -12  14    4.46    4.84
   6  12 -15   29.95    9.52
  -6 -12  15   14.22    7.78
   6  12 -16   -2.44    4.66
   6  12 -17   13.18    7.27
   6  12 -18    1.85    5.79
   6  12 -19    1.64    4.42
   6  12 -20   -0.97    5.46
   6  12 -21   20.35    8.52
   6  12 -22   -0.71    4.09
   6  12 -23    4.34    6.01
   6  12 -24   -2.09    4.47
   6  12 -25   22.05    8.86
   6  12 -26    3.68    4.58
   6  12 -27    5.03    6.79
   6  12 -28    1.02    6.93
   6  12 -29    2.23    5.99
   6  13  -1   18.44    8.45
   6  13  -2    3.16    4.66
   6  13  -3   29.07   10.63
   6  13  -4   19.02    8.31
   6  13  -5    2.19    5.15
   6  13  -6    7.12    6.55
  -6 -13   6   -1.16    5.47
   6  13  -7   25.57   10.30
  -6 -13   7   23.85   10.27
   6  13  -8   13.64    7.62
  -6 -13   8    3.55    6.18
   6  13  -9   34.37   10.50
  -6 -13   9   43.37   13.05
   6  13 -10    2.08    6.07
  -6 -13  10   -0.09    6.24
   6  13 -11   -3.71    5.79
  -6 -13  11    0.18    5.08
   6  13 -12    0.25    4.42
  -6 -13  12    6.83    7.19
   6  13 -13   17.73    8.09
  -6 -13  13    9.10    8.33
   6  13 -14   -1.59    5.60
  -6 -13  14   -0.95    4.85
   6  13 -15    3.04    6.71
  -6 -13  15   -2.30    5.36
   6  13 -16   -0.81    4.25
  -6 -13  16    1.13    5.62
   6  13 -17   10.07    7.49
   6  13 -18   -0.77    6.01
   6  13 -19   18.27    8.86
   6  13 -20    3.15    5.01
   6  13 -21   -1.62    4.69
   6  13 -22    4.81    5.66
   6  13 -23   10.50    8.28
   6  13 -24    3.48    5.55
   6  13 -25   17.43    8.59
   6  13 -26    6.44    6.65
   6  14  -1   21.18    8.88
   6  14  -2    3.05    4.45
   6  14  -3    5.04    6.09
   6  14  -4    3.34    6.22
   6  14  -5   23.85    9.84
   6  14  -6   28.60   10.16
   6  14  -7   23.44    9.24
   6  14  -8   -1.18    5.21
   6  14  -9    7.41    8.94
   6  14 -10    4.33    4.89
   6  14 -11   -0.40    5.45
   6  14 -12    1.61    4.04
   6  14 -13    2.66    5.71
   6  14 -14   -1.52    5.03
   6  14 -15    9.60    6.65
   6  14 -16    1.52    5.67
   6  14 -17   -0.87    5.23
   6  14 -18    1.75    5.34
   6  14 -19   -1.72    5.53
   6  14 -20    5.54    6.21
   6  14 -21    6.12    5.84
   6  14 -22    1.38    5.62
   6  15  -1    2.04    5.57
   6  15  -2    8.46    7.35
   6  15  -3   -0.08    5.30
   6  15  -4    1.36    6.62
   6  15  -5    2.90    5.15
   6  15  -6   -1.71    5.54
   6  15  -7    2.02    4.21
   6  15  -8    1.76    4.71
   6  15  -9    5.16    5.44
   6  15 -10   -2.82    5.48
   6  15 -11    3.73    6.78
   6  15 -12    8.30    6.52
   6  15 -13    8.02    8.03
   6  15 -14    3.64    6.47
   6  15 -15   -4.31    7.56
   6  15 -16   -0.24    5.38
   6  15 -17    0.08    5.76
   6  15 -18    0.68    5.40
   6  16  -1    5.77    5.61
   6  16  -2    0.32    5.57
   6  16  -3    8.03    6.32
   6  16  -4    1.45    6.18
   6  16  -5   -2.88    6.77
   6  16  -6    2.73    7.46
   6  16  -7    2.45    5.73
   6  16  -8    2.60    6.37
   6  16  -9   -1.18    4.22
   6  16 -10    1.21    5.17
   6  16 -11    0.73    5.03
   6  16 -12    2.37    5.08
  -5   0   1    6.04    2.97
  -5   0   1    2.63    2.36
   5   0  -1    1.23    2.35
   5   0  -1    1.90    1.96
  -5   0   2   -0.80    2.05
  -5   0   2    0.29    2.24
   5   0  -2    0.18    1.93
   5   0  -2   -0.59    1.74
  -5   0   3  109.69   10.38
  -5   0   3   92.16   10.15
   5   0  -3   85.45    9.81
  -5   0   4   -0.38    1.95
  -5   0   4   -0.69    2.21
   5   0  -4    0.80    1.91
  -5   0   5 2464.51  157.80
  -5   0   5 2477.93  159.13
   5   0  -5 2554.20  158.63
  -5   0   6   -0.74    2.21
   5   0  -6    0.32    2.04
  -5   0   7   77.93    8.29
   5   0  -7   83.75    8.85
  -5   0   8   -0.55    1.70
   5   0  -8   -0.24    1.83
  -5   0   9  612.66   42.60
   5   0  -9  659.14   43.62
  -5   0  10    0.55    1.51
   5   0 -10    0.35    1.60
  -5   0  11   33.33    4.71
   5   0 -11   17.73    4.06
  -5   0  12   -0.42    1.62
   5   0 -12    0.88    2.08
  -5   0  13   10.42    3.02
   5   0 -13    9.19    3.22
  -5   0  14    0.30    1.32
   5   0 -14    0.20    1.76
  -5   0  15  133.02   12.33
   5   0 -15  139.05   13.47
  -5   0  16   -0.65    1.78
   5   0 -16   -0.21    1.81
   5   0 -16    0.09    2.93
   5   0 -17   91.60   10.77
   5   0 -17   94.49   12.99
   5   0 -18   -0.72    1.99
   5   0 -18    1.23    2.83
   5   0 -19  177.10   17.36
   5   0 -19  185.48   20.18
   5   0 -20   -0.44    2.30
   5   0 -20   -1.41    4.14
   5   0 -21  230.38   21.19
   5   0 -21  217.47   23.47
   5   0 -22    1.10    2.56
   5   0 -22   -0.96    3.67
   5   0 -23   -0.57    2.71
   5   0 -23   -0.62    4.30
   5   0 -24   -0.71    2.36
   5   0 -25   20.81    6.34
   5   0 -26   -0.06    2.45
   5   0 -27   39.73    8.43
   5   0 -28   -0.12    2.36
  -5   1   1  504.37   35.60
  -5   1   1  512.90   36.13
   5  -1  -1  474.51   35.67
   5  -1  -1  496.41   34.73
   5   1  -1  481.52   37.12
   5   1  -1  492.77   36.66
  -5  -1   1  514.09   37.18
  -5  -1   1  549.72   38.48
  -5   1   2    6.68    2.73
  -5   1   2    3.57    2.16
   5  -1  -2    7.80    2.87
   5  -1  -2    3.50    1.79
   5   1  -2   -0.18    2.90
   5   1  -2    0.04    1.60
  -5  -1   2    4.62    3.06
  -5  -1   2    6.44    3.11
  -5   1   3  518.97   35.73
  -5   1   3  476.37   35.67
   5  -1  -3  535.24   35.92
   5   1  -3  511.66   37.88
  -5  -1   3  542.27   37.54
  -5  -1   3  507.72   38.06
  -5   1   4    9.10    2.77
  -5   1   4   14.44    3.19
   5  -1  -4   11.89    2.91
   5   1  -4    8.92    3.57
  -5  -1   4   10.82    3.58
  -5  -1   4    6.51    3.23
  -5   1   5  105.74    9.46
  -5   1   5  123.92   10.24
   5  -1  -5   93.15    9.35
   5   1  -5  121.42   12.04
  -5  -1   5  108.78   11.06
  -5  -1   5  107.08   11.67
  -5   1   6  672.98   42.98
   5  -1  -6  593.03   42.90
   5   1  -6  701.37   46.26
  -5  -1   6  670.41   45.30
  -5   1   7  625.48   41.88
   5  -1  -7  681.48   42.69
   5   1  -7  613.15   44.79
  -5  -1   7  622.22   44.25
  -5   1   8    2.09    1.40
   5  -1  -8    0.09    1.61
   5   1  -8    1.33    2.20
  -5  -1   8   -0.83    2.20
  -5   1   9   26.95    3.67
   5  -1  -9   20.39    3.52
   5   1  -9   29.31    5.36
  -5  -1   9   23.51    4.56
  -5   1  10    2.12    1.56
   5  -1 -10    1.75    1.51
   5   1 -10    4.03    3.01
  -5  -1  10    1.42    2.02
  -5   1  11  226.32   16.14
   5  -1 -11  207.67   16.63
   5   1 -11  217.14   19.00
  -5  -1  11  221.11   18.17
  -5   1  12   20.40    3.36
   5  -1 -12   24.19    4.02
   5   1 -12   18.05    4.61
  -5  -1  12   25.34    4.70
   5  -1 -13  429.68   30.99
   5  -1 -13  418.17   32.86
   5   1 -13  419.16   33.11
  -5  -1  13  492.93   32.83
   5  -1 -14    0.38    1.75
   5  -1 -14    0.22    2.73
   5   1 -14   -0.32    2.03
  -5  -1  14    1.48    2.16
   5  -1 -15   59.03    7.24
   5  -1 -15   50.51    8.21
   5   1 -15   59.61    8.56
  -5  -1  15   67.10    8.12
   5  -1 -16    3.04    2.14
   5  -1 -16    5.77    3.57
   5   1 -16    2.62    2.52
  -5  -1  16    2.64    2.06
   5  -1 -17   17.50    4.34
   5  -1 -17   22.22    5.73
   5   1 -17   26.90    5.73
  -5  -1  17   22.39    4.82
   5  -1 -18    3.67    2.90
   5  -1 -18    4.06    3.65
   5   1 -18    6.24    3.56
  -5  -1  18    3.53    2.61
  -5   1  19  200.47   19.35
   5  -1 -19  178.07   16.95
   5  -1 -19  179.01   18.80
   5   1 -19  168.22   18.02
   5   1 -19  238.56   23.43
  -5   1  20    0.19    3.45
   5  -1 -20    2.08    2.64
   5  -1 -20    5.78    4.11
   5   1 -20    7.62    3.71
   5   1 -20    0.38    4.35
  -5   1  21    3.36    3.34
   5  -1 -21    1.82    2.65
   5  -1 -21   -0.56    2.72
   5   1 -21    0.49    2.99
   5   1 -21   -0.73    3.79
   5  -1 -22    9.09    4.11
   5  -1 -22   17.59    5.80
   5   1 -22    7.06    4.10
   5   1 -22   17.85    7.06
   5  -1 -23   44.49    8.02
   5   1 -23   53.07    9.48
   5   1 -23   53.73   11.10
   5  -1 -24    1.57    2.71
   5   1 -24    9.10    4.46
   5  -1 -25   20.56    5.76
   5   1 -25   11.79    4.98
   5  -1 -26   12.38    5.05
   5   1 -27   63.65   11.16
   5   1 -28   19.46    6.11
  -5   2   1    2.97    2.40
  -5   2   1    2.56    2.44
   5  -2  -1    8.86    3.58
   5  -2  -1    5.20    1.81
   5   2  -1    3.16    3.51
   5   2  -1    2.99    2.85
  -5  -2   1    2.36    2.61
  -5  -2   1    4.01    2.96
  -5   2   2   12.72    3.18
  -5   2   2   20.43    3.86
   5  -2  -2   18.87    3.91
   5  -2  -2   16.66    2.59
   5   2  -2   15.74    4.68
   5   2  -2   15.03    4.29
  -5  -2   2   20.73    5.18
  -5  -2   2   12.36    4.47
  -5   2   3  169.08   14.31
  -5   2   3  190.52   14.86
   5  -2  -3  186.45   15.01
   5   2  -3  214.71   18.75
  -5  -2   3  181.91   17.07
  -5  -2   3  188.02   18.27
  -5   2   4   80.60    7.43
  -5   2   4   82.39    7.55
   5  -2  -4   75.75    7.52
   5   2  -4   77.14   10.14
  -5  -2   4   73.26    9.49
  -5  -2   4   69.63   10.04
  -5   2   5  624.68   40.85
  -5   2   5  622.39   41.11
   5  -2  -5  624.83   41.10
   5   2  -5  634.39   45.76
  -5  -2   5  626.50   44.87
  -5  -2   5  659.67   46.70
  -5   2   6    7.30    1.65
  -5   2   6    6.41    1.63
   5  -2  -6   10.52    2.08
   5   2  -6    8.87    4.02
  -5  -2   6    5.62    3.27
  -5  -2   6    3.73    3.24
  -5   2   7   88.12    6.37
   5  -2  -7   81.84    6.54
   5   2  -7   80.65   10.34
  -5  -2   7   81.35    9.83
  -5   2   8    8.15    1.29
   5  -2  -8   11.21    1.64
   5   2  -8    9.69    3.94
  -5  -2   8   14.27    4.14
   5  -2  -9  659.96   44.65
   5  -2  -9  764.39   45.75
   5   2  -9  693.62   50.41
  -5  -2   9  789.56   50.17
   5  -2 -10    3.30    1.27
   5  -2 -10    3.56    1.54
   5   2 -10    5.58    3.47
  -5  -2  10    6.44    3.14
   5  -2 -11    5.62    1.57
   5  -2 -11    7.67    2.20
   5   2 -11    5.16    3.26
  -5  -2  11    4.43    2.58
   5  -2 -12   85.56    7.58
   5  -2 -12   81.60    8.12
   5   2 -12   97.84   11.55
  -5  -2  12  100.09   10.70
   5  -2 -13   63.62    6.43
   5  -2 -13   61.02    7.01
   5   2 -13   81.73   10.25
  -5  -2  13   71.90    9.13
   5  -2 -14   42.87    5.20
   5  -2 -14   50.94    6.34
   5   2 -14   48.77    8.12
  -5  -2  14   37.90    6.74
   5  -2 -15  404.89   28.35
   5  -2 -15  396.46   29.54
   5   2 -15  384.79   32.11
  -5  -2  15  409.86   31.10
   5  -2 -16    1.17    1.65
   5  -2 -16    2.59    2.40
   5   2 -16    1.99    2.75
  -5  -2  16    4.42    2.72
  -5   2  17    8.11    3.23
   5  -2 -17    7.16    2.82
   5  -2 -17    9.46    3.38
   5   2 -17    2.54    3.30
  -5  -2  17    6.08    2.91
  -5   2  18   -0.13    1.97
   5  -2 -18   -0.49    1.64
   5   2 -18   -0.25    2.43
  -5  -2  18    1.21    2.69
  -5   2  19  138.79   14.93
   5  -2 -19  134.44   13.35
   5  -2 -19  130.47   14.37
   5   2 -19  142.53   16.19
  -5  -2  19  164.28   15.33
  -5   2  20   60.78    9.34
   5  -2 -20   63.55    8.40
   5  -2 -20   82.01   10.32
   5   2 -20   53.19    9.60
  -5  -2  20   62.22    8.97
  -5   2  21    3.03    3.11
   5  -2 -21    2.94    3.02
   5  -2 -21    4.36    3.60
   5   2 -21   -0.24    2.80
   5   2 -21    1.12    4.09
  -5  -2  21    4.37    3.25
   5  -2 -22   11.07    3.78
   5   2 -22    9.95    4.47
   5  -2 -23   18.93    5.15
   5   2 -23    5.36    4.08
   5  -2 -24   -0.26    1.67
   5   2 -24    2.77    3.29
   5   2 -25  121.21   15.92
   5   2 -26    7.36    4.56
   5   2 -29   51.93   10.68
   5   2 -30    5.29    4.60
   5   2 -31   35.70    8.90
  -5   3   1  326.05   24.34
  -5   3   1  326.12   24.30
   5  -3  -1  323.58   25.76
   5  -3  -1  330.22   22.70
   5   3  -1  327.00   28.25
   5   3  -1  311.72   27.15
  -5  -3   1  316.40   27.04
  -5  -3   1  304.08   28.16
  -5   3   2   85.15    7.81
  -5   3   2   67.07    7.24
   5  -3  -2   86.05    8.99
   5  -3  -2   56.52    5.00
   5   3  -2   68.18   10.20
   5   3  -2   66.24    9.42
  -5  -3   2   47.00    8.23
  -5  -3   2   58.83    9.76
  -5   3   3  120.90   10.19
  -5   3   3  115.72   10.20
   5  -3  -3  123.11   11.31
   5   3  -3  106.83   13.44
  -5  -3   3  109.55   13.13
  -5  -3   3  121.98   14.45
  -5   3   4    2.66    1.13
  -5   3   4    2.40    1.59
  -5   3   4    2.30    1.45
   5  -3  -4    5.15    2.27
   5   3  -4   -0.40    2.69
  -5  -3   4    2.95    3.20
  -5  -3   4   10.89    4.73
  -5   3   5  238.52   16.00
  -5   3   5  246.67   16.50
  -5   3   5  234.97   16.64
   5   3  -5  245.61   22.27
  -5  -3   5  251.70   21.68
  -5  -3   5  219.30   22.07
  -5   3   6  222.20   14.88
   5   3  -6  225.87   21.10
  -5  -3   6  219.38   20.11
  -5  -3   6  251.28   22.39
   5   3  -7   57.39    9.19
  -5  -3   7   73.54    9.68
   5   3  -8  107.76   13.12
  -5  -3   8  119.99   12.96
   5   3  -9   70.98   10.28
  -5  -3   9   72.09    9.61
   5   3 -10   23.69    6.00
  -5  -3  10   20.04    4.88
   5   3 -11    0.75    2.41
  -5  -3  11    1.75    2.26
   5  -3 -12   28.03    2.54
   5  -3 -12   28.38    2.70
   5   3 -12   23.80    6.11
  -5  -3  12   26.08    5.63
   5  -3 -13  213.12   15.00
   5  -3 -13  217.53   15.31
   5   3 -13  237.76   21.73
  -5  -3  13  217.93   19.78
  -5   3  14   19.28    3.59
   5  -3 -14   20.82    3.20
   5  -3 -14   29.25    3.71
   5   3 -14   19.98    5.62
  -5  -3  14   26.93    5.86
  -5   3  15   16.59    3.41
   5  -3 -15   13.41    2.70
   5  -3 -15   13.45    3.06
   5   3 -15   19.52    5.70
  -5  -3  15   17.38    4.79
  -5   3  16   36.79    5.85
   5  -3 -16   44.68    5.37
   5  -3 -16   42.89    5.83
   5   3 -16   44.91    8.47
  -5  -3  16   63.22    8.72
  -5   3  17   85.24    9.54
   5  -3 -17   76.48    8.00
   5  -3 -17   76.33    8.63
   5   3 -17   78.33   11.59
  -5  -3  17   78.85   10.52
  -5   3  18   17.14    4.32
   5  -3 -18   15.30    3.39
   5  -3 -18   17.38    4.08
   5   3 -18    7.71    4.00
  -5  -3  18   26.10    5.59
  -5   3  19    0.77    2.37
   5  -3 -19   -0.54    1.76
   5  -3 -19    0.87    2.23
   5   3 -19   -0.38    3.15
  -5  -3  19    1.06    2.79
  -5   3  20    0.41    1.62
   5  -3 -20   -0.14    2.16
   5   3 -20    1.16    2.86
  -5   3  21   58.65    9.03
   5  -3 -21   61.68    7.89
   5   3 -21   44.44    9.16
   5  -3 -22  104.37   11.14
   5   3 -22   78.37   12.77
   5   3 -23  110.40   15.21
   5   3 -24   14.36    5.68
   5   3 -28    8.82    5.31
   5   3 -29   29.08    8.47
   5   3 -30   -0.24    3.75
   5   3 -31    2.20    4.70
   5   3 -32   -2.03    4.19
   5   3 -33   21.08    8.15
  -5   4   1   71.00    7.87
  -5   4   1   80.95    9.38
  -5   4   1   81.26    8.91
   5  -4  -1   94.80    7.94
   5   4  -1   66.50   11.35
   5   4  -1  105.71   12.76
  -5  -4   1   91.46   11.80
  -5  -4   1   81.37   12.34
  -5   4   2   14.38    3.01
  -5   4   2   12.54    3.59
  -5   4   2   11.51    2.97
   5  -4  -2    9.13    1.71
   5   4  -2   15.51    5.65
  -5  -4   2   12.45    4.81
  -5  -4   2   11.36    5.18
  -5   4   3   33.15    4.31
  -5   4   3   34.24    5.00
  -5   4   3   37.11    4.83
   5   4  -3   38.52    8.03
  -5  -4   3   34.60    7.34
  -5  -4   3   34.98    8.23
  -5   4   4   75.80    6.85
  -5   4   4   79.80    7.51
  -5   4   4   79.62    7.38
   5   4  -4   89.76   12.06
  -5  -4   4   72.50   10.40
  -5  -4   4   63.39   10.85
  -5   4   5  168.00   13.18
  -5   4   5  212.51   13.96
  -5   4   5  187.38   13.79
   5   4  -5  186.10   19.47
  -5  -4   5  188.98   18.55
  -5  -4   5  219.72   21.19
  -5   4   6    0.60    0.73
  -5   4   6    0.42    0.76
  -5   4   6   -0.21    0.88
   5   4  -6   -0.12    2.54
  -5  -4   6   -0.11    2.66
  -5  -4   6   -0.29    2.46
  -5   4   7    5.48    1.11
  -5   4   7   11.19    1.38
   5   4  -7   10.01    4.65
  -5  -4   7    5.55    3.57
   5   4  -8   77.09   11.03
  -5  -4   8   63.06    9.67
   5   4  -9  119.55   14.82
  -5  -4   9  119.41   13.77
   5   4 -10  198.05   20.61
  -5  -4  10  214.11   19.84
  -5   4  11  196.34   13.22
   5   4 -11  174.64   19.49
  -5  -4  11  215.41   19.52
  -5   4  12    4.94    1.41
   5   4 -12    3.43    3.42
  -5  -4  12    5.74    3.20
  -5   4  13   -0.25    1.04
   5  -4 -13    2.10    0.76
   5  -4 -13    1.46    0.80
   5   4 -13    4.66    3.50
  -5  -4  13   -0.40    2.35
  -5   4  14   34.12    4.39
   5  -4 -14   28.56    3.26
   5  -4 -14   32.35    3.67
   5   4 -14   31.23    7.58
  -5  -4  14   27.52    6.15
  -5   4  15  320.39   24.74
   5  -4 -15  329.67   23.30
   5  -4 -15  366.64   24.20
   5   4 -15  379.75   31.56
  -5  -4  15  365.41   29.35
  -5   4  16   62.23    7.59
   5  -4 -16   81.45    7.03
   5  -4 -16   62.69    7.07
   5   4 -16   71.54   11.41
  -5  -4  16   78.99   10.84
  -5   4  17   98.47   10.59
   5  -4 -17  115.09    9.58
   5  -4 -17   96.57    9.80
   5   4 -17   99.86   14.04
  -5   4  18    4.12    2.63
   5  -4 -18    2.74    1.99
   5  -4 -18    2.37    1.99
   5   4 -18    3.02    4.14
  -5   4  19  191.36   18.83
   5  -4 -19  227.59   17.68
   5   4 -19  261.22   24.55
  -5   4  20    2.74    3.32
   5  -4 -20    4.81    2.41
   5   4 -20    4.28    5.06
   5   4 -21   58.11   10.74
   5   4 -22    1.02    3.67
   5   4 -26    8.53    5.19
   5   4 -27   25.66    7.54
   5   4 -28    2.81    4.04
   5   4 -29   28.70    8.93
   5   4 -30   25.71    8.33
   5   4 -31   29.46    8.97
   5   4 -32    5.91    4.71
   5   4 -33   -0.80    3.54
   5   4 -34    0.37    4.02
  -5   5   1  213.66   17.83
  -5   5   1  236.78   20.18
  -5   5   1  211.61   18.60
   5  -5  -1  234.88   17.09
   5   5  -1  219.97   22.97
   5   5  -1  184.27   21.19
  -5  -5   1  223.46   21.88
  -5  -5   1  281.71   25.67
  -5   5   2   63.74    7.28
  -5   5   2   63.54    8.44
  -5   5   2   64.10    7.84
   5  -5  -2   60.91    5.94
   5  -5  -2   64.38    5.90
   5   5  -2   57.35   10.44
  -5  -5   2   66.93   10.39
  -5  -5   2   73.60   11.80
  -5   5   3  163.58   13.91
  -5   5   3  177.47   15.53
  -5   5   3  168.30   14.64
   5   5  -3  191.37   19.95
  -5  -5   3  180.98   18.50
  -5  -5   3  174.50   19.98
  -5   5   4   34.14    4.75
  -5   5   4   44.78    6.07
  -5   5   4   39.63    5.28
   5   5  -4   45.14    8.89
  -5  -5   4   35.10    7.40
  -5  -5   4   45.12    9.25
  -5   5   5   19.68    3.28
  -5   5   5   23.36    4.03
  -5   5   5   17.98    3.37
   5   5  -5   16.39    6.14
  -5  -5   5   27.75    6.42
  -5  -5   5   22.31    6.30
  -5   5   6   11.90    2.37
  -5   5   6   17.43    3.10
   5   5  -6   20.94    6.07
  -5  -5   6    7.20    3.84
  -5  -5   6   11.46    5.49
  -5   5   7  270.97   18.86
  -5   5   7  270.21   19.27
   5   5  -7  310.51   27.18
  -5  -5   7  308.58   25.85
  -5   5   8  138.62    9.71
  -5   5   8  139.85    9.95
  -5   5   8  136.20   10.84
   5   5  -8  152.41   17.27
  -5  -5   8  142.91   15.84
  -5   5   9   14.65    2.45
   5   5  -9   11.58    5.29
  -5  -5   9   10.09    4.24
  -5   5  10    2.45    1.30
   5   5 -10    5.01    3.90
  -5  -5  10   -1.10    2.87
  -5   5  11   12.74    2.47
   5   5 -11   11.56    4.97
  -5  -5  11   18.60    5.11
  -5   5  12  231.52   17.92
   5  -5 -12  250.20   15.96
   5   5 -12  280.19   25.76
  -5  -5  12  274.23   23.83
  -5   5  13  287.86   20.70
  -5   5  13  284.53   21.60
   5  -5 -13  310.86   19.90
   5   5 -13  353.23   29.81
  -5   5  14   14.57    3.12
  -5   5  14   18.46    3.54
   5  -5 -14   19.91    2.79
   5   5 -14   17.67    6.02
  -5   5  15    5.22    2.47
  -5   5  15    1.47    1.68
   5  -5 -15    5.19    1.86
   5   5 -15    7.46    4.55
  -5   5  16   63.15    7.38
  -5   5  16   39.43    6.23
   5  -5 -16   55.96    6.05
   5   5 -16   44.99    9.38
  -5   5  17   93.77   10.31
  -5   5  17   84.89    9.76
   5   5 -17   91.60   13.84
  -5   5  18   39.94    6.56
  -5   5  18   22.88    5.21
   5   5 -18   22.05    7.38
  -5   5  19   89.57   11.11
  -5   5  19   74.94    9.99
   5   5 -19   97.53   14.28
  -5   5  20    0.71    2.20
   5   5 -23   34.69    8.57
   5   5 -24    8.81    5.81
   5   5 -25    0.08    3.57
   5   5 -26   -0.81    3.51
   5   5 -27   22.14    7.64
   5   5 -28   20.36    7.51
   5   5 -29    3.61    5.06
   5   5 -30   -0.06    3.41
   5   5 -31   -0.80    3.95
   5   5 -32    9.95    5.37
   5   5 -33   17.36    7.20
   5   5 -34   -0.37    4.08
   5   5 -35   -0.47    3.77
   5   5 -36    2.41    4.40
  -5   6   1   32.86    5.30
  -5   6   1   20.75    5.80
   5  -6  -1   16.30    3.52
   5   6  -1   17.57    6.51
  -5  -6   1   28.92    8.34
  -5   6   2    3.49    2.16
  -5   6   2    3.03    3.14
   5  -6  -2    2.07    1.41
   5  -6  -2    0.78    1.47
   5   6  -2   -0.86    3.17
  -5  -6   2    0.47    3.44
  -5   6   3   83.35    9.22
  -5   6   3   74.21   10.17
   5  -6  -3   93.04    7.63
   5  -6  -3   91.57    7.46
   5   6  -3   99.85   14.31
  -5  -6   3  102.76   15.07
  -5   6   4  120.88   11.48
  -5   6   4  118.66   12.85
   5  -6  -4  122.61   10.73
   5   6  -4  144.52   17.28
  -5  -6   4  119.57   16.78
  -5   6   5   86.80    9.29
  -5   6   5  121.24   11.59
   5  -6  -5   96.44    8.79
   5   6  -5   84.47   13.36
  -5  -6   5  117.56   15.96
  -5   6   6   21.69    3.93
   5  -6  -6   28.55    3.74
   5   6  -6   25.22    7.23
  -5  -6   6   35.13    8.91
  -5   6   7   87.69    7.75
   5  -6  -7   64.93    6.48
   5   6  -7   68.60   11.71
  -5  -6   7   68.35   12.26
  -5   6   8   26.11    4.06
  -5   6   8   37.91    5.14
   5  -6  -8   35.26    3.94
   5   6  -8   49.39    9.44
  -5   6   9   92.47    8.83
  -5   6   9  113.94   10.29
   5  -6  -9  115.65    8.69
   5   6  -9  110.66   15.23
  -5   6  10  139.39   10.18
  -5   6  10  116.38   10.96
   5  -6 -10  114.39    9.39
   5   6 -10  130.58   16.62
  -5   6  11   92.94    7.97
  -5   6  11   87.72    9.01
   5  -6 -11   95.52    7.65
   5   6 -11   98.70   14.51
  -5   6  12   23.96    3.25
  -5   6  12   18.24    3.67
   5  -6 -12   13.69    2.45
   5   6 -12   17.91    6.07
  -5   6  13    5.22    2.04
  -5   6  13    3.20    2.02
   5  -6 -13    6.12    1.77
   5   6 -13    7.43    5.17
  -5   6  14   98.89    9.52
  -5   6  14  104.20   10.53
   5  -6 -14  107.97    9.03
   5   6 -14  109.43   15.57
  -5   6  15   89.34    8.92
  -5   6  15   79.97    9.30
   5   6 -15   90.55   13.99
  -5   6  16    1.09    2.30
  -5   6  16   -0.68    1.93
   5   6 -16    5.07    3.87
  -5   6  17   68.69    8.59
  -5   6  17   61.81    8.52
  -5   6  18   24.67    5.28
  -5   6  19   24.45    5.44
   5   6 -20   -0.68    5.03
   5   6 -21   12.03    5.94
   5   6 -22   36.43    9.63
   5   6 -23    3.53    4.01
   5   6 -24   21.76    7.96
   5   6 -25   21.35    7.58
   5   6 -26   16.07    6.76
   5   6 -27    6.63    6.14
   5   6 -28    0.87    3.30
   5   6 -29    3.49    4.70
   5   6 -30   35.66    9.69
   5   6 -31    1.57    4.05
   5   6 -32    4.93    5.75
   5   6 -33    1.98    5.39
   5   6 -34    6.07    5.68
   5   6 -35   -0.81    3.84
   5   6 -36   20.24    8.16
   5   6 -37    2.12    5.11
  -5   7   1    5.41    3.04
  -5   7   1    6.33    3.69
   5  -7  -1   13.15    3.54
   5  -7  -1    9.88    3.03
   5   7  -1    8.85    5.59
  -5  -7   1    7.18    4.81
  -5   7   2  152.37   15.44
   5  -7  -2  168.22   14.78
   5  -7  -2  175.79   14.90
   5   7  -2  167.41   20.39
  -5  -7   2  190.79   22.36
  -5   7   3  143.41   13.50
   5  -7  -3  124.08   11.90
   5  -7  -3  121.47   11.24
   5  -7  -3  130.19   10.91
   5   7  -3  129.79   17.55
  -5  -7   3  145.61   19.24
  -5   7   4   94.77   10.32
   5  -7  -4   87.24    9.16
   5  -7  -4   87.93    7.87
   5  -7  -4   95.19    7.74
   5   7  -4  101.50   14.88
  -5  -7   4   85.56   14.39
  -5   7   5   21.85    4.57
   5  -7  -5   17.94    3.62
   5   7  -5   20.54    6.68
  -5  -7   5   19.74    7.23
  -5   7   6   32.65    5.25
   5  -7  -6   33.77    4.68
   5   7  -6   13.03    6.16
  -5  -7   6   32.46    8.90
  -5   7   7  159.04   13.67
   5  -7  -7  149.66   12.60
   5   7  -7  144.87   18.62
  -5  -7   7  126.60   18.71
  -5   7   8  332.00   23.49
   5  -7  -8  301.26   22.11
   5   7  -8  271.55   28.96
  -5  -7   8  270.64   30.01
  -5   7   9   38.32    5.38
  -5   7   9   28.32    5.18
   5  -7  -9   28.57    4.21
   5   7  -9   24.10    7.66
  -5   7  10   11.74    3.35
  -5   7  10   19.96    4.40
   5  -7 -10   18.35    3.36
   5   7 -10   18.62    6.78
  -5   7  11   11.59    3.10
  -5   7  11   12.50    3.48
   5  -7 -11   15.86    3.06
   5   7 -11   12.66    6.62
  -5   7  12  148.07   12.97
  -5   7  12  130.33   13.78
   5  -7 -12  173.20   12.85
  -5   7  13   76.71    8.03
  -5   7  13   66.16    8.63
  -5   7  14    2.05    2.24
  -5   7  14    0.88    2.07
  -5   7  15   39.90    6.07
  -5   7  15   58.50    7.95
  -5   7  16    4.50    2.59
  -5   7  17   -0.90    2.71
   5   7 -17    5.57    4.74
   5   7 -18  116.12   17.41
   5   7 -19    1.21    4.21
   5   7 -20    5.00    4.73
   5   7 -21    0.64    4.59
   5   7 -22   28.58    8.39
   5   7 -23   11.00    6.40
   5   7 -24   22.84    8.22
   5   7 -25   10.35    6.00
   5   7 -26    0.11    4.27
   5   7 -27    8.27    6.24
   5   7 -28   19.48    7.81
   5   7 -29   -1.58    5.02
   5   7 -30    3.23    3.65
   5   7 -31   -0.53    2.92
   5   7 -32   13.20    7.24
   5   7 -33   -0.80    3.69
   5   7 -34   26.16    9.21
   5   7 -35   -1.80    4.74
   5   7 -36    3.35    5.37
   5   7 -37    3.00    4.95
   5   7 -38   11.79    7.33
  -5   8   1   18.74    4.91
   5  -8  -1   24.18    4.85
   5  -8  -1   21.06    4.96
  -5  -8   1   27.85    8.99
  -5   8   2    5.61    3.21
   5  -8  -2   13.54    3.70
   5  -8  -2    3.45    2.34
  -5  -8   2    3.17    4.53
  -5   8   3    9.36    3.76
   5  -8  -3   20.09    4.37
   5  -8  -3   22.58    4.48
  -5  -8   3    5.18    5.71
  -5   8   4  392.64   31.94
   5  -8  -4  462.23   31.37
   5  -8  -4  397.69   29.63
  -5  -8   4  420.32   40.06
  -5   8   5   46.92    7.64
   5  -8  -5   40.98    6.52
   5  -8  -5   63.22    6.17
  -5  -8   5   48.10   11.79
  -5   8   6  112.76   12.14
   5  -8  -6  139.75   11.96
   5  -8  -6  111.09    8.42
   5  -8  -6  105.18    8.19
  -5  -8   6  105.47   17.11
  -5   8   7   -0.03    2.15
   5  -8  -7   -0.01    1.73
  -5  -8   7   -0.98    4.16
  -5   8   8  113.89   12.02
   5  -8  -8  114.64   11.06
  -5  -8   8  102.14   16.85
  -5   8   9  149.96   14.31
   5  -8  -9  143.12   13.05
  -5   8  10   60.48    8.28
  -5   8  10   77.76    9.82
  -5   8  11   30.19    5.39
  -5   8  11   28.36    5.72
  -5   8  12   24.24    4.91
  -5   8  12   32.93    6.20
   5   8 -12   25.90    7.90
  -5   8  13    1.18    2.40
  -5   8  13    2.18    2.76
   5   8 -13    0.98    4.17
  -5   8  14  130.36   14.05
   5   8 -14  112.93   17.40
   5   8 -15    0.44    4.02
   5   8 -16   27.60    8.75
   5   8 -17   -0.67    4.15
   5   8 -18    4.88    5.46
   5   8 -19    6.51    4.84
   5   8 -20   48.74   11.59
   5   8 -21    4.57    4.64
   5   8 -22    3.06    4.55
   5   8 -23    0.30    3.46
   5   8 -24   29.02    9.57
   5   8 -25    1.06    4.04
   5   8 -26   14.33    7.05
   5   8 -27   -0.61    4.11
   5   8 -28    3.90    4.44
   5   8 -29   -0.80    4.29
   5   8 -30   19.48    8.34
   5   8 -31    1.29    4.97
   5   8 -32    7.22    5.64
   5   8 -33    0.28    4.19
   5   8 -34    1.54    5.35
   5   8 -35   -0.91    4.90
   5   8 -36   13.43    7.93
   5   8 -37    0.16    4.19
   5   8 -38   -2.07    6.30
  -5   9   1    2.71    2.94
   5  -9  -1   -0.67    2.63
   5   9  -1    2.55    4.47
  -5  -9   1   -0.18    4.25
  -5   9   2  155.55   17.05
   5  -9  -2  153.52   15.38
   5   9  -2  156.58   21.08
  -5  -9   2  205.39   24.82
  -5   9   3   13.53    4.95
   5  -9  -3   24.41    5.06
   5  -9  -3    9.27    3.48
   5   9  -3   26.44    8.84
  -5  -9   3   13.78    7.06
  -5   9   4    3.49    2.90
   5  -9  -4   -0.50    2.08
   5  -9  -4    2.10    2.21
   5   9  -4   -1.44    3.89
  -5  -9   4    1.76    4.05
  -5   9   5    8.53    3.96
   5  -9  -5    4.20    2.63
   5  -9  -5    4.67    2.50
   5   9  -5    8.51    5.38
  -5  -9   5    8.08    6.16
  -5   9   6   37.85    7.41
   5  -9  -6   42.97    6.91
   5  -9  -6   52.84    6.20
   5   9  -6   57.06   12.18
  -5  -9   6   46.85   11.79
  -5   9   7    5.75    3.55
   5  -9  -7    5.70    1.89
   5   9  -7    4.41    3.93
  -5  -9   7    8.06    6.50
  -5   9   8  142.41   14.75
   5  -9  -8  132.17    9.12
   5   9  -8  144.98   19.69
  -5  -9   8  104.36   18.26
  -5   9   9   16.74    4.88
   5   9  -9    2.72    4.47
  -5  -9   9   -0.29    4.74
  -5   9  10    1.23    2.64
   5   9 -10    1.71    4.68
  -5   9  11    5.68    3.56
   5   9 -11   -0.56    3.96
   5   9 -12  186.91   23.16
   5   9 -13    9.26    5.97
   5   9 -14   14.22    6.96
   5   9 -15   -1.46    3.68
   5   9 -16   31.74    9.65
   5   9 -17    1.67    4.54
   5   9 -18   25.20    8.79
   5   9 -19    9.80    5.64
   5   9 -20    1.41    4.58
   5   9 -21    4.51    4.44
   5   9 -22   82.25   15.44
   5   9 -23    0.38    2.97
   5   9 -24   27.29    9.27
   5   9 -25    3.18    3.98
   5   9 -26    1.86    5.82
   5   9 -27    1.57    2.98
   5   9 -28   24.30    8.52
   5   9 -29   -0.55    3.74
   5   9 -30    0.77    5.41
   5   9 -31    0.64    4.71
   5   9 -32   10.70    6.83
   5   9 -33   -0.06    4.59
   5   9 -34   -1.14    4.63
   5   9 -35   -1.81    5.09
   5   9 -36   -0.87    3.59
  -5  10   1   16.36    5.62
   5 -10  -1   11.06    4.02
   5  10  -1   11.54    6.26
  -5 -10   1   16.80    7.92
  -5  10   2    2.35    3.04
   5 -10  -2   -0.82    2.14
   5  10  -2   -2.07    5.07
  -5 -10   2   -0.09    4.13
  -5  10   3   -0.72    3.21
   5 -10  -3   -0.19    2.34
   5  10  -3    2.62    4.24
  -5 -10   3   -0.14    3.71
  -5  10   4   19.08    5.46
   5  10  -4   13.96    7.54
  -5 -10   4   20.28    8.88
  -5  10   5    3.44    3.36
   5  10  -5    2.34    4.70
  -5 -10   5    4.53    4.26
  -5  10   6   33.56    7.43
   5  10  -6   47.45   10.69
  -5 -10   6   37.58   10.92
  -5  10   7    9.00    4.19
   5  10  -7   10.42    5.75
  -5 -10   7   -0.94    4.10
  -5  10   8    1.50    3.29
   5  10  -8   12.45    7.33
  -5 -10   8    1.66    5.63
   5  10  -9   -1.70    4.35
   5  10 -10   88.10   15.90
   5  10 -11   13.15    6.75
   5  10 -12    4.14    4.46
   5  10 -13    3.60    4.35
   5  10 -14   36.73    9.99
   5  10 -15    2.83    5.13
   5  10 -16   24.23    9.38
   5  10 -17   -0.69    2.79
   5  10 -18    4.48    5.72
   5  10 -19    0.35    4.07
   5  10 -20   35.03   10.83
   5  10 -21    1.21    5.01
   5  10 -22   11.64    6.62
   5  10 -23   -0.85    4.85
   5  10 -24    4.72    6.25
   5  10 -25   -0.84    4.22
   5  10 -26   14.58    7.96
   5  10 -27    2.18    5.85
   5  10 -28    8.08    5.89
   5  10 -29   -1.21    6.66
   5  10 -30    4.79    5.31
   5  10 -31   -0.18    4.53
   5  10 -32   -1.81    4.21
   5  10 -33   -0.38    4.65
   5  10 -34    7.07    6.69
  -5  11   1   15.78    5.89
   5  11  -1   28.78    8.88
  -5 -11   1   10.59    6.88
  -5  11   2   81.44   12.76
   5  11  -2   99.28   17.07
  -5 -11   2   74.64   15.82
  -5  11   3   18.59    6.17
   5  11  -3    7.24    5.94
  -5 -11   3    6.11    6.54
  -5  11   4   -1.73    3.58
   5  11  -4    1.97    4.57
  -5 -11   4    2.94    4.98
  -5  11   5    2.42    3.56
   5  11  -5    1.35    4.32
  -5 -11   5   -0.95    4.35
  -5  11   6    6.88    3.99
   5  11  -6    7.36    5.98
  -5 -11   6    8.74    5.74
   5  11  -7   -1.85    4.74
   5  11  -8   23.28    9.76
   5  11  -9    6.68    5.39
   5  11 -10   21.49    8.74
   5  11 -11    1.53    3.95
  -5 -11  11    4.81    5.39
   5  11 -12   44.41   11.69
   5  11 -13    0.81    3.41
   5  11 -14   31.03    9.46
   5  11 -15    1.95    6.40
   5  11 -16   26.27    8.50
   5  11 -17    4.31    6.21
   5  11 -18   37.45   10.92
   5  11 -19   -0.77    4.47
   5  11 -20    0.92    5.23
   5  11 -21    3.54    5.93
   5  11 -22   22.94    9.15
   5  11 -23   -2.58    5.80
   5  11 -24    4.69    6.17
   5  11 -25    3.15    5.86
   5  11 -26   12.36    6.93
   5  11 -27   -1.80    5.43
   5  11 -28   16.64    8.66
   5  11 -29   -3.17    6.86
   5  11 -30   -1.53    4.98
   5  11 -31   -1.10    4.85
   5  11 -32    9.76    7.89
  -5  12   1    9.18    5.09
   5  12  -1   -0.10    3.24
  -5 -12   1   -0.37    5.08
  -5  12   2   -2.00    4.19
   5  12  -2    1.11    2.97
  -5 -12   2    8.33    6.59
  -5  12   3    5.05    3.76
   5  12  -3    1.77    5.79
  -5 -12   3   -0.75    3.72
  -5  12   4   72.21   11.91
   5  12  -4   52.83   13.69
  -5 -12   4   67.63   15.62
   5  12  -5   21.15    8.79
  -5 -12   5   27.66    9.86
   5  12  -6    2.79    5.60
   5  12  -7   -0.13    3.95
   5  12  -8    5.95    5.50
   5  12  -9    5.37    6.02
   5  12 -10   38.20   10.62
  -5 -12  10   27.41   10.64
   5  12 -11   -0.99    3.43
  -5 -12  11    5.94    5.55
   5  12 -12    7.30    5.89
  -5 -12  12   -1.96    5.03
   5  12 -13   -3.33    6.34
  -5 -12  13   -0.87    4.61
   5  12 -14   19.40    8.59
   5  12 -15    5.25    6.12
   5  12 -16    9.72    7.88
   5  12 -17    7.59    6.95
   5  12 -18    5.28    5.71
   5  12 -19   -5.48    6.81
   5  12 -20   16.56    8.10
   5  12 -21   -1.25    3.62
   5  12 -22   -1.71    5.06
   5  12 -23   -1.86    5.14
   5  12 -24    9.73    6.08
   5  12 -25    1.31    6.33
   5  12 -26    2.65    5.67
   5  12 -27    0.25    4.24
   5  12 -28    1.69    4.30
   5  12 -29    7.73    6.81
   5  12 -30    1.54    4.81
   5  13  -1   25.63   10.10
   5  13  -2   43.70   12.05
   5  13  -3    7.32    6.80
   5  13  -4   13.77    8.77
   5  13  -5   -1.93    5.19
   5  13  -6   57.39   13.99
   5  13  -7    6.23    5.65
   5  13  -8   34.32   11.17
  -5 -13   8   52.08   14.60
   5  13  -9    0.38    5.27
  -5 -13   9    6.62    7.06
   5  13 -10   -2.44    6.00
  -5 -13  10    6.33    6.70
   5  13 -11   11.65    6.45
  -5 -13  11   -0.65    6.27
   5  13 -12   35.59   11.05
  -5 -13  12   18.31    8.87
   5  13 -13   12.29    6.94
  -5 -13  13   -0.44    3.20
   5  13 -14    4.02    4.94
  -5 -13  14    0.71    5.99
   5  13 -15   -0.37    4.38
   5  13 -16    9.24    5.90
   5  13 -17    1.37    6.49
   5  13 -18    7.60    5.83
   5  13 -19   -1.92    5.21
   5  13 -20   14.34    7.50
   5  13 -21    0.15    3.22
   5  13 -22   15.84    8.31
   5  13 -23   -0.67    4.59
   5  13 -24    2.68    5.41
   5  13 -25   -2.18    6.16
   5  13 -26   -1.51    5.90
   5  13 -27   -1.33    5.34
   5  14  -1   -2.34    6.88
   5  14  -2    0.10    6.22
   5  14  -3   -1.83    5.04
   5  14  -4    8.68    7.86
   5  14  -5   10.20    8.10
   5  14  -6   14.13    7.57
   5  14  -7    1.47    6.00
   5  14  -8   -2.10    5.53
   5  14  -9    3.08    6.37
   5  14 -10   21.16   10.12
   5  14 -11    8.20    4.74
   5  14 -12    3.81    6.35
   5  14 -13   -1.88    5.15
   5  14 -14   13.38    7.31
   5  14 -15    9.49    6.84
   5  14 -16    1.11    5.28
   5  14 -17   -2.41    6.35
   5  14 -18    4.38    5.88
   5  14 -19    1.20    5.22
   5  14 -20   -0.11    4.77
   5  14 -21    1.99    7.19
   5  14 -22    4.59    4.78
   5  14 -23    3.44    5.55
   5  15  -1    0.57    4.77
   5  15  -2   24.36    9.67
   5  15  -3   15.22    8.59
   5  15  -4    1.38    4.85
   5  15  -5    5.14    5.84
   5  15  -6    1.44    4.61
   5  15  -7    5.41    5.68
   5  15  -8   28.24   10.93
   5  15  -9    0.39    5.50
   5  15 -10   -3.53    6.44
   5  15 -11   12.43    8.36
   5  15 -12   23.13    9.47
   5  15 -13   -2.50    4.93
   5  15 -14   -1.70    5.82
   5  15 -15    4.94    5.60
   5  15 -16    5.30    7.07
   5  15 -17    9.40    6.68
   5  15 -18    8.16    6.49
   5  15 -19    2.59    5.96
   5  16  -1   -0.15    3.44
   5  16  -2   -2.78    5.18
   5  16  -3    5.18    6.61
   5  16  -4    4.71    6.25
   5  16  -5    7.77    6.84
   5  16  -6    1.04    5.67
   5  16  -7    0.79    5.86
   5  16  -8    3.25    6.74
   5  16  -9   -0.53    4.44
   5  16 -10   -1.63    3.88
   5  16 -11    6.87    7.55
   5  16 -12    3.76    5.11
   5  16 -13    0.11    5.84
   5  16 -14   -1.01    4.60
   5  17  -1   -2.07    5.63
   5  17  -2    6.14    6.29
   5  17  -3    6.30    7.07
   5  17  -4   -0.85    7.08
   5  17  -5   -2.54    5.17
   5  17  -6    4.48    5.41
   5  17  -7    7.83    6.46
  -4   0   1   -0.74    1.91
  -4   0   1    0.69    1.73
   4   0  -1   -0.09    1.93
   4   0  -1    0.12    1.57
  -4   0   2   23.00    4.19
  -4   0   2   18.17    3.79
   4   0  -2   16.31    3.57
   4   0  -2   14.71    3.09
  -4   0   3    1.04    1.66
  -4   0   3    0.46    1.41
   4   0  -3   -0.53    1.67
  -4   0   4 1320.78   82.83
  -4   0   4 1226.72   83.41
   4   0  -4 1313.62   83.26
  -4   0   5   -0.21    1.64
   4   0  -5   -0.59    1.71
  -4   0   6  750.05   49.35
   4   0  -6  749.37   49.67
  -4   0   7    0.14    1.54
   4   0  -7   -1.23    2.02
  -4   0   8 3079.09  189.08
   4   0  -8 2963.85  189.51
  -4   0   9    0.56    1.58
   4   0  -9   -0.11    1.65
  -4   0  10   27.77    4.18
   4   0 -10   19.05    4.01
  -4   0  11   -0.59    1.72
   4   0 -11    2.09    2.01
  -4   0  12   10.65    2.80
   4   0 -12   10.41    3.16
  -4   0  13    1.25    1.97
   4   0 -13    0.16    1.57
   4   0 -14 1673.85  106.27
   4   0 -14 1577.40  109.95
   4   0 -15   -0.84    2.73
   4   0 -15   -1.59    3.89
   4   0 -16   45.63    7.05
   4   0 -16   49.38    8.92
   4   0 -17   -0.39    2.25
   4   0 -17    1.07    3.04
   4   0 -18  171.70   16.85
   4   0 -18  185.09   19.64
  -4   0  19    2.69    2.92
   4   0 -19    0.14    2.45
   4   0 -19   -0.38    3.04
   4   0 -20  142.92   15.29
   4   0 -20  147.13   17.87
   4   0 -21   -0.27    2.48
   4   0 -21    0.28    3.86
   4   0 -22   15.89    4.97
   4   0 -22   20.42    6.90
   4   0 -23    1.02    3.02
   4   0 -23   -1.59    4.45
   4   0 -24   52.81    9.31
   4   0 -24   48.03   10.07
   4   0 -25   -0.67    3.18
   4   0 -26   68.98   10.96
   4   0 -27    0.06    2.87
   4   0 -28   34.15    7.93
   4   0 -31    2.40    3.19
   4   0 -32   -1.40    3.52
  -4   1   1   23.30    3.97
  -4   1   1   22.07    3.86
   4  -1  -1   19.60    3.90
   4  -1  -1   20.91    3.37
   4   1  -1   20.73    4.87
   4   1  -1   24.15    4.72
  -4  -1   1   21.60    4.35
  -4  -1   1   16.65    4.24
  -4   1   2 1190.46   72.74
  -4   1   2 1152.54   72.88
   4  -1  -2 1098.72   72.58
   4  -1  -2 1147.72   71.94
   4   1  -2 1148.34   74.93
   4   1  -2 1110.37   74.74
  -4  -1   2  987.93   73.64
  -4  -1   2 1156.07   75.18
  -4   1   3   20.26    3.28
  -4   1   3   18.26    3.11
   4  -1  -3   22.85    3.42
   4   1  -3   13.16    3.97
  -4  -1   3   25.63    4.57
  -4  -1   3   14.71    3.71
  -4   1   4    0.60    1.33
  -4   1   4    1.64    1.37
   4  -1  -4    1.17    1.42
   4   1  -4    0.44    1.94
  -4  -1   4    2.14    2.16
  -4  -1   4    4.01    2.34
  -4   1   5   15.37    2.57
   4  -1  -5   18.97    2.90
   4   1  -5   14.78    3.84
  -4  -1   5   18.05    3.78
  -4   1   6  460.58   29.85
   4  -1  -6  432.92   30.06
   4   1  -6  490.75   33.03
  -4  -1   6  451.11   32.23
  -4   1   7   61.51    5.14
   4  -1  -7   46.43    5.08
   4   1  -7   61.38    7.35
  -4  -1   7   48.41    6.43
  -4   1   8 1201.71   78.45
   4  -1  -8 1264.09   79.04
   4   1  -8 1288.65   81.90
  -4  -1   8 1279.04   81.15
  -4   1   9   -0.21    1.01
   4  -1  -9    0.65    1.47
   4   1  -9    1.62    2.39
  -4  -1   9    2.03    2.10
  -4   1  10  568.09   37.34
   4  -1 -10  565.67   37.59
   4   1 -10  508.01   39.54
  -4  -1  10  610.38   39.62
   4  -1 -11  189.03   14.93
   4  -1 -11  188.49   16.55
   4   1 -11  212.10   17.39
  -4  -1  11  190.08   16.20
   4  -1 -12  468.11   33.02
   4  -1 -12  501.24   35.43
   4   1 -12  478.50   35.21
  -4  -1  12  480.36   34.33
   4  -1 -13  114.13   10.52
   4  -1 -13  110.83   12.11
   4   1 -13  105.56   11.73
  -4  -1  13  121.18   11.48
   4  -1 -14    0.57    2.05
   4  -1 -14    1.20    2.66
   4   1 -14    0.65    2.15
  -4  -1  14    0.78    1.87
   4  -1 -15   50.02    6.59
   4  -1 -15   43.86    7.51
   4   1 -15   43.60    7.27
  -4  -1  15   45.26    6.49
  -4   1  16  267.39   23.40
   4  -1 -16  293.55   22.25
   4  -1 -16  286.12   24.21
   4   1 -16  248.72   22.89
  -4  -1  16  280.62   22.47
  -4   1  17    1.79    2.79
   4  -1 -17   -0.16    1.85
   4  -1 -17    2.50    3.18
   4   1 -17   -0.27    2.14
   4   1 -17   -0.62    3.13
  -4  -1  17    0.92    2.13
  -4   1  18  311.18   27.70
   4  -1 -18  357.53   26.74
   4  -1 -18  320.93   28.24
   4   1 -18  357.57   28.27
   4   1 -18  310.89   30.64
  -4   1  19   22.20    5.97
   4  -1 -19   20.37    4.75
   4  -1 -19   25.56    6.50
   4   1 -19   35.46    7.00
   4   1 -19   12.67    5.83
  -4   1  20   12.68    5.11
   4  -1 -20   28.71    5.73
   4  -1 -20   26.41    6.89
   4   1 -20   42.26    7.52
   4   1 -20   34.70    8.92
  -4   1  21    9.38    4.26
   4  -1 -21    9.92    3.75
   4  -1 -21    7.22    4.89
   4   1 -21    1.49    3.05
   4   1 -21    4.41    4.59
  -4  -1  21    6.50    4.75
  -4   1  22  253.76   24.91
   4  -1 -22  260.92   22.88
   4  -1 -22  230.76   24.26
   4   1 -22  266.78   24.35
   4   1 -22  265.91   27.49
   4  -1 -23   13.23    4.45
   4  -1 -23   10.40    5.41
   4   1 -23    4.63    3.71
   4  -1 -24    5.46    3.49
   4  -1 -24   16.11    6.44
   4   1 -24   25.24    6.41
   4  -1 -25   15.33    5.48
   4  -1 -25   21.91    7.02
   4   1 -25   20.23    6.48
   4  -1 -26   81.65   11.39
   4   1 -26   52.15   10.38
   4  -1 -27   -0.46    2.25
   4   1 -27    4.01    3.72
   4  -1 -28   55.70    9.70
   4  -1 -29    1.18    3.33
   4   1 -30    2.46    3.24
   4   1 -31    2.84    3.90
   4   1 -32   33.78    8.87
   4   1 -33    3.50    4.81
  -4   2   1   87.45    8.06
  -4   2   1   72.80    7.63
   4  -2  -1   74.48    8.19
   4  -2  -1   76.78    6.95
   4   2  -1   79.30   10.08
   4   2  -1   68.48    9.13
  -4  -2   1   98.67   10.30
  -4  -2   1   67.50    9.60
  -4   2   2  235.35   16.05
  -4   2   2  210.04   15.82
   4  -2  -2  199.32   16.17
   4  -2  -2  215.06   14.19
   4   2  -2  189.90   18.43
   4   2  -2  218.85   18.71
  -4  -2   2  211.21   18.31
  -4  -2   2  191.66   18.78
  -4   2   3   19.28    2.85
  -4   2   3   21.10    2.89
   4  -2  -3   21.88    3.42
   4   2  -3   23.04    5.04
  -4  -2   3   12.43    3.82
  -4  -2   3   22.21    5.19
  -4   2   4 1778.27  113.24
  -4   2   4 1910.77  113.37
   4  -2  -4 1677.53  113.44
   4   2  -4 1852.74  118.15
  -4  -2   4 1883.11  117.65
  -4  -2   4 2020.46  120.45
  -4   2   5   46.91    3.74
   4  -2  -5   42.27    3.88
   4   2  -5   44.05    6.91
  -4  -2   5   58.32    7.35
   4   2  -6    6.81    3.12
  -4  -2   6   11.73    3.77
   4   2  -7  332.90   27.21
  -4  -2   7  367.84   27.08
   4  -2  -8  823.24   51.82
   4   2  -8  843.21   57.43
  -4  -2   8  850.85   56.59
   4  -2  -9  211.45   14.22
   4  -2  -9  207.12   14.52
   4   2  -9  201.27   18.48
  -4  -2   9  223.89   18.28
   4  -2 -10   71.07    6.06
   4  -2 -10   70.94    6.55
   4   2 -10   76.41    9.73
  -4  -2  10   78.40    9.02
   4  -2 -11   60.04    5.72
   4  -2 -11   60.26    6.30
   4   2 -11   51.15    8.21
  -4  -2  11   81.36    8.92
   4  -2 -12    1.22    1.41
   4  -2 -12    1.94    1.89
   4   2 -12   -0.03    2.36
  -4  -2  12    3.02    2.44
   4  -2 -13   19.96    3.41
   4  -2 -13   20.17    3.96
   4   2 -13   22.09    5.27
  -4  -2  13   22.53    4.77
  -4   2  14  831.90   56.75
   4  -2 -14  804.44   54.98
   4  -2 -14  865.69   56.65
   4   2 -14  839.12   59.00
  -4  -2  14  867.57   57.94
  -4   2  15   46.59    7.02
   4  -2 -15   63.57    6.91
   4  -2 -15   49.76    7.26
   4   2 -15   52.61    8.44
  -4  -2  15   66.62    8.41
  -4   2  16   15.63    4.06
   4  -2 -16   20.37    3.95
   4  -2 -16   20.96    4.62
   4   2 -16   10.07    4.45
  -4  -2  16   16.99    4.51
  -4   2  17    2.18    2.60
   4  -2 -17    1.37    1.97
   4  -2 -17    2.37    2.68
   4   2 -17    0.48    2.22
  -4  -2  17    1.59    2.65
  -4   2  18  130.47   14.39
   4  -2 -18  146.83   13.53
   4  -2 -18  157.87   15.36
   4   2 -18  139.69   15.74
  -4  -2  18  134.62   14.25
  -4   2  19  119.15   13.82
   4  -2 -19  115.03   12.23
   4  -2 -19  151.81   14.87
   4   2 -19  114.16   14.29
   4   2 -19  135.55   18.01
  -4  -2  19  122.27   13.36
  -4   2  20   48.60    8.27
   4  -2 -20   45.63    6.99
   4  -2 -20   46.39    8.18
   4   2 -20   38.42    8.05
   4   2 -20   39.23    9.74
  -4   2  21    1.97    2.88
   4  -2 -21    3.48    2.71
   4  -2 -21   -0.13    2.94
   4   2 -21    3.42    3.40
   4   2 -21    6.18    4.73
   4  -2 -22   17.45    4.82
   4  -2 -22   12.02    4.91
   4   2 -22    8.15    4.29
   4  -2 -23    0.33    2.85
   4  -2 -23    4.91    4.20
   4   2 -23    1.32    2.83
   4  -2 -24  146.66   15.57
   4  -2 -24  137.31   16.73
   4   2 -24  141.10   17.38
   4  -2 -25   12.58    4.68
   4   2 -25   15.30    5.81
   4  -2 -26   66.09   10.17
   4  -2 -27    3.55    3.46
   4  -2 -28   34.64    7.69
   4   2 -29   25.22    7.78
   4   2 -30   78.30   13.47
   4   2 -31    3.32    3.82
   4   2 -32    3.29    4.52
   4   2 -33   -0.65    4.08
   4   2 -34    8.57    5.45
   4   2 -35   -0.01    3.79
  -4   3   1   28.22    4.11
  -4   3   1   50.44    6.07
  -4   3   1   42.86    5.23
   4  -3  -1   42.81    4.43
   4   3  -1   28.46    6.47
   4   3  -1   42.68    7.18
  -4  -3   1   39.79    6.93
  -4  -3   1   49.55    8.10
  -4   3   2  378.12   24.96
  -4   3   2  364.18   25.92
  -4   3   2  381.94   25.66
   4  -3  -2  365.65   23.45
   4   3  -2  355.31   29.61
  -4  -3   2  341.45   28.67
  -4  -3   2  363.54   30.24
  -4   3   3   12.83    2.08
  -4   3   3   11.59    2.47
  -4   3   3   11.11    2.26
   4   3  -3    9.68    4.00
  -4  -3   3   13.74    4.19
  -4  -3   3   11.06    4.45
  -4   3   4   14.76    2.16
  -4   3   4   20.46    2.61
  -4   3   4   17.17    2.35
   4   3  -4   16.11    4.99
  -4  -3   4   20.59    5.03
  -4  -3   4   23.43    5.78
  -4   3   5   39.20    3.11
  -4   3   5   40.37    3.17
  -4   3   5   33.52    2.81
  -4   3   5   38.39    2.89
   4   3  -5   32.75    6.52
  -4  -3   5   43.24    6.92
   4   3  -6   67.85    9.50
  -4  -3   6   58.50    8.32
   4   3  -7  535.33   39.13
  -4  -3   7  496.98   37.83
   4   3  -8   91.74   11.76
  -4  -3   8  113.47   11.94
   4   3  -9    0.55    3.13
  -4  -3   9    0.03    2.69
   4  -3 -10  253.21   15.99
   4  -3 -10  235.75   16.14
   4   3 -10  221.38   21.45
  -4  -3  10  238.98   20.89
  -4   3  11  387.49   26.77
   4  -3 -11  404.29   26.05
   4  -3 -11  397.81   26.43
   4   3 -11  406.58   32.25
  -4  -3  11  391.83   30.82
  -4   3  12  293.16   22.43
   4  -3 -12  327.27   21.82
   4  -3 -12  328.42   22.39
   4   3 -12  340.61   27.73
  -4  -3  12  329.66   26.29
  -4   3  13  105.34    9.56
   4  -3 -13   92.40    8.39
   4  -3 -13  113.13    9.48
   4   3 -13   90.77   12.16
  -4  -3  13  107.06   11.85
  -4   3  14    5.96    2.51
   4  -3 -14    5.31    1.84
   4  -3 -14    8.07    2.52
   4   3 -14    9.06    3.95
  -4  -3  14    9.04    3.53
  -4   3  15   38.87    5.94
   4  -3 -15   45.44    5.45
   4  -3 -15   41.26    5.86
   4   3 -15   46.28    8.33
  -4  -3  15   52.93    7.84
  -4   3  16  256.95   21.51
   4  -3 -16  256.54   20.10
   4  -3 -16  263.01   21.27
   4   3 -16  257.17   24.22
  -4  -3  16  319.52   24.17
  -4   3  17   17.28    4.34
   4  -3 -17   21.25    4.00
   4  -3 -17   12.09    3.93
   4   3 -17   24.83    6.12
  -4  -3  17   19.84    4.96
  -4   3  18   49.68    7.83
   4  -3 -18   52.34    6.89
   4  -3 -18   58.32    8.01
   4   3 -18   60.64    9.76
  -4  -3  18   61.81    8.83
  -4   3  19    5.28    3.07
   4  -3 -19    5.60    2.79
   4  -3 -19    9.65    3.75
   4   3 -19    5.65    4.02
  -4  -3  19    9.21    3.79
  -4   3  20   10.81    4.53
   4  -3 -20   18.49    4.41
   4  -3 -20   10.63    4.18
   4   3 -20   17.91    5.86
  -4   3  21   32.62    7.19
   4  -3 -21   54.01    7.62
   4  -3 -21   56.70    8.77
   4   3 -21   54.21    9.75
   4  -3 -22   64.70    9.07
   4  -3 -22   84.08   11.14
   4   3 -22   68.89   11.45
   4  -3 -23   46.02    7.70
   4   3 -23   62.85   10.85
   4  -3 -24    0.88    2.37
   4   3 -24    0.49    3.32
   4  -3 -25   11.89    4.54
   4  -3 -26   64.24    9.77
   4   3 -27   10.60    5.22
   4   3 -28   72.72   12.78
   4   3 -29   18.95    7.45
   4   3 -30    8.77    5.30
   4   3 -31   19.62    7.16
   4   3 -32   39.44   10.05
   4   3 -33    5.78    5.18
   4   3 -34   -2.05    4.69
   4   3 -35   -1.25    3.38
   4   3 -36    8.98    5.95
  -4   4   1   61.93    6.87
  -4   4   1   73.47    8.82
  -4   4   1   70.55    7.70
   4  -4  -1   65.29    6.50
   4   4  -1   71.30   10.41
   4   4  -1   74.32   10.30
  -4  -4   1   62.38    9.46
  -4  -4   1   60.12   10.15
  -4   4   2  180.26   13.28
  -4   4   2  173.77   14.81
  -4   4   2  153.99   13.31
   4  -4  -2  157.53   11.87
   4  -4  -2  164.39   11.84
   4   4  -2  150.38   16.99
  -4  -4   2  160.31   16.48
  -4  -4   2  155.34   17.44
  -4   4   3   91.93    7.74
  -4   4   3   87.52    8.83
  -4   4   3   81.20    7.82
   4   4  -3   68.75   10.66
  -4  -4   3   76.56   10.61
  -4  -4   3   71.77   11.26
  -4   4   4  298.32   21.87
  -4   4   4  315.28   23.16
  -4   4   4  320.02   22.31
   4   4  -4  370.72   28.57
  -4  -4   4  372.79   27.74
  -4  -4   4  320.01   28.31
  -4   4   5    4.73    1.63
  -4   4   5    6.32    2.03
  -4   4   5    8.68    1.96
   4   4  -5    4.49    2.98
  -4  -4   5    8.40    3.97
  -4  -4   5    4.59    3.76
  -4   4   6   90.23    7.27
  -4   4   6   99.30    7.95
  -4   4   6   98.74    7.64
  -4   4   6  101.84    7.62
   4  -4  -6   89.40    6.92
   4   4  -6   88.61   12.10
  -4  -4   6   98.28   11.88
  -4   4   7    9.28    1.52
  -4   4   7   11.74    1.80
   4  -4  -7    7.30    1.26
   4   4  -7    7.11    4.47
  -4  -4   7    6.86    3.74
  -4   4   8  107.67    7.86
  -4   4   8  104.31    8.22
   4  -4  -8  118.39    7.76
   4   4  -8  115.88   13.68
  -4  -4   8  127.02   13.34
  -4   4   9  352.33   21.99
  -4   4   9  355.99   22.42
   4  -4  -9  313.70   21.51
   4   4  -9  312.35   28.26
  -4  -4   9  334.49   27.53
  -4   4  10  233.04   17.60
  -4   4  10  244.54   17.83
   4  -4 -10  285.69   17.45
   4   4 -10  241.86   23.43
  -4  -4  10  291.11   23.35
  -4   4  11   31.80    4.14
  -4   4  11   27.11    3.85
   4  -4 -11   36.48    3.89
   4   4 -11   53.45    8.91
  -4  -4  11   32.74    6.51
  -4   4  12   47.12    5.96
  -4   4  12   49.20    5.73
   4  -4 -12   61.66    5.82
   4   4 -12   66.09   10.03
  -4  -4  12   50.91    8.35
  -4   4  13  100.21   10.21
  -4   4  13  111.30   10.05
   4  -4 -13  112.77    9.71
   4   4 -13  105.21   13.67
  -4  -4  13  105.43   12.66
  -4   4  14  327.81   25.18
  -4   4  14  305.36   24.14
   4  -4 -14  362.57   24.27
   4   4 -14  288.31   28.17
  -4  -4  14  339.58   27.79
  -4   4  15  136.13   12.56
  -4   4  15   91.88   10.31
   4  -4 -15  117.16   10.62
   4   4 -15  102.93   13.74
  -4  -4  15   88.61   11.97
  -4   4  16   18.27    5.11
  -4   4  16   34.81    5.65
   4  -4 -16   27.32    4.84
   4   4 -16   28.34    6.94
  -4  -4  16   27.90    6.12
  -4   4  17   10.49    3.93
  -4   4  17    8.08    3.36
   4  -4 -17    3.46    2.26
   4   4 -17    4.61    3.91
  -4   4  18  143.95   15.44
  -4   4  18  130.55   13.84
   4   4 -18  122.02   15.81
  -4   4  19   69.65   10.90
  -4   4  19   76.02   10.47
   4  -4 -19   92.41   10.48
   4   4 -19  105.56   13.96
  -4   4  20   70.07   11.03
  -4   4  20   69.54    9.72
   4  -4 -20   52.10    8.19
   4   4 -20   60.08   10.68
  -4   4  21   40.24    8.84
  -4   4  21   17.80    5.49
   4  -4 -21   28.01    6.02
   4   4 -21   37.96    8.49
  -4   4  22    8.37    4.90
   4   4 -22    7.22    5.03
  -4   4  23   24.68    8.08
  -4   4  24   79.38   13.84
  -4   4  25   68.22   12.89
   4   4 -25   65.81   12.26
   4   4 -26   77.75   13.28
   4   4 -27   -0.21    4.06
   4   4 -28   20.29    6.98
   4   4 -29   13.04    5.76
   4   4 -30    8.79    5.06
   4   4 -31    2.61    4.39
   4   4 -32   -1.37    4.08
   4   4 -33    2.89    4.51
   4   4 -34   12.98    6.26
   4   4 -35   -1.08    3.63
   4   4 -36    3.35    3.79
   4   4 -37   -1.03    3.81
  -4   5   1   73.01    8.69
  -4   5   1  102.14   11.50
   4  -5  -1   97.74    9.05
   4  -5  -1   85.92    8.42
   4   5  -1   92.80   13.14
   4   5  -1   88.00   12.15
  -4  -5   1   89.16   11.76
  -4  -5   1   99.38   13.79
  -4   5   2  328.61   25.12
   4  -5  -2  369.22   24.92
   4  -5  -2  334.52   24.35
   4  -5  -2  367.12   24.17
   4   5  -2  299.03   29.15
  -4  -5   2  343.26   29.26
  -4  -5   2  335.77   30.89
  -4   5   3  175.21   15.63
   4  -5  -3  201.97   15.45
   4  -5  -3  208.50   14.63
   4  -5  -3  217.41   14.47
   4   5  -3  190.72   20.48
  -4  -5   3  193.54   19.64
  -4  -5   3  212.55   21.79
  -4   5   4   34.43    4.71
   4  -5  -4   35.36    4.44
   4   5  -4   25.92    7.22
  -4  -5   4   35.08    7.11
  -4  -5   4   27.16    7.52
  -4   5   5   47.91    5.68
   4  -5  -5   55.41    5.45
   4   5  -5   57.72    9.47
  -4  -5   5   42.57    7.90
  -4  -5   5   44.56    9.07
  -4   5   6   83.64    8.04
  -4   5   6   86.52    8.50
   4  -5  -6   97.17    7.89
   4   5  -6   87.28   12.30
  -4  -5   6   91.08   11.83
  -4   5   7  248.70   18.54
  -4   5   7  260.82   19.15
   4  -5  -7  275.59   18.23
   4   5  -7  218.12   23.33
  -4  -5   7  246.44   23.07
  -4   5   8   36.26    4.49
  -4   5   8   35.37    4.73
   4  -5  -8   44.97    4.45
   4   5  -8   31.85    7.59
  -4  -5   8   33.95    7.11
  -4   5   9   31.14    4.07
  -4   5   9   35.63    4.64
   4  -5  -9   35.19    4.00
   4   5  -9   44.68    8.59
  -4  -5   9   29.06    6.46
  -4   5  10   31.83    4.01
  -4   5  10   22.57    3.90
   4  -5 -10   26.23    3.56
   4   5 -10   31.43    7.11
  -4  -5  10   27.72    6.24
  -4   5  11  298.64   21.17
  -4   5  11  260.19   21.35
   4  -5 -11  286.72   20.68
   4   5 -11  332.41   28.24
  -4  -5  11  364.12   27.25
  -4   5  12  299.23   22.81
  -4   5  12  289.29   23.21
   4  -5 -12  333.68   22.66
   4   5 -12  360.44   29.94
  -4  -5  12  337.15   27.72
  -4   5  13   43.34    6.01
  -4   5  13   51.07    6.52
   4  -5 -13   52.46    6.01
   4   5 -13   58.94   10.34
  -4  -5  13   59.51    9.22
  -4   5  14   26.44    4.58
  -4   5  14    6.07    2.64
   4  -5 -14   19.58    3.70
   4   5 -14   11.63    5.21
  -4   5  15  111.53   11.86
  -4   5  15  122.90   12.36
   4  -5 -15  122.09   11.45
   4   5 -15  123.22   15.64
  -4   5  16  145.16   14.47
  -4   5  16  146.29   14.38
   4  -5 -16  144.71   13.52
   4   5 -16  148.74   17.85
  -4   5  17   90.98   11.38
  -4   5  17   98.89   11.46
   4  -5 -17  105.20   10.96
   4   5 -17   95.24   13.87
  -4   5  18  144.52   15.74
  -4   5  18  159.26   15.89
   4  -5 -18  150.03   14.64
   4   5 -18  157.47   18.66
  -4   5  19    0.23    3.14
  -4   5  19    0.48    2.54
   4  -5 -19   -0.47    2.30
   4   5 -19   -1.07    3.57
  -4   5  20   -0.08    2.58
  -4   5  20    5.96    3.36
  -4   5  21   33.81    7.93
  -4   5  22  143.52   17.67
  -4   5  23   12.34    5.86
   4   5 -23   14.99    6.76
   4   5 -24    8.64    5.82
   4   5 -25    1.85    3.83
   4   5 -26    4.35    4.78
   4   5 -27   41.32    9.89
   4   5 -28   27.25    8.35
   4   5 -29    7.92    5.57
   4   5 -30   -0.62    4.94
   4   5 -31   15.78    7.04
   4   5 -32   15.44    6.80
   4   5 -33   13.26    5.96
   4   5 -34   -1.76    4.17
   4   5 -36   -1.71    4.85
   4   5 -37    4.30    5.12
   4   5 -38   -1.05    4.89
   4   5 -39    3.36    5.52
  -4   6   1   47.35    7.21
   4  -6  -1   53.10    6.77
   4  -6  -1   73.85    8.05
   4  -6  -1   67.21    7.17
   4   6  -1   50.08    9.99
  -4  -6   1   39.71    8.49
  -4  -6   1   46.99   10.02
  -4   6   2   73.65    9.12
   4  -6  -2   86.52    8.90
   4  -6  -2   91.80    9.21
   4  -6  -2   87.08    8.48
   4   6  -2   83.80   12.63
  -4  -6   2   98.73   12.54
  -4  -6   2   75.66   12.69
  -4   6   3   80.74    9.37
   4  -6  -3   97.52    9.27
   4  -6  -3   92.12    8.85
   4  -6  -3   95.29    8.43
   4   6  -3   88.99   13.39
  -4  -6   3   73.97   11.46
  -4  -6   3   99.84   14.40
  -4   6   4  153.83   14.14
   4  -6  -4  161.16   13.56
   4  -6  -4  164.75   12.70
   4  -6  -4  159.23   12.24
   4   6  -4  153.01   18.27
  -4  -6   4  165.55   17.84
  -4  -6   4  209.77   21.48
  -4   6   5   87.48    9.36
   4  -6  -5   80.61    8.53
   4  -6  -5   94.96    7.27
   4  -6  -5   95.25    7.09
   4   6  -5   88.57   12.87
  -4  -6   5   76.60   11.53
  -4  -6   5  114.73   15.26
  -4   6   6   38.60    5.58
   4   6  -6   36.60    8.14
  -4  -6   6   53.01    8.97
  -4   6   7    0.07    1.48
  -4   6   7   -0.43    1.77
   4  -6  -7   -0.26    1.32
   4   6  -7   -0.58    3.08
  -4  -6   7   -0.51    2.32
  -4   6   8  324.68   24.31
  -4   6   8  294.65   24.55
   4  -6  -8  347.64   23.74
   4   6  -8  366.78   31.20
  -4  -6   8  327.32   28.60
  -4   6   9  372.56   28.51
  -4   6   9  421.33   29.78
   4  -6  -9  430.31   28.31
   4   6  -9  357.01   34.05
  -4  -6   9  396.39   33.13
  -4   6  10    5.83    2.27
  -4   6  10    6.92    2.76
   4  -6 -10    2.83    1.87
   4   6 -10    7.20    4.61
  -4   6  11    3.55    2.01
  -4   6  11    0.61    1.51
   4  -6 -11    1.84    1.72
   4   6 -11    2.87    3.55
  -4   6  12    4.74    2.23
  -4   6  12   10.37    3.21
   4  -6 -12   -0.32    1.66
   4   6 -12    4.83    3.72
  -4   6  13  129.74   12.37
  -4   6  13  135.52   13.22
   4  -6 -13  139.87   12.17
   4   6 -13  122.67   16.80
  -4   6  14  103.10   11.25
  -4   6  14  123.60   12.52
   4  -6 -14  122.04   11.35
   4   6 -14  132.60   16.90
  -4   6  15  101.46   10.64
  -4   6  15   68.80    9.78
   4  -6 -15   92.33    9.87
   4   6 -15  128.25   15.87
  -4   6  16   38.30    6.34
  -4   6  16   41.95    7.04
   4  -6 -16   29.73    5.47
   4   6 -16   40.45    9.12
  -4   6  17    2.66    2.73
  -4   6  17   -0.14    2.39
   4  -6 -17    2.70    2.62
  -4   6  18   49.48    8.21
  -4   6  18   53.77    8.66
  -4   6  19   86.65   11.01
  -4   6  19   51.32    9.33
  -4   6  20   29.44    7.06
  -4   6  21   22.57    6.62
   4   6 -21   27.35    7.99
   4   6 -22    3.48    3.96
   4   6 -23   10.53    5.75
   4   6 -24    8.03    5.03
   4   6 -25   39.81    9.78
   4   6 -26   25.82    8.55
   4   6 -27   -0.10    3.45
   4   6 -28   18.27    7.49
   4   6 -29   13.49    6.60
   4   6 -30    6.89    4.78
   4   6 -31    1.15    4.95
   4   6 -32    3.72    4.75
   4   6 -33   21.58    8.03
   4   6 -34    3.44    4.50
   4   6 -35   22.65    8.28
   4   6 -36   -1.39    5.05
   4   6 -37   -0.05    3.90
   4   6 -38   -2.42    5.35
   4   6 -39    3.82    5.07
   4   6 -40    5.26    6.22
  -4   7   1  280.20   25.01
   4  -7  -1  314.14   24.52
   4  -7  -1  319.13   25.46
   4  -7  -1  314.75   24.21
   4   7  -1  325.57   30.27
  -4  -7   1  349.43   32.30
  -4   7   2   26.46    5.64
   4  -7  -2   37.43    5.89
   4  -7  -2   41.79    6.31
   4  -7  -2   43.61    5.91
   4   7  -2   30.64    8.07
  -4  -7   2   44.19    9.96
  -4   7   3   88.27   10.64
   4  -7  -3   88.94    9.87
   4  -7  -3  107.74   10.53
   4  -7  -3   88.79    9.23
   4   7  -3  126.06   15.84
  -4  -7   3   87.02   14.23
  -4   7   4   15.14    4.22
   4  -7  -4   23.96    4.39
   4  -7  -4   18.07    3.83
   4  -7  -4   22.61    3.79
   4   7  -4   22.82    6.95
  -4  -7   4   17.41    6.74
  -4   7   5  189.68   16.35
   4  -7  -5  176.39   15.19
   4  -7  -5  182.12   14.34
   4  -7  -5  162.98   13.47
   4   7  -5  162.75   19.71
  -4  -7   5  169.12   21.00
  -4   7   6  230.44   18.44
   4  -7  -6  201.34   16.98
   4  -7  -6  208.79   15.56
   4  -7  -6  199.56   15.07
   4   7  -6  206.16   22.71
  -4  -7   6  201.42   23.69
  -4   7   7  509.50   35.27
   4  -7  -7  461.87   33.80
   4  -7  -7  462.04   31.30
   4  -7  -7  487.73   31.16
   4   7  -7  474.90   40.56
  -4   7   8    0.95    1.82
  -4   7   8    0.52    2.18
   4  -7  -8    0.11    1.86
   4   7  -8    2.27    4.49
  -4   7   9   23.07    4.72
  -4   7   9   22.76    4.92
   4  -7  -9   21.87    4.30
   4   7  -9   19.17    6.58
  -4   7  10    8.60    3.20
  -4   7  10   12.55    3.91
   4  -7 -10    5.10    2.57
   4   7 -10   16.17    6.07
  -4   7  11  178.32   15.52
  -4   7  11  165.12   16.13
   4  -7 -11  165.91   14.65
   4   7 -11  158.29   19.79
  -4   7  12   19.82    4.51
  -4   7  12   26.64    5.58
   4  -7 -12   21.01    4.36
   4   7 -12   24.29    7.31
  -4   7  13   45.68    6.83
  -4   7  13   43.40    7.31
   4  -7 -13   45.46    6.42
   4   7 -13   52.58   10.41
  -4   7  14    4.74    2.83
  -4   7  14   -0.46    2.28
   4  -7 -14    1.76    2.08
  -4   7  15   69.98    9.11
  -4   7  15   67.08    9.73
   4  -7 -15   76.43    8.97
  -4   7  16    6.91    3.27
  -4   7  16    1.50    2.57
  -4   7  17   28.54    6.05
  -4   7  17   24.08    6.08
  -4   7  18    1.65    2.99
   4   7 -18    2.77    4.63
  -4   7  19    0.41    2.40
   4   7 -19    0.58    3.72
   4   7 -20    5.18    4.48
   4   7 -21   52.42   11.30
   4   7 -22   30.54    9.18
   4   7 -23   61.97   12.33
   4   7 -24    0.85    3.92
   4   7 -25    6.91    5.28
   4   7 -26    6.67    5.05
   4   7 -27   14.43    7.38
   4   7 -28    5.12    4.51
   4   7 -29    7.99    5.69
   4   7 -30   -1.98    4.79
   4   7 -31    6.97    5.62
   4   7 -32    4.17    4.74
   4   7 -33    9.06    6.96
   4   7 -34    1.18    4.52
   4   7 -35   -1.54    4.90
   4   7 -36    0.40    4.05
   4   7 -37    2.94    5.40
   4   7 -38    1.59    4.73
   4   7 -39   -1.46    4.39
   4   7 -40   -0.06    3.70
  -4   8   1   17.86    5.30
   4  -8  -1   17.58    4.47
   4  -8  -1   16.11    4.49
   4   8  -1   26.40    7.85
  -4  -8   1    9.00    5.49
  -4   8   2   45.44    7.48
   4  -8  -2   27.64    5.73
   4  -8  -2   27.76    5.70
   4   8  -2   36.46    9.06
  -4  -8   2   27.73    8.25
  -4   8   3  153.25   15.72
   4  -8  -3  156.66   14.75
   4  -8  -3  157.37   15.18
   4   8  -3  122.84   18.25
  -4  -8   3  155.63   20.55
  -4   8   4   21.53    5.34
   4  -8  -4   18.83    4.57
   4  -8  -4   23.38    4.81
   4   8  -4   31.80    8.30
  -4  -8   4   20.35    7.27
  -4   8   5   62.09    9.12
   4  -8  -5   77.68    9.02
   4  -8  -5   78.36    8.74
   4   8  -5   78.11   12.88
  -4  -8   5   49.77   11.41
  -4   8   6   28.20    5.77
   4  -8  -6   34.87    5.65
   4  -8  -6   27.16    4.79
   4   8  -6   42.23    9.16
  -4  -8   6   26.03    8.54
  -4   8   7   -0.76    2.55
   4  -8  -7    3.13    2.28
   4  -8  -7    2.40    1.68
   4   8  -7   -0.76    3.44
  -4  -8   7    3.01    4.06
  -4   8   8   26.80    5.69
  -4   8   8   21.69    5.44
   4  -8  -8   31.20    5.53
   4  -8  -8   34.76    4.51
  -4   8   9  440.14   32.66
  -4   8   9  431.66   33.57
   4  -8  -9  456.80   31.47
   4  -8  -9  384.00   28.05
  -4   8  10    4.29    2.96
  -4   8  10    4.87    3.26
   4  -8 -10    4.15    2.51
   4  -8 -10    3.28    1.37
   4  -8 -10    2.17    1.15
  -4   8  11   28.34    5.74
  -4   8  11   24.98    5.90
   4  -8 -11   23.13    4.80
   4  -8 -11   25.13    2.57
   4  -8 -11   21.04    2.40
  -4   8  12    2.60    2.63
  -4   8  12    1.01    2.42
   4  -8 -12    2.06    2.06
  -4   8  13  147.91   14.39
  -4   8  13  121.90   14.56
   4  -8 -13  123.11   12.97
  -4   8  14   17.87    4.87
  -4   8  14    6.99    3.94
   4   8 -14   11.67    6.43
  -4   8  15   47.37    7.69
  -4   8  15   44.28    8.24
   4   8 -15   47.20   10.78
  -4   8  16    1.71    2.63
   4   8 -16   -1.07    4.55
  -4   8  17   -0.66    2.65
   4   8 -17    1.92    3.55
   4   8 -18    8.52    5.57
   4   8 -19   76.71   14.28
   4   8 -20    0.05    3.07
   4   8 -21   72.98   13.72
   4   8 -22    9.18    6.23
   4   8 -23   25.37    8.44
   4   8 -24    7.73    5.80
   4   8 -25   40.44   10.63
   4   8 -26    0.47    4.07
   4   8 -27   -1.61    4.69
   4   8 -28   -0.01    4.35
   4   8 -29   22.49    8.29
   4   8 -30   -0.85    3.33
   4   8 -31    6.61    5.55
   4   8 -32   -1.48    4.26
   4   8 -33    1.98    5.53
   4   8 -34   -2.64    5.64
   4   8 -35    5.56    6.20
   4   8 -36    7.01    6.67
   4   8 -37   -1.51    4.43
   4   8 -38    6.30    6.07
  -4   9   1  205.79   20.68
   4  -9  -1  206.84   19.17
   4  -9  -1  231.10   21.28
  -4  -9   1  172.94   24.04
  -4   9   2   -0.09    3.17
   4  -9  -2    0.90    2.22
   4  -9  -2   -0.30    2.43
  -4  -9   2    6.23    5.44
  -4   9   3   24.77    6.21
   4  -9  -3   13.43    4.42
   4  -9  -3   27.51    5.83
  -4  -9   3   31.87    9.40
  -4   9   4    1.36    2.51
   4  -9  -4    1.16    2.22
   4  -9  -4    4.59    3.14
  -4  -9   4   -0.96    4.09
  -4   9   5  103.34   13.03
   4  -9  -5  107.45   12.13
   4  -9  -5  116.78   12.46
  -4  -9   5  106.82   17.39
  -4   9   6    2.65    2.78
   4  -9  -6    4.07    2.67
   4  -9  -6    1.53    1.99
  -4  -9   6    1.81    3.21
  -4   9   7  266.12   24.93
   4  -9  -7  339.82   24.97
   4  -9  -7  269.64   22.89
  -4  -9   7  304.04   32.24
  -4   9   8    0.39    3.17
   4  -9  -8    0.88    2.37
   4  -9  -8    1.33    1.74
   4   9  -8   -0.74    3.60
  -4  -9   8    2.98    4.88
  -4   9   9   20.26    5.72
  -4   9   9   31.26    7.02
   4  -9  -9   29.83    5.58
   4  -9  -9   25.43    4.49
   4   9  -9   29.85    9.13
  -4   9  10    4.22    3.02
  -4   9  10    1.89    2.62
   4  -9 -10    6.59    3.51
   4  -9 -10    1.64    1.71
   4   9 -10   -1.87    4.58
  -4   9  11  193.15   19.22
   4  -9 -11  201.01   15.46
   4   9 -11  177.91   22.71
  -4   9  12    1.21    2.43
   4  -9 -12    2.02    1.43
   4   9 -12   -2.08    4.43
  -4   9  13    8.81    4.14
   4  -9 -13    6.57    1.89
   4   9 -13    8.37    5.63
  -4   9  14   18.91    5.27
   4  -9 -14   12.69    2.36
   4   9 -14   22.43    7.04
  -4   9  15   55.79    8.77
   4   9 -15   37.70   10.14
   4   9 -16   -1.12    4.98
   4   9 -17  150.15   20.75
   4   9 -18   -1.82    5.61
   4   9 -19    4.75    5.34
   4   9 -20   -2.23    4.15
   4   9 -21   44.76   11.54
   4   9 -22    1.20    4.57
   4   9 -23   14.76    7.43
   4   9 -24   -1.00    4.45
   4   9 -25    8.42    5.54
   4   9 -26   -1.99    4.94
   4   9 -28    0.33    3.02
   4   9 -29    7.90    5.74
   4   9 -30    0.06    4.67
   4   9 -31    5.45    5.39
   4   9 -32   -1.02    3.73
   4   9 -33    6.94    6.40
   4   9 -34   -2.22    4.51
   4   9 -35   -2.02    5.73
   4   9 -36    1.91    4.92
  -4  10   1    1.44    3.27
   4 -10  -1    3.01    3.23
   4  10  -1   -2.33    5.26
  -4 -10   1    0.25    3.42
  -4  10   2    2.21    3.40
   4 -10  -2    2.36    2.77
   4  10  -2    3.65    3.73
  -4 -10   2   -0.37    5.09
  -4  10   3   53.95    9.39
   4 -10  -3   38.22    7.41
   4  10  -3   42.52   10.79
  -4 -10   3   61.90   13.11
  -4  10   4    5.22    3.59
   4 -10  -4   10.17    3.64
   4  10  -4    2.84    5.10
  -4 -10   4   14.85    7.51
  -4  10   5   17.16    5.56
   4 -10  -5   20.80    5.16
   4  10  -5   13.16    6.92
  -4 -10   5   16.30    7.66
  -4  10   6    1.13    3.28
   4 -10  -6   -0.10    2.28
   4  10  -6    2.23    3.75
  -4 -10   6    0.48    3.86
  -4  10   7   20.33    6.07
   4 -10  -7   23.06    5.42
   4  10  -7   11.73    7.06
  -4 -10   7   10.39    6.05
  -4  10   8    8.57    4.32
   4  10  -8   -0.21    3.60
  -4 -10   8    7.30    6.06
  -4  10   9   16.20    5.35
   4  10  -9    3.09    5.34
  -4 -10   9    7.32    6.04
  -4  10  10    0.68    2.94
   4  10 -10   -0.68    4.81
  -4  10  11   18.57    5.65
   4  10 -11   22.50    8.28
  -4  10  12    1.48    3.17
   4  10 -12    1.02    3.84
  -4  10  13   26.56    6.79
   4  10 -13   17.94    8.17
   4  10 -14    0.56    3.77
   4  10 -15   84.21   15.51
   4  10 -16   16.43    7.63
   4  10 -17   -1.25    5.14
   4  10 -18    5.63    5.10
   4  10 -19   27.39    9.87
   4  10 -20   -2.86    5.80
   4  10 -21   18.16    7.44
   4  10 -22   -2.83    6.31
   4  10 -23   11.41    7.31
   4  10 -24    6.34    6.61
   4  10 -25   19.83    8.61
   4  10 -26   -0.15    5.04
   4  10 -27    1.73    4.48
   4  10 -28   -1.49    3.81
   4  10 -29    6.88    5.80
   4  10 -30   -0.84    3.53
   4  10 -31   -0.93    4.83
   4  10 -32    1.88    3.59
   4  10 -33    1.37    5.38
   4  10 -34    3.18    5.55
  -4  11   1   92.15   13.35
   4  11  -1   90.50   15.78
  -4 -11   1   61.70   14.25
  -4  11   2   -0.45    2.94
   4  11  -2    1.54    4.44
  -4 -11   2   -1.04    4.45
  -4  11   3    0.91    3.87
   4  11  -3    7.49    6.08
  -4 -11   3    2.63    4.70
  -4  11   4   20.19    6.30
   4 -11  -4   12.42    4.54
   4  11  -4   13.86    6.47
  -4 -11   4   26.81    9.04
  -4  11   5   11.02    5.01
   4  11  -5   12.72    6.35
  -4 -11   5   14.16    7.91
  -4  11   6   19.43    6.14
   4  11  -6   10.43    6.89
  -4 -11   6    7.14    5.72
  -4  11   7   54.39   10.18
   4  11  -7   52.26   11.81
  -4 -11   7   59.04   14.16
  -4  11   8    2.72    4.25
   4  11  -8   21.52    8.18
  -4 -11   8   10.06    7.11
  -4  11   9   -1.71    4.33
   4  11  -9    3.91    4.86
  -4 -11   9   -0.26    2.52
  -4  11  10   -1.27    3.25
   4  11 -10    5.14    4.99
  -4 -11  10   -1.33    5.03
   4  11 -11  102.50   17.13
   4  11 -12    4.06    4.85
   4  11 -13   36.76   10.91
   4  11 -14   14.75    7.15
   4  11 -15   25.56    8.95
   4  11 -16    2.99    5.68
   4  11 -17   83.57   15.64
   4  11 -18    1.52    3.91
   4  11 -19    1.82    4.59
   4  11 -20   -0.71    3.59
   4  11 -21   23.01    8.62
   4  11 -22   -0.13    3.69
   4  11 -23    2.83    5.21
   4  11 -24   -0.19    4.67
   4  11 -25    6.43    5.67
   4  11 -26   -1.27    4.63
   4  11 -27   20.55    9.31
   4  11 -28   -0.25    4.04
   4  11 -29   -1.06    3.89
   4  11 -30    0.80    5.08
   4  11 -31   20.72    8.83
   4  11 -32    7.89    7.00
  -4  12   1    2.25    4.20
   4  12  -1   -2.28    4.56
  -4 -12   1   -0.61    4.71
  -4  12   2   -0.32    3.83
   4  12  -2   -0.72    3.87
  -4 -12   2    2.66    4.25
  -4  12   3   58.38   10.93
   4  12  -3   72.37   14.76
  -4 -12   3   43.95   12.20
  -4  12   4   22.28    7.12
   4  12  -4   30.35   10.15
  -4 -12   4   28.93   10.10
  -4  12   5   11.36    5.45
   4  12  -5   16.96    9.56
  -4 -12   5   21.33    9.37
  -4  12   6    2.48    4.14
   4  12  -6    1.63    5.59
  -4 -12   6    2.59    4.45
  -4  12   7    0.46    2.93
   4  12  -7   -2.56    5.53
  -4 -12   7   -1.50    4.33
  -4  12   8    9.09    4.87
   4  12  -8    8.53    6.28
  -4 -12   8    1.81    4.60
   4  12  -9   71.29   14.57
  -4 -12   9   57.95   14.82
   4  12 -10   -1.07    5.08
   4  12 -11    2.09    5.15
   4  12 -12    2.10    5.39
   4  12 -13   28.46    9.37
   4  12 -14    9.40    7.36
   4  12 -15   30.73    9.86
   4  12 -16   -1.82    5.21
   4  12 -17    6.18    5.94
   4  12 -18   -2.29    6.42
   4  12 -19   32.42   10.35
   4  12 -20   -1.20    3.91
   4  12 -21   -0.35    3.66
   4  12 -22    0.35    3.18
   4  12 -23   -0.31    5.63
   4  12 -24    3.35    5.71
   4  12 -25    4.83    4.68
   4  12 -26    2.74    5.56
   4  12 -27   -1.77    5.24
   4  12 -28   -2.67    5.05
   4  12 -29    6.17    6.26
   4  12 -30    4.17    6.94
   4  13  -1   75.26   15.78
   4  13  -2    4.22    5.26
   4  13  -3   13.78    8.35
   4  13  -4   -1.66    5.24
   4  13  -5   41.15   12.21
  -4  13   6    3.54    4.75
   4  13  -6    3.67    6.60
   4  13  -7   22.60    9.04
   4  13  -8    0.26    4.07
   4  13  -9   -0.02    4.85
   4  13 -10   -0.03    5.83
   4  13 -11   58.75   13.78
   4  13 -12   11.29    7.61
   4  13 -13   14.74    6.64
   4  13 -14    0.55    5.54
   4  13 -15    8.66    6.68
   4  13 -16    5.33    5.03
   4  13 -17    2.64    6.30
   4  13 -18   -2.70    6.48
   4  13 -19    0.52    5.11
   4  13 -20   -2.65    6.34
   4  13 -21   24.90    9.51
   4  13 -22    3.60    5.97
   4  13 -23    5.65    5.63
   4  13 -24    4.18    6.48
   4  13 -25    1.27    4.56
   4  13 -26    4.17    6.10
   4  13 -27    7.10    6.31
  -4  14   1    1.03    3.29
   4  14  -1   -1.14    4.91
  -4  14   2    2.25    3.74
   4  14  -2    7.25    8.12
  -4  14   3   29.86    8.81
   4  14  -3   19.62    9.26
   4  14  -4   18.09    7.30
   4  14  -5   13.12    7.37
   4  14  -6   -1.14    4.95
   4  14  -7    7.35    5.96
   4  14  -8   12.03    7.90
   4  14  -9   30.23   10.33
   4  14 -10    6.22    6.06
   4  14 -11    1.66    4.97
   4  14 -12   -0.81    3.62
   4  14 -13   12.35    7.88
   4  14 -14    6.56    6.44
   4  14 -15    8.02    6.75
   4  14 -16   -0.02    5.16
   4  14 -17   -0.15    5.23
   4  14 -18    7.31    7.04
   4  14 -19   19.28    8.65
   4  14 -20   -1.47    4.56
   4  14 -21   13.83    7.18
   4  14 -22   -1.40    4.19
   4  14 -23    3.64    6.35
   4  14 -24   -0.49    4.81
  -4  15   1    8.52    6.11
   4  15  -1    9.35    7.41
   4  15  -2   11.77    7.83
   4  15  -3    2.23    5.29
   4  15  -4   -0.66    6.00
   4  15  -5    6.00    6.54
   4  15  -6   12.21    8.20
   4  15  -7   13.59    7.74
   4  15  -8    9.63    6.91
   4  15  -9    1.27    4.74
   4  15 -10   -2.42    5.60
   4  15 -11    4.34    5.82
   4  15 -12   -1.76    6.57
   4  15 -13    0.00    5.26
   4  15 -14   -1.66    5.46
   4  15 -15   -1.56    6.21
   4  15 -16    2.06    5.34
   4  15 -17   15.98    8.49
   4  15 -18    3.51    7.58
   4  15 -19   -3.47    6.03
   4  15 -20   17.95    8.69
   4  15 -21    5.84    6.41
   4  16  -1   -2.32    6.25
   4  16  -2    6.17    6.98
   4  16  -3    7.77    6.65
   4  16  -4    2.16    6.00
   4  16  -5    0.06    3.90
   4  16  -6   -0.05    3.91
   4  16  -7   -0.11    5.07
   4  16  -8   27.99   10.50
   4  16  -9   -1.61    6.06
   4  16 -10    5.22    5.47
   4  16 -11   -0.56    4.36
   4  16 -12   -2.29    5.21
   4  16 -13   -2.38    7.00
   4  16 -14   11.70    7.93
   4  16 -15    3.98    4.22
   4  16 -16   -1.73    4.78
   4  17  -1   12.83    8.21
   4  17  -2   14.59    8.27
   4  17  -3    3.51    5.88
   4  17  -4    2.51    4.35
   4  17  -5   -0.77    5.62
   4  17  -6    2.83    6.38
   4  17  -7   -2.42    6.13
   4  17  -8   -3.31    7.25
   4  17  -9   -1.27    4.46
   4  17 -10   -1.51    4.32
  -3   0   1   -0.13    1.43
  -3   0   1    0.41    1.58
   3   0  -1   -0.18    1.26
   3   0  -1    0.24    1.49
  -3   0   2   -0.08    1.44
  -3   0   2   -0.25    1.28
   3   0  -2    0.11    1.51
  -3   0   3 5654.08  333.95
  -3   0   3 5004.58  337.75
   3   0  -3 5326.58  333.94
  -3   0   4   -0.05    1.38
   3   0  -4   -0.12    1.58
  -3   0   5   90.36    7.65
   3   0  -5   82.89    7.74
  -3   0   6    0.15    1.38
   3   0  -6    0.23    1.38
  -3   0   7  478.99   29.52
   3   0  -7  390.70   29.33
  -3   0   8    0.09    1.11
   3   0  -8    0.63    1.56
  -3   0   9  751.68   49.81
   3   0  -9  771.97   50.34
  -3   0  10   -0.31    1.51
   3   0 -10   -0.00    1.54
  -3   0  11 1160.18   73.43
   3   0 -11 1081.25   73.12
   3   0 -11 1133.07   77.15
   3   0 -12   -0.15    1.77
   3   0 -12   -0.30    3.00
   3   0 -13  504.22   37.64
   3   0 -13  599.10   41.85
   3   0 -14   -0.26    2.15
   3   0 -14    0.36    3.55
   3   0 -15   72.15    8.96
   3   0 -15   88.73   11.85
   3   0 -16    1.64    2.55
   3   0 -16   -1.20    3.52
   3   0 -17  184.63   17.18
   3   0 -17  190.51   19.90
   3   0 -18   -0.67    2.01
   3   0 -18    2.39    3.15
   3   0 -19   59.60    8.45
   3   0 -19   46.76    9.53
  -3   0  20    0.81    1.80
   3   0 -20    1.52    2.28
   3   0 -20   -1.21    3.68
  -3   0  21    0.86    3.50
   3   0 -21    6.76    3.42
   3   0 -21    0.99    2.84
  -3   0  22    3.55    3.19
   3   0 -22    1.22    2.72
   3   0 -22   -0.88    3.83
   3   0 -23  306.44   26.85
   3   0 -23  293.06   29.16
   3   0 -24    0.40    2.73
   3   0 -25   79.15   11.51
   3   0 -26   -0.04    2.86
   3   0 -27   46.57    9.11
   3   0 -30    3.65    3.84
   3   0 -31    0.99    3.10
   3   0 -32   -0.15    3.47
   3   0 -33    2.18    4.12
   3   0 -34    0.51    3.38
   3   0 -35   19.83    7.33
  -3   1   1  928.15   59.62
  -3   1   1  953.38   59.83
   3  -1  -1  915.96   59.80
   3  -1  -1  942.62   59.23
   3   1  -1  914.71   61.60
   3   1  -1  971.62   61.74
  -3  -1   1  877.09   61.06
  -3  -1   1  907.73   61.76
  -3   1   2  624.45   38.13
  -3   1   2  578.51   37.95
   3  -1  -2  554.79   37.95
   3   1  -2  577.78   40.06
  -3  -1   2  556.30   39.63
  -3  -1   2  617.00   40.67
  -3   1   3    7.17    1.63
  -3   1   3    6.69    1.47
   3  -1  -3    8.60    1.78
   3   1  -3    3.88    2.42
  -3  -1   3    7.21    2.65
  -3  -1   3    5.77    2.43
  -3   1   4    6.80    1.35
   3  -1  -4    3.55    1.23
   3   1  -4    3.87    2.22
  -3  -1   4    5.94    2.46
  -3   1   5 1942.63  120.41
   3  -1  -5 1882.37  120.60
   3   1  -5 1992.23  123.55
  -3  -1   5 2050.01  123.37
  -3   1   6    3.37    1.04
   3  -1  -6    2.17    1.07
   3   1  -6    3.21    2.31
  -3  -1   6    1.18    1.71
  -3   1   7  181.36   12.78
   3  -1  -7  184.83   13.04
   3   1  -7  188.96   15.35
  -3  -1   7  188.81   14.91
   3  -1  -8   84.15    7.16
   3  -1  -8   88.16    8.37
   3   1  -8   93.00    9.16
  -3  -1   8   82.31    8.46
   3  -1  -9  930.67   60.08
   3  -1  -9  959.28   61.97
   3   1  -9  914.52   62.13
  -3  -1   9  945.34   61.80
   3  -1 -10   43.28    5.17
   3  -1 -10   48.21    6.38
   3   1 -10   48.62    6.60
  -3  -1  10   46.60    6.11
   3  -1 -11  479.35   31.69
   3  -1 -11  408.98   32.86
   3   1 -11  473.88   33.55
  -3  -1  11  472.20   32.81
   3  -1 -12    6.54    2.24
   3  -1 -12    3.25    3.24
   3   1 -12    3.03    2.75
  -3  -1  12    9.08    2.99
  -3   1  13    3.52    2.52
   3  -1 -13    2.90    2.01
   3  -1 -13    4.48    3.20
   3   1 -13    7.67    3.32
  -3  -1  13    6.02    2.87
  -3   1  14   14.86    4.07
   3  -1 -14   13.19    3.45
   3  -1 -14   18.54    4.78
   3   1 -14   23.16    4.92
   3   1 -14   11.54    5.32
  -3  -1  14   15.00    4.06
  -3   1  15  473.32   33.72
   3  -1 -15  415.97   31.30
   3  -1 -15  468.04   34.31
   3   1 -15  400.94   32.62
   3   1 -15  420.38   36.31
  -3   1  16    5.37    3.15
   3  -1 -16    9.89    3.34
   3  -1 -16    3.28    3.30
   3   1 -16    3.91    3.32
   3   1 -16   10.57    4.97
  -3   1  17  199.16   19.21
   3  -1 -17  187.10   17.37
   3  -1 -17  242.03   20.92
   3   1 -17  187.42   18.63
   3   1 -17  229.26   23.09
  -3   1  18    5.03    3.38
   3  -1 -18    0.88    1.90
   3  -1 -18    0.27    2.54
   3   1 -18    1.64    2.12
   3   1 -18    1.36    3.54
  -3  -1  18    1.63    3.81
   3  -1 -19   65.93    8.79
   3  -1 -19   74.70   10.89
   3   1 -19   73.66   10.01
   3   1 -19   50.84   10.68
  -3  -1  19   51.41    9.88
   3  -1 -20   65.80    9.05
   3  -1 -20   56.76   10.30
   3   1 -20   74.17   10.32
   3   1 -20   61.65   11.82
  -3  -1  20   60.22   10.75
   3  -1 -21  113.43   13.73
   3  -1 -21  138.81   16.70
   3   1 -21  156.23   16.27
   3   1 -21  162.11   19.35
  -3  -1  21  128.26   16.85
   3  -1 -22    2.59    2.90
   3  -1 -22   -0.47    3.14
   3   1 -22    0.23    2.53
   3   1 -22   -0.46    3.93
  -3  -1  22    4.86    4.13
   3  -1 -23    7.84    3.96
   3  -1 -23    9.30    5.22
   3   1 -23    4.17    3.17
   3  -1 -24   -0.26    2.36
   3  -1 -24   -1.25    3.70
   3   1 -24   -0.91    3.28
   3  -1 -25   76.37   10.82
   3   1 -25   58.99   10.46
   3  -1 -26   15.21    4.94
   3   1 -26    8.34    4.46
   3  -1 -27   71.18   11.11
   3  -1 -28    3.81    3.75
   3   1 -29    3.27    3.04
   3   1 -30   27.41    7.96
   3  -1 -31   32.70    8.44
   3   1 -31   42.91    9.44
   3  -1 -32    4.35    3.98
   3   1 -32    1.18    3.52
   3  -1 -33    8.46    4.86
   3   1 -33    7.73    4.78
   3   1 -34    1.51    2.95
   3   1 -35   10.76    6.28
   3   1 -36    0.43    3.51
  -3   2   1  182.76   13.83
  -3   2   1  178.12   13.48
   3  -2  -1  167.86   14.23
   3  -2  -1  188.25   12.86
   3   2  -1  169.93   15.88
   3   2  -1  176.66   15.91
  -3  -2   1  199.83   16.18
  -3  -2   1  180.71   16.33
  -3   2   2   70.78    6.56
  -3   2   2   80.26    6.48
   3  -2  -2   79.69    7.26
   3   2  -2   73.72    9.00
  -3  -2   2   76.33    8.73
  -3  -2   2   98.91   10.05
  -3   2   3 1204.04   78.40
  -3   2   3 1209.94   78.50
  -3   2   3 1329.13   78.27
   3   2  -3 1205.85   82.44
  -3  -2   3 1376.02   82.81
  -3  -2   3 1293.47   84.35
   3   2  -4    0.80    2.45
  -3  -2   4    2.84    2.28
   3   2  -5   -0.15    1.77
  -3  -2   5    2.61    2.26
   3   2  -6    2.26    2.21
  -3  -2   6    2.66    2.14
   3  -2  -7  469.56   28.93
   3   2  -7  428.35   33.10
  -3  -2   7  415.17   32.36
   3  -2  -8  825.52   51.76
   3  -2  -8  829.31   52.13
   3   2  -8  828.55   56.23
  -3  -2   8  776.49   55.18
   3  -2  -9  427.60   30.06
   3  -2  -9  488.39   30.94
   3   2  -9  458.78   34.08
  -3  -2   9  527.00   34.10
  -3   2  10    5.47    1.95
   3  -2 -10    2.17    1.50
   3  -2 -10    4.96    2.21
   3   2 -10    4.05    2.70
  -3  -2  10    1.22    1.93
  -3   2  11   54.85    6.95
  -3   2  11   42.60    5.43
   3  -2 -11   40.46    4.80
   3  -2 -11   51.23    5.86
   3   2 -11   42.05    6.88
  -3  -2  11   40.32    6.28
  -3   2  12   21.03    4.85
  -3   2  12   23.64    4.08
   3  -2 -12   16.21    3.13
   3  -2 -12   16.79    3.80
   3   2 -12   12.96    4.20
  -3  -2  12   15.35    4.30
  -3   2  13  459.52   33.27
  -3   2  13  424.78   30.88
   3  -2 -13  399.26   30.79
   3   2 -13  440.45   32.96
  -3  -2  13  415.53   31.59
  -3   2  14   19.79    5.24
  -3   2  14   14.88    3.90
   3  -2 -14   15.29    4.15
   3   2 -14   12.34    4.23
  -3  -2  14   13.26    3.96
  -3   2  15   14.67    5.37
  -3   2  15    8.36    3.32
   3  -2 -15   19.29    4.47
   3   2 -15   17.73    4.82
  -3  -2  15   28.42    5.32
  -3   2  16    7.16    4.41
  -3   2  16    8.22    3.44
   3  -2 -16   16.87    4.30
   3   2 -16    4.39    3.32
  -3  -2  16   11.79    3.51
  -3   2  17  145.16   17.29
  -3   2  17  153.68   15.80
   3  -2 -17  138.44   15.25
   3   2 -17  162.74   16.69
   3   2 -17  176.59   20.10
  -3  -2  17  174.20   15.85
  -3   2  18    2.65    3.68
  -3   2  18   10.61    3.96
   3  -2 -18    5.35    3.16
   3   2 -18   14.06    4.83
   3   2 -18    3.82    5.21
  -3   2  19   51.53   10.15
  -3   2  19   45.83    8.40
   3  -2 -19   52.83    8.66
   3   2 -19   36.12    7.54
   3   2 -19   55.37   11.15
  -3   2  20    1.27    3.61
  -3   2  20    2.50    2.13
   3  -2 -20    3.64    2.87
   3  -2 -20    1.77    2.83
   3   2 -20    4.55    3.34
   3   2 -20    1.90    4.08
  -3  -2  20    2.29    3.21
  -3   2  21    1.09    3.52
  -3   2  21    0.30    2.87
   3  -2 -21    4.32    2.68
   3  -2 -21    4.32    3.82
   3   2 -21    2.81    2.87
  -3  -2  21    3.15    3.83
  -3   2  22    1.21    3.99
   3  -2 -22    0.48    1.80
   3  -2 -22    2.16    3.69
   3   2 -22    1.50    3.23
  -3  -2  22    3.95    3.65
  -3   2  23  120.56   17.90
   3  -2 -23  121.77   13.75
   3  -2 -23  111.70   14.95
   3   2 -23  128.71   15.71
  -3   2  24   41.60   10.60
   3  -2 -24   46.20    8.30
   3  -2 -24   52.60    9.62
   3   2 -24   48.80    9.49
   3  -2 -25   41.34    7.99
   3  -2 -25   48.98    9.47
   3   2 -25   36.14    9.20
   3  -2 -26    2.95    3.32
   3  -2 -27   53.94    9.54
   3  -2 -28    5.29    4.30
   3   2 -28    0.42    3.19
   3   2 -29   85.52   13.77
   3   2 -30    4.68    4.50
   3   2 -31    1.44    4.15
   3  -2 -32   -0.60    3.51
   3   2 -32    2.26    4.43
   3   2 -33   30.74    8.63
   3   2 -34    5.20    5.41
   3   2 -35   29.07    8.52
   3   2 -36   -0.24    3.10
   3   2 -37    2.57    4.24
   3   2 -38   -0.94    3.73
  -3   3   1  454.00   32.42
  -3   3   1  519.60   34.66
  -3   3   1  445.31   32.82
   3  -3  -1  535.22   32.48
   3   3  -1  462.00   36.25
   3   3  -1  514.50   37.03
  -3  -3   1  532.52   36.53
  -3  -3   1  486.91   37.16
  -3   3   2  255.71   16.81
  -3   3   2  260.18   18.29
  -3   3   2  210.35   16.63
   3  -3  -2  232.13   15.71
   3  -3  -2  230.53   15.63
   3   3  -2  241.83   20.60
  -3  -3   2  239.21   20.07
  -3  -3   2  267.94   21.76
  -3   3   3   43.34    4.29
  -3   3   3   46.68    5.17
  -3   3   3   50.56    4.52
   3  -3  -3   39.54    4.00
   3   3  -3   50.34    7.38
  -3  -3   3   54.65    7.39
  -3  -3   3   46.99    7.61
  -3   3   4   83.60    6.59
  -3   3   4   83.87    6.53
  -3   3   4   93.00    6.52
   3  -3  -4   79.01    6.24
   3   3  -4   68.68    9.59
  -3  -3   4  104.53   10.63
  -3   3   5  510.24   32.73
  -3   3   5  517.81   32.40
  -3   3   5  519.64   32.39
   3  -3  -5  499.61   32.46
   3   3  -5  552.85   38.39
  -3  -3   5  499.30   37.20
  -3   3   6  548.12   36.48
  -3   3   6  620.98   36.21
   3  -3  -6  554.46   36.36
   3   3  -6  531.30   41.52
  -3  -3   6  612.95   41.67
  -3   3   7  192.72   12.77
  -3   3   7  217.60   12.58
   3  -3  -7  160.19   12.40
   3   3  -7  164.56   16.81
  -3  -3   7  159.10   15.98
  -3   3   8   32.11    3.59
  -3   3   8   32.14    3.29
   3  -3  -8   28.89    3.28
   3   3  -8   34.79    6.42
  -3  -3   8   32.60    5.80
  -3   3   9  162.62   12.30
  -3   3   9  152.08   11.69
   3  -3  -9  158.89   11.89
   3   3  -9  172.07   16.12
  -3  -3   9  146.76   14.69
  -3   3  10  469.48   31.83
  -3   3  10  444.93   31.02
   3  -3 -10  474.50   31.18
   3   3 -10  431.56   34.93
  -3  -3  10  482.55   34.68
  -3   3  11  476.16   35.52
  -3   3  11  513.08   35.01
   3  -3 -11  530.55   35.01
   3   3 -11  517.52   38.87
  -3  -3  11  546.78   38.27
  -3   3  12    0.68    2.29
  -3   3  12    1.53    1.75
   3  -3 -12   -0.37    1.67
   3   3 -12    2.44    3.25
  -3  -3  12   -0.14    2.13
  -3   3  13   23.11    4.99
  -3   3  13   12.01    3.21
   3  -3 -13   17.90    3.74
   3   3 -13   16.17    5.04
  -3  -3  13   19.66    4.77
  -3   3  14    4.35    2.84
  -3   3  14    6.15    2.77
   3  -3 -14    5.98    2.78
   3   3 -14    6.33    3.53
  -3  -3  14    2.78    3.11
  -3   3  15  185.69   18.69
  -3   3  15  202.53   17.76
   3  -3 -15  215.45   17.80
   3   3 -15  189.35   19.45
  -3  -3  15  212.51   18.72
  -3   3  16   53.70    8.95
  -3   3  16   45.79    7.21
   3  -3 -16   47.21    7.08
   3   3 -16   42.44    8.08
  -3  -3  16   53.78    7.90
  -3   3  17   51.50    9.33
  -3   3  17   45.79    7.58
   3  -3 -17   53.33    7.83
   3   3 -17   46.28    8.60
  -3  -3  17   67.20    8.89
  -3   3  18   -1.49    3.64
  -3   3  18   -0.59    2.03
   3  -3 -18    1.95    2.01
   3   3 -18    0.69    2.41
  -3  -3  18    3.26    2.87
  -3   3  19   20.59    6.88
  -3   3  19   23.38    5.89
   3  -3 -19   20.07    5.08
   3   3 -19   17.08    5.82
   3   3 -19    7.61    5.25
  -3   3  20   30.98    8.20
  -3   3  20   27.44    6.63
   3  -3 -20   33.74    6.83
   3   3 -20   41.94    8.44
  -3   3  21   98.91   14.77
  -3   3  21   89.86   12.58
   3  -3 -21   80.93   11.49
   3   3 -21   82.96   12.43
  -3  -3  21   93.55   14.73
  -3   3  22   37.75    9.85
  -3   3  22   52.37    9.54
   3  -3 -22   63.77   10.15
   3   3 -22   61.50   10.65
  -3  -3  22   58.94   11.76
  -3   3  23    2.57    4.92
   3  -3 -23   10.23    4.76
   3   3 -23    7.49    4.38
  -3   3  24   10.94    7.05
   3  -3 -24    9.78    4.69
  -3   3  25  167.09   21.66
   3  -3 -25  140.19   17.29
  -3   3  26   53.82   12.60
  -3   3  27   71.05   14.92
   3   3 -27   72.91   12.80
  -3   3  28   -1.29    4.55
   3   3 -28    2.12    4.02
  -3   3  29   11.59    7.64
   3   3 -29   12.17    6.29
   3   3 -30   34.82    9.10
   3   3 -31   46.48   10.44
   3   3 -32    7.19    5.16
   3   3 -33    5.32    4.20
   3   3 -34    0.70    3.70
   3   3 -35    4.67    5.17
   3   3 -36   -0.55    2.43
   3   3 -37    1.00    4.91
   3   3 -38   -1.42    4.55
   3   3 -39   -0.30    3.82
  -3   4   1  135.86   11.33
   3  -4  -1  136.86   10.94
   3  -4  -1  130.18   10.78
   3   4  -1  108.30   13.42
   3   4  -1  125.69   14.12
  -3  -4   1  122.15   13.60
  -3  -4   1  143.39   15.54
  -3   4   2  161.99   13.10
   3  -4  -2  184.08   13.03
   3  -4  -2  163.42   12.68
   3  -4  -2  160.73   12.31
   3   4  -2  151.46   16.19
  -3  -4   2  163.25   16.03
  -3  -4   2  151.85   16.75
  -3   4   3  283.44   21.52
   3  -4  -3  237.66   20.78
   3  -4  -3  335.82   20.74
   3  -4  -3  326.16   20.44
   3   4  -3  351.45   26.82
  -3  -4   3  332.99   25.69
  -3  -4   3  342.75   27.47
  -3   4   4   47.77    5.26
   3  -4  -4   51.47    5.08
   3   4  -4   41.01    7.57
  -3  -4   4   45.90    7.64
  -3   4   5   38.40    4.51
  -3   4   5   39.59    4.68
   3  -4  -5   43.28    4.45
   3   4  -5   43.16    7.62
  -3  -4   5   39.06    7.05
  -3   4   6   87.94    7.83
  -3   4   6   99.54    8.17
   3  -4  -6   88.79    7.52
   3   4  -6   91.88   11.53
  -3  -4   6   77.27   10.33
  -3   4   7  247.98   18.53
  -3   4   7  272.30   18.92
   3  -4  -7  254.07   18.33
   3   4  -7  274.90   23.62
  -3  -4   7  296.72   23.09
  -3   4   8  199.54   15.17
  -3   4   8  198.05   15.35
   3  -4  -8  211.05   15.12
   3   4  -8  212.91   20.01
  -3  -4   8  219.83   19.16
  -3   4   9  124.26   10.78
  -3   4   9  134.54   11.14
   3  -4  -9  143.12   10.96
   3   4  -9  134.45   14.94
  -3  -4   9  119.58   13.63
  -3   4  10   41.62    5.33
  -3   4  10   41.29    5.35
   3  -4 -10   48.29    5.44
   3   4 -10   44.07    7.92
  -3  -4  10   33.86    6.97
  -3   4  11  107.38    9.78
  -3   4  11   78.01    9.06
   3  -4 -11  109.42    9.63
   3   4 -11   97.60   12.46
  -3  -4  11  112.35   12.42
  -3   4  12  294.73   22.42
  -3   4  12  286.05   22.26
   3  -4 -12  296.81   22.01
   3   4 -12  284.69   25.70
  -3  -4  12  283.46   24.55
  -3   4  13  274.46   22.68
  -3   4  13  325.61   23.30
   3  -4 -13  307.59   22.51
   3   4 -13  295.78   26.08
  -3  -4  13  242.16   23.80
  -3   4  14   20.80    4.75
  -3   4  14   21.28    4.55
   3  -4 -14   21.63    4.49
   3   4 -14   18.62    5.72
  -3  -4  14   19.25    5.17
  -3   4  15  146.15   14.81
  -3   4  15  136.66   13.97
   3  -4 -15  140.62   13.60
   3   4 -15  134.24   16.07
  -3  -4  15  165.72   15.90
  -3   4  16   41.44    7.37
  -3   4  16   36.63    6.47
   3  -4 -16   31.08    5.74
   3   4 -16   42.90    8.26
  -3  -4  16   37.48    6.99
  -3   4  17   78.27   10.86
  -3   4  17   83.21   10.53
   3  -4 -17   73.84    9.51
   3   4 -17   68.29   11.07
  -3   4  18   91.46   12.35
  -3   4  18   83.67   11.24
   3  -4 -18   98.05   11.23
   3   4 -18   80.61   12.39
  -3   4  19   13.60    5.42
  -3   4  19   13.01    4.62
   3  -4 -19   11.72    4.26
   3   4 -19    7.03    4.94
  -3   4  20   11.97    5.30
  -3   4  20    4.98    3.93
   3  -4 -20    4.96    3.56
   3   4 -20   10.76    4.61
  -3   4  21   -1.28    3.71
  -3   4  21    1.84    2.49
   3  -4 -21    0.68    3.04
   3   4 -21    4.74    3.93
  -3   4  22    2.20    4.14
   3  -4 -22    2.72    2.99
  -3   4  23   79.12   13.63
   3  -4 -23   72.32   11.17
  -3   4  24   70.35   13.44
  -3   4  25   52.70   11.64
   3   4 -25   55.97   11.11
  -3   4  26   -0.23    4.48
   3   4 -26    0.35    4.09
  -3   4  27   46.18   11.63
   3   4 -27   58.99   11.42
  -3   4  28   18.23    8.53
   3   4 -28   10.10    5.78
  -3   4  29   31.03   10.72
   3   4 -29   28.35    9.08
   3   4 -30   -0.41    4.28
   3   4 -31    0.83    3.54
   3   4 -32    0.98    3.82
   3   4 -33    2.71    4.19
   3   4 -34    1.90    3.73
   3   4 -35    5.24    4.94
   3   4 -36    1.00    3.68
   3   4 -37   -0.98    4.58
   3   4 -38    1.18    4.44
   3   4 -39   16.44    7.31
   3   4 -40   -1.36    3.84
  -3   5   1  634.69   45.41
   3  -5  -1  686.80   45.15
   3  -5  -1  681.34   46.36
   3  -5  -1  702.39   45.22
   3   5  -1  654.80   49.72
  -3  -5   1  620.52   48.35
  -3  -5   1  642.95   50.50
  -3   5   2    8.86    3.05
   3  -5  -2   13.79    3.44
   3  -5  -2   23.97    4.05
   3  -5  -2   12.17    2.95
   3   5  -2   13.08    5.24
  -3  -5   2   17.90    5.21
  -3  -5   2   15.17    5.04
  -3   5   3   17.23    3.56
   3  -5  -3   13.05    2.98
   3  -5  -3    8.12    2.60
   3  -5  -3   13.19    2.72
   3   5  -3    6.19    3.99
  -3  -5   3    6.02    3.44
  -3  -5   3    4.70    4.19
  -3   5   4  151.47   13.48
   3  -5  -4  155.03   13.06
   3  -5  -4  166.22   12.70
   3  -5  -4  180.66   12.58
   3   5  -4  121.02   15.74
  -3  -5   4  181.34   17.16
  -3  -5   4  154.01   17.76
  -3   5   5  335.98   25.82
  -3   5   5  357.52   26.59
   3  -5  -5  353.20   25.47
   3  -5  -5  366.44   24.45
   3  -5  -5  380.56   24.30
   3   5  -5  362.99   30.54
  -3  -5   5  347.43   29.35
  -3   5   6  254.32   17.73
  -3   5   6  224.02   17.72
   3  -5  -6  208.72   16.58
   3  -5  -6  219.59   15.07
   3  -5  -6  204.41   14.84
   3   5  -6  251.14   22.40
  -3  -5   6  255.61   21.41
  -3   5   7  185.45   15.01
  -3   5   7  179.04   15.15
   3  -5  -7  200.42   14.71
   3  -5  -7  173.37   12.01
   3  -5  -7  187.76   12.06
   3   5  -7  185.01   18.90
  -3  -5   7  177.37   17.74
  -3   5   8   32.05    5.03
  -3   5   8   42.38    5.66
   3  -5  -8   34.42    4.77
   3   5  -8   40.78    7.89
  -3  -5   8   34.53    6.71
  -3   5   9   12.22    3.01
  -3   5   9    9.37    2.78
   3  -5  -9    5.91    2.38
   3   5  -9    7.18    4.28
  -3  -5   9   14.77    4.62
  -3   5  10  257.74   20.57
  -3   5  10  311.59   21.87
   3  -5 -10  260.32   20.34
   3   5 -10  267.63   25.20
  -3  -5  10  263.49   23.67
  -3   5  11  291.02   23.14
  -3   5  11  301.34   23.78
   3  -5 -11  322.54   23.27
   3  -5 -11  313.69   19.88
   3   5 -11  316.89   28.03
  -3  -5  11  266.08   25.50
  -3   5  12   28.28    5.07
  -3   5  12   33.06    5.58
   3  -5 -12   31.36    5.06
   3  -5 -12   26.11    2.91
   3   5 -12   27.13    6.83
  -3  -5  12   36.12    7.01
  -3   5  13   25.35    5.08
  -3   5  13   20.49    4.75
   3  -5 -13   19.53    4.38
   3  -5 -13   30.47    3.39
   3   5 -13   29.65    7.14
  -3  -5  13   17.80    5.28
  -3   5  14  150.02   14.73
  -3   5  14  152.48   15.03
   3  -5 -14  146.84   14.23
   3  -5 -14  162.83   12.04
   3   5 -14  150.86   17.68
  -3  -5  14  143.89   16.14
  -3   5  15  348.70   29.12
  -3   5  15  336.28   29.14
   3  -5 -15  415.57   29.47
   3  -5 -15  386.91   26.35
   3   5 -15  373.90   32.75
  -3   5  16   63.78    9.12
  -3   5  16   59.46    8.92
   3  -5 -16   57.45    8.26
   3  -5 -16   69.28    7.04
   3   5 -16   55.97   10.29
  -3   5  17   54.43    8.64
  -3   5  17   37.56    7.35
   3  -5 -17   55.67    8.01
   3  -5 -17   47.72    6.03
   3   5 -17   43.98    8.95
  -3   5  18    0.08    2.91
  -3   5  18   -0.55    2.27
   3  -5 -18   -0.49    2.27
   3  -5 -18   -0.05    1.63
   3   5 -18    4.73    4.11
  -3   5  19   18.15    6.05
  -3   5  19   20.35    5.67
   3  -5 -19   14.93    4.56
   3  -5 -19   26.61    4.61
   3   5 -19   10.91    5.25
  -3   5  20   55.61   10.05
  -3   5  20   61.60   10.27
   3  -5 -20   59.99    9.38
  -3   5  21  199.42   21.19
   3  -5 -21  172.83   18.21
  -3   5  22   28.76    8.25
   3  -5 -22   28.81    6.76
  -3   5  23   14.32    6.36
   3   5 -23    8.28    5.19
  -3   5  24    6.59    5.26
   3   5 -24    6.26    4.97
  -3   5  25    7.64    5.92
   3   5 -25   13.48    6.11
  -3   5  26   31.49    9.77
   3   5 -26   32.00    9.37
  -3   5  27   40.65   10.54
   3   5 -27   32.44    9.03
   3   5 -28   -1.10    4.35
   3   5 -29   14.51    6.78
   3   5 -30   10.10    6.11
   3   5 -31   14.59    7.97
   3   5 -32   28.74    8.98
   3   5 -33   -1.90    4.53
   3   5 -34    4.07    5.20
   3   5 -35   -0.86    3.64
   3   5 -36   14.95    7.36
   3   5 -37    7.84    6.46
   3   5 -38    1.78    4.33
   3   5 -39   -1.93    5.26
   3   5 -40    0.49    3.61
   3   5 -41    7.85    5.42
   3   5 -42   -0.66    5.68
  -3   6   1   48.04    7.06
   3  -6  -1   55.38    6.95
   3  -6  -1   43.77    6.73
   3  -6  -1   41.21    6.18
   3   6  -1   43.26    8.49
  -3  -6   1   34.74    7.49
  -3  -6   1   42.70    9.21
  -3   6   2  244.04   19.63
   3  -6  -2  228.18   18.52
   3  -6  -2  219.78   18.90
   3  -6  -2  243.26   18.63
   3   6  -2  185.36   21.32
  -3  -6   2  237.52   21.97
  -3  -6   2  213.01   23.04
  -3   6   3  163.73   14.93
   3  -6  -3  160.12   14.15
   3  -6  -3  159.20   14.30
   3  -6  -3  148.70   13.61
   3   6  -3  165.12   18.12
  -3  -6   3  182.53   17.89
  -3  -6   3  175.07   19.37
  -3   6   4  136.92   14.23
   3  -6  -4  152.92   13.92
   3  -6  -4  167.46   14.17
   3  -6  -4  180.63   13.96
   3   6  -4  177.27   18.83
  -3  -6   4  174.13   17.61
  -3  -6   4  162.56   19.05
  -3   6   5   72.15    8.72
   3  -6  -5   77.08    8.42
   3  -6  -5   83.82    8.24
   3   6  -5   80.24   11.96
  -3  -6   5   69.28   10.56
  -3   6   6    0.03    1.75
  -3   6   6    0.13    2.24
   3  -6  -6   -0.10    1.54
   3  -6  -6    1.67    1.53
   3   6  -6    0.61    2.67
  -3  -6   6    0.93    2.52
  -3   6   7   17.15    4.16
  -3   6   7   30.36    5.36
   3  -6  -7   27.03    4.59
   3  -6  -7   21.61    3.60
   3   6  -7   21.06    6.44
  -3  -6   7   33.86    6.94
  -3   6   8  397.34   28.66
  -3   6   8  439.35   29.76
   3  -6  -8  360.71   27.47
   3  -6  -8  357.25   25.81
   3   6  -8  338.12   31.99
  -3  -6   8  391.13   31.64
  -3   6   9  167.59   14.69
  -3   6   9  131.73   14.14
   3  -6  -9  169.65   14.10
   3  -6  -9  150.43   11.95
   3   6  -9  151.89   17.87
  -3  -6   9  188.38   17.97
  -3   6  10   -0.67    2.09
  -3   6  10    2.09    1.85
   3  -6 -10    1.14    1.77
   3  -6 -10    0.09    1.05
   3   6 -10    2.12    3.51
  -3  -6  10    3.82    3.08
  -3   6  11    2.45    2.01
  -3   6  11    4.28    2.75
   3  -6 -11    0.89    1.76
   3  -6 -11    3.50    1.39
   3   6 -11    3.22    4.22
  -3   6  12  259.85   21.65
  -3   6  12  284.95   22.97
   3  -6 -12  265.26   21.39
   3  -6 -12  259.09   18.77
   3   6 -12  270.52   26.12
  -3   6  13   52.86    7.58
  -3   6  13   46.01    7.61
   3  -6 -13   52.66    7.27
   3  -6 -13   56.01    5.60
   3   6 -13   34.70    8.55
  -3   6  14   93.90   10.73
  -3   6  14   88.80   11.08
   3  -6 -14   87.38   10.07
   3  -6 -14   87.83    8.09
   3   6 -14   71.10   12.38
  -3   6  15   75.23    9.76
  -3   6  15   60.59    9.45
   3  -6 -15   72.11    9.20
   3  -6 -15   75.05    7.42
   3   6 -15   72.61   11.96
  -3   6  16    7.30    3.59
  -3   6  16   17.33    5.00
   3  -6 -16    9.77    3.58
   3  -6 -16   10.06    2.73
   3   6 -16    5.38    4.70
  -3   6  17    9.65    4.31
  -3   6  17   19.24    5.59
   3  -6 -17   20.70    5.21
   3  -6 -17   22.68    3.99
   3   6 -17   16.66    6.30
  -3   6  18  154.14   16.17
  -3   6  18  130.49   15.67
   3  -6 -18  144.52   15.04
   3  -6 -18  123.67   12.12
  -3   6  19   26.37    6.65
  -3   6  19   23.54    6.36
   3  -6 -19   25.57    6.13
   3  -6 -19   31.25    5.09
  -3   6  20   14.47    5.30
   3  -6 -20   21.91    5.67
  -3   6  21   -0.86    3.85
   3   6 -21   -0.66    3.61
  -3   6  22   87.88   13.27
   3   6 -22   71.60   13.11
  -3   6  23   35.45    9.37
   3   6 -23   57.55   11.30
  -3   6  24    9.36    6.44
   3   6 -24    5.05    4.50
  -3   6  25   15.83    6.85
   3   6 -25    6.37    5.41
   3   6 -26   -1.63    4.13
   3   6 -27    2.84    4.58
   3   6 -28   17.38    7.04
   3   6 -29   15.67    6.70
   3   6 -30   12.33    6.62
   3   6 -31    4.07    5.35
   3   6 -32   10.45    6.04
   3   6 -33    1.42    5.40
   3   6 -34   15.58    7.35
   3   6 -35    3.62    5.10
   3   6 -36   -1.96    5.03
   3   6 -37   -1.02    5.01
   3   6 -38    1.38    4.93
   3   6 -39    1.92    5.15
   3   6 -40    9.09    6.29
   3   6 -41   -1.64    4.53
  -3   7   1    9.15    3.57
   3  -7  -1   10.24    3.37
   3  -7  -1   20.81    4.99
   3  -7  -1   14.48    4.03
   3   7  -1   14.42    6.09
  -3  -7   1    8.85    4.10
  -3  -7   1   14.27    5.91
  -3   7   2   62.86    9.06
   3  -7  -2   83.08    9.06
   3  -7  -2   63.07    8.83
   3   7  -2   70.41   11.24
  -3  -7   2   59.16   10.05
  -3  -7   2   49.95   10.60
  -3   7   3    7.68    3.42
   3  -7  -3   12.16    3.79
   3  -7  -3   16.10    4.36
   3   7  -3   12.15    5.23
  -3  -7   3   21.71    6.42
  -3  -7   3   10.31    5.08
  -3   7   4  273.23   25.29
   3  -7  -4  300.81   24.89
   3  -7  -4  341.12   25.79
   3   7  -4  357.36   30.83
  -3  -7   4  381.27   29.97
  -3  -7   4  355.55   32.13
  -3   7   5  133.72   14.26
   3  -7  -5  146.83   13.84
   3  -7  -5  142.86   13.81
   3   7  -5  178.89   19.20
  -3  -7   5  158.84   17.05
  -3  -7   5  144.77   18.79
  -3   7   6  389.17   29.49
  -3   7   6  352.18   29.81
   3  -7  -6  422.25   28.94
   3  -7  -6  329.25   27.44
   3   7  -6  407.40   34.23
  -3   7   7    4.91    2.72
  -3   7   7   -0.31    2.80
   3  -7  -7    0.33    1.99
   3  -7  -7    2.01    2.11
   3   7  -7    3.16    3.61
  -3   7   8   16.77    4.57
  -3   7   8   20.26    5.21
   3  -7  -8   31.35    5.45
   3  -7  -8   22.81    4.22
   3   7  -8   25.29    7.38
  -3   7   9    5.65    3.07
  -3   7   9   10.43    3.81
   3  -7  -9    6.79    3.12
   3  -7  -9   11.07    2.97
   3   7  -9    8.48    5.00
  -3   7  10  457.68   33.00
  -3   7  10  382.39   32.69
   3  -7 -10  446.35   31.88
   3  -7 -10  396.26   29.63
   3   7 -10  458.80   37.79
  -3   7  11   62.91    8.51
  -3   7  11   52.53    8.45
   3  -7 -11   53.41    7.60
   3  -7 -11   56.27    6.47
   3   7 -11   51.48   10.36
  -3   7  12   41.10    6.81
  -3   7  12   31.58    6.49
   3  -7 -12   32.67    6.08
   3  -7 -12   30.55    4.64
   3   7 -12   47.75    9.39
  -3   7  13   34.67    6.75
  -3   7  13   47.00    7.97
   3  -7 -13   47.08    7.20
   3  -7 -13   46.01    5.61
   3   7 -13   40.82    9.09
  -3   7  14   14.14    4.40
  -3   7  14    8.62    3.98
   3  -7 -14   12.21    4.06
   3  -7 -14    7.50    2.39
   3   7 -14   10.31    5.51
  -3   7  15   16.40    4.80
  -3   7  15   18.20    5.15
   3  -7 -15   12.72    4.23
   3  -7 -15    8.96    2.55
  -3   7  16   49.51    8.40
  -3   7  16   63.51    9.89
   3  -7 -16   43.20    7.66
   3  -7 -16   60.20    6.88
  -3   7  17   30.30    6.89
  -3   7  17   26.80    6.73
   3  -7 -17   25.49    5.60
   3  -7 -17   21.56    4.11
  -3   7  18    4.79    3.39
   3  -7 -18   -0.41    2.45
   3   7 -18   -1.89    4.22
  -3   7  19   12.42    4.85
   3   7 -19   10.84    5.59
  -3   7  20   50.80    9.63
   3   7 -20   64.79   12.17
  -3   7  21   28.42    7.23
   3   7 -21   23.81    7.97
  -3   7  22   17.30    6.72
   3   7 -22   50.09   10.63
  -3   7  23    8.08    5.33
   3   7 -23   13.06    6.53
   3   7 -24    9.74    5.86
   3   7 -25    5.04    5.12
   3   7 -26   36.50    9.47
   3   7 -27   12.37    7.17
   3   7 -28   -2.24    5.20
   3   7 -29    1.16    5.48
   3   7 -30   15.37    7.22
   3   7 -31   14.27    6.96
   3   7 -32   14.94    7.15
   3   7 -33   11.54    6.43
   3   7 -34    3.10    5.31
   3   7 -35    1.55    4.89
   3   7 -36    3.65    5.35
   3   7 -37   -0.40    3.83
   3   7 -38    3.21    5.39
   3   7 -39    0.34    4.58
  -3   8   1    3.77    3.20
   3  -8  -1   -0.30    2.37
   3  -8  -1    2.85    3.02
   3   8  -1    0.80    4.01
  -3  -8   1   -0.17    3.96
  -3   8   2  295.93   26.64
   3  -8  -2  326.52   25.92
   3  -8  -2  313.57   26.95
   3   8  -2  347.59   31.20
  -3  -8   2  293.43   31.09
  -3   8   3    6.47    3.88
   3  -8  -3    6.44    3.11
   3  -8  -3    9.10    3.77
   3   8  -3    4.32    4.63
  -3  -8   3   -1.61    4.68
  -3   8   4  230.46   22.63
   3  -8  -4  275.44   22.46
   3  -8  -4  266.63   23.02
   3   8  -4  293.82   27.70
  -3  -8   4  258.54   28.03
  -3   8   5    0.23    2.49
   3  -8  -5    0.85    2.45
   3  -8  -5   -0.50    1.75
   3   8  -5   -1.48    3.86
  -3  -8   5   -0.57    3.87
  -3   8   6   22.55    5.64
   3  -8  -6   23.51    5.18
   3  -8  -6   24.52    5.32
   3   8  -6   43.75    9.46
  -3   8   7   -0.02    2.61
  -3   8   7    1.68    2.92
   3  -8  -7    0.18    2.45
   3  -8  -7    3.48    2.38
   3   8  -7   -0.71    2.93
  -3   8   8  541.32   41.11
  -3   8   8  518.58   41.86
   3  -8  -8  529.76   39.78
   3  -8  -8  541.62   39.29
   3   8  -8  617.14   46.99
  -3   8   9    4.27    3.10
  -3   8   9   15.16    5.23
   3  -8  -9   20.12    5.02
   3  -8  -9   17.54    4.05
   3   8  -9   14.85    6.91
  -3   8  10   13.59    4.54
  -3   8  10   21.98    5.95
   3  -8 -10   10.58    3.89
   3  -8 -10   17.15    3.87
   3   8 -10   12.71    5.57
  -3   8  11    1.26    2.21
  -3   8  11   -0.73    2.78
   3  -8 -11   -0.55    2.56
   3  -8 -11    0.94    1.74
  -3   8  12   61.49    9.44
  -3   8  12   62.93   10.21
   3  -8 -12   60.45    8.67
   3  -8 -12   66.50    7.90
  -3   8  13    1.73    2.73
  -3   8  13    0.65    2.90
   3  -8 -13    2.88    2.91
   3  -8 -13    6.20    2.50
  -3   8  14   54.74    8.84
  -3   8  14   43.75    8.64
   3  -8 -14   55.24    8.51
   3  -8 -14   57.82    7.17
  -3   8  15    0.15    2.97
  -3   8  15   -0.60    2.98
   3  -8 -15    0.62    2.41
   3  -8 -15    1.44    1.83
   3   8 -15   -0.00    3.04
  -3   8  16   -1.25    3.05
   3  -8 -16    1.41    3.01
   3   8 -16   -0.15    2.86
  -3   8  17    3.86    3.37
   3   8 -17    4.35    4.91
  -3   8  18  131.26   15.49
   3   8 -18  110.19   17.24
  -3   8  19    1.19    3.76
   3   8 -19   -2.49    4.96
  -3   8  20   38.39    8.47
   3   8 -20   55.21   11.44
  -3   8  21    0.87    3.86
   3   8 -21    2.36    4.48
   3   8 -22   19.37    7.51
   3   8 -23    3.15    4.90
   3   8 -24  109.87   17.28
   3   8 -25   -0.39    4.46
   3   8 -26   -0.66    4.18
   3   8 -27   -1.94    4.80
   3   8 -28   26.29    9.45
   3   8 -30    6.57    5.91
   3   8 -31    4.27    6.11
   3   8 -32   -0.19    3.90
   3   8 -33   -1.20    4.19
   3   8 -34   17.18    8.54
   3   8 -35   10.81    6.60
   3   8 -36   -0.73    4.60
   3   8 -37   -0.54    3.97
   3   8 -38   -1.94    5.18
  -3   9   1    2.43    3.03
   3  -9  -1   -0.29    2.70
   3  -9  -1    2.07    3.07
   3   9  -1   -1.08    4.25
  -3  -9   1    4.71    4.92
  -3   9   2   45.51    8.49
   3  -9  -2   47.27    7.74
   3  -9  -2   42.47    7.98
   3   9  -2   35.96    9.47
  -3  -9   2   34.20    9.93
  -3   9   3    4.99    3.63
   3  -9  -3    5.37    3.22
   3  -9  -3    5.46    3.25
  -3  -9   3   -0.47    4.21
  -3   9   4   96.95   12.89
   3  -9  -4  109.21   12.30
   3  -9  -4   91.34   12.39
  -3  -9   4  105.86   16.77
  -3   9   5   18.91    5.28
   3  -9  -5   14.38    4.38
   3  -9  -5   13.46    4.64
  -3  -9   5    9.50    5.37
  -3   9   6  175.02   17.64
   3  -9  -6  146.62   15.41
   3  -9  -6  145.84   15.76
  -3  -9   6  141.76   20.27
  -3   9   7    1.83    2.98
   3  -9  -7    0.34    2.67
   3  -9  -7   -0.57    3.14
  -3   9   8    9.69    4.23
  -3   9   8    5.28    3.49
   3  -9  -8    1.47    2.89
   3  -9  -8    0.39    2.00
  -3   9   9   19.81    5.92
  -3   9   9   13.66    5.30
   3  -9  -9    6.51    3.60
   3  -9  -9    8.71    3.64
  -3   9  10  196.90   19.44
  -3   9  10  192.17   20.31
   3  -9 -10  177.06   17.65
   3  -9 -10  163.21   16.58
  -3   9  11    5.45    4.05
  -3   9  11   10.97    4.44
   3  -9 -11   12.39    4.41
   3  -9 -11    6.30    2.93
   3   9 -11    6.70    6.16
  -3   9  12   17.45    5.82
   3  -9 -12   25.39    5.72
   3   9 -12   36.35    9.86
  -3   9  13    3.70    3.32
   3  -9 -13    3.15    2.89
   3   9 -13   -2.17    4.50
  -3   9  14    2.82    3.66
   3   9 -14    3.25    5.47
  -3   9  15    0.72    3.07
   3   9 -15    0.53    4.34
  -3   9  16  121.47   14.98
   3   9 -16  108.91   17.03
  -3   9  17   -0.26    2.30
   3   9 -17    0.87    2.84
  -3   9  18    0.85    3.45
   3   9 -18    0.77    4.39
  -3   9  19    1.06    3.84
   3   9 -19   10.18    5.75
   3   9 -20   42.41   10.44
   3   9 -21    1.59    4.13
   3   9 -22   32.78    9.30
   3   9 -23    4.39    4.53
   3   9 -24   10.78    6.60
   3   9 -25    1.74    5.65
   3   9 -26   42.23   10.77
   3   9 -27   -0.13    4.36
   3   9 -28   -1.96    4.83
   3   9 -29   -1.49    4.40
   3   9 -30   11.29    7.19
   3   9 -31    1.48    4.44
   3   9 -32   22.82    8.66
   3   9 -33    0.97    4.88
   3   9 -34    1.66    4.53
   3   9 -35   -1.59    4.98
   3   9 -36   10.04    6.55
  -3  10   1   -0.01    2.65
   3 -10  -1    1.06    2.49
  -3 -10   1    4.27    4.87
  -3  10   2  104.02   13.67
   3 -10  -2   89.36   11.74
  -3 -10   2   78.35   15.25
  -3  10   3    7.80    4.20
   3 -10  -3   12.18    4.62
  -3 -10   3    8.31    6.14
  -3  10   4   17.03    5.69
   3 -10  -4   38.78    7.19
   3  10  -4    7.67    5.18
  -3 -10   4   32.78    9.22
  -3  10   5    0.54    3.27
   3 -10  -5    5.11    3.10
   3  10  -5   -0.32    2.82
  -3 -10   5   -0.40    3.90
  -3  10   6   -0.77    3.44
   3 -10  -6    1.79    2.90
   3  10  -6   -1.35    4.33
  -3 -10   6    4.80    5.27
  -3  10   7   17.04    5.95
   3 -10  -7   27.66    6.05
   3  10  -7   27.60    8.22
  -3 -10   7   24.99    8.74
  -3  10   8   73.22   11.67
   3 -10  -8   84.03   11.15
   3  10  -8   64.45   13.24
  -3  10   9   -1.03    3.18
   3 -10  -9    2.36    2.98
   3  10  -9    1.42    4.38
  -3  10  10   50.16    9.94
   3 -10 -10   74.52   10.28
   3  10 -10   61.04   12.43
  -3  10  11   -1.07    3.74
   3 -10 -11    2.21    2.99
   3  10 -11   -2.21    5.04
  -3  10  12  180.92   20.07
   3  10 -12  187.73   23.45
  -3  10  13    4.55    4.28
   3  10 -13    1.42    4.43
  -3  10  14   41.88    8.99
   3  10 -14   53.74   12.25
  -3  10  15   -0.72    3.07
   3  10 -15   -1.74    5.48
  -3  10  16   17.79    5.97
   3  10 -16   26.78    9.23
  -3  10  17    3.18    3.30
   3  10 -17   -0.14    4.05
   3  10 -18   36.36   10.59
   3  10 -19    2.70    5.17
   3  10 -20   14.55    6.58
   3  10 -21    0.57    3.88
   3  10 -22   31.93    9.45
   3  10 -23   -0.28    3.81
   3  10 -24   22.26    8.60
   3  10 -25   -0.95    4.29
   3  10 -26    1.60    5.26
   3  10 -27   -0.82    4.44
   3  10 -28   30.55    9.53
   3  10 -29    4.40    6.93
   3  10 -30    1.51    4.41
   3  10 -31    1.75    5.10
   3  10 -32   14.10    7.07
   3  10 -33   -0.93    4.27
   3  10 -34   13.27    7.11
  -3  11   1    1.53    3.66
   3  11  -1    1.17    4.05
  -3 -11   1    4.05    4.72
  -3  11   2   30.70    8.16
   3  11  -2   41.36   10.72
  -3 -11   2   16.28    7.70
  -3  11   3    9.88    4.92
   3  11  -3    7.50    5.62
  -3 -11   3   15.45    7.45
  -3  11   4   20.54    6.79
   3  11  -4   22.66    9.08
  -3 -11   4   25.24    9.38
  -3  11   5    3.41    4.48
   3  11  -5    6.88    5.89
  -3 -11   5    7.87    5.12
  -3  11   6   47.01   10.00
   3 -11  -6   74.27   10.43
   3  11  -6   44.47   11.69
  -3 -11   6   50.81   12.76
  -3  11   7    0.45    3.05
   3 -11  -7    3.90    3.73
   3  11  -7    0.17    3.66
  -3 -11   7   -0.26    2.66
  -3  11   8    3.94    3.61
   3 -11  -8   -0.56    2.11
   3  11  -8   -0.08    3.21
  -3 -11   8    1.30    6.07
  -3  11   9   25.22    7.37
   3  11  -9    6.43    5.68
  -3  11  10   39.11    9.17
   3  11 -10   33.21   10.16
  -3  11  11    2.53    3.75
   3  11 -11   13.57    6.21
  -3  11  12   24.46    7.22
   3  11 -12    8.95    4.93
  -3  11  13    6.52    4.38
   3  11 -13   10.20    7.08
  -3  11  14   25.45    7.42
   3  11 -14   30.34    9.37
   3  11 -15   -0.04    4.41
   3  11 -16   34.13   10.05
   3  11 -17    0.77    4.56
   3  11 -18    2.57    5.74
   3  11 -19    3.77    5.36
   3  11 -20   23.99    9.28
   3  11 -21    0.68    4.87
   3  11 -22   11.72    7.34
   3  11 -23   -1.24    4.35
   3  11 -24   -0.68    4.11
   3  11 -25   -1.55    3.94
   3  11 -26   13.73    6.89
   3  11 -27    4.52    6.00
   3  11 -28   -0.84    4.45
   3  11 -29   -0.96    4.83
   3  11 -30   16.23    7.38
   3  11 -31   -0.91    3.63
   3  11 -32    4.09    4.84
   3  12  -1    9.16    5.85
  -3  12   2   76.83   13.16
   3  12  -2   80.73   15.22
  -3 -12   2   97.39   17.90
  -3  12   3    9.77    5.64
   3  12  -3   13.45    7.31
  -3 -12   3   27.57    9.83
  -3  12   4   11.21    5.84
   3  12  -4    9.66    7.49
  -3 -12   4   38.77   11.64
  -3  12   5   -1.25    3.58
   3  12  -5    1.44    5.24
  -3 -12   5   -1.00    4.77
  -3  12   6    3.00    4.37
   3  12  -6   -2.74    5.60
  -3 -12   6   -0.43    4.69
  -3  12   7   -1.60    4.45
   3  12  -7   12.16    7.29
  -3 -12   7   -1.04    4.69
  -3  12   8  155.06   19.35
   3  12  -8  164.52   22.76
  -3 -12   8  135.44   22.36
  -3  12   9   -1.61    4.37
   3  12  -9   -1.89    5.07
  -3 -12   9    3.77    5.18
  -3  12  10   11.84    5.87
   3  12 -10    5.69    5.65
  -3  12  11   18.03    6.85
   3  12 -11    3.51    5.37
  -3  12  12   23.66    7.54
   3  12 -12   19.68    9.26
   3  12 -13   19.90    8.60
   3  12 -14   46.12   12.27
   3  12 -15    0.55    6.39
   3  12 -16    4.39    5.20
   3  12 -17   11.98    6.22
   3  12 -18   30.01    9.91
   3  12 -19    1.61    5.31
   3  12 -20   30.31    9.43
   3  12 -21   -1.07    3.95
   3  12 -22   10.56    7.35
   3  12 -23    3.85    5.21
   3  12 -24   10.58    7.81
   3  12 -25   -1.91    4.94
   3  12 -26   -3.78    6.81
   3  12 -27   -0.52    4.57
   3  12 -28   14.41    8.49
   3  12 -29   -1.39    5.02
   3  12 -30   12.90    7.08
  -3  13   1    8.36    5.12
   3  13  -1    9.83    7.52
   3  13  -2   13.95    6.97
   3  13  -3   11.00    5.81
   3  13  -4   16.06    7.72
   3  13  -5   12.55    6.64
   3  13  -6   24.19    8.45
   3  13  -7    5.58    5.99
   3  13  -8    0.85    4.50
   3  13  -9    3.11    4.78
   3  13 -10   22.16    9.05
   3  13 -11   16.22    8.27
   3  13 -12   25.83    9.39
   3  13 -13   -1.57    4.91
   3  13 -14    2.66    4.49
   3  13 -15   14.49    7.97
   3  13 -16   16.51    7.57
   3  13 -17    0.89    4.38
   3  13 -18   -0.01    4.15
   3  13 -19   -2.79    6.29
   3  13 -20   14.06    7.69
   3  13 -21    7.24    5.65
   3  13 -22    8.49    6.78
   3  13 -23    0.95    4.70
   3  13 -24   -2.00    5.14
   3  13 -25    2.21    4.65
   3  13 -26   -1.29    5.07
   3  13 -27   -1.82    5.80
   3  13 -28   -0.65    3.67
  -3  14   1   15.38    6.98
   3  14  -1   10.71    6.49
  -3  14   2   14.51    6.77
   3  14  -2   22.24    8.56
  -3  14   3   18.85    7.89
   3  14  -3   25.70   10.10
  -3  14   4    5.68    5.28
   3  14  -4    3.15    6.21
  -3  14   5    3.52    4.54
   3  14  -5   -1.68    4.52
  -3  14   6    0.79    4.59
   3  14  -6    5.52    4.42
  -3  14   7    5.20    6.17
   3  14  -7   12.33    6.92
   3  14  -8   24.03    8.83
   3  14  -9    1.88    5.29
   3  14 -10    5.43    8.39
   3  14 -11   -1.31    5.51
   3  14 -12   11.76    7.57
   3  14 -13    9.86    8.37
   3  14 -14   13.22    6.74
   3  14 -15   -0.32    4.31
   3  14 -16    4.95    6.33
   3  14 -17   -2.03    5.53
   3  14 -18   11.36    7.78
   3  14 -19    4.34    5.50
   3  14 -20    0.69    4.99
   3  14 -21   -0.91    4.92
   3  14 -22    6.42    7.33
   3  14 -23   -5.46    7.22
   3  14 -24   -0.37    4.29
   3  14 -25    2.07    5.79
  -3  15   1    8.81    6.28
   3  15  -1   14.00    7.19
  -3  15   2   -0.01    4.41
   3  15  -2   11.38    6.42
  -3  15   3   -1.12    4.34
   3  15  -3   -2.17    6.18
  -3  15   4    2.64    5.22
   3  15  -4    4.41    5.00
  -3  15   5   11.37    6.34
   3  15  -5    6.70    6.57
   3  15  -6    3.85    6.08
   3  15  -7    6.20    5.57
   3  15  -8   -0.55    5.73
   3  15  -9    6.46    5.86
   3  15 -10   -1.13    5.47
   3  15 -11   34.80   11.00
   3  15 -12    1.81    4.02
   3  15 -13   -1.10    5.11
   3  15 -14    1.34    5.38
   3  15 -15    6.00    6.55
   3  15 -16    6.52    6.57
   3  15 -17   -3.05    5.29
   3  15 -18   -2.21    5.61
   3  15 -19    1.50    5.72
   3  15 -20    1.35    5.16
   3  15 -21    1.07    4.96
  -3  16   1    4.40    4.32
   3  16  -1   -0.90    5.51
  -3  16   2    2.24    4.29
   3  16  -2   -0.45    5.89
   3  16  -3   19.61    8.16
   3  16  -4    2.40    5.09
   3  16  -5   -0.72    3.70
   3  16  -6    2.06    4.19
   3  16  -7   13.40    7.10
   3  16  -8    1.24    5.16
   3  16  -9   -0.00    5.64
   3  16 -10    1.13    6.48
   3  16 -11    1.51    5.91
   3  16 -12   -0.98    6.38
   3  16 -13    1.03    4.51
   3  16 -14    2.04    4.53
   3  16 -15   -0.53    5.21
   3  16 -16   -2.92    6.75
   3  16 -17    4.69    6.18
   3  17  -1   19.06    8.64
   3  17  -2    0.41    4.26
   3  17  -3   -0.84    6.46
   3  17  -4    5.55    6.81
   3  17  -5    4.56    5.57
   3  17  -6    7.37    7.16
   3  17  -7    6.57    6.16
   3  17  -8    0.54    5.39
   3  17  -9   -2.40    6.39
   3  17 -10    4.15    5.27
   3  17 -11    6.63    6.09
   3  17 -12    4.09    5.43
   3  18  -1    2.02    5.38
   3  18  -2    2.19    6.32
   3  18  -3    3.66    6.39
   3  18  -4   -2.29    6.54
   3  18  -5   -0.01    3.96
  -2   0   1    0.48    1.23
  -2   0   1   -0.49    1.31
   2   0  -1   -0.01    1.23
   2   0  -1   -0.05    1.14
  -2   0   2  533.57   34.70
   2   0  -2  536.43   34.81
  -2   0   3    0.44    1.08
   2   0  -3    0.62    1.28
  -2   0   4    1.70    1.22
   2   0  -4    2.39    1.50
  -2   0   5   -0.57    1.21
   2   0  -5   -0.61    1.26
  -2   0   6 2837.43  172.14
   2   0  -6 2694.63  172.09
  -2   0   7   -0.10    1.20
   2   0  -7   -0.62    1.44
  -2   0   8  174.71   13.60
   2   0  -8  185.25   14.02
   2   0  -9    0.19    1.39
   2   0  -9    0.57    2.43
   2   0 -10   21.01    3.89
   2   0 -10   33.96    6.03
   2   0 -11   -0.03    1.63
   2   0 -11   -0.52    2.43
   2   0 -12  527.21   37.69
   2   0 -12  565.50   41.11
   2   0 -13    3.11    2.63
   2   0 -13   -0.68    2.98
   2   0 -14  804.65   54.82
   2   0 -14  796.64   57.84
  -2   0  15   -0.40    2.26
   2   0 -15   -0.46    2.12
   2   0 -15   -0.88    3.10
  -2   0  16   49.29    8.19
   2   0 -16   31.44    6.12
   2   0 -16   36.13    7.97
  -2   0  17   -0.80    3.60
   2   0 -17    0.93    2.12
   2   0 -17   -0.74    3.51
  -2   0  18  197.16   19.96
   2   0 -18  202.61   18.25
   2   0 -18  169.65   19.79
  -2   0  19    1.76    2.39
   2   0 -19   -0.61    2.44
   2   0 -19   -0.48    2.85
  -2   0  20    2.55    2.75
   2   0 -20    1.71    2.44
   2   0 -20    4.12    4.23
  -2   0  21   -0.21    2.55
   2   0 -21   -0.19    2.21
   2   0 -21   -0.16    2.85
  -2   0  22  265.12   28.04
   2   0 -22  323.52   27.09
   2   0 -22  321.24   29.83
  -2   0  23   -0.70    2.81
   2   0 -23   -0.06    2.56
   2   0 -24   60.63   10.29
   2   0 -25   -0.18    1.84
   2   0 -26    8.84    4.62
   2   0 -29    2.56    3.43
   2   0 -30   11.50    5.18
   2   0 -31    5.07    4.16
   2   0 -32   20.71    6.93
   2   0 -33    0.77    3.15
   2   0 -34   25.57    7.44
   2   0 -35   -1.71    4.04
   2   0 -36   -0.05    3.84
   2   0 -37   -0.82    3.80
   2   0 -38   31.66    8.96
  -2   1   1   56.64    4.93
  -2   1   1   59.40    4.84
   2  -1  -1   56.51    5.09
   2  -1  -1   57.13    4.45
   2   1  -1   53.86    6.13
   2   1  -1   60.72    6.30
  -2  -1   1   49.21    5.87
  -2  -1   1   63.42    6.55
  -2   1   2   28.97    2.54
   2  -1  -2   23.71    2.51
   2   1  -2   30.53    4.26
  -2  -1   2   26.14    3.84
   2   1  -3  856.23   58.14
  -2  -1   3  940.66   58.27
   2   1  -4 9714.62  609.04
  -2  -1   4 9999.00  608.63
   2  -1  -5   61.92    4.88
   2  -1  -5   72.42    5.69
   2   1  -5   66.19    6.78
  -2  -1   5   61.68    6.51
   2  -1  -6    1.69    1.02
   2  -1  -6    4.51    1.90
   2   1  -6    4.97    2.35
  -2  -1   6    2.10    1.93
   2  -1  -7    3.15    1.25
   2  -1  -7   -0.27    2.05
   2   1  -7    4.26    2.11
  -2  -1   7    3.53    2.05
  -2   1   8  265.39   19.48
   2  -1  -8  224.73   17.06
   2  -1  -8  232.44   18.25
   2   1  -8  245.12   18.76
  -2  -1   8  267.01   18.69
  -2   1   9  335.31   28.44
  -2   1   9  389.43   27.66
   2  -1  -9  406.01   28.35
   2   1  -9  411.18   28.51
  -2  -1   9  408.88   27.94
  -2   1  10 1632.30  107.54
  -2   1  10 1511.48  104.86
   2  -1 -10 1694.49  105.95
   2   1 -10 1668.17  105.70
  -2  -1  10 1706.78  105.35
  -2   1  11   25.81    5.75
  -2   1  11   46.37    6.14
   2  -1 -11   32.99    5.88
   2   1 -11   40.19    5.97
  -2  -1  11   36.50    5.32
  -2   1  12    7.88    3.92
  -2   1  12    4.67    2.83
   2  -1 -12    4.23    3.35
   2   1 -12    7.83    3.15
   2   1 -12    5.21    4.48
  -2  -1  12    7.65    2.80
  -2   1  13    1.65    3.43
   2  -1 -13   15.16    4.35
   2   1 -13    5.45    3.12
   2   1 -13    8.41    4.44
  -2   1  14  292.71   26.74
   2  -1 -14  271.42   24.77
   2   1 -14  298.48   24.30
   2   1 -14  322.48   28.19
  -2  -1  14  337.93   26.91
  -2   1  15    8.56    4.57
   2  -1 -15    4.14    3.77
   2   1 -15    4.77    3.12
   2   1 -15    0.40    4.83
  -2  -1  15   -0.99    3.04
  -2   1  16  368.69   31.65
   2  -1 -16  359.73   29.32
   2   1 -16  307.73   27.19
   2   1 -16  340.79   31.20
  -2  -1  16  376.34   30.36
  -2   1  17    3.03    4.04
   2  -1 -17    4.00    3.66
   2   1 -17    6.42    3.28
   2   1 -17   -1.24    3.97
  -2  -1  17    3.00    3.18
  -2   1  18   22.37    7.39
   2  -1 -18   15.66    5.26
   2   1 -18   19.50    5.19
   2   1 -18    6.77    5.08
  -2  -1  18   13.69    5.46
  -2   1  19    2.63    4.02
  -2   1  19    7.02    4.30
   2  -1 -19    8.07    4.52
   2   1 -19    9.54    3.88
   2   1 -19    4.07    4.31
  -2  -1  19   10.44    4.96
  -2   1  20  311.54   30.95
  -2   1  20  285.66   27.47
   2  -1 -20  315.40   28.25
   2   1 -20  291.08   26.30
   2   1 -20  336.39   30.86
  -2  -1  20  302.34   28.72
  -2   1  21   -1.13    4.45
  -2   1  21   -0.03    2.40
   2  -1 -21   -0.52    2.78
   2   1 -21   -0.19    1.96
   2   1 -21   -0.58    3.51
  -2  -1  21   -1.27    3.55
  -2   1  22   17.45    7.59
  -2   1  22   12.76    5.20
   2  -1 -22   15.16    6.17
   2   1 -22   14.18    4.91
  -2  -1  22   36.08    8.16
  -2   1  23    4.74    5.23
  -2   1  23    4.41    4.42
   2  -1 -23    5.94    4.19
   2  -1 -23    4.51    4.30
   2   1 -23    9.96    4.76
  -2  -1  23    9.84    4.99
  -2   1  24  115.68   18.37
   2  -1 -24  101.48   12.97
   2   1 -24   87.56   12.77
  -2   1  25   -0.83    4.39
   2  -1 -25    1.75    3.23
   2   1 -25    3.01    3.76
  -2   1  26  256.35   29.62
   2  -1 -26  209.30   22.18
   2  -1 -27    7.12    4.05
   2   1 -28   -0.63    3.69
   2   1 -29   -0.85    3.42
   2  -1 -30   77.03   12.23
   2   1 -30   77.02   12.61
   2  -1 -31    0.30    3.10
   2   1 -31   -0.10    3.47
   2  -1 -32   15.85    6.40
   2   1 -32    7.35    4.66
   2  -1 -33    5.38    4.18
   2   1 -33   -0.90    3.58
   2  -1 -34    6.52    5.12
   2   1 -34   -1.76    4.03
   2  -1 -35    3.14    4.11
   2   1 -35    3.59    3.15
   2  -1 -36   40.10    9.48
   2   1 -36   43.50   10.61
   2   1 -37    5.96    5.07
   2   1 -38   -2.07    5.36
   2   1 -39   -2.86    5.78
  -2   2   1  109.05    8.93
  -2   2   1  127.76   10.28
  -2   2   1  133.49    9.40
   2  -2  -1  146.98    9.31
   2  -2  -1  112.27    8.78
   2   2  -1  125.77   11.57
   2   2  -1  121.25   11.55
  -2  -2   1  123.98   11.31
  -2  -2   1  115.44   11.58
  -2   2   2 2424.91  154.55
  -2   2   2 2566.95  154.71
   2  -2  -2 2480.07  154.85
   2   2  -2 2520.17  158.06
  -2  -2   2 2550.51  157.84
  -2  -2   2 2516.39  161.25
  -2   2   3 1435.33   90.89
  -2   2   3 1550.89   90.48
  -2   2   3 1425.23   90.34
   2  -2  -3 1440.81   90.82
   2   2  -3 1431.74   94.41
  -2  -2   3 1498.00   94.35
   2  -2  -4   -0.13    0.63
   2   2  -4    0.53    2.04
  -2  -2   4    2.10    2.05
  -2   2   5  860.53   50.90
  -2   2   5  781.09   50.25
   2  -2  -5  810.85   50.77
   2   2  -5  798.34   54.27
  -2  -2   5  813.55   53.90
  -2   2   6  594.36   36.56
  -2   2   6  558.44   35.97
   2  -2  -6  530.95   36.17
   2   2  -6  561.77   39.34
  -2  -2   6  621.52   39.37
  -2   2   7    0.58    1.47
  -2   2   7    0.27    1.17
   2  -2  -7    0.66    1.21
   2   2  -7    2.74    1.98
  -2  -2   7    0.83    1.95
  -2   2   8  554.95   38.95
  -2   2   8  626.58   38.60
   2  -2  -8  631.27   38.80
   2   2  -8  542.45   40.57
  -2  -2   8  521.77   39.97
  -2   2   9   71.70    7.83
  -2   2   9   60.21    6.75
   2  -2  -9   78.86    7.49
   2   2  -9   64.06    8.28
  -2  -2   9   92.78    8.98
  -2   2  10    6.59    3.00
  -2   2  10    5.75    2.11
   2  -2 -10    3.49    2.13
   2   2 -10    6.86    3.15
  -2  -2  10    5.54    2.54
  -2   2  11  191.32   17.73
  -2   2  11  194.11   16.74
   2  -2 -11  222.12   17.43
   2   2 -11  200.75   18.20
  -2  -2  11  251.56   18.48
  -2   2  12  354.04   27.11
  -2   2  12  331.02   25.45
   2  -2 -12  311.79   25.35
   2   2 -12  334.01   26.74
  -2  -2  12  359.13   26.22
  -2   2  13  123.89   14.00
  -2   2  13  137.38   13.25
   2  -2 -13  132.18   13.18
   2   2 -13  154.76   14.65
  -2  -2  13  132.45   13.12
  -2   2  14  227.21   21.21
  -2   2  14  233.94   19.77
   2  -2 -14  230.49   19.81
   2   2 -14  236.16   20.52
  -2  -2  14  206.59   18.96
  -2   2  15    0.92    3.28
  -2   2  15    3.06    2.18
   2  -2 -15   -0.37    2.38
   2   2 -15   -0.81    2.73
   2   2 -15    0.58    3.76
  -2  -2  15    0.92    2.17
  -2   2  16   -0.12    3.45
   2  -2 -16    2.92    2.54
   2   2 -16    3.39    2.99
   2   2 -16    2.60    3.71
  -2  -2  16   -0.06    3.18
  -2   2  17   48.03    9.20
   2  -2 -17   21.39    5.91
   2   2 -17   28.10    6.31
   2   2 -17   17.44    6.95
  -2  -2  17   36.99    7.99
  -2   2  18  127.01   16.63
   2  -2 -18  116.90   14.30
   2   2 -18  140.34   15.19
   2   2 -18  145.87   18.31
  -2  -2  18  126.44   16.06
  -2   2  19   63.14   12.19
   2  -2 -19   74.98   10.89
   2   2 -19   97.80   12.01
   2   2 -19   93.42   14.60
  -2  -2  19   58.25   10.88
  -2   2  20   12.90    6.21
   2  -2 -20   10.13    4.40
   2   2 -20   13.26    4.86
   2   2 -20    3.27    4.37
  -2  -2  20    4.78    4.32
  -2   2  21   20.27    7.36
  -2   2  21   33.60    7.66
   2  -2 -21   19.15    5.91
   2   2 -21   31.45    7.25
  -2  -2  21   25.02    7.80
  -2   2  22  127.75   18.34
  -2   2  22  135.20   16.66
   2  -2 -22  137.74   16.20
   2   2 -22  103.66   14.52
  -2  -2  22  138.03   18.04
  -2   2  23   56.94   12.20
   2  -2 -23   14.25    6.12
   2   2 -23   26.08    7.08
  -2  -2  23   37.79    9.31
  -2   2  24  151.70   21.28
   2   2 -24  148.12   17.67
  -2   2  25   -0.38    5.20
  -2   2  26   39.14   11.57
  -2   2  27    2.67    6.67
   2   2 -27   12.93    5.70
   2   2 -28   71.34   12.09
   2   2 -29   -0.89    3.55
  -2   2  30   -3.70    6.98
   2   2 -30   -1.59    3.60
  -2   2  31    4.29    6.12
   2  -2 -31    2.70    3.34
   2   2 -31    0.48    3.34
  -2   2  32    9.09    8.50
   2  -2 -32   17.84    6.74
   2   2 -32   22.53    7.38
  -2   2  33    0.07    5.78
   2  -2 -33   11.24    5.25
   2   2 -33   12.11    5.50
   2  -2 -34   27.79    7.81
   2   2 -34   20.17    7.71
   2  -2 -35   -0.51    4.04
   2   2 -35    1.39    4.19
   2   2 -36    1.25    4.68
   2   2 -38    4.64    4.96
   2   2 -39    0.78    3.32
   2   2 -40    3.26    4.61
   2   2 -41    2.81    5.08
  -2   3   1  230.13   16.97
   2  -3  -1  245.48   16.91
   2  -3  -1  243.84   16.88
   2   3  -1  236.01   19.72
  -2  -3   1  201.38   18.67
  -2  -3   1  243.49   20.39
  -2   3   2  379.02   26.97
   2  -3  -2  368.92   26.68
   2  -3  -2  413.09   26.87
   2  -3  -2  436.57   26.74
   2   3  -2  400.62   30.13
  -2  -3   2  432.29   30.08
  -2  -3   2  393.64   30.77
  -2   3   3   27.53    3.54
  -2   3   3   31.38    3.66
   2  -3  -3   34.05    3.53
   2  -3  -3   23.10    2.83
   2  -3  -3   28.16    2.88
   2   3  -3   26.15    5.11
  -2  -3   3   23.53    5.13
  -2   3   4 1873.59  119.40
  -2   3   4 2030.01  119.82
   2  -3  -4 1806.94  119.17
   2  -3  -4 1893.08  118.14
   2  -3  -4 1983.51  118.37
   2   3  -4 1848.71  122.96
  -2  -3   4 1841.71  122.44
  -2   3   5  208.47   14.74
  -2   3   5  196.12   14.51
   2  -3  -5  206.72   14.47
   2  -3  -5  194.09   12.81
   2  -3  -5  207.83   12.91
   2   3  -5  186.36   17.34
  -2  -3   5  239.34   17.90
  -2   3   6  239.20   18.62
  -2   3   6  258.70   18.78
   2  -3  -6  267.83   18.76
   2  -3  -6  277.30   17.11
   2   3  -6  278.72   22.27
  -2  -3   6  279.01   21.60
  -2   3   7   57.78    5.58
  -2   3   7   48.87    5.28
   2  -3  -7   48.57    5.25
   2  -3  -7   48.83    4.02
   2   3  -7   41.28    6.93
  -2  -3   7   44.35    6.69
  -2   3   8  188.16   14.93
  -2   3   8  219.08   15.33
   2  -3  -8  195.66   14.97
   2  -3  -8  193.61   13.55
   2   3  -8  175.11   17.09
  -2  -3   8  187.76   16.86
  -2   3   9  166.07   13.02
  -2   3   9  146.64   12.58
   2  -3  -9  139.64   12.36
   2  -3  -9  165.34   11.57
   2   3  -9  141.57   14.58
  -2  -3   9  134.44   13.93
  -2   3  10  917.84   60.77
  -2   3  10  870.68   60.24
   2  -3 -10  935.55   60.35
   2  -3 -10  970.37   59.31
   2   3 -10  856.49   62.67
  -2  -3  10  896.17   62.19
  -2   3  11  272.82   21.69
  -2   3  11  276.91   21.35
   2  -3 -11  271.70   21.09
   2  -3 -11  273.72   20.10
   2   3 -11  289.72   23.71
  -2  -3  11  263.05   22.40
  -2   3  12   37.99    6.22
  -2   3  12   28.38    5.23
   2  -3 -12   36.79    5.58
   2  -3 -12   30.82    4.65
   2   3 -12   30.93    6.55
  -2  -3  12   27.78    5.53
  -2   3  13  120.67   12.56
  -2   3  13   96.72   11.10
   2  -3 -13  113.97   11.55
   2  -3 -13  105.13   10.40
   2   3 -13  120.78   13.23
  -2  -3  13  114.86   12.11
  -2   3  14  323.31   27.39
  -2   3  14  325.34   26.41
   2  -3 -14  311.47   25.86
   2  -3 -14  328.09   25.20
   2   3 -14  344.80   28.21
  -2  -3  14  372.44   27.34
  -2   3  15   18.98    5.57
  -2   3  15   16.27    4.65
   2  -3 -15   13.69    4.27
   2  -3 -15   28.96    4.99
   2   3 -15   22.40    5.76
  -2  -3  15   21.23    5.01
  -2   3  16   97.27   12.32
  -2   3  16   65.00    9.81
   2  -3 -16   85.98   10.70
   2  -3 -16   99.73   10.68
   2   3 -16   86.23   11.70
  -2  -3  16   85.86   10.60
  -2   3  17   18.91    5.89
  -2   3  17   15.26    4.78
   2  -3 -17   16.73    4.86
   2  -3 -17   20.84    4.84
   2   3 -17   23.60    6.09
   2   3 -17   20.71    7.63
  -2  -3  17   16.99    4.65
  -2   3  18   17.72    6.28
   2  -3 -18   16.53    4.88
   2  -3 -18   18.35    4.71
   2   3 -18   28.57    6.88
   2   3 -18   25.20    7.85
  -2  -3  18   23.73    7.03
  -2   3  19    7.94    4.85
   2  -3 -19    8.95    3.80
   2  -3 -19    6.24    3.42
   2   3 -19    1.91    3.36
  -2  -3  19    0.37    3.38
  -2   3  20   70.03   12.45
   2  -3 -20   84.67   11.62
   2  -3 -20   81.64   11.07
   2   3 -20   95.82   12.86
  -2  -3  20   74.62   13.00
  -2   3  21   12.11    6.23
   2  -3 -21   27.89    6.65
   2  -3 -21   42.12    7.58
   2   3 -21   26.83    6.99
  -2  -3  21   24.38    7.42
  -2   3  22   27.81    8.02
   2  -3 -22   20.68    6.24
   2   3 -22   11.47    5.31
  -2  -3  22   25.22    7.42
  -2   3  23   -2.14    5.35
   2  -3 -23   -0.77    2.98
   2   3 -23    0.34    2.95
  -2  -3  23   -1.12    3.55
  -2   3  24   83.97   15.65
   2  -3 -24  112.58   14.64
  -2   3  25   71.47   14.28
  -2   3  26  131.18   19.78
   2   3 -26  117.07   16.47
  -2   3  27    3.24    5.36
   2   3 -27    6.14    4.57
   2   3 -28    5.72    4.74
   2   3 -29   11.29    5.96
  -2   3  30   51.69   14.11
   2   3 -30   72.32   12.92
  -2   3  31    6.34    7.11
   2   3 -31    8.31    5.74
  -2   3  32   -2.68    6.68
   2   3 -32    1.98    3.90
  -2   3  33    0.82    6.05
   2   3 -33   -2.07    4.78
  -2   3  34   10.44    9.07
   2   3 -34   11.86    6.12
   2   3 -35   -0.73    3.43
   2   3 -36   23.96    8.24
   2   3 -37   -0.06    4.73
   2   3 -38   -0.63    4.66
   2   3 -39   -0.53    4.92
   2   3 -40   17.03    8.18
   2   3 -41   -1.40    5.01
   2   3 -42    2.10    5.00
  -2   4   1  892.67   57.37
   2  -4  -1  824.30   56.67
   2  -4  -1  947.40   58.47
   2   4  -1  804.27   59.76
  -2  -4   1  878.65   61.35
  -2   4   2  320.90   23.80
   2  -4  -2  329.42   23.47
   2  -4  -2  315.19   23.63
   2   4  -2  359.18   27.28
  -2  -4   2  323.20   26.09
  -2  -4   2  360.80   28.17
  -2   4   3  129.03   11.20
  -2   4   3  119.17   11.27
   2  -4  -3  125.32   10.81
   2  -4  -3  137.67   11.07
   2   4  -3  139.97   13.94
  -2  -4   3  134.73   13.36
  -2   4   4  388.23   28.96
  -2   4   4  422.93   29.61
   2  -4  -4  427.16   28.96
   2  -4  -4  397.79   28.43
   2   4  -4  451.03   32.92
  -2  -4   4  485.35   32.69
  -2   4   5   23.54    3.92
  -2   4   5   24.90    4.02
   2  -4  -5   24.33    3.73
   2  -4  -5   18.54    3.06
   2   4  -5   25.25    5.45
  -2  -4   5   14.64    4.19
  -2   4   6  369.02   25.96
  -2   4   6  367.15   26.07
   2  -4  -6  334.90   25.27
   2  -4  -6  397.04   24.91
   2   4  -6  317.73   28.35
  -2  -4   6  353.23   28.06
  -2   4   7  705.92   44.97
  -2   4   7  688.17   45.09
   2  -4  -7  671.02   44.44
   2  -4  -7  642.79   43.23
   2   4  -7  649.61   48.03
  -2  -4   7  628.52   46.92
  -2   4   8  564.61   37.34
  -2   4   8  597.63   37.89
   2  -4  -8  497.86   36.71
   2  -4  -8  553.39   35.81
   2   4  -8  503.92   40.00
  -2  -4   8  498.57   39.15
  -2   4   9   24.59    4.39
  -2   4   9   21.64    4.22
   2  -4  -9   17.96    3.81
   2  -4  -9   24.88    3.59
   2   4  -9   22.69    5.68
  -2  -4   9   32.95    6.03
  -2   4  10   15.44    3.75
  -2   4  10   11.71    3.46
   2  -4 -10    9.49    2.95
   2  -4 -10   13.03    2.77
   2   4 -10   19.90    5.31
  -2  -4  10   12.21    4.17
  -2   4  11  206.36   17.97
  -2   4  11  207.70   18.21
   2  -4 -11  233.43   18.32
   2  -4 -11  205.74   16.54
   2   4 -11  254.96   21.48
  -2  -4  11  218.66   19.80
  -2   4  12  854.78   59.04
  -2   4  12  875.29   59.35
   2  -4 -12  981.59   59.36
   2  -4 -12  837.96   57.06
   2   4 -12  812.49   61.12
  -2  -4  12  829.61   60.11
  -2   4  13   14.59    4.12
  -2   4  13   10.32    3.89
   2  -4 -13   21.30    4.63
   2  -4 -13   15.24    3.57
   2   4 -13    7.86    4.35
  -2  -4  13   14.01    4.38
  -2   4  14  131.72   13.12
  -2   4  14  106.63   12.07
   2  -4 -14  125.58   12.28
   2  -4 -14   94.13   10.39
   2   4 -14   81.95   12.22
  -2  -4  14  114.82   12.73
  -2   4  15    7.29    3.82
  -2   4  15    8.86    3.64
   2  -4 -15    7.34    3.80
   2  -4 -15    7.05    2.63
   2   4 -15    3.09    4.03
  -2  -4  15    3.80    3.11
  -2   4  16  203.80   20.43
  -2   4  16  241.79   21.17
   2  -4 -16  221.10   19.85
   2  -4 -16  217.40   18.79
   2   4 -16  199.22   21.11
  -2  -4  16  231.33   20.62
  -2   4  17   35.54    7.58
  -2   4  17   34.79    7.21
   2  -4 -17   43.95    7.50
   2  -4 -17   34.91    6.27
   2   4 -17   47.86    8.59
  -2   4  18   50.46    9.07
  -2   4  18   48.10    8.34
   2  -4 -18   35.51    7.10
   2  -4 -18   42.56    7.08
   2   4 -18   42.79    8.76
  -2   4  19  107.02   14.20
  -2   4  19   74.33   12.03
   2  -4 -19   97.39   12.21
   2  -4 -19  108.28   12.18
   2   4 -19   99.08   13.59
  -2   4  20   16.82    6.68
   2  -4 -20   12.58    4.96
   2  -4 -20   10.93    4.01
   2   4 -20   14.55    5.57
  -2  -4  20    6.02    4.57
  -2   4  21   39.51    9.25
   2  -4 -21   43.31    8.27
   2  -4 -21   41.92    7.67
   2   4 -21   38.26    8.69
  -2  -4  21   30.43    9.40
  -2   4  22  125.74   17.06
   2  -4 -22  126.56   14.77
  -2  -4  22   80.90   15.07
  -2   4  23   43.31   10.83
   2  -4 -23   68.32   10.83
  -2   4  24   67.87   13.24
   2  -4 -24   64.19   10.83
  -2   4  25    9.03    6.74
   2   4 -25    9.88    5.29
  -2   4  26   31.86    9.85
   2   4 -26   36.53    9.38
  -2   4  27   82.19   15.63
   2   4 -27   77.30   13.37
   2   4 -28   95.87   15.04
   2   4 -29   38.01    9.43
   2   4 -30   -1.73    4.46
  -2   4  31   11.18    7.36
   2   4 -31    3.95    4.30
  -2   4  32   10.14    7.76
   2   4 -32   13.04    6.64
   2   4 -33    7.80    6.08
   2   4 -34   11.23    6.49
   2   4 -35    4.36    4.43
   2   4 -36   -1.17    4.42
   2   4 -37    6.36    5.77
   2   4 -38    4.96    5.88
   2   4 -39    3.42    4.76
   2   4 -40   -1.73    4.25
   2   4 -41    1.95    5.03
   2   4 -42   -0.34    3.91
   2   4 -43   -0.60    5.19
  -2   5   1    8.74    3.07
   2  -5  -1    5.15    2.53
   2  -5  -1   14.75    3.65
   2   5  -1   18.27    5.09
  -2  -5   1    9.24    3.55
  -2  -5   1   10.20    4.21
  -2   5   2    7.45    3.14
   2  -5  -2    9.70    2.86
   2  -5  -2    8.94    2.85
   2   5  -2    5.87    3.63
  -2  -5   2    5.77    3.96
  -2  -5   2    8.61    4.05
  -2   5   3    1.94    1.99
   2  -5  -3    2.44    2.12
   2  -5  -3    0.77    1.92
   2   5  -3    5.67    3.59
  -2  -5   3   -0.59    2.62
  -2   5   4 1228.54   84.65
  -2   5   4 1272.07   85.76
   2  -5  -4 1269.32   84.33
   2  -5  -4 1393.39   84.90
   2   5  -4 1216.70   87.88
  -2  -5   4 1478.97   88.47
  -2   5   5  398.43   30.58
  -2   5   5  378.91   30.83
   2  -5  -5  418.74   30.36
   2  -5  -5  455.75   30.52
   2   5  -5  457.69   34.61
  -2  -5   5  475.91   33.75
  -2   5   6  648.01   45.32
  -2   5   6  601.16   45.39
   2  -5  -6  676.25   44.98
   2  -5  -6  691.42   44.66
   2   5  -6  627.78   48.53
  -2  -5   6  697.72   48.04
  -2   5   7   68.45    7.94
  -2   5   7   54.59    7.64
   2  -5  -7   67.34    7.54
   2  -5  -7   48.44    6.40
   2   5  -7   65.94    9.98
  -2  -5   7   72.08    9.67
  -2   5   8   55.30    7.38
  -2   5   8   51.82    7.37
   2  -5  -8   57.71    7.07
   2  -5  -8   57.04    6.54
   2   5  -8   54.52    9.21
  -2  -5   8   54.84    8.39
  -2   5   9  130.74   12.89
  -2   5   9  156.33   13.92
   2  -5  -9  144.32   12.89
   2  -5  -9  127.62   11.75
   2   5  -9  125.76   15.00
  -2  -5   9  132.70   14.30
  -2   5  10  965.81   65.00
  -2   5  10  932.58   65.39
   2  -5 -10  979.40   64.80
   2  -5 -10  964.71   63.44
   2   5 -10  928.34   68.14
  -2  -5  10 1026.92   67.66
  -2   5  11   -0.38    2.17
  -2   5  11   -0.83    2.37
   2  -5 -11   -0.61    2.50
   2  -5 -11    0.66    1.89
   2   5 -11    1.74    2.90
  -2  -5  11   -0.15    2.86
  -2   5  12    4.53    2.74
  -2   5  12    8.05    3.45
   2  -5 -12    4.63    2.89
   2  -5 -12    6.39    2.56
   2   5 -12    8.48    3.85
  -2  -5  12   11.42    4.20
  -2   5  13   39.22    6.46
  -2   5  13   43.25    7.21
   2  -5 -13   34.14    6.17
   2  -5 -13   37.31    5.50
   2   5 -13   16.96    5.93
  -2  -5  13   36.43    7.11
  -2   5  14   89.76   11.50
  -2   5  14   97.09   11.99
   2  -5 -14   97.65   11.34
   2  -5 -14   92.90   10.07
   2   5 -14   98.49   13.38
  -2  -5  14  110.89   12.71
  -2   5  15   77.63   10.67
  -2   5  15   76.89   10.78
   2  -5 -15   88.19   10.65
   2  -5 -15   81.92    9.33
   2   5 -15   84.45   12.13
  -2   5  16  141.89   15.65
  -2   5  16  132.14   15.49
   2  -5 -16  144.76   15.12
   2  -5 -16  150.82   14.13
   2   5 -16  149.08   17.28
  -2   5  17    8.66    4.35
  -2   5  17    9.87    4.25
   2  -5 -17   12.08    4.29
   2  -5 -17   18.03    4.31
   2   5 -17   16.05    5.66
  -2   5  18   23.04    6.17
  -2   5  18   20.36    5.91
   2  -5 -18   28.95    6.28
   2  -5 -18   20.48    4.93
   2   5 -18   19.26    6.38
  -2   5  19   80.60   11.72
  -2   5  19   54.24    9.97
   2  -5 -19   56.34    9.16
   2  -5 -19   49.76    8.19
   2   5 -19   63.71   11.10
  -2   5  20  107.73   14.59
  -2   5  20   83.15   12.85
   2  -5 -20  106.62   13.03
   2  -5 -20   87.32   11.30
  -2   5  21   84.44   13.70
   2  -5 -21   89.37   12.36
  -2  -5  21  106.70   16.19
  -2   5  22   17.47    6.84
   2  -5 -22   17.51    5.72
  -2  -5  22   32.87    8.89
  -2   5  23    5.95    5.09
   2  -5 -23    2.66    3.76
   2   5 -23    8.77    4.52
  -2   5  24   45.38   10.73
   2   5 -24   25.95    7.98
  -2   5  25   24.51    8.67
   2   5 -25   40.52    9.73
  -2   5  26   80.47   15.05
   2   5 -26   70.98   13.14
  -2   5  27    0.67    5.06
   2   5 -27    2.96    3.84
   2   5 -28    2.31    4.48
   2   5 -29    6.35    4.58
   2   5 -30   34.45    9.44
   2   5 -31   22.27    8.27
   2   5 -32   -1.46    4.90
   2   5 -33    1.22    4.29
   2   5 -34    4.18    5.33
   2   5 -35   22.58    8.27
   2   5 -36   13.49    7.57
   2   5 -37    2.56    4.97
   2   5 -38   -0.52    3.02
   2   5 -39   -1.13    4.38
   2   5 -40    2.11    4.57
   2   5 -41    2.22    4.87
   2   5 -42   -0.99    3.64
  -2   6   1 1006.56   67.52
   2  -6  -1  978.77   66.36
   2  -6  -1  964.40   67.76
   2   6  -1 1005.13   70.38
  -2  -6   1  964.08   68.93
  -2  -6   1 1042.15   72.20
  -2   6   2  256.13   21.79
   2  -6  -2  268.16   21.31
   2  -6  -2  264.45   22.06
   2   6  -2  276.70   24.86
  -2  -6   2  228.76   22.66
  -2  -6   2  284.87   25.92
  -2   6   3  281.37   25.41
   2  -6  -3  335.34   25.53
   2  -6  -3  360.12   26.64
   2   6  -3  321.89   28.70
  -2  -6   3  362.49   28.57
  -2  -6   3  348.28   30.47
  -2   6   4  124.00   13.78
  -2   6   4  135.56   14.58
   2  -6  -4  151.28   13.97
   2  -6  -4  167.89   14.79
   2   6  -4  155.51   17.08
  -2  -6   4  180.61   17.08
  -2   6   5  642.08   46.41
  -2   6   5  586.97   46.64
   2  -6  -5  677.57   46.04
   2  -6  -5  742.08   46.80
   2   6  -5  609.95   49.16
  -2  -6   5  681.61   48.78
  -2   6   6  109.92   12.23
  -2   6   6  127.33   13.25
   2  -6  -6  106.97   11.61
   2  -6  -6  127.77   12.18
   2   6  -6  138.80   15.60
  -2  -6   6  123.81   13.94
  -2   6   7  432.56   31.13
  -2   6   7  430.90   31.66
   2  -6  -7  376.02   29.62
   2  -6  -7  370.11   29.33
   2   6  -7  376.30   33.40
  -2  -6   7  434.65   32.88
  -2   6   8   79.90   10.23
  -2   6   8   80.79   10.53
   2  -6  -8  106.54   10.68
   2  -6  -8   98.56   10.04
   2   6  -8   95.16   13.03
  -2  -6   8   81.35   11.27
  -2   6   9   66.07    9.33
  -2   6   9   95.29   10.90
   2  -6  -9   89.68    9.77
   2  -6  -9   71.97    8.72
   2   6  -9   71.60   11.40
  -2  -6   9   95.38   11.68
  -2   6  10    4.19    2.97
  -2   6  10    2.36    2.88
   2  -6 -10    6.80    3.01
   2  -6 -10    2.53    2.17
   2   6 -10   -0.09    2.91
  -2  -6  10    7.19    4.07
  -2   6  11  329.50   26.55
  -2   6  11  343.91   27.56
   2  -6 -11  326.04   25.99
   2  -6 -11  323.83   25.09
   2   6 -11  292.79   28.56
  -2  -6  11  333.05   28.12
  -2   6  12  230.87   19.18
  -2   6  12  156.99   17.90
   2  -6 -12  207.85   18.27
   2  -6 -12  196.85   17.02
   2   6 -12  205.96   21.12
  -2   6  13   49.86    8.04
  -2   6  13   48.56    8.50
   2  -6 -13   63.26    8.54
   2  -6 -13   47.52    6.91
   2   6 -13   66.23   10.66
  -2   6  14  160.35   15.58
  -2   6  14  132.66   15.25
   2  -6 -14  135.90   14.46
   2  -6 -14  136.20   13.27
   2   6 -14  112.46   15.59
  -2   6  15    3.00    2.92
  -2   6  15    3.67    2.99
   2  -6 -15    2.70    2.88
   2  -6 -15    6.29    2.66
   2   6 -15    3.44    3.72
  -2   6  16   32.09    7.02
  -2   6  16   29.16    7.18
   2  -6 -16   27.54    6.35
   2  -6 -16   38.48    6.40
   2   6 -16   33.33    8.14
  -2   6  17  112.28   13.89
  -2   6  17  126.96   14.87
   2  -6 -17  113.95   13.41
   2  -6 -17   93.72   11.46
   2   6 -17   91.34   14.09
  -2   6  18   86.56   12.40
  -2   6  18   94.99   12.88
   2  -6 -18   80.17   11.15
   2  -6 -18   63.98    9.60
  -2   6  19   51.16    9.58
  -2   6  19   66.16   11.20
   2  -6 -19   45.99    8.54
  -2   6  20   -0.71    3.55
   2  -6 -20    0.84    2.86
  -2   6  21   36.46    8.72
   2  -6 -21   40.70    8.51
   2   6 -21   32.84    8.83
  -2   6  22   97.01   14.40
   2  -6 -22   83.04   12.15
   2   6 -22   64.65   12.64
  -2   6  23   47.45   10.10
   2  -6 -23   51.61    9.29
   2   6 -23   42.89   10.02
  -2   6  24   22.80    8.21
   2   6 -24   31.64    8.71
  -2   6  25    3.02    4.65
   2   6 -25    1.75    3.94
  -2   6  26   -1.44    5.23
   2   6 -26    3.40    4.42
  -2   6  27   24.78    9.26
   2   6 -27   33.04    9.34
   2   6 -28   11.02    5.70
   2   6 -29   20.25    7.65
   2   6 -30    1.01    4.17
   2   6 -31   -1.71    4.85
   2   6 -32   10.93    6.50
   2   6 -33    8.03    5.87
   2   6 -34    1.42    4.31
   2   6 -35    3.54    5.52
   2   6 -36    2.60    6.00
   2   6 -37   13.16    7.57
   2   6 -38   -1.56    5.44
   2   6 -39    7.99    6.93
   2   6 -40    1.46    5.96
  -2   7   1   12.45    4.37
   2  -7  -1   15.14    4.42
   2   7  -1   12.12    5.51
  -2  -7   1   16.26    5.16
  -2  -7   1   21.95    6.80
  -2   7   2   70.74    9.15
   2  -7  -2   61.95    8.12
   2  -7  -2   35.34    7.21
   2   7  -2   41.40    8.46
  -2  -7   2   52.39    8.93
  -2  -7   2   53.52   10.11
  -2   7   3   30.17    6.17
   2  -7  -3   25.34    5.27
   2  -7  -3   17.54    5.02
   2   7  -3   30.73    7.07
  -2  -7   3   29.32    6.60
  -2  -7   3   28.38    7.63
  -2   7   4  320.05   27.55
   2  -7  -4  338.28   26.99
   2  -7  -4  344.32   27.85
   2   7  -4  368.16   31.24
  -2  -7   4  350.01   29.54
  -2   7   5  435.22   32.73
   2  -7  -5  438.40   31.89
   2  -7  -5  373.97   31.46
   2   7  -5  387.48   34.66
  -2  -7   5  421.34   33.95
  -2   7   6    6.32    3.48
  -2   7   6   21.38    5.19
   2  -7  -6   16.21    4.31
   2  -7  -6   14.62    4.34
   2   7  -6    8.93    4.89
  -2  -7   6    6.38    3.80
  -2   7   7   60.64    8.70
  -2   7   7   58.96    9.02
   2  -7  -7   64.49    8.42
   2  -7  -7   46.08    7.45
   2   7  -7   52.07    9.91
  -2  -7   7   37.18    7.87
  -2   7   8   26.69    6.01
  -2   7   8   35.38    6.88
   2  -7  -8   30.25    5.94
   2  -7  -8   24.74    5.37
   2   7  -8   27.97    7.11
  -2   7   9  353.58   30.19
  -2   7   9  395.16   31.59
   2  -7  -9  360.01   29.31
   2  -7  -9  387.37   29.47
   2   7  -9  396.40   33.96
  -2   7  10  121.88   14.31
  -2   7  10  132.86   15.30
   2  -7 -10  132.57   14.08
   2  -7 -10  167.75   14.74
   2   7 -10  129.53   16.57
  -2   7  11   22.48    5.67
  -2   7  11   29.81    6.86
   2  -7 -11   33.35    6.27
   2  -7 -11   34.75    6.23
   2   7 -11   27.87    7.52
  -2   7  12   78.63   10.40
  -2   7  12   55.61    9.65
   2  -7 -12   77.20    9.74
   2  -7 -12   64.80    8.78
   2   7 -12   55.27   10.67
  -2   7  13    0.05    2.61
  -2   7  13    2.37    2.71
   2  -7 -13   -0.79    2.66
   2  -7 -13   -0.09    1.56
   2   7 -13    0.17    3.68
  -2   7  14    7.01    3.80
  -2   7  14    7.37    3.76
   2  -7 -14   20.08    5.05
   2  -7 -14   10.35    3.51
   2   7 -14   11.08    5.77
  -2   7  15  157.11   17.33
  -2   7  15  167.92   18.61
   2  -7 -15  150.21   16.59
   2  -7 -15  187.52   16.68
  -2   7  16   26.46    6.39
  -2   7  16   15.20    5.25
   2  -7 -16   19.88    5.66
   2  -7 -16   19.59    5.11
  -2   7  17   57.11    9.83
  -2   7  17   43.43    9.56
   2  -7 -17   68.61    9.97
   2  -7 -17   53.76    8.30
  -2   7  18    6.75    4.18
   2  -7 -18    6.99    3.62
   2   7 -18    4.18    4.81
  -2   7  19   67.14   11.00
   2  -7 -19   57.71    9.77
   2   7 -19   39.19   10.01
  -2   7  20    7.32    4.10
   2  -7 -20   16.62    5.94
   2   7 -20    4.13    4.62
  -2   7  21   55.60   10.81
   2  -7 -21   50.43    9.64
   2   7 -21   86.36   13.54
  -2   7  22    0.84    3.99
   2   7 -22   -0.35    4.17
  -2   7  23    3.34    4.20
   2   7 -23   -1.60    4.44
  -2   7  24   15.39    6.79
   2   7 -24   13.11    5.90
  -2   7  25   71.74   13.55
   2   7 -25   77.53   14.18
  -2   7  26   17.34    7.30
   2   7 -26    6.70    5.01
   2   7 -27    6.77    5.49
   2   7 -28   -0.79    3.65
   2   7 -29    4.11    4.86
   2   7 -30    7.41    5.58
   2   7 -31   12.99    7.05
   2   7 -32    4.24    5.34
   2   7 -33   -2.61    4.74
   2   7 -34    2.91    5.52
   2   7 -35   20.46    7.73
   2   7 -36    4.61    6.56
   2   7 -37   -0.27    4.51
   2   7 -38   -0.91    4.16
   2   7 -39   -1.54    4.54
  -2   8   1  292.62   26.79
   2  -8  -1  325.82   26.09
   2   8  -1  318.55   29.49
  -2  -8   1  286.29   29.91
  -2   8   2  128.12   14.80
   2  -8  -2  130.98   13.86
   2   8  -2  143.34   17.29
  -2  -8   2  102.97   16.31
  -2   8   3  389.86   29.55
   2  -8  -3  338.16   27.33
   2  -8  -3  299.59   28.06
   2   8  -3  294.04   29.80
  -2  -8   3  338.27   32.48
  -2   8   4    1.59    2.82
   2  -8  -4    4.92    3.33
   2  -8  -4    1.78    3.34
   2   8  -4    4.44    4.54
  -2  -8   4    7.23    5.33
  -2   8   5  210.72   20.47
   2  -8  -5  232.59   20.05
   2  -8  -5  200.60   20.06
   2   8  -5  201.27   22.29
  -2   8   6    1.98    3.20
   2  -8  -6   11.60    4.31
   2  -8  -6    7.48    3.88
   2   8  -6   10.51    5.56
  -2   8   7  472.62   36.57
   2  -8  -7  444.24   34.97
   2  -8  -7  462.06   35.77
   2   8  -7  429.94   38.62
  -2   8   8   59.38    9.59
   2  -8  -8   62.58    8.95
   2  -8  -8   54.30    8.65
   2   8  -8   54.25   10.59
  -2   8   9   99.26   13.22
  -2   8   9  111.98   14.36
   2  -8  -9  116.18   12.98
   2  -8  -9   96.02   12.30
   2   8  -9  147.69   17.45
  -2   8  10    0.08    1.90
  -2   8  10    2.55    3.24
   2  -8 -10    0.34    2.21
   2  -8 -10    1.56    2.80
   2   8 -10   -0.54    3.12
  -2   8  11  133.80   15.86
  -2   8  11  145.52   16.93
   2  -8 -11  127.63   14.60
   2  -8 -11  143.14   14.95
   2   8 -11  160.01   18.92
  -2   8  12    3.07    2.91
  -2   8  12    1.79    2.71
   2  -8 -12    0.20    2.25
   2  -8 -12    2.33    1.87
  -2   8  13  118.74   14.72
  -2   8  13  107.68   15.10
   2  -8 -13  128.83   14.41
   2  -8 -13  138.55   14.37
  -2   8  14    2.35    3.20
  -2   8  14    3.90    3.55
   2  -8 -14    5.64    3.74
   2  -8 -14    3.40    3.19
  -2   8  15   -0.23    2.81
  -2   8  15   -1.72    3.77
   2  -8 -15    3.69    3.15
  -2   8  16   -0.62    3.07
   2  -8 -16    1.13    2.67
   2   8 -16   10.45    5.43
  -2   8  17   66.47   11.11
   2  -8 -17   74.83   11.10
   2   8 -17   73.23   13.18
  -2   8  18   42.27    9.07
   2  -8 -18   39.38    8.16
   2   8 -18   47.06   10.51
  -2   8  19   57.32   10.36
   2  -8 -19   70.76   10.86
   2   8 -19   44.25   10.41
  -2   8  20    4.62    4.28
   2   8 -20    5.26    5.22
  -2   8  21   49.25   10.50
   2   8 -21   72.46   13.30
  -2   8  22    8.81    5.77
   2   8 -22    7.72    5.58
  -2   8  23   67.23   12.29
   2   8 -23   49.69   11.40
  -2   8  24    0.06    4.40
   2   8 -24    4.86    4.15
  -2   8  25    8.28    5.47
   2   8 -25   11.75    6.54
   2   8 -26   -2.55    5.77
   2   8 -27   19.09    8.13
   2   8 -28    6.64    5.28
   2   8 -29   52.38   12.39
   2   8 -30   -2.49    5.32
   2   8 -31    7.87    5.87
   2   8 -32   -0.00    4.05
   2   8 -33    5.07    6.57
   2   8 -34   12.58    7.60
   2   8 -35    1.09    4.95
   2   8 -36    3.08    6.16
   2   8 -37    5.25    5.28
   2   8 -38   -0.30    5.42
  -2   9   1   65.75   10.55
   2  -9  -1   52.22    8.58
   2   9  -1   49.50   10.49
  -2  -9   1   56.49   11.66
  -2   9   2   45.87    8.70
   2  -9  -2   25.99    6.28
   2   9  -2   38.68    9.01
  -2  -9   2   38.83    9.40
  -2   9   3   14.24    5.34
   2  -9  -3   12.98    4.37
   2  -9  -3    9.34    4.80
   2   9  -3   21.65    6.80
  -2  -9   3   19.74    7.03
  -2   9   4    0.76    2.83
   2  -9  -4    0.69    2.35
   2  -9  -4   -0.83    3.20
   2   9  -4    1.13    3.50
  -2  -9   4    3.16    4.83
  -2   9   5  284.23   26.11
   2  -9  -5  294.55   24.97
   2  -9  -5  284.32   26.20
   2   9  -5  290.50   28.72
  -2  -9   5  234.01   28.38
  -2   9   6   -0.38    2.87
   2  -9  -6   -1.04    3.16
   2  -9  -6   -0.26    2.43
   2   9  -6   -0.32    3.65
  -2   9   7    0.60    2.96
   2  -9  -7   -0.75    2.54
   2  -9  -7    3.29    2.85
  -2   9   8   -0.58    2.41
   2  -9  -8   -0.06    2.34
   2  -9  -8   -0.66    2.21
  -2   9   9  108.39   14.16
   2  -9  -9  100.65   12.80
   2  -9  -9  117.71   13.94
  -2   9  10    5.16    4.06
   2  -9 -10    0.55    2.95
   2  -9 -10    1.91    2.56
  -2   9  11  124.51   16.01
   2  -9 -11  138.16   15.48
   2  -9 -11  139.53   15.62
  -2   9  12   15.22    5.63
   2  -9 -12    7.48    4.01
   2   9 -12   24.13    8.35
  -2   9  13    2.95    3.13
   2  -9 -13    1.48    2.98
   2   9 -13   18.06    6.64
  -2   9  14   62.00   10.45
   2  -9 -14   44.02    8.62
   2   9 -14   34.14    9.66
  -2   9  15  151.87   17.28
   2  -9 -15  135.26   15.58
   2   9 -15  106.61   17.21
  -2   9  16    0.42    3.41
   2  -9 -16    2.87    3.25
   2   9 -16    3.30    4.06
  -2   9  17    3.55    3.61
   2   9 -17    8.09    6.25
  -2   9  18   28.87    7.93
   2   9 -18   36.73    9.57
  -2   9  19   42.54    9.34
   2   9 -19   56.31   12.20
  -2   9  20   -0.43    3.75
   2   9 -20    1.00    4.11
  -2   9  21   84.21   13.75
   2   9 -21   87.38   15.40
  -2   9  22    0.41    3.48
   2   9 -22   -0.88    3.30
   2   9 -23    0.60    4.76
   2   9 -24   -0.61    4.57
   2   9 -25   59.02   12.47
   2   9 -26    0.89    3.50
   2   9 -27    1.06    4.72
   2   9 -28   -1.40    4.76
   2   9 -29   15.03    7.59
   2   9 -30    0.89    4.15
   2   9 -31   13.24    7.65
   2   9 -32    2.18    3.91
   2   9 -33    3.27    4.76
   2   9 -34    5.35    4.90
   2   9 -35    4.99    5.72
   2   9 -36    3.19    5.50
  -2  10   1  155.70   19.17
  -2 -10   1  213.81   24.74
  -2  10   2   20.38    6.41
   2 -10  -2   24.78    6.25
  -2 -10   2   16.50    6.88
  -2  10   3   54.43   10.02
   2 -10  -3   48.05    8.47
  -2 -10   3   58.17   12.35
  -2  10   4    3.26    3.79
   2 -10  -4    4.35    3.10
   2 -10  -4    1.41    4.33
  -2 -10   4   11.42    6.00
  -2  10   5    4.13    3.79
   2 -10  -5    6.92    3.79
  -2 -10   5    6.05    5.76
  -2  10   6    7.69    5.25
   2 -10  -6    5.75    3.81
  -2 -10   6   -1.00    3.12
  -2  10   7  393.39   34.28
   2 -10  -7  386.21   32.40
   2  10  -7  375.64   36.31
  -2  10   8   15.21    5.79
   2 -10  -8   13.90    5.19
   2  10  -8   18.47    7.28
  -2  10   9   11.47    5.33
   2 -10  -9    9.41    4.37
   2  10  -9   24.79    8.35
  -2  10  10   -0.94    3.56
   2 -10 -10    6.48    4.12
   2  10 -10    4.37    4.09
  -2  10  11  246.90   25.98
   2 -10 -11  289.69   25.53
   2  10 -11  257.17   28.71
  -2  10  12    4.56    4.00
   2 -10 -12    4.20    3.37
   2  10 -12    7.50    5.83
  -2  10  13    5.40    4.25
   2 -10 -13    8.48    4.57
   2  10 -13   14.37    7.03
  -2  10  14    8.86    5.16
   2 -10 -14   13.67    5.17
   2  10 -14    4.12    4.71
  -2  10  15    8.72    4.98
   2  10 -15   12.21    6.64
  -2  10  16   -0.69    3.68
   2  10 -16    4.90    4.59
  -2  10  17   86.80   13.56
   2  10 -17   88.71   15.44
  -2  10  18    9.09    4.72
   2  10 -18    0.52    4.03
  -2  10  19   25.35    7.52
   2  10 -19    9.03    7.83
  -2  10  20    2.21    4.02
   2  10 -20    0.76    4.01
   2  10 -21   31.89    9.35
   2  10 -22   -1.61    4.23
   2  10 -23   15.09    8.61
   2  10 -24    5.99    6.07
   2  10 -25   -0.44    3.81
   2  10 -26    9.44    6.07
   2  10 -27   22.77    9.12
   2  10 -28    0.74    4.88
   2  10 -29   13.02    7.24
   2  10 -30   -0.90    4.92
   2  10 -31    9.44    5.68
   2  10 -32   -1.23    4.36
   2  10 -33   13.96    8.24
   2  10 -34    3.31    5.68
  -2  11   1   62.58   11.08
   2  11  -1   54.45   11.70
  -2 -11   1   36.07   10.55
  -2  11   2    8.21    5.27
   2  11  -2    0.92    3.99
  -2 -11   2   -0.57    3.09
  -2  11   3   63.63   11.30
   2  11  -3   57.74   12.12
  -2 -11   3   22.17    8.68
  -2  11   4   34.78    8.77
   2  11  -4   53.79   11.65
  -2 -11   4   49.63   12.84
  -2  11   5   71.37   12.44
   2  11  -5   91.28   15.05
  -2 -11   5   70.05   14.36
  -2  11   6    7.63    5.00
   2  11  -6   12.04    6.90
  -2 -11   6   17.66    7.75
  -2  11   7   10.98    5.18
   2  11  -7    9.93    6.22
  -2 -11   7    5.14    4.94
  -2  11   8    1.33    3.58
   2  11  -8   11.15    6.54
  -2  11   9   61.38   11.68
   2  11  -9   70.63   13.23
  -2  11  10    2.27    4.20
   2  11 -10    2.94    4.14
  -2  11  11   58.44   11.49
   2  11 -11   67.85   13.62
  -2  11  12   -0.25    3.96
   2  11 -12    2.53    4.76
  -2  11  13   46.80    9.81
   2  11 -13   23.30    7.89
  -2  11  14   20.98    6.73
   2  11 -14    1.90    4.02
  -2  11  15   76.27   12.99
   2  11 -15   77.88   15.21
  -2  11  16    2.97    3.97
   2  11 -16    4.98    5.37
  -2  11  17   -0.21    3.71
   2  11 -17   -0.97    4.59
  -2  11  18   -0.10    3.03
   2  11 -18    8.08    5.49
   2  11 -19   50.25   11.72
   2  11 -20   15.92    7.35
   2  11 -21   27.03    8.93
   2  11 -22    6.28    6.19
   2  11 -23   -1.02    3.47
   2  11 -24   -2.22    5.06
   2  11 -25   20.61    8.99
   2  11 -26    1.28    3.80
   2  11 -27   -0.18    3.97
   2  11 -28    1.10    4.68
   2  11 -29   13.22    7.04
   2  11 -30    1.83    4.45
   2  11 -31    0.51    4.85
   2  11 -32   -2.34    6.45
   2  12  -1   61.42   13.25
   2  12  -2   15.93    7.41
   2  12  -3   14.79    6.84
   2  12  -4   -0.09    4.26
  -2  12   5    1.24    3.71
   2  12  -5   -0.11    3.64
  -2 -12   5   -0.34    4.52
  -2  12   6   -1.12    4.37
   2  12  -6    4.18    4.58
  -2 -12   6   -0.71    3.96
  -2  12   7  149.32   19.42
   2  12  -7  160.84   21.69
  -2 -12   7  139.64   22.68
  -2  12   8    0.32    3.12
   2  12  -8   -1.35    4.02
  -2 -12   8    1.71    5.12
  -2  12   9    3.56    4.09
   2  12  -9    1.89    5.32
  -2  12  10    7.61    5.13
   2  12 -10    1.71    3.54
  -2  12  11   26.14    8.73
   2  12 -11   41.82   10.60
  -2  12  12    4.84    4.19
   2  12 -12    5.01    4.62
  -2  12  13   81.38   14.14
   2  12 -13   94.71   16.91
  -2  12  14   -0.54    4.89
   2  12 -14   -0.58    5.49
   2  12 -15    0.57    4.17
   2  12 -16    5.43    6.38
   2  12 -17   58.65   13.14
   2  12 -18    6.36    6.37
   2  12 -19   -1.82    4.06
   2  12 -20    3.61    5.17
   2  12 -21   22.79    9.01
   2  12 -22    2.06    6.52
   2  12 -23   37.33   11.25
   2  12 -24   -1.79    4.08
   2  12 -25   12.38    6.29
   2  12 -26   -0.88    3.82
   2  12 -27    7.28    7.09
   2  12 -28   -1.73    5.39
   2  12 -29    2.79    5.26
   2  12 -30   -1.44    5.20
  -2  13   1   28.56    8.70
   2  13  -1   37.00   10.50
  -2  13   2   -0.91    4.14
   2  13  -2    0.54    4.19
  -2  13   3   43.71   10.53
   2  13  -3   38.50   11.04
  -2  13   4   15.74    7.01
   2  13  -4   25.88    8.85
   2  13  -5   59.32   12.79
   2  13  -6   10.61    6.05
   2  13  -7    2.74    4.54
   2  13  -8   14.12    7.93
   2  13  -9   10.29    6.83
   2  13 -10    7.04    6.38
   2  13 -11   67.51   14.32
   2  13 -12    3.45    5.50
   2  13 -13   11.70    6.72
   2  13 -14    3.72    4.94
   2  13 -15   11.39    6.58
   2  13 -16    4.03    5.40
   2  13 -17   12.15    6.72
   2  13 -18   -1.29    3.99
   2  13 -19   10.08    8.04
   2  13 -20    1.38    3.63
   2  13 -21    7.19    6.00
   2  13 -22   -1.84    5.91
   2  13 -23   -2.61    4.96
   2  13 -24    0.74    6.61
   2  13 -25   10.29    7.68
   2  13 -26    5.54    5.37
   2  13 -27   -0.24    4.98
   2  13 -28   -1.77    6.44
  -2  14   1   55.43   12.26
   2  14  -1   47.73   12.04
  -2  14   2   21.12    8.13
   2  14  -2   18.99    8.48
  -2  14   3    4.17    4.41
   2  14  -3   -1.54    5.33
  -2  14   4    0.31    4.89
   2  14  -4   -2.21    4.46
  -2  14   5    1.73    4.87
   2  14  -5    3.13    5.06
  -2  14   6   -1.11    5.36
   2  14  -6    1.39    5.68
  -2  14   7   64.44   12.67
   2  14  -7   38.61   11.01
  -2  14   8    5.86    5.43
   2  14  -8    3.42    5.38
  -2  14   9   -1.26    3.82
   2  14  -9   -0.45    3.91
  -2  14  10    1.11    5.27
   2  14 -10    1.91    4.21
  -2  14  11   16.76    7.66
   2  14 -11    1.59    3.87
   2  14 -12    7.57    5.44
   2  14 -13    5.43    5.78
   2  14 -14   -1.35    5.76
   2  14 -15    1.65    4.86
   2  14 -16    4.95    5.28
   2  14 -17   34.05   10.71
   2  14 -18    7.06    6.38
   2  14 -19   -1.94    4.96
   2  14 -20    1.38    6.82
   2  14 -21    4.09    5.44
   2  14 -22   -0.88    5.15
   2  14 -23   11.77    7.55
   2  14 -24    1.74    4.53
   2  14 -25   -1.53    7.03
  -2  15   1    9.05    6.22
   2  15  -1   10.13    6.86
  -2  15   2    0.53    4.05
   2  15  -2   -0.34    2.93
  -2  15   3    7.17    5.61
   2  15  -3    1.76    5.19
  -2  15   4    2.27    5.32
   2  15  -4    5.32    5.56
  -2  15   5    4.44    5.89
   2  15  -5    9.19    6.39
  -2  15   6   10.08    6.87
   2  15  -6   12.05    8.06
  -2  15   7   -1.54    4.66
   2  15  -7    1.26    4.36
  -2  15   8   18.79    7.53
   2  15  -8   14.17    7.58
  -2  15   9    5.73    5.87
   2  15  -9    1.30    5.44
   2  15 -10    3.65    6.19
   2  15 -11    5.37    4.95
   2  15 -12    3.83    5.42
   2  15 -13   -0.95    3.98
   2  15 -14    5.65    6.47
   2  15 -15   16.60    8.00
   2  15 -16    0.18    5.35
   2  15 -17   -0.20    4.36
   2  15 -18   -0.95    4.90
   2  15 -19   11.62    7.58
   2  15 -20    8.30    6.09
   2  15 -21    7.57    5.26
   2  15 -22    2.15    6.14
  -2  16   1   19.94    8.43
   2  16  -1   -0.89    5.21
  -2  16   2   19.04    8.65
   2  16  -2   11.12    7.59
  -2  16   3   -1.40    4.24
   2  16  -3   -0.77    4.17
  -2  16   4    3.30    3.43
   2  16  -4   -0.69    5.32
  -2  16   5   -0.21    4.56
   2  16  -5   -2.44    5.02
  -2  16   6    2.17    5.42
   2  16  -6   -2.43    6.23
   2  16  -7    1.02    4.20
   2  16  -8    6.36    6.27
   2  16  -9    2.53    4.59
   2  16 -10   -0.02    5.28
   2  16 -11    5.46    5.43
   2  16 -12   17.14    8.57
   2  16 -13   -1.00    3.91
   2  16 -14   -3.60    6.66
   2  16 -15   -0.29    4.91
   2  16 -16    7.17    6.44
   2  16 -17    6.36    6.34
   2  16 -18    3.64    6.95
  -2  17   1   -0.96    3.39
   2  17  -1    4.74    6.96
  -2  17   2    3.75    4.21
   2  17  -2   -2.49    6.97
  -2  17   3   -0.11    4.79
   2  17  -3    0.50    6.19
   2  17  -4   22.97    9.89
   2  17  -5    0.39    3.77
   2  17  -6    5.82    6.18
   2  17  -7   -0.26    4.66
   2  17  -8    6.82    6.38
   2  17  -9    0.25    6.03
   2  17 -10   -0.11    5.97
   2  17 -11    0.60    6.05
   2  17 -12    2.52    6.06
   2  17 -13   -2.08    4.65
   2  17 -14    4.01    6.42
   2  18  -1   -0.91    4.72
   2  18  -2   12.27    9.09
   2  18  -3   -0.54    4.93
   2  18  -4   -2.13    5.62
   2  18  -5   -0.01    5.22
   2  18  -6    0.03    5.02
   2  18  -7   -0.28    5.05
   2  18  -8    7.90    7.34
  -1   0   1   -0.11    0.43
   1   0  -1 7153.84   45.39
  -1   0   2   -0.19    0.41
   1   0  -2    0.15    0.58
  -1   0   3 1706.50  102.03
   1   0  -3 1580.70  101.93
  -1   0   4    0.50    0.92
   1   0  -4    0.75    0.98
   1   0  -5 1518.15   99.10
   1   0  -5 1723.57  101.99
   1   0  -6    0.46    1.27
   1   0  -6   -0.74    2.65
  -1   0   7    4.89    3.15
   1   0  -7    6.12    2.06
   1   0  -7    3.17    3.06
  -1   0   8    2.55    2.79
   1   0  -8    0.10    1.42
   1   0  -8   -0.45    3.07
  -1   0   9    1.23    3.43
  -1   0   9    1.16    2.06
   1   0  -9    1.15    2.71
  -1   0  10   -0.78    2.57
  -1   0  10   -0.01    1.34
   1   0 -10    1.82    3.33
  -1   0  11 2496.92  160.11
  -1   0  11 2465.17  156.55
   1   0 -11 2381.72  157.48
  -1   0  12    2.27    3.98
  -1   0  12   -1.06    2.53
   1   0 -12   -0.14    3.22
  -1   0  13  293.51   26.09
  -1   0  13  250.25   22.69
   1   0 -13  279.44   24.37
  -1   0  14   -1.25    4.45
  -1   0  14   -0.12    2.29
   1   0 -14    1.31    3.76
  -1   0  15  462.40   38.98
  -1   0  15  428.69   35.36
   1   0 -15  472.39   37.05
  -1   0  16   -1.77    4.28
  -1   0  16    1.38    2.66
   1   0 -16    0.51    3.67
  -1   0  17  525.93   43.83
  -1   0  17  478.95   39.56
   1   0 -17  515.74   41.03
  -1   0  18   -0.93    4.22
  -1   0  18    1.88    3.26
   1   0 -18    1.01    3.44
  -1   0  19   18.65    6.87
  -1   0  19   10.84    4.95
   1   0 -19   21.30    6.70
  -1   0  20   -1.97    5.14
  -1   0  20   -0.69    2.98
   1   0 -20    0.89    3.60
  -1   0  21  500.86   43.68
  -1   0  21  390.88   37.25
   1   0 -21  480.20   39.37
  -1   0  22   -0.47    4.27
  -1   0  22   -0.00    2.52
  -1   0  23  127.58   19.60
  -1   0  23  117.60   16.46
   1   0 -23  108.89   13.94
  -1   0  24   -1.61    4.80
   1   0 -24   -0.32    3.03
  -1   0  25   11.13    7.46
   1   0 -25    8.50    4.72
  -1   0  28   -1.92    6.22
   1   0 -28    0.97    3.12
   1   0 -29   22.50    6.90
   1   0 -30   -0.01    2.70
   1   0 -31   31.62    8.27
   1   0 -32   -1.47    3.92
   1   0 -33   35.57    9.10
   1   0 -34    1.92    3.86
   1   0 -35   -0.98    2.91
   1   0 -36   -1.35    3.32
   1   0 -37   20.01    7.90
   1   0 -38   -0.66    3.33
   1   0 -39   -0.19    4.19
   1   0 -40    1.50    3.99
   1   0 -41    1.25    3.70
  -1   1   1  498.89   35.02
  -1   1   1  574.02   34.78
   1  -1  -1  430.58   34.66
   1  -1  -1  624.87   34.59
   1  -1  -1  611.21   34.53
   1   1  -1  565.36   36.52
  -1  -1   1  535.81   36.33
   1   1  -2    2.07    1.41
  -1  -1   2    4.86    1.60
  -1   1   3 1905.39  109.71
   1  -1  -3 1680.47  109.35
   1   1  -3 1796.19  111.07
  -1  -1   3 1707.89  110.85
  -1   1   4   25.48    2.92
  -1   1   4   22.53    2.53
   1  -1  -4   27.86    2.86
   1   1  -4   25.13    3.59
  -1  -1   4   24.89    3.42
  -1   1   5 2995.55  179.02
  -1   1   5 3253.56  178.73
   1  -1  -5 2897.57  178.64
   1  -1  -5 2853.84  179.58
   1   1  -5 2527.89  178.92
  -1  -1   5 2672.89  178.93
  -1   1   6   63.77    6.83
  -1   1   6   66.66    6.32
   1  -1  -6   58.42    6.35
   1  -1  -6   69.71    6.18
   1   1  -6   72.02    7.06
  -1  -1   6   73.83    6.86
  -1   1   7  573.94   38.55
   1  -1  -7  583.70   38.10
   1  -1  -7  506.81   37.14
   1   1  -7  580.21   38.15
  -1  -1   7  581.00   37.89
  -1   1   8   13.62    3.71
   1  -1  -8   10.61    3.31
   1  -1  -8   15.16    3.12
   1   1  -8    7.51    2.75
  -1  -1   8   10.19    2.67
  -1   1   9   40.00    6.53
   1  -1  -9   56.18    6.66
   1  -1  -9   53.33    6.04
   1   1  -9   31.90    5.13
   1   1  -9   42.32    7.31
  -1  -1   9   33.93    5.06
  -1   1  10   43.82    7.04
   1  -1 -10   40.53    6.47
   1   1 -10   44.87    5.99
   1   1 -10   42.96    7.86
  -1  -1  10   43.73    6.83
  -1   1  11  126.71   13.08
   1  -1 -11  114.53   11.91
   1   1 -11  114.71   11.11
   1   1 -11  100.80   13.18
  -1  -1  11   94.21   11.54
  -1   1  12  128.87   13.91
   1  -1 -12   88.48   11.36
   1   1 -12  113.07   11.48
   1   1 -12  118.77   14.19
  -1  -1  12  122.02   12.98
  -1   1  13  441.58   33.75
  -1   1  13  406.86   31.19
   1  -1 -13  421.35   31.83
   1   1 -13  359.58   29.78
   1   1 -13  426.74   34.29
  -1  -1  13  384.85   31.79
  -1   1  14  362.23   31.39
  -1   1  14  354.54   29.19
   1  -1 -14  364.99   29.80
   1   1 -14  358.40   28.37
   1   1 -14  400.24   32.64
  -1  -1  14  364.85   30.23
  -1   1  15  196.63   20.02
  -1   1  15  172.68   17.20
   1  -1 -15  168.32   17.32
   1   1 -15  138.94   15.28
   1   1 -15  193.93   19.95
  -1  -1  15  180.09   18.06
  -1   1  16   12.81    5.84
  -1   1  16    8.37    3.88
   1  -1 -16   15.88    5.42
   1   1 -16    6.63    3.31
   1   1 -16   15.09    6.36
  -1  -1  16   15.25    5.30
  -1   1  17   36.68    9.06
  -1   1  17   47.07    8.31
   1  -1 -17   56.34    9.23
   1   1 -17   46.88    7.66
   1   1 -17   44.54    9.24
  -1  -1  17   30.56    7.86
  -1   1  18   28.16    8.05
  -1   1  18   24.23    6.41
   1  -1 -18   13.13    5.23
   1   1 -18   15.87    5.11
   1   1 -18   37.34    8.75
  -1  -1  18   22.38    6.39
  -1   1  19  421.81   38.86
  -1   1  19  461.77   36.64
   1  -1 -19  432.37   36.12
   1   1 -19  410.41   34.01
   1   1 -19  415.16   37.34
  -1  -1  19  435.61   36.80
  -1   1  20   34.87    9.54
  -1   1  20   20.93    6.41
   1  -1 -20   38.10    8.31
   1  -1 -20   22.05    6.22
   1   1 -20   19.84    5.52
   1   1 -20   21.96    7.26
  -1  -1  20   20.09    6.40
  -1   1  21   -1.37    5.35
  -1   1  21    3.21    3.58
   1  -1 -21    2.45    3.23
   1  -1 -21    0.48    2.59
   1   1 -21    2.62    3.14
  -1  -1  21    1.62    3.90
  -1   1  22   12.34    7.11
  -1   1  22    8.10    4.84
   1  -1 -22    6.41    4.51
   1   1 -22    3.38    2.91
  -1  -1  22    5.62    4.35
  -1   1  23  310.02   31.66
  -1   1  23  233.98   25.82
   1  -1 -23  265.01   26.90
   1   1 -23  232.47   23.75
  -1  -1  23  263.79   27.16
  -1   1  24   10.85    7.67
   1   1 -24   14.09    5.66
  -1  -1  24   24.70    7.68
  -1   1  25  243.75   29.80
   1   1 -27    4.86    4.16
  -1   1  28   -2.88    7.41
   1   1 -28    4.89    4.11
  -1   1  29   44.04   13.16
   1   1 -29   61.51   11.09
  -1   1  30    7.99    6.90
   1   1 -30    0.01    3.33
  -1   1  31   10.17    7.84
   1  -1 -31    5.07    3.83
   1   1 -31    8.62    5.88
  -1   1  32    2.44    7.79
   1  -1 -32    1.96    3.54
   1   1 -32   -0.10    3.08
  -1   1  33    2.20    5.91
   1  -1 -33    4.15    4.04
   1   1 -33    6.88    4.62
  -1   1  34    6.01    6.32
   1  -1 -34   -0.96    3.35
   1   1 -34   -0.46    3.60
   1  -1 -35   69.72   12.53
   1   1 -35   60.46   12.09
   1  -1 -36   -0.11    3.55
   1   1 -36    3.88    4.09
   1  -1 -37   -0.48    4.04
   1   1 -37   -0.27    3.92
   1  -1 -38   -1.54    4.19
   1   1 -38   -2.10    4.54
   1  -1 -39   12.11    6.25
   1   1 -39    8.36    5.94
   1   1 -40   -0.73    4.15
   1   1 -41   -0.14    4.62
   1   1 -42   -1.25    4.09
  -1   2   1 1324.43   84.09
   1  -2  -1 1342.92   83.98
   1  -2  -1 1434.28   84.73
   1   2  -1 1358.06   85.88
  -1  -2   1 1204.76   85.23
  -1  -2   1 1371.64   87.88
  -1   2   2   63.04    5.46
  -1   2   2   61.60    5.51
   1  -2  -2   71.97    5.61
   1  -2  -2   64.11    5.38
   1   2  -2   54.73    6.52
  -1  -2   2   55.55    6.49
  -1   2   3   12.97    2.27
  -1   2   3   16.22    2.40
   1  -2  -3   16.65    2.47
   1  -2  -3   22.62    2.44
   1   2  -3    9.21    2.98
  -1  -2   3   10.43    3.14
  -1   2   4  333.30   23.13
  -1   2   4  382.68   23.38
   1  -2  -4  379.05   23.38
   1  -2  -4  320.77   22.63
   1   2  -4  327.41   24.64
  -1  -2   4  318.98   24.35
  -1   2   5   34.10    4.08
  -1   2   5   47.98    4.56
   1  -2  -5   30.53    4.00
   1  -2  -5   47.19    4.14
   1   2  -5   25.52    4.62
  -1  -2   5   25.29    4.62
  -1   2   6 1522.40   96.65
  -1   2   6 1381.79   96.22
   1  -2  -6 1518.12   96.48
   1  -2  -6 1651.95   96.20
   1   2  -6 1563.07   98.15
  -1  -2   6 1525.14   97.76
  -1   2   7   44.36    5.61
  -1   2   7   59.95    5.93
   1  -2  -7   41.87    5.35
   1  -2  -7   56.56    5.53
   1   2  -7   41.21    6.12
  -1  -2   7   37.02    5.61
  -1   2   8  179.95   14.67
  -1   2   8  151.91   13.81
   1  -2  -8  185.16   14.40
   1  -2  -8  182.48   13.90
   1   2  -8  167.65   14.98
  -1  -2   8  180.71   14.81
  -1   2   9   51.09    6.84
   1  -2  -9   57.53    6.77
   1  -2  -9   68.52    6.84
   1   2  -9   46.66    6.75
  -1  -2   9   42.57    6.31
  -1   2  10   26.06    5.14
   1  -2 -10   17.58    3.87
   1  -2 -10   28.15    4.29
   1   2 -10   20.30    4.40
  -1  -2  10   15.10    3.88
  -1   2  11  325.60   25.43
   1  -2 -11  301.89   24.29
   1  -2 -11  357.40   24.51
   1   2 -11  299.12   24.67
  -1  -2  11  286.03   23.85
  -1   2  12  399.23   29.06
   1  -2 -12  333.04   27.11
   1  -2 -12  342.64   26.61
   1   2 -12  369.28   27.78
   1   2 -12  336.79   30.79
  -1  -2  12  349.47   26.99
  -1  -2  12  323.93   28.79
  -1   2  13  375.70   30.93
   1  -2 -13  369.65   29.67
   1  -2 -13  395.13   29.44
   1   2 -13  391.14   30.01
   1   2 -13  389.58   33.70
  -1  -2  13  371.59   31.45
  -1   2  14    1.57    3.90
   1  -2 -14   -0.25    2.82
   1  -2 -14   -1.04    2.36
   1   2 -14    0.89    2.60
   1   2 -14   -0.59    4.25
  -1  -2  14    0.57    3.23
  -1   2  15  120.54   14.89
  -1   2  15  102.86   12.89
   1  -2 -15  153.98   14.76
   1   2 -15  107.09   12.73
   1   2 -15  127.72   16.60
  -1  -2  15  110.76   14.11
  -1   2  16   24.39    7.01
  -1   2  16    9.72    4.31
   1  -2 -16   43.44    7.53
   1   2 -16   23.81    5.76
   1   2 -16   40.07    9.25
  -1  -2  16   38.67    7.78
  -1   2  17  197.09   22.01
  -1   2  17  212.69   21.20
   1  -2 -17  226.58   21.29
   1   2 -17  220.61   20.58
   1   2 -17  212.23   23.86
  -1  -2  17  252.10   23.50
  -1   2  18   69.67   11.65
  -1   2  18   43.34    8.58
   1  -2 -18   44.58    8.45
   1   2 -18   55.68    8.98
   1   2 -18   59.69   11.74
  -1  -2  18   60.30   10.50
  -1   2  19   -0.25    3.14
  -1   2  19    1.55    2.77
   1  -2 -19    0.85    2.67
   1   2 -19   -0.14    2.55
   1   2 -19   -0.75    4.00
  -1  -2  19   -0.69    3.05
  -1   2  20   61.97   12.01
  -1   2  20   82.07   12.12
   1  -2 -20   64.54   10.86
   1   2 -20   62.30   10.10
  -1  -2  20   58.60   11.26
  -1   2  21  371.20   34.82
  -1   2  21  324.97   31.26
   1  -2 -21  398.77   32.27
   1   2 -21  310.10   29.38
  -1  -2  21  356.08   32.88
  -1   2  22    6.54    5.92
  -1   2  22    7.41    5.32
[truncated: 642,875 more chars]
