# Supplementary material for: LED-pump-X-ray-multiprobe crystallography for sub-second timescales
Source: Commun Chem. 2022 Aug 26;5:102. doi: 10.1038/s42004-022-00716-1 (PMC9814726; doi:10.1038/s42004-022-00716-1)
Supplement: Supplementary file 10 — Supplementary Data 1 [file 42004_2022_716_MOESM10_ESM.zip › CIFs/0-8s_280K/280K_0-8s_t5_decay.cif]

data_global

# SUBMISSION DETAILS
 
_publ_contact_author_name       'Hatcher, Lauren'
_publ_contact_author_address
;
School of Chemistry
Cardiff University
Main Building
Park Place 
Cardiff
CF10 3AT
United Kingdom
;
_publ_contact_author_email       'HatcherL1@cardiff.ac.uk'
_publ_requested_category          FM
_publ_section_comment
; 
?
;
_publ_section_references
;
Diamond General Data Aquisition (GDA) software: http://www.opengda.org/

XIA2: Winter, G. (2010) J. Appl. Cryst. 43, 186-190.
POINTLESS: Evans, P. (2006) Acta Cryst. D62, 72-82.
AIMLESS: Evans, P. R. and Murshudov, G. N. (2013) Acta Cryst. D69, 1204-1214.
DIALS: Winter, G., et al. Acta Cryst. (2018) D74, 85-97.
CCP4: Winn, M. D. et al. (2011) Acta Cryst. D67, 235-242.
   
SHELXL: Sheldrick G. M. (2015). Acta Cryst. C71, 3-8.
SHELXT:	Sheldrick, G. M. (2015). Acta Cryst. A71, 3-8.
 
OLEX2: Dolomanov, O.V.; Bourhis, L.J.; Gildea, R.J.; Howard, J.A.K.; Puschmann,
 H., OLEX2: A complete structure solution, refinement and analysis program 
 (2009). J. Appl. Cryst., 42, 339-341.

MERCURY: Macrae, C. F., Bruno, I. J., Chisholm, J. A., Edgington,
P. R., McCabe, P., Pidcock, E., Rodriguez-Monge, L., Taylor, R.,
van de Streek, J. & Wood, P. A. (2008). J. Appl. Cryst. 41, 466-470.
;

####
 
data_280K_0-8s_t5_decay
 
_audit_creation_method            'SHELXL-2018/3'
_shelx_SHELXL_version_number      '2018/3'
_chemical_name_systematic         
;
Nitro-(N,N,N',N'-tetrabutyldiethylenetriamine)palladium(II)
tetraphenylborate, tetrahydrofuran solvate
;
_chemical_name_common             ?
_chemical_melting_point           ?
_chemical_formula_moiety          
;
C20 H45 N4 O2 Pd, C24 H20 B, C4 H8 O
;
_chemical_formula_sum            'C48 H73 B N4 O3 Pd' 
_chemical_formula_weight          871.31

loop_
 _atom_type_symbol
 _atom_type_description
 _atom_type_scat_dispersion_real
 _atom_type_scat_dispersion_imag
 _atom_type_scat_source
 'C'  'C'   0.0010   0.0010
 'International Tables Vol C Tables 4.2.6.8 and 6.1.1.4'
 'H'  'H'   0.0000   0.0000
 'International Tables Vol C Tables 4.2.6.8 and 6.1.1.4'
 'B'  'B'   0.0000   0.0000
 'International Tables Vol C Tables 4.2.6.8 and 6.1.1.4'
 'N'  'N'   0.0030   0.0020
 'International Tables Vol C Tables 4.2.6.8 and 6.1.1.4'
 'O'  'O'   0.0050   0.0030
 'International Tables Vol C Tables 4.2.6.8 and 6.1.1.4'
 'Pd'  'Pd'  -2.5040   0.6150
 'International Tables Vol C Tables 4.2.6.8 and 6.1.1.4'
 
_space_group_crystal_system       monoclinic
_space_group_IT_number            14
_space_group_name_H-M_alt         'P 21/n'
_space_group_name_Hall            '-P 2yn'
 
_shelx_space_group_comment
;
The symmetry employed for this shelxl refinement is uniquely defined
by the following loop, which should always be used as a source of
symmetry information in preference to the above space-group names.
They are only intended as comments.
;
 
loop_
 _space_group_symop_operation_xyz
 'x, y, z'
 '-x+1/2, y+1/2, -z+1/2'
 '-x, -y, -z'
 'x-1/2, -y-1/2, z-1/2'
 
_cell_length_a                    11.6814(4)
_cell_length_b                    13.5951(5)
_cell_length_c                    30.2129(10)
_cell_angle_alpha                 90
_cell_angle_beta                  93.344(3)
_cell_angle_gamma                 90
_cell_volume                      4789.9(3)
_cell_formula_units_Z             4
_cell_measurement_temperature     280(2)
_cell_measurement_reflns_used     7417
_cell_measurement_theta_max       21.0619616131
_cell_measurement_theta_min       1.25453181184
 
_exptl_crystal_description        Plate
_exptl_crystal_colour             Yellow
_exptl_crystal_density_meas       ?
_exptl_crystal_density_method     ?
_exptl_crystal_density_diffrn     1.208          
_exptl_crystal_F_000              1856
_exptl_transmission_factor_min    ?
_exptl_transmission_factor_max    ?
_exptl_crystal_size_max           0.100
_exptl_crystal_size_mid           0.100
_exptl_crystal_size_min           0.050
_exptl_absorpt_coefficient_mu     0.201
_shelx_estimated_absorpt_T_min    0.980
_shelx_estimated_absorpt_T_max    0.990
_exptl_absorpt_correction_T_min   0.995386588291
_exptl_absorpt_correction_T_max   1.0
_exptl_absorpt_correction_type    empirical
_exptl_absorpt_process_details    
;
CCP4 7.0.058: AIMLESS, version 0.7.1 : 27/03/18
Scaling & analysis of unmerged intensities, absorption correction using spherical harmonics
;
_exptl_absorpt_special_details    ?
_diffrn_ambient_temperature       280(2)
_diffrn_radiation_wavelength      0.534
_diffrn_measurement_device_type   'Photon counting pixel array'
_diffrn_radiation_type            Synchrotron
_diffrn_measurement_method        'shutterless scans'
_diffrn_radiation_source          'Diamond Light Source Beamline I19-2'
_diffrn_radiation_monochromator   'Silicon 111'
_diffrn_detector_area_resol_mean  ?
_diffrn_reflns_number             27763
_diffrn_reflns_av_unetI/netI      0.1073
_diffrn_reflns_av_R_equivalents   0.0855
_diffrn_reflns_limit_h_min        -14
_diffrn_reflns_limit_h_max        14
_diffrn_reflns_limit_k_min        -13
_diffrn_reflns_limit_k_max        16
_diffrn_reflns_limit_l_min        -37
_diffrn_reflns_limit_l_max        37
_diffrn_reflns_theta_min          1.379
_diffrn_reflns_theta_max          19.496
_diffrn_reflns_theta_full         18.687
_diffrn_measured_fraction_theta_max   0.959
_diffrn_measured_fraction_theta_full  0.965
_diffrn_reflns_Laue_measured_fraction_max    0.959
_diffrn_reflns_Laue_measured_fraction_full   0.965
_diffrn_reflns_point_group_measured_fraction_max   0.959
_diffrn_reflns_point_group_measured_fraction_full  0.965
_reflns_number_total              9402
_reflns_number_gt                 5077
_reflns_threshold_expression      'I > 2\s(I)'
_reflns_Friedel_coverage          0.000
_reflns_Friedel_fraction_max      .
_reflns_Friedel_fraction_full     .
 
_reflns_special_details
;
 Reflections were merged by SHELXL according to the crystal
 class for the calculation of statistics and refinement.
 
 _reflns_Friedel_fraction is defined as the number of unique
 Friedel pairs measured divided by the number that would be
 possible theoretically, ignoring centric projections and
 systematic absences.
;
 
_computing_data_collection        'Diamond GDA (http://www.opengda.org/)'
_computing_cell_refinement        'DIALS (Winter, 2018)'
_computing_data_reduction         'XIA2 (Winter 2010)'
_computing_structure_solution     'SHELXT (Sheldrick, 2015)'
_computing_structure_refinement   'SHELXL (Sheldrick, 2015)'
_computing_molecular_graphics     'OLEX2 (Dolomanov et al., 2009)'
_computing_publication_material   'MERCURY (Macrae et al., 2008)'
_refine_special_details           ?
_refine_ls_structure_factor_coef  Fsqd
_refine_ls_matrix_type            full
_refine_ls_weighting_scheme       calc
_refine_ls_weighting_details
'w=1/[\s^2^(Fo^2^)+(0.0501P)^2^] where P=(Fo^2^+2Fc^2^)/3'
_atom_sites_solution_primary      ?
_atom_sites_solution_secondary    ?
_atom_sites_solution_hydrogens    geom
_refine_ls_hydrogen_treatment     constr
_refine_ls_extinction_method      none
_refine_ls_extinction_coef        .
_refine_ls_number_reflns          9402
_refine_ls_number_parameters      526
_refine_ls_number_restraints      491
_refine_ls_R_factor_all           0.1115
_refine_ls_R_factor_gt            0.0598
_refine_ls_wR_factor_ref          0.1441
_refine_ls_wR_factor_gt           0.1235
_refine_ls_goodness_of_fit_ref    0.950
_refine_ls_restrained_S_all       0.951
_refine_ls_shift/su_max           0.000
_refine_ls_shift/su_mean          0.000
 
loop_
 _atom_site_label
 _atom_site_type_symbol
 _atom_site_fract_x
 _atom_site_fract_y
 _atom_site_fract_z
 _atom_site_U_iso_or_equiv
 _atom_site_adp_type
 _atom_site_occupancy
 _atom_site_site_symmetry_order  
 _atom_site_calc_flag
 _atom_site_refinement_flags_posn
 _atom_site_refinement_flags_adp
 _atom_site_refinement_flags_occupancy
 _atom_site_disorder_assembly
 _atom_site_disorder_group
Pd1 Pd 0.33962(3) 0.77524(3) 0.34669(2) 0.05132(14) Uani 1 1 d D . . . .
N2 N 0.3459(3) 0.9273(3) 0.33773(11) 0.0615(9) Uani 1 1 d . . . . .
N3 N 0.4543(3) 0.7990(2) 0.39826(10) 0.0517(8) Uani 1 1 d . . . . .
H3 H 0.531510 0.789001 0.387965 0.062 Uiso 1 1 calc R U . . .
N4 N 0.3310(2) 0.6321(2) 0.37166(11) 0.0527(8) Uani 1 1 d . . . . .
C1 C 0.4417(4) 0.9633(3) 0.36973(14) 0.0697(12) Uani 1 1 d . . . . .
H1A H 0.514628 0.957318 0.356194 0.084 Uiso 1 1 calc R U . . .
H1B H 0.429703 1.032072 0.376643 0.084 Uiso 1 1 calc R U . . .
C2 C 0.4436(4) 0.9030(3) 0.41166(14) 0.0669(11) Uani 1 1 d . . . . .
H2A H 0.508121 0.922008 0.431507 0.080 Uiso 1 1 calc R U . . .
H2B H 0.373507 0.912910 0.426764 0.080 Uiso 1 1 calc R U . . .
C3 C 0.4337(3) 0.7232(3) 0.43265(13) 0.0551(10) Uani 1 1 d . . . . .
H3A H 0.364282 0.738387 0.447432 0.066 Uiso 1 1 calc R U . . .
H3B H 0.497426 0.721310 0.454687 0.066 Uiso 1 1 calc R U . . .
C4 C 0.4217(3) 0.6263(3) 0.40914(13) 0.0563(10) Uani 1 1 d . . . . .
H4A H 0.401228 0.575792 0.429950 0.068 Uiso 1 1 calc R U . . .
H4B H 0.494517 0.608217 0.397524 0.068 Uiso 1 1 calc R U . . .
C5 C 0.2307(4) 0.9652(3) 0.35152(16) 0.0733(12) Uani 1 1 d . . . . .
H5A H 0.171021 0.933944 0.332811 0.088 Uiso 1 1 calc R U . . .
H5B H 0.221043 0.943829 0.381695 0.088 Uiso 1 1 calc R U . . .
C6 C 0.2115(4) 1.0750(4) 0.34948(18) 0.0974(16) Uani 1 1 d . . . . .
H6A H 0.218038 1.097447 0.319265 0.117 Uiso 1 1 calc R U . . .
H6B H 0.270444 1.107629 0.368055 0.117 Uiso 1 1 calc R U . . .
C7 C 0.0943(5) 1.1030(5) 0.3648(2) 0.127(2) Uani 1 1 d . . . . .
H7A H 0.035888 1.065264 0.348234 0.153 Uiso 1 1 calc R U . . .
H7B H 0.090634 1.086254 0.395939 0.153 Uiso 1 1 calc R U . . .
C8 C 0.0703(6) 1.2090(5) 0.3588(3) 0.188(4) Uani 1 1 d . . . . .
H8A H 0.045236 1.221349 0.328509 0.282 Uiso 1 1 calc R U . . .
H8B H 0.138746 1.246026 0.366203 0.282 Uiso 1 1 calc R U . . .
H8C H 0.011317 1.228478 0.377850 0.282 Uiso 1 1 calc R U . . .
C9 C 0.3655(3) 0.9600(3) 0.29142(14) 0.0662(11) Uani 1 1 d . . . . .
H9A H 0.297935 0.944099 0.272588 0.079 Uiso 1 1 calc R U . . .
H9B H 0.374187 1.030930 0.291340 0.079 Uiso 1 1 calc R U . . .
C10 C 0.4678(4) 0.9152(4) 0.27176(14) 0.0759(13) Uani 1 1 d . . . . .
H10A H 0.464507 0.844168 0.274626 0.091 Uiso 1 1 calc R U . . .
H10B H 0.537053 0.937992 0.287835 0.091 Uiso 1 1 calc R U . . .
C11 C 0.4720(4) 0.9427(4) 0.22268(16) 0.0985(17) Uani 1 1 d . . . . .
H11A H 0.407765 0.912197 0.206152 0.118 Uiso 1 1 calc R U . . .
H11B H 0.463771 1.013439 0.219620 0.118 Uiso 1 1 calc R U . . .
C12 C 0.5803(5) 0.9116(5) 0.2033(2) 0.143(3) Uani 1 1 d . . . . .
H12A H 0.576704 0.927063 0.172211 0.215 Uiso 1 1 calc R U . . .
H12B H 0.590464 0.842041 0.207168 0.215 Uiso 1 1 calc R U . . .
H12C H 0.643800 0.945752 0.217893 0.215 Uiso 1 1 calc R U . . .
C13 C 0.2116(3) 0.6240(3) 0.38852(14) 0.0621(11) Uani 1 1 d . . . . .
H13A H 0.202405 0.676513 0.409756 0.075 Uiso 1 1 calc R U . . .
H13B H 0.156706 0.635698 0.363738 0.075 Uiso 1 1 calc R U . . .
C14 C 0.1803(3) 0.5284(3) 0.41011(16) 0.0732(13) Uani 1 1 d . . . . .
H14A H 0.187924 0.474870 0.389274 0.088 Uiso 1 1 calc R U . . .
H14B H 0.232767 0.516254 0.435588 0.088 Uiso 1 1 calc R U . . .
C15 C 0.0598(4) 0.5310(4) 0.42468(18) 0.0843(15) Uani 1 1 d . . . . .
H15A H 0.008377 0.545888 0.399193 0.101 Uiso 1 1 calc R U . . .
H15B H 0.053506 0.583966 0.445912 0.101 Uiso 1 1 calc R U . . .
C16 C 0.0210(4) 0.4360(4) 0.44554(18) 0.0985(18) Uani 1 1 d . . . . .
H16A H 0.024755 0.383330 0.424512 0.148 Uiso 1 1 calc R U . . .
H16B H -0.056490 0.443202 0.454034 0.148 Uiso 1 1 calc R U . . .
H16C H 0.070139 0.421377 0.471278 0.148 Uiso 1 1 calc R U . . .
C17 C 0.3503(3) 0.5519(3) 0.33910(14) 0.0651(11) Uani 1 1 d . . . . .
H17A H 0.354596 0.489775 0.354900 0.078 Uiso 1 1 calc R U . . .
H17B H 0.284230 0.548827 0.318139 0.078 Uiso 1 1 calc R U . . .
C18 C 0.4551(4) 0.5626(4) 0.31384(15) 0.0799(14) Uani 1 1 d . . . . .
H18A H 0.522245 0.562993 0.334320 0.096 Uiso 1 1 calc R U . . .
H18B H 0.452442 0.624796 0.298106 0.096 Uiso 1 1 calc R U . . .
C19 C 0.4652(5) 0.4783(5) 0.2806(2) 0.125(2) Uani 1 1 d . . . . .
H19A H 0.460209 0.416426 0.296332 0.150 Uiso 1 1 calc R U . . .
H19B H 0.400459 0.481633 0.259060 0.150 Uiso 1 1 calc R U . . .
C20 C 0.5687(5) 0.4786(5) 0.2574(2) 0.157(3) Uani 1 1 d . . . . .
H20A H 0.569448 0.422527 0.238131 0.236 Uiso 1 1 calc R U . . .
H20B H 0.633557 0.475771 0.278384 0.236 Uiso 1 1 calc R U . . .
H20C H 0.572319 0.537728 0.240174 0.236 Uiso 1 1 calc R U . . .
C21 C 0.6555(3) 0.3744(3) 0.42693(14) 0.0544(9) Uani 1 1 d . . . . .
C22 C 0.7091(3) 0.4241(3) 0.39357(16) 0.0701(12) Uani 1 1 d . . . . .
H22 H 0.726324 0.389816 0.368173 0.084 Uiso 1 1 calc R U . . .
C23 C 0.7375(4) 0.5223(4) 0.39683(19) 0.0860(15) Uani 1 1 d . . . . .
H23 H 0.772254 0.552865 0.373558 0.103 Uiso 1 1 calc R U . . .
C24 C 0.7154(4) 0.5754(4) 0.43376(19) 0.0852(14) Uani 1 1 d . . . . .
H24 H 0.737070 0.641088 0.436268 0.102 Uiso 1 1 calc R U . . .
C25 C 0.6608(4) 0.5301(3) 0.46689(17) 0.0748(13) Uani 1 1 d . . . . .
H25 H 0.643773 0.565428 0.492039 0.090 Uiso 1 1 calc R U . . .
C26 C 0.6307(4) 0.4317(3) 0.46320(15) 0.0662(11) Uani 1 1 d . . . . .
H26 H 0.592241 0.402890 0.485967 0.079 Uiso 1 1 calc R U . . .
C27 C 0.7339(3) 0.2019(3) 0.45862(14) 0.0551(10) Uani 1 1 d . . . . .
C28 C 0.8090(4) 0.2507(3) 0.48841(15) 0.0684(12) Uani 1 1 d . . . . .
H28 H 0.803928 0.318834 0.490091 0.082 Uiso 1 1 calc R U . . .
C29 C 0.8915(4) 0.2032(4) 0.51598(17) 0.0866(15) Uani 1 1 d . . . . .
H29 H 0.938752 0.239675 0.535640 0.104 Uiso 1 1 calc R U . . .
C30 C 0.9030(4) 0.1043(4) 0.51420(19) 0.0927(16) Uani 1 1 d . . . . .
H30 H 0.957453 0.072295 0.532706 0.111 Uiso 1 1 calc R U . . .
C31 C 0.8336(4) 0.0521(4) 0.48484(19) 0.0898(16) Uani 1 1 d . . . . .
H31 H 0.841123 -0.015908 0.483168 0.108 Uiso 1 1 calc R U . . .
C32 C 0.7518(4) 0.0998(3) 0.45750(17) 0.0784(14) Uani 1 1 d . . . . .
H32 H 0.706688 0.062469 0.437473 0.094 Uiso 1 1 calc R U . . .
C33 C 0.5056(3) 0.2296(3) 0.44417(13) 0.0520(9) Uani 1 1 d . . . . .
C34 C 0.4793(3) 0.1453(3) 0.46703(13) 0.0556(10) Uani 1 1 d . . . . .
H34 H 0.538006 0.100961 0.474271 0.067 Uiso 1 1 calc R U . . .
C35 C 0.3701(3) 0.1232(3) 0.47977(14) 0.0666(12) Uani 1 1 d . . . . .
H35 H 0.357075 0.064387 0.494345 0.080 Uiso 1 1 calc R U . . .
C36 C 0.2816(4) 0.1872(3) 0.47108(17) 0.0770(14) Uani 1 1 d . . . . .
H36 H 0.208565 0.173230 0.480124 0.092 Uiso 1 1 calc R U . . .
C37 C 0.3025(4) 0.2727(3) 0.44869(19) 0.0846(15) Uani 1 1 d . . . . .
H37 H 0.243182 0.316830 0.442080 0.102 Uiso 1 1 calc R U . . .
C38 C 0.4127(4) 0.2932(3) 0.43589(17) 0.0745(13) Uani 1 1 d . . . . .
H38 H 0.425066 0.352023 0.421156 0.089 Uiso 1 1 calc R U . . .
C39 C 0.6368(4) 0.2137(3) 0.37469(15) 0.0682(12) Uani 1 1 d . . . . .
C40 C 0.5442(5) 0.2202(4) 0.34462(16) 0.0836(14) Uani 1 1 d . . . . .
H40 H 0.475114 0.243801 0.354198 0.100 Uiso 1 1 calc R U . . .
C41 C 0.5496(6) 0.1924(4) 0.29998(18) 0.1055(18) Uani 1 1 d . . . . .
H41 H 0.485263 0.199330 0.280607 0.127 Uiso 1 1 calc R U . . .
C42 C 0.6472(7) 0.1560(5) 0.2851(2) 0.130(2) Uani 1 1 d . . . . .
H42 H 0.651166 0.137590 0.255590 0.156 Uiso 1 1 calc R U . . .
C43 C 0.7405(7) 0.1467(6) 0.3143(2) 0.148(3) Uani 1 1 d . . . . .
H43 H 0.808401 0.121498 0.304323 0.178 Uiso 1 1 calc R U . . .
C44 C 0.7366(5) 0.1736(5) 0.35827(19) 0.115(2) Uani 1 1 d . . . . .
H44 H 0.801232 0.165027 0.377330 0.138 Uiso 1 1 calc R U . . .
B1 B 0.6330(4) 0.2555(4) 0.42637(17) 0.0574(10) Uani 1 1 d . . . . .
O3 O 0.6845(15) 0.807(3) 0.3645(10) 0.0963(11) Uani 0.636(17) 1 d D . P A 1
C45 C 0.7278(9) 0.7591(12) 0.3269(4) 0.1008(19) Uani 0.636(17) 1 d D . P A 1
H45A H 0.704457 0.794277 0.299958 0.121 Uiso 0.636(17) 1 calc R U P A 1
H45B H 0.698137 0.692512 0.324569 0.121 Uiso 0.636(17) 1 calc R U P A 1
C46 C 0.8535(9) 0.7575(14) 0.3332(5) 0.119(2) Uani 0.636(17) 1 d D . P A 1
H46A H 0.888147 0.784139 0.307399 0.143 Uiso 0.636(17) 1 calc R U P A 1
H46B H 0.880846 0.690771 0.338044 0.143 Uiso 0.636(17) 1 calc R U P A 1
C47 C 0.8828(9) 0.8199(14) 0.3732(4) 0.119(2) Uani 0.636(17) 1 d D . P A 1
H47A H 0.929925 0.783201 0.394970 0.143 Uiso 0.636(17) 1 calc R U P A 1
H47B H 0.924787 0.878036 0.364956 0.143 Uiso 0.636(17) 1 calc R U P A 1
C48 C 0.7775(9) 0.8470(10) 0.3910(4) 0.1008(19) Uani 0.636(17) 1 d D . P A 1
H48A H 0.775237 0.822606 0.421063 0.121 Uiso 0.636(17) 1 calc R U P A 1
H48B H 0.771221 0.918147 0.391757 0.121 Uiso 0.636(17) 1 calc R U P A 1
O3A O 0.681(3) 0.803(5) 0.3624(18) 0.0963(11) Uani 0.364(17) 1 d D . P A 2
C45A C 0.7470(18) 0.783(2) 0.3242(8) 0.1008(19) Uani 0.364(17) 1 d D . P A 2
H45C H 0.733178 0.832600 0.301569 0.121 Uiso 0.364(17) 1 calc R U P A 2
H45D H 0.726876 0.718890 0.311583 0.121 Uiso 0.364(17) 1 calc R U P A 2
C46A C 0.8672(16) 0.784(2) 0.3412(11) 0.119(2) Uani 0.364(17) 1 d D . P A 2
H46C H 0.920558 0.788792 0.317919 0.143 Uiso 0.364(17) 1 calc R U P A 2
H46D H 0.886820 0.728692 0.360456 0.143 Uiso 0.364(17) 1 calc R U P A 2
C47A C 0.8562(15) 0.878(2) 0.3660(7) 0.119(2) Uani 0.364(17) 1 d D . P A 2
H47C H 0.913621 0.880760 0.390503 0.143 Uiso 0.364(17) 1 calc R U P A 2
H47D H 0.867236 0.933304 0.346624 0.143 Uiso 0.364(17) 1 calc R U P A 2
C48A C 0.7454(16) 0.8806(16) 0.3821(7) 0.1008(19) Uani 0.364(17) 1 d D . P A 2
H48C H 0.749941 0.873391 0.414106 0.121 Uiso 0.364(17) 1 calc R U P A 2
H48D H 0.709032 0.943005 0.374682 0.121 Uiso 0.364(17) 1 calc R U P A 2
O1 O 0.1254(3) 0.7603(3) 0.29887(11) 0.1186(12) Uani 0.892(5) 1 d D . P B 3
O2 O 0.2613(3) 0.7242(2) 0.25939(12) 0.1186(12) Uani 0.892(5) 1 d D . P B 3
N1 N 0.2260(3) 0.74958(13) 0.29415(10) 0.0739(12) Uani 0.892(5) 1 d D . P B 3
O1A O 0.2042(9) 0.7575(2) 0.3038(3) 0.1186(12) Uani 0.108(5) 1 d D . P B 4
O2A O 0.3230(13) 0.7181(3) 0.2573(5) 0.1186(12) Uani 0.108(5) 1 d D . P B 4
N1A N 0.2144(12) 0.7301(2) 0.2630(3) 0.0739(12) Uani 0.108(5) 1 d D . P B 4
 
loop_
 _atom_site_aniso_label
 _atom_site_aniso_U_11
 _atom_site_aniso_U_22
 _atom_site_aniso_U_33
 _atom_site_aniso_U_23
 _atom_site_aniso_U_13
 _atom_site_aniso_U_12
Pd1 0.0519(2) 0.0548(3) 0.0468(2) 0.00118(17) -0.00034(16) -0.00231(16)
N2 0.0705(19) 0.058(2) 0.0555(19) 0.0047(16) -0.0031(14) 0.0005(15)
N3 0.0562(18) 0.0575(18) 0.0410(18) -0.0021(14) -0.0015(15) -0.0058(15)
N4 0.0503(16) 0.052(2) 0.0554(19) -0.0022(15) 0.0037(13) -0.0025(15)
C1 0.078(3) 0.063(3) 0.066(2) 0.005(2) -0.009(2) -0.007(2)
C2 0.084(3) 0.058(2) 0.058(2) -0.0034(18) -0.005(2) 0.001(2)
C3 0.063(2) 0.063(2) 0.039(2) 0.0025(15) -0.0013(18) -0.0018(19)
C4 0.055(2) 0.059(2) 0.055(2) -0.0003(18) 0.0006(17) 0.0011(19)
C5 0.076(2) 0.070(3) 0.074(3) -0.002(3) 0.002(2) 0.006(2)
C6 0.114(3) 0.072(3) 0.105(4) -0.006(3) -0.004(3) 0.018(3)
C7 0.114(4) 0.104(4) 0.162(6) -0.033(4) -0.008(4) 0.036(3)
C8 0.168(7) 0.103(4) 0.285(11) -0.055(6) -0.044(7) 0.047(4)
C9 0.071(3) 0.066(3) 0.060(2) 0.013(2) -0.0027(19) -0.004(2)
C10 0.077(3) 0.085(4) 0.065(2) 0.008(3) 0.004(2) -0.003(2)
C11 0.102(4) 0.127(5) 0.068(3) 0.011(3) 0.015(3) -0.016(3)
C12 0.118(4) 0.205(7) 0.110(5) -0.011(5) 0.040(4) -0.010(4)
C13 0.0504(19) 0.065(3) 0.072(3) 0.007(2) 0.0057(19) -0.0023(19)
C14 0.066(2) 0.071(3) 0.084(3) 0.012(2) 0.012(2) -0.003(2)
C15 0.069(2) 0.076(3) 0.110(4) 0.005(3) 0.024(3) -0.008(2)
C16 0.086(3) 0.085(4) 0.128(5) 0.015(3) 0.035(3) -0.008(3)
C17 0.073(3) 0.057(3) 0.065(3) -0.0091(19) 0.004(2) -0.001(2)
C18 0.079(3) 0.098(4) 0.063(3) -0.008(2) 0.009(2) 0.009(3)
C19 0.131(5) 0.129(5) 0.118(5) -0.044(4) 0.049(4) -0.004(4)
C20 0.160(6) 0.177(7) 0.142(6) -0.032(5) 0.077(5) 0.011(5)
C21 0.051(2) 0.054(2) 0.058(2) 0.0048(16) -0.0038(18) -0.0024(17)
C22 0.063(3) 0.069(3) 0.079(3) 0.016(2) 0.010(2) -0.005(2)
C23 0.070(3) 0.067(3) 0.122(4) 0.028(3) 0.014(3) -0.008(2)
C24 0.065(3) 0.057(3) 0.131(4) 0.016(2) -0.010(3) 0.000(2)
C25 0.074(3) 0.056(2) 0.091(3) -0.002(2) -0.018(2) 0.006(2)
C26 0.079(3) 0.056(2) 0.063(3) 0.002(2) -0.001(2) 0.004(2)
C27 0.055(2) 0.050(2) 0.061(2) 0.0042(19) 0.0140(17) 0.0028(16)
C28 0.068(3) 0.064(3) 0.072(3) -0.005(2) 0.0013(19) 0.0061(19)
C29 0.081(3) 0.088(3) 0.089(4) -0.005(3) -0.011(2) 0.018(3)
C30 0.064(3) 0.087(3) 0.126(4) 0.011(3) -0.001(3) 0.020(2)
C31 0.066(3) 0.064(3) 0.139(4) 0.014(3) 0.005(2) 0.014(2)
C32 0.062(3) 0.053(2) 0.120(4) 0.000(2) 0.002(2) 0.005(2)
C33 0.0595(18) 0.047(2) 0.049(2) -0.0022(18) -0.0003(17) -0.0002(15)
C34 0.0578(19) 0.052(2) 0.056(3) 0.0058(19) -0.0003(19) 0.0034(18)
C35 0.064(2) 0.068(3) 0.068(3) 0.007(2) 0.008(2) -0.0030(18)
C36 0.060(2) 0.066(3) 0.105(4) -0.002(2) 0.008(3) -0.0027(19)
C37 0.062(2) 0.061(3) 0.130(5) 0.005(3) 0.005(3) 0.006(2)
C38 0.066(2) 0.055(3) 0.101(4) 0.012(3) 0.002(2) 0.0068(18)
C39 0.088(3) 0.061(3) 0.056(2) 0.000(2) 0.0109(18) -0.011(2)
C40 0.111(3) 0.077(4) 0.061(2) 0.004(3) -0.007(2) -0.020(3)
C41 0.169(5) 0.086(4) 0.060(3) 0.004(3) -0.003(3) -0.043(4)
C42 0.208(6) 0.116(5) 0.068(4) -0.012(4) 0.028(3) -0.026(5)
C43 0.188(6) 0.178(7) 0.083(3) -0.031(4) 0.041(3) 0.026(5)
C44 0.113(4) 0.154(5) 0.079(3) -0.026(4) 0.023(3) 0.020(3)
B1 0.061(2) 0.053(2) 0.058(2) 0.0004(19) 0.0041(19) 0.0005(18)
O3 0.079(2) 0.102(4) 0.109(3) -0.015(2) 0.017(2) -0.0099(18)
C45 0.091(3) 0.104(5) 0.108(3) -0.018(3) 0.014(2) -0.008(2)
C46 0.088(2) 0.127(8) 0.144(5) -0.028(4) 0.018(2) -0.013(3)
C47 0.088(2) 0.127(8) 0.144(5) -0.028(4) 0.018(2) -0.013(3)
C48 0.091(3) 0.104(5) 0.108(3) -0.018(3) 0.014(2) -0.008(2)
O3A 0.079(2) 0.102(4) 0.109(3) -0.015(2) 0.017(2) -0.0099(18)
C45A 0.091(3) 0.104(5) 0.108(3) -0.018(3) 0.014(2) -0.008(2)
C46A 0.088(2) 0.127(8) 0.144(5) -0.028(4) 0.018(2) -0.013(3)
C47A 0.088(2) 0.127(8) 0.144(5) -0.028(4) 0.018(2) -0.013(3)
C48A 0.091(3) 0.104(5) 0.108(3) -0.018(3) 0.014(2) -0.008(2)
O1 0.072(2) 0.201(3) 0.0804(18) -0.0252(18) -0.0114(16) 0.0013(18)
O2 0.072(2) 0.201(3) 0.0804(18) -0.0252(18) -0.0114(16) 0.0013(18)
N1 0.071(2) 0.083(3) 0.067(2) 0.010(2) -0.009(2) -0.003(2)
O1A 0.072(2) 0.201(3) 0.0804(18) -0.0252(18) -0.0114(16) 0.0013(18)
O2A 0.072(2) 0.201(3) 0.0804(18) -0.0252(18) -0.0114(16) 0.0013(18)
N1A 0.071(2) 0.083(3) 0.067(2) 0.010(2) -0.009(2) -0.003(2)
 
_geom_special_details
;
 All esds (except the esd in the dihedral angle between two l.s. planes)
 are estimated using the full covariance matrix.  The cell esds are taken
 into account individually in the estimation of esds in distances, angles
 and torsion angles; correlations between esds in cell parameters are only
 used when they are defined by crystal symmetry.  An approximate (isotropic)
 treatment of cell esds is used for estimating esds involving l.s. planes.
;
 
loop_
 _geom_bond_atom_site_label_1
 _geom_bond_atom_site_label_2
 _geom_bond_distance
 _geom_bond_site_symmetry_2
 _geom_bond_publ_flag
Pd1 O1A 2.001(9) . ?
Pd1 N3 2.021(3) . ?
Pd1 N1 2.039(3) . ?
Pd1 N2 2.087(3) . ?
Pd1 N4 2.092(3) . ?
N2 C9 1.498(5) . ?
N2 C1 1.516(5) . ?
N2 C5 1.521(5) . ?
N3 C2 1.478(5) . ?
N3 C3 1.493(5) . ?
N3 H3 0.9800 . ?
N4 C17 1.494(5) . ?
N4 C4 1.507(4) . ?
N4 C13 1.516(4) . ?
C1 C2 1.508(5) . ?
C1 H1A 0.9700 . ?
C1 H1B 0.9700 . ?
C2 H2A 0.9700 . ?
C2 H2B 0.9700 . ?
C3 C4 1.500(5) . ?
C3 H3A 0.9700 . ?
C3 H3B 0.9700 . ?
C4 H4A 0.9700 . ?
C4 H4B 0.9700 . ?
C5 C6 1.509(6) . ?
C5 H5A 0.9700 . ?
C5 H5B 0.9700 . ?
C6 C7 1.519(6) . ?
C6 H6A 0.9700 . ?
C6 H6B 0.9700 . ?
C7 C8 1.478(8) . ?
C7 H7A 0.9700 . ?
C7 H7B 0.9700 . ?
C8 H8A 0.9600 . ?
C8 H8B 0.9600 . ?
C8 H8C 0.9600 . ?
C9 C10 1.495(5) . ?
C9 H9A 0.9700 . ?
C9 H9B 0.9700 . ?
C10 C11 1.533(6) . ?
C10 H10A 0.9700 . ?
C10 H10B 0.9700 . ?
C11 C12 1.487(7) . ?
C11 H11A 0.9700 . ?
C11 H11B 0.9700 . ?
C12 H12A 0.9600 . ?
C12 H12B 0.9600 . ?
C12 H12C 0.9600 . ?
C13 C14 1.509(5) . ?
C13 H13A 0.9700 . ?
C13 H13B 0.9700 . ?
C14 C15 1.499(5) . ?
C14 H14A 0.9700 . ?
C14 H14B 0.9700 . ?
C15 C16 1.518(6) . ?
C15 H15A 0.9700 . ?
C15 H15B 0.9700 . ?
C16 H16A 0.9600 . ?
C16 H16B 0.9600 . ?
C16 H16C 0.9600 . ?
C17 C18 1.488(5) . ?
C17 H17A 0.9700 . ?
C17 H17B 0.9700 . ?
C18 C19 1.532(6) . ?
C18 H18A 0.9700 . ?
C18 H18B 0.9700 . ?
C19 C20 1.432(6) . ?
C19 H19A 0.9700 . ?
C19 H19B 0.9700 . ?
C20 H20A 0.9600 . ?
C20 H20B 0.9600 . ?
C20 H20C 0.9600 . ?
C21 C26 1.389(5) . ?
C21 C22 1.392(5) . ?
C21 B1 1.639(6) . ?
C22 C23 1.377(6) . ?
C22 H22 0.9300 . ?
C23 C24 1.366(7) . ?
C23 H23 0.9300 . ?
C24 C25 1.364(6) . ?
C24 H24 0.9300 . ?
C25 C26 1.386(6) . ?
C25 H25 0.9300 . ?
C26 H26 0.9300 . ?
C27 C28 1.388(6) . ?
C27 C32 1.404(5) . ?
C27 B1 1.654(6) . ?
C28 C29 1.395(6) . ?
C28 H28 0.9300 . ?
C29 C30 1.353(7) . ?
C29 H29 0.9300 . ?
C30 C31 1.366(7) . ?
C30 H30 0.9300 . ?
C31 C32 1.387(6) . ?
C31 H31 0.9300 . ?
C32 H32 0.9300 . ?
C33 C34 1.381(5) . ?
C33 C38 1.399(5) . ?
C33 B1 1.650(6) . ?
C34 C35 1.386(5) . ?
C34 H34 0.9300 . ?
C35 C36 1.365(6) . ?
C35 H35 0.9300 . ?
C36 C37 1.374(6) . ?
C36 H36 0.9300 . ?
C37 C38 1.394(6) . ?
C37 H37 0.9300 . ?
C38 H38 0.9300 . ?
C39 C40 1.375(6) . ?
C39 C44 1.403(6) . ?
C39 B1 1.664(7) . ?
C40 C41 1.405(7) . ?
C40 H40 0.9300 . ?
C41 C42 1.344(8) . ?
C41 H41 0.9300 . ?
C42 C43 1.368(8) . ?
C42 H42 0.9300 . ?
C43 C44 1.381(7) . ?
C43 H43 0.9300 . ?
C44 H44 0.9300 . ?
O3 C48 1.416(14) . ?
O3 C45 1.431(10) . ?
C45 C46 1.470(10) . ?
C45 H45A 0.9700 . ?
C45 H45B 0.9700 . ?
C46 C47 1.500(12) . ?
C46 H46A 0.9700 . ?
C46 H46B 0.9700 . ?
C47 C48 1.419(9) . ?
C47 H47A 0.9700 . ?
C47 H47B 0.9700 . ?
C48 H48A 0.9700 . ?
C48 H48B 0.9700 . ?
O3A C48A 1.41(2) . ?
O3A C45A 1.449(16) . ?
C45A C46A 1.468(15) . ?
C45A H45C 0.9700 . ?
C45A H45D 0.9700 . ?
C46A C47A 1.486(16) . ?
C46A H46C 0.9700 . ?
C46A H46D 0.9700 . ?
C47A C48A 1.408(14) . ?
C47A H47C 0.9700 . ?
C47A H47D 0.9700 . ?
C48A H48C 0.9700 . ?
C48A H48D 0.9700 . ?
O1 N1 1.2006(10) . ?
O2 N1 1.2010(10) . ?
O1A N1A 1.3001(10) . ?
O2A N1A 1.3002(10) . ?
 
loop_
 _geom_angle_atom_site_label_1
 _geom_angle_atom_site_label_2
 _geom_angle_atom_site_label_3
 _geom_angle
 _geom_angle_site_symmetry_1
 _geom_angle_site_symmetry_3
 _geom_angle_publ_flag
O1A Pd1 N3 169.3(3) . . ?
N3 Pd1 N1 178.94(13) . . ?
O1A Pd1 N2 93.88(11) . . ?
N3 Pd1 N2 85.11(13) . . ?
N1 Pd1 N2 95.44(10) . . ?
O1A Pd1 N4 93.95(11) . . ?
N3 Pd1 N4 85.10(12) . . ?
N1 Pd1 N4 94.51(10) . . ?
N2 Pd1 N4 166.23(12) . . ?
C9 N2 C1 110.7(3) . . ?
C9 N2 C5 110.0(3) . . ?
C1 N2 C5 110.3(3) . . ?
C9 N2 Pd1 115.0(3) . . ?
C1 N2 Pd1 105.5(2) . . ?
C5 N2 Pd1 105.2(2) . . ?
C2 N3 C3 116.7(3) . . ?
C2 N3 Pd1 107.5(2) . . ?
C3 N3 Pd1 107.4(2) . . ?
C2 N3 H3 108.3 . . ?
C3 N3 H3 108.3 . . ?
Pd1 N3 H3 108.3 . . ?
C17 N4 C4 109.3(3) . . ?
C17 N4 C13 110.2(3) . . ?
C4 N4 C13 111.4(3) . . ?
C17 N4 Pd1 115.4(3) . . ?
C4 N4 Pd1 105.8(2) . . ?
C13 N4 Pd1 104.6(2) . . ?
C2 C1 N2 109.6(3) . . ?
C2 C1 H1A 109.8 . . ?
N2 C1 H1A 109.8 . . ?
C2 C1 H1B 109.8 . . ?
N2 C1 H1B 109.8 . . ?
H1A C1 H1B 108.2 . . ?
N3 C2 C1 106.7(3) . . ?
N3 C2 H2A 110.4 . . ?
C1 C2 H2A 110.4 . . ?
N3 C2 H2B 110.4 . . ?
C1 C2 H2B 110.4 . . ?
H2A C2 H2B 108.6 . . ?
N3 C3 C4 106.9(3) . . ?
N3 C3 H3A 110.3 . . ?
C4 C3 H3A 110.3 . . ?
N3 C3 H3B 110.3 . . ?
C4 C3 H3B 110.3 . . ?
H3A C3 H3B 108.6 . . ?
C3 C4 N4 110.6(3) . . ?
C3 C4 H4A 109.5 . . ?
N4 C4 H4A 109.5 . . ?
C3 C4 H4B 109.5 . . ?
N4 C4 H4B 109.5 . . ?
H4A C4 H4B 108.1 . . ?
C6 C5 N2 117.1(4) . . ?
C6 C5 H5A 108.0 . . ?
N2 C5 H5A 108.0 . . ?
C6 C5 H5B 108.0 . . ?
N2 C5 H5B 108.0 . . ?
H5A C5 H5B 107.3 . . ?
C5 C6 C7 111.7(4) . . ?
C5 C6 H6A 109.3 . . ?
C7 C6 H6A 109.3 . . ?
C5 C6 H6B 109.3 . . ?
C7 C6 H6B 109.3 . . ?
H6A C6 H6B 107.9 . . ?
C8 C7 C6 112.0(6) . . ?
C8 C7 H7A 109.2 . . ?
C6 C7 H7A 109.2 . . ?
C8 C7 H7B 109.2 . . ?
C6 C7 H7B 109.2 . . ?
H7A C7 H7B 107.9 . . ?
C7 C8 H8A 109.5 . . ?
C7 C8 H8B 109.5 . . ?
H8A C8 H8B 109.5 . . ?
C7 C8 H8C 109.5 . . ?
H8A C8 H8C 109.5 . . ?
H8B C8 H8C 109.5 . . ?
C10 C9 N2 114.8(3) . . ?
C10 C9 H9A 108.6 . . ?
N2 C9 H9A 108.6 . . ?
C10 C9 H9B 108.6 . . ?
N2 C9 H9B 108.6 . . ?
H9A C9 H9B 107.5 . . ?
C9 C10 C11 110.9(4) . . ?
C9 C10 H10A 109.5 . . ?
C11 C10 H10A 109.5 . . ?
C9 C10 H10B 109.5 . . ?
C11 C10 H10B 109.5 . . ?
H10A C10 H10B 108.1 . . ?
C12 C11 C10 112.8(5) . . ?
C12 C11 H11A 109.0 . . ?
C10 C11 H11A 109.0 . . ?
C12 C11 H11B 109.0 . . ?
C10 C11 H11B 109.0 . . ?
H11A C11 H11B 107.8 . . ?
C11 C12 H12A 109.5 . . ?
C11 C12 H12B 109.5 . . ?
H12A C12 H12B 109.5 . . ?
C11 C12 H12C 109.5 . . ?
H12A C12 H12C 109.5 . . ?
H12B C12 H12C 109.5 . . ?
C14 C13 N4 117.3(3) . . ?
C14 C13 H13A 108.0 . . ?
N4 C13 H13A 108.0 . . ?
C14 C13 H13B 108.0 . . ?
N4 C13 H13B 108.0 . . ?
H13A C13 H13B 107.2 . . ?
C15 C14 C13 111.2(4) . . ?
C15 C14 H14A 109.4 . . ?
C13 C14 H14A 109.4 . . ?
C15 C14 H14B 109.4 . . ?
C13 C14 H14B 109.4 . . ?
H14A C14 H14B 108.0 . . ?
C14 C15 C16 114.2(4) . . ?
C14 C15 H15A 108.7 . . ?
C16 C15 H15A 108.7 . . ?
C14 C15 H15B 108.7 . . ?
C16 C15 H15B 108.7 . . ?
H15A C15 H15B 107.6 . . ?
C15 C16 H16A 109.5 . . ?
C15 C16 H16B 109.5 . . ?
H16A C16 H16B 109.5 . . ?
C15 C16 H16C 109.5 . . ?
H16A C16 H16C 109.5 . . ?
H16B C16 H16C 109.5 . . ?
C18 C17 N4 115.3(3) . . ?
C18 C17 H17A 108.5 . . ?
N4 C17 H17A 108.5 . . ?
C18 C17 H17B 108.5 . . ?
N4 C17 H17B 108.5 . . ?
H17A C17 H17B 107.5 . . ?
C17 C18 C19 111.1(4) . . ?
C17 C18 H18A 109.4 . . ?
C19 C18 H18A 109.4 . . ?
C17 C18 H18B 109.4 . . ?
C19 C18 H18B 109.4 . . ?
H18A C18 H18B 108.0 . . ?
C20 C19 C18 114.7(5) . . ?
C20 C19 H19A 108.6 . . ?
C18 C19 H19A 108.6 . . ?
C20 C19 H19B 108.6 . . ?
C18 C19 H19B 108.6 . . ?
H19A C19 H19B 107.6 . . ?
C19 C20 H20A 109.5 . . ?
C19 C20 H20B 109.5 . . ?
H20A C20 H20B 109.5 . . ?
C19 C20 H20C 109.5 . . ?
H20A C20 H20C 109.5 . . ?
H20B C20 H20C 109.5 . . ?
C26 C21 C22 115.0(4) . . ?
C26 C21 B1 121.4(4) . . ?
C22 C21 B1 123.4(4) . . ?
C23 C22 C21 122.4(5) . . ?
C23 C22 H22 118.8 . . ?
C21 C22 H22 118.8 . . ?
C24 C23 C22 120.9(5) . . ?
C24 C23 H23 119.5 . . ?
C22 C23 H23 119.5 . . ?
C25 C24 C23 118.6(5) . . ?
C25 C24 H24 120.7 . . ?
C23 C24 H24 120.7 . . ?
C24 C25 C26 120.2(5) . . ?
C24 C25 H25 119.9 . . ?
C26 C25 H25 119.9 . . ?
C25 C26 C21 122.8(4) . . ?
C25 C26 H26 118.6 . . ?
C21 C26 H26 118.6 . . ?
C28 C27 C32 113.5(4) . . ?
C28 C27 B1 125.0(4) . . ?
C32 C27 B1 121.5(4) . . ?
C27 C28 C29 123.7(5) . . ?
C27 C28 H28 118.2 . . ?
C29 C28 H28 118.2 . . ?
C30 C29 C28 120.2(5) . . ?
C30 C29 H29 119.9 . . ?
C28 C29 H29 119.9 . . ?
C29 C30 C31 119.1(5) . . ?
C29 C30 H30 120.5 . . ?
C31 C30 H30 120.5 . . ?
C30 C31 C32 120.4(5) . . ?
C30 C31 H31 119.8 . . ?
C32 C31 H31 119.8 . . ?
C31 C32 C27 123.1(5) . . ?
C31 C32 H32 118.4 . . ?
C27 C32 H32 118.4 . . ?
C34 C33 C38 114.2(4) . . ?
C34 C33 B1 124.8(4) . . ?
C38 C33 B1 121.0(4) . . ?
C33 C34 C35 123.6(4) . . ?
C33 C34 H34 118.2 . . ?
C35 C34 H34 118.2 . . ?
C36 C35 C34 120.5(4) . . ?
C36 C35 H35 119.7 . . ?
C34 C35 H35 119.7 . . ?
C35 C36 C37 118.6(4) . . ?
C35 C36 H36 120.7 . . ?
C37 C36 H36 120.7 . . ?
C36 C37 C38 120.0(4) . . ?
C36 C37 H37 120.0 . . ?
C38 C37 H37 120.0 . . ?
C37 C38 C33 123.0(4) . . ?
C37 C38 H38 118.5 . . ?
C33 C38 H38 118.5 . . ?
C40 C39 C44 115.4(5) . . ?
C40 C39 B1 122.3(4) . . ?
C44 C39 B1 122.2(5) . . ?
C39 C40 C41 122.6(6) . . ?
C39 C40 H40 118.7 . . ?
C41 C40 H40 118.7 . . ?
C42 C41 C40 120.4(7) . . ?
C42 C41 H41 119.8 . . ?
C40 C41 H41 119.8 . . ?
C41 C42 C43 118.6(7) . . ?
C41 C42 H42 120.7 . . ?
C43 C42 H42 120.7 . . ?
C42 C43 C44 121.7(7) . . ?
C42 C43 H43 119.1 . . ?
C44 C43 H43 119.1 . . ?
C43 C44 C39 121.2(6) . . ?
C43 C44 H44 119.4 . . ?
C39 C44 H44 119.4 . . ?
C21 B1 C33 110.8(3) . . ?
C21 B1 C27 108.7(3) . . ?
C33 B1 C27 109.9(3) . . ?
C21 B1 C39 109.4(4) . . ?
C33 B1 C39 107.9(4) . . ?
C27 B1 C39 110.2(4) . . ?
C48 O3 C45 109.1(10) . . ?
O3 C45 C46 107.5(9) . . ?
O3 C45 H45A 110.2 . . ?
C46 C45 H45A 110.2 . . ?
O3 C45 H45B 110.2 . . ?
C46 C45 H45B 110.2 . . ?
H45A C45 H45B 108.5 . . ?
C45 C46 C47 106.0(8) . . ?
C45 C46 H46A 110.5 . . ?
C47 C46 H46A 110.5 . . ?
C45 C46 H46B 110.5 . . ?
C47 C46 H46B 110.5 . . ?
H46A C46 H46B 108.7 . . ?
C48 C47 C46 106.8(8) . . ?
C48 C47 H47A 110.4 . . ?
C46 C47 H47A 110.4 . . ?
C48 C47 H47B 110.4 . . ?
C46 C47 H47B 110.4 . . ?
H47A C47 H47B 108.6 . . ?
O3 C48 C47 110.0(8) . . ?
O3 C48 H48A 109.7 . . ?
C47 C48 H48A 109.7 . . ?
O3 C48 H48B 109.7 . . ?
C47 C48 H48B 109.7 . . ?
H48A C48 H48B 108.2 . . ?
C48A O3A C45A 101(2) . . ?
O3A C45A C46A 105.0(18) . . ?
O3A C45A H45C 110.8 . . ?
C46A C45A H45C 110.8 . . ?
O3A C45A H45D 110.8 . . ?
C46A C45A H45D 110.8 . . ?
H45C C45A H45D 108.8 . . ?
C45A C46A C47A 94.5(14) . . ?
C45A C46A H46C 112.8 . . ?
C47A C46A H46C 112.8 . . ?
C45A C46A H46D 112.8 . . ?
C47A C46A H46D 112.8 . . ?
H46C C46A H46D 110.3 . . ?
C48A C47A C46A 107.8(12) . . ?
C48A C47A H47C 110.1 . . ?
C46A C47A H47C 110.1 . . ?
C48A C47A H47D 110.1 . . ?
C46A C47A H47D 110.1 . . ?
H47C C47A H47D 108.5 . . ?
O3A C48A C47A 108.1(13) . . ?
O3A C48A H48C 110.1 . . ?
C47A C48A H48C 110.1 . . ?
O3A C48A H48D 110.1 . . ?
C47A C48A H48D 110.1 . . ?
H48C C48A H48D 108.4 . . ?
O1 N1 O2 121.80(15) . . ?
O1 N1 Pd1 118.9(2) . . ?
O2 N1 Pd1 119.3(2) . . ?
N1A O1A Pd1 122.4(6) . . ?
O1A N1A O2A 107.71(12) . . ?
 
loop_
 _geom_torsion_atom_site_label_1
 _geom_torsion_atom_site_label_2
 _geom_torsion_atom_site_label_3
 _geom_torsion_atom_site_label_4
 _geom_torsion
 _geom_torsion_site_symmetry_1
 _geom_torsion_site_symmetry_2
 _geom_torsion_site_symmetry_3
 _geom_torsion_site_symmetry_4
 _geom_torsion_publ_flag
C9 N2 C1 C2 -160.6(3) . . . . ?
C5 N2 C1 C2 77.4(4) . . . . ?
Pd1 N2 C1 C2 -35.7(4) . . . . ?
C3 N3 C2 C1 -167.6(3) . . . . ?
Pd1 N3 C2 C1 -46.9(4) . . . . ?
N2 C1 C2 N3 55.7(4) . . . . ?
C2 N3 C3 C4 167.0(3) . . . . ?
Pd1 N3 C3 C4 46.2(3) . . . . ?
N3 C3 C4 N4 -54.0(4) . . . . ?
C17 N4 C4 C3 158.7(3) . . . . ?
C13 N4 C4 C3 -79.3(4) . . . . ?
Pd1 N4 C4 C3 33.9(3) . . . . ?
C9 N2 C5 C6 -57.0(5) . . . . ?
C1 N2 C5 C6 65.3(5) . . . . ?
Pd1 N2 C5 C6 178.6(3) . . . . ?
N2 C5 C6 C7 -179.0(4) . . . . ?
C5 C6 C7 C8 -174.4(5) . . . . ?
C1 N2 C9 C10 66.4(5) . . . . ?
C5 N2 C9 C10 -171.5(4) . . . . ?
Pd1 N2 C9 C10 -53.0(4) . . . . ?
N2 C9 C10 C11 172.9(4) . . . . ?
C9 C10 C11 C12 172.0(5) . . . . ?
C17 N4 C13 C14 57.2(5) . . . . ?
C4 N4 C13 C14 -64.3(5) . . . . ?
Pd1 N4 C13 C14 -178.2(3) . . . . ?
N4 C13 C14 C15 -179.5(4) . . . . ?
C13 C14 C15 C16 178.3(4) . . . . ?
C4 N4 C17 C18 -68.4(4) . . . . ?
C13 N4 C17 C18 168.9(4) . . . . ?
Pd1 N4 C17 C18 50.7(4) . . . . ?
N4 C17 C18 C19 -178.5(4) . . . . ?
C17 C18 C19 C20 -175.2(5) . . . . ?
C26 C21 C22 C23 1.4(6) . . . . ?
B1 C21 C22 C23 -173.3(4) . . . . ?
C21 C22 C23 C24 0.9(7) . . . . ?
C22 C23 C24 C25 -2.2(7) . . . . ?
C23 C24 C25 C26 1.2(7) . . . . ?
C24 C25 C26 C21 1.2(7) . . . . ?
C22 C21 C26 C25 -2.4(6) . . . . ?
B1 C21 C26 C25 172.3(4) . . . . ?
C32 C27 C28 C29 -2.4(6) . . . . ?
B1 C27 C28 C29 178.4(4) . . . . ?
C27 C28 C29 C30 1.0(7) . . . . ?
C28 C29 C30 C31 0.6(8) . . . . ?
C29 C30 C31 C32 -0.5(8) . . . . ?
C30 C31 C32 C27 -1.1(8) . . . . ?
C28 C27 C32 C31 2.4(6) . . . . ?
B1 C27 C32 C31 -178.3(4) . . . . ?
C38 C33 C34 C35 1.8(6) . . . . ?
B1 C33 C34 C35 -176.8(4) . . . . ?
C33 C34 C35 C36 -1.9(7) . . . . ?
C34 C35 C36 C37 1.3(7) . . . . ?
C35 C36 C37 C38 -0.9(8) . . . . ?
C36 C37 C38 C33 0.9(8) . . . . ?
C34 C33 C38 C37 -1.3(7) . . . . ?
B1 C33 C38 C37 177.4(5) . . . . ?
C44 C39 C40 C41 -2.5(7) . . . . ?
B1 C39 C40 C41 174.7(4) . . . . ?
C39 C40 C41 C42 1.4(9) . . . . ?
C40 C41 C42 C43 0.0(10) . . . . ?
C41 C42 C43 C44 0.0(12) . . . . ?
C42 C43 C44 C39 -1.3(11) . . . . ?
C40 C39 C44 C43 2.5(9) . . . . ?
B1 C39 C44 C43 -174.8(6) . . . . ?
C26 C21 B1 C33 45.8(5) . . . . ?
C22 C21 B1 C33 -139.8(4) . . . . ?
C26 C21 B1 C27 -75.0(5) . . . . ?
C22 C21 B1 C27 99.4(4) . . . . ?
C26 C21 B1 C39 164.7(4) . . . . ?
C22 C21 B1 C39 -21.0(5) . . . . ?
C34 C33 B1 C21 -148.0(4) . . . . ?
C38 C33 B1 C21 33.4(6) . . . . ?
C34 C33 B1 C27 -28.0(6) . . . . ?
C38 C33 B1 C27 153.5(4) . . . . ?
C34 C33 B1 C39 92.2(5) . . . . ?
C38 C33 B1 C39 -86.4(5) . . . . ?
C28 C27 B1 C21 12.9(5) . . . . ?
C32 C27 B1 C21 -166.3(4) . . . . ?
C28 C27 B1 C33 -108.4(4) . . . . ?
C32 C27 B1 C33 72.4(5) . . . . ?
C28 C27 B1 C39 132.8(4) . . . . ?
C32 C27 B1 C39 -46.3(5) . . . . ?
C40 C39 B1 C21 -81.7(5) . . . . ?
C44 C39 B1 C21 95.3(5) . . . . ?
C40 C39 B1 C33 38.9(6) . . . . ?
C44 C39 B1 C33 -144.1(5) . . . . ?
C40 C39 B1 C27 158.8(4) . . . . ?
C44 C39 B1 C27 -24.2(6) . . . . ?
C48 O3 C45 C46 8(3) . . . . ?
O3 C45 C46 C47 -8(2) . . . . ?
C45 C46 C47 C48 5.4(16) . . . . ?
C45 O3 C48 C47 -4(4) . . . . ?
C46 C47 C48 O3 -1(3) . . . . ?
C48A O3A C45A C46A 44(5) . . . . ?
O3A C45A C46A C47A -48(3) . . . . ?
C45A C46A C47A C48A 35(3) . . . . ?
C45A O3A C48A C47A -20(5) . . . . ?
C46A C47A C48A O3A -10(5) . . . . ?
Pd1 O1A N1A O2A 0.00(2) . . . . ?
 
_refine_diff_density_max    0.488
_refine_diff_density_min   -0.488
_refine_diff_density_rms    0.069

_shelx_res_file
;
TITL shelxt in P 1 21/n 1
    41_pdbu4_tr_800ms_280k_05_decay.res
    created by SHELXL-2018/3 at 08:42:58 on 02-Apr-2020
CELL 0.534 11.6814 13.5951 30.2129 90 93.344 90
ZERR 4 0.000375 0.000498 0.00099 0 0.003 0
LATT 1
SYMM 0.5-X,0.5+Y,0.5-Z
SFAC C H B N O Pd
DISP B 0 0 4.561
DISP C 0.001 0.001 6.94
DISP H -0 0 0.611
DISP N 0.003 0.002 10.693
DISP O 0.005 0.003 16.398
DISP Pd -2.504 0.615 1934.604
UNIT 192 292 4 16 12 4
DFIX 1.2 0.001 N1 O1 N1 O2
DFIX 1.3 0.001 O1A N1A N1A O2A
DFIX 2 0.01 Pd1 O1A
DANG 2.1 0.001 O1 O2 O1A O2A
FLAT 0.001 Pd1 O1 O2 N1 O1A O2A N1A
RIGU 0.001 0.002
EADP O3 O3A
EADP C45 C45A C48 C48A
EADP C46 C46A C47 C47A
EADP O1 O1A O2 O2A
EADP N1 N1A

L.S. 20
PLAN  5
SIZE 0.1 0.1 0.05
TEMP 7
BOND $H
list 4
CONF
fmap 2
acta
SHEL 999 0.8
OMIT -6 7 10
OMIT 4 3 9
OMIT -1 2 3
OMIT 5 2 4
REM <olex2.extras>
REM <HklSrc "%.\\41_PdBu4_TR_800ms_280K_05_decay.hkl">
REM </olex2.extras>

WGHT    0.050100
FVAR       0.25218   0.63647   0.89170
PD1   6    0.339618    0.775242    0.346691    11.00000    0.05193    0.05485 =
         0.04681    0.00118   -0.00034   -0.00231
N2    4    0.345909    0.927342    0.337729    11.00000    0.07051    0.05776 =
         0.05555    0.00469   -0.00314    0.00054
N3    4    0.454347    0.799025    0.398255    11.00000    0.05619    0.05749 =
         0.04097   -0.00207   -0.00153   -0.00576
AFIX  13
H3    2    0.531510    0.789001    0.387965    11.00000   -1.20000
AFIX   0
N4    4    0.330974    0.632057    0.371665    11.00000    0.05032    0.05245 =
         0.05539   -0.00216    0.00373   -0.00253
C1    1    0.441662    0.963294    0.369726    11.00000    0.07829    0.06327 =
         0.06582    0.00477   -0.00927   -0.00726
AFIX  23
H1A   2    0.514628    0.957318    0.356194    11.00000   -1.20000
H1B   2    0.429703    1.032072    0.376643    11.00000   -1.20000
AFIX   0
C2    1    0.443630    0.903049    0.411657    11.00000    0.08373    0.05799 =
         0.05788   -0.00337   -0.00518    0.00112
AFIX  23
H2A   2    0.508121    0.922008    0.431507    11.00000   -1.20000
H2B   2    0.373507    0.912910    0.426764    11.00000   -1.20000
AFIX   0
C3    1    0.433663    0.723245    0.432651    11.00000    0.06313    0.06274 =
         0.03893    0.00250   -0.00128   -0.00184
AFIX  23
H3A   2    0.364282    0.738387    0.447432    11.00000   -1.20000
H3B   2    0.497426    0.721310    0.454687    11.00000   -1.20000
AFIX   0
C4    1    0.421738    0.626256    0.409141    11.00000    0.05457    0.05945 =
         0.05469   -0.00029    0.00057    0.00108
AFIX  23
H4A   2    0.401228    0.575792    0.429950    11.00000   -1.20000
H4B   2    0.494517    0.608217    0.397524    11.00000   -1.20000
AFIX   0
C5    1    0.230739    0.965229    0.351516    11.00000    0.07584    0.07001 =
         0.07387   -0.00249    0.00196    0.00564
AFIX  23
H5A   2    0.171021    0.933944    0.332811    11.00000   -1.20000
H5B   2    0.221043    0.943829    0.381695    11.00000   -1.20000
AFIX   0
C6    1    0.211515    1.074960    0.349483    11.00000    0.11383    0.07202 =
         0.10505   -0.00635   -0.00430    0.01839
AFIX  23
H6A   2    0.218038    1.097447    0.319265    11.00000   -1.20000
H6B   2    0.270444    1.107629    0.368055    11.00000   -1.20000
AFIX   0
C7    1    0.094336    1.102977    0.364844    11.00000    0.11439    0.10411 =
         0.16169   -0.03343   -0.00849    0.03594
AFIX  23
H7A   2    0.035888    1.065264    0.348234    11.00000   -1.20000
H7B   2    0.090634    1.086254    0.395939    11.00000   -1.20000
AFIX   0
C8    1    0.070304    1.208991    0.358824    11.00000    0.16833    0.10325 =
         0.28487   -0.05516   -0.04383    0.04694
AFIX 137
H8A   2    0.045236    1.221349    0.328509    11.00000   -1.50000
H8B   2    0.138746    1.246026    0.366203    11.00000   -1.50000
H8C   2    0.011317    1.228478    0.377850    11.00000   -1.50000
AFIX   0
C9    1    0.365511    0.959973    0.291416    11.00000    0.07139    0.06593 =
         0.06049    0.01317   -0.00274   -0.00391
AFIX  23
H9A   2    0.297935    0.944099    0.272588    11.00000   -1.20000
H9B   2    0.374187    1.030930    0.291340    11.00000   -1.20000
AFIX   0
C10   1    0.467797    0.915161    0.271759    11.00000    0.07696    0.08540 =
         0.06534    0.00766    0.00432   -0.00335
AFIX  23
H10A  2    0.464507    0.844168    0.274626    11.00000   -1.20000
H10B  2    0.537053    0.937992    0.287835    11.00000   -1.20000
AFIX   0
C11   1    0.471995    0.942728    0.222681    11.00000    0.10236    0.12662 =
         0.06775    0.01083    0.01540   -0.01634
AFIX  23
H11A  2    0.407765    0.912197    0.206152    11.00000   -1.20000
H11B  2    0.463771    1.013439    0.219620    11.00000   -1.20000
AFIX   0
C12   1    0.580339    0.911642    0.203268    11.00000    0.11845    0.20505 =
         0.11027   -0.01102    0.04033   -0.00977
AFIX 137
H12A  2    0.576704    0.927063    0.172211    11.00000   -1.50000
H12B  2    0.590464    0.842041    0.207168    11.00000   -1.50000
H12C  2    0.643800    0.945752    0.217893    11.00000   -1.50000
AFIX   0
C13   1    0.211605    0.624011    0.388515    11.00000    0.05043    0.06456 =
         0.07153    0.00706    0.00565   -0.00225
AFIX  23
H13A  2    0.202405    0.676513    0.409756    11.00000   -1.20000
H13B  2    0.156706    0.635698    0.363738    11.00000   -1.20000
AFIX   0
C14   1    0.180265    0.528419    0.410111    11.00000    0.06571    0.07065 =
         0.08419    0.01232    0.01213   -0.00340
AFIX  23
H14A  2    0.187924    0.474870    0.389274    11.00000   -1.20000
H14B  2    0.232767    0.516254    0.435588    11.00000   -1.20000
AFIX   0
C15   1    0.059828    0.531013    0.424676    11.00000    0.06868    0.07624 =
         0.11024    0.00513    0.02383   -0.00752
AFIX  23
H15A  2    0.008377    0.545888    0.399193    11.00000   -1.20000
H15B  2    0.053506    0.583966    0.445912    11.00000   -1.20000
AFIX   0
C16   1    0.020987    0.435995    0.445543    11.00000    0.08580    0.08472 =
         0.12822    0.01455    0.03497   -0.00845
AFIX 137
H16A  2    0.024755    0.383330    0.424512    11.00000   -1.50000
H16B  2   -0.056490    0.443202    0.454034    11.00000   -1.50000
H16C  2    0.070139    0.421377    0.471278    11.00000   -1.50000
AFIX   0
C17   1    0.350268    0.551897    0.339100    11.00000    0.07309    0.05733 =
         0.06489   -0.00906    0.00357   -0.00100
AFIX  23
H17A  2    0.354596    0.489775    0.354900    11.00000   -1.20000
H17B  2    0.284230    0.548827    0.318139    11.00000   -1.20000
AFIX   0
C18   1    0.455136    0.562568    0.313839    11.00000    0.07937    0.09784 =
         0.06325   -0.00827    0.00941    0.00874
AFIX  23
H18A  2    0.522245    0.562993    0.334320    11.00000   -1.20000
H18B  2    0.452442    0.624796    0.298106    11.00000   -1.20000
AFIX   0
C19   1    0.465224    0.478347    0.280612    11.00000    0.13134    0.12915 =
         0.11814   -0.04408    0.04895   -0.00396
AFIX  23
H19A  2    0.460209    0.416426    0.296332    11.00000   -1.20000
H19B  2    0.400459    0.481633    0.259060    11.00000   -1.20000
AFIX   0
C20   1    0.568657    0.478615    0.257415    11.00000    0.15992    0.17703 =
         0.14201   -0.03185    0.07661    0.01058
AFIX 137
H20A  2    0.569448    0.422527    0.238131    11.00000   -1.50000
H20B  2    0.633557    0.475771    0.278384    11.00000   -1.50000
H20C  2    0.572319    0.537728    0.240174    11.00000   -1.50000
AFIX   0

C21   1    0.655547    0.374436    0.426926    11.00000    0.05085    0.05360 =
         0.05785    0.00480   -0.00382   -0.00238
C22   1    0.709101    0.424124    0.393572    11.00000    0.06281    0.06893 =
         0.07925    0.01641    0.00953   -0.00527
AFIX  43
H22   2    0.726324    0.389816    0.368173    11.00000   -1.20000
AFIX   0
C23   1    0.737515    0.522299    0.396827    11.00000    0.07035    0.06669 =
         0.12201    0.02804    0.01385   -0.00845
AFIX  43
H23   2    0.772254    0.552865    0.373558    11.00000   -1.20000
AFIX   0
C24   1    0.715381    0.575412    0.433763    11.00000    0.06520    0.05737 =
         0.13116    0.01590   -0.01029   -0.00046
AFIX  43
H24   2    0.737070    0.641088    0.436268    11.00000   -1.20000
AFIX   0
C25   1    0.660820    0.530137    0.466889    11.00000    0.07404    0.05629 =
         0.09146   -0.00232   -0.01774    0.00606
AFIX  43
H25   2    0.643773    0.565428    0.492039    11.00000   -1.20000
AFIX   0
C26   1    0.630699    0.431749    0.463202    11.00000    0.07908    0.05555 =
         0.06325    0.00199   -0.00090    0.00354
AFIX  43
H26   2    0.592241    0.402890    0.485967    11.00000   -1.20000
AFIX   0
C27   1    0.733944    0.201884    0.458618    11.00000    0.05472    0.05046 =
         0.06147    0.00424    0.01397    0.00282
C28   1    0.808965    0.250680    0.488412    11.00000    0.06825    0.06425 =
         0.07229   -0.00496    0.00126    0.00612
AFIX  43
H28   2    0.803928    0.318834    0.490091    11.00000   -1.20000
AFIX   0
C29   1    0.891502    0.203217    0.515980    11.00000    0.08057    0.08832 =
         0.08898   -0.00477   -0.01051    0.01788
AFIX  43
H29   2    0.938752    0.239675    0.535640    11.00000   -1.20000
AFIX   0
C30   1    0.903007    0.104286    0.514196    11.00000    0.06433    0.08684 =
         0.12631    0.01102   -0.00069    0.02036
AFIX  43
H30   2    0.957453    0.072295    0.532706    11.00000   -1.20000
AFIX   0
C31   1    0.833563    0.052068    0.484840    11.00000    0.06606    0.06439 =
         0.13886    0.01395    0.00486    0.01417
AFIX  43
H31   2    0.841123   -0.015908    0.483168    11.00000   -1.20000
AFIX   0
C32   1    0.751815    0.099837    0.457501    11.00000    0.06184    0.05323 =
         0.11981   -0.00046    0.00245    0.00485
AFIX  43
H32   2    0.706688    0.062469    0.437473    11.00000   -1.20000
AFIX   0
C33   1    0.505566    0.229565    0.444171    11.00000    0.05954    0.04720 =
         0.04887   -0.00224   -0.00034   -0.00017
C34   1    0.479253    0.145310    0.467030    11.00000    0.05777    0.05224 =
         0.05650    0.00579   -0.00031    0.00337
AFIX  43
H34   2    0.538006    0.100961    0.474271    11.00000   -1.20000
AFIX   0
C35   1    0.370092    0.123232    0.479768    11.00000    0.06430    0.06842 =
         0.06767    0.00672    0.00776   -0.00298
AFIX  43
H35   2    0.357075    0.064387    0.494345    11.00000   -1.20000
AFIX   0
C36   1    0.281552    0.187211    0.471079    11.00000    0.06008    0.06611 =
         0.10535   -0.00164    0.00831   -0.00269
AFIX  43
H36   2    0.208565    0.173230    0.480124    11.00000   -1.20000
AFIX   0
C37   1    0.302533    0.272669    0.448695    11.00000    0.06220    0.06140 =
         0.13017    0.00490    0.00526    0.00611
AFIX  43
H37   2    0.243182    0.316830    0.442080    11.00000   -1.20000
AFIX   0
C38   1    0.412708    0.293248    0.435888    11.00000    0.06625    0.05539 =
         0.10147    0.01216    0.00209    0.00676
AFIX  43
H38   2    0.425066    0.352023    0.421156    11.00000   -1.20000
AFIX   0
C39   1    0.636850    0.213722    0.374692    11.00000    0.08785    0.06101 =
         0.05637    0.00038    0.01089   -0.01069
C40   1    0.544160    0.220158    0.344616    11.00000    0.11115    0.07701 =
         0.06118    0.00446   -0.00732   -0.01961
AFIX  43
H40   2    0.475114    0.243801    0.354198    11.00000   -1.20000
AFIX   0
C41   1    0.549604    0.192434    0.299978    11.00000    0.16895    0.08621 =
         0.06024    0.00395   -0.00304   -0.04254
AFIX  43
H41   2    0.485263    0.199330    0.280607    11.00000   -1.20000
AFIX   0
C42   1    0.647174    0.156026    0.285103    11.00000    0.20788    0.11612 =
         0.06843   -0.01163    0.02780   -0.02626
AFIX  43
H42   2    0.651166    0.137590    0.255590    11.00000   -1.20000
AFIX   0
C43   1    0.740531    0.146667    0.314324    11.00000    0.18753    0.17798 =
         0.08336   -0.03088    0.04131    0.02555
AFIX  43
H43   2    0.808401    0.121498    0.304323    11.00000   -1.20000
AFIX   0
C44   1    0.736585    0.173617    0.358266    11.00000    0.11349    0.15400 =
         0.07948   -0.02559    0.02251    0.01975
AFIX  43
H44   2    0.801232    0.165027    0.377330    11.00000   -1.20000
AFIX   0
B1    3    0.633025    0.255453    0.426374    11.00000    0.06114    0.05324 =
         0.05791    0.00037    0.00406    0.00052

PART 1
O3    5    0.684463    0.807429    0.364546    21.00000    0.07932    0.10241 =
         0.10853   -0.01482    0.01696   -0.00988
C45   1    0.727772    0.759074    0.326919    21.00000    0.09110    0.10390 =
         0.10847   -0.01849    0.01405   -0.00828
AFIX  23
H45A  2    0.704457    0.794277    0.299958    21.00000   -1.20000
H45B  2    0.698137    0.692512    0.324569    21.00000   -1.20000
AFIX   0
C46   1    0.853505    0.757508    0.333233    21.00000    0.08799    0.12655 =
         0.14363   -0.02847    0.01811   -0.01320
AFIX  23
H46A  2    0.888147    0.784139    0.307399    21.00000   -1.20000
H46B  2    0.880846    0.690771    0.338044    21.00000   -1.20000
AFIX   0
C47   1    0.882846    0.819931    0.373235    21.00000    0.08799    0.12655 =
         0.14363   -0.02847    0.01811   -0.01320
AFIX  23
H47A  2    0.929925    0.783201    0.394970    21.00000   -1.20000
H47B  2    0.924787    0.878036    0.364956    21.00000   -1.20000
AFIX   0
C48   1    0.777480    0.847030    0.390960    21.00000    0.09110    0.10390 =
         0.10847   -0.01849    0.01405   -0.00828
AFIX  23
H48A  2    0.775237    0.822606    0.421063    21.00000   -1.20000
H48B  2    0.771221    0.918147    0.391757    21.00000   -1.20000
AFIX   0
SAME 0.02 0.04 O3 > C48
PART 0
PART 2
O3A   5    0.681255    0.802831    0.362366   -21.00000    0.07932    0.10241 =
         0.10853   -0.01482    0.01696   -0.00988
C45A  1    0.746966    0.782652    0.324179   -21.00000    0.09110    0.10390 =
         0.10847   -0.01849    0.01405   -0.00828
AFIX  23
H45C  2    0.733178    0.832600    0.301569   -21.00000   -1.20000
H45D  2    0.726876    0.718890    0.311583   -21.00000   -1.20000
AFIX   0
C46A  1    0.867189    0.784084    0.341249   -21.00000    0.08799    0.12655 =
         0.14363   -0.02847    0.01811   -0.01320
AFIX  23
H46C  2    0.920558    0.788792    0.317919   -21.00000   -1.20000
H46D  2    0.886820    0.728692    0.360456   -21.00000   -1.20000
AFIX   0
C47A  1    0.856168    0.877696    0.366031   -21.00000    0.08799    0.12655 =
         0.14363   -0.02847    0.01811   -0.01320
AFIX  23
H47C  2    0.913621    0.880760    0.390503   -21.00000   -1.20000
H47D  2    0.867236    0.933304    0.346624   -21.00000   -1.20000
AFIX   0
C48A  1    0.745439    0.880556    0.382109   -21.00000    0.09110    0.10390 =
         0.10847   -0.01849    0.01405   -0.00828
AFIX  23
H48C  2    0.749941    0.873391    0.414106   -21.00000   -1.20000
H48D  2    0.709032    0.943005    0.374682   -21.00000   -1.20000
AFIX   0

PART 0
PART 3
O1    5    0.125447    0.760349    0.298873    31.00000    0.07231    0.20126 =
         0.08037   -0.02521   -0.01142    0.00129
O2    5    0.261283    0.724159    0.259390    31.00000    0.07231    0.20126 =
         0.08037   -0.02521   -0.01142    0.00129
N1    4    0.226019    0.749577    0.294150    31.00000    0.07097    0.08251 =
         0.06675    0.01007   -0.00901   -0.00328
PART 0
PART 4
O1A   5    0.204175    0.757527    0.303759   -31.00000    0.07231    0.20126 =
         0.08037   -0.02521   -0.01142    0.00129
O2A   5    0.322998    0.718093    0.257324   -31.00000    0.07231    0.20126 =
         0.08037   -0.02521   -0.01142    0.00129
N1A   4    0.214382    0.730076    0.262958   -31.00000    0.07097    0.08251 =
         0.06675    0.01007   -0.00901   -0.00328
HKLF 4


REM  shelxt in P 1 21/n 1
REM wR2 = 0.1441, GooF = S = 0.950, Restrained GooF = 0.951 for all data
REM R1 = 0.0598 for 5077 Fo > 4sig(Fo) and 0.1115 for all 9402 data
REM 526 parameters refined using 491 restraints

END

WGHT      0.0500      0.0000

REM Highest difference peak  0.488,  deepest hole -0.488,  1-sigma level  0.069
Q1    1   0.3442  0.6771  0.3483  11.00000  0.05    0.49
Q2    1   0.9095  0.8432  0.3565  11.00000  0.05    0.35
Q3    1   0.2153  0.6775  0.2673  11.00000  0.05    0.31
Q4    1   0.8206  0.8613  0.3268  11.00000  0.05    0.31
Q5    1   0.8562  0.8268  0.3950  11.00000  0.05    0.31
;
_shelx_res_checksum   98237

_shelx_hkl_file
;
 -15   0   1    0.20    4.07
 -15   0   2   -1.50    4.12
 -15   0   3   12.43    6.73
 -15   0   4   -0.74    3.88
 -15   0   5    5.60    5.33
 -15   0   6    2.16    4.05
 -15   0   7    1.34    4.32
 -15   0   8   -0.61    3.42
 -15   0   9   16.69    6.54
 -15   0  10    2.41    3.82
 -15   0  11    2.31    3.84
 -15   0  12    4.49    3.79
 -15   0  13    9.27    5.29
 -15   0  14    2.81    3.58
 -15   0  15    8.16    5.28
 -15   0  16    1.07    2.68
 -15   0  17   -1.13    3.66
 -15   1   1    5.32    5.21
 -15  -1   1   16.09    7.15
 -15   1   2    8.71    5.29
 -15  -1   2    7.68    5.37
 -15   1   3    4.10    4.53
 -15  -1   3   -0.67    3.52
 -15   1   4   -0.40    3.31
 -15  -1   4   -0.81    4.19
 -15   1   5   12.12    6.13
 -15  -1   5   24.53    8.01
 -15   1   6    2.21    3.99
 -15  -1   6    1.78    3.98
 -15   1   7    4.56    4.84
 -15  -1   7    2.77    5.17
 -15   1   8    3.67    3.38
 -15  -1   8   -1.00    3.15
 -15   1   9   -1.82    4.30
 -15  -1   9    4.86    4.96
 -15   1  10    2.66    4.14
 -15  -1  10    3.68    4.32
 -15   1  11    2.46    4.06
 -15  -1  11   11.28    5.70
 -15   1  12    1.38    3.79
 -15  -1  12   -1.05    3.20
 -15   1  13    1.91    3.48
 -15  -1  13   -1.48    4.70
 -15   1  14    0.09    3.94
 -15  -1  14   -0.73    3.93
 -15   1  15    1.80    4.05
 -15  -1  15    1.15    3.68
 -15   1  16   -0.61    2.82
 -15   1  17    0.20    3.27
 -15   1  18   -0.47    2.32
 -15   2   1    1.57    3.12
 -15  -2   1   -1.77    4.64
 -15   2   2   -0.42    3.32
 -15  -2   2    4.62    4.35
 -15   2   3   15.90    6.97
 -15  -2   3   10.27    5.36
 -15   2   4    2.01    3.98
 -15  -2   4   -0.60    5.21
 -15   2   5    3.65    3.72
 -15  -2   5   17.86    7.99
 -15   2   6   -1.16    3.99
 -15  -2   6    0.21    4.80
 -15   2   7    1.94    4.38
 -15  -2   7    2.04    4.81
 -15   2   8    4.30    3.54
 -15  -2   8   -0.76    3.06
 -15   2   9   13.79    5.37
 -15  -2   9    6.01    6.20
 -15   2  10    5.19    4.42
 -15  -2  10    3.38    4.78
 -15   2  11   -1.12    3.15
 -15  -2  11   -0.78    3.21
 -15   2  12   -0.34    2.88
 -15  -2  12    0.15    3.37
 -15   2  13    5.42    4.03
 -15  -2  13    3.13    5.54
 -15   2  14   -0.26    3.37
 -15   2  15   15.33    5.61
 -15   2  16    2.21    3.49
 -15   2  17    1.73    2.99
 -15   2  18    1.40    2.68
 -15   2  19    4.62    4.32
 -15   2  20   -1.19    3.24
 -15   3   1    2.92    4.01
 -15  -3   1    5.91    5.16
 -15   3   2   -2.01    4.25
 -15  -3   2   -0.38    4.65
 -15   3   3   -0.17    3.58
 -15  -3   3   -0.20    3.05
 -15   3   4   -0.18    3.28
 -15  -3   4    4.06    5.00
 -15   3   5    5.75    5.15
 -15  -3   5    9.14    6.42
 -15   3   6   -0.10    3.19
 -15  -3   6    3.00    4.41
 -15   3   7   -1.00    3.63
 -15  -3   7    0.20    4.08
 -15   3   8    3.16    4.56
 -15  -3   8    3.05    4.57
 -15   3   9    1.73    3.13
 -15  -3   9    1.03    4.34
 -15   3  10    2.19    4.34
 -15  -3  10    4.18    4.76
 -15   3  11    9.80    5.00
 -15  -3  11   12.34    7.24
 -15   3  12    1.85    3.75
 -15   3  13    1.89    3.33
 -15   3  14    1.80    2.88
 -15   3  15    3.28    3.53
 -15   3  16    2.78    3.23
 -15   3  17   -0.22    2.62
 -15   3  18   -0.97    2.50
 -15   3  19   -1.26    3.13
 -15   3  20   -0.58    2.68
 -15   3  21    2.35    3.28
 -15   4   1   -1.04    3.64
 -15  -4   1    1.37    4.85
 -15   4   2    5.81    4.25
 -15  -4   2    4.33    4.76
 -15   4   3    1.90    3.78
 -15  -4   3    8.99    6.55
 -15   4   4    6.33    4.23
 -15  -4   4    9.34    6.08
 -15   4   5    7.75    4.46
 -15  -4   5    9.47    6.58
 -15   4   6    1.34    3.17
 -15  -4   6   -1.73    4.51
 -15   4   7    1.36    3.92
 -15  -4   7   -1.88    5.00
 -15   4   8    1.05    3.53
 -15  -4   8    3.34    4.86
 -15   4   9    4.62    3.82
 -15  -4   9    5.63    4.85
 -15   4  10    4.07    3.83
 -15   4  11    4.29    3.16
 -15   4  12    2.88    3.01
 -15   4  13   -1.13    3.18
 -15   4  14    0.77    2.30
 -15   4  15    2.77    3.12
 -15   4  16    2.23    2.19
 -15   4  17    0.22    2.26
 -15   4  18    0.61    2.45
 -15   4  19    0.99    2.29
 -15   5   1    0.64    3.43
 -15  -5   1    4.56    4.64
 -15   5   2    2.14    3.32
 -15  -5   2   -1.66    5.33
 -15   5   3   -0.10    2.76
 -15  -5   3    1.19    4.49
 -15   5   4    2.66    3.64
 -15  -5   4   -1.89    5.66
 -15   5   5    0.38    3.44
 -15  -5   5    0.36    3.36
 -15   5   6    2.33    3.44
 -15   5   7   10.49    4.83
 -15   5   8    0.87    3.37
 -15   5   9   -0.14    2.56
 -15   5  10    3.86    3.33
 -15   5  11    3.49    3.49
 -15   5  12    5.54    3.79
 -15   5  13   -0.72    2.79
 -15   5  14   -0.46    2.77
 -15   5  15    2.13    2.32
 -15   5  16    0.97    2.24
 -15   6   1   -1.03    3.56
 -15   6   2    2.85    3.61
 -15   6   3    7.03    4.78
 -15   6   4   14.39    5.71
 -15   6   5   -0.81    2.76
 -15   6   6    1.48    2.65
 -15   6   7   -0.87    3.04
 -15   6   8   -0.60    2.47
 -15   6   9   -0.85    3.07
 -15   6  10    0.86    2.64
 -15   6  11    1.96    2.82
 -15   6  12    0.59    2.59
 -15   6  13   -0.09    2.05
 -15   6  14    0.70    2.23
 -15   7   4   -0.81    3.00
 -15   7   5   -0.77    3.14
 -15   7   6    4.08    3.53
 -15   7   7   -1.26    3.46
 -15   7   8    2.03    3.13
 -15   7   9   -0.48    2.68
 -15   7  10    1.59    2.76
 -15   7  11   -0.82    2.57
 -15   7  12    0.13    2.33
 -15   8   8    1.34    3.11
 -15   8   9   -0.31    2.07
 -15   8  10    5.35    3.56
 -15   8  11    1.00    2.54
  15   9  -1   -0.55    4.40
 -14   0   1    0.96    4.58
 -14   0   2    5.48    5.08
 -14   0   3   -0.96    3.87
 -14   0   4    9.70    6.00
 -14   0   5   -1.12    3.95
 -14   0   6   19.70    7.31
 -14   0   7   -1.06    3.85
 -14   0   8   13.58    5.92
 -14   0   9    1.44    2.95
 -14   0  10   -2.19    4.64
 -14   0  11    3.89    3.66
 -14   0  12    8.26    5.82
 -14   0  13   -0.14    3.15
 -14   0  14   11.41    5.74
 -14   0  15   -1.57    4.38
 -14   0  16    0.56    3.28
 -14   0  17   -1.32    3.80
 -14   0  18    6.42    4.72
 -14   0  19   -0.00    3.75
 -14   0  20    1.46    3.53
 -14   0  21    0.61    3.13
 -14   0  22    0.75    3.16
 -14   0  23    0.02    3.34
 -14   1   1   -0.87    3.71
 -14  -1   1    2.39    5.05
 -14   1   2    1.94    3.67
 -14  -1   2    0.73    3.89
 -14   1   3    3.05    4.31
 -14  -1   3   -0.25    4.19
 -14   1   4    0.67    4.05
 -14  -1   4    5.74    5.37
 -14   1   5   -0.66    4.14
 -14  -1   5   -2.47    5.13
 -14   1   6   15.75    6.89
 -14  -1   6   13.27    6.34
 -14   1   7   -1.39    3.75
 -14  -1   7    2.78    4.54
 -14   1   8    3.71    3.44
 -14  -1   8    4.12    3.70
 -14   1   9   -1.36    4.13
 -14  -1   9   -1.04    3.39
 -14   1  10   11.45    5.45
 -14  -1  10   18.97    6.80
 -14   1  11   -0.68    3.83
 -14  -1  11   -1.48    3.41
 -14   1  12   14.78    5.53
 -14  -1  12    5.29    5.39
 -14   1  13    0.97    3.18
 -14  -1  13   -1.40    4.05
 -14   1  14    2.04    2.81
 -14  -1  14   -1.02    3.46
 -14   1  15    1.19    3.34
 -14  -1  15   -1.53    4.76
 -14   1  16    7.66    4.97
 -14  -1  16    3.11    4.18
 -14   1  17    2.33    3.73
 -14  -1  17    0.70    3.37
 -14   1  18   -0.81    3.18
 -14  -1  18   -0.11    3.41
 -14   1  19   -1.80    3.48
 -14  -1  19    5.55    4.45
 -14   1  20    5.25    3.96
 -14  -1  20    7.22    4.76
 -14   1  21   -0.32    2.36
 -14  -1  21    1.05    4.12
 -14   1  22    7.61    3.64
 -14  -1  22    2.27    3.61
 -14   1  23    1.53    3.78
 -14   1  24   -1.55    3.32
 -14   2   1    1.27    3.50
 -14  -2   1   -1.10    3.37
 -14   2   2   28.56    7.81
 -14  -2   2   13.51    6.99
 -14   2   3   -1.43    3.52
 -14  -2   3    2.90    4.91
 -14   2   4    2.58    3.72
 -14  -2   4    7.08    6.08
 -14   2   5   -0.30    3.34
 -14  -2   5   -2.02    4.67
 -14   2   6    9.25    5.31
 -14  -2   6    5.47    4.55
 -14   2   7    3.02    3.99
 -14  -2   7    8.75    4.87
 -14   2   8    7.27    4.79
 -14  -2   8    5.58    4.58
 -14   2   9    0.29    2.67
 -14  -2   9    2.85    3.47
 -14   2  10   -1.38    3.99
 -14  -2  10   -0.84    4.17
 -14   2  11    2.42    3.36
 -14  -2  11    2.72    4.57
 -14   2  12    9.00    4.87
 -14  -2  12    9.92    6.03
 -14   2  13    0.76    2.50
 -14  -2  13   -0.11    3.00
 -14   2  14    3.57    3.41
 -14  -2  14    2.83    4.16
 -14   2  15    0.60    2.55
 -14  -2  15    1.89    3.94
 -14   2  16    1.02    2.35
 -14  -2  16    5.60    3.75
 -14   2  17   -0.70    2.65
 -14  -2  17   -2.22    4.46
 -14   2  18    5.05    4.00
 -14  -2  18    6.55    5.52
 -14   2  19   -0.90    2.78
 -14  -2  19   11.11    5.87
 -14   2  20   -1.49    3.43
 -14  -2  20    0.83    2.64
 -14   2  21   -1.09    3.45
 -14   2  22    1.14    2.70
 -14   2  23    4.95    3.62
 -14   2  24    1.75    3.20
 -14   2  25   -0.49    2.65
 -14   3   1    0.69    3.73
 -14  -3   1   -0.58    4.48
 -14   3   2   -1.64    4.08
 -14  -3   2   -1.96    4.99
 -14   3   3    0.81    2.80
 -14  -3   3   -1.81    4.84
 -14   3   4    1.45    3.52
 -14  -3   4   -2.86    5.44
 -14   3   5    0.61    3.44
 -14  -3   5   -1.23    3.99
 -14   3   6   19.35    6.22
 -14  -3   6    6.38    4.65
 -14   3   7    2.75    3.63
 -14  -3   7    5.80    4.56
 -14   3   8    1.99    3.36
 -14  -3   8   -0.31    3.07
 -14   3   9   -1.20    3.78
 -14  -3   9    3.31    4.48
 -14   3  10   26.02    6.75
 -14  -3  10    6.26    5.74
 -14   3  11    3.03    3.98
 -14  -3  11    4.83    5.51
 -14   3  12    0.87    2.58
 -14  -3  12    0.74    3.79
 -14   3  13    0.07    2.80
 -14  -3  13    0.07    4.35
 -14   3  14   -0.50    2.65
 -14  -3  14    3.57    4.36
 -14   3  15   10.13    3.98
 -14  -3  15   -0.56    3.68
 -14   3  16    3.97    3.09
 -14  -3  16    8.47    5.91
 -14   3  17   -0.36    2.31
 -14  -3  17    6.72    4.36
 -14   3  18    0.70    2.47
 -14  -3  18    0.73    3.57
 -14   3  19    0.26    2.27
 -14  -3  19   -0.09    3.42
 -14   3  20    9.91    4.14
 -14   3  21    0.70    2.50
 -14   3  22    0.17    2.56
 -14   3  23    0.06    2.09
 -14   3  24    0.55    2.27
 -14   3  25   -0.44    3.11
 -14   3  26    6.63    3.55
 -14   4   1    6.81    4.33
 -14  -4   1    7.10    7.15
 -14   4   2   10.63    4.79
 -14  -4   2    2.12    3.95
 -14   4   3    7.76    4.67
 -14  -4   3   -0.68    4.11
 -14   4   4    5.30    3.96
 -14  -4   4   -1.65    4.83
 -14   4   5   -0.63    3.10
 -14  -4   5    0.21    3.87
 -14   4   6    7.83    4.27
 -14  -4   6   -2.76    5.94
 -14   4   7    5.51    4.23
 -14  -4   7    5.79    5.28
 -14   4   8    2.60    3.57
 -14  -4   8   12.27    5.85
 -14   4   9    1.08    3.14
 -14  -4   9    6.83    6.26
 -14   4  10    7.98    4.10
 -14  -4  10    1.41    4.94
 -14   4  11    6.78    4.12
 -14  -4  11   -1.89    5.33
 -14   4  12   14.56    5.13
 -14  -4  12   12.80    6.81
 -14   4  13   10.50    4.17
 -14  -4  13    4.58    5.21
 -14   4  14   12.27    4.41
 -14  -4  14   25.81    8.18
 -14   4  15    1.44    2.89
 -14  -4  15   -0.72    3.22
 -14   4  16   10.31    4.01
 -14  -4  16    6.58    5.76
 -14   4  17   -0.41    2.10
 -14  -4  17    1.76    3.05
 -14   4  18    1.95    2.35
 -14   4  19    0.45    2.40
 -14   4  20    1.72    2.28
 -14   4  21   -0.50    2.33
 -14   5   1   10.10    4.70
 -14  -5   1    0.16    5.37
 -14   5   2    5.34    4.29
 -14  -5   2   -0.51    3.56
 -14   5   3    1.86    3.34
 -14  -5   3    0.96    4.88
 -14   5   4   -0.29    3.09
 -14  -5   4    0.93    4.44
 -14   5   5   10.87    4.73
 -14  -5   5    1.67    4.42
 -14   5   6    2.64    4.16
 -14  -5   6   -0.36    6.12
 -14   5   7   -0.14    2.72
 -14  -5   7    4.06    5.95
 -14   5   8   -1.00    2.74
 -14  -5   8   -0.50    5.28
 -14   5   9    9.24    4.25
 -14  -5   9    7.71    6.76
 -14   5  10   15.35    5.14
 -14  -5  10    6.98    5.14
 -14   5  11    0.57    2.78
 -14  -5  11   -0.23    3.61
 -14   5  12    2.56    3.33
 -14  -5  12    3.72    5.83
 -14   5  13   -0.59    2.20
 -14  -5  13   -1.16    4.56
 -14   5  14    1.11    2.14
 -14  -5  14    0.70    4.11
 -14   5  15   -0.28    1.71
 -14  -5  15    4.48    5.50
 -14   5  16   12.00    3.74
 -14  -5  16    6.38    5.14
 -14   5  17   -0.19    1.92
 -14   6   1    4.80    4.21
  14   6  -1   18.26    8.05
 -14  -6   1    6.51    5.77
 -14   6   2    0.76    3.27
 -14  -6   2    6.73    6.92
 -14   6   3    1.88    3.57
 -14  -6   3    9.62    7.87
 -14   6   4    2.58    3.60
 -14  -6   4    9.34    6.51
 -14   6   5    2.94    3.40
 -14  -6   5   -0.12    5.36
 -14   6   6    1.42    3.29
 -14  -6   6    4.07    4.82
 -14   6   7    3.38    3.78
 -14  -6   7    3.47    4.47
 -14   6   8   -0.76    2.37
 -14  -6   8    1.96    3.23
 -14   6   9   -0.00    2.05
 -14  -6   9   16.66    7.56
 -14   6  10    1.54    2.24
 -14  -6  10    0.52    2.81
 -14   6  11    0.23    2.48
 -14  -6  11   -1.24    4.42
 -14   6  12    1.58    2.05
 -14  -6  12   -1.55    5.97
 -14   6  13    1.12    2.01
 -14  -6  13    0.92    4.27
 -14   6  14    2.72    2.16
 -14  -6  14   -1.87    4.64
 -14   7   1   -0.08    2.50
  14   7  -1    6.41    6.43
 -14  -7   1   -2.80    5.42
 -14   7   2   -1.35    3.71
  14   7  -2   -2.04    6.12
 -14  -7   2   -1.35    5.83
 -14   7   3   -0.93    3.18
  14   7  -3   -1.61    4.65
 -14  -7   3   -0.50    4.36
 -14   7   4   -0.93    3.46
 -14  -7   4   -2.16    6.08
 -14   7   5    2.40    3.80
 -14  -7   5    8.25    7.42
 -14   7   6    2.76    3.18
 -14  -7   6    1.71    4.52
 -14   7   7    2.21    3.04
 -14  -7   7    3.81    5.37
 -14   7   8    0.61    2.48
 -14  -7   8   -3.51    6.16
 -14   7   9    4.87    3.07
 -14  -7   9    4.43    5.25
 -14   7  10    0.48    2.41
 -14  -7  10   -3.99    6.39
 -14   7  11    1.55    2.08
 -14  -7  11    5.95    6.43
 -14   7  12    0.97    2.38
 -14   7  13    0.51    1.72
 -14   8   1    5.47    4.21
  14   8  -1    5.97    6.93
 -14  -8   1    1.98    6.12
 -14   8   2   -0.57    3.64
  14   8  -2   -1.71    4.25
 -14  -8   2   -2.44    6.51
 -14   8   3    6.77    5.22
  14   8  -3    2.00    4.43
 -14  -8   3   12.46    7.62
 -14   8   4   -1.49    3.82
  14   8  -4   -1.44    5.40
 -14  -8   4   -1.55    5.41
 -14   8   5    2.25    2.66
  14   8  -5   -0.36    4.18
 -14  -8   5   -0.65    4.24
 -14   8   6    3.30    3.58
 -14  -8   6    4.83    5.97
 -14   8   7    3.30    3.37
 -14  -8   7   13.46    7.41
 -14   8   8    0.91    3.03
 -14  -8   8   -0.56    3.69
 -14   8   9    6.76    3.75
 -14  -8   9   -0.01    4.36
 -14   8  10   -1.26    2.53
 -14   8  11    0.55    2.63
 -14   8  12    0.36    2.29
 -14   9   1    0.88    3.21
  14   9  -1   -2.47    6.28
 -14  -9   1    2.50    5.51
 -14   9   2    0.71    3.40
  14   9  -2    1.01    5.23
 -14  -9   2   -0.69    5.61
 -14   9   3   -0.29    2.59
  14   9  -3    3.46    5.52
 -14  -9   3   -1.42    4.92
 -14   9   4   -1.99    3.56
  14   9  -4   -1.33    4.65
 -14  -9   4   -2.36    6.16
 -14   9   5    2.22    3.30
  14   9  -5    7.65    6.40
 -14  -9   5    2.83    6.19
 -14   9   6   -1.21    2.74
  14   9  -6   -0.38    5.05
 -14   9   7    1.22    2.86
 -14   9   8   -1.00    2.83
 -14   9   9    7.15    3.62
  14  10  -1   -2.74    6.60
 -14 -10   1   -1.61    5.70
  14  10  -2   -2.94    8.20
  14  10  -3   12.78    8.32
  14  10  -4    5.14    5.79
  14  10  -5    2.82    4.96
  14  10  -6   -0.92    4.95
  14  10  -7    3.52    4.98
  14  10  -8    4.13    5.90
 -13   0   1   39.95   10.81
 -13   0   2   -0.30    3.23
 -13   0   3   10.25    5.84
 -13   0   4   -1.34    3.97
 -13   0   5   10.19    5.16
 -13   0   6    0.97    3.51
 -13   0   7   10.56    5.15
 -13   0   8    0.54    2.66
 -13   0   9    2.63    4.27
 -13   0  10    0.63    3.02
 -13   0  11   22.68    7.16
 -13   0  12   -0.95    3.33
 -13   0  13   19.79    6.26
 -13   0  14    0.69    2.99
 -13   0  15   -1.16    3.26
 -13   0  16    0.30    2.87
 -13   0  17   17.22    6.24
 -13   0  18    1.05    3.04
 -13   0  19    4.12    3.14
 -13   0  20    0.93    3.04
 -13   0  21    1.06    2.81
 -13   0  22    0.33    3.82
 -13   0  23    2.71    3.40
 -13   0  24    0.13    2.96
 -13   0  25    0.66    3.39
 -13   0  26    1.14    3.83
 -13   1   1    7.75    5.22
 -13  -1   1    4.49    5.44
 -13   1   2    3.43    3.73
 -13  -1   2    0.59    4.91
 -13   1   3    4.36    4.20
 -13  -1   3   -0.70    3.87
 -13   1   4    0.01    3.57
 -13  -1   4    2.32    5.23
 -13   1   5   56.37   11.46
 -13  -1   5   40.94   10.60
 -13   1   6    3.58    3.86
 -13  -1   6   -1.74    4.93
 -13   1   7    5.62    4.43
 -13  -1   7    2.76    4.90
 -13   1   8   -1.18    3.74
 -13  -1   8    0.39    4.50
 -13   1   9   46.80    9.32
 -13  -1   9   13.84    6.45
 -13   1  10   -0.61    3.35
 -13  -1  10    3.78    4.41
 -13   1  11    7.03    4.62
 -13  -1  11    8.60    6.09
 -13   1  12    3.40    3.43
 -13  -1  12    1.59    3.11
 -13   1  13    2.64    3.76
 -13  -1  13    2.58    4.81
 -13   1  14    4.52    3.89
 -13  -1  14   -1.33    3.48
 -13   1  15   26.14    6.93
 -13  -1  15   19.50    6.78
 -13   1  16   -0.78    3.44
 -13  -1  16    3.66    3.85
 -13   1  17    0.34    2.81
 -13  -1  17    1.39    2.69
 -13   1  18   -0.81    2.33
 -13  -1  18    1.06    3.00
 -13   1  19    4.16    3.88
 -13  -1  19   11.20    5.51
 -13   1  20   -0.39    2.86
 -13  -1  20    0.38    4.09
 -13   1  21    6.25    3.92
 -13  -1  21    0.99    3.81
 -13   1  22   -0.82    3.18
 -13  -1  22   -1.51    3.79
 -13   1  23    0.95    2.39
 -13  -1  23    0.26    3.06
 -13   1  24    0.31    3.27
 -13  -1  24   -1.09    3.40
 -13   1  25    5.16    3.93
 -13  -1  25    2.86    4.24
 -13   1  26   -1.40    3.20
 -13   2   1   38.04    9.33
 -13  -2   1   29.78    9.88
 -13   2   2    1.27    3.74
 -13  -2   2    0.90    3.87
 -13   2   3    6.35    5.09
 -13  -2   3   10.33    5.85
 -13   2   4   -0.53    3.71
 -13  -2   4    3.30    4.33
 -13   2   5    2.67    3.96
 -13  -2   5    3.78    5.94
 -13   2   6    0.78    3.26
 -13  -2   6   -1.00    3.35
 -13   2   7   23.70    6.87
 -13  -2   7   37.16    9.47
 -13   2   8   -0.28    2.13
 -13  -2   8    4.45    4.59
 -13   2   9    0.83    2.99
 -13  -2   9    2.21    3.87
 -13   2  10    2.02    3.28
 -13  -2  10   -1.25    4.31
 -13   2  11   19.35    6.05
 -13  -2  11   14.25    6.78
 -13   2  12    4.57    3.18
 -13  -2  12   -1.86    3.97
 -13   2  13   15.89    5.53
 -13  -2  13    8.30    5.43
 -13   2  14   -0.70    2.87
 -13  -2  14    0.85    3.53
 -13   2  15    6.12    3.52
 -13  -2  15    4.23    4.45
 -13   2  16    0.83    2.73
 -13  -2  16    1.40    3.96
 -13   2  17    7.16    3.91
 -13  -2  17    3.63    4.13
 -13   2  18   -0.76    2.54
 -13  -2  18   -0.92    3.46
 -13   2  19    2.17    2.97
 -13  -2  19    4.65    4.79
 -13   2  20    1.32    2.78
 -13  -2  20    3.61    4.11
 -13   2  21    4.60    3.39
 -13  -2  21    8.58    4.69
 -13   2  22    2.92    2.79
 -13  -2  22    4.49    3.64
 -13   2  23    1.06    2.91
 -13  -2  23    4.78    5.32
 -13   2  24   -0.69    2.64
 -13  -2  24   -1.10    3.70
 -13   2  25   -0.62    2.69
 -13   2  26    0.04    2.85
 -13   3   1   -1.66    4.13
  13   3  -1    7.87    5.19
 -13  -3   1   -0.75    2.99
 -13   3   2    0.41    3.24
 -13  -3   2    4.08    5.50
 -13   3   3    6.94    4.45
 -13  -3   3   -1.38    4.12
 -13   3   4    2.96    3.77
 -13  -3   4    5.82    5.35
 -13   3   5    7.74    4.94
 -13  -3   5   11.65    5.83
 -13   3   6    2.44    3.97
 -13  -3   6    2.28    4.21
 -13   3   7   -0.40    2.86
 -13  -3   7   -0.90    4.52
 -13   3   8    1.04    2.90
 -13  -3   8   -0.75    5.82
 -13   3   9   12.48    4.80
 -13  -3   9    7.99    5.52
 -13   3  10    9.08    4.43
 -13  -3  10    8.64    6.26
 -13   3  11    9.60    4.13
 -13  -3  11    8.23    5.23
 -13   3  12   -0.28    3.03
 -13  -3  12   -1.74    4.07
 -13   3  13    2.12    2.91
 -13  -3  13    0.94    3.83
 -13   3  14    2.64    2.98
 -13  -3  14   -0.11    2.53
 -13   3  15   28.72    6.21
 -13  -3  15   19.42    7.06
 -13   3  16    5.60    3.37
 -13  -3  16    8.41    6.26
 -13   3  17   -0.29    2.35
 -13  -3  17   -0.64    3.41
 -13   3  18    1.42    2.74
 -13  -3  18   10.18    5.66
 -13   3  19   11.21    4.31
 -13  -3  19    6.75    5.24
 -13   3  20    1.09    2.12
 -13  -3  20    6.14    5.01
 -13   3  21   -1.17    2.49
 -13  -3  21    4.36    4.04
 -13   3  22    0.31    2.58
 -13  -3  22    5.12    4.57
 -13   3  23    1.13    3.06
 -13  -3  23    4.03    4.17
 -13   3  24    1.07    2.36
 -13   3  25   12.95    4.67
 -13   3  26    1.95    2.45
 -13   3  27    0.24    2.45
 -13   4   1    9.16    4.99
  13   4  -1   14.17    7.22
 -13  -4   1   28.86    9.51
 -13   4   2   -1.81    4.19
  13   4  -2    4.06    5.38
 -13  -4   2   15.23    7.47
 -13   4   3    0.67    3.47
  13   4  -3    5.53    5.21
 -13  -4   3   11.06    6.08
 -13   4   4   -0.27    2.60
 -13  -4   4    1.44    3.90
 -13   4   5    2.53    3.19
 -13  -4   5   -1.47    4.97
 -13   4   6    5.03    3.24
 -13  -4   6    6.05    7.41
 -13   4   7   11.87    4.63
 -13  -4   7   14.99    8.24
 -13   4   8    6.75    3.62
 -13  -4   8    0.73    5.03
 -13   4   9    1.03    2.57
 -13  -4   9    2.77    3.43
 -13   4  10    0.70    2.85
 -13  -4  10   -0.51    3.55
 -13   4  11   21.69    5.51
 -13  -4  11    8.80    6.08
 -13   4  12    9.78    3.85
 -13  -4  12   11.63    6.21
 -13   4  13   12.87    4.20
 -13  -4  13   20.58    8.07
 -13   4  14    1.03    2.66
 -13  -4  14   -0.76    2.98
 -13   4  15    1.24    2.00
 -13  -4  15   -1.50    3.72
 -13   4  16    4.10    2.96
 -13  -4  16   10.64    6.19
 -13   4  17    7.89    3.14
 -13  -4  17    8.12    5.52
 -13   4  18    3.66    2.69
 -13  -4  18    5.20    5.55
 -13   4  19    3.90    2.59
 -13  -4  19   -1.14    3.59
 -13   4  20   -0.62    2.32
 -13  -4  20   -1.93    4.45
 -13   4  21    3.48    2.66
 -13  -4  21    5.67    5.17
 -13   4  22    2.98    2.69
 -13  -4  22   16.28    6.98
 -13   4  23    1.97    2.28
 -13   4  24    0.67    2.29
 -13   4  25   -0.59    1.84
 -13   5   1    3.06    4.01
  13   5  -1   -0.43    4.38
 -13  -5   1    7.41    6.39
 -13   5   2    3.45    3.33
  13   5  -2    5.04    5.57
 -13  -5   2   -0.70    4.72
 -13   5   3    6.42    4.20
  13   5  -3   12.63    6.79
 -13  -5   3    6.31    5.82
 -13   5   4    6.16    4.14
  13   5  -4   -0.86    3.80
 -13  -5   4    0.70    4.76
 -13   5   5   11.28    4.50
 -13  -5   5    6.77    5.38
 -13   5   6    1.21    2.46
 -13   5   7   -0.45    2.01
 -13  -5   7   -1.44    4.28
 -13   5   8    2.66    2.76
 -13  -5   8    1.03    3.45
 -13   5   9   14.71    4.98
 -13  -5   9   10.53    6.83
 -13   5  10   10.08    4.01
 -13  -5  10   13.01    7.08
 -13   5  11   12.45    4.25
 -13  -5  11    8.77    6.50
 -13   5  12    3.49    2.99
 -13  -5  12    6.07    5.31
 -13   5  13   -0.11    2.24
 -13  -5  13    4.42    4.76
 -13   5  14    5.54    2.92
 -13  -5  14    8.43    6.93
 -13   5  15   14.65    3.97
 -13  -5  15   11.78    6.93
 -13   5  16    3.46    2.39
 -13  -5  16    2.61    5.51
 -13   5  17    0.52    1.41
 -13  -5  17   -0.03    3.77
 -13   5  18    1.62    1.73
 -13  -5  18    0.13    2.50
 -13  -5  19    9.04    5.76
 -13  -5  20    0.00    4.04
 -13  -5  21   -0.74    3.92
 -13   6   1    8.63    4.84
  13   6  -1    4.35    6.08
 -13  -6   1   16.85    8.01
 -13   6   2    3.50    3.85
  13   6  -2    0.96    5.98
 -13  -6   2    2.81    5.34
 -13   6   3   -0.49    3.04
  13   6  -3    0.05    4.61
 -13  -6   3    0.92    3.71
 -13   6   4    2.39    3.89
  13   6  -4   -0.49    4.74
 -13  -6   4    5.72    6.59
 -13   6   5    1.93    3.21
  13   6  -5   -1.38    4.23
 -13  -6   5   -0.26    4.09
 -13   6   6   13.65    5.03
  13   6  -6   13.95    8.09
 -13  -6   6    4.45    5.91
 -13   6   7    0.11    2.64
 -13  -6   7    7.81    5.79
 -13   6   8    7.54    3.88
 -13  -6   8    1.54    5.52
 -13   6   9    4.27    3.42
 -13  -6   9    7.86    6.80
 -13   6  10    2.03    2.64
 -13  -6  10    9.86    5.96
 -13   6  11   -0.65    2.02
 -13  -6  11    2.15    4.79
 -13   6  12    8.09    3.00
 -13  -6  12   18.42    7.38
 -13   6  13    9.04    3.21
 -13  -6  13   10.36    6.61
 -13   6  14    0.46    1.73
 -13  -6  14   -2.34    6.47
 -13   6  15    0.13    1.64
 -13  -6  15   -0.78    3.14
 -13  -6  16   12.12    7.71
 -13  -6  17   -0.19    2.69
 -13  -6  18   -2.62    5.32
 -13  -6  19   12.80    7.11
 -13  -6  20   -1.29    3.47
 -13   7   1   -0.70    2.48
  13   7  -1    2.65    5.29
 -13  -7   1   -2.29    6.15
 -13   7   2    1.56    4.02
  13   7  -2   -1.02    4.36
 -13  -7   2   -0.02    4.49
 -13   7   3    3.19    3.59
  13   7  -3   -2.13    5.73
 -13  -7   3    1.67    5.07
 -13   7   4   38.52    7.72
  13   7  -4   18.31    8.16
 -13  -7   4   20.08   10.01
 -13   7   5    5.79    3.26
  13   7  -5    2.27    5.78
 -13  -7   5    8.94    6.28
 -13   7   6   -1.05    3.03
  13   7  -6    1.76    5.90
 -13  -7   6    8.69    5.68
 -13   7   7   -0.44    2.60
  13   7  -7    2.07    5.05
 -13  -7   7    1.48    4.72
 -13   7   8    2.33    2.73
  13   7  -8    2.17    5.68
 -13  -7   8   16.65    7.16
 -13   7   9    5.85    3.10
 -13  -7   9    3.27    4.69
 -13   7  10   12.66    3.86
 -13  -7  10   15.31    7.28
 -13   7  11   -0.91    2.10
 -13  -7  11   -1.46    4.49
 -13   7  12   -0.32    1.51
 -13  -7  12   -0.20    4.47
 -13   7  13    0.37    1.52
 -13  -7  13    4.62    6.91
 -13  -7  14    1.35    4.98
 -13  -7  15   -0.68    2.38
 -13  -7  16    0.01    5.12
 -13  -7  17    3.34    5.14
 -13  -7  18    1.60    5.96
 -13   8   1    1.53    2.56
  13   8  -1    7.90    5.70
 -13  -8   1   -0.47    5.69
 -13   8   2    1.90    3.58
  13   8  -2    6.16    5.23
 -13  -8   2    3.66    5.19
 -13   8   3    2.40    3.46
  13   8  -3    6.62    7.32
 -13  -8   3   -2.17    5.10
 -13   8   4    3.97    3.38
  13   8  -4    2.44    5.34
 -13  -8   4    6.43    6.05
 -13   8   5    0.52    2.77
  13   8  -5    8.14    6.11
 -13  -8   5   -0.05    5.52
 -13   8   6    5.43    3.69
  13   8  -6    4.91    7.14
 -13  -8   6    4.65    7.80
 -13   8   7    0.57    2.56
  13   8  -7   -1.10    4.01
 -13  -8   7   -1.81    4.24
 -13   8   8    6.29    3.41
  13   8  -8   12.59    7.68
 -13  -8   8   23.14    9.69
 -13   8   9    0.68    2.54
  13   8  -9   -0.81    4.09
 -13  -8   9   -0.38    5.41
 -13   8  10    1.60    2.52
 -13  -8  10   -2.14    5.50
 -13   8  11   -0.11    2.16
 -13  -8  11   -1.84    4.46
 -13   8  12    3.89    2.60
 -13  -8  12    1.48    6.19
 -13  -8  13    1.83    4.17
 -13  -8  14   -1.88    5.14
 -13  -8  15    3.29    4.62
 -13  -8  16    4.13    6.68
 -13   9   1   -1.46    3.46
  13   9  -1    0.52    4.57
 -13  -9   1    2.00    5.42
 -13   9   2    3.55    3.92
  13   9  -2   -1.63    5.76
 -13  -9   2   -1.72    4.30
 -13   9   3    0.81    3.38
  13   9  -3    2.79    5.36
 -13  -9   3    8.78    7.32
 -13   9   4   10.66    5.12
  13   9  -4    8.92    6.14
 -13  -9   4   -2.10    4.63
 -13   9   5    0.93    2.73
  13   9  -5   -0.85    5.39
 -13  -9   5   -0.47    5.18
 -13   9   6    2.20    2.75
  13   9  -6    3.94    6.16
 -13  -9   6    4.82    5.77
 -13   9   7   -0.13    2.66
  13   9  -7   -0.81    5.36
 -13  -9   7   -0.59    4.79
 -13   9   8    5.87    3.26
  13   9  -8    0.02    4.43
 -13  -9   8    1.40    6.45
  13   9  -9   -1.71    5.13
 -13  -9   9    0.19    5.02
  13   9 -10   17.39    9.03
 -13  -9  10   -0.90    6.41
  13   9 -11   -1.30    4.85
 -13  -9  11    5.01    7.52
 -13  -9  12    1.60    6.71
 -13  -9  13    2.95    6.07
 -13  -9  14    3.24    5.24
 -13  10   1   -0.95    3.80
  13  10  -1   -4.54    7.36
 -13 -10   1    1.61    5.94
 -13  10   2    0.27    3.99
  13  10  -2   12.96    6.96
 -13 -10   2    7.69    8.08
  13  10  -3   -2.20    5.03
 -13 -10   3    4.86    6.26
  13  10  -4    1.53    3.66
 -13 -10   4   -0.42    5.55
  13  10  -5    2.39    5.86
 -13 -10   5   -2.28    5.47
  13  10  -6    1.80    5.81
 -13 -10   6    5.12    5.50
  13  10  -7   -1.53    5.91
 -13 -10   7    1.55    4.60
  13  10  -8    2.46    5.32
 -13 -10   8    0.50    4.82
  13  10  -9   -3.25    7.24
 -13 -10   9    1.97    4.67
  13  10 -10   -0.95    3.76
 -13 -10  10   -0.58    4.92
  13  10 -11    3.33    5.10
 -13 -10  11   -1.24    3.68
  13  10 -12   -1.41    4.88
 -13 -10  12    5.78    6.55
  13  11  -1    1.29    5.56
 -13 -11   1   -0.34    5.71
  13  11  -2    2.39    4.71
 -13 -11   2   -2.99    6.28
  13  11  -3    2.41    5.30
 -13 -11   3   11.76    7.97
  13  11  -4   -1.72    6.14
 -13 -11   4   -1.91    5.10
  13  11  -5    3.74    6.21
 -13 -11   5   -0.36    4.93
  13  11  -6    7.14    5.84
 -13 -11   6   -1.02    5.13
  13  11  -7    1.75    5.33
 -13 -11   7   -1.81    4.28
  13  11  -8    2.05    6.77
 -13 -11   8    1.15    6.62
  13  11  -9   -2.41    6.58
 -13 -11   9    1.32    6.04
  13  11 -10   14.25    8.60
  13  11 -11   -0.34    5.93
  13  11 -12    0.43    3.03
  13  11 -13    0.53    5.24
  13  11 -14    0.67    4.13
 -13 -12   1    1.57    5.60
 -13 -12   2    6.44    5.57
 -13 -12   3   -0.38    4.51
 -13 -12   4    1.73    6.83
 -13 -12   5    2.76    6.34
 -13 -12   6    6.62    6.29
 -12   0   1    0.76    4.05
 -12   0   2   19.44    6.75
 -12   0   3    0.64    2.48
 -12   0   4    4.65    4.71
 -12   0   5    0.04    3.80
 -12   0   6   74.37   12.98
 -12   0   7    0.56    3.11
 -12   0   8   13.43    5.65
 -12   0   9   -0.89    3.20
 -12   0  10   48.42   10.13
 -12   0  11    0.98    3.15
 -12   0  12   31.54    8.20
 -12   0  13   -0.75    3.03
 -12   0  14    5.97    3.95
 -12   0  15   -0.56    2.83
 -12   0  16    4.40    4.14
 -12   0  17   -0.55    2.54
 -12   0  18    8.13    4.62
 -12   0  19   -0.29    2.56
 -12   0  20    0.54    3.27
 -12   0  21    2.90    3.35
 -12   0  22   20.80    6.73
 -12   1   1   -0.56    2.99
 -12  -1   1    3.87    4.95
 -12   1   2   52.57   10.47
 -12  -1   2   36.95   10.34
 -12   1   3    2.19    2.56
 -12  -1   3   -0.84    3.32
 -12   1   4   50.99    9.89
 -12  -1   4   28.25    8.60
 -12   1   5   -0.71    3.70
 -12  -1   5   -1.18    4.22
 -12   1   6    3.15    3.87
 -12  -1   6    1.41    3.42
 -12   1   7    4.27    3.63
 -12  -1   7    4.21    4.00
 -12   1   8   63.57   11.59
 -12  -1   8   60.07   11.60
 -12   1   9    3.67    3.34
 -12  -1   9   -1.05    3.91
 -12   1  10   13.42    5.62
 -12  -1  10   16.83    6.74
 -12   1  11   -0.92    2.73
 -12  -1  11   -0.13    3.34
 -12   1  12    3.80    3.46
 -12  -1  12   11.67    5.05
 -12   1  13   -0.01    2.81
 -12  -1  13    1.29    3.35
 -12   1  14   39.45    8.65
 -12  -1  14   51.21   10.38
 -12   1  15   -0.74    2.80
 -12  -1  15   -0.38    3.07
 -12   1  16   -0.48    2.35
 -12  -1  16   -0.70    3.03
 -12   1  17    2.04    2.69
 -12  -1  17    2.65    3.49
 -12   1  18   11.90    5.17
 -12  -1  18   10.93    5.49
 -12   1  19    0.95    2.32
 -12  -1  19   -1.58    3.76
 -12   1  20    8.59    4.47
 -12  -1  20   12.86    5.66
 -12   1  21   -0.35    3.19
 -12  -1  21    1.33    2.81
 -12   1  22   -0.41    2.47
 -12  -1  22    0.68    2.83
 -12   2   1    8.89    5.27
 -12  -2   1   13.64    5.99
 -12   2   2   22.92    7.17
 -12  -2   2   19.43    6.97
 -12   2   3   -0.82    3.53
 -12  -2   3   -1.07    4.35
 -12   2   4   11.95    5.37
 -12  -2   4    3.51    4.76
 -12   2   5    8.28    4.60
 -12  -2   5   12.86    5.89
 -12   2   6   58.91   10.50
 -12  -2   6   48.35   10.87
 -12   2   7    5.02    3.74
 -12  -2   7   10.00    6.27
 -12   2   8    7.96    4.24
 -12  -2   8    8.08    5.17
 -12   2   9   -0.93    2.84
 -12  -2   9    4.73    4.18
 -12   2  10   23.48    6.38
 -12  -2  10   30.13    8.83
 -12   2  11    3.92    3.41
 -12  -2  11   13.27    5.98
 -12   2  12   25.58    6.48
 -12  -2  12   19.76    7.88
 -12   2  13   -0.73    2.68
 -12  -2  13    1.87    4.56
 -12   2  14   -0.43    2.60
 -12  -2  14   -1.10    3.43
 -12   2  15    4.85    3.60
 -12  -2  15   -0.92    4.11
 -12   2  16   20.31    5.69
 -12  -2  16   17.18    6.47
 -12   2  17   -0.03    2.17
 -12  -2  17   -0.38    3.30
 -12   2  18    3.16    3.06
 -12  -2  18    7.35    5.23
 -12   2  19   -1.77    2.94
 -12  -2  19    2.56    4.18
 -12   2  20    4.10    3.03
 -12  -2  20   10.25    5.29
 -12   2  21    3.20    3.45
 -12  -2  21    7.42    4.60
 -12   2  22   16.58    5.12
 -12  -2  22    3.79    5.27
 -12   2  23   -0.01    2.29
 -12   3   1    0.78    2.55
  12   3  -1    3.78    5.07
 -12  -3   1    0.54    4.51
 -12   3   2   28.85    7.48
  12   3  -2   31.69    9.15
 -12  -3   2   12.41    7.44
 -12   3   3   14.80    5.52
  12   3  -3    5.28    5.30
 -12  -3   3    3.69    4.96
 -12   3   4   19.05    6.60
 -12  -3   4   30.23    8.78
 -12   3   5    1.71    3.63
 -12  -3   5    3.03    4.59
 -12   3   6    0.26    3.36
 -12  -3   6    2.61    4.05
 -12   3   7   -0.61    3.45
 -12  -3   7    4.57    3.91
 -12   3   8   13.29    4.94
 -12  -3   8   24.69    8.20
 -12   3   9    9.43    4.43
 -12  -3   9   13.58    6.99
 -12   3  10   20.58    5.53
 -12  -3  10   12.56    6.90
 -12   3  11   -1.00    2.67
 -12  -3  11   -0.08    4.06
 -12   3  12   18.35    4.99
 -12  -3  12    5.96    5.51
 -12   3  13    2.15    2.78
 -12  -3  13   -0.55    3.59
 -12   3  14   18.03    5.00
 -12  -3  14   12.97    6.02
 -12   3  15    9.29    3.67
 -12  -3  15    2.82    4.39
 -12   3  16    0.64    2.39
 -12  -3  16   -0.62    3.44
 -12   3  17   -0.50    2.23
 -12  -3  17   -0.91    3.66
 -12   3  18    1.51    2.45
 -12  -3  18    5.20    4.53
 -12   3  19    4.68    3.07
 -12  -3  19    2.07    4.26
 -12   3  20    0.11    2.68
 -12  -3  20    4.13    4.86
 -12   3  21    0.45    2.03
 -12  -3  21   -0.85    2.90
 -12   3  22    0.63    2.07
 -12  -3  22    7.83    5.47
 -12   3  23    1.07    2.66
 -12  -3  23    7.66    5.23
 -12   4   1   10.61    5.50
  12   4  -1   16.69    7.42
 -12  -4   1    8.28    5.38
 -12   4   2   16.04    5.80
  12   4  -2    2.72    4.61
 -12  -4   2   15.32    7.19
 -12   4   3    2.24    3.07
  12   4  -3   -0.72    4.13
 -12  -4   3   -2.37    5.72
 -12   4   4    0.60    3.33
  12   4  -4    3.42    5.29
 -12  -4   4    2.90    3.54
 -12   4   5    7.91    3.90
  12   4  -5   12.03    6.64
 -12  -4   5    0.54    3.47
 -12   4   6   24.22    6.37
  12   4  -6   22.08    8.35
 -12  -4   6   32.51    9.74
 -12   4   7   16.25    5.27
  12   4  -7   19.95    7.58
 -12  -4   7   25.88    8.26
 -12   4   8    0.68    2.75
 -12  -4   8   -0.16    4.32
 -12   4   9    6.57    3.74
 -12  -4   9    7.48    5.54
 -12   4  10   20.70    5.42
 -12  -4  10   22.10    8.13
 -12   4  11   10.81    3.78
 -12  -4  11    2.95    4.61
 -12   4  12   18.42    4.84
 -12  -4  12   21.76    8.15
 -12   4  13    1.73    2.24
 -12  -4  13   -0.12    2.96
 -12   4  14   -0.52    2.01
 -12  -4  14    0.31    4.55
 -12   4  15    1.94    2.35
 -12  -4  15    4.40    4.14
 -12   4  16   12.63    3.77
 -12  -4  16    3.44    7.52
 -12   4  17   10.22    3.43
 -12  -4  17   17.71    6.90
 -12   4  18    9.63    3.31
 -12  -4  18   16.04    7.70
 -12   4  19    0.52    2.16
 -12  -4  19   -0.21    3.33
 -12   4  20   10.17    3.38
 -12  -4  20   10.48    6.80
 -12   4  21    5.83    2.75
 -12  -4  21    6.10    5.24
 -12   4  22    4.18    2.74
 -12  -4  22    7.44    5.34
 -12   4  23    3.37    2.39
 -12  -4  23    3.09    4.77
 -12   4  24   -0.40    1.69
 -12   5   1    1.00    2.25
  12   5  -1   -0.48    4.32
 -12  -5   1   -0.47    4.91
 -12   5   2    0.95    2.84
  12   5  -2   11.46    6.65
 -12  -5   2    8.31    6.29
 -12   5   3   18.85    5.91
  12   5  -3   13.23    7.00
 -12  -5   3   25.69    9.15
 -12   5   4   14.59    5.17
  12   5  -4   12.51    6.81
 -12  -5   4   18.85    8.10
 -12   5   5    4.06    3.82
  12   5  -5    5.99    5.43
 -12  -5   5    9.77    6.39
 -12   5   6    1.03    2.60
  12   5  -6   -1.88    4.84
 -12  -5   6   -1.64    4.20
 -12   5   7    4.74    3.65
  12   5  -7    2.04    4.70
 -12  -5   7    6.82    5.40
 -12   5   8    7.94    4.05
  12   5  -8   17.10    7.43
 -12  -5   8   10.26    6.20
 -12   5   9   24.57    5.67
  12   5  -9   28.45    9.34
 -12  -5   9   25.59    8.82
 -12   5  10    9.82    3.87
 -12  -5  10    9.22    5.11
 -12   5  11   -0.19    2.22
 -12  -5  11   -0.90    4.23
 -12   5  12    3.71    2.47
 -12  -5  12   -1.75    4.48
 -12   5  13   19.83    4.53
 -12  -5  13   11.66    6.96
 -12   5  14   13.00    3.51
 -12  -5  14    8.18    5.60
 -12   5  15    3.77    2.09
 -12  -5  15    7.52    5.86
 -12   5  16    1.61    1.47
 -12  -5  16    0.00    3.82
 -12   5  17    1.94    1.87
 -12  -5  17   -0.22    4.21
 -12   5  18    7.58    2.68
 -12  -5  18   15.18    7.12
 -12   5  19    1.42    1.49
 -12  -5  19   -0.10    3.67
 -12   5  20    1.91    1.67
 -12  -5  20    3.52    4.25
 -12  -5  21    6.69    5.38
 -12  -5  22    4.81    4.27
 -12  -5  23   -0.04    2.35
 -12  -5  24    1.16    4.89
 -12   6   1   19.27    6.21
  12   6  -1   37.10   10.94
 -12  -6   1   10.53    7.12
 -12   6   2    4.95    4.09
  12   6  -2    1.68    4.28
 -12  -6   2    9.18    5.67
 -12   6   3    2.26    3.11
  12   6  -3    4.71    5.56
 -12  -6   3    0.91    4.93
 -12   6   4    0.82    2.97
  12   6  -4   -0.72    4.50
 -12  -6   4    1.23    5.00
 -12   6   5   26.99    6.61
  12   6  -5   39.40   11.47
 -12  -6   5   23.37   10.19
 -12   6   6   15.29    5.42
  12   6  -6   21.66    8.94
 -12  -6   6    7.70    7.78
 -12   6   7    4.79    3.22
  12   6  -7   12.79    7.26
 -12  -6   7    7.34    6.65
 -12   6   8    1.99    2.39
  12   6  -8    0.83    5.55
 -12  -6   8   -0.50    3.38
 -12   6   9    5.02    2.69
  12   6  -9    1.28    3.84
 -12  -6   9   -0.61    3.09
 -12   6  10    4.20    2.80
  12   6 -10    2.99    5.32
 -12  -6  10    9.77    8.18
 -12   6  11   31.29    5.80
  12   6 -11   35.12   10.63
 -12  -6  11   34.12   11.21
 -12   6  12   10.45    3.20
 -12  -6  12   18.20    8.08
 -12   6  13    0.49    1.54
 -12  -6  13    8.56    6.37
 -12   6  14   -0.17    1.44
 -12  -6  14   -1.53    4.37
 -12   6  15    8.91    2.40
 -12  -6  15    1.49    4.41
 -12   6  16    5.56    1.88
 -12  -6  16    1.82    5.42
 -12  -6  17   -1.25    4.84
 -12  -6  18    6.90    6.42
 -12  -6  19   -3.21    6.40
 -12  -6  20   -0.70    3.19
 -12  -6  21   -1.33    4.26
 -12  -6  22    2.14    4.71
 -12  -6  23    0.86    4.82
 -12  -6  24   -0.99    4.13
 -12   7   1    9.36    4.79
  12   7  -1    1.23    5.31
 -12  -7   1    3.05    6.48
 -12   7   2    9.37    4.12
  12   7  -2   13.64    7.79
 -12  -7   2    5.16    6.70
 -12   7   3   17.97    5.66
  12   7  -3    4.66    5.43
 -12  -7   3    2.13    5.53
 -12   7   4    1.15    3.24
  12   7  -4    1.47    4.78
 -12  -7   4    0.77    4.33
 -12   7   5    1.96    2.42
  12   7  -5    4.29    6.33
 -12  -7   5    3.68    6.46
 -12   7   6    1.65    2.47
  12   7  -6    0.87    5.46
 -12  -7   6   -0.44    4.10
 -12   7   7    0.62    1.96
  12   7  -7    6.34    5.05
 -12  -7   7    6.34    5.22
 -12   7   8    1.95    2.81
  12   7  -8   -1.33    3.94
 -12  -7   8    6.61    6.15
 -12   7   9   19.19    4.85
  12   7  -9   21.39    9.12
 -12  -7   9   24.16    9.83
 -12   7  10    2.95    2.55
  12   7 -10   -0.40    4.01
 -12  -7  10    6.42    7.50
 -12   7  11   -0.17    1.45
  12   7 -11    1.19    3.03
 -12  -7  11   -0.20    4.30
 -12   7  12    0.12    1.73
  12   7 -12    5.30    5.34
 -12  -7  12   -0.94    3.83
 -12   7  13    4.41    2.18
 -12  -7  13   -0.18    4.44
 -12   7  14    2.86    1.70
 -12  -7  14    0.92    4.46
 -12  -7  15   11.07    6.59
 -12  -7  16   -1.79    4.14
 -12  -7  17   -1.54    6.19
 -12  -7  18    0.96    4.95
 -12  -7  19    5.63    5.22
 -12  -7  20   -2.98    6.32
 -12  -7  21    0.64    3.70
 -12  -7  22    0.07    3.82
 -12   8   1   14.74    5.32
  12   8  -1   33.40   10.78
 -12  -8   1   18.22    8.23
 -12   8   2   -1.72    3.68
  12   8  -2   -1.05    4.77
 -12  -8   2   -0.12    4.25
 -12   8   3   -0.23    2.86
  12   8  -3    1.24    4.43
 -12  -8   3    6.21    6.38
 -12   8   4    0.22    2.84
  12   8  -4    1.87    3.93
 -12  -8   4    5.75    6.59
 -12   8   5   12.18    4.97
  12   8  -5   19.33    8.47
 -12  -8   5   13.63    7.57
 -12   8   6    0.31    2.55
  12   8  -6   -2.07    5.31
 -12  -8   6   -0.59    3.78
 -12   8   7   16.59    4.91
  12   8  -7   19.58    9.57
 -12  -8   7   18.02    9.06
 -12   8   8   -0.02    2.67
  12   8  -8   -1.92    5.43
 -12  -8   8    6.63    7.02
 -12   8   9    3.04    2.73
  12   8  -9   -2.04    4.36
 -12  -8   9   -0.60    3.44
 -12   8  10   -0.50    2.13
  12   8 -10   -1.07    4.85
 -12  -8  10   -1.71    4.37
 -12   8  11   14.14    3.88
  12   8 -11   15.62    8.86
 -12  -8  11   19.86    7.70
  12   8 -12    4.56    4.69
 -12  -8  12    4.78    4.51
  12   8 -13    3.92    5.06
 -12  -8  13   16.20    8.82
  12   8 -14   -0.99    4.31
 -12  -8  14   -1.49    4.76
 -12  -8  15   12.13    6.99
 -12  -8  16   -0.51    3.20
 -12  -8  17    9.59    6.27
 -12  -8  18    2.28    4.15
 -12  -8  19    4.54    5.38
 -12  -8  20   -0.81    5.14
 -12  -8  21    4.47    6.74
 -12   9   1    0.10    3.37
  12   9  -1    1.96    5.01
 -12  -9   1   -0.66    3.54
 -12   9   2    6.98    4.01
  12   9  -2    9.13    6.48
 -12  -9   2   -1.24    5.05
 -12   9   3   13.63    5.16
  12   9  -3   16.72    7.46
 -12  -9   3   21.10    8.97
 -12   9   4   -0.72    2.96
  12   9  -4    4.63    5.74
 -12  -9   4   -2.18    4.63
 -12   9   5    9.98    4.74
  12   9  -5    7.97    6.91
 -12  -9   5    2.09    5.46
 -12   9   6    1.16    2.49
  12   9  -6   -0.93    4.17
 -12  -9   6   -1.32    4.65
  12   9  -7    5.56    7.56
 -12  -9   7    3.48    5.91
  12   9  -8   -0.02    2.83
 -12  -9   8    4.74    5.27
  12   9  -9   25.70   10.08
 -12  -9   9   12.55    7.40
  12   9 -10   -1.14    4.37
 -12  -9  10   -2.48    5.19
  12   9 -11   -2.50    6.48
 -12  -9  11   -1.64    5.33
  12   9 -12   -0.82    4.95
 -12  -9  12    0.21    5.32
  12   9 -13   21.59    8.98
 -12  -9  13    3.27    5.28
  12   9 -14    4.28    5.75
 -12  -9  14    1.33    3.67
  12   9 -15    2.85    6.81
 -12  -9  15   -0.00    5.86
 -12  -9  16    3.62    4.90
 -12  -9  17    1.67    4.34
 -12  -9  18   -2.09    6.22
 -12  -9  19    7.64    6.46
  12  10  -1    6.54    5.95
 -12 -10   1    3.99    6.35
  12  10  -2   -1.58    5.37
 -12 -10   2   -1.31    5.02
  12  10  -3    3.59    5.52
 -12 -10   3   -2.11    4.53
  12  10  -4   -1.42    5.26
 -12 -10   4    5.65    6.77
  12  10  -5    0.12    4.01
 -12 -10   5   11.36    7.24
  12  10  -6   -2.04    5.74
 -12 -10   6   -0.97    6.25
  12  10  -7   17.64    8.18
 -12 -10   7   22.78   10.92
  12  10  -8    0.34    5.35
 -12 -10   8    1.39    4.16
  12  10  -9   19.55    9.37
 -12 -10   9   -2.54    5.75
  12  10 -10    0.20    3.64
 -12 -10  10   -1.37    7.34
  12  10 -11   -2.49    6.50
 -12 -10  11   11.90    7.99
  12  10 -12    5.25    6.51
 -12 -10  12    2.57    4.79
  12  10 -13    2.07    4.28
 -12 -10  13    2.11    4.57
  12  10 -14   -1.25    5.08
 -12 -10  14   -0.46    5.50
  12  10 -15   -0.90    4.00
 -12 -10  15   -0.39    3.69
  12  10 -16   -1.41    5.07
 -12 -10  16   -1.35    4.99
  12  10 -17    6.93    6.06
 -12 -10  17   14.94    8.18
  12  11  -1   -2.50    6.00
 -12 -11   1   -1.68    6.27
  12  11  -2    1.28    5.22
 -12 -11   2   -1.92    6.83
  12  11  -3    7.51    7.50
 -12 -11   3   -0.28    4.04
  12  11  -4    2.58    6.59
 -12 -11   4    2.50    4.61
  12  11  -5   12.56    8.59
 -12 -11   5   -0.42    4.23
  12  11  -6   -1.59    5.25
 -12 -11   6    0.06    5.95
  12  11  -7   -0.56    6.82
 -12 -11   7    3.39    5.49
  12  11  -8    1.83    5.23
 -12 -11   8   -3.21    7.43
  12  11  -9   13.37    7.95
 -12 -11   9   18.90    8.94
  12  11 -10    1.28    4.64
 -12 -11  10    2.27    4.20
  12  11 -11   -0.18    3.75
 -12 -11  11    2.86    5.90
  12  11 -12   -0.63    5.79
 -12 -11  12    8.11    6.38
  12  11 -13    8.26    7.33
 -12 -11  13    1.81    6.18
  12  11 -14    0.27    3.81
 -12 -11  14    2.74    6.21
  12  11 -15    2.85    5.71
 -12 -11  15    5.10    5.90
  12  11 -16   -1.12    6.54
  12  11 -17   -1.16    5.56
  12  11 -18   -0.81    4.48
  12  12  -1   16.85    9.14
 -12 -12   1   19.04   10.11
  12  12  -2   -1.30    5.43
 -12 -12   2    0.72    4.81
  12  12  -3    1.72    6.13
 -12 -12   3    5.17    6.16
  12  12  -4   -0.56    6.44
 -12 -12   4    2.01    4.75
  12  12  -5   -0.55    5.36
 -12 -12   5    5.50    7.34
  12  12  -6    6.88    7.28
 -12 -12   6   -2.08    6.83
  12  12  -7   -3.38    6.33
 -12 -12   7   -4.39    7.77
  12  12  -8    0.30    4.01
 -12 -12   8   -1.25    4.04
  12  12  -9    5.25    6.55
 -12 -12   9   -0.24    4.67
  12  12 -10    1.80    6.08
 -12 -12  10   10.91    7.40
  12  12 -11   -0.23    4.37
 -12 -12  11   -1.96    5.24
  12  12 -12   -2.50    7.04
 -12 -12  12   -0.10    5.53
  12  12 -13    5.82    6.12
 -12 -12  13    2.24    7.02
  12  12 -14   -1.99    8.39
  12  12 -15   -0.35    5.88
  12  12 -16    2.91    5.53
  12  12 -17    6.36    7.18
 -12 -13   3   10.66    9.26
 -12 -13   4   -1.40    6.45
 -12 -13   5   -0.98    5.70
 -12 -13   6    1.46    5.67
 -12 -13   7   -1.89    6.91
 -12 -13   8   -0.27    4.93
 -12 -13   9    5.41    6.24
 -12 -13  10   -0.37    5.11
 -11   0   1   80.00   13.95
  11   0  -1   85.87   14.68
 -11   0   2    1.08    3.42
  11   0  -2   -0.74    3.01
 -11   0   3   36.27    8.78
  11   0  -3   32.88    8.29
 -11   0   4    1.75    3.48
  11   0  -4   -1.22    3.60
 -11   0   5  122.41   17.11
 -11   0   6   -0.71    3.32
 -11   0   7   -0.09    2.55
 -11   0   8   -0.93    3.34
 -11   0   9   34.47    8.19
 -11   0  10    1.56    3.87
 -11   0  11   75.40   12.20
 -11   0  12    1.77    3.32
 -11   0  13    1.40    3.38
 -11   0  14   -0.15    2.71
 -11   0  15   19.39    5.75
 -11   0  16   -0.68    3.01
 -11   0  17   13.44    5.21
 -11   0  18    0.35    2.02
 -11   0  19   14.60    5.35
 -11   1   1   90.03   15.02
  11  -1  -1  147.14   18.47
  11   1  -1  107.25   16.88
 -11  -1   1  109.55   17.13
 -11   1   2    1.51    3.63
  11  -1  -2    7.32    4.52
  11   1  -2    6.77    4.56
 -11  -1   2   -0.18    4.47
 -11   1   3   46.01    9.53
  11   1  -3   32.01    9.32
 -11  -1   3   50.30   10.70
 -11   1   4    4.38    3.97
  11   1  -4    5.95    4.47
 -11  -1   4   -1.15    4.14
 -11   1   5    3.33    3.44
  11   1  -5    9.88    5.60
 -11  -1   5    7.75    4.70
 -11   1   6    0.82    3.89
  11   1  -6    0.99    3.78
 -11  -1   6    3.88    3.23
 -11   1   7   62.37   10.51
 -11  -1   7   48.74   10.80
 -11   1   8   -0.34    2.88
 -11  -1   8   -1.38    3.66
 -11   1   9   26.49    6.91
 -11  -1   9   16.17    6.06
 -11   1  10    0.20    2.71
 -11  -1  10    0.21    3.30
 -11   1  11   12.36    4.46
 -11  -1  11    5.82    4.81
 -11   1  12    3.21    3.19
 -11  -1  12    2.85    4.23
 -11   1  13   29.42    6.70
 -11  -1  13   39.29    8.85
 -11   1  14   -0.56    2.71
 -11  -1  14    2.06    3.11
 -11   1  15   -0.69    2.58
 -11  -1  15   -2.18    3.92
 -11   1  16   -0.60    2.87
 -11  -1  16   -1.44    3.15
 -11   1  17   21.39    5.62
 -11  -1  17   19.94    6.59
 -11   1  18    1.03    2.49
 -11  -1  18   -0.72    3.31
 -11   1  19    3.05    3.65
 -11  -1  19    3.58    4.12
 -11   2   1   34.65    8.23
  11   2  -1   30.64    8.61
 -11  -2   1   25.88    8.42
 -11   2   2   -0.71    3.30
  11   2  -2   -0.22    4.08
 -11  -2   2   -1.51    4.26
 -11   2   3   10.89    5.25
  11   2  -3    7.32    4.71
 -11  -2   3   19.06    7.39
 -11   2   4    7.78    4.09
  11   2  -4    5.44    4.89
 -11  -2   4    6.92    4.92
 -11   2   5   65.12   10.90
  11   2  -5   67.30   12.70
 -11  -2   5   56.65   11.83
 -11   2   6   19.68    5.80
  11   2  -6   13.07    6.14
 -11  -2   6    9.40    6.27
 -11   2   7    9.32    4.68
  11   2  -7   12.56    6.07
 -11  -2   7   12.31    5.34
 -11   2   8   10.73    4.75
  11   2  -8   12.09    5.82
 -11  -2   8   27.22    7.92
 -11   2   9   36.62    7.39
 -11  -2   9   28.85    8.22
 -11   2  10    4.03    3.59
 -11  -2  10    2.43    3.97
 -11   2  11   33.91    7.04
 -11  -2  11   24.72    8.21
 -11   2  12   -0.60    2.38
 -11  -2  12   -0.36    3.15
 -11   2  13   -0.20    2.32
 -11  -2  13   -1.08    3.26
 -11   2  14    2.59    3.36
 -11  -2  14   -1.17    3.87
 -11   2  15   36.79    7.04
 -11  -2  15   26.09    7.58
 -11   2  16    2.42    2.94
 -11  -2  16   13.26    5.62
 -11   2  17    6.86    3.46
 -11  -2  17    7.65    5.17
 -11   2  18   -0.15    1.58
 -11  -2  18   -1.23    3.12
 -11   2  19   10.77    3.93
 -11  -2  19   16.01    5.75
 -11   3   1   23.35    6.52
 -11  -3   1   24.06    7.97
 -11   3   2   20.23    6.54
 -11  -3   2    6.82    5.81
 -11   3   3   54.93   10.24
 -11  -3   3   80.72   13.99
 -11   3   4   13.15    5.23
 -11  -3   4    5.75    4.48
 -11   3   5    2.71    3.76
  11   3  -5    4.05    3.99
 -11  -3   5    4.22    5.00
 -11   3   6   14.43    5.44
  11   3  -6   29.93    8.73
 -11  -3   6   21.18    7.83
  11   3  -7   74.24   13.83
 -11  -3   7   74.76   13.74
 -11   3   8    6.49    3.41
  11   3  -8    4.10    4.61
 -11  -3   8    4.68    4.98
 -11   3   9   16.15    4.96
  11   3  -9   14.33    6.17
 -11  -3   9    7.17    4.66
 -11   3  10    3.79    3.10
  11   3 -10    6.33    4.99
 -11  -3  10    3.21    3.21
 -11   3  11    7.94    3.76
 -11  -3  11   10.87    5.62
 -11   3  12   12.77    3.97
 -11  -3  12   10.59    6.42
 -11   3  13   22.36    5.33
 -11  -3  13    5.52    5.51
 -11   3  14    0.85    2.08
 -11  -3  14   -1.31    3.16
 -11   3  15    1.61    2.16
 -11  -3  15   -1.74    3.93
 -11   3  16    0.34    2.19
 -11  -3  16   -2.27    4.46
 -11   3  17   11.56    3.67
 -11  -3  17   10.58    6.33
 -11   3  18    6.57    2.98
 -11  -3  18    2.88    4.11
 -11   3  19    8.40    3.37
 -11  -3  19    6.27    5.40
 -11   3  20    2.87    2.77
 -11   4   1   36.81    7.89
  11   4  -1   42.15   10.92
 -11  -4   1   15.16    7.34
 -11   4   2    2.06    2.93
  11   4  -2    1.93    3.04
 -11  -4   2    4.05    5.10
 -11   4   3    5.87    4.16
  11   4  -3   -1.31    3.76
 -11  -4   3   10.31    5.69
 -11   4   4    2.58    3.28
 -11  -4   4    9.51    7.23
 -11   4   5   62.75   10.05
 -11  -4   5   50.05   12.25
 -11   4   6   23.97    6.05
 -11  -4   6   21.28    7.83
 -11   4   7   18.98    5.04
 -11  -4   7    1.84    5.40
 -11   4   8    0.47    2.28
 -11  -4   8   11.73    5.29
 -11   4   9   38.51    7.08
 -11  -4   9   42.23   10.99
 -11   4  10   10.26    3.78
 -11  -4  10    6.28    5.78
 -11   4  11   22.57    4.89
 -11  -4  11    9.44    6.01
 -11   4  12    0.20    1.74
 -11  -4  12    2.88    3.82
 -11   4  13   -0.32    1.81
 -11  -4  13   -1.55    3.78
 -11   4  14    7.35    2.93
 -11  -4  14    1.61    4.29
 -11   4  15   14.92    3.66
 -11  -4  15   15.05    6.88
 -11   4  16    4.83    2.37
 -11  -4  16    5.15    4.34
 -11   4  17    2.89    2.02
 -11  -4  17    0.50    3.62
 -11   4  18   -0.72    1.67
 -11  -4  18    1.66    3.60
 -11   4  19    2.01    2.14
 -11  -4  19    5.35    4.60
 -11   4  20    4.39    2.48
 -11  -4  20   10.84    6.18
 -11   5   1    2.39    2.94
  11   5  -1   -0.47    4.59
 -11  -5   1   -1.13    5.21
 -11   5   2   44.36    8.73
  11   5  -2   27.87   10.01
 -11  -5   2   40.71   10.95
 -11   5   3   47.57    8.78
  11   5  -3   63.83   13.09
 -11  -5   3   36.18   11.50
 -11   5   4    0.76    2.27
  11   5  -4    1.55    4.79
 -11  -5   4    2.39    5.37
 -11   5   5    1.03    2.32
  11   5  -5   -1.52    4.28
 -11  -5   5   -0.41    3.84
 -11   5   6   15.47    4.60
  11   5  -6   12.01    7.23
 -11  -5   6   24.24    9.03
 -11   5   7   27.95    5.98
  11   5  -7   30.84    9.33
 -11  -5   7   38.21   10.83
 -11   5   8   13.98    4.35
  11   5  -8    2.34    3.90
 -11  -5   8    8.48    5.68
 -11   5   9   15.85    4.33
  11   5  -9   16.57    7.42
 -11  -5   9   15.04    6.86
 -11   5  10    1.57    2.09
  11   5 -10   -1.36    4.56
 -11  -5  10   -0.81    3.61
 -11   5  11    6.15    2.94
  11   5 -11    8.91    5.60
 -11  -5  11    5.16    5.16
 -11   5  12   26.02    4.86
  11   5 -12   39.99   10.39
 -11  -5  12   16.15    8.63
 -11   5  13   30.66    5.13
  11   5 -13   31.35    9.20
 -11  -5  13   31.29    8.75
 -11   5  14    0.55    1.50
 -11  -5  14   10.07    5.91
 -11   5  15   -0.72    1.54
 -11  -5  15   -2.98    5.37
 -11   5  16   -0.22    1.49
 -11  -5  16    3.22    4.33
 -11   5  17    3.27    1.85
 -11  -5  17   -1.92    4.69
 -11   5  18   15.26    3.10
 -11  -5  18    9.43    6.56
 -11   5  19   22.64    3.84
 -11  -5  19   24.90    8.45
 -11   5  20    1.55    1.52
 -11  -5  20    5.18    4.62
 -11   5  21    1.02    1.66
 -11   6   1   25.51    6.78
  11   6  -1   19.83    8.74
 -11  -6   1   21.36    8.98
 -11   6   2    1.33    2.72
  11   6  -2   -0.40    4.36
 -11  -6   2   -1.74    4.02
 -11   6   3    4.26    3.76
  11   6  -3    3.90    3.30
 -11  -6   3   10.54    6.20
 -11   6   4   24.18    6.32
  11   6  -4   27.40    9.26
 -11  -6   4   14.99    7.60
 -11   6   5   19.16    5.20
  11   6  -5   19.24    7.83
 -11  -6   5   22.60    8.68
 -11   6   6   15.73    4.59
  11   6  -6   11.09    6.39
 -11  -6   6   11.92    6.50
 -11   6   7   10.86    3.59
  11   6  -7    7.95    5.83
 -11  -6   7    8.13    7.07
 -11   6   8    6.84    3.05
  11   6  -8    2.70    4.90
 -11  -6   8   11.09    5.71
 -11   6   9    3.95    2.52
  11   6  -9   14.61    7.25
 -11  -6   9    8.29    5.60
 -11   6  10   29.68    5.09
  11   6 -10   17.11    7.75
 -11  -6  10    9.13    6.88
 -11   6  11    6.59    2.68
  11   6 -11   11.03    8.23
 -11  -6  11    1.45    4.82
 -11   6  12    3.14    1.86
  11   6 -12    3.93    4.93
 -11  -6  12    3.52    4.27
 -11   6  13    3.37    1.82
  11   6 -13    9.95    6.49
 -11  -6  13    1.81    4.73
 -11   6  14   11.82    2.57
  11   6 -14   13.08    6.78
 -11  -6  14    6.59    5.52
 -11   6  15   14.75    2.63
  11   6 -15   23.45    8.56
 -11  -6  15    8.49    6.41
 -11   6  16   14.64    2.30
 -11  -6  16    6.49    4.89
 -11  -6  17   -1.66    3.81
 -11  -6  18   -0.82    4.05
 -11  -6  19    9.57    6.25
 -11  -6  20    8.01    5.49
 -11  -6  21   10.19    6.35
 -11   7   1    9.03    4.64
  11   7  -1    1.65    4.24
 -11  -7   1   11.19    7.01
 -11   7   2   35.56    7.28
  11   7  -2   21.32    9.33
 -11  -7   2   15.48    7.70
 -11   7   3    1.45    2.59
  11   7  -3    7.87    6.09
 -11  -7   3    5.27    6.33
 -11   7   4    7.22    3.76
  11   7  -4    8.71    6.61
 -11  -7   4    7.11    7.02
 -11   7   5    2.76    2.73
  11   7  -5    1.80    4.99
 -11  -7   5   -2.41    4.98
 -11   7   6   16.20    4.85
  11   7  -6   36.21   10.50
 -11  -7   6    4.22    5.06
 -11   7   7   -0.45    2.25
  11   7  -7   -1.06    5.02
 -11  -7   7   -0.48    5.52
 -11   7   8   49.50    7.24
  11   7  -8   14.92    9.09
 -11  -7   8   37.14   11.38
 -11   7   9   17.22    4.43
  11   7  -9   16.41    8.70
 -11  -7   9   10.28    7.67
 -11   7  10    0.51    1.63
  11   7 -10   -0.02    3.80
 -11  -7  10    6.18    5.28
 -11   7  11   -1.10    1.86
  11   7 -11    1.56    3.99
 -11  -7  11   -1.08    5.53
 -11   7  12   26.07    4.41
  11   7 -12   19.37    8.55
 -11  -7  12   33.47   10.26
 -11   7  13    7.64    2.25
  11   7 -13    0.59    4.58
 -11  -7  13    4.34    5.69
 -11   7  14    3.51    1.55
  11   7 -14   -0.41    5.73
 -11  -7  14   -1.29    3.69
  11   7 -15   -0.83    5.05
 -11  -7  15   -1.43    5.02
  11   7 -16    0.19    2.85
 -11  -7  16   -2.50    5.06
  11   7 -17   10.44    6.37
 -11  -7  17    1.23    4.48
 -11  -7  18    9.80    6.86
 -11  -7  19    0.41    3.81
 -11  -7  20   -0.36    4.68
 -11  -7  21   -0.58    5.22
 -11  -7  22   11.63    6.76
 -11   8   1   -0.21    2.99
  11   8  -1   -1.51    5.40
 -11  -8   1   -1.92    5.56
 -11   8   2    1.54    2.55
  11   8  -2    9.93    7.08
 -11  -8   2    3.44    4.47
 -11   8   3   -1.47    3.16
  11   8  -3   -0.45    3.86
 -11  -8   3   -2.88    5.65
 -11   8   4   27.21    6.60
  11   8  -4   26.78   10.06
 -11  -8   4   27.80   10.50
 -11   8   5    2.51    3.42
  11   8  -5   -0.97    3.65
 -11  -8   5    1.46    5.76
 -11   8   6   28.69    6.19
  11   8  -6   14.18    7.14
 -11  -8   6   12.80    8.03
 -11   8   7    1.08    2.35
  11   8  -7    1.63    5.09
 -11  -8   7    1.72    4.81
 -11   8   8    3.98    2.99
  11   8  -8   10.13    5.75
 -11  -8   8    3.67    5.92
 -11   8   9    2.86    2.97
  11   8  -9    2.98    4.42
 -11  -8   9    9.16    7.29
 -11   8  10   18.58    4.31
  11   8 -10    7.75    5.95
 -11  -8  10    3.16    6.48
  11   8 -11   -1.83    5.53
 -11  -8  11   -0.45    4.48
  11   8 -12    5.22    4.40
 -11  -8  12   -0.30    3.63
  11   8 -13   -0.63    4.55
 -11  -8  13    0.48    5.46
  11   8 -14   -1.24    4.78
 -11  -8  14    0.54    4.38
  11   8 -15   18.89    7.54
 -11  -8  15    4.79    7.03
  11   8 -16    6.54    7.11
 -11  -8  16   23.11    9.05
  11   8 -17   -0.83    4.46
 -11  -8  17   -1.57    3.97
  11   8 -18    1.23    5.27
 -11  -8  18    1.45    4.57
 -11  -8  19   -1.30    5.78
 -11  -8  20   13.09    7.19
 -11  -8  21    0.23    4.55
 -11  -8  22    7.89    7.10
 -11  -8  23    1.26    4.85
 -11   9   1    0.47    3.54
  11   9  -1   -0.13    4.89
 -11  -9   1   -1.49    5.22
 -11   9   2   37.26    8.19
  11   9  -2   19.91    9.13
 -11  -9   2   37.13   12.68
 -11   9   3   -0.57    2.74
  11   9  -3   -0.28    4.24
 -11  -9   3    2.44    4.58
 -11   9   4   16.42    5.31
  11   9  -4    3.28    4.41
 -11  -9   4    6.90    5.95
  11   9  -5   -2.07    5.08
 -11  -9   5   -1.47    5.41
  11   9  -6    7.82    5.79
 -11  -9   6    6.60    6.57
  11   9  -7   -0.78    3.82
 -11  -9   7   -0.74    3.14
  11   9  -8   10.98    7.10
 -11  -9   8    8.46    6.93
  11   9  -9   -1.05    4.44
 -11  -9   9    4.97    5.17
  11   9 -10    0.53    4.99
 -11  -9  10   -1.51    4.22
  11   9 -11    3.42    5.99
 -11  -9  11   -1.35    5.70
  11   9 -12    7.35    6.45
 -11  -9  12    9.88    7.12
  11   9 -13    3.13    4.80
 -11  -9  13    0.36    6.02
  11   9 -14    7.39    5.93
 -11  -9  14    7.26    5.35
  11   9 -15    2.66    6.36
 -11  -9  15   -2.04    5.21
  11   9 -16   -2.16    5.48
 -11  -9  16    3.33    3.98
  11   9 -17   -0.46    2.22
 -11  -9  17   -2.01    5.55
  11   9 -18   12.55    7.61
 -11  -9  18    0.90    6.09
  11   9 -19   -0.69    4.61
 -11  -9  19   -0.47    4.36
  11   9 -20   -0.59    4.20
 -11  -9  20    3.51    5.39
 -11  -9  21   -1.42    4.39
 -11  -9  22    4.20    5.93
 -11  -9  23   -2.87    5.26
  11  10  -1    0.04    4.53
 -11 -10   1    2.07    6.08
  11  10  -2   10.21    7.56
 -11 -10   2   -0.55    5.45
  11  10  -3   -2.45    5.42
 -11 -10   3   -1.18    4.70
  11  10  -4    5.93    7.41
 -11 -10   4   12.11    7.90
  11  10  -5    1.89    5.23
 -11 -10   5   -0.07    4.02
  11  10  -6   11.92    7.70
 -11 -10   6   24.53   10.03
  11  10  -7    1.91    5.89
 -11 -10   7   -1.15    5.02
  11  10  -8   10.36    7.12
 -11 -10   8    2.48    5.49
  11  10  -9   -2.26    5.76
 -11 -10   9    2.96    5.50
  11  10 -10   17.82    8.25
 -11 -10  10    6.36    7.11
  11  10 -11   -1.30    5.06
 -11 -10  11   -1.32    5.12
  11  10 -12   -1.00    4.63
 -11 -10  12   -1.90    5.74
  11  10 -13   -1.65    5.49
 -11 -10  13   -1.66    5.18
  11  10 -14    4.17    5.23
 -11 -10  14   18.57    8.18
  11  10 -15   -1.94    5.84
 -11 -10  15   -1.68    5.36
  11  10 -16   27.32   10.10
 -11 -10  16   11.57    8.05
  11  10 -17    4.70    5.44
 -11 -10  17   -0.63    5.41
  11  10 -18    1.16    5.31
 -11 -10  18    4.14    5.50
  11  10 -19   -0.01    1.98
 -11 -10  19   -1.99    6.65
  11  10 -20   11.41    6.72
 -11 -10  20   -1.03    3.91
  11  10 -21   -0.48    4.10
 -11 -10  21    0.66    4.68
  11  11  -1    0.85    5.56
 -11 -11   1   -2.08    6.56
  11  11  -2   16.51    8.54
 -11 -11   2   21.89   10.04
  11  11  -3   -2.11    4.91
 -11 -11   3    6.70    6.63
  11  11  -4    1.83    5.60
 -11 -11   4   -0.02    5.22
  11  11  -5    0.00    3.37
 -11 -11   5    0.61    6.45
  11  11  -6   -0.66    6.48
 -11 -11   6    6.32    6.27
  11  11  -7   -2.08    6.44
 -11 -11   7   -1.09    5.00
  11  11  -8   41.50   12.89
 -11 -11   8   22.94   11.04
  11  11  -9    4.44    4.77
 -11 -11   9   -2.24    5.23
  11  11 -10    1.19    6.06
 -11 -11  10   -2.24    5.45
  11  11 -11   -2.03    4.60
 -11 -11  11    8.41    5.89
  11  11 -12   13.51    8.55
 -11 -11  12   13.92    9.13
  11  11 -13   -0.99    4.36
 -11 -11  13   -1.82    5.67
  11  11 -14    1.29    5.44
 -11 -11  14   -2.19    6.98
  11  11 -15   -1.25    5.48
 -11 -11  15   -0.57    6.08
  11  11 -16   -0.22    3.88
 -11 -11  16   -3.86    8.15
  11  11 -17    4.66    4.97
 -11 -11  17   -0.19    4.92
  11  11 -18   14.18    7.93
 -11 -11  18   17.03    8.70
  11  11 -19   -0.48    4.45
 -11 -11  19   -2.44    6.17
  11  11 -20   -1.54    5.01
 -11 -11  20   -0.83    4.13
  11  11 -21   -0.77    3.74
  11  11 -22   -1.27    4.18
  11  12  -1    3.40    7.34
 -11 -12   1   -0.94    6.45
  11  12  -2    6.25    7.40
 -11 -12   2    6.82    6.17
  11  12  -3   -1.69    6.17
 -11 -12   3    2.85    8.38
  11  12  -4    2.87    5.92
 -11 -12   4    5.79    7.21
  11  12  -5   -2.32    6.53
 -11 -12   5   -0.39    3.00
  11  12  -6   22.91    9.44
 -11 -12   6    7.15    7.80
  11  12  -7   -0.85    5.61
 -11 -12   7   -0.26    4.97
  11  12  -8   -2.47    6.36
 -11 -12   8   -1.44    5.85
  11  12  -9    2.65    6.93
 -11 -12   9   -0.51    4.91
  11  12 -10    8.93    6.15
 -11 -12  10    9.75    6.87
  11  12 -11   -1.87    5.95
 -11 -12  11    9.91    7.98
  11  12 -12    5.90    5.94
 -11 -12  12    2.03    5.67
  11  12 -13   -0.14    4.90
 -11 -12  13    6.04    7.37
  11  12 -14   -3.10    7.29
 -11 -12  14    2.49    7.17
  11  12 -15   -2.34    5.31
 -11 -12  15   -1.98    5.07
  11  12 -16    5.58    6.30
 -11 -12  16    0.88    4.50
  11  12 -17   -1.17    4.00
 -11 -12  17   -3.44    8.04
  11  12 -18    4.40    5.63
 -11 -12  18    2.04    6.21
  11  12 -19   -0.25    4.84
  11  12 -20    0.63    4.75
  11  12 -21   -1.97    5.85
  11  13  -1   12.80    8.29
  11  13  -2    1.91    6.50
  11  13  -3   -3.78    8.34
 -11 -13   3   -2.79    6.18
  11  13  -4   11.00    8.44
 -11 -13   4   -4.14    7.26
  11  13  -5   -2.44    7.25
 -11 -13   5   -3.54    6.89
  11  13  -6   -0.20    5.97
 -11 -13   6   -2.52    5.90
  11  13  -7   -1.63    5.46
 -11 -13   7   -1.49    5.85
  11  13  -8   16.53    9.26
 -11 -13   8   19.47    9.55
  11  13  -9    1.00    5.94
 -11 -13   9    1.59    5.79
  11  13 -10    2.68    5.71
 -11 -13  10    1.76    5.39
  11  13 -11   -2.46    6.83
 -11 -13  11   -1.57    6.31
  11  13 -12   -0.14    4.55
 -11 -13  12   18.07    9.45
  11  13 -13    4.40    5.52
 -11 -13  13    3.03    8.06
  11  13 -14    9.43    5.99
 -11 -13  14   -1.18    6.24
 -11 -13  15   -1.25    3.93
 -11 -13  16   -1.45    5.18
 -11 -14  10    7.11    8.14
 -11 -14  11   -0.65    4.84
 -11 -14  12   -1.46    6.02
 -11 -14  13    5.92    6.46
 -11 -14  14   -0.78    4.89
 -10   0   1    0.40    3.40
 -10   0   1   -0.90    3.78
  10   0  -1    0.84    3.07
 -10   0   2   18.57    6.25
 -10   0   2   44.32    9.17
  10   0  -2   37.07    8.39
 -10   0   3   -1.00    3.08
 -10   0   3    6.84    4.23
  10   0  -3   -0.99    3.57
 -10   0   4  151.52   18.24
 -10   0   4  131.32   18.47
  10   0  -4  180.02   20.01
 -10   0   5    2.63    2.78
  10   0  -5   -0.86    2.93
 -10   0   6   12.93    5.49
  10   0  -6    6.44    4.06
 -10   0   7   -0.38    3.24
  10   0  -7   -0.53    2.47
 -10   0   8   24.08    6.35
  10   0  -8   23.76    6.27
 -10   0   9   -0.68    2.75
 -10   0  10  140.10   17.51
 -10   0  11    2.42    3.23
 -10   0  12    1.28    2.77
 -10   0  13   -0.15    3.29
 -10   0  14   51.40    9.46
 -10   0  15   -0.16    2.77
 -10   0  16   31.68    7.24
 -10   1   1    1.63    3.60
 -10   1   1   -0.15    2.91
  10  -1  -1    1.39    3.76
  10   1  -1   -0.71    3.75
 -10  -1   1   -0.67    2.24
 -10   1   2  184.98   20.26
 -10   1   2  140.26   19.52
  10  -1  -2  179.52   20.97
  10   1  -2  178.63   21.61
 -10  -1   2  172.81   20.44
 -10  -1   2  157.45   21.16
 -10   1   3    9.38    4.89
  10  -1  -3    9.91    4.78
  10   1  -3   18.44    6.25
 -10  -1   3   14.26    5.52
 -10  -1   3   15.41    6.14
 -10   1   4    4.31    3.88
  10  -1  -4    4.87    4.19
  10   1  -4    4.59    3.76
 -10  -1   4    6.58    3.93
 -10  -1   4    0.75    3.18
 -10   1   5   24.82    6.30
  10  -1  -5   10.80    4.55
  10   1  -5   17.56    5.99
 -10  -1   5   15.60    5.83
 -10  -1   5   10.74    5.59
 -10   1   6   97.68   14.12
  10  -1  -6  110.47   14.59
  10   1  -6  105.32   15.48
 -10  -1   6  115.72   14.90
 -10  -1   6  116.43   16.18
 -10   1   7    4.07    4.01
  10   1  -7    4.34    3.64
 -10  -1   7   -0.17    3.62
 -10   1   8   62.61   10.05
  10   1  -8   67.68   11.36
 -10  -1   8   50.71   10.30
 -10   1   9    0.44    2.52
  10   1  -9    2.60    3.01
 -10  -1   9    0.67    2.63
 -10   1  10   -0.61    2.89
  10   1 -10   -1.08    3.18
 -10  -1  10    1.52    3.33
 -10   1  11   22.91    5.88
 -10  -1  11    7.68    4.32
 -10   1  12   85.25   12.41
 -10  -1  12  111.92   15.02
 -10   1  13    0.67    1.90
 -10  -1  13    3.56    3.21
 -10   1  14    5.95    3.50
 -10  -1  14    3.05    3.53
 -10   1  15    0.02    2.68
 -10  -1  15   -0.94    3.07
 -10   1  16   29.65    6.89
 -10  -1  16   37.66    8.26
 -10   2   1    3.70    3.37
  10  -2  -1    5.40    4.62
  10   2  -1   -1.18    3.81
 -10  -2   1    3.52    5.02
 -10   2   2   -0.46    3.72
  10  -2  -2    4.98    4.14
  10   2  -2   -0.70    3.83
 -10  -2   2    1.39    2.73
 -10   2   3    1.15    3.00
  10  -2  -3    0.99    3.09
  10   2  -3   -0.17    3.39
 -10  -2   3    3.08    3.96
 -10   2   4  166.01   18.66
  10  -2  -4  166.89   18.78
  10   2  -4  133.97   19.38
 -10  -2   4  135.32   19.78
 -10   2   5   38.51    7.79
  10   2  -5   40.08    9.12
 -10  -2   5   34.13    9.35
 -10   2   6   34.52    7.25
  10   2  -6   25.21    7.85
 -10  -2   6   33.68    7.78
 -10  -2   6   46.98    9.88
 -10   2   7    2.89    3.28
  10   2  -7    2.58    4.18
 -10  -2   7    8.76    3.95
 -10  -2   7    2.87    3.91
 -10   2   8   15.64    4.72
  10   2  -8   19.73    6.76
 -10  -2   8   17.15    6.63
 -10   2   9    6.96    3.73
  10   2  -9    8.81    5.16
 -10  -2   9    2.43    3.35
 -10   2  10   84.20   10.87
  10   2 -10   59.89   11.60
 -10  -2  10   61.50   11.74
 -10   2  11    8.70    3.78
  10   2 -11   15.13    5.98
 -10  -2  11   16.18    6.59
 -10   2  12   -1.23    2.32
  10   2 -12   -0.68    3.11
 -10  -2  12   -1.06    3.24
 -10   2  13   -0.58    2.76
 -10  -2  13   -1.61    3.35
 -10   2  14   32.60    6.27
 -10  -2  14   36.52    8.47
 -10   2  15   24.80    5.37
 -10  -2  15   14.91    5.77
 -10   2  16    9.06    3.42
 -10  -2  16   11.16    4.90
 -10   3   1   12.07    4.87
  10  -3  -1    9.40    5.39
  10   3  -1    0.28    5.01
 -10  -3   1   13.65    6.26
 -10   3   2  136.92   15.77
  10  -3  -2   76.91   13.64
  10   3  -2   99.74   16.46
 -10  -3   2  119.12   17.82
 -10   3   3   59.10    9.85
  10   3  -3   63.25   12.24
 -10  -3   3   61.65   12.59
 -10   3   4   -0.12    2.78
  10   3  -4   -0.92    4.20
 -10  -3   4   -0.10    3.14
 -10   3   5   10.90    4.49
  10   3  -5   23.11    7.52
 -10  -3   5   10.45    5.83
 -10   3   6   32.53    6.73
  10   3  -6   26.40    8.32
 -10  -3   6   32.29    8.66
 -10   3   7   14.60    4.55
  10   3  -7   18.15    6.46
 -10  -3   7   25.07    7.85
 -10   3   8   63.90    9.42
  10   3  -8   74.09   13.42
 -10  -3   8   63.83   12.58
 -10   3   9    3.40    2.69
  10   3  -9   14.59    6.21
 -10  -3   9    8.69    5.25
 -10   3  10    1.91    2.48
  10   3 -10    3.75    4.31
 -10  -3  10    4.92    4.11
 -10   3  11   14.62    4.13
  10   3 -11   19.66    6.96
 -10  -3  11   22.44    7.44
 -10   3  12   59.23    8.25
  10   3 -12   51.37   11.03
 -10  -3  12   62.16   11.92
 -10   3  13    5.74    2.77
  10   3 -13    2.28    3.55
 -10  -3  13   -1.42    3.80
 -10   3  14    0.94    1.96
  10   3 -14    1.29    3.60
 -10  -3  14   -1.16    3.95
 -10   3  15    3.68    2.29
 -10  -3  15    6.97    4.07
 -10   3  16   20.81    4.60
 -10  -3  16   16.73    6.89
 -10   3  17   26.57    5.13
 -10   4   1    3.27    3.53
 -10  -4   1    2.04    4.31
 -10   4   2   -0.26    2.70
 -10  -4   2   -1.62    4.41
 -10   4   3   11.90    4.38
 -10  -4   3    5.89    5.92
 -10   4   4   95.35   12.70
 -10  -4   4   93.36   16.14
 -10   4   5   61.46    9.48
 -10  -4   5   52.10   11.89
 -10   4   6   49.19    8.28
  10   4  -6   63.36   12.52
 -10  -4   6   63.07   13.11
 -10   4   7   -0.29    2.38
  10   4  -7    0.30    3.52
 -10  -4   7    1.84    2.86
 -10   4   8   62.85    8.91
  10   4  -8   59.37   12.58
 -10  -4   8   71.05   13.37
 -10   4   9   12.03    3.59
  10   4  -9   21.10    7.62
 -10  -4   9    1.50    3.85
 -10   4  10   17.79    4.23
  10   4 -10   17.06    7.15
 -10  -4  10   18.28    7.04
 -10   4  11   11.06    3.25
  10   4 -11    5.19    5.08
 -10  -4  11   10.83    5.99
 -10   4  12   -0.24    1.43
  10   4 -12   -0.93    3.20
 -10  -4  12   -0.24    3.44
 -10   4  13    4.83    2.22
  10   4 -13    0.95    3.49
 -10  -4  13    2.76    4.35
 -10   4  14   21.52    4.17
  10   4 -14   32.34    8.95
 -10  -4  14   20.21    7.57
 -10   4  15    6.33    2.42
  10   4 -15   10.71    5.23
 -10  -4  15   25.66    7.91
 -10   4  16   12.73    3.02
  10   4 -16   16.27    6.77
 -10  -4  16    3.95    4.70
 -10   4  17   -1.02    1.64
 -10  -4  17   -1.05    3.16
 -10   5   1   39.27    8.50
  10   5  -1   78.38   14.28
 -10  -5   1   51.95   12.69
 -10   5   2  201.39   21.80
  10   5  -2  226.03   27.46
 -10  -5   2  173.88   25.57
 -10   5   3   10.92    4.22
  10   5  -3    7.87    6.02
 -10  -5   3    9.37    6.12
 -10   5   4    1.40    2.58
 -10  -5   4    1.39    3.91
 -10   5   5    2.44    2.66
 -10  -5   5   16.68    6.60
 -10   5   6   32.34    5.98
 -10  -5   6   24.17    8.33
 -10   5   7   45.69    7.51
 -10  -5   7   72.86   13.84
 -10   5   8   23.16    4.84
 -10  -5   8   25.77    9.30
 -10   5   9   -0.06    1.68
 -10  -5   9    4.56    4.10
 -10   5  10   -0.47    1.61
 -10  -5  10    2.45    3.83
 -10   5  11    9.43    2.76
 -10  -5  11   17.25    7.29
 -10   5  12   33.66    4.93
 -10  -5  12   38.51   10.27
 -10   5  13   20.02    3.56
 -10  -5  13   23.70    8.56
 -10   5  14    1.59    1.34
 -10  -5  14    1.54    4.07
 -10   5  15    5.22    1.74
 -10  -5  15   12.26    6.05
 -10   5  16    3.51    1.46
 -10  -5  16    0.18    3.95
 -10   5  17   24.35    3.57
  10   5 -17   50.60   11.33
 -10  -5  17   19.95    7.77
 -10   5  18   15.96    2.83
  10   5 -18    6.96    5.33
 -10   6   1   -1.22    3.12
  10   6  -1    2.68    5.19
 -10  -6   1   -0.54    4.11
 -10   6   2    8.60    3.86
  10   6  -2    4.12    4.38
 -10  -6   2   12.16    5.93
 -10   6   3   23.09    6.07
  10   6  -3   18.64    8.23
 -10  -6   3   19.27    8.24
 -10   6   4    6.95    3.58
  10   6  -4   17.81    7.43
 -10  -6   4   12.02    6.78
 -10   6   5   16.22    4.48
  10   6  -5    9.24    7.02
 -10  -6   5    8.23    5.59
 -10   6   6   17.24    4.67
  10   6  -6   36.91   10.47
 -10  -6   6   17.05    7.66
 -10   6   7    2.10    2.41
  10   6  -7    2.08    4.12
 -10  -6   7   -0.08    3.49
 -10   6   8    2.01    2.09
  10   6  -8    3.30    4.58
 -10  -6   8    3.88    5.13
 -10   6   9   28.51    5.13
  10   6  -9   29.77    9.70
 -10  -6   9   44.38   11.00
 -10   6  10   27.24    4.71
  10   6 -10   23.89    8.21
 -10  -6  10   27.54    9.68
 -10   6  11    5.94    2.24
  10   6 -11    5.11    4.89
 -10  -6  11   10.71    6.72
 -10   6  12    1.89    1.39
  10   6 -12    2.27    4.64
 -10  -6  12    1.91    3.91
 -10   6  13   20.69    3.22
  10   6 -13   23.56    8.03
 -10  -6  13   12.90    7.48
 -10   6  14    5.80    1.57
  10   6 -14    9.08    6.09
 -10  -6  14    0.53    5.42
  10   6 -15   19.54    7.98
 -10  -6  15   12.07    7.66
  10   6 -16   10.10    6.36
 -10  -6  16    2.33    4.00
  10   6 -17   -0.61    2.87
 -10  -6  17    3.83    3.53
  10   6 -18   11.47    6.38
 -10  -6  18    2.29    4.04
  10   6 -19    8.32    5.55
 -10   7   1   80.27   11.93
  10   7  -1   68.61   15.00
 -10  -7   1   62.08   14.59
 -10   7   2   -0.19    2.11
  10   7  -2    5.85    5.73
 -10  -7   2   10.74    7.77
 -10   7   3   19.12    5.62
  10   7  -3   18.40    8.41
 -10  -7   3   19.67    8.90
 -10   7   4    0.24    2.85
  10   7  -4    6.44    6.13
 -10  -7   4    1.38    3.69
 -10   7   5   27.19    6.52
  10   7  -5   56.14   12.57
 -10  -7   5   26.84    9.74
 -10   7   6    5.84    3.17
  10   7  -6    1.57    5.97
 -10  -7   6    4.18    5.84
 -10   7   7   38.05    6.47
  10   7  -7   27.22    9.77
 -10  -7   7   32.09    9.76
 -10   7   8    8.99    3.23
  10   7  -8    3.57    5.95
 -10  -7   8   12.81    7.80
 -10   7   9    0.85    1.74
  10   7  -9   -0.67    4.26
 -10  -7   9   -1.27    3.40
 -10   7  10    1.92    1.85
  10   7 -10   -2.98    5.88
 -10  -7  10   -1.47    5.07
 -10   7  11   12.54    2.97
  10   7 -11   -0.52    4.29
 -10  -7  11    5.19    4.81
 -10   7  12    7.32    2.22
  10   7 -12    4.16    4.90
 -10  -7  12   13.10    7.11
  10   7 -13   47.36   11.70
 -10  -7  13   23.59   10.16
  10   7 -14   -0.99    4.17
 -10  -7  14   -3.66    5.86
  10   7 -15   -1.83    4.80
 -10  -7  15   -0.50    3.99
  10   7 -16    0.78    5.18
 -10  -7  16    1.69    4.94
  10   7 -17   18.89    8.02
 -10  -7  17   16.16    7.45
  10   7 -18   -1.05    3.62
 -10  -7  18    1.16    3.40
  10   7 -19    1.16    4.62
 -10  -7  19    5.94    5.85
  10   7 -20    2.18    4.78
  10   7 -21    7.16    5.62
 -10   8   1    9.83    4.59
  10   8  -1    8.46    5.84
 -10  -8   1   19.36    8.80
 -10   8   2    2.65    3.21
  10   8  -2    0.06    4.51
 -10  -8   2    1.27    4.64
 -10   8   3   23.87    5.99
  10   8  -3   25.51    9.36
 -10  -8   3   22.45    9.45
 -10   8   4   14.83    4.80
  10   8  -4   18.15    7.90
 -10  -8   4    1.72    4.52
 -10   8   5   41.90    7.76
  10   8  -5   65.02   13.92
 -10  -8   5   38.04   11.31
 -10   8   6    3.45    3.10
  10   8  -6    7.97    7.08
 -10  -8   6    6.81    6.35
 -10   8   7    2.82    2.60
  10   8  -7    2.70    4.70
 -10  -8   7    3.92    6.24
  10   8  -8   -1.62    5.11
 -10  -8   8    1.96    5.42
  10   8  -9    6.52    6.21
 -10  -8   9    6.61    7.57
  10   8 -10    0.11    5.39
 -10  -8  10   -1.67    4.03
  10   8 -11   26.63    9.32
 -10  -8  11   19.75    8.99
  10   8 -12    4.55    5.85
 -10  -8  12    4.16    4.85
  10   8 -13    2.53    4.25
 -10  -8  13    9.14    5.83
  10   8 -14    6.52    4.95
 -10  -8  14    3.66    5.44
  10   8 -15   16.53    7.15
 -10  -8  15   17.66    7.77
  10   8 -16   -0.51    2.77
 -10  -8  16    0.26    3.52
  10   8 -17   -0.65    4.51
 -10  -8  17    1.44    4.09
  10   8 -18   -1.84    5.31
 -10  -8  18   -0.25    4.44
  10   8 -19   27.36    9.45
 -10  -8  19   13.17    7.45
  10   8 -20   -0.43    2.68
 -10  -8  20   -1.03    3.88
  10   8 -21    2.61    4.83
  10   8 -22   -1.82    4.71
 -10   9   1   26.11    7.79
  10   9  -1   33.25   10.90
 -10  -9   1   70.34   15.60
  10   9  -2    7.22    6.77
 -10  -9   2   -1.69    5.79
  10   9  -3   30.61   10.05
 -10  -9   3   14.50    8.55
  10   9  -4   -0.80    5.04
 -10  -9   4   -2.19    4.69
  10   9  -5    6.06    6.44
 -10  -9   5    5.13    6.07
  10   9  -6    2.86    5.51
 -10  -9   6   -1.80    5.33
  10   9  -7   50.22   13.67
 -10  -9   7   40.81   12.51
  10   9  -8   11.40    6.36
 -10  -9   8    8.01    6.91
  10   9  -9   -0.64    3.39
 -10  -9   9    5.49    6.08
  10   9 -10   -0.20    5.57
 -10  -9  10    0.86    3.57
  10   9 -11   21.91    8.61
 -10  -9  11   18.94    8.07
  10   9 -12    0.01    3.95
 -10  -9  12   -1.84    4.32
  10   9 -13    7.92    6.66
 -10  -9  13   10.87    6.91
  10   9 -14   -1.59    5.35
 -10  -9  14    8.04    5.68
  10   9 -15    0.02    4.40
 -10  -9  15    5.08    6.67
  10   9 -16   -1.12    3.79
 -10  -9  16   -1.58    5.51
  10   9 -17   35.47   10.52
 -10  -9  17   26.00    9.83
  10   9 -18   -1.73    5.43
 -10  -9  18    3.61    4.99
  10   9 -19   -1.27    4.46
 -10  -9  19    5.35    6.83
  10   9 -20    0.54    5.68
 -10  -9  20   -0.27    4.52
  10   9 -21    2.01    4.49
 -10  -9  21   -1.66    3.93
  10   9 -22    2.51    5.38
  10   9 -23    0.05    4.49
  10  10  -1    7.50    5.73
 -10 -10   1   -1.30    4.49
  10  10  -2   -1.23    6.04
 -10 -10   2    3.10    6.83
  10  10  -3   12.68    8.33
 -10 -10   3   18.58    8.90
  10  10  -4    3.35    6.35
 -10 -10   4   -2.24    5.66
  10  10  -5   22.91    9.94
 -10 -10   5   24.27   10.09
  10  10  -6    3.86    4.42
 -10 -10   6    1.82    6.88
  10  10  -7    8.43    6.04
 -10 -10   7   21.98   10.12
  10  10  -8   -3.09    6.76
 -10 -10   8    1.61    5.91
  10  10  -9    7.07    7.42
 -10 -10   9   26.56   10.08
  10  10 -10   -0.84    4.65
 -10 -10  10    1.24    4.76
  10  10 -11    9.97    6.34
 -10 -10  11    1.34    4.90
  10  10 -12   -1.03    4.68
 -10 -10  12   -0.05    4.49
  10  10 -13   19.25    8.54
 -10 -10  13   16.62    8.67
  10  10 -14   -0.90    5.53
 -10 -10  14   -2.11    6.27
  10  10 -15    4.77    5.76
 -10 -10  15    8.64    7.01
  10  10 -16   -1.96    5.52
 -10 -10  16   -0.30    3.41
  10  10 -17    2.96    4.70
 -10 -10  17   -0.53    3.25
  10  10 -18   -1.10    4.73
 -10 -10  18    2.40    5.88
  10  10 -19   11.65    6.99
 -10 -10  19    6.44    6.31
  10  10 -20    1.09    5.37
 -10 -10  20    1.81    5.28
  10  10 -21   16.33    7.87
 -10 -10  21    0.03    3.85
  10  10 -22   -1.01    3.91
 -10 -10  22    3.87    5.59
  10  10 -23   -0.63    5.80
  10  10 -24    1.68    4.59
  10  10 -25    4.10    5.69
  10  11  -1    7.93    5.73
 -10 -11   1    4.48    6.52
  10  11  -2   -2.01    5.77
 -10 -11   2    2.17    4.61
  10  11  -3   10.21    6.47
 -10 -11   3    9.04    8.22
  10  11  -4   -0.60    4.43
 -10 -11   4   -1.05    5.07
  10  11  -5    0.35    7.05
 -10 -11   5   13.70    8.82
  10  11  -6   -3.80    7.69
 -10 -11   6    2.40    5.04
  10  11  -7   58.85   14.64
 -10 -11   7   35.09   13.23
  10  11  -8    7.24    7.47
 -10 -11   8    7.11    7.70
  10  11  -9    1.72    5.08
 -10 -11   9   -1.99    5.18
  10  11 -10   -1.62    4.63
 -10 -11  10   -0.56    4.14
  10  11 -11   15.85    8.70
 -10 -11  11   20.44   10.04
  10  11 -12   -0.36    5.40
 -10 -11  12    2.75    6.82
  10  11 -13    4.81    7.30
 -10 -11  13    2.00    6.64
  10  11 -14   -0.21    5.24
 -10 -11  14   -0.89    3.71
  10  11 -15    4.58    6.09
 -10 -11  15   -2.24    6.01
  10  11 -16   -0.09    4.28
 -10 -11  16   -2.50    5.49
  10  11 -17   19.07    8.88
 -10 -11  17    1.24    4.57
  10  11 -18    1.80    5.01
 -10 -11  18   -1.32    5.40
  10  11 -19   -2.31    5.20
 -10 -11  19    0.42    4.40
  10  11 -20   -1.24    5.14
 -10 -11  20   -1.33    6.36
  10  11 -21   14.88    7.37
 -10 -11  21    3.11    5.71
  10  11 -22   -1.87    5.65
 -10 -11  22    5.64    5.29
  10  11 -23   -0.33    4.25
 -10 -11  23   10.49    7.42
  10  11 -24    0.00    5.07
  10  11 -25   -1.78    5.39
  10  11 -26    1.74    6.49
  10  12  -1   16.43    7.99
 -10 -12   1    7.96    6.50
  10  12  -2   -1.26    5.13
 -10 -12   2    7.17    6.45
  10  12  -3   10.22    6.51
 -10 -12   3    3.66    5.42
  10  12  -4    5.46    7.16
 -10 -12   4   -0.78    3.11
  10  12  -5   14.75    7.31
 -10 -12   5   12.33    8.80
  10  12  -6   -1.96    6.40
 -10 -12   6   -3.13    6.26
  10  12  -7    3.67    4.70
 -10 -12   7   -0.59    5.16
  10  12  -8    5.83    5.57
 -10 -12   8   -1.19    5.45
  10  12  -9    7.62    7.88
 -10 -12   9    8.98    8.53
  10  12 -10   -2.19    6.01
 -10 -12  10    6.37    7.39
  10  12 -11   10.23    6.92
 -10 -12  11   10.71    7.56
  10  12 -12    1.11    3.95
 -10 -12  12   -1.67    4.50
  10  12 -13    0.85    6.49
 -10 -12  13   -0.15    3.47
  10  12 -14    3.56    5.26
 -10 -12  14    3.68    6.24
  10  12 -15    7.72    6.92
 -10 -12  15    5.24    6.04
  10  12 -16   -0.82    5.51
 -10 -12  16    4.01    5.92
  10  12 -17   -1.58    5.53
 -10 -12  17   -0.19    3.89
  10  12 -18    0.53    5.45
 -10 -12  18   -0.14    2.73
  10  12 -19   -0.39    5.27
 -10 -12  19    3.49    6.31
  10  12 -20   -1.14    4.37
 -10 -12  20    0.85    4.36
  10  12 -21    7.18    6.85
 -10 -12  21   -1.40    4.87
  10  12 -22   -2.00    6.13
 -10 -12  22   -1.48    4.37
  10  12 -23   -0.15    4.61
  10  12 -24    4.16    5.01
  10  13  -1    1.91    6.64
  10  13  -2    7.06    6.11
  10  13  -3    5.68    7.06
 -10 -13   3    9.37    7.52
  10  13  -4   -0.84    5.32
 -10 -13   4    2.47    4.58
  10  13  -5   11.32    7.69
 -10 -13   5   -1.10    5.68
  10  13  -6    2.10    4.97
 -10 -13   6   -1.80    6.34
  10  13  -7    8.88    6.47
 -10 -13   7   18.73    9.69
  10  13  -8    0.74    3.78
 -10 -13   8   -1.96    5.86
  10  13  -9    4.96    5.98
 -10 -13   9    1.84    5.84
  10  13 -10    0.56    5.65
 -10 -13  10    2.78    5.25
  10  13 -11    2.56    6.29
 -10 -13  11   -0.35    4.70
  10  13 -12    4.03    5.83
 -10 -13  12    8.57    8.47
  10  13 -13    5.63    6.86
 -10 -13  13    5.97    7.95
  10  13 -14    2.08    7.23
 -10 -13  14   -3.16    6.50
  10  13 -15   -1.33    5.45
 -10 -13  15    0.29    5.26
  10  13 -16    2.54    6.31
 -10 -13  16   -0.26    5.71
  10  13 -17    3.66    6.95
 -10 -13  17    1.35    4.98
  10  13 -18    2.13    6.33
 -10 -13  18   -2.48    7.79
 -10 -13  19   -0.18    3.21
 -10 -13  20   -2.49    5.39
  10  14  -1    1.03    4.80
  10  14  -2    0.54    4.08
  10  14  -3   14.23    7.76
  10  14  -4   11.76    7.40
  10  14  -5   -2.67    5.53
  10  14  -6    1.07    4.97
  10  14  -7   -1.82    6.79
  10  14  -8    5.79    6.82
  10  14  -9   -0.44    5.04
 -10 -14  11    1.70    6.60
 -10 -14  12   -0.03    5.60
 -10 -14  13    2.84    6.47
 -10 -14  14    0.18    5.17
 -10 -14  15    3.39    5.90
 -10 -14  16    2.32    5.98
 -10 -14  17   -1.65    4.47
 -10 -14  18    1.94    3.96
  -9   0   1    8.38    4.58
   9   0  -1   13.20    5.27
  -9   0   2   -0.06    2.71
   9   0  -2   -0.48    2.64
  -9   0   3  140.25   16.59
   9   0  -3  126.43   16.56
  -9   0   4   -0.61    2.69
   9   0  -4   -0.27    3.04
  -9   0   5   33.38    6.83
   9   0  -5   25.11    6.51
  -9   0   6   -0.55    2.20
   9   0  -6   -0.35    2.36
  -9   0   7  139.57   16.46
   9   0  -7  163.16   18.02
  -9   0   8   -0.26    1.98
   9   0  -8   -0.79    2.82
  -9   0   9   86.96   11.17
  -9   0   9   72.66   11.69
   9   0  -9   97.71   12.46
  -9   0  10    0.05    1.79
  -9   0  10   -0.71    3.17
   9   0 -10   -1.13    2.91
  -9   0  11   22.48    5.65
   9   0 -11   16.55    5.16
  -9   0  12   -1.34    3.25
   9   0 -12   -0.55    2.31
  -9   0  13  160.85   18.38
  -9   1   1  439.36   40.71
   9  -1  -1  402.25   40.92
   9   1  -1  455.90   42.67
  -9  -1   1  467.73   41.92
  -9   1   2    7.24    3.77
   9  -1  -2    3.47    3.76
   9   1  -2    9.56    5.07
  -9  -1   2   10.81    4.65
  -9   1   3    5.13    3.29
   9  -1  -3    0.31    2.66
   9   1  -3    6.48    4.41
  -9  -1   3    4.63    3.78
  -9   1   4   77.26   10.42
   9  -1  -4   38.36    8.40
   9   1  -4   65.77   11.06
  -9  -1   4   79.62   11.15
  -9   1   5  140.21   15.32
   9  -1  -5  106.70   14.76
   9   1  -5  111.37   15.93
  -9  -1   5  163.82   17.25
  -9   1   6    0.79    2.34
   9  -1  -6   -0.60    2.20
   9   1  -6    0.26    2.32
  -9  -1   6    1.42    2.69
  -9  -1   6    1.27    3.32
  -9   1   7   46.71    7.79
   9  -1  -7   62.05    9.08
   9   1  -7   47.00    9.10
  -9  -1   7   62.71    9.56
  -9  -1   7   49.58   10.15
  -9   1   8    4.53    3.06
   9  -1  -8    2.89    2.87
   9   1  -8   -1.17    3.10
  -9  -1   8    2.43    2.91
  -9  -1   8    0.00    1.84
   9  -1  -9   20.92    5.08
   9   1  -9    9.59    4.68
  -9  -1   9   26.10    5.82
  -9  -1   9   24.65    6.15
   9  -1 -10   -0.58    2.14
   9   1 -10    1.21    2.90
  -9  -1  10    0.11    2.40
  -9  -1  10   -1.37    3.07
   9   1 -11  120.51   16.03
  -9  -1  11  131.41   15.17
  -9  -1  11  127.61   16.39
  -9   1  12    0.70    2.23
   9   1 -12    0.75    2.84
  -9  -1  12    4.72    3.15
  -9   1  13    0.64    2.33
   9   1 -13    1.43    2.81
  -9  -1  13    6.30    3.51
   9   1 -14   -0.56    2.90
  -9   2   1   49.09    8.65
   9  -2  -1   46.59    9.22
   9   2  -1   51.22   10.31
  -9  -2   1   35.81    9.28
  -9   2   2    5.82    3.39
   9  -2  -2    1.48    2.84
   9   2  -2   15.66    5.60
  -9  -2   2   12.54    5.05
  -9  -2   2    5.47    5.50
  -9   2   3  150.47   16.58
   9  -2  -3  147.69   17.10
   9   2  -3  135.39   18.45
  -9  -2   3  130.00   17.33
  -9  -2   3  136.71   18.75
  -9   2   4    5.57    3.34
   9  -2  -4   11.28    4.29
   9   2  -4    1.46    3.67
  -9  -2   4    4.19    3.48
  -9  -2   4    3.52    3.45
  -9   2   5   25.02    5.46
   9  -2  -5   21.41    5.47
   9   2  -5   22.14    6.62
  -9  -2   5   18.86    5.86
  -9  -2   5   18.44    6.48
  -9   2   6   -0.58    2.04
   9  -2  -6    1.29    2.76
   9   2  -6    1.41    3.27
  -9  -2   6   -0.79    3.00
  -9  -2   6    2.55    3.17
   9  -2  -7   66.76    9.47
   9   2  -7   77.17   12.36
  -9  -2   7   77.62   11.35
  -9  -2   7   58.05   11.53
   9  -2  -8   38.30    6.46
   9   2  -8   40.06    8.51
  -9  -2   8   33.80    7.42
  -9  -2   8   35.80    8.42
   9   2  -9   40.33    8.92
  -9  -2   9   50.47    8.77
  -9  -2   9   31.41    8.20
   9   2 -10    0.93    3.22
  -9  -2  10    2.28    2.62
  -9  -2  10    5.77    3.80
   9   2 -11   -1.27    3.52
  -9  -2  11    1.13    2.63
  -9  -2  11    0.92    2.64
   9   2 -12   21.20    6.70
  -9  -2  12   18.32    5.44
  -9  -2  12   28.92    7.31
  -9   2  13   53.84    7.58
   9   2 -13   42.02    9.16
  -9  -2  13   38.99    8.86
  -9   2  14   47.69    7.40
   9   2 -14   48.76    9.68
   9   2 -15   20.18    6.23
   9   2 -16   -0.69    2.66
  -9   3   1  212.38   21.50
   9  -3  -1  183.59   22.30
   9   3  -1  212.17   24.91
  -9  -3   1  182.08   24.02
  -9   3   2   48.06    8.04
   9  -3  -2   33.73    7.91
   9   3  -2   41.55    9.75
  -9  -3   2   35.85    9.19
  -9   3   3    1.58    2.83
   9  -3  -3   -0.66    3.01
   9   3  -3   -0.17    3.37
  -9  -3   3   -1.00    3.13
  -9   3   4    3.98    2.78
   9  -3  -4    6.78    3.36
   9   3  -4   -1.23    3.70
  -9  -3   4    2.34    4.08
   9  -3  -5   70.27   10.29
   9   3  -5   63.09   12.06
  -9  -3   5   85.60   13.72
   9  -3  -6   60.99    8.71
   9   3  -6   44.52   10.09
  -9  -3   6   51.93   11.03
   9   3  -7   36.53    8.65
  -9  -3   7   25.54    6.99
  -9  -3   7   36.89    9.18
   9   3  -8    4.10    3.67
  -9  -3   8    1.94    3.00
  -9  -3   8   -0.70    2.79
   9   3  -9   10.22    5.32
  -9  -3   9    8.74    4.82
  -9  -3   9    9.69    5.34
   9   3 -10   13.40    5.59
  -9  -3  10    3.55    3.44
  -9  -3  10    5.21    4.77
   9   3 -11  177.87   21.94
  -9  -3  11  177.36   19.97
  -9  -3  11  154.77   20.96
   9   3 -12   27.44    7.66
  -9  -3  12   38.82    7.85
  -9  -3  12   33.76    8.28
   9   3 -13   12.53    5.83
  -9  -3  13    4.09    3.66
  -9  -3  13   14.89    5.80
   9   3 -14    0.58    2.62
  -9  -3  14   -0.44    3.98
   9   3 -15   94.54   14.62
   9   3 -16   32.96    8.56
   9   3 -17   38.60    9.27
   9   3 -18    0.36    2.84
  -9   4   1    2.69    2.72
  -9   4   1    0.51    2.45
   9  -4  -1    2.97    3.76
   9   4  -1   -1.30    3.14
  -9  -4   1   -1.36    5.28
  -9   4   2   57.44    9.33
   9  -4  -2   51.00    9.99
   9   4  -2   63.23   12.48
  -9  -4   2   45.33   10.83
  -9   4   3   58.47    9.51
   9  -4  -3   81.92   11.71
   9   4  -3   54.84   12.22
  -9  -4   3   70.31   13.15
   9  -4  -4   72.46   10.76
   9   4  -4   70.99   13.20
  -9  -4   4   56.41   12.41
   9   4  -5   89.78   15.16
  -9  -4   5   92.49   15.68
   9   4  -6   -1.46    4.59
  -9  -4   6    9.60    5.50
   9   4  -7   56.82   11.89
  -9  -4   7   93.54   14.95
   9   4  -8  115.15   17.31
  -9  -4   8  104.38   16.74
   9   4  -9   75.90   13.61
  -9  -4   9   84.73   14.45
   9   4 -10   -0.77    3.34
  -9  -4  10   -0.63    3.59
   9   4 -11    4.99    4.14
  -9  -4  11    2.97    3.97
   9   4 -12    4.77    4.38
  -9  -4  12    6.23    3.65
   9   4 -13   48.56   10.61
  -9  -4  13   33.85    8.77
   9   4 -14   14.15    5.93
  -9  -4  14    9.08    4.94
   9   4 -15   27.81    8.04
   9   4 -16   -0.63    3.78
   9   4 -17   43.66    9.87
   9   4 -18   87.70   14.84
   9   4 -19   46.48   10.64
  -9   5   1  151.97   15.60
  -9   5   1  147.05   16.93
   9  -5  -1  131.31   18.08
  -9  -5   1  124.76   20.29
  -9   5   2   61.30    8.54
  -9   5   2   65.84    9.89
   9  -5  -2   64.43   10.96
  -9  -5   2   56.38   12.84
  -9   5   3   17.35    4.08
  -9   5   3   12.65    4.55
  -9  -5   3   11.97    6.08
  -9   5   4   97.63   11.70
  -9  -5   4   68.59   14.40
  -9   5   5   29.69    5.88
  -9  -5   5   35.64    9.60
  -9  -5   6   34.66    9.21
  -9  -5   7   72.59   14.02
  -9  -5   8    5.94    3.53
  -9  -5   9    1.92    5.53
  -9  -5  10    6.43    5.66
  -9  -5  11   71.91   13.99
  -9  -5  12   25.56    7.90
  -9  -5  13   -1.02    3.82
  -9  -5  14   22.41    8.60
  -9  -5  15   10.52    5.77
   9   5 -20    3.89    3.97
   9   5 -21   18.65    8.03
   9   5 -22   20.41    7.54
  -9   6   1    0.00    2.14
  -9   6   1    0.63    2.88
   9   6  -1   -2.16    5.61
  -9  -6   1   -1.11    5.49
  -9   6   2  123.18   15.35
   9   6  -2  141.71   20.74
  -9  -6   2  137.80   21.16
  -9   6   3   32.99    6.35
   9   6  -3   12.24    6.33
  -9  -6   3   42.95   11.24
  -9   6   4   29.24    6.14
   9   6  -4   23.01    8.03
  -9  -6   4   36.60   10.02
  -9   6   5   32.04    6.06
   9   6  -5   34.16   10.24
  -9  -6   5   28.28    9.22
  -9   6   6   20.84    4.66
  -9  -6   6   21.99    8.71
  -9   6   7   33.15    5.66
  -9  -6   7   35.06   10.33
  -9   6   8   73.62    8.73
  -9  -6   8   62.02   13.69
  -9   6   9   14.29    3.20
  -9  -6   9   12.71    6.94
  -9  -6  10    3.13    4.66
   9   6 -11   -0.86    3.17
  -9  -6  11   -0.71    3.45
   9   6 -12   38.48   10.93
  -9  -6  12   20.55    8.46
   9   6 -13   17.71    7.40
  -9  -6  13    9.54    7.19
   9   6 -14   21.08    8.47
  -9  -6  14   34.65    9.73
   9   6 -15    8.95    6.53
  -9  -6  15   -0.70    4.42
   9   6 -16    1.77    4.00
   9   6 -17   10.22    6.35
   9   6 -18   42.66   10.95
   9   6 -19   11.52    6.93
   9   6 -20    5.17    5.20
   9   6 -21   19.09    8.27
   9   6 -22   -1.08    3.69
   9   6 -23   14.21    6.77
  -9   7   1    7.93    4.38
   9   7  -1   14.24    7.35
  -9  -7   1    9.01    6.39
  -9   7   2    6.12    3.95
   9   7  -2    6.34    6.12
  -9  -7   2   18.51    7.92
  -9   7   3   -1.37    3.10
   9   7  -3    2.53    5.27
  -9  -7   3    6.27    6.16
  -9   7   4   24.55    5.85
   9   7  -4   41.66   11.01
  -9  -7   4   41.67   11.51
  -9   7   5    7.12    3.45
   9   7  -5   10.90    5.81
  -9  -7   5    5.41    4.84
  -9   7   6   53.30    8.13
   9   7  -6   59.08   12.97
  -9  -7   6   65.58   14.17
  -9   7   7    1.17    2.43
   9   7  -7    7.48    5.59
  -9  -7   7   10.01    6.21
  -9   7   8    1.34    2.20
   9   7  -8    1.74    4.74
  -9  -7   8   -1.53    5.66
  -9   7   9   10.87    3.10
   9   7  -9   11.46    6.97
  -9  -7   9    4.22    5.26
  -9   7  10   25.81    4.43
   9   7 -10    9.22    6.20
  -9  -7  10   27.60    9.21
   9   7 -11    9.45    7.21
  -9  -7  11   15.57    7.64
   9   7 -12   62.87   13.26
  -9  -7  12   42.04   11.64
   9   7 -13    1.02    4.10
  -9  -7  13   -0.94    5.28
   9   7 -14    3.57    5.11
  -9  -7  14   10.89    5.99
   9   7 -15   -1.74    4.62
  -9  -7  15   -0.56    4.45
   9   7 -16   51.28   12.35
  -9  -7  16   40.76   11.29
   9   7 -17    4.45    5.20
   9   7 -18    1.78    4.25
   9   7 -19   -0.23    4.53
   9   7 -20    6.88    5.57
   9   7 -21    8.46    6.06
   9   7 -22   17.39    7.87
   9   7 -23   -0.39    3.76
   9   7 -24    6.04    5.18
   9   7 -25    2.22    4.00
  -9   8   1   25.74    6.56
   9   8  -1    8.33    6.04
  -9  -8   1   22.07    9.02
  -9   8   2   28.76    6.77
   9   8  -2   25.08    9.38
  -9  -8   2    5.35    7.35
  -9   8   3    0.42    2.89
   9   8  -3    3.16    6.26
  -9  -8   3   -1.86    5.07
  -9   8   4   64.77    9.85
   9   8  -4   52.69   13.02
  -9  -8   4   52.18   13.52
  -9   8   5   -0.44    2.58
   9   8  -5   -1.98    5.31
  -9  -8   5   -2.78    5.28
   9   8  -6   13.06    7.38
  -9  -8   6    2.12    4.72
   9   8  -7    5.77    5.93
  -9  -8   7    0.27    4.44
   9   8  -8  103.11   17.48
  -9  -8   8   80.25   16.33
   9   8  -9   13.89    6.68
  -9  -8   9    3.83    6.99
   9   8 -10   22.39    8.48
  -9  -8  10   29.07    9.85
   9   8 -11    3.73    5.08
  -9  -8  11   -0.24    3.73
   9   8 -12   17.27    7.63
  -9  -8  12    9.39    6.30
   9   8 -13   11.55    6.44
  -9  -8  13   -1.11    4.48
   9   8 -14   16.87    8.07
  -9  -8  14   21.88    8.98
   9   8 -15    1.86    4.92
  -9  -8  15   -1.36    4.72
   9   8 -16    9.23    6.37
  -9  -8  16   -0.77    3.95
   9   8 -17    6.98    5.70
  -9  -8  17   11.17    7.68
   9   8 -18   40.10   11.08
   9   8 -19    2.30    4.54
   9   8 -20    9.17    5.89
   9   8 -21   -0.86    4.75
   9   8 -22    2.13    4.96
   9   8 -23   -1.57    4.74
   9   8 -24    4.73    5.58
   9   8 -25   -0.03    3.71
   9   8 -26    3.79    4.80
   9   9  -1   10.52    7.68
  -9  -9   1    6.57    6.53
   9   9  -2   40.91   11.81
  -9  -9   2   28.68   10.07
   9   9  -3    1.71    5.51
  -9  -9   3   12.47    6.80
   9   9  -4    3.47    5.51
  -9  -9   4   13.00    8.66
   9   9  -5    5.13    6.04
  -9  -9   5    4.93    7.40
   9   9  -6   61.67   14.12
  -9  -9   6   52.39   13.73
   9   9  -7   -1.72    4.21
  -9  -9   7   -1.03    4.25
   9   9  -8   -0.95    4.19
  -9  -9   8    2.08    4.16
   9   9  -9   -0.60    4.98
  -9  -9   9    2.53    4.75
   9   9 -10   13.43    7.43
  -9  -9  10   12.00    7.54
   9   9 -11    6.70    5.26
  -9  -9  11    0.02    3.56
   9   9 -12   33.93   10.98
  -9  -9  12   46.07   13.02
   9   9 -13   -1.02    6.19
  -9  -9  13    1.67    5.30
   9   9 -14   -0.76    3.59
  -9  -9  14   -0.53    3.86
   9   9 -15   -1.37    5.59
  -9  -9  15    3.50    5.53
   9   9 -16   36.61   10.72
  -9  -9  16   21.65    8.76
   9   9 -17    0.78    4.30
  -9  -9  17   -1.48    5.05
   9   9 -18   -1.61    5.09
  -9  -9  18    4.43    6.89
   9   9 -19    2.28    4.56
   9   9 -20    6.76    6.16
   9   9 -21   -2.36    5.42
   9   9 -22   15.78    7.06
   9   9 -24    2.20    5.47
   9   9 -25   -1.85    4.37
   9   9 -26   12.18    8.03
   9   9 -27    3.55    5.08
   9  10  -1   -0.23    4.00
  -9 -10   1   -0.89    3.97
   9  10  -2    1.48    6.30
  -9 -10   2   22.22    9.47
   9  10  -3    4.37    7.57
  -9 -10   3   12.46    6.81
   9  10  -4   49.98   12.89
  -9 -10   4   56.35   14.60
   9  10  -5    4.03    5.25
  -9 -10   5    0.64    5.74
   9  10  -6    2.83    3.20
  -9 -10   6    1.30    6.22
   9  10  -7   -2.00    5.74
  -9 -10   7   -2.22    6.05
   9  10  -8   15.40    8.24
  -9 -10   8   17.79    8.19
   9  10  -9    6.81    5.97
  -9 -10   9    5.64    7.13
   9  10 -10    2.87    5.48
  -9 -10  10    5.38    6.06
   9  10 -11    0.07    3.58
  -9 -10  11   10.57    8.17
   9  10 -12   14.23    7.78
  -9 -10  12   17.32    8.24
   9  10 -13    2.07    5.28
  -9 -10  13   -0.17    4.60
   9  10 -14   12.87    7.45
  -9 -10  14   23.35    9.42
   9  10 -15   -0.30    4.32
  -9 -10  15    0.94    3.63
   9  10 -16    4.12    6.24
  -9 -10  16   -2.51    5.76
   9  10 -17    7.33    6.15
  -9 -10  17    0.91    5.09
   9  10 -18   28.28   10.28
  -9 -10  18   30.15   10.13
   9  10 -19   -2.24    6.12
  -9 -10  19   -1.20    4.97
   9  10 -20    0.60    5.52
   9  10 -21   -0.84    5.91
   9  10 -22   -1.68    5.24
   9  10 -23   -2.61    5.25
   9  10 -24    7.67    6.29
   9  10 -25   -0.00    4.43
   9  10 -26   -0.93    5.82
   9  10 -27   -0.23    3.90
   9  10 -28    1.43    3.82
   9  11  -1   -0.92    5.56
  -9 -11   1   -1.24    5.30
   9  11  -2   48.74   13.00
  -9 -11   2   24.84   10.63
   9  11  -3    0.70    4.15
  -9 -11   3    6.00    6.60
   9  11  -4   33.97   11.27
  -9 -11   4   15.95    8.92
   9  11  -5   -0.82    6.47
  -9 -11   5   -1.62    4.51
   9  11  -6   14.40    7.34
  -9 -11   6   27.86   10.55
   9  11  -7    4.24    5.80
  -9 -11   7   -3.14    5.98
   9  11  -8   -0.67    4.49
  -9 -11   8   -0.73    2.90
   9  11  -9   -2.37    4.80
  -9 -11   9    3.36    6.01
   9  11 -10    7.02    7.61
  -9 -11  10   62.33   14.51
   9  11 -11    3.42    5.28
  -9 -11  11    4.47    5.67
   9  11 -12   12.45    8.11
  -9 -11  12   17.64    8.29
   9  11 -13   -1.51    4.86
  -9 -11  13   -0.64    5.78
   9  11 -14   -2.13    6.47
  -9 -11  14   -0.85    3.39
   9  11 -15    1.72    4.62
  -9 -11  15    2.26    4.98
   9  11 -16   29.72   10.38
  -9 -11  16   21.22    9.97
   9  11 -17    2.32    4.74
  -9 -11  17   -0.62    5.27
   9  11 -18    2.24    5.33
  -9 -11  18    3.34    7.78
   9  11 -19    2.04    4.39
  -9 -11  19   -0.26    5.80
   9  11 -20   -1.64    4.27
  -9 -11  20    3.97    6.52
   9  11 -21    4.50    5.93
   9  11 -22    2.30    4.73
   9  11 -23   -0.23    4.74
   9  11 -24   -1.23    4.31
   9  11 -25    0.75    4.91
   9  11 -26    5.18    6.00
   9  11 -27    1.57    5.13
   9  11 -28    0.50    4.17
   9  11 -29    6.72    6.16
   9  12  -1    0.34    4.78
  -9 -12   1   -0.05    3.86
   9  12  -2    0.95    4.76
  -9 -12   2   -0.60    5.16
   9  12  -3   -1.93    5.96
  -9 -12   3   -1.15    5.08
   9  12  -4   28.73   10.72
  -9 -12   4    1.78    7.96
   9  12  -5   -1.09    5.83
  -9 -12   5   -0.28    3.38
   9  12  -6   -0.30    4.41
  -9 -12   6   -0.29    2.41
   9  12  -7   -1.02    6.13
  -9 -12   7   -1.61    4.47
   9  12  -8   51.95   12.98
  -9 -12   8    6.23    6.45
   9  12  -9   -0.86    5.18
  -9 -12   9    5.75    7.36
   9  12 -10   -1.60    6.26
  -9 -12  10   -1.52    4.42
   9  12 -11    3.89    4.82
  -9 -12  11    7.59    6.11
   9  12 -12    3.84    5.48
  -9 -12  12    4.50    5.63
   9  12 -13   -0.44    4.52
  -9 -12  13   -0.69    4.31
   9  12 -14   13.86    8.38
  -9 -12  14    5.43    5.10
   9  12 -15    1.35    4.44
  -9 -12  15   -0.14    5.23
   9  12 -16   -0.74    4.81
  -9 -12  16    3.74    6.58
   9  12 -17   -0.58    4.92
  -9 -12  17    1.95    4.53
   9  12 -18    7.58    7.67
  -9 -12  18    5.83    5.92
   9  12 -19   -0.29    5.01
  -9 -12  19   -0.09    2.33
   9  12 -20    7.47    6.73
  -9 -12  20    1.97    6.84
   9  12 -21   -0.07    4.61
  -9 -12  21   -1.49    4.24
   9  12 -22   -3.34    6.10
  -9 -12  22   -2.63    5.40
   9  12 -23   -0.54    4.71
   9  12 -24    9.02    6.46
   9  12 -25    1.23    4.77
   9  12 -26    3.21    5.87
   9  13  -1    2.92    5.38
   9  13  -2    5.16    6.70
   9  13  -3    7.63    7.62
  -9 -13   3    3.67    6.98
   9  13  -4    3.32    5.72
  -9 -13   4    2.99    5.22
   9  13  -5   17.37    7.78
  -9 -13   5   -0.38    5.45
   9  13  -6    6.58    7.04
  -9 -13   6   10.74    6.82
   9  13  -7   -3.01    5.81
  -9 -13   7   -1.37    4.63
   9  13  -8   -1.66    5.34
  -9 -13   8    2.41    4.76
   9  13  -9    2.78    5.58
  -9 -13   9   -1.86    5.53
   9  13 -10   12.05    7.66
  -9 -13  10    9.82    6.92
   9  13 -11   -2.33    5.11
  -9 -13  11    1.80    5.03
   9  13 -12    5.94    6.70
  -9 -13  12   12.97    8.51
   9  13 -13   -1.03    6.62
  -9 -13  13   -2.49    5.48
   9  13 -14   -0.00    2.91
  -9 -13  14   -2.78    6.22
   9  13 -15   -2.58    5.43
  -9 -13  15   -1.37    5.65
   9  13 -16   16.08    7.65
  -9 -13  16    8.30    6.18
   9  13 -17   -1.34    4.72
  -9 -13  17    1.09    3.95
   9  13 -18    1.02    6.52
  -9 -13  18    3.94    6.25
   9  13 -19   -1.00    5.13
  -9 -13  19   -0.29    3.21
   9  13 -20   11.75    6.94
  -9 -13  20    1.84    5.47
   9  13 -21   -2.44    6.21
  -9 -13  21    5.62    6.99
  -9 -13  22   -1.47    4.74
  -9 -13  23   -0.82    6.19
   9  14  -1   -1.56    5.75
   9  14  -2   -1.12    6.16
   9  14  -3    7.99    7.00
   9  14  -4    8.99    7.83
   9  14  -5    2.15    4.51
   9  14  -6   -0.54    5.63
   9  14  -7    0.61    4.17
   9  14  -8    0.62    4.74
   9  14  -9    2.60    6.69
   9  14 -10   -1.41    6.20
   9  14 -11    6.74    6.32
   9  14 -12   -0.38    4.05
   9  14 -13   14.02    9.30
  -9 -14  13   -3.69    6.71
   9  14 -14   -2.33    7.17
  -9 -14  14    2.44    5.42
   9  14 -15   -0.48    4.15
  -9 -14  15    3.57    6.10
  -9 -14  16    4.44    6.59
  -9 -14  17   -2.18    5.91
  -9 -14  18    0.45    4.35
  -9 -14  19   -1.55    6.52
  -9 -14  20   -0.71    6.26
  -9 -14  21   -1.30    5.34
  -9 -14  22    4.57    6.35
  -8   0   1   -1.11    3.06
  -8   0   1   -0.17    1.64
   8   0  -1    1.35    2.69
  -8   0   2  563.83   47.96
  -8   0   2  590.33   49.31
   8   0  -2  477.75   47.44
  -8   0   3    0.71    2.43
  -8   0   3    0.86    2.36
   8   0  -3   -0.53    3.08
  -8   0   4   94.61   12.01
  -8   0   4   70.46   11.54
   8   0  -4   95.37   12.40
  -8   0   5   -0.97    2.40
  -8   0   5   -0.83    2.42
   8   0  -5   -0.42    2.51
  -8   0   6   97.45   12.04
  -8   0   6   90.83   12.58
   8   0  -6   99.56   12.74
  -8   0   7   -0.90    2.35
  -8   0   7   -0.28    1.99
   8   0  -7   -0.47    2.19
  -8   0   8  213.02   21.55
  -8   0   8  222.07   22.98
   8   0  -8  232.65   22.81
  -8   0   9   -0.58    1.83
  -8   0   9   -0.54    2.83
   8   0  -9    0.46    2.07
  -8   0  10    0.84    2.07
  -8   0  10    0.03    1.71
   8   0 -10    1.57    2.51
  -8   0  11    0.67    1.94
   8   0 -11    1.04    2.31
  -8   0  12  221.75   19.50
   8   0 -12  164.98   19.42
  -8   0  13   -0.44    1.79
   8   0 -13    0.03    1.74
  -8   0  14   86.57    9.95
   8   0 -14   65.18   10.04
   8   0 -15    3.78    2.71
   8   0 -16    1.72    2.44
  -8   1   1   70.72   10.63
  -8   1   1   79.04   11.54
   8  -1  -1   72.37   11.11
   8   1  -1   78.50   12.03
  -8  -1   1   72.56   11.23
  -8  -1   1   59.84   11.31
  -8   1   2    5.45    3.04
  -8   1   2    2.70    2.92
   8  -1  -2    3.15    2.63
   8   1  -2    3.48    3.18
  -8  -1   2    1.94    2.68
  -8  -1   2    5.59    3.84
  -8   1   3    7.82    3.65
  -8   1   3    8.39    3.91
   8  -1  -3    7.32    3.52
   8   1  -3    9.86    4.28
  -8  -1   3    3.55    3.43
  -8  -1   3    5.02    3.47
  -8   1   4   39.80    6.80
  -8   1   4   44.36    7.72
   8  -1  -4   38.91    7.04
   8   1  -4   42.36    8.28
  -8  -1   4   39.00    7.53
  -8  -1   4   26.66    7.07
  -8   1   5   13.15    3.92
  -8   1   5    6.05    3.66
   8  -1  -5    2.57    2.59
   8   1  -5    5.01    3.43
  -8  -1   5    5.87    3.18
  -8  -1   5    6.97    3.68
  -8   1   6   91.55   11.04
  -8   1   6   98.66   12.12
   8  -1  -6   76.30   10.74
   8   1  -6   83.98   12.41
  -8  -1   6  103.71   12.53
  -8  -1   6   90.11   13.07
  -8   1   7    8.40    3.43
  -8   1   7   12.38    3.94
   8  -1  -7    4.89    2.67
   8   1  -7    8.15    3.80
  -8  -1   7    2.30    2.61
  -8  -1   7    1.29    3.29
  -8   1   8    6.90    2.96
  -8   1   8    8.48    3.25
   8  -1  -8    3.37    2.58
   8   1  -8    5.77    3.69
  -8  -1   8    4.00    2.90
  -8  -1   8    0.60    2.52
  -8   1   9   19.39    4.06
  -8   1   9   19.04    4.62
   8  -1  -9   20.73    4.46
   8   1  -9   14.35    5.15
  -8  -1   9   14.40    4.36
  -8   1  10  166.21   16.07
  -8   1  10  163.82   17.29
   8  -1 -10  171.98   16.98
   8   1 -10  166.63   18.87
  -8  -1  10  157.43   17.55
  -8   1  11    9.89    2.81
  -8   1  11    7.08    3.16
   8  -1 -11    8.79    3.07
   8   1 -11    0.63    2.89
  -8  -1  11    5.22    3.17
  -8   1  12   10.85    3.02
   8  -1 -12   14.04    3.81
   8   1 -12    4.65    3.21
  -8  -1  12    9.51    3.47
  -8   1  13   -0.53    1.89
   8  -1 -13    0.04    1.85
   8   1 -13    2.30    3.14
  -8  -1  13   -0.47    2.09
   8  -1 -14   67.79    9.23
   8   1 -14   71.06   10.94
  -8  -1  14   78.37   10.21
   8   1 -15   51.95    9.31
  -8  -1  15   54.94    8.33
   8   1 -16   69.61   10.84
   8   1 -17    1.25    3.25
   8   1 -18    3.93    2.93
  -8   2   1    0.80    2.67
  -8   2   1   -0.58    2.05
   8  -2  -1   -0.03    2.12
   8   2  -1   -0.43    2.78
  -8  -2   1    0.36    2.88
  -8  -2   1   -0.29    3.12
  -8   2   2   72.67    9.84
  -8   2   2   43.39    8.61
   8  -2  -2   57.88    9.67
   8   2  -2   67.78   11.51
  -8  -2   2   85.87   11.74
  -8  -2   2   78.27   12.44
  -8   2   3    7.28    3.55
  -8   2   3   10.38    3.88
   8  -2  -3   18.57    5.03
   8   2  -3   12.39    5.20
  -8  -2   3   12.50    4.92
  -8  -2   3   14.60    5.97
  -8   2   4   44.64    7.12
  -8   2   4   37.28    6.98
   8  -2  -4   45.92    7.38
   8   2  -4   35.46    8.19
  -8  -2   4   39.66    8.00
  -8  -2   4   34.17    8.25
  -8   2   5    3.08    2.45
  -8   2   5    4.10    2.66
   8  -2  -5   13.66    3.96
   8   2  -5   16.18    5.81
  -8  -2   5   17.00    5.55
  -8  -2   5    3.67    4.41
  -8   2   6   99.97   11.10
  -8   2   6   89.80   11.48
   8  -2  -6  105.29   11.67
   8   2  -6   78.68   13.27
  -8  -2   6  107.17   13.49
  -8   2   7   50.46    6.59
  -8   2   7   38.41    6.44
   8  -2  -7   46.81    6.77
   8   2  -7   35.52    8.12
  -8  -2   7   37.49    7.69
  -8   2   8  131.00   12.57
  -8   2   8  118.63   13.31
   8  -2  -8  131.03   13.08
   8   2  -8  110.12   15.71
  -8  -2   8  115.40   14.86
  -8   2   9   11.25    2.68
  -8   2   9    9.69    3.04
   8  -2  -9   16.05    3.44
   8   2  -9   10.90    4.54
  -8  -2   9   10.67    4.24
  -8   2  10    1.41    1.63
  -8   2  10   -0.20    1.74
   8  -2 -10    0.59    1.20
   8   2 -10    0.36    2.90
  -8  -2  10    0.44    2.97
  -8   2  11    0.27    1.27
  -8   2  11    1.04    1.66
   8  -2 -11    0.90    1.44
   8   2 -11    1.25    3.45
  -8  -2  11    0.45    2.44
   8  -2 -12   62.25    7.12
   8   2 -12   54.19   10.06
  -8  -2  12   62.55    9.50
   8   2 -13   42.75    8.58
  -8  -2  13   25.69    6.12
   8   2 -14   32.35    7.27
  -8  -2  14   28.38    6.22
   8   2 -15   34.35    7.87
  -8  -2  15   27.13    6.42
   8   2 -16   30.21    7.35
  -8  -2  16   39.83    7.12
   8   2 -17   29.21    7.47
   8   2 -18  172.53   20.60
   8   2 -19    3.48    3.56
   8   2 -20    3.94    4.17
  -8   3   1   76.37   10.92
  -8   3   1   62.53   10.84
   8  -3  -1  103.44   13.33
   8   3  -1  148.19   17.29
  -8  -3   1   87.56   13.24
  -8  -3   1  103.30   15.23
  -8   3   2   -0.11    1.95
  -8   3   2    1.36    2.36
   8  -3  -2    2.21    2.63
   8   3  -2    0.75    3.40
  -8  -3   2    2.91    3.19
  -8   3   3   37.37    6.91
  -8   3   3   53.18    8.17
   8  -3  -3   51.43    8.52
   8   3  -3   46.89    9.75
  -8  -3   3   50.49    9.22
  -8   3   4  167.73   15.55
  -8   3   4  123.48   14.92
   8  -3  -4  147.74   15.93
   8   3  -4  147.28   19.01
  -8  -3   4  119.80   16.73
  -8   3   5   13.40    3.48
  -8   3   5   14.57    4.09
   8  -3  -5   14.91    4.19
   8   3  -5   14.73    5.85
  -8  -3   5   19.50    5.82
  -8   3   6   45.97    6.32
  -8   3   6   39.71    6.46
   8  -3  -6   45.41    6.83
   8   3  -6   41.25    9.19
  -8  -3   6   49.18    8.99
  -8   3   7   19.60    3.67
  -8   3   7   18.95    4.27
   8  -3  -7   27.11    4.67
   8   3  -7   25.61    7.25
  -8  -3   7   27.27    6.39
  -8   3   8    7.61    2.07
  -8   3   8   10.02    2.99
   8  -3  -8    8.80    2.56
   8   3  -8    7.59    4.49
  -8  -3   8    7.80    3.87
  -8   3   9    4.08    1.39
  -8   3   9    4.69    2.05
   8  -3  -9    4.94    2.12
   8   3  -9   -0.27    2.99
  -8  -3   9    0.77    3.11
  -8   3  10  126.32    9.44
  -8   3  10   82.29   10.92
   8   3 -10  102.07   15.49
  -8  -3  10  116.23   14.85
  -8   3  11   79.64    9.16
   8   3 -11   95.71   14.33
  -8  -3  11   96.45   12.73
  -8  -3  11  100.74   14.45
  -8   3  12    3.29    1.74
   8   3 -12    5.27    3.51
  -8  -3  12    8.29    3.86
   8   3 -13    8.48    4.71
  -8  -3  13   21.55    5.66
   8   3 -14   24.68    7.07
  -8  -3  14   23.10    6.02
   8   3 -15   31.22    7.88
  -8  -3  15   28.71    6.79
   8   3 -16   80.32   13.36
  -8  -3  16   90.32   12.41
   8   3 -17    5.24    4.10
  -8  -3  17   -0.28    2.95
   8   3 -18    8.31    4.77
   8   3 -19   24.83    7.62
   8   3 -20  132.24   18.28
   8   3 -21   11.77    5.48
   8   3 -22   11.02    5.18
  -8   4   1   97.85   12.02
   8  -4  -1   78.54   12.87
   8   4  -1   98.08   15.40
  -8   4   2   31.68    5.84
  -8   4   2   29.55    5.92
   8  -4  -2   35.74    7.54
   8  -4  -2   23.89    2.96
   8   4  -2   16.79    6.60
  -8   4   3   25.09    5.04
  -8   4   3   19.92    4.78
   8  -4  -3   18.36    5.21
   8   4  -3   22.54    7.28
  -8   4   4  145.27   14.80
  -8   4   4  143.80   15.30
   8  -4  -4  145.42   16.22
   8   4  -4  128.43   18.82
  -8   4   5   13.58    3.16
  -8   4   5    9.46    3.18
   8  -4  -5   12.70    3.93
   8   4  -5   12.05    5.63
  -8   4   6   60.90    5.93
  -8   4   6   39.71    5.89
  -8   4   6   40.01    6.49
   8   4  -6   48.58   10.12
  -8   4   7  106.75    9.26
  -8   4   7   93.85    9.58
  -8   4   7   98.06   10.81
   8   4  -7  107.50   15.76
  -8   4   8   35.27    3.56
  -8   4   8   35.40    5.22
   8   4  -8   31.82    8.45
  -8   4   9    9.59    2.54
   8   4  -9   12.70    5.91
  -8  -4   9    7.59    4.05
  -8   4  10    5.14    1.74
   8   4 -10   -1.09    3.61
  -8  -4  10   -1.83    3.83
  -8   4  11   11.16    2.26
   8   4 -11    5.76    4.79
  -8  -4  11    4.84    4.74
  -8   4  12   90.59    8.70
   8   4 -12   91.35   14.67
  -8  -4  12  116.48   16.30
   8   4 -13   24.24    7.65
   8   4 -14   44.10    9.86
   8   4 -15    0.16    3.51
   8   4 -16   27.92    7.88
   8   4 -17   16.35    6.39
   8   4 -18   90.33   14.71
   8   4 -19   15.55    6.20
   8   4 -20   29.49    8.29
  -8   5   1   41.32    6.44
  -8   5   1   34.51    6.74
   8   5  -1   37.70   10.03
  -8   5   2   26.97    4.89
  -8   5   2   26.14    5.48
   8   5  -2   29.00    8.21
  -8   5   3   69.64    8.88
  -8   5   3   89.49   10.43
   8   5  -3   92.17   15.08
  -8   5   4   13.59    3.32
  -8   5   4   18.53    4.03
   8   5  -4    8.44    5.56
  -8   5   5   71.81    7.90
  -8   5   5   69.04    8.41
  -8   5   5   67.87    8.86
   8   5  -5   83.52   14.27
  -8   5   6   87.39    8.91
  -8   5   6   86.80   10.14
   8   5  -6  129.70   17.39
  -8   5   7    1.67    1.60
   8   5  -7   -0.40    2.71
  -8  -5   7    9.34    5.97
  -8   5   8   12.88    2.86
   8   5  -8    9.79    4.91
  -8  -5   8   -0.15    3.70
  -8   5   9   12.13    2.59
   8   5  -9   14.41    5.80
  -8  -5   9    4.90    4.93
  -8   5  10  197.68   16.99
   8   5 -10  219.31   25.50
  -8  -5  10  189.78   24.74
  -8   5  11   35.45    4.00
   8   5 -11   36.39    9.52
  -8  -5  11   37.46    9.44
  -8   5  12    0.25    0.71
   8   5 -12    0.68    3.54
  -8  -5  12    1.82    3.46
   8   5 -13   -0.48    2.80
   8   5 -14   13.77    6.26
   8   5 -15   32.33    8.66
  -8   5  16   58.14    5.84
  -8   5  17    9.05    2.15
  -8   5  18    0.57    1.46
   8   5 -22   17.40    7.12
   8   5 -23   -0.53    2.40
   8   5 -24   29.63    8.61
   8   5 -25   13.07    6.39
  -8   6   1   99.74   12.03
  -8   6   1  102.50   13.17
  -8   6   1  106.62   13.41
  -8   6   2  101.47   11.71
  -8   6   3   98.92   11.25
  -8   6   4   37.13    5.70
  -8  -6   4   45.07   12.00
  -8   6   5   31.26    4.92
  -8  -6   5   28.91    8.97
  -8  -6   6   29.29    8.61
  -8  -6   7   13.69    7.01
  -8  -6   8   31.83    9.33
  -8   6   9    0.86    1.35
  -8  -6   9   -1.88    4.02
  -8   6  10    1.02    1.24
  -8  -6  10    3.36    4.51
  -8   6  11   17.98    2.76
  -8  -6  11   14.71    6.57
  -8  -6  12   18.81    7.20
  -8  -6  13    6.68    4.95
  -8   6  15   13.63    1.96
  -8   6  16    5.40    1.59
   8   6 -16    1.60    3.91
  -8   6  17   57.57    6.22
   8   6 -17   66.47   13.17
  -8   6  18   23.14    3.70
   8   6 -18   16.61    6.94
   8   6 -19    8.36    5.66
   8   6 -20    2.54    4.02
   8   6 -21   -1.08    3.88
   8   6 -22   15.43    6.72
   8   6 -23   24.35    8.34
   8   6 -24    0.43    4.55
   8   6 -25   14.07    6.54
   8   6 -26   -0.81    3.77
   8   6 -27   10.15    6.30
  -8   7   1   67.31    9.77
  -8   7   1   79.68   11.20
   8  -7  -1   70.97    7.51
   8   7  -1   65.42   13.95
  -8  -7   1   75.31   15.38
  -8   7   2    0.20    2.19
  -8   7   2   -0.15    2.44
   8   7  -2   -1.84    3.74
  -8  -7   2    2.92    4.05
  -8   7   3   28.97    5.70
  -8   7   3   34.10    6.59
   8   7  -3   53.12   12.29
  -8  -7   3   49.71   11.99
  -8   7   4   -0.30    2.31
   8   7  -4   -2.37    5.99
  -8  -7   4    2.32    5.17
  -8   7   5   63.54    9.00
   8   7  -5   68.84   13.80
  -8  -7   5   62.96   13.66
  -8   7   6   15.48    4.26
   8   7  -6   19.10    7.81
  -8  -7   6    7.77    6.11
   8   7  -7   -1.07    3.97
  -8  -7   7    0.45    4.11
   8   7  -8   -0.76    4.50
  -8  -7   8   -0.99    4.26
   8   7  -9   43.19   11.17
  -8  -7   9   49.17   11.76
   8   7 -10    3.23    5.10
  -8  -7  10   10.46    6.12
   8   7 -11   37.50   10.75
  -8  -7  11   39.74   11.07
   8   7 -12   -0.65    4.47
  -8  -7  12   -0.39    3.47
   8   7 -13   21.98    7.96
  -8  -7  13   14.59    7.38
   8   7 -14   13.97    6.88
  -8   7  15   69.54    7.21
   8   7 -15   62.16   13.55
  -8   7  16    5.57    1.91
   8   7 -16    2.71    4.11
   8   7 -17    2.67    5.61
   8   7 -18    2.57    3.68
   8   7 -19    0.05    4.35
   8   7 -20    6.62    5.62
   8   7 -21   32.69    9.70
   8   7 -22    8.51    5.46
   8   7 -23   -0.65    3.10
   8   7 -24    2.94    4.00
   8   7 -25   26.26    9.38
   8   7 -26    1.98    3.35
   8   7 -27   12.11    6.52
   8   7 -28   -0.23    4.18
  -8   8   1  104.63   14.08
   8   8  -1  108.21   18.36
  -8  -8   1   74.65   16.37
   8   8  -2    1.29    4.63
  -8  -8   2    1.90    5.06
   8   8  -3   57.59   12.64
  -8  -8   3   32.95   10.78
   8   8  -4   16.92    7.34
  -8  -8   4   13.87    7.87
   8   8  -5    3.92    4.52
  -8  -8   5   -0.70    4.47
   8   8  -6    1.11    3.36
  -8  -8   6   -0.26    4.38
   8   8  -7  146.96   21.36
  -8  -8   7  112.97   20.13
   8   8  -8    1.57    4.59
  -8  -8   8    5.76    5.71
   8   8  -9   23.02    8.15
  -8  -8   9   -1.56    4.97
   8   8 -10   16.20    7.91
  -8  -8  10    8.81    6.16
   8   8 -11    4.98    6.22
  -8  -8  11    2.54    4.33
   8   8 -12   -0.56    4.92
  -8  -8  12    0.16    3.69
   8   8 -13   34.58   10.16
  -8  -8  13   34.01   10.68
   8   8 -14    1.39    4.84
  -8  -8  14    3.82    4.05
   8   8 -15   14.53    6.73
   8   8 -16    2.94    3.22
   8   8 -17   51.58   12.86
   8   8 -18    7.26    5.57
   8   8 -19    7.34    5.88
   8   8 -20   -2.21    6.30
   8   8 -21    2.21    4.64
   8   8 -22   -0.53    4.01
   8   8 -23   26.02    9.05
   8   8 -24    0.68    5.11
   8   8 -25    7.26    6.01
   8   8 -26   -1.90    4.81
   8   8 -27    7.41    6.27
   8   8 -28    6.16    5.64
   8   8 -29   -1.28    5.74
   8   8 -30   -1.26    4.36
   8   9  -1  111.01   19.04
  -8  -9   1  110.08   20.09
   8   9  -2    2.89    4.66
  -8  -9   2    2.34    5.82
   8   9  -3   72.27   15.00
  -8  -9   3   45.05   13.37
   8   9  -4    5.77    5.85
  -8  -9   4    2.21    5.04
   8   9  -5   53.42   13.11
  -8  -9   5   56.74   13.62
   8   9  -6    1.49    4.56
  -8  -9   6   -0.21    5.40
   8   9  -7    6.04    6.40
  -8  -9   7    0.38    3.28
   8   9  -8    0.12    3.27
  -8  -9   8   -1.21    4.31
   8   9  -9    1.73    5.38
  -8  -9   9    4.13    6.63
   8   9 -10   -1.34    5.41
  -8  -9  10   11.75    8.30
   8   9 -11  136.54   20.12
  -8  -9  11   80.12   17.43
   8   9 -12    0.50    4.03
  -8  -9  12   -1.37    4.65
   8   9 -13    3.74    4.06
  -8  -9  13    3.02    4.65
   8   9 -14   -1.93    4.14
  -8  -9  14    1.98    3.91
   8   9 -15   60.00   13.48
  -8  -9  15   26.77    9.90
   8   9 -16    1.47    4.61
   8   9 -17    2.63    5.11
   8   9 -18   16.01    7.61
   8   9 -19   16.68    8.20
   8   9 -20   10.23    6.94
   8   9 -21   18.26    8.44
   8   9 -22   -2.07    5.11
   8   9 -23   -1.41    4.11
   8   9 -24    0.73    4.48
   8   9 -25   21.06    8.96
   8   9 -26    0.00    3.36
   8   9 -27    2.82    4.36
   8   9 -28   -1.09    4.30
   8   9 -29    5.17    6.77
   8   9 -30   -2.01    4.38
   8   9 -31   -0.45    3.38
   8  10  -1   11.35    7.33
  -8 -10   1   30.34   10.22
   8  10  -2   -0.99    5.52
  -8 -10   2   -2.28    5.25
   8  10  -3   44.28   12.26
  -8 -10   3   74.99   16.77
   8  10  -4    6.39    6.02
  -8 -10   4   10.08    7.31
   8  10  -5   -1.11    4.12
  -8 -10   5   -0.55    3.49
   8  10  -6   -0.75    4.18
  -8 -10   6   -0.65    5.08
   8  10  -7   70.01   14.94
  -8 -10   7   59.64   15.08
   8  10  -8    4.34    5.58
  -8 -10   8   -1.00    4.20
   8  10  -9    7.00    6.21
  -8 -10   9    8.22    5.88
   8  10 -10    3.73    5.17
  -8 -10  10   -0.88    3.94
   8  10 -11    1.74    4.97
  -8 -10  11   17.53    7.78
   8  10 -12   -1.68    5.11
  -8 -10  12    5.50    5.64
   8  10 -13   34.90   11.25
  -8 -10  13   36.45   11.51
   8  10 -14    4.36    5.60
  -8 -10  14    5.26    4.81
   8  10 -15   -0.90    4.13
  -8 -10  15   -0.44    5.03
   8  10 -16   -1.51    4.75
  -8 -10  16    3.12    5.60
   8  10 -17   38.51   11.62
   8  10 -18    0.68    3.82
   8  10 -19   15.10    7.27
   8  10 -20    4.40    6.21
   8  10 -21    8.93    6.23
   8  10 -22    0.04    4.79
   8  10 -23    9.90    6.98
   8  10 -24   -0.12    5.04
   8  10 -25    7.07    6.95
   8  10 -26   -2.23    5.32
   8  10 -27    9.77    7.44
   8  10 -28   -0.08    4.23
   8  10 -29   14.51    7.79
   8  10 -30   -1.93    5.27
   8  10 -31   -0.73    5.67
   8  10 -32    2.11    4.13
   8  11  -1   40.35   11.99
  -8 -11   1   20.95    9.54
   8  11  -2    2.84    7.71
  -8 -11   2    4.39    5.37
   8  11  -3    4.28    5.78
  -8 -11   3    7.80    5.95
   8  11  -4    1.69    3.16
  -8 -11   4    8.88    7.51
   8  11  -5   35.20   11.90
  -8 -11   5   24.55   11.06
   8  11  -6   -1.30    4.96
  -8 -11   6    3.51    4.52
   8  11  -7   -1.91    5.70
  -8 -11   7   -2.73    6.76
   8  11  -8   -2.27    6.45
  -8 -11   8   -0.72    4.50
   8  11  -9   13.21    8.06
  -8 -11   9   41.02   12.77
   8  11 -10   -2.15    5.28
  -8 -11  10   -0.47    5.46
   8  11 -11   14.66    7.32
  -8 -11  11   24.12   10.52
   8  11 -12   -2.06    6.26
  -8 -11  12    1.39    6.02
   8  11 -13   -0.35    5.20
  -8 -11  13   -2.86    5.90
   8  11 -14   -2.73    5.22
  -8 -11  14    0.08    3.03
   8  11 -15   37.57   11.11
  -8 -11  15   19.81    8.71
   8  11 -16    0.71    5.81
  -8 -11  16   -0.82    4.26
   8  11 -17   -0.95    5.94
  -8 -11  17   -0.39    3.29
   8  11 -18    1.88    5.47
  -8 -11  18   -1.15    4.44
   8  11 -19   12.69    7.91
   8  11 -20    3.31    4.19
   8  11 -21   13.92    8.19
   8  11 -22   -1.90    5.94
   8  11 -23   -0.88    3.51
   8  11 -24   -2.11    4.37
   8  11 -25    2.88    6.94
   8  11 -26    2.72    5.55
   8  11 -27   -1.17    6.31
   8  11 -28   -1.14    5.68
   8  11 -29   -1.45    4.49
   8  11 -30   -1.61    4.89
   8  12  -1    1.50    4.00
  -8 -12   1   -1.37    4.15
   8  12  -2   -1.51    4.00
  -8 -12   2   -1.59    5.89
   8  12  -3   54.26   13.74
  -8 -12   3   43.45   13.12
   8  12  -4   -2.59    6.32
  -8 -12   4   -0.69    4.60
   8  12  -5   -0.33    5.40
  -8 -12   5   -2.10    5.08
   8  12  -6    1.06    6.37
  -8 -12   6   -0.66    4.60
   8  12  -7   26.89    9.91
  -8 -12   7   18.68    8.82
   8  12  -8    0.71    6.44
  -8 -12   8    4.65    5.38
   8  12  -9   13.70    7.50
  -8 -12   9   18.24    9.08
   8  12 -10    3.30    6.12
  -8 -12  10    4.51    5.29
   8  12 -11    8.67    6.87
  -8 -12  11    0.06    5.36
   8  12 -12   -1.41    4.35
  -8 -12  12   -0.69    4.57
   8  12 -13   20.36    9.71
  -8 -12  13   23.35   10.47
   8  12 -14    4.42    4.96
  -8 -12  14   -2.26    4.98
   8  12 -15   -2.19    6.40
  -8 -12  15   -1.22    6.13
   8  12 -16   -0.05    3.27
  -8 -12  16    2.14    5.72
   8  12 -17    2.93    5.42
  -8 -12  17   -0.10    3.63
   8  12 -18    7.78    7.15
  -8 -12  18    1.81    4.68
   8  12 -19    7.67    6.63
  -8 -12  19   12.57    8.30
   8  12 -20   -0.47    4.02
   8  12 -21    6.38    7.22
   8  12 -22    3.52    5.01
   8  12 -23    4.82    5.08
   8  12 -24   -3.07    6.17
   8  12 -25    4.06    6.09
   8  12 -26   -1.67    5.63
   8  12 -27    2.82    5.50
   8  13  -1    9.69    8.27
   8  13  -3   -1.77    6.43
   8  13  -4    8.06    6.63
  -8 -13   4   17.73   10.00
   8  13  -5   20.03    9.64
  -8 -13   5   43.95   13.91
   8  13  -6    9.88    7.57
  -8 -13   6    7.50    6.50
   8  13  -7    7.87    6.44
  -8 -13   7   -1.99    5.37
   8  13  -8   10.12    7.65
  -8 -13   8    2.86    5.86
   8  13  -9    7.93    6.75
  -8 -13   9   11.72    7.88
   8  13 -10    6.28    5.87
  -8 -13  10    4.75    6.39
   8  13 -11   13.38    7.34
  -8 -13  11   17.17    9.08
   8  13 -12    2.66    4.21
  -8 -13  12    2.14    5.54
   8  13 -13   -1.89    6.13
  -8 -13  13   -2.27    6.78
   8  13 -14    1.13    3.73
  -8 -13  14   -2.20    5.02
   8  13 -15    6.74    7.38
  -8 -13  15    4.15    6.88
   8  13 -16   -0.11    3.52
  -8 -13  16   -0.53    3.95
   8  13 -17   -1.27    5.09
  -8 -13  17    2.01    4.60
   8  13 -18    1.58    6.00
  -8 -13  18    1.17    6.60
   8  13 -19    2.28    6.48
  -8 -13  19   -1.71    5.96
   8  13 -20    5.47    6.25
  -8 -13  20    4.55    6.14
   8  13 -21    8.51    6.71
  -8 -13  21    4.92    6.50
   8  13 -22   -1.74    5.93
   8  13 -23    3.56    6.23
   8  14  -1   27.68   10.98
   8  14  -2    7.31    6.54
   8  14  -3    8.01    8.73
   8  14  -4   -1.80    5.29
   8  14  -5   -2.39    5.98
   8  14  -6   -1.30    5.45
   8  14  -7    3.80    7.38
   8  14  -8   16.96    8.82
   8  14  -9    0.02    6.11
   8  14 -10    3.19    5.78
   8  14 -11    0.40    4.69
   8  14 -12    2.95    6.37
   8  14 -13    1.81    4.30
   8  14 -14    6.15    4.94
   8  14 -15    2.54    5.53
   8  14 -16   -0.67    5.39
   8  14 -17    3.36    6.22
  -8 -14  17   -2.12    7.30
   8  14 -18    1.02    6.91
  -8 -14  18   -0.22    4.69
   8  14 -19    1.63    5.18
  -8 -14  19    1.30    5.45
  -8 -14  20    0.59    4.47
  -8 -14  21   16.56    8.47
  -8 -14  22    6.21    7.65
   8  15  -1    6.05    8.77
   8  15  -2    4.48    6.05
   8  15  -3   -2.64    7.56
   8  15  -4   -0.35    6.08
   8  15  -5   -0.39    4.67
   8  15  -6    4.66    4.84
   8  15  -7   -0.01    5.04
   8  15  -8   -2.99    7.15
   8  15  -9   -0.85    6.37
   8  15 -10    3.06    4.68
   8  15 -11    7.27    8.21
   8  15 -12   -0.73    5.83
  -7   0   1  927.48   74.67
  -7   0   1  849.97   74.85
   7   0  -1  893.78   74.81
   7   0  -1  914.56   73.56
  -7   0   2   -0.89    2.86
  -7   0   2   -0.24    2.64
   7   0  -2   -1.51    3.00
   7   0  -2   -0.03    1.91
  -7   0   3   10.68    3.65
  -7   0   3    7.65    3.41
   7   0  -3    6.93    3.72
  -7   0   4   -0.48    2.22
  -7   0   4   -0.04    2.44
   7   0  -4   -0.30    1.71
  -7   0   5   30.03    6.05
  -7   0   5   42.94    7.29
   7   0  -5   36.17    6.60
  -7   0   6   -0.33    1.87
  -7   0   6   -0.36    1.91
   7   0  -6   -0.36    1.98
  -7   0   7  361.13   32.33
  -7   0   7  356.50   33.26
   7   0  -7  384.00   33.33
  -7   0   8    1.06    2.13
  -7   0   8   -0.69    2.05
   7   0  -8   -0.87    2.36
  -7   0   9   17.67    4.02
  -7   0   9    9.94    3.78
   7   0  -9    9.16    3.33
  -7   0  10   -0.61    1.91
   7   0 -10    1.51    2.05
  -7   0  11  335.17   30.82
   7   0 -11  386.78   32.47
  -7   0  12   -0.47    1.78
   7   0 -12   -0.62    1.89
  -7   0  13  107.84   12.36
   7   0 -13  133.93   14.12
  -7   0  14    1.67    2.02
   7   0 -14    0.02    2.28
  -7   0  15    2.87    2.31
   7   0 -15    5.84    2.75
  -7   0  16   -0.77    2.35
   7   0 -16   -0.35    2.33
  -7   0  17  575.36   46.25
   7   0 -17  518.44   47.24
  -7   0  18    1.24    2.02
   7   0 -18    0.18    2.11
   7   0 -19   14.13    4.72
   7   0 -20   -0.80    2.22
  -7   1   1   -0.54    2.05
  -7   1   1   -0.13    1.78
   7  -1  -1    1.40    2.75
   7  -1  -1    1.32    1.86
   7   1  -1   -0.16    2.60
  -7  -1   1   -0.54    2.52
  -7  -1   1   -0.50    2.86
  -7   1   2   35.15    7.07
  -7   1   2   46.38    7.98
   7  -1  -2   43.96    7.65
   7  -1  -2   46.10    6.56
   7   1  -2   34.69    7.70
   7   1  -2   53.42    7.93
  -7  -1   2   71.86    9.70
  -7  -1   2   47.18    8.86
  -7   1   3  295.90   28.07
  -7   1   3  289.48   28.55
   7  -1  -3  292.54   28.34
   7   1  -3  339.07   30.56
  -7  -1   3  326.55   29.66
  -7  -1   3  314.71   30.43
  -7   1   4   -0.27    1.54
  -7   1   4    0.34    2.10
   7  -1  -4   -0.12    1.71
   7   1  -4    0.28    2.37
  -7  -1   4    4.07    2.91
  -7  -1   4    2.21    2.62
  -7   1   5   84.58   10.42
  -7   1   5   91.70   11.18
   7  -1  -5  100.98   11.21
   7   1  -5   86.38   12.10
  -7  -1   5   89.19   11.66
  -7  -1   5   83.56   12.17
  -7   1   6    2.65    1.94
  -7   1   6    4.75    2.40
   7  -1  -6    2.06    2.29
   7   1  -6    2.46    2.73
  -7  -1   6    3.44    2.74
  -7  -1   6    0.45    2.01
  -7   1   7   39.41    5.83
  -7   1   7   30.51    5.89
   7  -1  -7   35.42    5.96
   7   1  -7   41.11    7.71
  -7  -1   7   42.05    7.04
  -7  -1   7   38.75    7.58
  -7   1   8   22.15    4.07
  -7   1   8   27.70    4.81
   7  -1  -8   17.36    4.05
   7   1  -8   17.83    5.15
  -7  -1   8   15.61    4.25
  -7  -1   8   13.08    4.39
  -7   1   9  385.62   30.06
  -7   1   9  379.82   31.25
   7  -1  -9  304.84   29.89
   7   1  -9  359.19   32.76
  -7  -1   9  344.36   31.52
  -7  -1   9  323.42   32.55
  -7   1  10   21.37    3.96
   7  -1 -10   27.90    4.90
   7   1 -10   24.29    5.70
  -7  -1  10   22.77    5.13
  -7   1  11   91.34    9.40
   7  -1 -11   84.29    9.99
   7   1 -11   88.80   11.76
  -7  -1  11   80.88   10.62
  -7   1  12   -0.39    1.47
   7  -1 -12    0.79    1.81
   7   1 -12   -1.04    2.50
  -7  -1  12    0.95    2.34
  -7   1  13  211.82   18.29
   7  -1 -13  181.08   18.76
   7   1 -13  182.99   20.73
  -7  -1  13  232.48   20.63
  -7   1  14    7.82    2.57
   7  -1 -14    3.53    2.31
   7   1 -14    5.77    3.67
  -7  -1  14    6.30    3.06
  -7   1  15  138.56   12.83
   7  -1 -15  128.04   13.67
   7   1 -15  111.64   14.71
  -7  -1  15  124.88   14.17
  -7   1  16   37.93    5.55
   7  -1 -16   40.10    6.31
   7  -1 -16   38.31    7.23
   7   1 -16   31.52    6.92
  -7  -1  16   43.17    7.04
   7  -1 -17   35.49    6.06
   7   1 -17   46.35    8.04
  -7  -1  17   27.34    5.87
   7  -1 -18   -0.63    1.86
   7   1 -18    0.74    2.66
  -7  -1  18   -0.98    2.51
   7   1 -19  196.62   21.65
  -7  -1  19  200.18   20.17
   7   1 -20    2.55    3.22
   7   1 -21   55.54    9.87
   7   1 -22   -0.58    2.83
  -7   2   1   55.27    7.88
  -7   2   1   54.58    8.28
   7  -2  -1   36.68    7.53
   7  -2  -1   40.54    6.13
   7   2  -1   38.48    8.39
  -7  -2   1   47.07    8.48
  -7  -2   1   42.61    9.05
  -7   2   2   48.09    7.68
  -7   2   2   52.56    8.14
   7  -2  -2   47.13    7.99
   7  -2  -2   54.97    6.60
   7   2  -2   56.52    9.79
  -7  -2   2   46.27    8.69
  -7  -2   2   70.84   11.19
  -7   2   3    8.17    3.23
  -7   2   3    7.00    3.00
   7  -2  -3    8.89    3.55
   7   2  -3   10.54    4.75
  -7  -2   3    5.05    3.78
  -7   2   4   10.03    3.04
  -7   2   4    5.26    2.89
   7  -2  -4    2.25    2.43
   7   2  -4    9.82    4.43
  -7  -2   4    3.61    3.49
  -7  -2   4    6.55    4.01
  -7   2   5  296.76   26.72
  -7   2   5  312.78   27.49
   7  -2  -5  295.86   27.09
   7   2  -5  317.00   30.72
  -7  -2   5  330.37   29.88
  -7  -2   5  286.57   30.29
  -7   2   6   13.91    3.45
  -7   2   6   20.41    4.07
   7  -2  -6   24.37    4.24
   7   2  -6    3.91    3.70
  -7  -2   6   18.74    5.12
  -7  -2   6    8.77    4.72
  -7   2   7  271.47   22.96
  -7   2   7  233.74   23.32
   7  -2  -7  270.60   23.27
   7   2  -7  257.59   26.92
  -7  -2   7  280.96   26.29
  -7  -2   7  296.44   28.12
  -7   2   8    3.56    1.90
  -7   2   8    5.91    2.32
   7  -2  -8    8.91    2.54
   7   2  -8    4.71    3.35
  -7  -2   8    1.82    3.45
  -7  -2   8    4.32    3.71
  -7   2   9   69.77    7.46
  -7   2   9   84.87    8.80
   7  -2  -9   74.92    7.93
   7   2  -9   59.20   10.34
  -7  -2   9   77.43   10.60
  -7  -2   9   82.66   11.78
  -7   2  10   20.75    3.01
   7  -2 -10   18.37    3.25
   7   2 -10   17.30    5.35
  -7  -2  10   23.40    5.47
  -7   2  11  202.49   15.28
   7  -2 -11  148.53   15.29
   7   2 -11  186.37   20.29
  -7  -2  11  181.74   18.91
  -7   2  12   50.76    5.25
   7  -2 -12   51.64    5.84
   7   2 -12   47.30    8.90
  -7  -2  12   42.68    7.72
   7  -2 -13   73.79    8.26
   7  -2 -13   86.08    9.21
   7   2 -13   77.39   11.84
  -7  -2  13  100.54   11.70
   7  -2 -14    1.86    1.54
   7  -2 -14    4.51    2.49
   7   2 -14    1.67    2.78
  -7  -2  14    1.40    2.76
   7  -2 -15   41.55    5.54
   7  -2 -15   37.67    5.97
   7   2 -15   54.20    9.15
  -7  -2  15   43.53    7.60
   7  -2 -16   84.73    9.57
   7   2 -16  110.31   14.02
  -7  -2  16   89.40   11.89
   7   2 -17   64.82   11.21
  -7  -2  17   88.26   11.17
   7   2 -18   48.32    9.53
  -7  -2  18   67.67    9.66
   7   2 -19    1.83    3.65
  -7  -2  19    1.26    2.82
   7   2 -20   10.48    5.00
  -7  -2  20   11.53    4.33
   7   2 -21   78.69   12.90
   7   2 -22    8.41    4.16
   7   2 -23   46.43    9.56
   7   2 -24    0.48    2.94
  -7   3   1    1.55    2.12
  -7   3   1   -0.45    2.04
   7  -3  -1   -0.11    2.43
   7  -3  -1   -0.33    1.28
   7   3  -1   -0.73    2.78
  -7  -3   1    0.55    2.54
  -7  -3   1   -0.21    2.21
  -7   3   2  205.38   18.08
  -7   3   2  172.33   17.90
   7  -3  -2  131.98   17.36
   7  -3  -2  159.37   14.96
   7   3  -2  179.41   21.10
  -7  -3   2  243.82   22.12
  -7  -3   2  203.43   22.39
  -7   3   3   42.18    6.73
  -7   3   3   48.27    7.29
   7  -3  -3   46.25    7.62
   7   3  -3   52.12   10.00
  -7  -3   3   68.43   10.41
  -7  -3   3   55.70   10.37
  -7   3   4    6.76    2.40
  -7   3   4    7.39    3.07
   7  -3  -4   10.06    3.51
   7   3  -4    9.36    4.62
  -7  -3   4    8.02    3.96
  -7  -3   4   15.40    5.63
  -7   3   5   92.56   10.12
  -7   3   5   92.20   10.53
   7  -3  -5   96.59   10.83
   7   3  -5   94.36   14.02
  -7  -3   5  103.30   13.42
  -7  -3   5  100.58   14.43
  -7   3   6   25.68    3.84
  -7   3   6   14.92    3.52
   7  -3  -6   21.41    4.10
   7   3  -6   36.29    7.71
  -7  -3   6   21.55    5.78
  -7  -3   6   18.90    6.13
  -7   3   7    1.45    1.34
  -7   3   7    3.63    1.82
   7  -3  -7    3.75    2.06
   7   3  -7    6.05    3.85
  -7  -3   7    2.02    2.75
  -7  -3   7    1.33    3.34
  -7   3   8    3.72    0.88
  -7   3   8    0.08    1.00
   7  -3  -8   -1.48    0.87
   7   3  -8   -0.90    2.67
  -7  -3   8    0.32    2.56
  -7  -3   8   -0.33    2.51
  -7   3   9  272.26   22.97
   7   3  -9  255.73   28.07
  -7  -3   9  271.11   27.20
  -7  -3   9  305.36   29.71
   7   3 -10   89.75   13.00
  -7  -3  10   78.90   11.50
   7   3 -11    7.43    4.10
  -7  -3  11    8.23    3.72
   7   3 -12    0.41    3.32
  -7  -3  12   -0.86    2.66
   7   3 -13   84.18   13.31
  -7  -3  13  105.21   13.03
   7   3 -14  127.90   16.69
  -7  -3  14  125.19   15.23
   7   3 -15  199.11   22.21
  -7  -3  15  180.74   20.19
   7   3 -16   14.52    5.70
  -7  -3  16   24.98    6.00
   7   3 -17    0.89    3.04
  -7  -3  17    2.21    3.15
   7   3 -18   44.99    9.16
  -7  -3  18   26.55    6.58
  -7   3  19  317.85   29.19
   7   3 -19  309.16   32.44
   7   3 -20   -0.46    2.74
   7   3 -21    8.20    4.08
   7   3 -22   -0.98    3.23
   7   3 -23   20.34    6.88
   7   3 -24    2.27    3.92
  -7   4   1   63.53    9.30
  -7   4   1   81.80   10.21
   7  -4  -1   66.48   10.79
   7  -4  -1   84.31    8.20
   7   4  -1   69.25   12.82
  -7  -4   1   64.64   11.45
  -7  -4   1   63.21   12.34
  -7   4   2  110.34   11.87
  -7   4   2  102.61   11.77
   7  -4  -2  124.65   13.93
   7  -4  -2   89.47    8.41
   7   4  -2  129.44   16.60
  -7  -4   2  100.03   13.92
  -7  -4   2   90.82   14.93
  -7   4   3   20.58    4.37
  -7   4   3   17.55    4.23
   7  -4  -3   24.05    5.51
   7   4  -3   35.98    8.44
  -7  -4   3    8.58    4.54
  -7  -4   3   18.70    6.57
  -7   4   4   37.55    4.92
  -7   4   4   40.83    5.77
  -7   4   4   34.71    5.66
   7   4  -4   27.94    7.85
  -7  -4   4   44.09    8.39
  -7  -4   4   31.75    8.49
  -7   4   5   82.89    8.27
  -7   4   5   70.38    8.64
  -7   4   5   97.06    9.85
   7   4  -5  101.68   14.39
  -7  -4   5   90.10   12.78
  -7  -4   5   77.43   13.50
  -7   4   6   75.06    6.82
  -7   4   6   58.19    6.94
  -7   4   6   78.82    8.20
   7   4  -6   65.56   11.98
  -7  -4   6   69.16   11.07
  -7  -4   6   54.17   11.29
  -7   4   7   44.11    5.47
   7   4  -7   34.61    8.48
  -7  -4   7   42.04    8.40
  -7  -4   7   59.08   11.14
  -7   4   8   58.27    6.43
   7   4  -8   71.45   11.87
  -7  -4   8   70.05   10.71
  -7  -4   8   53.53   10.72
  -7   4   9   25.95    3.31
   7   4  -9   33.36    8.24
  -7  -4   9   26.65    6.44
  -7   4  10    0.90    0.81
   7   4 -10   -0.95    3.43
  -7  -4  10   -0.93    3.06
   7   4 -11  167.00   19.51
  -7  -4  11  125.87   16.56
   7   4 -12  157.10   20.01
  -7  -4  12  166.60   18.91
   7   4 -13  112.04   16.77
  -7  -4  13  135.18   16.06
   7   4 -14   36.42    8.62
   7   4 -15   64.02   11.48
   7   4 -16   47.30   10.05
  -7   4  17  164.17   15.68
   7   4 -17  174.90   21.36
  -7   4  18   20.84    4.28
   7   4 -18   41.62    9.14
  -7   4  19    9.81    3.20
   7   4 -19   12.98    5.69
   7   4 -20   51.24   11.02
   7   4 -21   64.78   12.11
   7   4 -26   23.00    7.92
   7   4 -27   20.43    7.56
  -7   5   1    1.18    1.90
  -7   5   1    6.87    3.05
  -7   5   1    0.58    1.93
   7  -5  -1    1.12    1.28
   7   5  -1   -1.36    4.28
  -7  -5   1    3.96    5.12
  -7   5   2    0.87    1.36
  -7   5   2    1.37    2.25
  -7   5   2   -0.55    2.16
   7   5  -2   -1.23    3.78
  -7  -5   2    8.18    4.95
  -7   5   3   50.03    6.48
  -7   5   3   41.11    6.63
  -7   5   3   48.10    7.04
   7   5  -3   36.52    9.16
  -7  -5   3   58.01   11.22
  -7   5   4  117.17   12.16
  -7   5   4  150.66   13.49
  -7   5   4  110.85   12.94
   7   5  -4  137.98   18.58
  -7  -5   4  136.70   18.94
  -7   5   5   34.85    4.89
  -7   5   5   35.15    5.19
  -7   5   5   45.41    6.11
   7   5  -5   62.17   11.08
  -7  -5   5   56.71   11.13
  -7   5   6    4.38    1.43
  -7   5   6    1.66    1.23
  -7   5   6    1.04    1.71
   7   5  -6    1.50    3.68
  -7  -5   6   -1.52    3.65
  -7   5   7   22.81    2.53
  -7   5   7   16.12    3.23
   7   5  -7   23.43    7.50
  -7   5   8   84.55    8.57
   7   5  -8  115.69   16.00
  -7   5   9  121.13   10.82
   7   5  -9  135.62   18.22
  -7   5  10   36.19    3.81
   7   5 -10   64.15   11.32
   7   5 -11   90.22   14.79
   7   5 -12    4.67    4.90
   7   5 -13   50.97   10.66
  -7   5  14   53.43    5.09
   7   5 -14   67.26   11.99
  -7   5  15  162.12   14.08
   7   5 -15  193.96   22.57
  -7   5  16   -0.50    1.13
   7   5 -16    0.94    3.53
  -7   5  17    6.82    2.24
   7   5 -17    7.35    5.14
  -7   5  18    6.16    2.55
  -7   5  19   34.88    5.61
   7   5 -22   -0.59    4.03
   7   5 -23    7.57    5.49
   7   5 -24   18.29    7.22
   7   5 -25    2.45    4.42
   7   5 -26    7.58    6.19
   7   5 -27   -0.95    4.27
   7   5 -28    6.19    4.97
   7   5 -29   28.45    8.95
  -7   6   1   74.97    9.73
  -7   6   1   82.14   11.05
   7   6  -1   78.29   14.30
  -7  -6   1   66.09   13.57
  -7   6   2   75.47    9.45
  -7   6   2   79.59   10.42
  -7   6   2   67.65    9.81
   7   6  -2   71.06   13.63
  -7  -6   2   81.00   14.62
  -7   6   3   36.33    5.87
  -7   6   3   35.15    6.30
  -7   6   3   45.23    6.94
   7   6  -3   37.07    9.45
  -7  -6   3   33.29    9.56
  -7   6   4    6.12    2.60
  -7   6   4   11.66    3.42
  -7   6   4   12.90    3.63
   7   6  -4   13.07    6.33
  -7  -6   4   12.50    5.64
  -7   6   5    0.58    1.27
  -7   6   5    2.79    2.13
  -7   6   5   -0.38    1.66
   7   6  -5    2.74    4.59
  -7   6   6   95.75    9.31
  -7   6   6   81.40    9.24
  -7   6   6   87.17    9.99
   7   6  -6  103.11   15.90
  -7   6   7  174.48   14.52
  -7   6   7  165.97   14.48
  -7   6   7  148.50   15.43
   7   6  -7  185.55   22.86
  -7   6   8   60.37    7.13
   7   6  -8   67.34   12.51
   7   6  -9   -0.69    4.53
   7   6 -10   97.52   15.65
   7   6 -11  101.02   16.56
  -7  -6  11  136.20   19.04
  -7   6  12   17.96    2.68
   7   6 -12    9.58    5.77
  -7   6  13   11.35    2.18
  -7   6  14   11.86    2.35
  -7   6  15    3.40    1.64
  -7   6  16   64.59    7.26
  -7   6  17   73.76    8.35
  -7   6  18   74.86    8.87
   7   6 -19    1.19    4.06
   7   6 -20    3.64    4.28
   7   6 -21   -0.50    3.16
   7   6 -22   48.92   11.47
   7   6 -23   24.49    8.36
   7   6 -24   28.37    8.70
   7   6 -25   -0.75    4.12
   7   6 -26   18.45    7.70
   7   6 -27    5.27    5.41
   7   6 -28   11.56    6.85
   7   6 -29   -2.04    4.82
   7   6 -30   -1.29    4.16
  -7   7   1    5.90    2.93
  -7   7   1    3.61    3.42
   7  -7  -1    4.00    2.01
  -7  -7   1    1.08    4.16
  -7   7   2   35.60    6.08
  -7   7   2   30.45    6.89
   7  -7  -2   25.79    3.53
  -7  -7   2   36.69   10.57
  -7   7   3    8.23    3.30
  -7   7   3   18.60    5.04
  -7   7   4  279.53   26.06
  -7   7   4  305.57   27.54
  -7   7   5  111.71   12.02
  -7   7   6   15.69    3.59
  -7  -7   9   30.23    9.48
  -7  -7  10   84.47   15.60
  -7  -7  11   20.58    8.36
  -7   7  13   29.02    4.50
   7   7 -13   20.37    8.02
  -7   7  14  145.99   13.73
   7   7 -14  123.16   19.76
  -7   7  15    0.10    1.62
   7   7 -15   -0.43    3.54
  -7   7  16    2.53    1.99
   7   7 -16   -0.45    4.16
   7   7 -17    0.23    4.37
   7   7 -18    5.57    5.47
   7   7 -19    1.29    4.50
   7   7 -20   60.19   13.12
   7   7 -21    3.92    5.30
   7   7 -22    1.53    3.84
   7   7 -23    8.35    5.91
   7   7 -24   37.33   10.82
   7   7 -25    8.44    6.43
   7   7 -26    7.72    5.67
   7   7 -27   -1.40    4.00
   7   7 -28    4.56    5.76
   7   7 -29    1.31    4.22
   7   7 -30   13.84    7.57
   7   7 -31    1.94    4.77
   7   7 -32   -0.64    4.50
  -7   8   1   37.85    7.13
   7   8  -1   44.23   11.51
  -7   8   2  109.28   12.93
   7  -8  -2   95.65    9.99
   7   8  -2  109.12   18.01
  -7   8   3    9.85    3.67
   7   8  -3    5.33    5.83
  -7   8   4   22.94    5.07
   7   8  -4   19.69    8.01
  -7   8   5   10.19    3.52
   7   8  -5   13.56    6.85
   7   8  -6   30.21    9.47
   7   8  -7    0.96    4.61
  -7  -8   7   -0.14    3.69
   7   8  -8   49.82   11.80
  -7  -8   8   43.12   11.48
   7   8  -9    4.71    5.74
  -7  -8   9    4.62    4.84
   7   8 -10   19.88    7.61
  -7  -8  10   14.31    7.49
   7   8 -11    7.32    5.16
  -7  -8  11    3.25    4.31
   7   8 -12  144.62   20.94
  -7  -8  12  132.42   21.03
   7   8 -13   -1.39    5.01
   7   8 -14    4.56    5.10
   7   8 -15   -0.91    4.78
   7   8 -16   97.30   16.93
   7   8 -17   -1.97    4.96
   7   8 -18   27.15    8.89
   7   8 -19   -1.93    4.61
   7   8 -20   13.82    6.87
   7   8 -21   -0.39    4.01
   7   8 -22   12.04    6.98
   7   8 -23   14.15    7.08
   7   8 -24    9.99    6.92
   7   8 -25    1.38    3.15
   7   8 -26    3.24    5.22
   7   8 -27   10.24    6.39
   7   8 -28    8.53    6.15
   7   8 -29    0.83    5.64
   7   8 -30   -0.77    5.28
   7   8 -31   -0.24    4.25
   7   8 -32   10.34    6.23
   7   8 -33   -0.39    4.19
  -7   9   1   -1.27    3.14
   7   9  -1    0.24    5.58
  -7   9   2   44.38    8.00
   7   9  -2   38.91   11.30
   7   9  -3    4.06    5.09
   7   9  -4   65.27   13.79
   7   9  -5    0.01    3.95
  -7  -9   5   -1.50    5.30
   7   9  -6   18.63    8.70
  -7  -9   6   46.55   12.17
   7   9  -7   22.31    8.55
  -7  -9   7   10.61    7.33
   7   9  -8   29.03    9.54
  -7  -9   8   47.99   12.44
   7   9  -9   -0.36    4.15
  -7  -9   9    1.00    3.69
   7   9 -10   86.61   17.13
  -7  -9  10  114.59   19.33
   7   9 -11   -1.12    4.64
  -7  -9  11    0.19    3.79
   7   9 -12    8.50    6.05
  -7  -9  12   21.73    7.86
   7   9 -13    4.96    5.77
  -7  -9  13    2.15    4.66
   7   9 -14   77.91   15.58
   7   9 -15   -1.06    5.10
   7   9 -16   27.15    8.92
   7   9 -17    2.59    5.04
   7   9 -18   30.37    9.98
   7   9 -19    0.66    4.32
   7   9 -20   11.85    6.44
   7   9 -21    0.46    4.48
   7   9 -22    3.75    4.79
   7   9 -23    1.17    2.96
   7   9 -24   45.23   11.92
   7   9 -25   -0.49    5.37
   7   9 -26    7.18    6.11
   7   9 -27   -1.18    5.12
   7   9 -28    0.22    3.60
   7   9 -29    5.22    5.21
   7   9 -30    5.19    6.70
   7   9 -31   -1.18    4.42
   7   9 -32   -0.98    4.41
   7   9 -33   -1.74    5.98
   7   9 -34    8.51    7.24
   7  10  -1   14.99    7.47
   7  10  -2   82.48   16.80
   7  10  -3    7.41    6.44
  -7 -10   3   -2.23    4.91
   7  10  -4   -1.03    4.40
  -7 -10   4   -1.10    4.70
   7  10  -5   -3.78    5.73
  -7 -10   5   -0.67    4.36
   7  10  -6  120.75   19.58
  -7 -10   6   89.38   18.40
   7  10  -7    4.09    5.88
  -7 -10   7    5.25    5.38
   7  10  -8    5.74    5.51
  -7 -10   8    2.14    4.67
   7  10  -9   -1.94    4.11
  -7 -10   9   -1.89    4.55
   7  10 -10   18.47    8.14
  -7 -10  10    2.14    5.75
   7  10 -11   -1.50    5.13
  -7 -10  11   -1.83    5.43
   7  10 -12   33.76   10.86
  -7 -10  12   72.23   15.41
   7  10 -13    4.04    4.88
  -7 -10  13    0.16    4.25
   7  10 -14    6.16    6.09
  -7 -10  14   -2.16    4.96
   7  10 -15    5.25    5.34
   7  10 -16   25.05    9.93
   7  10 -17    6.49    5.35
   7  10 -18   32.84   10.86
   7  10 -19   12.30    6.84
   7  10 -20    9.52    6.17
   7  10 -21    5.11    5.31
   7  10 -22   37.00   10.92
   7  10 -23    1.05    4.94
   7  10 -24    2.14    4.94
   7  10 -25    1.69    5.05
   7  10 -26   12.42    7.42
   7  10 -27   -1.81    4.92
   7  10 -28   10.78    7.16
   7  10 -29   -1.47    5.22
   7  10 -30    9.59    6.56
   7  10 -31    3.98    5.61
   7  10 -32   11.11    7.89
   7  10 -33    0.95    4.44
   7  10 -34    7.16    6.92
   7  11  -1    1.61    5.71
  -7 -11   1   11.81    6.93
   7  11  -2    3.56    5.04
  -7 -11   2   -1.93    6.39
   7  11  -3    8.13    6.43
  -7 -11   3    5.60    6.88
   7  11  -4   39.94   10.72
  -7 -11   4   25.75   10.22
   7  11  -5   21.58    8.65
  -7 -11   5   18.02    8.73
   7  11  -6   -1.64    5.43
  -7 -11   6   -0.40    2.18
   7  11  -7    6.32    6.04
  -7 -11   7   29.84   10.68
   7  11  -8   11.64    7.78
  -7 -11   8   10.82    6.77
   7  11  -9   -1.12    3.80
  -7 -11   9   -1.46    4.81
   7  11 -10   44.55   11.53
  -7 -11  10    2.18    7.29
   7  11 -11    4.74    5.47
  -7 -11  11    2.31    5.62
   7  11 -12    0.11    4.69
  -7 -11  12   -3.29    6.24
   7  11 -13    2.24    5.30
  -7 -11  13   -1.94    5.67
   7  11 -14   16.00    7.16
  -7 -11  14    6.70    5.42
   7  11 -15   -2.21    6.53
  -7 -11  15    0.97    3.74
   7  11 -16    9.55    6.81
   7  11 -17    3.90    6.64
   7  11 -18    3.67    5.22
   7  11 -19   -0.82    4.51
   7  11 -20   11.39    7.34
   7  11 -21    9.17    6.81
   7  11 -22    1.97    5.96
   7  11 -23    7.69    6.69
   7  11 -24   15.58    8.21
   7  11 -25    3.54    5.44
   7  11 -26   -1.53    5.35
   7  11 -27    1.87    4.30
   7  11 -28    5.54    5.31
   7  11 -29    0.62    4.03
   7  11 -30   -0.89    3.83
   7  11 -31    3.05    5.07
   7  12  -1   -0.86    5.25
  -7 -12   1    4.72    6.16
   7  12  -2   23.61    9.64
  -7 -12   2   22.11    9.58
   7  12  -3   -2.62    5.95
  -7 -12   3    7.05    7.07
   7  12  -4    3.95    6.17
  -7 -12   4    1.13    5.17
   7  12  -5   -0.40    3.73
  -7 -12   5    3.99    6.33
   7  12  -6   61.02   14.40
  -7 -12   6   39.91   12.88
   7  12  -7    2.37    5.22
  -7 -12   7    6.07    6.59
   7  12  -8    6.34    5.89
  -7 -12   8    8.88    8.10
   7  12  -9    1.59    5.49
  -7 -12   9   -1.24    5.76
   7  12 -10    2.01    5.58
  -7 -12  10   14.82    7.75
   7  12 -11   -1.66    5.67
  -7 -12  11    3.96    5.68
   7  12 -12   13.21    7.01
  -7 -12  12   24.26   10.06
   7  12 -13    3.94    5.91
  -7 -12  13   -2.04    5.14
   7  12 -14   -0.35    2.96
  -7 -12  14   -1.06    4.93
   7  12 -15    1.66    5.74
  -7 -12  15   -0.97    4.66
   7  12 -16   50.51   12.81
  -7 -12  16   47.69   13.57
   7  12 -17    6.11    6.07
  -7 -12  17    4.41    6.08
   7  12 -18    4.17    6.71
   7  12 -19   -2.74    4.98
   7  12 -20   -1.32    4.97
   7  12 -21    0.56    4.14
   7  12 -22   -1.21    4.99
   7  12 -23    3.46    5.60
   7  12 -24   13.04    7.80
   7  12 -25   -0.11    4.87
   7  12 -26    5.61    6.07
   7  12 -27   -1.16    5.28
   7  12 -28   11.64    7.76
   7  13  -1   -0.15    5.48
   7  13  -2    4.38    5.65
   7  13  -3   19.56    9.50
   7  13  -4   57.95   14.49
  -7 -13   4   67.01   16.96
   7  13  -5    3.02    6.40
  -7 -13   5   -2.60    7.54
   7  13  -6    1.25    4.58
  -7 -13   6   -0.46    4.91
   7  13  -7    3.23    6.18
  -7 -13   7    2.87    6.13
   7  13  -8   10.45    6.38
  -7 -13   8   13.82    8.06
   7  13  -9    8.63    7.27
  -7 -13   9   10.06    7.29
   7  13 -10   20.79    9.41
  -7 -13  10   45.56   13.55
   7  13 -11    5.61    6.19
  -7 -13  11   -2.28    5.22
   7  13 -12    1.22    4.19
  -7 -13  12    6.33    4.91
   7  13 -13    4.83    5.28
  -7 -13  13   13.82    9.33
   7  13 -14   41.07   12.02
  -7 -13  14   30.23   11.33
   7  13 -15    7.80    5.85
  -7 -13  15   -0.84    4.53
   7  13 -16    0.96    5.62
  -7 -13  16   -1.25    5.56
   7  13 -17   -0.26    4.63
  -7 -13  17    3.37    5.09
   7  13 -18    0.94    4.61
  -7 -13  18   -1.18    4.65
   7  13 -19   -0.39    2.58
   7  13 -20    7.18    6.73
   7  13 -21   -1.07    4.91
   7  13 -22   -3.66    6.12
   7  13 -23   -3.65    6.20
   7  13 -24    4.36    6.78
   7  13 -25    0.28    6.55
   7  14  -1   -1.27    4.53
   7  14  -2    8.58    7.69
   7  14  -3    2.09    5.64
   7  14  -4   -1.46    3.70
   7  14  -5    7.96    6.74
   7  14  -6   37.23   11.47
   7  14  -7   44.70   12.80
   7  14  -8   10.80    8.03
   7  14  -9    0.54    4.99
   7  14 -10   13.45    7.56
   7  14 -11    1.77    6.00
   7  14 -12    5.04    6.09
   7  14 -13   -2.98    6.03
   7  14 -14    0.27    4.90
   7  14 -15    3.78    6.04
   7  14 -16    1.90    5.03
   7  14 -17    3.60    4.99
   7  14 -18    2.23    5.15
   7  14 -19   -1.80    4.46
   7  14 -20   -2.68    6.31
   7  14 -21   -0.65    5.68
   7  15  -1    0.15    4.01
   7  15  -2   -1.98    5.94
   7  15  -3    5.13    4.84
   7  15  -4    2.36    7.18
   7  15  -5   -0.87    3.03
   7  15  -6   -1.11    5.48
   7  15  -7   -2.35    7.39
   7  15  -8   -0.96    5.96
   7  15  -9    1.94    4.41
   7  15 -10   -0.64    5.19
   7  15 -11   16.20    9.50
   7  15 -12    1.86    6.37
   7  15 -13   -0.28    6.84
   7  15 -14    1.39    5.84
   7  15 -15    6.05    7.40
   7  16  -1    5.17    5.83
   7  16  -2    7.03    7.43
   7  16  -3   -0.62    5.94
   7  16  -4   -0.74    4.21
   7  16  -5   -1.18    3.97
   7  16  -6    1.48    5.14
   7  16  -7    3.79    5.78
  -6   0   1   -0.45    2.03
  -6   0   1   -0.70    2.24
   6   0  -1   -0.66    2.03
   6   0  -1   -0.39    1.91
  -6   0   2  412.33   34.98
  -6   0   2  378.90   35.11
   6   0  -2  374.77   34.75
   6   0  -2  394.58   33.93
  -6   0   3    0.39    2.61
  -6   0   3   -0.85    2.02
   6   0  -3    0.39    2.30
  -6   0   4   23.88    4.97
  -6   0   4   21.86    5.27
   6   0  -4   28.16    5.60
  -6   0   5   -0.82    2.12
  -6   0   5    0.03    2.30
   6   0  -5    0.90    2.54
  -6   0   6 1418.74  111.92
  -6   0   6 1487.64  113.22
   6   0  -6 1371.28  112.32
  -6   0   7   -0.78    1.91
  -6   0   7    1.48    2.28
   6   0  -7   -0.67    2.22
  -6   0   8   26.42    4.84
   6   0  -8   30.20    5.51
  -6   0   9   -0.44    1.95
   6   0  -9   -0.18    2.09
  -6   0  10  252.14   20.87
   6   0 -10  196.96   20.79
  -6   0  11   -0.58    1.62
   6   0 -11   -0.27    1.94
  -6   0  12  377.35   30.19
   6   0 -12  313.48   30.36
  -6   0  13    0.44    2.31
   6   0 -13    0.46    1.98
  -6   0  14  103.66   11.55
   6   0 -14  114.35   12.66
  -6   0  15   -0.05    1.79
   6   0 -15    0.54    1.97
  -6   0  16  327.38   27.74
   6   0 -16  290.33   28.40
  -6   0  17   -0.55    1.90
   6   0 -17    0.97    2.67
   6   0 -18  181.48   18.96
   6   0 -18  174.66   20.79
   6   0 -19   -0.38    2.65
   6   0 -19   -0.34    3.84
   6   0 -20    0.93    2.69
   6   0 -20   -0.46    3.41
   6   0 -21   -0.44    2.46
   6   0 -22  132.80   16.16
   6   0 -23   -0.47    2.95
   6   0 -24    0.97    2.37
  -6   1   1    5.29    2.86
  -6   1   1    5.53    3.27
   6  -1  -1    7.97    3.60
   6  -1  -1    8.82    2.79
   6   1  -1    3.81    3.23
   6   1  -1    2.05    2.46
  -6  -1   1    4.17    3.06
  -6  -1   1    3.35    3.08
  -6   1   2  680.98   53.79
  -6   1   2  735.42   54.66
   6  -1  -2  661.97   53.87
   6  -1  -2  605.27   52.14
   6   1  -2  626.65   55.06
   6   1  -2  632.91   54.19
  -6  -1   2  603.84   54.31
  -6  -1   2  636.58   55.51
  -6   1   3   43.36    6.62
  -6   1   3   39.86    6.68
   6  -1  -3   43.51    6.71
   6   1  -3   47.91    8.01
  -6  -1   3   44.75    7.43
  -6  -1   3   32.63    7.39
  -6   1   4  890.81   70.92
  -6   1   4  948.98   71.76
   6  -1  -4  879.42   71.07
   6   1  -4  858.87   72.92
  -6  -1   4  907.60   72.49
  -6  -1   4  801.28   72.79
  -6   1   5  121.66   12.55
  -6   1   5  131.01   13.27
   6  -1  -5  131.65   13.01
   6   1  -5  113.32   14.26
  -6  -1   5  128.16   14.05
  -6  -1   5  105.97   13.91
  -6   1   6  126.97   11.93
  -6   1   6  110.25   12.05
   6  -1  -6  107.03   11.77
   6   1  -6  114.24   13.68
  -6  -1   6  125.13   13.42
  -6  -1   6   99.41   13.26
  -6   1   7  255.58   22.12
  -6   1   7  203.54   22.11
   6  -1  -7  289.79   22.95
   6   1  -7  296.89   25.38
  -6  -1   7  270.87   24.09
  -6  -1   7  233.81   24.38
  -6   1   8  855.82   66.53
   6  -1  -8  822.46   66.94
   6   1  -8  839.12   69.36
  -6  -1   8  844.60   68.52
  -6   1   9   11.02    2.55
   6  -1  -9    7.57    2.58
   6   1  -9    4.14    3.17
  -6  -1   9   13.23    3.74
  -6   1  10  127.51   11.66
   6  -1 -10  125.26   12.25
   6   1 -10  119.74   13.99
  -6  -1  10  104.85   12.77
  -6   1  11   21.92    3.55
   6  -1 -11   13.80    3.43
   6   1 -11   17.83    4.85
  -6  -1  11   23.89    4.73
  -6   1  12  392.96   31.07
   6  -1 -12  371.77   31.73
   6   1 -12  367.72   33.87
  -6  -1  12  352.51   32.67
  -6   1  13   73.31    7.66
   6  -1 -13   60.10    7.91
   6   1 -13   61.04    9.38
  -6  -1  13   72.90    9.16
  -6   1  14  186.05   16.44
   6  -1 -14  181.58   17.21
   6   1 -14  170.07   18.71
  -6  -1  14  168.96   17.78
   6  -1 -15    7.67    2.54
   6  -1 -15   12.03    4.17
   6   1 -15   11.04    3.89
  -6  -1  15    9.33    3.20
   6  -1 -16    3.92    2.50
   6  -1 -16    5.47    3.40
   6   1 -16    2.59    2.80
  -6  -1  16    5.62    3.10
   6  -1 -17    0.93    1.95
   6  -1 -17    9.81    4.22
   6   1 -17    9.29    3.70
  -6  -1  17   10.17    3.26
   6  -1 -18  298.17   26.69
   6  -1 -18  289.92   28.46
   6   1 -18  284.95   28.25
  -6  -1  18  275.93   26.58
   6  -1 -19   31.78    6.44
   6  -1 -19   37.00    7.83
   6   1 -19   39.92    7.95
  -6  -1  19   45.52    7.22
   6  -1 -20    1.23    2.26
   6   1 -20    3.27    3.21
   6   1 -20   -1.40    4.30
  -6  -1  20    1.08    2.02
   6  -1 -21    3.03    2.78
   6   1 -21    0.10    2.21
   6   1 -21    4.02    3.89
   6  -1 -22   17.02    4.71
   6   1 -22   11.16    4.70
   6   1 -22   15.14    6.93
   6   1 -23    5.89    3.90
   6   1 -24   23.30    6.71
   6   1 -25    1.48    2.90
   6   1 -26   -0.49    2.75
  -6   2   1    8.16    3.16
  -6   2   1    6.62    2.90
   6  -2  -1    3.99    2.95
   6  -2  -1    4.64    1.91
   6   2  -1    6.42    3.93
   6   2  -1    2.86    2.50
  -6  -2   1    3.61    2.99
  -6  -2   1    4.89    3.75
  -6   2   2   10.58    3.24
  -6   2   2   15.14    3.84
   6  -2  -2   11.63    3.60
   6  -2  -2   11.92    2.61
   6   2  -2   19.21    5.49
   6   2  -2    7.06    4.05
  -6  -2   2   18.41    5.17
  -6  -2   2    5.34    4.21
  -6   2   3    3.87    2.04
  -6   2   3    5.27    2.78
   6  -2  -3    5.05    2.82
   6   2  -3    1.67    3.19
  -6  -2   3    4.32    3.11
  -6  -2   3    3.52    3.44
  -6   2   4   65.06    8.11
  -6   2   4   72.79    8.59
   6  -2  -4   73.21    8.61
   6   2  -4   65.85   10.50
  -6  -2   4   73.17   10.35
  -6  -2   4   78.57   11.31
  -6   2   5   18.28    3.38
  -6   2   5   16.63    3.49
   6  -2  -5   16.69    3.63
   6   2  -5   15.66    5.03
  -6  -2   5   13.11    4.29
  -6  -2   5   12.92    4.39
  -6   2   6  371.25   30.96
  -6   2   6  353.36   31.37
   6  -2  -6  379.92   31.30
   6   2  -6  404.61   35.59
  -6  -2   6  398.81   34.57
  -6  -2   6  412.93   36.14
  -6   2   7   59.81    6.25
  -6   2   7   61.41    6.82
   6  -2  -7   55.14    6.36
   6   2  -7   51.71    9.04
  -6  -2   7   58.38    8.81
  -6  -2   7   71.09   10.30
   6  -2  -8   10.65    2.15
   6   2  -8    7.77    3.52
  -6  -2   8    2.74    2.56
   6  -2  -9    0.43    1.25
   6   2  -9    3.52    3.29
  -6  -2   9    3.01    2.62
  -6   2  10  329.90   25.80
   6  -2 -10  311.48   26.17
   6   2 -10  368.43   31.71
  -6  -2  10  313.96   29.71
   6  -2 -11  288.39   24.77
   6  -2 -11  324.91   25.82
   6   2 -11  308.70   29.54
  -6  -2  11  310.91   28.43
   6  -2 -12   98.14   10.25
   6   2 -12  103.03   13.46
  -6  -2  12  113.97   12.89
   6  -2 -13   14.45    2.93
   6  -2 -13   15.63    3.37
   6   2 -13   20.94    5.53
  -6  -2  13   18.91    4.60
   6  -2 -14  126.51   11.88
   6  -2 -14  118.38   12.36
   6   2 -14  121.18   15.20
  -6  -2  14  126.84   14.45
   6  -2 -15   44.41    5.78
   6  -2 -15   48.14    6.63
   6   2 -15   43.11    8.11
  -6  -2  15   36.41    7.08
   6  -2 -16   68.93    8.09
   6  -2 -16   67.89    8.87
   6   2 -16   70.16   10.80
  -6  -2  16   67.78    9.71
   6  -2 -17   19.93    4.07
   6  -2 -17   24.38    5.23
   6   2 -17   17.45    5.60
  -6  -2  17   32.30    6.16
   6  -2 -18   12.64    3.45
   6  -2 -18   24.02    5.17
   6   2 -18   25.99    6.33
  -6  -2  18    8.91    3.53
   6  -2 -19   20.43    4.31
   6   2 -19   11.97    5.03
  -6  -2  19   14.56    4.49
  -6   2  20  186.78   19.53
   6  -2 -20  174.72   17.57
   6   2 -20  154.85   19.66
  -6  -2  20  173.74   18.72
   6   2 -21    6.53    4.34
  -6  -2  21    3.13    2.92
   6   2 -22   25.19    7.17
   6   2 -23    6.79    4.13
   6   2 -24    4.05    3.97
   6   2 -25   20.57    6.22
   6   2 -26   35.64    8.63
  -6   3   1    0.03    1.61
  -6   3   1    1.40    2.10
   6  -3  -1    2.74    3.16
   6  -3  -1    3.73    1.80
   6   3  -1   -1.41    3.30
   6   3  -1    4.86    3.43
  -6  -3   1    2.91    3.14
  -6  -3   1    3.05    3.48
  -6   3   2  141.32   14.80
  -6   3   2  132.71   14.91
   6  -3  -2  158.68   16.24
   6  -3  -2  156.72   13.01
   6   3  -2  184.53   19.68
   6   3  -2  141.90   17.33
  -6  -3   2  149.86   17.57
  -6  -3   2  143.03   18.28
  -6   3   3  176.86   15.34
  -6   3   3  153.89   15.23
   6  -3  -3  145.59   15.69
   6   3  -3  138.93   18.05
  -6  -3   3  140.91   17.48
  -6  -3   3  168.23   19.55
  -6   3   4   51.38    6.18
  -6   3   4   42.39    6.12
   6  -3  -4   62.93    7.38
   6   3  -4   34.70    8.31
  -6  -3   4   42.71    8.09
  -6  -3   4   52.62    9.47
  -6   3   5   13.37    2.57
  -6   3   5    9.78    2.48
   6  -3  -5    6.40    2.45
   6   3  -5   11.53    4.72
  -6  -3   5    6.85    3.49
  -6  -3   5   13.45    4.98
  -6   3   6   11.80    2.15
  -6   3   6   16.42    2.81
   6  -3  -6   13.55    2.74
   6   3  -6   20.73    5.86
  -6  -3   6   12.64    4.38
  -6  -3   6   13.94    4.62
  -6   3   7   16.42    2.03
  -6   3   7   22.62    2.99
   6   3  -7   23.15    6.19
  -6  -3   7   37.43    6.69
  -6  -3   7   26.80    6.75
  -6   3   8  397.48   31.91
   6   3  -8  424.39   38.32
  -6  -3   8  414.25   36.94
   6   3  -9   78.30   11.65
  -6  -3   9   72.81   10.72
   6   3 -10   28.33    6.96
  -6  -3  10   37.93    6.99
   6   3 -11   14.31    4.95
  -6  -3  11   12.74    4.45
   6   3 -12   89.14   12.89
  -6  -3  12   90.22   11.93
   6   3 -13  147.81   18.31
  -6  -3  13  163.56   17.67
   6  -3 -14  210.15   16.63
   6  -3 -14  206.41   16.66
   6   3 -14  205.51   22.91
  -6  -3  14  197.86   21.38
   6  -3 -15   19.41    2.70
   6   3 -15   12.64    5.50
  -6  -3  15   24.56    5.73
   6  -3 -16   29.01    4.07
   6  -3 -16   28.54    4.27
   6   3 -16   40.11    8.34
  -6  -3  16   36.19    6.94
  -6   3  17   85.12   10.53
   6  -3 -17   93.61    9.45
   6   3 -17   96.30   13.79
  -6  -3  17   97.30   12.76
  -6   3  18  126.51   14.20
   6  -3 -18  131.95   12.95
   6   3 -18  148.21   17.90
  -6  -3  18  132.46   15.78
  -6   3  19   52.55    7.74
   6   3 -19   34.59    8.28
  -6   3  20    1.67    2.34
   6   3 -20    1.18    2.72
   6   3 -21    0.26    2.55
   6   3 -22   67.80   11.84
   6   3 -23   25.97    7.35
   6   3 -24   85.39   13.90
   6   3 -28   26.29    7.91
   6   3 -29   19.60    6.81
  -6   4   1  181.58   17.81
  -6   4   1  204.87   19.38
  -6   4   1  201.91   19.16
   6  -4  -1  215.19   21.08
   6  -4  -1  201.08   17.17
   6   4  -1  219.11   23.63
   6   4  -1  166.58   21.04
  -6  -4   1  178.76   21.24
  -6  -4   1  168.19   22.22
  -6   4   2   20.96    3.62
  -6   4   2   11.55    3.33
  -6   4   2   11.44    3.33
   6  -4  -2   11.86    1.83
   6   4  -2   13.93    5.40
  -6  -4   2   21.39    5.87
  -6  -4   2    6.57    5.21
  -6   4   3    4.93    1.83
  -6   4   3    4.72    2.25
  -6   4   3    3.18    2.12
   6   4  -3   13.70    5.23
  -6  -4   3    4.86    3.93
  -6  -4   3    5.82    4.31
  -6   4   4   12.51    2.67
  -6   4   4   20.16    3.53
  -6   4   4   21.22    3.73
   6   4  -4   22.17    6.60
  -6  -4   4   15.23    5.12
  -6  -4   4   19.04    6.03
  -6   4   5  224.83   21.06
  -6   4   5  301.46   22.05
  -6   4   5  263.04   22.19
   6   4  -5  265.23   27.67
  -6  -4   5  276.97   26.84
  -6  -4   5  252.02   27.83
  -6   4   6  280.82   22.42
  -6   4   6  292.44   23.23
   6   4  -6  266.83   28.80
  -6  -4   6  246.13   27.14
  -6  -4   6  246.88   28.69
  -6   4   7   79.55    7.73
   6   4  -7   95.17   13.48
  -6  -4   7   92.10   12.49
  -6  -4   7   85.93   13.25
  -6   4   8    4.12    1.00
   6   4  -8    9.32    4.79
  -6  -4   8    6.73    3.56
  -6  -4   8   -0.83    3.08
   6   4  -9   93.01   13.37
  -6  -4   9   81.15   12.08
   6   4 -10   55.96    9.78
  -6  -4  10   33.25    7.27
   6   4 -11  167.99   19.60
  -6  -4  11  148.92   17.73
   6   4 -12  100.50   15.47
  -6  -4  12  148.12   16.14
   6   4 -13   53.65    9.77
  -6  -4  13   41.15    8.22
  -6   4  14    1.02    1.27
   6   4 -14    0.26    3.56
  -6  -4  14    2.30    3.29
  -6   4  15  135.71   13.07
   6   4 -15  170.32   19.52
  -6  -4  15  140.55   16.88
  -6   4  16  158.63   15.61
   6  -4 -16  172.85   13.61
   6   4 -16  158.17   20.38
  -6   4  17   23.42    4.20
   6   4 -17    9.85    5.44
  -6   4  18   43.07    6.50
   6   4 -18   41.94    9.19
  -6   4  19  110.65   12.42
   6   4 -19   97.44   15.33
  -6   4  20  140.81   15.55
   6   4 -20  143.43   19.01
   6   4 -21    4.89    4.27
   6   4 -22    4.19    4.33
   6   4 -26   35.38    8.85
   6   4 -27   16.44    6.54
   6   4 -28   12.32    6.38
   6   4 -29    1.06    4.22
   6   4 -30   18.56    7.12
   6   4 -31    2.25    3.83
  -6   5   1   20.19    4.21
  -6   5   1   22.45    5.09
  -6   5   1   24.52    5.09
   6  -5  -1   20.83    3.62
   6   5  -1   26.85    7.52
  -6  -5   1   20.46    6.51
  -6  -5   1   32.58    8.36
  -6   5   2  104.87   11.25
  -6   5   2  117.38   12.66
  -6   5   2  108.16   12.21
   6  -5  -2  105.61    9.40
   6  -5  -2  110.13    9.42
   6   5  -2   88.07   15.02
  -6  -5   2  104.49   14.80
  -6  -5   2  119.71   17.01
  -6   5   3  143.63   14.40
  -6   5   3  164.28   15.72
  -6   5   3  151.88   15.31
   6   5  -3  157.87   20.01
  -6  -5   3  142.81   18.27
  -6  -5   3  172.24   21.15
  -6   5   4  111.61   11.56
  -6   5   4  137.03   12.77
  -6   5   4  131.40   12.64
   6   5  -4   90.48   15.38
  -6  -5   4  126.82   16.07
  -6  -5   4  113.93   17.08
  -6   5   5    4.70    1.67
  -6   5   5    2.77    1.80
  -6   5   5    4.82    2.00
   6   5  -5    1.45    3.49
  -6  -5   5   -0.83    2.91
  -6  -5   5    9.36    5.20
  -6   5   6    2.46    1.27
  -6   5   6    4.52    1.60
  -6   5   6    2.28    1.35
   6   5  -6    1.07    3.32
  -6  -5   6    1.20    2.87
  -6  -5   6    0.96    2.66
  -6   5   7   71.23    5.95
  -6   5   7   59.78    5.78
  -6   5   7   60.83    6.73
   6   5  -7   59.02   11.33
  -6  -5   7   83.31   11.82
  -6  -5   7   68.69   11.99
  -6   5   8   56.81    5.84
   6   5  -8   62.52   11.35
  -6  -5   8   63.50   10.35
  -6  -5   8   45.82   10.13
  -6   5   9   95.56    8.69
   6   5  -9  120.17   15.97
  -6  -5   9  111.27   14.27
  -6   5  10   47.87    4.58
   6   5 -10   37.94    9.19
  -6   5  11    2.27    0.88
   6   5 -11    6.18    4.50
  -6   5  12    6.72    1.43
   6   5 -12    4.03    4.30
  -6   5  13  283.54   23.43
   6   5 -13  326.42   31.94
  -6   5  14  263.45   22.78
   6   5 -14  349.84   31.98
  -6   5  15   -0.35    1.54
   6   5 -15    0.71    2.53
  -6   5  16    7.48    2.52
   6   5 -16   20.69    6.78
  -6   5  17    2.94    2.00
   6   5 -17   -0.31    3.10
  -6   5  18  118.81   13.27
   6   5 -18  161.64   19.66
  -6   5  19   33.37    5.94
   6   5 -23   79.24   14.10
   6   5 -24   38.21    9.70
   6   5 -25   10.25    5.77
   6   5 -26   -0.71    3.50
   6   5 -27   -0.85    3.16
   6   5 -28    3.88    4.27
   6   5 -29   23.22    7.96
   6   5 -30   19.30    7.56
   6   5 -31    0.55    3.42
   6   5 -32   -1.93    4.40
  -6   6   1  159.63   16.09
  -6   6   1  139.13   17.09
  -6   6   1  159.34   16.99
   6  -6  -1  157.68   14.68
   6   6  -1  136.54   19.92
  -6  -6   1  193.46   23.14
  -6   6   2   40.90    6.23
  -6   6   2   41.88    7.27
  -6   6   2   26.17    5.83
   6  -6  -2   39.84    4.64
   6  -6  -2   34.01    4.34
   6   6  -2   29.24    8.78
  -6  -6   2   49.96   10.59
  -6   6   3    4.50    2.73
  -6   6   3    5.58    3.58
  -6   6   3    7.34    3.11
   6   6  -3   13.10    5.55
  -6  -6   3    1.92    4.02
  -6   6   4   26.12    4.40
  -6   6   4   20.67    4.89
  -6   6   4   23.12    4.80
   6   6  -4   27.66    7.83
  -6  -6   4   33.11    9.11
  -6   6   5  155.30   15.07
  -6   6   5  183.21   16.42
  -6   6   5  146.82   15.75
   6   6  -5  150.69   20.62
  -6  -6   5  180.56   22.60
  -6   6   6   99.05   10.19
  -6   6   6  101.47   10.79
   6   6  -6  115.29   16.55
  -6  -6   6  101.35   16.27
  -6   6   7   77.06    7.96
  -6   6   7   79.75    8.39
   6   6  -7  111.11   15.47
  -6  -6   7   57.83   12.45
  -6   6   8   14.63    2.42
   6   6  -8   30.40    8.16
  -6  -6   8   14.35    6.61
   6   6  -9   99.24   15.92
  -6  -6   9  119.31   17.39
  -6   6  10   90.62    9.30
   6   6 -10   94.89   15.15
  -6   6  11   63.24    7.13
   6   6 -11   77.82   13.20
  -6   6  12   65.52    7.32
   6   6 -12   71.09   12.72
  -6   6  13    3.55    1.72
   6   6 -13    9.46    5.53
  -6   6  14    1.90    1.52
   6   6 -14   -0.67    3.12
  -6   6  15   68.55    8.12
  -6   6  16   10.71    3.14
  -6   6  17   20.25    4.36
  -6   6  18   34.40    5.95
   6   6 -20    0.57    3.51
   6   6 -21   14.27    6.31
   6   6 -22    8.67    5.73
   6   6 -23   16.15    7.26
   6   6 -24    2.44    4.11
   6   6 -25   12.39    6.62
   6   6 -26   37.79   10.34
   6   6 -27    6.66    5.85
   6   6 -28    1.68    4.20
   6   6 -29    1.44    4.61
   6   6 -30    1.41    5.07
   6   6 -31   12.32    6.49
   6   6 -32    3.41    4.98
   6   6 -33    4.04    4.90
   6   6 -34   -1.41    4.47
  -6   7   1   25.40    5.41
  -6   7   1   11.50    5.49
   6  -7  -1   28.54    4.85
   6   7  -1   24.57    7.48
  -6  -7   1   28.93    9.26
  -6   7   2   10.49    3.64
  -6   7   2   24.96    6.18
   6  -7  -2   17.14    3.33
   6   7  -2   18.79    7.31
  -6  -7   2   26.36    8.05
  -6   7   3  232.49   24.00
  -6   7   3  294.63   27.03
   6  -7  -3  249.24   21.42
   6  -7  -3  281.16   21.49
   6   7  -3  279.97   30.80
  -6  -7   3  267.37   31.44
  -6   7   4   79.94   10.07
  -6   7   4  101.65   12.24
   6   7  -4   78.21   14.06
  -6  -7   4   84.99   15.27
  -6   7   5   30.48    5.17
  -6   7   5   14.29    4.52
   6   7  -5   15.65    6.59
  -6  -7   5   22.82    7.68
  -6   7   6   29.36    4.89
  -6   7   6   26.05    5.49
   6   7  -6   32.97    8.81
  -6  -7   6   12.82    6.78
  -6   7   7   22.97    4.21
  -6   7   7   25.50    4.97
   6   7  -7   22.33    8.03
  -6  -7   7   18.87    7.62
  -6   7   8   42.23    5.68
  -6   7   8   41.06    6.18
  -6  -7   8   37.09   10.07
  -6   7   9  152.24   14.32
  -6   7   9  161.32   15.08
  -6   7  10   19.48    2.94
  -6   7  11   -0.49    1.54
  -6   7  12   23.52    4.56
  -6   7  13  163.24   16.11
  -6   7  14    2.71    1.97
  -6   7  15    0.83    1.88
   6   7 -15    6.84    5.56
  -6   7  16    5.25    2.75
   6   7 -16    1.93    4.41
  -6   7  17    6.09    3.17
   6   7 -17    8.68    6.03
   6   7 -18    0.87    4.79
   6   7 -19   97.43   16.89
   6   7 -20    6.02    4.62
   6   7 -21   -0.24    4.66
   6   7 -22    2.59    4.34
   6   7 -23   47.15   11.38
   6   7 -24    1.57    4.35
   6   7 -25   12.78    6.94
   6   7 -26   -1.02    3.91
   6   7 -27   -0.43    4.35
   6   7 -28   14.62    7.78
   6   7 -29   18.29    7.37
   6   7 -30    2.14    4.38
   6   7 -31   -0.29    4.22
   6   7 -32    5.62    5.26
   6   7 -33   10.10    6.12
   6   7 -34    1.60    4.87
   6   7 -35   11.92    7.34
  -6   8   1  141.80   15.74
  -6   8   1  149.20   18.13
   6  -8  -1  124.15   14.13
  -6  -8   1  109.57   19.44
  -6   8   2    4.63    3.19
  -6   8   2   12.32    5.04
   6  -8  -2   12.15    3.22
  -6  -8   2   10.93    6.12
  -6   8   3    0.88    2.00
  -6   8   3   -0.67    3.50
   6  -8  -3    0.22    1.36
  -6  -8   3   -0.30    1.70
  -6   8   4    1.07    1.97
  -6   8   4   -0.24    3.27
   6  -8  -4    0.01    0.82
  -6  -8   4    1.95    4.28
  -6   8   5  236.13   23.25
  -6   8   5  226.49   24.68
   6  -8  -5  265.46   22.66
  -6  -8   5  235.76   30.09
  -6   8   6    7.20    2.90
  -6   8   6    0.79    2.61
  -6  -8   6    1.39    4.01
  -6   8   7  104.07   11.98
  -6   8   8    2.59    2.50
   6   8  -8   12.35    6.26
   6   8  -9  196.32   25.38
   6   8 -10   46.28   11.25
   6   8 -11  162.23   22.35
  -6   8  12   20.71    4.72
   6   8 -12   26.30    8.76
  -6   8  13    1.03    2.00
   6   8 -13    8.93    5.11
  -6   8  14   -0.52    2.16
   6   8 -14    5.98    5.31
   6   8 -15  119.41   18.60
   6   8 -16   -0.70    3.87
   6   8 -17   46.66   11.22
   6   8 -18    1.62    5.27
   6   8 -19   26.67    8.58
   6   8 -20    3.90    4.80
   6   8 -21   17.07    8.15
   6   8 -22    9.77    5.96
   6   8 -23    8.69    6.27
   6   8 -24    0.78    4.85
   6   8 -25   11.47    6.71
   6   8 -26   13.75    7.95
   6   8 -27   28.14    9.16
   6   8 -28   -0.56    4.54
   6   8 -29   -0.91    4.96
   6   8 -30   -1.16    4.14
   6   8 -31    6.94    5.62
   6   8 -32   12.22    7.02
   6   8 -33   -0.25    4.48
   6   8 -34   -1.30    4.65
   6   8 -35   -1.78    5.05
   6   8 -36   -2.07    5.15
  -6   9   1   10.21    4.42
  -6   9   1    3.59    4.31
   6  -9  -1    8.88    3.65
   6   9  -1    1.95    4.87
  -6  -9   1   12.21    7.25
  -6   9   2   17.65    5.16
  -6   9   2   15.66    6.11
   6   9  -2   10.81    6.98
  -6  -9   2   10.78    6.92
  -6   9   3  186.94   20.30
   6   9  -3  199.40   25.84
  -6  -9   3  177.71   26.10
  -6   9   4   21.09    5.42
   6  -9  -4   13.06    3.03
   6   9  -4    7.43    6.30
  -6  -9   4   17.62    7.44
  -6   9   5    6.24    3.41
   6  -9  -5    3.39    1.20
   6   9  -5   -0.09    4.09
  -6  -9   5   -1.90    4.66
  -6   9   6   13.83    4.33
   6   9  -6    2.13    4.70
   6   9  -7   18.48    8.20
   6   9  -8    2.27    5.22
   6   9  -9   59.32   12.92
   6   9 -10    3.71    4.53
  -6  -9  10   10.92    6.13
   6   9 -11    0.53    4.85
  -6  -9  11   -0.81    3.94
   6   9 -12   -0.15    3.56
   6   9 -13   80.27   15.08
   6   9 -14   10.65    6.71
   6   9 -15   20.76    7.92
   6   9 -16   15.93    7.20
   6   9 -17   19.26    7.32
   6   9 -18   -1.30    4.57
   6   9 -19   39.55   10.59
   6   9 -20   -0.05    3.95
   6   9 -21   -1.30    4.13
   6   9 -22    4.16    5.90
   6   9 -23   48.79   12.28
   6   9 -24   -1.07    4.81
   6   9 -25    6.78    6.44
   6   9 -26    2.54    5.55
   6   9 -27   -0.63    3.35
   6   9 -28   -0.32    4.14
   6   9 -29   18.15    7.87
   6   9 -30   -0.91    5.67
   6   9 -31   -2.27    4.85
   6   9 -32   -0.09    3.71
   6   9 -33    4.54    5.90
   6   9 -34   -0.20    3.74
   6   9 -35   -0.93    5.51
   6   9 -36    2.38    3.98
  -6  10   1   42.68    8.88
   6  10  -1   57.67   13.34
  -6 -10   1   55.77   13.41
  -6  10   2   11.26    4.73
   6  10  -2   24.33    8.94
  -6 -10   2   15.69    8.48
  -6  10   3    0.77    2.54
   6  10  -3   -1.10    3.74
  -6 -10   3   -0.04    4.10
  -6  10   4    7.60    4.04
   6  10  -4   24.56    8.17
   6  10  -5   29.29    9.71
   6  10  -6   -1.66    5.56
   6  10  -7   23.86    8.67
   6  10  -8    1.52    3.94
   6  10  -9    4.24    4.84
  -6 -10   9   -1.72    4.06
   6  10 -10    1.43    4.16
  -6 -10  10   -1.97    4.75
   6  10 -11  112.73   18.86
  -6 -10  11  101.80   19.00
   6  10 -12   -2.62    5.26
  -6 -10  12   -0.46    3.84
   6  10 -13    7.38    5.32
   6  10 -14    2.14    4.40
   6  10 -15   70.22   14.91
   6  10 -16    6.94    5.92
   6  10 -17   38.54   11.34
   6  10 -18    1.66    5.52
   6  10 -19    1.61    3.91
   6  10 -20    2.44    3.58
   6  10 -21   52.84   12.42
   6  10 -22   -2.00    5.24
   6  10 -23    4.05    5.00
   6  10 -24   -2.26    5.55
   6  10 -25    1.99    4.49
   6  10 -26    0.88    3.88
   6  10 -27    1.09    4.81
   6  10 -28   -1.79    5.38
   6  10 -29    7.59    6.61
   6  10 -30    0.34    5.41
   6  10 -31    1.25    3.29
   6  10 -32   -1.66    5.69
   6  10 -33   -0.15    5.22
   6  10 -34    2.07    5.39
  -6  11   1    9.30    5.29
   6  11  -1    7.28    5.68
  -6 -11   1    5.48    5.84
  -6  11   2   -1.56    3.48
   6  11  -2   -1.63    5.05
   6  11  -3   47.36   11.92
   6  11  -4    3.45    6.56
   6  11  -5    5.56    5.91
   6  11  -6    4.64    5.28
   6  11  -7    9.38    5.93
  -6 -11   7   16.31    8.70
   6  11  -8   12.43    7.70
  -6 -11   8   19.98    8.96
   6  11  -9   30.62   10.06
  -6 -11   9   32.24   10.71
   6  11 -10   -2.40    5.79
  -6 -11  10   -1.87    6.20
   6  11 -11   -0.76    4.84
  -6 -11  11    0.50    3.71
   6  11 -12    8.62    6.37
  -6 -11  12   24.62    9.36
   6  11 -13   41.12   11.22
  -6 -11  13   19.38    9.86
   6  11 -14    2.23    5.05
   6  11 -15   12.73    7.36
   6  11 -16    1.55    5.04
   6  11 -17   18.33    7.84
   6  11 -18    2.24    4.57
   6  11 -19   25.89   10.57
   6  11 -20    0.68    4.17
   6  11 -21    2.57    5.30
   6  11 -22   -1.17    3.84
   6  11 -23   29.88   10.26
   6  11 -24    0.43    3.43
   6  11 -25    3.40    5.15
   6  11 -26    9.39    6.59
   6  11 -27    1.65    4.66
   6  11 -28    4.41    5.48
   6  11 -29   17.07    8.29
   6  11 -30   -1.78    5.09
   6  11 -31   -1.39    4.56
   6  11 -32   -0.84    4.53
   6  12  -1   20.10    9.17
   6  12  -2   -2.45    4.97
   6  12  -3   -1.80    5.03
   6  12  -4   -1.24    4.11
   6  12  -5   26.65   10.31
  -6 -12   5   48.47   13.58
   6  12  -6   -1.73    5.46
  -6 -12   6    8.66    7.61
   6  12  -7    8.19    5.33
  -6 -12   7    5.27    6.02
   6  12  -8   -0.35    3.44
  -6 -12   8   -0.83    4.01
   6  12  -9    0.90    5.53
  -6 -12   9   20.86    8.50
   6  12 -10    0.83    5.97
  -6 -12  10    5.93    6.36
   6  12 -11   40.46   11.82
  -6 -12  11   26.71   10.22
   6  12 -12   -1.61    5.50
  -6 -12  12   -1.59    5.77
   6  12 -13   -1.24    5.17
  -6 -12  13   -0.98    5.21
   6  12 -14   -1.33    4.26
  -6 -12  14   -1.56    5.63
   6  12 -15   18.14    8.76
  -6 -12  15   23.69    9.52
   6  12 -16    4.89    4.87
   6  12 -17   10.92    6.81
   6  12 -18   -2.52    6.94
   6  12 -19   -1.11    5.08
   6  12 -20    0.81    4.69
   6  12 -21   16.44    8.31
   6  12 -22    7.40    5.82
   6  12 -23    3.84    5.80
   6  12 -24   -3.58    6.01
   6  12 -25   21.67    9.24
   6  12 -26    5.35    6.40
   6  12 -27    6.76    7.58
   6  12 -28   13.79    8.22
   6  12 -29   -0.17    3.77
   6  13  -1   17.82    9.51
   6  13  -2    9.25    6.07
   6  13  -3   57.26   14.39
   6  13  -4   11.30    6.59
   6  13  -5    8.45    8.04
   6  13  -6   14.99    7.47
  -6 -13   6   -0.48    4.11
   6  13  -7   13.26    8.23
  -6 -13   7   17.76    9.35
   6  13  -8   26.10    9.74
  -6 -13   8    8.41    7.25
   6  13  -9   34.27   10.66
  -6 -13   9   27.17   10.69
   6  13 -10    4.92    6.18
  -6 -13  10    4.71    7.49
   6  13 -11   -2.78    6.22
  -6 -13  11   15.19    8.03
   6  13 -12    5.76    5.96
  -6 -13  12    4.49    6.10
   6  13 -13   10.26    6.58
  -6 -13  13   23.09    9.83
   6  13 -14    9.72    5.80
  -6 -13  14   -1.49    6.14
   6  13 -15   10.64    6.63
  -6 -13  15   10.88    6.45
   6  13 -16   -1.22    6.32
  -6 -13  16   -0.15    4.81
   6  13 -17    4.45    5.49
   6  13 -18    9.58    6.69
   6  13 -19   25.08    9.66
   6  13 -20    3.31    4.95
   6  13 -21   10.39    6.19
   6  13 -22   -2.22    6.45
   6  13 -23   12.32    9.30
   6  13 -24    0.18    4.68
   6  13 -25    6.03    7.33
   6  13 -26   -3.68    6.09
   6  14  -1    7.90    7.13
   6  14  -2    5.41    6.54
   6  14  -3    8.39    6.83
   6  14  -4    7.31    7.72
   6  14  -5   13.94    9.11
   6  14  -6   10.40    7.94
   6  14  -7   11.19    7.08
   6  14  -8   -0.09    4.69
   6  14  -9    3.72    5.03
   6  14 -10    7.63    5.53
   6  14 -11   -2.13    5.40
   6  14 -12    2.14    4.62
   6  14 -13   -3.84    7.88
   6  14 -14    1.74    4.00
   6  14 -15   -3.82    7.23
   6  14 -16    2.63    6.99
   6  14 -17    1.81    5.81
   6  14 -18   -0.79    4.33
   6  14 -19    0.82    5.42
   6  14 -20    5.91    6.36
   6  14 -21   11.70    7.73
   6  14 -22    8.84    6.52
   6  15  -1   -1.55    3.96
   6  15  -2   16.48    8.73
   6  15  -3    3.67    5.50
   6  15  -4   -0.44    5.37
   6  15  -5   -0.05    3.59
   6  15  -6    2.85    6.36
   6  15  -7    7.70    5.96
   6  15  -8    5.94    6.73
   6  15  -9   -1.71    4.54
   6  15 -10   -0.79    4.22
   6  15 -11    1.56    5.13
   6  15 -12    2.29    6.93
   6  15 -13   11.14    7.85
   6  15 -14    0.04    4.84
   6  15 -15   -2.18    5.47
   6  15 -16    3.52    5.16
   6  15 -17    0.67    4.55
   6  15 -18   -2.72    6.72
   6  16  -1   -0.43    5.22
   6  16  -2   11.09    8.38
   6  16  -3    0.94    4.55
   6  16  -4   -0.36    3.42
   6  16  -5    1.73    6.41
   6  16  -6   -0.02    4.99
   6  16  -7   -0.55    5.72
   6  16  -8   -1.25    6.15
   6  16  -9   -0.24    3.27
   6  16 -10    1.44    5.47
   6  16 -11   -2.14    6.61
   6  16 -12   -1.12    4.07
  -5   0   1    0.44    2.03
  -5   0   1   -0.03    1.93
   5   0  -1    4.31    2.63
   5   0  -1    0.89    1.82
  -5   0   2   -0.99    2.27
  -5   0   2   -0.43    1.90
   5   0  -2   -0.60    2.37
   5   0  -2   -0.66    1.55
  -5   0   3   93.72   10.61
  -5   0   3   80.17   10.47
   5   0  -3  104.46   11.14
  -5   0   4    1.10    2.08
  -5   0   4    0.51    1.95
   5   0  -4   -0.88    2.18
  -5   0   5 2608.03  199.03
  -5   0   5 2496.91  199.91
   5   0  -5 2629.15  199.52
  -5   0   6    0.56    1.75
   5   0  -6   -0.27    2.08
  -5   0   7   71.10    8.43
   5   0  -7   76.91    8.99
  -5   0   8   -0.33    1.71
   5   0  -8    0.56    1.91
  -5   0   9  624.63   51.72
   5   0  -9  665.55   52.58
  -5   0  10    0.96    1.72
   5   0 -10   -0.08    1.68
  -5   0  11   31.50    4.87
   5   0 -11   27.40    4.92
  -5   0  12    0.56    1.63
   5   0 -12   -0.68    1.78
  -5   0  13   10.67    3.00
   5   0 -13    9.59    3.05
  -5   0  14    0.29    1.23
   5   0 -14    0.44    1.62
  -5   0  15  140.33   14.21
   5   0 -15  139.40   15.00
  -5   0  16    0.16    1.94
   5   0 -16   -0.40    2.26
   5   0 -16   -0.64    3.07
   5   0 -17   89.42   11.33
   5   0 -17   90.08   13.23
   5   0 -18   -0.33    2.31
   5   0 -18    0.15    2.93
   5   0 -19  163.87   17.81
   5   0 -19  159.44   19.91
   5   0 -20   -0.19    2.38
   5   0 -20   -0.50    3.41
   5   0 -21  251.30   24.11
   5   0 -21  198.58   24.97
   5   0 -22    1.19    2.80
   5   0 -22   -0.43    2.60
   5   0 -23   -0.41    2.61
   5   0 -23    2.20    3.80
   5   0 -24   -1.34    3.06
   5   0 -25   30.73    7.21
   5   0 -26    0.74    3.02
   5   0 -27   51.10    9.80
   5   0 -28   -0.81    3.60
  -5   1   1  531.85   43.38
  -5   1   1  565.80   44.04
   5  -1  -1  471.72   43.18
   5  -1  -1  547.34   42.76
   5   1  -1  515.19   44.82
   5   1  -1  500.73   44.09
  -5  -1   1  518.99   44.49
  -5  -1   1  489.54   44.87
  -5   1   2    7.20    2.68
  -5   1   2    5.81    2.73
   5  -1  -2    6.34    2.65
   5  -1  -2    2.44    1.78
   5   1  -2    6.57    3.64
   5   1  -2    3.92    2.58
  -5  -1   2    7.52    3.34
  -5  -1   2    3.70    2.69
  -5   1   3  503.06   44.93
  -5   1   3  528.93   45.33
   5  -1  -3  594.41   45.57
   5   1  -3  544.23   47.06
  -5  -1   3  585.78   46.90
  -5  -1   3  593.65   47.77
  -5   1   4   12.55    3.01
  -5   1   4   11.10    2.88
   5  -1  -4    9.68    2.80
   5   1  -4   10.72    3.62
  -5  -1   4   15.11    3.83
  -5  -1   4    9.33    3.78
  -5   1   5  124.02   11.50
  -5   1   5  131.83   11.94
   5  -1  -5  119.08   11.57
   5   1  -5   89.58   12.48
  -5  -1   5  117.17   12.82
  -5  -1   5  108.59   13.16
  -5   1   6  689.01   53.69
   5  -1  -6  650.12   53.82
   5   1  -6  697.26   56.32
  -5  -1   6  682.36   55.57
  -5   1   7  679.57   52.45
   5  -1  -7  674.55   52.89
   5   1  -7  612.11   54.69
  -5  -1   7  661.56   54.42
  -5   1   8    0.20    1.20
   5  -1  -8   -0.48    1.63
   5   1  -8    2.24    2.27
  -5  -1   8   -0.02    1.95
  -5   1   9   29.99    4.15
   5  -1  -9   32.51    4.50
   5   1  -9   28.02    5.65
  -5  -1   9   28.22    5.15
  -5   1  10    3.08    1.37
   5  -1 -10    3.09    1.78
   5   1 -10    0.88    2.46
  -5  -1  10    1.66    2.19
  -5   1  11  229.10   19.28
   5  -1 -11  217.30   19.77
   5   1 -11  212.50   21.58
  -5  -1  11  239.93   21.30
  -5   1  12   19.27    3.34
   5  -1 -12   30.98    4.54
   5   1 -12   10.85    3.88
  -5  -1  12   22.21    4.48
   5  -1 -13  493.70   39.27
   5  -1 -13  464.83   40.79
   5   1 -13  450.81   40.88
  -5  -1  13  469.47   40.15
   5  -1 -14    0.21    1.54
   5  -1 -14    0.86    2.43
   5   1 -14    1.74    2.71
  -5  -1  14    5.46    2.66
   5  -1 -15   67.72    8.16
   5  -1 -15   56.26    8.88
   5   1 -15   50.75    8.44
  -5  -1  15   69.53    8.67
   5  -1 -16    3.90    2.20
   5  -1 -16    5.01    3.04
   5   1 -16    2.45    2.82
  -5  -1  16    7.44    3.16
   5  -1 -17   31.88    5.71
   5  -1 -17   28.56    6.54
   5   1 -17   35.28    6.88
  -5  -1  17   28.15    5.46
   5  -1 -18    5.72    2.88
   5  -1 -18    0.26    3.06
   5   1 -18    9.58    4.04
  -5  -1  18    3.11    2.65
  -5   1  19  195.18   21.06
   5  -1 -19  176.87   18.86
   5  -1 -19  209.05   21.45
   5   1 -19  176.92   20.10
   5   1 -19  186.62   22.93
  -5   1  20   -0.41    2.98
   5  -1 -20    2.54    2.74
   5  -1 -20   12.58    4.89
   5   1 -20    9.09    4.47
   5   1 -20    0.02    3.72
  -5   1  21    1.56    2.47
   5  -1 -21    2.49    2.69
   5  -1 -21    2.71    3.65
   5   1 -21    3.98    3.59
   5   1 -21    3.32    3.95
   5  -1 -22   21.31    5.25
   5  -1 -22    5.77    4.24
   5   1 -22   14.57    5.04
   5   1 -22    4.05    4.42
   5  -1 -23   36.15    7.55
   5   1 -23   86.09   11.50
   5   1 -23   47.15   10.80
   5  -1 -24    2.59    2.96
   5   1 -24    5.65    3.94
   5  -1 -25   16.14    5.59
   5   1 -25   30.60    7.54
   5  -1 -26    3.62    3.81
   5   1 -27   76.75   12.81
   5   1 -28   12.71    5.78
  -5   2   1    1.15    1.93
  -5   2   1    6.54    2.78
   5  -2  -1   10.79    3.33
   5  -2  -1    5.69    2.01
   5   2  -1    5.53    3.40
   5   2  -1    7.41    3.49
  -5  -2   1    3.61    2.93
  -5  -2   1    6.75    3.78
  -5   2   2   22.88    3.98
  -5   2   2   19.50    3.96
   5  -2  -2   16.05    3.87
   5  -2  -2   15.38    2.64
   5   2  -2   20.07    5.55
   5   2  -2   12.92    4.04
  -5  -2   2   27.90    5.78
  -5  -2   2   21.80    5.74
  -5   2   3  187.47   17.47
  -5   2   3  195.76   17.73
   5  -2  -3  200.83   18.00
   5   2  -3  179.20   20.12
  -5  -2   3  180.69   19.70
  -5  -2   3  259.04   22.37
  -5   2   4   74.07    8.09
  -5   2   4   80.88    8.35
   5  -2  -4   82.07    8.52
   5   2  -4   91.97   11.42
  -5  -2   4   77.57   10.34
  -5  -2   4   73.47   10.84
  -5   2   5  670.76   53.58
  -5   2   5  690.78   53.87
   5  -2  -5  693.04   53.88
   5   2  -5  673.60   57.66
  -5  -2   5  672.60   56.93
  -5  -2   5  700.67   58.43
  -5   2   6    6.04    1.48
  -5   2   6    6.76    1.65
   5  -2  -6    6.37    1.82
   5   2  -6   12.91    4.29
  -5  -2   6    6.85    3.34
  -5   2   7   96.07    8.31
   5  -2  -7  102.79    8.61
   5   2  -7   81.60   11.66
  -5  -2   7  101.90   11.94
   5   2  -8   10.74    4.21
  -5  -2   8    7.25    3.20
   5  -2  -9  660.36   51.51
   5  -2  -9  614.10   51.97
   5   2  -9  744.14   57.09
  -5  -2   9  828.24   56.66
   5  -2 -10    4.03    1.32
   5   2 -10    3.38    2.77
  -5  -2  10    5.93    3.04
   5  -2 -11    4.66    1.60
   5  -2 -11    6.26    1.95
   5   2 -11    1.17    2.98
  -5  -2  11    7.45    3.03
   5  -2 -12   78.17    8.32
   5  -2 -12   96.34    9.25
   5   2 -12  110.80   12.71
  -5  -2  12   80.70   10.65
   5  -2 -13   88.84    8.14
   5  -2 -13   72.82    8.37
   5   2 -13   67.85   10.25
  -5  -2  13   57.70    9.18
   5  -2 -14   36.51    5.13
   5  -2 -14   38.75    5.89
   5   2 -14   35.26    7.29
  -5  -2  14   44.17    7.23
   5  -2 -15  374.00   32.60
   5  -2 -15  448.36   34.35
   5   2 -15  372.99   35.99
  -5  -2  15  375.69   34.82
   5  -2 -16    0.78    1.75
   5  -2 -16    3.69    2.30
   5   2 -16    4.67    2.93
  -5  -2  16    1.68    2.58
  -5   2  17    8.49    3.28
   5  -2 -17    3.95    2.37
   5  -2 -17    5.64    2.85
   5   2 -17    7.80    3.62
  -5  -2  17    5.11    2.80
  -5   2  18   -0.33    2.16
   5  -2 -18   -0.48    1.53
   5   2 -18   -0.88    2.99
  -5  -2  18   -0.36    2.31
  -5   2  19  131.92   15.65
   5  -2 -19  113.22   13.80
   5  -2 -19  144.45   15.93
   5   2 -19  139.46   16.83
  -5  -2  19  161.58   16.24
  -5   2  20   61.69    9.83
   5  -2 -20   46.08    7.89
   5  -2 -20   65.40    9.85
   5   2 -20   78.63   11.65
  -5  -2  20   72.52    9.86
  -5   2  21    6.46    3.62
   5  -2 -21    4.85    2.95
   5  -2 -21    5.29    3.75
   5   2 -21    2.92    3.37
   5   2 -21    1.24    3.71
  -5  -2  21    4.47    2.81
   5  -2 -22    9.31    3.57
   5   2 -22    5.63    3.87
   5  -2 -23   13.27    4.63
   5   2 -23   18.00    6.06
   5  -2 -24    1.35    2.12
   5   2 -24   -0.35    3.50
   5   2 -25   95.37   14.79
   5   2 -26   14.18    5.48
   5   2 -29   40.06    9.64
   5   2 -30   -0.42    3.95
   5   2 -31   62.02   12.04
  -5   3   1  314.26   28.96
  -5   3   1  360.89   29.40
   5  -3  -1  307.56   29.95
   5  -3  -1  361.30   27.90
   5   3  -1  326.13   32.34
   5   3  -1  315.11   31.53
  -5  -3   1  317.12   31.43
  -5  -3   1  361.04   33.43
  -5   3   2   70.41    7.85
  -5   3   2   71.25    7.88
   5  -3  -2   51.52    7.98
   5  -3  -2   61.47    5.77
   5   3  -2   79.52   11.34
   5   3  -2   53.37    9.17
  -5  -3   2   64.92    9.93
  -5  -3   2   55.64    9.92
  -5   3   3  100.80   10.74
  -5   3   3  112.97   11.11
   5  -3  -3  112.38   11.87
   5   3  -3  125.29   14.96
  -5  -3   3  116.48   13.94
  -5  -3   3  129.21   15.42
  -5   3   4    2.56    1.21
  -5   3   4    5.15    1.60
  -5   3   4    4.63    1.75
   5  -3  -4    6.49    2.22
   5   3  -4    1.17    3.13
  -5  -3   4    3.74    3.39
  -5  -3   4    7.90    4.10
  -5   3   5  237.14   19.06
  -5   3   5  234.23   19.43
  -5   3   5  242.58   19.67
   5   3  -5  246.10   24.76
  -5  -3   5  260.73   24.18
  -5  -3   5  214.44   24.38
  -5   3   6  212.80   17.45
   5   3  -6  258.05   23.92
  -5  -3   6  232.81   22.42
  -5  -3   6  221.76   23.47
   5   3  -7   77.65   11.21
  -5  -3   7   77.08   10.64
   5   3  -8  109.20   14.32
  -5  -3   8  124.07   14.13
   5   3  -9   84.84   11.96
  -5  -3   9   85.04   11.30
   5   3 -10   13.36    5.13
  -5  -3  10   33.89    6.17
   5   3 -11    0.59    2.67
  -5  -3  11    0.98    2.10
   5  -3 -12   21.53    2.39
   5  -3 -12   23.77    2.53
   5   3 -12   40.06    7.54
  -5  -3  12   29.70    6.04
   5  -3 -13  180.80   16.86
   5  -3 -13  227.68   17.44
   5   3 -13  257.72   23.69
  -5  -3  13  235.69   21.92
  -5   3  14   31.24    4.71
   5  -3 -14   24.56    3.66
   5  -3 -14   31.85    4.16
   5   3 -14   38.37    7.73
  -5  -3  14   26.79    6.06
  -5   3  15   17.35    3.72
   5  -3 -15   12.34    2.70
   5  -3 -15   13.39    2.95
   5   3 -15    7.07    4.24
  -5  -3  15   18.01    4.89
  -5   3  16   39.89    6.44
   5  -3 -16   58.85    6.44
   5  -3 -16   46.45    6.40
   5   3 -16   40.83    8.51
  -5  -3  16   52.96    8.56
  -5   3  17   79.38   10.30
   5  -3 -17   78.02    9.19
   5  -3 -17   91.38   10.25
   5   3 -17   85.21   12.64
  -5  -3  17  114.14   12.86
  -5   3  18   19.93    4.60
   5  -3 -18   14.12    3.36
   5  -3 -18   12.64    3.59
   5   3 -18    5.46    4.12
  -5  -3  18    6.81    3.52
  -5   3  19   -0.33    1.78
   5  -3 -19    0.72    1.62
   5  -3 -19    0.40    2.19
   5   3 -19   -0.00    2.93
  -5  -3  19   -0.91    2.77
  -5   3  20   -0.42    2.43
   5  -3 -20   -0.65    2.37
   5   3 -20    2.68    3.20
  -5   3  21   66.49   10.06
   5  -3 -21   59.50    8.33
   5   3 -21   52.96   10.59
   5  -3 -22   98.01   11.73
   5   3 -22   90.18   14.30
   5   3 -23   85.76   13.61
   5   3 -24   11.11    4.79
   5   3 -28   10.61    5.58
   5   3 -29   26.54    8.06
   5   3 -30   -0.08    3.34
   5   3 -31   -1.89    4.36
   5   3 -32    8.50    5.33
   5   3 -33   15.44    6.75
  -5   4   1   92.20    9.59
  -5   4   1   97.39   10.96
  -5   4   1   79.07    9.98
   5  -4  -1   85.48    8.84
   5   4  -1   92.31   13.50
   5   4  -1  109.31   13.77
  -5  -4   1   82.60   12.19
  -5  -4   1   83.73   13.15
  -5   4   2   11.69    2.78
  -5   4   2   16.76    3.93
  -5   4   2   15.07    3.52
   5  -4  -2   13.90    2.06
   5   4  -2    8.34    4.40
  -5  -4   2   17.25    5.21
  -5  -4   2   10.10    5.48
  -5   4   3   36.09    5.01
  -5   4   3   44.46    6.01
  -5   4   3   49.09    5.96
   5   4  -3   33.79    8.08
  -5  -4   3   48.61    8.20
  -5  -4   3   54.60    9.78
  -5   4   4   73.21    7.35
  -5   4   4   82.14    8.09
  -5   4   4   71.28    7.70
   5   4  -4   73.34   11.64
  -5  -4   4   59.80   10.10
  -5  -4   4   68.85   11.73
  -5   4   5  175.55   16.16
  -5   4   5  234.23   17.01
  -5   4   5  188.42   16.66
   5   4  -5  205.14   22.19
  -5  -4   5  197.66   21.05
  -5  -4   5  197.03   22.44
  -5   4   6    0.65    0.81
  -5   4   6    0.81    0.91
   5   4  -6   -0.40    2.32
  -5  -4   6   -0.40    2.56
  -5  -4   6   -1.08    3.16
  -5   4   7   10.53    1.54
  -5   4   7   10.89    1.57
   5   4  -7   13.49    4.62
  -5  -4   7   11.62    4.53
   5   4  -8   77.13   11.54
  -5  -4   8   64.47   10.25
   5   4  -9  119.82   15.59
  -5  -4   9  117.46   14.60
   5   4 -10  225.64   24.17
  -5  -4  10  218.07   22.76
  -5   4  11  200.48   16.22
   5   4 -11  204.61   22.58
  -5  -4  11  204.39   21.40
  -5   4  12    5.39    1.55
   5   4 -12    4.44    3.74
  -5  -4  12    5.97    3.52
  -5   4  13    0.54    1.08
   5  -4 -13    6.53    0.94
   5  -4 -13    2.27    0.66
   5   4 -13    1.77    2.78
  -5  -4  13    0.14    2.26
  -5   4  14   34.77    4.99
   5  -4 -14   35.01    4.24
   5   4 -14   40.22    8.38
  -5  -4  14   47.22    8.17
  -5   4  15  324.39   29.48
   5  -4 -15  342.42   28.26
   5  -4 -15  372.64   28.96
   5   4 -15  340.61   34.48
  -5  -4  15  374.20   33.55
  -5   4  16   73.96    9.04
   5  -4 -16   87.78    8.19
   5  -4 -16   70.52    8.32
   5   4 -16   81.18   12.73
  -5  -4  16   67.31   10.81
  -5   4  17  105.75   11.80
   5  -4 -17  105.41   10.43
   5  -4 -17   97.94   10.87
   5   4 -17  110.41   15.23
  -5   4  18    1.31    2.07
   5  -4 -18    2.86    1.98
   5  -4 -18    2.14    1.94
   5   4 -18    1.69    3.32
  -5   4  19  201.48   20.67
   5  -4 -19  194.92   18.82
   5   4 -19  253.50   25.32
  -5   4  20    8.03    3.64
   5  -4 -20   14.07    3.32
   5   4 -20    5.56    4.85
   5   4 -21   54.65   10.60
   5   4 -22    4.53    4.47
   5   4 -26    9.71    5.64
   5   4 -27   16.36    7.02
   5   4 -28    0.00    3.47
   5   4 -29   15.90    6.68
   5   4 -30   11.88    6.32
   5   4 -31   17.27    6.82
   5   4 -32    8.28    5.28
   5   4 -33    0.87    3.84
   5   4 -34   10.19    6.25
  -5   5   1  212.58   20.17
  -5   5   1  238.93   22.31
  -5   5   1  210.25   20.90
   5  -5  -1  220.64   19.42
   5   5  -1  212.00   24.73
   5   5  -1  198.89   23.63
  -5  -5   1  261.29   24.90
  -5  -5   1  220.36   25.39
  -5   5   2   57.60    7.61
  -5   5   2   67.59    9.16
  -5   5   2   77.08    8.91
   5  -5  -2   65.53    6.78
   5  -5  -2   65.03    6.68
   5   5  -2   63.23   11.44
  -5  -5   2   76.44   11.47
  -5  -5   2   52.90   10.85
  -5   5   3  154.08   15.60
  -5   5   3  156.38   16.78
  -5   5   3  176.07   16.54
   5   5  -3  210.72   22.03
  -5  -5   3  186.76   20.05
  -5  -5   3  198.31   22.41
  -5   5   4   37.01    5.18
  -5   5   4   31.16    5.60
  -5   5   4   41.45    5.76
   5   5  -4   50.14    9.53
  -5  -5   4   67.45    9.95
  -5  -5   4   42.76    9.29
  -5   5   5   18.84    3.17
  -5   5   5   15.57    3.58
  -5   5   5   22.08    3.73
   5   5  -5   21.88    6.68
  -5  -5   5    7.48    4.07
  -5  -5   5   21.55    6.40
  -5   5   6   15.12    2.60
  -5   5   6   15.20    3.06
   5   5  -6   16.05    5.84
  -5  -5   6    2.28    3.81
  -5  -5   6   16.81    5.92
  -5   5   7  299.26   23.22
  -5   5   7  280.15   23.46
   5   5  -7  244.29   28.83
  -5  -5   7  277.44   28.38
  -5   5   8  114.97   11.10
  -5   5   8  153.51   11.57
  -5   5   8  155.58   12.54
   5   5  -8  143.13   17.94
  -5  -5   8  169.27   17.73
  -5   5   9   16.46    2.76
   5   5  -9   31.44    7.27
  -5  -5   9   12.38    4.62
  -5   5  10    2.90    1.40
   5   5 -10    5.44    4.24
  -5  -5  10   -0.05    2.11
  -5   5  11   15.47    2.61
   5   5 -11    4.17    3.47
  -5  -5  11   10.65    4.47
  -5   5  12  274.41   21.75
   5  -5 -12  247.56   19.67
   5   5 -12  276.46   28.17
  -5  -5  12  255.07   26.06
  -5   5  13  311.46   27.01
  -5   5  13  293.87   27.74
   5  -5 -13  368.11   26.49
   5   5 -13  343.40   34.25
  -5   5  14   19.84    3.62
  -5   5  14   25.57    4.22
   5   5 -14   17.16    6.47
  -5   5  15    1.25    1.78
  -5   5  15    1.21    1.83
   5  -5 -15    4.36    1.64
   5   5 -15    6.06    4.21
  -5   5  16   45.82    6.86
  -5   5  16   49.98    7.10
   5  -5 -16   52.21    6.23
   5   5 -16   43.13    9.42
  -5   5  17   90.17   10.95
  -5   5  17  100.24   11.33
   5   5 -17   81.81   13.85
  -5   5  18   35.38    6.35
  -5   5  18   31.91    6.07
   5   5 -18   27.61    7.88
  -5   5  19   80.52   11.37
  -5   5  19   90.41   11.53
   5   5 -19   91.19   14.42
  -5   5  20   -0.79    2.78
   5   5 -23   37.04    9.33
   5   5 -24   10.89    5.46
   5   5 -25    4.71    4.98
   5   5 -26   -0.18    3.52
   5   5 -27   24.30    7.72
   5   5 -28   33.40    9.65
   5   5 -29   26.20    8.65
   5   5 -30    6.20    5.49
   5   5 -31   -0.46    4.15
   5   5 -32    3.93    5.72
   5   5 -33    9.51    5.70
   5   5 -34    5.59    5.38
   5   5 -35   -2.51    5.14
   5   5 -36    0.88    4.93
  -5   6   1   27.55    5.24
  -5   6   1   34.53    7.30
   5  -6  -1   22.54    4.13
   5   6  -1   25.87    7.84
  -5  -6   1   27.59    7.93
  -5   6   2    3.32    2.51
  -5   6   2    1.37    2.83
   5  -6  -2    3.09    1.73
   5  -6  -2    6.22    2.04
   5   6  -2    7.31    4.40
  -5  -6   2    1.86    3.66
  -5   6   3   96.86   10.49
  -5   6   3   86.38   11.53
   5  -6  -3   86.12    8.56
   5  -6  -3   90.30    8.50
   5   6  -3   89.99   14.12
  -5  -6   3  113.18   16.14
  -5   6   4  139.55   13.70
  -5   6   4  132.06   14.86
   5  -6  -4  128.21   12.84
   5   6  -4  143.17   18.66
  -5  -6   4  139.79   18.98
  -5   6   5   97.88   11.01
  -5   6   5  121.60   12.79
   5  -6  -5  108.85   10.62
   5   6  -5  103.89   15.47
  -5  -6   5  112.86   16.77
  -5   6   6   25.83    4.29
   5  -6  -6   28.06    3.94
   5   6  -6   20.94    6.89
  -5  -6   6   24.03    7.66
  -5   6   7   79.91    8.33
   5  -6  -7   70.29    7.47
   5   6  -7   72.89   12.48
  -5  -6   7   83.48   13.79
  -5   6   8   39.35    5.03
  -5   6   8   38.59    5.53
   5  -6  -8   38.19    4.52
   5   6  -8   23.54    7.99
  -5   6   9  124.63   11.28
  -5   6   9  112.42   11.92
   5  -6  -9  120.56   10.69
   5   6  -9  104.25   16.01
  -5   6  10  135.11   11.43
  -5   6  10  129.95   12.51
   5  -6 -10  109.69   10.72
   5   6 -10  124.76   17.26
  -5   6  11  104.19    9.81
  -5   6  11   94.95   10.72
   5  -6 -11  108.33    9.52
   5   6 -11  104.13   15.55
  -5   6  12   24.57    3.44
  -5   6  12   16.00    3.60
   5  -6 -12   14.18    2.55
   5   6 -12   25.39    7.52
  -5   6  13    3.53    1.87
  -5   6  13    6.23    2.52
   5  -6 -13    6.10    1.76
   5   6 -13    4.76    4.70
  -5   6  14  112.93   11.42
  -5   6  14  108.57   12.27
   5  -6 -14  120.19   10.89
   5   6 -14  105.13   16.10
  -5   6  15   99.98   10.12
  -5   6  15   74.88   10.06
   5   6 -15   84.84   14.27
  -5   6  16   -0.16    2.09
  -5   6  16    0.84    1.80
   5   6 -16   -0.31    3.48
  -5   6  17   69.07    9.21
  -5   6  17   70.83    9.74
  -5   6  18   25.42    5.62
  -5   6  19   20.13    5.39
   5   6 -20    3.13    4.02
   5   6 -21   20.74    7.29
   5   6 -22   30.80    8.62
   5   6 -23   -0.08    4.19
   5   6 -24    6.17    5.26
   5   6 -25   19.45    7.15
   5   6 -26   33.68    9.44
   5   6 -27   14.05    6.78
   5   6 -28   -1.64    4.48
   5   6 -29   -1.14    3.98
   5   6 -30   20.41    7.91
   5   6 -31    5.95    5.08
   5   6 -32   15.89    7.13
   5   6 -33    1.06    4.29
   5   6 -34    4.80    4.80
   5   6 -35   -1.77    4.92
   5   6 -36   10.04    6.17
   5   6 -37    4.86    5.25
  -5   7   1    4.60    3.18
  -5   7   1   13.22    5.21
   5  -7  -1   13.41    3.64
   5  -7  -1   16.61    3.89
   5   7  -1    6.41    4.75
  -5  -7   1    9.75    5.49
  -5   7   2  189.77   19.35
   5  -7  -2  217.56   18.89
   5  -7  -2  182.12   18.17
   5   7  -2  185.96   23.68
  -5  -7   2  171.98   23.90
  -5   7   3  131.09   14.24
   5  -7  -3  151.68   13.79
   5  -7  -3  113.16   12.41
   5  -7  -3  129.17   12.25
   5   7  -3  119.64   18.06
  -5  -7   3  138.74   19.89
  -5   7   4  102.24   11.41
   5  -7  -4   95.38   10.30
   5  -7  -4   88.48    8.98
   5  -7  -4   92.53    8.82
   5   7  -4   87.65   14.86
  -5  -7   4  101.94   16.09
  -5   7   5   14.98    3.97
   5  -7  -5   19.45    3.72
   5   7  -5   15.36    7.35
  -5  -7   5   13.72    6.82
  -5   7   6   27.86    5.35
   5  -7  -6   39.95    5.37
   5   7  -6   31.97    8.44
  -5  -7   6   42.55    9.97
  -5   7   7  169.76   15.58
   5  -7  -7  154.75   14.43
   5   7  -7  125.08   19.19
  -5  -7   7  122.56   19.67
  -5   7   8  338.48   28.69
   5  -7  -8  319.55   27.66
   5   7  -8  384.38   36.33
  -5  -7   8  279.03   34.49
  -5   7   9   37.51    5.73
  -5   7   9   39.84    6.18
   5  -7  -9   33.58    4.85
   5   7  -9   21.33    7.33
  -5   7  10   13.45    3.46
  -5   7  10   12.43    3.66
   5  -7 -10   17.68    3.23
   5   7 -10   14.97    6.07
  -5   7  11   19.98    3.75
  -5   7  11   14.28    3.85
   5  -7 -11   15.99    3.12
   5   7 -11   13.12    5.86
  -5   7  12  135.63   15.15
  -5   7  12  171.87   17.07
   5  -7 -12  193.58   15.55
  -5   7  13   98.38    9.78
  -5   7  13   67.55    9.96
  -5   7  14    1.13    1.96
  -5   7  14    1.52    2.19
  -5   7  15   49.57    6.83
  -5   7  15   42.40    7.28
  -5   7  16    5.15    2.83
  -5   7  17    4.06    2.83
   5   7 -17    2.43    3.89
   5   7 -18  111.17   17.20
   5   7 -19    0.12    3.62
   5   7 -20    9.93    5.95
   5   7 -21    6.43    5.51
   5   7 -22   36.16   10.05
   5   7 -23   32.89    9.75
   5   7 -24   23.20    8.36
   5   7 -25    2.08    3.77
   5   7 -26    1.97    4.35
   5   7 -27   15.00    6.94
   5   7 -28   23.69    8.67
   5   7 -29    1.27    3.73
   5   7 -30   13.04    7.04
   5   7 -31    3.12    5.27
   5   7 -32    1.63    4.04
   5   7 -33    6.84    6.19
   5   7 -34   27.54    9.30
   5   7 -35    3.15    5.35
   5   7 -36    1.25    4.36
   5   7 -37    0.84    5.44
   5   7 -38    2.70    4.20
  -5   8   1   25.53    5.75
   5  -8  -1   18.34    4.33
   5  -8  -1   21.77    4.94
  -5  -8   1    2.67    4.56
  -5   8   2   19.69    5.08
   5  -8  -2   10.36    3.43
   5  -8  -2   11.12    3.69
  -5  -8   2   11.00    5.62
  -5   8   3   23.57    5.48
   5  -8  -3   25.11    4.98
   5  -8  -3   17.64    4.23
  -5  -8   3   26.43    8.77
  -5   8   4  392.64   37.06
   5  -8  -4  445.34   36.37
   5  -8  -4  400.88   35.16
  -5  -8   4  493.75   46.09
  -5   8   5   42.93    7.67
   5  -8  -5   47.63    7.09
   5  -8  -5   56.70    6.37
  -5  -8   5   55.42   12.24
  -5   8   6  132.10   14.11
   5  -8  -6  139.21   13.32
   5  -8  -6  121.99   10.45
   5  -8  -6  111.70   10.18
  -5  -8   6  108.79   18.24
  -5   8   7   -0.97    2.32
   5  -8  -7    0.11    1.91
  -5  -8   7    2.05    3.93
  -5   8   8  105.88   13.03
   5  -8  -8  133.97   12.90
  -5  -8   8  108.36   18.20
  -5   8   9  152.03   15.65
   5  -8  -9  139.84   14.40
  -5   8  10   64.70    9.06
  -5   8  10   75.42   10.14
  -5   8  11   18.16    4.45
  -5   8  11   20.31    5.10
  -5   8  12   33.58    5.70
  -5   8  12   19.23    5.37
   5   8 -12   42.16   10.39
  -5   8  13    0.54    1.98
  -5   8  13   -0.52    2.12
   5   8 -13   -1.90    4.90
  -5   8  14  116.52   15.04
   5   8 -14  177.52   21.94
   5   8 -15   -0.72    4.01
   5   8 -16   33.54    9.33
   5   8 -17    1.13    3.55
   5   8 -18    1.28    2.72
   5   8 -19    2.25    5.08
   5   8 -20   54.95   12.06
   5   8 -21   -1.52    4.77
   5   8 -22   31.90    9.69
   5   8 -23   13.01    5.83
   5   8 -24   13.55    7.92
   5   8 -25    2.60    5.63
   5   8 -26   17.16    7.29
   5   8 -27   -0.43    4.56
   5   8 -28    5.08    5.95
   5   8 -29    3.16    4.64
   5   8 -30   13.46    7.00
   5   8 -31   12.60    7.27
   5   8 -32   13.22    7.53
   5   8 -33    0.68    5.32
   5   8 -34    2.71    4.75
   5   8 -35    0.60    4.64
   5   8 -36    8.11    6.61
   5   8 -37    1.23    4.43
   5   8 -38   -3.91    6.78
  -5   9   1   -0.40    2.60
   5  -9  -1    0.90    2.99
   5   9  -1   -0.78    4.36
  -5  -9   1   -1.00    3.52
  -5   9   2  153.15   18.87
   5  -9  -2  190.86   18.54
   5   9  -2  164.72   23.44
  -5  -9   2  180.57   24.93
  -5   9   3   15.85    4.86
   5  -9  -3   13.65    4.28
   5  -9  -3   19.34    4.80
   5   9  -3   22.42    7.38
  -5  -9   3   21.25    9.19
  -5   9   4    0.33    2.17
   5  -9  -4   -0.40    2.08
   5  -9  -4   -0.26    1.95
   5   9  -4    1.40    3.56
  -5  -9   4    0.27    3.00
  -5   9   5   11.68    4.38
   5  -9  -5   10.82    3.38
   5  -9  -5    7.09    2.66
   5   9  -5    0.65    3.73
  -5  -9   5    1.65    5.17
  -5   9   6   41.86    7.75
   5  -9  -6   49.21    7.43
   5  -9  -6   40.33    5.84
   5   9  -6   72.03   13.10
  -5  -9   6   36.79   10.44
  -5   9   7    4.39    3.18
   5  -9  -7    5.17    1.70
   5   9  -7    4.45    4.01
  -5  -9   7   13.16    7.35
  -5   9   8  164.37   16.82
   5  -9  -8  135.56   11.41
   5   9  -8  178.20   22.25
  -5  -9   8  132.67   21.63
  -5   9   9    8.67    3.60
   5   9  -9    7.34    6.63
  -5  -9   9    6.09    5.68
  -5   9  10    1.24    2.86
   5   9 -10    0.00    3.47
  -5   9  11    3.43    2.69
   5   9 -11    4.15    5.71
   5   9 -12  189.10   25.23
   5   9 -13    0.98    3.54
   5   9 -14   34.76    9.92
   5   9 -15   -1.61    4.08
   5   9 -16   17.87    7.60
   5   9 -17   -1.46    3.52
   5   9 -18   74.17   14.62
   5   9 -19   -0.61    3.95
   5   9 -20    1.06    3.60
   5   9 -21   -1.72    3.91
   5   9 -22   46.50   11.87
   5   9 -23   -1.56    4.61
   5   9 -24   10.98    6.62
   5   9 -25    3.13    4.29
   5   9 -26    9.91    6.99
   5   9 -27    8.05    5.50
   5   9 -28   31.90   10.65
   5   9 -29    0.28    3.04
   5   9 -30   -0.76    3.69
   5   9 -31    2.26    5.06
   5   9 -32    9.10    5.82
   5   9 -33    1.37    4.11
   5   9 -34    6.85    6.28
   5   9 -35    1.62    5.30
   5   9 -36    6.25    5.64
  -5  10   1   15.23    5.91
   5 -10  -1   14.00    4.66
   5  10  -1   12.71    6.06
  -5 -10   1    3.18    4.45
  -5  10   2   -1.38    2.93
   5 -10  -2   -0.58    2.32
   5  10  -2   -1.58    4.66
  -5 -10   2   -0.79    4.01
  -5  10   3    2.43    3.55
   5 -10  -3   -0.05    2.05
   5  10  -3   -0.07    4.13
  -5 -10   3   -1.41    4.22
  -5  10   4   15.51    5.39
   5  10  -4    9.93    6.36
  -5 -10   4   21.17    8.38
  -5  10   5    3.83    3.58
   5  10  -5    0.52    4.32
  -5 -10   5    2.21    4.21
  -5  10   6   38.63    8.01
   5  10  -6   50.92   11.96
  -5 -10   6   22.28    8.83
  -5  10   7    7.84    4.35
   5  10  -7    4.44    4.91
  -5 -10   7    8.72    6.40
  -5  10   8    2.69    3.23
   5  10  -8    7.90    6.45
  -5 -10   8    9.53    6.73
   5  10  -9    1.37    3.65
   5  10 -10  116.09   18.85
   5  10 -11   -1.35    5.08
   5  10 -12   11.91    7.24
   5  10 -13    2.91    5.70
   5  10 -14   31.74    9.59
   5  10 -15    1.55    4.76
   5  10 -16   25.48    8.99
   5  10 -17    2.43    4.00
   5  10 -18    5.14    4.91
   5  10 -19   -1.79    3.87
   5  10 -20   51.49   12.00
   5  10 -21   -3.39    5.45
   5  10 -22    9.74    6.27
   5  10 -23    0.11    5.25
   5  10 -24    4.72    5.37
   5  10 -25    0.61    5.35
   5  10 -26   37.65   10.68
   5  10 -27   -1.84    4.26
   5  10 -28    7.11    5.91
   5  10 -29   -1.62    4.46
   5  10 -30    3.93    7.06
   5  10 -31   -1.58    3.93
   5  10 -32   13.87    7.21
   5  10 -33    2.08    5.04
   5  10 -34    9.72    5.80
  -5  11   1   27.04    7.25
   5  11  -1   15.04    7.85
  -5 -11   1   37.51   11.09
  -5  11   2   99.96   14.99
   5  11  -2  111.43   18.81
  -5 -11   2   98.87   19.52
  -5  11   3    8.47    4.99
   5  11  -3   16.43    7.57
  -5 -11   3   14.03    7.56
  -5  11   4    0.08    3.15
   5  11  -4    3.36    4.50
  -5 -11   4    3.13    4.79
  -5  11   5    4.43    4.12
   5  11  -5    2.33    6.46
  -5 -11   5   -0.83    4.55
  -5  11   6    6.36    4.37
   5  11  -6   18.77    7.82
  -5 -11   6   25.61    9.87
   5  11  -7    2.05    4.49
   5  11  -8   36.02   10.25
   5  11  -9   18.57    7.42
   5  11 -10   -0.06    5.30
   5  11 -11    6.76    4.51
  -5 -11  11   -0.83    3.96
   5  11 -12   48.35   12.52
   5  11 -13   -1.48    6.82
   5  11 -14   37.51   10.63
   5  11 -15   -0.68    3.71
   5  11 -16    9.33    6.97
   5  11 -17    2.03    4.49
   5  11 -18   50.22   12.73
   5  11 -19   -0.47    5.27
   5  11 -20    1.43    4.25
   5  11 -21    4.18    4.61
   5  11 -22   18.67    8.76
   5  11 -23    0.28    5.50
   5  11 -24   11.92    7.49
   5  11 -25    5.28    5.42
   5  11 -26   12.28    7.77
   5  11 -27   -0.72    5.25
   5  11 -28   15.85    7.86
   5  11 -29    5.36    6.57
   5  11 -30    2.61    5.26
   5  11 -31    0.54    4.53
   5  11 -32   18.27    9.68
  -5  12   1    3.37    3.53
   5  12  -1    0.24    4.26
  -5 -12   1    8.51    7.24
  -5  12   2    3.61    3.47
   5  12  -2   -2.81    5.00
  -5 -12   2   -0.91    4.29
  -5  12   3    3.66    4.10
   5  12  -3    4.54    5.80
  -5 -12   3   -0.41    2.17
  -5  12   4   68.40   12.19
   5  12  -4   61.50   14.22
  -5 -12   4   78.05   16.82
   5  12  -5    1.55    5.33
  -5 -12   5   -0.99    4.95
   5  12  -6   13.15    8.95
   5  12  -7   -1.48    6.09
   5  12  -8    3.22    4.68
   5  12  -9    1.88    4.93
   5  12 -10   44.26   11.04
  -5 -12  10   18.05    8.93
   5  12 -11   -3.27    6.24
  -5 -12  11   -1.38    4.14
   5  12 -12    4.84    6.03
  -5 -12  12   -1.00    4.57
   5  12 -13    9.60    6.43
  -5 -12  13    8.86    5.93
   5  12 -14   27.16    9.11
   5  12 -15   -0.16    5.11
   5  12 -16   22.16    9.15
   5  12 -17    1.70    5.72
   5  12 -18   -0.87    4.86
   5  12 -19    6.49    5.42
   5  12 -20   37.10   11.95
   5  12 -21   -2.89    5.48
   5  12 -22    0.92    5.15
   5  12 -23   -0.44    5.69
   5  12 -24    5.71    5.44
   5  12 -25   -1.00    4.97
   5  12 -26    4.76    5.17
   5  12 -27   -3.57    6.00
   5  12 -28   -1.66    4.42
   5  12 -29    1.41    4.13
   5  12 -30   14.60    8.30
   5  13  -1   19.47    8.41
   5  13  -2   66.64   15.11
   5  13  -3   15.26    7.81
   5  13  -4    7.94    6.91
   5  13  -5   -0.84    6.48
   5  13  -6   55.43   14.28
   5  13  -7   22.67    8.75
   5  13  -8   32.73   10.73
  -5 -13   8   48.86   14.06
   5  13  -9    8.15    5.85
  -5 -13   9    0.27    3.89
   5  13 -10   -0.74    5.52
  -5 -13  10   -0.12    5.44
   5  13 -11    2.38    6.21
  -5 -13  11    0.34    4.93
   5  13 -12   28.43   10.87
  -5 -13  12    0.24    4.57
   5  13 -13   -2.34    6.60
  -5 -13  13    2.51    4.29
   5  13 -14    5.38    6.85
  -5 -13  14   20.90    9.25
   5  13 -15   -1.05    4.69
   5  13 -16    5.03    4.91
   5  13 -17   -1.94    5.97
   5  13 -18   21.65    9.38
   5  13 -19    0.79    4.38
   5  13 -20   -1.91    5.86
   5  13 -21    5.88    6.60
   5  13 -22    1.79    5.73
   5  13 -23    2.16    5.22
   5  13 -24    3.53    5.83
   5  13 -25   10.45    8.35
   5  13 -26   -1.29    3.80
   5  13 -27   -1.90    4.35
   5  14  -1    0.02    3.78
   5  14  -2   -2.70    6.72
   5  14  -3    8.10    7.59
   5  14  -4   13.64    9.07
   5  14  -5   40.19   12.19
   5  14  -6   16.79    8.56
   5  14  -7   -2.35    6.82
   5  14  -8    4.96    4.06
   5  14  -9    6.24    7.55
   5  14 -10   28.83   10.25
   5  14 -11    2.93    7.65
   5  14 -12   -1.88    4.26
   5  14 -13   -0.63    6.49
   5  14 -14   13.88    8.10
   5  14 -15   34.61   12.12
   5  14 -16    1.51    5.71
   5  14 -17    0.66    2.74
   5  14 -18   -0.54    3.61
   5  14 -19    0.65    4.59
   5  14 -20    8.18    6.39
   5  14 -21    4.65    6.35
   5  14 -22    7.61    7.79
   5  14 -23   -1.36    3.75
   5  15  -1   -1.38    5.03
   5  15  -2   17.49    8.00
   5  15  -3   18.09   10.03
   5  15  -4    0.51    5.98
   5  15  -5    1.62    6.24
   5  15  -6    6.16    5.47
   5  15  -7    1.41    5.73
   5  15  -8    1.86    4.17
   5  15  -9   -3.54    5.88
   5  15 -10    2.93    4.49
   5  15 -11   11.66    7.21
   5  15 -12   21.69   10.85
   5  15 -13   -1.32    4.70
   5  15 -14    0.58    5.69
   5  15 -15   -2.40    7.34
   5  15 -16    1.62    5.88
   5  15 -17    5.01    6.19
   5  15 -18    7.64    6.27
   5  15 -19    5.30    5.93
   5  16  -1    0.24    3.57
   5  16  -2   -1.02    4.25
   5  16  -3   10.15    7.48
   5  16  -4   -2.70    6.51
   5  16  -5    5.40    5.66
   5  16  -6    4.86    4.96
   5  16  -7   -1.08    5.92
   5  16  -8   -0.53    5.55
   5  16  -9    2.67    7.11
   5  16 -10   -0.00    3.09
   5  16 -11   13.06    6.54
   5  16 -12   -2.86    5.88
   5  16 -13   -0.90    5.93
   5  16 -14    8.95    7.71
   5  17  -1   -3.32    7.44
   5  17  -2   -0.39    4.97
   5  17  -3    8.30    7.44
   5  17  -4   -2.49    5.47
   5  17  -5   -1.62    5.65
   5  17  -6   -0.53    3.32
   5  17  -7    3.64    5.52
  -4   0   1   -0.38    1.82
  -4   0   1    0.20    1.43
   4   0  -1   -1.00    2.11
   4   0  -1   -0.26    1.31
  -4   0   2   27.98    4.62
  -4   0   2   25.81    4.64
   4   0  -2   17.81    4.11
   4   0  -2   27.64    4.27
  -4   0   3   -0.05    1.43
  -4   0   3    0.06    1.59
   4   0  -3   -0.52    1.82
  -4   0   4 1403.39   97.76
  -4   0   4 1240.36   98.11
   4   0  -4 1117.75   97.28
  -4   0   5    1.87    1.86
   4   0  -5   -0.67    1.66
  -4   0   6  796.74   63.45
   4   0  -6  810.74   63.84
  -4   0   7   -0.20    1.42
   4   0  -7   -0.25    1.59
  -4   0   8 3240.32  242.64
   4   0  -8 3095.72  242.95
  -4   0   9   -0.09    1.66
   4   0  -9   -0.10    1.74
  -4   0  10   24.93    3.98
   4   0 -10   16.71    3.97
  -4   0  11   -0.09    1.38
   4   0 -11    0.06    1.79
  -4   0  12   12.67    3.09
   4   0 -12   13.03    3.45
  -4   0  13    1.11    1.96
   4   0 -13   -0.54    1.81
   4   0 -14 1646.79  129.79
   4   0 -14 1670.88  133.49
   4   0 -15   -1.05    2.55
   4   0 -15   -1.20    3.81
   4   0 -16   51.42    8.03
   4   0 -16   65.63   10.52
   4   0 -17   -0.42    2.18
   4   0 -17   -0.63    3.07
   4   0 -18  194.72   19.79
   4   0 -18  182.43   21.70
  -4   0  19   -0.48    2.59
   4   0 -19   -1.00    2.55
   4   0 -19    0.08    2.25
   4   0 -20  193.08   18.88
   4   0 -20  130.47   18.77
   4   0 -21   -0.59    2.82
   4   0 -21   -1.18    4.14
   4   0 -22   26.79    6.34
   4   0 -22   21.70    7.11
   4   0 -23   -0.64    2.89
   4   0 -23    6.34    4.75
   4   0 -24   52.93    9.23
   4   0 -24   35.35    9.43
   4   0 -25    0.50    2.48
   4   0 -26   57.69   10.45
   4   0 -27   -0.83    2.67
   4   0 -28    8.62    4.42
   4   0 -31   -0.05    2.65
   4   0 -32   -1.32    3.73
  -4   1   1   17.89    3.65
  -4   1   1   15.75    3.52
   4  -1  -1   18.13    3.82
   4  -1  -1   21.98    3.59
   4   1  -1   21.11    4.69
   4   1  -1   20.97    4.40
  -4  -1   1   24.00    4.65
  -4  -1   1   14.58    4.17
  -4   1   2 1228.44   89.19
  -4   1   2 1131.11   89.13
   4  -1  -2 1204.81   89.24
   4  -1  -2 1070.98   88.27
   4   1  -2 1201.85   91.09
   4   1  -2 1271.17   91.69
  -4  -1   2 1091.73   90.25
  -4  -1   2  966.43   90.27
  -4   1   3   22.29    3.56
  -4   1   3   24.79    3.78
   4  -1  -3   28.49    3.93
   4   1  -3   27.32    5.16
  -4  -1   3   24.95    4.79
  -4  -1   3   13.36    4.00
  -4   1   4    1.87    1.37
  -4   1   4    4.33    1.62
   4  -1  -4    0.45    1.33
   4   1  -4    2.64    2.54
  -4  -1   4    2.19    1.73
  -4  -1   4   -0.41    1.81
  -4   1   5   19.76    2.85
   4  -1  -5   16.09    2.87
   4   1  -5   10.97    3.56
  -4  -1   5   19.29    4.02
  -4   1   6  442.63   35.93
   4  -1  -6  433.80   36.16
   4   1  -6  512.01   38.92
  -4  -1   6  479.22   38.21
  -4   1   7   76.05    6.22
   4  -1  -7   60.34    6.21
   4   1  -7   44.66    7.14
  -4  -1   7   42.31    6.80
  -4   1   8 1396.85  102.68
   4  -1  -8 1304.40  102.92
   4   1  -8 1227.44  104.83
  -4  -1   8 1363.79  104.73
  -4   1   9    0.65    1.23
   4  -1  -9    1.38    1.37
   4   1  -9   -1.19    2.43
  -4  -1   9    2.53    1.93
  -4   1  10  538.99   44.54
   4  -1 -10  551.82   44.75
   4   1 -10  567.83   46.90
  -4  -1  10  608.04   46.54
   4  -1 -11  219.71   18.26
   4  -1 -11  200.03   19.44
   4   1 -11  208.38   19.89
  -4  -1  11  185.32   18.92
   4  -1 -12  458.15   39.27
   4  -1 -12  506.08   41.37
   4   1 -12  487.74   41.25
  -4  -1  12  487.68   40.53
   4  -1 -13  140.03   12.36
   4  -1 -13  109.66   13.10
   4   1 -13  103.51   12.76
  -4  -1  13  106.63   12.26
   4  -1 -14   -0.21    1.64
   4  -1 -14   -0.13    2.59
   4   1 -14   -0.50    1.79
  -4  -1  14    2.31    2.55
   4  -1 -15   28.49    5.41
   4  -1 -15   37.67    6.95
   4   1 -15   47.98    7.49
  -4  -1  15   35.48    6.15
  -4   1  16  288.96   28.41
   4  -1 -16  327.90   27.30
   4  -1 -16  344.04   29.54
   4   1 -16  253.84   27.49
  -4  -1  16  292.69   27.24
  -4   1  17   -0.31    2.56
   4  -1 -17    2.04    2.36
   4  -1 -17    2.25    3.21
   4   1 -17   -0.94    2.99
   4   1 -17    0.31    3.92
  -4  -1  17   -0.19    1.98
  -4   1  18  332.00   31.41
   4  -1 -18  331.09   29.71
   4  -1 -18  321.33   31.51
   4   1 -18  314.04   30.73
   4   1 -18  338.36   34.21
  -4   1  19   23.38    6.25
   4  -1 -19   25.77    5.35
   4  -1 -19   15.32    5.67
   4   1 -19   30.33    6.38
   4   1 -19   16.35    6.12
  -4   1  20   33.49    7.10
   4  -1 -20   14.23    4.40
   4  -1 -20   26.10    6.72
   4   1 -20   16.36    5.16
   4   1 -20   21.26    7.43
  -4   1  21    5.25    3.37
   4  -1 -21   10.00    3.62
   4  -1 -21   12.92    5.32
   4   1 -21    1.38    2.87
   4   1 -21    1.71    3.50
  -4  -1  21    4.52    3.82
  -4   1  22  274.50   29.97
   4  -1 -22  289.32   28.25
   4  -1 -22  316.18   30.89
   4   1 -22  287.21   29.38
   4   1 -22  301.60   32.54
   4  -1 -23   14.59    5.00
   4  -1 -23   19.05    6.47
   4   1 -23    3.00    3.55
   4  -1 -24   14.77    5.22
   4  -1 -24   14.76    5.92
   4   1 -24   11.87    4.95
   4  -1 -25   29.27    6.87
   4  -1 -25   14.87    6.56
   4   1 -25   19.13    6.25
   4  -1 -26   67.17   11.05
   4   1 -26   75.25   12.14
   4  -1 -27    2.87    2.79
   4   1 -27   -0.50    3.22
   4  -1 -28   61.81   10.62
   4  -1 -29    0.75    3.02
   4   1 -30   -1.28    3.22
   4   1 -31   13.43    5.74
   4   1 -32   38.29    9.44
   4   1 -33   -0.56    3.16
  -4   2   1   96.86    9.12
  -4   2   1   69.26    8.45
   4  -2  -1   78.75    9.23
   4  -2  -1   75.91    7.88
   4   2  -1   80.30   10.71
   4   2  -1   99.71   11.06
  -4  -2   1   75.71   10.02
  -4  -2   1   79.42   10.80
  -4   2   2  248.17   19.82
  -4   2   2  218.25   19.60
   4  -2  -2  225.97   20.10
   4  -2  -2  229.63   18.27
   4   2  -2  236.86   22.60
   4   2  -2  217.52   21.88
  -4  -2   2  225.77   21.94
  -4  -2   2  218.51   22.46
  -4   2   3   18.95    2.91
  -4   2   3   23.02    3.05
   4  -2  -3   14.17    3.01
   4   2  -3   19.30    4.83
  -4  -2   3   12.78    4.07
  -4  -2   3   24.51    5.45
  -4   2   4 1895.26  144.64
  -4   2   4 2009.22  144.76
   4  -2  -4 1686.92  144.70
   4   2  -4 1928.78  148.75
  -4  -2   4 2093.62  148.67
  -4  -2   4 1969.00  150.25
  -4   2   5   46.22    4.45
   4  -2  -5   50.10    4.67
   4   2  -5   59.93    8.31
  -4  -2   5   53.95    7.51
   4   2  -6   11.90    4.25
  -4  -2   6   14.76    3.96
   4   2  -7  401.52   35.13
  -4  -2   7  391.76   34.40
   4   2  -8  833.25   67.90
  -4  -2   8  821.19   67.09
   4  -2  -9  188.58   16.22
   4  -2  -9  218.01   16.70
   4   2  -9  194.49   20.06
  -4  -2   9  213.84   19.81
   4  -2 -10   66.54    6.86
   4  -2 -10   74.11    7.44
   4   2 -10   86.43   10.57
  -4  -2  10   92.97   10.18
   4  -2 -11   60.38    6.51
   4  -2 -11   67.12    7.26
   4   2 -11   72.56    9.81
  -4  -2  11   67.14    8.91
   4  -2 -12    3.62    1.68
   4  -2 -12    0.10    1.65
   4   2 -12    0.51    2.26
  -4  -2  12    1.62    2.15
   4  -2 -13   23.95    3.80
   4  -2 -13   18.07    4.06
   4   2 -13   21.35    5.42
  -4  -2  13   21.89    4.86
  -4   2  14  840.61   68.51
   4  -2 -14  793.93   66.81
   4  -2 -14  843.82   68.15
   4   2 -14  839.13   70.24
  -4  -2  14  968.67   69.96
  -4   2  15   48.44    7.65
   4  -2 -15   61.13    7.25
   4  -2 -15   59.55    8.15
   4   2 -15   50.38    8.87
  -4  -2  15   70.70    9.07
  -4   2  16   16.81    4.47
   4  -2 -16   18.42    3.95
   4  -2 -16   19.44    4.79
   4   2 -16   16.80    5.42
  -4  -2  16   28.43    5.56
  -4   2  17    0.12    1.85
   4  -2 -17    0.98    1.64
   4  -2 -17   -0.53    2.88
   4   2 -17    4.07    3.50
  -4  -2  17    3.36    2.60
  -4   2  18  155.15   16.59
   4  -2 -18  156.88   15.22
   4  -2 -18  106.10   15.03
   4   2 -18  130.19   16.68
  -4  -2  18  178.29   16.99
  -4   2  19  126.12   15.30
   4  -2 -19  113.19   13.46
   4  -2 -19  110.02   14.51
   4   2 -19  130.68   16.11
   4   2 -19  127.88   18.71
  -4  -2  19  156.95   15.72
  -4   2  20   42.22    8.06
   4  -2 -20   34.69    6.42
   4  -2 -20   37.93    7.72
   4   2 -20   39.85    8.19
   4   2 -20   49.31   10.66
  -4   2  21   -0.67    2.66
   4  -2 -21    1.16    2.57
   4  -2 -21    1.82    3.40
   4   2 -21    2.67    3.32
   4   2 -21    9.29    5.62
   4  -2 -22   14.91    4.32
   4  -2 -22   15.59    5.34
   4   2 -22   11.27    4.77
   4  -2 -23    1.42    2.57
   4  -2 -23    5.24    3.59
   4   2 -23    0.50    3.12
   4  -2 -24  169.01   18.08
   4  -2 -24  144.44   18.91
   4   2 -24  151.77   19.43
   4  -2 -25   17.96    5.65
   4   2 -25   17.57    6.32
   4  -2 -26   62.10   10.23
   4  -2 -27    2.46    3.14
   4  -2 -28   74.91   11.80
   4   2 -29   20.87    7.23
   4   2 -30  101.73   16.25
   4   2 -31    1.74    3.91
   4   2 -32   -1.39    4.07
   4   2 -33    2.21    4.49
   4   2 -34    9.98    5.75
   4   2 -35    5.33    4.51
  -4   3   1   26.30    4.42
  -4   3   1   48.82    6.42
  -4   3   1   53.55    6.05
   4  -3  -1   50.02    5.07
   4   3  -1   52.13    8.42
   4   3  -1   54.64    8.12
  -4  -3   1   36.50    7.18
  -4  -3   1   29.12    7.06
  -4   3   2  355.84   28.44
  -4   3   2  390.96   29.64
  -4   3   2  400.45   29.31
   4  -3  -2  322.07   27.12
   4   3  -2  357.83   32.81
  -4  -3   2  371.50   32.37
  -4  -3   2  370.70   33.50
  -4   3   3    8.61    1.86
  -4   3   3   11.10    2.45
  -4   3   3    9.47    2.10
   4   3  -3    8.64    4.00
  -4  -3   3    4.11    2.59
  -4  -3   3   21.46    5.45
  -4   3   4   15.65    2.25
  -4   3   4   21.04    2.81
  -4   3   4   19.23    2.54
   4   3  -4   12.81    4.87
  -4  -3   4   10.62    4.18
  -4  -3   4   29.15    6.25
  -4   3   5   43.14    3.74
  -4   3   5   38.05    3.54
  -4   3   5   42.63    3.59
   4   3  -5   44.35    7.73
  -4  -3   5   32.36    6.48
   4   3  -6   59.84    9.74
  -4  -3   6   83.47   10.27
   4   3  -7  497.13   45.69
  -4  -3   7  556.19   45.53
   4   3  -8   89.04   11.84
  -4  -3   8   87.45   11.23
   4   3  -9    0.10    2.77
  -4  -3   9   -0.31    2.50
   4  -3 -10  233.13   17.10
   4  -3 -10  188.19   17.07
   4   3 -10  220.15   22.29
  -4  -3  10  263.40   22.35
  -4   3  11  416.30   33.11
   4  -3 -11  418.18   32.40
   4  -3 -11  392.39   32.66
   4   3 -11  394.35   37.28
  -4  -3  11  443.35   36.95
  -4   3  12  346.98   28.73
   4  -3 -12  343.87   27.92
   4  -3 -12  339.41   28.36
   4   3 -12  334.61   32.50
  -4  -3  12  382.16   32.22
  -4   3  13  113.42   11.42
   4  -3 -13  116.76   10.62
   4  -3 -13  113.98   11.16
   4   3 -13  108.97   14.15
  -4  -3  13  103.42   13.25
  -4   3  14    3.94    2.08
   4  -3 -14    6.48    2.02
   4  -3 -14    8.92    2.77
   4   3 -14    7.08    3.45
  -4  -3  14   12.57    4.24
  -4   3  15   49.24    6.85
   4  -3 -15   50.45    5.99
   4  -3 -15   32.17    5.75
   4   3 -15   39.20    8.16
  -4  -3  15   63.33    8.75
  -4   3  16  301.97   26.69
   4  -3 -16  287.23   25.21
   4  -3 -16  280.59   25.99
   4   3 -16  296.03   29.17
  -4  -3  16  286.29   27.65
  -4   3  17   13.47    4.26
   4  -3 -17   15.43    3.63
   4  -3 -17   25.91    4.88
   4   3 -17   14.96    5.28
  -4  -3  17   11.97    4.10
  -4   3  18   70.68    9.61
   4  -3 -18   55.14    7.60
   4  -3 -18   64.03    8.92
   4   3 -18   55.92   10.09
  -4  -3  18   57.90    9.10
  -4   3  19    1.30    2.36
   4  -3 -19    5.66    2.67
   4  -3 -19    4.42    2.95
   4   3 -19    9.71    4.44
  -4  -3  19    2.54    2.63
  -4   3  20   13.15    4.60
   4  -3 -20   12.24    3.70
   4  -3 -20   11.62    4.56
   4   3 -20   17.70    5.72
  -4   3  21   55.19   10.03
   4  -3 -21   71.81    9.39
   4  -3 -21   73.80   10.51
   4   3 -21   62.80   11.08
   4  -3 -22   70.95    9.87
   4  -3 -22   76.63   11.24
   4   3 -22   70.57   12.01
   4  -3 -23   57.62    8.95
   4   3 -23   64.11   11.25
   4  -3 -24   -0.37    2.49
   4   3 -24    5.47    3.88
   4  -3 -25    8.74    3.86
   4  -3 -26   76.43   11.48
   4   3 -27    8.13    5.12
   4   3 -28   77.28   13.48
   4   3 -29    2.01    3.76
   4   3 -30   22.32    7.70
   4   3 -31    5.14    4.40
   4   3 -32   52.11   11.49
   4   3 -33    8.34    5.58
   4   3 -34   -0.24    3.66
   4   3 -35    0.46    2.93
   4   3 -36    1.73    5.07
  -4   4   1   74.00    7.94
  -4   4   1   63.37    8.89
  -4   4   1   67.66    8.13
   4  -4  -1   64.03    7.21
   4   4  -1   75.90   11.47
   4   4  -1   53.51    9.71
  -4  -4   1   77.22   10.67
  -4  -4   1   67.61   11.16
  -4   4   2  162.17   15.30
  -4   4   2  144.81   16.29
  -4   4   2  184.07   16.11
   4  -4  -2  176.61   14.58
   4  -4  -2  180.16   14.49
   4   4  -2  158.72   19.23
  -4  -4   2  178.60   18.94
  -4  -4   2  145.24   19.12
  -4   4   3   93.99    8.76
  -4   4   3   95.83    9.91
  -4   4   3   72.04    8.60
   4   4  -3  107.27   13.30
  -4  -4   3   76.33   11.23
  -4  -4   3   80.52   12.29
  -4   4   4  310.43   27.38
  -4   4   4  379.63   28.92
  -4   4   4  327.91   27.75
   4   4  -4  398.06   33.49
  -4  -4   4  336.02   31.65
  -4  -4   4  350.58   33.36
  -4   4   5    5.34    1.57
  -4   4   5   10.00    2.36
  -4   4   5    5.39    1.70
   4   4  -5    4.47    3.88
  -4  -4   5   10.89    4.32
  -4  -4   5    8.46    3.87
  -4   4   6   87.77    8.53
  -4   4   6  106.74    9.26
  -4   4   6   96.76    8.87
  -4   4   6  105.39    8.97
   4  -4  -6   95.89    8.34
   4   4  -6  105.50   13.66
  -4  -4   6   95.93   12.50
  -4   4   7    8.84    1.65
   4  -4  -7    7.29    1.25
   4   4  -7    4.06    3.59
  -4  -4   7    2.83    3.10
  -4   4   8  111.26    9.65
   4  -4  -8  114.73    9.10
   4   4  -8   81.36   13.03
  -4  -4   8  111.36   13.55
  -4   4   9  284.18   24.88
  -4   4   9  351.21   25.55
   4   4  -9  354.93   31.66
  -4  -4   9  352.67   30.47
  -4   4  10  205.20   18.59
  -4   4  10  241.06   19.05
   4   4 -10  251.06   24.54
  -4  -4  10  255.36   23.60
  -4   4  11   29.80    4.48
  -4   4  11   35.48    4.60
   4  -4 -11   42.37    4.46
   4   4 -11   38.56    8.05
  -4  -4  11   40.23    7.08
  -4   4  12   54.31    6.54
  -4   4  12   49.89    6.20
   4  -4 -12   51.49    5.93
   4   4 -12   69.65   10.49
  -4  -4  12   44.74    8.09
  -4   4  13  113.25   12.06
  -4   4  13  119.74   11.87
   4  -4 -13  117.60   11.46
   4   4 -13  113.06   15.16
  -4  -4  13  124.29   14.66
  -4   4  14  294.99   28.88
  -4   4  14  341.93   28.89
   4  -4 -14  357.46   28.51
   4   4 -14  337.46   32.89
  -4  -4  14  322.83   31.33
  -4   4  15  109.14   13.01
  -4   4  15  111.19   12.47
   4  -4 -15  127.07   12.43
   4   4 -15  133.19   16.25
  -4  -4  15  108.05   14.16
  -4   4  16   23.31    5.24
  -4   4  16   20.85    4.74
   4  -4 -16   26.83    4.87
   4   4 -16   36.35    7.81
  -4  -4  16   14.69    4.87
  -4   4  17    5.85    3.51
  -4   4  17    6.24    3.05
   4  -4 -17    4.66    2.28
   4   4 -17    2.95    3.58
  -4   4  18  111.33   14.16
  -4   4  18  100.80   12.96
   4   4 -18  123.61   15.98
  -4   4  19   92.65   12.81
  -4   4  19   60.49   10.33
   4  -4 -19   96.18   11.29
   4   4 -19  109.60   14.60
  -4   4  20   66.14   11.38
  -4   4  20   76.24   10.91
   4  -4 -20   73.48   10.18
   4   4 -20   66.16   11.93
  -4   4  21   15.84    6.45
  -4   4  21   32.23    6.88
   4  -4 -21   34.43    6.55
   4   4 -21   26.81    7.30
  -4   4  22    6.04    4.60
   4   4 -22    9.90    5.95
  -4   4  23   28.14    7.99
  -4   4  24   55.36   11.65
  -4   4  25   55.52   12.13
   4   4 -25   59.98   11.94
   4   4 -26   99.70   15.77
   4   4 -27    5.30    4.95
   4   4 -28   45.58   10.49
   4   4 -29   13.69    6.28
   4   4 -30   13.76    6.22
   4   4 -31    2.74    4.20
   4   4 -32    0.09    3.56
   4   4 -33    9.44    6.12
   4   4 -34   12.31    6.36
   4   4 -35    5.32    4.62
   4   4 -36    9.17    5.32
   4   4 -37    0.71    3.85
  -4   5   1   86.04   10.00
  -4   5   1   96.08   11.87
   4  -5  -1   96.98    9.91
   4  -5  -1   81.92    9.28
   4   5  -1  104.13   14.11
   4   5  -1   87.31   12.83
  -4  -5   1   87.43   12.61
  -4  -5   1   89.59   13.83
  -4   5   2  343.29   30.07
   4  -5  -2  367.42   29.75
   4  -5  -2  339.06   29.35
   4  -5  -2  381.05   29.24
   4   5  -2  334.41   34.27
  -4  -5   2  318.09   33.04
  -4  -5   2  351.23   35.33
  -4   5   3  182.46   17.75
   4  -5  -3  199.54   17.46
   4  -5  -3  191.20   16.63
   4  -5  -3  203.57   16.52
   4   5  -3  210.86   22.73
  -4  -5   3  195.70   21.41
  -4  -5   3  207.27   23.26
  -4   5   4   29.87    4.68
   4  -5  -4   36.86    4.63
   4   5  -4   28.74    7.19
  -4  -5   4   26.22    6.99
  -4  -5   4   28.75    7.39
  -4   5   5   55.28    6.72
   4  -5  -5   61.21    6.43
   4   5  -5   50.42    9.66
  -4  -5   5   63.87    9.98
  -4  -5   5   61.64   10.56
  -4   5   6   81.06    8.95
  -4   5   6   78.46    9.18
   4  -5  -6  107.72    9.03
   4   5  -6   90.00   13.26
  -4  -5   6   91.74   12.37
  -4   5   7  258.52   22.81
  -4   5   7  279.28   23.45
   4  -5  -7  298.62   22.62
   4   5  -7  213.95   26.85
  -4  -5   7  261.46   26.84
  -4   5   8   42.67    5.15
  -4   5   8   44.85    5.63
   4  -5  -8   40.60    4.79
   4   5  -8   35.47    8.28
  -4  -5   8   39.24    7.96
  -4   5   9   30.80    4.14
  -4   5   9   26.44    4.30
   4  -5  -9   32.33    3.99
   4   5  -9   33.62    7.59
  -4  -5   9   29.39    6.72
  -4   5  10   28.01    3.93
  -4   5  10   27.99    4.39
   4  -5 -10   26.12    3.69
   4   5 -10   39.95    7.93
  -4  -5  10   21.95    5.78
  -4   5  11  309.93   26.14
  -4   5  11  298.10   26.62
   4  -5 -11  311.54   25.84
   4   5 -11  320.53   31.74
  -4  -5  11  336.25   30.69
  -4   5  12  323.92   27.36
  -4   5  12  317.54   27.78
   4  -5 -12  307.67   26.79
   4   5 -12  349.41   33.06
  -4  -5  12  337.63   31.43
  -4   5  13   60.31    6.99
  -4   5  13   48.25    6.78
   4  -5 -13   40.56    5.80
   4   5 -13   46.50    9.48
  -4  -5  13   38.41    7.83
  -4   5  14   24.98    4.77
  -4   5  14   16.37    4.09
   4  -5 -14   19.22    3.87
   4   5 -14   27.15    7.12
  -4   5  15  116.75   12.93
  -4   5  15  107.83   12.76
   4  -5 -15  122.41   12.40
   4   5 -15  108.29   15.78
  -4   5  16  130.06   14.91
  -4   5  16  126.92   14.91
   4  -5 -16  147.09   14.56
   4   5 -16  146.23   18.47
  -4   5  17  130.31   14.30
  -4   5  17  133.46   14.36
   4  -5 -17   86.92   12.02
   4   5 -17  142.56   17.44
  -4   5  18  134.85   16.12
  -4   5  18  137.36   15.90
   4  -5 -18  130.03   14.86
   4   5 -18  160.26   19.34
  -4   5  19    0.50    3.21
  -4   5  19    1.76    2.64
   4  -5 -19    1.22    2.77
   4   5 -19   -1.19    2.87
  -4   5  20    0.43    2.89
  -4   5  20    1.48    2.26
  -4   5  21   37.79    8.48
  -4   5  22  134.85   18.05
  -4   5  23   16.11    6.15
   4   5 -23    8.00    5.23
   4   5 -24   15.93    6.96
   4   5 -25    2.98    3.73
   4   5 -26    9.89    6.15
   4   5 -27   31.02    8.72
   4   5 -28   17.35    7.26
   4   5 -29    9.77    5.97
   4   5 -30   -1.01    3.75
   4   5 -31   12.05    6.42
   4   5 -32    2.66    4.74
   4   5 -33   12.88    6.53
   4   5 -34   -0.12    3.42
   4   5 -35   -1.55    4.63
   4   5 -36    1.65    4.73
   4   5 -37    9.02    6.10
   4   5 -38    2.59    4.98
   4   5 -39    3.64    4.95
  -4   6   1   49.98    7.88
   4  -6  -1   58.79    7.68
   4  -6  -1   64.20    8.19
   4  -6  -1   63.37    7.75
   4   6  -1   59.58   11.10
  -4  -6   1   68.56   10.94
  -4  -6   1   80.52   12.74
  -4   6   2   91.74   10.82
   4  -6  -2  106.32   10.62
   4  -6  -2   93.37   10.41
   4  -6  -2   83.98    9.68
   4   6  -2   99.66   14.51
  -4  -6   2   90.25   13.11
  -4  -6   2   96.80   14.85
  -4   6   3   93.92   10.52
   4  -6  -3   96.12   10.02
   4  -6  -3   89.37    9.60
   4  -6  -3   90.28    9.18
   4   6  -3   99.07   14.20
  -4  -6   3   78.25   12.50
  -4  -6   3   63.34   12.79
  -4   6   4  159.79   15.63
   4  -6  -4  167.53   15.11
   4  -6  -4  137.72   13.86
   4  -6  -4  158.20   13.81
   4   6  -4  161.60   19.86
  -4  -6   4  175.64   19.13
  -4  -6   4  165.60   20.66
  -4   6   5   79.65    9.72
   4  -6  -5   67.99    8.87
   4  -6  -5  101.86    8.16
   4  -6  -5   86.49    7.77
   4   6  -5   87.49   13.47
  -4  -6   5   89.47   12.62
  -4  -6   5   92.80   14.34
  -4   6   6   52.39    6.61
   4   6  -6   27.39    8.12
  -4  -6   6   51.76    9.13
  -4   6   7    1.73    1.96
  -4   6   7   -0.66    1.68
   4  -6  -7   -0.46    1.47
   4   6  -7   -0.38    3.11
  -4  -6   7   -0.80    2.93
  -4   6   8  343.57   30.01
  -4   6   8  316.36   30.30
   4  -6  -8  368.73   29.53
   4   6  -8  360.88   35.58
  -4  -6   8  390.76   34.56
  -4   6   9  403.44   34.44
  -4   6   9  399.29   35.08
   4  -6  -9  423.32   33.97
   4   6  -9  404.23   39.86
  -4  -6   9  414.75   38.46
  -4   6  10    2.73    1.84
  -4   6  10    9.87    3.13
   4  -6 -10    4.88    2.00
   4   6 -10    4.49    3.72
  -4   6  11    2.90    2.00
  -4   6  11    1.49    1.71
   4  -6 -11    0.99    1.73
   4   6 -11    0.42    3.54
  -4   6  12    1.57    1.79
  -4   6  12    6.64    2.88
   4  -6 -12    3.34    1.95
   4   6 -12    4.24    4.22
  -4   6  13  140.91   14.46
  -4   6  13  125.92   14.83
   4  -6 -13  145.98   14.17
   4   6 -13  180.73   20.32
  -4   6  14   99.60   12.44
  -4   6  14  113.09   13.37
   4  -6 -14  141.63   13.04
   4   6 -14  127.87   17.19
  -4   6  15  116.04   12.48
  -4   6  15   90.36   12.03
   4  -6 -15   97.55   11.46
   4   6 -15  126.52   16.72
  -4   6  16   34.76    6.65
  -4   6  16   42.91    7.37
   4  -6 -16   39.68    6.53
   4   6 -16   54.73   10.83
  -4   6  17    1.81    3.14
  -4   6  17   -0.53    2.42
   4  -6 -17    1.30    2.09
  -4   6  18   82.57   11.26
  -4   6  18   67.74   10.71
  -4   6  19   60.31    9.78
  -4   6  19   53.13    9.62
  -4   6  20   29.57    7.25
  -4   6  21   11.37    4.91
   4   6 -21   40.43    9.33
   4   6 -22    4.40    3.83
   4   6 -23   18.00    7.03
   4   6 -24    0.99    4.06
   4   6 -25   34.76    9.35
   4   6 -26   35.09    9.73
   4   6 -27    0.19    4.85
   4   6 -28   12.33    6.54
   4   6 -29   13.89    6.83
   4   6 -30    3.72    4.51
   4   6 -31    4.80    4.75
   4   6 -32   -0.95    3.83
   4   6 -33   12.96    6.93
   4   6 -34    5.27    5.09
   4   6 -35   26.08    8.67
   4   6 -36    8.69    7.32
   4   6 -37   -1.50    4.27
   4   6 -38   -1.83    4.84
   4   6 -39   -1.42    4.61
   4   6 -40   -1.23    4.51
  -4   7   1  304.09   29.43
   4  -7  -1  335.46   28.90
   4  -7  -1  356.21   30.09
   4  -7  -1  312.05   28.39
   4   7  -1  294.34   33.15
  -4  -7   1  309.78   34.53
  -4   7   2   36.86    6.95
   4  -7  -2   40.37    6.41
   4  -7  -2   37.61    6.54
   4  -7  -2   54.13    6.86
   4   7  -2   57.62   10.79
  -4  -7   2   46.15   10.35
  -4   7   3   75.00   11.30
   4  -7  -3  103.89   11.64
   4  -7  -3  116.95   12.01
   4  -7  -3  109.25   11.13
   4   7  -3  123.28   16.86
  -4  -7   3  116.41   16.95
  -4   7   4   14.85    4.15
   4  -7  -4   18.66    4.11
   4  -7  -4   16.28    3.54
   4  -7  -4   14.64    3.21
   4   7  -4   20.95    6.88
  -4  -7   4   24.67    7.46
  -4   7   5  175.05   17.87
   4  -7  -5  183.20   17.19
   4  -7  -5  180.83   16.37
   4  -7  -5  172.34   15.76
   4   7  -5  151.23   20.83
  -4  -7   5  184.11   23.16
  -4   7   6  201.18   20.57
   4  -7  -6  224.11   20.17
   4  -7  -6  218.69   18.75
   4  -7  -6  212.27   18.31
   4   7  -6  241.66   26.20
  -4  -7   6  199.09   25.53
  -4   7   7  465.75   41.44
   4  -7  -7  521.45   40.97
   4  -7  -7  484.30   38.60
   4  -7  -7  487.47   38.39
   4   7  -7  469.13   46.36
  -4   7   8    0.97    2.04
  -4   7   8   -0.29    1.81
   4  -7  -8    0.14    1.71
   4   7  -8   -0.92    4.32
  -4   7   9   13.10    3.91
  -4   7   9   11.85    3.93
   4  -7  -9   19.53    4.02
   4   7  -9   25.76    7.44
  -4   7  10   12.82    3.69
  -4   7  10   10.44    3.67
   4  -7 -10    3.89    2.27
   4   7 -10   17.44    6.54
  -4   7  11  158.43   16.14
  -4   7  11  171.11   17.29
   4  -7 -11  141.52   15.14
   4   7 -11  169.37   21.17
  -4   7  12   12.93    3.72
  -4   7  12   23.71    5.33
   4  -7 -12   20.73    4.14
   4   7 -12   13.85    5.59
  -4   7  13   53.16    7.54
  -4   7  13   48.00    7.74
   4  -7 -13   37.90    6.29
   4   7 -13   46.63   10.39
  -4   7  14    4.77    2.51
  -4   7  14    1.42    2.26
   4  -7 -14    8.60    3.13
  -4   7  15   69.09    9.49
  -4   7  15   64.44   10.11
   4  -7 -15   77.57    9.53
  -4   7  16    1.28    2.50
  -4   7  16    2.77    3.05
  -4   7  17   22.28    5.40
  -4   7  17   26.12    6.11
  -4   7  18    1.95    3.04
   4   7 -18    0.45    4.32
  -4   7  19    1.60    2.90
   4   7 -19   -1.17    4.76
   4   7 -20    2.01    3.58
   4   7 -21   94.29   15.82
   4   7 -22   33.28    9.52
   4   7 -23   52.81   11.63
   4   7 -24    6.03    4.50
   4   7 -25    0.31    3.17
   4   7 -26   -1.36    4.08
   4   7 -27   12.79    6.39
   4   7 -28   11.67    6.85
   4   7 -29    3.25    4.07
   4   7 -30   -2.25    5.29
   4   7 -31    4.10    5.19
   4   7 -32    5.84    4.46
   4   7 -33   24.64    8.74
   4   7 -34    4.18    5.22
   4   7 -35    4.13    5.43
   4   7 -36   -0.77    4.89
   4   7 -37   12.13    6.88
   4   7 -38    6.12    5.63
   4   7 -39    6.48    5.31
   4   7 -40   -0.86    5.58
  -4   8   1   16.93    5.08
   4  -8  -1    6.91    3.14
   4  -8  -1   19.31    4.97
   4   8  -1   10.73    5.59
  -4  -8   1   15.68    6.55
  -4   8   2   34.52    7.01
   4  -8  -2   37.00    6.53
   4  -8  -2   37.01    6.87
   4   8  -2   39.31    9.44
  -4  -8   2   27.75    8.66
  -4   8   3  158.51   17.53
   4  -8  -3  159.72   16.64
   4  -8  -3  170.64   17.28
   4   8  -3  166.30   21.59
  -4  -8   3  125.48   20.42
  -4   8   4   24.98    5.80
   4  -8  -4   25.46    5.38
   4  -8  -4   30.89    5.67
   4   8  -4   37.78    9.03
  -4  -8   4   26.61    8.51
  -4   8   5   61.36    9.15
   4  -8  -5   57.97    8.21
   4  -8  -5   55.68    7.84
   4   8  -5   50.08   11.24
  -4  -8   5   71.29   13.34
  -4   8   6   38.67    6.98
   4  -8  -6   38.31    6.39
   4  -8  -6   43.36    6.18
   4   8  -6   26.83    8.46
  -4  -8   6   59.21   11.93
  -4   8   7    2.20    2.58
   4  -8  -7    5.12    2.80
   4  -8  -7    0.25    1.36
   4   8  -7   -0.12    3.18
  -4  -8   7    1.60    3.19
  -4   8   8   31.63    6.26
  -4   8   8   28.29    6.33
   4  -8  -8   20.69    4.74
   4  -8  -8   30.00    4.47
  -4   8   9  449.53   37.74
  -4   8   9  371.05   37.61
   4  -8  -9  459.33   36.63
   4  -8  -9  404.50   33.86
  -4   8  10    1.07    2.59
  -4   8  10    5.36    3.30
   4  -8 -10    2.02    2.50
   4  -8 -10    5.02    1.55
   4  -8 -10    4.45    1.47
  -4   8  11   38.89    6.74
  -4   8  11   30.71    6.50
   4  -8 -11   25.93    5.22
   4  -8 -11   28.43    3.09
   4  -8 -11   25.76    2.95
  -4   8  12   -0.09    2.06
  -4   8  12   -0.62    2.75
   4  -8 -12    3.77    2.30
  -4   8  13  137.40   14.80
  -4   8  13  121.93   15.34
   4  -8 -13  113.18   13.43
  -4   8  14   10.70    4.09
  -4   8  14    9.98    4.41
   4   8 -14   13.30    6.35
  -4   8  15   60.90    8.95
  -4   8  15   43.17    8.49
   4   8 -15   32.67    9.87
  -4   8  16    1.13    2.80
   4   8 -16    1.02    4.18
  -4   8  17    3.72    3.13
   4   8 -17   11.48    5.29
   4   8 -18    6.89    5.46
   4   8 -19   65.55   13.12
   4   8 -20   -1.60    4.56
   4   8 -21   81.08   15.01
   4   8 -22   12.71    6.66
   4   8 -23   14.54    6.88
   4   8 -24    3.30    3.83
   4   8 -25   45.20   11.45
   4   8 -26   -2.06    4.81
   4   8 -27   -1.29    3.25
   4   8 -28    2.90    5.26
   4   8 -29   32.14   10.55
   4   8 -30    7.62    5.77
   4   8 -31   13.50    7.70
   4   8 -32   -0.59    4.80
   4   8 -33    0.00    3.40
   4   8 -34    1.32    5.05
   4   8 -35   26.39    9.05
   4   8 -36    5.79    5.21
   4   8 -37   -1.59    5.05
   4   8 -38   -1.43    3.86
  -4   9   1  252.47   24.57
   4  -9  -1  246.81   22.98
   4  -9  -1  185.48   22.71
  -4  -9   1  202.49   27.80
  -4   9   2    1.73    3.64
   4  -9  -2    4.96    2.75
   4  -9  -2   -0.71    2.73
  -4  -9   2   -0.52    3.27
  -4   9   3   24.42    6.15
   4  -9  -3   24.00    5.56
   4  -9  -3   20.79    5.60
  -4  -9   3   29.27    8.98
  -4   9   4    0.71    2.89
   4  -9  -4   -0.46    2.43
   4  -9  -4   -0.69    2.26
  -4  -9   4    1.30    4.93
  -4   9   5  121.17   14.55
   4  -9  -5  105.42   12.88
   4  -9  -5   93.76   12.47
  -4  -9   5  122.75   19.18
  -4   9   6    1.70    2.50
   4  -9  -6    3.81    3.08
   4  -9  -6    0.76    1.89
  -4  -9   6    3.86    4.30
  -4   9   7  319.91   30.75
   4  -9  -7  377.31   30.23
   4  -9  -7  262.28   27.86
  -4  -9   7  386.94   38.70
  -4   9   8    1.80    2.90
   4  -9  -8    0.52    2.28
   4  -9  -8    0.41    1.67
   4   9  -8    1.93    3.99
  -4  -9   8   -0.89    4.70
  -4   9   9   19.57    5.53
  -4   9   9   32.90    7.35
   4  -9  -9   30.94    5.90
   4  -9  -9   25.68    4.75
   4   9  -9   19.13    7.11
  -4   9  10   -0.06    2.41
  -4   9  10   -0.25    2.45
   4  -9 -10    2.05    2.62
   4  -9 -10    3.75    1.88
   4   9 -10    7.04    6.14
  -4   9  11  178.99   20.49
   4  -9 -11  198.60   17.44
   4   9 -11  182.59   24.38
  -4   9  12   -1.02    2.85
   4  -9 -12    1.90    1.43
   4   9 -12    0.99    3.34
  -4   9  13    1.70    3.23
   4  -9 -13    9.01    2.09
   4   9 -13    1.76    3.55
  -4   9  14   18.21    5.14
   4  -9 -14   10.59    2.23
   4   9 -14   10.15    6.43
  -4   9  15   55.16    8.97
   4   9 -15   31.15   10.13
   4   9 -16   -1.02    3.95
   4   9 -17  107.52   18.17
   4   9 -18   -1.22    4.39
   4   9 -19    0.32    4.08
   4   9 -20   -2.59    4.76
   4   9 -21   38.91   10.51
   4   9 -22   -0.58    3.23
   4   9 -23   59.78   13.26
   4   9 -24   -1.14    4.53
   4   9 -25    9.32    6.73
   4   9 -26   -0.99    4.63
   4   9 -28    0.65    4.23
   4   9 -29   -0.75    4.85
   4   9 -30   14.52    6.34
   4   9 -31   17.15    7.39
   4   9 -32    2.39    4.13
   4   9 -33    4.07    6.81
   4   9 -34    2.80    6.21
   4   9 -35    5.67    6.60
   4   9 -36   -0.90    4.19
  -4  10   1    0.67    2.86
   4 -10  -1    3.26    2.54
   4  10  -1   -2.59    4.47
  -4 -10   1    4.25    4.60
  -4  10   2   -0.98    3.34
   4 -10  -2    4.57    3.14
   4  10  -2   10.23    5.69
  -4 -10   2    1.91    4.27
  -4  10   3   66.91   10.56
   4 -10  -3   54.23    8.65
   4  10  -3   46.86   11.44
  -4 -10   3   20.68    9.32
  -4  10   4    7.47    4.16
   4 -10  -4   11.17    4.28
   4  10  -4    9.56    6.39
  -4 -10   4    3.86    5.66
  -4  10   5   17.65    5.51
   4 -10  -5   16.99    5.02
   4  10  -5   21.03    8.00
  -4 -10   5   22.67    8.75
  -4  10   6   -0.17    3.23
   4 -10  -6    0.64    2.31
   4  10  -6    0.62    4.06
  -4 -10   6    3.76    6.31
  -4  10   7   26.20    6.88
   4 -10  -7   33.20    6.63
   4  10  -7   32.10    9.34
  -4 -10   7   26.28    9.00
  -4  10   8   13.36    5.10
   4  10  -8   25.76    8.09
  -4 -10   8    9.58    6.10
  -4  10   9   11.45    5.02
   4  10  -9    7.91    5.89
  -4 -10   9   13.53    6.37
  -4  10  10   -0.51    2.55
   4  10 -10    7.11    5.31
  -4  10  11   43.24    8.62
   4  10 -11   15.78    8.04
  -4  10  12   -0.16    3.15
   4  10 -12   -0.04    5.16
  -4  10  13   22.00    6.71
   4  10 -13   32.82    9.54
   4  10 -14    0.25    4.16
   4  10 -15   77.34   15.02
   4  10 -16   11.93    6.47
   4  10 -17   -1.47    3.41
   4  10 -18    7.80    5.96
   4  10 -19   38.03   11.21
   4  10 -20   -1.25    4.30
   4  10 -21   22.79    8.93
   4  10 -22   -1.59    5.76
   4  10 -23   16.96    8.15
   4  10 -24    3.74    6.21
   4  10 -25   35.30   10.54
   4  10 -26    5.17    5.82
   4  10 -27    0.20    5.10
   4  10 -28    2.87    4.53
   4  10 -29    3.12    5.79
   4  10 -30   -0.65    3.72
   4  10 -31   -0.74    4.21
   4  10 -32   -1.64    4.55
   4  10 -33    1.87    4.83
   4  10 -34    3.63    5.46
  -4  11   1  105.49   14.81
   4  11  -1   80.58   15.32
  -4 -11   1   66.03   15.37
  -4  11   2   -0.01    2.71
   4  11  -2    3.56    5.79
  -4 -11   2    3.54    4.79
  -4  11   3    6.43    4.82
   4  11  -3   10.15    6.46
  -4 -11   3    3.85    3.68
  -4  11   4   16.48    5.85
   4 -11  -4   14.77    5.29
   4  11  -4   14.06    6.25
  -4 -11   4   22.98    9.20
  -4  11   5   17.97    5.90
   4  11  -5    4.18    5.49
  -4 -11   5   14.30    7.43
  -4  11   6    8.43    4.58
   4  11  -6    8.44    6.15
  -4 -11   6    8.32    6.93
  -4  11   7   36.42    8.76
   4  11  -7   52.16   12.31
  -4 -11   7   71.95   15.24
  -4  11   8    3.17    3.31
   4  11  -8    0.74    5.69
  -4 -11   8    1.25    3.77
  -4  11   9   -1.05    2.78
   4  11  -9   -0.57    3.00
  -4 -11   9    0.34    3.55
  -4  11  10    2.23    3.38
   4  11 -10    6.03    4.81
  -4 -11  10    4.03    4.76
   4  11 -11  125.78   19.90
   4  11 -12   -0.62    4.47
   4  11 -13   38.43   11.23
   4  11 -14    4.51    5.59
   4  11 -15   11.03    6.64
   4  11 -16    6.92    6.05
   4  11 -17   61.82   14.48
   4  11 -18    7.38    5.66
   4  11 -19   -1.30    4.03
   4  11 -20   -1.27    4.80
   4  11 -21   41.29   11.20
   4  11 -22   -2.50    5.52
   4  11 -23   -2.96    6.40
   4  11 -24   -1.26    3.37
   4  11 -25    3.57    5.75
   4  11 -26   -1.12    4.68
   4  11 -27    4.55    5.93
   4  11 -28    0.65    4.96
   4  11 -29    6.33    5.90
   4  11 -30    2.79    7.08
   4  11 -31    2.38    5.26
   4  11 -32   -0.09    3.46
  -4  12   1    7.26    5.33
   4  12  -1   -1.59    4.00
  -4 -12   1    4.53    5.11
  -4  12   2   -0.74    3.82
   4  12  -2   -1.18    3.29
  -4 -12   2    2.30    4.39
  -4  12   3   59.79   11.42
   4  12  -3   55.67   13.36
  -4 -12   3   22.89    9.55
  -4  12   4   26.64    7.48
   4  12  -4   37.06   10.54
  -4 -12   4   12.80    8.74
  -4  12   5   28.86    7.90
   4  12  -5   20.61    7.89
  -4 -12   5    7.92    7.23
  -4  12   6    4.82    4.18
   4  12  -6    1.84    4.04
  -4 -12   6    1.54    4.95
  -4  12   7    9.37    4.47
   4  12  -7    3.38    3.89
  -4 -12   7   -1.24    5.09
  -4  12   8    7.03    4.61
   4  12  -8    7.08    6.45
  -4 -12   8    5.93    6.14
   4  12  -9   65.22   14.22
  -4 -12   9   97.09   18.87
   4  12 -10   -2.91    6.22
   4  12 -11    5.26    5.67
   4  12 -12   11.47    6.42
   4  12 -13   43.78   11.50
   4  12 -14    4.27    6.72
   4  12 -15   40.45   12.05
   4  12 -16    1.95    4.48
   4  12 -17   -0.72    5.52
   4  12 -18    6.22    5.79
   4  12 -19   47.86   12.66
   4  12 -20   -1.88    4.97
   4  12 -21   10.93    7.25
   4  12 -22   -0.42    5.07
   4  12 -23    6.44    5.89
   4  12 -24    0.89    5.73
   4  12 -25   22.91    8.96
   4  12 -26   -0.50    5.76
   4  12 -27   -0.87    5.88
   4  12 -28    6.02    5.51
   4  12 -29    4.05    6.05
   4  12 -30   -3.09    5.78
   4  13  -1   47.37   12.76
   4  13  -2   13.14    6.93
   4  13  -3    5.75    6.64
   4  13  -4   -1.35    5.70
   4  13  -5   43.77   12.31
  -4  13   6   25.38    7.87
   4  13  -6    8.31    7.25
   4  13  -7   20.47    8.36
   4  13  -8   -1.83    5.39
   4  13  -9   -0.49    3.50
   4  13 -10    1.46    5.30
   4  13 -11   38.90   10.95
   4  13 -12   14.72    8.32
   4  13 -13    7.62    7.29
   4  13 -14   -0.92    4.17
   4  13 -15    2.06    5.08
   4  13 -16    1.47    5.02
   4  13 -17   43.64   12.13
   4  13 -18    5.50    7.32
   4  13 -19    1.96    4.57
   4  13 -20    0.12    6.08
   4  13 -21   16.39    8.16
   4  13 -22    6.18    6.16
   4  13 -23    2.66    4.14
   4  13 -24    1.78    4.64
   4  13 -25    6.56    5.46
   4  13 -26    8.37    7.18
   4  13 -27    9.76    7.89
  -4  14   1   -0.55    3.87
   4  14  -1   -2.03    5.78
  -4  14   2   -1.65    4.34
   4  14  -2    2.38    5.86
  -4  14   3   12.98    6.83
   4  14  -3   12.02    7.78
   4  14  -4   20.03    9.29
   4  14  -5   15.97    8.56
   4  14  -6    9.10    8.50
   4  14  -7    6.62    7.43
   4  14  -8   12.11    8.57
   4  14  -9   37.87   11.48
   4  14 -10    3.64    7.89
   4  14 -11   -0.72    4.25
   4  14 -12    3.59    6.31
   4  14 -13    2.26    6.02
   4  14 -14    3.78    6.81
   4  14 -15    4.72    7.22
   4  14 -16    9.03    6.86
   4  14 -17   -0.04    5.82
   4  14 -18    5.92    6.12
   4  14 -19    9.63    6.47
   4  14 -20   -1.57    5.23
   4  14 -21    6.86    6.05
   4  14 -22    1.25    4.36
   4  14 -23    8.39    8.35
   4  14 -24    0.71    5.73
  -4  15   1    5.40    5.15
   4  15  -1    6.87    5.98
   4  15  -2    0.04    4.83
   4  15  -3    0.15    4.32
   4  15  -4   -0.36    4.68
   4  15  -5    9.35    8.05
   4  15  -6   14.29    8.00
   4  15  -7   -2.60    5.36
   4  15  -8   -1.14    6.15
   4  15  -9    7.78    6.02
   4  15 -10   -0.79    4.08
   4  15 -11    9.97    6.54
   4  15 -12   -0.72    5.96
   4  15 -13   -1.17    4.61
   4  15 -14   -1.09    4.53
   4  15 -15    1.40    6.31
   4  15 -16   17.73    8.88
   4  15 -17    9.77    7.45
   4  15 -18   -1.71    7.12
   4  15 -19    0.01    4.26
   4  15 -20   -1.52    5.83
   4  15 -21    3.99    5.40
   4  16  -1   -0.16    6.61
   4  16  -2    5.72    7.28
   4  16  -3    2.09    4.49
   4  16  -4    8.74    7.83
   4  16  -5    0.14    4.68
   4  16  -6   -0.01    5.14
   4  16  -7    4.47    5.38
   4  16  -8    1.65    5.25
   4  16  -9   -1.58    5.39
   4  16 -10    5.91    6.34
   4  16 -11   -0.11    4.68
   4  16 -12    2.62    5.44
   4  16 -13   -3.17    7.10
   4  16 -14    3.22    5.59
   4  16 -15    2.29    6.38
   4  16 -16    2.06    5.24
   4  17  -1    7.41    8.24
   4  17  -2    3.54    5.93
   4  17  -3   -2.19    5.68
   4  17  -4    0.39    6.19
   4  17  -5   -2.42    7.09
   4  17  -6    4.80    5.16
   4  17  -7   -0.06    3.87
   4  17  -8    0.57    3.74
   4  17  -9   -2.17    6.02
   4  17 -10   -0.91    5.05
  -3   0   1    0.56    1.22
  -3   0   1   -0.09    1.64
   3   0  -1   -0.20    1.48
   3   0  -1    0.20    1.58
  -3   0   2    0.00    1.63
  -3   0   2   -0.41    1.74
   3   0  -2   -0.50    1.82
  -3   0   3 5849.48  424.16
  -3   0   3 4983.33  427.78
   3   0  -3 5598.76  424.14
  -3   0   4   -0.45    1.44
   3   0  -4   -0.45    1.28
  -3   0   5   88.55    8.52
   3   0  -5   86.02    8.69
  -3   0   6   -0.11    1.24
   3   0  -6   -0.06    1.30
  -3   0   7  445.04   34.70
   3   0  -7  411.49   34.79
  -3   0   8   -0.23    1.27
   3   0  -8   -0.65    1.67
  -3   0   9  760.02   60.99
   3   0  -9  787.73   61.45
  -3   0  10   -0.04    1.27
   3   0 -10   -0.56    1.67
  -3   0  11 1094.75   87.94
   3   0 -11 1144.51   88.03
   3   0 -11 1099.23   91.05
   3   0 -12    0.25    1.34
   3   0 -12   -1.01    3.35
   3   0 -13  527.29   44.12
   3   0 -13  530.03   46.67
   3   0 -14   -0.66    2.08
   3   0 -14   -0.23    2.45
   3   0 -15   74.77   10.11
   3   0 -15  101.23   13.13
   3   0 -16   -0.16    1.59
   3   0 -16    0.16    3.45
   3   0 -17  153.41   17.57
   3   0 -17  222.55   21.89
   3   0 -18   -0.63    1.96
   3   0 -18   -0.73    3.40
   3   0 -19   52.51    8.52
   3   0 -19   59.64   10.73
  -3   0  20    0.73    2.08
   3   0 -20   -0.02    1.80
   3   0 -20   -0.82    3.27
  -3   0  21    2.72    3.64
   3   0 -21    5.86    3.28
   3   0 -21    2.96    3.67
  -3   0  22   -0.05    2.82
   3   0 -22    2.54    3.03
   3   0 -22   -0.84    4.44
   3   0 -23  274.69   29.13
   3   0 -23  339.65   33.24
   3   0 -24    1.80    2.68
   3   0 -25   54.15    9.90
   3   0 -26   -0.66    3.44
   3   0 -27   70.17   11.81
   3   0 -30   -1.46    3.35
   3   0 -31    2.25    3.77
   3   0 -32    1.04    3.20
   3   0 -33   12.49    5.77
   3   0 -34    1.93    3.96
   3   0 -35   30.67    8.43
  -3   1   1 1005.59   74.72
  -3   1   1  983.88   74.76
   3  -1  -1  913.87   74.65
   3  -1  -1  952.72   74.22
   3   1  -1  921.18   76.12
   3   1  -1  998.84   76.37
  -3  -1   1  902.24   75.79
  -3  -1   1  981.22   76.57
  -3   1   2  615.03   47.44
  -3   1   2  638.50   47.50
   3  -1  -2  619.28   47.51
   3   1  -2  565.73   48.97
  -3  -1   2  547.22   48.65
  -3  -1   2  587.94   49.37
  -3   1   3    7.77    1.71
  -3   1   3    5.60    1.40
   3  -1  -3    7.85    1.63
   3   1  -3    6.19    2.80
  -3  -1   3    5.25    2.58
  -3  -1   3    2.95    2.13
  -3   1   4    5.73    1.32
   3  -1  -4    5.79    1.42
   3   1  -4    6.01    2.64
  -3  -1   4    4.91    2.32
  -3   1   5 1982.55  148.90
   3  -1  -5 1867.05  149.02
   3   1  -5 1924.81  151.32
  -3  -1   5 2148.82  151.46
  -3   1   6    2.87    0.95
   3  -1  -6    1.59    1.01
   3   1  -6    4.31    2.20
  -3  -1   6    1.53    1.70
  -3   1   7  190.26   15.25
   3  -1  -7  171.30   15.30
   3   1  -7  185.92   17.34
  -3  -1   7  203.97   17.26
   3  -1  -8   80.18    7.96
   3  -1  -8   88.40    9.07
   3   1  -8   81.65    9.48
  -3  -1   8   89.32    9.37
   3  -1  -9  900.79   74.32
   3  -1  -9 1028.59   76.18
   3   1  -9  921.97   76.11
  -3  -1   9 1022.35   76.11
   3  -1 -10   44.62    5.45
   3  -1 -10   42.94    6.50
   3   1 -10   43.93    6.50
  -3  -1  10   43.11    6.19
   3  -1 -11  515.15   39.23
   3  -1 -11  421.92   40.09
   3   1 -11  481.87   40.63
  -3  -1  11  488.97   40.06
   3  -1 -12    1.83    1.78
   3  -1 -12    8.89    3.55
   3   1 -12    3.36    2.23
  -3  -1  12    4.67    2.50
  -3   1  13    2.77    2.68
   3  -1 -13    6.83    2.69
   3  -1 -13    6.73    3.64
   3   1 -13    9.52    3.45
  -3  -1  13    6.16    2.96
  -3   1  14   15.62    4.51
   3  -1 -14   11.99    3.41
   3  -1 -14   18.97    5.06
   3   1 -14    8.50    3.58
   3   1 -14   20.04    5.85
  -3  -1  14   16.64    4.07
  -3   1  15  446.13   39.52
   3  -1 -15  435.36   37.98
   3  -1 -15  450.11   40.11
   3   1 -15  463.68   39.62
   3   1 -15  460.90   42.68
  -3   1  16    6.91    3.57
   3  -1 -16    3.75    2.57
   3  -1 -16    2.42    3.30
   3   1 -16    4.66    3.27
   3   1 -16    1.64    3.26
  -3   1  17  186.67   19.87
   3  -1 -17  162.93   17.89
   3  -1 -17  183.16   20.20
   3   1 -17  195.78   19.79
   3   1 -17  209.51   22.94
  -3   1  18    2.53    3.08
   3  -1 -18    5.73    2.98
   3  -1 -18    1.55    2.93
   3   1 -18   -0.72    2.42
   3   1 -18    5.65    4.31
  -3  -1  18    0.68    2.62
   3  -1 -19   59.42    8.96
   3  -1 -19   79.71   11.36
   3   1 -19   50.16    9.14
   3   1 -19   72.34   12.56
  -3  -1  19   64.17   11.21
   3  -1 -20   61.72    8.95
   3  -1 -20   38.04    8.86
   3   1 -20   83.66   11.10
   3   1 -20   51.77   10.90
  -3  -1  20   57.55   10.81
   3  -1 -21  131.20   16.41
   3  -1 -21  155.70   19.11
   3   1 -21  173.53   18.70
   3   1 -21  161.98   20.80
  -3  -1  21  153.74   19.60
   3  -1 -22    3.45    3.07
   3  -1 -22    0.63    3.18
   3   1 -22    0.85    2.71
   3   1 -22   -0.46    3.80
  -3  -1  22   -0.55    2.77
   3  -1 -23   12.60    4.17
   3  -1 -23    1.29    3.23
   3   1 -23   11.72    4.52
   3  -1 -24   -0.33    2.58
   3  -1 -24    0.24    3.13
   3   1 -24    0.09    2.92
   3  -1 -25   46.71    9.00
   3   1 -25   48.32    9.76
   3  -1 -26   10.82    4.46
   3   1 -26   20.20    6.08
   3  -1 -27   83.26   12.85
   3  -1 -28    1.53    3.21
   3   1 -29   -0.83    2.98
   3   1 -30   22.83    7.18
   3  -1 -31   48.74    9.83
   3   1 -31   44.72    9.95
   3  -1 -32   -0.23    2.62
   3   1 -32    0.27    3.94
   3  -1 -33    2.90    3.97
   3   1 -33   16.80    6.00
   3   1 -34   -1.09    4.26
   3   1 -35   20.79    7.29
   3   1 -36    1.61    4.16
  -3   2   1  196.28   17.67
  -3   2   1  196.16   17.42
   3  -2  -1  222.65   18.52
   3  -2  -1  210.58   16.89
   3   2  -1  207.09   19.88
   3   2  -1  182.69   19.35
  -3  -2   1  223.17   19.87
  -3  -2   1  193.82   19.91
  -3   2   2   67.89    7.40
  -3   2   2   79.72    7.39
   3  -2  -2   94.10    8.31
   3   2  -2   94.22   10.47
  -3  -2   2   75.43    9.44
  -3  -2   2   70.31    9.69
  -3   2   3 1242.29  102.34
  -3   2   3 1380.93  102.51
  -3   2   3 1385.86  102.20
   3   2  -3 1266.97  105.65
  -3  -2   3 1427.72  105.89
  -3  -2   3 1400.42  107.67
   3   2  -4   -0.23    2.12
  -3  -2   4    2.73    2.36
   3   2  -5    2.07    2.20
  -3  -2   5    3.11    2.22
   3   2  -6    8.53    2.96
  -3  -2   6    5.60    2.74
   3  -2  -7  390.10   32.89
   3  -2  -7  473.91   33.16
   3   2  -7  459.38   37.16
  -3  -2   7  435.58   36.41
   3  -2  -8  849.61   62.62
   3  -2  -8  808.06   62.82
   3   2  -8  802.40   66.13
  -3  -2   8  719.29   65.14
   3  -2  -9  483.93   38.43
   3  -2  -9  502.85   38.98
   3   2  -9  467.93   41.50
  -3  -2   9  487.06   41.17
  -3   2  10    9.17    2.28
   3  -2 -10    3.17    1.44
   3  -2 -10    2.71    1.86
   3   2 -10    2.49    2.48
  -3  -2  10    2.70    2.20
  -3   2  11   41.76    6.42
  -3   2  11   47.47    5.98
   3  -2 -11   44.45    5.25
   3  -2 -11   39.88    5.77
   3   2 -11   38.33    7.04
  -3  -2  11   48.86    6.99
  -3   2  12   15.26    4.24
  -3   2  12   19.96    3.88
   3  -2 -12   13.70    2.91
   3  -2 -12   16.36    4.09
   3   2 -12   12.86    4.45
  -3  -2  12   14.09    4.08
  -3   2  13  488.71   39.44
  -3   2  13  420.43   37.09
   3  -2 -13  494.87   37.88
   3   2 -13  413.28   38.55
  -3  -2  13  393.13   37.46
  -3   2  14   14.88    5.24
  -3   2  14   17.69    4.24
   3  -2 -14   19.66    4.72
   3   2 -14   24.11    5.57
  -3  -2  14   15.43    4.43
  -3   2  15   22.00    5.94
  -3   2  15   12.68    4.04
   3  -2 -15   28.78    5.51
   3   2 -15   19.30    5.25
  -3  -2  15   25.02    5.23
  -3   2  16    3.46    3.89
  -3   2  16    9.50    3.49
   3  -2 -16    9.14    3.67
   3   2 -16   10.45    4.26
  -3  -2  16   11.38    3.70
  -3   2  17  117.14   17.55
  -3   2  17  173.32   18.02
   3  -2 -17  159.25   17.54
   3   2 -17  160.02   18.10
   3   2 -17  217.03   22.89
  -3  -2  17  161.65   17.17
  -3   2  18    9.37    5.31
  -3   2  18   10.92    4.00
   3  -2 -18   10.75    4.03
   3   2 -18    1.63    2.97
   3   2 -18   14.75    6.03
  -3   2  19   44.10    9.65
  -3   2  19   37.58    7.58
   3  -2 -19   47.90    8.41
   3   2 -19   44.72    8.54
   3   2 -19   46.15   10.31
  -3   2  20    2.20    3.74
  -3   2  20    1.74    3.24
   3  -2 -20    5.95    3.06
   3  -2 -20    5.47    3.18
   3   2 -20    3.91    3.61
   3   2 -20    3.76    4.50
  -3  -2  20   -0.12    3.58
  -3   2  21    4.34    4.49
  -3   2  21    0.26    2.96
   3  -2 -21    3.32    2.74
   3  -2 -21    2.18    2.93
   3   2 -21    2.11    3.04
  -3  -2  21    0.92    3.54
  -3   2  22    6.49    5.15
   3  -2 -22    1.87    2.59
   3  -2 -22   -0.94    3.19
   3   2 -22    1.72    3.41
  -3  -2  22    2.65    3.55
  -3   2  23  131.92   19.44
   3  -2 -23  124.98   15.50
   3  -2 -23  133.54   17.25
   3   2 -23  133.73   17.25
  -3   2  24   38.89   11.22
   3  -2 -24   56.35    9.40
   3  -2 -24   67.76   11.36
   3   2 -24   64.75   11.00
   3  -2 -25   51.87    8.88
   3  -2 -25   27.08    7.73
   3   2 -25   55.41   10.28
   3  -2 -26    0.74    3.24
   3  -2 -27   50.54    9.31
   3  -2 -28    3.45    3.48
   3   2 -28    3.29    4.15
   3   2 -29   87.04   14.41
   3   2 -30   -0.51    3.08
   3   2 -31   -1.31    4.07
   3  -2 -32    1.16    3.07
   3   2 -32    1.20    3.74
   3   2 -33   37.80    9.47
   3   2 -34    1.38    4.00
   3   2 -35   23.32    8.34
   3   2 -36   -1.77    4.20
   3   2 -37    0.83    3.82
   3   2 -38   -1.25    3.62
  -3   3   1  489.95   40.26
  -3   3   1  462.13   41.48
  -3   3   1  495.14   40.72
   3  -3  -1  556.05   40.26
   3   3  -1  505.66   43.80
   3   3  -1  455.11   43.32
  -3  -3   1  587.79   44.09
  -3  -3   1  479.42   43.95
  -3   3   2  241.45   20.09
  -3   3   2  281.49   21.65
  -3   3   2  241.02   20.32
   3  -3  -2  231.02   19.31
   3  -3  -2  248.69   19.32
   3   3  -2  242.09   23.57
  -3  -3   2  233.32   22.92
  -3  -3   2  219.19   23.49
  -3   3   3   34.44    4.42
  -3   3   3   52.33    5.59
  -3   3   3   48.12    4.79
   3  -3  -3   41.57    4.43
   3   3  -3   54.43    7.89
  -3  -3   3   54.71    7.64
  -3  -3   3   44.62    7.73
  -3   3   4   75.81    7.62
  -3   3   4   97.88    7.85
  -3   3   4   93.08    7.67
   3  -3  -4   88.80    7.53
   3   3  -4   69.03   10.45
  -3  -3   4   77.31   10.30
  -3   3   5  525.08   40.71
  -3   3   5  529.47   40.44
  -3   3   5  517.01   40.40
   3   3  -5  512.43   44.98
  -3  -3   5  559.92   44.90
  -3   3   6  511.26   43.55
  -3   3   6  608.05   43.39
   3  -3  -6  560.38   43.52
   3   3  -6  560.43   48.22
  -3  -3   6  617.82   48.07
  -3   3   7  199.67   14.97
  -3   3   7  215.02   14.79
   3  -3  -7  150.66   14.58
   3   3  -7  159.84   18.37
  -3  -3   7  161.00   17.87
  -3   3   8   27.90    3.62
  -3   3   8   30.15    3.48
   3  -3  -8   32.31    3.63
   3   3  -8   25.13    5.90
  -3  -3   8   36.91    6.42
  -3   3   9  174.23   14.61
  -3   3   9  155.13   14.00
   3  -3  -9  166.82   14.18
   3   3  -9  129.94   16.63
  -3  -3   9  183.11   17.41
  -3   3  10  459.30   38.41
  -3   3  10  462.13   37.94
   3  -3 -10  492.46   38.06
   3   3 -10  446.19   41.20
  -3  -3  10  488.44   40.92
  -3   3  11  503.16   43.59
  -3   3  11  521.57   43.10
   3  -3 -11  528.91   43.04
   3   3 -11  555.00   46.66
  -3  -3  11  593.99   46.18
  -3   3  12   -0.45    2.40
  -3   3  12    0.90    1.71
   3  -3 -12    0.34    1.39
   3   3 -12    2.09    2.74
  -3  -3  12   -0.04    2.03
  -3   3  13   17.69    4.63
  -3   3  13   20.59    4.26
   3  -3 -13   26.22    4.65
   3   3 -13   15.42    5.01
  -3  -3  13   26.93    5.43
  -3   3  14    2.42    2.75
  -3   3  14    5.28    2.52
   3  -3 -14    4.57    2.69
   3   3 -14    6.03    3.56
  -3  -3  14    5.84    3.44
  -3   3  15  223.45   22.42
  -3   3  15  224.27   21.33
   3  -3 -15  209.85   20.76
   3   3 -15  210.35   22.78
  -3  -3  15  222.41   21.93
  -3   3  16   52.37    8.98
  -3   3  16   62.69    8.47
   3  -3 -16   45.22    7.42
   3   3 -16   49.66    9.02
  -3  -3  16   47.16    7.98
  -3   3  17   37.46    8.33
  -3   3  17   43.05    7.87
   3  -3 -17   56.44    8.32
   3   3 -17   73.41   10.53
  -3  -3  17   51.17    8.24
  -3   3  18    5.84    3.81
  -3   3  18    1.36    2.76
   3  -3 -18    0.22    1.90
   3   3 -18    1.03    2.67
  -3  -3  18    3.98    3.08
  -3   3  19   18.94    6.25
  -3   3  19   17.15    5.15
   3  -3 -19   13.71    4.50
   3   3 -19   21.67    6.34
   3   3 -19   41.13    9.74
  -3   3  20   53.88   10.24
  -3   3  20   38.66    8.00
   3  -3 -20   30.21    6.93
   3   3 -20   45.46    8.77
  -3   3  21  110.21   15.51
  -3   3  21   64.77   11.68
   3  -3 -21   84.38   12.11
   3   3 -21   89.79   13.39
  -3  -3  21   78.87   14.19
  -3   3  22   58.50   11.69
  -3   3  22   53.80   10.13
   3  -3 -22   59.39   10.24
   3   3 -22   52.29   10.21
  -3  -3  22   82.72   14.03
  -3   3  23    8.12    6.39
   3  -3 -23   13.35    5.09
   3   3 -23    8.36    4.29
  -3   3  24   13.33    7.04
   3  -3 -24    8.78    4.53
  -3   3  25  129.62   20.12
   3  -3 -25  134.91   17.49
  -3   3  26   29.79   10.02
  -3   3  27  116.87   18.78
   3   3 -27   91.30   15.19
  -3   3  28    9.60    6.37
   3   3 -28    5.99    4.95
  -3   3  29   18.17    8.27
   3   3 -29   33.87    8.73
   3   3 -30   22.51    7.61
   3   3 -31   62.12   12.42
   3   3 -32   10.39    6.06
   3   3 -33   -0.11    3.74
   3   3 -34   -0.58    3.59
   3   3 -35    3.07    4.92
   3   3 -36   -0.51    4.32
   3   3 -37   11.40    6.17
   3   3 -38   -0.84    3.87
   3   3 -39    2.68    4.82
  -3   4   1  127.08   12.00
   3  -4  -1  106.10   11.25
   3  -4  -1  124.72   11.53
   3   4  -1  121.43   14.66
   3   4  -1  135.18   15.12
  -3  -4   1  112.76   13.90
  -3  -4   1  136.43   15.73
  -3   4   2  154.01   15.06
   3  -4  -2  181.93   15.09
   3  -4  -2  172.45   14.93
   3  -4  -2  168.98   14.61
   3   4  -2  151.44   18.13
  -3  -4   2  173.20   18.07
  -3  -4   2  155.22   18.62
  -3   4   3  284.83   25.55
   3  -4  -3  219.32   24.78
   3  -4  -3  374.14   25.12
   3  -4  -3  334.69   24.70
   3   4  -3  394.29   31.02
  -3  -4   3  317.77   28.95
  -3  -4   3  310.80   30.11
  -3   4   4   47.32    5.61
   3  -4  -4   55.93    5.58
   3   4  -4   46.02    8.06
  -3  -4   4   31.95    7.03
  -3   4   5   37.48    4.93
  -3   4   5   39.95    5.16
   3  -4  -5   42.74    4.91
   3   4  -5   48.74    8.26
  -3  -4   5   59.00    8.45
  -3   4   6   88.84    8.99
  -3   4   6  104.83    9.41
   3  -4  -6   87.74    8.69
   3   4  -6  102.05   12.78
  -3  -4   6   90.75   11.76
  -3   4   7  244.89   21.52
  -3   4   7  266.12   21.84
   3  -4  -7  249.80   21.29
   3   4  -7  277.84   26.04
  -3  -4   7  281.24   25.31
  -3   4   8  191.63   17.23
  -3   4   8  209.68   17.62
   3  -4  -8  200.16   17.16
   3   4  -8  216.66   21.68
  -3  -4   8  183.25   20.11
  -3   4   9  136.06   13.20
  -3   4   9  148.35   13.60
   3  -4  -9  148.83   13.28
   3   4  -9  140.40   16.72
  -3  -4   9  148.63   16.18
  -3   4  10   41.03    5.63
  -3   4  10   37.72    5.51
   3  -4 -10   42.87    5.49
   3   4 -10   47.77    8.55
  -3  -4  10   42.97    7.31
  -3   4  11  117.61   12.00
  -3   4  11  107.63   11.74
   3  -4 -11  114.64   11.60
   3   4 -11  109.55   14.45
  -3  -4  11  132.47   14.67
  -3   4  12  265.07   25.89
  -3   4  12  301.96   26.35
   3  -4 -12  293.24   25.86
   3   4 -12  347.14   30.36
  -3  -4  12  313.66   28.60
  -3   4  13  311.24   27.54
  -3   4  13  285.61   27.11
   3  -4 -13  300.65   26.85
   3   4 -13  312.28   30.27
  -3  -4  13  329.93   29.55
  -3   4  14   37.23    6.19
  -3   4  14   20.55    4.66
   3  -4 -14   23.06    4.70
   3   4 -14   18.85    5.80
  -3  -4  14   15.51    4.94
  -3   4  15  132.36   16.26
  -3   4  15  149.49   16.23
   3  -4 -15  175.50   16.40
   3   4 -15  162.86   18.71
  -3  -4  15  144.62   16.99
  -3   4  16   30.03    6.89
  -3   4  16   46.47    7.78
   3  -4 -16   37.66    6.63
   3   4 -16   56.97    9.66
  -3  -4  16   50.54    8.35
  -3   4  17   78.07   11.34
  -3   4  17   75.59   10.65
   3  -4 -17   72.53   10.01
   3   4 -17   73.10   11.90
  -3   4  18   77.65   12.06
  -3   4  18   80.71   11.46
   3  -4 -18   98.54   11.74
   3   4 -18   76.02   12.41
  -3   4  19   12.06    5.15
  -3   4  19   15.45    5.37
   3  -4 -19   23.06    5.72
   3   4 -19   28.02    7.00
  -3   4  20   23.86    6.71
  -3   4  20    6.95    3.97
   3  -4 -20   12.02    4.54
   3   4 -20   17.39    6.01
  -3   4  21    4.89    3.95
  -3   4  21   -0.55    2.50
   3  -4 -21    0.66    1.72
   3   4 -21   -1.23    3.33
  -3   4  22    4.21    4.13
   3  -4 -22    2.04    2.74
  -3   4  23   77.56   14.27
   3  -4 -23   86.26   12.58
  -3   4  24   44.55   10.80
  -3   4  25   63.47   13.75
   3   4 -25   72.48   12.85
  -3   4  26    2.30    4.43
   3   4 -26   -0.11    3.77
  -3   4  27   37.16   11.83
   3   4 -27   69.52   12.72
  -3   4  28   25.77    9.62
   3   4 -28   28.53    8.43
  -3   4  29   41.44   11.64
   3   4 -29   36.21    9.88
   3   4 -30    4.56    5.75
   3   4 -31   -1.87    4.47
   3   4 -32    3.33    4.94
   3   4 -33    9.06    6.10
   3   4 -34    9.74    5.97
   3   4 -35    2.73    5.12
   3   4 -36   -1.06    4.72
   3   4 -37    0.99    3.15
   3   4 -38    2.60    3.97
   3   4 -39   12.70    6.65
   3   4 -40    4.74    5.19
  -3   5   1  604.02   55.19
   3  -5  -1  690.08   55.16
   3  -5  -1  705.54   56.48
   3  -5  -1  719.02   55.28
   3   5  -1  772.19   60.24
  -3  -5   1  736.89   58.92
  -3  -5   1  599.00   59.12
  -3   5   2    9.64    2.93
   3  -5  -2   21.58    3.90
   3  -5  -2   15.58    3.43
   3  -5  -2   10.82    2.82
   3   5  -2   15.05    5.23
  -3  -5   2   13.10    4.23
  -3  -5   2    6.41    3.74
  -3   5   3    8.37    2.86
   3  -5  -3   11.54    2.86
   3  -5  -3   12.46    3.00
   3  -5  -3   13.57    2.81
   3   5  -3   16.93    5.80
  -3  -5   3    9.01    4.02
  -3  -5   3    8.52    4.05
  -3   5   4  157.73   15.55
   3  -5  -4  159.73   15.15
   3  -5  -4  164.29   14.76
   3  -5  -4  170.55   14.53
   3   5  -4  174.64   19.20
  -3  -5   4  163.46   18.26
  -3  -5   4  159.23   19.45
  -3   5   5  358.21   31.22
  -3   5   5  422.01   32.34
   3  -5  -5  339.10   30.61
   3  -5  -5  364.84   29.89
   3  -5  -5  385.14   29.77
   3   5  -5  334.47   34.59
  -3  -5   5  401.01   34.76
  -3   5   6  236.70   20.39
  -3   5   6  221.05   20.48
   3  -5  -6  199.24   19.44
   3  -5  -6  233.20   18.41
   3  -5  -6  219.64   18.19
   3   5  -6  273.50   25.11
  -3  -5   6  238.49   23.32
  -3   5   7  212.93   18.45
  -3   5   7  198.58   18.54
   3  -5  -7  222.37   18.09
   3  -5  -7  199.84   15.78
   3  -5  -7  191.15   15.71
   3   5  -7  194.48   21.82
  -3  -5   7  197.88   20.92
  -3   5   8   40.85    5.56
  -3   5   8   34.01    5.40
   3  -5  -8   29.69    4.81
   3   5  -8   39.66    8.30
  -3  -5   8   32.79    6.83
  -3   5   9    6.28    2.24
  -3   5   9    5.60    2.45
   3  -5  -9    9.00    2.68
   3   5  -9    8.37    4.47
  -3  -5   9    5.41    3.13
  -3   5  10  298.05   25.16
  -3   5  10  281.52   25.42
   3  -5 -10  276.73   24.70
   3   5 -10  286.43   28.92
  -3  -5  10  275.75   27.61
  -3   5  11  305.28   27.55
  -3   5  11  257.67   27.41
   3  -5 -11  307.33   27.35
   3  -5 -11  334.78   24.80
   3   5 -11  301.61   31.20
  -3  -5  11  329.72   30.64
  -3   5  12   29.55    5.32
  -3   5  12   21.90    5.03
   3  -5 -12   26.01    4.78
   3  -5 -12   29.88    3.32
   3   5 -12   38.24    8.08
  -3  -5  12   33.90    6.98
  -3   5  13   31.70    5.49
  -3   5  13   22.51    4.95
   3  -5 -13   21.47    4.70
   3  -5 -13   28.52    3.52
   3   5 -13   27.62    6.90
  -3  -5  13   14.65    5.15
  -3   5  14  181.19   17.61
  -3   5  14  185.39   17.99
   3  -5 -14  129.91   16.02
   3  -5 -14  163.95   14.62
   3   5 -14  167.16   19.91
  -3  -5  14  190.97   19.46
  -3   5  15  355.65   34.16
  -3   5  15  390.05   34.87
   3  -5 -15  402.74   34.19
   3  -5 -15  371.73   31.69
   3   5 -15  426.80   38.22
  -3   5  16   63.08    9.47
  -3   5  16   60.49    9.47
   3  -5 -16   50.33    8.35
   3  -5 -16   68.01    7.49
   3   5 -16   58.28   11.06
  -3   5  17   34.92    7.52
  -3   5  17   51.53    8.50
   3  -5 -17   55.19    8.20
   3  -5 -17   39.14    6.01
   3   5 -17   45.74    9.33
  -3   5  18   -1.06    2.88
  -3   5  18    0.93    2.45
   3  -5 -18   -0.66    2.68
   3  -5 -18    2.17    1.77
   3   5 -18    0.43    3.38
  -3   5  19   23.81    6.59
  -3   5  19   15.15    5.16
   3  -5 -19   17.16    4.92
   3  -5 -19   19.97    4.31
   3   5 -19   12.01    5.88
  -3   5  20   55.46   10.47
  -3   5  20   55.62   10.26
   3  -5 -20   73.38   10.49
  -3   5  21  142.55   19.90
   3  -5 -21  190.91   19.72
  -3   5  22   27.82    8.13
   3  -5 -22   26.02    6.62
  -3   5  23   18.98    7.07
   3   5 -23   12.07    5.74
  -3   5  24    8.86    5.58
   3   5 -24    0.86    3.14
  -3   5  25   13.62    6.67
   3   5 -25   27.21    8.25
  -3   5  26   21.73    8.86
   3   5 -26   40.75    9.77
  -3   5  27   17.90    8.23
   3   5 -27   36.25    9.42
   3   5 -28   -2.00    4.84
   3   5 -29    9.53    5.90
   3   5 -30   24.74    8.19
   3   5 -31   16.01    7.14
   3   5 -32   11.90    7.05
   3   5 -33    3.75    3.95
   3   5 -34   -1.75    5.01
   3   5 -35   -1.13    2.92
   3   5 -36    4.07    5.12
   3   5 -37    4.15    5.96
   3   5 -38    1.71    3.71
   3   5 -39   -2.17    5.27
   3   5 -40    1.07    5.08
   3   5 -41   -0.40    4.02
   3   5 -42    2.76    4.53
  -3   6   1   65.11    8.56
   3  -6  -1   52.47    7.48
   3  -6  -1   52.07    7.80
   3  -6  -1   44.59    7.05
   3   6  -1   60.51   10.30
  -3  -6   1   59.73    9.90
  -3  -6   1   64.37   11.47
  -3   6   2  228.57   21.59
   3  -6  -2  243.95   21.22
   3  -6  -2  213.68   21.23
   3  -6  -2  235.90   20.96
   3   6  -2  218.13   24.68
  -3  -6   2  219.12   23.54
  -3  -6   2  194.73   24.50
  -3   6   3  177.69   17.69
   3  -6  -3  158.44   16.68
   3  -6  -3  190.19   17.52
   3  -6  -3  177.60   16.83
   3   6  -3  174.72   20.69
  -3  -6   3  194.46   20.33
  -3  -6   3  170.09   21.17
  -3   6   4  157.92   16.36
   3  -6  -4  160.60   15.77
   3  -6  -4  147.89   15.49
   3  -6  -4  179.34   15.73
   3   6  -4  155.13   19.37
  -3  -6   4  153.30   18.25
  -3  -6   4  185.14   21.25
  -3   6   5   63.77    8.40
   3  -6  -5   71.21    8.31
   3  -6  -5   59.68    7.56
   3   6  -5   68.29   11.32
  -3  -6   5   58.00   10.01
  -3   6   6   -0.47    1.71
  -3   6   6    1.62    1.99
   3  -6  -6   -0.17    1.30
   3  -6  -6   -0.56    1.49
   3   6  -6    0.50    3.42
  -3  -6   6    1.20    3.09
  -3   6   7   23.43    4.88
  -3   6   7   25.93    5.17
   3  -6  -7   21.00    4.22
   3  -6  -7   24.14    3.80
   3   6  -7   16.12    5.80
  -3  -6   7   30.57    6.73
  -3   6   8  398.12   33.60
  -3   6   8  464.48   34.94
   3  -6  -8  344.45   32.42
   3  -6  -8  390.80   31.48
   3   6  -8  363.24   36.92
  -3  -6   8  346.87   35.36
  -3   6   9  182.96   16.99
  -3   6   9  145.03   16.56
   3  -6  -9  166.38   16.14
   3  -6  -9  165.05   14.50
   3   6  -9  165.71   19.85
  -3  -6   9  155.73   18.43
  -3   6  10    0.07    2.03
  -3   6  10    1.59    2.07
   3  -6 -10    1.95    2.07
   3  -6 -10    1.30    1.09
   3   6 -10    3.45    4.12
  -3  -6  10   -0.81    2.82
  -3   6  11    3.40    2.60
  -3   6  11   -0.71    2.05
   3  -6 -11    1.89    2.29
   3  -6 -11    2.38    1.30
   3   6 -11    2.71    3.05
  -3   6  12  267.00   26.07
  -3   6  12  273.69   26.86
   3  -6 -12  308.67   26.33
   3  -6 -12  288.73   23.83
   3   6 -12  288.65   30.11
  -3   6  13   64.16    8.37
  -3   6  13   38.95    7.42
   3  -6 -13   62.01    8.06
   3  -6 -13   48.91    5.76
   3   6 -13   32.72    8.32
  -3   6  14   94.61   11.92
  -3   6  14  104.44   12.83
   3  -6 -14   98.21   11.76
   3  -6 -14   92.83    9.60
   3   6 -14   98.07   14.63
  -3   6  15   82.87   11.02
  -3   6  15   68.06   10.79
   3  -6 -15   79.88   10.49
   3  -6 -15   88.00    8.86
   3   6 -15   72.37   12.85
  -3   6  16   10.95    4.04
  -3   6  16    9.92    4.23
   3  -6 -16   12.50    4.07
   3  -6 -16   15.47    3.25
   3   6 -16   15.87    5.93
  -3   6  17   19.38    5.45
  -3   6  17   19.50    5.68
   3  -6 -17   24.05    5.60
   3  -6 -17   25.03    4.42
   3   6 -17   27.08    7.37
  -3   6  18  144.14   17.32
  -3   6  18  134.74   17.42
   3  -6 -18  130.37   16.23
   3  -6 -18  156.22   14.73
  -3   6  19   28.84    7.29
  -3   6  19   25.10    6.87
   3  -6 -19   40.64    7.54
   3  -6 -19   37.75    5.86
  -3   6  20    7.82    4.57
   3  -6 -20   16.75    5.06
  -3   6  21   -0.35    4.10
   3   6 -21   -0.12    2.68
  -3   6  22   67.03   11.88
   3   6 -22   58.12   12.10
  -3   6  23   58.78   11.63
   3   6 -23   41.88   10.09
  -3   6  24   12.60    6.17
   3   6 -24   22.70    7.59
  -3   6  25   14.50    6.80
   3   6 -25   10.82    6.20
   3   6 -26    7.64    5.77
   3   6 -27    8.31    5.76
   3   6 -28   14.28    6.36
   3   6 -29   14.94    6.84
   3   6 -30   16.59    7.27
   3   6 -31    6.04    6.14
   3   6 -32   -0.32    3.07
   3   6 -33    3.99    4.89
   3   6 -34    3.86    5.60
   3   6 -35    1.21    5.23
   3   6 -36    9.30    6.65
   3   6 -37   -0.87    4.81
   3   6 -38   -0.12    4.69
   3   6 -39    6.63    6.48
   3   6 -40   14.22    7.14
   3   6 -41   -1.86    3.98
  -3   7   1    9.14    3.59
   3  -7  -1   16.14    4.26
   3  -7  -1    8.04    3.71
   3  -7  -1   20.16    4.69
   3   7  -1    7.09    4.84
  -3  -7   1    7.32    3.96
  -3  -7   1    8.88    5.30
  -3   7   2   70.39    9.64
   3  -7  -2   63.85    8.64
   3  -7  -2   60.09    9.00
   3   7  -2   68.98   11.62
  -3  -7   2   54.42   10.12
  -3  -7   2   66.42   12.13
  -3   7   3   11.57    4.03
   3  -7  -3   10.31    3.56
   3  -7  -3   15.47    4.08
   3   7  -3    1.25    3.36
  -3  -7   3    4.90    3.83
  -3  -7   3    6.18    4.39
  -3   7   4  306.53   29.13
   3  -7  -4  338.10   28.71
   3  -7  -4  313.76   28.74
   3   7  -4  291.69   32.18
  -3  -7   4  321.57   31.37
  -3  -7   4  309.53   33.61
  -3   7   5  165.40   17.73
   3  -7  -5  185.92   17.39
   3  -7  -5  158.55   16.87
   3   7  -5  138.18   19.52
  -3  -7   5  181.33   19.99
  -3  -7   5  194.74   22.87
  -3   7   6  362.09   34.85
  -3   7   6  394.45   36.07
   3  -7  -6  432.49   34.77
   3  -7  -6  418.13   34.35
   3   7  -6  338.89   37.83
  -3   7   7    5.09    2.98
  -3   7   7    0.28    2.37
   3  -7  -7   -0.61    1.90
   3  -7  -7    2.33    2.06
   3   7  -7    4.69    3.39
  -3   7   8   33.02    6.01
  -3   7   8   23.51    5.63
   3  -7  -8   32.75    5.62
   3  -7  -8   23.03    4.54
   3   7  -8   19.89    7.03
  -3   7   9   12.11    3.96
  -3   7   9    7.30    3.45
   3  -7  -9   11.94    3.58
   3  -7  -9    6.60    2.32
   3   7  -9    3.02    4.00
  -3   7  10  416.52   37.76
  -3   7  10  389.78   38.12
   3  -7 -10  424.91   37.09
   3  -7 -10  431.92   35.74
   3   7 -10  509.32   43.29
  -3   7  11   39.62    7.41
  -3   7  11   60.22    9.19
   3  -7 -11   43.51    7.25
   3  -7 -11   52.41    6.50
   3   7 -11   58.99   11.02
  -3   7  12   39.16    6.67
  -3   7  12   23.85    5.88
   3  -7 -12   28.27    5.58
   3  -7 -12   31.32    4.58
   3   7 -12   10.83    5.13
  -3   7  13   35.74    6.91
  -3   7  13   33.40    7.01
   3  -7 -13   38.14    6.76
   3  -7 -13   36.83    5.36
   3   7 -13   47.28    9.81
  -3   7  14   10.14    4.23
  -3   7  14   10.67    4.07
   3  -7 -14    9.24    3.46
   3  -7 -14   13.85    3.10
   3   7 -14   14.92    5.90
  -3   7  15    8.64    3.80
  -3   7  15   14.10    4.86
   3  -7 -15   14.63    4.47
   3  -7 -15   12.49    3.11
  -3   7  16   61.63    9.45
  -3   7  16   79.91   11.21
   3  -7 -16   53.05    8.58
   3  -7 -16   41.10    6.41
  -3   7  17   19.33    5.90
  -3   7  17   32.64    7.54
   3  -7 -17   31.87    6.59
   3  -7 -17   28.91    4.88
  -3   7  18    1.98    3.63
   3  -7 -18   -0.57    3.01
   3   7 -18   -0.19    3.08
  -3   7  19   12.62    4.92
   3   7 -19    7.99    5.61
  -3   7  20   46.53    9.47
   3   7 -20   45.09   10.42
  -3   7  21   28.00    7.59
   3   7 -21   17.39    7.09
  -3   7  22   36.37    8.88
   3   7 -22   33.90    9.73
  -3   7  23   15.77    5.99
   3   7 -23   -0.41    3.77
   3   7 -24   12.38    5.95
   3   7 -25   -0.49    3.92
   3   7 -26   23.47    8.09
   3   7 -27   11.69    6.35
   3   7 -28    5.41    4.66
   3   7 -29    0.20    4.32
   3   7 -30    3.48    4.20
   3   7 -31    4.73    6.39
   3   7 -32   18.29    7.72
   3   7 -33   -0.34    3.74
   3   7 -34    4.33    4.89
   3   7 -35   -1.42    5.34
   3   7 -36   25.30    8.98
   3   7 -37   -0.49    4.33
   3   7 -38   -0.35    3.42
   3   7 -39    2.57    4.34
  -3   8   1    1.19    2.80
   3  -8  -1    0.63    2.55
   3  -8  -1   -0.82    2.55
   3   8  -1    3.22    4.07
  -3  -8   1   -0.56    3.36
  -3   8   2  326.99   31.79
   3  -8  -2  349.34   31.03
   3  -8  -2  325.15   31.72
   3   8  -2  333.45   34.99
  -3  -8   2  335.43   36.20
  -3   8   3    7.11    3.49
   3  -8  -3    3.53    2.88
   3  -8  -3    7.90    3.92
   3   8  -3    6.01    3.78
  -3  -8   3    5.46    4.42
  -3   8   4  246.92   26.85
   3  -8  -4  275.08   26.29
   3  -8  -4  309.11   27.67
   3   8  -4  292.23   31.05
  -3  -8   4  287.95   32.01
  -3   8   5    0.16    2.04
   3  -8  -5   -0.10    2.05
   3  -8  -5    1.05    2.44
   3   8  -5   -0.94    3.19
  -3  -8   5   -1.58    4.09
  -3   8   6   25.88    6.18
   3  -8  -6   32.19    6.10
   3  -8  -6   39.70    6.62
   3   8  -6   23.15    7.58
  -3   8   7   -0.64    2.54
  -3   8   7   -1.05    2.84
   3  -8  -7    1.22    1.91
   3  -8  -7   -0.79    2.16
   3   8  -7    0.20    3.59
  -3   8   8  566.45   48.95
  -3   8   8  604.61   50.38
   3  -8  -8  495.62   47.07
   3  -8  -8  589.59   47.51
   3   8  -8  555.07   52.62
  -3   8   9   15.10    4.79
  -3   8   9    9.43    4.81
   3  -8  -9   18.55    4.60
   3  -8  -9   10.74    3.67
   3   8  -9   25.21    7.28
  -3   8  10   10.08    4.15
  -3   8  10   24.36    5.90
   3  -8 -10   11.08    3.85
   3  -8 -10   13.40    3.57
   3   8 -10    6.70    4.90
  -3   8  11    0.53    2.77
  -3   8  11    2.32    2.27
   3  -8 -11   -0.49    1.97
   3  -8 -11   -0.12    1.50
  -3   8  12   84.34   11.43
  -3   8  12   69.00   11.46
   3  -8 -12   78.61   10.51
   3  -8 -12   68.67    8.99
  -3   8  13    2.38    2.49
  -3   8  13    1.68    3.03
   3  -8 -13    4.82    2.86
   3  -8 -13    0.45    1.62
  -3   8  14   48.81    8.57
  -3   8  14   44.05    8.85
   3  -8 -14   64.16    9.07
   3  -8 -14   42.22    6.69
  -3   8  15    1.64    2.67
  -3   8  15    1.39    2.94
   3  -8 -15    3.48    2.70
   3  -8 -15    2.68    2.17
   3   8 -15    2.31    3.69
  -3   8  16    0.92    2.53
   3  -8 -16   -0.19    2.25
   3   8 -16   -0.28    3.38
  -3   8  17    5.51    3.46
   3   8 -17   10.59    5.89
  -3   8  18  126.18   16.55
   3   8 -18  134.16   19.32
  -3   8  19    3.36    3.77
   3   8 -19   -0.49    3.24
  -3   8  20   67.48   11.72
   3   8 -20   78.44   14.40
  -3   8  21    1.87    3.29
   3   8 -21   -3.79    5.27
   3   8 -22   25.22    8.44
   3   8 -23   10.59    5.97
   3   8 -24   99.61   17.03
   3   8 -25    0.30    2.59
   3   8 -26   -3.20    6.27
   3   8 -27   -0.31    3.69
   3   8 -28   32.21    9.68
   3   8 -30   30.68    9.46
   3   8 -31   -1.75    5.16
   3   8 -32    8.61    6.99
   3   8 -33    1.97    5.48
   3   8 -34   26.11    9.39
   3   8 -35    1.59    5.38
   3   8 -36    1.17    4.57
   3   8 -37    0.20    5.17
   3   8 -38    4.72    5.67
  -3   9   1   -0.95    2.87
   3  -9  -1   -0.88    2.53
   3  -9  -1   -0.63    2.78
   3   9  -1    1.17    3.93
  -3  -9   1   -0.68    2.50
  -3   9   2   39.42    8.33
   3  -9  -2   48.89    8.14
   3  -9  -2   49.16    8.90
   3   9  -2   44.57   10.11
  -3  -9   2   34.86    9.85
  -3   9   3    0.76    1.91
   3  -9  -3    7.13    3.32
   3  -9  -3    7.87    3.79
  -3  -9   3    9.50    5.37
  -3   9   4  113.17   14.75
   3  -9  -4  101.11   13.22
   3  -9  -4  133.02   15.17
  -3  -9   4   86.88   16.46
  -3   9   5    7.48    4.30
   3  -9  -5   17.49    4.84
   3  -9  -5   16.49    5.16
  -3  -9   5   17.73    7.12
  -3   9   6  142.29   17.49
   3  -9  -6  154.96   16.71
   3  -9  -6  141.08   16.79
  -3  -9   6  134.65   20.62
  -3   9   7   -0.92    2.67
   3  -9  -7    1.96    2.12
   3  -9  -7   -0.12    1.63
  -3   9   8    5.57    3.81
  -3   9   8    8.06    4.38
   3  -9  -8    1.82    2.38
   3  -9  -8    2.33    2.68
  -3   9   9   21.82    5.66
  -3   9   9   12.55    5.40
   3  -9  -9   18.33    5.07
   3  -9  -9    6.06    3.10
  -3   9  10  180.22   21.16
  -3   9  10  180.51   22.04
   3  -9 -10  218.75   21.00
   3  -9 -10  185.00   19.68
  -3   9  11    7.86    4.00
  -3   9  11    5.21    3.46
   3  -9 -11    9.53    3.96
   3  -9 -11    9.55    3.54
   3   9 -11   14.87    6.99
  -3   9  12   18.71    5.98
   3  -9 -12   25.55    5.78
   3   9 -12   20.58    7.56
  -3   9  13    0.52    2.59
   3  -9 -13    1.45    2.34
   3   9 -13   -1.31    3.04
  -3   9  14    5.05    3.54
   3   9 -14   10.23    5.48
  -3   9  15    0.55    3.07
   3   9 -15   -2.44    5.37
  -3   9  16  118.87   15.83
   3   9 -16  118.28   18.23
  -3   9  17    0.55    2.90
   3   9 -17    0.61    3.54
  -3   9  18    5.14    3.98
   3   9 -18    0.70    5.45
  -3   9  19    0.84    4.08
   3   9 -19    7.23    4.51
   3   9 -20   43.30   10.85
   3   9 -21    0.55    3.82
   3   9 -22   45.46   11.28
   3   9 -23    3.72    5.58
   3   9 -24    3.34    5.76
   3   9 -25   -1.56    4.37
   3   9 -26   42.37   10.89
   3   9 -27   -3.26    6.39
   3   9 -28    5.36    4.59
   3   9 -29   -1.91    5.20
   3   9 -30    4.23    6.07
   3   9 -31   11.45    6.56
   3   9 -32    5.84    5.46
   3   9 -33    8.73    6.09
   3   9 -34    1.29    4.62
   3   9 -35    1.98    5.00
   3   9 -36    2.28    5.88
  -3  10   1   -0.14    2.30
   3 -10  -1   -0.59    2.64
  -3 -10   1   -0.95    4.21
  -3  10   2   74.87   12.57
   3 -10  -2  101.05   12.77
  -3 -10   2   73.43   15.11
  -3  10   3    8.67    4.56
   3 -10  -3    7.71    3.68
   3  10  -3    9.84    5.96
  -3 -10   3    8.25    6.10
  -3  10   4   46.10    9.07
   3 -10  -4   34.72    7.16
   3  10  -4   32.08    8.94
  -3 -10   4   23.40    8.72
  -3  10   5   -0.13    3.16
   3 -10  -5    4.39    3.02
   3  10  -5   -1.61    3.32
  -3 -10   5    2.41    5.12
  -3  10   6   -0.20    3.43
   3 -10  -6   -0.69    2.51
   3  10  -6    1.24    4.05
  -3 -10   6   -2.14    4.70
  -3  10   7   34.80    8.06
   3 -10  -7   25.38    6.18
   3  10  -7   25.63    8.42
  -3 -10   7   23.46    8.38
  -3  10   8   53.78   11.10
   3 -10  -8  107.67   12.57
   3  10  -8   74.22   14.63
  -3  10   9   -0.87    2.38
   3 -10  -9    1.21    2.24
   3  10  -9   -1.79    4.54
  -3  10  10   73.23   12.29
   3 -10 -10   66.13   10.46
   3  10 -10   66.58   13.45
  -3  10  11    8.72    4.95
   3 -10 -11    2.05    3.62
   3  10 -11    0.74    2.52
  -3  10  12  175.96   20.68
   3  10 -12  155.42   22.57
  -3  10  13   -1.07    3.54
   3  10 -13   -0.78    5.74
  -3  10  14   47.95    9.90
   3  10 -14   72.20   13.99
  -3  10  15    8.26    4.58
   3  10 -15    6.16    5.58
  -3  10  16   16.88    6.03
   3  10 -16   10.28    6.31
  -3  10  17    1.77    3.34
   3  10 -17    2.07    5.36
   3  10 -18   86.28   16.18
   3  10 -19    2.36    4.97
   3  10 -20    9.78    6.67
   3  10 -21    4.59    4.28
   3  10 -22   28.19    9.60
   3  10 -23   -0.81    3.37
   3  10 -24   14.86    7.82
   3  10 -25    3.86    4.35
   3  10 -26    1.25    3.90
   3  10 -27   -1.78    5.17
   3  10 -28    9.94    7.70
   3  10 -29    1.43    6.15
   3  10 -30    1.40    5.17
   3  10 -31    0.88    5.43
   3  10 -32   -1.30    4.88
   3  10 -33   -1.03    3.17
   3  10 -34    0.31    4.67
  -3  11   1    0.71    3.21
   3  11  -1   -0.70    4.47
  -3 -11   1    1.54    3.94
  -3  11   2   34.20    8.55
   3  11  -2   39.22   10.55
  -3 -11   2   48.91   12.44
  -3  11   3   15.49    5.82
   3  11  -3    5.61    5.55
  -3 -11   3   18.79    8.26
  -3  11   4   21.50    7.58
   3  11  -4   23.71    8.86
  -3 -11   4   20.87    8.19
  -3  11   5    2.25    3.55
   3  11  -5   10.90    6.53
  -3 -11   5    1.61    4.01
  -3  11   6   47.54   10.42
   3 -11  -6   50.24    9.15
   3  11  -6   58.10   12.43
  -3 -11   6   56.62   13.31
  -3  11   7    3.40    3.63
   3 -11  -7    3.56    3.38
   3  11  -7   15.51    6.76
  -3 -11   7    1.38    3.78
  -3  11   8    0.44    3.00
   3 -11  -8   -0.70    2.52
   3  11  -8   -0.43    4.51
  -3 -11   8   -1.35    4.34
  -3  11   9   27.39    7.60
   3  11  -9   12.60    7.22
  -3  11  10   60.42   11.24
   3  11 -10   40.88   11.63
  -3  11  11    9.05    5.61
   3  11 -11   15.41    7.11
  -3  11  12   16.40    5.90
   3  11 -12   10.18    6.25
  -3  11  13   14.52    5.70
   3  11 -13    2.70    4.02
  -3  11  14   29.46    7.83
   3  11 -14   32.02   10.48
   3  11 -15    4.82    6.26
   3  11 -16   57.10   13.22
   3  11 -17   -2.10    5.44
   3  11 -18   -3.67    5.47
   3  11 -19   14.00    7.06
   3  11 -20   24.51    9.26
   3  11 -21   -1.78    5.18
   3  11 -22   22.06    8.46
   3  11 -23   -1.02    5.31
   3  11 -24   -2.65    6.60
   3  11 -25   11.28    6.99
   3  11 -26   31.19   10.61
   3  11 -27    0.45    4.30
   3  11 -28    7.14    5.87
   3  11 -29   -1.26    4.62
   3  11 -30   22.45    8.84
   3  11 -31   -1.76    4.58
   3  11 -32    4.46    4.85
   3  12  -1    1.94    3.94
  -3  12   2   76.38   13.64
   3  12  -2   74.07   15.41
  -3 -12   2   96.26   18.62
  -3  12   3   23.60    7.18
   3  12  -3   11.61    7.73
  -3 -12   3   33.08   10.37
  -3  12   4   11.44    5.76
   3  12  -4   10.73    7.24
  -3 -12   4   21.53    8.71
  -3  12   5    0.49    3.17
   3  12  -5    0.16    4.06
  -3 -12   5    3.44    4.85
  -3  12   6   -1.63    3.70
   3  12  -6   -1.50    4.90
  -3 -12   6    4.47    5.84
  -3  12   7    3.48    4.58
   3  12  -7    4.45    5.57
  -3 -12   7   -1.52    4.63
  -3  12   8  189.76   22.47
   3  12  -8  178.97   24.57
  -3 -12   8  117.54   22.66
  -3  12   9   -1.48    4.35
   3  12  -9   -0.06    3.97
  -3 -12   9    2.65    3.97
  -3  12  10   10.99    5.78
   3  12 -10   12.23    6.69
  -3  12  11   14.87    6.32
   3  12 -11   20.05    7.85
  -3  12  12    7.36    5.24
   3  12 -12   31.11    9.76
   3  12 -13   10.46    6.70
   3  12 -14   35.23   10.27
   3  12 -15   -1.70    5.77
   3  12 -16    0.75    3.75
   3  12 -17   14.30    6.89
   3  12 -18   22.69    8.80
   3  12 -19    4.31    4.24
   3  12 -20   14.19    8.09
   3  12 -21   -0.74    4.91
   3  12 -22   10.95    7.77
   3  12 -23   -0.80    4.42
   3  12 -24   10.67    8.15
   3  12 -25   10.15    6.54
   3  12 -26   -1.32    4.99
   3  12 -27   -2.38    5.24
   3  12 -28   10.02    6.80
   3  12 -29    4.95    4.41
   3  12 -30    7.60    5.50
  -3  13   1   23.39    7.87
   3  13  -1    4.04    6.02
   3  13  -2   18.38    7.89
   3  13  -3    6.47    5.68
   3  13  -4   34.06   10.86
   3  13  -5    9.50    6.58
   3  13  -6   35.13   10.91
   3  13  -7    8.67    6.59
   3  13  -8    1.40    4.52
   3  13  -9    6.98    5.80
   3  13 -10   11.73    6.76
   3  13 -11   20.59    7.51
   3  13 -12   39.56   11.70
   3  13 -13   -1.02    4.92
   3  13 -14    7.87    5.45
   3  13 -15   19.88    8.48
   3  13 -16   17.84    8.06
   3  13 -17    8.12    6.00
   3  13 -18    5.68    5.69
   3  13 -19   -1.38    4.59
   3  13 -20    3.59    3.99
   3  13 -21    4.68    5.92
   3  13 -22    5.32    5.88
   3  13 -23    0.13    4.55
   3  13 -24   -1.37    3.89
   3  13 -25    8.43    6.10
   3  13 -26    5.17    5.86
   3  13 -27   -2.05    4.18
   3  13 -28    1.62    5.78
  -3  14   1   10.81    6.45
   3  14  -1    5.23    5.54
  -3  14   2   32.07    9.48
   3  14  -2   29.56   10.04
  -3  14   3   25.65    8.08
   3  14  -3   13.01    8.38
  -3  14   4    6.65    5.16
   3  14  -4    9.60    5.57
  -3  14   5   -0.54    3.79
   3  14  -5    2.31    5.03
  -3  14   6    1.59    4.60
   3  14  -6   -2.23    6.50
  -3  14   7   14.57    7.21
   3  14  -7   29.30    9.55
   3  14  -8   17.77    9.07
   3  14  -9    2.66    5.60
   3  14 -10    6.77    5.98
   3  14 -11   -1.23    5.62
   3  14 -12   -0.46    5.61
   3  14 -13   20.95    9.02
   3  14 -14   19.60    8.52
   3  14 -15   -1.69    5.81
   3  14 -16   -0.05    6.00
   3  14 -17    1.22    5.66
   3  14 -18   10.49    7.11
   3  14 -19    6.05    7.43
   3  14 -20   -0.95    4.98
   3  14 -21    2.94    4.95
   3  14 -22    4.59    6.16
   3  14 -23   -0.81    3.67
   3  14 -24    0.62    7.03
   3  14 -25    9.29    6.55
  -3  15   1    8.53    6.12
   3  15  -1    2.99    6.53
  -3  15   2    0.45    4.09
   3  15  -2    9.78    6.78
  -3  15   3    1.47    4.41
   3  15  -3   -1.70    6.70
  -3  15   4   -1.93    5.28
   3  15  -4   11.34    6.63
  -3  15   5    0.61    4.36
   3  15  -5    0.45    6.12
   3  15  -6    9.83    6.60
   3  15  -7    0.65    4.87
   3  15  -8   -2.22    4.74
   3  15  -9    3.18    6.09
   3  15 -10    1.74    4.46
   3  15 -11   13.79    9.34
   3  15 -12    5.11    6.58
   3  15 -13   -4.59    7.09
   3  15 -14    0.54    5.17
   3  15 -15    2.50    4.76
   3  15 -16    6.71    7.94
   3  15 -17    0.74    4.89
   3  15 -18   -0.37    5.50
   3  15 -19    0.60    5.08
   3  15 -20    5.19    5.41
   3  15 -21    1.33    3.63
  -3  16   1   -0.29    4.99
   3  16  -1   -0.47    4.37
  -3  16   2    4.52    5.11
   3  16  -2    2.94    4.92
   3  16  -3   16.69    8.18
   3  16  -4    1.68    5.71
   3  16  -5    1.68    5.12
   3  16  -6    1.02    4.84
   3  16  -7   -2.01    6.99
   3  16  -8    0.31    6.29
   3  16  -9    2.97    4.49
   3  16 -10    9.00    7.98
   3  16 -11   -0.01    4.17
   3  16 -12    1.45    6.17
   3  16 -13    4.27    7.24
   3  16 -14    4.17    6.99
   3  16 -15    1.37    5.98
   3  16 -16   -2.05    6.44
   3  16 -17    5.19    4.96
   3  17  -1    0.19    4.81
   3  17  -2    2.96    5.98
   3  17  -3    2.08    7.21
   3  17  -4   -0.83    7.39
   3  17  -5   -2.28    5.31
   3  17  -6    1.04    4.57
   3  17  -7   12.54    8.45
   3  17  -8   -0.08    4.82
   3  17  -9    3.64    5.62
   3  17 -10   -3.07    5.53
   3  17 -11    5.41    7.94
   3  17 -12    2.88    5.78
   3  18  -1    3.03    5.93
   3  18  -2    2.27    4.99
   3  18  -3    3.27    5.87
   3  18  -4    4.07    5.00
   3  18  -5    5.43    6.48
  -2   0   1    0.17    1.06
  -2   0   1    0.10    1.21
   2   0  -1    0.74    1.25
   2   0  -1    0.23    1.24
  -2   0   2  554.86   45.32
   2   0  -2  608.05   45.54
  -2   0   3   -0.50    1.08
   2   0  -3    0.00    1.20
  -2   0   4    3.78    1.28
   2   0  -4    3.17    1.50
  -2   0   5   -0.30    1.04
   2   0  -5   -0.21    1.19
  -2   0   6 2852.57  212.58
   2   0  -6 2719.58  212.53
  -2   0   7   -0.33    1.22
   2   0  -7   -0.30    1.40
  -2   0   8  178.83   15.47
   2   0  -8  168.95   15.53
   2   0  -9    1.53    1.54
   2   0  -9    1.59    2.34
   2   0 -10   26.57    4.31
   2   0 -10   23.55    5.51
   2   0 -11   -0.53    1.49
   2   0 -11   -0.51    2.54
   2   0 -12  547.28   44.71
   2   0 -12  527.19   46.96
   2   0 -13   -0.07    1.93
   2   0 -13   -0.46    3.02
   2   0 -14  747.16   64.25
   2   0 -14  872.72   67.80
  -2   0  15    1.54    2.20
   2   0 -15   -0.09    1.89
   2   0 -15    4.09    3.45
  -2   0  16   35.24    6.90
   2   0 -16   23.09    5.49
   2   0 -16   35.75    7.77
  -2   0  17    0.94    3.90
   2   0 -17    0.82    2.21
   2   0 -17   -0.88    3.54
  -2   0  18  227.64   24.01
   2   0 -18  214.29   21.95
   2   0 -18  218.07   24.44
  -2   0  19   -0.07    2.58
   2   0 -19   -0.31    2.03
   2   0 -19   -1.10    3.67
  -2   0  20    4.99    3.52
   2   0 -20    2.22    2.58
   2   0 -20   -0.85    3.67
  -2   0  21   -0.35    1.95
   2   0 -21   -0.84    2.33
   2   0 -21    1.25    3.45
  -2   0  22  271.54   30.47
   2   0 -22  275.87   28.30
   2   0 -22  322.24   31.97
  -2   0  23    4.46    3.95
   2   0 -23    0.25    2.65
   2   0 -24   65.21   10.85
   2   0 -25   -0.86    2.66
   2   0 -26   17.82    6.04
   2   0 -29    0.44    3.06
   2   0 -30   11.25    5.67
   2   0 -31   -1.55    3.91
   2   0 -32   14.88    5.98
   2   0 -33   -0.11    2.64
   2   0 -34   57.27   11.62
   2   0 -35    1.02    3.35
   2   0 -36    7.51    5.67
   2   0 -37    3.97    4.14
   2   0 -38   22.65    8.14
  -2   1   1   55.52    5.69
  -2   1   1   69.97    5.78
   2  -1  -1   53.87    5.77
   2  -1  -1   57.99    5.30
   2   1  -1   63.72    7.08
   2   1  -1   52.16    6.71
  -2  -1   1   64.63    7.02
  -2  -1   1   69.17    7.35
  -2   1   2   27.10    2.81
   2  -1  -2   25.52    2.83
   2   1  -2   32.84    4.51
  -2  -1   2   26.77    4.10
   2   1  -3  893.52   74.19
  -2  -1   3 1005.85   74.34
   2   1  -4 9999.00  751.18
  -2  -1   4 9801.06  750.50
   2  -1  -5   64.21    5.96
   2  -1  -5   85.75    6.78
   2   1  -5   73.87    7.79
  -2  -1   5   57.74    7.22
   2  -1  -6    3.59    1.18
   2  -1  -6    2.37    1.62
   2   1  -6    1.58    1.89
  -2  -1   6    2.95    1.84
   2  -1  -7    3.71    1.30
   2  -1  -7    2.13    2.24
   2   1  -7    3.38    2.28
  -2  -1   7    3.21    1.77
  -2   1   8  244.71   21.05
   2  -1  -8  211.67   19.10
   2  -1  -8  238.52   20.36
   2   1  -8  240.05   20.73
  -2  -1   8  226.14   20.20
  -2   1   9  363.61   35.34
  -2   1   9  434.82   34.88
   2  -1  -9  437.09   35.28
   2   1  -9  429.03   35.30
  -2  -1   9  419.97   34.80
  -2   1  10 1702.18  139.33
  -2   1  10 1678.37  137.46
   2  -1 -10 1766.53  138.02
   2   1 -10 1792.31  137.94
  -2  -1  10 1898.29  137.91
  -2   1  11   32.61    6.61
  -2   1  11   37.13    6.08
   2  -1 -11   37.38    6.48
   2   1 -11   43.65    6.52
  -2  -1  11   44.27    6.13
  -2   1  12    9.96    4.44
  -2   1  12    6.30    2.97
   2  -1 -12   10.93    3.98
   2   1 -12   13.01    3.54
   2   1 -12    4.56    4.24
  -2  -1  12    6.31    2.77
  -2   1  13    5.90    3.99
   2  -1 -13    9.13    3.87
   2   1 -13    4.34    2.86
   2   1 -13    4.56    4.17
  -2   1  14  325.74   32.32
   2  -1 -14  339.98   31.17
   2   1 -14  311.76   29.92
   2   1 -14  345.67   33.38
  -2  -1  14  356.44   32.52
  -2   1  15    3.14    4.17
   2  -1 -15    2.78    3.35
   2   1 -15    3.04    3.06
   2   1 -15    3.75    4.37
  -2  -1  15    0.87    3.19
  -2   1  16  361.86   35.04
   2  -1 -16  362.77   33.39
   2   1 -16  325.68   31.67
   2   1 -16  386.37   35.87
  -2  -1  16  329.83   33.40
  -2   1  17   -1.19    3.72
   2  -1 -17   -0.07    2.43
   2   1 -17    4.67    3.38
   2   1 -17   13.51    5.67
  -2  -1  17    6.70    3.85
  -2   1  18   32.21    8.93
   2  -1 -18   28.99    6.87
   2   1 -18   24.86    6.03
   2   1 -18   26.60    7.59
  -2  -1  18   26.13    6.73
  -2   1  19   18.57    6.95
  -2   1  19   12.66    4.47
   2  -1 -19   13.08    4.86
   2   1 -19   13.28    4.52
   2   1 -19    0.88    3.18
  -2  -1  19   13.25    5.44
  -2   1  20  311.90   34.05
  -2   1  20  274.78   30.93
   2  -1 -20  337.39   32.15
   2   1 -20  328.53   30.56
   2   1 -20  301.28   32.90
  -2  -1  20  312.13   32.39
  -2   1  21   -1.49    5.13
  -2   1  21   -0.60    2.65
   2  -1 -21    0.42    2.92
   2   1 -21   -0.66    2.68
   2   1 -21    1.14    3.92
  -2  -1  21    0.65    2.49
  -2   1  22    8.73    6.09
  -2   1  22   21.31    6.38
   2  -1 -22   15.65    6.04
   2   1 -22   25.34    6.44
  -2  -1  22   27.90    7.83
  -2   1  23   15.45    7.92
  -2   1  23   10.83    4.69
   2  -1 -23    8.33    4.41
   2  -1 -23    9.62    4.86
   2   1 -23    7.87    4.26
  -2  -1  23   15.75    6.85
  -2   1  24  111.47   18.64
   2  -1 -24  109.64   14.71
   2   1 -24  114.97   15.28
  -2   1  25    9.87    7.12
   2  -1 -25    4.40    4.07
   2   1 -25   -0.28    2.80
  -2   1  26  261.31   32.02
   2  -1 -26  235.88   25.95
   2  -1 -27    8.03    4.19
   2   1 -28   -0.17    3.46
   2   1 -29   -0.19    2.85
   2  -1 -30   43.50    9.69
   2   1 -30   63.40   11.41
   2  -1 -31   -1.33    4.06
   2   1 -31    5.57    4.41
   2  -1 -32   10.52    5.71
   2   1 -32    4.55    5.20
   2  -1 -33    1.53    3.81
   2   1 -33    4.05    4.12
   2  -1 -34    3.68    4.27
   2   1 -34    2.48    3.76
   2  -1 -35    0.40    2.41
   2   1 -35   -0.93    3.56
   2  -1 -36   30.19    8.71
   2   1 -36   40.80    9.91
   2   1 -37    0.37    4.02
   2   1 -38   -1.44    4.97
   2   1 -39   -2.60    5.12
  -2   2   1  101.06   10.62
  -2   2   1  115.24   11.61
  -2   2   1  128.17   11.08
   2  -2  -1  161.37   11.19
   2  -2  -1  134.39   10.77
   2   2  -1  139.31   13.31
   2   2  -1  134.83   13.33
  -2  -2   1  121.59   12.69
  -2  -2   1  121.22   13.16
  -2   2   2 2464.40  194.59
  -2   2   2 2769.79  194.89
   2  -2  -2 2411.81  194.81
   2   2  -2 2798.06  197.96
  -2  -2   2 2498.80  197.14
  -2  -2   2 2618.85  200.98
  -2   2   3 1501.67  114.73
  -2   2   3 1582.84  114.39
  -2   2   3 1458.99  114.26
   2  -2  -3 1468.82  114.65
   2   2  -3 1515.56  117.76
  -2  -2   3 1579.57  117.65
   2  -2  -4    2.53    0.57
   2   2  -4   -0.17    2.33
  -2  -2   4   -0.18    2.09
  -2   2   5  884.34   63.76
  -2   2   5  833.19   63.27
   2  -2  -5  802.46   63.61
   2   2  -5  784.49   66.36
  -2  -2   5  778.83   66.01
  -2   2   6  657.73   47.72
  -2   2   6  600.17   47.19
   2  -2  -6  584.85   47.38
   2   2  -6  584.29   49.85
  -2  -2   6  626.57   49.77
  -2   2   7    0.71    1.56
  -2   2   7    0.16    0.96
   2  -2  -7    1.71    1.30
   2   2  -7    0.77    1.63
  -2  -2   7   -0.43    1.77
  -2   2   8  599.93   49.28
  -2   2   8  679.18   49.04
   2  -2  -8  630.98   48.95
   2   2  -8  573.71   50.60
  -2  -2   8  561.00   50.14
  -2   2   9   76.98    8.73
  -2   2   9   74.65    8.06
   2  -2  -9   79.22    8.30
   2   2  -9   67.85    9.17
  -2  -2   9   74.98    9.09
  -2   2  10    3.67    2.36
  -2   2  10    3.02    2.11
   2  -2 -10    5.06    2.20
   2   2 -10    3.91    2.83
  -2  -2  10    1.42    1.81
  -2   2  11  217.76   20.45
  -2   2  11  203.02   19.32
   2  -2 -11  213.88   19.59
   2   2 -11  205.73   20.51
  -2  -2  11  209.44   19.94
  -2   2  12  358.51   32.79
  -2   2  12  340.44   31.52
   2  -2 -12  356.89   31.78
   2   2 -12  380.78   33.03
  -2  -2  12  396.59   32.43
  -2   2  13  133.01   15.44
  -2   2  13  129.27   14.26
   2  -2 -13  136.75   14.49
   2   2 -13  136.21   15.20
  -2  -2  13  125.62   14.04
  -2   2  14  290.61   25.80
  -2   2  14  231.55   23.27
   2  -2 -14  235.82   23.40
   2   2 -14  259.68   24.37
  -2  -2  14  225.87   22.88
  -2   2  15    8.54    4.07
  -2   2  15   -1.36    2.75
   2  -2 -15    1.67    2.50
   2   2 -15    0.93    2.20
   2   2 -15   -0.53    3.82
  -2  -2  15    0.24    1.77
  -2   2  16    1.07    3.08
   2  -2 -16    0.57    2.75
   2   2 -16    2.76    2.92
   2   2 -16   -0.41    3.93
  -2  -2  16    5.17    3.69
  -2   2  17   47.68    8.97
   2  -2 -17   34.10    7.02
   2   2 -17   14.91    5.31
   2   2 -17   36.97    8.90
  -2  -2  17   45.12    8.78
  -2   2  18  118.10   16.82
   2  -2 -18  116.54   15.21
   2   2 -18  121.02   15.39
   2   2 -18  139.50   18.59
  -2  -2  18  141.59   17.69
  -2   2  19   78.20   13.33
   2  -2 -19   88.22   12.39
   2   2 -19   92.92   12.47
   2   2 -19   62.62   12.85
  -2  -2  19   79.42   13.07
  -2   2  20    8.98    5.00
   2  -2 -20    9.90    4.86
   2   2 -20   11.30    4.80
   2   2 -20    7.43    5.68
  -2  -2  20   10.07    5.57
  -2   2  21   43.00   10.15
  -2   2  21   35.39    8.15
   2  -2 -21   28.29    7.35
   2   2 -21   31.07    7.41
  -2  -2  21   45.04    9.75
  -2   2  22  122.60   18.94
  -2   2  22  127.80   17.45
   2  -2 -22  117.48   16.44
   2   2 -22  126.15   16.56
  -2  -2  22  142.35   18.95
  -2   2  23   35.51    9.72
   2  -2 -23   26.72    7.54
   2   2 -23   28.32    7.33
  -2  -2  23   21.54    7.68
  -2   2  24  117.99   19.56
   2   2 -24  150.23   18.21
  -2   2  25   -0.08    4.42
  -2   2  26   40.08   11.25
  -2   2  27    7.51    5.99
   2   2 -27    4.16    3.85
   2   2 -28   66.16   12.34
   2   2 -29    1.52    3.09
  -2   2  30   11.99    7.64
   2   2 -30    5.87    4.32
  -2   2  31   -3.75    6.87
   2  -2 -31    4.90    3.82
   2   2 -31    5.83    4.79
  -2   2  32    9.02    8.41
   2  -2 -32   34.47    8.31
   2   2 -32   17.21    6.94
  -2   2  33   11.64    7.81
   2  -2 -33    8.03    4.82
   2   2 -33    6.90    4.56
   2  -2 -34   47.85   10.07
   2   2 -34   29.30    8.86
   2  -2 -35   -0.01    3.05
   2   2 -35   -1.47    4.16
   2   2 -36    7.49    5.79
   2   2 -38    6.52    5.89
   2   2 -39   -0.96    4.22
   2   2 -40   -1.33    3.98
   2   2 -41   -0.23    3.32
  -2   3   1  231.20   22.00
   2  -3  -1  292.24   22.29
   2  -3  -1  264.77   22.09
   2   3  -1  260.04   24.59
  -2  -3   1  293.07   24.75
  -2  -3   1  279.80   25.36
  -2   3   2  380.83   34.43
   2  -3  -2  399.02   34.34
   2  -3  -2  491.67   34.71
   2  -3  -2  479.67   34.44
   2   3  -2  435.76   37.39
  -2  -3   2  425.33   36.88
  -2  -3   2  396.82   37.60
  -2   3   3   28.15    3.71
  -2   3   3   27.69    3.77
   2  -3  -3   31.59    3.69
   2  -3  -3   24.35    3.12
   2  -3  -3   31.00    3.26
   2   3  -3   38.80    6.09
  -2  -3   3   22.29    5.00
  -2   3   4 1951.79  149.81
  -2   3   4 1913.42  149.90
   2  -3  -4 1915.91  149.63
   2  -3  -4 2015.38  148.80
   2  -3  -4 2026.98  148.96
   2   3  -4 1765.87  152.31
  -2  -3   4 1845.79  152.11
  -2   3   5  193.53   18.16
  -2   3   5  209.02   18.25
   2  -3  -5  227.21   18.26
   2  -3  -5  216.36   16.85
   2  -3  -5  229.30   16.93
   2   3  -5  175.79   20.20
  -2  -3   5  231.17   20.80
  -2   3   6  266.40   23.55
  -2   3   6  273.13   23.59
   2  -3  -6  284.60   23.57
   2  -3  -6  297.55   22.20
   2   3  -6  269.57   26.18
  -2  -3   6  293.07   26.01
  -2   3   7   48.57    5.73
  -2   3   7   50.55    5.76
   2  -3  -7   43.77    5.60
   2  -3  -7   53.13    4.67
   2   3  -7   40.53    7.20
  -2  -3   7   48.88    7.36
  -2   3   8  175.17   16.86
  -2   3   8  203.04   17.22
   2  -3  -8  189.91   16.99
   2  -3  -8  205.98   15.93
   2   3  -8  181.50   19.11
  -2  -3   8  170.43   18.38
  -2   3   9  165.70   15.07
  -2   3   9  167.02   15.02
   2  -3  -9  160.15   14.78
   2  -3  -9  162.94   13.76
   2   3  -9  127.38   16.01
  -2  -3   9  147.09   16.10
  -2   3  10 1006.41   77.37
  -2   3  10  897.96   76.69
   2  -3 -10 1018.16   77.00
   2  -3 -10 1022.31   76.00
   2   3 -10  859.62   78.52
  -2  -3  10  978.42   78.53
  -2   3  11  302.37   28.11
  -2   3  11  324.02   28.02
   2  -3 -11  344.46   28.05
   2  -3 -11  334.62   26.98
   2   3 -11  274.12   29.07
  -2  -3  11  312.64   28.98
  -2   3  12   25.80    5.49
  -2   3  12   20.81    4.85
   2  -3 -12   37.27    5.74
   2  -3 -12   24.85    4.42
   2   3 -12   22.06    5.71
  -2  -3  12   34.20    6.14
  -2   3  13  120.11   13.38
  -2   3  13   94.12   11.88
   2  -3 -13  103.59   12.02
   2  -3 -13  118.20   11.67
   2   3 -13   96.34   13.11
  -2  -3  13  105.86   12.63
  -2   3  14  361.83   33.96
  -2   3  14  385.69   33.57
   2  -3 -14  390.68   33.25
   2  -3 -14  329.28   31.78
   2   3 -14  407.23   35.12
  -2  -3  14  381.87   33.64
  -2   3  15   30.35    6.56
  -2   3  15   22.28    5.32
   2  -3 -15   21.64    5.03
   2  -3 -15   18.81    4.39
   2   3 -15   29.52    6.67
  -2  -3  15   17.44    4.59
  -2   3  16   82.34   12.56
  -2   3  16   91.62   12.18
   2  -3 -16  100.22   12.19
   2  -3 -16   85.95   11.06
   2   3 -16  106.42   13.47
  -2  -3  16   94.37   11.97
  -2   3  17   23.26    6.35
  -2   3  17   22.23    5.69
   2  -3 -17   25.15    5.61
   2  -3 -17   12.40    4.15
   2   3 -17   29.70    6.82
   2   3 -17   37.59    9.28
  -2  -3  17   17.13    4.95
  -2   3  18   10.25    5.17
   2  -3 -18   23.02    5.65
   2  -3 -18   29.25    5.94
   2   3 -18   11.62    4.63
   2   3 -18   18.50    7.13
  -2  -3  18   14.88    6.40
  -2   3  19    7.24    4.35
   2  -3 -19    9.83    4.39
   2  -3 -19   10.46    3.83
   2   3 -19    7.43    4.20
  -2  -3  19   10.39    4.80
  -2   3  20   62.29   12.16
   2  -3 -20   81.70   11.84
   2  -3 -20   87.03   11.72
   2   3 -20   72.78   11.77
  -2  -3  20   72.28   13.00
  -2   3  21   24.46    7.56
   2  -3 -21   18.95    5.71
   2  -3 -21   32.29    7.10
   2   3 -21   38.21    8.37
  -2  -3  21   36.23    9.27
  -2   3  22   30.46    8.25
   2  -3 -22   24.51    7.17
   2   3 -22   20.12    6.44
  -2  -3  22    9.16    5.36
  -2   3  23   -0.91    4.54
   2  -3 -23   -0.02    3.21
   2   3 -23   -0.66    2.92
  -2  -3  23   -0.50    2.46
  -2   3  24   91.88   16.70
   2  -3 -24  104.28   14.91
  -2   3  25   80.21   15.54
  -2   3  26  129.20   20.24
   2   3 -26  114.95   16.99
  -2   3  27    2.62    5.74
   2   3 -27    3.43    3.78
   2   3 -28    5.31    4.71
   2   3 -29   10.45    5.77
  -2   3  30   46.60   13.80
   2   3 -30   61.79   12.32
  -2   3  31    1.55    7.41
   2   3 -31    1.41    3.58
  -2   3  32    2.51    5.46
   2   3 -32   -1.93    4.89
  -2   3  33    2.82    6.28
   2   3 -33    2.79    3.24
  -2   3  34   -2.67    6.35
   2   3 -34    9.49    5.53
   2   3 -35   -0.79    3.73
   2   3 -36   29.37    8.92
   2   3 -37    6.09    5.37
   2   3 -38   -0.22    3.91
   2   3 -39    3.04    4.33
   2   3 -40   54.82   12.86
   2   3 -41   -2.12    5.03
   2   3 -42    0.04    4.59
  -2   4   1  905.58   70.72
   2  -4  -1  782.55   69.98
   2  -4  -1  925.66   71.63
   2   4  -1  949.65   73.70
  -2  -4   1 1057.16   75.39
  -2   4   2  323.93   28.33
   2  -4  -2  319.23   27.97
   2  -4  -2  355.79   28.56
   2   4  -2  346.89   31.21
  -2  -4   2  324.30   30.28
  -2  -4   2  367.01   32.15
  -2   4   3  133.32   12.81
  -2   4   3  129.34   13.02
   2  -4  -3  116.71   12.23
   2  -4  -3  157.36   12.94
   2   4  -3  130.12   14.91
  -2  -4   3  127.26   14.46
  -2   4   4  435.36   35.99
  -2   4   4  448.25   36.40
   2  -4  -4  454.66   35.82
   2  -4  -4  422.52   35.40
   2   4  -4  413.30   38.51
  -2  -4   4  447.16   38.30
  -2   4   5   19.84    3.84
  -2   4   5   13.50    3.41
   2  -4  -5   33.51    4.27
   2  -4  -5   25.54    3.60
   2   4  -5   24.39    5.66
  -2  -4   5   18.77    4.99
  -2   4   6  363.22   32.74
  -2   4   6  446.31   33.51
   2  -4  -6  388.20   32.62
   2  -4  -6  412.44   32.08
   2   4  -6  368.24   35.33
  -2  -4   6  377.06   34.79
  -2   4   7  699.30   54.30
  -2   4   7  673.39   54.37
   2  -4  -7  646.24   53.81
   2  -4  -7  673.11   53.02
   2   4  -7  657.82   56.91
  -2  -4   7  698.68   56.54
  -2   4   8  534.18   43.23
  -2   4   8  581.61   43.77
   2  -4  -8  441.83   42.51
   2  -4  -8  614.98   42.35
   2   4  -8  446.56   45.02
  -2  -4   8  497.21   44.89
  -2   4   9   35.24    5.21
  -2   4   9   26.32    4.93
   2  -4  -9   26.63    4.76
   2  -4  -9   31.89    4.27
   2   4  -9   27.24    6.28
  -2  -4   9   23.88    5.61
  -2   4  10   15.45    3.77
  -2   4  10   21.90    4.33
   2  -4 -10   11.93    3.47
   2  -4 -10   17.67    3.30
   2   4 -10   14.82    5.04
  -2  -4  10   14.94    4.62
  -2   4  11  217.00   20.65
  -2   4  11  198.65   20.54
   2  -4 -11  236.35   20.80
   2  -4 -11  200.71   19.17
   2   4 -11  240.95   23.36
  -2  -4  11  245.79   22.56
  -2   4  12  861.13   72.14
  -2   4  12  865.47   72.37
   2  -4 -12  926.15   72.09
   2  -4 -12  921.77   70.86
   2   4 -12  809.86   73.81
  -2  -4  12  931.03   73.69
  -2   4  13   13.40    4.30
  -2   4  13   11.92    3.76
   2  -4 -13   18.77    4.58
   2  -4 -13   20.00    4.07
   2   4 -13   14.11    4.87
  -2  -4  13   18.42    5.10
  -2   4  14  122.06   13.64
  -2   4  14  105.48   13.14
   2  -4 -14  104.99   12.44
   2  -4 -14  112.67   11.79
   2   4 -14   88.11   13.32
  -2  -4  14   99.43   12.98
  -2   4  15   11.85    4.29
  -2   4  15    2.85    2.49
   2  -4 -15    1.53    2.60
   2  -4 -15    5.26    2.68
   2   4 -15    5.14    4.07
  -2  -4  15    8.38    3.50
  -2   4  16  182.14   21.84
  -2   4  16  212.57   22.41
   2  -4 -16  210.30   21.67
   2  -4 -16  225.43   21.04
   2   4 -16  225.90   23.67
  -2  -4  16  226.86   22.36
  -2   4  17   43.77    8.52
  -2   4  17   61.97    9.48
   2  -4 -17   42.87    7.94
   2  -4 -17   47.12    7.46
   2   4 -17   37.66    8.08
  -2   4  18   57.86   10.39
  -2   4  18   52.29    9.41
   2  -4 -18   75.32   10.15
   2  -4 -18   50.82    8.21
   2   4 -18   42.87    8.96
  -2   4  19  103.78   15.17
  -2   4  19  102.20   14.65
   2  -4 -19   96.91   13.44
   2  -4 -19  105.70   13.22
   2   4 -19  122.39   15.94
  -2   4  20   14.69    6.70
   2  -4 -20   14.90    5.34
   2  -4 -20   17.64    5.22
   2   4 -20   15.19    5.70
  -2  -4  20   21.49    7.27
  -2   4  21   43.80   10.06
   2  -4 -21   49.51    8.90
   2  -4 -21   36.92    7.66
   2   4 -21   49.68    9.82
  -2  -4  21   30.71    9.00
  -2   4  22   96.74   15.97
   2  -4 -22  128.87   15.87
  -2  -4  22  113.08   17.67
  -2   4  23   78.36   13.77
   2  -4 -23   55.10   10.31
  -2   4  24   63.06   13.43
   2  -4 -24   67.26   11.57
  -2   4  25   18.95    7.32
   2   4 -25    5.33    5.02
  -2   4  26   45.03   11.73
   2   4 -26   40.50    9.62
  -2   4  27   39.61   12.05
   2   4 -27   75.27   13.10
   2   4 -28   71.75   13.45
   2   4 -29   32.60    8.98
   2   4 -30    2.06    4.03
  -2   4  31    3.09    6.71
   2   4 -31    1.63    3.80
  -2   4  32   28.01   11.20
   2   4 -32   17.87    7.47
   2   4 -33    5.73    5.44
   2   4 -34    3.84    5.24
   2   4 -35   -0.81    3.77
   2   4 -36    5.29    4.83
   2   4 -37    8.21    5.15
   2   4 -38    1.59    3.27
   2   4 -39    3.83    3.90
   2   4 -40   -2.68    4.62
   2   4 -41    2.52    4.99
   2   4 -42   -2.03    5.43
   2   4 -43   11.76    6.48
  -2   5   1    7.43    2.87
   2  -5  -1   17.64    3.73
   2  -5  -1   14.72    4.04
   2   5  -1    5.02    3.60
  -2  -5   1    6.04    3.56
  -2  -5   1   22.62    5.74
  -2   5   2    7.48    3.09
   2  -5  -2    9.34    2.92
   2  -5  -2    6.07    2.86
   2   5  -2    1.98    2.90
  -2  -5   2    9.21    4.18
  -2  -5   2   14.39    5.10
  -2   5   3    1.60    2.08
   2  -5  -3    2.84    2.30
   2  -5  -3   -0.38    1.75
   2   5  -3    2.29    3.55
  -2  -5   3    0.60    2.19
  -2   5   4 1348.84  105.77
  -2   5   4 1243.76  106.16
   2  -5  -4 1399.40  105.42
   2  -5  -4 1353.78  105.43
   2   5  -4 1208.16  107.91
  -2  -5   4 1512.64  108.54
  -2   5   5  425.96   37.99
  -2   5   5  448.67   38.61
   2  -5  -5  452.17   37.76
   2  -5  -5  438.92   37.57
   2   5  -5  476.51   41.30
  -2  -5   5  505.17   40.71
  -2   5   6  692.26   56.10
  -2   5   6  685.16   56.46
   2  -5  -6  708.76   55.70
   2  -5  -6  659.71   55.15
   2   5  -6  658.06   58.70
  -2  -5   6  716.84   58.23
  -2   5   7   65.17    8.52
  -2   5   7   66.52    8.73
   2  -5  -7   78.17    8.60
   2  -5  -7   61.04    7.67
   2   5  -7   64.87   10.54
  -2  -5   7   57.61    9.52
  -2   5   8   44.07    7.15
  -2   5   8   60.39    8.05
   2  -5  -8   55.60    7.43
   2  -5  -8   59.88    7.08
   2   5  -8   55.34    9.59
  -2  -5   8   49.92    8.63
  -2   5   9  134.88   14.08
  -2   5   9  138.91   14.53
   2  -5  -9  126.30   13.61
   2  -5  -9  122.68   12.87
   2   5  -9  136.22   16.35
  -2  -5   9  141.04   15.73
  -2   5  10  987.08   78.68
  -2   5  10  832.13   78.29
   2  -5 -10 1025.35   78.60
   2  -5 -10 1042.31   77.54
   2   5 -10 1003.51   81.67
  -2  -5  10  963.16   80.27
  -2   5  11   -0.98    2.30
  -2   5  11    1.02    2.05
   2  -5 -11   -0.41    2.18
   2  -5 -11   -0.75    1.99
   2   5 -11   -1.44    3.29
  -2  -5  11    0.20    3.30
  -2   5  12    2.75    2.18
  -2   5  12    3.48    2.94
   2  -5 -12    8.53    3.39
   2  -5 -12    5.13    2.37
   2   5 -12    4.15    4.16
  -2  -5  12    4.03    3.03
  -2   5  13   28.71    5.87
  -2   5  13   27.21    5.95
   2  -5 -13   29.90    5.92
   2  -5 -13   31.02    5.26
   2   5 -13   25.80    6.78
  -2  -5  13   21.44    5.86
  -2   5  14  111.07   13.18
  -2   5  14  104.39   13.30
   2  -5 -14   96.76   12.48
   2  -5 -14   97.46   11.42
   2   5 -14  104.60   14.54
  -2  -5  14  103.58   13.36
  -2   5  15   78.84   11.50
  -2   5  15   82.49   11.72
   2  -5 -15   82.87   11.10
   2  -5 -15   90.98   10.44
   2   5 -15   72.57   12.10
  -2   5  16  143.89   17.28
  -2   5  16  138.69   17.41
   2  -5 -16  155.31   17.12
   2  -5 -16  158.96   16.18
   2   5 -16  148.63   18.74
  -2   5  17   13.89    5.10
  -2   5  17    6.08    3.91
   2  -5 -17    7.73    3.79
   2  -5 -17   13.53    4.05
   2   5 -17   20.55    6.49
  -2   5  18   18.82    5.96
  -2   5  18   30.15    6.86
   2  -5 -18   22.11    5.80
   2  -5 -18   17.17    4.75
   2   5 -18   25.23    6.93
  -2   5  19   63.74   11.04
  -2   5  19   65.56   10.99
   2  -5 -19   66.02   10.09
   2  -5 -19   64.30    9.52
   2   5 -19   45.50   10.23
  -2   5  20   77.54   12.72
  -2   5  20   51.84   10.98
   2  -5 -20   90.67   12.18
   2  -5 -20   74.41   10.69
  -2   5  21   90.38   14.40
   2  -5 -21   77.30   12.32
  -2  -5  21  105.59   16.90
  -2   5  22   11.27    6.34
   2  -5 -22   13.43    5.32
  -2  -5  22   16.56    7.62
  -2   5  23    4.93    5.04
   2  -5 -23   -0.84    2.96
   2   5 -23   -2.33    3.79
  -2   5  24   44.72   10.79
   2   5 -24   38.49    9.93
  -2   5  25   35.59   10.24
   2   5 -25   41.96    9.58
  -2   5  26   79.68   14.97
   2   5 -26   58.37   12.29
  -2   5  27   -0.89    3.35
   2   5 -27   -1.16    3.63
   2   5 -28    3.35    4.45
   2   5 -29    3.66    4.37
   2   5 -30   16.21    7.46
   2   5 -31   23.81    8.35
   2   5 -32    2.46    4.59
   2   5 -33   -0.72    3.21
   2   5 -34   -1.69    4.05
   2   5 -35    3.70    4.57
   2   5 -36    7.94    6.58
   2   5 -37    3.50    4.71
   2   5 -38    3.39    4.08
   2   5 -39    3.91    4.76
   2   5 -40   -0.45    4.50
   2   5 -41   14.26    7.20
   2   5 -42    4.71    5.78
  -2   6   1  950.63   80.96
   2  -6  -1 1088.48   80.91
   2  -6  -1  987.94   81.73
   2   6  -1 1026.48   84.02
  -2  -6   1  918.81   82.15
  -2  -6   1 1055.56   85.39
  -2   6   2  246.08   24.59
   2  -6  -2  270.97   24.43
   2  -6  -2  274.16   25.21
   2   6  -2  264.71   27.28
  -2  -6   2  240.34   25.78
  -2  -6   2  295.03   28.74
  -2   6   3  345.98   32.29
   2  -6  -3  320.91   31.37
   2  -6  -3  421.51   33.28
   2   6  -3  331.66   34.48
  -2  -6   3  422.24   34.96
  -2  -6   3  375.74   36.17
  -2   6   4  156.10   15.69
  -2   6   4  130.14   15.51
   2  -6  -4  126.59   14.44
   2  -6  -4  130.97   15.03
   2   6  -4  174.90   18.57
  -2  -6   4  156.01   17.15
  -2   6   5  754.12   58.73
  -2   6   5  667.60   58.75
   2  -6  -5  713.08   57.78
   2  -6  -5  693.15   57.90
   2   6  -5  654.16   60.57
  -2  -6   5  728.24   60.18
  -2   6   6  117.17   13.15
  -2   6   6  108.73   13.27
   2  -6  -6  117.35   12.57
   2  -6  -6   92.41   11.86
   2   6  -6  126.25   15.58
  -2  -6   6  122.44   14.49
  -2   6   7  443.80   35.47
  -2   6   7  403.87   35.46
   2  -6  -7  315.03   33.28
   2  -6  -7  450.52   34.61
   2   6  -7  365.65   37.07
  -2  -6   7  404.19   36.44
  -2   6   8  110.64   12.56
  -2   6   8  108.58   12.89
   2  -6  -8   99.91   11.73
   2  -6  -8   95.70   11.28
   2   6  -8  108.31   14.50
  -2  -6   8   86.99   12.65
  -2   6   9   97.43   11.24
  -2   6   9   71.16   10.53
   2  -6  -9   91.46   10.51
   2  -6  -9   57.46    8.87
   2   6  -9  101.70   13.40
  -2  -6   9   87.32   11.82
  -2   6  10    4.11    3.03
  -2   6  10    4.65    2.82
   2  -6 -10    7.74    3.36
   2  -6 -10    4.14    2.39
   2   6 -10    3.48    4.33
  -2  -6  10   13.75    4.57
  -2   6  11  354.95   31.46
  -2   6  11  316.02   31.45
   2  -6 -11  359.00   31.02
   2  -6 -11  320.80   29.77
   2   6 -11  317.32   33.27
  -2  -6  11  368.60   32.96
  -2   6  12  185.88   20.62
  -2   6  12  204.53   21.65
   2  -6 -12  224.82   21.11
   2  -6 -12  202.26   19.76
   2   6 -12  212.57   23.52
  -2   6  13   50.39    8.44
  -2   6  13   56.36    9.18
   2  -6 -13   46.01    8.04
   2  -6 -13   57.78    7.86
   2   6 -13   59.68   10.51
  -2   6  14  162.39   18.08
  -2   6  14  157.75   18.55
   2  -6 -14  165.24   17.89
   2  -6 -14  168.70   16.93
   2   6 -14  156.80   19.94
  -2   6  15    4.18    3.42
  -2   6  15    6.42    3.73
   2  -6 -15    4.81    3.46
   2  -6 -15    7.41    2.89
   2   6 -15    6.32    4.89
  -2   6  16   35.43    7.61
  -2   6  16   46.16    8.63
   2  -6 -16   24.69    6.18
   2  -6 -16   39.13    6.59
   2   6 -16   23.36    7.15
  -2   6  17  120.07   16.04
  -2   6  17  135.37   17.18
   2  -6 -17  133.85   15.99
   2  -6 -17  137.07   15.11
   2   6 -17  117.64   17.21
  -2   6  18   88.86   12.95
  -2   6  18   83.06   12.90
   2  -6 -18   84.38   12.32
   2  -6 -18   81.69   11.30
  -2   6  19   70.34   11.40
  -2   6  19   38.62    9.40
   2  -6 -19   59.28    9.85
  -2   6  20    2.29    3.62
   2  -6 -20    0.79    2.98
  -2   6  21   33.03    8.75
   2  -6 -21   54.68    9.73
   2   6 -21   46.79   10.38
  -2   6  22   84.35   14.86
   2  -6 -22  107.92   14.73
   2   6 -22  114.10   16.76
  -2   6  23   56.45   11.52
   2  -6 -23   51.60    9.94
   2   6 -23   46.65   10.57
  -2   6  24   27.18    8.32
   2   6 -24   25.57    7.82
  -2   6  25   -0.16    4.07
   2   6 -25   -1.09    3.59
  -2   6  26   -0.20    5.04
   2   6 -26    5.31    4.67
  -2   6  27   28.34    9.37
   2   6 -27   16.58    7.30
   2   6 -28   22.43    7.68
   2   6 -29   24.62    8.51
   2   6 -30   12.28    6.64
   2   6 -31    2.08    4.83
   2   6 -32    5.38    5.95
   2   6 -33   14.84    6.96
   2   6 -34   10.72    7.96
   2   6 -35    1.71    4.60
   2   6 -36    4.95    5.00
   2   6 -37    7.71    7.75
   2   6 -38    3.06    4.72
   2   6 -39   19.36    8.08
   2   6 -40   -0.27    4.39
  -2   7   1   11.43    4.12
   2  -7  -1   14.59    4.16
   2   7  -1    8.68    5.36
  -2  -7   1   13.34    4.96
  -2  -7   1   14.55    5.99
  -2   7   2   57.75    9.18
   2  -7  -2   68.42    9.16
   2  -7  -2   78.52   10.31
   2   7  -2   42.97    9.54
  -2  -7   2   68.59   10.50
  -2  -7   2   43.90   10.21
  -2   7   3   18.43    5.29
   2  -7  -3   31.01    5.77
   2  -7  -3   23.32    5.73
   2   7  -3   24.60    6.85
  -2  -7   3   25.10    6.48
  -2  -7   3   44.77    9.49
  -2   7   4  368.27   33.36
   2  -7  -4  318.27   31.84
   2  -7  -4  341.20   32.93
   2   7  -4  413.72   36.84
  -2  -7   4  410.67   35.26
  -2   7   5  402.91   39.60
   2  -7  -5  476.57   39.59
   2  -7  -5  473.09   40.12
   2   7  -5  426.00   42.18
  -2  -7   5  472.20   41.72
  -2   7   6   10.29    3.82
   2  -7  -6    7.16    3.26
   2  -7  -6   13.81    4.37
   2   7  -6   10.70    5.51
  -2  -7   6   20.90    5.75
  -2   7   7   64.94    9.61
  -2   7   7   52.97    9.29
   2  -7  -7   69.96    9.23
   2  -7  -7   54.42    8.61
   2   7  -7   54.90   10.60
  -2   7   8   39.50    7.26
  -2   7   8   35.29    7.08
   2  -7  -8   31.41    6.23
   2  -7  -8   28.18    5.91
   2   7  -8   39.01    8.60
  -2   7   9  358.39   34.68
  -2   7   9  413.92   36.17
   2  -7  -9  393.80   34.35
   2  -7  -9  337.02   33.44
   2   7  -9  425.67   38.43
  -2   7  10  152.97   17.25
  -2   7  10  137.31   17.25
   2  -7 -10  158.30   16.76
   2  -7 -10  157.87   16.47
   2   7 -10  134.99   18.65
  -2   7  11   22.77    5.88
  -2   7  11   33.41    7.42
   2  -7 -11   32.70    6.51
   2  -7 -11   37.13    6.27
   2   7 -11   21.25    7.31
  -2   7  12   66.79   10.60
  -2   7  12   94.95   12.60
   2  -7 -12   65.08    9.97
   2  -7 -12   73.70    9.95
   2   7 -12   79.70   13.00
  -2   7  13   -0.82    2.22
  -2   7  13    3.44    3.24
   2  -7 -13   -0.57    2.11
   2  -7 -13    5.84    2.65
   2   7 -13   -0.59    2.39
  -2   7  14   13.21    4.53
  -2   7  14   14.00    5.22
   2  -7 -14   12.06    4.37
   2  -7 -14   10.11    3.52
   2   7 -14    5.37    4.84
  -2   7  15  169.10   20.10
  -2   7  15  175.59   21.14
   2  -7 -15  173.00   19.69
   2  -7 -15  206.82   19.62
  -2   7  16   35.46    7.30
  -2   7  16   35.24    7.90
   2  -7 -16   20.34    5.74
   2  -7 -16   23.46    5.36
  -2   7  17   52.65    9.95
  -2   7  17   64.11   11.33
   2  -7 -17   57.43   10.11
   2  -7 -17   71.44    9.78
  -2   7  18    5.35    3.83
   2  -7 -18    6.50    4.24
   2   7 -18   11.51    5.19
  -2   7  19   81.83   12.94
   2  -7 -19   80.83   12.31
   2   7 -19   61.47   12.86
  -2   7  20   10.45    4.88
   2  -7 -20    7.46    4.44
   2   7 -20   23.83    7.01
  -2   7  21   54.72   11.62
   2  -7 -21   80.65   12.36
   2   7 -21   74.95   13.34
  -2   7  22    1.96    3.62
   2   7 -22    2.49    3.79
  -2   7  23    0.81    4.47
   2   7 -23   -1.38    3.17
  -2   7  24   10.63    6.31
   2   7 -24    4.15    3.94
  -2   7  25   52.05   11.75
   2   7 -25   64.57   12.85
  -2   7  26   21.10    8.31
   2   7 -26    8.38    6.21
   2   7 -27    4.27    4.80
   2   7 -28   -2.87    5.80
   2   7 -29    8.24    4.58
   2   7 -30    4.04    4.91
   2   7 -31   15.68    7.13
   2   7 -32    3.73    4.96
   2   7 -33   -2.23    5.43
   2   7 -34    3.10    4.13
   2   7 -35   31.88    9.76
   2   7 -36   -1.27    4.80
   2   7 -37    4.00    5.87
   2   7 -38   -1.05    4.32
   2   7 -39   -2.16    6.10
  -2   8   1  348.60   32.85
   2  -8  -1  354.73   31.79
   2   8  -1  330.03   34.57
  -2  -8   1  307.05   35.08
  -2   8   2  112.26   14.69
   2  -8  -2  103.55   13.39
   2   8  -2  127.99   17.20
  -2  -8   2  132.38   18.44
  -2   8   3  364.58   34.67
   2  -8  -3  347.41   33.26
   2  -8  -3  373.34   35.03
   2   8  -3  398.85   37.63
  -2  -8   3  354.64   37.81
  -2   8   4    9.01    3.98
   2  -8  -4   12.80    4.26
   2  -8  -4    5.37    3.65
   2   8  -4    1.63    3.47
  -2  -8   4    7.82    4.68
  -2   8   5  211.11   23.04
   2  -8  -5  223.20   22.34
   2  -8  -5  220.10   23.14
   2   8  -5  231.54   25.86
  -2   8   6   16.59    5.04
   2  -8  -6   17.65    4.94
   2  -8  -6   19.22    5.08
   2   8  -6   18.66    6.33
  -2   8   7  459.92   43.49
   2  -8  -7  484.87   42.69
   2  -8  -7  513.45   43.59
   2   8  -7  474.31   46.13
  -2   8   8   92.63   12.06
   2  -8  -8   55.59    9.18
   2  -8  -8   61.01    9.73
   2   8  -8   65.88   12.19
  -2   8   9  128.86   16.14
  -2   8   9  140.36   17.07
   2  -8  -9  143.08   15.69
   2  -8  -9  113.50   14.82
   2   8  -9  111.48   17.25
  -2   8  10    0.52    2.82
  -2   8  10   -0.51    2.84
   2  -8 -10   -0.49    2.25
   2  -8 -10    0.57    2.36
   2   8 -10   -0.32    2.82
  -2   8  11  148.29   18.12
  -2   8  11  165.51   19.56
   2  -8 -11  148.89   17.30
   2  -8 -11  144.01   17.10
   2   8 -11  179.96   21.53
  -2   8  12    1.20    2.54
  -2   8  12    0.28    2.64
   2  -8 -12    3.61    2.75
   2  -8 -12    1.44    2.58
  -2   8  13  142.78   16.69
  -2   8  13  109.59   16.09
   2  -8 -13  144.62   16.02
   2  -8 -13  107.10   14.27
  -2   8  14    7.29    4.11
  -2   8  14    5.53    4.12
   2  -8 -14    3.42    2.86
   2  -8 -14    4.29    2.95
  -2   8  15    2.01    2.59
  -2   8  15    6.74    4.76
   2  -8 -15   -0.38    2.88
  -2   8  16    2.98    3.81
   2  -8 -16    1.14    3.03
   2   8 -16    0.46    2.41
  -2   8  17   71.38   11.53
   2  -8 -17   68.83   10.75
   2   8 -17   53.71   12.04
  -2   8  18   25.93    7.50
   2  -8 -18   40.01    8.13
   2   8 -18   26.04    8.29
  -2   8  19   64.44   12.25
   2  -8 -19   86.29   12.62
   2   8 -19   83.43   14.38
  -2   8  20    2.99    4.35
   2   8 -20   15.08    7.11
  -2   8  21   67.68   12.23
   2   8 -21   57.73   12.23
  -2   8  22   18.08    6.62
   2   8 -22   12.47    6.68
  -2   8  23   63.36   12.78
   2   8 -23   82.81   14.44
  -2   8  24   -0.85    3.78
   2   8 -24   -0.99    4.67
  -2   8  25    9.06    5.46
   2   8 -25    8.86    5.80
   2   8 -26    0.92    4.36
   2   8 -27   19.02    7.18
   2   8 -28    5.71    4.52
   2   8 -29   31.19    9.34
   2   8 -30    0.99    4.82
   2   8 -31    5.06    5.44
   2   8 -32   -1.78    4.37
   2   8 -33   10.55    6.87
   2   8 -34   -0.06    4.29
   2   8 -35    2.40    4.67
   2   8 -36    7.45    5.33
   2   8 -37    3.44    5.89
   2   8 -38   -2.68    6.58
  -2   9   1   67.33   11.42
   2  -9  -1   84.77   11.49
   2   9  -1   88.07   14.03
  -2  -9   1   56.56   12.58
  -2   9   2   35.18    7.60
   2  -9  -2   22.03    5.79
   2   9  -2   27.09    8.12
  -2  -9   2   23.97    8.20
  -2   9   3   10.27    4.84
   2  -9  -3   16.32    4.64
   2  -9  -3   14.69    4.75
   2   9  -3    8.58    5.18
  -2  -9   3   14.24    6.06
  -2   9   4    0.69    3.23
   2  -9  -4   -0.05    1.86
   2  -9  -4    2.10    3.35
   2   9  -4   -0.18    3.01
  -2  -9   4   -0.21    3.89
  -2   9   5  294.26   29.33
   2  -9  -5  290.36   27.84
   2  -9  -5  267.20   28.76
   2   9  -5  303.45   31.64
  -2  -9   5  245.45   31.42
  -2   9   6    0.44    3.31
   2  -9  -6   -0.57    2.39
   2  -9  -6   -0.25    2.76
   2   9  -6   -0.63    3.97
  -2   9   7   -0.17    2.45
   2  -9  -7    0.49    2.88
   2  -9  -7   -0.08    2.43
  -2   9   8    4.32    3.47
   2  -9  -8    1.80    2.59
   2  -9  -8    1.03    2.19
  -2   9   9   88.97   14.29
   2  -9  -9  133.34   15.16
   2  -9  -9  117.30   14.81
  -2   9  10   -0.66    2.72
   2  -9 -10    8.83    3.74
   2  -9 -10    2.04    3.12
  -2   9  11  155.85   17.99
   2  -9 -11  106.66   14.82
   2  -9 -11  126.39   15.87
  -2   9  12   14.38    5.47
   2  -9 -12   14.24    5.15
   2   9 -12   17.09    6.91
  -2   9  13    4.77    4.44
   2  -9 -13    8.04    4.23
   2   9 -13    5.99    5.05
  -2   9  14   77.77   12.31
   2  -9 -14   58.14   10.30
   2   9 -14   77.55   14.04
  -2   9  15  139.83   17.83
   2  -9 -15  132.43   16.40
   2   9 -15  105.01   17.59
  -2   9  16   -0.90    3.02
   2  -9 -16    2.44    2.98
   2   9 -16    3.37    4.66
  -2   9  17    1.01    3.62
   2   9 -17    0.00    3.60
  -2   9  18   22.63    7.31
   2   9 -18   33.47    9.45
  -2   9  19   48.37   10.19
   2   9 -19   42.68   10.79
  -2   9  20   -0.06    3.49
   2   9 -20    0.28    5.42
  -2   9  21   54.05   11.34
   2   9 -21   74.10   14.06
  -2   9  22   -0.98    3.79
   2   9 -22   -1.04    4.76
   2   9 -23   -1.41    4.50
   2   9 -24    0.57    3.35
   2   9 -25   88.44   16.28
   2   9 -26    0.83    3.95
   2   9 -27    5.32    4.50
   2   9 -28   -1.27    4.53
   2   9 -29   10.84    6.33
   2   9 -30    1.20    4.78
   2   9 -31   33.73   10.46
   2   9 -32    0.83    3.74
   2   9 -33    7.85    6.79
   2   9 -34   -1.24    5.32
   2   9 -35   -3.39    5.30
   2   9 -36    2.22    5.67
  -2  10   1  207.31   23.74
  -2 -10   1  190.80   25.99
  -2  10   2   16.42    6.20
   2 -10  -2   18.85    5.60
  -2 -10   2   19.92    7.37
  -2  10   3   50.19   10.03
   2 -10  -3   52.29    9.20
  -2 -10   3   61.35   12.87
  -2  10   4    3.06    3.35
   2 -10  -4    1.33    2.66
   2 -10  -4    7.18    4.13
  -2 -10   4    4.17    5.09
  -2  10   5    7.79    4.47
   2 -10  -5   -1.07    3.15
  -2 -10   5    2.12    4.03
  -2  10   6    4.95    4.76
   2 -10  -6    5.48    3.55
  -2 -10   6    9.04    6.10
  -2  10   7  358.40   37.79
   2 -10  -7  414.02   37.17
   2  10  -7  392.67   40.69
  -2  10   8   16.37    6.06
   2 -10  -8   21.77    5.92
   2  10  -8   13.79    6.06
  -2  10   9   17.90    6.38
   2 -10  -9   18.45    5.80
   2  10  -9   22.51    7.49
  -2  10  10    3.99    4.05
   2 -10 -10    5.62    4.21
   2  10 -10    4.54    5.26
  -2  10  11  296.05   30.92
   2 -10 -11  280.77   28.99
   2  10 -11  281.64   32.38
  -2  10  12    9.71    4.98
   2 -10 -12    3.70    3.34
   2  10 -12    8.17    6.56
  -2  10  13    4.84    4.14
   2 -10 -13    3.16    3.60
   2  10 -13    6.22    5.64
  -2  10  14   13.67    5.57
   2 -10 -14    4.75    3.54
   2  10 -14    5.44    5.02
  -2  10  15    4.61    4.34
   2  10 -15    3.81    6.01
  -2  10  16    1.07    3.39
   2  10 -16    5.70    4.79
  -2  10  17   77.99   13.62
   2  10 -17  103.48   16.88
  -2  10  18    5.28    3.82
   2  10 -18    4.86    3.97
  -2  10  19   12.22    6.15
   2  10 -19   20.88    8.90
  -2  10  20   -0.97    3.72
   2  10 -20    1.57    3.92
   2  10 -21   31.58   10.11
   2  10 -22   13.72    6.42
   2  10 -23   36.44   10.97
   2  10 -24   -2.47    4.56
   2  10 -25   -0.45    3.30
   2  10 -26    1.86    4.98
   2  10 -27   24.97    9.56
   2  10 -28    2.08    5.47
   2  10 -29   16.03    7.51
   2  10 -30   -2.00    5.68
   2  10 -31    5.88    5.82
   2  10 -32   -0.50    4.22
   2  10 -33   15.54    7.99
   2  10 -34   -0.17    4.54
  -2  11   1   60.43   11.73
   2  11  -1   73.08   13.57
  -2 -11   1   46.16   12.07
  -2  11   2    2.19    3.80
   2  11  -2    3.77    5.05
  -2 -11   2   -0.61    4.94
  -2  11   3   53.04   10.97
   2  11  -3   65.77   13.58
  -2 -11   3   50.34   12.58
  -2  11   4   48.65   10.24
   2  11  -4   61.60   12.89
  -2 -11   4   34.28   10.48
  -2  11   5   53.63   11.69
   2  11  -5  100.87   16.16
  -2 -11   5   85.24   16.09
  -2  11   6    1.30    3.71
   2  11  -6   17.11    6.99
  -2 -11   6   18.23    7.44
  -2  11   7   12.20    5.89
   2  11  -7   20.66    7.77
  -2 -11   7   13.90    6.83
  -2  11   8   11.82    5.89
   2  11  -8    6.63    5.51
  -2  11   9   47.09   10.33
   2  11  -9   63.18   12.53
  -2  11  10    5.50    4.16
   2  11 -10    4.23    4.07
  -2  11  11   61.00   12.08
   2  11 -11   83.31   15.05
  -2  11  12    1.20    3.81
   2  11 -12    1.51    4.98
  -2  11  13   44.57   10.47
   2  11 -13   54.74   11.87
  -2  11  14    3.80    4.87
   2  11 -14   29.88    8.81
  -2  11  15   81.61   14.24
   2  11 -15   89.07   16.44
  -2  11  16    9.45    5.67
   2  11 -16   16.37    6.95
  -2  11  17   -0.55    3.50
   2  11 -17    1.10    4.33
  -2  11  18   -0.45    3.82
   2  11 -18   -2.47    6.52
   2  11 -19   53.07   12.50
   2  11 -20    4.06    5.66
   2  11 -21   27.70    9.66
   2  11 -22    2.37    5.08
   2  11 -23    1.00    3.93
   2  11 -24    4.89    5.39
   2  11 -25   18.21    8.47
   2  11 -26   -0.53    4.17
   2  11 -27   -0.47    3.88
   2  11 -28   -0.71    4.66
   2  11 -29    6.86    6.05
   2  11 -30    2.91    5.13
   2  11 -31    6.78    5.10
   2  11 -32   -0.97    6.16
   2  12  -1   71.10   14.69
   2  12  -2   26.16    8.79
   2  12  -3   12.19    6.51
   2  12  -4    0.13    3.51
  -2  12   5    1.46    3.88
   2  12  -5    4.42    4.29
  -2 -12   5   -1.89    4.79
  -2  12   6    1.49    4.48
   2  12  -6    2.71    5.04
  -2 -12   6    2.15    4.30
  -2  12   7  148.94   20.35
   2  12  -7  147.62   21.96
  -2 -12   7  133.34   23.00
  -2  12   8   -1.65    4.72
   2  12  -8   -2.69    4.80
  -2 -12   8   -0.11    4.73
  -2  12   9    8.25    5.39
   2  12  -9   13.95    7.60
  -2  12  10    4.67    4.81
   2  12 -10    6.12    4.80
  -2  12  11   35.02    9.62
   2  12 -11   39.46   10.90
  -2  12  12    1.48    3.73
   2  12 -12    6.18    4.44
  -2  12  13   91.03   15.76
   2  12 -13  116.74   19.22
  -2  12  14   -1.59    4.71
   2  12 -14    0.68    4.48
   2  12 -15    0.24    3.27
   2  12 -16    8.81    7.19
   2  12 -17   55.47   13.29
   2  12 -18    7.04    6.06
   2  12 -19   18.49    7.85
   2  12 -20   -1.22    4.84
   2  12 -21    6.98    6.24
   2  12 -22    4.63    7.07
   2  12 -23   31.16   10.20
   2  12 -24   -3.17    5.46
   2  12 -25    0.86    5.97
   2  12 -26    7.17    6.38
   2  12 -27    1.18    6.17
   2  12 -28   -3.17    5.80
   2  12 -29    9.92    8.05
   2  12 -30   -0.90    5.33
  -2  13   1   26.43    9.02
   2  13  -1   12.44    7.45
  -2  13   2   -0.60    3.85
   2  13  -2   -0.56    5.82
  -2  13   3   34.86    9.58
   2  13  -3   33.87    9.89
  -2  13   4   11.97    6.21
   2  13  -4   28.96    9.95
   2  13  -5   56.28   13.07
   2  13  -6    4.75    5.16
   2  13  -7   -1.34    4.24
   2  13  -8    8.42    6.68
   2  13  -9   31.15    9.49
   2  13 -10    2.39    5.67
   2  13 -11   48.73   12.96
   2  13 -12    3.32    4.39
   2  13 -13    1.24    3.96
   2  13 -14    8.78    5.63
   2  13 -15   21.14    8.95
   2  13 -16    6.67    6.21
   2  13 -17   11.69    7.99
   2  13 -18   -0.76    5.10
   2  13 -19   14.46    7.54
   2  13 -20   10.49    7.46
   2  13 -21    9.54    7.50
   2  13 -22    4.64    5.70
   2  13 -23   -1.70    4.46
   2  13 -24    0.95    5.43
   2  13 -25    4.74    7.48
   2  13 -26   11.44    7.89
   2  13 -27    6.92    5.44
   2  13 -28   -1.97    5.57
  -2  14   1   49.64   12.16
   2  14  -1   55.81   13.31
  -2  14   2   20.27    8.47
   2  14  -2   27.20    9.73
  -2  14   3    3.17    5.02
   2  14  -3    9.63    6.26
  -2  14   4   -0.81    4.58
   2  14  -4    6.58    5.21
  -2  14   5    5.04    5.22
   2  14  -5    2.72    4.25
  -2  14   6    1.67    4.07
   2  14  -6    1.41    5.07
  -2  14   7   52.01   12.26
   2  14  -7   47.13   12.06
  -2  14   8    0.85    4.63
   2  14  -8   10.37    7.17
  -2  14   9   -0.75    3.60
   2  14  -9   -1.85    4.70
  -2  14  10   -1.73    4.42
   2  14 -10    4.93    6.13
  -2  14  11    1.45    4.64
   2  14 -11    7.91    6.41
   2  14 -12    5.93    5.49
   2  14 -13   15.11    8.10
   2  14 -14    2.53    3.39
   2  14 -15    2.33    5.79
   2  14 -16   10.23    6.12
   2  14 -17   17.19    7.72
   2  14 -18    4.67    6.76
   2  14 -19    3.25    3.77
   2  14 -20   -2.01    4.32
   2  14 -21    1.67    4.13
   2  14 -22    4.22    4.72
   2  14 -23    8.27    6.85
   2  14 -24    5.49    7.18
   2  14 -25   -1.99    5.47
  -2  15   1   27.05    9.45
   2  15  -1    9.25    6.70
  -2  15   2    0.21    4.24
   2  15  -2    3.67    5.14
  -2  15   3   13.83    6.93
   2  15  -3    5.39    5.75
  -2  15   4   11.74    6.39
   2  15  -4    0.87    6.67
  -2  15   5   16.20    7.28
   2  15  -5   16.56    7.80
  -2  15   6   18.94    8.20
   2  15  -6    7.99    8.27
  -2  15   7    0.77    4.55
   2  15  -7   -0.44    5.74
  -2  15   8   19.09    8.59
   2  15  -8    5.21    5.69
  -2  15   9    0.31    4.59
   2  15  -9    1.52    5.36
   2  15 -10    3.60    4.73
   2  15 -11   11.61    6.85
   2  15 -12   -3.67    5.88
   2  15 -13   -0.88    4.57
   2  15 -14   17.97    8.35
   2  15 -15    8.54    5.08
   2  15 -16    4.08    4.11
   2  15 -17   -0.37    5.69
   2  15 -18   -4.60    6.66
   2  15 -19   -3.86    7.54
   2  15 -20    4.99    6.52
   2  15 -21   -0.42    4.20
   2  15 -22    3.13    5.49
  -2  16   1    5.56    5.16
   2  16  -1   19.07    8.71
  -2  16   2    7.92    5.93
   2  16  -2   10.17    7.53
  -2  16   3    6.26    5.85
   2  16  -3    2.51    5.92
  -2  16   4    1.07    5.07
   2  16  -4    1.24    4.28
  -2  16   5    1.95    4.64
   2  16  -5   -0.18    3.19
  -2  16   6    0.57    4.69
   2  16  -6    1.82    6.12
   2  16  -7    7.10    5.98
   2  16  -8    0.82    4.54
   2  16  -9   -1.94    5.79
   2  16 -10   -2.80    7.72
   2  16 -11    6.75    7.28
   2  16 -12   15.85    8.60
   2  16 -13   -0.77    4.18
   2  16 -14    7.66    6.09
   2  16 -15   -1.56    4.91
   2  16 -16    6.31    4.91
   2  16 -17    4.15    5.30
   2  16 -18    0.92    4.53
  -2  17   1   -1.07    4.34
   2  17  -1    2.06    5.61
  -2  17   2   -3.73    7.01
   2  17  -2    4.99    7.50
  -2  17   3   -2.81    6.02
   2  17  -3    5.15    6.25
   2  17  -4   16.94    9.24
   2  17  -5    8.93    6.95
   2  17  -6    4.54    5.69
   2  17  -7   -2.57    5.84
   2  17  -8   10.38    6.98
   2  17  -9    7.83    6.65
   2  17 -10   -0.18    3.69
   2  17 -11    0.98    6.24
   2  17 -12   -4.38    7.67
   2  17 -13   -1.16    3.39
   2  17 -14    3.51    5.57
   2  18  -1   -0.83    6.17
   2  18  -2    8.06    6.41
   2  18  -3    3.00    5.15
   2  18  -4   -0.05    5.40
   2  18  -5   -0.72    3.52
   2  18  -6    0.73    5.75
   2  18  -7    6.55    6.94
   2  18  -8    2.14    5.56
  -1   0   1    0.18    0.44
   1   0  -1 7560.51   50.18
  -1   0   2   -0.09    0.43
   1   0  -2    0.10    0.61
  -1   0   3 1668.91  124.88
   1   0  -3 1608.11  124.85
  -1   0   4   -0.13    0.75
   1   0  -4   -0.50    0.86
   1   0  -5 1546.12  123.69
   1   0  -5 1764.45  126.18
   1   0  -6   -0.16    1.25
   1   0  -6   -0.07    2.18
  -1   0   7    6.09    3.14
   1   0  -7    2.06    1.91
   1   0  -7    4.66    3.16
  -1   0   8   -0.05    2.52
   1   0  -8   -0.51    1.51
   1   0  -8    0.66    2.62
  -1   0   9    3.15    3.37
  -1   0   9    3.63    2.33
   1   0  -9    2.62    2.70
  -1   0  10    0.25    3.41
  -1   0  10    0.13    2.09
   1   0 -10   -0.20    2.36
  -1   0  11 2346.87  187.91
  -1   0  11 2508.00  185.64
   1   0 -11 2271.05  185.93
  -1   0  12    4.12    3.86
  -1   0  12   -0.99    2.63
   1   0 -12   -0.58    3.35
  -1   0  13  288.26   29.19
  -1   0  13  273.02   26.87
   1   0 -13  291.00   28.06
  -1   0  14   -0.80    3.80
  -1   0  14   -0.99    2.74
   1   0 -14   -1.07    3.38
  -1   0  15  554.06   47.25
  -1   0  15  449.36   43.03
   1   0 -15  480.72   44.29
  -1   0  16   -0.35    3.03
  -1   0  16   -0.32    1.70
   1   0 -16   -1.44    3.88
  -1   0  17  535.02   50.93
  -1   0  17  489.67   47.66
   1   0 -17  591.27   49.73
  -1   0  18    1.10    2.98
  -1   0  18    0.75    2.68
   1   0 -18   -1.56    4.00
  -1   0  19    2.95    5.59
  -1   0  19   13.76    5.33
   1   0 -19   19.67    6.59
  -1   0  20   -0.92    4.19
  -1   0  20   -0.45    3.14
   1   0 -20   -0.60    3.56
  -1   0  21  457.65   47.10
  -1   0  21  454.79   44.03
   1   0 -21  452.31   44.14
  -1   0  22   -1.64    5.32
  -1   0  22   -0.27    3.35
  -1   0  23  122.96   19.95
  -1   0  23  100.42   16.53
   1   0 -23  138.50   16.33
  -1   0  24   -0.40    5.21
   1   0 -24   -1.51    3.37
  -1   0  25   25.56   10.06
   1   0 -25   20.16    6.02
  -1   0  28   -0.82    5.96
   1   0 -28   -1.24    3.73
   1   0 -29   36.49    8.91
   1   0 -30    1.14    3.25
   1   0 -31   29.28    8.32
   1   0 -32    2.08    4.34
   1   0 -33   35.46    9.35
   1   0 -34   -1.44    4.29
   1   0 -35   -0.39    4.03
   1   0 -36   -1.30    4.06
   1   0 -37   30.92    8.63
   1   0 -38   -0.86    3.59
   1   0 -39   -1.59    5.03
   1   0 -40    1.25    4.64
   1   0 -41    5.96    4.58
  -1   1   1  552.55   44.95
  -1   1   1  607.91   44.61
   1  -1  -1  456.77   44.50
   1  -1  -1  637.33   44.44
   1  -1  -1  635.28   44.39
   1   1  -1  560.62   45.95
  -1  -1   1  569.51   45.92
   1   1  -2    1.39    1.39
  -1  -1   2    2.15    1.13
  -1   1   3 1991.09  141.14
   1  -1  -3 1785.89  140.75
   1   1  -3 1886.11  142.15
  -1  -1   3 1748.49  141.92
  -1   1   4   26.68    3.21
  -1   1   4   25.81    2.91
   1  -1  -4   26.01    3.11
   1   1  -4   25.26    3.85
  -1  -1   4   25.21    3.68
  -1   1   5 3092.43  232.99
  -1   1   5 3464.18  232.91
   1  -1  -5 3036.64  232.74
   1  -1  -5 3060.10  233.97
   1   1  -5 2722.73  232.99
  -1  -1   5 2921.05  233.07
  -1   1   6   70.44    7.58
  -1   1   6   62.24    6.83
   1  -1  -6   65.97    7.14
   1  -1  -6   66.00    6.79
   1   1  -6   60.06    7.27
  -1  -1   6   73.63    7.38
  -1   1   7  601.54   45.26
   1  -1  -7  584.31   44.74
   1  -1  -7  484.00   43.81
   1   1  -7  543.31   44.57
  -1  -1   7  572.72   44.51
  -1   1   8   19.11    4.15
   1  -1  -8   13.80    3.70
   1  -1  -8   20.27    3.69
   1   1  -8   12.50    3.21
  -1  -1   8   11.54    3.03
  -1   1   9   54.14    7.60
   1  -1  -9   55.67    7.09
   1  -1  -9   52.96    6.50
   1   1  -9   40.22    6.07
   1   1  -9   53.23    8.45
  -1  -1   9   31.14    5.48
  -1   1  10   41.06    7.12
   1  -1 -10   51.35    7.29
   1   1 -10   39.45    6.03
   1   1 -10   44.12    8.28
  -1  -1  10   44.89    7.19
  -1   1  11  116.05   13.39
   1  -1 -11  114.98   12.71
   1   1 -11   97.07   11.39
   1   1 -11  100.85   13.92
  -1  -1  11   97.35   12.46
  -1   1  12  115.48   14.05
   1  -1 -12  110.73   13.03
   1   1 -12   98.27   11.78
   1   1 -12  111.20   14.41
  -1  -1  12  109.70   13.32
  -1   1  13  502.94   40.16
  -1   1  13  406.94   37.07
   1  -1 -13  408.95   37.50
   1   1 -13  380.66   36.09
   1   1 -13  400.27   39.18
  -1  -1  13  460.46   38.65
  -1   1  14  395.91   38.91
  -1   1  14  416.71   37.53
   1  -1 -14  459.61   38.43
   1   1 -14  403.39   36.50
   1   1 -14  438.37   39.99
  -1  -1  14  395.13   37.98
  -1   1  15  196.19   22.63
  -1   1  15  213.57   21.47
   1  -1 -15  174.27   20.72
   1   1 -15  189.28   19.96
   1   1 -15  225.13   23.65
  -1  -1  15  210.71   21.96
  -1   1  16    6.13    5.04
  -1   1  16   27.52    6.14
   1  -1 -16   10.41    4.70
   1   1 -16   19.13    4.83
   1   1 -16   22.98    6.83
  -1  -1  16   17.39    5.66
  -1   1  17   33.18    8.76
  -1   1  17   37.63    7.73
   1  -1 -17   42.12    8.29
   1   1 -17   32.67    6.97
   1   1 -17   52.66   10.02
  -1  -1  17   44.16    8.69
  -1   1  18    9.87    5.21
  -1   1  18   13.79    5.17
   1  -1 -18   22.87    6.04
   1   1 -18    9.63    4.31
   1   1 -18   13.76    5.67
  -1  -1  18   22.30    6.62
  -1   1  19  442.23   44.18
  -1   1  19  440.14   41.56
   1  -1 -19  488.40   42.27
   1   1 -19  426.26   39.69
   1   1 -19  434.05   42.69
  -1  -1  19  399.19   41.25
  -1   1  20   26.79    9.19
  -1   1  20   31.93    7.87
   1  -1 -20   21.12    6.79
   1  -1 -20   24.36    6.93
   1   1 -20   24.59    6.11
   1   1 -20   35.08    8.82
  -1  -1  20   28.58    7.85
  -1   1  21    2.01    4.81
  -1   1  21    3.24    2.95
   1  -1 -21    8.96    4.74
   1  -1 -21    2.37    3.41
   1   1 -21   -0.05    2.07
  -1  -1  21    7.34    4.78
  -1   1  22    1.19    4.95
  -1   1  22    1.96    2.49
   1  -1 -22    2.78    3.86
   1   1 -22    2.02    3.48
  -1  -1  22    5.49    3.63
  -1   1  23  276.94   33.49
  -1   1  23  298.47   31.33
   1  -1 -23  265.54   30.36
   1   1 -23  283.86   28.82
  -1  -1  23  261.46   30.74
  -1   1  24   16.50    8.47
   1   1 -24   19.16    6.18
  -1  -1  24   32.14    8.56
  -1   1  25  223.47   29.94
   1   1 -27    0.78    3.76
  -1   1  28   -1.62    6.33
   1   1 -28    0.74    3.02
  -1   1  29   49.92   14.56
   1   1 -29   80.71   13.10
  -1   1  30   -2.06    5.57
   1   1 -30   -0.60    3.40
  -1   1  31   -3.10    7.00
   1   1 -31    9.44    5.16
  -1   1  32   -0.89    6.31
   1  -1 -32   -0.06    2.73
   1   1 -32    3.61    3.73
  -1   1  33    4.59    6.56
   1  -1 -33   10.97    5.39
   1   1 -33    3.69    3.47
  -1   1  34   -4.50    7.88
   1  -1 -34   -0.09    2.76
   1   1 -34    1.19    3.74
   1  -1 -35   58.64   12.31
   1   1 -35   77.07   13.69
   1  -1 -36    2.59    5.47
   1   1 -36   -1.30    3.74
   1  -1 -37    3.03    3.58
   1   1 -37   -0.25    3.46
   1  -1 -38   -0.15    2.77
   1   1 -38    2.64    3.45
   1  -1 -39   22.13    7.76
   1   1 -39   17.24    7.62
   1   1 -40   -0.22    3.62
   1   1 -41    1.58    4.28
   1   1 -42   -1.77    5.27
  -1   2   1 1354.41  105.43
   1  -2  -1 1432.76  105.45
   1  -2  -1 1430.45  105.99
   1   2  -1 1409.98  107.01
  -1  -2   1 1218.06  106.35
  -1   2   2   67.48    6.42
  -1   2   2   65.69    6.45
   1  -2  -2   68.62    6.39
   1  -2  -2   67.23    6.33
   1   2  -2   62.41    7.55
  -1  -2   2   60.17    7.35
  -1   2   3   11.82    2.30
  -1   2   3   21.57    2.67
   1  -2  -3   10.94    2.29
   1  -2  -3   21.37    2.49
   1   2  -3   13.11    3.24
  -1  -2   3    8.31    2.80
  -1   2   4  379.40   29.26
  -1   2   4  383.16   29.26
   1  -2  -4  400.64   29.33
   1  -2  -4  341.27   28.72
   1   2  -4  341.03   30.34
  -1  -2   4  321.04   30.02
  -1   2   5   40.11    4.76
  -1   2   5   52.32    5.14
   1  -2  -5   35.05    4.57
   1  -2  -5   46.54    4.54
   1   2  -5   24.34    4.88
  -1  -2   5   26.08    4.86
  -1   2   6 1506.22  122.20
  -1   2   6 1550.72  122.22
   1  -2  -6 1558.62  122.21
   1  -2  -6 1680.19  121.96
   1   2  -6 1582.95  123.48
  -1  -2   6 1635.24  123.40
  -1   2   7   50.51    6.49
  -1   2   7   59.72    6.63
   1  -2  -7   46.77    6.15
   1  -2  -7   53.47    6.09
   1   2  -7   55.34    7.33
  -1  -2   7   52.75    6.90
  -1   2   8  193.28   17.34
  -1   2   8  173.10   16.76
   1  -2  -8  166.20   16.65
   1  -2  -8  211.58   16.90
   1   2  -8  171.87   17.47
  -1  -2   8  184.95   17.34
  -1   2   9   61.22    7.80
   1  -2  -9   62.98    7.51
   1  -2  -9   61.98    7.14
   1   2  -9   45.10    7.21
  -1  -2   9   49.25    7.20
  -1   2  10   20.08    4.68
   1  -2 -10   26.52    4.77
   1  -2 -10   21.14    4.18
   1   2 -10   15.35    4.29
  -1  -2  10   19.32    4.37
  -1   2  11  348.12   30.79
   1  -2 -11  348.78   30.07
   1  -2 -11  325.99   29.38
   1   2 -11  346.23   30.37
  -1  -2  11  321.63   29.56
  -1   2  12  445.84   34.66
   1  -2 -12  313.04   31.98
   1  -2 -12  346.35   31.95
   1   2 -12  395.32   33.18
   1   2 -12  350.24   35.61
  -1  -2  12  364.80   32.40
  -1  -2  12  389.90   35.12
  -1   2  13  394.49   36.29
   1  -2 -13  374.65   34.93
   1  -2 -13  411.46   34.89
   1   2 -13  410.02   35.42
   1   2 -13  377.07   38.06
  -1  -2  13  384.93   36.80
  -1   2  14    1.13    3.73
   1  -2 -14    0.21    2.58
   1  -2 -14   -0.26    2.27
   1   2 -14    1.02    2.71
   1   2 -14    0.13    4.37
  -1  -2  14   -1.29    3.23
  -1   2  15  112.08   14.41
  -1   2  15  105.55   13.30
   1  -2 -15   89.07   12.51
   1   2 -15   82.65   11.87
   1   2 -15  106.36   15.68
  -1  -2  15  126.69   15.13
  -1   2  16   42.50    8.87
  -1   2  16   19.79    5.78
   1  -2 -16   32.47    6.91
   1   2 -16   31.84    6.45
   1   2 -16   38.50    9.45
  -1  -2  16   31.69    7.45
  -1   2  17  206.92   26.40
  -1   2  17  271.57   26.72
   1  -2 -17  281.16   26.63
   1   2 -17  233.31   25.08
   1   2 -17  268.26   29.18
  -1  -2  17  291.64   28.31
  -1   2  18   61.53   11.43
  -1   2  18   33.37    8.10
   1  -2 -18   77.74   11.06
   1   2 -18   67.39    9.78
   1   2 -18   73.32   12.92
  -1  -2  18   39.82    9.24
  -1   2  19   -0.65    3.57
  -1   2  19    0.76    3.76
   1  -2 -19    0.86    2.34
   1   2 -19   -0.50    2.23
   1   2 -19    0.51    4.24
  -1  -2  19   -0.75    2.33
  -1   2  20   83.44   14.18
  -1   2  20   48.89   10.13
   1  -2 -20   53.12   10.28
   1   2 -20   70.84   10.70
  -1  -2  20   63.27   11.65
  -1   2  21  347.72   39.17
  -1   2  21  429.43   39.12
   1  -2 -21  409.78   37.89
   1   2 -21  376.50   36.44
  -1  -2  21  344.90   38.02
  -1   2  22   11.57    6.58
  -1   2  22    9.88    4.73
   1  -2 -22    7.98    4.37
   1   2 -22    3.16    3.77
  -1  -2  22    9.72    5.89
  -1   2  23  196.78   24.13
  -1   2  23  140.36   19.72
   1   2 -23  143.63   18.48
  -1  -2  23  139.97   20.30
  -1   2  24   -0.57    4.52
  -1   2  25  112.93   19.44
  -1   2  26    3.67    4.97
   1   2 -26    4.83    3.50
   1   2 -27   75.12   12.87
   1   2 -28    6.21    4.38
  -1   2  29    2.03    6.37
   1   2 -29    1.96    4.27
  -1   2  30    2.90    6.57
   1   2 -30   17.34    6.84
  -1   2  31   11.43    8.02
   1   2 -31   21.07    7.52
  -1   2  32   13.93    8.79
   1   2 -32    2.31    4.20
  -1   2  33   16.71   10.12
   1   2 -33   15.15    6.43
  -1   2  34   -1.27    6.09
[truncated: 642,266 more chars]
