# Supplementary material for: LED-pump-X-ray-multiprobe crystallography for sub-second timescales
Source: Commun Chem. 2022 Aug 26;5:102. doi: 10.1038/s42004-022-00716-1 (PMC9814726; doi:10.1038/s42004-022-00716-1)
Supplement: Supplementary file 10 — Supplementary Data 1 [file 42004_2022_716_MOESM10_ESM.zip › CIFs/0-8s_280K/280K_0-8s_t6_decay.cif]

data_global

# SUBMISSION DETAILS
 
_publ_contact_author_name       'Hatcher, Lauren'
_publ_contact_author_address
;
School of Chemistry
Cardiff University
Main Building
Park Place 
Cardiff
CF10 3AT
United Kingdom
;
_publ_contact_author_email       'HatcherL1@cardiff.ac.uk'
_publ_requested_category          FM
_publ_section_comment
; 
?
;
_publ_section_references
;
Diamond General Data Aquisition (GDA) software: http://www.opengda.org/

XIA2: Winter, G. (2010) J. Appl. Cryst. 43, 186-190.
POINTLESS: Evans, P. (2006) Acta Cryst. D62, 72-82.
AIMLESS: Evans, P. R. and Murshudov, G. N. (2013) Acta Cryst. D69, 1204-1214.
DIALS: Winter, G., et al. Acta Cryst. (2018) D74, 85-97.
CCP4: Winn, M. D. et al. (2011) Acta Cryst. D67, 235-242.
   
SHELXL: Sheldrick G. M. (2015). Acta Cryst. C71, 3-8.
SHELXT:	Sheldrick, G. M. (2015). Acta Cryst. A71, 3-8.
 
OLEX2: Dolomanov, O.V.; Bourhis, L.J.; Gildea, R.J.; Howard, J.A.K.; Puschmann,
 H., OLEX2: A complete structure solution, refinement and analysis program 
 (2009). J. Appl. Cryst., 42, 339-341.

MERCURY: Macrae, C. F., Bruno, I. J., Chisholm, J. A., Edgington,
P. R., McCabe, P., Pidcock, E., Rodriguez-Monge, L., Taylor, R.,
van de Streek, J. & Wood, P. A. (2008). J. Appl. Cryst. 41, 466-470.
;

####
 
data_280K_0-8s_t6_decay
 
_audit_creation_method            'SHELXL-2018/3'
_shelx_SHELXL_version_number      '2018/3'
_chemical_name_systematic         
;
Nitro-(N,N,N',N'-tetrabutyldiethylenetriamine)palladium(II)
tetraphenylborate, tetrahydrofuran solvate
;
_chemical_name_common             ?
_chemical_melting_point           ?
_chemical_formula_moiety          
;
C20 H45 N4 O2 Pd, C24 H20 B, C4 H8 O
;
_chemical_formula_sum            'C48 H73 B N4 O3 Pd' 
_chemical_formula_weight          871.31

loop_
 _atom_type_symbol
 _atom_type_description
 _atom_type_scat_dispersion_real
 _atom_type_scat_dispersion_imag
 _atom_type_scat_source
 'C'  'C'   0.0010   0.0010
 'International Tables Vol C Tables 4.2.6.8 and 6.1.1.4'
 'H'  'H'   0.0000   0.0000
 'International Tables Vol C Tables 4.2.6.8 and 6.1.1.4'
 'B'  'B'   0.0000   0.0000
 'International Tables Vol C Tables 4.2.6.8 and 6.1.1.4'
 'N'  'N'   0.0030   0.0020
 'International Tables Vol C Tables 4.2.6.8 and 6.1.1.4'
 'O'  'O'   0.0050   0.0030
 'International Tables Vol C Tables 4.2.6.8 and 6.1.1.4'
 'Pd'  'Pd'  -2.5040   0.6150
 'International Tables Vol C Tables 4.2.6.8 and 6.1.1.4'
 
_space_group_crystal_system       monoclinic
_space_group_IT_number            14
_space_group_name_H-M_alt         'P 21/n'
_space_group_name_Hall            '-P 2yn'
 
_shelx_space_group_comment
;
The symmetry employed for this shelxl refinement is uniquely defined
by the following loop, which should always be used as a source of
symmetry information in preference to the above space-group names.
They are only intended as comments.
;
 
loop_
 _space_group_symop_operation_xyz
 'x, y, z'
 '-x+1/2, y+1/2, -z+1/2'
 '-x, -y, -z'
 'x-1/2, -y-1/2, z-1/2'
 
_cell_length_a                    11.6833(4)
_cell_length_b                    13.5960(5)
_cell_length_c                    30.2107(11)
_cell_angle_alpha                 90
_cell_angle_beta                  93.378(3)
_cell_angle_gamma                 90
_cell_volume                      4790.5(3)
_cell_formula_units_Z             4
_cell_measurement_temperature     280(2)
_cell_measurement_reflns_used     7077
_cell_measurement_theta_max       20.7771358526
_cell_measurement_theta_min       1.2539112828
 
_exptl_crystal_description        Plate
_exptl_crystal_colour             Yellow
_exptl_crystal_density_meas       ?
_exptl_crystal_density_method     ?
_exptl_crystal_density_diffrn     1.208          
_exptl_crystal_F_000              1856
_exptl_transmission_factor_min    ?
_exptl_transmission_factor_max    ?
_exptl_crystal_size_max           0.100
_exptl_crystal_size_mid           0.100
_exptl_crystal_size_min           0.050
_exptl_absorpt_coefficient_mu     0.201
_shelx_estimated_absorpt_T_min    0.980
_shelx_estimated_absorpt_T_max    0.990
_exptl_absorpt_correction_T_min   0.996227177438
_exptl_absorpt_correction_T_max   1.0
_exptl_absorpt_correction_type    empirical
_exptl_absorpt_process_details    
;
CCP4 7.0.058: AIMLESS, version 0.7.1 : 27/03/18
Scaling & analysis of unmerged intensities, absorption correction using spherical harmonics
;
_exptl_absorpt_special_details    ?
_diffrn_ambient_temperature       280(2)
_diffrn_radiation_wavelength      0.534
_diffrn_measurement_device_type   'Photon counting pixel array'
_diffrn_radiation_type            Synchrotron
_diffrn_measurement_method        'shutterless scans'
_diffrn_radiation_source          'Diamond Light Source Beamline I19-2'
_diffrn_radiation_monochromator   'Silicon 111'
_diffrn_detector_area_resol_mean  ?
_diffrn_reflns_number             27827
_diffrn_reflns_av_unetI/netI      0.1052
_diffrn_reflns_av_R_equivalents   0.0845
_diffrn_reflns_limit_h_min        -14
_diffrn_reflns_limit_h_max        14
_diffrn_reflns_limit_k_min        -13
_diffrn_reflns_limit_k_max        16
_diffrn_reflns_limit_l_min        -37
_diffrn_reflns_limit_l_max        37
_diffrn_reflns_theta_min          1.378
_diffrn_reflns_theta_max          19.495
_diffrn_reflns_theta_full         18.687
_diffrn_measured_fraction_theta_max   0.960
_diffrn_measured_fraction_theta_full  0.965
_diffrn_reflns_Laue_measured_fraction_max    0.960
_diffrn_reflns_Laue_measured_fraction_full   0.965
_diffrn_reflns_point_group_measured_fraction_max   0.960
_diffrn_reflns_point_group_measured_fraction_full  0.965
_reflns_number_total              9409
_reflns_number_gt                 5133
_reflns_threshold_expression      'I > 2\s(I)'
_reflns_Friedel_coverage          0.000
_reflns_Friedel_fraction_max      .
_reflns_Friedel_fraction_full     .
 
_reflns_special_details
;
 Reflections were merged by SHELXL according to the crystal
 class for the calculation of statistics and refinement.
 
 _reflns_Friedel_fraction is defined as the number of unique
 Friedel pairs measured divided by the number that would be
 possible theoretically, ignoring centric projections and
 systematic absences.
;
 
_computing_data_collection        'Diamond GDA (http://www.opengda.org/)'
_computing_cell_refinement        'DIALS (Winter, 2018)'
_computing_data_reduction         'XIA2 (Winter 2010)'
_computing_structure_solution     'SHELXT (Sheldrick, 2015)'
_computing_structure_refinement   'SHELXL (Sheldrick, 2015)'
_computing_molecular_graphics     'OLEX2 (Dolomanov et al., 2009)'
_computing_publication_material   'MERCURY (Macrae et al., 2008)'
_refine_special_details           ?
_refine_ls_structure_factor_coef  Fsqd
_refine_ls_matrix_type            full
_refine_ls_weighting_scheme       calc
_refine_ls_weighting_details
'w=1/[\s^2^(Fo^2^)+(0.0530P)^2^] where P=(Fo^2^+2Fc^2^)/3'
_atom_sites_solution_primary      ?
_atom_sites_solution_secondary    ?
_atom_sites_solution_hydrogens    geom
_refine_ls_hydrogen_treatment     constr
_refine_ls_extinction_method      none
_refine_ls_extinction_coef        .
_refine_ls_number_reflns          9409
_refine_ls_number_parameters      526
_refine_ls_number_restraints      491
_refine_ls_R_factor_all           0.1105
_refine_ls_R_factor_gt            0.0609
_refine_ls_wR_factor_ref          0.1472
_refine_ls_wR_factor_gt           0.1249
_refine_ls_goodness_of_fit_ref    0.951
_refine_ls_restrained_S_all       0.952
_refine_ls_shift/su_max           0.001
_refine_ls_shift/su_mean          0.000
 
loop_
 _atom_site_label
 _atom_site_type_symbol
 _atom_site_fract_x
 _atom_site_fract_y
 _atom_site_fract_z
 _atom_site_U_iso_or_equiv
 _atom_site_adp_type
 _atom_site_occupancy
 _atom_site_site_symmetry_order  
 _atom_site_calc_flag
 _atom_site_refinement_flags_posn
 _atom_site_refinement_flags_adp
 _atom_site_refinement_flags_occupancy
 _atom_site_disorder_assembly
 _atom_site_disorder_group
Pd1 Pd 0.33974(3) 0.77519(3) 0.34659(2) 0.05090(15) Uani 1 1 d D . . . .
N2 N 0.3457(3) 0.9272(3) 0.33778(11) 0.0615(9) Uani 1 1 d . . . . .
N3 N 0.4545(3) 0.7989(2) 0.39822(10) 0.0509(8) Uani 1 1 d . . . . .
H3 H 0.531624 0.788783 0.387928 0.061 Uiso 1 1 calc R U . . .
N4 N 0.3310(2) 0.6318(2) 0.37157(11) 0.0531(8) Uani 1 1 d . . . . .
C1 C 0.4415(4) 0.9632(3) 0.36957(14) 0.0706(12) Uani 1 1 d . . . . .
H1A H 0.514270 0.957071 0.355959 0.085 Uiso 1 1 calc R U . . .
H1B H 0.429610 1.031989 0.376418 0.085 Uiso 1 1 calc R U . . .
C2 C 0.4438(4) 0.9034(3) 0.41151(14) 0.0631(11) Uani 1 1 d . . . . .
H2A H 0.508479 0.922471 0.431258 0.076 Uiso 1 1 calc R U . . .
H2B H 0.373875 0.913324 0.426684 0.076 Uiso 1 1 calc R U . . .
C3 C 0.4340(3) 0.7236(3) 0.43236(13) 0.0556(10) Uani 1 1 d . . . . .
H3A H 0.364982 0.739120 0.447262 0.067 Uiso 1 1 calc R U . . .
H3B H 0.498022 0.721598 0.454304 0.067 Uiso 1 1 calc R U . . .
C4 C 0.4212(3) 0.6261(3) 0.40912(13) 0.0562(10) Uani 1 1 d . . . . .
H4A H 0.400029 0.576206 0.430085 0.067 Uiso 1 1 calc R U . . .
H4B H 0.493907 0.607248 0.397682 0.067 Uiso 1 1 calc R U . . .
C5 C 0.2315(4) 0.9650(3) 0.35111(16) 0.0729(12) Uani 1 1 d . . . . .
H5A H 0.221219 0.943321 0.381211 0.087 Uiso 1 1 calc R U . . .
H5B H 0.172092 0.933853 0.332193 0.087 Uiso 1 1 calc R U . . .
C6 C 0.2120(4) 1.0751(4) 0.34923(19) 0.0976(17) Uani 1 1 d . . . . .
H6A H 0.218424 1.097836 0.319038 0.117 Uiso 1 1 calc R U . . .
H6B H 0.271017 1.107735 0.367824 0.117 Uiso 1 1 calc R U . . .
C7 C 0.0947(5) 1.1031(4) 0.3647(2) 0.127(2) Uani 1 1 d . . . . .
H7A H 0.036239 1.064873 0.348360 0.152 Uiso 1 1 calc R U . . .
H7B H 0.091458 1.087071 0.395898 0.152 Uiso 1 1 calc R U . . .
C8 C 0.0701(7) 1.2090(5) 0.3582(3) 0.197(4) Uani 1 1 d . . . . .
H8A H 0.043993 1.220551 0.327950 0.296 Uiso 1 1 calc R U . . .
H8B H 0.138666 1.246351 0.365065 0.296 Uiso 1 1 calc R U . . .
H8C H 0.011828 1.228943 0.377459 0.296 Uiso 1 1 calc R U . . .
C9 C 0.3656(3) 0.9603(3) 0.29136(14) 0.0672(11) Uani 1 1 d . . . . .
H9A H 0.297820 0.944988 0.272504 0.081 Uiso 1 1 calc R U . . .
H9B H 0.374719 1.031210 0.291453 0.081 Uiso 1 1 calc R U . . .
C10 C 0.4679(4) 0.9151(4) 0.27141(14) 0.0773(13) Uani 1 1 d . . . . .
H10A H 0.464403 0.844080 0.274290 0.093 Uiso 1 1 calc R U . . .
H10B H 0.537376 0.937685 0.287424 0.093 Uiso 1 1 calc R U . . .
C11 C 0.4720(4) 0.9422(4) 0.22284(16) 0.0958(17) Uani 1 1 d . . . . .
H11A H 0.407388 0.911864 0.206435 0.115 Uiso 1 1 calc R U . . .
H11B H 0.463853 1.012895 0.219825 0.115 Uiso 1 1 calc R U . . .
C12 C 0.5792(5) 0.9113(5) 0.2029(2) 0.143(3) Uani 1 1 d . . . . .
H12A H 0.578512 0.933906 0.172823 0.215 Uiso 1 1 calc R U . . .
H12B H 0.584778 0.840842 0.203506 0.215 Uiso 1 1 calc R U . . .
H12C H 0.643851 0.939093 0.219599 0.215 Uiso 1 1 calc R U . . .
C13 C 0.2121(3) 0.6240(3) 0.38854(14) 0.0605(11) Uani 1 1 d . . . . .
H13A H 0.157063 0.636140 0.363845 0.073 Uiso 1 1 calc R U . . .
H13B H 0.203416 0.676375 0.409890 0.073 Uiso 1 1 calc R U . . .
C14 C 0.1802(3) 0.5281(3) 0.41008(16) 0.0727(13) Uani 1 1 d . . . . .
H14A H 0.187488 0.474731 0.389150 0.087 Uiso 1 1 calc R U . . .
H14B H 0.232776 0.515609 0.435503 0.087 Uiso 1 1 calc R U . . .
C15 C 0.0596(4) 0.5308(4) 0.42480(17) 0.0828(15) Uani 1 1 d . . . . .
H15A H 0.008023 0.545340 0.399310 0.099 Uiso 1 1 calc R U . . .
H15B H 0.053448 0.584104 0.445872 0.099 Uiso 1 1 calc R U . . .
C16 C 0.0207(4) 0.4367(4) 0.44594(18) 0.0988(17) Uani 1 1 d . . . . .
H16A H 0.020463 0.384294 0.424615 0.148 Uiso 1 1 calc R U . . .
H16B H -0.055269 0.445341 0.455800 0.148 Uiso 1 1 calc R U . . .
H16C H 0.072197 0.420561 0.470821 0.148 Uiso 1 1 calc R U . . .
C17 C 0.3496(3) 0.5510(3) 0.33910(14) 0.0645(11) Uani 1 1 d . . . . .
H17A H 0.354722 0.489029 0.355012 0.077 Uiso 1 1 calc R U . . .
H17B H 0.283327 0.547493 0.318268 0.077 Uiso 1 1 calc R U . . .
C18 C 0.4547(4) 0.5628(4) 0.31364(15) 0.0791(14) Uani 1 1 d . . . . .
H18A H 0.521921 0.564130 0.334087 0.095 Uiso 1 1 calc R U . . .
H18B H 0.450975 0.624919 0.297806 0.095 Uiso 1 1 calc R U . . .
C19 C 0.4658(5) 0.4781(5) 0.2804(2) 0.128(2) Uani 1 1 d . . . . .
H19A H 0.460906 0.416269 0.296211 0.153 Uiso 1 1 calc R U . . .
H19B H 0.401302 0.481001 0.258728 0.153 Uiso 1 1 calc R U . . .
C20 C 0.5685(6) 0.4784(5) 0.2576(2) 0.160(3) Uani 1 1 d . . . . .
H20A H 0.570483 0.421446 0.238936 0.240 Uiso 1 1 calc R U . . .
H20B H 0.633218 0.477388 0.278737 0.240 Uiso 1 1 calc R U . . .
H20C H 0.571330 0.536733 0.239795 0.240 Uiso 1 1 calc R U . . .
C21 C 0.6559(3) 0.3740(3) 0.42726(14) 0.0551(9) Uani 1 1 d . . . . .
C22 C 0.7091(3) 0.4247(3) 0.39386(16) 0.0678(12) Uani 1 1 d . . . . .
H22 H 0.726047 0.390561 0.368379 0.081 Uiso 1 1 calc R U . . .
C23 C 0.7375(4) 0.5220(4) 0.39689(19) 0.0854(15) Uani 1 1 d . . . . .
H23 H 0.772492 0.552435 0.373647 0.103 Uiso 1 1 calc R U . . .
C24 C 0.7150(4) 0.5750(4) 0.43364(19) 0.0848(14) Uani 1 1 d . . . . .
H24 H 0.736293 0.640779 0.436041 0.102 Uiso 1 1 calc R U . . .
C25 C 0.6606(4) 0.5300(3) 0.46688(17) 0.0748(13) Uani 1 1 d . . . . .
H25 H 0.643372 0.565304 0.492008 0.090 Uiso 1 1 calc R U . . .
C26 C 0.6312(4) 0.4315(3) 0.46304(15) 0.0644(11) Uani 1 1 d . . . . .
H26 H 0.592742 0.402620 0.485808 0.077 Uiso 1 1 calc R U . . .
C27 C 0.7346(3) 0.2014(3) 0.45882(14) 0.0543(10) Uani 1 1 d . . . . .
C28 C 0.8088(4) 0.2512(3) 0.48831(16) 0.0690(12) Uani 1 1 d . . . . .
H28 H 0.803363 0.319322 0.489977 0.083 Uiso 1 1 calc R U . . .
C29 C 0.8905(4) 0.2036(4) 0.51539(18) 0.0846(15) Uani 1 1 d . . . . .
H29 H 0.937985 0.240685 0.534737 0.101 Uiso 1 1 calc R U . . .
C30 C 0.9037(4) 0.1048(4) 0.51465(19) 0.0916(16) Uani 1 1 d . . . . .
H30 H 0.958127 0.073577 0.533455 0.110 Uiso 1 1 calc R U . . .
C31 C 0.8339(4) 0.0524(4) 0.4851(2) 0.0900(15) Uani 1 1 d . . . . .
H31 H 0.841580 -0.015580 0.483552 0.108 Uiso 1 1 calc R U . . .
C32 C 0.7513(4) 0.1000(3) 0.45740(17) 0.0776(14) Uani 1 1 d . . . . .
H32 H 0.705972 0.062776 0.437373 0.093 Uiso 1 1 calc R U . . .
C33 C 0.5051(3) 0.2302(3) 0.44415(13) 0.0513(9) Uani 1 1 d . . . . .
C34 C 0.4792(3) 0.1451(3) 0.46686(13) 0.0557(10) Uani 1 1 d . . . . .
H34 H 0.537837 0.100461 0.473716 0.067 Uiso 1 1 calc R U . . .
C35 C 0.3701(3) 0.1234(3) 0.47983(14) 0.0656(12) Uani 1 1 d . . . . .
H35 H 0.356983 0.064828 0.494612 0.079 Uiso 1 1 calc R U . . .
C36 C 0.2814(4) 0.1882(3) 0.47090(16) 0.0746(13) Uani 1 1 d . . . . .
H36 H 0.208448 0.174697 0.480034 0.089 Uiso 1 1 calc R U . . .
C37 C 0.3026(4) 0.2737(3) 0.44814(19) 0.0835(15) Uani 1 1 d . . . . .
H37 H 0.243651 0.318027 0.441101 0.100 Uiso 1 1 calc R U . . .
C38 C 0.4126(4) 0.2924(3) 0.43597(17) 0.0741(14) Uani 1 1 d . . . . .
H38 H 0.425433 0.351004 0.421210 0.089 Uiso 1 1 calc R U . . .
C39 C 0.6362(4) 0.2132(3) 0.37470(15) 0.0666(11) Uani 1 1 d . . . . .
C40 C 0.5436(5) 0.2200(3) 0.34460(16) 0.0812(14) Uani 1 1 d . . . . .
H40 H 0.474313 0.243270 0.354113 0.097 Uiso 1 1 calc R U . . .
C41 C 0.5500(6) 0.1927(4) 0.29969(18) 0.1026(18) Uani 1 1 d . . . . .
H41 H 0.486362 0.200362 0.280041 0.123 Uiso 1 1 calc R U . . .
C42 C 0.6487(7) 0.1552(5) 0.2851(2) 0.130(2) Uani 1 1 d . . . . .
H42 H 0.652698 0.135401 0.255760 0.156 Uiso 1 1 calc R U . . .
C43 C 0.7413(7) 0.1473(6) 0.3142(2) 0.145(3) Uani 1 1 d . . . . .
H43 H 0.809892 0.123140 0.304419 0.173 Uiso 1 1 calc R U . . .
C44 C 0.7353(5) 0.1746(5) 0.35786(19) 0.117(2) Uani 1 1 d . . . . .
H44 H 0.800096 0.166993 0.376953 0.141 Uiso 1 1 calc R U . . .
B1 B 0.6322(4) 0.2555(4) 0.42630(18) 0.0580(10) Uani 1 1 d . . . . .
O3 O 0.6856(14) 0.805(3) 0.3652(10) 0.097(2) Uani 0.624(17) 1 d D . P A 1
C45 C 0.7292(11) 0.7589(13) 0.3275(5) 0.096(2) Uani 0.624(17) 1 d D . P A 1
H45A H 0.707231 0.796247 0.300967 0.116 Uiso 0.624(17) 1 calc R U P A 1
H45B H 0.698492 0.692929 0.324013 0.116 Uiso 0.624(17) 1 calc R U P A 1
C46 C 0.8555(10) 0.7553(16) 0.3341(6) 0.117(3) Uani 0.624(17) 1 d D . P A 1
H46A H 0.881653 0.688253 0.339128 0.141 Uiso 0.624(17) 1 calc R U P A 1
H46B H 0.891518 0.781638 0.308566 0.141 Uiso 0.624(17) 1 calc R U P A 1
C47 C 0.8823(9) 0.8165(14) 0.3737(4) 0.117(3) Uani 0.624(17) 1 d D . P A 1
H47A H 0.927784 0.779138 0.395673 0.141 Uiso 0.624(17) 1 calc R U P A 1
H47B H 0.926257 0.873693 0.365649 0.141 Uiso 0.624(17) 1 calc R U P A 1
C48 C 0.7779(9) 0.8466(10) 0.3913(4) 0.096(2) Uani 0.624(17) 1 d D . P A 1
H48A H 0.775469 0.824816 0.421804 0.116 Uiso 0.624(17) 1 calc R U P A 1
H48B H 0.772068 0.917796 0.390759 0.116 Uiso 0.624(17) 1 calc R U P A 1
O3A O 0.679(2) 0.808(5) 0.3612(17) 0.097(2) Uani 0.376(17) 1 d D . P A 2
C45A C 0.7428(18) 0.782(2) 0.3241(8) 0.096(2) Uani 0.376(17) 1 d D . P A 2
H45C H 0.727417 0.827861 0.300011 0.116 Uiso 0.376(17) 1 calc R U P A 2
H45D H 0.722365 0.716194 0.313756 0.116 Uiso 0.376(17) 1 calc R U P A 2
C46A C 0.8646(17) 0.786(2) 0.3397(12) 0.117(3) Uani 0.376(17) 1 d D . P A 2
H46C H 0.887328 0.729293 0.357892 0.141 Uiso 0.376(17) 1 calc R U P A 2
H46D H 0.914984 0.791842 0.315416 0.141 Uiso 0.376(17) 1 calc R U P A 2
C47A C 0.8584(14) 0.876(2) 0.3654(7) 0.117(3) Uani 0.376(17) 1 d D . P A 2
H47C H 0.915507 0.874491 0.390022 0.141 Uiso 0.376(17) 1 calc R U P A 2
H47D H 0.873016 0.932062 0.346943 0.141 Uiso 0.376(17) 1 calc R U P A 2
C48A C 0.7473(15) 0.8819(16) 0.3813(7) 0.096(2) Uani 0.376(17) 1 d D . P A 2
H48C H 0.751214 0.873891 0.413273 0.116 Uiso 0.376(17) 1 calc R U P A 2
H48D H 0.714196 0.945814 0.374231 0.116 Uiso 0.376(17) 1 calc R U P A 2
O1 O 0.1247(3) 0.7601(3) 0.29876(11) 0.1207(12) Uani 0.915(5) 1 d D . P B 3
O2 O 0.2612(3) 0.7240(2) 0.25963(11) 0.1207(12) Uani 0.915(5) 1 d D . P B 3
N1 N 0.2253(3) 0.74951(13) 0.29427(10) 0.0722(11) Uani 0.915(5) 1 d D . P B 3
O1A O 0.2045(10) 0.7572(2) 0.3035(3) 0.1207(12) Uani 0.085(5) 1 d D . P B 4
O2A O 0.3186(15) 0.7169(3) 0.2555(5) 0.1207(12) Uani 0.085(5) 1 d D . P B 4
N1A N 0.2109(13) 0.7297(2) 0.2625(3) 0.0722(11) Uani 0.085(5) 1 d D . P B 4
 
loop_
 _atom_site_aniso_label
 _atom_site_aniso_U_11
 _atom_site_aniso_U_22
 _atom_site_aniso_U_33
 _atom_site_aniso_U_23
 _atom_site_aniso_U_13
 _atom_site_aniso_U_12
Pd1 0.0513(2) 0.0550(3) 0.0460(2) 0.00135(17) -0.00038(16) -0.00186(16)
N2 0.0661(19) 0.061(2) 0.0572(19) 0.0062(17) -0.0005(14) 0.0034(15)
N3 0.0537(18) 0.0561(18) 0.0425(18) -0.0028(14) -0.0014(15) -0.0056(15)
N4 0.0521(16) 0.055(2) 0.0523(19) -0.0018(15) 0.0028(13) 0.0000(15)
C1 0.080(3) 0.067(3) 0.063(2) 0.005(2) -0.008(2) -0.004(2)
C2 0.074(3) 0.057(2) 0.058(2) -0.0031(18) -0.005(2) -0.003(2)
C3 0.058(2) 0.064(2) 0.044(2) 0.0026(15) -0.0021(19) -0.0041(19)
C4 0.052(2) 0.061(2) 0.055(2) 0.0039(19) 0.0002(17) -0.0008(19)
C5 0.075(2) 0.069(3) 0.074(3) -0.001(3) 0.005(2) 0.009(2)
C6 0.114(4) 0.071(3) 0.107(4) 0.002(3) -0.003(3) 0.023(3)
C7 0.109(4) 0.102(4) 0.167(6) -0.039(4) -0.012(4) 0.034(3)
C8 0.167(7) 0.102(4) 0.314(12) -0.052(6) -0.052(8) 0.045(4)
C9 0.071(3) 0.071(3) 0.059(2) 0.010(2) -0.0024(19) -0.006(2)
C10 0.076(3) 0.089(4) 0.067(3) 0.012(3) 0.006(2) -0.003(2)
C11 0.101(4) 0.120(5) 0.068(3) 0.014(3) 0.015(3) -0.011(3)
C12 0.117(4) 0.220(8) 0.097(5) -0.002(5) 0.039(4) -0.001(4)
C13 0.0512(18) 0.066(3) 0.064(3) 0.005(2) 0.0018(18) -0.0036(19)
C14 0.063(2) 0.071(3) 0.085(3) 0.011(2) 0.012(2) -0.002(2)
C15 0.064(2) 0.088(3) 0.098(4) -0.001(3) 0.019(3) -0.013(2)
C16 0.085(3) 0.095(4) 0.120(5) 0.007(3) 0.032(3) -0.016(3)
C17 0.076(3) 0.058(3) 0.059(3) -0.0055(19) 0.003(2) 0.001(2)
C18 0.076(3) 0.090(4) 0.072(3) -0.011(2) 0.009(2) 0.005(2)
C19 0.136(5) 0.129(5) 0.122(5) -0.048(4) 0.051(4) -0.004(4)
C20 0.166(6) 0.170(7) 0.153(7) -0.032(5) 0.083(5) 0.009(5)
C21 0.054(2) 0.052(2) 0.059(2) 0.0052(16) -0.0016(18) 0.0006(17)
C22 0.058(2) 0.069(3) 0.076(3) 0.017(2) 0.007(2) -0.002(2)
C23 0.068(3) 0.068(3) 0.122(4) 0.028(3) 0.019(3) -0.005(2)
C24 0.062(3) 0.062(3) 0.128(4) 0.015(2) -0.010(3) 0.001(2)
C25 0.076(3) 0.058(2) 0.089(3) -0.007(2) -0.013(2) 0.010(2)
C26 0.076(3) 0.055(2) 0.061(2) 0.0037(19) -0.003(2) 0.010(2)
C27 0.056(2) 0.052(2) 0.056(2) 0.0028(18) 0.0156(16) 0.0013(17)
C28 0.067(3) 0.061(3) 0.078(3) -0.007(2) -0.004(2) 0.0107(19)
C29 0.073(3) 0.086(3) 0.092(4) 0.000(3) -0.011(2) 0.016(2)
C30 0.070(3) 0.086(3) 0.118(4) 0.016(3) 0.000(3) 0.020(2)
C31 0.068(3) 0.066(3) 0.136(4) 0.014(3) 0.008(2) 0.013(2)
C32 0.060(3) 0.054(2) 0.119(4) -0.004(2) 0.003(2) 0.0030(19)
C33 0.0580(18) 0.049(2) 0.047(2) -0.0008(18) -0.0006(17) 0.0006(15)
C34 0.063(2) 0.050(2) 0.054(3) 0.0024(19) 0.0014(19) 0.0005(18)
C35 0.066(2) 0.063(3) 0.068(3) 0.009(2) 0.004(2) -0.0039(18)
C36 0.061(2) 0.069(3) 0.094(4) 0.004(2) 0.008(3) -0.0005(19)
C37 0.062(2) 0.062(3) 0.126(5) 0.010(3) 0.008(3) 0.007(2)
C38 0.062(2) 0.057(3) 0.103(4) 0.016(3) 0.002(2) 0.0058(18)
C39 0.084(3) 0.059(3) 0.057(2) 0.000(2) 0.0090(18) -0.007(2)
C40 0.106(3) 0.073(4) 0.063(2) 0.008(3) -0.007(2) -0.016(3)
C41 0.162(5) 0.082(4) 0.062(3) 0.006(3) -0.008(3) -0.038(4)
C42 0.200(6) 0.119(5) 0.073(4) -0.017(4) 0.021(3) -0.023(5)
C43 0.175(6) 0.182(7) 0.081(3) -0.038(4) 0.037(3) 0.023(5)
C44 0.114(4) 0.165(6) 0.074(3) -0.028(4) 0.022(3) 0.027(4)
B1 0.062(2) 0.053(2) 0.058(2) 0.0010(19) 0.0055(19) -0.0007(18)
O3 0.079(2) 0.105(4) 0.106(5) -0.015(4) 0.014(3) -0.004(3)
C45 0.093(2) 0.097(6) 0.100(4) -0.012(3) 0.009(2) -0.001(2)
C46 0.089(2) 0.124(9) 0.139(5) -0.026(4) 0.013(2) -0.007(3)
C47 0.089(2) 0.124(9) 0.139(5) -0.026(4) 0.013(2) -0.007(3)
C48 0.093(2) 0.097(6) 0.100(4) -0.012(3) 0.009(2) -0.001(2)
O3A 0.079(2) 0.105(4) 0.106(5) -0.015(4) 0.014(3) -0.004(3)
C45A 0.093(2) 0.097(6) 0.100(4) -0.012(3) 0.009(2) -0.001(2)
C46A 0.089(2) 0.124(9) 0.139(5) -0.026(4) 0.013(2) -0.007(3)
C47A 0.089(2) 0.124(9) 0.139(5) -0.026(4) 0.013(2) -0.007(3)
C48A 0.093(2) 0.097(6) 0.100(4) -0.012(3) 0.009(2) -0.001(2)
O1 0.0702(19) 0.208(3) 0.0813(18) -0.0281(18) -0.0147(16) 0.0035(18)
O2 0.0702(19) 0.208(3) 0.0813(18) -0.0281(18) -0.0147(16) 0.0035(18)
N1 0.070(2) 0.077(3) 0.068(2) 0.0103(19) -0.010(2) -0.0011(19)
O1A 0.0702(19) 0.208(3) 0.0813(18) -0.0281(18) -0.0147(16) 0.0035(18)
O2A 0.0702(19) 0.208(3) 0.0813(18) -0.0281(18) -0.0147(16) 0.0035(18)
N1A 0.070(2) 0.077(3) 0.068(2) 0.0103(19) -0.010(2) -0.0011(19)
 
_geom_special_details
;
 All esds (except the esd in the dihedral angle between two l.s. planes)
 are estimated using the full covariance matrix.  The cell esds are taken
 into account individually in the estimation of esds in distances, angles
 and torsion angles; correlations between esds in cell parameters are only
 used when they are defined by crystal symmetry.  An approximate (isotropic)
 treatment of cell esds is used for estimating esds involving l.s. planes.
;
 
loop_
 _geom_bond_atom_site_label_1
 _geom_bond_atom_site_label_2
 _geom_bond_distance
 _geom_bond_site_symmetry_2
 _geom_bond_publ_flag
Pd1 O1A 2.002(9) . ?
Pd1 N3 2.022(3) . ?
Pd1 N1 2.039(3) . ?
Pd1 N2 2.086(4) . ?
Pd1 N4 2.095(3) . ?
N2 C9 1.504(5) . ?
N2 C5 1.506(5) . ?
N2 C1 1.513(5) . ?
N3 C3 1.482(5) . ?
N3 C2 1.483(5) . ?
N3 H3 0.9800 . ?
N4 C17 1.498(5) . ?
N4 C4 1.504(4) . ?
N4 C13 1.513(4) . ?
C1 C2 1.504(5) . ?
C1 H1A 0.9700 . ?
C1 H1B 0.9700 . ?
C2 H2A 0.9700 . ?
C2 H2B 0.9700 . ?
C3 C4 1.504(5) . ?
C3 H3A 0.9700 . ?
C3 H3B 0.9700 . ?
C4 H4A 0.9700 . ?
C4 H4B 0.9700 . ?
C5 C6 1.516(6) . ?
C5 H5A 0.9700 . ?
C5 H5B 0.9700 . ?
C6 C7 1.523(6) . ?
C6 H6A 0.9700 . ?
C6 H6B 0.9700 . ?
C7 C8 1.479(8) . ?
C7 H7A 0.9700 . ?
C7 H7B 0.9700 . ?
C8 H8A 0.9600 . ?
C8 H8B 0.9600 . ?
C8 H8C 0.9600 . ?
C9 C10 1.502(5) . ?
C9 H9A 0.9700 . ?
C9 H9B 0.9700 . ?
C10 C11 1.516(6) . ?
C10 H10A 0.9700 . ?
C10 H10B 0.9700 . ?
C11 C12 1.482(6) . ?
C11 H11A 0.9700 . ?
C11 H11B 0.9700 . ?
C12 H12A 0.9600 . ?
C12 H12B 0.9600 . ?
C12 H12C 0.9600 . ?
C13 C14 1.513(5) . ?
C13 H13A 0.9700 . ?
C13 H13B 0.9700 . ?
C14 C15 1.502(5) . ?
C14 H14A 0.9700 . ?
C14 H14B 0.9700 . ?
C15 C16 1.512(6) . ?
C15 H15A 0.9700 . ?
C15 H15B 0.9700 . ?
C16 H16A 0.9600 . ?
C16 H16B 0.9600 . ?
C16 H16C 0.9600 . ?
C17 C18 1.496(5) . ?
C17 H17A 0.9700 . ?
C17 H17B 0.9700 . ?
C18 C19 1.539(6) . ?
C18 H18A 0.9700 . ?
C18 H18B 0.9700 . ?
C19 C20 1.418(7) . ?
C19 H19A 0.9700 . ?
C19 H19B 0.9700 . ?
C20 H20A 0.9600 . ?
C20 H20B 0.9600 . ?
C20 H20C 0.9600 . ?
C21 C26 1.378(5) . ?
C21 C22 1.398(5) . ?
C21 B1 1.635(6) . ?
C22 C23 1.366(6) . ?
C22 H22 0.9300 . ?
C23 C24 1.362(7) . ?
C23 H23 0.9300 . ?
C24 C25 1.364(6) . ?
C24 H24 0.9300 . ?
C25 C26 1.387(6) . ?
C25 H25 0.9300 . ?
C26 H26 0.9300 . ?
C27 C28 1.382(6) . ?
C27 C32 1.393(5) . ?
C27 B1 1.673(6) . ?
C28 C29 1.381(6) . ?
C28 H28 0.9300 . ?
C29 C30 1.352(6) . ?
C29 H29 0.9300 . ?
C30 C31 1.372(7) . ?
C30 H30 0.9300 . ?
C31 C32 1.399(6) . ?
C31 H31 0.9300 . ?
C32 H32 0.9300 . ?
C33 C38 1.382(5) . ?
C33 C34 1.387(5) . ?
C33 B1 1.646(6) . ?
C34 C35 1.386(5) . ?
C34 H34 0.9300 . ?
C35 C36 1.375(6) . ?
C35 H35 0.9300 . ?
C36 C37 1.380(6) . ?
C36 H36 0.9300 . ?
C37 C38 1.382(6) . ?
C37 H37 0.9300 . ?
C38 H38 0.9300 . ?
C39 C40 1.375(6) . ?
C39 C44 1.395(6) . ?
C39 B1 1.664(7) . ?
C40 C41 1.413(7) . ?
C40 H40 0.9300 . ?
C41 C42 1.357(8) . ?
C41 H41 0.9300 . ?
C42 C43 1.357(8) . ?
C42 H42 0.9300 . ?
C43 C44 1.377(7) . ?
C43 H43 0.9300 . ?
C44 H44 0.9300 . ?
O3 C45 1.417(10) . ?
O3 C48 1.419(13) . ?
C45 C46 1.478(10) . ?
C45 H45A 0.9700 . ?
C45 H45B 0.9700 . ?
C46 C47 1.474(12) . ?
C46 H46A 0.9700 . ?
C46 H46B 0.9700 . ?
C47 C48 1.421(9) . ?
C47 H47A 0.9700 . ?
C47 H47B 0.9700 . ?
C48 H48A 0.9700 . ?
C48 H48B 0.9700 . ?
O3A C48A 1.403(19) . ?
O3A C45A 1.426(14) . ?
C45A C46A 1.473(14) . ?
C45A H45C 0.9700 . ?
C45A H45D 0.9700 . ?
C46A C47A 1.454(15) . ?
C46A H46C 0.9700 . ?
C46A H46D 0.9700 . ?
C47A C48A 1.413(13) . ?
C47A H47C 0.9700 . ?
C47A H47D 0.9700 . ?
C48A H48C 0.9700 . ?
C48A H48D 0.9700 . ?
O1 N1 1.2005(10) . ?
O2 N1 1.2012(10) . ?
O1A N1A 1.3001(10) . ?
O2A N1A 1.3002(10) . ?
 
loop_
 _geom_angle_atom_site_label_1
 _geom_angle_atom_site_label_2
 _geom_angle_atom_site_label_3
 _geom_angle
 _geom_angle_site_symmetry_1
 _geom_angle_site_symmetry_3
 _geom_angle_publ_flag
O1A Pd1 N3 169.5(3) . . ?
N3 Pd1 N1 179.15(12) . . ?
O1A Pd1 N2 93.96(12) . . ?
N3 Pd1 N2 85.14(13) . . ?
N1 Pd1 N2 95.50(10) . . ?
O1A Pd1 N4 93.85(11) . . ?
N3 Pd1 N4 85.09(12) . . ?
N1 Pd1 N4 94.38(10) . . ?
N2 Pd1 N4 166.12(13) . . ?
C9 N2 C5 109.6(3) . . ?
C9 N2 C1 110.3(3) . . ?
C5 N2 C1 110.7(3) . . ?
C9 N2 Pd1 115.1(3) . . ?
C5 N2 Pd1 105.5(2) . . ?
C1 N2 Pd1 105.6(2) . . ?
C3 N3 C2 117.0(3) . . ?
C3 N3 Pd1 107.5(2) . . ?
C2 N3 Pd1 107.4(2) . . ?
C3 N3 H3 108.3 . . ?
C2 N3 H3 108.3 . . ?
Pd1 N3 H3 108.3 . . ?
C17 N4 C4 109.5(3) . . ?
C17 N4 C13 110.0(3) . . ?
C4 N4 C13 110.9(3) . . ?
C17 N4 Pd1 115.8(2) . . ?
C4 N4 Pd1 105.9(2) . . ?
C13 N4 Pd1 104.6(2) . . ?
C2 C1 N2 109.7(3) . . ?
C2 C1 H1A 109.7 . . ?
N2 C1 H1A 109.7 . . ?
C2 C1 H1B 109.7 . . ?
N2 C1 H1B 109.7 . . ?
H1A C1 H1B 108.2 . . ?
N3 C2 C1 106.7(3) . . ?
N3 C2 H2A 110.4 . . ?
C1 C2 H2A 110.4 . . ?
N3 C2 H2B 110.4 . . ?
C1 C2 H2B 110.4 . . ?
H2A C2 H2B 108.6 . . ?
N3 C3 C4 107.4(3) . . ?
N3 C3 H3A 110.2 . . ?
C4 C3 H3A 110.2 . . ?
N3 C3 H3B 110.2 . . ?
C4 C3 H3B 110.2 . . ?
H3A C3 H3B 108.5 . . ?
C3 C4 N4 110.6(3) . . ?
C3 C4 H4A 109.5 . . ?
N4 C4 H4A 109.5 . . ?
C3 C4 H4B 109.5 . . ?
N4 C4 H4B 109.5 . . ?
H4A C4 H4B 108.1 . . ?
N2 C5 C6 117.4(4) . . ?
N2 C5 H5A 107.9 . . ?
C6 C5 H5A 107.9 . . ?
N2 C5 H5B 107.9 . . ?
C6 C5 H5B 107.9 . . ?
H5A C5 H5B 107.2 . . ?
C5 C6 C7 111.8(4) . . ?
C5 C6 H6A 109.3 . . ?
C7 C6 H6A 109.3 . . ?
C5 C6 H6B 109.3 . . ?
C7 C6 H6B 109.3 . . ?
H6A C6 H6B 107.9 . . ?
C8 C7 C6 111.9(6) . . ?
C8 C7 H7A 109.2 . . ?
C6 C7 H7A 109.2 . . ?
C8 C7 H7B 109.2 . . ?
C6 C7 H7B 109.2 . . ?
H7A C7 H7B 107.9 . . ?
C7 C8 H8A 109.5 . . ?
C7 C8 H8B 109.5 . . ?
H8A C8 H8B 109.5 . . ?
C7 C8 H8C 109.5 . . ?
H8A C8 H8C 109.5 . . ?
H8B C8 H8C 109.5 . . ?
C10 C9 N2 115.0(3) . . ?
C10 C9 H9A 108.5 . . ?
N2 C9 H9A 108.5 . . ?
C10 C9 H9B 108.5 . . ?
N2 C9 H9B 108.5 . . ?
H9A C9 H9B 107.5 . . ?
C9 C10 C11 111.1(4) . . ?
C9 C10 H10A 109.4 . . ?
C11 C10 H10A 109.4 . . ?
C9 C10 H10B 109.4 . . ?
C11 C10 H10B 109.4 . . ?
H10A C10 H10B 108.0 . . ?
C12 C11 C10 113.5(5) . . ?
C12 C11 H11A 108.9 . . ?
C10 C11 H11A 108.9 . . ?
C12 C11 H11B 108.9 . . ?
C10 C11 H11B 108.9 . . ?
H11A C11 H11B 107.7 . . ?
C11 C12 H12A 109.5 . . ?
C11 C12 H12B 109.5 . . ?
H12A C12 H12B 109.5 . . ?
C11 C12 H12C 109.5 . . ?
H12A C12 H12C 109.5 . . ?
H12B C12 H12C 109.5 . . ?
N4 C13 C14 117.4(3) . . ?
N4 C13 H13A 107.9 . . ?
C14 C13 H13A 107.9 . . ?
N4 C13 H13B 107.9 . . ?
C14 C13 H13B 107.9 . . ?
H13A C13 H13B 107.2 . . ?
C15 C14 C13 111.5(4) . . ?
C15 C14 H14A 109.3 . . ?
C13 C14 H14A 109.3 . . ?
C15 C14 H14B 109.3 . . ?
C13 C14 H14B 109.3 . . ?
H14A C14 H14B 108.0 . . ?
C14 C15 C16 114.5(4) . . ?
C14 C15 H15A 108.6 . . ?
C16 C15 H15A 108.6 . . ?
C14 C15 H15B 108.6 . . ?
C16 C15 H15B 108.6 . . ?
H15A C15 H15B 107.6 . . ?
C15 C16 H16A 109.5 . . ?
C15 C16 H16B 109.5 . . ?
H16A C16 H16B 109.5 . . ?
C15 C16 H16C 109.5 . . ?
H16A C16 H16C 109.5 . . ?
H16B C16 H16C 109.5 . . ?
C18 C17 N4 114.4(3) . . ?
C18 C17 H17A 108.7 . . ?
N4 C17 H17A 108.7 . . ?
C18 C17 H17B 108.7 . . ?
N4 C17 H17B 108.7 . . ?
H17A C17 H17B 107.6 . . ?
C17 C18 C19 111.0(4) . . ?
C17 C18 H18A 109.4 . . ?
C19 C18 H18A 109.4 . . ?
C17 C18 H18B 109.4 . . ?
C19 C18 H18B 109.4 . . ?
H18A C18 H18B 108.0 . . ?
C20 C19 C18 114.9(5) . . ?
C20 C19 H19A 108.6 . . ?
C18 C19 H19A 108.6 . . ?
C20 C19 H19B 108.6 . . ?
C18 C19 H19B 108.6 . . ?
H19A C19 H19B 107.5 . . ?
C19 C20 H20A 109.5 . . ?
C19 C20 H20B 109.5 . . ?
H20A C20 H20B 109.5 . . ?
C19 C20 H20C 109.5 . . ?
H20A C20 H20C 109.5 . . ?
H20B C20 H20C 109.5 . . ?
C26 C21 C22 114.2(4) . . ?
C26 C21 B1 122.0(4) . . ?
C22 C21 B1 123.7(4) . . ?
C23 C22 C21 123.1(5) . . ?
C23 C22 H22 118.5 . . ?
C21 C22 H22 118.5 . . ?
C24 C23 C22 120.6(5) . . ?
C24 C23 H23 119.7 . . ?
C22 C23 H23 119.7 . . ?
C23 C24 C25 118.9(5) . . ?
C23 C24 H24 120.5 . . ?
C25 C24 H24 120.5 . . ?
C24 C25 C26 119.7(5) . . ?
C24 C25 H25 120.1 . . ?
C26 C25 H25 120.1 . . ?
C21 C26 C25 123.4(4) . . ?
C21 C26 H26 118.3 . . ?
C25 C26 H26 118.3 . . ?
C28 C27 C32 114.9(4) . . ?
C28 C27 B1 124.2(4) . . ?
C32 C27 B1 120.9(4) . . ?
C29 C28 C27 122.5(5) . . ?
C29 C28 H28 118.7 . . ?
C27 C28 H28 118.7 . . ?
C30 C29 C28 122.1(5) . . ?
C30 C29 H29 119.0 . . ?
C28 C29 H29 119.0 . . ?
C29 C30 C31 117.6(5) . . ?
C29 C30 H30 121.2 . . ?
C31 C30 H30 121.2 . . ?
C30 C31 C32 120.8(5) . . ?
C30 C31 H31 119.6 . . ?
C32 C31 H31 119.6 . . ?
C27 C32 C31 122.1(5) . . ?
C27 C32 H32 118.9 . . ?
C31 C32 H32 118.9 . . ?
C38 C33 C34 114.0(4) . . ?
C38 C33 B1 121.6(4) . . ?
C34 C33 B1 124.3(4) . . ?
C35 C34 C33 123.3(4) . . ?
C35 C34 H34 118.4 . . ?
C33 C34 H34 118.4 . . ?
C36 C35 C34 120.1(4) . . ?
C36 C35 H35 119.9 . . ?
C34 C35 H35 119.9 . . ?
C35 C36 C37 118.9(4) . . ?
C35 C36 H36 120.6 . . ?
C37 C36 H36 120.6 . . ?
C36 C37 C38 118.9(4) . . ?
C36 C37 H37 120.5 . . ?
C38 C37 H37 120.5 . . ?
C37 C38 C33 124.8(4) . . ?
C37 C38 H38 117.6 . . ?
C33 C38 H38 117.6 . . ?
C40 C39 C44 115.0(5) . . ?
C40 C39 B1 122.2(4) . . ?
C44 C39 B1 122.7(5) . . ?
C39 C40 C41 122.2(6) . . ?
C39 C40 H40 118.9 . . ?
C41 C40 H40 118.9 . . ?
C42 C41 C40 120.4(7) . . ?
C42 C41 H41 119.8 . . ?
C40 C41 H41 119.8 . . ?
C41 C42 C43 118.6(7) . . ?
C41 C42 H42 120.7 . . ?
C43 C42 H42 120.7 . . ?
C42 C43 C44 121.0(7) . . ?
C42 C43 H43 119.5 . . ?
C44 C43 H43 119.5 . . ?
C43 C44 C39 122.8(6) . . ?
C43 C44 H44 118.6 . . ?
C39 C44 H44 118.6 . . ?
C21 B1 C33 110.8(3) . . ?
C21 B1 C39 110.0(4) . . ?
C33 B1 C39 108.1(4) . . ?
C21 B1 C27 108.0(3) . . ?
C33 B1 C27 110.1(3) . . ?
C39 B1 C27 109.9(4) . . ?
C45 O3 C48 109.0(9) . . ?
O3 C45 C46 108.0(10) . . ?
O3 C45 H45A 110.1 . . ?
C46 C45 H45A 110.1 . . ?
O3 C45 H45B 110.1 . . ?
C46 C45 H45B 110.1 . . ?
H45A C45 H45B 108.4 . . ?
C47 C46 C45 104.7(8) . . ?
C47 C46 H46A 110.8 . . ?
C45 C46 H46A 110.8 . . ?
C47 C46 H46B 110.8 . . ?
C45 C46 H46B 110.8 . . ?
H46A C46 H46B 108.9 . . ?
C48 C47 C46 108.7(8) . . ?
C48 C47 H47A 110.0 . . ?
C46 C47 H47A 110.0 . . ?
C48 C47 H47B 110.0 . . ?
C46 C47 H47B 110.0 . . ?
H47A C47 H47B 108.3 . . ?
O3 C48 C47 108.4(8) . . ?
O3 C48 H48A 110.0 . . ?
C47 C48 H48A 110.0 . . ?
O3 C48 H48B 110.0 . . ?
C47 C48 H48B 110.0 . . ?
H48A C48 H48B 108.4 . . ?
C48A O3A C45A 102.0(18) . . ?
O3A C45A C46A 106.3(16) . . ?
O3A C45A H45C 110.5 . . ?
C46A C45A H45C 110.5 . . ?
O3A C45A H45D 110.5 . . ?
C46A C45A H45D 110.5 . . ?
H45C C45A H45D 108.7 . . ?
C47A C46A C45A 97.0(14) . . ?
C47A C46A H46C 112.4 . . ?
C45A C46A H46C 112.4 . . ?
C47A C46A H46D 112.4 . . ?
C45A C46A H46D 112.4 . . ?
H46C C46A H46D 109.9 . . ?
C48A C47A C46A 108.0(12) . . ?
C48A C47A H47C 110.1 . . ?
C46A C47A H47C 110.1 . . ?
C48A C47A H47D 110.1 . . ?
C46A C47A H47D 110.1 . . ?
H47C C47A H47D 108.4 . . ?
O3A C48A C47A 108.6(12) . . ?
O3A C48A H48C 110.0 . . ?
C47A C48A H48C 110.0 . . ?
O3A C48A H48D 110.0 . . ?
C47A C48A H48D 110.0 . . ?
H48C C48A H48D 108.4 . . ?
O1 N1 O2 121.81(15) . . ?
O1 N1 Pd1 119.6(2) . . ?
O2 N1 Pd1 118.6(2) . . ?
N1A O1A Pd1 124.5(7) . . ?
O2A N1A O1A 107.72(12) . . ?
 
loop_
 _geom_torsion_atom_site_label_1
 _geom_torsion_atom_site_label_2
 _geom_torsion_atom_site_label_3
 _geom_torsion_atom_site_label_4
 _geom_torsion
 _geom_torsion_site_symmetry_1
 _geom_torsion_site_symmetry_2
 _geom_torsion_site_symmetry_3
 _geom_torsion_site_symmetry_4
 _geom_torsion_publ_flag
C9 N2 C1 C2 -160.8(3) . . . . ?
C5 N2 C1 C2 77.7(4) . . . . ?
Pd1 N2 C1 C2 -36.0(4) . . . . ?
C3 N3 C2 C1 -167.4(3) . . . . ?
Pd1 N3 C2 C1 -46.6(4) . . . . ?
N2 C1 C2 N3 55.8(4) . . . . ?
C2 N3 C3 C4 166.6(3) . . . . ?
Pd1 N3 C3 C4 45.9(3) . . . . ?
N3 C3 C4 N4 -53.5(4) . . . . ?
C17 N4 C4 C3 158.5(3) . . . . ?
C13 N4 C4 C3 -79.9(4) . . . . ?
Pd1 N4 C4 C3 33.1(3) . . . . ?
C9 N2 C5 C6 -57.1(5) . . . . ?
C1 N2 C5 C6 64.7(5) . . . . ?
Pd1 N2 C5 C6 178.4(4) . . . . ?
N2 C5 C6 C7 -178.5(4) . . . . ?
C5 C6 C7 C8 -173.6(6) . . . . ?
C5 N2 C9 C10 -171.1(4) . . . . ?
C1 N2 C9 C10 66.8(5) . . . . ?
Pd1 N2 C9 C10 -52.5(4) . . . . ?
N2 C9 C10 C11 172.5(4) . . . . ?
C9 C10 C11 C12 172.0(5) . . . . ?
C17 N4 C13 C14 56.6(5) . . . . ?
C4 N4 C13 C14 -64.7(5) . . . . ?
Pd1 N4 C13 C14 -178.4(3) . . . . ?
N4 C13 C14 C15 -179.4(4) . . . . ?
C13 C14 C15 C16 178.9(4) . . . . ?
C4 N4 C17 C18 -69.2(4) . . . . ?
C13 N4 C17 C18 168.6(4) . . . . ?
Pd1 N4 C17 C18 50.3(4) . . . . ?
N4 C17 C18 C19 -178.7(4) . . . . ?
C17 C18 C19 C20 -174.5(6) . . . . ?
C26 C21 C22 C23 1.9(6) . . . . ?
B1 C21 C22 C23 -174.0(4) . . . . ?
C21 C22 C23 C24 0.3(7) . . . . ?
C22 C23 C24 C25 -1.9(7) . . . . ?
C23 C24 C25 C26 1.1(7) . . . . ?
C22 C21 C26 C25 -2.7(6) . . . . ?
B1 C21 C26 C25 173.3(4) . . . . ?
C24 C25 C26 C21 1.3(7) . . . . ?
C32 C27 C28 C29 -2.1(6) . . . . ?
B1 C27 C28 C29 178.4(4) . . . . ?
C27 C28 C29 C30 0.3(8) . . . . ?
C28 C29 C30 C31 1.2(8) . . . . ?
C29 C30 C31 C32 -0.9(8) . . . . ?
C28 C27 C32 C31 2.5(6) . . . . ?
B1 C27 C32 C31 -178.0(4) . . . . ?
C30 C31 C32 C27 -1.1(7) . . . . ?
C38 C33 C34 C35 0.7(6) . . . . ?
B1 C33 C34 C35 -177.0(4) . . . . ?
C33 C34 C35 C36 -1.0(7) . . . . ?
C34 C35 C36 C37 1.3(7) . . . . ?
C35 C36 C37 C38 -1.5(8) . . . . ?
C36 C37 C38 C33 1.3(8) . . . . ?
C34 C33 C38 C37 -0.9(7) . . . . ?
B1 C33 C38 C37 176.9(5) . . . . ?
C44 C39 C40 C41 -1.9(7) . . . . ?
B1 C39 C40 C41 173.9(4) . . . . ?
C39 C40 C41 C42 2.2(8) . . . . ?
C40 C41 C42 C43 -1.8(10) . . . . ?
C41 C42 C43 C44 1.4(12) . . . . ?
C42 C43 C44 C39 -1.2(12) . . . . ?
C40 C39 C44 C43 1.5(9) . . . . ?
B1 C39 C44 C43 -174.4(6) . . . . ?
C26 C21 B1 C33 44.9(5) . . . . ?
C22 C21 B1 C33 -139.5(4) . . . . ?
C26 C21 B1 C39 164.4(4) . . . . ?
C22 C21 B1 C39 -20.0(6) . . . . ?
C26 C21 B1 C27 -75.7(5) . . . . ?
C22 C21 B1 C27 99.9(4) . . . . ?
C38 C33 B1 C21 34.5(6) . . . . ?
C34 C33 B1 C21 -148.0(4) . . . . ?
C38 C33 B1 C39 -86.1(5) . . . . ?
C34 C33 B1 C39 91.4(5) . . . . ?
C38 C33 B1 C27 153.9(4) . . . . ?
C34 C33 B1 C27 -28.6(6) . . . . ?
C40 C39 B1 C21 -82.0(5) . . . . ?
C44 C39 B1 C21 93.5(5) . . . . ?
C40 C39 B1 C33 39.1(6) . . . . ?
C44 C39 B1 C33 -145.4(5) . . . . ?
C40 C39 B1 C27 159.2(4) . . . . ?
C44 C39 B1 C27 -25.2(6) . . . . ?
C28 C27 B1 C21 13.0(5) . . . . ?
C32 C27 B1 C21 -166.5(4) . . . . ?
C28 C27 B1 C33 -108.1(4) . . . . ?
C32 C27 B1 C33 72.5(5) . . . . ?
C28 C27 B1 C39 133.0(4) . . . . ?
C32 C27 B1 C39 -46.4(5) . . . . ?
C48 O3 C45 C46 11(3) . . . . ?
O3 C45 C46 C47 -10(2) . . . . ?
C45 C46 C47 C48 4.9(17) . . . . ?
C45 O3 C48 C47 -8(3) . . . . ?
C46 C47 C48 O3 2(3) . . . . ?
C48A O3A C45A C46A 39(5) . . . . ?
O3A C45A C46A C47A -42(4) . . . . ?
C45A C46A C47A C48A 30(3) . . . . ?
C45A O3A C48A C47A -18(5) . . . . ?
C46A C47A C48A O3A -9(4) . . . . ?
Pd1 O1A N1A O2A 0.00(2) . . . . ?
 
_refine_diff_density_max    0.383
_refine_diff_density_min   -0.410
_refine_diff_density_rms    0.073

_shelx_res_file
;
TITL shelxt in P 1 21/n 1
    41_pdbu4_tr_800ms_280k_06_decay.res
    created by SHELXL-2018/3 at 09:13:35 on 02-Apr-2020
CELL 0.534 11.6833 13.596 30.2107 90 93.378 90
ZERR 4 0.000396 0.000542 0.001052 0 0.003198 0
LATT 1
SYMM 0.5-X,0.5+Y,0.5-Z
SFAC C H B N O Pd
DISP B 0 0 4.561
DISP C 0.001 0.001 6.94
DISP H -0 0 0.611
DISP N 0.003 0.002 10.693
DISP O 0.005 0.003 16.398
DISP Pd -2.504 0.615 1934.604
UNIT 192 292 4 16 12 4
DFIX 1.2 0.001 N1 O1 N1 O2
DFIX 1.3 0.001 O1A N1A N1A O2A
DFIX 2 0.01 Pd1 O1A
DANG 2.1 0.001 O1 O2 O1A O2A
FLAT 0.001 Pd1 O1 O2 N1 O1A O2A N1A
RIGU 0.001 0.002
EADP O3 O3A
EADP C45 C45A C48 C48A
EADP C46 C46A C47 C47A
EADP O1 O1A O2 O2A
EADP N1 N1A

L.S. 20
PLAN  5
SIZE 0.1 0.1 0.05
TEMP 7
BOND $H
list 4
CONF
fmap 2
acta
SHEL 999 0.8
OMIT 0 1 1
OMIT -1 2 3
REM <olex2.extras>
REM <HklSrc "%.\\41_PdBu4_TR_800ms_280K_06_decay.hkl">
REM </olex2.extras>

WGHT    0.053000
FVAR       0.25322   0.62359   0.91549
PD1   6    0.339739    0.775185    0.346594    11.00000    0.05130    0.05500 =
         0.04599    0.00135   -0.00038   -0.00186
N2    4    0.345663    0.927197    0.337777    11.00000    0.06611    0.06071 =
         0.05723    0.00623   -0.00049    0.00337
N3    4    0.454502    0.798867    0.398222    11.00000    0.05372    0.05607 =
         0.04247   -0.00281   -0.00142   -0.00557
AFIX  13
H3    2    0.531624    0.788783    0.387928    11.00000   -1.20000
AFIX   0
N4    4    0.331018    0.631831    0.371574    11.00000    0.05214    0.05491 =
         0.05228   -0.00176    0.00275   -0.00001
C1    1    0.441458    0.963165    0.369572    11.00000    0.07996    0.06704 =
         0.06336    0.00498   -0.00796   -0.00395
AFIX  23
H1A   2    0.514270    0.957071    0.355959    11.00000   -1.20000
H1B   2    0.429610    1.031989    0.376418    11.00000   -1.20000
AFIX   0
C2    1    0.443836    0.903353    0.411507    11.00000    0.07352    0.05684 =
         0.05797   -0.00314   -0.00499   -0.00255
AFIX  23
H2A   2    0.508479    0.922471    0.431258    11.00000   -1.20000
H2B   2    0.373875    0.913324    0.426684    11.00000   -1.20000
AFIX   0
C3    1    0.434034    0.723615    0.432356    11.00000    0.05794    0.06383 =
         0.04436    0.00258   -0.00213   -0.00409
AFIX  23
H3A   2    0.364982    0.739120    0.447262    11.00000   -1.20000
H3B   2    0.498022    0.721598    0.454304    11.00000   -1.20000
AFIX   0
C4    1    0.421221    0.626097    0.409124    11.00000    0.05214    0.06085 =
         0.05519    0.00393    0.00021   -0.00082
AFIX  23
H4A   2    0.400029    0.576206    0.430085    11.00000   -1.20000
H4B   2    0.493907    0.607248    0.397682    11.00000   -1.20000
AFIX   0
C5    1    0.231524    0.964961    0.351111    11.00000    0.07545    0.06910 =
         0.07415   -0.00107    0.00499    0.00905
AFIX  23
H5A   2    0.221219    0.943321    0.381211    11.00000   -1.20000
H5B   2    0.172092    0.933853    0.332193    11.00000   -1.20000
AFIX   0
C6    1    0.212043    1.075144    0.349233    11.00000    0.11381    0.07116 =
         0.10663    0.00207   -0.00265    0.02285
AFIX  23
H6A   2    0.218424    1.097836    0.319038    11.00000   -1.20000
H6B   2    0.271017    1.107735    0.367824    11.00000   -1.20000
AFIX   0
C7    1    0.094684    1.103118    0.364711    11.00000    0.10910    0.10204 =
         0.16736   -0.03892   -0.01195    0.03368
AFIX  23
H7A   2    0.036239    1.064873    0.348360    11.00000   -1.20000
H7B   2    0.091458    1.087071    0.395898    11.00000   -1.20000
AFIX   0
C8    1    0.070139    1.209033    0.358227    11.00000    0.16673    0.10217 =
         0.31434   -0.05185   -0.05179    0.04507
AFIX 137
H8A   2    0.043993    1.220551    0.327950    11.00000   -1.50000
H8B   2    0.138666    1.246351    0.365065    11.00000   -1.50000
H8C   2    0.011828    1.228943    0.377459    11.00000   -1.50000
AFIX   0
C9    1    0.365553    0.960300    0.291358    11.00000    0.07092    0.07091 =
         0.05903    0.01030   -0.00243   -0.00616
AFIX  23
H9A   2    0.297820    0.944988    0.272504    11.00000   -1.20000
H9B   2    0.374719    1.031210    0.291453    11.00000   -1.20000
AFIX   0
C10   1    0.467919    0.915057    0.271412    11.00000    0.07629    0.08900 =
         0.06691    0.01211    0.00617   -0.00299
AFIX  23
H10A  2    0.464403    0.844080    0.274290    11.00000   -1.20000
H10B  2    0.537376    0.937685    0.287424    11.00000   -1.20000
AFIX   0
C11   1    0.471985    0.942172    0.222839    11.00000    0.10060    0.11956 =
         0.06850    0.01359    0.01540   -0.01077
AFIX  23
H11A  2    0.407388    0.911864    0.206435    11.00000   -1.20000
H11B  2    0.463853    1.012895    0.219825    11.00000   -1.20000
AFIX   0
C12   1    0.579225    0.911283    0.202939    11.00000    0.11682    0.22003 =
         0.09699   -0.00197    0.03936   -0.00064
AFIX 137
H12A  2    0.578512    0.933906    0.172823    11.00000   -1.50000
H12B  2    0.584778    0.840842    0.203506    11.00000   -1.50000
H12C  2    0.643851    0.939093    0.219599    11.00000   -1.50000
AFIX   0
C13   1    0.212114    0.624012    0.388540    11.00000    0.05123    0.06610 =
         0.06395    0.00528    0.00180   -0.00360
AFIX  23
H13A  2    0.157063    0.636140    0.363845    11.00000   -1.20000
H13B  2    0.203416    0.676375    0.409890    11.00000   -1.20000
AFIX   0
C14   1    0.180180    0.528145    0.410081    11.00000    0.06283    0.07098 =
         0.08522    0.01094    0.01179   -0.00208
AFIX  23
H14A  2    0.187488    0.474731    0.389150    11.00000   -1.20000
H14B  2    0.232776    0.515609    0.435503    11.00000   -1.20000
AFIX   0
C15   1    0.059618    0.530803    0.424803    11.00000    0.06398    0.08811 =
         0.09809   -0.00102    0.01949   -0.01274
AFIX  23
H15A  2    0.008023    0.545340    0.399310    11.00000   -1.20000
H15B  2    0.053448    0.584104    0.445872    11.00000   -1.20000
AFIX   0
C16   1    0.020699    0.436653    0.445940    11.00000    0.08511    0.09484 =
         0.11963    0.00656    0.03187   -0.01630
AFIX 137
H16A  2    0.020463    0.384294    0.424615    11.00000   -1.50000
H16B  2   -0.055269    0.445341    0.455800    11.00000   -1.50000
H16C  2    0.072197    0.420561    0.470821    11.00000   -1.50000
AFIX   0
C17   1    0.349619    0.550993    0.339104    11.00000    0.07616    0.05838 =
         0.05894   -0.00546    0.00262    0.00074
AFIX  23
H17A  2    0.354722    0.489029    0.355012    11.00000   -1.20000
H17B  2    0.283327    0.547493    0.318268    11.00000   -1.20000
AFIX   0
C18   1    0.454725    0.562836    0.313645    11.00000    0.07598    0.09022 =
         0.07164   -0.01109    0.00940    0.00452
AFIX  23
H18A  2    0.521921    0.564130    0.334087    11.00000   -1.20000
H18B  2    0.450975    0.624919    0.297806    11.00000   -1.20000
AFIX   0
C19   1    0.465829    0.478096    0.280413    11.00000    0.13624    0.12947 =
         0.12220   -0.04787    0.05066   -0.00444
AFIX  23
H19A  2    0.460906    0.416269    0.296211    11.00000   -1.20000
H19B  2    0.401302    0.481001    0.258728    11.00000   -1.20000
AFIX   0
C20   1    0.568502    0.478444    0.257632    11.00000    0.16605    0.17038 =
         0.15257   -0.03186    0.08296    0.00882
AFIX 137
H20A  2    0.570483    0.421446    0.238936    11.00000   -1.50000
H20B  2    0.633218    0.477388    0.278737    11.00000   -1.50000
H20C  2    0.571330    0.536733    0.239795    11.00000   -1.50000
AFIX   0

C21   1    0.655898    0.374031    0.427258    11.00000    0.05416    0.05212 =
         0.05856    0.00515   -0.00157    0.00059
C22   1    0.709137    0.424707    0.393856    11.00000    0.05846    0.06892 =
         0.07647    0.01716    0.00748   -0.00152
AFIX  43
H22   2    0.726047    0.390561    0.368379    11.00000   -1.20000
AFIX   0
C23   1    0.737487    0.522048    0.396891    11.00000    0.06763    0.06814 =
         0.12216    0.02810    0.01893   -0.00498
AFIX  43
H23   2    0.772492    0.552435    0.373647    11.00000   -1.20000
AFIX   0
C24   1    0.714962    0.575006    0.433644    11.00000    0.06246    0.06194 =
         0.12817    0.01497   -0.00968    0.00130
AFIX  43
H24   2    0.736293    0.640779    0.436041    11.00000   -1.20000
AFIX   0
C25   1    0.660611    0.530022    0.466881    11.00000    0.07570    0.05770 =
         0.08893   -0.00654   -0.01319    0.00970
AFIX  43
H25   2    0.643372    0.565304    0.492008    11.00000   -1.20000
AFIX   0
C26   1    0.631177    0.431467    0.463042    11.00000    0.07644    0.05507 =
         0.06088    0.00375   -0.00322    0.00978
AFIX  43
H26   2    0.592742    0.402620    0.485808    11.00000   -1.20000
AFIX   0
C27   1    0.734650    0.201389    0.458821    11.00000    0.05622    0.05173 =
         0.05640    0.00276    0.01564    0.00133
C28   1    0.808757    0.251192    0.488307    11.00000    0.06698    0.06131 =
         0.07772   -0.00658   -0.00366    0.01067
AFIX  43
H28   2    0.803363    0.319322    0.489977    11.00000   -1.20000
AFIX   0
C29   1    0.890526    0.203615    0.515390    11.00000    0.07317    0.08626 =
         0.09241   -0.00011   -0.01064    0.01631
AFIX  43
H29   2    0.937985    0.240685    0.534737    11.00000   -1.20000
AFIX   0
C30   1    0.903718    0.104834    0.514650    11.00000    0.06962    0.08610 =
         0.11838    0.01614    0.00028    0.02031
AFIX  43
H30   2    0.958127    0.073577    0.533455    11.00000   -1.20000
AFIX   0
C31   1    0.833896    0.052392    0.485138    11.00000    0.06811    0.06638 =
         0.13579    0.01383    0.00844    0.01343
AFIX  43
H31   2    0.841580   -0.015580    0.483552    11.00000   -1.20000
AFIX   0
C32   1    0.751268    0.100018    0.457404    11.00000    0.06006    0.05393 =
         0.11855   -0.00411    0.00263    0.00298
AFIX  43
H32   2    0.705972    0.062776    0.437373    11.00000   -1.20000
AFIX   0
C33   1    0.505103    0.230201    0.444150    11.00000    0.05796    0.04873 =
         0.04688   -0.00084   -0.00056    0.00060
C34   1    0.479168    0.145131    0.466856    11.00000    0.06257    0.05032 =
         0.05410    0.00235    0.00141    0.00052
AFIX  43
H34   2    0.537837    0.100461    0.473716    11.00000   -1.20000
AFIX   0
C35   1    0.370147    0.123383    0.479833    11.00000    0.06591    0.06295 =
         0.06805    0.00938    0.00427   -0.00389
AFIX  43
H35   2    0.356983    0.064828    0.494612    11.00000   -1.20000
AFIX   0
C36   1    0.281434    0.188225    0.470895    11.00000    0.06110    0.06917 =
         0.09378    0.00351    0.00778   -0.00052
AFIX  43
H36   2    0.208448    0.174697    0.480034    11.00000   -1.20000
AFIX   0
C37   1    0.302559    0.273695    0.448138    11.00000    0.06209    0.06226 =
         0.12634    0.00974    0.00757    0.00699
AFIX  43
H37   2    0.243651    0.318027    0.441101    11.00000   -1.20000
AFIX   0
C38   1    0.412624    0.292360    0.435973    11.00000    0.06246    0.05709 =
         0.10252    0.01559    0.00212    0.00583
AFIX  43
H38   2    0.425433    0.351004    0.421210    11.00000   -1.20000
AFIX   0
C39   1    0.636174    0.213224    0.374703    11.00000    0.08427    0.05901 =
         0.05712    0.00025    0.00895   -0.00696
C40   1    0.543552    0.219957    0.344598    11.00000    0.10581    0.07318 =
         0.06330    0.00817   -0.00723   -0.01638
AFIX  43
H40   2    0.474313    0.243270    0.354113    11.00000   -1.20000
AFIX   0
C41   1    0.550035    0.192651    0.299695    11.00000    0.16241    0.08154 =
         0.06214    0.00627   -0.00842   -0.03836
AFIX  43
H41   2    0.486362    0.200362    0.280041    11.00000   -1.20000
AFIX   0
C42   1    0.648658    0.155234    0.285088    11.00000    0.19993    0.11945 =
         0.07271   -0.01732    0.02056   -0.02293
AFIX  43
H42   2    0.652698    0.135401    0.255760    11.00000   -1.20000
AFIX   0
C43   1    0.741304    0.147345    0.314163    11.00000    0.17465    0.18200 =
         0.08056   -0.03758    0.03693    0.02264
AFIX  43
H43   2    0.809892    0.123140    0.304419    11.00000   -1.20000
AFIX   0
C44   1    0.735306    0.174628    0.357864    11.00000    0.11449    0.16529 =
         0.07405   -0.02769    0.02243    0.02678
AFIX  43
H44   2    0.800096    0.166993    0.376953    11.00000   -1.20000
AFIX   0
B1    3    0.632235    0.255480    0.426299    11.00000    0.06249    0.05344 =
         0.05831    0.00100    0.00551   -0.00067

PART 1
O3    5    0.685575    0.804600    0.365151    21.00000    0.07917    0.10505 =
         0.10635   -0.01501    0.01429   -0.00447
C45   1    0.729222    0.758938    0.327486    21.00000    0.09291    0.09658 =
         0.10035   -0.01181    0.00863   -0.00105
AFIX  23
H45A  2    0.707231    0.796247    0.300967    21.00000   -1.20000
H45B  2    0.698492    0.692929    0.324013    21.00000   -1.20000
AFIX   0
C46   1    0.855525    0.755282    0.334149    21.00000    0.08930    0.12447 =
         0.13922   -0.02635    0.01322   -0.00662
AFIX  23
H46A  2    0.881653    0.688253    0.339128    21.00000   -1.20000
H46B  2    0.891518    0.781638    0.308566    21.00000   -1.20000
AFIX   0
C47   1    0.882340    0.816506    0.373654    21.00000    0.08930    0.12447 =
         0.13922   -0.02635    0.01322   -0.00662
AFIX  23
H47A  2    0.927784    0.779138    0.395673    21.00000   -1.20000
H47B  2    0.926257    0.873693    0.365649    21.00000   -1.20000
AFIX   0
C48   1    0.777883    0.846632    0.391303    21.00000    0.09291    0.09658 =
         0.10035   -0.01181    0.00863   -0.00105
AFIX  23
H48A  2    0.775469    0.824816    0.421804    21.00000   -1.20000
H48B  2    0.772068    0.917796    0.390759    21.00000   -1.20000
AFIX   0
SAME 0.02 0.04 O3 > C48
PART 0
PART 2
O3A   5    0.679099    0.807506    0.361243   -21.00000    0.07917    0.10505 =
         0.10635   -0.01501    0.01429   -0.00447
C45A  1    0.742813    0.781751    0.324130   -21.00000    0.09291    0.09658 =
         0.10035   -0.01181    0.00863   -0.00105
AFIX  23
H45C  2    0.727417    0.827861    0.300011   -21.00000   -1.20000
H45D  2    0.722365    0.716194    0.313756   -21.00000   -1.20000
AFIX   0
C46A  1    0.864612    0.785511    0.339657   -21.00000    0.08930    0.12447 =
         0.13922   -0.02635    0.01322   -0.00662
AFIX  23
H46C  2    0.887328    0.729293    0.357892   -21.00000   -1.20000
H46D  2    0.914984    0.791842    0.315416   -21.00000   -1.20000
AFIX   0
C47A  1    0.858395    0.875562    0.365385   -21.00000    0.08930    0.12447 =
         0.13922   -0.02635    0.01322   -0.00662
AFIX  23
H47C  2    0.915507    0.874491    0.390022   -21.00000   -1.20000
H47D  2    0.873016    0.932062    0.346943   -21.00000   -1.20000
AFIX   0
C48A  1    0.747295    0.881892    0.381314   -21.00000    0.09291    0.09658 =
         0.10035   -0.01181    0.00863   -0.00105
AFIX  23
H48C  2    0.751214    0.873891    0.413273   -21.00000   -1.20000
H48D  2    0.714196    0.945814    0.374231   -21.00000   -1.20000
AFIX   0

PART 0
PART 3
O1    5    0.124668    0.760149    0.298755    31.00000    0.07022    0.20829 =
         0.08129   -0.02805   -0.01469    0.00351
O2    5    0.261159    0.723986    0.259627    31.00000    0.07022    0.20829 =
         0.08129   -0.02805   -0.01469    0.00351
N1    4    0.225331    0.749510    0.294273    31.00000    0.07013    0.07713 =
         0.06757    0.01032   -0.01043   -0.00110
PART 0
PART 4
O1A   5    0.204518    0.757183    0.303520   -31.00000    0.07022    0.20829 =
         0.08129   -0.02805   -0.01469    0.00351
O2A   5    0.318642    0.716887    0.255510   -31.00000    0.07022    0.20829 =
         0.08129   -0.02805   -0.01469    0.00351
N1A   4    0.210928    0.729726    0.262519   -31.00000    0.07013    0.07713 =
         0.06757    0.01032   -0.01043   -0.00110
HKLF 4


REM  shelxt in P 1 21/n 1
REM wR2 = 0.1472, GooF = S = 0.951, Restrained GooF = 0.952 for all data
REM R1 = 0.0609 for 5133 Fo > 4sig(Fo) and 0.1105 for all 9409 data
REM 526 parameters refined using 491 restraints

END

WGHT      0.0529      0.0000

REM Highest difference peak  0.383,  deepest hole -0.410,  1-sigma level  0.073
Q1    1   0.0399  1.0759  0.4032  11.00000  0.05    0.36
Q2    1   0.3424  0.6789  0.3475  11.00000  0.05    0.35
Q3    1   0.1337  0.7075  0.2838  11.00000  0.05    0.32
Q4    1   0.8202  0.8593  0.3205  11.00000  0.05    0.31
Q5    1   0.7246  0.8584  0.4064  11.00000  0.05    0.31
;
_shelx_res_checksum   13688

_shelx_hkl_file
;
 -15   0   1    0.83    5.50
 -15   0   2   -3.32    5.80
 -15   0   3   27.16    8.96
 -15   0   4    0.84    4.13
 -15   0   5    7.11    4.77
 -15   0   6    0.06    2.65
 -15   0   7    0.03    3.62
 -15   0   8    0.47    2.57
 -15   0   9   20.32    7.58
 -15   0  10    0.31    3.34
 -15   0  11   -1.12    3.56
 -15   0  12   -0.80    3.02
 -15   0  13    6.31    4.82
 -15   0  14   -0.66    2.67
 -15   0  15    9.36    5.06
 -15   0  16    1.30    3.36
 -15   0  17    1.33    3.49
 -15   1   1   22.94    8.17
 -15  -1   1   16.67    7.55
 -15   1   2    7.49    4.95
 -15  -1   2   -0.04    4.27
 -15   1   3    3.16    4.81
 -15  -1   3    0.54    4.12
 -15   1   4    0.53    2.89
 -15  -1   4    2.12    5.04
 -15   1   5   15.26    6.66
 -15  -1   5   17.86    6.84
 -15   1   6    4.73    4.21
 -15  -1   6    0.12    4.06
 -15   1   7    9.15    5.82
 -15  -1   7    3.87    4.01
 -15   1   8    0.61    4.17
 -15  -1   8   -0.37    4.13
 -15   1   9   -0.16    3.69
 -15  -1   9   -1.24    3.90
 -15   1  10    2.80    3.90
 -15  -1  10    1.10    2.47
 -15   1  11    7.14    4.98
 -15  -1  11    4.34    3.50
 -15   1  12   -1.13    3.17
 -15  -1  12   -0.84    3.16
 -15   1  13   -0.18    2.60
 -15  -1  13    2.62    4.63
 -15   1  14    2.06    3.68
 -15  -1  14   -0.03    3.20
 -15   1  15    1.06    2.84
 -15  -1  15    3.38    3.91
 -15   1  16   -0.93    3.70
 -15   1  17    6.27    4.50
 -15   1  18   -1.09    3.40
 -15   2   1   -2.40    4.38
 -15  -2   1   -0.12    3.51
 -15   2   2   -1.30    3.07
 -15  -2   2   -3.00    5.21
 -15   2   3   18.84    6.73
 -15  -2   3   16.70    7.59
 -15   2   4    0.23    3.55
 -15  -2   4    1.41    4.09
 -15   2   5    8.04    4.73
 -15  -2   5    6.71    5.23
 -15   2   6   -0.23    3.38
 -15  -2   6    6.16    5.04
 -15   2   7   11.71    5.35
 -15  -2   7    1.59    4.50
 -15   2   8    4.15    4.38
 -15  -2   8    0.22    4.10
 -15   2   9    3.37    3.54
 -15  -2   9    9.31    6.97
 -15   2  10   -0.14    2.15
 -15  -2  10   -0.62    4.40
 -15   2  11    0.92    2.59
 -15  -2  11    1.50    3.82
 -15   2  12    3.86    3.68
 -15  -2  12    1.13    3.97
 -15   2  13    7.68    4.72
 -15  -2  13    0.93    4.55
 -15   2  14    8.60    4.74
 -15  -2  14   -0.97    4.19
 -15   2  15    6.78    3.96
 -15   2  16    3.29    3.44
 -15   2  17   10.18    4.37
 -15   2  18   -0.59    2.54
 -15   2  19    3.57    3.35
 -15   2  20   -0.38    3.01
 -15   3   1    5.36    4.50
 -15  -3   1    2.62    5.70
 -15   3   2    3.52    4.63
 -15  -3   2   -0.88    4.26
 -15   3   3    0.04    2.89
 -15  -3   3   -1.83    4.17
 -15   3   4   -0.29    2.40
 -15  -3   4    6.66    5.26
 -15   3   5    0.66    3.30
 -15  -3   5    2.81    4.39
 -15   3   6    0.50    3.01
 -15  -3   6    1.80    3.58
 -15   3   7    6.03    3.93
 -15  -3   7    1.30    5.09
 -15   3   8    8.11    4.58
 -15  -3   8    3.89    5.51
 -15   3   9    0.12    2.64
 -15  -3   9    1.95    3.76
 -15   3  10    3.59    3.35
 -15  -3  10    4.60    4.23
 -15   3  11   20.23    6.60
 -15  -3  11    8.50    7.46
 -15   3  12   -0.54    2.78
 -15   3  13    1.64    2.92
 -15   3  14   -1.52    3.34
 -15   3  15    4.18    3.12
 -15   3  16    3.34    3.26
 -15   3  17    7.41    4.16
 -15   3  18    0.58    2.51
 -15   3  19    0.55    3.00
 -15   3  20   -0.42    2.39
 -15   3  21    4.55    3.18
 -15   4   1   -0.14    1.51
 -15  -4   1    7.40    6.04
 -15   4   2   -0.70    3.23
 -15  -4   2   -0.19    5.11
 -15   4   3    4.37    4.14
 -15  -4   3    2.75    4.71
 -15   4   4    6.31    4.14
 -15  -4   4    3.49    5.39
 -15   4   5    0.87    3.13
 -15  -4   5    4.12    5.49
 -15   4   6   -0.18    2.45
 -15  -4   6   -0.89    3.91
 -15   4   7    1.66    3.44
 -15  -4   7   -1.12    5.42
 -15   4   8   -0.96    3.26
 -15  -4   8    5.39    5.39
 -15   4   9    4.04    4.28
 -15  -4   9   -0.69    3.25
 -15   4  10    7.49    4.29
 -15   4  11   -0.02    2.34
 -15   4  12   -0.78    2.55
 -15   4  13    6.49    3.74
 -15   4  14    1.22    2.62
 -15   4  15    7.21    3.67
 -15   4  16   -0.18    1.87
 -15   4  17    0.37    2.50
 -15   4  18   -0.07    2.29
 -15   4  19    1.15    2.36
 -15   5   1    1.92    3.93
 -15  -5   1   -0.19    4.49
 -15   5   2    3.07    3.49
 -15  -5   2   -1.46    3.89
 -15   5   3   -0.94    3.99
 -15  -5   3   -1.02    4.99
 -15   5   4   -0.80    3.32
 -15  -5   4   -1.95    4.83
 -15   5   5    0.19    3.42
 -15  -5   5   -0.04    4.22
 -15   5   6    3.85    3.40
 -15  -5   6   -1.27    4.25
 -15   5   7    9.13    4.41
 -15   5   8   -1.11    3.11
 -15   5   9   -0.59    2.71
 -15   5  10    1.77    3.17
 -15   5  11    4.49    3.24
 -15   5  12    1.17    2.50
 -15   5  13    2.62    3.11
 -15   5  14   -0.30    1.83
 -15   5  15   -0.15    2.09
 -15   5  16    4.85    3.01
 -15   6   1    3.22    3.53
 -15   6   2   -0.65    3.24
 -15   6   3    1.21    3.16
 -15   6   4    1.21    2.66
 -15   6   5    1.77    3.49
 -15   6   6    0.71    3.29
 -15   6   7    1.48    2.71
 -15   6   8    0.45    2.55
 -15   6   9    1.99    2.58
 -15   6  10    0.83    2.48
 -15   6  11   -0.20    2.16
 -15   6  12   -0.75    2.48
 -15   6  13    3.15    2.70
 -15   6  14    0.61    1.97
 -15   7   4    4.30    3.02
 -15   7   5    2.31    3.91
 -15   7   6    7.14    3.96
 -15   7   7    0.70    2.88
 -15   7   8    1.54    2.40
 -15   7   9    3.00    2.96
 -15   7  10    3.27    2.88
 -15   7  11    0.53    2.26
 -15   7  12    0.74    2.16
 -15   8   8    1.75    3.03
 -15   8   9   -0.14    2.09
 -15   8  10    5.40    3.45
 -15   8  11   -0.77    2.30
  15   9  -1    0.81    3.35
 -14   0   1   -0.90    3.74
 -14   0   2   22.48    8.06
 -14   0   3   -0.98    4.45
 -14   0   4   18.31    7.81
 -14   0   5    1.61    3.53
 -14   0   6   10.59    5.40
 -14   0   7   -0.47    4.16
 -14   0   8   10.05    5.34
 -14   0   9    0.78    3.46
 -14   0  10    2.44    4.20
 -14   0  11   -1.78    4.61
 -14   0  12    6.91    4.35
 -14   0  13   -0.89    3.13
 -14   0  14    6.34    4.47
 -14   0  15    3.08    3.23
 -14   0  16    3.67    4.39
 -14   0  17   -0.19    2.92
 -14   0  18    5.62    3.98
 -14   0  19   -0.30    3.14
 -14   0  20    0.40    3.36
 -14   0  21    0.20    3.21
 -14   0  22    0.30    3.10
 -14   0  23   -0.26    2.14
 -14   1   1   -0.48    4.22
 -14  -1   1   -0.33    2.46
 -14   1   2    0.68    4.18
 -14  -1   2    3.50    4.97
 -14   1   3   -0.92    2.81
 -14  -1   3   -2.01    3.90
 -14   1   4   10.04    6.00
 -14  -1   4   12.71    6.19
 -14   1   5   -0.23    2.94
 -14  -1   5   -0.55    3.17
 -14   1   6   23.98    7.66
 -14  -1   6   15.64    6.99
 -14   1   7    1.45    3.27
 -14  -1   7    3.71    4.90
 -14   1   8    0.49    3.35
 -14  -1   8    1.92    4.27
 -14   1   9   -0.07    2.21
 -14  -1   9   -0.91    3.94
 -14   1  10   16.22    6.50
 -14  -1  10   18.32    6.79
 -14   1  11   -0.04    3.05
 -14  -1  11   -0.58    3.34
 -14   1  12    2.51    4.19
 -14  -1  12    7.06    5.00
 -14   1  13   -1.02    3.50
 -14  -1  13   -1.29    3.71
 -14   1  14    1.13    2.62
 -14  -1  14   -1.60    3.77
 -14   1  15   -0.48    2.83
 -14  -1  15    0.59    3.70
 -14   1  16    3.98    3.21
 -14  -1  16    2.30    4.12
 -14   1  17   -0.29    2.39
 -14  -1  17    2.52    3.46
 -14   1  18    6.25    4.47
 -14  -1  18   -0.80    3.22
 -14   1  19   -0.21    1.34
 -14  -1  19   -0.11    2.80
 -14   1  20    5.31    3.86
 -14  -1  20   -0.98    3.91
 -14   1  21    0.46    3.03
 -14  -1  21   -0.74    3.24
 -14   1  22   -1.03    3.18
 -14  -1  22    6.80    4.40
 -14   1  23    2.60    3.52
 -14   1  24   -0.14    1.91
 -14   2   1    1.10    3.27
 -14  -2   1    4.29    4.46
 -14   2   2   22.85    8.29
 -14  -2   2   10.39    6.72
 -14   2   3   -0.48    3.38
 -14  -2   3   11.39    5.66
 -14   2   4   12.08    5.98
 -14  -2   4    4.48    5.46
 -14   2   5   -0.78    3.64
 -14  -2   5   -1.18    4.22
 -14   2   6    2.76    3.10
 -14  -2   6    4.09    4.84
 -14   2   7    0.20    2.94
 -14  -2   7   -1.23    3.23
 -14   2   8    5.22    4.11
 -14  -2   8    5.21    5.03
 -14   2   9   -0.53    3.12
 -14  -2   9   -0.25    3.89
 -14   2  10    0.81    3.99
 -14  -2  10   -0.65    3.46
 -14   2  11   -1.00    3.21
 -14  -2  11   -0.88    3.24
 -14   2  12    5.61    4.45
 -14  -2  12    8.36    5.53
 -14   2  13    1.21    3.67
 -14  -2  13   -1.06    3.07
 -14   2  14    3.52    3.44
 -14  -2  14   13.15    6.37
 -14   2  15   -0.14    2.86
 -14  -2  15   -1.15    3.74
 -14   2  16    3.98    3.63
 -14  -2  16   -1.43    3.81
 -14   2  17   -0.71    2.54
 -14  -2  17    1.46    3.91
 -14   2  18    1.97    3.01
 -14  -2  18   12.23    5.66
 -14   2  19   -0.25    2.67
 -14  -2  19   -1.44    4.75
 -14   2  20   -0.30    2.95
 -14  -2  20   -0.59    3.75
 -14   2  21   -0.67    2.67
 -14   2  22    1.24    2.46
 -14   2  23    0.76    2.24
 -14   2  24    8.73    4.18
 -14   2  25   -0.72    2.62
 -14   3   1    2.95    3.77
 -14  -3   1   -2.03    4.80
 -14   3   2   -0.75    3.98
 -14  -3   2   -0.49    3.45
 -14   3   3    2.52    3.35
 -14  -3   3    1.04    4.42
 -14   3   4    0.93    3.80
 -14  -3   4   -0.65    5.48
 -14   3   5   -0.57    3.74
 -14  -3   5    2.89    5.27
 -14   3   6   17.89    6.11
 -14  -3   6    4.64    5.37
 -14   3   7    2.64    3.10
 -14  -3   7    2.11    3.09
 -14   3   8    1.76    3.68
 -14  -3   8    3.73    4.20
 -14   3   9   -0.75    2.98
 -14  -3   9    1.67    4.32
 -14   3  10    5.22    4.17
 -14  -3  10   15.00    6.98
 -14   3  11    9.47    4.16
 -14  -3  11    8.46    5.87
 -14   3  12    0.24    1.73
 -14  -3  12   -0.11    4.35
 -14   3  13   -0.99    3.18
 -14  -3  13   -1.98    4.61
 -14   3  14   -0.70    2.84
 -14  -3  14   -1.81    4.89
 -14   3  15    4.23    3.61
 -14  -3  15   13.56    6.53
 -14   3  16    8.96    4.60
 -14  -3  16    6.50    5.41
 -14   3  17    0.89    2.23
 -14  -3  17   -1.09    3.94
 -14   3  18   -0.96    2.28
 -14  -3  18   -1.55    4.11
 -14   3  19    1.93    2.20
 -14  -3  19    0.07    3.03
 -14   3  20   14.07    4.90
 -14   3  21   -0.52    1.72
 -14   3  22    2.07    2.36
 -14   3  23    0.70    2.48
 -14   3  24   -0.56    2.14
 -14   3  25   -0.40    2.32
 -14   3  26   -1.12    2.55
 -14   4   1    9.10    4.94
 -14  -4   1    1.94    5.61
 -14   4   2    9.80    4.89
 -14  -4   2   11.75    6.87
 -14   4   3    1.94    2.68
 -14  -4   3    1.27    4.65
 -14   4   4    5.28    4.08
 -14  -4   4   -0.56    4.51
 -14   4   5    2.16    3.06
 -14  -4   5   -0.43    2.95
 -14   4   6    5.98    4.10
 -14  -4   6    5.78    6.18
 -14   4   7    4.59    3.99
 -14  -4   7    3.97    5.24
 -14   4   8    0.21    3.36
 -14  -4   8   -0.72    2.74
 -14   4   9    2.50    3.32
 -14  -4   9    6.75    5.72
 -14   4  10    5.85    3.77
 -14  -4  10    8.96    5.64
 -14   4  11    2.07    2.97
 -14  -4  11    0.05    5.05
 -14   4  12    5.37    3.84
 -14  -4  12    2.84    4.01
 -14   4  13    7.25    4.24
 -14  -4  13   14.68    6.46
 -14   4  14   11.85    4.56
 -14  -4  14   14.30    7.34
 -14   4  15   -1.17    2.75
 -14  -4  15    0.25    3.35
 -14   4  16    8.29    3.82
 -14  -4  16    6.00    5.86
 -14   4  17    0.34    2.44
 -14  -4  17    1.92    4.41
 -14   4  18    2.45    2.38
 -14   4  19    3.16    2.42
 -14   4  20    0.66    1.69
 -14   4  21   -0.66    2.04
 -14   5   1    3.13    3.91
 -14  -5   1    7.38    5.57
 -14   5   2   -0.46    2.78
 -14  -5   2   -0.98    3.53
 -14   5   3    3.12    2.81
 -14  -5   3    2.37    3.80
 -14   5   4    0.06    2.66
 -14  -5   4   -1.71    5.71
 -14   5   5    8.07    4.25
 -14  -5   5    7.62    6.93
 -14   5   6    4.02    3.52
 -14  -5   6    6.49    5.73
 -14   5   7   -1.08    3.36
 -14  -5   7   -1.27    3.89
 -14   5   8    2.21    2.96
 -14  -5   8   -0.56    3.84
 -14   5   9    1.69    2.80
 -14  -5   9    6.26    6.67
 -14   5  10   11.12    4.71
 -14  -5  10    9.43    6.48
 -14   5  11    3.84    2.99
 -14  -5  11    2.66    2.70
 -14   5  12    0.85    2.07
 -14  -5  12    7.09    5.82
 -14   5  13   -0.34    2.16
 -14  -5  13   -0.30    2.85
 -14   5  14    1.30    1.78
 -14  -5  14   -1.53    5.11
 -14   5  15    3.00    2.66
 -14  -5  15    1.07    6.01
 -14   5  16    4.56    2.80
 -14  -5  16    7.01    4.82
 -14   5  17   -0.51    1.95
 -14   6   1    3.59    3.56
  14   6  -1   11.76    7.52
 -14  -6   1   13.87    8.20
 -14   6   2    0.27    2.68
 -14  -6   2   -2.63    5.32
 -14   6   3    5.64    4.08
 -14  -6   3    7.53    6.00
 -14   6   4    9.61    4.63
 -14  -6   4   -1.41    4.47
 -14   6   5    1.18    2.69
 -14  -6   5    1.44    5.20
 -14   6   6    4.25    3.99
 -14  -6   6    2.81    5.41
 -14   6   7    9.93    4.53
 -14  -6   7    7.08    5.91
 -14   6   8    2.30    2.83
 -14  -6   8   -1.43    4.71
 -14   6   9    1.53    2.84
 -14  -6   9   -0.28    2.32
 -14   6  10    0.69    2.27
 -14  -6  10   -2.40    4.94
 -14   6  11    5.80    3.12
 -14  -6  11   -3.77    6.09
 -14   6  12    1.21    2.23
 -14  -6  12    4.74    4.73
 -14   6  13    0.98    1.89
 -14  -6  13   -1.57    5.47
 -14   6  14    2.77    2.47
 -14  -6  14    3.69    5.69
 -14   7   1   -0.32    2.47
  14   7  -1    7.93    7.24
 -14  -7   1    2.66    6.38
 -14   7   2   -1.34    3.59
  14   7  -2    0.21    5.25
 -14  -7   2   -1.00    4.44
 -14   7   3   -0.62    2.81
  14   7  -3   -0.60    3.62
 -14  -7   3   -2.76    5.48
 -14   7   4    1.80    3.19
 -14  -7   4    9.90    8.27
 -14   7   5    8.79    4.41
 -14  -7   5   14.74    7.67
 -14   7   6    6.97    3.85
 -14  -7   6    6.81    5.77
 -14   7   7   -0.93    2.77
 -14  -7   7   -0.90    3.78
 -14   7   8    0.25    2.39
 -14  -7   8   -2.39    5.07
 -14   7   9    4.41    3.15
 -14  -7   9    8.85    6.68
 -14   7  10    4.37    3.26
 -14  -7  10   -1.86    4.73
 -14   7  11    8.96    3.75
 -14  -7  11    7.19    6.28
 -14   7  12   -0.37    1.79
 -14   7  13   -0.54    1.95
 -14   8   1    6.10    4.63
  14   8  -1    8.62    7.58
 -14  -8   1    8.42    6.54
 -14   8   2   -0.67    3.51
  14   8  -2   -1.99    5.26
 -14  -8   2   -1.60    6.27
 -14   8   3    7.38    4.60
  14   8  -3    9.05    7.92
 -14  -8   3   13.16    7.37
 -14   8   4   -0.64    3.65
  14   8  -4   -1.14    4.15
 -14  -8   4    6.39    6.08
 -14   8   5    0.08    2.99
  14   8  -5   -1.54    5.91
 -14  -8   5    0.79    4.71
 -14   8   6    1.62    3.11
 -14  -8   6   -1.54    6.14
 -14   8   7    1.40    3.30
 -14  -8   7    8.03    6.08
 -14   8   8   -0.52    2.01
 -14  -8   8    2.64    5.81
 -14   8   9    5.79    3.76
 -14  -8   9    3.49    5.87
 -14   8  10   -0.49    2.18
 -14   8  11    1.21    2.08
 -14   8  12   -0.23    2.04
 -14   9   1    8.03    4.46
  14   9  -1   -0.66    4.82
 -14  -9   1    1.83    5.40
 -14   9   2    0.42    3.74
  14   9  -2   -0.66    3.39
 -14  -9   2   -1.58    5.13
 -14   9   3   -1.03    2.77
  14   9  -3    0.79    5.52
 -14  -9   3   -1.19    4.92
 -14   9   4   -1.30    2.98
  14   9  -4    1.50    5.51
 -14  -9   4    9.90    7.66
 -14   9   5    8.59    5.07
  14   9  -5   25.30   10.07
 -14  -9   5   24.31   11.05
 -14   9   6   -0.64    3.30
  14   9  -6   -1.25    4.92
 -14   9   7    0.31    2.80
 -14   9   8   -0.48    2.10
 -14   9   9   -0.01    2.16
 -14   9  10   -0.66    1.97
  14  10  -1   -1.88    6.17
 -14 -10   1   -1.19    5.12
  14  10  -2   -1.37    4.59
  14  10  -3   10.58    7.90
  14  10  -4   -0.85    5.37
  14  10  -5   -0.47    4.09
  14  10  -6   -0.13    5.43
  14  10  -7   -2.64    5.92
  14  10  -8    0.78    5.13
 -13   0   1   41.44   11.14
 -13   0   2    0.90    3.13
 -13   0   3   14.38    6.55
 -13   0   4   -0.16    3.31
 -13   0   5    8.36    5.23
 -13   0   6   -0.49    4.01
 -13   0   7   21.54    7.52
 -13   0   8    0.77    3.63
 -13   0   9    5.85    5.11
 -13   0  10   -0.63    2.52
 -13   0  11   24.14    7.55
 -13   0  12    0.68    3.24
 -13   0  13   21.88    6.66
 -13   0  14    1.28    3.37
 -13   0  15   -0.76    2.78
 -13   0  16    2.19    3.68
 -13   0  17   30.76    8.04
 -13   0  18    2.33    3.12
 -13   0  19    5.05    3.78
 -13   0  20   -1.61    3.82
 -13   0  21   -1.03    2.87
 -13   0  22    0.24    2.51
 -13   0  23    8.82    4.93
 -13   0  24   -1.12    3.10
 -13   0  25    0.46    3.01
 -13   0  26   -0.45    2.50
 -13   1   1    1.22    3.69
 -13  -1   1    6.31    4.23
 -13   1   2    7.38    5.54
 -13  -1   2    1.62    3.09
 -13   1   3   -1.14    3.00
 -13  -1   3    3.64    3.87
 -13   1   4   -0.35    2.86
 -13  -1   4    6.12    4.29
 -13   1   5   45.12   10.22
 -13  -1   5   60.69   12.71
 -13   1   6    1.19    3.15
 -13  -1   6    4.87    4.01
 -13   1   7    3.22    3.71
 -13  -1   7    4.06    4.20
 -13   1   8    0.68    2.81
 -13  -1   8    2.93    3.61
 -13   1   9   24.03    6.88
 -13  -1   9   14.84    6.81
 -13   1  10    0.91    3.44
 -13  -1  10    1.16    3.56
 -13   1  11    5.23    4.22
 -13  -1  11    3.42    3.56
 -13   1  12    0.81    2.76
 -13  -1  12   -0.92    3.26
 -13   1  13    8.22    4.51
 -13  -1  13    3.27    3.40
 -13   1  14   -0.91    3.32
 -13  -1  14   -1.51    3.56
 -13   1  15   37.77    8.23
 -13  -1  15   15.46    7.16
 -13   1  16    0.69    2.34
 -13  -1  16    2.20    2.88
 -13   1  17    0.03    2.91
 -13  -1  17   -1.11    3.35
 -13   1  18    0.10    3.35
 -13  -1  18   -0.46    3.02
 -13   1  19    4.04    3.53
 -13  -1  19   12.28    5.52
 -13   1  20   -1.57    3.43
 -13  -1  20    0.10    2.82
 -13   1  21    2.05    3.72
 -13  -1  21    7.11    5.08
 -13   1  22   -0.72    3.30
 -13  -1  22    1.48    4.28
 -13   1  23    0.54    3.12
 -13  -1  23    0.11    3.05
 -13   1  24    0.77    3.27
 -13  -1  24    0.42    3.11
 -13   1  25   11.41    5.38
 -13  -1  25    6.82    4.62
 -13   1  26   -0.48    3.10
 -13   2   1   43.88   10.13
 -13  -2   1   24.26    8.82
 -13   2   2   -0.57    2.59
 -13  -2   2   -0.62    3.68
 -13   2   3    3.62    4.27
 -13  -2   3    1.55    3.90
 -13   2   4    6.85    4.11
 -13  -2   4    4.86    4.45
 -13   2   5    2.72    3.27
 -13  -2   5    0.68    3.56
 -13   2   6   -0.25    2.22
 -13  -2   6   -0.26    3.37
 -13   2   7   29.46    7.75
 -13  -2   7   12.73    6.46
 -13   2   8    3.35    3.61
 -13  -2   8    2.32    3.47
 -13   2   9    1.25    3.12
 -13  -2   9    0.31    3.73
 -13   2  10   -0.35    2.54
 -13  -2  10   -2.08    4.71
 -13   2  11   19.17    5.94
 -13  -2  11   18.82    7.41
 -13   2  12    6.71    3.70
 -13  -2  12   -0.88    4.24
 -13   2  13   11.97    4.96
 -13  -2  13   10.56    5.51
 -13   2  14    0.28    2.25
 -13  -2  14    4.01    4.66
 -13   2  15    7.42    3.86
 -13  -2  15    5.48    4.66
 -13   2  16    5.07    3.30
 -13  -2  16    1.38    3.92
 -13   2  17    7.78    4.06
 -13  -2  17    8.68    5.50
 -13   2  18    1.13    2.68
 -13  -2  18    2.75    4.00
 -13   2  19    3.62    2.86
 -13  -2  19    8.42    5.69
 -13   2  20   -0.10    2.52
 -13  -2  20   -0.63    2.37
 -13   2  21    5.91    3.67
 -13  -2  21    1.98    5.06
 -13   2  22   -0.82    2.68
 -13  -2  22    3.33    3.94
 -13   2  23   11.71    4.75
 -13  -2  23   17.95    6.76
 -13   2  24    0.11    2.22
 -13  -2  24   -0.40    3.13
 -13   2  25    3.01    3.40
 -13  -2  25   -0.29    2.89
 -13   2  26   -1.38    3.17
 -13   2  27    2.59    3.04
 -13   3   1    4.97    3.61
  13   3  -1   10.57    6.38
 -13  -3   1    3.30    5.11
 -13   3   2   -1.58    4.42
 -13  -3   2   -1.65    4.12
 -13   3   3   13.63    5.53
 -13  -3   3    2.19    3.50
 -13   3   4   -1.00    3.19
 -13  -3   4   12.08    6.28
 -13   3   5   14.66    6.12
 -13  -3   5   11.77    7.02
 -13   3   6    4.47    4.03
 -13  -3   6    1.84    3.68
 -13   3   7   -0.21    2.56
 -13  -3   7    3.65    4.68
 -13   3   8    4.74    3.63
 -13  -3   8    0.81    3.96
 -13   3   9   20.41    6.30
 -13  -3   9   35.30   10.29
 -13   3  10    3.90    3.31
 -13  -3  10    3.69    4.94
 -13   3  11    5.81    3.71
 -13  -3  11   -1.92    4.67
 -13   3  12   -0.94    3.08
 -13  -3  12    2.61    4.10
 -13   3  13    0.65    2.60
 -13  -3  13   -0.84    3.80
 -13   3  14    1.80    2.80
 -13  -3  14    8.43    5.11
 -13   3  15   25.55    6.09
 -13  -3  15   12.04    6.38
 -13   3  16   -0.39    2.25
 -13  -3  16    2.75    3.93
 -13   3  17    1.74    2.00
 -13  -3  17   -0.03    2.96
 -13   3  18    2.79    3.41
 -13  -3  18    4.15    3.95
 -13   3  19    3.42    2.91
 -13  -3  19   20.10    7.73
 -13   3  20    3.89    2.91
 -13  -3  20    7.41    5.22
 -13   3  21    4.08    2.88
 -13  -3  21   -1.03    4.30
 -13   3  22    0.63    1.93
 -13  -3  22   -0.11    1.36
 -13   3  23    0.66    2.10
 -13  -3  23    0.82    3.27
 -13   3  24    0.12    2.18
 -13   3  25   11.11    4.37
 -13   3  26    0.62    2.14
 -13   3  27   -0.34    1.78
 -13   4   1   11.06    6.05
  13   4  -1   23.56    8.57
 -13  -4   1   17.08    8.43
 -13   4   2    9.71    4.72
  13   4  -2   16.34    7.66
 -13  -4   2    1.73    5.36
 -13   4   3    7.75    4.11
  13   4  -3    5.44    5.44
 -13  -4   3    3.44    5.50
 -13   4   4   -0.23    1.93
 -13  -4   4    3.09    5.00
 -13   4   5   -0.65    2.58
 -13  -4   5    6.56    5.17
 -13   4   6    1.15    2.47
 -13  -4   6    1.40    5.07
 -13   4   7   16.71    5.80
 -13  -4   7   17.51    7.56
 -13   4   8    4.40    3.01
 -13  -4   8   -0.02    3.25
 -13   4   9   -0.37    2.41
 -13  -4   9    6.05    4.61
 -13   4  10    0.42    2.69
 -13  -4  10   -1.03    4.97
 -13   4  11   17.86    5.39
 -13  -4  11   14.89    6.50
 -13   4  12   18.26    5.03
 -13  -4  12   11.32    6.17
 -13   4  13    6.17    3.48
 -13  -4  13   21.95    8.01
 -13   4  14   -0.44    2.41
 -13  -4  14    4.41    4.55
 -13   4  15    2.22    2.23
 -13  -4  15   -0.67    4.04
 -13   4  16    4.04    2.78
 -13  -4  16   -0.19    4.41
 -13   4  17    5.58    3.09
 -13  -4  17    8.33    5.61
 -13   4  18    0.69    1.69
 -13  -4  18    0.86    5.31
 -13   4  19    4.75    2.81
 -13  -4  19    4.08    4.76
 -13   4  20    1.07    1.70
 -13  -4  20    0.46    3.22
 -13   4  21    2.92    2.55
 -13  -4  21    5.60    4.12
 -13   4  22    3.43    2.55
 -13  -4  22   -0.81    3.59
 -13   4  23    8.61    3.50
 -13   4  24    1.31    2.73
 -13   4  25   -0.57    2.04
 -13   5   1    1.07    3.11
  13   5  -1    7.03    4.94
 -13  -5   1   16.01    7.52
 -13   5   2    6.80    4.47
  13   5  -2    9.92    6.09
 -13  -5   2   -0.94    4.76
 -13   5   3    2.04    3.00
  13   5  -3    8.04    6.09
 -13  -5   3   15.12    8.05
 -13   5   4    2.25    2.85
  13   5  -4    5.36    4.88
 -13  -5   4   -0.07    2.57
 -13   5   5   16.21    5.45
 -13  -5   5   17.70    7.64
 -13   5   6   -0.25    2.46
 -13   5   7   -0.04    1.67
 -13  -5   7   -1.52    4.01
 -13   5   8    6.01    4.07
 -13  -5   8    8.53    6.61
 -13   5   9   11.06    4.22
 -13  -5   9   11.41    6.80
 -13   5  10    8.97    3.69
 -13  -5  10    8.61    6.26
 -13   5  11    3.27    2.93
 -13  -5  11   -1.52    5.13
 -13   5  12    0.21    1.56
 -13  -5  12    4.98    4.85
 -13   5  13    2.65    2.73
 -13  -5  13   -1.13    4.26
 -13   5  14   13.12    3.93
 -13  -5  14   17.41    8.11
 -13   5  15   10.77    3.52
 -13  -5  15   10.82    7.20
 -13   5  16    2.81    2.61
 -13  -5  16   10.80    5.85
 -13   5  17    0.68    1.70
 -13  -5  17    0.19    4.02
 -13   5  18    0.76    1.59
 -13  -5  18   -1.73    3.90
 -13  -5  19   21.95    7.84
 -13  -5  20   -0.56    3.36
 -13  -5  21   -1.24    4.41
 -13   6   1    2.88    3.05
  13   6  -1    9.65    6.06
 -13  -6   1    1.05    3.90
 -13   6   2   -0.17    2.83
  13   6  -2   -0.98    3.61
 -13  -6   2    4.10    5.49
 -13   6   3    0.36    2.53
  13   6  -3   -0.72    4.35
 -13  -6   3    4.52    5.00
 -13   6   4    5.03    4.03
  13   6  -4    2.56    3.86
 -13  -6   4    1.72    4.83
 -13   6   5    3.39    3.11
  13   6  -5   -2.60    5.11
 -13  -6   5    2.56    4.56
 -13   6   6    8.42    4.09
  13   6  -6   12.40    6.79
 -13  -6   6    3.36    5.96
 -13   6   7    6.68    3.92
 -13  -6   7    0.84    4.28
 -13   6   8   11.67    4.52
 -13  -6   8   18.99    7.96
 -13   6   9    3.79    2.89
 -13  -6   9    1.86    4.58
 -13   6  10    2.53    2.53
 -13  -6  10   -0.07    4.21
 -13   6  11    2.16    2.19
 -13  -6  11    1.67    5.45
 -13   6  12    3.47    2.38
 -13  -6  12   14.76    6.94
 -13   6  13    5.28    2.85
 -13  -6  13    5.02    4.96
 -13   6  14    0.85    1.72
 -13  -6  14    5.52    4.79
 -13   6  15    3.10    1.82
 -13  -6  15   -0.66    3.84
 -13  -6  16    6.14    5.89
 -13  -6  17    1.22    4.26
 -13  -6  18    1.02    4.22
 -13  -6  19    2.00    4.48
 -13  -6  20   -0.33    1.80
 -13   7   1   -0.79    2.55
  13   7  -1   -2.43    6.46
 -13  -7   1   -0.69    3.22
 -13   7   2    0.92    2.75
  13   7  -2   -1.48    5.43
 -13  -7   2    3.16    5.44
 -13   7   3    2.75    3.78
  13   7  -3    8.76    5.95
 -13  -7   3    2.76    6.36
 -13   7   4   24.42    6.69
  13   7  -4   51.67   13.14
 -13  -7   4   15.58    7.84
 -13   7   5    7.21    4.02
  13   7  -5    2.17    5.97
 -13  -7   5    0.16    5.20
 -13   7   6    6.20    4.08
  13   7  -6    0.38    4.61
 -13  -7   6   -0.07    2.93
 -13   7   7    3.68    3.16
  13   7  -7    1.74    4.58
 -13  -7   7   -1.89    5.08
 -13   7   8    1.62    2.53
  13   7  -8    2.01    4.47
 -13  -7   8   -1.48    6.18
 -13   7   9    0.23    2.06
 -13  -7   9    2.97    5.55
 -13   7  10   12.10    3.96
 -13  -7  10   25.04    9.41
 -13   7  11    1.31    2.05
 -13  -7  11    1.09    4.16
 -13   7  12   -0.88    1.86
 -13  -7  12   -1.00    3.72
 -13   7  13   -0.07    1.40
 -13  -7  13   -0.55    2.58
 -13   7  14    1.42    1.79
 -13  -7  14   11.55    6.29
 -13  -7  15   -1.72    4.41
 -13  -7  16    3.08    4.25
 -13  -7  17   -2.20    5.34
 -13  -7  18    5.86    5.00
 -13   8   1   -0.33    2.54
  13   8  -1   -1.21    5.33
 -13  -8   1   18.72    8.31
 -13   8   2    8.83    4.62
  13   8  -2    8.22    7.02
 -13  -8   2    7.29    7.46
 -13   8   3    0.50    2.14
  13   8  -3    3.64    4.52
 -13  -8   3    2.52    4.84
 -13   8   4    0.92    3.22
  13   8  -4   -1.82    6.26
 -13  -8   4   -1.46    4.97
 -13   8   5    1.32    3.14
  13   8  -5    3.79    5.71
 -13  -8   5    9.04    6.72
 -13   8   6    7.98    4.15
  13   8  -6    1.09    5.26
 -13  -8   6   15.42    8.26
 -13   8   7    2.82    3.19
  13   8  -7   -0.60    4.08
 -13  -8   7    1.16    5.26
 -13   8   8    8.27    3.82
  13   8  -8    6.83    5.69
 -13  -8   8    0.22    6.96
 -13   8   9    0.78    2.39
  13   8  -9    2.89    5.71
 -13  -8   9    3.40    5.38
 -13   8  10    1.67    2.56
  13   8 -10    1.76    5.10
 -13  -8  10    2.19    5.65
 -13   8  11    1.59    2.35
 -13  -8  11    0.12    3.01
 -13   8  12    6.31    2.68
 -13  -8  12    0.65    4.45
 -13  -8  13    5.50    6.78
 -13  -8  14   12.69    7.76
 -13  -8  15   -1.22    5.44
 -13  -8  16    0.49    4.00
 -13   9   1   -0.74    3.28
  13   9  -1    5.02    5.40
 -13  -9   1   -1.00    4.21
 -13   9   2    1.46    3.58
  13   9  -2    5.18    6.83
 -13  -9   2    0.01    4.14
 -13   9   3    2.02    3.01
  13   9  -3    1.76    5.40
 -13  -9   3    1.71    3.39
 -13   9   4    5.97    3.84
  13   9  -4    6.10    5.34
 -13  -9   4   -1.32    6.79
 -13   9   5   -1.31    2.96
  13   9  -5   -1.80    4.86
 -13  -9   5   -1.27    3.86
 -13   9   6    1.27    3.21
  13   9  -6    1.75    5.40
 -13  -9   6    2.13    6.24
 -13   9   7   -0.26    2.18
  13   9  -7   -1.29    4.25
 -13  -9   7    0.26    4.33
 -13   9   8    2.61    2.97
  13   9  -8    4.90    6.19
 -13  -9   8    9.07    7.38
  13   9  -9    0.26    3.57
 -13  -9   9   -0.76    4.37
  13   9 -10    9.95    6.96
 -13  -9  10   -0.17    4.07
  13   9 -11   -2.76    5.70
 -13  -9  11    1.44    5.23
 -13  -9  12   -1.07    5.55
 -13  -9  13    5.40    5.62
 -13  -9  14   11.77    7.45
 -13  10   1   -0.09    3.11
  13  10  -1   -1.11    4.59
 -13 -10   1   -1.54    4.66
 -13  10   2    3.83    3.99
  13  10  -2    6.00    6.03
 -13 -10   2    2.69    5.42
  13  10  -3   -1.94    5.46
 -13 -10   3   -1.93    5.96
  13  10  -4   -1.19    4.32
 -13 -10   4    4.86    5.89
  13  10  -5   -1.70    5.25
 -13 -10   5   -0.37    6.18
  13  10  -6   -0.71    4.29
 -13 -10   6    9.39    7.97
  13  10  -7   -0.79    4.32
 -13 -10   7   -0.87    4.50
  13  10  -8    1.63    5.05
 -13 -10   8    5.36    6.00
  13  10  -9   -0.92    4.80
 -13 -10   9   -0.66    5.74
  13  10 -10   -2.19    5.83
 -13 -10  10    2.01    4.87
  13  10 -11    3.66    5.79
 -13 -10  11   -2.75    6.00
  13  10 -12    5.20    5.91
 -13 -10  12   -0.09    5.93
  13  11  -1    2.22    5.46
 -13 -11   1   -1.13    4.01
  13  11  -2   -1.32    4.56
 -13 -11   2   -1.43    4.67
  13  11  -3   -0.88    4.64
 -13 -11   3    2.15    5.58
  13  11  -4    3.68    5.71
 -13 -11   4    6.87    6.64
  13  11  -5   -2.22    5.35
 -13 -11   5   -1.07    4.86
  13  11  -6   -1.00    3.79
 -13 -11   6    1.35    7.21
  13  11  -7    8.45    7.30
 -13 -11   7   -0.01    3.88
  13  11  -8   -1.98    4.92
 -13 -11   8   -0.25    5.38
  13  11  -9    1.37    4.99
 -13 -11   9    0.96    5.44
  13  11 -10    8.11    7.00
  13  11 -11   -1.09    5.09
  13  11 -12   -0.52    5.28
  13  11 -13   -2.21    4.95
  13  11 -14    0.94    4.14
 -13 -12   1   -2.52    7.04
 -13 -12   2    2.21    5.38
 -13 -12   3   -1.01    4.56
 -13 -12   4    0.80    5.00
 -13 -12   5   -1.04    4.83
 -13 -12   6    5.44    5.98
 -12   0   1   -2.63    4.42
 -12   0   2   11.08    5.67
 -12   0   3    3.43    3.78
 -12   0   4    1.43    3.24
 -12   0   5   -1.11    2.79
 -12   0   6   62.93   12.06
 -12   0   7   -0.18    3.31
 -12   0   8    8.87    5.07
 -12   0   9    0.00    2.07
 -12   0  10   62.21   11.87
 -12   0  11   -0.58    2.47
 -12   0  12   45.03    9.77
 -12   0  13   -1.41    3.58
 -12   0  14    1.07    2.99
 -12   0  15   -0.25    2.52
 -12   0  16   30.55    7.61
 -12   0  17   -0.22    2.75
 -12   0  18    3.20    3.76
 -12   0  19   -1.41    3.24
 -12   0  20    2.22    3.13
 -12   0  21   -0.73    2.74
 -12   0  22   15.59    5.61
 -12   1   1   -0.81    3.57
 -12  -1   1   -0.20    3.12
 -12   1   2   47.26   10.56
 -12  -1   2   51.86   12.16
 -12   1   3    1.97    3.09
 -12  -1   3    4.21    4.75
 -12   1   4   44.86   10.25
 -12  -1   4   49.98   11.28
 -12   1   5    1.02    2.76
 -12  -1   5   -0.21    3.47
 -12   1   6    0.06    2.92
 -12  -1   6   -0.06    2.80
 -12   1   7    3.73    4.12
 -12  -1   7    5.41    4.28
 -12   1   8   50.48   10.43
 -12  -1   8   77.86   13.57
 -12   1   9    2.54    3.02
 -12  -1   9   -0.53    2.60
 -12   1  10   18.70    6.41
 -12  -1  10   19.07    6.78
 -12   1  11    2.70    2.89
 -12  -1  11    5.18    4.61
 -12   1  12    1.01    2.50
 -12  -1  12    1.40    3.22
 -12   1  13    2.26    3.19
 -12  -1  13   -0.92    2.41
 -12   1  14   59.10   10.65
 -12  -1  14   80.87   13.40
 -12   1  15    2.83    3.45
 -12  -1  15    4.08    3.89
 -12   1  16   -0.40    2.10
 -12  -1  16   -1.08    3.70
 -12   1  17    2.24    2.97
 -12  -1  17   -0.66    2.64
 -12   1  18   15.98    5.23
 -12  -1  18    7.91    4.15
 -12   1  19   -0.16    1.95
 -12  -1  19   -1.18    3.58
 -12   1  20    6.47    4.02
 -12  -1  20    7.25    4.57
 -12   1  21   -0.99    3.12
 -12  -1  21    0.58    3.37
 -12   1  22   -0.09    2.23
 -12  -1  22   -0.11    3.88
 -12   2   1    6.79    5.54
 -12  -2   1    6.30    5.05
 -12   2   2   24.16    7.47
 -12  -2   2   17.43    7.38
 -12   2   3   -1.19    2.78
 -12  -2   3   -1.28    4.61
 -12   2   4   11.51    5.35
 -12  -2   4   10.18    5.95
 -12   2   5    7.49    4.96
 -12  -2   5    1.45    4.49
 -12   2   6   33.86    8.19
 -12  -2   6   40.40   11.10
 -12   2   7   11.35    5.14
 -12  -2   7   13.76    6.28
 -12   2   8    2.34    3.45
 -12  -2   8    4.77    4.79
 -12   2   9    0.46    2.75
 -12  -2   9   -0.17    2.69
 -12   2  10   33.31    7.63
 -12  -2  10   37.26    9.77
 -12   2  11    7.36    4.36
 -12  -2  11    9.89    5.55
 -12   2  12   24.03    6.24
 -12  -2  12   24.63    7.83
 -12   2  13   -0.86    2.92
 -12  -2  13    3.17    3.88
 -12   2  14   -1.31    3.14
 -12  -2  14    6.08    4.74
 -12   2  15    0.72    2.88
 -12  -2  15    2.51    3.33
 -12   2  16   25.76    6.27
 -12  -2  16   13.88    6.42
 -12   2  17    0.67    2.56
 -12  -2  17    3.32    3.94
 -12   2  18    1.89    2.63
 -12  -2  18    8.05    4.99
 -12   2  19    0.25    2.48
 -12  -2  19    1.41    2.20
 -12   2  20    4.09    3.03
 -12  -2  20    2.00    4.02
 -12   2  21    2.29    2.68
 -12  -2  21    6.11    4.61
 -12   2  22    8.44    3.86
 -12  -2  22    6.12    4.29
 -12   2  23   -1.07    2.70
 -12   3   1    0.27    3.53
  12   3  -1   -1.67    3.83
 -12  -3   1   -0.09    3.36
 -12   3   2   23.99    7.06
  12   3  -2   18.74    8.47
 -12  -3   2   17.96    8.11
 -12   3   3   10.01    4.69
  12   3  -3    2.33    4.57
 -12  -3   3   20.90    7.69
 -12   3   4   32.78    7.84
 -12  -3   4   14.24    7.68
 -12   3   5   11.36    5.06
 -12  -3   5    1.42    3.76
 -12   3   6   -0.76    2.76
 -12  -3   6    0.33    2.20
 -12   3   7    2.11    2.40
 -12  -3   7    2.23    4.15
 -12   3   8   34.20    7.69
 -12  -3   8   61.21   12.58
 -12   3   9   18.04    5.43
 -12  -3   9    5.43    4.74
 -12   3  10   20.59    5.79
 -12  -3  10   22.32    8.07
 -12   3  11   -0.36    1.94
 -12  -3  11   -1.17    3.78
 -12   3  12   10.91    4.20
 -12  -3  12   15.04    7.65
 -12   3  13    7.40    3.69
 -12  -3  13    4.56    5.01
 -12   3  14   25.40    6.04
 -12  -3  14   26.48    8.14
 -12   3  15    7.44    3.80
 -12  -3  15    7.04    5.65
 -12   3  16    1.11    2.32
 -12  -3  16    0.52    4.57
 -12   3  17   -0.62    2.26
 -12  -3  17    1.16    4.07
 -12   3  18    0.48    2.40
 -12  -3  18    6.11    5.28
 -12   3  19    3.96    2.73
 -12  -3  19    7.44    4.56
 -12   3  20    2.94    2.69
 -12  -3  20    6.63    4.73
 -12   3  21    0.74    2.00
 -12  -3  21   -0.80    2.42
 -12   3  22    2.92    2.57
 -12  -3  22   -0.60    3.19
 -12   3  23    8.46    3.79
 -12  -3  23    9.57    5.96
 -12   4   1    8.19    4.31
  12   4  -1   20.47    8.21
 -12  -4   1   11.93    6.03
 -12   4   2    5.87    3.92
  12   4  -2   17.03    7.92
 -12  -4   2   11.05    6.17
 -12   4   3    1.16    2.90
  12   4  -3   -0.07    3.10
 -12  -4   3    4.37    5.03
 -12   4   4   -0.45    2.44
  12   4  -4    6.00    4.27
 -12  -4   4   -4.48    6.48
 -12   4   5    3.06    3.26
  12   4  -5    6.63    5.17
 -12  -4   5    9.56    6.55
 -12   4   6   21.18    6.06
  12   4  -6   18.53    8.32
 -12  -4   6   16.48    7.28
 -12   4   7   18.25    5.46
  12   4  -7   31.24    9.70
 -12  -4   7   35.48   10.02
 -12   4   8   -0.40    2.99
 -12  -4   8    0.23    2.07
 -12   4   9    6.03    3.26
 -12  -4   9    2.28    4.86
 -12   4  10   18.11    5.11
 -12  -4  10    9.78    6.72
 -12   4  11   18.12    4.90
 -12  -4  11   14.56    6.63
 -12   4  12   24.90    5.69
 -12  -4  12   35.11    9.87
 -12   4  13   -0.79    2.27
 -12  -4  13    3.37    3.92
 -12   4  14    0.73    1.97
 -12  -4  14    1.87    3.80
 -12   4  15    9.19    3.48
 -12  -4  15    6.30    4.11
 -12   4  16   21.48    4.71
 -12  -4  16    6.13    4.82
 -12   4  17   14.28    3.91
 -12  -4  17    8.67    5.91
 -12   4  18    3.71    2.44
 -12  -4  18    2.29    3.69
 -12   4  19    0.66    1.84
 -12  -4  19    3.94    4.37
 -12   4  20    9.37    3.29
 -12  -4  20   14.03    6.29
 -12   4  21    8.80    3.16
 -12  -4  21   12.71    6.18
 -12   4  22    8.46    3.29
 -12  -4  22    4.97    5.37
 -12   4  23   -0.77    1.88
 -12  -4  23   -1.28    4.37
 -12   4  24    1.20    2.10
 -12   5   1    0.92    2.28
  12   5  -1   -0.45    3.87
 -12  -5   1   -0.43    4.04
 -12   5   2   11.41    4.96
  12   5  -2   18.19    7.97
 -12  -5   2    2.05    5.41
 -12   5   3    9.94    4.71
  12   5  -3   11.64    6.82
 -12  -5   3   -0.84    2.99
 -12   5   4   14.76    5.51
  12   5  -4   21.60    8.42
 -12  -5   4    3.85    5.21
 -12   5   5    3.26    3.00
  12   5  -5    2.54    3.52
 -12  -5   5    2.86    4.65
 -12   5   6    1.55    2.71
  12   5  -6   -1.91    4.17
 -12  -5   6   -0.07    3.70
 -12   5   7    4.03    3.07
  12   5  -7    5.74    6.03
 -12  -5   7   -1.47    4.93
 -12   5   8    6.92    3.43
  12   5  -8   17.25    7.79
 -12  -5   8   22.51    8.53
 -12   5   9   20.85    5.47
  12   5  -9   20.36    8.22
 -12  -5   9   28.74    8.94
 -12   5  10    6.87    3.26
 -12  -5  10   14.01    6.87
 -12   5  11    0.59    2.07
 -12  -5  11    4.80    4.76
 -12   5  12    0.99    1.56
 -12  -5  12    2.93    4.40
 -12   5  13   31.17    5.61
 -12  -5  13   19.73    8.51
 -12   5  14   20.83    4.39
 -12  -5  14    9.63    5.56
 -12   5  15    2.45    2.02
 -12  -5  15    1.43    5.16
 -12   5  16    3.91    2.30
 -12  -5  16   -1.50    5.30
 -12   5  17    3.20    1.74
 -12  -5  17   10.24    5.50
 -12   5  18   11.65    3.02
 -12  -5  18    5.05    4.85
 -12   5  19    3.47    1.91
 -12  -5  19    2.93    3.91
 -12   5  20    4.94    2.08
 -12  -5  20    7.15    5.83
 -12  -5  21    1.24    4.57
 -12  -5  22   -0.82    4.97
 -12  -5  23    6.06    5.61
 -12  -5  24    2.39    4.38
 -12   6   1   13.72    5.47
  12   6  -1   19.15    8.73
 -12  -6   1   22.27    9.08
 -12   6   2   13.00    5.10
  12   6  -2   -0.93    5.97
 -12  -6   2    4.73    5.64
 -12   6   3    5.68    3.69
  12   6  -3    4.16    4.91
 -12  -6   3    3.43    5.49
 -12   6   4   -0.70    2.35
  12   6  -4    5.19    4.72
 -12  -6   4    9.43    5.75
 -12   6   5   37.05    7.65
  12   6  -5   35.29   10.90
 -12  -6   5   24.74    9.72
 -12   6   6   19.04    5.47
  12   6  -6   11.89    6.90
 -12  -6   6    7.13    7.30
 -12   6   7    8.22    3.68
  12   6  -7   21.49    8.66
 -12  -6   7    9.13    6.81
 -12   6   8    3.34    2.77
  12   6  -8    1.40    3.08
 -12  -6   8   -0.30    1.81
 -12   6   9    2.31    2.24
  12   6  -9   11.03    6.33
 -12  -6   9   -1.53    3.95
 -12   6  10   12.39    3.76
  12   6 -10   -0.38    3.91
 -12  -6  10    5.71    6.08
 -12   6  11   33.25    6.02
  12   6 -11   42.13   11.48
 -12  -6  11   25.83    9.73
 -12   6  12    7.23    2.89
 -12  -6  12    6.36    6.44
 -12   6  13    2.98    1.85
 -12  -6  13   -1.42    4.34
 -12   6  14    0.20    1.17
 -12  -6  14    0.44    5.13
 -12   6  15    8.82    2.50
 -12  -6  15    1.32    5.38
 -12   6  16    2.35    1.42
 -12  -6  16   10.34    6.25
 -12  -6  17    2.45    3.97
 -12  -6  18    3.86    4.86
 -12  -6  19   -1.38    3.90
 -12  -6  20   -1.00    3.77
 -12  -6  21    5.53    5.34
 -12  -6  22    4.47    6.40
 -12  -6  23    2.34    4.48
 -12  -6  24   -1.16    3.52
 -12   7   1    8.78    5.14
  12   7  -1   -1.03    3.59
 -12  -7   1   -0.85    4.28
 -12   7   2   15.09    5.66
  12   7  -2    5.53    5.67
 -12  -7   2    1.87    5.60
 -12   7   3   14.29    5.09
  12   7  -3   15.28    7.07
 -12  -7   3   10.93    7.00
 -12   7   4    0.48    2.85
  12   7  -4   -0.89    4.14
 -12  -7   4    3.06    5.34
 -12   7   5    1.03    2.59
  12   7  -5    2.42    4.46
 -12  -7   5   12.20    8.36
 -12   7   6   -0.45    2.29
  12   7  -6   -1.29    4.29
 -12  -7   6   -2.09    6.05
 -12   7   7    1.10    2.61
  12   7  -7    5.82    5.16
 -12  -7   7    5.60    4.91
 -12   7   8    1.58    2.31
  12   7  -8    1.88    4.10
 -12  -7   8    6.64    4.99
 -12   7   9   22.63    5.14
  12   7  -9   33.89   10.59
 -12  -7   9   16.06    8.22
 -12   7  10    2.19    2.47
  12   7 -10    2.52    5.12
 -12  -7  10    0.97    4.64
 -12   7  11    1.65    1.58
  12   7 -11   -0.64    3.78
 -12  -7  11   -0.52    3.38
 -12   7  12    1.00    1.47
  12   7 -12   -1.58    5.35
 -12  -7  12   -1.09    5.38
 -12   7  13    4.76    2.04
 -12  -7  13    1.14    5.92
 -12   7  14    3.67    1.93
 -12  -7  14   14.56    6.97
 -12  -7  15    0.32    3.82
 -12  -7  16    8.07    5.04
 -12  -7  17   -2.21    4.94
 -12  -7  18   -0.12    2.57
 -12  -7  19   13.23    6.76
 -12  -7  20    9.10    6.23
 -12  -7  21   -0.51    3.03
 -12  -7  22   -1.84    4.16
 -12   8   1   17.42    5.88
  12   8  -1   10.08    6.34
 -12  -8   1   21.25   10.23
 -12   8   2    0.51    2.26
  12   8  -2    4.86    4.66
 -12  -8   2   -0.28    3.58
 -12   8   3    3.18    3.74
  12   8  -3    6.59    6.52
 -12  -8   3    7.26    6.25
 -12   8   4    3.77    3.62
  12   8  -4    0.75    3.64
 -12  -8   4    0.79    5.10
 -12   8   5   11.86    4.60
  12   8  -5   13.81    8.01
 -12  -8   5   12.11    7.34
 -12   8   6   -0.24    2.27
  12   8  -6   -0.81    4.07
 -12  -8   6    1.56    4.45
 -12   8   7   21.79    5.58
  12   8  -7   36.68   11.14
 -12  -8   7   14.04    7.78
 -12   8   8   -0.60    2.36
  12   8  -8   -2.96    5.62
 -12  -8   8   -0.75    4.05
 -12   8   9    2.03    2.15
  12   8  -9    1.35    4.44
 -12  -8   9    0.00    5.74
 -12   8  10   -0.00    2.31
  12   8 -10   -1.21    5.12
 -12  -8  10    1.17    4.40
 -12   8  11    8.69    3.35
  12   8 -11    6.60    5.63
 -12  -8  11   -0.61    4.20
  12   8 -12   -0.92    4.35
 -12  -8  12    5.21    4.30
  12   8 -13    0.76    3.94
 -12  -8  13    2.25    4.41
  12   8 -14   -1.51    4.18
 -12  -8  14    4.26    6.14
 -12  -8  15    4.53    5.42
 -12  -8  16    2.61    3.94
 -12  -8  17    4.90    6.25
 -12  -8  18   -0.94    5.17
 -12  -8  19    1.61    3.78
 -12  -8  20   -1.13    4.46
 -12  -8  21    1.73    6.09
 -12   9   1    1.19    4.39
  12   9  -1   -0.75    3.34
 -12  -9   1    1.47    5.08
 -12   9   2    2.49    3.12
  12   9  -2   -1.72    5.34
 -12  -9   2   -1.14    3.75
 -12   9   3    4.69    3.82
  12   9  -3   11.77    7.63
 -12  -9   3   29.00   11.09
 -12   9   4    2.93    3.29
  12   9  -4    2.97    4.97
 -12  -9   4    2.06    4.78
 -12   9   5    3.23    3.37
  12   9  -5    4.70    5.34
 -12  -9   5   19.94    9.65
 -12   9   6   -0.04    2.31
  12   9  -6   -0.73    4.33
 -12  -9   6   -0.25    3.76
  12   9  -7    3.05    4.09
 -12  -9   7   -2.40    5.55
  12   9  -8    2.73    3.74
 -12  -9   8    0.34    5.39
  12   9  -9   29.57   10.90
 -12  -9   9   29.87   10.97
  12   9 -10   -0.41    6.27
 -12  -9  10   -1.84    4.92
  12   9 -11   -1.84    5.43
 -12  -9  11   -0.15    5.07
  12   9 -12   -1.12    4.12
 -12  -9  12   -0.62    5.29
  12   9 -13   13.04    7.19
 -12  -9  13   13.25    7.64
  12   9 -14   -1.75    4.89
 -12  -9  14    6.77    6.15
  12   9 -15   12.82    7.36
 -12  -9  15    6.05    6.61
 -12  -9  16   -1.25    4.39
 -12  -9  17    6.17    6.21
 -12  -9  18    1.27    5.33
 -12  -9  19   10.69    6.27
  12  10  -1   10.93    7.10
 -12 -10   1   14.10    8.81
  12  10  -2   -1.73    5.34
 -12 -10   2   -0.23    5.88
  12  10  -3    3.91    5.84
 -12 -10   3    3.16    6.20
  12  10  -4    3.49    5.71
 -12 -10   4    2.14    5.54
  12  10  -5    8.32    7.00
 -12 -10   5   -0.02    2.94
  12  10  -6   -1.60    4.99
 -12 -10   6   -3.27    6.31
  12  10  -7    4.20    5.97
 -12 -10   7    1.97    6.56
  12  10  -8    8.31    6.14
 -12 -10   8    2.04    5.16
  12  10  -9   11.15    6.34
 -12 -10   9    4.25    5.30
  12  10 -10    2.03    5.01
 -12 -10  10    1.21    4.81
  12  10 -11   10.06    7.01
 -12 -10  11   16.25    8.96
  12  10 -12    5.54    6.98
 -12 -10  12    2.31    5.89
  12  10 -13    3.56    5.84
 -12 -10  13    4.83    6.21
  12  10 -14    3.17    5.43
 -12 -10  14    5.14    5.12
  12  10 -15    2.40    5.10
 -12 -10  15    0.97    4.09
  12  10 -16   -0.70    5.62
 -12 -10  16    2.10    5.57
  12  10 -17   10.09    7.39
 -12 -10  17   -0.52    4.65
  12  11  -1   -0.05    3.54
 -12 -11   1   -1.68    6.04
  12  11  -2   -1.34    4.12
 -12 -11   2    7.80    6.57
  12  11  -3   -1.18    5.52
 -12 -11   3   15.35    9.48
  12  11  -4   -2.78    6.36
 -12 -11   4    5.01    5.52
  12  11  -5    4.05    5.90
 -12 -11   5    1.55    5.33
  12  11  -6   -1.47    4.48
 -12 -11   6   -2.15    4.96
  12  11  -7    7.00    6.16
 -12 -11   7   -1.94    4.87
  12  11  -8    1.11    4.48
 -12 -11   8   -1.48    4.37
  12  11  -9    5.69    5.73
 -12 -11   9   -2.37    6.32
  12  11 -10   -1.31    5.30
 -12 -11  10   -1.74    5.71
  12  11 -11   -0.94    5.62
 -12 -11  11    6.98    5.31
  12  11 -12    7.36    5.94
 -12 -11  12   -1.15    4.99
  12  11 -13    4.56    7.24
 -12 -11  13    2.64    6.47
  12  11 -14    1.78    5.72
 -12 -11  14    3.28    6.79
  12  11 -15   13.45    7.64
 -12 -11  15   -2.12    6.70
  12  11 -16    5.46    6.03
  12  11 -17    0.94    3.58
  12  11 -18   -0.63    3.71
  12  12  -1   -1.67    6.57
 -12 -12   1    7.70    6.62
  12  12  -2    0.61    6.31
 -12 -12   2    0.72    3.65
  12  12  -3    1.56    6.21
 -12 -12   3    9.52    7.82
  12  12  -4   -1.29    4.56
 -12 -12   4   -0.36    3.41
  12  12  -5    5.72    6.91
 -12 -12   5   12.31    7.25
  12  12  -6    2.12    5.96
 -12 -12   6    6.36    6.75
  12  12  -7    2.18    5.82
 -12 -12   7    9.99    7.27
  12  12  -8   -1.43    4.63
 -12 -12   8   -1.80    6.50
  12  12  -9    4.53    4.72
 -12 -12   9   -0.97    4.52
  12  12 -10   -1.01    4.91
 -12 -12  10   -1.04    5.09
  12  12 -11    6.38    6.07
 -12 -12  11    1.31    5.75
  12  12 -12    0.17    4.74
 -12 -12  12    2.57    4.76
  12  12 -13    8.60    7.11
 -12 -12  13    2.26    4.87
  12  12 -14   -0.82    5.05
  12  12 -15   -1.57    6.52
  12  12 -16   -0.88    4.49
  12  12 -17    7.89    6.57
 -12 -13   3   -1.31    4.73
 -12 -13   4   -3.70    8.14
 -12 -13   5   -0.42    4.06
 -12 -13   6   -2.15    5.94
 -12 -13   7   -0.00    5.87
 -12 -13   8   -1.92    6.32
 -12 -13   9    9.08    8.11
 -12 -13  10   -1.35    4.40
 -12 -13  11   -0.97    5.37
 -11   0   1  116.26   17.89
  11   0  -1  148.64   19.93
 -11   0   2   -1.04    3.22
  11   0  -2   -0.83    3.12
 -11   0   3   45.15   10.67
  11   0  -3   49.51   10.39
 -11   0   4    1.09    2.76
  11   0  -4   -0.60    2.63
 -11   0   5  121.10   17.42
 -11   0   6   -0.84    3.11
 -11   0   7   -1.06    2.58
 -11   0   8    2.20    3.55
 -11   0   9   26.79    7.61
 -11   0  10    0.23    3.57
 -11   0  11   61.85   11.07
 -11   0  12   -0.20    2.04
 -11   0  13   -0.96    3.00
 -11   0  14    0.57    2.43
 -11   0  15   31.61    7.84
 -11   0  16   -1.16    3.14
 -11   0  17   15.19    5.52
 -11   0  18   -0.36    1.59
 -11   0  19   17.46    5.70
 -11   1   1   93.37   15.10
  11  -1  -1   80.95   14.96
  11   1  -1  118.46   17.47
 -11  -1   1  109.02   17.43
 -11   1   2    0.71    4.45
  11  -1  -2   -0.91    3.90
  11   1  -2    4.61    4.49
 -11  -1   2   10.04    5.16
 -11   1   3   55.76   10.72
  11   1  -3   54.61   11.41
 -11  -1   3   34.32    9.63
 -11   1   4   -0.81    2.83
  11   1  -4   -0.94    2.65
 -11  -1   4    1.44    3.64
 -11   1   5    7.57    4.05
  11   1  -5    7.08    5.08
 -11  -1   5   13.94    5.87
 -11   1   6    0.78    2.72
  11   1  -6    4.91    4.26
 -11  -1   6    1.96    3.74
 -11   1   7   63.17   10.84
 -11  -1   7   45.87   10.55
 -11   1   8    2.21    2.92
 -11  -1   8   -0.00    3.03
 -11   1   9   32.56    7.39
 -11  -1   9   19.52    7.39
 -11   1  10   -0.26    2.63
 -11  -1  10   -1.67    3.87
 -11   1  11   14.50    5.04
 -11  -1  11    8.46    4.69
 -11   1  12    1.17    3.06
 -11  -1  12   11.98    5.00
 -11   1  13   50.64    9.13
 -11  -1  13   34.93    8.62
 -11   1  14   -0.06    2.40
 -11  -1  14    1.08    2.37
 -11   1  15   -0.32    2.45
 -11  -1  15    1.03    2.85
 -11   1  16   -0.03    2.13
 -11  -1  16    0.67    3.25
 -11   1  17   14.96    5.26
 -11  -1  17   30.88    7.54
 -11   1  18   -0.63    2.25
 -11  -1  18   -0.40    2.60
 -11   1  19    8.32    4.15
 -11  -1  19    9.93    5.00
 -11   2   1   18.08    6.71
  11   2  -1   19.04    7.60
 -11  -2   1   17.54    6.64
 -11   2   2    3.02    2.68
  11   2  -2   -0.34    3.66
 -11  -2   2   -0.25    3.07
 -11   2   3   13.77    5.27
  11   2  -3   25.69    8.18
 -11  -2   3    4.24    4.74
 -11   2   4   10.94    5.06
  11   2  -4   14.15    6.45
 -11  -2   4    6.42    4.16
 -11   2   5   45.54    9.40
  11   2  -5   64.07   12.30
 -11  -2   5   53.13   11.95
 -11   2   6   27.67    6.98
  11   2  -6   18.07    6.65
 -11  -2   6    8.04    5.69
 -11   2   7    7.51    4.31
  11   2  -7    8.97    5.25
 -11  -2   7   26.30    8.16
 -11   2   8    9.71    4.34
  11   2  -8   26.56    7.60
 -11  -2   8   10.88    5.28
 -11   2   9   38.68    8.04
 -11  -2   9   41.40   10.23
 -11   2  10    7.05    3.74
 -11  -2  10    6.62    4.78
 -11   2  11   24.07    6.10
 -11  -2  11   33.07    8.99
 -11   2  12    1.82    2.35
 -11  -2  12   -0.79    3.12
 -11   2  13   -0.85    2.39
 -11  -2  13   -0.42    3.32
 -11   2  14    2.65    2.84
 -11  -2  14    7.85    4.89
 -11   2  15   30.04    6.57
 -11  -2  15   20.19    6.65
 -11   2  16    6.30    3.50
 -11  -2  16    2.35    2.82
 -11   2  17    8.59    3.54
 -11  -2  17   -0.23    3.49
 -11   2  18   -0.49    2.23
 -11  -2  18   -1.02    2.54
 -11   2  19    6.44    3.35
 -11  -2  19   14.35    6.16
 -11   3   1    1.22    3.37
 -11  -3   1   10.76    6.61
 -11   3   2   17.94    5.94
 -11  -3   2   25.21    8.90
 -11   3   3   86.23   13.29
 -11  -3   3   95.24   16.57
 -11   3   4   15.77    5.28
 -11  -3   4    6.28    5.22
 -11   3   5    4.88    3.54
  11   3  -5   13.04    6.29
 -11  -3   5    0.85    4.81
 -11   3   6   12.21    4.79
  11   3  -6   16.20    6.75
 -11  -3   6   22.84    7.91
  11   3  -7   50.68   11.70
 -11  -3   7   52.56   11.66
 -11   3   8    1.83    2.62
  11   3  -8   13.29    6.16
 -11  -3   8    3.18    3.80
 -11   3   9   15.82    4.84
  11   3  -9   16.23    7.17
 -11  -3   9    9.69    5.99
 -11   3  10    3.45    2.79
  11   3 -10    3.10    4.27
 -11  -3  10   -1.27    4.44
 -11   3  11    8.58    3.84
 -11  -3  11   13.19    6.58
 -11   3  12    8.89    3.46
 -11  -3  12   18.05    6.88
 -11   3  13   17.14    4.64
 -11  -3  13   14.26    5.95
 -11   3  14   -0.47    1.81
 -11  -3  14    1.99    2.69
 -11   3  15    2.32    2.36
 -11  -3  15    0.53    3.91
 -11   3  16   -0.38    1.66
 -11  -3  16    1.80    3.02
 -11   3  17   10.41    4.08
 -11  -3  17   12.06    5.63
 -11   3  18    5.38    3.08
 -11  -3  18    6.47    4.49
 -11   3  19    2.45    2.65
 -11  -3  19   15.93    6.60
 -11   3  20    6.32    3.08
 -11   4   1   29.70    7.71
  11   4  -1   33.98    9.90
 -11  -4   1   35.05   10.56
 -11   4   2    1.51    2.12
  11   4  -2    1.11    3.64
 -11  -4   2    1.49    4.06
 -11   4   3    1.25    3.03
  11   4  -3    2.53    4.42
 -11  -4   3   -0.67    4.38
 -11   4   4   11.25    4.76
 -11  -4   4    4.73    5.59
 -11   4   5   46.46    8.73
 -11  -4   5   47.90   11.70
 -11   4   6   12.82    4.58
 -11  -4   6   10.79    6.04
 -11   4   7   12.25    4.51
 -11  -4   7   18.67    7.26
 -11   4   8    8.84    4.06
 -11  -4   8    1.83    3.32
 -11   4   9   45.45    7.95
 -11  -4   9   46.67   12.22
 -11   4  10    4.44    2.85
 -11  -4  10   14.50    6.31
 -11   4  11   21.89    5.04
 -11  -4  11   31.88    9.16
 -11   4  12   -0.27    1.79
 -11  -4  12   -0.99    3.11
 -11   4  13    2.63    2.25
 -11  -4  13    2.64    4.82
 -11   4  14    3.92    2.26
 -11  -4  14    1.63    4.49
 -11   4  15   16.73    4.05
 -11  -4  15   13.27    6.13
 -11   4  16    8.79    2.93
 -11  -4  16    7.08    4.79
 -11   4  17    1.18    1.63
 -11  -4  17    6.76    6.36
 -11   4  18   -0.00    1.17
 -11  -4  18   -1.87    4.08
 -11   4  19    2.22    2.14
 -11  -4  19    1.06    3.13
 -11   4  20    7.09    2.69
 -11  -4  20    5.06    5.01
 -11   5   1    7.38    4.00
  11   5  -1    2.53    4.57
 -11  -5   1    6.45    6.44
 -11   5   2   43.72    8.73
  11   5  -2   29.52   10.21
 -11  -5   2   69.78   14.88
 -11   5   3   38.46    8.04
  11   5  -3   47.11   11.97
 -11  -5   3   35.76   10.45
 -11   5   4    4.55    3.21
  11   5  -4    6.51    4.99
 -11  -5   4   11.37    6.70
 -11   5   5   -0.15    2.07
  11   5  -5   -1.09    3.92
 -11  -5   5   -0.89    4.47
 -11   5   6   15.05    4.55
  11   5  -6   23.48    8.55
 -11  -5   6   13.80    6.50
 -11   5   7   38.23    6.99
  11   5  -7   42.73   11.20
 -11  -5   7   18.15    8.52
 -11   5   8   15.55    4.27
  11   5  -8    9.56    6.46
 -11  -5   8    5.77    6.47
 -11   5   9   23.81    5.06
  11   5  -9   18.32    7.19
 -11  -5   9   12.42    6.43
 -11   5  10    3.57    2.61
  11   5 -10    0.86    3.02
 -11  -5  10   -0.88    3.07
 -11   5  11    2.83    2.30
  11   5 -11    7.09    5.22
 -11  -5  11    0.01    3.39
 -11   5  12   29.04    5.35
  11   5 -12   37.05   10.50
 -11  -5  12   49.91   11.78
 -11   5  13   26.95    4.89
  11   5 -13   51.23   11.65
 -11  -5  13   15.66    7.85
 -11   5  14    0.51    1.32
 -11  -5  14   -1.83    4.27
 -11   5  15   -0.52    1.38
 -11  -5  15   -0.85    4.73
 -11   5  16    1.71    1.33
 -11  -5  16   -0.79    3.38
 -11   5  17    2.86    1.78
 -11  -5  17    3.77    5.10
 -11   5  18   17.10    3.27
 -11  -5  18   22.51    8.22
 -11   5  19   13.25    2.92
 -11  -5  19    9.65    6.21
 -11   5  20    0.82    1.44
 -11  -5  20    1.74    3.76
 -11   5  21   -0.05    1.14
 -11   6   1   11.50    4.99
  11   6  -1   30.71    9.99
 -11  -6   1   13.19    7.65
 -11   6   2    0.77    2.76
  11   6  -2   -1.28    4.13
 -11  -6   2    1.94    4.78
 -11   6   3    5.93    3.65
  11   6  -3   20.78    8.21
 -11  -6   3    4.74    5.23
 -11   6   4   19.66    5.76
  11   6  -4   20.27    8.41
 -11  -6   4   35.53   11.47
 -11   6   5   15.82    5.26
  11   6  -5   27.03    9.06
 -11  -6   5   19.80    8.44
 -11   6   6   18.56    5.24
  11   6  -6   15.39    7.41
 -11  -6   6   25.83    9.13
 -11   6   7    6.66    3.28
  11   6  -7    4.89    4.97
 -11  -6   7    3.98    5.00
 -11   6   8    6.61    3.20
  11   6  -8    0.14    4.11
 -11  -6   8   15.24    7.09
 -11   6   9    4.63    2.45
  11   6  -9   -0.12    3.19
 -11  -6   9   -0.27    3.31
 -11   6  10   20.58    4.41
  11   6 -10   15.75    7.54
 -11  -6  10   21.96    8.81
 -11   6  11    4.43    2.34
  11   6 -11    6.63    5.34
 -11  -6  11   14.88    6.92
 -11   6  12    1.22    1.55
  11   6 -12    3.42    4.91
 -11  -6  12    4.74    6.22
 -11   6  13    0.88    1.45
  11   6 -13   10.02    6.62
 -11  -6  13    0.60    4.83
 -11   6  14    7.99    2.21
  11   6 -14   12.33    6.38
 -11  -6  14    8.91    6.80
 -11   6  15    7.08    1.84
  11   6 -15   15.61    7.48
 -11  -6  15    8.50    6.29
 -11   6  16   15.07    2.39
 -11  -6  16   23.99    8.64
 -11  -6  17    3.51    5.49
 -11  -6  18    5.19    5.17
 -11  -6  19   12.43    6.21
 -11  -6  20    5.82    5.84
 -11  -6  21    1.96    4.59
 -11   7   1    2.90    3.66
  11   7  -1    6.77    5.37
 -11  -7   1    4.59    5.40
 -11   7   2   19.35    5.99
  11   7  -2    6.54    5.92
 -11  -7   2   25.00    9.47
 -11   7   3    2.92    3.18
  11   7  -3   -0.11    3.41
 -11  -7   3    2.33    4.35
 -11   7   4   10.21    4.04
  11   7  -4   12.56    6.73
 -11  -7   4   20.19    8.09
 -11   7   5    0.72    2.43
  11   7  -5    3.63    4.86
 -11  -7   5   -0.90    4.86
 -11   7   6   14.06    4.64
  11   7  -6   16.45    7.98
 -11  -7   6    7.51    6.16
 -11   7   7    1.46    2.46
  11   7  -7   -1.05    3.77
 -11  -7   7   -2.96    5.73
 -11   7   8   31.80    6.12
  11   7  -8   42.19   11.77
 -11  -7   8   25.11    9.30
 -11   7   9   23.35    5.01
  11   7  -9   39.98   11.02
 -11  -7   9   17.89    8.80
 -11   7  10    2.16    1.98
  11   7 -10   -1.67    5.03
 -11  -7  10    0.15    3.22
 -11   7  11    1.91    1.81
  11   7 -11   -1.18    3.93
 -11  -7  11    5.03    4.89
 -11   7  12   19.95    3.97
  11   7 -12   27.50    9.70
 -11  -7  12   14.58    7.75
 -11   7  13    7.69    2.19
  11   7 -13    2.01    3.94
 -11  -7  13    1.95    4.75
 -11   7  14    4.45    1.63
  11   7 -14    3.15    5.00
 -11  -7  14    0.74    3.64
  11   7 -15    1.72    4.44
 -11  -7  15   -0.31    2.62
  11   7 -16    2.29    3.43
 -11  -7  16   -2.48    5.47
  11   7 -17   -1.42    4.09
 -11  -7  17    3.12    3.68
 -11  -7  18    4.99    5.29
 -11  -7  19    1.32    4.00
 -11  -7  20   -2.24    4.92
 -11  -7  21   -1.65    7.02
 -11  -7  22   -1.94    4.57
 -11   8   1    1.76    2.95
  11   8  -1    6.29    5.79
 -11  -8   1    3.04    5.32
 -11   8   2    3.39    3.32
  11   8  -2   14.23    6.88
 -11  -8   2   12.20    7.29
 -11   8   3    1.08    2.46
  11   8  -3    6.57    5.68
 -11  -8   3   -1.48    5.29
 -11   8   4   39.41    8.11
  11   8  -4   28.55   10.52
 -11  -8   4   33.07   11.83
 -11   8   5   -0.89    2.87
  11   8  -5    3.91    5.05
 -11  -8   5    0.02    5.39
 -11   8   6   17.83    5.39
  11   8  -6   35.04   10.71
 -11  -8   6   23.15    9.06
 -11   8   7    4.55    3.10
  11   8  -7   10.97    6.87
 -11  -8   7   -0.32    3.36
 -11   8   8    2.14    2.66
  11   8  -8    6.85    5.41
 -11  -8   8    7.59    6.82
 -11   8   9    4.11    2.73
  11   8  -9   -1.98    4.76
 -11  -8   9   -1.08    4.28
 -11   8  10   20.36    4.66
  11   8 -10   14.34    7.91
 -11  -8  10   13.38    7.48
  11   8 -11    2.84    4.32
 -11  -8  11    6.20    5.05
  11   8 -12    1.78    4.18
 -11  -8  12    0.93    4.97
  11   8 -13   -1.17    4.29
 -11  -8  13   -1.71    4.60
  11   8 -14   -1.58    4.32
 -11  -8  14    0.16    6.00
  11   8 -15    8.05    5.94
 -11  -8  15   -0.12    4.59
  11   8 -16    4.34    4.88
 -11  -8  16   28.80   10.51
  11   8 -17   -1.50    4.81
 -11  -8  17    0.02    4.43
  11   8 -18    1.09    4.97
 -11  -8  18    2.91    5.42
 -11  -8  19    2.15    4.73
 -11  -8  20   16.32    8.21
 -11  -8  21   -0.72    3.98
 -11  -8  22    7.76    6.01
 -11  -8  23   -1.13    5.71
 -11   9   1   -0.39    2.00
  11   9  -1    6.05    6.04
 -11  -9   1   -1.01    3.75
 -11   9   2   24.34    7.34
  11   9  -2   27.71   10.02
 -11  -9   2   28.22   10.63
 -11   9   3   -0.45    2.57
  11   9  -3    3.71    4.77
 -11  -9   3   -2.90    6.06
 -11   9   4    9.67    4.68
  11   9  -4   24.35   10.07
 -11  -9   4   13.67    8.37
  11   9  -5   -2.30    5.61
 -11  -9   5   -0.76    4.77
  11   9  -6    5.12    5.36
 -11  -9   6    2.41    5.17
  11   9  -7   -1.03    3.95
 -11  -9   7   -0.75    5.25
  11   9  -8   15.96    8.11
 -11  -9   8   16.52    9.08
  11   9  -9   -0.47    4.58
 -11  -9   9    2.18    5.43
  11   9 -10    3.19    4.76
 -11  -9  10   -0.28    3.38
  11   9 -11    1.12    4.45
 -11  -9  11    7.33    6.91
  11   9 -12   11.24    7.08
 -11  -9  12    7.81    6.62
  11   9 -13    4.81    5.21
 -11  -9  13    3.89    6.16
  11   9 -14    7.38    6.11
 -11  -9  14    0.08    4.46
  11   9 -15    4.59    4.87
 -11  -9  15   -2.97    5.97
  11   9 -16   -1.83    4.22
 -11  -9  16   -0.89    4.76
  11   9 -17   -2.25    5.64
 -11  -9  17    5.77    6.51
  11   9 -18   13.42    7.81
 -11  -9  18    1.53    5.18
  11   9 -19    2.53    5.37
 -11  -9  19   -0.90    4.21
  11   9 -20   -1.29    5.92
 -11  -9  20   -1.31    5.40
 -11  -9  21    0.81    4.39
 -11  -9  22   -0.70    6.11
 -11  -9  23   -1.52    4.89
  11  10  -1   -2.28    5.53
 -11 -10   1    8.05    6.45
  11  10  -2    1.10    4.13
 -11 -10   2   -1.79    5.07
  11  10  -3   -1.59    4.45
 -11 -10   3    2.67    3.48
  11  10  -4   14.85    7.97
 -11 -10   4    2.25    4.99
  11  10  -5    0.01    6.03
 -11 -10   5    5.27    6.54
  11  10  -6    6.12    5.74
 -11 -10   6   17.13    9.05
  11  10  -7   -2.05    7.12
 -11 -10   7   -0.82    4.10
  11  10  -8    4.91    5.97
 -11 -10   8   15.18    8.77
  11  10  -9   -0.92    4.55
 -11 -10   9   -0.82    5.28
  11  10 -10   12.42    7.66
 -11 -10  10   11.47    7.31
  11  10 -11   -1.66    4.31
 -11 -10  11   -0.24    3.78
  11  10 -12    1.90    4.88
 -11 -10  12   -1.60    5.64
  11  10 -13    1.32    5.91
 -11 -10  13    1.29    7.26
  11  10 -14    6.77    5.85
 -11 -10  14    6.97    6.09
  11  10 -15    2.19    5.07
 -11 -10  15   -0.52    4.33
  11  10 -16   17.46    8.55
 -11 -10  16    8.88    6.67
  11  10 -17    4.21    5.12
 -11 -10  17    0.89    4.76
  11  10 -18    1.70    5.44
 -11 -10  18    5.86    5.88
  11  10 -19   -1.65    4.53
 -11 -10  19   -2.92    6.14
  11  10 -20    5.48    6.60
 -11 -10  20    9.85    7.24
  11  10 -21   -0.75    4.47
 -11 -10  21   -0.73    4.75
  11  11  -1    0.98    5.37
 -11 -11   1    5.13    7.40
  11  11  -2    5.34    7.40
 -11 -11   2   29.98   11.19
  11  11  -3   -2.03    5.60
 -11 -11   3   -0.39    5.61
  11  11  -4   -2.60    5.76
 -11 -11   4   10.48    6.69
  11  11  -5    2.97    4.90
 -11 -11   5    6.08    6.96
  11  11  -6    6.02    5.30
 -11 -11   6   -2.12    5.15
  11  11  -7   -1.17    5.00
 -11 -11   7   -0.55    4.57
  11  11  -8   22.31    9.75
 -11 -11   8   14.70    9.02
  11  11  -9    2.67    4.95
 -11 -11   9    0.28    5.00
  11  11 -10   -0.52    3.90
 -11 -11  10   -2.23    6.52
  11  11 -11   -0.54    4.07
 -11 -11  11   -1.11    6.39
  11  11 -12   45.07   13.16
 -11 -11  12   10.65    8.82
  11  11 -13   -0.92    4.48
 -11 -11  13   -1.67    4.64
  11  11 -14   14.21    8.68
 -11 -11  14    4.51    5.87
  11  11 -15    2.93    5.86
 -11 -11  15   -0.02    3.20
  11  11 -16    0.09    3.10
 -11 -11  16    4.64    7.14
  11  11 -17   -0.81    5.60
 -11 -11  17    6.27    6.37
  11  11 -18    1.56    4.94
 -11 -11  18    8.22    6.97
  11  11 -19   -1.43    4.68
 -11 -11  19    2.25    3.65
  11  11 -20    1.10    4.19
 -11 -11  20   -0.01    3.62
  11  11 -21   -0.01    3.05
  11  11 -22    6.49    6.43
  11  12  -1    0.92    4.96
 -11 -12   1    1.83    7.38
  11  12  -2    4.83    5.26
 -11 -12   2    7.08    7.00
  11  12  -3    1.40    5.54
 -11 -12   3    5.81    5.66
  11  12  -4   11.59    7.77
 -11 -12   4   10.40    8.15
  11  12  -5    6.97    8.52
 -11 -12   5    3.16    5.45
  11  12  -6    2.71    5.74
 -11 -12   6    2.76    5.76
  11  12  -7   12.33    7.58
 -11 -12   7    3.47    5.83
  11  12  -8    3.29    6.25
 -11 -12   8   -1.23    5.46
  11  12  -9   -0.23    1.77
 -11 -12   9    2.23    6.44
  11  12 -10    3.12    5.43
 -11 -12  10   15.15    7.78
  11  12 -11    0.99    5.12
 -11 -12  11    0.60    5.90
  11  12 -12    5.11    7.15
 -11 -12  12   -3.22    6.52
  11  12 -13   -0.09    5.26
 -11 -12  13   -0.40    5.56
  11  12 -14    3.39    4.81
 -11 -12  14    2.84    6.90
  11  12 -15    5.82    4.99
 -11 -12  15   -2.72    7.09
  11  12 -16    6.90    6.06
 -11 -12  16    5.93    7.51
  11  12 -17   -0.00    5.09
 -11 -12  17   -1.87    5.69
  11  12 -18   -1.10    4.05
 -11 -12  18   -1.08    3.88
  11  12 -19   -0.85    4.48
  11  12 -20    8.36    6.18
  11  12 -21   -1.43    5.05
  11  13  -1    4.48    8.08
  11  13  -2   -0.20    5.78
  11  13  -3    3.26    6.90
 -11 -13   3    1.86    6.99
  11  13  -4   11.98    9.15
 -11 -13   4    2.82    5.14
  11  13  -5   -0.18    1.88
 -11 -13   5    5.63    6.13
  11  13  -6    9.08    5.79
 -11 -13   6   -1.67    6.10
  11  13  -7   -3.17    6.30
 -11 -13   7   -1.38    5.59
  11  13  -8   21.33   10.10
 -11 -13   8    2.30    6.67
  11  13  -9   -1.77    5.96
 -11 -13   9   -1.44    6.23
  11  13 -10   -0.91    3.89
 -11 -13  10   -0.98    4.27
  11  13 -11   -1.68    4.47
 -11 -13  11    2.83    6.08
  11  13 -12    6.70    7.61
 -11 -13  12   -1.42    5.05
  11  13 -13   -0.74    5.15
 -11 -13  13   -0.45    4.30
  11  13 -14    1.82    4.91
 -11 -13  14    4.93    5.81
 -11 -13  15   -0.26    4.49
 -11 -13  16   -1.46    5.28
 -11 -14  10    0.75    5.99
 -11 -14  11    4.28    6.10
 -11 -14  12   14.37    8.49
 -11 -14  13   -1.15    4.14
 -11 -14  14   -1.58    5.99
 -10   0   1    1.88    3.32
 -10   0   1    3.47    3.87
  10   0  -1   -0.89    3.29
 -10   0   2   14.93    5.70
 -10   0   2   46.29    9.65
  10   0  -2   26.50    7.52
 -10   0   3   -0.46    2.36
 -10   0   3    0.61    2.73
  10   0  -3   -1.42    3.29
 -10   0   4  153.18   17.90
 -10   0   4  166.52   19.76
  10   0  -4  113.29   17.15
 -10   0   5   -0.23    3.24
  10   0  -5   -0.61    3.26
 -10   0   6   30.74    7.97
  10   0  -6   36.49    8.22
 -10   0   7    1.34    2.68
  10   0  -7   -0.40    1.92
 -10   0   8   32.06    7.49
  10   0  -8   21.78    6.30
 -10   0   9   -0.82    2.88
 -10   0  10  144.26   18.10
 -10   0  11   -0.76    2.49
 -10   0  12   -1.53    3.04
 -10   0  13    0.14    2.30
 -10   0  14   24.18    6.42
 -10   0  15   -0.59    2.14
 -10   0  16   48.86    8.99
 -10   1   1   -0.69    2.99
 -10   1   1    3.46    4.13
  10  -1  -1    1.43    3.48
  10   1  -1    0.23    3.09
 -10  -1   1    6.54    3.56
 -10   1   2  197.99   21.67
 -10   1   2  186.12   22.14
  10  -1  -2  216.85   23.56
  10   1  -2  156.01   21.81
 -10  -1   2  170.94   21.43
 -10  -1   2  218.93   24.67
 -10   1   3    8.29    4.26
  10  -1  -3   10.46    4.75
  10   1  -3    2.60    4.16
 -10  -1   3   18.22    5.76
 -10  -1   3    9.89    5.31
 -10   1   4    3.37    3.51
  10  -1  -4   -0.23    1.91
  10   1  -4    2.01    3.49
 -10  -1   4    1.77    2.86
 -10  -1   4    3.50    3.54
 -10   1   5   10.43    4.90
  10  -1  -5   23.15    6.12
  10   1  -5   11.45    5.19
 -10  -1   5   19.45    6.11
 -10  -1   5   17.22    6.54
 -10   1   6  116.48   14.98
  10  -1  -6   99.08   13.92
  10   1  -6   98.77   14.79
 -10  -1   6   97.27   14.03
 -10  -1   6   97.53   15.49
 -10   1   7    3.39    3.45
  10   1  -7    3.22    3.07
 -10  -1   7    7.62    4.14
 -10   1   8   63.43   10.58
  10   1  -8   57.42   11.03
 -10  -1   8   71.22   12.36
 -10   1   9   -0.68    2.43
  10   1  -9    3.49    3.15
 -10  -1   9    2.12    2.84
 -10   1  10   -0.40    2.48
  10   1 -10    0.90    2.75
 -10  -1  10   -1.87    3.52
 -10   1  11   24.32    6.21
 -10  -1  11   20.76    6.54
 -10   1  12   80.17   11.95
 -10  -1  12   87.52   13.57
 -10   1  13    5.12    3.09
 -10  -1  13    2.25    2.90
 -10   1  14    9.26    4.17
 -10  -1  14   13.67    5.36
 -10   1  15    0.33    2.19
 -10  -1  15    2.54    3.60
 -10   1  16   35.12    7.29
 -10  -1  16   33.97    8.24
 -10   2   1    3.38    3.08
  10  -2  -1   -0.78    3.13
  10   2  -1    3.36    3.51
 -10  -2   1    0.83    4.62
 -10   2   2    3.52    3.28
  10  -2  -2    1.07    3.18
  10   2  -2    7.35    4.81
 -10  -2   2   -1.23    4.28
 -10   2   3    1.38    2.66
  10  -2  -3    2.62    3.30
  10   2  -3   -0.40    3.90
 -10  -2   3   -0.97    3.89
 -10   2   4  174.45   19.72
  10  -2  -4  166.48   19.74
  10   2  -4  182.20   22.10
 -10  -2   4  133.63   20.55
 -10   2   5   47.39    9.17
  10   2  -5   65.38   11.89
 -10  -2   5   35.12    9.49
 -10   2   6   40.43    8.05
  10   2  -6   44.93    9.65
 -10  -2   6   36.32    8.13
 -10  -2   6   25.77    8.11
 -10   2   7    7.43    3.98
  10   2  -7    6.34    4.60
 -10  -2   7   16.34    5.88
 -10  -2   7   11.41    5.37
 -10   2   8   18.75    5.44
  10   2  -8   25.04    7.66
 -10  -2   8   21.18    6.95
 -10   2   9    9.68    4.06
  10   2  -9   10.29    5.05
 -10  -2   9    8.15    5.30
 -10   2  10   79.52   11.60
  10   2 -10   91.95   14.55
 -10  -2  10  115.46   16.03
 -10   2  11   14.03    4.56
  10   2 -11   18.53    6.22
 -10  -2  11    7.82    5.27
 -10   2  12   -0.58    2.31
  10   2 -12    0.53    2.95
 -10  -2  12    2.18    3.14
 -10   2  13   -0.11    1.79
 -10  -2  13   -0.68    2.60
 -10   2  14   27.85    5.98
 -10  -2  14   43.39    9.38
 -10   2  15   19.14    4.75
 -10  -2  15   21.44    6.65
 -10   2  16   12.98    4.11
 -10  -2  16    9.93    5.19
 -10   3   1   13.10    5.53
  10  -3  -1   13.61    5.88
  10   3  -1   12.99    6.19
 -10  -3   1    7.51    5.74
 -10   3   2   90.86   13.43
  10  -3  -2   90.17   14.24
  10   3  -2   74.98   14.42
 -10  -3   2  112.22   17.48
 -10   3   3   47.53    9.17
  10   3  -3   57.04   11.85
 -10  -3   3   60.59   12.71
 -10   3   4    2.65    3.15
  10   3  -4   -1.16    4.33
 -10  -3   4   -1.06    4.08
 -10   3   5   17.01    5.06
  10   3  -5    7.18    4.62
 -10  -3   5    7.87    5.78
 -10   3   6   26.57    6.58
  10   3  -6   32.35    8.73
 -10  -3   6   37.86    9.72
 -10   3   7   19.71    5.21
  10   3  -7   13.11    5.98
 -10  -3   7   21.01    7.11
 -10   3   8   91.99   11.35
  10   3  -8   75.91   13.51
 -10  -3   8   56.93   12.66
 -10   3   9    5.57    2.86
  10   3  -9    7.46    4.62
 -10  -3   9    3.46    4.59
 -10   3  10    2.57    2.41
  10   3 -10    0.07    3.69
 -10  -3  10    6.56    4.55
 -10   3  11   13.09    3.96
  10   3 -11   33.74    8.71
 -10  -3  11   12.77    6.21
 -10   3  12   40.17    6.94
  10   3 -12   47.51   10.27
 -10  -3  12   47.17   10.67
 -10   3  13    0.06    1.76
  10   3 -13    0.57    2.81
 -10  -3  13    2.27    3.82
 -10   3  14    4.33    2.45
  10   3 -14   -0.92    2.79
 -10  -3  14    5.92    3.77
 -10   3  15    9.74    3.10
 -10  -3  15    4.41    3.49
 -10   3  16   28.20    5.26
 -10  -3  16   19.90    6.88
 -10   3  17   20.17    4.52
 -10   4   1    0.57    2.49
 -10  -4   1    2.78    3.74
 -10   4   2    1.72    2.72
 -10  -4   2    1.69    4.49
 -10   4   3    7.36    3.93
 -10  -4   3   10.29    5.60
 -10   4   4   97.01   12.99
 -10  -4   4   90.16   16.45
 -10   4   5   30.71    6.96
 -10  -4   5   51.14   11.82
 -10   4   6   47.45    8.12
  10   4  -6   29.34    9.32
 -10  -4   6   61.38   12.61
 -10   4   7   -0.13    1.81
  10   4  -7    2.52    3.69
 -10  -4   7   -0.16    2.33
 -10   4   8   87.90   10.94
  10   4  -8   83.98   14.88
 -10  -4   8   62.77   13.70
 -10   4   9   16.48    4.18
  10   4  -9    1.25    4.29
 -10  -4   9   14.04    6.46
 -10   4  10   18.93    4.34
  10   4 -10   10.24    5.62
 -10  -4  10   18.80    7.28
 -10   4  11    5.00    2.41
  10   4 -11   11.19    6.05
 -10  -4  11    9.48    5.61
 -10   4  12    0.63    1.43
  10   4 -12    1.61    2.73
 -10  -4  12    1.40    2.51
 -10   4  13   -0.30    1.38
  10   4 -13    3.22    3.59
 -10  -4  13   -0.07    4.12
 -10   4  14   27.84    4.56
  10   4 -14    8.07    5.55
 -10  -4  14   20.33    7.45
 -10   4  15   11.04    3.11
  10   4 -15   23.60    7.75
 -10  -4  15   28.28    8.06
 -10   4  16   17.37    3.76
  10   4 -16   28.75    8.48
 -10  -4  16   17.82    7.51
 -10   4  17    1.51    1.66
 -10  -4  17    3.13    3.41
 -10   5   1   51.34    9.55
  10   5  -1   56.05   12.84
 -10  -5   1   40.65   11.60
 -10   5   2  164.56   19.92
  10   5  -2  198.79   25.97
 -10  -5   2  226.52   27.67
 -10   5   3   16.05    5.10
  10   5  -3   16.29    7.27
 -10  -5   3   16.03    7.34
 -10   5   4   -1.14    2.62
 -10  -5   4   -1.58    5.27
 -10   5   5    3.76    2.84
 -10  -5   5   14.23    6.24
 -10   5   6   36.77    6.77
 -10  -5   6   31.16    9.81
 -10   5   7   47.52    7.57
 -10  -5   7   39.54   10.70
 -10   5   8   32.24    5.73
 -10  -5   8   29.26    9.49
 -10   5   9    1.63    1.70
 -10  -5   9   -0.99    3.16
 -10   5  10   -0.65    1.68
 -10  -5  10    1.46    2.92
 -10   5  11   13.41    3.32
 -10  -5  11   16.78    7.07
 -10   5  12   35.63    5.21
 -10  -5  12   35.07   10.24
 -10   5  13   16.36    3.20
 -10  -5  13   16.32    7.26
 -10   5  14   -0.58    1.18
 -10  -5  14   -1.46    5.03
 -10   5  15    8.77    2.12
 -10  -5  15    8.36    4.94
 -10   5  16    3.25    1.40
 -10  -5  16    9.20    5.42
 -10   5  17   34.13    4.34
  10   5 -17   28.58    9.11
 -10  -5  17   29.57    9.18
 -10   5  18   15.39    2.80
  10   5 -18    3.95    5.47
 -10   6   1   -0.81    2.44
  10   6  -1    3.11    5.05
 -10  -6   1   -1.22    4.47
 -10   6   2   16.37    5.31
  10   6  -2   12.02    6.28
 -10  -6   2   15.29    7.85
 -10   6   3   12.95    4.83
  10   6  -3   29.36    9.88
 -10  -6   3   30.42    9.92
 -10   6   4   12.64    4.49
  10   6  -4    6.50    5.31
 -10  -6   4   14.29    7.84
 -10   6   5   29.64    6.38
  10   6  -5   28.16    9.23
 -10  -6   5   21.77    8.82
 -10   6   6   21.42    5.20
  10   6  -6   42.81   11.45
 -10  -6   6   26.51    9.81
 -10   6   7    2.89    1.97
  10   6  -7    1.68    4.77
 -10  -6   7    4.99    4.80
 -10   6   8    1.22    1.82
  10   6  -8    7.96    5.75
 -10  -6   8    1.83    4.57
 -10   6   9   40.97    6.43
  10   6  -9   50.17   11.94
 -10  -6   9   46.56   12.84
 -10   6  10   35.77    5.28
  10   6 -10   24.75    8.82
 -10  -6  10   16.43    8.11
 -10   6  11    9.99    2.65
  10   6 -11    8.51    5.86
 -10  -6  11    9.64    6.66
 -10   6  12    1.17    1.36
  10   6 -12    0.63    2.81
 -10  -6  12    6.62    4.51
 -10   6  13   20.30    3.16
  10   6 -13    9.88    6.33
 -10  -6  13   13.48    6.95
 -10   6  14   13.56    2.17
  10   6 -14    3.80    4.85
 -10  -6  14    1.98    4.14
 -10   6  15   24.01    2.76
  10   6 -15   21.88    7.98
 -10  -6  15   34.84    9.95
  10   6 -16   10.95    5.86
 -10  -6  16    3.52    5.14
  10   6 -17    1.47    4.03
 -10  -6  17    0.38    3.06
  10   6 -18   14.83    6.93
 -10  -6  18    4.86    4.49
  10   6 -19   11.61    6.65
 -10   7   1   50.88   10.12
  10   7  -1   90.60   16.85
 -10  -7   1   84.90   17.20
 -10   7   2    1.89    3.61
  10   7  -2    1.48    3.79
 -10  -7   2    2.05    5.97
 -10   7   3   23.97    6.41
  10   7  -3    4.37    4.84
 -10  -7   3   19.45    8.64
 -10   7   4    1.75    2.62
  10   7  -4    3.21    5.51
 -10  -7   4   -0.38    3.36
 -10   7   5   34.65    7.38
  10   7  -5   74.73   14.49
 -10  -7   5   35.95   11.40
 -10   7   6   14.91    4.58
  10   7  -6    3.34    5.04
 -10  -7   6    6.98    6.61
 -10   7   7   25.17    5.60
  10   7  -7   47.91   11.88
 -10  -7   7   40.01   11.21
 -10   7   8   12.17    3.85
  10   7  -8   13.68    7.42
 -10  -7   8   19.71    7.80
 -10   7   9   -0.40    1.54
  10   7  -9   -1.00    4.55
 -10  -7   9   -1.90    4.89
 -10   7  10   -0.44    1.51
  10   7 -10   -0.99    4.67
 -10  -7  10   -2.12    4.73
 -10   7  11   14.56    3.30
  10   7 -11    9.71    6.32
 -10  -7  11   15.77    7.75
 -10   7  12    6.52    2.32
  10   7 -12    4.19    4.97
 -10  -7  12    4.54    5.46
  10   7 -13   40.86   11.18
 -10  -7  13   32.47   10.45
  10   7 -14   -0.83    3.10
 -10  -7  14   -1.60    4.08
  10   7 -15   -1.00    5.12
 -10  -7  15   -1.96    4.30
  10   7 -16    4.66    4.34
 -10  -7  16    1.59    3.39
  10   7 -17   28.59    9.41
 -10  -7  17   40.47   11.72
  10   7 -18    1.99    4.67
 -10  -7  18    0.83    3.46
  10   7 -19   10.43    6.56
 -10  -7  19    9.05    5.88
  10   7 -20   -1.80    4.17
  10   7 -21   -0.01    3.71
 -10   8   1    9.83    4.48
  10   8  -1    9.42    6.82
 -10  -8   1   22.50   10.94
 -10   8   2    4.84    3.74
  10   8  -2    7.18    5.41
 -10  -8   2   -1.48    4.10
 -10   8   3   25.66    6.55
  10   8  -3   40.54   11.67
 -10  -8   3   32.37   10.94
 -10   8   4   26.29    6.46
  10   8  -4   30.88   10.02
 -10  -8   4   20.60    9.22
 -10   8   5   41.43    7.87
  10   8  -5   55.75   14.04
 -10  -8   5   33.94   11.49
 -10   8   6    3.51    2.62
  10   8  -6    1.88    5.09
 -10  -8   6   13.22    7.15
 -10   8   7    4.56    2.88
  10   8  -7    1.22    4.44
 -10  -8   7    8.26    6.35
  10   8  -8    5.14    5.36
 -10  -8   8   -0.69    3.69
  10   8  -9   19.27    9.19
 -10  -8   9   10.00    7.25
  10   8 -10   11.10    6.56
 -10  -8  10    6.90    6.51
  10   8 -11   45.06   12.12
 -10  -8  11   16.90    8.29
  10   8 -12   -0.23    4.36
 -10  -8  12   -2.04    5.56
  10   8 -13    4.73    4.98
 -10  -8  13    7.57    5.37
  10   8 -14    4.02    4.54
 -10  -8  14   -1.14    5.53
  10   8 -15   10.59    7.22
 -10  -8  15   30.16   10.26
  10   8 -16   -0.64    4.19
 -10  -8  16   -0.01    4.86
  10   8 -17   -0.95    4.73
 -10  -8  17   -0.94    3.27
  10   8 -18   -0.04    2.83
 -10  -8  18   -1.24    3.62
  10   8 -19   20.30    8.15
 -10  -8  19   13.29    7.41
  10   8 -20   -1.56    4.46
 -10  -8  20   -1.23    4.74
  10   8 -21   13.91    7.52
  10   8 -22    4.83    4.65
 -10   9   1   42.74    9.54
  10   9  -1   66.71   15.08
 -10  -9   1   64.06   15.74
  10   9  -2    3.63    5.15
 -10  -9   2    8.94    5.79
  10   9  -3   18.14    8.72
 -10  -9   3   33.12   11.96
  10   9  -4   -0.78    5.24
 -10  -9   4    3.48    4.35
  10   9  -5    8.84    5.76
 -10  -9   5   15.13    7.91
  10   9  -6    4.13    6.82
 -10  -9   6    1.01    3.92
  10   9  -7   40.63   12.40
 -10  -9   7   35.59   11.78
  10   9  -8   -1.43    5.59
 -10  -9   8    7.51    7.59
  10   9  -9   12.94    6.84
 -10  -9   9    4.64    5.57
  10   9 -10    7.09    5.38
 -10  -9  10    4.30    6.11
  10   9 -11   24.69    9.69
 -10  -9  11   22.53    8.77
  10   9 -12    5.64    5.60
 -10  -9  12   -1.08    4.12
  10   9 -13    2.54    5.40
 -10  -9  13   10.47    6.23
  10   9 -14   -0.99    3.14
 -10  -9  14    4.49    4.50
  10   9 -15   -0.63    4.12
 -10  -9  15   -1.87    5.50
  10   9 -16    1.99    4.63
 -10  -9  16   -0.62    2.86
  10   9 -17   30.33   10.86
 -10  -9  17   29.89   10.24
  10   9 -18    1.85    4.78
 -10  -9  18    0.27    4.15
  10   9 -19   -1.64    4.53
 -10  -9  19   -0.21    3.11
  10   9 -20   -1.70    4.53
 -10  -9  20    1.35    4.40
  10   9 -21    6.75    6.05
 -10  -9  21    7.11    6.21
  10   9 -22   -0.86    4.81
  10   9 -23    1.98    4.41
  10   9 -24    2.02    5.00
  10  10  -1    5.52    7.09
 -10 -10   1   -1.44    5.45
  10  10  -2   -2.11    4.79
 -10 -10   2   -0.14    4.25
  10  10  -3   13.89    7.49
 -10 -10   3   19.94    9.58
  10  10  -4   -0.83    5.11
 -10 -10   4    1.95    5.35
  10  10  -5   39.56   12.35
 -10 -10   5   25.90   10.55
  10  10  -6    0.59    3.85
 -10 -10   6   -1.73    6.35
  10  10  -7    1.52    5.31
 -10 -10   7   15.33    8.22
  10  10  -8   -1.58    6.04
 -10 -10   8   -0.83    4.12
  10  10  -9   12.65    6.82
 -10 -10   9   20.58    9.75
  10  10 -10   -2.68    5.00
 -10 -10  10    2.31    4.98
  10  10 -11    4.34    5.92
 -10 -10  11    9.29    6.54
  10  10 -12   -1.91    5.08
 -10 -10  12    1.96    5.89
  10  10 -13   21.85    9.44
 -10 -10  13    6.70    7.21
  10  10 -14   10.46    6.46
 -10 -10  14    9.19    6.60
  10  10 -15    9.60    7.21
 -10 -10  15   12.49    6.96
  10  10 -16    2.97    4.60
 -10 -10  16    1.99    5.91
  10  10 -17   -0.46    2.10
 -10 -10  17   -2.43    6.19
  10  10 -18    4.43    5.86
 -10 -10  18    0.44    5.75
  10  10 -19   13.03    7.23
 -10 -10  19    1.96    6.08
  10  10 -20    4.17    4.27
 -10 -10  20   -0.02    4.64
  10  10 -21   13.63    8.15
 -10 -10  21    3.50    5.49
  10  10 -22   -2.23    5.75
 -10 -10  22   -1.82    5.11
  10  10 -23    4.95    5.46
  10  10 -24    3.83    5.19
  10  10 -25    7.61    6.08
  10  11  -1   14.75    7.83
 -10 -11   1   19.14    9.60
  10  11  -2   -0.30    5.07
 -10 -11   2   -0.99    4.93
  10  11  -3   16.69    8.95
 -10 -11   3   29.18   11.41
  10  11  -4   -2.01    6.75
 -10 -11   4   -0.35    4.90
  10  11  -5   -0.36    4.33
 -10 -11   5   -0.02    3.10
  10  11  -6    4.08    4.37
 -10 -11   6   -1.79    5.48
  10  11  -7   35.15   12.07
 -10 -11   7   21.34   10.28
  10  11  -8    3.49    6.07
 -10 -11   8    6.79    6.20
  10  11  -9    1.53    5.39
 -10 -11   9    6.43    7.15
  10  11 -10    7.40    5.47
 -10 -11  10    1.38    5.09
  10  11 -11   16.37    7.82
 -10 -11  11   16.52    8.49
  10  11 -12    0.98    4.62
 -10 -11  12   -1.23    4.22
  10  11 -13    4.49    5.77
 -10 -11  13    8.00    7.91
  10  11 -14   -0.05    3.54
 -10 -11  14   -0.84    4.93
  10  11 -15    3.15    5.15
 -10 -11  15   -1.14    4.42
  10  11 -16    4.07    5.41
 -10 -11  16   -0.06    4.91
  10  11 -17   14.93    8.03
 -10 -11  17   20.45    9.84
  10  11 -18   -0.11    4.23
 -10 -11  18   -1.42    4.12
  10  11 -19   -0.31    4.03
 -10 -11  19    2.63    5.38
  10  11 -20   -1.79    5.27
 -10 -11  20   -0.92    4.03
  10  11 -21    2.18    5.43
 -10 -11  21    7.42    7.19
  10  11 -22    2.96    3.62
 -10 -11  22    1.09    5.47
  10  11 -23    6.37    5.92
 -10 -11  23    3.25    5.69
  10  11 -24    0.94    5.52
  10  11 -25   -1.94    6.67
  10  11 -26   -0.75    4.32
  10  12  -1   -0.54    4.71
 -10 -12   1   -1.96    5.11
  10  12  -2    2.53    5.95
 -10 -12   2   -1.01    4.39
  10  12  -3   -0.39    5.73
 -10 -12   3    2.49    6.24
  10  12  -4    8.80    8.39
 -10 -12   4    5.64    7.53
  10  12  -5    5.53    6.46
 -10 -12   5   14.99    9.05
  10  12  -6    1.87    3.89
 -10 -12   6    1.83    5.51
  10  12  -7   -0.77    3.79
 -10 -12   7   -0.53    4.90
  10  12  -8    3.20    5.42
 -10 -12   8   -1.13    4.63
  10  12  -9   11.29    8.35
 -10 -12   9   18.05   10.20
  10  12 -10   -0.97    6.43
 -10 -12  10   -0.17    3.70
  10  12 -11   -1.24    5.38
 -10 -12  11    1.84    5.25
  10  12 -12    4.33    4.97
 -10 -12  12    0.54    2.97
  10  12 -13   11.27    7.31
 -10 -12  13   -2.00    6.10
  10  12 -14   -2.68    6.54
 -10 -12  14   -1.72    6.92
  10  12 -15    6.55    6.19
 -10 -12  15   12.64    7.98
  10  12 -16   -1.70    6.84
 -10 -12  16   -3.13    6.53
  10  12 -17   -1.29    5.77
 -10 -12  17   -0.28    5.12
  10  12 -18    7.18    6.51
 -10 -12  18   -1.03    4.40
  10  12 -19    2.34    5.33
 -10 -12  19    9.13    7.80
  10  12 -20   -0.31    3.38
 -10 -12  20   -1.68    6.64
  10  12 -21    7.83    7.45
 -10 -12  21   -0.39    4.12
  10  12 -22   -1.24    4.51
 -10 -12  22    2.48    6.60
  10  12 -23    0.09    5.88
  10  12 -24   -1.15    3.75
  10  13  -1    8.67    7.75
  10  13  -2   -0.75    5.71
  10  13  -3   11.21    7.57
 -10 -13   3   -1.05    4.32
  10  13  -4   -0.40    3.12
 -10 -13   4    3.26    7.02
  10  13  -5    4.30    5.24
 -10 -13   5    3.89    6.18
  10  13  -6    3.58    5.83
 -10 -13   6   -0.92    4.02
  10  13  -7    6.79    7.03
 -10 -13   7    7.18    6.74
  10  13  -8   -0.29    4.64
 -10 -13   8   -3.03    6.43
  10  13  -9    3.12    5.09
 -10 -13   9    4.02    5.30
  10  13 -10    2.29    4.24
 -10 -13  10   -1.06    4.78
  10  13 -11   -2.98    5.57
 -10 -13  11    3.89    6.83
  10  13 -12    1.72    5.71
 -10 -13  12   12.26    8.26
  10  13 -13    0.97    5.90
 -10 -13  13    9.39    7.53
  10  13 -14    0.71    4.78
 -10 -13  14   -1.33    6.82
  10  13 -15   -3.33    6.71
 -10 -13  15    3.75    5.73
  10  13 -16    1.56    4.59
 -10 -13  16   -1.74    5.52
  10  13 -17    2.65    6.59
 -10 -13  17   -1.56    5.08
  10  13 -18   -1.39    4.44
 -10 -13  18    9.97    7.36
 -10 -13  19   -0.15    4.93
 -10 -13  20   -1.10    4.22
  10  14  -1   -1.78    5.24
  10  14  -2   -2.09    5.16
  10  14  -3    4.24    5.97
  10  14  -4   -3.07    6.14
  10  14  -5    0.93    6.03
  10  14  -6    8.38    6.32
  10  14  -7   -0.82    4.63
  10  14  -8   11.29    8.97
  10  14  -9    9.08    7.85
 -10 -14  11   11.38    8.43
 -10 -14  12   -0.98    4.87
 -10 -14  13   -0.65    5.48
 -10 -14  14   -0.91    4.27
 -10 -14  15   -1.25    4.55
 -10 -14  16   -0.92    5.01
 -10 -14  17   -2.13    6.67
 -10 -14  18   -0.68    3.37
  -9   0   1   14.21    5.25
   9   0  -1    9.79    4.84
  -9   0   2   -0.45    2.23
   9   0  -2   -0.92    3.20
  -9   0   3  175.71   18.61
   9   0  -3  126.95   17.62
  -9   0   4   -0.02    2.59
   9   0  -4    1.29    2.79
  -9   0   5   57.76    9.48
   9   0  -5   52.30    9.61
  -9   0   6   -0.05    2.18
   9   0  -6    0.19    2.57
  -9   0   7  173.97   17.60
   9   0  -7  126.07   16.62
  -9   0   8    0.66    1.91
   9   0  -8   -0.66    2.32
  -9   0   9   94.58   11.80
  -9   0   9   80.09   12.22
   9   0  -9   83.77   11.99
  -9   0  10   -0.38    1.83
  -9   0  10    0.11    1.93
   9   0 -10    0.39    2.05
  -9   0  11    7.19    3.94
   9   0 -11   20.42    5.37
  -9   0  12   -0.88    2.43
   9   0 -12   -0.12    1.65
  -9   0  13  140.11   16.76
  -9   1   1  447.28   41.29
   9  -1  -1  495.12   43.29
   9   1  -1  439.18   43.05
  -9  -1   1  462.50   42.35
  -9   1   2    5.37    3.36
   9  -1  -2    8.19    4.07
   9   1  -2   14.10    5.56
  -9  -1   2    1.48    3.22
  -9   1   3    3.60    3.35
   9  -1  -3    3.89    3.76
   9   1  -3    4.19    3.80
  -9  -1   3    4.87    3.60
  -9   1   4   63.21    9.96
   9  -1  -4   60.16   10.18
   9   1  -4   68.54   11.64
  -9  -1   4   70.09   11.07
  -9   1   5  141.22   15.87
   9  -1  -5  136.18   16.39
   9   1  -5  119.81   16.98
  -9  -1   5  148.38   17.27
  -9   1   6    0.10    1.89
   9  -1  -6   -0.15    2.53
   9   1  -6   -0.55    2.58
  -9  -1   6   -0.70    2.60
  -9  -1   6   -1.07    2.62
  -9   1   7   43.03    7.36
   9  -1  -7   48.41    8.14
   9   1  -7   66.48   10.60
  -9  -1   7   31.82    7.40
  -9  -1   7   58.68   10.64
  -9   1   8    1.28    2.63
   9  -1  -8    1.36    2.51
   9   1  -8    3.46    3.23
  -9  -1   8    0.87    2.38
  -9  -1   8    4.77    3.38
   9  -1  -9   13.48    4.13
   9   1  -9   11.78    5.12
  -9  -1   9   21.80    5.58
  -9  -1   9   24.80    6.51
   9  -1 -10   -0.45    1.63
   9   1 -10   -0.34    2.50
  -9  -1  10   -0.45    2.37
  -9  -1  10    2.15    2.58
   9   1 -11   98.18   14.30
  -9  -1  11  115.81   13.97
  -9  -1  11  112.85   15.20
  -9   1  12    3.01    2.48
   9   1 -12    4.86    3.34
  -9  -1  12    3.66    3.52
  -9   1  13    5.51    3.26
   9   1 -13    7.94    4.26
  -9  -1  13    5.46    3.54
   9   1 -14    1.14    2.60
  -9   2   1   65.84    9.86
   9  -2  -1   37.64    8.62
   9   2  -1   45.62   10.30
  -9  -2   1   53.17   10.99
  -9   2   2    9.13    4.07
   9  -2  -2    2.63    4.13
   9   2  -2    0.59    3.76
  -9  -2   2    2.37    2.91
  -9  -2   2    6.52    4.22
  -9   2   3  150.33   16.75
   9  -2  -3  115.24   16.35
   9   2  -3  170.84   20.43
  -9  -2   3  174.25   19.26
  -9  -2   3  126.72   18.80
  -9   2   4    6.92    3.29
   9  -2  -4    6.19    3.68
   9   2  -4    5.29    3.58
  -9  -2   4    3.63    2.98
  -9  -2   4    5.81    4.64
  -9   2   5   16.93    4.52
   9  -2  -5    9.95    3.82
   9   2  -5   17.57    5.97
  -9  -2   5   15.40    5.00
  -9  -2   5   19.68    6.28
  -9   2   6    0.13    1.63
   9  -2  -6    3.51    3.18
   9   2  -6   -0.49    2.06
  -9  -2   6   -0.42    2.78
  -9  -2   6    1.48    1.93
   9  -2  -7   66.47    9.46
   9   2  -7   52.65   10.91
  -9  -2   7   69.45   10.94
  -9  -2   7   58.99   11.27
   9  -2  -8   52.77    7.50
   9   2  -8   20.79    6.77
  -9  -2   8   38.93    8.12
  -9  -2   8   32.33    8.47
   9   2  -9   46.55    9.75
  -9  -2   9   52.99    9.35
  -9  -2   9   64.76   11.56
   9   2 -10   -0.87    3.08
  -9  -2  10    1.70    2.93
  -9  -2  10   -0.33    2.45
   9   2 -11    0.79    2.91
  -9  -2  11    0.85    2.18
  -9  -2  11   -1.43    3.39
   9   2 -12   21.09    6.37
  -9  -2  12   17.84    5.19
  -9  -2  12   22.85    6.59
  -9   2  13   38.85    6.78
   9   2 -13   56.59   10.41
  -9  -2  13   43.06    9.44
  -9   2  14   36.65    6.52
   9   2 -14   50.86    9.85
   9   2 -15   12.74    5.58
   9   2 -16    1.13    2.45
  -9   3   1  205.67   22.53
   9  -3  -1  209.58   24.23
   9   3  -1  238.31   27.12
  -9  -3   1  266.35   28.86
  -9   3   2   31.09    6.80
   9  -3  -2   62.31   10.16
   9   3  -2   35.00    9.23
  -9  -3   2   39.07    9.84
  -9   3   3    0.73    2.25
   9  -3  -3   -0.03    2.46
   9   3  -3   -0.61    2.62
  -9  -3   3   -1.34    3.46
  -9   3   4    3.14    2.45
   9  -3  -4    2.70    3.42
   9   3  -4    6.89    4.73
  -9  -3   4    5.32    4.35
   9  -3  -5   71.68   10.31
   9   3  -5   65.32   12.48
  -9  -3   5   61.85   12.41
   9  -3  -6   45.49    7.88
   9   3  -6   52.49   10.67
  -9  -3   6   53.09   11.29
   9   3  -7   39.23    9.48
  -9  -3   7   34.25    8.08
  -9  -3   7   34.97    8.89
   9   3  -8   -0.78    3.21
  -9  -3   8   -0.40    2.50
  -9  -3   8   -0.72    4.20
   9   3  -9   11.07    5.04
  -9  -3   9    4.23    3.82
  -9  -3   9   10.59    4.94
   9   3 -10    3.58    3.71
  -9  -3  10   13.35    4.73
  -9  -3  10    5.71    5.07
   9   3 -11  189.22   22.74
  -9  -3  11  157.85   20.09
  -9  -3  11  216.07   24.14
   9   3 -12   26.95    7.83
  -9  -3  12   29.18    7.23
  -9  -3  12   43.34    9.44
   9   3 -13    2.47    3.58
  -9  -3  13    6.45    3.60
  -9  -3  13   17.26    6.17
   9   3 -14    1.42    3.15
  -9  -3  14    0.70    3.77
   9   3 -15   47.73   10.14
   9   3 -16   20.75    7.02
   9   3 -17   47.06   10.43
   9   3 -18   -0.73    3.15
  -9   4   1    4.38    2.88
  -9   4   1   -0.78    2.19
   9  -4  -1    1.35    3.51
   9   4  -1   -0.79    3.40
  -9  -4   1   -0.52    3.18
  -9   4   2   45.75    8.38
   9  -4  -2   53.48   10.10
   9   4  -2   54.54   11.59
  -9  -4   2   39.55   10.70
  -9   4   3   50.99    8.81
   9  -4  -3   57.41   10.14
   9   4  -3   69.04   13.11
  -9  -4   3   63.99   12.90
   9  -4  -4   55.90    9.35
   9   4  -4   66.11   12.45
  -9  -4   4   31.85    9.68
   9   4  -5  112.54   17.14
  -9  -4   5   89.99   16.18
   9   4  -6   -0.62    3.18
  -9  -4   6    3.10    3.69
   9   4  -7   76.81   14.17
  -9  -4   7   86.53   15.01
   9   4  -8  118.35   17.88
  -9  -4   8  123.60   18.49
   9   4  -9   60.02   12.49
  -9  -4   9   92.75   15.28
   9   4 -10   -1.73    3.70
  -9  -4  10   -0.10    2.68
   9   4 -11    9.55    4.76
  -9  -4  11    7.78    4.82
   9   4 -12   -0.24    3.87
  -9  -4  12    1.72    3.81
   9   4 -13   53.82   11.25
  -9  -4  13   61.29   11.99
   9   4 -14    4.91    3.80
  -9  -4  14   12.61    5.79
   9   4 -15   21.27    7.19
   9   4 -16   -0.42    4.57
   9   4 -17   16.52    6.64
   9   4 -18   60.04   12.36
   9   4 -19   65.79   12.84
  -9   5   1  118.40   14.07
  -9   5   1  131.29   16.05
   9  -5  -1  132.50   18.21
  -9  -5   1  182.17   23.71
  -9   5   2   72.91    9.17
  -9   5   2   61.17   10.10
   9  -5  -2   67.76   11.73
  -9  -5   2   58.05   13.00
  -9   5   3   11.45    3.28
  -9   5   3   13.55    4.15
  -9  -5   3    2.51    3.45
  -9   5   4   65.10    9.58
  -9  -5   4   79.08   15.50
  -9   5   5   22.36    5.28
  -9  -5   5   39.14   10.89
  -9  -5   6   25.82    9.38
  -9  -5   7   66.26   13.37
  -9  -5   8    6.49    4.09
  -9  -5   9    2.71    5.15
  -9  -5  10    9.55    5.53
  -9  -5  11   64.96   13.52
  -9  -5  12   37.27   10.61
  -9  -5  13   -0.59    3.23
  -9  -5  14   16.11    7.41
  -9  -5  15   24.71    8.25
   9   5 -20    2.67    4.10
   9   5 -21   31.26    9.22
   9   5 -22   21.00    7.72
  -9   6   1   -0.64    2.15
  -9   6   1    0.29    2.84
   9   6  -1   -0.84    5.37
  -9  -6   1   -1.22    4.58
  -9   6   2  118.62   14.31
   9   6  -2   98.27   17.45
  -9  -6   2   91.22   17.51
  -9   6   3   44.65    8.01
   9   6  -3   51.12   12.27
  -9  -6   3   37.75   11.02
  -9   6   4   23.91    5.86
   9   6  -4   34.83   10.30
  -9  -6   4   54.77   12.50
  -9   6   5   28.10    5.71
   9   6  -5   22.75    8.25
  -9  -6   5   11.74    6.94
  -9   6   6    8.41    3.26
  -9  -6   6    6.46    4.72
  -9   6   7   29.16    5.31
  -9  -6   7   24.84    8.77
  -9   6   8   80.20    9.76
  -9  -6   8  113.33   18.21
  -9   6   9    8.65    2.79
  -9  -6   9    8.26    5.67
  -9  -6  10   -0.42    3.31
   9   6 -11    1.39    3.71
  -9  -6  11   -0.25    3.70
   9   6 -12   60.63   13.00
  -9  -6  12   37.60   10.52
   9   6 -13   14.28    7.26
  -9  -6  13   15.18    7.48
   9   6 -14   51.54   11.75
  -9  -6  14   51.74   12.50
   9   6 -15    8.90    5.58
  -9  -6  15    2.80    3.49
   9   6 -16   -1.75    4.40
   9   6 -17    7.62    5.03
   9   6 -18   52.00   12.18
   9   6 -19   11.48    6.46
   9   6 -20   10.92    6.20
   9   6 -21    6.05    4.65
   9   6 -22    8.72    5.46
   9   6 -23   13.56    7.29
  -9   7   1   13.53    4.81
   9   7  -1    8.56    5.77
  -9  -7   1   16.04    7.84
  -9   7   2   15.28    4.84
   9   7  -2    8.88    5.40
  -9  -7   2   13.15    7.48
  -9   7   3   -0.07    2.07
   9   7  -3   -0.28    3.04
  -9  -7   3    6.49    5.60
  -9   7   4   28.44    6.20
   9   7  -4   25.04    9.17
  -9  -7   4   16.21    8.02
  -9   7   5    5.88    3.38
   9   7  -5   13.78    7.45
  -9  -7   5   14.54    7.27
  -9   7   6   66.79    9.09
   9   7  -6   53.63   13.11
  -9  -7   6   56.26   13.96
  -9   7   7    4.15    2.48
   9   7  -7    6.72    5.62
  -9  -7   7   -0.16    3.29
  -9   7   8    0.97    1.82
   9   7  -8   -0.07    3.55
  -9  -7   8    5.26    5.18
  -9   7   9   11.92    3.27
   9   7  -9   14.75    6.86
  -9  -7   9   14.24    7.25
  -9   7  10   17.80    3.80
   9   7 -10   19.90    7.81
  -9  -7  10   20.91    8.36
   9   7 -11   10.33    6.21
  -9  -7  11   23.71    8.47
   9   7 -12   30.68   10.24
  -9  -7  12   53.59   12.92
   9   7 -13    1.43    3.69
  -9  -7  13    4.72    6.40
   9   7 -14    1.80    3.72
  -9  -7  14    8.61    5.48
   9   7 -15    2.73    4.58
  -9  -7  15    4.67    4.99
   9   7 -16   39.31   11.30
  -9  -7  16   78.51   15.24
   9   7 -17   10.34    6.07
   9   7 -18    0.92    3.76
   9   7 -19   -0.03    2.92
   9   7 -20    2.57    4.59
   9   7 -21   21.85    8.51
   9   7 -22   33.79   10.12
   9   7 -23    1.18    4.89
   9   7 -24   -1.88    4.82
   9   7 -25    1.02    3.35
  -9   8   1    8.08    4.35
   9   8  -1   23.68    8.72
  -9  -8   1    6.98    6.10
  -9   8   2    8.72    4.37
   9   8  -2   15.22    7.15
  -9  -8   2   27.71   10.49
  -9   8   3   -0.96    2.65
   9   8  -3    0.90    4.27
  -9  -8   3   -2.53    5.25
  -9   8   4   55.12    8.98
   9   8  -4   61.39   13.97
  -9  -8   4   30.93   11.60
  -9   8   5   -0.49    1.94
   9   8  -5   -1.73    4.45
  -9  -8   5   -1.55    4.64
   9   8  -6   -1.00    3.39
  -9  -8   6    1.66    5.83
   9   8  -7    4.58    6.24
  -9  -8   7    2.85    4.53
   9   8  -8   84.83   16.35
  -9  -8   8   84.65   17.65
   9   8  -9   15.18    7.42
  -9  -8   9    6.40    6.32
   9   8 -10    4.98    5.22
  -9  -8  10   21.83    8.85
   9   8 -11   -0.68    4.57
  -9  -8  11    4.88    5.10
   9   8 -12   21.50    8.39
  -9  -8  12    6.15    6.23
   9   8 -13   -1.53    4.54
  -9  -8  13   -0.74    3.81
   9   8 -14   13.89    7.93
  -9  -8  14   37.23   11.43
   9   8 -15   -0.89    3.57
  -9  -8  15   -0.48    3.89
   9   8 -16   10.45    6.71
  -9  -8  16    5.17    5.83
   9   8 -17    3.80    5.79
  -9  -8  17    1.62    4.23
   9   8 -18    9.59    6.15
   9   8 -19   -0.57    2.38
   9   8 -20   27.89    9.43
   9   8 -21   -0.35    3.99
   9   8 -22    1.92    3.96
   9   8 -23    3.75    5.02
   9   8 -24   16.65    8.21
   9   8 -25    0.42    2.60
   9   8 -26    3.82    5.92
   9   9  -1    8.70    5.95
  -9  -9   1    6.01    5.98
   9   9  -2   17.22    8.28
  -9  -9   2   43.63   13.02
   9   9  -3    2.49    3.63
  -9  -9   3    1.47    4.24
   9   9  -4    6.02    5.54
  -9  -9   4   21.55    8.90
   9   9  -5    7.76    6.49
  -9  -9   5    7.14    7.92
   9   9  -6   83.38   16.24
  -9  -9   6   54.42   14.78
   9   9  -7   -1.60    5.08
  -9  -9   7    1.77    3.61
   9   9  -8   -1.47    4.45
  -9  -9   8   -1.15    5.86
   9   9  -9    2.69    3.47
  -9  -9   9   -1.04    3.98
   9   9 -10   11.93    7.11
  -9  -9  10    3.89    6.05
   9   9 -11    2.10    3.95
  -9  -9  11   -1.62    4.76
   9   9 -12   23.95    9.30
  -9  -9  12   37.27   12.73
   9   9 -13   -1.50    3.93
  -9  -9  13    1.00    3.82
   9   9 -14   -2.53    5.56
  -9  -9  14    5.83    5.32
   9   9 -15    3.07    5.09
  -9  -9  15   -1.34    4.76
   9   9 -16   35.55   11.16
  -9  -9  16   34.08   11.26
   9   9 -17    1.45    4.00
  -9  -9  17    0.28    4.11
   9   9 -18   -0.39    2.03
  -9  -9  18   -1.48    4.43
   9   9 -19    2.07    4.79
   9   9 -20   22.90    9.20
   9   9 -21   -0.77    3.26
   9   9 -22   18.88    8.77
   9   9 -24   -0.88    4.54
   9   9 -25   -0.24    2.82
   9   9 -26   11.27    7.66
   9   9 -27   -1.77    4.61
   9  10  -1   10.02    7.65
  -9 -10   1    3.16    5.75
   9  10  -2   36.90   11.40
  -9 -10   2   35.41   12.05
   9  10  -3    3.89    6.33
  -9 -10   3   -2.44    5.37
   9  10  -4   41.03   12.25
  -9 -10   4   28.39   11.02
   9  10  -5   -2.02    5.13
  -9 -10   5   -1.42    5.39
   9  10  -6   -2.16    6.09
  -9 -10   6   -1.72    4.99
   9  10  -7    8.45    6.81
  -9 -10   7    6.20    6.79
   9  10  -8   20.02    9.55
  -9 -10   8    8.79    6.46
   9  10  -9   10.03    7.97
  -9 -10   9    1.38    4.08
   9  10 -10    5.27    5.15
  -9 -10  10    1.24    5.00
   9  10 -11   13.16    7.19
  -9 -10  11    5.74    6.91
   9  10 -12    2.86    4.66
  -9 -10  12   10.89    6.67
   9  10 -13   -0.97    4.65
  -9 -10  13   -0.86    5.26
   9  10 -14   26.54    9.56
  -9 -10  14   20.46    9.26
   9  10 -15    1.34    3.98
  -9 -10  15   -1.83    5.37
   9  10 -16   -1.40    5.13
  -9 -10  16    1.02    3.78
   9  10 -17    0.37    4.57
  -9 -10  17    0.45    4.56
   9  10 -18   29.52   10.05
  -9 -10  18   16.10    8.56
   9  10 -19    2.39    5.28
  -9 -10  19   -1.18    3.79
   9  10 -20   13.91    8.15
   9  10 -21   -0.35    4.22
   9  10 -22   -0.35    4.75
   9  10 -23   -0.28    3.94
   9  10 -24   21.61    8.62
   9  10 -25    0.39    4.37
   9  10 -26    3.20    6.12
   9  10 -27   -1.26    4.13
   9  10 -28   -4.39    6.77
   9  11  -1   -2.43    5.30
  -9 -11   1   -1.36    4.15
   9  11  -2   21.00   10.25
  -9 -11   2   36.26   13.96
   9  11  -3   -0.20    5.05
  -9 -11   3   -1.70    4.79
   9  11  -4   22.57    8.86
  -9 -11   4   15.86    8.97
   9  11  -5    2.34    4.77
  -9 -11   5    0.18    4.75
   9  11  -6   16.63    8.08
  -9 -11   6   15.88    8.31
   9  11  -7    3.27    5.74
  -9 -11   7   -2.35    6.77
   9  11  -8   -1.32    3.77
  -9 -11   8    1.69    6.18
   9  11  -9   -0.01    4.08
  -9 -11   9   -0.87    4.89
   9  11 -10   20.05    9.19
  -9 -11  10    9.42    7.13
   9  11 -11    5.43    4.87
  -9 -11  11   -1.06    5.75
   9  11 -12    4.44    5.24
  -9 -11  12    1.21    5.18
   9  11 -13   -0.80    3.30
  -9 -11  13   10.85    7.14
   9  11 -14    5.18    5.09
  -9 -11  14   -0.06    3.12
   9  11 -15   -1.96    4.57
  -9 -11  15   -1.07    5.25
   9  11 -16   38.31   11.65
  -9 -11  16   33.70   12.88
   9  11 -17   -2.53    5.96
  -9 -11  17    1.57    5.10
   9  11 -18    0.13    4.89
  -9 -11  18    0.40    4.11
   9  11 -19   -0.68    4.34
  -9 -11  19   -0.54    4.46
   9  11 -20    8.50    7.16
  -9 -11  20    9.87    6.92
   9  11 -21   -0.66    4.05
  -9 -11  21   -0.55    3.49
   9  11 -22   10.75    7.00
   9  11 -23   -1.33    5.76
   9  11 -24    0.84    4.76
   9  11 -25    4.84    4.88
   9  11 -26   16.01    8.78
   9  11 -27   -1.49    4.51
   9  11 -28   -1.85    5.84
   9  11 -29    2.04    4.96
   9  12  -1    9.58    6.02
  -9 -12   1    2.81    5.06
   9  12  -2    6.83    7.08
  -9 -12   2    6.05    7.17
   9  12  -3   -1.56    5.31
  -9 -12   3   -1.53    5.78
   9  12  -4   18.54    8.84
  -9 -12   4    0.95    4.59
   9  12  -5   -2.07    4.71
  -9 -12   5    0.89    4.29
   9  12  -6   -0.44    5.46
  -9 -12   6   -2.67    5.90
   9  12  -7   -1.40    4.73
  -9 -12   7    2.52    4.77
   9  12  -8   23.98   10.01
  -9 -12   8   13.34    7.81
   9  12  -9    5.44    5.88
  -9 -12   9   -0.37    3.38
   9  12 -10   -0.68    6.01
  -9 -12  10    2.18    4.60
   9  12 -11   -0.36    4.11
  -9 -12  11   -0.52    3.09
   9  12 -12   -1.74    5.77
  -9 -12  12    8.23    7.81
   9  12 -13   -1.10    5.42
  -9 -12  13   -2.64    6.56
   9  12 -14    7.11    7.06
  -9 -12  14    5.62    7.15
   9  12 -15   -1.10    4.92
  -9 -12  15   -0.84    3.99
   9  12 -16    0.77    5.76
  -9 -12  16   -0.23    2.90
   9  12 -17   -0.60    4.18
  -9 -12  17    5.67    6.60
   9  12 -18    1.93    5.00
  -9 -12  18    4.92    5.91
   9  12 -19   -1.74    4.94
  -9 -12  19   14.20    7.58
   9  12 -20   18.90    8.63
  -9 -12  20   -0.25    4.51
   9  12 -21    1.55    5.79
  -9 -12  21   -1.38    6.24
   9  12 -22    2.60    5.58
  -9 -12  22    1.11    5.13
   9  12 -23   -1.72    5.60
   9  12 -24    8.73    6.81
   9  12 -25    1.16    5.30
   9  12 -26    3.18    6.71
   9  13  -1    7.51    7.17
   9  13  -2    0.32    5.69
   9  13  -3   -3.15    6.57
  -9 -13   3   -0.54    4.18
   9  13  -4   -0.47    4.09
  -9 -13   4    1.30    4.34
   9  13  -5   -2.39    5.55
  -9 -13   5   -0.30    5.07
   9  13  -6   15.16    9.10
  -9 -13   6    2.07    5.69
   9  13  -7   -0.26    4.20
  -9 -13   7   11.74    8.01
   9  13  -8    0.34    5.03
  -9 -13   8    2.75    5.97
   9  13  -9    6.08    5.58
  -9 -13   9    4.81    7.18
   9  13 -10   18.20    9.29
  -9 -13  10    6.82    6.41
   9  13 -11    1.82    4.18
  -9 -13  11   -1.29    5.06
   9  13 -12    6.59    6.22
  -9 -13  12    3.04    6.67
   9  13 -13    5.03    6.06
  -9 -13  13   -0.65    3.39
   9  13 -14    2.40    5.92
  -9 -13  14   -0.91    4.34
   9  13 -15   -1.00    3.82
  -9 -13  15   -1.10    3.79
   9  13 -16    6.85    7.33
  -9 -13  16   17.68    9.63
   9  13 -17   -0.42    5.94
  -9 -13  17   -1.17    6.54
   9  13 -18   -2.35    6.43
  -9 -13  18   -1.64    4.63
   9  13 -19   -1.80    5.19
  -9 -13  19   -1.32    5.32
   9  13 -20   -0.92    4.92
  -9 -13  20    8.68    7.58
   9  13 -21    1.26    4.36
  -9 -13  21   11.33    7.43
  -9 -13  22   -0.76    5.38
  -9 -13  23   -2.09    5.71
   9  14  -1   -0.33    4.06
   9  14  -2    2.54    4.99
   9  14  -3   19.80    9.27
   9  14  -4   17.01   10.17
   9  14  -5    0.05    5.62
   9  14  -6   -1.93    5.49
   9  14  -7   13.43    7.46
   9  14  -8   11.88    7.40
   9  14  -9   -1.31    5.96
   9  14 -10    2.52    5.36
   9  14 -11    0.51    4.38
   9  14 -12    0.58    4.65
   9  14 -13    6.97    6.50
  -9 -14  13    6.13    8.16
   9  14 -14    8.10    6.58
  -9 -14  14    2.63    5.62
   9  14 -15   -0.54    2.99
  -9 -14  15   -1.13    4.92
  -9 -14  16   -0.84    5.01
  -9 -14  17   -0.99    4.69
  -9 -14  18   -1.53    4.74
  -9 -14  19   -3.02    6.31
  -9 -14  20    7.20    6.42
  -9 -14  21   -1.68    5.21
  -9 -14  22   -1.27    5.85
  -8   0   1    0.49    2.49
  -8   0   1   -1.11    2.74
   8   0  -1    1.57    2.34
  -8   0   2  514.74   45.55
  -8   0   2  564.80   47.60
   8   0  -2  510.95   46.27
  -8   0   3   -0.47    2.17
  -8   0   3    1.21    1.87
   8   0  -3    0.90    2.12
  -8   0   4   97.49   12.08
  -8   0   4   66.01   11.31
   8   0  -4   88.90   12.18
  -8   0   5    0.59    2.00
  -8   0   5   -0.41    2.30
   8   0  -5   -0.12    1.95
  -8   0   6   91.79   11.74
  -8   0   6   80.61   12.22
   8   0  -6   96.58   12.44
  -8   0   7   -0.53    2.14
  -8   0   7   -0.16    2.46
   8   0  -7   -0.46    2.13
  -8   0   8  247.00   22.18
  -8   0   8  224.85   22.98
   8   0  -8  201.69   22.01
  -8   0   9    0.10    1.84
  -8   0   9   -0.18    2.21
   8   0  -9   -0.14    1.88
  -8   0  10    3.30    2.31
  -8   0  10   -0.86    2.58
   8   0 -10    0.30    2.18
  -8   0  11    0.19    1.51
   8   0 -11   -0.13    1.43
  -8   0  12  189.41   18.48
   8   0 -12  187.09   19.59
  -8   0  13    0.30    1.35
   8   0 -13    0.65    2.14
  -8   0  14   84.81   10.47
   8   0 -14   94.29   11.91
   8   0 -15    1.28    2.11
   8   0 -16   -0.54    2.28
  -8   1   1   69.39   10.64
  -8   1   1   77.14   11.63
   8  -1  -1   76.35   11.55
   8   1  -1   71.00   11.92
  -8  -1   1   75.95   11.83
  -8  -1   1   66.11   11.74
  -8   1   2    5.39    3.16
  -8   1   2    5.49    3.56
   8  -1  -2    8.52    4.12
   8   1  -2    8.63    4.34
  -8  -1   2    1.21    2.34
  -8  -1   2    8.00    4.32
  -8   1   3    4.19    2.80
  -8   1   3    6.40    3.45
   8  -1  -3    5.98    3.18
   8   1  -3    9.39    4.15
  -8  -1   3    5.74    3.27
  -8  -1   3    2.69    3.46
  -8   1   4   46.53    7.46
  -8   1   4   35.75    7.39
   8  -1  -4   49.05    8.00
   8   1  -4   40.17    8.17
  -8  -1   4   35.70    7.52
  -8  -1   4   33.33    8.12
  -8   1   5    5.73    3.11
  -8   1   5    9.55    4.16
   8  -1  -5    5.63    3.59
   8   1  -5    7.78    4.14
  -8  -1   5   10.63    3.97
  -8  -1   5    4.75    3.42
  -8   1   6  110.49   11.75
  -8   1   6   82.64   11.60
   8  -1  -6   87.10   11.35
   8   1  -6   63.81   11.50
  -8  -1   6  101.05   12.66
  -8  -1   6   95.18   13.53
  -8   1   7    6.96    2.85
  -8   1   7    7.55    3.63
   8  -1  -7    6.48    3.12
   8   1  -7    9.18    4.01
  -8  -1   7    2.56    2.65
  -8  -1   7   11.03    4.36
  -8   1   8    6.18    2.58
  -8   1   8    2.98    2.59
   8  -1  -8    1.40    1.85
   8   1  -8    4.13    3.32
  -8  -1   8    4.22    3.07
  -8  -1   8    7.03    3.74
  -8   1   9   14.94    3.70
  -8   1   9   17.41    4.39
   8  -1  -9   14.26    3.98
   8   1  -9   11.11    4.35
  -8  -1   9   23.14    5.31
  -8   1  10  187.26   16.96
  -8   1  10  172.98   18.01
   8  -1 -10  169.01   17.36
   8   1 -10  171.97   19.58
  -8  -1  10  178.88   18.62
  -8   1  11    8.47    2.78
  -8   1  11    8.18    3.24
   8  -1 -11   14.24    3.78
   8   1 -11   10.17    4.04
  -8  -1  11    7.26    3.31
  -8   1  12    8.22    2.75
   8  -1 -12   13.29    3.67
   8   1 -12   18.00    5.32
  -8  -1  12   14.04    4.04
  -8   1  13   -0.39    1.37
   8  -1 -13    0.49    1.77
   8   1 -13   -0.84    2.52
  -8  -1  13    0.44    1.69
   8  -1 -14   76.75    9.65
   8   1 -14   67.92   10.76
  -8  -1  14   70.97   10.00
   8   1 -15   51.91    9.39
  -8  -1  15   64.18    9.10
   8   1 -16   89.55   12.79
   8   1 -17    6.75    3.88
   8   1 -18    2.52    2.59
  -8   2   1   -0.12    1.72
  -8   2   1    1.11    2.49
   8  -2  -1   -0.06    2.48
   8   2  -1   -0.65    2.95
  -8  -2   1   -0.28    1.82
  -8  -2   1   -0.23    2.04
  -8   2   2   87.65   11.19
  -8   2   2   76.22   11.36
   8  -2  -2   73.00   11.22
   8   2  -2   69.53   12.35
  -8  -2   2   91.61   12.78
  -8  -2   2   78.78   13.07
  -8   2   3   14.85    4.36
  -8   2   3   21.60    5.18
   8  -2  -3   13.21    4.57
   8   2  -3    8.79    4.28
  -8  -2   3    4.63    3.37
  -8  -2   3    9.42    4.71
  -8   2   4   44.14    7.14
  -8   2   4   48.77    7.97
   8  -2  -4   45.39    7.73
   8   2  -4   39.98    8.75
  -8  -2   4   34.38    7.71
  -8  -2   4   57.56   10.47
  -8   2   5   10.91    3.39
  -8   2   5    8.81    3.42
   8  -2  -5   13.27    4.20
   8   2  -5   18.99    5.75
  -8  -2   5    5.64    3.68
  -8  -2   5   11.66    5.13
  -8   2   6   83.03   10.24
  -8   2   6   82.30   10.95
   8  -2  -6   90.12   11.08
   8   2  -6  108.45   14.62
  -8  -2   6  108.31   13.62
  -8   2   7   52.15    6.78
  -8   2   7   36.20    6.61
   8  -2  -7   38.56    6.39
   8   2  -7   37.78    8.63
  -8  -2   7   49.42    8.72
  -8   2   8  118.94   12.12
  -8   2   8  141.52   14.02
   8  -2  -8  114.97   12.54
   8   2  -8  111.67   15.73
  -8  -2   8  117.47   14.88
  -8   2   9    9.83    2.56
  -8   2   9    6.97    3.04
   8  -2  -9   11.91    3.09
   8   2  -9   12.82    5.13
  -8  -2   9   16.35    5.17
  -8   2  10    0.44    1.32
  -8   2  10   -0.17    1.62
   8  -2 -10    0.06    1.44
   8   2 -10    0.70    2.47
  -8  -2  10    1.60    2.57
  -8   2  11    2.50    1.31
  -8   2  11    3.93    2.02
   8  -2 -11    0.02    1.09
   8   2 -11    1.23    2.69
  -8  -2  11    3.21    2.71
   8  -2 -12   64.46    7.36
   8   2 -12   64.41   10.96
  -8  -2  12   70.48   10.30
   8   2 -13   15.66    5.60
  -8  -2  13   32.62    6.46
   8   2 -14   32.87    7.61
  -8  -2  14   37.19    7.31
   8   2 -15   34.27    8.11
  -8  -2  15   31.89    6.83
   8   2 -16   35.62    8.37
  -8  -2  16   46.28    8.01
   8   2 -17   22.76    6.61
   8   2 -18  168.08   20.41
   8   2 -19    2.09    2.86
   8   2 -20    1.20    3.09
  -8   3   1  121.31   13.18
  -8   3   1   77.71   11.79
   8  -3  -1   95.65   13.41
   8   3  -1  117.19   16.23
  -8  -3   1   82.19   13.25
  -8  -3   1   73.92   14.07
  -8   3   2    1.43    1.89
  -8   3   2    1.33    1.98
   8  -3  -2    1.00    2.50
   8   3  -2   -1.14    3.32
  -8  -3   2   -1.30    2.93
  -8   3   3   65.39    8.75
  -8   3   3   55.04    8.67
   8  -3  -3   46.99    8.61
   8   3  -3   55.39   11.06
  -8  -3   3   57.78   10.52
  -8   3   4  139.70   14.70
  -8   3   4  121.26   14.68
   8  -3  -4  141.67   15.66
   8   3  -4  133.73   18.56
  -8  -3   4  170.28   18.70
  -8   3   5   21.15    4.14
  -8   3   5   12.83    3.85
   8  -3  -5    7.47    3.44
   8   3  -5    6.15    4.13
  -8  -3   5   18.72    5.73
  -8   3   6   40.91    5.89
  -8   3   6   39.01    6.46
   8  -3  -6   42.38    6.63
   8   3  -6   52.65   10.25
  -8  -3   6   31.22    7.61
  -8   3   7   25.80    4.01
  -8   3   7   12.03    3.43
   8  -3  -7   16.74    3.92
   8   3  -7   11.60    5.49
  -8  -3   7   18.49    5.70
  -8   3   8   10.33    2.35
  -8   3   8    8.00    2.81
   8  -3  -8    4.06    2.05
   8   3  -8   12.66    5.45
  -8  -3   8    8.64    4.34
  -8   3   9    2.36    1.18
  -8   3   9    3.22    1.95
   8  -3  -9    2.56    1.63
   8   3  -9   -0.19    2.51
  -8  -3   9    5.61    3.51
  -8   3  10  113.09    8.44
  -8   3  10   87.90   10.47
   8   3 -10   83.55   14.01
  -8  -3  10   98.96   13.87
  -8   3  11   82.53    9.16
   8   3 -11   80.93   13.22
  -8  -3  11   97.98   13.20
  -8  -3  11  100.92   14.72
  -8   3  12   -0.32    1.24
   8   3 -12    4.62    3.85
  -8  -3  12    3.41    3.25
   8   3 -13   11.78    4.77
  -8  -3  13   10.41    4.47
   8   3 -14   22.97    7.48
  -8  -3  14   40.38    7.75
   8   3 -15   42.07    8.93
  -8  -3  15   30.38    7.00
   8   3 -16   85.78   13.65
  -8  -3  16   76.94   11.65
   8   3 -17   -0.21    2.94
  -8  -3  17    1.48    2.68
   8   3 -18   10.33    4.82
   8   3 -19   17.68    6.65
   8   3 -20   69.93   12.67
   8   3 -21    9.94    5.51
   8   3 -22   13.63    5.89
  -8   4   1  106.49   12.72
   8  -4  -1   90.93   13.92
   8   4  -1   86.85   15.21
  -8   4   2   33.55    6.13
  -8   4   2   23.60    5.81
   8  -4  -2   38.42    7.73
   8  -4  -2   27.03    3.18
   8   4  -2   23.96    7.71
  -8   4   3   24.41    5.19
  -8   4   3   23.70    5.35
   8  -4  -3   26.93    6.61
   8   4  -3   23.91    7.72
  -8   4   4  131.08   13.75
  -8   4   4  131.36   14.41
   8  -4  -4  125.16   15.16
   8   4  -4  146.56   19.43
  -8   4   5    6.66    2.48
  -8   4   5    7.98    2.92
   8  -4  -5   13.30    4.10
   8   4  -5    8.37    4.79
  -8   4   6   53.28    5.84
  -8   4   6   51.03    6.41
  -8   4   6   46.60    6.97
   8   4  -6   46.04   10.40
  -8   4   7  114.86    9.84
  -8   4   7  108.78   10.26
  -8   4   7  110.11   11.69
   8   4  -7  102.99   16.13
  -8   4   8   31.94    3.19
  -8   4   8   34.61    3.46
  -8   4   8   33.01    5.07
   8   4  -8   40.26    9.13
  -8   4   9    9.90    2.57
   8   4  -9   25.21    7.50
  -8  -4   9    4.98    4.68
  -8   4  10    1.28    1.14
   8   4 -10    6.86    4.17
  -8  -4  10    0.59    4.00
  -8   4  11    6.87    1.85
   8   4 -11    3.22    4.87
  -8  -4  11   15.64    6.27
  -8   4  12   81.53    8.03
   8   4 -12  122.82   16.29
  -8  -4  12   94.42   15.05
   8   4 -13   13.27    5.64
   8   4 -14   61.97   11.99
   8   4 -15   -0.02    2.74
   8   4 -16   23.36    7.54
   8   4 -17   24.37    8.16
   8   4 -18   47.47   10.50
   8   4 -19   11.68    6.03
   8   4 -20   22.12    7.32
  -8   5   1   31.45    5.71
  -8   5   1   33.66    6.83
   8   5  -1   45.01   10.58
  -8   5   2   37.75    5.72
  -8   5   2   18.51    5.04
   8   5  -2   18.79    7.62
  -8   5   3   70.09    8.72
  -8   5   3   77.36    9.78
   8   5  -3   78.95   14.17
  -8   5   4   14.44    3.23
  -8   5   4   18.29    4.13
   8   5  -4   11.60    6.02
  -8   5   5   53.31    6.58
  -8   5   5   60.65    7.40
  -8   5   5   52.62    7.64
   8   5  -5   63.05   12.56
  -8   5   6   90.56    8.66
  -8   5   6   74.72    9.59
   8   5  -6  113.78   16.78
  -8   5   7    4.77    2.28
   8   5  -7    5.03    4.45
  -8  -5   7    7.78    4.77
  -8   5   8    8.33    2.34
   8   5  -8    2.94    3.87
  -8  -5   8   11.03    5.65
  -8   5   9    9.27    2.34
   8   5  -9   11.91    6.77
  -8  -5   9   10.45    5.93
  -8   5  10  180.21   15.30
   8   5 -10  180.73   23.24
  -8  -5  10  194.82   24.38
  -8   5  11   39.66    4.24
   8   5 -11   39.43    9.55
  -8  -5  11   25.52    8.25
  -8   5  12    0.11    0.62
   8   5 -12   -1.18    4.06
  -8  -5  12   -1.37    3.75
   8   5 -13    0.36    3.17
   8   5 -14    9.72    4.93
   8   5 -15   29.31    8.69
  -8   5  16   59.58    5.90
  -8   5  17   13.01    2.51
  -8   5  18    3.04    1.60
   8   5 -22   28.14    8.76
   8   5 -23    3.89    4.13
   8   5 -24    7.53    4.94
   8   5 -25   24.55    8.57
  -8   6   1  108.96   12.28
  -8   6   1  107.02   13.55
  -8   6   1   86.27   12.69
  -8   6   2  101.86   11.77
  -8   6   3   99.98   11.29
  -8   6   4   39.90    5.97
  -8  -6   4   30.95   10.48
  -8   6   5   20.21    3.81
  -8  -6   5    6.34    5.28
  -8  -6   6   27.70    8.93
  -8  -6   7   37.76   10.33
  -8  -6   8   35.86    9.93
  -8   6   9    0.75    1.36
  -8  -6   9    4.91    4.36
  -8   6  10    4.98    1.79
  -8  -6  10   -1.53    3.75
  -8   6  11   17.91    2.82
  -8  -6  11   24.84    8.48
  -8  -6  12   30.72   10.02
  -8  -6  13    9.94    5.70
  -8   6  15   16.61    2.19
  -8   6  16    6.43    1.55
   8   6 -16    3.26    3.83
  -8   6  17   63.21    6.60
   8   6 -17   67.60   13.57
  -8   6  18   23.49    3.74
   8   6 -18   14.71    7.21
   8   6 -19   19.14    7.16
   8   6 -20    5.15    4.35
   8   6 -21   -1.20    4.00
   8   6 -22    2.18    3.69
   8   6 -23   23.71    9.23
   8   6 -24    5.71    4.21
   8   6 -25    3.77    4.26
   8   6 -26   -0.59    3.64
   8   6 -27   12.27    6.60
  -8   7   1   88.81   10.95
  -8   7   1   72.83   11.28
   8  -7  -1   75.36    7.84
   8   7  -1   62.18   14.18
  -8  -7   1   75.21   16.06
  -8   7   2   -0.04    1.97
  -8   7   2    3.49    3.05
   8   7  -2   -0.15    2.29
  -8  -7   2    7.82    5.94
  -8   7   3   36.00    6.31
  -8   7   3   38.60    7.45
   8   7  -3   54.64   12.38
  -8  -7   3   39.81   11.26
  -8   7   4    1.84    2.51
   8   7  -4    0.81    4.18
  -8  -7   4   -0.90    3.43
  -8   7   5   65.72    9.80
   8   7  -5  129.67   18.83
  -8  -7   5   91.43   16.82
  -8   7   6   19.68    4.63
   8   7  -6   15.10    6.99
  -8  -7   6   23.23    9.17
   8   7  -7    9.02    5.94
  -8  -7   7    2.42    3.68
   8   7  -8    1.84    3.95
  -8  -7   8   -1.12    3.48
   8   7  -9   53.05   12.56
  -8  -7   9   39.08   11.22
   8   7 -10   17.81    7.21
  -8  -7  10    5.85    4.70
   8   7 -11   46.80   11.16
  -8  -7  11   35.26   10.27
   8   7 -12    1.44    3.00
  -8  -7  12    3.85    4.16
   8   7 -13   17.79    7.62
  -8  -7  13    9.80    6.76
   8   7 -14   29.73    9.36
  -8   7  15   62.91    6.64
   8   7 -15   53.88   12.48
  -8   7  16    3.01    1.49
   8   7 -16    3.16    5.07
   8   7 -17    7.66    5.39
   8   7 -18   -1.75    3.86
   8   7 -19    2.15    4.10
   8   7 -20   15.03    7.51
   8   7 -21   40.41   11.19
   8   7 -22   -0.57    3.76
   8   7 -23   -1.21    4.62
   8   7 -24   -0.22    3.63
   8   7 -25    8.47    6.22
   8   7 -26    1.48    5.65
   8   7 -27   13.91    6.91
   8   7 -28   -1.47    4.01
  -8   8   1  100.88   14.28
   8   8  -1  112.09   19.06
  -8  -8   1  103.97   19.27
   8   8  -2    3.79    5.65
  -8  -8   2    1.22    3.99
   8   8  -3   23.24    8.38
  -8  -8   3   19.80    8.55
   8   8  -4   19.00    7.85
  -8  -8   4    3.66    5.97
   8   8  -5   -0.99    3.21
  -8  -8   5    1.39    4.87
   8   8  -6    5.56    5.05
  -8  -8   6   -0.39    4.13
   8   8  -7  129.13   20.19
  -8  -8   7  104.64   19.67
   8   8  -8    1.42    4.24
  -8  -8   8   -1.14    5.21
   8   8  -9    9.42    6.39
  -8  -8   9    8.49    5.79
   8   8 -10   10.36    6.13
  -8  -8  10   -0.98    3.05
   8   8 -11    9.85    5.66
  -8  -8  11    5.77    5.09
   8   8 -12    2.13    3.60
  -8  -8  12    9.21    5.83
   8   8 -13   34.44   10.04
  -8  -8  13   27.85    9.60
   8   8 -14   -1.06    4.99
  -8  -8  14    8.55    5.36
   8   8 -15   17.80    7.89
   8   8 -16   10.08    6.60
   8   8 -17   37.02   10.85
   8   8 -18    6.06    5.44
   8   8 -19    4.87    6.06
   8   8 -20   -0.83    3.29
   8   8 -21   -1.59    3.68
   8   8 -22   -0.98    4.15
   8   8 -23   28.02    9.77
   8   8 -24    3.45    5.48
   8   8 -25    9.39    5.84
   8   8 -26   -0.38    4.59
   8   8 -27   17.31    7.83
   8   8 -28    1.88    6.10
   8   8 -29   14.57    7.52
   8   8 -30   -0.71    3.92
   8   9  -1   95.42   17.83
  -8  -9   1  104.81   20.23
   8   9  -2    4.71    5.17
  -8  -9   2    1.78    4.95
   8   9  -3   68.55   14.44
  -8  -9   3   35.11   12.11
   8   9  -4    2.10    4.48
  -8  -9   4    5.31    6.11
   8   9  -5   48.92   12.10
  -8  -9   5   31.40   11.35
   8   9  -6    4.05    4.09
  -8  -9   6   -1.12    4.28
   8   9  -7    0.10    5.27
  -8  -9   7   -1.32    4.68
   8   9  -8   -1.55    4.39
  -8  -9   8    3.56    5.12
   8   9  -9    6.14    5.74
  -8  -9   9    6.70    6.25
   8   9 -10    2.68    4.82
  -8  -9  10    2.26    4.24
   8   9 -11  153.46   21.07
  -8  -9  11   48.65   14.08
   8   9 -12   -1.47    4.48
  -8  -9  12    1.60    4.59
   8   9 -13   -1.92    4.62
  -8  -9  13   -0.91    3.95
   8   9 -14    2.52    3.82
  -8  -9  14   -0.96    3.98
   8   9 -15   28.12   10.11
  -8  -9  15   38.48   11.47
   8   9 -16    3.40    4.56
   8   9 -17    4.51    5.78
   8   9 -18    9.88    6.27
   8   9 -19   11.62    8.01
   8   9 -20   -0.20    4.65
   8   9 -21    4.61    5.26
   8   9 -22    2.05    4.89
   8   9 -23    2.42    5.04
   8   9 -24    9.02    6.65
   8   9 -25    7.61    7.17
   8   9 -26    5.63    5.05
   8   9 -27    4.09    5.56
   8   9 -28   -0.31    3.92
   8   9 -29    1.93    3.73
   8   9 -30    0.99    3.89
   8   9 -31    4.85    5.91
   8  10  -1   35.31   10.96
  -8 -10   1   29.24   12.03
   8  10  -2    2.03    4.58
  -8 -10   2   -1.84    4.60
   8  10  -3   62.53   14.25
  -8 -10   3   48.83   14.26
   8  10  -4   18.45    7.42
  -8 -10   4    8.17    6.36
   8  10  -5    7.09    6.53
  -8 -10   5    8.34    6.69
   8  10  -6    0.65    4.78
  -8 -10   6   -0.54    4.51
   8  10  -7   76.77   16.13
  -8 -10   7   92.60   18.66
   8  10  -8   -1.68    5.71
  -8 -10   8   -0.64    3.56
   8  10  -9    7.52    5.94
  -8 -10   9    2.69    5.44
   8  10 -10   -1.13    4.10
  -8 -10  10   -0.99    4.77
   8  10 -11   15.52    7.53
  -8 -10  11    5.46    7.41
   8  10 -12   -0.17    2.55
  -8 -10  12   -0.39    6.39
   8  10 -13   46.21   12.83
  -8 -10  13   45.26   13.22
   8  10 -14    1.39    4.30
  -8 -10  14    3.12    4.89
   8  10 -15    9.71    5.97
  -8 -10  15    3.47    4.73
   8  10 -16    1.38    4.96
  -8 -10  16   -1.75    4.57
   8  10 -17   44.22   12.52
   8  10 -18    3.40    6.07
   8  10 -19   10.75    7.57
   8  10 -20   -1.66    5.88
   8  10 -21    1.92    4.96
   8  10 -22   -0.80    5.24
   8  10 -23    5.83    5.38
   8  10 -24    1.60    6.18
   8  10 -25    4.13    4.65
   8  10 -26   -1.40    4.42
   8  10 -27    2.52    3.61
   8  10 -28   -1.61    4.21
   8  10 -29    8.73    7.02
   8  10 -30   -0.53    2.81
   8  10 -31   -0.83    5.04
   8  10 -32   -0.10    4.54
   8  11  -1   46.15   12.81
  -8 -11   1   27.70   11.02
   8  11  -2    3.12    6.45
  -8 -11   2    4.71    6.74
   8  11  -3   10.89    7.11
  -8 -11   3    4.29    5.12
   8  11  -4    0.82    4.25
  -8 -11   4    0.27    6.29
   8  11  -5   32.03   11.00
  -8 -11   5   19.41    9.37
   8  11  -6   -1.77    4.83
  -8 -11   6   -1.66    6.51
   8  11  -7   -0.61    4.03
  -8 -11   7    2.21    4.86
   8  11  -8   18.03    8.12
  -8 -11   8    0.06    4.23
   8  11  -9   15.59    7.88
  -8 -11   9   31.98   10.78
   8  11 -10   -3.21    5.58
  -8 -11  10    7.98    6.20
   8  11 -11   22.70    8.95
  -8 -11  11   17.51    9.04
   8  11 -12    5.25    5.45
  -8 -11  12   -0.73    3.52
   8  11 -13    0.99    5.40
  -8 -11  13    4.86    6.30
   8  11 -14   -0.41    4.07
  -8 -11  14   -0.82    3.35
   8  11 -15   16.86    8.82
  -8 -11  15   35.64   12.02
   8  11 -16   -2.35    7.09
  -8 -11  16   -1.03    4.32
   8  11 -17   15.76    7.56
  -8 -11  17    0.61    4.68
   8  11 -18   -1.89    5.96
  -8 -11  18    2.88    6.75
   8  11 -19   10.32    7.40
   8  11 -20   -0.71    3.31
   8  11 -21   10.14    7.02
   8  11 -22    5.70    5.92
   8  11 -23   -1.41    6.65
   8  11 -24   15.95    8.29
   8  11 -25   16.93    8.18
   8  11 -26    2.47    6.06
   8  11 -27    1.45    5.04
   8  11 -28    1.53    6.18
   8  11 -29   -1.81    5.67
   8  11 -30    1.82    4.61
   8  12  -1   -0.99    4.40
  -8 -12   1   -0.26    5.45
   8  12  -2   -1.02    3.83
  -8 -12   2   -2.35    6.10
   8  12  -3   41.78   12.32
  -8 -12   3   45.25   14.22
   8  12  -4   -1.82    6.14
  -8 -12   4    0.66    3.95
   8  12  -5   -1.45    4.72
  -8 -12   5   -2.26    5.41
   8  12  -6    0.32    3.25
  -8 -12   6    7.66    5.89
   8  12  -7   38.19   11.42
  -8 -12   7   19.76    9.65
   8  12  -8    8.73    6.85
  -8 -12   8    2.94    5.98
   8  12  -9   22.29    9.36
  -8 -12   9    9.75    7.84
   8  12 -10    9.02    6.37
  -8 -12  10   -1.21    5.32
   8  12 -11    8.54    6.57
  -8 -12  11   -1.47    4.41
   8  12 -12   -1.56    4.62
  -8 -12  12   -0.70    5.44
   8  12 -13   33.13   11.16
  -8 -12  13   45.20   13.81
   8  12 -14   -0.01    5.56
  -8 -12  14   -2.04    5.12
   8  12 -15   -2.45    5.72
  -8 -12  15   -0.11    2.43
   8  12 -16    0.20    3.71
  -8 -12  16    1.30    4.82
   8  12 -17    6.15    6.54
  -8 -12  17   -1.05    4.63
   8  12 -18    0.31    4.85
  -8 -12  18   -1.04    5.18
   8  12 -19   18.20    8.70
  -8 -12  19   33.17   11.60
   8  12 -20   -0.96    4.86
   8  12 -21    2.73    3.93
   8  12 -22   -1.26    4.31
   8  12 -23    1.62    5.02
   8  12 -24   -2.15    6.11
   8  12 -25   -0.51    5.87
   8  12 -26   -2.19    5.52
   8  12 -27   -2.47    5.59
   8  13  -1    5.55    5.28
   8  13  -3   -1.10    6.02
   8  13  -4   22.84    9.17
  -8 -13   4   22.63   10.42
   8  13  -5   34.33   11.34
  -8 -13   5   22.07   10.38
   8  13  -6   -0.17    3.57
  -8 -13   6    6.86    7.44
   8  13  -7    1.62    4.15
  -8 -13   7   -0.96    5.17
   8  13  -8    2.59    4.58
  -8 -13   8    1.49    5.78
   8  13  -9   15.78    7.70
  -8 -13   9    0.98    5.38
   8  13 -10   -2.43    5.38
  -8 -13  10   -1.83    6.40
   8  13 -11    8.86    6.35
  -8 -13  11    4.14    6.44
   8  13 -12   -1.27    4.73
  -8 -13  12    7.10    6.66
   8  13 -13   -1.76    5.15
  -8 -13  13   -0.92    4.44
   8  13 -14    0.00    4.16
  -8 -13  14   -1.87    4.89
   8  13 -15    5.22    6.37
  -8 -13  15    0.48    5.90
   8  13 -16   -0.73    5.59
  -8 -13  16   -2.20    6.47
   8  13 -17    0.87    4.31
  -8 -13  17   -2.98    6.18
   8  13 -18   -0.47    3.98
  -8 -13  18    3.60    5.43
   8  13 -19   -0.16    4.56
  -8 -13  19    0.44    4.64
   8  13 -20   -1.06    4.56
  -8 -13  20    7.59    6.63
   8  13 -21   -1.47    4.73
  -8 -13  21   13.10   10.00
   8  13 -22   -1.64    4.58
   8  13 -23   -2.90    6.56
   8  14  -1    5.11    6.34
   8  14  -2    8.78    7.63
   8  14  -3    4.49    7.87
   8  14  -4   -0.68    2.86
   8  14  -5   -1.24    5.34
   8  14  -6   -3.25    6.64
   8  14  -7    2.73    5.45
   8  14  -8    2.73    5.53
   8  14  -9    1.79    5.42
   8  14 -10    4.58    6.41
   8  14 -11   -1.51    5.48
   8  14 -12    1.75    4.29
   8  14 -13    2.47    5.02
   8  14 -14   -1.55    4.57
   8  14 -15   10.29    7.70
   8  14 -16   -2.75    6.28
   8  14 -17    2.40    5.22
  -8 -14  17    7.02    6.53
   8  14 -18    4.70    7.82
  -8 -14  18    3.14    5.20
   8  14 -19    4.38    5.34
  -8 -14  19    6.91    7.24
  -8 -14  20   -1.75    5.33
  -8 -14  21    3.53    5.08
  -8 -14  22   -0.56    3.48
   8  15  -1    0.76    9.23
   8  15  -2    4.39    5.11
   8  15  -3   -1.59    5.30
   8  15  -4    4.56    7.54
   8  15  -5   11.57    7.64
   8  15  -6   12.94    8.10
   8  15  -7    0.06    6.47
   8  15  -8    2.55    3.71
   8  15  -9   -3.42    6.58
   8  15 -10   -1.10    5.67
   8  15 -11   15.44    7.96
   8  15 -12    2.78    4.57
  -7   0   1  931.17   71.35
  -7   0   1  826.40   71.48
   7   0  -1  878.41   71.50
   7   0  -1  883.29   69.83
  -7   0   2   -0.55    2.28
  -7   0   2   -0.08    1.57
   7   0  -2   -0.54    2.51
   7   0  -2   -0.51    1.85
  -7   0   3    5.00    2.74
  -7   0   3   20.06    5.32
   7   0  -3   13.35    4.45
  -7   0   4   -0.55    1.85
  -7   0   4   -0.85    2.70
   7   0  -4   -0.61    2.44
  -7   0   5   37.66    6.62
  -7   0   5   45.03    7.63
   7   0  -5   32.37    6.53
  -7   0   6   -0.51    1.95
  -7   0   6   -0.72    2.01
   7   0  -6   -0.57    1.95
  -7   0   7  359.20   30.89
  -7   0   7  350.69   31.83
   7   0  -7  353.01   31.57
  -7   0   8   -0.03    2.09
  -7   0   8   -0.15    1.77
   7   0  -8   -0.32    1.56
  -7   0   9   13.42    3.99
  -7   0   9   16.20    4.53
   7   0  -9   28.76    5.63
  -7   0  10   -0.01    1.66
   7   0 -10   -0.00    1.81
  -7   0  11  388.62   31.46
   7   0 -11  346.45   31.97
  -7   0  12   -0.13    1.37
   7   0 -12    0.32    1.66
  -7   0  13  119.67   12.55
   7   0 -13  109.79   13.12
  -7   0  14   -0.17    1.47
   7   0 -14    0.49    2.13
  -7   0  15    4.39    2.27
   7   0 -15    3.26    3.04
  -7   0  16   -0.57    1.94
   7   0 -16    1.54    2.56
  -7   0  17  605.99   46.07
   7   0 -17  511.66   46.75
  -7   0  18    2.01    2.04
   7   0 -18    0.90    1.99
   7   0 -19   12.21    4.36
   7   0 -20    0.73    1.96
  -7   1   1    0.86    2.01
  -7   1   1    4.84    2.98
   7  -1  -1   -0.21    2.47
   7  -1  -1   -0.13    1.29
   7   1  -1    1.04    2.28
  -7  -1   1    0.94    2.55
  -7  -1   1    2.23    3.32
  -7   1   2   51.51    7.87
  -7   1   2   45.12    7.93
   7  -1  -2   33.31    6.93
   7  -1  -2   48.73    6.67
   7   1  -2   51.07    8.89
   7   1  -2   36.72    6.84
  -7  -1   2   42.80    8.05
  -7  -1   2   29.45    7.67
  -7   1   3  284.16   26.11
  -7   1   3  257.24   26.33
   7  -1  -3  285.82   26.59
   7   1  -3  283.74   27.97
  -7  -1   3  319.27   27.91
  -7  -1   3  287.11   28.51
  -7   1   4   -0.52    1.87
  -7   1   4   -0.13    2.08
   7  -1  -4   -0.46    1.75
   7   1  -4   -0.12    2.38
  -7  -1   4    1.03    2.00
  -7  -1   4   -0.31    2.10
  -7   1   5   86.86   10.97
  -7   1   5   87.45   11.65
   7  -1  -5  109.57   12.08
   7   1  -5  112.92   13.73
  -7  -1   5  106.65   12.90
  -7  -1   5  113.28   14.24
  -7   1   6    1.71    1.62
  -7   1   6    2.08    1.71
   7  -1  -6    1.85    1.96
   7   1  -6    1.21    2.55
  -7  -1   6    0.56    2.35
  -7  -1   6    1.20    2.11
  -7   1   7   29.42    5.45
  -7   1   7   49.20    7.21
   7  -1  -7   43.00    6.57
   7   1  -7   39.28    7.70
  -7  -1   7   46.04    7.48
  -7  -1   7   45.45    8.28
  -7   1   8   25.75    4.40
  -7   1   8   13.81    4.05
   7  -1  -8   25.44    4.68
   7   1  -8   20.78    5.57
  -7  -1   8   17.05    4.59
  -7  -1   8   16.97    5.00
  -7   1   9  367.86   29.05
  -7   1   9  341.59   30.02
   7  -1  -9  341.74   29.47
   7   1  -9  311.86   31.27
  -7  -1   9  389.71   31.57
  -7  -1   9  325.22   31.98
  -7   1  10   26.04    4.53
   7  -1 -10   27.61    5.01
   7   1 -10   36.46    6.99
  -7  -1  10   47.37    7.15
  -7   1  11  114.45   10.15
   7  -1 -11   73.61    9.66
   7   1 -11   73.84   11.28
  -7  -1  11   97.77   11.51
  -7   1  12    1.11    1.65
   7  -1 -12    0.74    1.53
   7   1 -12   -0.11    2.19
  -7  -1  12    2.73    2.28
  -7   1  13  198.14   17.74
   7  -1 -13  218.14   19.08
   7   1 -13  190.76   20.81
  -7  -1  13  196.99   19.74
  -7   1  14    5.59    2.20
   7  -1 -14    7.87    2.86
   7   1 -14    3.39    2.47
  -7  -1  14    4.63    2.59
  -7   1  15  140.19   13.24
   7  -1 -15  136.65   14.28
   7   1 -15  137.88   16.31
  -7  -1  15  130.97   14.77
  -7   1  16   36.12    5.34
   7  -1 -16   39.48    6.22
   7  -1 -16   25.42    6.13
   7   1 -16   42.36    7.83
  -7  -1  16   26.42    5.72
   7  -1 -17   29.62    5.68
   7   1 -17   27.03    6.73
  -7  -1  17   32.78    6.14
   7  -1 -18   -0.37    1.92
   7   1 -18    0.86    2.25
  -7  -1  18   -0.50    1.91
   7   1 -19  167.99   19.02
  -7  -1  19  157.07   17.10
   7   1 -20    7.42    4.15
   7   1 -21   86.84   12.87
   7   1 -22   -0.98    2.98
  -7   2   1   57.39    8.04
  -7   2   1   41.29    7.43
   7  -2  -1   29.55    6.59
   7  -2  -1   54.46    6.78
   7   2  -1   29.50    7.50
  -7  -2   1   35.38    7.73
  -7  -2   1   36.08    8.65
  -7   2   2   56.33    8.01
  -7   2   2   46.45    7.86
   7  -2  -2   50.82    8.42
   7  -2  -2   49.72    6.31
   7   2  -2   53.70    9.80
  -7  -2   2   46.81    8.94
  -7  -2   2   46.80    9.71
  -7   2   3   13.52    3.74
  -7   2   3    3.52    2.54
   7  -2  -3    3.77    2.85
   7   2  -3    7.12    4.08
  -7  -2   3    7.24    3.52
  -7   2   4    5.03    2.47
  -7   2   4   10.62    3.66
   7  -2  -4    7.31    2.96
   7   2  -4    7.22    3.88
  -7  -2   4    9.99    4.01
  -7  -2   4    2.60    2.50
  -7   2   5  311.07   26.51
  -7   2   5  301.36   27.20
   7  -2  -5  312.92   27.15
   7   2  -5  272.05   29.66
  -7  -2   5  314.20   29.63
  -7  -2   5  366.04   32.20
  -7   2   6   15.32    3.48
  -7   2   6   20.21    4.19
   7  -2  -6   22.56    4.26
   7   2  -6   16.29    5.60
  -7  -2   6   11.60    4.64
  -7  -2   6   18.25    5.65
  -7   2   7  318.26   24.88
  -7   2   7  319.12   25.96
   7  -2  -7  249.75   24.56
   7   2  -7  317.92   29.69
  -7  -2   7  308.65   28.41
  -7  -2   7  293.55   29.57
  -7   2   8    9.69    2.36
  -7   2   8    6.37    2.43
   7  -2  -8   10.78    2.70
   7   2  -8    3.51    3.09
  -7  -2   8    4.23    2.76
  -7  -2   8    6.03    3.87
  -7   2   9   84.26    7.98
  -7   2   9   88.79    9.16
   7  -2  -9   77.78    8.24
   7   2  -9   64.23   11.00
  -7  -2   9   85.69   11.34
  -7  -2   9   56.14   10.63
  -7   2  10   22.90    3.14
   7  -2 -10   14.73    3.04
   7   2 -10   22.95    5.96
  -7  -2  10   18.85    5.10
  -7   2  11  176.32   14.07
   7  -2 -11  159.90   14.49
   7   2 -11  165.83   19.11
  -7  -2  11  164.46   17.95
  -7   2  12   50.35    5.07
   7  -2 -12   40.28    5.35
   7   2 -12   41.20    8.46
  -7  -2  12   63.92    9.11
   7  -2 -13   73.07    8.03
   7  -2 -13   83.63    9.08
   7   2 -13   80.71   12.00
  -7  -2  13   84.28   11.13
   7  -2 -14    1.67    1.41
   7  -2 -14    5.91    2.27
   7   2 -14    3.71    3.67
  -7  -2  14    4.41    3.30
   7  -2 -15   43.73    5.45
   7  -2 -15   35.76    5.83
   7   2 -15   26.50    7.00
  -7  -2  15   41.20    7.26
   7  -2 -16   95.36    9.91
   7   2 -16   89.56   13.34
  -7  -2  16   90.88   11.93
   7   2 -17   82.61   12.55
  -7  -2  17   71.98   10.57
   7   2 -18   32.83    7.96
  -7  -2  18   48.07    8.05
   7   2 -19   -0.75    2.60
  -7  -2  19    1.24    2.45
   7   2 -20   13.32    5.24
  -7  -2  20    1.06    2.93
   7   2 -21   79.09   12.97
   7   2 -22   21.00    6.51
   7   2 -23   45.46    9.65
   7   2 -24    4.35    4.09
  -7   3   1   -0.27    1.67
  -7   3   1   -0.63    1.95
   7  -3  -1    0.75    2.58
   7  -3  -1   -0.50    1.17
   7   3  -1    2.11    3.22
  -7  -3   1   -0.38    1.68
  -7  -3   1   -0.05    2.53
  -7   3   2  172.15   17.41
  -7   3   2  212.10   18.94
   7  -3  -2  190.54   19.09
   7  -3  -2  157.93   14.76
   7   3  -2  186.71   21.71
  -7  -3   2  195.27   20.84
  -7  -3   2  163.08   21.16
  -7   3   3   60.19    7.84
  -7   3   3   41.29    7.12
   7  -3  -3   68.04    9.06
   7   3  -3   52.29   10.34
  -7  -3   3   47.74    9.12
  -7  -3   3   70.79   11.75
  -7   3   4   10.81    3.05
  -7   3   4    6.75    3.05
   7  -3  -4    6.93    2.83
   7   3  -4    7.67    4.31
  -7  -3   4   12.80    5.23
  -7  -3   4   10.74    4.80
  -7   3   5  104.75   10.69
  -7   3   5  109.36   11.36
   7  -3  -5   91.90   11.01
   7   3  -5  119.60   15.67
  -7  -3   5   97.95   13.58
  -7  -3   5   88.46   14.38
  -7   3   6   22.86    3.62
  -7   3   6   16.01    3.69
   7  -3  -6   21.50    4.11
   7   3  -6   21.33    6.26
  -7  -3   6   25.39    6.42
  -7  -3   6   23.63    6.92
  -7   3   7    1.44    1.16
  -7   3   7    3.78    1.96
   7  -3  -7    1.76    1.24
   7   3  -7    7.30    4.07
  -7  -3   7    2.18    2.56
  -7  -3   7    1.46    2.89
  -7   3   8    0.11    0.78
  -7   3   8   -0.10    1.15
   7  -3  -8    0.35    0.88
   7   3  -8    3.84    3.26
  -7  -3   8    2.17    2.65
  -7  -3   8   -0.31    1.69
  -7   3   9  287.92   24.04
   7   3  -9  274.28   29.58
  -7  -3   9  319.29   29.33
  -7  -3   9  348.98   32.15
  -7   3  10   86.41    8.58
   7   3 -10   95.72   13.70
  -7  -3  10   96.67   12.77
   7   3 -11    5.70    3.30
  -7  -3  11    7.01    3.29
   7   3 -12   -0.28    2.91
  -7  -3  12   -0.56    1.84
   7   3 -13  113.52   15.00
  -7  -3  13   78.58   11.89
   7   3 -14  108.79   15.50
  -7  -3  14  111.42   14.21
   7   3 -15  188.94   23.00
  -7  -3  15  221.30   22.18
   7   3 -16   19.03    6.13
  -7  -3  16   36.84    7.50
   7   3 -17    6.87    3.90
  -7  -3  17    1.41    2.68
   7   3 -18   31.21    7.81
  -7  -3  18   21.44    5.90
  -7   3  19  321.40   30.79
   7   3 -19  416.61   36.78
   7   3 -20   -0.38    3.11
   7   3 -21    4.66    3.76
   7   3 -22    1.93    3.34
   7   3 -23   26.65    7.83
   7   3 -24   12.79    5.78
  -7   4   1   72.39    9.86
  -7   4   1   67.54    9.66
   7  -4  -1  103.15   13.03
   7  -4  -1   78.07    8.11
   7   4  -1   82.05   13.58
  -7  -4   1   55.81   10.76
  -7  -4   1   63.36   12.65
  -7   4   2  125.47   13.02
  -7   4   2   96.78   12.21
   7  -4  -2  117.58   14.46
   7  -4  -2  107.15    9.21
   7   4  -2  110.75   16.42
  -7  -4   2  132.54   16.31
  -7  -4   2  116.86   17.10
  -7   4   3   18.16    3.55
  -7   4   3   24.78    4.62
  -7   4   3   16.41    4.06
   7  -4  -3   13.41    4.22
   7   4  -3   10.08    5.33
  -7  -4   3   13.98    5.45
  -7  -4   3   12.24    5.89
  -7   4   4   30.01    4.40
  -7   4   4   42.48    5.73
  -7   4   4   31.88    5.47
   7   4  -4   25.61    7.29
  -7  -4   4   27.31    7.15
  -7  -4   4   25.04    7.58
  -7   4   5   84.93    8.34
  -7   4   5   97.05    9.31
  -7   4   5   78.29    9.37
   7   4  -5   80.97   13.62
  -7  -4   5   77.79   12.44
  -7  -4   5   78.58   13.90
  -7   4   6   82.30    7.23
  -7   4   6   67.01    7.39
  -7   4   6   70.75    8.29
   7   4  -6   65.74   12.22
  -7  -4   6   74.92   11.76
  -7  -4   6   82.88   13.55
  -7   4   7   37.22    3.97
  -7   4   7   45.90    4.36
  -7   4   7   48.85    5.72
   7   4  -7   48.87    9.92
  -7  -4   7   71.34   10.57
  -7  -4   7   41.03    9.42
  -7   4   8   71.52    6.96
   7   4  -8   69.47   11.88
  -7  -4   8   67.19   10.86
  -7  -4   8   39.40   10.15
  -7   4   9   29.38    3.64
   7   4  -9   39.97    8.65
  -7  -4   9   25.33    6.61
  -7   4  10    1.02    0.77
   7   4 -10   -0.60    2.59
  -7  -4  10    2.52    2.59
   7   4 -11  116.50   16.41
  -7  -4  11  117.93   15.38
   7   4 -12  179.19   22.32
  -7  -4  12  201.15   21.63
   7   4 -13  137.37   18.88
  -7  -4  13  155.60   18.02
   7   4 -14   29.33    7.95
   7   4 -15   79.46   13.41
   7   4 -16   26.15    7.68
  -7   4  17  188.42   17.48
   7   4 -17  220.59   24.72
  -7   4  18   26.07    4.76
   7   4 -18   28.69    8.08
  -7   4  19   11.02    3.41
   7   4 -19   12.24    5.54
   7   4 -20   29.28    8.42
   7   4 -21   56.46   11.47
   7   4 -26   22.01    7.59
   7   4 -27    9.81    6.53
   7   4 -28   18.57    7.10
  -7   5   1    0.84    1.65
  -7   5   1    4.89    2.92
  -7   5   1    4.10    2.79
   7  -5  -1    1.81    1.35
   7   5  -1    3.44    3.98
  -7  -5   1    2.98    3.47
  -7   5   2    0.99    1.56
  -7   5   2    2.43    2.37
  -7   5   2    8.72    3.18
   7   5  -2    4.49    4.00
  -7  -5   2    5.93    4.19
  -7   5   3   40.29    6.02
  -7   5   3   47.51    7.14
  -7   5   3   58.60    7.82
   7   5  -3   51.74   10.91
  -7  -5   3   43.12   10.49
  -7   5   4  139.03   12.83
  -7   5   4  140.33   13.62
  -7   5   4  128.23   13.71
   7   5  -4   98.33   16.86
  -7  -5   4  158.09   20.62
  -7   5   5   32.03    4.70
  -7   5   5   48.16    5.83
  -7   5   5   42.53    6.05
   7   5  -5   45.59    9.83
  -7  -5   5   29.43    8.47
  -7   5   6    2.59    1.25
  -7   5   6    0.31    0.96
  -7   5   6    1.87    1.66
   7   5  -6    5.48    4.34
  -7  -5   6    5.76    4.45
  -7   5   7   15.57    2.13
  -7   5   7   16.76    2.23
  -7   5   7   14.09    3.01
   7   5  -7   22.05    7.13
  -7   5   8   83.47    8.20
   7   5  -8   81.13   14.05
  -7   5   9  121.99   10.69
   7   5  -9  141.41   18.65
  -7   5  10   42.80    4.13
   7   5 -10   31.43    8.57
   7   5 -11  122.57   17.78
   7   5 -12    5.75    5.08
   7   5 -13   34.79    8.94
  -7   5  14   53.18    4.97
   7   5 -14   59.85   11.82
  -7   5  15  183.22   15.11
   7   5 -15  192.48   23.80
  -7   5  16   -0.24    1.16
   7   5 -16    0.24    2.49
  -7   5  17    4.09    1.92
   7   5 -17   14.28    6.37
  -7   5  18    5.07    2.24
  -7   5  19   42.64    6.31
   7   5 -22   -1.06    3.63
   7   5 -23   14.89    6.26
   7   5 -24   20.98    7.48
   7   5 -25   16.21    7.19
   7   5 -26   -0.30    3.08
   7   5 -27   -0.93    3.82
   7   5 -28    1.57    4.83
   7   5 -29   12.28    6.67
  -7   6   1  107.72   12.05
  -7   6   1  112.81   13.65
   7   6  -1   88.80   15.90
  -7  -6   1   88.00   16.36
  -7   6   2   68.24    9.21
  -7   6   2   85.28   11.07
  -7   6   2   73.34   10.28
   7   6  -2   89.22   15.06
  -7  -6   2   78.00   14.77
  -7   6   3   46.36    6.38
  -7   6   3   28.00    6.12
  -7   6   3   41.32    6.89
   7   6  -3   27.01    8.37
  -7  -6   3   47.84   11.24
  -7   6   4    7.57    2.61
  -7   6   4   15.76    3.87
  -7   6   4   13.33    3.79
   7   6  -4   14.05    6.20
  -7  -6   4   12.36    6.14
  -7   6   5    0.10    1.50
  -7   6   5   -0.27    1.24
  -7   6   5    0.92    1.84
   7   6  -5    0.04    3.03
  -7   6   6   85.55    9.22
  -7   6   6  100.10    9.92
  -7   6   6  103.76   10.70
   7   6  -6   74.82   14.44
  -7   6   7  178.47   14.93
  -7   6   7  177.28   14.98
  -7   6   7  177.81   16.35
   7   6  -7  164.35   22.41
  -7   6   8   63.38    7.25
   7   6  -8   52.01   11.68
   7   6  -9    0.78    2.91
   7   6 -10  103.50   16.51
   7   6 -11  101.64   16.80
  -7  -6  11  126.91   19.24
  -7   6  12   18.73    2.70
   7   6 -12    9.23    5.44
  -7   6  13    9.23    1.98
  -7   6  14   15.16    2.61
  -7   6  15    5.02    1.86
  -7   6  16   51.85    6.23
  -7   6  17   61.64    7.43
  -7   6  18   80.16    9.26
   7   6 -19    4.21    4.79
   7   6 -20    2.07    3.53
   7   6 -21    1.47    4.01
   7   6 -22   27.98    8.85
   7   6 -23   15.43    7.17
   7   6 -24   25.24    8.45
   7   6 -25   -0.96    4.47
   7   6 -26   30.11    9.46
   7   6 -27   10.61    6.75
   7   6 -28   16.58    7.07
   7   6 -29    2.08    4.60
   7   6 -30   -1.01    4.48
  -7   7   1    3.96    2.43
  -7   7   1    4.27    3.23
   7  -7  -1    1.58    1.70
  -7  -7   1   -1.34    4.11
  -7   7   2   16.26    4.69
  -7   7   2   22.51    5.98
   7  -7  -2   29.86    3.50
  -7  -7   2   18.69    7.93
  -7   7   3    6.20    3.09
  -7   7   3    8.35    3.83
  -7   7   4  284.64   26.29
  -7   7   4  325.97   28.20
  -7   7   5   95.94   10.79
  -7   7   6    9.71    2.83
  -7  -7   9   45.40   11.43
  -7  -7  10   72.45   14.60
  -7  -7  11   34.05   10.33
  -7   7  13   26.70    4.42
   7   7 -13   40.21   10.06
  -7   7  14  153.00   14.27
   7   7 -14  145.19   21.86
  -7   7  15    1.25    1.50
   7   7 -15   -0.15    4.66
  -7   7  16    2.96    2.05
   7   7 -16    8.74    5.42
   7   7 -17   -0.72    4.37
   7   7 -18    8.28    6.27
   7   7 -19    3.68    4.87
   7   7 -20   31.43    9.94
   7   7 -21    1.33    4.05
   7   7 -22   10.44    5.38
   7   7 -23    2.59    4.21
   7   7 -24   33.42   10.05
   7   7 -25    9.42    5.98
   7   7 -26   17.92    7.56
   7   7 -27   -0.12    3.78
   7   7 -28   -0.38    3.16
   7   7 -29    2.00    5.13
   7   7 -30    4.55    5.15
   7   7 -31   -0.53    3.47
   7   7 -32   -0.56    2.26
  -7   8   1   53.63    8.67
   7   8  -1   40.90   11.54
  -7   8   2  109.37   13.21
   7  -8  -2  102.28   10.27
   7   8  -2  104.95   17.92
  -7   8   3    8.30    3.77
   7   8  -3    9.14    5.36
  -7   8   4   33.74    6.25
   7   8  -4   34.80    9.95
  -7   8   5   15.03    3.89
   7   8  -5   10.66    6.28
   7   8  -6   33.02    9.63
   7   8  -7    4.39    4.42
  -7  -8   7   -0.32    3.24
   7   8  -8   98.87   16.64
  -7  -8   8   58.99   14.10
   7   8  -9    3.32    6.32
  -7  -8   9    7.80    6.07
   7   8 -10   39.13   10.67
  -7  -8  10   24.35    9.24
   7   8 -11    4.58    5.07
  -7  -8  11    5.33    6.07
   7   8 -12  132.01   20.68
  -7  -8  12  122.63   20.75
   7   8 -13   -1.14    3.19
   7   8 -14    4.63    4.68
   7   8 -15    7.28    5.90
   7   8 -16   81.45   15.61
   7   8 -17   -0.45    3.91
   7   8 -18    7.45    5.42
   7   8 -19   -0.89    4.07
   7   8 -20   29.55    9.32
   7   8 -21   -0.63    4.20
   7   8 -22   37.42   10.54
   7   8 -23   16.10    7.53
   7   8 -24   19.47    8.41
   7   8 -25   -0.80    3.00
   7   8 -26   11.39    6.66
   7   8 -27    4.77    4.70
   7   8 -28   20.23    8.79
   7   8 -29    5.38    4.97
   7   8 -30   -0.63    2.89
   7   8 -31   -0.53    2.45
   7   8 -32   -1.52    4.19
   7   8 -33   -1.31    4.42
  -7   9   1    3.48    3.00
   7   9  -1    4.31    4.13
  -7   9   2   52.34    9.01
   7   9  -2   48.06   12.19
   7   9  -3    3.50    5.78
   7   9  -4   35.91   10.64
   7   9  -5    5.92    5.05
  -7  -9   5    3.20    6.09
   7   9  -6   37.58   10.66
  -7  -9   6   34.05   11.01
   7   9  -7   10.19    6.67
  -7  -9   7    7.92    6.80
   7   9  -8   57.57   12.51
  -7  -9   8   27.80   10.20
   7   9  -9   11.43    6.79
  -7  -9   9    1.87    5.91
   7   9 -10   98.98   17.93
  -7  -9  10  116.18   20.34
   7   9 -11    0.67    4.60
  -7  -9  11   -0.98    3.87
   7   9 -12    9.76    6.08
  -7  -9  12   -0.63    4.78
   7   9 -13   12.98    6.74
  -7  -9  13    2.41    4.51
   7   9 -14  103.18   18.19
   7   9 -15   -0.77    4.18
   7   9 -16   16.79    8.32
   7   9 -17   -0.96    3.39
   7   9 -18   25.90    9.26
   7   9 -19   -1.32    3.96
   7   9 -20   34.13   10.70
   7   9 -21   -0.47    3.12
   7   9 -22    1.14    3.59
   7   9 -23    9.47    5.44
   7   9 -24   12.42    8.07
   7   9 -25   -0.69    3.52
   7   9 -26    2.39    4.64
   7   9 -27    2.08    5.31
   7   9 -28   -0.49    4.68
   7   9 -29   -0.55    3.13
   7   9 -30    1.96    5.35
   7   9 -31   -1.29    3.98
   7   9 -32    2.21    3.92
   7   9 -33   -0.70    3.21
   7   9 -34    9.98    7.32
   7  10  -1   18.32    8.20
   7  10  -2   57.69   13.97
   7  10  -3    6.20    5.07
  -7 -10   3   -0.32    5.04
   7  10  -4    2.01    4.95
  -7 -10   4   -1.14    4.37
   7  10  -5    0.37    3.90
  -7 -10   5   -0.60    4.19
   7  10  -6  163.69   22.99
  -7 -10   6   99.51   20.30
   7  10  -7   -1.89    5.04
  -7 -10   7    1.69    5.23
   7  10  -8    0.86    5.43
  -7 -10   8    8.15    5.49
   7  10  -9    0.59    4.04
  -7 -10   9   -1.82    4.70
   7  10 -10    6.00    4.41
  -7 -10  10    8.26    6.29
   7  10 -11    0.40    4.93
  -7 -10  11    0.40    3.68
   7  10 -12   71.00   14.59
  -7 -10  12   33.47   11.51
   7  10 -13   -0.41    4.05
  -7 -10  13   -0.37    2.53
   7  10 -14    7.12    6.07
  -7 -10  14   12.45    7.51
   7  10 -15    1.05    4.50
   7  10 -16   33.99   10.95
   7  10 -17   -0.43    4.05
   7  10 -18   61.37   14.45
   7  10 -19   -0.51    5.20
   7  10 -20    6.18    5.82
   7  10 -21   -0.71    4.43
   7  10 -22   22.00    9.49
   7  10 -23    1.69    3.05
   7  10 -24   -0.46    4.98
   7  10 -25    1.97    5.12
   7  10 -26   18.38    8.75
   7  10 -27    2.21    5.39
   7  10 -28   10.59    7.41
   7  10 -29    2.85    4.50
   7  10 -30   -0.53    4.70
   7  10 -31    4.06    5.29
   7  10 -32    5.37    5.86
   7  10 -33   -0.78    3.62
   7  10 -34   -1.59    5.90
   7  11  -1    5.86    7.34
  -7 -11   1    2.83    4.26
   7  11  -2    3.68    4.57
  -7 -11   2   -1.02    3.76
   7  11  -3    0.08    4.61
  -7 -11   3    6.11    5.80
   7  11  -4   56.86   12.95
  -7 -11   4   13.85    8.48
   7  11  -5   18.76    8.40
  -7 -11   5    9.05    7.65
   7  11  -6   -0.34    6.29
  -7 -11   6    4.88    5.73
   7  11  -7   13.49    7.25
  -7 -11   7   14.56    8.22
   7  11  -8   21.91    9.01
  -7 -11   8   24.41    9.71
   7  11  -9    5.03    5.32
  -7 -11   9   -1.84    4.72
   7  11 -10   28.63    9.98
  -7 -11  10   44.94   12.87
   7  11 -11    2.76    4.25
  -7 -11  11   10.60    8.24
   7  11 -12   -0.88    3.90
  -7 -11  12    6.52    6.07
   7  11 -13    3.43    4.86
  -7 -11  13   -0.43    3.00
   7  11 -14   19.84    8.48
  -7 -11  14   18.68    8.89
   7  11 -15   -0.64    4.12
  -7 -11  15   -0.26    4.21
   7  11 -16    3.95    6.24
   7  11 -17    3.88    3.60
   7  11 -18   19.10    8.66
   7  11 -19    5.98    5.46
   7  11 -20   30.77   10.24
   7  11 -21    0.38    4.52
   7  11 -22   -2.12    5.72
   7  11 -23    1.59    6.39
   7  11 -24   15.76    8.10
   7  11 -25   -1.54    5.80
   7  11 -26    7.46    5.63
   7  11 -27    1.28    4.51
   7  11 -28   -1.11    3.57
   7  11 -29   -1.27    4.47
   7  11 -30   10.04    7.92
   7  11 -31   -1.15    5.26
   7  12  -1    7.27    7.80
  -7 -12   1    6.21    5.95
   7  12  -2   13.10    7.43
  -7 -12   2   12.78    8.06
   7  12  -3    4.26    4.79
  -7 -12   3   -0.24    3.73
   7  12  -4    2.26    4.86
  -7 -12   4   -1.83    5.14
   7  12  -5   11.22    7.14
  -7 -12   5    9.63    7.57
   7  12  -6    8.96    8.17
  -7 -12   6   29.22   11.47
   7  12  -7   -1.02    4.15
  -7 -12   7    2.30    4.71
   7  12  -8   15.33    8.29
  -7 -12   8    4.66    7.25
   7  12  -9    4.40    5.52
  -7 -12   9   -0.46    4.81
   7  12 -10   14.52    6.96
  -7 -12  10    1.87    4.51
   7  12 -11    1.83    5.48
  -7 -12  11   -0.97    5.44
   7  12 -12   19.48    9.22
  -7 -12  12   45.14   13.51
   7  12 -13    1.46    3.95
  -7 -12  13   -1.35    4.80
   7  12 -14    1.23    3.96
  -7 -12  14   -1.78    5.74
   7  12 -15   -0.11    2.71
  -7 -12  15   -0.93    4.67
   7  12 -16   25.43   10.02
  -7 -12  16   24.30   10.77
   7  12 -17   -0.76    3.45
  -7 -12  17    4.72    5.55
   7  12 -18   11.47    7.59
   7  12 -19   -1.62    5.30
   7  12 -20   11.26    6.74
   7  12 -21   -0.13    4.10
   7  12 -22   15.20    8.82
   7  12 -23    9.22    6.59
   7  12 -24   14.92    7.65
   7  12 -25   -2.49    6.20
   7  12 -26    6.31    6.29
   7  12 -27    2.80    3.87
   7  12 -28    7.91    7.55
   7  13  -1    4.05    5.40
   7  13  -2    5.71    6.00
   7  13  -3   12.83    7.35
   7  13  -4   41.73   12.92
  -7 -13   4   66.63   17.03
   7  13  -5    4.23    6.49
  -7 -13   5    7.15    5.75
   7  13  -6   -1.38    4.77
  -7 -13   6   -1.00    4.28
   7  13  -7    6.20    6.59
  -7 -13   7   -0.24    5.60
   7  13  -8    8.28    7.27
  -7 -13   8   -0.26    3.77
   7  13  -9   19.87    9.08
  -7 -13   9    3.36    4.74
   7  13 -10   17.76    9.09
  -7 -13  10   18.48    9.45
   7  13 -11    0.01    6.01
  -7 -13  11    5.23    6.57
   7  13 -12   -1.60    4.37
  -7 -13  12   -0.88    5.22
   7  13 -13    2.24    5.26
  -7 -13  13   14.93    9.12
   7  13 -14   46.46   13.24
  -7 -13  14   33.83   13.01
   7  13 -15   -0.90    4.83
  -7 -13  15   -1.19    4.17
   7  13 -16    1.13    4.75
  -7 -13  16    1.41    5.93
   7  13 -17   -1.37    4.76
  -7 -13  17    0.78    4.96
   7  13 -18   -0.59    3.87
  -7 -13  18   -0.08    2.37
   7  13 -19   -0.30    3.98
   7  13 -20    6.45    5.92
   7  13 -21   10.58    7.43
   7  13 -22    0.98    3.76
   7  13 -23   -3.11    6.50
   7  13 -24    1.25    6.63
   7  13 -25    9.56    7.12
   7  14  -1    5.67    5.11
   7  14  -2   21.17    8.69
   7  14  -3    3.92    7.10
   7  14  -4   -0.80    3.52
   7  14  -5   -1.61    4.85
   7  14  -6   11.51    7.31
   7  14  -7   53.29   14.39
   7  14  -8    6.33    5.84
   7  14  -9   -1.20    4.24
   7  14 -10   12.32    7.70
   7  14 -11   -1.69    4.79
   7  14 -12    3.24    5.52
   7  14 -13   -2.11    5.20
   7  14 -14   -1.00    4.04
   7  14 -15   -0.33    4.96
   7  14 -16   -1.66    5.51
   7  14 -17    6.03    6.67
   7  14 -18    3.84    6.15
   7  14 -19    1.87    5.20
   7  14 -20    3.39    6.25
   7  14 -21   -1.12    4.99
   7  15  -1   -1.24    4.72
   7  15  -2   -1.64    5.55
   7  15  -3    9.50    6.46
   7  15  -4    2.02    4.35
   7  15  -5   -3.45    6.88
   7  15  -6    6.93    6.38
   7  15  -7    2.17    5.59
   7  15  -8   10.09    6.04
   7  15  -9   -5.94    8.54
   7  15 -10   -2.27    5.30
   7  15 -11    8.52    6.22
   7  15 -12    1.19    6.85
   7  15 -13    6.60    5.88
   7  15 -14    7.10    6.48
   7  15 -15   14.29    8.32
   7  16  -1    1.14    4.63
   7  16  -2    9.73    7.83
   7  16  -3   -0.08    4.54
   7  16  -4   -0.38    3.99
   7  16  -5    1.75    3.83
   7  16  -6    5.22    6.30
   7  16  -7   10.93    7.75
  -6   0   1   -0.55    1.97
  -6   0   1   -0.72    2.21
   6   0  -1   -1.26    2.84
   6   0  -1   -0.52    2.02
  -6   0   2  381.50   33.41
  -6   0   2  367.48   34.00
   6   0  -2  391.48   33.91
   6   0  -2  393.60   32.73
  -6   0   3   -0.44    1.78
  -6   0   3    1.46    2.48
   6   0  -3   -0.32    2.30
  -6   0   4   20.34    4.59
  -6   0   4   32.65    5.95
   6   0  -4   17.74    4.74
  -6   0   5   -0.77    1.98
  -6   0   5    0.05    1.56
   6   0  -5   -0.33    2.02
  -6   0   6 1484.73  112.17
  -6   0   6 1487.66  113.23
   6   0  -6 1479.69  112.75
  -6   0   7   -0.14    1.28
  -6   0   7    0.16    1.68
   6   0  -7    0.67    2.04
  -6   0   8   18.22    4.01
   6   0  -8   18.35    4.36
  -6   0   9   -0.29    1.56
   6   0  -9   -0.48    1.88
  -6   0  10  262.88   21.49
   6   0 -10  212.51   21.43
  -6   0  11   -0.54    1.77
   6   0 -11   -0.46    1.58
  -6   0  12  356.95   29.39
   6   0 -12  338.97   30.23
  -6   0  13   -0.22    1.25
   6   0 -13    0.38    1.81
  -6   0  14  118.69   12.03
   6   0 -14  102.24   12.58
  -6   0  15   -0.47    1.56
   6   0 -15   -0.08    1.93
  -6   0  16  316.12   27.02
   6   0 -16  300.54   28.07
  -6   0  17    1.07    1.62
   6   0 -17   -0.13    2.06
   6   0 -18  194.14   20.15
   6   0 -18  196.38   22.68
   6   0 -19   -0.64    2.08
   6   0 -19   -0.93    3.37
   6   0 -20    0.77    2.59
   6   0 -20    1.84    3.25
   6   0 -21   -0.60    2.45
   6   0 -22  142.12   16.98
   6   0 -23   -0.82    2.41
   6   0 -24    1.14    2.45
  -6   1   1    9.34    3.33
  -6   1   1    4.93    2.75
   6  -1  -1   14.83    4.35
   6  -1  -1    5.96    2.44
   6   1  -1   11.77    4.39
   6   1  -1    2.80    2.50
  -6  -1   1    5.53    3.15
  -6  -1   1    7.82    3.80
  -6   1   2  728.47   55.78
  -6   1   2  762.98   56.73
   6  -1  -2  619.65   55.31
   6  -1  -2  648.38   53.96
   6   1  -2  656.47   57.05
   6   1  -2  733.53   56.79
  -6  -1   2  752.29   57.30
  -6  -1   2  718.70   58.27
  -6   1   3   41.96    6.48
  -6   1   3   37.45    6.67
   6  -1  -3   31.69    6.01
   6   1  -3   30.87    6.87
  -6  -1   3   40.46    7.07
  -6  -1   3   45.32    8.17
  -6   1   4  984.26   73.64
  -6   1   4  944.00   74.19
   6  -1  -4 1099.89   74.59
   6   1  -4  864.75   75.35
  -6  -1   4  919.36   74.94
  -6  -1   4  886.96   75.90
  -6   1   5  127.36   12.87
  -6   1   5  127.87   13.50
   6  -1  -5  120.31   13.00
   6   1  -5  122.32   14.76
  -6  -1   5  133.47   14.45
  -6  -1   5  147.08   15.76
  -6   1   6  128.46   11.78
  -6   1   6  102.07   11.64
   6  -1  -6  116.07   11.82
   6   1  -6  105.30   13.25
  -6  -1   6  101.17   12.56
  -6  -1   6  114.66   13.66
  -6   1   7  292.66   23.56
  -6   1   7  259.56   23.87
   6  -1  -7  273.52   23.73
   6   1  -7  292.58   26.27
  -6  -1   7  302.57   25.73
  -6  -1   7  246.90   25.82
  -6   1   8  897.05   62.17
   6  -1  -8  774.98   62.23
   6   1  -8  763.43   64.58
  -6  -1   8  776.35   63.86
  -6   1   9    5.11    2.04
   6  -1  -9    6.85    2.44
   6   1  -9   12.32    3.98
  -6  -1   9    4.83    2.72
  -6   1  10  127.64   11.49
   6  -1 -10  125.28   12.07
   6   1 -10  111.30   13.65
  -6  -1  10  107.43   12.79
  -6   1  11   18.00    3.41
   6  -1 -11   21.24    4.03
   6   1 -11   18.49    4.98
  -6  -1  11   23.59    4.83
  -6   1  12  385.71   30.77
   6  -1 -12  406.22   31.87
   6   1 -12  373.21   34.00
  -6  -1  12  366.29   32.71
  -6   1  13   64.09    7.27
   6  -1 -13   66.95    8.13
   6   1 -13   43.70    8.38
  -6  -1  13   92.74   10.00
  -6   1  14  176.86   16.47
   6  -1 -14  193.85   17.65
   6   1 -14  196.33   19.79
  -6  -1  14  181.90   18.25
   6  -1 -15   13.00    3.34
   6  -1 -15   21.41    5.51
   6   1 -15    8.39    3.85
  -6  -1  15   15.52    4.10
   6  -1 -16    6.62    2.80
   6  -1 -16    3.57    3.25
   6   1 -16    4.65    3.01
  -6  -1  16    8.22    2.98
   6  -1 -17    5.77    2.83
   6  -1 -17    3.32    3.16
   6   1 -17    4.60    3.08
  -6  -1  17    9.38    3.44
   6  -1 -18  286.23   24.81
   6  -1 -18  257.38   26.33
   6   1 -18  275.05   26.49
  -6  -1  18  241.91   24.30
   6  -1 -19   37.85    6.87
   6  -1 -19   46.91    8.86
   6   1 -19   38.34    7.76
  -6  -1  19   57.02    8.25
   6  -1 -20   -0.82    2.09
   6   1 -20    0.05    1.78
   6   1 -20   -0.64    4.08
  -6  -1  20    1.14    2.36
   6  -1 -21    1.85    2.27
   6   1 -21    3.13    3.29
   6   1 -21    3.30    4.63
   6  -1 -22   13.72    4.38
   6   1 -22   16.44    5.28
   6   1 -22   15.91    6.48
   6   1 -23    8.72    4.35
   6   1 -24   32.85    7.89
   6   1 -25   -0.67    2.80
   6   1 -26   10.60    4.60
  -6   2   1    4.19    2.44
  -6   2   1    5.60    3.01
   6  -2  -1    3.21    2.55
   6  -2  -1   10.70    2.80
   6   2  -1    1.69    3.15
   6   2  -1    5.82    3.01
  -6  -2   1    5.91    3.15
  -6  -2   1    2.02    4.04
  -6   2   2   18.13    4.11
  -6   2   2   12.19    3.71
   6  -2  -2   13.34    4.13
   6  -2  -2    9.86    2.48
   6   2  -2   15.01    4.93
   6   2  -2   12.33    4.75
  -6  -2   2   14.15    4.77
  -6  -2   2   28.05    6.61
  -6   2   3    3.54    2.12
  -6   2   3    3.11    2.32
   6  -2  -3    6.50    2.82
   6   2  -3    6.67    3.58
  -6  -2   3    8.34    3.52
  -6  -2   3    7.77    4.10
  -6   2   4   74.21    8.54
  -6   2   4   65.99    8.59
   6  -2  -4   83.72    9.20
   6   2  -4   69.24   10.98
  -6  -2   4   72.37   10.53
  -6  -2   4   86.34   12.17
  -6   2   5   17.37    3.35
  -6   2   5   13.44    3.23
   6  -2  -5    8.85    2.86
   6   2  -5   20.27    5.56
  -6  -2   5   16.14    4.74
  -6  -2   5    9.02    4.03
  -6   2   6  413.42   29.67
  -6   2   6  375.67   30.10
   6  -2  -6  349.04   29.59
   6   2  -6  328.66   33.24
  -6  -2   6  346.72   32.71
  -6  -2   6  365.30   34.35
  -6   2   7   65.12    6.53
  -6   2   7   58.43    6.85
   6  -2  -7   55.76    6.54
   6   2  -7   72.40   10.51
  -6  -2   7   74.41   10.03
  -6  -2   7   59.08    9.89
  -6   2   8    8.83    1.89
   6  -2  -8   10.11    2.17
   6   2  -8   16.45    4.82
  -6  -2   8    8.67    3.45
  -6   2   9   -0.01    0.71
   6  -2  -9    1.42    1.13
   6   2  -9    0.29    2.31
  -6  -2   9    6.05    3.25
  -6   2  10  331.60   24.46
   6  -2 -10  311.72   24.87
   6   2 -10  300.18   29.77
  -6  -2  10  300.22   28.67
   6  -2 -11  323.93   25.60
   6  -2 -11  311.05   26.43
   6   2 -11  325.38   30.75
  -6  -2  11  368.94   30.23
   6  -2 -12  120.14   10.55
   6  -2 -12  113.09   11.20
   6   2 -12   89.88   13.63
  -6  -2  12  137.79   14.43
   6  -2 -13   14.99    2.94
   6  -2 -13   17.60    3.52
   6   2 -13   12.69    4.65
  -6  -2  13   19.29    4.85
   6  -2 -14  107.25   10.78
   6  -2 -14  107.84   11.49
   6   2 -14  114.44   14.61
  -6  -2  14  130.26   13.98
   6  -2 -15   46.62    5.67
   6  -2 -15   33.37    5.59
   6   2 -15   31.39    7.26
  -6  -2  15   33.67    6.49
   6  -2 -16   64.38    7.88
   6  -2 -16   75.43    9.14
   6   2 -16   57.66   10.17
  -6  -2  16   72.26   10.10
   6  -2 -17   28.05    4.82
   6  -2 -17   38.11    6.18
   6   2 -17   19.19    6.03
  -6  -2  17   28.31    5.91
   6  -2 -18   17.32    4.04
   6  -2 -18   24.79    5.28
   6   2 -18   20.09    6.10
  -6  -2  18   22.16    5.38
   6  -2 -19   14.54    3.91
   6   2 -19   18.78    5.68
  -6  -2  19   22.83    5.35
  -6   2  20  166.88   19.25
   6  -2 -20  172.18   17.75
   6   2 -20  211.33   22.12
  -6  -2  20  184.42   19.45
   6   2 -21    2.73    3.74
  -6  -2  21   -0.14    2.81
   6   2 -22   28.13    7.34
   6   2 -23    2.85    3.72
   6   2 -24   18.53    6.30
   6   2 -25   14.18    5.43
   6   2 -26   46.80   10.14
  -6   3   1    3.48    2.23
  -6   3   1    5.08    2.61
   6  -3  -1    3.45    2.81
   6  -3  -1   -0.07    1.25
   6   3  -1    6.59    3.89
   6   3  -1    3.08    2.77
  -6  -3   1    2.28    2.65
  -6  -3   1    3.55    4.25
  -6   3   2  169.68   15.56
  -6   3   2  148.93   15.45
   6  -3  -2  148.26   16.18
   6  -3  -2  154.79   12.99
   6   3  -2  164.26   19.18
   6   3  -2  148.90   17.75
  -6  -3   2  138.63   17.41
  -6  -3   2  172.37   19.94
  -6   3   3  148.05   14.50
  -6   3   3  146.90   14.83
   6  -3  -3  167.92   16.05
   6   3  -3  150.27   18.47
  -6  -3   3  147.37   17.53
  -6  -3   3  168.24   19.60
  -6   3   4   48.27    6.03
  -6   3   4   47.89    6.34
   6  -3  -4   35.38    6.08
   6   3  -4   57.33    9.76
  -6  -3   4   50.78    8.85
  -6  -3   4   47.89    9.23
  -6   3   5   10.31    2.34
  -6   3   5    8.86    2.38
   6  -3  -5    8.96    2.90
   6   3  -5   14.32    5.03
  -6  -3   5    9.12    4.03
  -6  -3   5    9.97    4.68
  -6   3   6   16.24    2.57
  -6   3   6   16.20    2.97
   6  -3  -6   17.62    3.11
   6   3  -6   31.69    7.02
  -6  -3   6   18.95    5.35
  -6  -3   6   11.17    4.75
  -6   3   7   20.68    2.13
  -6   3   7   22.72    2.39
  -6   3   7   23.80    3.20
   6   3  -7   23.24    6.50
  -6  -3   7   20.94    5.56
  -6  -3   7   18.54    6.19
  -6   3   8  467.17   33.59
   6   3  -8  362.58   38.84
  -6  -3   8  411.10   38.56
   6   3  -9   74.85   12.02
  -6  -3   9   96.27   12.22
   6   3 -10   36.63    7.95
  -6  -3  10   25.12    5.95
   6   3 -11    4.71    3.60
  -6  -3  11   16.76    4.80
   6   3 -12   87.48   12.77
  -6  -3  12   82.39   11.47
   6   3 -13  154.38   18.80
  -6  -3  13  154.74   17.38
   6  -3 -14  208.94   16.62
   6  -3 -14  224.80   16.78
   6   3 -14  207.70   23.54
  -6  -3  14  219.12   22.23
   6  -3 -15   19.32    3.00
   6  -3 -15   29.08    3.52
   6   3 -15   19.00    6.07
  -6  -3  15   25.16    5.92
   6  -3 -16   32.12    4.19
   6  -3 -16   33.52    4.53
   6   3 -16   26.20    7.12
  -6  -3  16   25.57    6.32
  -6   3  17   77.05   10.04
   6  -3 -17   90.93    9.11
   6   3 -17  104.61   14.33
  -6  -3  17   88.30   12.16
  -6   3  18  133.59   14.96
   6  -3 -18  148.40   13.78
   6   3 -18  168.57   19.58
  -6  -3  18  136.61   16.53
  -6   3  19   37.28    7.03
   6   3 -19   70.62   11.48
  -6   3  20    3.03    2.41
   6   3 -20    4.08    3.75
   6   3 -21    0.43    4.02
   6   3 -22   78.31   13.06
   6   3 -23   15.48    6.24
   6   3 -24   65.71   12.14
   6   3 -28   35.42    9.23
   6   3 -29   18.49    6.99
   6   3 -30   28.00    8.48
  -6   4   1  201.17   18.23
  -6   4   1  227.04   20.08
  -6   4   1  202.63   19.39
   6  -4  -1  203.59   21.31
   6  -4  -1  188.03   17.12
   6   4  -1  236.46   24.59
   6   4  -1  193.81   22.21
  -6  -4   1  218.47   22.79
  -6  -4   1  154.78   22.18
  -6   4   2   15.39    3.21
  -6   4   2   19.98    4.45
  -6   4   2   16.53    3.83
   6  -4  -2   16.88    2.20
   6   4  -2   17.54    6.30
  -6  -4   2   18.26    5.46
  -6  -4   2   12.11    5.32
  -6   4   3    7.41    2.19
  -6   4   3    2.99    2.15
  -6   4   3    6.01    2.38
   6   4  -3    5.07    3.60
  -6  -4   3    4.28    3.45
  -6  -4   3    7.24    4.19
  -6   4   4   19.01    3.13
  -6   4   4   18.94    3.56
  -6   4   4   17.93    3.54
   6   4  -4   19.60    6.65
  -6  -4   4   16.85    5.68
  -6  -4   4   17.55    5.77
  -6   4   5  284.24   22.01
  -6   4   5  268.89   22.41
  -6   4   5  282.25   23.02
   6   4  -5  252.15   28.17
  -6  -4   5  288.07   28.02
  -6  -4   5  263.61   29.19
  -6   4   6  280.45   22.56
  -6   4   6  317.75   23.03
  -6   4   6  285.04   23.64
   6   4  -6  288.51   30.08
  -6  -4   6  324.06   29.65
  -6  -4   6  284.38   30.49
  -6   4   7   74.78    7.26
   6   4  -7   79.50   12.50
  -6  -4   7   90.93   12.29
  -6  -4   7   85.24   13.48
  -6   4   8    5.86    1.17
   6   4  -8    8.94    5.22
  -6  -4   8   11.80    4.52
  -6  -4   8    7.06    4.79
   6   4  -9   83.98   13.29
  -6  -4   9   86.03   12.33
   6   4 -10   36.03    8.23
  -6  -4  10   35.85    7.51
   6   4 -11  152.37   19.69
  -6  -4  11  178.91   19.35
   6   4 -12  124.53   16.98
  -6  -4  12  129.25   15.81
   6   4 -13   52.32   10.43
  -6  -4  13   48.96    8.83
  -6   4  14    1.99    1.16
   6   4 -14    1.82    3.24
  -6  -4  14    1.86    2.23
  -6   4  15  131.09   12.37
   6   4 -15  135.55   18.07
  -6  -4  15  141.94   16.64
  -6   4  16  187.77   15.89
   6  -4 -16  164.29   13.10
   6   4 -16  163.81   20.80
  -6   4  17   22.58    4.51
   6   4 -17   31.36    7.87
  -6   4  18   57.31    7.94
   6   4 -18   60.76   11.56
  -6   4  19   99.70   12.29
   6   4 -19  136.40   17.73
  -6   4  20  118.62   14.20
   6   4 -20  141.83   18.61
   6   4 -21   10.04    5.05
   6   4 -22   12.43    5.71
   6   4 -26   18.56    6.94
   6   4 -27   20.12    7.20
   6   4 -28   28.14    8.40
   6   4 -29    3.77    3.72
   6   4 -30   22.68    7.79
   6   4 -31   -0.11    3.04
  -6   5   1   21.10    4.27
  -6   5   1   17.73    4.81
  -6   5   1   24.76    5.16
   6  -5  -1   19.95    3.50
   6   5  -1   11.79    5.39
  -6  -5   1   17.98    5.73
  -6  -5   1   18.82    6.76
  -6   5   2   91.97   10.99
  -6   5   2  106.04   12.48
  -6   5   2  100.83   12.09
   6  -5  -2  105.91    9.33
   6  -5  -2  121.27    9.52
   6   5  -2  140.55   17.98
  -6  -5   2  109.34   15.21
  -6  -5   2  127.84   17.97
  -6   5   3  121.69   13.20
  -6   5   3  149.84   14.87
  -6   5   3  174.10   15.30
   6   5  -3  125.94   18.27
  -6  -5   3  160.12   18.66
  -6  -5   3  144.52   19.93
  -6   5   4  111.30   11.65
  -6   5   4  135.65   13.02
  -6   5   4  144.57   13.25
   6   5  -4  142.01   18.28
  -6  -5   4  131.91   16.71
  -6  -5   4   95.14   16.46
  -6   5   5    3.19    1.60
  -6   5   5    6.00    2.18
  -6   5   5    3.81    1.80
   6   5  -5    3.63    3.32
  -6  -5   5    1.78    3.01
  -6  -5   5    3.83    3.78
  -6   5   6    2.00    1.23
  -6   5   6    3.12    1.35
  -6   5   6    3.08    1.57
   6   5  -6    2.75    3.35
  -6  -5   6    7.80    3.95
  -6  -5   6   -0.33    3.30
  -6   5   7   69.66    6.35
  -6   5   7   75.23    6.40
  -6   5   7   75.30    7.53
   6   5  -7   69.99   12.55
  -6  -5   7   89.33   12.57
  -6  -5   7   65.45   12.55
  -6   5   8   65.57    6.25
   6   5  -8   36.26    9.36
  -6  -5   8   69.55   11.08
  -6  -5   8   66.46   12.15
  -6   5   9  103.47    8.96
   6   5  -9  100.44   15.64
  -6  -5   9  121.02   15.11
  -6   5  10   49.43    4.69
   6   5 -10   45.56    9.97
  -6   5  11    1.04    0.73
   6   5 -11   -0.93    3.03
  -6   5  12    7.84    1.49
   6   5 -12    1.90    2.95
  -6   5  13  259.39   20.51
   6   5 -13  254.88   28.52
  -6   5  14  301.82   24.23
   6   5 -14  310.17   32.36
  -6   5  15    0.29    1.29
   6   5 -15   -1.26    3.33
  -6   5  16    8.67    2.62
   6   5 -16   13.16    5.67
  -6   5  17    1.32    1.70
   6   5 -17   -0.56    3.30
  -6   5  18  107.69   12.58
   6   5 -18  184.48   20.95
  -6   5  19   24.22    5.09
   6   5 -23   67.87   13.31
   6   5 -24   51.34   11.64
   6   5 -25    7.68    5.43
   6   5 -26   -1.16    3.40
   6   5 -27    1.16    3.63
   6   5 -28   15.91    6.94
   6   5 -29   29.93    9.45
   6   5 -30   17.24    7.41
   6   5 -31    0.47    3.46
   6   5 -32   -0.86    3.12
  -6   6   1  164.80   16.72
  -6   6   1  183.31   19.01
  -6   6   1  143.42   17.19
   6  -6  -1  183.62   15.66
   6   6  -1  140.19   20.81
  -6  -6   1  192.81   24.26
  -6   6   2   25.12    5.20
  -6   6   2   31.99    6.76
  -6   6   2   47.72    7.26
   6  -6  -2   41.81    4.75
   6  -6  -2   35.96    4.43
   6   6  -2   30.83    8.73
  -6  -6   2   52.23   11.44
  -6   6   3   11.27    3.14
  -6   6   3   13.53    3.95
  -6   6   3    5.34    2.79
   6   6  -3   12.17    5.62
  -6  -6   3   10.50    5.68
  -6   6   4   20.53    4.05
  -6   6   4   16.84    4.43
  -6   6   4   25.71    4.87
   6   6  -4   25.70    7.81
  -6  -6   4   13.67    6.31
  -6   6   5  150.45   14.38
  -6   6   5  164.79   15.57
  -6   6   5  154.07   15.36
   6   6  -5  150.41   20.29
  -6  -6   5  139.07   20.61
  -6   6   6  109.42   10.32
  -6   6   6   95.48   10.51
   6   6  -6   73.39   14.01
  -6  -6   6  134.24   18.48
  -6   6   7   77.82    7.98
  -6   6   7   87.54    8.59
   6   6  -7   70.88   13.33
  -6  -6   7   63.08   13.20
  -6   6   8   15.89    2.55
  -6   6   8   20.27    2.91
   6   6  -8   12.36    5.95
  -6  -6   8   19.43    7.23
   6   6  -9  159.16   20.54
  -6  -6   9  134.52   20.14
  -6   6  10   71.70    7.89
   6   6 -10   99.66   15.47
  -6   6  11   93.48    9.00
   6   6 -11   65.30   13.27
  -6   6  12   80.45    8.38
   6   6 -12   73.31   13.68
  -6   6  13    1.53    1.40
   6   6 -13    0.80    2.63
  -6   6  14    2.72    1.69
   6   6 -14    1.13    3.35
  -6   6  15   83.25    9.37
  -6   6  16    7.86    2.79
  -6   6  17   19.87    4.28
  -6   6  18   64.34    8.78
   6   6 -20   -0.44    3.75
   6   6 -21   20.81    7.26
   6   6 -22    7.65    5.40
   6   6 -23   33.51    9.62
   6   6 -24    5.13    5.07
   6   6 -25   25.05    8.20
   6   6 -26   31.08    9.54
   6   6 -27   21.67    7.99
   6   6 -28   -0.18    4.62
   6   6 -29   -0.90    3.68
   6   6 -30    7.52    6.35
   6   6 -31   13.83    6.73
   6   6 -32    6.39    5.09
   6   6 -33    9.12    6.52
   6   6 -34   -1.65    4.32
  -6   7   1   13.99    4.29
  -6   7   1   17.72    5.80
   6  -7  -1   23.08    4.37
   6   7  -1   19.61    7.19
  -6  -7   1   11.16    6.42
  -6   7   2   21.03    4.63
  -6   7   2    8.27    4.37
   6  -7  -2    9.14    2.56
   6   7  -2   12.11    7.21
  -6  -7   2   14.13    6.84
  -6   7   3  301.18   25.73
  -6   7   3  308.02   28.10
   6  -7  -3  283.92   22.09
   6  -7  -3  263.46   21.82
   6   7  -3  315.31   32.87
  -6  -7   3  272.71   32.67
  -6   7   4   96.95   10.96
  -6   7   4   85.06   11.95
   6   7  -4  112.38   16.89
  -6  -7   4   67.10   14.39
  -6   7   5   25.78    5.26
  -6   7   5   33.74    6.43
   6   7  -5   25.58    8.28
  -6  -7   5   17.90    7.71
  -6   7   6   26.83    4.70
  -6   7   6   26.66    5.58
   6   7  -6   31.41    8.94
  -6  -7   6   19.80    7.78
  -6   7   7   26.88    4.53
  -6   7   7   25.66    5.20
   6   7  -7   21.46    7.54
  -6  -7   7   19.68    7.37
  -6   7   8   38.22    5.46
  -6   7   8   41.18    6.26
  -6  -7   8   39.54   10.24
  -6   7   9  157.10   14.16
  -6   7   9  156.21   14.89
  -6   7  10    1.39    1.14
  -6   7  11   -0.06    0.92
  -6   7  12   24.52    4.71
  -6   7  13  182.27   17.40
  -6   7  14    4.42    2.46
  -6   7  15    0.84    1.77
   6   7 -15   -0.98    3.06
  -6   7  16    0.15    1.57
   6   7 -16    2.07    4.38
  -6   7  17    1.51    2.22
   6   7 -17    1.94    3.72
   6   7 -18   -0.99    3.77
   6   7 -19   80.88   15.13
   6   7 -20    5.38    5.08
   6   7 -21    0.08    3.08
   6   7 -22   11.55    5.61
   6   7 -23    1.84    4.57
   6   7 -24   16.12    7.62
   6   7 -25   10.26    6.24
   6   7 -26    1.88    5.27
   6   7 -27    2.12    4.42
   6   7 -28   13.60    6.81
   6   7 -29   25.52    9.25
   6   7 -30   -1.09    3.15
   6   7 -31   -0.82    4.46
   6   7 -32   -2.07    4.40
   6   7 -33    2.99    4.11
   6   7 -34    2.60    4.24
   6   7 -35    1.69    3.68
  -6   8   1  149.51   16.45
  -6   8   1  123.56   17.60
   6  -8  -1  143.45   15.04
  -6  -8   1  132.78   21.41
  -6   8   2   13.67    4.52
  -6   8   2   10.59    5.05
   6  -8  -2    8.64    2.86
  -6  -8   2    5.32    5.65
  -6   8   3   -0.84    2.44
  -6   8   3    0.46    2.14
   6  -8  -3   -0.36    1.25
  -6  -8   3    0.88    2.42
  -6   8   4    3.22    2.57
  -6   8   4   -0.62    2.84
   6  -8  -4    0.57    0.85
  -6  -8   4    1.93    4.47
  -6   8   5  239.05   23.15
  -6   8   5  239.74   25.13
   6  -8  -5  251.71   22.26
  -6  -8   5  266.35   31.65
  -6   8   6    4.22    2.72
  -6   8   6   10.28    4.69
  -6  -8   6    8.19    5.53
  -6   8   7  123.12   13.43
  -6   8   8    4.17    2.66
   6   8  -8    1.72    3.82
   6   8  -9  162.21   22.75
   6   8 -10   32.90    9.70
   6   8 -11  128.18   19.62
  -6   8  12   21.92    4.97
   6   8 -12   11.51    6.33
  -6   8  13    6.58    2.88
   6   8 -13    8.04    5.65
  -6   8  14    2.21    2.53
   6   8 -14    5.06    5.00
   6   8 -15   89.77   16.19
   6   8 -16    1.38    3.32
   6   8 -17   46.88   11.73
   6   8 -18    1.31    3.59
   6   8 -19   16.43    7.36
   6   8 -20    1.50    3.72
   6   8 -21   22.97    8.36
   6   8 -22   -0.63    3.32
   6   8 -23    9.08    6.46
   6   8 -24   -0.26    3.06
   6   8 -25   14.40    7.00
   6   8 -26    5.49    5.07
   6   8 -27   22.69    8.67
   6   8 -28    1.26    4.38
   6   8 -29   -1.07    5.39
   6   8 -30   -0.04    3.60
   6   8 -31    3.37    4.88
   6   8 -32    2.07    4.64
   6   8 -33    2.87    4.86
   6   8 -34   -1.73    4.96
   6   8 -35    5.69    6.74
   6   8 -36    2.53    5.53
  -6   9   1   17.05    5.42
  -6   9   1   17.24    6.48
   6  -9  -1    9.79    3.57
   6   9  -1    1.07    5.01
  -6  -9   1    2.75    4.71
  -6   9   2   15.23    5.11
  -6   9   2   27.31    7.55
   6   9  -2    7.42    6.33
  -6  -9   2   15.44    7.60
  -6   9   3  214.17   22.15
   6   9  -3  221.81   27.73
  -6  -9   3  194.73   27.98
  -6   9   4   15.36    5.03
   6  -9  -4   18.03    3.57
   6   9  -4   16.24    7.51
  -6  -9   4   31.52   10.14
  -6   9   5    2.00    2.14
   6  -9  -5    3.94    1.29
   6   9  -5    2.33    4.37
  -6  -9   5    3.51    4.47
  -6   9   6   18.78    5.05
   6   9  -6   12.05    6.28
  -6   9   7   11.20    4.02
   6   9  -7   18.13    7.62
   6   9  -8   -2.20    4.61
   6   9  -9  115.31   19.16
   6   9 -10    1.00    4.21
  -6  -9  10    1.18    4.63
   6   9 -11    5.40    4.88
  -6  -9  11    2.11    3.59
   6   9 -12    3.25    4.76
   6   9 -13   83.33   16.11
   6   9 -14   17.94    7.35
   6   9 -15    4.13    5.30
   6   9 -16   21.04    8.13
   6   9 -17    3.84    5.02
   6   9 -18   -1.46    4.47
   6   9 -19   37.73   11.00
   6   9 -20   -0.81    4.19
   6   9 -21    1.42    4.24
   6   9 -22    2.25    4.22
   6   9 -23   46.33   12.16
   6   9 -24   -0.80    4.23
   6   9 -25    6.75    5.79
   6   9 -26    4.04    5.61
   6   9 -27    1.51    4.59
   6   9 -28   -0.38    2.88
   6   9 -29   11.57    7.74
   6   9 -30   -1.41    4.30
   6   9 -31    7.59    5.53
   6   9 -32   -1.26    4.13
   6   9 -33    7.65    6.56
   6   9 -34   -0.81    5.13
   6   9 -35   -1.11    3.90
   6   9 -36    3.35    4.29
  -6  10   1   26.63    7.21
   6  10  -1   81.04   14.91
  -6 -10   1   33.26   10.99
  -6  10   2    9.53    4.43
   6  10  -2   13.06    7.05
  -6 -10   2   14.19    7.43
  -6  10   3   -0.35    2.51
   6  10  -3   -2.16    4.65
  -6 -10   3   -0.54    3.09
  -6  10   4   16.66    5.61
   6  10  -4   13.60    6.94
   6  10  -5   53.31   12.88
   6  10  -6   -1.29    4.21
   6  10  -7   18.88    7.56
   6  10  -8    1.00    4.09
   6  10  -9   -1.84    4.57
  -6 -10   9   -2.44    5.12
   6  10 -10    4.47    5.42
  -6 -10  10    1.46    4.11
   6  10 -11  114.99   19.51
  -6 -10  11  104.70   20.42
   6  10 -12    1.12    4.21
  -6 -10  12    3.99    5.63
   6  10 -13    4.55    5.72
   6  10 -14    8.78    6.37
   6  10 -15   75.59   15.84
   6  10 -16    2.00    5.20
   6  10 -17   39.80   11.28
   6  10 -18    3.12    4.86
   6  10 -19    2.81    5.63
   6  10 -20    4.37    5.20
   6  10 -21   58.36   13.87
   6  10 -22   -0.63    3.90
   6  10 -23    3.40    4.71
   6  10 -24   -0.58    4.29
   6  10 -25    4.32    5.92
   6  10 -26   -2.01    4.80
   6  10 -27    1.52    4.44
   6  10 -28    2.34    6.09
   6  10 -29   10.93    7.83
   6  10 -30    3.93    4.55
   6  10 -31    7.14    7.35
   6  10 -32   -0.41    3.90
   6  10 -33    4.07    6.07
   6  10 -34   -1.05    5.30
  -6  11   1   10.95    5.09
   6  11  -1   14.13    6.87
  -6 -11   1   18.22    8.77
  -6  11   2   -1.48    3.49
   6  11  -2   -0.38    4.65
   6  11  -3   40.11   11.94
   6  11  -4    8.67    6.34
   6  11  -5    4.77    5.30
   6  11  -6    5.03    5.37
   6  11  -7   -0.87    4.40
  -6 -11   7    3.95    6.08
   6  11  -8   25.19    8.93
  -6 -11   8   18.26    8.38
   6  11  -9   36.38   10.87
  -6 -11   9   26.01   10.35
   6  11 -10    8.09    5.89
  -6 -11  10    3.10    5.09
   6  11 -11    3.13    3.44
  -6 -11  11   -1.03    4.57
   6  11 -12    9.40    6.19
  -6 -11  12   -0.60    3.45
   6  11 -13   48.23   12.72
  -6 -11  13   43.43   13.09
   6  11 -14   -2.50    4.97
   6  11 -15   15.10    7.74
   6  11 -16    2.43    4.33
   6  11 -17   32.01   10.79
   6  11 -18   -1.30    4.51
   6  11 -19   34.71   11.07
   6  11 -20    1.51    5.46
   6  11 -21    1.79    4.77
   6  11 -22    2.81    4.73
   6  11 -23   28.04    9.93
   6  11 -24    1.21    4.65
   6  11 -25   12.05    6.89
   6  11 -26   -0.04    3.85
   6  11 -27   -0.15    3.41
   6  11 -28    6.07    5.86
   6  11 -29    8.09    5.60
   6  11 -30   -0.94    4.31
   6  11 -31   -0.34    4.12
   6  11 -32   -1.59    6.12
   6  12  -1   27.60   10.45
   6  12  -2    3.11    5.23
   6  12  -3    0.72    4.58
   6  12  -4    5.88    7.25
   6  12  -5   33.96   10.95
  -6 -12   5   25.27   10.05
   6  12  -6   -0.66    4.86
  -6 -12   6   -0.19    4.66
   6  12  -7   11.97    6.95
  -6 -12   7   -1.02    4.33
   6  12  -8   -1.55    3.96
  -6 -12   8   -0.89    4.20
   6  12  -9    5.34    5.28
  -6 -12   9   22.68    9.89
   6  12 -10   -1.00    3.03
  -6 -12  10   25.37   10.20
   6  12 -11   22.80    8.99
  -6 -12  11   30.01   11.24
   6  12 -12   -1.25    5.25
  -6 -12  12   -1.74    4.87
   6  12 -13    1.63    4.50
  -6 -12  13    0.36    3.83
   6  12 -14    6.13    6.54
  -6 -12  14   -1.12    4.37
   6  12 -15   21.05    9.70
  -6 -12  15   28.02   10.94
   6  12 -16    7.44    5.69
   6  12 -17   10.37    6.93
   6  12 -18   -0.65    5.01
   6  12 -19   -1.47    5.91
   6  12 -20   -1.58    4.52
   6  12 -21   14.83    7.44
   6  12 -22   -5.78    8.10
   6  12 -23    2.97    4.90
   6  12 -24   -0.78    3.81
   6  12 -25   17.50    8.10
   6  12 -26    4.47    5.09
   6  12 -27    5.77    5.68
   6  12 -28    5.11    7.08
   6  12 -29   12.58    7.14
   6  13  -1   28.47   10.43
   6  13  -2    8.20    7.61
   6  13  -3   60.65   14.90
   6  13  -4   12.94    8.23
   6  13  -5   12.52    7.88
   6  13  -6    1.58    5.73
  -6 -13   6    4.60    6.38
   6  13  -7   35.65   10.92
  -6 -13   7    3.88    5.58
   6  13  -8   14.97    7.90
  -6 -13   8   10.72    7.93
   6  13  -9   22.31    9.90
  -6 -13   9   44.43   14.13
   6  13 -10    5.23    7.16
  -6 -13  10    7.49    5.51
   6  13 -11   -1.40    5.05
  -6 -13  11   -1.47    4.90
   6  13 -12    5.80    6.07
  -6 -13  12   16.53    9.04
   6  13 -13   15.48    8.06
  -6 -13  13    6.03    7.51
   6  13 -14    1.31    4.25
  -6 -13  14   -0.11    2.34
   6  13 -15    8.68    6.07
  -6 -13  15    5.73    5.87
   6  13 -16    4.64    4.62
  -6 -13  16    0.30    5.02
   6  13 -17    4.16    6.31
   6  13 -18    1.73    5.48
   6  13 -19   34.81   10.75
   6  13 -20    3.41    5.13
   6  13 -21    6.12    4.36
   6  13 -22   -0.51    3.36
   6  13 -23    6.89    6.13
   6  13 -24   -2.68    5.91
   6  13 -25    5.43    6.34
   6  13 -26    0.48    5.49
   6  14  -1    6.41    6.26
   6  14  -2    6.64    7.28
   6  14  -3   -1.70    5.29
   6  14  -4    8.72    6.53
   6  14  -5   24.79    9.86
   6  14  -6   20.89    9.09
   6  14  -7    9.96    8.44
   6  14  -8   -0.19    4.79
   6  14  -9    3.14    5.23
   6  14 -10    1.68    5.26
   6  14 -11   14.30    7.15
   6  14 -12    2.03    5.08
   6  14 -13   -1.66    5.62
   6  14 -14    3.18    5.18
   6  14 -15    3.05    6.17
   6  14 -16   11.97    7.16
   6  14 -17   -1.36    4.95
   6  14 -18   -0.93    3.49
   6  14 -19   -2.64    6.38
   6  14 -20    1.26    5.38
   6  14 -21    4.48    4.74
   6  14 -22    5.83    6.08
   6  15  -1   -2.06    5.29
   6  15  -2    1.88    5.30
   6  15  -3   11.18    7.73
   6  15  -4    8.14    5.09
   6  15  -5   -3.33    5.87
   6  15  -6    2.97    3.56
   6  15  -7   -0.96    7.18
   6  15  -8   -1.76    5.57
   6  15  -9    8.38    5.74
   6  15 -10   12.03    7.47
   6  15 -11   -0.62    4.51
   6  15 -12    0.97    5.89
   6  15 -13    6.59    6.67
   6  15 -14   10.80    7.48
   6  15 -15   -0.40    5.65
   6  15 -16    1.18    5.36
   6  15 -17   -2.96    7.43
   6  15 -18   17.30    8.19
   6  16  -1    4.29    6.40
   6  16  -2   11.05    7.45
   6  16  -3   -1.23    4.78
   6  16  -4    4.84    5.54
   6  16  -5   -2.31    6.20
   6  16  -6    2.10    4.97
   6  16  -7    5.63    6.86
   6  16  -8   -0.91    4.28
   6  16  -9    4.51    6.04
   6  16 -10   -0.04    4.26
   6  16 -11   -1.95    5.98
   6  16 -12    8.11    8.87
  -5   0   1    5.03    2.99
  -5   0   1    3.29    2.22
   5   0  -1    1.22    2.41
   5   0  -1    3.12    2.24
  -5   0   2   -0.61    2.10
  -5   0   2   -0.43    2.00
   5   0  -2    3.27    2.57
   5   0  -2    0.19    1.48
  -5   0   3  110.69   11.48
  -5   0   3  110.50   12.10
   5   0  -3   87.75   11.04
  -5   0   4   -0.01    1.64
  -5   0   4   -0.47    2.23
   5   0  -4   -0.28    1.58
  -5   0   5 2730.26  194.78
  -5   0   5 2599.24  195.64
   5   0  -5 2565.79  194.90
  -5   0   6   -0.60    1.68
   5   0  -6   -0.80    2.12
  -5   0   7   97.64    9.68
   5   0  -7   73.44    9.31
  -5   0   8   -0.38    1.55
   5   0  -8   -0.05    1.20
  -5   0   9  649.72   51.50
   5   0  -9  680.85   52.41
  -5   0  10   -0.27    1.35
   5   0 -10   -0.32    1.43
  -5   0  11   26.97    4.65
   5   0 -11   37.03    5.73
  -5   0  12   -0.53    1.36
   5   0 -12    0.15    1.62
  -5   0  13    6.31    2.42
   5   0 -13    7.43    2.95
  -5   0  14    0.30    1.34
   5   0 -14    0.10    1.78
  -5   0  15  154.84   15.24
   5   0 -15  153.36   16.05
  -5   0  16    0.57    1.74
   5   0 -16   -0.36    1.58
   5   0 -16   -0.57    2.30
   5   0 -17   98.23   12.32
   5   0 -17  106.85   14.99
   5   0 -18   -0.24    2.17
   5   0 -18   -0.71    2.82
   5   0 -19  174.85   18.35
   5   0 -19  157.35   20.13
   5   0 -20   -0.17    1.84
   5   0 -20    3.15    4.39
   5   0 -21  233.77   24.59
   5   0 -21  272.37   28.28
   5   0 -22   -0.50    2.35
   5   0 -22   -1.29    3.71
   5   0 -23   -0.24    1.83
   5   0 -23   -1.34    4.19
   5   0 -24    1.61    2.46
   5   0 -25   34.69    7.91
   5   0 -26   -0.00    2.91
   5   0 -27   44.27    9.32
   5   0 -28   -0.10    2.74
  -5   1   1  532.82   42.01
  -5   1   1  574.35   42.92
   5  -1  -1  455.33   41.71
   5  -1  -1  507.54   41.06
   5   1  -1  560.81   44.11
   5   1  -1  527.44   43.05
  -5  -1   1  487.42   42.84
  -5  -1   1  513.98   44.07
  -5   1   2    2.23    1.88
  -5   1   2    7.67    2.92
   5  -1  -2    5.11    2.57
   5  -1  -2    2.89    1.70
   5   1  -2    6.46    3.32
   5   1  -2    4.86    3.00
  -5  -1   2    8.23    3.16
  -5  -1   2    5.01    2.89
  -5   1   3  590.68   45.26
  -5   1   3  540.99   45.32
   5  -1  -3  603.67   45.54
   5   1  -3  594.60   47.50
  -5  -1   3  523.16   46.22
  -5  -1   3  582.23   47.72
  -5   1   4   10.85    2.90
  -5   1   4   10.17    2.86
   5  -1  -4   13.09    3.26
   5   1  -4   12.41    4.20
  -5  -1   4   11.78    3.65
  -5  -1   4   10.41    3.98
  -5   1   5  111.61   10.73
  -5   1   5   97.43   10.71
   5  -1  -5  105.38   10.81
   5   1  -5  140.09   13.72
  -5  -1   5  107.52   12.25
  -5  -1   5  119.81   13.16
  -5   1   6  656.93   49.97
   5  -1  -6  644.51   50.20
   5   1  -6  639.52   52.55
  -5  -1   6  671.30   52.22
  -5   1   7  728.78   52.42
   5  -1  -7  697.33   52.76
   5   1  -7  689.15   55.16
  -5  -1   7  608.92   53.99
  -5   1   8    0.18    1.22
   5  -1  -8   -0.29    1.24
   5   1  -8   -0.03    1.88
  -5  -1   8    0.78    1.80
  -5   1   9   36.38    4.42
   5  -1  -9   26.60    4.28
   5   1  -9   49.67    7.14
  -5  -1   9   26.65    5.21
  -5   1  10    4.28    1.76
   5  -1 -10    0.63    1.16
   5   1 -10    3.11    2.33
  -5  -1  10    3.08    2.21
  -5   1  11  224.12   19.06
   5  -1 -11  231.77   19.84
   5   1 -11  236.43   22.09
  -5  -1  11  232.44   21.15
  -5   1  12   24.87    3.75
   5  -1 -12   21.28    3.90
   5   1 -12   13.69    4.18
  -5  -1  12   19.97    4.41
   5  -1 -13  520.12   40.04
   5  -1 -13  469.99   41.64
   5   1 -13  470.12   41.79
  -5  -1  13  521.11   41.19
   5  -1 -14   -0.49    1.71
   5  -1 -14    1.09    2.04
   5   1 -14    0.72    1.76
  -5  -1  14    3.24    1.97
   5  -1 -15   53.83    7.38
   5  -1 -15   52.25    8.63
   5   1 -15   48.45    8.25
  -5  -1  15   52.72    7.66
   5  -1 -16    1.49    2.06
   5  -1 -16    7.81    3.84
   5   1 -16    1.77    2.32
  -5  -1  16    4.47    2.24
   5  -1 -17   24.14    4.99
   5  -1 -17   23.73    6.12
   5   1 -17   19.82    5.48
  -5  -1  17   34.07    5.97
   5  -1 -18    3.04    2.49
   5  -1 -18   -0.10    2.32
   5   1 -18    1.50    2.00
  -5  -1  18    2.42    2.40
  -5   1  19  196.67   21.67
   5  -1 -19  194.21   19.90
   5  -1 -19  203.57   21.99
   5   1 -19  200.27   21.46
   5   1 -19  230.74   25.48
  -5   1  20    5.26    3.01
   5  -1 -20    7.64    3.10
   5  -1 -20   10.93    4.50
   5   1 -20    3.77    2.95
   5   1 -20    7.74    4.78
  -5   1  21    4.98    3.59
   5  -1 -21    2.62    2.59
   5  -1 -21    8.22    4.55
   5   1 -21    5.52    3.45
   5   1 -21    8.93    5.54
   5  -1 -22   12.40    4.36
   5  -1 -22    8.33    4.18
   5   1 -22    7.22    4.06
   5   1 -22    6.05    5.22
   5  -1 -23   52.91    9.40
   5   1 -23   69.46   11.33
   5   1 -23   81.11   14.46
   5  -1 -24    1.49    2.31
   5   1 -24    3.09    3.53
   5  -1 -25   24.05    6.15
   5   1 -25   23.45    6.57
   5  -1 -26   13.10    4.95
   5   1 -26   10.47    5.08
   5   1 -27   75.85   12.74
   5   1 -28    4.74    4.91
  -5   2   1    5.90    2.53
  -5   2   1    7.80    2.78
   5  -2  -1    5.05    2.71
   5  -2  -1    6.84    2.27
   5   2  -1    6.54    3.48
   5   2  -1    2.67    2.59
  -5  -2   1    7.14    3.32
  -5  -2   1   -0.41    2.01
  -5   2   2   26.64    4.47
  -5   2   2   19.05    4.06
   5  -2  -2   17.92    4.05
   5  -2  -2   20.20    3.02
   5   2  -2   19.81    5.46
   5   2  -2   23.49    5.49
  -5  -2   2   22.92    5.21
  -5  -2   2   16.97    5.44
  -5   2   3  222.95   18.72
  -5   2   3  208.39   18.78
   5  -2  -3  238.60   19.44
   5   2  -3  186.43   21.20
  -5  -2   3  214.70   21.28
  -5  -2   3  205.15   21.96
  -5   2   4   71.56    7.78
  -5   2   4   69.19    7.92
   5  -2  -4   83.15    8.40
   5   2  -4   83.00   11.19
  -5  -2   4   85.12   10.76
  -5  -2   4   78.89   11.18
  -5   2   5  675.32   51.54
  -5   2   5  678.76   51.88
   5  -2  -5  719.30   52.05
   5   2  -5  663.48   55.95
  -5  -2   5  646.44   55.14
  -5  -2   5  703.88   57.00
  -5   2   6    7.33    1.65
  -5   2   6    4.46    1.55
   5  -2  -6   10.59    2.14
   5   2  -6   10.54    4.57
  -5  -2   6    6.96    3.00
  -5  -2   6    2.36    3.00
  -5   2   7  121.73    9.19
   5  -2  -7  101.30    9.25
   5   2  -7  105.11   13.34
  -5  -2   7  107.90   12.75
  -5   2   8    8.59    1.34
   5  -2  -8   10.87    1.66
   5   2  -8    3.79    2.75
  -5  -2   8    9.95    3.39
   5  -2  -9  672.53   52.75
   5  -2  -9  765.23   53.79
   5   2  -9  735.43   58.62
  -5  -2   9  754.20   57.63
   5  -2 -10    3.32    1.18
   5  -2 -10    4.12    1.72
   5   2 -10    6.26    3.61
  -5  -2  10    2.79    2.50
   5  -2 -11    8.95    1.98
   5  -2 -11   11.40    2.53
   5   2 -11    7.19    3.71
  -5  -2  11   10.25    3.63
   5  -2 -12   78.12    8.27
   5  -2 -12   95.56    9.31
   5   2 -12   96.03   12.21
  -5  -2  12   98.04   11.50
   5  -2 -13   78.71    7.43
   5  -2 -13   55.66    7.38
   5   2 -13   81.00   10.85
  -5  -2  13   51.07    8.45
   5  -2 -14   39.91    5.39
   5  -2 -14   40.20    6.09
   5   2 -14   39.40    7.64
  -5  -2  14   46.55    7.38
   5  -2 -15  418.54   34.03
   5  -2 -15  455.67   35.62
   5   2 -15  378.98   37.29
  -5  -2  15  429.05   36.64
   5  -2 -16    3.62    1.93
   5  -2 -16   -0.13    1.44
   5   2 -16   -0.32    2.17
  -5  -2  16    6.88    3.23
  -5   2  17    5.93    2.67
   5  -2 -17    5.70    2.54
   5  -2 -17    8.98    3.41
   5   2 -17    4.29    3.11
  -5  -2  17    7.11    3.14
  -5   2  18    0.28    1.94
   5  -2 -18    0.18    1.62
   5   2 -18   -0.67    2.07
  -5  -2  18    2.98    2.27
  -5   2  19  130.64   16.33
   5  -2 -19  160.47   15.71
   5  -2 -19  134.93   16.34
   5   2 -19  141.79   17.85
  -5  -2  19  181.12   17.67
  -5   2  20   62.77   10.01
   5  -2 -20   50.04    8.02
   5  -2 -20   75.26   10.50
   5   2 -20   60.89   10.40
  -5  -2  20   57.13    9.28
  -5   2  21    6.22    3.83
   5  -2 -21    5.11    2.75
   5  -2 -21    3.49    2.52
   5   2 -21    4.76    3.51
   5   2 -21    5.18    5.47
  -5  -2  21    1.87    2.81
   5  -2 -22    5.98    3.18
   5   2 -22   10.11    4.79
   5  -2 -23   13.88    4.45
   5   2 -23   16.97    6.05
   5  -2 -24   -0.86    2.46
   5   2 -24    7.29    4.05
   5   2 -25   88.35   14.17
   5   2 -26    9.49    4.96
   5   2 -29   39.62    9.83
   5   2 -30   10.37    5.33
   5   2 -31   52.47   11.33
  -5   3   1  352.56   29.04
  -5   3   1  335.52   28.71
   5  -3  -1  312.92   29.77
   5  -3  -1  371.52   27.50
   5   3  -1  319.87   32.12
   5   3  -1  325.78   31.53
  -5  -3   1  325.72   31.32
  -5  -3   1  329.06   32.88
  -5   3   2   68.01    8.20
  -5   3   2   59.52    7.92
   5  -3  -2   70.86    9.24
   5  -3  -2   75.56    6.41
   5   3  -2   64.41   10.72
   5   3  -2   67.40   10.60
  -5  -3   2   75.39   10.79
  -5  -3   2   97.95   12.99
  -5   3   3  118.59   11.06
  -5   3   3  105.06   10.87
   5  -3  -3  118.72   12.02
   5   3  -3   92.39   13.69
  -5  -3   3  123.46   14.49
  -5  -3   3  121.75   15.45
  -5   3   4    4.45    1.38
  -5   3   4    3.05    1.51
  -5   3   4    3.34    1.61
   5  -3  -4    6.53    2.36
   5   3  -4    3.41    3.46
  -5  -3   4    1.48    2.42
  -5  -3   4    3.11    3.29
  -5   3   5  214.87   18.39
  -5   3   5  275.81   19.18
  -5   3   5  249.42   19.27
   5   3  -5  234.19   24.30
  -5  -3   5  234.08   23.53
  -5  -3   5  246.11   25.19
  -5   3   6  215.93   17.13
   5   3  -6  247.65   23.80
  -5  -3   6  255.16   23.11
  -5  -3   6  222.61   23.80
   5   3  -7   90.74   12.28
  -5  -3   7   72.59   10.60
   5   3  -8  122.07   14.94
  -5  -3   8  108.89   13.55
   5   3  -9  107.71   14.23
  -5  -3   9  102.54   12.87
   5   3 -10   39.45    7.54
  -5  -3  10   22.22    5.46
   5   3 -11    1.37    3.03
  -5  -3  11    2.59    2.63
   5  -3 -12   31.32    3.03
   5  -3 -12   29.70    3.08
   5   3 -12   24.41    6.28
  -5  -3  12   37.94    6.87
   5  -3 -13  218.50   17.84
   5  -3 -13  228.58   18.16
   5   3 -13  250.44   24.43
  -5  -3  13  224.31   22.48
  -5   3  14   28.60    4.46
   5  -3 -14   22.65    3.39
   5  -3 -14   28.82    3.98
   5   3 -14   19.44    5.88
  -5  -3  14   24.83    5.81
  -5   3  15    7.48    2.66
   5  -3 -15   11.56    2.46
   5  -3 -15   11.55    2.81
   5   3 -15    8.51    4.44
  -5  -3  15   11.33    4.05
  -5   3  16   50.10    7.31
   5  -3 -16   57.92    6.64
   5  -3 -16   52.98    6.95
   5   3 -16   45.05    8.98
  -5  -3  16   59.90    9.13
  -5   3  17   90.19   10.80
   5  -3 -17   85.43    9.36
   5  -3 -17   80.54    9.88
   5   3 -17  106.71   14.07
  -5  -3  17   82.81   11.68
  -5   3  18   18.39    4.76
   5  -3 -18   17.62    3.72
   5  -3 -18   13.29    3.98
   5   3 -18   24.01    6.85
  -5  -3  18   24.53    5.78
  -5   3  19   -0.47    2.13
   5  -3 -19    0.28    1.50
   5  -3 -19   -0.04    1.50
   5   3 -19    2.40    3.05
  -5  -3  19    1.44    3.00
  -5   3  20   -0.40    2.52
   5  -3 -20    1.23    1.53
   5   3 -20    0.18    2.53
  -5   3  21   70.60   10.86
   5  -3 -21   68.33    9.23
   5   3 -21   79.79   13.00
   5  -3 -22  110.54   12.53
   5   3 -22   89.45   14.69
   5   3 -23  103.93   15.57
   5   3 -24   12.86    6.12
   5   3 -28    5.92    5.06
   5   3 -29   47.44   10.73
   5   3 -30    3.54    3.76
   5   3 -31    5.76    4.60
   5   3 -32    5.74    4.71
   5   3 -33   14.35    6.34
  -5   4   1   81.13    9.46
  -5   4   1  106.28   11.57
  -5   4   1   94.24   10.67
   5  -4  -1   96.05    9.25
   5   4  -1   82.61   13.08
   5   4  -1   91.42   13.20
  -5  -4   1   88.87   12.82
  -5  -4   1  101.77   14.70
  -5   4   2    8.73    2.52
  -5   4   2   13.95    3.53
  -5   4   2   15.88    3.55
   5  -4  -2   10.68    1.85
   5   4  -2   10.41    4.90
  -5  -4   2   16.05    4.96
  -5  -4   2   13.58    5.31
  -5   4   3   37.83    4.99
  -5   4   3   35.18    5.49
  -5   4   3   45.12    5.77
   5   4  -3   42.94    8.86
  -5  -4   3   52.49    8.91
  -5  -4   3   47.71    9.72
  -5   4   4   75.85    7.17
  -5   4   4   75.12    7.77
  -5   4   4   61.45    7.26
   5   4  -4   71.00   11.29
  -5  -4   4   72.02   10.99
  -5  -4   4   58.40   10.83
  -5   4   5  172.50   15.69
  -5   4   5  217.10   16.51
  -5   4   5  196.11   16.37
   5   4  -5  240.50   23.32
  -5  -4   5  182.89   20.63
  -5  -4   5  262.58   24.66
  -5   4   6   -0.19    0.63
  -5   4   6    0.34    0.69
  -5   4   6    0.46    0.73
   5   4  -6   -1.15    2.45
  -5  -4   6   -0.13    2.11
  -5  -4   6   -0.98    3.68
  -5   4   7    9.87    1.53
  -5   4   7   12.05    1.58
   5   4  -7   17.10    5.42
  -5  -4   7   11.14    4.34
   5   4  -8   79.77   12.43
  -5  -4   8   80.99   11.64
   5   4  -9  118.03   15.87
  -5  -4   9  127.19   15.23
   5   4 -10  215.56   23.83
  -5  -4  10  223.13   22.78
  -5   4  11  215.54   16.95
   5   4 -11  252.95   24.92
  -5  -4  11  219.39   22.64
  -5   4  12    9.93    1.96
   5   4 -12   10.50    4.77
  -5  -4  12    8.23    3.39
  -5   4  13   -0.38    1.09
   5  -4 -13    3.39    0.82
   5  -4 -13    2.15    0.79
   5   4 -13    5.37    3.76
  -5  -4  13    3.49    2.65
  -5   4  14   29.84    4.59
   5  -4 -14   31.09    3.63
   5  -4 -14   37.07    4.10
   5   4 -14   32.98    7.89
  -5  -4  14   26.41    6.44
  -5   4  15  358.11   30.22
   5  -4 -15  372.24   28.71
   5  -4 -15  364.45   29.20
   5   4 -15  339.78   35.12
  -5  -4  15  402.68   34.60
  -5   4  16   68.97    9.01
   5  -4 -16   91.26    8.32
   5  -4 -16   72.51    8.38
   5   4 -16   68.77   12.28
  -5  -4  16   87.35   12.03
  -5   4  17  102.76   12.22
   5  -4 -17  110.72   10.94
   5  -4 -17  113.33   11.69
   5   4 -17  143.23   17.54
  -5   4  18    4.11    2.50
   5  -4 -18    5.11    2.13
   5  -4 -18    5.09    2.34
   5   4 -18    4.12    4.33
  -5   4  19  201.58   20.29
   5  -4 -19  213.82   18.57
   5   4 -19  170.60   22.54
  -5   4  20    7.52    3.33
   5  -4 -20    7.18    2.52
   5   4 -20    3.51    3.85
   5   4 -21   65.63   12.32
   5   4 -22   -0.54    2.52
   5   4 -26   21.94    7.45
   5   4 -27   19.97    7.54
   5   4 -28    1.77    3.22
   5   4 -29   31.21    9.09
   5   4 -30   26.97    8.70
   5   4 -31   12.84    6.71
   5   4 -32   15.11    6.86
   5   4 -33   -0.16    2.65
   5   4 -34   12.02    6.75
  -5   5   1  209.93   19.96
  -5   5   1  239.61   22.40
  -5   5   1  209.10   20.89
   5  -5  -1  220.49   19.24
   5   5  -1  299.54   27.59
   5   5  -1  222.05   24.63
  -5  -5   1  226.40   24.23
  -5  -5   1  221.71   26.07
  -5   5   2   61.37    7.77
  -5   5   2   66.76    9.30
  -5   5   2   66.38    8.61
   5  -5  -2   57.45    6.54
   5  -5  -2   75.05    6.91
   5   5  -2   72.40   12.33
  -5  -5   2   66.27   11.01
  -5  -5   2   70.05   12.36
  -5   5   3  185.84   16.58
  -5   5   3  195.36   18.20
  -5   5   3  182.10   17.18
   5   5  -3  151.45   20.60
  -5  -5   3  192.93   21.16
  -5  -5   3  180.46   22.42
  -5   5   4   45.33    5.72
  -5   5   4   52.90    6.95
  -5   5   4   45.52    6.19
   5   5  -4   51.06    9.79
  -5  -5   4   41.86    8.59
  -5  -5   4   28.74    8.11
  -5   5   5   21.73    3.43
  -5   5   5   24.22    4.18
  -5   5   5   13.57    3.21
   5   5  -5   18.81    6.15
  -5  -5   5   25.59    6.41
  -5  -5   5   15.34    5.67
  -5   5   6   13.69    2.55
  -5   5   6    9.51    2.52
   5   5  -6   13.69    5.57
  -5  -5   6   19.79    5.54
  -5  -5   6   15.39    6.00
  -5   5   7  318.86   24.56
  -5   5   7  311.80   24.95
   5   5  -7  290.68   31.36
  -5  -5   7  333.98   31.01
  -5   5   8  152.03   12.06
  -5   5   8  149.98   12.26
  -5   5   8  155.39   13.23
   5   5  -8  141.01   18.65
  -5  -5   8  155.81   18.18
  -5   5   9   16.75    2.78
   5   5  -9   21.73    6.86
  -5  -5   9   18.03    5.26
  -5   5  10    1.40    1.14
   5   5 -10   -0.59    3.23
  -5  -5  10   -0.45    2.14
  -5   5  11   20.01    3.15
   5   5 -11   11.73    5.47
  -5  -5  11   19.58    5.75
  -5   5  12  266.15   22.57
   5  -5 -12  277.22   20.58
   5   5 -12  263.25   28.97
  -5  -5  12  306.10   28.35
  -5   5  13  308.66   26.19
  -5   5  13  317.15   27.15
   5  -5 -13  357.70   25.54
   5   5 -13  346.85   34.21
  -5   5  14   22.31    3.76
  -5   5  14   20.93    4.11
   5  -5 -14   19.58    2.94
   5   5 -14   23.15    7.07
  -5   5  15    4.91    2.42
  -5   5  15    4.86    2.32
   5  -5 -15    2.22    1.40
   5   5 -15   10.51    5.16
  -5   5  16   51.42    7.49
  -5   5  16   55.95    7.68
   5  -5 -16   62.90    6.87
   5   5 -16   38.55    9.49
  -5   5  17   82.26   10.99
  -5   5  17   97.20   11.31
   5   5 -17  126.26   16.76
  -5   5  18   37.57    6.90
  -5   5  18   43.77    7.13
   5   5 -18   32.56    8.70
  -5   5  19  109.60   13.47
  -5   5  19   92.18   12.33
   5   5 -19  106.35   16.19
  -5   5  20    0.28    1.89
   5   5 -23   37.53    9.60
   5   5 -24   23.67    7.99
   5   5 -25    5.39    4.64
   5   5 -26   -0.97    4.39
   5   5 -27   11.94    6.04
   5   5 -28   25.54    8.47
   5   5 -29   17.68    7.15
   5   5 -30   -0.35    3.65
   5   5 -31    0.43    3.49
   5   5 -32   18.31    7.54
   5   5 -33   12.32    6.44
   5   5 -34   -0.99    4.46
   5   5 -35    7.09    5.47
   5   5 -36    3.58    5.37
  -5   6   1   24.31    5.06
  -5   6   1   31.50    6.93
   5  -6  -1   30.29    4.68
   5   6  -1   17.83    7.08
  -5  -6   1   27.18    8.10
  -5   6   2    1.66    2.01
  -5   6   2    2.71    3.05
   5  -6  -2    2.61    1.73
   5  -6  -2    2.97    1.71
   5   6  -2    5.60    4.28
  -5  -6   2    5.40    3.97
  -5   6   3   72.01    9.81
  -5   6   3   95.63   12.22
   5  -6  -3   91.06    8.70
   5  -6  -3  105.36    8.77
   5   6  -3   94.04   15.01
  -5  -6   3   96.39   15.80
  -5   6   4  102.10   12.07
  -5   6   4  110.89   13.74
   5  -6  -4  142.98   12.38
   5   6  -4  125.77   17.95
  -5  -6   4  159.90   19.91
  -5   6   5  113.46   11.45
  -5   6   5  124.86   13.16
   5  -6  -5  102.20   10.51
   5   6  -5  118.29   16.68
  -5  -6   5   93.08   15.79
  -5   6   6   36.31    4.94
   5  -6  -6   21.69    3.59
   5   6  -6   22.03    7.40
  -5  -6   6   23.05    7.50
  -5   6   7   91.03    9.70
   5  -6  -7  103.19    9.30
   5   6  -7   78.09   13.97
  -5  -6   7  112.14   16.62
  -5   6   8   44.75    5.25
  -5   6   8   31.35    5.18
   5  -6  -8   34.03    4.34
   5   6  -8   37.06    8.80
  -5   6   9  107.88   10.41
  -5   6   9  102.05   11.17
   5  -6  -9  113.90    9.96
   5   6  -9  159.27   18.91
  -5   6  10  121.35   11.76
  -5   6  10  147.98   13.49
   5  -6 -10  142.69   11.63
   5   6 -10  120.99   17.80
  -5   6  11  105.12    9.45
  -5   6  11  103.21   10.72
   5  -6 -11   94.50    8.86
   5   6 -11   85.19   14.83
  -5   6  12   22.08    3.48
  -5   6  12   16.79    3.82
   5  -6 -12   26.91    3.38
   5   6 -12   10.13    5.87
  -5   6  13    6.46    2.07
  -5   6  13    3.41    2.03
   5  -6 -13    6.41    1.75
   5   6 -13    6.93    4.28
  -5   6  14   81.20    9.84
  -5   6  14  120.69   11.93
   5  -6 -14  109.67    9.85
   5   6 -14  101.28   15.77
  -5   6  15   86.91    9.67
  -5   6  15   77.31   10.09
   5   6 -15  111.82   16.20
  -5   6  16   -0.01    1.86
  -5   6  16   -0.02    1.51
   5   6 -16   -0.39    2.65
  -5   6  17   72.33    9.45
  -5   6  17   68.79    9.70
  -5   6  18   18.32    4.76
  -5   6  19   28.61    6.38
   5   6 -20    3.46    4.04
   5   6 -21   27.48    8.33
   5   6 -22   39.71   10.67
   5   6 -23    1.55    3.24
   5   6 -24   12.48    6.20
   5   6 -25   44.50   10.70
   5   6 -26   55.77   12.12
   5   6 -27    5.68    5.28
   5   6 -28    2.10    3.36
   5   6 -29    2.72    3.77
   5   6 -30   22.05    8.29
   5   6 -31   10.76    5.75
   5   6 -32    6.40    4.96
   5   6 -33    2.03    4.96
   5   6 -34    6.38    5.19
   5   6 -35    0.93    3.97
   5   6 -36   18.90    8.17
   5   6 -37    2.49    4.95
  -5   7   1    6.81    3.10
  -5   7   1    6.38    4.82
   5  -7  -1   10.47    3.29
   5  -7  -1   15.36    3.95
   5   7  -1   13.47    6.25
  -5  -7   1   23.04    7.37
  -5   7   2  159.69   18.29
   5  -7  -2  210.10   18.47
   5  -7  -2  219.81   18.48
   5   7  -2  150.93   22.14
  -5  -7   2  183.68   24.66
  -5   7   3  108.76   13.59
   5  -7  -3  135.22   13.43
   5  -7  -3  127.17   12.67
   5  -7  -3  136.06   12.27
   5   7  -3  147.90   19.44
  -5  -7   3  129.86   19.38
  -5   7   4   94.69   10.96
   5  -7  -4   96.52   10.16
   5  -7  -4   84.66    8.57
   5  -7  -4   81.36    8.21
   5   7  -4  131.84   17.26
  -5  -7   4   88.64   15.52
  -5   7   5   14.90    3.89
   5  -7  -5   17.48    3.57
   5   7  -5   25.24    7.38
  -5  -7   5   16.71    6.76
  -5   7   6   28.57    5.39
   5  -7  -6   33.42    5.02
   5   7  -6   27.33    8.86
  -5  -7   6   36.09    9.58
  -5   7   7  149.01   14.97
   5  -7  -7  160.46   14.28
   5   7  -7  130.61   19.50
  -5  -7   7  135.76   20.64
  -5   7   8  392.61   29.97
   5  -7  -8  342.29   28.52
   5   7  -8  328.92   35.90
  -5  -7   8  291.92   36.01
  -5   7   9   46.11    6.23
  -5   7   9   36.17    6.27
   5  -7  -9   38.18    5.26
   5   7  -9   28.34    8.60
  -5   7  10   14.56    3.44
  -5   7  10   12.77    3.68
   5  -7 -10   11.05    2.70
   5   7 -10    8.67    5.16
  -5   7  11   16.99    3.55
  -5   7  11   18.91    4.37
   5  -7 -11   19.17    3.49
   5   7 -11   19.77    7.15
  -5   7  12  162.27   16.07
  -5   7  12  188.41   18.09
   5  -7 -12  181.80   15.79
  -5   7  13   81.22    9.00
  -5   7  13   68.14    9.62
  -5   7  14    3.63    2.13
  -5   7  14    5.42    3.04
  -5   7  15   51.47    7.05
  -5   7  15   40.05    7.22
  -5   7  16    2.45    2.65
  -5   7  17   -0.67    2.16
   5   7 -17    0.97    4.22
   5   7 -18  149.34   21.08
   5   7 -19   -0.80    3.21
   5   7 -20    2.31    4.06
   5   7 -21    2.94    5.20
   5   7 -22   23.29    8.53
   5   7 -23   36.77   10.24
   5   7 -24   20.67    7.87
   5   7 -25    1.71    3.46
   5   7 -26    9.30    5.93
   5   7 -27   38.49   10.62
   5   7 -28   58.00   13.14
   5   7 -29    3.09    4.90
   5   7 -30   -0.27    3.52
   5   7 -31    1.30    4.18
   5   7 -32    6.52    4.91
   5   7 -33   -0.14    4.11
   5   7 -34   20.16    8.55
   5   7 -35   -1.20    3.49
   5   7 -36   -1.61    4.03
   5   7 -37    3.17    3.85
   5   7 -38    4.93    4.36
  -5   8   1   33.62    6.74
   5  -8  -1   18.27    4.66
   5  -8  -1   24.23    5.31
  -5  -8   1   20.01    8.24
  -5   8   2    8.05    3.62
   5  -8  -2    6.04    2.94
   5  -8  -2   12.00    3.82
  -5  -8   2   18.65    7.58
  -5   8   3   19.28    4.98
   5  -8  -3   18.87    4.59
   5  -8  -3   19.70    4.50
  -5  -8   3   35.23    9.93
  -5   8   4  473.86   39.89
   5  -8  -4  491.94   38.61
   5  -8  -4  432.75   37.21
  -5  -8   4  452.54   47.02
  -5   8   5   61.38    8.71
   5  -8  -5   60.34    7.76
   5  -8  -5   41.62    5.80
  -5  -8   5   45.25   11.56
  -5   8   6  106.58   13.25
   5  -8  -6  144.52   13.35
   5  -8  -6  118.63   10.09
   5  -8  -6  114.39    9.85
  -5  -8   6  112.35   18.82
  -5   8   7   -0.36    1.57
   5  -8  -7   -0.58    1.84
  -5  -8   7   -0.58    3.67
  -5   8   8  100.84   12.18
   5  -8  -8  114.75   11.68
  -5  -8   8   92.14   17.33
  -5   8   9  177.15   17.48
   5  -8  -9  164.87   16.16
  -5   8  10   63.96    8.51
  -5   8  10   43.78    8.02
  -5   8  11   24.78    5.11
  -5   8  11   25.13    5.72
  -5   8  12   37.52    6.24
  -5   8  12   37.69    7.18
   5   8 -12   35.11    9.55
  -5   8  13    3.24    2.24
  -5   8  13    4.05    2.81
   5   8 -13    5.52    4.70
  -5   8  14  122.00   14.78
   5   8 -14  112.08   18.41
   5   8 -15   -0.07    3.27
   5   8 -16   35.88   10.04
   5   8 -17    1.86    3.68
   5   8 -18    0.81    3.76
   5   8 -19    5.12    4.49
   5   8 -20   99.64   17.32
   5   8 -21   -1.29    5.16
   5   8 -22   26.57    9.23
   5   8 -23    7.54    5.27
   5   8 -24   40.71   10.81
   5   8 -25    1.84    4.37
   5   8 -26   16.40    7.61
   5   8 -27   -0.32    3.44
   5   8 -28    3.45    4.40
   5   8 -29   -2.28    5.76
   5   8 -30    8.88    6.21
   5   8 -31    4.63    5.34
   5   8 -32   16.81    7.58
   5   8 -33    0.79    4.18
   5   8 -34    4.16    5.65
   5   8 -35    1.98    4.67
   5   8 -36    2.72    4.18
   5   8 -37   -2.72    5.36
   5   8 -38   -1.60    4.30
  -5   9   1    5.55    3.33
   5  -9  -1   -0.05    1.72
   5   9  -1   -0.54    3.16
  -5  -9   1   -0.69    3.60
  -5   9   2  187.87   20.13
   5  -9  -2  180.72   18.41
   5   9  -2  185.09   24.33
  -5  -9   2  137.48   23.43
  -5   9   3   14.42    4.65
   5  -9  -3   12.15    3.89
   5  -9  -3   16.03    4.74
   5   9  -3   28.73    8.88
  -5  -9   3   14.51    7.27
  -5   9   4   -0.62    2.10
   5  -9  -4    0.81    1.81
   5  -9  -4   -0.27    1.51
   5   9  -4    9.55    5.81
  -5  -9   4   -0.20    2.77
  -5   9   5    7.89    3.61
   5  -9  -5   15.03    4.09
   5  -9  -5    3.51    1.98
   5   9  -5   16.35    6.86
  -5  -9   5    6.87    6.36
  -5   9   6   55.98    8.86
   5  -9  -6   37.30    6.89
   5  -9  -6   46.83    6.32
   5   9  -6   71.21   13.43
  -5  -9   6   37.92   11.08
  -5   9   7    4.01    2.86
   5  -9  -7    9.73    2.26
   5   9  -7    3.74    4.62
  -5  -9   7    1.78    4.31
  -5   9   8  154.50   17.33
   5  -9  -8  155.31   12.31
   5   9  -8  186.34   24.06
  -5  -9   8  170.84   24.58
  -5   9   9    4.45    2.99
   5   9  -9   10.01    6.23
  -5  -9   9   10.42    6.06
  -5   9  10    1.26    2.12
   5   9 -10    0.11    4.58
  -5   9  11    0.77    2.20
   5   9 -11    5.91    4.71
   5   9 -12  148.34   21.95
   5   9 -13    6.58    5.45
   5   9 -14   36.26   10.27
   5   9 -15   -1.43    3.79
   5   9 -16   32.28    9.67
   5   9 -17    0.92    3.81
   5   9 -18   56.23   13.21
   5   9 -19    6.70    5.28
   5   9 -20   -1.99    4.74
   5   9 -21    2.35    4.53
   5   9 -22   64.19   14.09
   5   9 -23    2.87    4.12
   5   9 -24   16.51    7.98
   5   9 -25   -0.99    3.55
   5   9 -26    9.85    6.46
   5   9 -27    1.22    3.72
   5   9 -28   18.96    8.32
   5   9 -29   -1.23    3.52
   5   9 -30    2.12    5.40
   5   9 -31    0.79    3.32
   5   9 -32   11.60    6.92
   5   9 -33    1.20    4.25
   5   9 -34   13.00    6.97
   5   9 -35   -0.22    3.54
   5   9 -36    6.34    6.02
  -5  10   1    8.65    4.14
   5 -10  -1    4.53    3.54
   5  10  -1   19.81    7.83
  -5 -10   1    7.32    6.24
  -5  10   2   -1.19    3.26
   5 -10  -2   -0.54    2.22
   5  10  -2   -0.22    2.53
  -5 -10   2   -0.29    2.28
  -5  10   3   -0.24    2.30
   5 -10  -3   -0.24    2.40
   5  10  -3    0.23    3.83
  -5 -10   3   10.19    6.75
  -5  10   4   19.45    5.78
   5  10  -4   19.86    8.17
  -5 -10   4   25.18    9.10
  -5  10   5    3.46    3.61
   5  10  -5    1.86    3.84
  -5 -10   5    2.43    4.29
  -5  10   6   47.57    8.73
   5  10  -6   31.10    9.78
  -5 -10   6   44.22   12.34
  -5  10   7   14.98    4.81
   5  10  -7   15.19    7.73
  -5 -10   7   -0.28    2.99
  -5  10   8    8.11    4.09
   5  10  -8    2.95    5.17
  -5 -10   8    5.42    5.64
   5  10  -9   -0.90    3.54
   5  10 -10  127.80   20.20
   5  10 -11    4.43    4.93
   5  10 -12    7.04    6.27
   5  10 -13   10.19    6.06
   5  10 -14   54.48   12.77
   5  10 -15   10.59    6.70
   5  10 -16   61.89   13.72
   5  10 -17    8.20    5.96
   5  10 -18    6.21    5.04
   5  10 -19    1.41    4.37
   5  10 -20   32.68   10.20
   5  10 -21   -1.43    4.39
   5  10 -22   13.80    6.86
   5  10 -23    1.61    4.30
   5  10 -24    5.93    6.79
   5  10 -25    2.26    4.24
   5  10 -26   27.16   10.07
   5  10 -27   -1.05    3.91
   5  10 -28    4.12    4.34
   5  10 -29    9.72    6.41
   5  10 -30    7.96    6.93
   5  10 -31   -0.71    3.41
   5  10 -32    3.68    5.21
   5  10 -33   -1.97    4.26
   5  10 -34    3.13    5.12
  -5  11   1   19.80    6.21
   5  11  -1    9.57    6.79
  -5 -11   1   19.83    9.16
  -5  11   2   96.98   14.84
   5  11  -2  111.47   18.90
  -5 -11   2   92.64   19.32
  -5  11   3   20.34    6.58
   5  11  -3   34.08    9.90
  -5 -11   3   12.01    7.65
  -5  11   4    1.72    3.49
   5  11  -4    0.10    5.21
  -5 -11   4    5.44    5.68
  -5  11   5   -0.84    3.02
   5  11  -5   -1.80    6.11
  -5 -11   5   -0.23    2.44
  -5  11   6    9.03    4.40
   5  11  -6    2.35    3.59
  -5 -11   6   15.49    7.66
   5  11  -7   -1.26    4.50
   5  11  -8   25.17    9.04
   5  11  -9   18.87    7.69
   5  11 -10    0.96    3.77
   5  11 -11    4.09    4.97
  -5 -11  11   -1.08    5.09
   5  11 -12   51.24   12.56
   5  11 -13   -0.36    4.24
   5  11 -14   39.84   10.94
   5  11 -15    7.59    5.36
   5  11 -16   17.59    8.07
   5  11 -17   -0.23    3.78
   5  11 -18   41.05   11.84
   5  11 -19    1.31    5.53
   5  11 -20   -1.35    4.32
   5  11 -21    9.53    5.91
   5  11 -22   38.02   11.71
   5  11 -23   -0.57    3.52
   5  11 -24   13.05    8.17
   5  11 -25   -2.17    5.06
   5  11 -26   16.79    8.14
   5  11 -27    1.23    5.13
   5  11 -28   21.64    9.59
   5  11 -29    5.12    4.94
   5  11 -30   -1.72    5.16
   5  11 -31    0.64    3.74
   5  11 -32   11.06    7.31
  -5  12   1    0.93    3.51
   5  12  -1   -0.68    3.97
  -5 -12   1    6.37    5.26
  -5  12   2   -0.35    2.21
   5  12  -2   -0.74    3.34
  -5 -12   2   -1.22    3.96
  -5  12   3    0.40    3.26
   5  12  -3    2.32    4.62
  -5 -12   3    6.12    5.44
  -5  12   4   75.53   12.93
   5  12  -4   85.84   16.85
  -5 -12   4   56.39   15.15
   5  12  -5    8.12    6.27
  -5 -12   5    5.50    6.51
   5  12  -6    9.67    6.46
   5  12  -7    3.71    6.01
   5  12  -8    6.62    6.68
   5  12  -9   10.15    7.18
   5  12 -10    9.11    7.22
  -5 -12  10    6.85    6.52
   5  12 -11   -0.63    4.02
  -5 -12  11   -0.79    4.80
   5  12 -12    4.34    5.77
  -5 -12  12    2.52    4.42
   5  12 -13   -0.61    3.17
  -5 -12  13   -1.40    6.65
   5  12 -14   18.89    8.34
   5  12 -15   10.49    7.92
   5  12 -16   23.40    8.96
   5  12 -17   10.02    6.33
   5  12 -18   -0.01    3.20
   5  12 -19   -1.19    3.59
   5  12 -20   41.99   12.59
   5  12 -21    0.83    3.92
   5  12 -22   -2.02    5.63
   5  12 -23   -2.03    5.84
   5  12 -24   19.40    8.35
   5  12 -25    2.35    6.37
   5  12 -26    5.10    6.60
   5  12 -27   -2.92    5.45
   5  12 -28   -0.57    4.87
   5  12 -29   -0.97    4.29
   5  12 -30    2.81    5.35
   5  13  -1   25.96    9.34
   5  13  -2   64.14   14.68
   5  13  -3    2.22    4.09
   5  13  -4   29.61   11.03
   5  13  -5    8.94    5.76
   5  13  -6   59.27   14.46
   5  13  -7   17.62    8.28
   5  13  -8   49.35   13.00
  -5 -13   8   43.85   14.13
   5  13  -9   -2.01    5.37
  -5 -13   9    2.95    5.11
   5  13 -10   -0.86    4.88
  -5 -13  10   -1.32    4.67
   5  13 -11   31.88   10.33
  -5 -13  11   -1.15    4.50
   5  13 -12   24.90    9.67
  -5 -13  12   20.17    9.67
   5  13 -13    0.15    3.05
  -5 -13  13    3.87    5.69
   5  13 -14   18.54    8.23
  -5 -13  14   -2.35    6.38
   5  13 -15    3.51    5.01
   5  13 -16   11.60    7.45
   5  13 -17    7.92    6.80
   5  13 -18   11.15    6.53
   5  13 -19   -0.91    3.51
   5  13 -20    4.10    5.51
   5  13 -21   -2.04    6.84
   5  13 -22   30.51   10.63
   5  13 -23   -1.05    4.65
   5  13 -24   -1.28    5.29
   5  13 -25   -1.77    7.15
   5  13 -26   -2.24    5.46
   5  13 -27    1.74    4.25
   5  14  -1    4.02    4.89
   5  14  -2    3.37    4.48
   5  14  -3   -0.65    3.06
   5  14  -4   39.76   12.37
   5  14  -5   14.72    8.62
   5  14  -6   20.78    9.27
   5  14  -7    0.23    3.57
   5  14  -8   12.85    6.93
   5  14  -9    3.93    5.14
   5  14 -10   25.53   10.64
   5  14 -11    5.59    6.23
   5  14 -12   -0.64    2.84
   5  14 -13    4.83    6.63
   5  14 -14    4.66    5.18
   5  14 -15   11.23    7.35
   5  14 -16    1.12    5.13
   5  14 -17    3.80    4.27
   5  14 -18    0.02    5.33
   5  14 -19    5.66    5.91
   5  14 -20    2.45    4.17
   5  14 -21   -2.30    6.25
   5  14 -22    5.20    6.93
   5  14 -23   -0.64    4.92
   5  15  -1   14.92    7.48
   5  15  -2   16.43    8.83
   5  15  -3   10.34    7.64
   5  15  -4   -1.71    5.55
   5  15  -5    2.99    5.48
   5  15  -6   -0.75    4.31
   5  15  -7    2.44    5.22
   5  15  -8   -2.03    6.02
   5  15  -9   -1.02    3.40
   5  15 -10   -0.49    3.77
   5  15 -11    3.05    3.57
   5  15 -12   21.53    9.86
   5  15 -13   -0.93    3.59
   5  15 -14   -3.08    5.80
   5  15 -15    3.52    4.96
   5  15 -16    0.34    5.03
   5  15 -17    9.11    8.26
   5  15 -18    2.24    4.69
   5  15 -19    2.72    6.01
   5  16  -1    2.34    5.34
   5  16  -2   -1.15    6.09
   5  16  -3   -0.64    4.76
   5  16  -4   -2.81    5.67
   5  16  -5    2.86    5.87
   5  16  -6   11.34    8.21
   5  16  -7   -1.27    4.35
   5  16  -8    1.75    5.49
   5  16  -9    5.56    5.63
   5  16 -10    4.60    5.36
   5  16 -11    0.64    5.37
   5  16 -12   -2.71    6.43
   5  16 -13   -3.03    5.59
   5  16 -14   -2.36    5.05
   5  17  -1   -0.66    4.07
   5  17  -2   17.88    8.77
   5  17  -3   11.76    7.45
   5  17  -4   -0.19    3.90
   5  17  -5   -4.02    7.14
   5  17  -6   -0.35    3.58
   5  17  -7    1.61    4.94
  -4   0   1   -0.07    1.30
  -4   0   1    0.40    1.22
   4   0  -1   -1.13    1.84
   4   0  -1    0.24    1.38
  -4   0   2   30.04    4.79
  -4   0   2   18.24    4.19
   4   0  -2   22.63    4.30
   4   0  -2   23.00    4.02
  -4   0   3   -0.08    1.25
  -4   0   3   -0.71    1.70
   4   0  -3    0.11    1.71
  -4   0   4 1282.09  100.95
  -4   0   4 1322.68  101.89
   4   0  -4 1473.72  101.85
  -4   0   5   -0.44    1.18
   4   0  -5    0.49    1.30
  -4   0   6  820.21   61.95
   4   0  -6  808.09   62.22
  -4   0   7   -0.05    1.60
   4   0  -7    0.88    1.52
  -4   0   8 3361.24  237.20
   4   0  -8 3107.47  237.45
  -4   0   9    0.03    1.43
   4   0  -9    0.08    1.75
  -4   0  10   23.89    4.20
   4   0 -10   31.21    4.97
  -4   0  11   -0.14    1.32
   4   0 -11    0.12    1.52
  -4   0  12   12.44    3.15
   4   0 -12   14.23    3.62
  -4   0  13    0.73    1.64
   4   0 -13   -0.27    1.78
  -4   0  14 1774.54  123.83
   4   0 -14 1473.06  121.70
   4   0 -14 1696.85  126.84
   4   0 -15    0.08    1.78
   4   0 -15   -1.26    3.53
   4   0 -16   52.33    8.07
   4   0 -16   59.29   10.27
   4   0 -17   -0.47    1.84
   4   0 -17   -0.34    2.90
   4   0 -18  172.72   18.05
   4   0 -18  163.66   20.26
  -4   0  19    3.25    3.04
   4   0 -19   -0.42    1.83
   4   0 -19    2.35    3.77
   4   0 -20  176.05   18.63
   4   0 -20  155.22   20.29
   4   0 -21    2.65    3.28
   4   0 -21   -0.78    3.46
   4   0 -22   24.13    6.38
   4   0 -22   30.63    8.54
   4   0 -23   -0.79    2.62
   4   0 -23   -1.26    4.15
   4   0 -24   43.40    8.74
   4   0 -24   49.23   11.08
   4   0 -25    1.22    2.97
   4   0 -26   91.54   13.80
   4   0 -27   -0.57    2.78
   4   0 -28   21.22    6.60
   4   0 -31   -0.57    2.62
   4   0 -32   -0.24    2.29
  -4   1   1   23.05    4.03
  -4   1   1   27.33    4.47
   4  -1  -1   22.44    4.24
   4  -1  -1   17.23    3.45
   4   1  -1   21.33    4.76
   4   1  -1   19.53    4.41
  -4  -1   1   16.56    4.16
  -4  -1   1   20.96    4.88
  -4   1   2 1079.14   92.24
  -4   1   2 1431.67   93.64
   4  -1  -2 1203.36   92.78
   4  -1  -2 1292.22   92.25
   4   1  -2 1155.38   94.42
   4   1  -2 1336.37   95.50
  -4  -1   2 1192.70   94.12
  -4  -1   2 1320.97   95.52
  -4   1   3   16.34    3.17
  -4   1   3   21.43    3.54
   4  -1  -3   19.78    3.42
   4   1  -3   18.61    4.67
  -4  -1   3   28.90    4.94
  -4  -1   3   28.13    5.32
  -4   1   4    2.32    1.29
  -4   1   4    2.26    1.27
   4  -1  -4    2.16    1.41
   4   1  -4    1.06    2.25
  -4  -1   4    4.91    2.39
  -4  -1   4    0.85    1.61
  -4   1   5   19.27    2.95
   4  -1  -5   17.91    2.88
   4   1  -5   15.26    3.91
  -4  -1   5   18.50    3.95
  -4   1   6  514.92   37.14
   4  -1  -6  476.64   37.27
   4   1  -6  514.35   40.04
  -4  -1   6  433.56   38.86
  -4   1   7   48.69    5.23
   4  -1  -7   58.16    5.79
   4   1  -7   55.61    7.58
  -4  -1   7   45.09    6.56
  -4   1   8 1437.75   99.60
   4  -1  -8 1260.92   99.75
   4   1  -8 1271.40  102.17
  -4  -1   8 1421.90  102.07
  -4   1   9    0.47    0.95
   4  -1  -9    1.51    1.45
   4   1  -9   -0.25    1.96
  -4  -1   9    0.41    1.93
  -4   1  10  573.87   43.95
   4  -1 -10  612.54   44.33
   4   1 -10  536.84   46.14
  -4  -1  10  545.11   45.46
   4  -1 -11  189.04   16.70
   4  -1 -11  166.07   17.79
   4   1 -11  191.44   18.63
  -4  -1  11  223.12   18.56
   4  -1 -12  482.95   38.93
   4  -1 -12  534.37   41.44
   4   1 -12  450.45   40.56
  -4  -1  12  512.00   40.33
   4  -1 -13  113.48   12.02
   4  -1 -13  129.83   14.02
   4   1 -13  133.56   14.12
  -4  -1  13  118.72   12.89
   4  -1 -14    0.40    1.92
   4  -1 -14   -0.65    2.49
   4   1 -14   -0.26    2.22
  -4  -1  14   -0.85    1.91
   4  -1 -15   46.95    6.73
   4  -1 -15   61.11    8.98
   4   1 -15   35.60    6.96
  -4  -1  15   47.24    7.21
  -4   1  16  322.53   29.53
   4  -1 -16  323.66   27.68
   4  -1 -16  308.44   29.53
   4   1 -16  293.72   28.74
  -4  -1  16  327.84   28.37
  -4   1  17    1.02    2.03
   4  -1 -17    0.43    1.73
   4  -1 -17   -0.16    2.20
   4   1 -17   -1.03    2.74
   4   1 -17   -0.09    2.73
  -4  -1  17   -0.65    2.18
  -4   1  18  375.58   34.65
   4  -1 -18  416.87   33.35
   4  -1 -18  344.92   34.45
   4   1 -18  370.19   34.13
   4   1 -18  362.73   37.36
  -4   1  19   27.12    6.39
   4  -1 -19   21.40    5.14
   4  -1 -19   13.66    5.25
   4   1 -19   19.74    5.55
   4   1 -19   32.61    8.29
  -4   1  20   27.63    7.06
   4  -1 -20   29.74    5.98
   4  -1 -20   25.64    6.84
   4   1 -20   28.86    6.56
   4   1 -20   16.73    6.55
  -4   1  21    3.66    3.39
   4  -1 -21   15.99    4.68
   4  -1 -21    7.05    4.44
   4   1 -21    6.10    3.86
   4   1 -21    4.55    4.46
  -4  -1  21   10.80    5.78
  -4   1  22  228.57   27.93
   4  -1 -22  313.18   27.53
   4  -1 -22  292.49   29.59
   4   1 -22  267.78   27.73
   4   1 -22  280.83   31.38
   4  -1 -23    6.03    3.64
   4  -1 -23   15.07    5.78
   4   1 -23   10.04    4.37
   4   1 -23    9.94    6.00
   4  -1 -24   12.88    4.38
   4  -1 -24   22.86    7.50
   4   1 -24   13.48    5.24
   4  -1 -25   18.89    5.59
   4  -1 -25   29.47    8.01
   4   1 -25   28.67    7.58
   4  -1 -26   71.27   11.59
   4   1 -26   79.38   12.95
   4  -1 -27    0.86    2.73
   4   1 -27    7.15    4.38
   4  -1 -28   62.60   11.11
   4  -1 -29    2.03    2.75
   4   1 -30    4.07    3.18
   4   1 -31    7.35    5.01
   4   1 -32   56.01   11.74
   4   1 -33    3.62    4.41
  -4   2   1   81.63    8.76
  -4   2   1   71.64    8.54
   4  -2  -1   76.68    9.18
   4  -2  -1   79.99    7.91
   4   2  -1   97.38   11.48
   4   2  -1   89.61   10.96
  -4  -2   1   83.32   10.47
  -4  -2   1   75.71   10.83
  -4   2   2  223.18   19.05
  -4   2   2  247.85   19.40
   4  -2  -2  228.83   19.65
   4  -2  -2  212.76   17.45
   4   2  -2  245.24   22.44
   4   2  -2  230.42   21.88
  -4  -2   2  242.83   21.91
  -4  -2   2  251.75   23.00
  -4   2   3   20.75    3.11
  -4   2   3   21.30    3.09
   4  -2  -3   18.68    3.36
   4   2  -3   13.68    4.49
  -4  -2   3   27.01    5.15
  -4  -2   3   16.06    4.61
  -4   2   4 1864.71  140.21
  -4   2   4 1900.06  140.27
   4  -2  -4 1965.98  140.74
   4   2  -4 1934.33  144.76
  -4  -2   4 1882.04  144.10
  -4  -2   4 2124.28  147.07
  -4   2   5   51.64    4.44
   4  -2  -5   46.79    4.60
   4   2  -5   50.82    7.87
  -4  -2   5   43.73    7.00
   4   2  -6    7.92    3.35
  -4  -2   6   10.43    3.27
   4   2  -7  362.73   31.26
  -4  -2   7  343.16   30.31
   4  -2  -8  854.09   62.95
   4   2  -8  935.75   68.68
  -4  -2   8  829.64   67.14
   4  -2  -9  211.11   16.93
   4  -2  -9  229.34   17.37
   4   2  -9  224.01   21.46
  -4  -2   9  205.97   20.37
   4  -2 -10   71.94    7.07
   4  -2 -10   84.36    7.77
   4   2 -10   72.05   10.21
  -4  -2  10   84.34   10.16
   4  -2 -11   64.92    6.69
   4  -2 -11   68.80    7.40
   4   2 -11   69.18    9.83
  -4  -2  11   67.41    9.05
   4  -2 -12   -0.29    1.16
   4  -2 -12    1.10    1.80
   4   2 -12   -0.66    1.73
  -4  -2  12   -0.18    1.51
   4  -2 -13   20.14    3.59
   4  -2 -13   25.82    4.57
   4   2 -13   17.51    5.09
  -4  -2  13   18.12    4.67
  -4   2  14  874.16   68.35
   4  -2 -14  851.39   66.61
   4  -2 -14  928.38   68.40
   4   2 -14  885.85   70.53
  -4  -2  14  850.56   68.98
  -4   2  15   52.40    7.87
   4  -2 -15   50.92    6.94
   4  -2 -15   50.44    7.81
   4   2 -15   63.01    9.56
  -4  -2  15   79.47    9.69
  -4   2  16   19.32    4.75
   4  -2 -16   20.68    4.14
   4  -2 -16   23.52    5.50
   4   2 -16   19.01    5.47
  -4  -2  16   25.38    5.70
  -4   2  17    4.18    2.92
   4  -2 -17    1.27    1.83
   4  -2 -17    0.53    2.11
   4   2 -17   -0.15    1.81
  -4  -2  17    0.76    1.77
  -4   2  18  147.88   16.91
   4  -2 -18  149.45   15.36
   4  -2 -18  148.37   16.82
   4   2 -18  150.02   17.76
  -4  -2  18  154.24   16.66
  -4   2  19  123.75   15.74
   4  -2 -19  127.60   14.33
   4  -2 -19  138.88   16.20
   4   2 -19  142.31   16.97
   4   2 -19  126.39   18.95
  -4  -2  19  152.33   16.21
  -4   2  20   44.77    8.70
   4  -2 -20   50.65    7.73
   4  -2 -20   51.68    9.25
   4   2 -20   40.54    8.47
   4   2 -20   51.43   11.22
  -4   2  21    3.11    2.82
   4  -2 -21    1.09    2.39
   4  -2 -21    2.03    2.87
   4   2 -21    7.82    3.87
   4   2 -21    3.83    4.16
   4  -2 -22   13.37    4.35
   4  -2 -22    6.33    3.96
   4   2 -22   10.11    4.66
   4  -2 -23   -0.26    2.03
   4  -2 -23    0.78    3.07
   4   2 -23   -0.45    2.98
   4  -2 -24  153.30   17.90
   4  -2 -24  155.63   19.79
   4   2 -24  175.72   20.50
   4  -2 -25   18.11    5.43
   4   2 -25   28.51    7.55
   4  -2 -26   63.47   10.37
   4  -2 -27    0.73    2.21
   4  -2 -28   48.81    9.22
   4   2 -29   19.97    7.44
   4   2 -30   78.83   14.10
   4   2 -31    3.65    4.41
   4   2 -32    0.59    3.17
   4   2 -33    3.61    4.69
   4   2 -34   12.55    6.70
   4   2 -35    6.35    5.01
  -4   3   1   42.50    5.51
  -4   3   1   48.62    6.66
  -4   3   1   51.07    6.32
   4  -3  -1   47.71    5.35
   4   3  -1   50.07    8.53
   4   3  -1   45.15    7.83
  -4  -3   1   48.97    8.16
  -4  -3   1   43.23    8.37
  -4   3   2  334.43   29.52
  -4   3   2  378.32   30.81
  -4   3   2  407.18   30.60
   4  -3  -2  392.77   28.48
   4   3  -2  371.23   34.27
  -4  -3   2  390.23   33.99
  -4  -3   2  430.30   35.86
  -4   3   3   11.92    2.15
  -4   3   3   15.59    2.80
  -4   3   3   14.65    2.58
   4   3  -3   10.81    4.20
  -4  -3   3   13.73    4.25
  -4  -3   3    7.31    3.59
  -4   3   4   12.55    2.01
  -4   3   4   16.06    2.47
  -4   3   4   14.70    2.23
   4   3  -4   23.11    5.36
  -4  -3   4   14.29    4.26
  -4  -3   4   17.31    5.15
  -4   3   5   43.63    3.61
  -4   3   5   41.30    3.64
  -4   3   5   33.95    3.30
  -4   3   5   40.45    3.39
   4   3  -5   36.34    7.25
  -4  -3   5   36.57    6.90
   4   3  -6   53.82    8.87
  -4  -3   6   59.52    8.77
   4   3  -7  537.78   45.65
  -4  -3   7  531.47   44.64
   4   3  -8   90.85   12.25
  -4  -3   8   95.30   11.80
   4   3  -9    1.08    2.33
  -4  -3   9    1.91    2.61
   4  -3 -10  261.05   18.35
   4  -3 -10  221.02   18.38
   4   3 -10  223.22   23.70
  -4  -3  10  235.34   23.06
  -4   3  11  374.03   31.99
   4  -3 -11  444.60   31.55
   4  -3 -11  403.94   31.78
   4   3 -11  409.77   37.14
  -4  -3  11  465.46   36.80
  -4   3  12  317.69   28.29
   4  -3 -12  380.05   27.83
   4  -3 -12  361.57   28.26
   4   3 -12  335.44   32.63
  -4  -3  12  379.95   32.20
  -4   3  13  100.88   11.12
   4  -3 -13  117.51   10.56
   4  -3 -13  112.16   11.10
   4   3 -13  128.97   15.17
  -4  -3  13  125.32   14.00
  -4   3  14    6.60    2.57
   4  -3 -14    7.55    2.15
   4  -3 -14    7.96    2.53
   4   3 -14    2.38    2.89
  -4  -3  14   11.99    4.40
  -4   3  15   49.18    7.13
   4  -3 -15   60.54    6.78
   4  -3 -15   44.12    6.71
   4   3 -15   54.66    9.41
  -4  -3  15   43.74    7.88
  -4   3  16  285.19   26.40
   4  -3 -16  262.70   24.67
   4  -3 -16  300.90   26.20
   4   3 -16  351.77   30.58
  -4  -3  16  329.78   28.46
  -4   3  17   12.85    4.11
   4  -3 -17   13.98    3.61
   4  -3 -17   19.98    4.64
   4   3 -17   12.78    4.76
  -4  -3  17   18.04    4.86
  -4   3  18   58.49    9.09
   4  -3 -18   59.59    7.98
   4  -3 -18   61.10    8.91
   4   3 -18   58.54   10.41
  -4  -3  18   68.89   10.07
  -4   3  19    3.83    2.73
   4  -3 -19    3.54    2.18
   4  -3 -19   12.56    3.93
   4   3 -19    7.04    4.15
  -4  -3  19    9.10    4.23
  -4   3  20   19.48    5.30
   4  -3 -20   20.86    4.73
   4  -3 -20   13.89    4.77
   4   3 -20   13.92    5.35
  -4   3  21   31.54    8.08
   4  -3 -21   63.34    8.66
   4  -3 -21   64.23    9.86
   4   3 -21   54.35   10.27
   4  -3 -22   88.30   11.20
   4  -3 -22   65.48   11.12
   4   3 -22   96.20   14.12
   4  -3 -23   58.52    9.25
   4   3 -23   80.29   12.93
   4  -3 -24    4.11    2.91
   4   3 -24   -1.41    3.42
   4  -3 -25    8.36    3.83
   4  -3 -26   71.34   10.93
   4   3 -27   20.38    7.51
   4   3 -28   77.58   14.10
   4   3 -29    5.80    4.65
   4   3 -30   -1.22    4.78
   4   3 -31   13.48    5.99
   4   3 -32   59.85   12.55
   4   3 -33    2.41    4.16
   4   3 -34   -1.13    3.27
   4   3 -35    0.22    2.96
   4   3 -36    9.19    5.66
  -4   4   1   75.40    8.19
  -4   4   1   63.37    9.17
  -4   4   1   74.14    8.65
   4  -4  -1   62.97    7.38
   4   4  -1   92.69   12.47
   4   4  -1   86.17   11.78
  -4  -4   1   72.07   10.85
  -4  -4   1   84.89   12.52
  -4   4   2  173.19   15.24
  -4   4   2  166.18   16.59
  -4   4   2  187.92   16.05
   4  -4  -2  171.66   14.25
   4  -4  -2  180.61   14.25
   4   4  -2  166.48   19.29
  -4  -4   2  151.96   18.28
  -4  -4   2  138.43   18.85
  -4   4   3   88.33    8.47
  -4   4   3   93.37    9.84
  -4   4   3   87.64    8.83
   4   4  -3   76.76   11.86
  -4  -4   3   70.80   11.09
  -4  -4   3   66.24   11.52
  -4   4   4  357.46   28.11
  -4   4   4  364.54   29.36
  -4   4   4  348.82   28.36
   4   4  -4  355.29   33.51
  -4  -4   4  401.62   33.50
  -4  -4   4  335.39   33.88
  -4   4   5    4.23    1.56
  -4   4   5    4.48    1.91
  -4   4   5    6.72    1.75
   4   4  -5    5.83    3.61
  -4  -4   5    4.41    3.36
  -4  -4   5   -0.99    3.53
  -4   4   6   91.76    8.58
  -4   4   6  112.64    9.47
  -4   4   6  103.26    8.99
  -4   4   6   99.88    8.89
   4  -4  -6  100.12    8.39
   4   4  -6  106.37   13.91
  -4  -4   6  100.88   12.94
  -4   4   7    4.11    1.18
  -4   4   7    5.04    1.40
   4  -4  -7    7.04    1.15
   4   4  -7    7.00    3.93
  -4  -4   7   10.82    4.07
  -4   4   8  113.82    9.25
  -4   4   8  107.74    9.60
   4  -4  -8  118.94    9.08
   4   4  -8  112.86   14.75
  -4  -4   8  119.92   14.34
  -4   4   9  369.66   25.84
  -4   4   9  330.26   26.05
   4  -4  -9  318.88   25.33
   4   4  -9  312.58   31.73
  -4  -4   9  385.62   31.94
  -4   4  10  243.00   20.41
  -4   4  10  258.35   20.70
   4  -4 -10  260.89   20.09
   4   4 -10  289.28   27.28
  -4  -4  10  286.01   25.80
  -4   4  11   28.00    4.29
  -4   4  11   42.69    4.85
   4  -4 -11   37.03    4.20
   4   4 -11   34.94    7.68
  -4  -4  11   30.97    6.71
  -4   4  12   54.91    6.72
  -4   4  12   49.53    6.33
   4  -4 -12   58.57    6.27
   4   4 -12   65.33   10.59
  -4  -4  12   61.20    9.51
  -4   4  13  126.55   11.76
  -4   4  13  104.40   10.79
   4  -4 -13  100.79   10.27
   4   4 -13   76.02   12.99
  -4  -4  13  112.96   13.71
  -4   4  14  324.73   29.72
  -4   4  14  345.49   29.35
   4  -4 -14  354.94   28.87
   4   4 -14  382.97   34.48
  -4  -4  14  360.97   32.53
  -4   4  15  105.78   12.93
  -4   4  15  100.11   12.08
   4  -4 -15  122.56   12.26
   4   4 -15  128.22   16.33
  -4  -4  15  144.63   15.68
  -4   4  16   32.66    6.60
  -4   4  16   30.06    5.67
   4  -4 -16   30.50    5.35
   4   4 -16   36.03    8.21
  -4  -4  16   28.20    6.58
  -4   4  17    1.56    2.61
  -4   4  17    4.28    2.51
   4  -4 -17    5.14    2.50
   4   4 -17    2.91    3.47
  -4   4  18  107.47   14.43
  -4   4  18  113.34   13.71
   4   4 -18  124.35   16.55
  -4   4  19   89.45   12.97
  -4   4  19   75.00   11.21
   4  -4 -19   84.27   11.05
   4   4 -19  101.42   14.66
  -4   4  20   57.33   10.81
  -4   4  20   63.50   10.27
   4  -4 -20   80.59   10.57
   4   4 -20   67.76   12.14
  -4   4  21   24.65    7.25
  -4   4  21   30.90    7.11
   4  -4 -21   18.15    5.08
   4   4 -21   34.29    8.52
  -4   4  22   14.75    6.20
   4   4 -22    2.85    4.10
  -4   4  23   48.73   10.76
  -4   4  24   82.30   14.70
  -4   4  25   73.44   14.37
   4   4 -25   63.08   13.06
   4   4 -26   55.56   11.86
   4   4 -27    2.24    3.51
   4   4 -28   54.90   12.13
   4   4 -29   20.44    7.71
   4   4 -30   13.77    6.78
   4   4 -31    6.54    5.15
   4   4 -32   -1.08    3.17
   4   4 -33    7.40    5.55
   4   4 -34    6.40    5.74
   4   4 -35    1.26    3.61
   4   4 -36    3.40    4.57
   4   4 -37    1.42    4.24
   4   4 -38   -0.95    4.66
  -4   5   1  100.50   10.71
  -4   5   1   98.48   12.60
   4  -5  -1  110.96   10.54
   4  -5  -1   89.20    9.67
   4   5  -1   89.04   13.84
   4   5  -1   99.10   13.92
  -4  -5   1   78.13   12.51
  -4  -5   1   87.76   14.11
  -4   5   2  359.53   29.83
   4  -5  -2  371.54   29.38
   4  -5  -2  359.35   29.03
   4  -5  -2  357.77   28.60
   4   5  -2  343.85   34.30
  -4  -5   2  327.42   33.18
  -4  -5   2  387.30   36.21
  -4   5   3  172.38   18.04
   4  -5  -3  206.42   18.00
   4  -5  -3  238.95   17.48
   4  -5  -3  221.86   17.04
   4   5  -3  184.85   22.49
  -4  -5   3  210.22   22.31
  -4  -5   3  183.63   23.09
  -4   5   4   36.05    5.16
   4  -5  -4   40.76    4.88
   4   5  -4   24.93    7.07
  -4  -5   4   25.13    6.51
  -4  -5   4   35.25    8.50
  -4   5   5   55.51    6.41
   4  -5  -5   48.73    5.71
   4   5  -5   62.59   10.63
  -4  -5   5   37.29    8.03
  -4  -5   5   52.89   10.10
  -4   5   6   87.34    9.15
  -4   5   6   93.35    9.72
   4  -5  -6   92.14    8.76
   4   5  -6  107.87   14.52
  -4  -5   6   96.77   12.97
  -4   5   7  267.02   21.23
  -4   5   7  261.23   21.68
   4  -5  -7  250.99   20.58
   4   5  -7  205.07   25.53
  -4  -5   7  284.30   26.33
  -4   5   8   41.23    5.07
  -4   5   8   33.65    5.13
   4  -5  -8   47.03    4.93
   4   5  -8   43.71    9.12
  -4  -5   8   36.11    7.68
  -4   5   9   36.01    4.57
  -4   5   9   29.80    4.78
   4  -5  -9   35.53    4.31
   4   5  -9   28.55    7.58
  -4  -5   9   48.64    8.41
  -4   5  10   31.08    4.32
  -4   5  10   30.80    4.65
   4  -5 -10   24.45    3.71
   4   5 -10   31.88    7.56
  -4  -5  10   32.13    6.81
  -4   5  11  322.61   23.92
  -4   5  11  223.55   23.42
   4  -5 -11  277.93   23.12
   4   5 -11  358.81   31.29
  -4  -5  11  347.20   29.35
  -4   5  12  358.07   29.26
  -4   5  12  363.35   29.84
   4  -5 -12  353.44   28.68
   4   5 -12  378.05   35.45
  -4  -5  12  330.66   32.85
  -4   5  13   67.21    7.76
  -4   5  13   59.59    7.78
   4  -5 -13   63.15    7.13
   4   5 -13   46.11    9.93
  -4  -5  13   37.94    8.39
  -4   5  14   19.90    4.35
  -4   5  14   24.25    4.69
   4  -5 -14   17.56    3.70
   4   5 -14   17.41    5.94
  -4   5  15  102.39   12.62
  -4   5  15  102.35   12.73
   4  -5 -15  139.85   12.90
   4   5 -15  135.82   17.52
  -4   5  16  155.88   15.80
  -4   5  16  135.68   15.20
   4  -5 -16  139.28   14.42
   4   5 -16  121.94   17.77
  -4   5  17  118.55   13.38
  -4   5  17   83.17   11.81
   4  -5 -17   95.83   11.54
   4   5 -17  114.94   16.02
  -4   5  18  146.16   17.29
  -4   5  18  161.63   17.51
   4  -5 -18  155.93   16.26
   4   5 -18  144.37   19.73
  -4   5  19   -0.71    2.42
  -4   5  19   -0.68    2.27
   4  -5 -19   -0.42    1.69
   4   5 -19   -0.46    3.17
  -4   5  20    1.26    2.63
  -4   5  20   -0.75    2.61
  -4   5  21   40.54    9.34
  -4   5  22  130.09   17.88
  -4   5  23   22.19    7.49
   4   5 -23   12.28    5.77
   4   5 -24    4.05    3.93
   4   5 -25   -0.11    2.49
   4   5 -26   32.41    8.95
   4   5 -27   40.24   10.16
   4   5 -28   40.67   10.55
   4   5 -29    9.50    5.52
   4   5 -30    0.02    4.06
   4   5 -31   14.98    6.74
   4   5 -32    3.82    4.50
   4   5 -33    1.50    3.52
   4   5 -34    1.36    2.95
   4   5 -35    1.17    4.85
   4   5 -36    1.37    3.67
   4   5 -37   -0.41    3.37
   4   5 -38    1.13    3.51
   4   5 -39    3.71    4.59
  -4   6   1   60.93    8.46
   4  -6  -1   62.97    8.00
   4  -6  -1   48.65    7.72
   4  -6  -1   62.09    7.77
   4   6  -1   68.10   11.76
  -4  -6   1   86.09   12.04
  -4  -6   1   60.62   11.88
  -4   6   2   86.72   10.40
   4  -6  -2   82.36    9.59
   4  -6  -2   87.83    9.86
   4  -6  -2  101.51    9.80
   4   6  -2   78.68   13.12
  -4  -6   2   72.92   12.06
  -4  -6   2   78.89   13.92
  -4   6   3   95.90   10.80
   4  -6  -3   82.93    9.70
   4  -6  -3   97.02    9.92
   4  -6  -3   92.48    9.34
   4   6  -3   73.69   13.38
  -4  -6   3  103.11   13.92
  -4  -6   3   97.12   15.05
  -4   6   4  173.95   16.14
   4  -6  -4  146.65   14.90
   4  -6  -4  177.21   14.59
   4  -6  -4  157.26   13.91
   4   6  -4  163.25   20.18
  -4  -6   4  162.81   19.08
  -4  -6   4  157.88   20.78
  -4   6   5   87.08   10.53
   4  -6  -5   91.39   10.01
   4  -6  -5  101.85    8.68
   4  -6  -5   99.52    8.45
   4   6  -5  117.36   15.96
  -4  -6   5   82.33   12.94
  -4  -6   5  121.00   16.68
  -4   6   6   47.74    6.74
   4   6  -6   46.82   10.39
  -4  -6   6   63.80   10.41
  -4   6   7   -0.22    1.50
  -4   6   7    0.48    1.56
   4  -6  -7    0.62    1.35
   4   6  -7   -0.18    2.69
  -4  -6   7    1.06    2.78
  -4   6   8  350.80   28.83
  -4   6   8  319.31   29.13
   4  -6  -8  345.92   28.09
   4   6  -8  365.64   35.13
  -4  -6   8  357.99   33.25
  -4   6   9  404.06   33.84
  -4   6   9  411.31   34.72
   4  -6  -9  427.09   33.38
   4   6  -9  380.57   39.45
  -4  -6   9  455.85   39.04
  -4   6  10    5.76    2.34
  -4   6  10    5.43    2.64
   4  -6 -10    6.18    2.14
   4   6 -10    6.49    4.16
  -4   6  11    0.44    1.40
  -4   6  11    2.20    1.98
   4  -6 -11    0.27    1.27
   4   6 -11    3.52    4.19
  -4   6  12    1.22    1.66
  -4   6  12    1.95    2.17
   4  -6 -12    6.09    2.38
   4   6 -12    3.13    3.47
  -4   6  13  124.32   14.47
  -4   6  13  169.51   16.40
   4  -6 -13  168.83   15.04
   4   6 -13  151.60   19.85
  -4   6  14  113.27   12.97
  -4   6  14  139.00   14.51
   4  -6 -14  128.96   12.91
   4   6 -14  103.91   16.62
  -4   6  15   95.84   12.03
  -4   6  15  111.22   13.19
   4  -6 -15  113.90   12.05
   4   6 -15  108.29   16.18
  -4   6  16   38.84    6.95
  -4   6  16   37.48    7.26
   4  -6 -16   39.09    6.37
   4   6 -16   38.52    9.27
  -4   6  17    2.01    2.53
  -4   6  17    2.54    2.74
   4  -6 -17    0.14    1.85
  -4   6  18   91.21   12.06
  -4   6  18   75.26   11.54
  -4   6  19   87.83   11.64
  -4   6  19   39.86    8.62
  -4   6  20   22.54    6.52
  -4   6  21   21.15    6.72
   4   6 -21   30.38    9.09
   4   6 -22   -0.26    1.97
   4   6 -23    9.62    6.21
   4   6 -24    7.44    4.63
   4   6 -25   40.98   10.46
   4   6 -26   27.74    8.73
   4   6 -27   -0.74    4.08
   4   6 -28   21.38    7.53
   4   6 -29   18.95    8.25
   4   6 -30    6.21    5.33
   4   6 -31    7.97    5.37
   4   6 -32   -1.93    4.04
   4   6 -33    4.32    5.31
   4   6 -34   -1.03    4.88
   4   6 -35   12.15    6.57
   4   6 -36    4.17    4.51
   4   6 -37   -1.18    4.22
   4   6 -38   -1.77    3.90
   4   6 -39    7.05    5.77
   4   6 -40    2.29    4.54
  -4   7   1  306.97   28.08
   4  -7  -1  290.62   26.76
   4  -7  -1  233.76   26.57
   4  -7  -1  374.71   27.77
   4   7  -1  329.97   33.02
  -4  -7   1  359.43   35.20
  -4   7   2   48.84    7.77
   4  -7  -2   44.20    6.70
   4  -7  -2   30.92    6.13
   4  -7  -2   49.30    6.76
   4   7  -2   38.54    9.48
  -4  -7   2   51.15   11.26
  -4   7   3   93.03   12.30
   4  -7  -3  107.95   11.96
   4  -7  -3  102.11   11.86
   4  -7  -3  124.07   11.76
   4   7  -3  114.49   16.57
  -4  -7   3  104.48   16.79
  -4   7   4   18.20    4.66
   4  -7  -4   24.51    4.69
   4  -7  -4   23.78    4.49
   4  -7  -4   22.97    4.02
   4   7  -4   15.45    6.44
  -4  -7   4   19.98    6.99
  -4   7   5  157.31   17.93
   4  -7  -5  195.92   17.86
   4  -7  -5  205.83   17.25
   4  -7  -5  187.42   16.36
   4   7  -5  173.54   22.41
  -4  -7   5  190.61   24.03
  -4   7   6  235.63   21.36
   4  -7  -6  194.89   19.76
   4  -7  -6  236.10   18.94
   4  -7  -6  225.04   18.42
   4   7  -6  203.00   25.23
  -4  -7   6  223.15   26.99
  -4   7   7  503.16   40.75
   4  -7  -7  471.97   39.52
   4  -7  -7  481.96   37.27
   4  -7  -7  514.47   37.16
   4   7  -7  399.66   44.62
  -4   7   8   -0.12    1.84
  -4   7   8   -0.71    2.10
   4  -7  -8    0.69    1.83
   4   7  -8    2.06    3.18
  -4   7   9   20.42    4.75
  -4   7   9   19.56    4.78
   4  -7  -9   15.57    3.60
   4   7  -9   22.53    7.45
  -4   7  10    7.75    3.26
  -4   7  10   12.45    3.94
   4  -7 -10    7.84    2.69
   4   7 -10   14.55    6.29
  -4   7  11  149.61   15.28
  -4   7  11  170.10   16.93
   4  -7 -11  132.75   14.33
   4   7 -11  140.36   19.67
  -4   7  12   25.16    5.00
  -4   7  12   17.24    5.03
   4  -7 -12   21.72    4.63
   4   7 -12   23.68    7.82
  -4   7  13   61.39    8.21
  -4   7  13   43.16    7.92
   4  -7 -13   55.96    7.54
   4   7 -13   36.48    9.67
  -4   7  14    4.96    2.71
  -4   7  14    5.60    3.67
   4  -7 -14    8.41    3.08
  -4   7  15   66.36    9.69
  -4   7  15   77.34   11.12
   4  -7 -15   77.76    9.84
  -4   7  16    3.21    2.62
  -4   7  16    1.43    2.15
  -4   7  17   40.36    7.47
  -4   7  17   26.79    6.61
  -4   7  18   -0.61    2.93
   4   7 -18    4.82    4.82
  -4   7  19   -1.08    3.16
   4   7 -19   -0.80    2.78
   4   7 -20    4.56    4.63
   4   7 -21   84.44   15.29
   4   7 -22   29.40    9.03
   4   7 -23   61.60   12.89
   4   7 -24   -2.58    4.84
   4   7 -25   17.75    7.92
   4   7 -26    2.26    3.78
   4   7 -27   25.27    8.39
   4   7 -28   18.14    7.52
   4   7 -29    3.49    4.81
   4   7 -30    1.78    4.12
   4   7 -31   14.64    6.74
   4   7 -32    5.10    5.27
   4   7 -33   23.67    8.62
   4   7 -34    1.44    4.25
   4   7 -35    2.23    3.91
   4   7 -36    1.87    3.79
   4   7 -37    8.09    5.46
   4   7 -38    2.58    5.00
   4   7 -39    6.13    5.51
   4   7 -40   -1.49    6.01
  -4   8   1   15.31    4.96
   4  -8  -1   18.50    4.45
   4  -8  -1    7.74    3.56
   4   8  -1   19.48    7.34
  -4  -8   1   11.87    6.26
  -4   8   2   22.72    6.12
   4  -8  -2   37.10    6.41
   4  -8  -2   44.27    7.43
   4   8  -2   35.15    9.25
  -4  -8   2   30.88    9.31
  -4   8   3  156.53   17.03
   4  -8  -3  136.72   15.34
   4  -8  -3  151.94   16.34
   4   8  -3  161.37   20.96
  -4  -8   3  131.35   20.56
  -4   8   4   41.38    7.29
   4  -8  -4   31.11    5.75
   4  -8  -4   25.04    5.27
   4   8  -4   28.17    8.13
  -4  -8   4   16.59    7.04
  -4   8   5   68.92   10.51
   4  -8  -5   72.70    9.78
   4  -8  -5   99.17   10.62
   4   8  -5   73.60   13.57
  -4  -8   5   75.93   14.45
  -4   8   6   31.45    6.67
   4  -8  -6   60.72    7.73
   4  -8  -6   32.35    5.63
   4   8  -6   33.17    9.07
  -4  -8   6   31.08    9.26
  -4   8   7    1.50    2.60
   4  -8  -7   -0.20    1.76
   4  -8  -7    2.16    1.73
   4   8  -7    5.36    4.44
  -4  -8   7   -0.85    3.13
  -4   8   8   23.53    5.70
  -4   8   8   30.07    6.66
   4  -8  -8   34.52    5.90
   4  -8  -8   28.22    4.49
  -4   8   9  453.82   38.08
  -4   8   9  445.53   39.09
   4  -8  -9  413.33   36.45
   4  -8  -9  435.93   34.11
  -4   8  10   -0.28    2.34
  -4   8  10    5.88    3.21
   4  -8 -10    5.47    2.79
   4  -8 -10    3.63    1.42
   4  -8 -10    3.54    1.37
  -4   8  11   24.02    5.51
  -4   8  11   28.95    6.56
   4  -8 -11   39.22    6.20
   4  -8 -11   26.43    2.93
   4  -8 -11   23.85    2.79
  -4   8  12    2.25    2.29
  -4   8  12    5.78    3.32
   4  -8 -12    3.04    2.46
  -4   8  13  130.39   15.23
  -4   8  13  135.70   16.54
   4  -8 -13  138.49   14.84
  -4   8  14    8.19    3.55
  -4   8  14    9.42    4.10
   4   8 -14   21.07    7.58
  -4   8  15   49.58    8.41
  -4   8  15   45.02    8.82
   4   8 -15   45.38   11.42
  -4   8  16    0.19    2.31
   4   8 -16   -0.96    4.26
  -4   8  17    0.90    2.58
   4   8 -17    0.99    3.82
   4   8 -18   14.18    6.28
   4   8 -19  118.39   18.88
   4   8 -20   -1.73    3.68
   4   8 -21   73.55   14.55
   4   8 -22   13.85    6.67
   4   8 -23   26.00    8.61
   4   8 -24    4.74    5.31
   4   8 -25   38.28   10.56
   4   8 -26    8.42    5.32
   4   8 -27    3.98    4.84
   4   8 -28    3.42    5.13
   4   8 -29   52.82   13.07
   4   8 -30    4.88    4.65
   4   8 -31   20.23    8.83
   4   8 -32   -0.65    3.73
   4   8 -33    3.11    3.14
   4   8 -34   -0.40    3.34
   4   8 -35   12.50    8.49
   4   8 -36   11.03    6.48
   4   8 -37    0.24    3.42
   4   8 -38   -2.49    5.40
  -4   9   1  216.52   23.86
   4  -9  -1  205.55   22.20
   4  -9  -1  279.89   25.50
  -4  -9   1  223.46   29.13
  -4   9   2   -0.71    2.79
   4  -9  -2    2.14    2.28
   4  -9  -2   -0.35    1.60
  -4  -9   2    1.29    4.72
  -4   9   3   27.46    6.73
   4  -9  -3   36.42    6.65
   4  -9  -3   14.88    4.85
  -4  -9   3   46.20   11.28
  -4   9   4   -0.15    2.47
   4  -9  -4    1.29    2.37
   4  -9  -4    2.31    2.69
  -4  -9   4   -1.08    3.53
  -4   9   5  116.79   14.90
   4  -9  -5  133.43   14.35
   4  -9  -5  105.78   13.54
  -4  -9   5  102.95   18.42
  -4   9   6    1.13    2.35
   4  -9  -6   -0.22    1.87
   4  -9  -6   -0.03    1.37
  -4  -9   6    1.17    2.75
  -4   9   7  331.62   30.44
   4  -9  -7  336.16   29.05
   4  -9  -7  295.83   27.74
  -4  -9   7  289.40   35.63
  -4   9   8    0.66    2.50
   4  -9  -8   -0.67    2.35
   4  -9  -8    2.77    2.31
   4   9  -8   -1.44    4.70
  -4  -9   8   -0.85    3.68
  -4   9   9   30.66    6.61
  -4   9   9   24.49    6.55
   4  -9  -9   22.90    5.23
   4  -9  -9   19.42    4.32
   4   9  -9   29.74    8.66
  -4   9  10    3.04    2.79
  -4   9  10    3.07    3.26
   4  -9 -10    3.35    2.73
   4  -9 -10    3.83    2.19
   4   9 -10    3.11    4.56
  -4   9  11  238.45   23.60
   4  -9 -11  224.22   19.39
   4   9 -11  196.34   26.72
  -4   9  12    4.85    3.50
   4  -9 -12    1.41    1.25
   4   9 -12   -1.94    3.92
  -4   9  13    5.74    3.52
   4  -9 -13    7.83    2.06
   4   9 -13   17.44    7.30
  -4   9  14   16.41    4.95
   4  -9 -14   11.61    2.31
   4   9 -14   11.45    6.10
  -4   9  15   41.99    8.15
   4   9 -15   47.00   11.43
   4   9 -16    1.65    3.91
   4   9 -17  133.14   20.55
   4   9 -18   -1.24    4.08
   4   9 -19    5.58    4.63
   4   9 -20    1.53    4.19
   4   9 -21   68.35   14.59
   4   9 -22   -0.86    4.33
   4   9 -23   25.56    9.84
   4   9 -24   -1.54    4.31
   4   9 -25   11.74    6.82
   4   9 -26    1.12    4.17
   4   9 -28    1.27    3.79
   4   9 -29   -1.45    4.53
   4   9 -30    8.59    7.05
   4   9 -31    6.85    6.45
   4   9 -32   -2.92    5.42
   4   9 -33   12.57    7.20
   4   9 -34   -2.37    4.86
   4   9 -35   -0.85    4.84
   4   9 -36   -1.34    5.42
  -4  10   1   -0.91    2.55
   4 -10  -1    1.73    2.31
   4  10  -1   -0.67    4.11
  -4 -10   1   -0.30    2.25
  -4  10   2    6.92    3.57
   4 -10  -2    4.42    2.78
   4  10  -2    0.86    4.65
  -4 -10   2    2.82    4.47
  -4  10   3   48.80    9.72
   4 -10  -3   41.12    7.84
   4  10  -3   52.58   11.97
  -4 -10   3   57.23   13.49
  -4  10   4    9.74    4.54
   4 -10  -4    9.20    3.55
   4  10  -4    1.32    5.06
  -4 -10   4    4.55    5.25
  -4  10   5    8.58    4.80
   4 -10  -5   26.57    5.83
   4  10  -5   27.87    9.03
  -4 -10   5   14.38    7.14
  -4  10   6    1.68    3.42
   4 -10  -6    1.89    2.42
   4  10  -6   -1.07    4.71
  -4 -10   6    2.39    4.64
  -4  10   7   26.10    7.05
   4 -10  -7   24.42    5.90
   4  10  -7   26.73    8.47
  -4 -10   7   23.66    9.20
  -4  10   8    9.79    4.33
   4  10  -8   13.11    7.15
  -4 -10   8    3.79    4.17
  -4  10   9    8.79    4.44
   4  10  -9   11.36    7.24
  -4 -10   9   16.33    7.55
  -4  10  10    1.73    2.96
   4  10 -10   -0.62    4.82
  -4  10  11   17.51    5.81
   4  10 -11   41.79   11.03
  -4  10  12   -0.88    2.88
   4  10 -12   -4.13    6.02
  -4  10  13   35.26    7.67
   4  10 -13   23.60    8.61
   4  10 -14   -0.43    3.91
   4  10 -15   62.08   13.94
   4  10 -16   19.98    7.85
   4  10 -17    1.03    4.18
   4  10 -18    1.31    3.89
   4  10 -19   43.16   11.61
   4  10 -20    4.07    4.78
   4  10 -21    7.27    5.96
   4  10 -22   -1.31    4.36
   4  10 -23   18.33    8.95
   4  10 -24   10.02    6.80
   4  10 -25   18.72    8.45
   4  10 -26    7.09    5.91
   4  10 -27   -0.38    4.65
   4  10 -28   -1.02    5.08
   4  10 -29    9.96    6.79
   4  10 -30   -2.79    5.42
   4  10 -31    0.54    3.61
   4  10 -32   -0.91    4.37
   4  10 -33    2.76    4.59
   4  10 -34   -0.75    5.10
  -4  11   1   71.76   12.65
   4  11  -1   78.52   15.36
  -4 -11   1   54.08   14.46
  -4  11   2    0.37    2.22
   4  11  -2   -0.99    4.73
  -4 -11   2    9.42    6.02
  -4  11   3    7.15    4.43
   4  11  -3    0.82    4.68
  -4 -11   3   -0.46    3.72
  -4  11   4   12.24    5.78
   4 -11  -4   19.99    5.67
   4  11  -4   19.73    8.44
  -4 -11   4   13.87    6.78
  -4  11   5   13.90    5.43
   4  11  -5    9.96    6.18
  -4 -11   5   18.74    8.37
  -4  11   6   11.45    5.12
   4  11  -6   -0.02    4.53
  -4 -11   6    8.35    7.10
  -4  11   7   47.61    9.97
   4  11  -7   56.40   13.35
  -4 -11   7   65.01   15.06
  -4  11   8   13.77    5.40
   4  11  -8    5.42    4.85
  -4 -11   8   -1.40    5.00
  -4  11   9   -0.75    2.69
   4  11  -9   -2.48    4.90
  -4 -11   9   -0.74    4.69
  -4  11  10    6.22    4.23
   4  11 -10    0.49    3.66
  -4 -11  10   -0.83    3.83
   4  11 -11  126.37   20.54
   4  11 -12   -2.55    5.78
   4  11 -13   56.74   13.07
   4  11 -14   12.13    6.34
   4  11 -15   18.09    8.48
   4  11 -16    2.70    4.46
   4  11 -17   63.81   14.29
   4  11 -18    2.42    4.17
   4  11 -19    1.19    4.55
   4  11 -20   -0.67    2.90
   4  11 -21   43.54   12.11
   4  11 -22    4.82    5.15
   4  11 -23   -0.21    2.86
   4  11 -24   -1.22    5.23
   4  11 -25   -2.60    5.66
   4  11 -26   -0.25    4.87
   4  11 -27    9.65    8.21
   4  11 -28   -1.46    4.58
   4  11 -29    4.07    5.48
   4  11 -30    2.22    4.22
   4  11 -31   18.00    8.05
   4  11 -32   -0.58    3.32
  -4  12   1   -0.18    2.58
   4  12  -1   -1.21    4.51
  -4 -12   1   -0.85    4.99
  -4  12   2   -0.78    3.84
   4  12  -2    4.20    4.88
  -4 -12   2   -0.12    4.60
  -4  12   3   92.33   15.34
   4  12  -3   97.83   18.00
  -4 -12   3   89.40   18.76
  -4  12   4   13.24    6.26
   4  12  -4   29.11    9.72
  -4 -12   4   10.12    7.45
  -4  12   5   40.87    9.57
   4  12  -5   34.56   10.55
  -4 -12   5   33.37   11.37
  -4  12   6   -1.28    3.03
   4  12  -6   -2.30    5.06
  -4 -12   6   -0.04    3.42
  -4  12   7   -0.21    3.66
   4  12  -7   -0.86    3.79
  -4 -12   7   -0.09    2.86
  -4  12   8   10.82    5.19
   4  12  -8   10.86    6.30
  -4 -12   8    8.09    7.06
   4  12  -9   67.04   14.90
  -4 -12   9   39.43   12.48
   4  12 -10   -0.13    4.32
   4  12 -11   11.50    6.64
   4  12 -12   12.54    7.46
   4  12 -13   29.71   10.30
   4  12 -14   34.86   11.05
   4  12 -15   26.25    9.96
   4  12 -16    4.75    4.18
   4  12 -17    1.65    3.76
   4  12 -18    0.78    3.43
   4  12 -19   23.00    8.78
   4  12 -20    1.90    4.37
   4  12 -21    6.76    6.77
   4  12 -22   -1.36    4.59
   4  12 -23    0.32    3.24
   4  12 -24   -1.52    4.91
   4  12 -25    3.42    6.37
   4  12 -26   -1.57    4.26
   4  12 -27   -1.25    4.89
   4  12 -28   -1.43    4.65
   4  12 -29   12.19    7.43
   4  12 -30    5.98    5.97
   4  13  -1   25.00    9.70
   4  13  -2    3.17    4.93
   4  13  -3    9.40    6.37
   4  13  -4   -0.52    2.47
   4  13  -5   22.67    9.58
  -4  13   6    5.92    5.00
   4  13  -6    8.01    6.70
   4  13  -7   54.96   13.92
   4  13  -8    0.00    3.65
   4  13  -9    1.75    5.22
   4  13 -10    2.02    4.99
   4  13 -11   49.64   13.17
   4  13 -12    7.04    5.15
   4  13 -13   15.33    8.20
   4  13 -14   -1.85    4.39
   4  13 -15    1.97    3.66
   4  13 -16   12.26    8.10
   4  13 -17   22.36    9.80
   4  13 -18    5.74    4.98
   4  13 -19    6.95    5.75
   4  13 -20    0.13    4.25
   4  13 -21    8.21    6.54
   4  13 -22    1.59    4.86
   4  13 -23    1.70    6.73
   4  13 -24    6.77    6.34
   4  13 -25   -0.74    6.02
   4  13 -26   -1.02    5.07
   4  13 -27   10.07    7.83
  -4  14   1   -0.76    2.60
   4  14  -1   -0.49    4.46
  -4  14   2   -1.30    4.57
   4  14  -2   -0.78    5.89
  -4  14   3   29.94    9.57
   4  14  -3   26.74   10.65
   4  14  -4   22.49    9.74
   4  14  -5   13.70    7.03
   4  14  -6   -0.61    4.81
   4  14  -7    2.79    7.89
   4  14  -8   42.44   11.98
   4  14  -9   26.98   10.44
   4  14 -10   13.79    8.67
   4  14 -11    1.80    5.72
   4  14 -12    2.69    4.43
   4  14 -13   12.01    6.93
   4  14 -14    6.21    5.55
   4  14 -15   -0.98    4.00
   4  14 -16   -0.91    3.86
   4  14 -17    1.28    5.45
   4  14 -18   12.56    7.58
   4  14 -19   19.98    8.54
   4  14 -20    1.44    4.84
   4  14 -21    4.34    5.48
   4  14 -22    1.32    4.48
   4  14 -23   11.75    7.60
   4  14 -24   -1.36    3.99
  -4  15   1   11.92    7.21
   4  15  -1    0.11    4.04
   4  15  -2   11.91    6.79
   4  15  -3    2.49    4.32
   4  15  -4   -1.74    5.67
   4  15  -5    6.65    5.88
   4  15  -6    0.72    3.69
   4  15  -7   14.80    7.40
   4  15  -8   -0.99    5.07
   4  15  -9   -1.16    5.55
   4  15 -10    1.77    5.60
   4  15 -11    0.97    5.72
   4  15 -12    5.56    4.56
   4  15 -13    1.22    3.19
   4  15 -14    5.67    5.23
   4  15 -15    8.90    5.28
   4  15 -16    2.49    4.19
   4  15 -17   13.96    7.81
   4  15 -18   -0.65    3.90
   4  15 -19   -3.23    5.82
   4  15 -20   -1.80    4.37
   4  15 -21   17.28    8.52
   4  16  -1   -1.34    5.21
   4  16  -2    4.17    4.93
   4  16  -3    8.78    5.65
   4  16  -4    8.86    6.42
   4  16  -5    3.65    5.87
   4  16  -6    2.25    4.22
   4  16  -7   -1.62    5.44
   4  16  -8    9.79    6.89
   4  16  -9    2.37    4.19
   4  16 -10   -1.05    3.66
   4  16 -11   -0.52    5.05
   4  16 -12   10.86    7.70
   4  16 -13    1.56    6.08
   4  16 -14    2.21    5.38
   4  16 -15    2.31    5.76
   4  16 -16    2.31    3.42
   4  17  -1    5.42    6.34
   4  17  -2    0.89    4.33
   4  17  -3   -0.78    4.86
   4  17  -4    2.97    5.56
   4  17  -5    4.80    5.10
   4  17  -6   -0.10    5.16
   4  17  -7   -1.31    5.07
   4  17  -8    2.25    4.60
   4  17  -9   -1.42    4.84
   4  17 -10    1.32    3.66
  -3   0   1    0.66    1.49
  -3   0   1   -0.27    1.54
   3   0  -1    1.27    1.65
   3   0  -1   -0.14    1.32
  -3   0   2    0.40    1.40
  -3   0   2    0.44    1.40
   3   0  -2   -0.83    1.56
  -3   0   3 5835.39  411.99
  -3   0   3 5838.09  417.41
   3   0  -3 5434.00  411.86
  -3   0   4   -0.57    1.26
   3   0  -4   -0.24    1.13
  -3   0   5   87.97    8.61
   3   0  -5   94.18    9.00
  -3   0   6    0.74    1.31
   3   0  -6   -0.16    1.18
  -3   0   7  432.90   33.04
   3   0  -7  411.26   33.25
  -3   0   8   -0.20    0.91
   3   0  -8   -0.44    1.45
  -3   0   9  822.17   62.37
   3   0  -9  822.74   62.77
  -3   0  10    1.10    1.48
   3   0 -10   -0.49    1.66
  -3   0  11 1279.32   89.12
   3   0 -11 1099.17   88.22
   3   0 -11 1127.41   92.03
   3   0 -12    0.36    1.72
   3   0 -12   -0.56    3.10
   3   0 -13  547.54   43.72
   3   0 -13  526.75   46.44
   3   0 -14   -0.43    2.12
   3   0 -14   -0.92    3.15
   3   0 -15   87.32   11.08
   3   0 -15  121.46   14.80
   3   0 -16    0.05    1.80
   3   0 -16   -0.32    2.89
   3   0 -17  167.89   18.24
   3   0 -17  205.30   21.90
   3   0 -18   -0.54    2.06
   3   0 -18   -0.53    2.72
   3   0 -19   64.15    9.71
   3   0 -19   67.08   11.69
  -3   0  20   -0.26    2.70
   3   0 -20    1.72    2.04
   3   0 -20    0.70    3.03
  -3   0  21   -1.14    3.32
   3   0 -21    1.10    1.89
   3   0 -21    1.00    3.38
  -3   0  22   -0.46    2.37
   3   0 -22   -0.90    2.50
   3   0 -22    1.78    3.85
   3   0 -23  293.45   29.45
   3   0 -23  312.20   32.74
   3   0 -24    0.42    1.99
   3   0 -25   75.21   11.96
   3   0 -26    1.17    3.29
   3   0 -27   71.03   12.14
   3   0 -30   -0.28    2.09
   3   0 -31    0.21    2.30
   3   0 -32    0.75    2.67
   3   0 -33    9.66    5.60
   3   0 -34   -1.45    3.34
   3   0 -35   44.06   10.45
  -3   1   1 1013.76   73.09
  -3   1   1  967.31   73.10
   3  -1  -1  982.52   73.26
   3  -1  -1  942.15   72.52
   3   1  -1  902.62   74.50
   3   1  -1 1057.12   75.10
  -3  -1   1  978.33   74.52
  -3  -1   1  989.73   75.21
  -3   1   2  690.89   47.51
  -3   1   2  602.24   47.25
   3  -1  -2  566.51   47.18
   3   1  -2  578.09   48.97
  -3  -1   2  675.49   49.30
  -3  -1   2  706.88   50.14
  -3   1   3    7.86    1.70
  -3   1   3    9.39    1.68
   3  -1  -3    6.17    1.67
   3   1  -3    7.45    2.58
  -3  -1   3    9.26    2.71
  -3  -1   3    4.85    2.34
  -3   1   4    5.10    1.24
   3  -1  -4    7.35    1.53
   3   1  -4    3.44    2.46
  -3  -1   4    4.09    2.11
  -3   1   5 2137.11  146.63
   3  -1  -5 1961.13  146.68
   3   1  -5 2115.00  149.63
  -3  -1   5 1771.86  148.50
  -3   1   6    2.85    0.90
   3  -1  -6    2.87    1.07
   3   1  -6    2.13    1.72
  -3  -1   6    0.78    1.63
  -3   1   7  209.11   16.25
   3  -1  -7  196.59   16.35
   3   1  -7  202.38   18.56
  -3  -1   7  216.78   18.35
   3  -1  -8   68.94    7.06
   3  -1  -8   70.63    8.11
   3   1  -8   81.89    9.04
  -3  -1   8   83.92    8.80
   3  -1  -9  890.41   69.08
   3  -1  -9  984.47   71.12
   3   1  -9  905.55   71.15
  -3  -1   9  945.54   70.81
   3  -1 -10   51.41    5.98
   3  -1 -10   57.32    7.40
   3   1 -10   50.45    7.29
  -3  -1  10   47.11    6.66
   3  -1 -11  477.30   36.20
   3  -1 -11  422.32   37.45
   3   1 -11  465.46   37.93
  -3  -1  11  452.59   37.12
   3  -1 -12    6.47    2.37
   3  -1 -12    5.47    3.10
   3   1 -12    7.29    3.11
  -3  -1  12    5.59    2.63
  -3   1  13   10.58    3.76
   3  -1 -13    6.80    2.74
   3  -1 -13    6.62    3.63
   3   1 -13   14.17    3.72
  -3  -1  13   11.53    3.29
  -3   1  14   22.98    5.06
   3  -1 -14   13.31    3.50
   3  -1 -14    8.81    3.86
   3   1 -14   16.89    4.53
   3   1 -14   14.76    5.56
  -3  -1  14   13.84    3.67
  -3   1  15  425.27   38.63
   3  -1 -15  481.98   37.65
   3  -1 -15  465.27   39.74
   3   1 -15  434.42   38.56
   3   1 -15  448.64   42.28
  -3   1  16    7.58    3.72
   3  -1 -16    8.92    3.10
   3  -1 -16    8.98    4.05
   3   1 -16   10.09    3.75
   3   1 -16    9.04    4.58
  -3   1  17  224.02   22.17
   3  -1 -17  216.78   20.16
   3  -1 -17  208.34   22.03
   3   1 -17  174.13   20.21
   3   1 -17  211.95   24.41
  -3   1  18    3.90    3.15
   3  -1 -18    4.97    2.87
   3  -1 -18    3.29    3.50
   3   1 -18    2.36    3.10
   3   1 -18    1.45    3.19
  -3  -1  18    1.56    3.08
   3  -1 -19   51.76    8.27
   3  -1 -19   46.94    9.36
   3   1 -19   63.45    9.75
   3   1 -19   64.74   11.97
  -3  -1  19   55.20   10.93
   3  -1 -20   70.65    9.80
   3  -1 -20   66.66   11.35
   3   1 -20   80.35   11.18
   3   1 -20   65.96   12.36
  -3  -1  20   30.20    8.61
   3  -1 -21  132.76   15.57
   3  -1 -21  140.04   17.95
   3   1 -21  149.35   17.14
   3   1 -21  119.66   18.30
  -3  -1  21  122.02   17.68
   3  -1 -22   -0.27    1.99
   3  -1 -22    4.41    3.68
   3   1 -22    1.53    2.53
   3   1 -22    1.47    3.76
  -3  -1  22    3.53    4.52
   3  -1 -23    5.36    3.45
   3  -1 -23   12.97    6.26
   3   1 -23   14.30    5.31
   3  -1 -24   -0.19    1.72
   3  -1 -24    1.81    3.20
   3   1 -24   -0.00    2.69
   3  -1 -25   38.73    8.46
   3   1 -25   70.49   11.31
   3  -1 -26   15.77    5.28
   3   1 -26    8.72    4.68
   3  -1 -27   63.59   11.17
   3  -1 -28    0.32    2.75
   3   1 -29   -0.05    3.09
   3   1 -30   15.70    6.30
   3  -1 -31   25.71    7.51
   3   1 -31   32.22    8.82
   3  -1 -32   -0.05    2.22
   3   1 -32   -1.47    3.43
   3  -1 -33    7.98    4.48
   3   1 -33   10.74    5.20
   3   1 -34    2.65    4.79
   3   1 -35   20.89    7.58
   3   1 -36    1.27    3.61
  -3   2   1  188.36   16.49
  -3   2   1  202.73   16.34
   3  -2  -1  184.36   17.00
   3  -2  -1  190.85   15.54
   3   2  -1  166.31   18.13
   3   2  -1  217.95   19.18
  -3  -2   1  209.87   18.75
  -3  -2   1  193.80   19.11
  -3   2   2   85.05    7.46
  -3   2   2   68.25    6.88
   3  -2  -2   80.67    7.83
   3   2  -2   72.21    9.39
  -3  -2   2   89.11    9.84
  -3  -2   2   57.91    8.94
  -3   2   3 1280.93   94.82
  -3   2   3 1276.19   94.88
  -3   2   3 1335.39   94.59
   3   2  -3 1212.53   98.41
  -3  -2   3 1391.78   98.83
  -3  -2   3 1234.33   99.83
   3   2  -4    3.32    2.38
  -3  -2   4    0.26    1.50
   3   2  -5   -0.49    1.95
  -3  -2   5    3.25    2.48
   3   2  -6    6.16    3.15
  -3  -2   6    4.49    2.45
   3  -2  -7  427.23   32.54
   3  -2  -7  463.26   32.77
   3   2  -7  442.44   36.95
  -3  -2   7  418.58   36.15
   3  -2  -8  807.74   60.28
   3  -2  -8  848.77   60.72
   3   2  -8  840.67   64.59
  -3  -2   8  750.63   63.39
   3  -2  -9  491.73   38.19
   3  -2  -9  539.32   38.96
   3   2  -9  472.55   41.58
  -3  -2   9  505.83   41.25
  -3   2  10    5.19    1.89
   3  -2 -10    4.86    1.64
   3  -2 -10    4.74    2.07
   3   2 -10    8.29    3.55
  -3  -2  10    2.46    2.20
  -3   2  11   39.34    6.25
  -3   2  11   42.53    5.59
   3  -2 -11   32.21    4.56
   3  -2 -11   49.28    6.04
   3   2 -11   38.38    6.95
  -3  -2  11   27.95    5.75
  -3   2  12   12.66    4.22
  -3   2  12   18.59    3.88
   3  -2 -12   16.87    3.27
   3  -2 -12   19.56    4.07
   3   2 -12   17.99    5.13
  -3  -2  12   16.30    4.35
  -3   2  13  486.81   40.56
  -3   2  13  406.91   37.83
   3  -2 -13  510.19   39.01
   3   2 -13  463.73   40.10
  -3  -2  13  494.65   39.47
  -3   2  14   18.50    5.13
  -3   2  14   18.60    4.59
   3  -2 -14   19.03    4.51
   3   2 -14   14.03    4.76
  -3  -2  14   32.19    5.72
  -3   2  15   22.72    6.26
  -3   2  15   17.95    4.76
   3  -2 -15   30.82    5.92
   3   2 -15   26.23    6.25
  -3  -2  15   33.98    6.06
  -3   2  16    9.06    4.44
  -3   2  16   15.14    4.39
   3  -2 -16   11.96    4.06
   3   2 -16   10.38    4.17
  -3  -2  16    6.86    3.32
  -3   2  17  159.44   19.82
  -3   2  17  178.07   18.62
   3  -2 -17  169.19   18.44
   3   2 -17  153.04   18.29
   3   2 -17  149.86   20.91
  -3  -2  17  184.23   18.24
  -3   2  18    6.69    4.33
  -3   2  18   15.90    5.04
   3  -2 -18    9.52    4.20
   3   2 -18   12.95    4.71
   3   2 -18    9.90    5.81
  -3   2  19   49.63   10.28
  -3   2  19   43.59    8.49
   3  -2 -19   56.11    9.51
   3   2 -19   42.13    8.68
   3   2 -19   56.26   12.09
  -3   2  20    4.52    3.60
  -3   2  20    4.10    3.33
   3  -2 -20    5.57    2.77
   3  -2 -20    1.49    2.48
   3   2 -20    2.38    2.43
   3   2 -20    1.61    3.52
  -3  -2  20   -0.60    2.70
  -3   2  21    2.09    3.27
  -3   2  21    1.91    2.93
   3  -2 -21    0.16    2.10
   3  -2 -21    1.24    2.32
   3   2 -21   -0.32    3.34
  -3  -2  21   -1.23    3.40
  -3   2  22    2.10    3.86
   3  -2 -22    0.03    2.07
   3  -2 -22    4.54    3.20
   3   2 -22   -0.30    2.42
  -3  -2  22   -1.05    3.58
  -3   2  23  129.52   19.97
   3  -2 -23  130.54   16.11
   3  -2 -23  140.55   18.02
   3   2 -23  148.37   18.24
  -3   2  24   26.49    9.47
   3  -2 -24   56.02    9.34
   3  -2 -24   48.98   10.10
   3   2 -24   59.61   10.58
  -3   2  25   55.12   12.72
   3  -2 -25   48.76    8.93
   3  -2 -25   33.14    9.03
   3   2 -25   59.57   10.88
   3  -2 -26    3.41    2.84
   3  -2 -27   63.95   11.12
   3  -2 -28   11.67    4.72
   3   2 -28   13.15    6.15
   3   2 -29   71.94   13.13
   3   2 -30   -0.71    3.14
   3   2 -31   -0.12    2.75
   3  -2 -32   -1.98    3.93
   3   2 -32   -2.23    3.98
   3   2 -33   27.70    8.26
   3   2 -34   -1.94    3.92
   3   2 -35   29.39    9.33
   3   2 -36   -0.98    4.03
   3   2 -37    6.82    5.06
   3   2 -38   -0.60    3.83
  -3   3   1  493.92   40.33
  -3   3   1  523.28   42.20
  -3   3   1  503.04   40.92
   3  -3  -1  568.96   40.37
   3   3  -1  483.44   43.82
   3   3  -1  591.13   45.29
  -3  -3   1  548.44   44.06
  -3  -3   1  540.05   45.09
  -3   3   2  251.72   20.22
  -3   3   2  281.42   21.90
  -3   3   2  229.95   20.34
   3  -3  -2  249.34   19.38
   3  -3  -2  260.61   19.38
   3   3  -2  238.02   23.67
  -3  -3   2  268.77   23.88
  -3  -3   2  237.80   24.15
  -3   3   3   38.88    4.59
  -3   3   3   54.65    5.88
  -3   3   3   44.16    4.80
   3  -3  -3   46.80    4.63
   3   3  -3   53.09    8.13
  -3  -3   3   48.10    7.54
  -3  -3   3   44.57    7.93
  -3   3   4   74.92    6.88
  -3   3   4   98.98    7.19
  -3   3   4   83.75    6.86
   3  -3  -4   66.91    6.54
   3   3  -4   55.83    9.43
  -3  -3   4   81.57   10.16
  -3   3   5  576.92   40.38
  -3   3   5  562.57   40.05
  -3   3   5  541.00   39.98
   3  -3  -5  484.84   39.95
   3   3  -5  603.22   45.96
  -3  -3   5  605.24   45.31
  -3   3   6  635.86   46.27
  -3   3   6  622.74   45.88
   3  -3  -6  636.45   46.15
   3   3  -6  578.17   50.99
  -3  -3   6  592.29   50.48
  -3   3   7  197.49   15.12
  -3   3   7  200.95   14.81
   3  -3  -7  183.30   14.87
   3   3  -7  186.94   19.36
  -3  -3   7  155.72   18.02
  -3   3   8   28.51    3.56
  -3   3   8   26.85    3.23
   3  -3  -8   28.00    3.32
   3   3  -8   27.70    6.17
  -3  -3   8   23.16    5.49
  -3   3   9  154.56   13.77
  -3   3   9  163.60   13.49
   3  -3  -9  158.68   13.44
   3   3  -9  155.09   17.13
  -3  -3   9  148.17   16.24
  -3   3  10  475.71   38.39
  -3   3  10  473.47   37.82
   3  -3 -10  516.52   37.99
   3   3 -10  477.64   41.73
  -3  -3  10  485.21   40.92
  -3   3  11  504.31   43.51
  -3   3  11  548.92   43.13
   3  -3 -11  547.49   42.98
   3   3 -11  655.16   47.96
  -3  -3  11  566.54   45.94
  -3   3  12   -0.32    2.16
  -3   3  12   -0.15    1.72
   3  -3 -12    1.38    1.55
   3   3 -12   -0.92    2.47
  -3  -3  12    0.80    2.34
  -3   3  13   23.43    4.99
  -3   3  13   14.54    3.80
   3  -3 -13   19.98    4.12
   3   3 -13   18.58    5.51
  -3  -3  13   18.92    4.77
  -3   3  14    2.75    2.86
  -3   3  14    2.09    1.81
   3  -3 -14    3.24    2.13
   3   3 -14    4.33    3.59
  -3  -3  14   -0.29    2.06
  -3   3  15  212.30   21.66
  -3   3  15  209.92   20.37
   3  -3 -15  209.18   20.04
   3   3 -15  186.91   21.57
  -3  -3  15  224.57   21.37
  -3   3  16   65.61   10.13
  -3   3  16   54.87    8.45
   3  -3 -16   48.35    7.92
   3   3 -16   57.48    9.72
  -3  -3  16   55.56    8.74
  -3   3  17   42.28    9.12
  -3   3  17   65.80    9.56
   3  -3 -17   61.15    8.95
   3   3 -17   45.02    9.07
  -3  -3  17   67.55    9.60
  -3   3  18    3.43    3.96
  -3   3  18    2.45    2.42
   3  -3 -18    5.95    3.54
   3   3 -18    2.65    2.87
  -3  -3  18    3.40    2.56
  -3   3  19   11.65    5.23
  -3   3  19   24.34    6.05
   3  -3 -19    8.19    3.62
   3   3 -19   12.73    4.73
   3   3 -19   -0.07    3.46
  -3   3  20   36.84    9.11
  -3   3  20   31.78    7.59
   3  -3 -20   41.51    7.96
   3   3 -20   50.38    9.63
  -3   3  21   87.24   14.44
  -3   3  21   69.61   11.97
   3  -3 -21  100.84   13.16
   3   3 -21   91.40   13.66
  -3  -3  21   74.62   14.25
  -3   3  22   59.54   12.43
  -3   3  22   79.33   12.39
   3  -3 -22   61.62   10.59
   3   3 -22   52.82   10.43
  -3  -3  22   70.30   13.58
  -3   3  23    3.75    4.94
   3  -3 -23   11.29    5.30
   3   3 -23   11.18    5.50
  -3   3  24   13.76    6.15
   3  -3 -24   12.49    5.30
  -3   3  25  108.59   19.42
   3  -3 -25  151.49   18.43
  -3   3  26   45.04   12.30
  -3   3  27  116.08   19.67
   3   3 -27  103.18   16.25
  -3   3  28   12.47    7.34
   3   3 -28   10.32    5.22
  -3   3  29   14.81    7.98
   3   3 -29   12.97    6.16
   3   3 -30   32.90    9.24
   3   3 -31   58.41   12.41
   3   3 -32   -0.96    4.31
   3   3 -33    0.43    3.45
   3   3 -34    0.17    4.15
   3   3 -35   12.12    5.91
   3   3 -36   -0.92    3.57
   3   3 -37   16.89    7.28
   3   3 -38    1.25    3.66
   3   3 -39   -0.65    4.05
  -3   4   1  131.44   12.52
   3  -4  -1  136.72   12.25
   3  -4  -1  121.39   11.99
   3   4  -1  125.11   15.34
   3   4  -1  132.70   15.77
  -3  -4   1  155.21   15.96
  -3  -4   1  121.93   15.74
  -3   4   2  160.31   14.70
   3  -4  -2  174.51   14.51
   3  -4  -2  186.40   14.65
   3  -4  -2  153.87   13.92
   3   4  -2  149.32   17.68
  -3  -4   2  164.89   17.70
  -3  -4   2  144.40   18.05
  -3   4   3  335.00   28.34
   3  -4  -3  358.07   28.10
   3  -4  -3  387.04   27.62
   3  -4  -3  344.61   27.17
   3   4  -3  365.49   32.85
  -3  -4   3  339.46   31.71
  -3  -4   3  346.69   33.24
  -3   4   4   44.25    5.49
   3  -4  -4   48.53    5.31
   3   4  -4   55.65    8.91
  -3  -4   4   42.62    7.80
  -3   4   5   44.07    5.25
  -3   4   5   49.50    5.62
   3  -4  -5   40.23    4.86
   3   4  -5   44.12    8.04
  -3  -4   5   44.63    7.70
  -3   4   6   87.69    8.08
  -3   4   6   68.82    7.80
   3  -4  -6   77.36    7.58
   3   4  -6   85.49   11.66
  -3  -4   6   91.91   11.37
  -3   4   7  291.54   23.24
  -3   4   7  300.54   23.57
   3  -4  -7  269.10   22.83
   3   4  -7  283.74   27.75
  -3  -4   7  318.06   27.48
  -3   4   8  214.16   18.34
  -3   4   8  231.16   18.77
   3  -4  -8  213.47   18.18
   3   4  -8  223.43   22.90
  -3  -4   8  229.68   22.10
  -3   4   9  143.46   12.66
  -3   4   9  138.51   12.76
   3  -4  -9  122.65   12.12
   3   4  -9  157.80   17.05
  -3  -4   9  132.27   15.34
  -3   4  10   54.22    6.43
  -3   4  10   39.09    5.90
   3  -4 -10   48.54    6.07
   3   4 -10   55.78    9.29
  -3  -4  10   60.13    9.02
  -3   4  11  100.27   10.72
  -3   4  11  100.46   10.77
   3  -4 -11  103.55   10.46
   3   4 -11   98.76   13.51
  -3  -4  11   96.52   12.54
  -3   4  12  283.26   26.35
  -3   4  12  301.05   26.49
   3  -4 -12  317.86   26.23
   3   4 -12  306.11   29.88
  -3  -4  12  350.22   29.54
  -3   4  13  300.03   28.09
  -3   4  13  329.57   28.32
   3  -4 -13  380.66   28.39
   3   4 -13  298.98   30.82
  -3  -4  13  300.26   29.70
  -3   4  14   29.98    5.86
  -3   4  14   20.36    4.73
   3  -4 -14   31.74    5.34
   3   4 -14   17.79    5.69
  -3  -4  14   26.52    6.09
  -3   4  15  169.09   17.63
  -3   4  15  143.34   16.40
   3  -4 -15  162.86   16.39
   3   4 -15  165.57   19.39
  -3  -4  15  169.37   18.21
  -3   4  16   36.41    7.33
  -3   4  16   41.28    7.26
   3  -4 -16   33.06    6.34
   3   4 -16   45.57    8.98
  -3  -4  16   48.02    8.17
  -3   4  17   90.63   11.99
  -3   4  17   72.55   10.43
   3  -4 -17   51.48    8.80
   3   4 -17   85.08   12.57
  -3   4  18   86.11   12.90
  -3   4  18   80.74   11.85
   3  -4 -18   76.16   10.96
   3   4 -18  111.16   14.71
  -3   4  19   13.62    5.40
  -3   4  19   16.31    5.13
   3  -4 -19   21.15    5.43
   3   4 -19   19.89    6.20
  -3   4  20   10.12    5.04
  -3   4  20   15.27    5.32
   3  -4 -20   19.49    5.17
   3   4 -20    4.71    3.50
  -3   4  21   -1.42    4.60
  -3   4  21   -0.75    2.34
   3  -4 -21   -0.46    2.03
   3   4 -21   -2.12    4.20
  -3   4  22    5.09    4.45
   3  -4 -22    9.89    4.23
  -3   4  23   66.50   13.56
   3  -4 -23   87.96   12.80
  -3   4  24   58.45   12.71
  -3   4  25   51.35   12.55
   3   4 -25   76.57   13.49
  -3   4  26    2.81    5.22
   3   4 -26    7.52    4.25
  -3   4  27   47.94   12.41
   3   4 -27   54.66   11.38
  -3   4  28   16.82    7.57
   3   4 -28   23.88    7.83
  -3   4  29   30.47   10.66
   3   4 -29   43.83   10.56
   3   4 -30    8.90    5.29
   3   4 -31    6.18    4.67
   3   4 -32   -0.20    2.83
   3   4 -33   12.73    6.44
   3   4 -34   10.96    5.72
   3   4 -35    1.34    3.76
   3   4 -36   -0.80    3.54
   3   4 -37    9.28    5.57
   3   4 -38   10.10    6.36
   3   4 -39    6.68    5.64
   3   4 -40   16.94    7.27
  -3   5   1  714.35   58.47
   3  -5  -1  811.55   58.40
   3  -5  -1  735.98   59.34
   3  -5  -1  800.06   58.38
   3   5  -1  720.18   62.43
  -3  -5   1  710.60   61.48
  -3  -5   1  693.69   63.04
  -3   5   2   12.93    3.48
   3  -5  -2   15.90    3.47
   3  -5  -2   14.22    3.38
   3  -5  -2   14.69    3.32
   3   5  -2   18.24    5.57
  -3  -5   2   14.83    4.76
  -3  -5   2   14.78    5.20
  -3   5   3   16.72    3.82
   3  -5  -3   19.00    3.56
   3  -5  -3   12.10    2.99
   3  -5  -3   13.18    2.87
   3   5  -3    7.13    4.92
  -3  -5   3   10.29    4.33
  -3  -5   3   11.49    5.39
  -3   5   4  154.07   14.69
   3  -5  -4  176.66   14.51
   3  -5  -4  135.65   13.41
   3  -5  -4  161.58   13.42
   3   5  -4  112.10   16.64
  -3  -5   4  162.18   17.66
  -3  -5   4  167.82   19.43
  -3   5   5  382.24   29.99
  -3   5   5  359.66   30.25
   3  -5  -5  341.86   29.08
   3  -5  -5  328.62   28.02
   3  -5  -5  391.25   28.13
   3   5  -5  385.72   34.69
  -3  -5   5  360.71   33.11
  -3   5   6  256.14   20.45
  -3   5   6  230.09   20.58
   3  -5  -6  213.87   19.47
   3  -5  -6  236.45   18.14
   3  -5  -6  219.51   17.89
   3   5  -6  230.91   24.38
  -3  -5   6  245.75   23.73
  -3   5   7  194.43   17.18
  -3   5   7  199.09   17.68
   3  -5  -7  177.99   16.49
   3  -5  -7  186.10   14.36
   3  -5  -7  184.94   14.33
   3   5  -7  202.14   21.41
  -3  -5   7  206.60   20.68
  -3   5   8   35.43    5.22
  -3   5   8   37.19    5.69
   3  -5  -8   29.87    4.78
   3   5  -8   27.60    6.79
  -3  -5   8   29.69    6.69
  -3   5   9    3.92    2.21
  -3   5   9    8.63    2.90
   3  -5  -9    9.83    2.67
   3   5  -9    5.18    4.00
  -3  -5   9    6.87    3.60
  -3   5  10  321.36   26.01
  -3   5  10  345.41   26.95
   3  -5 -10  273.67   25.17
   3   5 -10  308.60   30.34
  -3  -5  10  267.84   28.15
  -3   5  11  311.90   27.14
  -3   5  11  260.66   26.91
   3  -5 -11  333.01   27.03
   3  -5 -11  330.87   23.89
   3   5 -11  307.64   31.16
  -3  -5  11  301.74   29.73
  -3   5  12   37.98    6.00
  -3   5  12   27.94    5.52
   3  -5 -12   26.36    5.00
   3  -5 -12   28.73    3.36
   3   5 -12   37.48    8.09
  -3  -5  12   37.74    7.34
  -3   5  13   24.83    5.31
  -3   5  13   21.21    5.17
   3  -5 -13   32.00    5.46
   3  -5 -13   30.81    3.64
   3   5 -13   24.20    6.75
  -3  -5  13   19.70    5.70
  -3   5  14  158.87   16.57
  -3   5  14  133.51   16.11
   3  -5 -14  158.30   16.02
   3  -5 -14  158.99   13.61
   3   5 -14  154.83   19.16
  -3  -5  14  159.64   18.08
  -3   5  15  384.40   33.87
  -3   5  15  321.39   33.07
   3  -5 -15  406.53   33.36
   3  -5 -15  392.88   30.64
   3   5 -15  386.57   36.97
  -3   5  16   68.58    9.96
  -3   5  16   60.11    9.55
   3  -5 -16   47.22    8.05
   3  -5 -16   65.20    7.32
   3   5 -16   48.95   10.23
  -3   5  17   53.57    9.50
  -3   5  17   64.51   10.04
   3  -5 -17   59.23    8.87
   3  -5 -17   54.92    7.19
   3   5 -17   51.52   10.40
  -3   5  18   -0.46    2.24
  -3   5  18    0.43    2.14
   3  -5 -18    0.46    2.15
   3  -5 -18    1.24    1.95
   3   5 -18   -0.48    2.61
  -3   5  19   22.63    6.57
  -3   5  19   20.62    6.05
   3  -5 -19   17.36    5.11
   3  -5 -19   14.98    3.91
   3   5 -19   23.83    6.90
  -3   5  20   53.63   10.54
  -3   5  20   70.13   11.41
   3  -5 -20   41.23    8.19
  -3   5  21  181.81   21.94
   3  -5 -21  170.58   19.56
  -3   5  22   36.81    9.21
   3  -5 -22   26.37    6.88
  -3   5  23   12.12    5.67
   3   5 -23   26.75    8.31
  -3   5  24    9.78    5.86
   3   5 -24   12.27    5.83
  -3   5  25   19.74    7.82
   3   5 -25   33.31    9.10
  -3   5  26   29.81   10.01
   3   5 -26   45.22   10.54
  -3   5  27   19.59    8.92
   3   5 -27   36.01    9.93
   3   5 -28    1.57    4.33
   3   5 -29    6.77    5.16
   3   5 -30    7.69    6.18
   3   5 -31   16.89    7.16
   3   5 -32   20.90    8.05
   3   5 -33    0.42    3.15
   3   5 -34   -1.56    4.34
   3   5 -35    4.26    4.40
   3   5 -36    4.57    4.14
   3   5 -37   21.68    8.38
   3   5 -38   -0.80    4.08
   3   5 -39   -0.99    4.26
   3   5 -40   -2.40    4.81
   3   5 -41    4.13    5.44
   3   5 -42   -1.85    4.35
  -3   6   1   44.99    7.44
   3  -6  -1   52.87    7.41
   3  -6  -1   50.65    7.65
   3  -6  -1   46.68    6.98
   3   6  -1   61.58   10.46
  -3  -6   1   55.16    9.52
  -3  -6   1   41.28    9.45
  -3   6   2  261.58   22.88
   3  -6  -2  230.29   21.60
   3  -6  -2  233.64   22.22
   3  -6  -2  279.18   22.22
   3   6  -2  176.01   23.91
  -3  -6   2  274.35   25.76
  -3  -6   2  226.36   26.31
  -3   6   3  182.84   17.85
   3  -6  -3  189.77   17.30
   3  -6  -3  186.54   17.51
   3  -6  -3  180.48   16.82
   3   6  -3  207.36   22.15
  -3  -6   3  147.85   19.13
  -3  -6   3  162.71   21.31
  -3   6   4  147.32   16.41
   3  -6  -4  171.89   16.30
   3  -6  -4  171.24   16.30
   3  -6  -4  188.66   16.15
   3   6  -4  168.29   20.36
  -3  -6   4  168.89   19.21
  -3  -6   4  169.51   21.16
  -3   6   5   76.36    9.49
   3  -6  -5   81.67    9.11
   3  -6  -5   65.10    8.21
   3   6  -5   67.66   11.59
  -3  -6   5   72.70   11.35
  -3   6   6    0.40    1.56
  -3   6   6   -0.38    1.90
   3  -6  -6   -0.13    1.40
   3  -6  -6    0.19    1.08
   3   6  -6    2.14    3.04
  -3  -6   6   -0.63    2.59
  -3   6   7   27.50    5.16
  -3   6   7   29.39    5.52
   3  -6  -7   23.56    4.45
   3  -6  -7   19.30    3.62
   3   6  -7   20.30    6.32
  -3  -6   7   27.66    6.51
  -3   6   8  382.10   32.21
  -3   6   8  387.05   32.88
   3  -6  -8  359.07   31.27
   3  -6  -8  373.30   29.91
   3   6  -8  421.74   37.53
  -3  -6   8  364.29   34.81
  -3   6   9  158.93   16.31
  -3   6   9  168.67   17.10
   3  -6  -9  170.00   16.02
   3  -6  -9  165.21   14.15
   3   6  -9  127.51   18.62
  -3  -6   9  176.33   19.30
  -3   6  10   -0.62    2.12
  -3   6  10    1.08    2.25
   3  -6 -10    1.21    1.86
   3  -6 -10    1.12    1.12
   3   6 -10    0.36    2.29
  -3  -6  10    5.91    3.37
  -3   6  11   -0.33    1.96
  -3   6  11    0.68    1.66
   3  -6 -11    4.29    2.18
   3  -6 -11    1.38    1.17
   3   6 -11    1.85    2.59
  -3   6  12  277.28   24.90
  -3   6  12  275.20   25.75
   3  -6 -12  277.82   24.43
   3  -6 -12  265.20   21.91
   3   6 -12  248.11   28.14
  -3   6  13   59.79    8.57
  -3   6  13   43.78    8.04
   3  -6 -13   59.89    8.30
   3  -6 -13   54.97    6.24
   3   6 -13   52.62   10.44
  -3   6  14   96.17   11.91
  -3   6  14   84.32   11.90
   3  -6 -14   97.34   11.50
   3  -6 -14   99.44    9.47
   3   6 -14   66.66   12.79
  -3   6  15   86.75   11.65
  -3   6  15   74.41   11.57
   3  -6 -15   98.26   11.61
   3  -6 -15   85.86    9.18
   3   6 -15   97.28   14.76
  -3   6  16    8.26    3.92
  -3   6  16   12.53    4.45
   3  -6 -16   13.43    4.20
   3  -6 -16    9.96    2.81
   3   6 -16    6.94    4.48
  -3   6  17   17.84    5.44
  -3   6  17   30.43    6.86
   3  -6 -17   15.59    4.70
   3  -6 -17   26.38    4.53
   3   6 -17   12.72    5.73
  -3   6  18  127.90   16.73
  -3   6  18  123.18   16.91
   3  -6 -18  158.73   16.99
   3  -6 -18  145.48   14.24
  -3   6  19   34.10    7.68
  -3   6  19   20.16    6.21
   3  -6 -19   21.49    5.85
   3  -6 -19   34.27    5.61
  -3   6  20   22.83    7.01
   3  -6 -20   18.42    5.44
  -3   6  21   -0.09    3.16
   3   6 -21   -3.11    4.85
  -3   6  22   67.21   12.44
   3   6 -22   68.32   13.32
  -3   6  23   36.86    9.50
   3   6 -23   52.95   11.45
  -3   6  24   19.54    6.94
   3   6 -24   14.87    7.10
  -3   6  25    8.10    5.23
   3   6 -25   26.52    8.69
   3   6 -26    3.52    3.75
   3   6 -27    4.48    4.40
   3   6 -28   10.17    5.65
   3   6 -29    3.19    4.93
   3   6 -30   17.95    7.46
   3   6 -31    4.26    4.03
   3   6 -32    9.86    6.27
   3   6 -33    6.30    4.99
   3   6 -34   22.62    8.42
   3   6 -35   13.77    7.87
   3   6 -36    3.35    4.65
   3   6 -37   -1.18    4.11
   3   6 -38    2.89    4.49
   3   6 -39   -0.95    4.48
   3   6 -40    8.94    5.91
   3   6 -41   -2.94    5.29
  -3   7   1    6.46    3.39
   3  -7  -1    8.67    3.29
   3  -7  -1   18.93    4.86
   3  -7  -1   14.84    4.18
   3   7  -1    7.85    4.23
  -3  -7   1   10.46    4.84
  -3  -7   1    8.48    4.77
  -3   7   2   68.73    9.65
   3  -7  -2   49.04    8.05
   3  -7  -2   78.66   10.16
   3   7  -2   65.53   11.73
  -3  -7   2   84.02   12.24
  -3  -7   2   46.98   10.86
  -3   7   3   17.19    4.79
   3  -7  -3   11.68    3.75
   3  -7  -3   10.43    3.98
   3   7  -3   13.93    5.60
  -3  -7   3   16.01    5.27
  -3  -7   3   20.11    7.13
  -3   7   4  318.07   30.36
   3  -7  -4  326.16   29.54
   3  -7  -4  339.61   30.12
   3   7  -4  327.43   34.15
  -3  -7   4  389.82   34.04
  -3  -7   4  380.67   36.78
  -3   7   5  159.35   17.55
   3  -7  -5  177.26   17.30
   3  -7  -5  171.03   17.19
   3   7  -5  157.87   20.60
  -3  -7   5  183.98   20.34
  -3  -7   5  185.10   23.10
  -3   7   6  401.37   35.22
  -3   7   6  382.16   35.86
   3  -7  -6  421.02   34.55
   3  -7  -6  392.46   34.04
   3   7  -6  447.23   40.48
  -3   7   7    3.29    2.27
  -3   7   7    1.95    2.35
   3  -7  -7   -0.51    1.71
   3  -7  -7    3.74    2.07
   3   7  -7    7.17    4.28
  -3   7   8   17.13    4.75
  -3   7   8   13.70    4.41
   3  -7  -8   24.85    4.95
   3  -7  -8   20.49    4.17
   3   7  -8   22.44    7.08
  -3   7   9   20.25    4.92
  -3   7   9    8.75    3.63
   3  -7  -9    7.71    3.08
   3  -7  -9    5.15    2.43
   3   7  -9   11.60    5.16
  -3   7  10  470.00   36.93
  -3   7  10  353.09   36.17
   3  -7 -10  400.34   35.20
   3  -7 -10  413.63   33.79
   3   7 -10  476.13   41.79
  -3   7  11   65.56    9.16
  -3   7  11   37.89    8.04
   3  -7 -11   56.45    8.18
   3  -7 -11   55.97    6.93
   3   7 -11   65.55   11.77
  -3   7  12   33.49    6.55
  -3   7  12   20.25    5.97
   3  -7 -12   38.41    6.63
   3  -7 -12   32.45    4.98
   3   7 -12   35.72    9.01
  -3   7  13   35.26    6.77
  -3   7  13   25.11    6.61
   3  -7 -13   44.99    7.24
   3  -7 -13   41.22    5.58
   3   7 -13   43.81    9.71
  -3   7  14   19.48    4.99
  -3   7  14   15.23    5.17
   3  -7 -14    9.16    3.74
   3  -7 -14   10.58    2.78
   3   7 -14    9.95    5.23
  -3   7  15    8.72    3.98
  -3   7  15   11.54    4.37
   3  -7 -15   10.46    4.00
   3  -7 -15   10.03    2.83
  -3   7  16   60.22    9.52
  -3   7  16   45.32    9.16
   3  -7 -16   44.10    7.90
   3  -7 -16   47.02    6.58
  -3   7  17   47.86    8.61
  -3   7  17   29.05    7.42
   3  -7 -17   26.18    6.29
   3  -7 -17   36.60    5.66
  -3   7  18    3.60    3.46
   3  -7 -18    2.63    3.12
   3   7 -18   -0.46    2.16
  -3   7  19    7.64    4.16
   3   7 -19    6.49    5.01
  -3   7  20   41.26    9.21
   3   7 -20   64.09   12.72
  -3   7  21   20.66    7.04
   3   7 -21   26.60    8.28
  -3   7  22   42.06    9.36
   3   7 -22   23.15    8.30
  -3   7  23    2.16    3.48
   3   7 -23    4.31    5.01
   3   7 -24    7.46    5.37
   3   7 -25    9.00    5.39
   3   7 -26    9.02    5.86
   3   7 -27   28.77    9.21
   3   7 -28    1.16    3.67
   3   7 -29    1.27    3.41
   3   7 -30    4.56    6.03
   3   7 -31    4.83    5.68
   3   7 -32   20.47    8.58
   3   7 -33   -1.87    4.67
   3   7 -34   -0.96    3.56
   3   7 -35    1.87    5.66
   3   7 -36   26.87    9.28
   3   7 -37    0.87    5.75
   3   7 -38    5.02    4.87
   3   7 -39   -0.48    4.19
  -3   8   1   -0.25    2.71
   3  -8  -1    2.97    2.90
   3  -8  -1    1.77    2.44
   3   8  -1    1.01    2.99
  -3  -8   1    3.23    3.59
  -3   8   2  290.12   29.83
   3  -8  -2  346.49   29.59
   3  -8  -2  331.60   30.69
   3   8  -2  345.59   34.47
  -3  -8   2  279.18   33.73
  -3   8   3    3.44    3.68
   3  -8  -3   12.03    3.63
   3  -8  -3   13.20    4.51
   3   8  -3    6.82    4.72
  -3  -8   3    6.64    4.89
  -3   8   4  279.29   27.04
   3  -8  -4  277.80   25.82
   3  -8  -4  271.64   26.45
   3   8  -4  260.71   29.92
  -3  -8   4  287.49   32.00
  -3   8   5   -0.22    2.22
   3  -8  -5   -0.36    2.26
   3  -8  -5    1.73    1.73
   3   8  -5    2.93    4.15
  -3  -8   5   -0.30    2.41
  -3   8   6   31.32    6.67
   3  -8  -6   28.21    5.78
   3  -8  -6   29.58    6.06
   3   8  -6   36.82    9.02
  -3   8   7   -0.35    2.27
  -3   8   7   -0.95    2.70
   3  -8  -7   -0.45    1.82
   3  -8  -7    0.53    2.42
   3   8  -7    0.98    3.64
  -3   8   8  547.97   50.30
  -3   8   8  603.74   52.07
   3  -8  -8  651.64   50.31
   3  -8  -8  560.00   48.95
   3   8  -8  741.63   57.74
  -3   8   9   24.47    5.98
  -3   8   9   11.06    4.53
   3  -8  -9   13.52    4.18
   3  -8  -9   21.68    4.66
   3   8  -9    4.83    4.36
  -3   8  10   16.37    4.98
  -3   8  10   13.23    5.04
   3  -8 -10   17.84    4.82
   3  -8 -10   24.30    4.80
   3   8 -10   20.46    7.13
  -3   8  11    0.53    1.77
  -3   8  11   -0.42    2.13
   3  -8 -11   -0.30    1.71
  -3   8  12   93.89   12.48
  -3   8  12   97.84   13.71
   3  -8 -12   82.20   11.41
   3  -8 -12   84.05   10.22
  -3   8  13    7.44    3.57
  -3   8  13    1.99    2.79
   3  -8 -13    1.69    2.36
   3  -8 -13    3.35    2.15
  -3   8  14   51.24    9.16
  -3   8  14   43.08    9.15
   3  -8 -14   44.93    8.32
   3  -8 -14   73.60    8.38
  -3   8  15    2.79    2.53
  -3   8  15   -0.16    2.15
   3  -8 -15   -0.21    1.87
   3  -8 -15    1.64    1.64
   3   8 -15   -0.68    3.29
  -3   8  16    1.03    2.08
   3  -8 -16   -0.30    2.26
   3   8 -16    0.69    2.87
  -3   8  17    4.99    3.52
   3   8 -17    5.38    3.83
  -3   8  18  152.46   18.67
   3   8 -18  144.80   21.02
  -3   8  19    2.41    3.09
   3   8 -19   -0.20    3.48
  -3   8  20   46.60   10.12
   3   8 -20   70.56   13.63
  -3   8  21   -0.57    3.04
   3   8 -21    3.54    4.39
   3   8 -22   34.95    9.66
   3   8 -23    3.90    4.28
   3   8 -24   85.24   16.39
   3   8 -25   -1.57    4.12
   3   8 -26   -0.81    3.62
   3   8 -27   -1.09    3.81
   3   8 -28   35.88   10.32
   3   8 -30   20.08    7.83
   3   8 -31   -1.31    5.05
   3   8 -32   -0.46    4.54
   3   8 -33    2.46    3.41
   3   8 -34    5.00    5.77
   3   8 -35    4.33    5.85
   3   8 -36   -1.38    5.10
   3   8 -37   -1.50    4.89
   3   8 -38   -0.31    5.35
  -3   9   1   -0.58    2.71
   3  -9  -1    0.76    1.70
   3  -9  -1    0.03    0.88
   3   9  -1   -0.12    2.93
  -3  -9   1   -0.84    3.71
  -3   9   2   51.09    9.23
   3  -9  -2   46.09    8.02
   3  -9  -2   33.97    8.07
   3   9  -2   54.88   11.36
  -3  -9   2   30.14    9.45
  -3   9   3   10.18    4.41
   3  -9  -3    0.89    1.96
   3  -9  -3    7.35    4.09
  -3  -9   3    4.63    4.73
  -3   9   4   92.66   13.63
   3  -9  -4  113.68   13.32
   3  -9  -4   87.84   13.11
  -3  -9   4  107.34   17.86
  -3   9   5   11.35    4.62
   3  -9  -5   16.13    4.74
   3  -9  -5    7.89    3.74
  -3  -9   5   24.22    8.63
  -3   9   6  183.61   19.34
   3  -9  -6  151.73   17.10
   3  -9  -6  151.63   17.67
  -3  -9   6  123.42   20.75
  -3   9   7   -0.80    2.47
   3  -9  -7   -0.57    2.40
   3  -9  -7   -0.23    1.56
  -3   9   8   -1.00    2.76
  -3   9   8   -0.39    1.76
   3  -9  -8    3.63    2.85
   3  -9  -8    0.84    2.16
  -3   9   9    5.99    3.82
  -3   9   9    7.25    4.06
   3  -9  -9   14.00    4.41
   3  -9  -9    8.53    3.71
  -3   9  10  209.69   22.40
  -3   9  10  186.13   22.44
   3  -9 -10  200.06   20.85
   3  -9 -10  197.86   20.24
  -3   9  11    6.01    3.75
  -3   9  11    5.74    3.69
   3  -9 -11    3.63    3.01
   3  -9 -11   13.17    3.93
   3   9 -11    6.37    4.92
  -3   9  12   15.13    5.36
   3  -9 -12   21.95    5.67
   3   9 -12   26.98    8.35
  -3   9  13    1.85    2.70
   3  -9 -13    3.16    2.55
   3   9 -13   -0.32    2.34
  -3   9  14    9.43    4.29
   3   9 -14    6.01    4.18
  -3   9  15   -0.54    3.00
   3   9 -15    1.39    4.00
  -3   9  16   96.77   14.82
   3   9 -16  142.09   19.96
  -3   9  17   -0.78    2.61
   3   9 -17   -0.97    4.25
  -3   9  18    3.90    3.78
   3   9 -18    9.17    5.66
  -3   9  19   -0.05    2.78
   3   9 -19   -2.34    5.14
   3   9 -20   32.60   10.82
   3   9 -21   -1.69    4.25
   3   9 -22   41.25   11.41
   3   9 -23    0.92    3.33
   3   9 -24    9.01    6.04
   3   9 -25   -0.08    3.04
   3   9 -26   25.84    9.37
   3   9 -27   -0.14    4.29
   3   9 -28   15.31    7.76
   3   9 -29    1.65    4.54
   3   9 -30   13.73    8.32
   3   9 -31    1.62    3.61
   3   9 -32   23.66    8.99
   3   9 -33    1.45    4.50
   3   9 -34   -0.82    3.55
   3   9 -35   -0.44    4.35
   3   9 -36    7.38    6.58
  -3  10   1    4.17    3.71
   3 -10  -1   -0.23    2.09
  -3 -10   1   -0.45    2.99
  -3  10   2   79.40   12.94
   3 -10  -2   77.01   11.36
  -3 -10   2   61.75   14.06
  -3  10   3    3.11    2.70
   3 -10  -3    2.12    2.19
   3  10  -3    0.59    3.42
  -3 -10   3    1.05    3.69
  -3  10   4   30.94    7.47
   3 -10  -4   22.34    6.01
   3  10  -4   22.85    8.06
  -3 -10   4   34.34   10.13
  -3  10   5    1.04    3.12
   3 -10  -5    2.52    2.67
   3  10  -5    2.81    4.28
  -3 -10   5    4.60    4.60
  -3  10   6   -1.18    2.63
   3 -10  -6   -0.17    1.98
   3  10  -6   -0.13    2.64
  -3 -10   6   -1.44    4.88
  -3  10   7   24.28    7.34
   3 -10  -7   22.96    5.91
   3  10  -7   19.30    7.73
  -3 -10   7   23.32    8.88
  -3  10   8   84.79   13.19
   3 -10  -8   79.93   11.60
   3  10  -8   79.15   15.05
  -3  10   9    1.41    2.70
   3 -10  -9    2.37    2.31
   3  10  -9    2.32    4.71
  -3  10  10   85.16   12.77
   3 -10 -10   57.21   10.18
   3  10 -10   75.02   14.82
  -3  10  11    3.09    3.84
   3 -10 -11    3.63    2.92
   3  10 -11    3.01    5.25
  -3  10  12  180.04   21.69
   3  10 -12  189.83   25.20
  -3  10  13    1.85    3.01
   3  10 -13   -2.00    5.26
  -3  10  14   44.93    9.45
   3  10 -14   59.27   13.14
  -3  10  15    1.26    2.54
   3  10 -15   -1.07    3.76
  -3  10  16   17.01    6.36
   3  10 -16   22.00    7.80
  -3  10  17    4.21    3.28
   3  10 -17    4.50    4.59
   3  10 -18   65.16   14.21
   3  10 -19    0.72    3.37
   3  10 -20   20.63    8.67
   3  10 -21   -2.65    5.74
   3  10 -22   26.04    9.18
   3  10 -23   -0.35    4.64
   3  10 -24    5.25    5.15
   3  10 -25   -0.92    3.93
   3  10 -26   -1.10    4.05
   3  10 -27   -1.17    5.02
   3  10 -28   28.67   10.21
   3  10 -29   -0.82    4.24
   3  10 -30    6.79    5.83
   3  10 -31    2.28    5.37
   3  10 -32   -0.00    4.44
   3  10 -33   -1.56    4.69
   3  10 -34    7.32    6.99
  -3  11   1   -1.06    3.90
   3  11  -1    0.31    2.77
  -3 -11   1    3.11    5.91
  -3  11   2   38.11    9.06
   3  11  -2   34.53   10.20
  -3 -11   2   59.33   13.93
  -3  11   3   13.57    5.41
   3  11  -3    2.75    4.97
  -3 -11   3   23.65    8.86
  -3  11   4   17.90    6.46
   3  11  -4   11.27    6.09
  -3 -11   4   12.42    7.02
  -3  11   5    2.57    3.53
   3  11  -5    3.80    5.42
  -3 -11   5    9.35    6.87
  -3  11   6   49.12   10.34
   3 -11  -6   77.81   11.35
   3  11  -6   55.06   12.58
  -3 -11   6   57.66   14.11
  -3  11   7   -1.46    3.33
   3 -11  -7    1.11    2.70
   3  11  -7   -1.55    3.83
  -3 -11   7   -1.18    4.44
  -3  11   8   -1.50    4.29
   3 -11  -8    0.13    2.06
   3  11  -8   -0.32    3.90
  -3 -11   8   -0.63    3.65
  -3  11   9   17.81    6.49
   3  11  -9    8.39    6.66
  -3  11  10   24.56    7.19
   3  11 -10   16.60    8.80
  -3  11  11   10.16    4.57
   3  11 -11    3.02    4.95
  -3  11  12   23.58    7.07
   3  11 -12   13.06    7.45
  -3  11  13    4.57    4.00
   3  11 -13    9.26    6.40
  -3  11  14   21.07    6.89
   3  11 -14   12.01    7.93
   3  11 -15   -0.05    3.03
   3  11 -16   54.87   13.16
   3  11 -17    6.15    6.21
   3  11 -18   -1.32    4.94
   3  11 -19    6.82    5.43
   3  11 -20   29.69   10.07
   3  11 -21   -1.39    4.90
   3  11 -22   32.65   10.74
   3  11 -23   -1.65    5.74
   3  11 -24   -3.08    6.50
   3  11 -25   15.45    7.43
   3  11 -26   34.25   10.44
   3  11 -27    1.81    3.69
   3  11 -28    2.01    5.83
   3  11 -29   -2.71    5.46
   3  11 -30   31.53   10.98
   3  11 -31    6.34    4.58
   3  11 -32    4.39    5.95
   3  12  -1    3.04    4.23
  -3  12   2  108.95   16.15
   3  12  -2   79.59   15.87
  -3 -12   2   55.88   15.44
  -3  12   3   16.89    6.18
   3  12  -3   12.24    7.06
  -3 -12   3   16.92    8.31
  -3  12   4   17.54    6.89
   3  12  -4   14.93    7.15
  -3 -12   4   14.35    7.75
  -3  12   5    2.67    4.15
   3  12  -5    4.57    4.86
  -3 -12   5   -0.09    2.76
  -3  12   6   -0.39    2.40
   3  12  -6    0.57    3.10
  -3 -12   6   -0.72    3.14
  -3  12   7   10.63    6.19
   3  12  -7    6.66    6.87
  -3 -12   7    6.30    6.33
  -3  12   8  155.19   21.03
   3  12  -8  192.07   25.69
  -3 -12   8  148.61   25.17
  -3  12   9   -1.28    3.22
   3  12  -9   10.14    6.42
  -3 -12   9    0.66    3.62
  -3  12  10   15.67    6.36
   3  12 -10   21.25    8.20
  -3  12  11    3.87    4.14
   3  12 -11    7.92    6.02
  -3  12  12   38.33    9.46
   3  12 -12   23.99    9.59
   3  12 -13   13.25    7.45
   3  12 -14   47.63   12.29
   3  12 -15   -0.04    3.97
   3  12 -16    0.98    4.60
   3  12 -17    9.62    6.40
   3  12 -18   37.53   11.48
   3  12 -19   -2.13    6.14
   3  12 -20   25.76    9.94
   3  12 -21   -0.77    5.89
   3  12 -22   10.28    6.72
   3  12 -23   -2.25    4.77
   3  12 -24   13.39    7.59
   3  12 -25   -2.69    5.43
   3  12 -26   -2.49    5.01
   3  12 -27   -0.85    4.45
   3  12 -28    7.69    6.62
   3  12 -29   -1.23    4.60
   3  12 -30   -2.42    5.89
  -3  13   1    1.75    3.30
   3  13  -1    9.87    7.08
   3  13  -2   10.84    6.73
   3  13  -3   -1.45    5.02
   3  13  -4   30.79   10.12
   3  13  -5   17.63    8.63
   3  13  -6   30.55   10.48
   3  13  -7   13.17    7.14
   3  13  -8   -2.94    6.07
   3  13  -9    3.42    3.74
   3  13 -10   30.29   10.07
   3  13 -11    7.67    5.85
   3  13 -12   31.59   10.73
   3  13 -13   -1.44    5.12
   3  13 -14    3.29    4.52
   3  13 -15   13.24    6.86
   3  13 -16   22.42    9.24
   3  13 -17    0.25    4.14
   3  13 -18   -1.59    5.46
   3  13 -19   -0.91    3.57
   3  13 -20   17.70    8.01
   3  13 -21   -0.52    3.56
   3  13 -22   11.87    6.47
   3  13 -23    3.96    6.02
   3  13 -24   -1.40    5.51
   3  13 -25   -3.01    5.20
   3  13 -26    9.63    6.88
   3  13 -27   -0.88    5.02
   3  13 -28   -1.41    4.77
  -3  14   1    6.48    6.17
   3  14  -1   10.23    6.36
  -3  14   2   40.69   10.96
   3  14  -2   35.63   11.30
  -3  14   3   24.58    8.33
   3  14  -3    7.31    5.91
  -3  14   4    9.62    5.80
   3  14  -4    9.90    6.50
  -3  14   5    6.64    6.14
   3  14  -5   -2.47    4.94
  -3  14   6    3.56    3.79
   3  14  -6    3.59    6.91
  -3  14   7   13.23    6.31
   3  14  -7   11.32    7.24
   3  14  -8   32.75   10.81
   3  14  -9    5.77    6.73
   3  14 -10    6.89    5.33
   3  14 -11    0.32    4.41
   3  14 -12    2.81    6.77
   3  14 -13   10.66    7.21
   3  14 -14    7.29    6.62
   3  14 -15   -2.35    6.86
   3  14 -16    0.86    2.88
   3  14 -17    3.79    6.20
   3  14 -18   28.52    9.96
   3  14 -19    4.86    5.33
   3  14 -20   -0.82    3.81
   3  14 -21   -0.41    3.78
   3  14 -22    3.45    6.22
   3  14 -23   -2.04    4.67
   3  14 -24    2.27    4.52
   3  14 -25   13.75    7.96
  -3  15   1    6.67    5.46
   3  15  -1    7.80    6.97
  -3  15   2   -0.94    3.00
   3  15  -2   -0.80    5.04
  -3  15   3   -0.70    2.65
   3  15  -3   -0.13    5.16
  -3  15   4    8.78    5.58
   3  15  -4   -0.65    4.45
  -3  15   5    5.59    5.78
   3  15  -5   -0.29    4.57
   3  15  -6   21.19    9.47
   3  15  -7    2.33    5.57
   3  15  -8    0.57    5.12
   3  15  -9    1.61    4.82
   3  15 -10   10.74    6.31
   3  15 -11   10.66    7.16
   3  15 -12   11.38    7.33
   3  15 -13    0.49    4.14
   3  15 -14   -3.49    5.88
   3  15 -15    4.92    6.91
   3  15 -16   20.21    9.28
   3  15 -17   -2.48    5.19
   3  15 -18   -0.04    3.11
   3  15 -19   -0.14    3.92
   3  15 -20    6.65    5.63
   3  15 -21    3.60    7.04
  -3  16   1    1.89    4.05
   3  16  -1    3.15    5.34
  -3  16   2    4.64    6.64
   3  16  -2    1.95    5.54
   3  16  -3   22.88    9.88
   3  16  -4   -0.58    3.40
   3  16  -5   -1.98    4.77
   3  16  -6   -0.28    3.82
   3  16  -7   12.11    6.59
   3  16  -8    1.65    4.95
   3  16  -9    0.46    4.44
   3  16 -10   -1.47    5.23
   3  16 -11    1.55    5.94
   3  16 -12   -3.47    6.16
   3  16 -13    6.51    6.35
   3  16 -14   -0.50    3.95
   3  16 -15    6.79    6.54
   3  16 -16   -1.23    5.93
   3  16 -17    2.79    5.74
   3  17  -1    9.97    7.78
   3  17  -2   -0.87    5.39
   3  17  -3    0.86    4.56
   3  17  -4   -0.66    4.89
   3  17  -5    8.64    5.86
   3  17  -6    7.11    6.22
   3  17  -7   -1.30    4.48
   3  17  -8    1.72    3.97
   3  17  -9    2.03    5.11
   3  17 -10   -1.04    4.36
   3  17 -11    7.89    6.64
   3  17 -12    6.82    8.11
   3  18  -1   -1.75    5.78
   3  18  -2   13.66    8.78
   3  18  -3    0.45    4.26
   3  18  -4    5.25    6.01
   3  18  -5   -0.01    3.92
  -2   0   1    0.15    1.16
  -2   0   1    0.63    1.18
   2   0  -1   -0.30    1.22
   2   0  -1   -0.36    1.06
  -2   0   2  566.33   42.70
   2   0  -2  568.16   42.79
  -2   0   3    0.75    0.95
   2   0  -3   -0.14    1.05
  -2   0   4    3.72    1.36
   2   0  -4    4.22    1.45
  -2   0   5   -0.15    1.21
   2   0  -5   -0.21    1.05
  -2   0   6 3037.22  210.66
   2   0  -6 2744.07  210.45
  -2   0   7    0.26    1.00
   2   0  -7    2.91    1.50
  -2   0   8  196.10   17.04
   2   0  -8  206.49   17.31
   2   0  -9   -0.39    1.32
   2   0  -9    0.13    2.48
   2   0 -10   20.76    3.97
   2   0 -10   36.21    6.39
   2   0 -11    0.33    1.71
   2   0 -11   -0.60    2.68
   2   0 -12  551.69   46.72
   2   0 -12  666.15   50.68
   2   0 -13    0.94    2.05
   2   0 -13    0.62    3.14
   2   0 -14  788.49   62.55
   2   0 -14  798.72   65.51
  -2   0  15    0.45    1.87
   2   0 -15   -0.00    1.74
   2   0 -15   -0.93    4.16
  -2   0  16   38.97    8.02
   2   0 -16   41.07    7.12
   2   0 -16   42.83    8.75
  -2   0  17   -0.88    2.59
   2   0 -17    0.43    2.55
   2   0 -17   -0.32    3.40
  -2   0  18  231.45   24.60
   2   0 -18  215.47   22.38
   2   0 -18  240.30   25.52
  -2   0  19    1.77    3.22
   2   0 -19   -0.67    2.25
   2   0 -19    2.19    3.25
  -2   0  20    2.19    2.46
   2   0 -20    2.39    2.81
   2   0 -20    6.02    4.84
  -2   0  21   -0.07    1.96
   2   0 -21   -0.27    2.15
   2   0 -21   -0.64    3.49
  -2   0  22  301.07   32.06
   2   0 -22  280.88   29.01
   2   0 -22  330.59   32.95
  -2   0  23   -0.45    2.37
   2   0 -23   -0.85    2.85
   2   0 -24   73.17   11.62
   2   0 -25    1.30    2.06
   2   0 -26   11.74    4.85
   2   0 -29    0.33    2.38
   2   0 -30   21.98    6.79
   2   0 -31    0.29    3.08
   2   0 -32   17.97    6.74
   2   0 -33    1.29    3.93
   2   0 -34   24.37    8.41
   2   0 -35    3.31    3.64
   2   0 -36    0.45    3.25
   2   0 -37   -1.33    4.39
   2   0 -38   25.58    8.28
  -2   1   1   70.32    5.90
  -2   1   1   62.11    5.63
   2  -1  -1   55.60    5.77
   2  -1  -1   55.26    5.20
   2   1  -1   59.30    7.04
   2   1  -1   65.20    7.17
  -2  -1   1   61.08    6.93
  -2  -1   1   61.96    7.21
  -2   1   2   26.51    2.82
   2  -1  -2   30.79    3.01
   2   1  -2   32.72    4.53
  -2  -1   2   29.46    4.37
   2   1  -3  911.29   70.55
  -2  -1   3  960.18   70.50
  -2   1   4 9789.93  724.69
   2   1  -4 9999.00  718.60
  -2  -1   4 9856.27  717.91
   2  -1  -5   66.19    5.74
   2  -1  -5   72.69    6.41
   2   1  -5   76.14    7.87
  -2  -1   5   59.08    7.12
   2  -1  -6    7.86    1.51
   2  -1  -6    3.93    1.75
   2   1  -6    3.45    1.73
  -2  -1   6    2.20    1.84
   2  -1  -7    3.26    1.26
   2  -1  -7    3.05    1.92
   2   1  -7    2.17    1.68
  -2  -1   7    2.35    1.66
  -2   1   8  241.96   20.44
   2  -1  -8  203.93   18.16
   2  -1  -8  241.14   19.66
   2   1  -8  214.01   19.59
  -2  -1   8  235.47   19.57
  -2   1   9  390.64   33.79
  -2   1   9  401.95   32.48
   2  -1  -9  400.83   32.96
   2   1  -9  397.61   32.98
  -2  -1   9  411.34   32.67
  -2   1  10 1856.42  132.99
  -2   1  10 1601.30  129.80
   2  -1 -10 1785.33  130.79
   2   1 -10 1793.79  130.56
  -2  -1  10 1734.81  130.08
  -2   1  11   21.46    5.57
  -2   1  11   29.42    5.31
   2  -1 -11   38.27    6.23
   2   1 -11   25.58    5.04
  -2  -1  11   41.28    5.86
  -2   1  12   11.09    4.49
  -2   1  12    1.51    2.13
   2  -1 -12    4.65    3.14
   2   1 -12    1.64    2.00
   2   1 -12    7.39    3.94
  -2  -1  12    3.37    2.21
  -2   1  13    6.64    4.02
   2  -1 -13    6.40    3.49
   2   1 -13    4.33    2.86
   2   1 -13    8.96    5.33
  -2   1  14  297.39   30.83
   2  -1 -14  330.28   29.95
   2   1 -14  292.00   28.22
   2   1 -14  314.25   31.88
  -2  -1  14  392.11   32.07
  -2   1  15    4.26    3.43
   2  -1 -15    2.52    2.60
   2   1 -15    4.11    3.30
   2   1 -15    5.81    3.58
  -2  -1  15    1.91    3.11
  -2   1  16  412.09   38.05
   2  -1 -16  427.09   36.12
   2   1 -16  344.85   33.38
   2   1 -16  392.67   37.71
  -2  -1  16  367.35   35.69
  -2   1  17    6.67    4.71
   2  -1 -17    4.55    3.27
   2   1 -17    3.86    3.24
   2   1 -17    2.14    3.55
  -2  -1  17   -0.38    3.15
  -2   1  18   19.67    6.60
   2  -1 -18   23.55    6.48
   2   1 -18   15.91    4.79
   2   1 -18   26.10    7.66
  -2  -1  18   24.88    6.64
  -2   1  19    9.05    5.82
  -2   1  19    8.85    4.32
   2  -1 -19    1.27    2.96
   2   1 -19    4.95    3.28
   2   1 -19   15.17    5.57
  -2  -1  19    7.18    4.34
  -2   1  20  354.96   36.53
  -2   1  20  314.57   32.83
   2  -1 -20  340.53   33.24
   2   1 -20  338.36   31.49
   2   1 -20  318.91   34.30
  -2  -1  20  310.16   33.26
  -2   1  21    4.55    4.02
  -2   1  21    0.49    3.47
   2  -1 -21    0.64    3.26
   2   1 -21   -0.07    1.71
   2   1 -21   -0.34    3.08
  -2  -1  21    4.14    3.63
  -2   1  22    8.42    6.38
  -2   1  22   24.16    7.30
   2  -1 -22   35.88    8.33
   2   1 -22   18.84    5.99
  -2  -1  22   18.78    6.20
  -2   1  23    3.78    4.62
  -2   1  23    0.67    3.51
   2  -1 -23    2.96    2.91
   2  -1 -23    6.59    4.59
   2   1 -23    2.40    3.35
  -2  -1  23    5.97    4.03
  -2   1  24  122.96   20.05
   2  -1 -24   88.46   13.32
   2   1 -24  101.60   14.65
  -2   1  25    4.65    6.51
   2  -1 -25    8.52    4.49
   2   1 -25    8.02    4.42
  -2   1  26  208.66   29.43
   2  -1 -26  219.77   24.12
   2  -1 -27    3.67    3.43
   2   1 -28    0.76    2.84
   2   1 -29    6.15    4.52
   2  -1 -30   73.56   12.67
   2   1 -30   62.25   12.03
   2  -1 -31    6.37    4.23
   2   1 -31    1.72    3.48
   2  -1 -32   10.09    5.54
   2   1 -32   18.50    6.63
   2  -1 -33   -0.43    3.05
   2   1 -33   -0.95    2.92
   2  -1 -34    2.82    3.20
   2   1 -34   -0.19    2.36
   2  -1 -35   -1.47    3.64
   2   1 -35    1.63    3.38
   2  -1 -36   44.83   10.77
   2   1 -36   43.85   11.02
   2   1 -37   -0.80    3.27
   2   1 -38    1.89    3.19
   2   1 -39   -0.60    2.45
  -2   2   1  131.20   10.81
  -2   2   1  141.46   12.09
  -2   2   1  145.00   11.22
   2  -2  -1  112.31   10.61
   2  -2  -1  125.77   10.60
   2   2  -1  144.38   13.52
   2   2  -1  156.60   14.00
  -2  -2   1  131.56   13.02
  -2  -2   1  114.97   13.03
  -2   2   2 2419.49  186.73
  -2   2   2 2863.07  187.18
   2  -2  -2 2408.94  186.96
   2   2  -2 2617.64  190.18
  -2  -2   2 2654.05  189.96
  -2  -2   2 2751.60  194.06
  -2   2   3 1482.12  110.09
  -2   2   3 1720.46  109.81
  -2   2   3 1469.61  109.57
   2  -2  -3 1367.90  109.90
   2   2  -3 1522.17  113.56
  -2  -2   3 1515.43  113.22
   2  -2  -4    0.32    0.58
   2   2  -4   -0.72    1.82
  -2  -2   4   -0.13    1.54
  -2   2   5  893.64   59.54
  -2   2   5  816.20   58.92
   2  -2  -5  775.55   59.28
   2   2  -5  641.47   61.75
  -2  -2   5  800.70   62.25
  -2   2   6  649.54   45.88
  -2   2   6  599.24   45.29
   2  -2  -6  584.57   45.48
   2   2  -6  623.54   48.57
  -2  -2   6  611.82   48.10
  -2   2   7   -0.16    1.40
  -2   2   7   -0.25    1.08
   2  -2  -7    0.67    1.25
   2   2  -7    0.33    1.86
  -2  -2   7    1.67    1.73
  -2   2   8  593.04   48.57
  -2   2   8  679.09   48.34
   2  -2  -8  665.59   48.41
   2   2  -8  583.67   50.12
  -2  -2   8  605.14   49.79
  -2   2   9   67.12    8.42
  -2   2   9   86.43    8.38
   2  -2  -9   68.63    8.06
   2   2  -9   76.45    9.56
  -2  -2   9   79.10    9.27
  -2   2  10    3.28    2.46
  -2   2  10    6.59    2.37
   2  -2 -10    2.77    2.12
   2   2 -10    1.62    2.00
  -2  -2  10    4.74    2.34
  -2   2  11  195.98   20.41
  -2   2  11  234.60   20.23
   2  -2 -11  242.46   20.50
   2   2 -11  208.96   20.98
  -2  -2  11  220.16   20.52
  -2   2  12  336.57   31.58
  -2   2  12  374.10   30.94
   2  -2 -12  355.54   30.87
   2   2 -12  350.20   31.67
  -2  -2  12  382.53   31.34
  -2   2  13  134.97   15.70
  -2   2  13  133.15   14.53
   2  -2 -13  156.86   15.39
   2   2 -13  134.93   15.36
  -2  -2  13  126.78   14.36
  -2   2  14  327.84   27.72
  -2   2  14  249.97   24.50
   2  -2 -14  261.71   24.83
   2   2 -14  263.78   25.25
  -2  -2  14  244.72   24.16
  -2   2  15   -1.14    3.28
  -2   2  15   -0.16    1.92
   2  -2 -15   -0.34    1.95
   2   2 -15   -1.02    2.40
   2   2 -15   -0.85    4.03
  -2  -2  15    6.35    3.01
  -2   2  16    2.30    3.58
   2  -2 -16    1.02    2.34
   2   2 -16    9.60    4.19
   2   2 -16    1.27    3.46
  -2  -2  16   -0.66    3.19
  -2   2  17   34.66    8.22
   2  -2 -17   26.30    6.55
   2   2 -17   32.34    6.82
   2   2 -17   32.25    8.50
  -2  -2  17   33.99    8.05
  -2   2  18  155.71   18.77
   2  -2 -18  145.40   16.37
   2   2 -18   74.20   12.98
   2   2 -18  142.72   19.19
  -2  -2  18  136.24   17.41
  -2   2  19   96.36   14.76
   2  -2 -19   80.21   12.28
   2   2 -19  100.97   13.16
   2   2 -19   66.14   13.40
  -2  -2  19   63.12   12.28
  -2   2  20    7.71    4.99
   2  -2 -20   12.15    4.92
   2   2 -20   14.21    4.93
   2   2 -20    8.51    5.34
  -2  -2  20    8.92    5.25
  -2   2  21   32.83    9.27
  -2   2  21   27.89    7.49
   2  -2 -21   18.88    6.23
   2   2 -21   52.06    9.35
  -2  -2  21   46.04    9.80
  -2   2  22  103.66   18.37
  -2   2  22  158.16   18.89
   2  -2 -22  107.18   16.19
   2   2 -22  112.88   15.81
  -2  -2  22  151.82   19.86
  -2   2  23   29.21    9.15
   2  -2 -23   38.43    8.84
   2   2 -23   37.00    8.81
  -2  -2  23   41.49   10.25
  -2   2  24  132.90   21.54
   2   2 -24  160.31   19.63
  -2   2  25    1.86    3.83
  -2   2  26   57.24   13.94
  -2   2  27    6.29    6.44
   2   2 -27    5.87    4.49
   2   2 -28   76.01   13.40
   2   2 -29    5.77    5.22
  -2   2  30   -1.95    5.82
   2   2 -30   -0.74    2.23
  -2   2  31   -2.39    5.87
   2  -2 -31   -0.28    3.09
   2   2 -31    4.94    4.06
  -2   2  32    9.50    6.70
   2  -2 -32   31.44    8.34
   2   2 -32   20.14    7.90
  -2   2  33    7.95    8.06
   2  -2 -33    4.76    4.13
   2   2 -33   11.69    6.10
   2  -2 -34   28.42    8.93
   2   2 -34   33.41    9.56
   2  -2 -35   -0.63    3.29
   2   2 -35    3.10    4.12
   2   2 -36   11.44    6.40
   2   2 -38   12.37    6.24
   2   2 -39   -0.48    4.45
   2   2 -40    2.62    3.66
   2   2 -41   -1.25    3.27
  -2   3   1  272.18   21.12
   2  -3  -1  265.08   20.84
   2  -3  -1  266.44   20.89
   2   3  -1  252.35   23.57
  -2  -3   1  231.74   22.84
  -2  -3   1  219.63   23.39
  -2   3   2  405.61   32.37
   2  -3  -2  398.45   32.11
   2  -3  -2  374.71   31.97
   2  -3  -2  485.26   32.28
   2   3  -2  400.25   35.21
  -2  -3   2  466.17   35.54
  -2  -3   2  426.66   36.30
  -2   3   3   30.54    3.82
  -2   3   3   27.80    3.78
   2  -3  -3   29.86    3.66
   2  -3  -3   22.86    3.13
   2  -3  -3   30.30    3.21
   2   3  -3   36.05    6.04
  -2  -3   3   20.44    4.84
  -2   3   4 1917.38  145.85
  -2   3   4 2024.95  146.22
   2  -3  -4 1957.29  145.78
   2  -3  -4 2037.53  144.80
   2  -3  -4 2017.47  144.93
   2   3  -4 1882.64  149.10
  -2  -3   4 1982.52  148.90
  -2   3   5  188.09   17.29
  -2   3   5  205.35   17.45
   2  -3  -5  217.79   17.41
   2  -3  -5  208.80   15.85
   2  -3  -5  226.20   15.94
   2   3  -5  221.00   20.62
  -2  -3   5  216.06   20.06
  -2   3   6  267.23   22.66
  -2   3   6  271.14   22.71
   2  -3  -6  263.41   22.50
   2  -3  -6  302.40   21.14
   2   3  -6  266.76   25.50
  -2  -3   6  274.45   25.17
  -2   3   7   50.04    5.59
  -2   3   7   44.30    5.36
   2  -3  -7   41.56    5.21
   2  -3  -7   47.55    4.20
   2   3  -7   30.28    6.25
  -2  -3   7   37.31    6.48
  -2   3   8  193.34   17.44
  -2   3   8  217.87   17.75
   2  -3  -8  197.99   17.40
   2  -3  -8  213.94   16.26
   2   3  -8  181.00   19.57
  -2  -3   8  187.20   19.12
  -2   3   9  147.19   14.17
  -2   3   9  141.86   13.92
   2  -3  -9  142.86   13.84
   2  -3  -9  172.68   13.14
   2   3  -9  134.83   15.79
  -2  -3   9  145.65   15.56
  -2   3  10  992.57   74.74
  -2   3  10  941.12   74.14
   2  -3 -10 1036.45   74.38
   2  -3 -10 1025.87   73.19
   2   3 -10  888.53   76.23
  -2  -3  10  888.92   75.43
  -2   3  11  274.90   26.56
  -2   3  11  337.29   26.92
   2  -3 -11  301.04   26.26
   2  -3 -11  326.13   25.50
   2   3 -11  277.93   27.99
  -2  -3  11  319.16   27.89
  -2   3  12   34.51    6.40
  -2   3  12   39.31    6.25
   2  -3 -12   29.17    5.50
   2  -3 -12   31.68    5.02
   2   3 -12   44.31    7.79
  -2  -3  12   32.07    6.37
  -2   3  13  116.22   13.43
  -2   3  13   79.72   11.66
   2  -3 -13  133.40   13.23
   2  -3 -13  121.10   11.94
   2   3 -13  107.23   13.70
  -2  -3  13  115.59   13.23
  -2   3  14  353.03   32.51
  -2   3  14  330.81   31.32
   2  -3 -14  388.28   31.85
   2  -3 -14  344.02   30.29
   2   3 -14  373.72   33.30
  -2  -3  14  366.96   32.12
  -2   3  15   25.06    6.33
  -2   3  15   20.42    5.08
   2  -3 -15   10.46    3.96
   2  -3 -15   23.47    4.81
   2   3 -15   13.74    4.97
  -2  -3  15   23.81    5.34
  -2   3  16  108.68   14.29
  -2   3  16   88.75   12.63
   2  -3 -16  111.24   13.12
   2  -3 -16   96.79   11.95
   2   3 -16  104.77   13.89
  -2  -3  16  103.45   12.83
  -2   3  17   23.93    6.67
  -2   3  17   11.96    4.71
   2  -3 -17   29.05    6.29
   2  -3 -17   23.51    5.07
   2   3 -17   15.18    5.34
   2   3 -17   24.33    7.58
  -2  -3  17   14.99    4.72
  -2   3  18   22.36    7.17
   2  -3 -18   15.56    5.07
   2  -3 -18   19.34    5.25
   2   3 -18   19.04    5.74
   2   3 -18   13.97    6.70
  -2  -3  18   21.62    7.28
  -2   3  19    6.41    4.61
   2  -3 -19    8.19    4.10
   2  -3 -19    2.76    2.52
   2   3 -19    5.74    3.59
  -2  -3  19   -1.64    3.93
  -2   3  20   75.63   13.52
   2  -3 -20   85.89   12.57
   2  -3 -20   81.24   11.69
   2   3 -20   82.57   12.81
  -2  -3  20   84.74   14.40
  -2   3  21   44.83   10.37
   2  -3 -21   35.18    7.69
   2  -3 -21   31.86    7.23
   2   3 -21   23.64    6.71
  -2  -3  21   37.06    9.32
  -2   3  22   21.09    8.00
   2  -3 -22   23.75    6.35
   2   3 -22   20.60    6.25
  -2  -3  22   18.21    6.80
  -2   3  23   -0.40    3.42
   2  -3 -23   -0.13    2.91
   2   3 -23   -0.49    2.19
  -2  -3  23   -1.21    3.98
  -2   3  24  127.80   19.25
   2  -3 -24   90.39   14.56
  -2   3  25   66.62   14.44
  -2   3  26   95.33   18.34
   2   3 -26  105.10   15.88
  -2   3  27    9.19    7.30
   2   3 -27    6.80    4.77
   2   3 -28    2.24    3.78
   2   3 -29    0.49    3.31
  -2   3  30   73.78   16.81
   2   3 -30   62.49   12.72
  -2   3  31   10.30    7.26
   2   3 -31    5.97    4.56
  -2   3  32   -2.51    5.45
   2   3 -32   -1.08    3.20
  -2   3  33    1.65    3.91
   2   3 -33   -1.62    3.69
  -2   3  34    1.88    6.65
   2   3 -34   -0.34    3.25
   2   3 -35    4.74    5.27
   2   3 -36   23.13    8.86
   2   3 -37   -0.98    4.20
   2   3 -38   -0.48    2.79
   2   3 -39    3.92    5.13
   2   3 -40   12.03    6.67
   2   3 -41    3.63    4.47
   2   3 -42    2.51    4.14
  -2   4   1  807.43   65.39
   2  -4  -1  887.87   65.34
   2  -4  -1  885.78   66.52
   2   4  -1  831.33   68.35
  -2  -4   1  880.96   69.57
  -2   4   2  331.02   28.42
   2  -4  -2  343.87   28.17
   2  -4  -2  392.52   28.92
   2   4  -2  356.55   31.51
  -2  -4   2  297.58   30.05
  -2  -4   2  374.35   32.61
  -2   4   3  118.12   11.75
  -2   4   3  124.34   12.22
   2  -4  -3  118.23   11.48
   2  -4  -3  105.03   11.27
   2   4  -3  150.05   15.22
  -2  -4   3  146.26   14.58
  -2   4   4  443.93   35.43
  -2   4   4  398.47   35.40
   2  -4  -4  444.84   35.12
   2  -4  -4  453.12   34.95
   2   4  -4  479.88   39.03
  -2  -4   4  487.06   38.39
  -2   4   5   33.09    4.65
  -2   4   5   23.14    4.34
   2  -4  -5   31.03    4.39
   2  -4  -5   23.17    3.62
   2   4  -5   21.59    5.38
  -2  -4   5   27.31    5.78
  -2   4   6  393.57   30.07
  -2   4   6  301.15   29.47
   2  -4  -6  348.92   29.42
   2  -4  -6  399.12   28.99
   2   4  -6  385.26   33.26
  -2  -4   6  382.77   32.36
  -2   4   7  823.65   58.19
  -2   4   7  798.18   58.40
   2  -4  -7  730.01   57.45
   2  -4  -7  713.98   56.41
   2   4  -7  710.91   60.78
  -2  -4   7  736.03   60.16
  -2   4   8  628.11   48.03
  -2   4   8  667.53   48.63
   2  -4  -8  584.81   47.57
   2  -4  -8  668.31   46.81
   2   4  -8  499.18   49.89
  -2  -4   8  542.40   49.54
  -2   4   9   31.14    5.11
  -2   4   9   31.52    5.19
   2  -4  -9   21.43    4.37
   2  -4  -9   31.03    4.30
   2   4  -9   24.96    6.51
  -2  -4   9   31.72    6.31
  -2   4  10   14.64    3.88
  -2   4  10   18.00    4.17
   2  -4 -10   19.31    4.23
   2  -4 -10   12.70    2.99
   2   4 -10   17.78    5.29
  -2  -4  10   19.05    4.84
  -2   4  11  228.07   21.00
  -2   4  11  215.77   20.97
   2  -4 -11  207.79   20.33
   2  -4 -11  233.40   19.58
   2   4 -11  218.56   23.01
  -2  -4  11  238.36   22.55
  -2   4  12  921.14   73.27
  -2   4  12  953.69   73.60
   2  -4 -12 1022.24   73.26
   2  -4 -12  940.03   71.56
   2   4 -12  843.09   74.93
  -2  -4  12  907.59   74.21
  -2   4  13   16.27    4.64
  -2   4  13   11.89    4.13
   2  -4 -13   10.35    3.63
   2  -4 -13   11.85    3.28
   2   4 -13   16.35    5.64
  -2  -4  13   15.94    5.08
  -2   4  14  129.33   14.84
  -2   4  14  123.33   14.56
   2  -4 -14  139.37   14.46
   2  -4 -14  116.37   12.85
   2   4 -14  102.33   14.88
  -2  -4  14  131.16   14.93
  -2   4  15    5.71    3.53
  -2   4  15    3.06    2.41
   2  -4 -15    7.03    3.13
   2  -4 -15    6.11    2.51
   2   4 -15    9.67    4.40
  -2  -4  15    7.85    3.73
  -2   4  16  199.99   23.11
  -2   4  16  255.01   24.31
   2  -4 -16  233.12   22.87
   2  -4 -16  238.62   22.03
   2   4 -16  206.86   23.98
  -2  -4  16  245.27   23.69
  -2   4  17   45.31    9.11
  -2   4  17   47.16    8.62
   2  -4 -17   31.50    6.80
   2  -4 -17   45.44    7.36
   2   4 -17   30.27    7.60
  -2   4  18   48.89    9.59
  -2   4  18   29.70    7.70
   2  -4 -18   47.18    8.34
   2  -4 -18   51.08    8.08
   2   4 -18   62.25   10.51
  -2   4  19  130.90   17.25
  -2   4  19  104.51   15.30
   2  -4 -19  117.79   15.13
   2  -4 -19  126.42   14.75
   2   4 -19  125.17   16.70
  -2   4  20   10.85    5.31
   2  -4 -20   13.66    4.90
   2  -4 -20   10.01    3.96
   2   4 -20   16.88    6.02
  -2  -4  20    6.87    4.82
  -2   4  21   20.60    7.49
   2  -4 -21   54.27    9.44
   2  -4 -21   57.74    9.25
   2   4 -21   36.00    8.53
  -2  -4  21   36.88   10.05
  -2   4  22  147.11   20.11
   2  -4 -22  126.25   17.15
  -2  -4  22  153.22   21.58
  -2   4  23   45.47   11.43
   2  -4 -23   57.89   10.55
  -2   4  24   52.01   12.85
   2  -4 -24   86.59   13.04
  -2   4  25   -0.82    4.13
   2   4 -25    5.01    5.26
  -2   4  26   27.49    9.97
   2   4 -26   17.75    7.15
  -2   4  27   90.83   17.41
   2   4 -27   80.10   14.43
   2   4 -28   90.03   15.50
   2   4 -29   26.90    8.56
   2   4 -30   -1.24    3.77
  -2   4  31    4.87    6.82
   2   4 -31   15.23    6.64
  -2   4  32    8.08    8.32
   2   4 -32    4.93    4.98
   2   4 -33   14.56    6.55
   2   4 -34    5.65    5.32
   2   4 -35    7.18    5.29
   2   4 -36    2.78    5.40
   2   4 -37    2.73    4.36
   2   4 -38    9.54    5.61
   2   4 -39    6.89    5.18
   2   4 -40   -0.29    3.33
   2   4 -41   -1.77    4.51
   2   4 -42   -1.19    4.91
   2   4 -43   14.64    7.25
  -2   5   1    8.88    3.08
   2  -5  -1   16.66    3.97
   2  -5  -1   21.16    4.36
   2   5  -1   12.40    4.42
  -2  -5   1   12.86    4.77
  -2  -5   1   11.31    4.70
  -2   5   2    4.69    2.55
   2  -5  -2    6.29    2.59
   2  -5  -2    9.18    3.19
   2   5  -2    6.07    4.12
  -2  -5   2    5.98    4.11
  -2  -5   2    8.78    4.24
  -2   5   3    3.26    2.35
   2  -5  -3    0.84    1.73
   2  -5  -3    0.41    2.18
   2   5  -3    1.29    3.01
  -2  -5   3    0.92    2.55
  -2   5   4 1350.65  103.89
  -2   5   4 1333.57  104.66
   2  -5  -4 1320.99  103.26
   2  -5  -4 1434.69  103.86
   2   5  -4 1356.56  107.18
  -2  -5   4 1484.26  106.85
  -2   5   5  415.19   36.99
  -2   5   5  458.79   37.89
   2  -5  -5  424.05   36.67
   2  -5  -5  516.97   37.39
   2   5  -5  465.49   40.61
  -2  -5   5  469.23   39.73
  -2   5   6  698.53   57.42
  -2   5   6  690.96   57.92
   2  -5  -6  733.53   57.23
   2  -5  -6  783.11   57.17
   2   5  -6  701.54   60.62
  -2  -5   6  799.89   60.50
  -2   5   7   64.63    8.60
  -2   5   7   76.17    9.41
   2  -5  -7   65.59    8.24
   2  -5  -7   53.35    7.35
   2   5  -7   78.02   11.26
  -2  -5   7   70.26   10.16
  -2   5   8   47.96    7.26
  -2   5   8   67.77    8.53
   2  -5  -8   40.31    6.61
   2  -5  -8   70.69    7.47
   2   5  -8   40.28    8.44
  -2  -5   8   46.99    8.65
  -2   5   9  116.14   13.94
  -2   5   9  166.38   15.87
   2  -5  -9  166.99   14.91
   2  -5  -9  131.53   13.40
   2   5  -9  138.25   16.94
  -2  -5   9  136.45   16.10
  -2   5  10  984.63   75.46
  -2   5  10  795.12   74.91
   2  -5 -10  938.06   74.83
   2  -5 -10 1027.53   74.12
   2   5 -10 1044.47   79.29
  -2  -5  10 1098.64   78.24
  -2   5  11   -0.61    1.82
  -2   5  11    0.64    1.84
   2  -5 -11    0.26    1.92
   2  -5 -11   -0.47    1.30
   2   5 -11   -0.31    2.33
  -2  -5  11   -0.32    2.43
  -2   5  12    5.14    3.05
  -2   5  12    7.64    3.26
   2  -5 -12    4.88    2.70
   2  -5 -12    2.07    1.72
   2   5 -12    1.28    2.59
  -2  -5  12   16.92    4.79
  -2   5  13   34.50    6.55
  -2   5  13   34.41    6.73
   2  -5 -13   29.03    6.01
   2  -5 -13   30.89    5.30
   2   5 -13   29.56    7.57
  -2  -5  13   25.94    6.27
  -2   5  14  106.66   13.26
  -2   5  14   95.81   12.93
   2  -5 -14   89.50   12.10
   2  -5 -14  107.16   11.78
   2   5 -14  117.86   15.37
  -2  -5  14   99.55   13.37
  -2   5  15   80.82   11.67
  -2   5  15   88.07   12.40
   2  -5 -15  100.12   12.11
   2  -5 -15   79.22   10.40
   2   5 -15   83.81   13.10
  -2   5  16  144.20   18.17
  -2   5  16  172.87   19.33
   2  -5 -16  191.67   18.80
   2  -5 -16  161.83   16.91
   2   5 -16  149.91   19.58
  -2   5  17    9.92    4.77
  -2   5  17   14.96    5.11
   2  -5 -17   10.57    4.25
   2  -5 -17   10.81    3.80
   2   5 -17    9.58    5.19
  -2   5  18   18.40    5.84
  -2   5  18   19.92    6.54
   2  -5 -18   26.90    6.37
   2  -5 -18   19.93    5.29
   2   5 -18   14.79    5.64
  -2   5  19   71.69   11.92
  -2   5  19   73.73   11.92
   2  -5 -19   52.72    9.54
   2  -5 -19   60.41    9.47
   2   5 -19   50.68   10.65
  -2   5  20   87.88   14.20
  -2   5  20   74.51   13.25
   2  -5 -20  117.31   14.28
   2  -5 -20   85.95   12.14
  -2   5  21   93.32   15.36
   2  -5 -21  102.39   14.26
  -2  -5  21  112.45   18.04
  -2   5  22   19.97    7.28
   2  -5 -22   27.75    7.20
  -2  -5  22   34.51    9.72
  -2   5  23    2.96    3.18
   2  -5 -23    2.03    3.44
   2   5 -23    2.19    3.74
  -2   5  24   37.86    9.79
   2   5 -24   26.53    8.41
  -2   5  25   54.38   12.06
   2   5 -25   20.40    7.54
  -2   5  26   55.97   13.09
   2   5 -26   59.37   12.49
  -2   5  27   -0.28    3.39
   2   5 -27    3.74    3.97
   2   5 -28   -0.37    2.55
   2   5 -29   16.82    7.20
   2   5 -30   31.33    8.89
   2   5 -31    3.71    4.27
   2   5 -32    1.63    3.39
   2   5 -33    0.64    2.96
   2   5 -34   -2.07    4.07
   2   5 -35   12.23    6.55
   2   5 -36    6.43    5.40
   2   5 -37    2.16    3.25
   2   5 -38   -2.25    5.14
   2   5 -39    0.24    3.88
   2   5 -40    0.30    2.30
   2   5 -41    7.50    6.82
   2   5 -42    4.63    5.95
  -2   6   1  900.09   76.85
   2  -6  -1 1134.79   77.34
   2  -6  -1  956.78   77.70
   2   6  -1  934.67   79.75
  -2  -6   1  920.89   78.58
  -2  -6   1 1098.20   82.53
  -2   6   2  233.93   24.03
   2  -6  -2  240.97   23.52
   2  -6  -2  277.25   24.97
   2   6  -2  265.79   27.25
  -2  -6   2  311.08   27.20
  -2  -6   2  294.90   28.74
  -2   6   3  300.72   28.93
   2  -6  -3  326.24   28.62
   2  -6  -3  330.58   29.40
   2   6  -3  383.73   33.25
  -2  -6   3  332.59   31.09
  -2  -6   3  326.15   33.06
  -2   6   4  147.76   15.81
  -2   6   4  160.52   16.92
   2  -6  -4  137.20   15.01
   2  -6  -4  141.51   15.51
   2   6  -4  141.99   18.13
  -2  -6   4  175.08   18.21
  -2   6   5  677.00   53.58
  -2   6   5  619.44   53.80
   2  -6  -5  700.83   53.10
   2  -6  -5  687.06   53.34
   2   6  -5  566.56   55.43
  -2  -6   5  681.48   55.53
  -2   6   6  103.36   12.71
  -2   6   6  124.43   13.90
   2  -6  -6  133.69   13.20
   2  -6  -6   90.90   11.96
   2   6  -6  132.58   16.32
  -2  -6   6  114.77   14.51
  -2   6   7  402.54   36.27
  -2   6   7  395.21   36.77
   2  -6  -7  448.10   36.21
   2  -6  -7  415.33   35.70
   2   6  -7  456.65   40.17
  -2  -6   7  466.82   38.92
  -2   6   8   89.20   11.76
  -2   6   8   97.86   12.57
   2  -6  -8  106.81   11.94
   2  -6  -8  102.11   11.51
   2   6  -8  103.96   14.52
  -2  -6   8   96.14   13.20
  -2   6   9   70.23   10.26
  -2   6   9   74.94   10.94
   2  -6  -9   82.08   10.36
   2  -6  -9   89.62   10.27
   2   6  -9  104.37   13.87
  -2  -6   9   84.36   12.01
  -2   6  10    0.75    2.33
  -2   6  10    6.60    3.03
   2  -6 -10    7.23    3.16
   2  -6 -10   11.43    3.36
   2   6 -10   12.45    4.84
  -2  -6  10    5.47    3.13
  -2   6  11  368.83   31.80
  -2   6  11  340.71   32.14
   2  -6 -11  352.99   31.04
   2  -6 -11  321.84   29.80
   2   6 -11  344.93   34.21
  -2  -6  11  385.91   33.55
  -2   6  12  232.34   22.25
  -2   6  12  175.59   21.44
   2  -6 -12  240.50   21.88
   2  -6 -12  213.28   20.44
   2   6 -12  242.25   25.19
  -2   6  13   63.52    9.47
  -2   6  13   52.93    9.29
   2  -6 -13   46.26    8.15
   2  -6 -13   51.30    7.82
   2   6 -13   69.18   11.69
  -2   6  14  161.42   17.04
  -2   6  14   87.14   14.69
   2  -6 -14  134.40   15.72
   2  -6 -14  165.68   15.55
   2   6 -14  169.75   19.46
  -2   6  15    0.85    2.45
  -2   6  15    0.36    2.62
   2  -6 -15    4.80    3.08
   2  -6 -15    1.08    2.01
   2   6 -15    5.77    3.80
  -2   6  16   31.58    7.01
  -2   6  16   33.11    7.38
   2  -6 -16   40.55    7.54
   2  -6 -16   31.21    6.03
   2   6 -16   11.81    5.58
  -2   6  17  107.64   15.28
  -2   6  17  119.62   16.34
   2  -6 -17  120.18   15.10
   2  -6 -17  122.90   14.13
   2   6 -17  111.25   16.61
  -2   6  18   89.15   13.42
  -2   6  18   68.62   12.39
   2  -6 -18   93.69   12.81
   2  -6 -18   84.24   11.41
  -2   6  19   59.87   10.92
  -2   6  19   70.40   11.97
   2  -6 -19   53.85    9.84
  -2   6  20   -0.51    3.44
   2  -6 -20   -0.32    2.15
  -2   6  21   47.56   10.58
   2  -6 -21   40.48    8.76
   2   6 -21   58.15   11.52
  -2   6  22   87.49   15.01
   2  -6 -22   99.95   14.05
   2   6 -22   79.84   14.49
  -2   6  23   61.63   12.49
   2  -6 -23   50.75   10.18
   2   6 -23   47.27   11.12
  -2   6  24   25.71    8.73
   2   6 -24   27.01    8.44
  -2   6  25    0.71    4.12
   2   6 -25    0.83    3.45
  -2   6  26    0.71    3.81
   2   6 -26   -1.00    4.04
  -2   6  27   34.56   10.53
   2   6 -27   34.36    9.56
   2   6 -28    5.73    5.57
   2   6 -29   31.19    9.54
   2   6 -30   15.04    6.93
   2   6 -31   -0.15    4.37
   2   6 -32    0.47    3.59
   2   6 -33   15.74    7.18
   2   6 -34   -0.05    3.73
   2   6 -35    1.72    5.82
   2   6 -36   -1.40    4.22
   2   6 -37    5.30    5.13
   2   6 -38    2.18    4.57
   2   6 -39   29.40    9.94
   2   6 -40    2.00    3.92
  -2   7   1   13.52    4.44
   2  -7  -1   20.09    4.78
   2   7  -1   17.06    6.26
  -2  -7   1    8.12    4.33
  -2  -7   1   17.14    5.83
  -2   7   2   76.11   10.21
   2  -7  -2   57.11    8.41
   2  -7  -2   43.94    8.40
   2   7  -2   47.77   10.07
  -2  -7   2   52.19    9.43
  -2  -7   2   42.89    9.95
  -2   7   3   36.49    6.94
   2  -7  -3   21.32    5.09
   2  -7  -3   17.65    5.14
   2   7  -3   17.71    6.57
  -2  -7   3   16.83    5.55
  -2  -7   3   27.77    8.09
  -2   7   4  356.51   33.24
   2  -7  -4  319.27   31.82
   2  -7  -4  386.64   33.78
   2   7  -4  440.19   37.76
  -2  -7   4  408.27   35.54
  -2   7   5  387.63   38.03
   2  -7  -5  486.99   38.48
   2  -7  -5  497.08   39.39
   2   7  -5  410.76   41.09
  -2  -7   5  431.96   40.00
  -2   7   6    8.95    3.89
   2  -7  -6   15.27    4.21
   2  -7  -6    9.52    3.66
   2   7  -6    9.62    4.80
  -2  -7   6    3.67    3.33
  -2   7   7   59.63    9.32
  -2   7   7   47.79    9.06
   2  -7  -7   51.68    8.27
   2  -7  -7   72.98    9.62
   2   7  -7   63.72   11.15
  -2   7   8   42.08    7.63
  -2   7   8   41.43    7.92
   2  -7  -8   37.06    6.71
   2  -7  -8   38.94    6.82
   2   7  -8   22.49    7.33
  -2   7   9  386.21   36.15
  -2   7   9  469.37   38.41
   2  -7  -9  456.06   36.31
   2  -7  -9  374.52   34.96
   2   7  -9  358.83   38.27
  -2   7  10  129.53   16.25
  -2   7  10  138.09   17.21
   2  -7 -10  162.49   16.69
   2  -7 -10  150.40   16.07
   2   7 -10  143.22   18.88
  -2   7  11   26.07    6.30
  -2   7  11   35.90    7.49
   2  -7 -11   37.03    6.94
   2  -7 -11   33.69    6.28
   2   7 -11   27.53    8.10
  -2   7  12   81.66   11.34
  -2   7  12   55.02   10.43
   2  -7 -12   74.87   10.50
   2  -7 -12   67.78    9.77
   2   7 -12   94.53   14.24
  -2   7  13    2.48    2.63
  -2   7  13    2.49    2.86
   2  -7 -13    6.21    3.24
   2  -7 -13    1.13    1.91
   2   7 -13   -0.30    2.84
  -2   7  14    0.27    2.29
  -2   7  14    8.59    3.88
   2  -7 -14    7.48    3.53
   2  -7 -14   16.51    4.38
   2   7 -14   16.44    6.17
  -2   7  15  168.16   20.35
  -2   7  15  189.65   22.20
   2  -7 -15  190.49   20.41
   2  -7 -15  201.84   19.78
  -2   7  16   28.08    6.93
  -2   7  16   23.32    7.18
   2  -7 -16   39.11    7.66
   2  -7 -16   27.67    6.11
  -2   7  17   59.63   10.39
  -2   7  17   36.36    8.85
   2  -7 -17   42.37    8.58
   2  -7 -17   61.54    9.08
  -2   7  18   13.30    5.49
   2  -7 -18   13.10    5.01
   2   7 -18    7.45    5.26
  -2   7  19   53.32   10.74
   2  -7 -19   77.08   11.80
   2   7 -19   66.84   13.06
  -2   7  20   21.92    6.73
   2  -7 -20   12.40    4.93
   2   7 -20    9.21    5.44
  -2   7  21   53.29   11.10
   2  -7 -21   55.24   10.51
   2   7 -21   63.01   12.89
  -2   7  22   -0.24    3.40
   2   7 -22    0.52    4.07
  -2   7  23    2.38    4.89
   2   7 -23    0.37    3.28
  -2   7  24    8.10    5.32
   2   7 -24    7.00    5.14
  -2   7  25   65.37   13.49
   2   7 -25   41.70   11.14
  -2   7  26   10.58    5.89
   2   7 -26   14.75    6.66
   2   7 -27    1.55    4.08
   2   7 -28   -1.30    3.32
   2   7 -29   17.89    7.17
   2   7 -30    3.52    3.88
   2   7 -31   22.71    8.51
   2   7 -32   -0.08    1.62
   2   7 -33    0.45    3.14
   2   7 -34    1.50    3.99
   2   7 -35    7.56    5.41
   2   7 -36    5.75    4.94
   2   7 -37   -0.93    4.29
   2   7 -38    0.61    4.56
   2   7 -39   -1.15    5.07
  -2   8   1  337.15   31.85
   2  -8  -1  338.57   30.49
   2   8  -1  311.08   33.31
  -2  -8   1  315.98   34.67
  -2   8   2  117.03   15.10
   2  -8  -2   98.88   13.36
   2   8  -2  143.24   18.25
  -2  -8   2  114.82   17.51
  -2   8   3  354.23   33.68
   2  -8  -3  377.67   32.81
   2  -8  -3  302.37   32.84
   2   8  -3  374.83   36.59
  -2  -8   3  422.37   39.36
  -2   8   4    4.64    3.90
   2  -8  -4    4.74    2.69
   2  -8  -4    9.22    4.41
   2   8  -4    0.82    3.08
  -2  -8   4    1.03    3.53
  -2   8   5  213.50   22.57
   2  -8  -5  245.21   22.32
   2  -8  -5  191.91   21.89
   2   8  -5  189.49   24.05
  -2   8   6   13.61    4.46
   2  -8  -6   13.97    4.48
   2  -8  -6    6.53    3.63
   2   8  -6   16.31    6.10
  -2   8   7  463.67   40.94
   2  -8  -7  445.77   39.53
   2  -8  -7  457.35   40.42
   2   8  -7  451.15   43.52
  -2   8   8   69.94   11.03
   2  -8  -8   75.42   10.63
   2  -8  -8   72.04   10.63
   2   8  -8   65.68   12.37
  -2   8   9  124.36   15.75
  -2   8   9  101.76   15.53
   2  -8  -9  133.20   15.28
   2  -8  -9  134.29   15.48
   2   8  -9  130.66   18.10
  -2   8  10   -0.42    2.58
  -2   8  10   -0.23    1.59
   2  -8 -10   -0.52    2.03
   2  -8 -10   -0.95    2.91
   2   8 -10    3.60    4.09
  -2   8  11  147.11   17.68
  -2   8  11  112.81   16.85
   2  -8 -11  133.20   16.43
   2  -8 -11  158.76   17.12
   2   8 -11  180.28   21.27
  -2   8  12    1.87    3.06
  -2   8  12    1.22    3.06
   2  -8 -12   -0.59    1.82
   2  -8 -12    0.26    2.16
  -2   8  13  120.78   16.15
  -2   8  13  110.39   16.56
   2  -8 -13  167.41   17.30
   2  -8 -13  126.47   15.42
  -2   8  14    3.13    3.55
  -2   8  14    2.74    3.21
   2  -8 -14    5.55    3.49
   2  -8 -14    8.27    3.67
  -2   8  15    6.12    3.94
  -2   8  15    1.38    2.85
   2  -8 -15    5.99    3.48
  -2   8  16    4.35    2.81
   2  -8 -16    2.87    3.12
   2   8 -16    2.57    4.07
  -2   8  17   77.13   12.27
   2  -8 -17   83.66   11.94
   2   8 -17   38.51   10.58
  -2   8  18   16.41    6.44
   2  -8 -18   38.36    8.11
   2   8 -18   48.46   10.80
  -2   8  19   54.19   11.05
   2  -8 -19   84.30   12.34
   2   8 -19   58.82   12.39
  -2   8  20    2.22    3.81
   2   8 -20    6.80    5.85
  -2   8  21   49.93   10.85
   2   8 -21   59.60   12.52
  -2   8  22   13.09    6.47
   2   8 -22   15.88    6.60
  -2   8  23   55.53   12.00
   2   8 -23   48.97   12.16
  -2   8  24   -1.48    4.55
   2   8 -24   -0.85    2.86
  -2   8  25    8.52    6.02
   2   8 -25    6.58    5.27
   2   8 -26   -1.57    4.78
   2   8 -27    9.12    6.08
   2   8 -28   -1.82    4.22
   2   8 -29   62.57   13.79
   2   8 -30   -0.12    3.41
   2   8 -31   -1.46    4.26
   2   8 -32    3.02    4.15
   2   8 -33   35.47   10.96
   2   8 -34    1.64    4.76
   2   8 -35   23.50    8.74
   2   8 -36    7.55    5.67
   2   8 -37    0.41    5.04
   2   8 -38    4.83    5.36
  -2   9   1   66.72   11.31
   2  -9  -1   76.90   11.05
   2   9  -1   51.60   11.51
  -2  -9   1   84.06   14.89
  -2   9   2   28.87    7.27
   2  -9  -2   43.75    7.98
   2   9  -2   32.13    8.99
  -2  -9   2   28.78    9.16
  -2   9   3    3.53    3.27
   2  -9  -3    8.06    3.57
   2  -9  -3   11.32    4.55
   2   9  -3   17.52    6.71
  -2  -9   3   15.24    6.59
  -2   9   4    0.53    2.56
   2  -9  -4   -0.32    2.32
   2  -9  -4    2.08    3.29
   2   9  -4    4.94    4.27
  -2  -9   4   -0.20    2.59
  -2   9   5  261.16   28.97
   2  -9  -5  287.89   28.37
   2  -9  -5  293.14   29.92
   2   9  -5  337.98   33.56
  -2  -9   5  320.80   34.80
  -2   9   6   -1.01    2.77
   2  -9  -6    0.28    1.77
   2  -9  -6    0.25    2.81
   2   9  -6   -0.67    3.54
  -2   9   7   -0.96    2.44
   2  -9  -7    0.86    2.42
   2  -9  -7   -0.18    2.17
  -2   9   8    0.31    2.49
   2  -9  -8    2.74    2.62
   2  -9  -8    5.16    3.10
  -2   9   9  116.44   15.89
   2  -9  -9  133.78   15.58
   2  -9  -9  104.11   14.85
  -2   9  10    0.95    3.30
   2  -9 -10   -0.07    2.25
   2  -9 -10    2.32    2.65
  -2   9  11  130.51   17.47
   2  -9 -11  145.01   17.03
   2  -9 -11  131.92   16.65
  -2   9  12   22.32    6.71
   2  -9 -12   20.24    5.73
   2   9 -12    4.84    5.30
  -2   9  13    3.91    4.02
   2  -9 -13    5.77    3.70
   2   9 -13    3.68    3.87
  -2   9  14   57.45   11.50
   2  -9 -14   76.80   11.84
   2   9 -14  110.61   16.70
  -2   9  15  155.52   20.03
   2  -9 -15  176.92   19.71
   2   9 -15  146.35   21.49
  -2   9  16   -0.69    3.18
   2  -9 -16    1.16    3.14
   2   9 -16    0.69    3.46
  -2   9  17   11.84    5.61
   2   9 -17    2.19    5.21
  -2   9  18   31.62    8.16
   2   9 -18   27.81    8.91
  -2   9  19   44.13   10.11
   2   9 -19   42.51   11.30
  -2   9  20    2.67    3.91
   2   9 -20    1.73    4.61
  -2   9  21   83.08   14.46
   2   9 -21   72.66   14.72
  -2   9  22   -0.44    3.02
   2   9 -22   -0.59    3.97
  -2   9  23    0.86    3.33
   2   9 -23   -0.77    3.30
   2   9 -24   -2.06    4.62
   2   9 -25   68.01   14.51
   2   9 -26    2.28    4.53
   2   9 -27    8.96    5.62
   2   9 -28   -0.91    3.98
   2   9 -29    7.19    5.81
   2   9 -30    1.02    3.30
   2   9 -31   48.83   12.60
   2   9 -32   -1.43    3.52
   2   9 -33   -2.52    5.24
   2   9 -34   -0.69    3.32
   2   9 -35    4.48    5.43
   2   9 -36    2.02    5.24
  -2  10   1  205.15   23.39
  -2 -10   1  170.54   24.97
  -2  10   2   24.89    7.22
   2 -10  -2   26.94    6.65
  -2 -10   2   10.36    6.82
  -2  10   3   79.16   12.61
   2 -10  -3   62.89   10.47
  -2 -10   3   46.11   12.24
  -2  10   4   13.13    5.34
   2 -10  -4    4.57    3.21
   2 -10  -4    2.14    3.20
  -2 -10   4    5.80    4.36
  -2  10   5    4.48    3.57
   2 -10  -5   -0.36    2.59
  -2 -10   5   -0.88    3.87
  -2  10   6    0.58    2.98
   2 -10  -6    5.82    3.63
  -2 -10   6    5.59    5.20
  -2  10   7  392.12   38.02
   2 -10  -7  402.72   36.58
   2  10  -7  361.64   39.80
  -2  10   8   12.52    5.51
   2 -10  -8   11.57    4.70
   2  10  -8   21.63    7.78
  -2  10   9    7.43    4.86
   2 -10  -9   17.88    5.72
   2  10  -9   22.92    7.74
  -2  10  10    1.61    3.42
   2 -10 -10    1.11    2.41
   2  10 -10    8.90    6.32
  -2  10  11  280.02   29.41
   2 -10 -11  260.61   27.29
   2  10 -11  255.56   30.99
  -2  10  12    2.44    3.12
   2 -10 -12    6.73    3.78
   2  10 -12   14.56    7.22
  -2  10  13    1.99    4.07
   2 -10 -13    0.59    2.77
   2  10 -13   10.62    5.40
  -2  10  14    2.45    3.74
   2 -10 -14    4.23    3.56
   2  10 -14    6.76    5.70
  -2  10  15    7.98    4.58
   2  10 -15    7.03    5.57
  -2  10  16    1.93    3.07
   2  10 -16    4.34    5.18
  -2  10  17  122.21   17.03
   2  10 -17   87.31   16.58
  -2  10  18    3.63    4.02
   2  10 -18    2.91    3.50
  -2  10  19   21.55    7.24
   2  10 -19   29.76   10.36
  -2  10  20   -1.06    3.89
   2  10 -20   -0.68    4.16
   2  10 -21   52.40   12.42
   2  10 -22    0.13    3.36
   2  10 -23   22.02    8.31
   2  10 -24    2.00    4.82
   2  10 -25    2.98    3.68
   2  10 -26   15.97    7.06
   2  10 -27   32.03   10.25
   2  10 -28   -1.74    5.50
   2  10 -29    5.42    5.71
   2  10 -30    0.19    4.58
   2  10 -31   10.77    6.23
   2  10 -32   -2.21    6.64
   2  10 -33    9.66    6.31
   2  10 -34    0.30    6.12
  -2  11   1   44.22   10.37
   2  11  -1   58.21   12.39
  -2 -11   1   53.41   12.84
  -2  11   2    2.36    3.85
   2  11  -2    2.34    4.84
  -2 -11   2   -1.16    4.92
  -2  11   3   60.60   11.53
   2  11  -3   25.66    9.75
  -2 -11   3   50.38   12.50
  -2  11   4   50.13   10.45
   2  11  -4   35.91   11.52
  -2 -11   4   43.08   11.80
  -2  11   5   67.86   12.70
   2  11  -5   81.80   14.98
  -2 -11   5   83.99   16.77
  -2  11   6   11.44    6.35
   2  11  -6   14.66    6.88
  -2 -11   6   16.92    7.61
  -2  11   7   12.98    5.94
   2  11  -7   10.28    6.36
  -2 -11   7   11.97    6.35
  -2  11   8   12.23    5.90
   2  11  -8    9.71    6.25
  -2  11   9   50.67   10.96
   2  11  -9   55.83   12.82
  -2  11  10    1.63    2.97
   2  11 -10    2.77    4.24
  -2  11  11   34.26    9.66
   2  11 -11   81.97   15.21
  -2  11  12   -0.29    2.79
   2  11 -12    2.31    3.24
  -2  11  13   44.45    9.98
   2  11 -13   34.77   10.59
  -2  11  14    7.25    5.13
   2  11 -14    3.96    5.37
  -2  11  15   95.97   15.82
   2  11 -15  112.87   18.59
  -2  11  16    3.21    3.58
   2  11 -16   13.60    7.28
  -2  11  17    1.60    2.64
   2  11 -17    5.39    4.59
  -2  11  18   -0.50    3.65
   2  11 -18    1.01    4.50
   2  11 -19   44.29   11.45
   2  11 -20    5.10    6.07
   2  11 -21   28.08    9.58
   2  11 -22    6.64    5.45
   2  11 -23    6.84    5.62
   2  11 -24    1.73    4.40
   2  11 -25   37.47   11.49
   2  11 -26    2.89    5.19
   2  11 -27    2.06    5.41
   2  11 -28    2.34    5.43
   2  11 -29   10.29    6.81
   2  11 -30   -1.50    3.85
   2  11 -31    3.18    5.27
   2  11 -32   -0.08    3.94
   2  12  -1   40.71   11.10
   2  12  -2   17.04    7.24
   2  12  -3    6.11    5.12
   2  12  -4    0.91    4.16
  -2  12   5    1.11    3.21
   2  12  -5    8.91    6.16
  -2 -12   5    3.14    4.61
  -2  12   6    0.28    3.08
   2  12  -6    6.39    5.46
  -2 -12   6   -1.01    3.88
  -2  12   7  183.97   23.19
   2  12  -7  172.41   24.20
  -2 -12   7  150.22   25.15
  -2  12   8    2.61    3.02
   2  12  -8    2.07    4.81
  -2 -12   8   -1.26    4.26
  -2  12   9    9.22    5.04
   2  12  -9    3.88    5.15
  -2  12  10    1.06    2.42
   2  12 -10   10.57    6.11
  -2  12  11   40.84   10.30
   2  12 -11   36.10   10.56
  -2  12  12   -0.45    3.53
   2  12 -12    9.11    5.76
  -2  12  13   93.72   16.68
   2  12 -13  124.70   20.09
  -2  12  14    1.14    3.92
   2  12 -14    3.39    4.10
   2  12 -15    1.24    3.65
   2  12 -16    6.40    6.20
   2  12 -17   46.83   12.15
   2  12 -18    3.22    3.41
   2  12 -19   18.85    8.19
   2  12 -20    3.12    5.66
   2  12 -21   10.23    6.68
   2  12 -22   -1.15    4.01
   2  12 -23   18.41    8.35
   2  12 -24   -2.89    6.43
   2  12 -25   -0.62    3.90
   2  12 -26   -0.00    4.79
   2  12 -27   14.60    8.80
   2  12 -28   -2.20    4.59
   2  12 -29   11.43    7.31
   2  12 -30   -1.44    4.15
  -2  13   1   24.43    8.51
   2  13  -1   31.82   10.13
  -2  13   2   -0.07    3.58
   2  13  -2   -0.10    4.59
  -2  13   3   61.33   12.72
   2  13  -3   42.23   11.98
  -2  13   4   42.45   10.48
   2  13  -4   28.84   10.78
   2  13  -5   51.75   13.03
   2  13  -6    1.05    4.60
   2  13  -7    1.60    5.40
   2  13  -8   28.34    9.55
   2  13  -9   38.54   11.53
   2  13 -10    5.22    6.34
   2  13 -11   76.68   15.95
   2  13 -12    2.57    3.61
   2  13 -13   -0.05    4.33
   2  13 -14    4.34    6.17
   2  13 -15    6.43    7.22
   2  13 -16   13.78    7.36
   2  13 -17   16.88    7.58
   2  13 -18   -1.83    5.08
   2  13 -19   10.42    7.18
   2  13 -20    1.94    3.86
   2  13 -21   16.56    8.06
   2  13 -22   -0.91    4.83
   2  13 -23   -2.32    4.72
   2  13 -24   -1.19    4.08
   2  13 -25   28.53   10.59
   2  13 -26    7.35    6.13
   2  13 -27    8.70    6.02
   2  13 -28   -1.22    4.54
  -2  14   1   76.82   14.63
   2  14  -1   40.98   12.30
  -2  14   2   20.25    8.11
   2  14  -2   26.54    9.22
  -2  14   3   -2.01    4.23
   2  14  -3    7.36    6.08
  -2  14   4    0.01    4.79
   2  14  -4   -2.00    5.26
  -2  14   5   -0.82    3.41
   2  14  -5   -1.16    4.19
  -2  14   6    2.97    4.68
   2  14  -6   -1.28    7.27
  -2  14   7   37.50   10.53
   2  14  -7   37.82   12.26
  -2  14   8   -0.70    3.02
   2  14  -8    4.38    5.99
  -2  14   9   -0.96    3.95
   2  14  -9    2.78    4.87
  -2  14  10   -1.59    4.01
   2  14 -10   -1.27    5.18
  -2  14  11   -1.64    4.30
   2  14 -11    0.28    5.56
   2  14 -12   12.76    6.91
   2  14 -13   19.53    8.81
   2  14 -14    1.98    5.49
   2  14 -15    4.76    4.38
   2  14 -16    8.26    6.40
   2  14 -17   31.75   10.72
   2  14 -18    4.76    5.72
   2  14 -19    0.66    5.06
   2  14 -20   -2.68    6.16
   2  14 -21   12.88    7.53
   2  14 -22    6.29    6.59
   2  14 -23   14.95    7.79
   2  14 -24   13.08    8.45
   2  14 -25   -3.41    5.96
  -2  15   1    3.40    5.28
   2  15  -1   14.25    7.93
  -2  15   2    1.14    5.28
   2  15  -2   -2.12    5.08
  -2  15   3   -1.15    3.63
   2  15  -3    4.28    5.84
  -2  15   4    3.92    5.14
   2  15  -4    2.74    4.64
  -2  15   5   17.24    7.74
   2  15  -5    7.35    6.51
  -2  15   6   23.27    9.14
   2  15  -6   19.35    8.62
  -2  15   7    0.39    4.16
   2  15  -7   -3.47    5.79
  -2  15   8   22.74    8.87
   2  15  -8   15.30    7.29
  -2  15   9    4.65    5.14
   2  15  -9    1.99    5.11
   2  15 -10   14.62    8.32
   2  15 -11    7.02    6.52
   2  15 -12   -0.78    4.34
   2  15 -13    5.29    6.09
   2  15 -14    5.56    5.54
   2  15 -15    4.88    5.61
   2  15 -16    3.18    4.87
   2  15 -17    3.73    5.46
   2  15 -18    3.26    4.36
   2  15 -19    5.33    5.43
   2  15 -20   13.64    6.78
   2  15 -21   -1.92    5.27
   2  15 -22    2.48    4.84
  -2  16   1   12.27    7.47
   2  16  -1    7.98    5.73
  -2  16   2   10.27    6.79
   2  16  -2   10.97    7.27
  -2  16   3   -0.42    2.25
   2  16  -3   -0.47    4.14
  -2  16   4   -0.28    3.45
   2  16  -4    0.02    4.84
  -2  16   5    1.05    3.32
   2  16  -5   -1.95    4.92
  -2  16   6    0.02    4.64
   2  16  -6    7.42    6.31
   2  16  -7    7.22    6.82
   2  16  -8    9.15    7.16
   2  16  -9   -4.04    6.33
   2  16 -10   -2.22    6.64
   2  16 -11   15.18    8.01
   2  16 -12   28.41   10.70
   2  16 -13   -2.18    4.61
   2  16 -14    4.80    5.76
   2  16 -15    0.63    5.16
   2  16 -16    2.55    4.30
   2  16 -17   10.28    7.58
   2  16 -18    4.16    5.01
  -2  17   1   -0.89    5.07
   2  17  -1    3.12    5.31
  -2  17   2    1.52    4.44
   2  17  -2   -0.59    3.32
  -2  17   3    5.42    6.20
   2  17  -3    2.25    4.05
   2  17  -4    0.65    4.98
   2  17  -5    7.45    7.95
   2  17  -6   -1.00    5.14
   2  17  -7   -0.48    5.03
   2  17  -8   14.75    8.76
   2  17  -9   -1.02    4.97
   2  17 -10    8.09    6.66
   2  17 -11   -1.16    3.84
   2  17 -12   -1.41    4.89
   2  17 -13   -1.00    4.10
   2  17 -14    2.76    6.10
   2  18  -1   -2.43    5.59
   2  18  -2   15.85    8.61
   2  18  -3    0.48    4.49
   2  18  -4   -1.56    5.95
   2  18  -5    8.06    5.92
   2  18  -6   -3.00    5.87
   2  18  -7    4.40    7.29
   2  18  -8   -0.50    4.63
  -1   0   1    0.02    0.30
   1   0  -1 7172.93   48.03
  -1   0   2   -0.12    0.36
   1   0  -2    0.01    0.44
  -1   0   3 1775.64  121.27
   1   0  -3 1562.65  121.08
  -1   0   4    0.01    0.78
   1   0  -4   -0.27    0.86
   1   0  -5 1635.57  125.49
   1   0  -5 1884.97  128.42
   1   0  -6   -0.04    1.15
   1   0  -6   -0.03    2.26
  -1   0   7    1.61    3.01
   1   0  -7    1.15    1.28
   1   0  -7    0.83    2.30
  -1   0   8    0.25    2.75
   1   0  -8    0.21    1.44
   1   0  -8    0.72    2.21
  -1   0   9    2.20    2.69
  -1   0   9    3.26    2.13
   1   0  -9    1.08    3.13
  -1   0  10   -0.35    2.84
  -1   0  10    0.53    1.90
   1   0 -10   -0.69    2.18
  -1   0  11 2386.06  186.33
  -1   0  11 2471.49  183.49
   1   0 -11 2492.33  184.63
  -1   0  12    0.05    2.81
  -1   0  12    0.27    1.86
   1   0 -12   -0.80    2.85
  -1   0  13  338.92   31.37
  -1   0  13  274.48   27.61
   1   0 -13  304.94   29.11
  -1   0  14   -0.71    4.43
  -1   0  14    0.49    3.09
   1   0 -14    0.37    2.51
  -1   0  15  509.36   46.35
  -1   0  15  498.98   43.30
   1   0 -15  466.34   43.55
  -1   0  16   -0.13    3.45
  -1   0  16   -0.43    1.96
   1   0 -16   -0.65    3.23
  -1   0  17  534.28   51.96
  -1   0  17  544.64   49.02
   1   0 -17  594.08   50.47
  -1   0  18    3.00    3.99
  -1   0  18    0.92    2.89
   1   0 -18   -1.29    3.03
  -1   0  19    7.99    5.71
  -1   0  19    8.16    5.01
   1   0 -19    7.57    4.50
  -1   0  20   -1.12    3.43
  -1   0  20    0.22    2.77
   1   0 -20    3.42    3.92
  -1   0  21  482.65   49.12
  -1   0  21  463.58   45.15
   1   0 -21  491.79   45.93
  -1   0  22   -1.03    4.52
  -1   0  22   -0.26    3.03
  -1   0  23  151.36   22.83
  -1   0  23  171.60   21.11
   1   0 -23  111.27   16.14
  -1   0  24   -1.30    4.35
   1   0 -24   -0.31    2.08
  -1   0  25   16.16    7.75
   1   0 -25   16.31    5.71
  -1   0  28   -1.03    4.95
   1   0 -28   -1.08    2.85
   1   0 -29   24.32    7.66
   1   0 -30    1.19    3.13
   1   0 -31   39.86    9.52
   1   0 -32   -1.82    3.93
   1   0 -33   40.11    9.83
   1   0 -34    1.70    3.92
   1   0 -35    2.63    3.92
   1   0 -36   -0.01    2.99
   1   0 -37   32.95    9.67
   1   0 -38   -1.63    4.15
   1   0 -39    2.80    4.26
   1   0 -40   -1.66    4.81
   1   0 -41    4.99    4.34
  -1   1   1  548.14   44.14
  -1   1   1  612.37   43.83
   1  -1  -1  440.08   43.69
   1  -1  -1  708.61   43.71
   1  -1  -1  656.46   43.61
   1   1  -1  620.54   45.55
  -1  -1   1  596.90   45.39
   1   1  -2    2.96    1.57
  -1  -1   2    2.25    1.32
  -1   1   3 2029.91  137.38
   1  -1  -3 1776.66  136.97
   1   1  -3 2008.49  138.74
  -1  -1   3 1801.52  138.36
  -1   1   4   22.67    3.04
  -1   1   4   27.04    2.88
   1  -1  -4   24.28    3.02
   1   1  -4   32.34    4.04
  -1  -1   4   21.52    3.44
  -1   1   5 3182.06  222.56
  -1   1   5 3406.06  222.29
   1  -1  -5 3336.73  222.52
   1  -1  -5 3176.32  223.56
   1   1  -5 2589.50  222.26
  -1  -1   5 2672.53  222.21
  -1   1   6   63.92    7.22
  -1   1   6   61.35    6.60
   1  -1  -6   71.81    7.21
   1  -1  -6   66.07    6.63
   1   1  -6   61.28    7.12
  -1  -1   6   58.87    6.83
  -1   1   7  587.58   44.26
   1  -1  -7  631.16   44.12
   1  -1  -7  565.90   43.16
   1   1  -7  511.44   43.36
  -1  -1   7  516.01   43.20
  -1   1   8   14.89    4.11
   1  -1  -8   13.44    3.61
   1  -1  -8   20.23    3.62
   1   1  -8   17.37    3.73
  -1  -1   8   16.34    3.35
  -1   1   9   56.55    7.71
   1  -1  -9   43.18    6.59
   1  -1  -9   49.94    6.28
   1   1  -9   33.14    5.67
   1   1  -9   56.83    8.74
  -1  -1   9   36.22    5.62
  -1   1  10   33.81    6.65
   1  -1 -10   37.16    6.23
   1   1 -10   38.71    5.81
   1   1 -10   41.12    7.82
  -1  -1  10   28.73    6.07
  -1   1  11  140.93   14.97
   1  -1 -11  116.68   13.19
   1   1 -11  103.65   12.15
   1   1 -11  109.96   14.70
  -1  -1  11  112.04   13.44
  -1   1  12   88.03   12.79
   1  -1 -12  113.15   12.95
   1   1 -12  103.42   11.70
   1   1 -12   89.20   13.37
  -1  -1  12  116.55   13.46
  -1   1  13  444.40   39.26
  -1   1  13  471.81   37.79
   1  -1 -13  446.23   37.83
   1   1 -13  368.40   35.63
   1   1 -13  433.77   39.85
  -1  -1  13  433.85   38.12
  -1   1  14  404.86   38.13
  -1   1  14  410.88   36.26
   1  -1 -14  425.01   36.91
   1   1 -14  382.12   34.97
   1   1 -14  396.26   38.29
  -1  -1  14  435.75   37.57
  -1   1  15  193.62   22.62
  -1   1  15  212.34   21.36
   1  -1 -15  203.05   21.48
   1   1 -15  207.94   20.15
   1   1 -15  169.01   21.69
  -1  -1  15  180.49   20.96
  -1   1  16   12.14    6.51
  -1   1  16   19.28    5.45
   1  -1 -16   16.32    5.33
   1   1 -16   15.79    4.66
   1   1 -16   11.81    5.71
  -1  -1  16   19.27    6.14
  -1   1  17   56.92   11.07
  -1   1  17   33.92    7.84
   1  -1 -17   55.69    9.74
   1   1 -17   34.21    7.13
   1   1 -17   54.92   10.90
  -1  -1  17   35.86    8.39
  -1   1  18   19.13    7.21
  -1   1  18   16.01    5.59
   1  -1 -18   24.82    6.92
   1   1 -18   19.08    5.37
   1   1 -18   23.35    7.28
  -1  -1  18   21.73    6.72
  -1   1  19  457.81   43.98
  -1   1  19  488.05   41.74
   1  -1 -19  547.75   42.71
   1   1 -19  323.06   36.95
   1   1 -19  456.30   42.48
  -1  -1  19  424.27   41.02
  -1   1  20   23.39    8.24
  -1   1  20   37.00    8.33
   1  -1 -20   26.65    7.40
   1  -1 -20   17.78    6.23
   1   1 -20   14.96    5.19
   1   1 -20   19.66    7.93
  -1  -1  20   40.39    9.26
  -1   1  21    7.99    5.22
  -1   1  21    1.40    2.37
   1  -1 -21    2.94    3.14
   1  -1 -21    3.35    2.36
   1   1 -21    0.92    3.16
  -1  -1  21    1.37    3.70
  -1   1  22    3.38    4.73
  -1   1  22   -1.22    3.31
   1  -1 -22   10.39    5.33
   1   1 -22    9.49    4.63
  -1  -1  22    0.17    2.49
  -1   1  23  319.45   35.54
  -1   1  23  265.73   30.92
   1  -1 -23  280.98   30.95
   1   1 -23  284.38   29.07
  -1  -1  23  274.39   31.46
  -1   1  24   36.53   10.37
   1   1 -24   18.88    6.39
  -1  -1  24   16.31    7.04
  -1   1  25  207.64   29.00
   1   1 -27    1.11    3.48
  -1   1  28    1.46    5.26
   1   1 -28   -1.55    3.36
  -1   1  29   95.22   19.03
   1   1 -29   65.64   12.69
  -1   1  30   -1.20    5.86
   1   1 -30   -1.48    4.72
  -1   1  31    6.09    6.12
   1  -1 -31    5.38    4.16
   1   1 -31   16.06    5.89
  -1   1  32    1.71    6.10
   1  -1 -32    0.54    3.32
   1   1 -32   -0.97    2.70
  -1   1  33    5.16    7.06
   1  -1 -33    7.35    4.74
   1   1 -33    8.07    5.22
  -1   1  34   -1.81    6.90
   1  -1 -34   -0.59    3.23
   1   1 -34   -0.94    2.82
   1  -1 -35   57.08   12.63
   1   1 -35   62.34   12.92
   1  -1 -36   -0.77    3.34
   1   1 -36   -0.72    4.01
   1  -1 -37    1.11    2.99
   1   1 -37    2.06    3.41
   1  -1 -38   -0.74    2.80
   1   1 -38    3.11    4.25
   1  -1 -39   11.51    6.47
   1   1 -39   16.98    7.81
   1   1 -40    3.80    4.61
   1   1 -41   -1.40    3.74
   1   1 -42   -2.50    4.79
  -1   2   1 1380.03  104.09
   1  -2  -1 1443.78  104.08
   1  -2  -1 1333.31  104.37
   1   2  -1 1469.60  105.96
  -1  -2   1 1428.34  105.61
  -1  -2   1 1585.31  108.65
  -1   2   2   54.67    6.14
  -1   2   2   72.18    6.56
   1  -2  -2   67.20    6.35
   1  -2  -2   73.66    6.42
   1   2  -2   76.67    8.06
  -1  -2   2   68.30    7.60
  -1   2   3   15.65    2.51
  -1   2   3   19.83    2.68
   1  -2  -3   12.75    2.34
   1  -2  -3   20.10    2.47
   1   2  -3   10.66    3.16
  -1  -2   3   10.04    2.83
  -1   2   4  339.64   29.83
  -1   2   4  460.79   30.46
   1  -2  -4  396.56   30.07
   1  -2  -4  395.78   29.70
   1   2  -4  378.82   31.55
  -1  -2   4  369.82   31.27
  -1   2   5   36.52    4.71
  -1   2   5   43.75    4.94
   1  -2  -5   36.73    4.67
   1  -2  -5   51.59    4.79
   1   2  -5   36.14    5.57
  -1  -2   5   30.19    5.13
  -1   2   6 1581.99  119.92
  -1   2   6 1565.84  119.77
   1  -2  -6 1622.51  119.86
   1  -2  -6 1751.25  119.59
   1   2  -6 1607.30  121.20
  -1  -2   6 1569.77  120.82
  -1   2   7   52.93    6.54
  -1   2   7   48.56    6.23
   1  -2  -7   51.60    6.34
   1  -2  -7   62.38    6.36
   1   2  -7   34.03    6.28
  -1  -2   7   63.64    7.28
  -1   2   8  197.05   17.17
  -1   2   8  179.70   16.55
   1  -2  -8  185.05   16.59
   1  -2  -8  189.61   16.24
   1   2  -8  163.04   16.96
  -1  -2   8  172.65   16.80
  -1   2   9   65.88    8.50
   1  -2  -9   59.83    7.83
   1  -2  -9   79.54    8.23
   1   2  -9   62.75    8.54
  -1  -2   9   55.82    7.79
  -1   2  10   20.39    4.60
   1  -2 -10   19.06    4.30
   1  -2 -10   15.85    3.71
   1   2 -10   14.05    3.96
  -1  -2  10   17.07    3.95
  -1   2  11  334.54   29.22
   1  -2 -11  292.72   27.80
   1  -2 -11  397.78   28.73
   1   2 -11  296.44   28.14
  -1  -2  11  298.32   27.70
  -1   2  12  416.56   34.19
   1  -2 -12  311.71   31.71
   1  -2 -12  425.80   32.69
   1   2 -12  371.62   32.60
   1   2 -12  370.62   36.26
  -1  -2  12  345.59   31.88
  -1  -2  12  402.07   35.05
  -1   2  13  390.81   35.73
   1  -2 -13  371.94   34.38
   1  -2 -13  404.68   34.21
   1   2 -13  417.08   34.91
   1   2 -13  426.42   39.05
  -1  -2  13  367.06   35.92
  -1   2  14   -0.96    2.72
   1  -2 -14    0.68    2.53
   1  -2 -14   -0.62    2.35
   1   2 -14   -0.53    2.02
   1   2 -14   -0.11    3.92
  -1  -2  14   -0.37    2.37
  -1   2  15  118.42   15.51
  -1   2  15  106.64   13.98
   1  -2 -15  122.94   14.63
   1   2 -15  113.31   13.92
   1   2 -15   99.74   15.89
  -1  -2  15  123.34   15.70
  -1   2  16   29.20    7.14
  -1   2  16   18.47    5.25
   1  -2 -16   22.75    6.07
   1   2 -16   22.14    5.54
   1   2 -16   27.00    7.72
  -1  -2  16   26.49    7.16
  -1   2  17  270.00   27.51
  -1   2  17  266.82   25.76
   1  -2 -17  243.77   25.05
   1   2 -17  196.38   23.14
   1   2 -17  235.56   27.71
[truncated: 644,006 more chars]
