# Supplementary material for: LED-pump-X-ray-multiprobe crystallography for sub-second timescales
Source: Commun Chem. 2022 Aug 26;5:102. doi: 10.1038/s42004-022-00716-1 (PMC9814726; doi:10.1038/s42004-022-00716-1)
Supplement: Supplementary file 10 — Supplementary Data 1 [file 42004_2022_716_MOESM10_ESM.zip › CIFs/0-8s_280K/280K_0-8s_t7_decay.cif]

data_global

# SUBMISSION DETAILS
 
_publ_contact_author_name       'Hatcher, Lauren'
_publ_contact_author_address
;
School of Chemistry
Cardiff University
Main Building
Park Place 
Cardiff
CF10 3AT
United Kingdom
;
_publ_contact_author_email       'HatcherL1@cardiff.ac.uk'
_publ_requested_category          FM
_publ_section_comment
; 
?
;
_publ_section_references
;
Diamond General Data Aquisition (GDA) software: http://www.opengda.org/

XIA2: Winter, G. (2010) J. Appl. Cryst. 43, 186-190.
POINTLESS: Evans, P. (2006) Acta Cryst. D62, 72-82.
AIMLESS: Evans, P. R. and Murshudov, G. N. (2013) Acta Cryst. D69, 1204-1214.
DIALS: Winter, G., et al. Acta Cryst. (2018) D74, 85-97.
CCP4: Winn, M. D. et al. (2011) Acta Cryst. D67, 235-242.
   
SHELXL: Sheldrick G. M. (2015). Acta Cryst. C71, 3-8.
SHELXT:	Sheldrick, G. M. (2015). Acta Cryst. A71, 3-8.
 
OLEX2: Dolomanov, O.V.; Bourhis, L.J.; Gildea, R.J.; Howard, J.A.K.; Puschmann,
 H., OLEX2: A complete structure solution, refinement and analysis program 
 (2009). J. Appl. Cryst., 42, 339-341.

MERCURY: Macrae, C. F., Bruno, I. J., Chisholm, J. A., Edgington,
P. R., McCabe, P., Pidcock, E., Rodriguez-Monge, L., Taylor, R.,
van de Streek, J. & Wood, P. A. (2008). J. Appl. Cryst. 41, 466-470.
;

####
 
data_280K_0-8s_t7_decay
 
_audit_creation_method            'SHELXL-2018/3'
_shelx_SHELXL_version_number      '2018/3'
_chemical_name_systematic         
;
Nitro-(N,N,N',N'-tetrabutyldiethylenetriamine)palladium(II)
tetraphenylborate, tetrahydrofuran solvate
;
_chemical_name_common             ?
_chemical_melting_point           ?
_chemical_formula_moiety          
;
C20 H45 N4 O2 Pd, C24 H20 B, C4 H8 O
;
_chemical_formula_sum            'C48 H73 B N4 O3 Pd' 
_chemical_formula_weight          871.31

loop_
 _atom_type_symbol
 _atom_type_description
 _atom_type_scat_dispersion_real
 _atom_type_scat_dispersion_imag
 _atom_type_scat_source
 'C'  'C'   0.0010   0.0010
 'International Tables Vol C Tables 4.2.6.8 and 6.1.1.4'
 'H'  'H'   0.0000   0.0000
 'International Tables Vol C Tables 4.2.6.8 and 6.1.1.4'
 'B'  'B'   0.0000   0.0000
 'International Tables Vol C Tables 4.2.6.8 and 6.1.1.4'
 'N'  'N'   0.0030   0.0020
 'International Tables Vol C Tables 4.2.6.8 and 6.1.1.4'
 'O'  'O'   0.0050   0.0030
 'International Tables Vol C Tables 4.2.6.8 and 6.1.1.4'
 'Pd'  'Pd'  -2.5040   0.6150
 'International Tables Vol C Tables 4.2.6.8 and 6.1.1.4'
 
_space_group_crystal_system       monoclinic
_space_group_IT_number            14
_space_group_name_H-M_alt         'P 21/n'
_space_group_name_Hall            '-P 2yn'
 
_shelx_space_group_comment
;
The symmetry employed for this shelxl refinement is uniquely defined
by the following loop, which should always be used as a source of
symmetry information in preference to the above space-group names.
They are only intended as comments.
;
 
loop_
 _space_group_symop_operation_xyz
 'x, y, z'
 '-x+1/2, y+1/2, -z+1/2'
 '-x, -y, -z'
 'x-1/2, -y-1/2, z-1/2'
 
_cell_length_a                    11.6831(4)
_cell_length_b                    13.5936(6)
_cell_length_c                    30.2060(11)
_cell_angle_alpha                 90
_cell_angle_beta                  93.393(3)
_cell_angle_gamma                 90
_cell_volume                      4788.8(3)
_cell_formula_units_Z             4
_cell_measurement_temperature     280(2)
_cell_measurement_reflns_used     6816
_cell_measurement_theta_max       20.6745433716
_cell_measurement_theta_min       1.25327617852
 
_exptl_crystal_description        Plate
_exptl_crystal_colour             Yellow
_exptl_crystal_density_meas       ?
_exptl_crystal_density_method     ?
_exptl_crystal_density_diffrn     1.209          
_exptl_crystal_F_000              1856
_exptl_transmission_factor_min    ?
_exptl_transmission_factor_max    ?
_exptl_crystal_size_max           0.100
_exptl_crystal_size_mid           0.100
_exptl_crystal_size_min           0.050
_exptl_absorpt_coefficient_mu     0.201
_shelx_estimated_absorpt_T_min    0.980
_shelx_estimated_absorpt_T_max    0.990
_exptl_absorpt_correction_T_min   0.995975599582
_exptl_absorpt_correction_T_max   1.0
_exptl_absorpt_correction_type    empirical
_exptl_absorpt_process_details    
;
CCP4 7.0.058: AIMLESS, version 0.7.1 : 27/03/18
Scaling & analysis of unmerged intensities, absorption correction using spherical harmonics
;
_exptl_absorpt_special_details    ?
_diffrn_ambient_temperature       280(2)
_diffrn_radiation_wavelength      0.534
_diffrn_measurement_device_type   'Photon counting pixel array'
_diffrn_radiation_type            Synchrotron
_diffrn_measurement_method        'shutterless scans'
_diffrn_radiation_source          'Diamond Light Source Beamline I19-2'
_diffrn_radiation_monochromator   'Silicon 111'
_diffrn_detector_area_resol_mean  ?
_diffrn_reflns_number             27812
_diffrn_reflns_av_unetI/netI      0.1072
_diffrn_reflns_av_R_equivalents   0.0899
_diffrn_reflns_limit_h_min        -14
_diffrn_reflns_limit_h_max        14
_diffrn_reflns_limit_k_min        -13
_diffrn_reflns_limit_k_max        16
_diffrn_reflns_limit_l_min        -37
_diffrn_reflns_limit_l_max        37
_diffrn_reflns_theta_min          1.378
_diffrn_reflns_theta_max          19.496
_diffrn_reflns_theta_full         18.687
_diffrn_measured_fraction_theta_max   0.960
_diffrn_measured_fraction_theta_full  0.965
_diffrn_reflns_Laue_measured_fraction_max    0.960
_diffrn_reflns_Laue_measured_fraction_full   0.965
_diffrn_reflns_point_group_measured_fraction_max   0.960
_diffrn_reflns_point_group_measured_fraction_full  0.965
_reflns_number_total              9400
_reflns_number_gt                 5232
_reflns_threshold_expression      'I > 2\s(I)'
_reflns_Friedel_coverage          0.000
_reflns_Friedel_fraction_max      .
_reflns_Friedel_fraction_full     .
 
_reflns_special_details
;
 Reflections were merged by SHELXL according to the crystal
 class for the calculation of statistics and refinement.
 
 _reflns_Friedel_fraction is defined as the number of unique
 Friedel pairs measured divided by the number that would be
 possible theoretically, ignoring centric projections and
 systematic absences.
;
 
_computing_data_collection        'Diamond GDA (http://www.opengda.org/)'
_computing_cell_refinement        'DIALS (Winter, 2018)'
_computing_data_reduction         'XIA2 (Winter 2010)'
_computing_structure_solution     'SHELXT (Sheldrick, 2015)'
_computing_structure_refinement   'SHELXL (Sheldrick, 2015)'
_computing_molecular_graphics     'OLEX2 (Dolomanov et al., 2009)'
_computing_publication_material   'MERCURY (Macrae et al., 2008)'
_refine_special_details           ?
_refine_ls_structure_factor_coef  Fsqd
_refine_ls_matrix_type            full
_refine_ls_weighting_scheme       calc
_refine_ls_weighting_details
'w=1/[\s^2^(Fo^2^)+(0.0503P)^2^] where P=(Fo^2^+2Fc^2^)/3'
_atom_sites_solution_primary      ?
_atom_sites_solution_secondary    ?
_atom_sites_solution_hydrogens    geom
_refine_ls_hydrogen_treatment     constr
_refine_ls_extinction_method      none
_refine_ls_extinction_coef        .
_refine_ls_number_reflns          9400
_refine_ls_number_parameters      526
_refine_ls_number_restraints      491
_refine_ls_R_factor_all           0.1091
_refine_ls_R_factor_gt            0.0626
_refine_ls_wR_factor_ref          0.1499
_refine_ls_wR_factor_gt           0.1288
_refine_ls_goodness_of_fit_ref    0.965
_refine_ls_restrained_S_all       0.967
_refine_ls_shift/su_max           0.001
_refine_ls_shift/su_mean          0.000
 
loop_
 _atom_site_label
 _atom_site_type_symbol
 _atom_site_fract_x
 _atom_site_fract_y
 _atom_site_fract_z
 _atom_site_U_iso_or_equiv
 _atom_site_adp_type
 _atom_site_occupancy
 _atom_site_site_symmetry_order  
 _atom_site_calc_flag
 _atom_site_refinement_flags_posn
 _atom_site_refinement_flags_adp
 _atom_site_refinement_flags_occupancy
 _atom_site_disorder_assembly
 _atom_site_disorder_group
Pd1 Pd 0.33975(3) 0.77513(3) 0.34654(2) 0.05097(15) Uani 1 1 d D . . . .
N2 N 0.3459(3) 0.9275(3) 0.33770(11) 0.0597(8) Uani 1 1 d . . . . .
N3 N 0.4539(3) 0.7989(2) 0.39844(10) 0.0522(8) Uani 1 1 d . . . . .
H3 H 0.530982 0.788668 0.388153 0.063 Uiso 1 1 calc R U . . .
N4 N 0.3307(2) 0.6319(2) 0.37149(11) 0.0537(8) Uani 1 1 d . . . . .
C1 C 0.4420(4) 0.9631(3) 0.36964(14) 0.0690(12) Uani 1 1 d . . . . .
H1A H 0.514827 0.956974 0.356043 0.083 Uiso 1 1 calc R U . . .
H1B H 0.430376 1.031928 0.376615 0.083 Uiso 1 1 calc R U . . .
C2 C 0.4440(4) 0.9029(3) 0.41139(14) 0.0657(11) Uani 1 1 d . . . . .
H2A H 0.508709 0.921765 0.431176 0.079 Uiso 1 1 calc R U . . .
H2B H 0.374109 0.913301 0.426574 0.079 Uiso 1 1 calc R U . . .
C3 C 0.4338(3) 0.7231(3) 0.43255(13) 0.0554(10) Uani 1 1 d . . . . .
H3A H 0.364826 0.738306 0.447557 0.067 Uiso 1 1 calc R U . . .
H3B H 0.497964 0.720965 0.454432 0.067 Uiso 1 1 calc R U . . .
C4 C 0.4212(3) 0.6264(3) 0.40912(13) 0.0556(10) Uani 1 1 d . . . . .
H4A H 0.400318 0.576223 0.429991 0.067 Uiso 1 1 calc R U . . .
H4B H 0.493911 0.607984 0.397627 0.067 Uiso 1 1 calc R U . . .
C5 C 0.2313(4) 0.9653(3) 0.35109(16) 0.0721(12) Uani 1 1 d . . . . .
H5A H 0.221045 0.943759 0.381215 0.086 Uiso 1 1 calc R U . . .
H5B H 0.171839 0.934138 0.332185 0.086 Uiso 1 1 calc R U . . .
C6 C 0.2123(4) 1.0752(4) 0.34909(19) 0.0989(17) Uani 1 1 d . . . . .
H6A H 0.218338 1.097808 0.318849 0.119 Uiso 1 1 calc R U . . .
H6B H 0.271450 1.107899 0.367590 0.119 Uiso 1 1 calc R U . . .
C7 C 0.0951(5) 1.1027(4) 0.3648(2) 0.125(2) Uani 1 1 d . . . . .
H7A H 0.036743 1.064351 0.348401 0.150 Uiso 1 1 calc R U . . .
H7B H 0.092274 1.086264 0.395916 0.150 Uiso 1 1 calc R U . . .
C8 C 0.0694(7) 1.2089(5) 0.3586(3) 0.197(4) Uani 1 1 d . . . . .
H8A H 0.040280 1.220287 0.328626 0.296 Uiso 1 1 calc R U . . .
H8B H 0.138295 1.246440 0.364379 0.296 Uiso 1 1 calc R U . . .
H8C H 0.013164 1.228657 0.378698 0.296 Uiso 1 1 calc R U . . .
C9 C 0.3657(4) 0.9604(3) 0.29127(14) 0.0670(11) Uani 1 1 d . . . . .
H9A H 0.375692 1.031242 0.291322 0.080 Uiso 1 1 calc R U . . .
H9B H 0.297738 0.945545 0.272461 0.080 Uiso 1 1 calc R U . . .
C10 C 0.4678(4) 0.9139(4) 0.27135(14) 0.0785(13) Uani 1 1 d . . . . .
H10A H 0.462976 0.842918 0.273840 0.094 Uiso 1 1 calc R U . . .
H10B H 0.537624 0.935332 0.287523 0.094 Uiso 1 1 calc R U . . .
C11 C 0.4720(4) 0.9428(4) 0.22241(16) 0.0986(17) Uani 1 1 d . . . . .
H11A H 0.407450 0.913252 0.205653 0.118 Uiso 1 1 calc R U . . .
H11B H 0.464841 1.013706 0.219685 0.118 Uiso 1 1 calc R U . . .
C12 C 0.5804(5) 0.9107(5) 0.2033(2) 0.140(2) Uani 1 1 d . . . . .
H12A H 0.578266 0.927575 0.172392 0.209 Uiso 1 1 calc R U . . .
H12B H 0.588720 0.840809 0.206581 0.209 Uiso 1 1 calc R U . . .
H12C H 0.644203 0.943107 0.218585 0.209 Uiso 1 1 calc R U . . .
C13 C 0.2123(3) 0.6241(3) 0.38868(15) 0.0637(11) Uani 1 1 d . . . . .
H13A H 0.204031 0.676525 0.410041 0.076 Uiso 1 1 calc R U . . .
H13B H 0.156992 0.636293 0.364081 0.076 Uiso 1 1 calc R U . . .
C14 C 0.1806(3) 0.5291(3) 0.41017(16) 0.0747(13) Uani 1 1 d . . . . .
H14A H 0.232959 0.517002 0.435720 0.090 Uiso 1 1 calc R U . . .
H14B H 0.188769 0.475529 0.389359 0.090 Uiso 1 1 calc R U . . .
C15 C 0.0596(4) 0.5303(4) 0.42474(18) 0.0830(15) Uani 1 1 d . . . . .
H15A H 0.052694 0.583594 0.445788 0.100 Uiso 1 1 calc R U . . .
H15B H 0.008272 0.544732 0.399140 0.100 Uiso 1 1 calc R U . . .
C16 C 0.0205(4) 0.4368(4) 0.44565(19) 0.0999(18) Uani 1 1 d . . . . .
H16A H 0.027730 0.383188 0.425322 0.150 Uiso 1 1 calc R U . . .
H16B H -0.058184 0.443373 0.452674 0.150 Uiso 1 1 calc R U . . .
H16C H 0.067039 0.424141 0.472304 0.150 Uiso 1 1 calc R U . . .
C17 C 0.3500(3) 0.5508(3) 0.33930(14) 0.0663(12) Uani 1 1 d . . . . .
H17A H 0.356122 0.489156 0.355464 0.080 Uiso 1 1 calc R U . . .
H17B H 0.283458 0.546270 0.318637 0.080 Uiso 1 1 calc R U . . .
C18 C 0.4542(4) 0.5626(4) 0.31347(15) 0.0784(14) Uani 1 1 d . . . . .
H18A H 0.521818 0.564532 0.333715 0.094 Uiso 1 1 calc R U . . .
H18B H 0.449710 0.624424 0.297443 0.094 Uiso 1 1 calc R U . . .
C19 C 0.4654(5) 0.4773(5) 0.2804(2) 0.127(2) Uani 1 1 d . . . . .
H19A H 0.461108 0.415557 0.296295 0.152 Uiso 1 1 calc R U . . .
H19B H 0.400792 0.479657 0.258705 0.152 Uiso 1 1 calc R U . . .
C20 C 0.5687(6) 0.4783(5) 0.2574(2) 0.164(3) Uani 1 1 d . . . . .
H20A H 0.567842 0.424767 0.236669 0.246 Uiso 1 1 calc R U . . .
H20B H 0.633282 0.471287 0.278377 0.246 Uiso 1 1 calc R U . . .
H20C H 0.574559 0.539410 0.241825 0.246 Uiso 1 1 calc R U . . .
C21 C 0.6558(3) 0.3738(3) 0.42693(14) 0.0558(9) Uani 1 1 d . . . . .
C22 C 0.7095(3) 0.4240(3) 0.39371(16) 0.0683(12) Uani 1 1 d . . . . .
H22 H 0.727275 0.389864 0.368332 0.082 Uiso 1 1 calc R U . . .
C23 C 0.7373(4) 0.5222(4) 0.3970(2) 0.0860(15) Uani 1 1 d . . . . .
H23 H 0.771831 0.552848 0.373735 0.103 Uiso 1 1 calc R U . . .
C24 C 0.7151(4) 0.5758(4) 0.4340(2) 0.0847(14) Uani 1 1 d . . . . .
H24 H 0.736686 0.641510 0.436582 0.102 Uiso 1 1 calc R U . . .
C25 C 0.6604(4) 0.5297(3) 0.46678(17) 0.0765(13) Uani 1 1 d . . . . .
H25 H 0.642597 0.564757 0.491909 0.092 Uiso 1 1 calc R U . . .
C26 C 0.6312(4) 0.4317(3) 0.46306(15) 0.0635(11) Uani 1 1 d . . . . .
H26 H 0.592966 0.402872 0.485889 0.076 Uiso 1 1 calc R U . . .
C27 C 0.7343(3) 0.2011(3) 0.45872(14) 0.0557(10) Uani 1 1 d . . . . .
C28 C 0.8090(4) 0.2517(3) 0.48818(16) 0.0703(12) Uani 1 1 d . . . . .
H28 H 0.804076 0.319925 0.489532 0.084 Uiso 1 1 calc R U . . .
C29 C 0.8911(4) 0.2035(4) 0.51577(18) 0.0880(15) Uani 1 1 d . . . . .
H29 H 0.938025 0.240139 0.535503 0.106 Uiso 1 1 calc R U . . .
C30 C 0.9037(4) 0.1047(4) 0.51438(19) 0.0920(16) Uani 1 1 d . . . . .
H30 H 0.958780 0.073018 0.532748 0.110 Uiso 1 1 calc R U . . .
C31 C 0.8331(4) 0.0524(4) 0.4852(2) 0.0894(15) Uani 1 1 d . . . . .
H31 H 0.840005 -0.015678 0.483859 0.107 Uiso 1 1 calc R U . . .
C32 C 0.7517(4) 0.0994(3) 0.45768(18) 0.0791(14) Uani 1 1 d . . . . .
H32 H 0.706632 0.061886 0.437665 0.095 Uiso 1 1 calc R U . . .
C33 C 0.5053(3) 0.2304(3) 0.44407(13) 0.0529(9) Uani 1 1 d . . . . .
C34 C 0.4789(3) 0.1456(3) 0.46677(13) 0.0560(10) Uani 1 1 d . . . . .
H34 H 0.537577 0.100892 0.473522 0.067 Uiso 1 1 calc R U . . .
C35 C 0.3703(3) 0.1235(3) 0.48002(14) 0.0668(12) Uani 1 1 d . . . . .
H35 H 0.357660 0.065110 0.495042 0.080 Uiso 1 1 calc R U . . .
C36 C 0.2809(4) 0.1880(4) 0.47089(17) 0.0770(14) Uani 1 1 d . . . . .
H36 H 0.207697 0.174200 0.479731 0.092 Uiso 1 1 calc R U . . .
C37 C 0.3025(4) 0.2727(3) 0.44857(18) 0.0818(15) Uani 1 1 d . . . . .
H37 H 0.243257 0.316847 0.441718 0.098 Uiso 1 1 calc R U . . .
C38 C 0.4126(4) 0.2934(3) 0.43603(17) 0.0746(14) Uani 1 1 d . . . . .
H38 H 0.424799 0.352428 0.421490 0.090 Uiso 1 1 calc R U . . .
C39 C 0.6364(4) 0.2133(3) 0.37459(15) 0.0673(11) Uani 1 1 d . . . . .
C40 C 0.5436(5) 0.2202(3) 0.34432(16) 0.0806(14) Uani 1 1 d . . . . .
H40 H 0.474732 0.244351 0.353804 0.097 Uiso 1 1 calc R U . . .
C41 C 0.5492(6) 0.1922(4) 0.29960(18) 0.1026(18) Uani 1 1 d . . . . .
H41 H 0.485240 0.198815 0.279978 0.123 Uiso 1 1 calc R U . . .
C42 C 0.6485(7) 0.1555(5) 0.2854(2) 0.129(2) Uani 1 1 d . . . . .
H42 H 0.653360 0.136821 0.255958 0.155 Uiso 1 1 calc R U . . .
C43 C 0.7404(7) 0.1463(6) 0.3144(2) 0.147(3) Uani 1 1 d . . . . .
H43 H 0.808318 0.120346 0.304853 0.177 Uiso 1 1 calc R U . . .
C44 C 0.7349(5) 0.1750(5) 0.35811(19) 0.113(2) Uani 1 1 d . . . . .
H44 H 0.799934 0.168259 0.377164 0.135 Uiso 1 1 calc R U . . .
B1 B 0.6327(4) 0.2544(4) 0.42640(17) 0.0573(10) Uani 1 1 d . . . . .
O3 O 0.6850(15) 0.808(3) 0.3646(11) 0.0948(12) Uani 0.607(17) 1 d D . P A 1
C45 C 0.7278(11) 0.7601(15) 0.3269(5) 0.0997(19) Uani 0.607(17) 1 d D . P A 1
H45A H 0.704802 0.795927 0.300042 0.120 Uiso 0.607(17) 1 calc R U P A 1
H45B H 0.697375 0.693836 0.324304 0.120 Uiso 0.607(17) 1 calc R U P A 1
C46 C 0.8532(10) 0.7574(16) 0.3331(6) 0.121(2) Uani 0.607(17) 1 d D . P A 1
H46A H 0.887998 0.785777 0.307696 0.145 Uiso 0.607(17) 1 calc R U P A 1
H46B H 0.879882 0.690144 0.336863 0.145 Uiso 0.607(17) 1 calc R U P A 1
C47 C 0.8831(9) 0.8162(15) 0.3739(4) 0.121(2) Uani 0.607(17) 1 d D . P A 1
H47A H 0.927468 0.776569 0.395373 0.145 Uiso 0.607(17) 1 calc R U P A 1
H47B H 0.928637 0.873015 0.366579 0.145 Uiso 0.607(17) 1 calc R U P A 1
C48 C 0.7788(9) 0.8472(10) 0.3918(4) 0.0997(19) Uani 0.607(17) 1 d D . P A 1
H48A H 0.774769 0.918465 0.392297 0.120 Uiso 0.607(17) 1 calc R U P A 1
H48B H 0.775284 0.823366 0.422002 0.120 Uiso 0.607(17) 1 calc R U P A 1
O3A O 0.681(2) 0.801(4) 0.3624(17) 0.0948(12) Uani 0.393(17) 1 d D . P A 2
C45A C 0.7434(17) 0.777(2) 0.3240(8) 0.0997(19) Uani 0.393(17) 1 d D . P A 2
H45C H 0.728905 0.824632 0.300541 0.120 Uiso 0.393(17) 1 calc R U P A 2
H45D H 0.722829 0.711840 0.312742 0.120 Uiso 0.393(17) 1 calc R U P A 2
C46A C 0.8646(16) 0.780(2) 0.3410(11) 0.121(2) Uani 0.393(17) 1 d D . P A 2
H46C H 0.884096 0.725618 0.361074 0.145 Uiso 0.393(17) 1 calc R U P A 2
H46D H 0.917341 0.781243 0.317385 0.145 Uiso 0.393(17) 1 calc R U P A 2
C47A C 0.8584(14) 0.8743(19) 0.3642(7) 0.121(2) Uani 0.393(17) 1 d D . P A 2
H47C H 0.916199 0.877626 0.388540 0.145 Uiso 0.393(17) 1 calc R U P A 2
H47D H 0.870690 0.928282 0.343985 0.145 Uiso 0.393(17) 1 calc R U P A 2
C48A C 0.7457(15) 0.8799(14) 0.3805(6) 0.0997(19) Uani 0.393(17) 1 d D . P A 2
H48C H 0.750278 0.876044 0.412602 0.120 Uiso 0.393(17) 1 calc R U P A 2
H48D H 0.709830 0.941843 0.371761 0.120 Uiso 0.393(17) 1 calc R U P A 2
O1 O 0.1252(3) 0.7598(3) 0.29894(11) 0.1195(12) Uani 0.937(5) 1 d D . P B 3
O2 O 0.2615(3) 0.7241(2) 0.25960(11) 0.1195(12) Uani 0.937(5) 1 d D . P B 3
N1 N 0.2259(3) 0.74938(13) 0.29431(9) 0.0738(11) Uani 0.937(5) 1 d D . P B 3
O1A O 0.2070(10) 0.7562(2) 0.3026(3) 0.1195(12) Uani 0.063(5) 1 d D . P B 4
O2A O 0.3265(15) 0.7172(3) 0.2564(5) 0.1195(12) Uani 0.063(5) 1 d D . P B 4
N1A N 0.2177(13) 0.7288(3) 0.2618(3) 0.0738(11) Uani 0.063(5) 1 d D . P B 4
 
loop_
 _atom_site_aniso_label
 _atom_site_aniso_U_11
 _atom_site_aniso_U_22
 _atom_site_aniso_U_33
 _atom_site_aniso_U_23
 _atom_site_aniso_U_13
 _atom_site_aniso_U_12
Pd1 0.0515(2) 0.0546(3) 0.0464(2) 0.00122(17) -0.00048(16) -0.00252(16)
N2 0.0658(19) 0.059(2) 0.0536(18) 0.0076(16) -0.0013(14) 0.0021(15)
N3 0.0555(18) 0.0577(18) 0.0426(18) -0.0052(14) -0.0029(15) -0.0058(15)
N4 0.0531(16) 0.053(2) 0.0547(19) -0.0021(15) -0.0002(13) -0.0017(15)
C1 0.081(3) 0.062(3) 0.062(2) 0.002(2) -0.0082(19) -0.007(2)
C2 0.082(3) 0.058(2) 0.056(2) -0.0053(18) -0.007(2) -0.002(2)
C3 0.060(2) 0.061(2) 0.045(2) 0.0013(15) -0.0014(19) -0.0005(19)
C4 0.056(2) 0.057(2) 0.052(2) 0.0028(18) -0.0024(17) -0.0001(19)
C5 0.076(2) 0.066(2) 0.075(3) 0.001(3) 0.005(2) 0.009(2)
C6 0.113(4) 0.069(3) 0.114(4) 0.000(3) 0.002(3) 0.022(3)
C7 0.111(4) 0.103(4) 0.158(6) -0.034(4) -0.008(4) 0.038(3)
C8 0.176(7) 0.102(4) 0.307(12) -0.051(6) -0.037(8) 0.046(4)
C9 0.077(3) 0.066(3) 0.058(2) 0.015(2) 0.0002(19) -0.003(2)
C10 0.075(3) 0.095(4) 0.067(3) 0.011(3) 0.007(2) -0.003(2)
C11 0.107(4) 0.121(5) 0.069(3) 0.011(3) 0.019(3) -0.005(3)
C12 0.122(4) 0.189(7) 0.112(5) -0.005(5) 0.048(4) -0.006(4)
C13 0.0507(19) 0.066(3) 0.074(3) 0.003(2) -0.0007(19) -0.0083(19)
C14 0.061(2) 0.074(3) 0.090(4) 0.011(3) 0.011(2) -0.006(2)
C15 0.063(2) 0.081(3) 0.107(4) 0.001(3) 0.021(3) -0.012(2)
C16 0.086(3) 0.092(4) 0.125(5) 0.015(3) 0.034(3) -0.012(3)
C17 0.076(3) 0.061(3) 0.062(3) -0.009(2) 0.002(2) -0.001(2)
C18 0.077(3) 0.090(4) 0.069(3) -0.005(2) 0.009(2) 0.009(3)
C19 0.132(5) 0.127(5) 0.127(5) -0.046(4) 0.052(4) -0.004(4)
C20 0.161(6) 0.180(7) 0.160(7) -0.034(5) 0.085(5) 0.013(5)
C21 0.056(2) 0.054(2) 0.056(2) 0.0061(16) -0.0044(18) -0.0005(18)
C22 0.063(3) 0.064(2) 0.079(3) 0.015(2) 0.009(2) -0.002(2)
C23 0.067(3) 0.063(3) 0.129(4) 0.027(3) 0.016(3) -0.005(2)
C24 0.061(3) 0.055(3) 0.135(4) 0.014(2) -0.010(3) -0.001(2)
C25 0.074(3) 0.055(2) 0.098(4) -0.003(2) -0.013(2) 0.009(2)
C26 0.074(3) 0.056(2) 0.060(2) 0.0045(19) -0.001(2) 0.004(2)
C27 0.056(2) 0.054(2) 0.059(2) 0.0032(19) 0.0157(17) 0.0025(17)
C28 0.068(3) 0.062(3) 0.079(3) -0.006(2) -0.002(2) 0.009(2)
C29 0.083(3) 0.086(3) 0.093(4) -0.009(3) -0.017(3) 0.018(3)
C30 0.066(3) 0.084(3) 0.125(4) 0.008(3) 0.001(3) 0.020(2)
C31 0.064(3) 0.064(3) 0.140(4) 0.013(3) 0.005(2) 0.011(2)
C32 0.061(3) 0.055(2) 0.121(4) -0.004(3) 0.001(2) 0.003(2)
C33 0.0591(18) 0.052(2) 0.047(2) -0.0004(18) -0.0011(17) -0.0012(15)
C34 0.0612(19) 0.054(2) 0.052(3) 0.0021(19) 0.0003(19) 0.0005(18)
C35 0.067(2) 0.067(3) 0.067(3) 0.005(2) 0.004(2) -0.0066(18)
C36 0.061(2) 0.069(3) 0.102(4) 0.002(3) 0.011(3) -0.0053(19)
C37 0.059(2) 0.062(3) 0.124(4) 0.005(3) 0.007(3) 0.000(2)
C38 0.061(2) 0.057(3) 0.106(4) 0.015(3) 0.002(2) -0.0002(18)
C39 0.086(3) 0.060(3) 0.057(2) -0.003(2) 0.0078(18) -0.009(2)
C40 0.109(3) 0.070(3) 0.061(2) 0.013(2) -0.009(2) -0.022(3)
C41 0.159(5) 0.087(4) 0.060(3) 0.008(3) -0.013(3) -0.039(4)
C42 0.203(6) 0.114(5) 0.071(4) -0.005(4) 0.024(3) -0.021(5)
C43 0.185(6) 0.177(7) 0.083(3) -0.035(4) 0.035(3) 0.034(5)
C44 0.115(4) 0.148(5) 0.078(3) -0.026(4) 0.022(3) 0.021(3)
B1 0.063(2) 0.053(2) 0.057(2) 0.0005(19) 0.0067(19) -0.0009(18)
O3 0.078(2) 0.101(5) 0.106(3) -0.014(2) 0.013(2) -0.0062(18)
C45 0.091(3) 0.103(5) 0.106(4) -0.017(3) 0.011(2) -0.006(2)
C46 0.087(2) 0.136(8) 0.140(5) -0.027(4) 0.014(3) -0.011(3)
C47 0.087(2) 0.136(8) 0.140(5) -0.027(4) 0.014(3) -0.011(3)
C48 0.091(3) 0.103(5) 0.106(4) -0.017(3) 0.011(2) -0.006(2)
O3A 0.078(2) 0.101(5) 0.106(3) -0.014(2) 0.013(2) -0.0062(18)
C45A 0.091(3) 0.103(5) 0.106(4) -0.017(3) 0.011(2) -0.006(2)
C46A 0.087(2) 0.136(8) 0.140(5) -0.027(4) 0.014(3) -0.011(3)
C47A 0.087(2) 0.136(8) 0.140(5) -0.027(4) 0.014(3) -0.011(3)
C48A 0.091(3) 0.103(5) 0.106(4) -0.017(3) 0.011(2) -0.006(2)
O1 0.0716(19) 0.204(3) 0.0807(18) -0.0264(18) -0.0132(16) 0.0020(17)
O2 0.0716(19) 0.204(3) 0.0807(18) -0.0264(18) -0.0132(16) 0.0020(17)
N1 0.0718(19) 0.081(3) 0.068(2) 0.0115(19) -0.006(2) -0.0013(19)
O1A 0.0716(19) 0.204(3) 0.0807(18) -0.0264(18) -0.0132(16) 0.0020(17)
O2A 0.0716(19) 0.204(3) 0.0807(18) -0.0264(18) -0.0132(16) 0.0020(17)
N1A 0.0718(19) 0.081(3) 0.068(2) 0.0115(19) -0.006(2) -0.0013(19)
 
_geom_special_details
;
 All esds (except the esd in the dihedral angle between two l.s. planes)
 are estimated using the full covariance matrix.  The cell esds are taken
 into account individually in the estimation of esds in distances, angles
 and torsion angles; correlations between esds in cell parameters are only
 used when they are defined by crystal symmetry.  An approximate (isotropic)
 treatment of cell esds is used for estimating esds involving l.s. planes.
;
 
loop_
 _geom_bond_atom_site_label_1
 _geom_bond_atom_site_label_2
 _geom_bond_distance
 _geom_bond_site_symmetry_2
 _geom_bond_publ_flag
Pd1 O1A 1.998(9) . ?
Pd1 N3 2.023(3) . ?
Pd1 N1 2.033(3) . ?
Pd1 N2 2.091(3) . ?
Pd1 N4 2.093(3) . ?
N2 C9 1.503(5) . ?
N2 C5 1.511(5) . ?
N2 C1 1.516(5) . ?
N3 C2 1.474(5) . ?
N3 C3 1.485(5) . ?
N3 H3 0.9800 . ?
N4 C17 1.496(5) . ?
N4 C4 1.507(4) . ?
N4 C13 1.509(4) . ?
C1 C2 1.502(6) . ?
C1 H1A 0.9700 . ?
C1 H1B 0.9700 . ?
C2 H2A 0.9700 . ?
C2 H2B 0.9700 . ?
C3 C4 1.496(5) . ?
C3 H3A 0.9700 . ?
C3 H3B 0.9700 . ?
C4 H4A 0.9700 . ?
C4 H4B 0.9700 . ?
C5 C6 1.512(6) . ?
C5 H5A 0.9700 . ?
C5 H5B 0.9700 . ?
C6 C7 1.522(6) . ?
C6 H6A 0.9700 . ?
C6 H6B 0.9700 . ?
C7 C8 1.484(8) . ?
C7 H7A 0.9700 . ?
C7 H7B 0.9700 . ?
C8 H8A 0.9600 . ?
C8 H8B 0.9600 . ?
C8 H8C 0.9600 . ?
C9 C10 1.507(5) . ?
C9 H9A 0.9700 . ?
C9 H9B 0.9700 . ?
C10 C11 1.533(6) . ?
C10 H10A 0.9700 . ?
C10 H10B 0.9700 . ?
C11 C12 1.489(7) . ?
C11 H11A 0.9700 . ?
C11 H11B 0.9700 . ?
C12 H12A 0.9600 . ?
C12 H12B 0.9600 . ?
C12 H12C 0.9600 . ?
C13 C14 1.502(5) . ?
C13 H13A 0.9700 . ?
C13 H13B 0.9700 . ?
C14 C15 1.505(5) . ?
C14 H14A 0.9700 . ?
C14 H14B 0.9700 . ?
C15 C16 1.503(6) . ?
C15 H15A 0.9700 . ?
C15 H15B 0.9700 . ?
C16 H16A 0.9600 . ?
C16 H16B 0.9600 . ?
C16 H16C 0.9600 . ?
C17 C18 1.493(5) . ?
C17 H17A 0.9700 . ?
C17 H17B 0.9700 . ?
C18 C19 1.542(7) . ?
C18 H18A 0.9700 . ?
C18 H18B 0.9700 . ?
C19 C20 1.426(7) . ?
C19 H19A 0.9700 . ?
C19 H19B 0.9700 . ?
C20 H20A 0.9600 . ?
C20 H20B 0.9600 . ?
C20 H20C 0.9600 . ?
C21 C26 1.389(5) . ?
C21 C22 1.393(5) . ?
C21 B1 1.645(6) . ?
C22 C23 1.376(6) . ?
C22 H22 0.9300 . ?
C23 C24 1.370(7) . ?
C23 H23 0.9300 . ?
C24 C25 1.363(6) . ?
C24 H24 0.9300 . ?
C25 C26 1.378(6) . ?
C25 H25 0.9300 . ?
C26 H26 0.9300 . ?
C27 C28 1.391(6) . ?
C27 C32 1.398(6) . ?
C27 B1 1.658(6) . ?
C28 C29 1.396(6) . ?
C28 H28 0.9300 . ?
C29 C30 1.353(7) . ?
C29 H29 0.9300 . ?
C30 C31 1.370(7) . ?
C30 H30 0.9300 . ?
C31 C32 1.382(6) . ?
C31 H31 0.9300 . ?
C32 H32 0.9300 . ?
C33 C34 1.385(5) . ?
C33 C38 1.391(5) . ?
C33 B1 1.644(6) . ?
C34 C35 1.386(5) . ?
C34 H34 0.9300 . ?
C35 C36 1.379(6) . ?
C35 H35 0.9300 . ?
C36 C37 1.365(6) . ?
C36 H36 0.9300 . ?
C37 C38 1.391(6) . ?
C37 H37 0.9300 . ?
C38 H38 0.9300 . ?
C39 C40 1.379(6) . ?
C39 C44 1.382(6) . ?
C39 B1 1.665(7) . ?
C40 C41 1.409(7) . ?
C40 H40 0.9300 . ?
C41 C42 1.356(8) . ?
C41 H41 0.9300 . ?
C42 C43 1.351(8) . ?
C42 H42 0.9300 . ?
C43 C44 1.381(7) . ?
C43 H43 0.9300 . ?
C44 H44 0.9300 . ?
O3 C45 1.428(10) . ?
O3 C48 1.433(15) . ?
C45 C46 1.467(11) . ?
C45 H45A 0.9700 . ?
C45 H45B 0.9700 . ?
C46 C47 1.493(13) . ?
C46 H46A 0.9700 . ?
C46 H46B 0.9700 . ?
C47 C48 1.427(10) . ?
C47 H47A 0.9700 . ?
C47 H47B 0.9700 . ?
C48 H48A 0.9700 . ?
C48 H48B 0.9700 . ?
O3A C48A 1.41(2) . ?
O3A C45A 1.446(15) . ?
C45A C46A 1.478(14) . ?
C45A H45C 0.9700 . ?
C45A H45D 0.9700 . ?
C46A C47A 1.470(16) . ?
C46A H46C 0.9700 . ?
C46A H46D 0.9700 . ?
C47A C48A 1.434(13) . ?
C47A H47C 0.9700 . ?
C47A H47D 0.9700 . ?
C48A H48C 0.9700 . ?
C48A H48D 0.9700 . ?
O1 N1 1.2009(10) . ?
O2 N1 1.2006(10) . ?
O1A N1A 1.3000(10) . ?
O2A N1A 1.3001(10) . ?
 
loop_
 _geom_angle_atom_site_label_1
 _geom_angle_atom_site_label_2
 _geom_angle_atom_site_label_3
 _geom_angle
 _geom_angle_site_symmetry_1
 _geom_angle_site_symmetry_3
 _geom_angle_publ_flag
O1A Pd1 N3 170.3(4) . . ?
N3 Pd1 N1 179.22(11) . . ?
O1A Pd1 N2 94.25(11) . . ?
N3 Pd1 N2 85.12(13) . . ?
N1 Pd1 N2 95.59(10) . . ?
O1A Pd1 N4 93.75(11) . . ?
N3 Pd1 N4 85.09(12) . . ?
N1 Pd1 N4 94.27(10) . . ?
N2 Pd1 N4 166.13(13) . . ?
C9 N2 C5 109.7(3) . . ?
C9 N2 C1 110.5(3) . . ?
C5 N2 C1 110.8(3) . . ?
C9 N2 Pd1 115.0(3) . . ?
C5 N2 Pd1 105.3(2) . . ?
C1 N2 Pd1 105.4(2) . . ?
C2 N3 C3 117.6(3) . . ?
C2 N3 Pd1 107.5(2) . . ?
C3 N3 Pd1 107.7(2) . . ?
C2 N3 H3 107.9 . . ?
C3 N3 H3 107.9 . . ?
Pd1 N3 H3 107.9 . . ?
C17 N4 C4 109.2(3) . . ?
C17 N4 C13 110.4(3) . . ?
C4 N4 C13 110.7(3) . . ?
C17 N4 Pd1 116.0(3) . . ?
C4 N4 Pd1 105.6(2) . . ?
C13 N4 Pd1 104.8(2) . . ?
C2 C1 N2 109.5(3) . . ?
C2 C1 H1A 109.8 . . ?
N2 C1 H1A 109.8 . . ?
C2 C1 H1B 109.8 . . ?
N2 C1 H1B 109.8 . . ?
H1A C1 H1B 108.2 . . ?
N3 C2 C1 107.3(3) . . ?
N3 C2 H2A 110.3 . . ?
C1 C2 H2A 110.3 . . ?
N3 C2 H2B 110.3 . . ?
C1 C2 H2B 110.3 . . ?
H2A C2 H2B 108.5 . . ?
N3 C3 C4 107.2(3) . . ?
N3 C3 H3A 110.3 . . ?
C4 C3 H3A 110.3 . . ?
N3 C3 H3B 110.3 . . ?
C4 C3 H3B 110.3 . . ?
H3A C3 H3B 108.5 . . ?
C3 C4 N4 111.0(3) . . ?
C3 C4 H4A 109.4 . . ?
N4 C4 H4A 109.4 . . ?
C3 C4 H4B 109.4 . . ?
N4 C4 H4B 109.4 . . ?
H4A C4 H4B 108.0 . . ?
N2 C5 C6 117.1(4) . . ?
N2 C5 H5A 108.0 . . ?
C6 C5 H5A 108.0 . . ?
N2 C5 H5B 108.0 . . ?
C6 C5 H5B 108.0 . . ?
H5A C5 H5B 107.3 . . ?
C5 C6 C7 111.3(4) . . ?
C5 C6 H6A 109.4 . . ?
C7 C6 H6A 109.4 . . ?
C5 C6 H6B 109.4 . . ?
C7 C6 H6B 109.4 . . ?
H6A C6 H6B 108.0 . . ?
C8 C7 C6 112.2(6) . . ?
C8 C7 H7A 109.2 . . ?
C6 C7 H7A 109.2 . . ?
C8 C7 H7B 109.2 . . ?
C6 C7 H7B 109.2 . . ?
H7A C7 H7B 107.9 . . ?
C7 C8 H8A 109.5 . . ?
C7 C8 H8B 109.5 . . ?
H8A C8 H8B 109.5 . . ?
C7 C8 H8C 109.5 . . ?
H8A C8 H8C 109.5 . . ?
H8B C8 H8C 109.5 . . ?
N2 C9 C10 114.7(3) . . ?
N2 C9 H9A 108.6 . . ?
C10 C9 H9A 108.6 . . ?
N2 C9 H9B 108.6 . . ?
C10 C9 H9B 108.6 . . ?
H9A C9 H9B 107.6 . . ?
C9 C10 C11 110.4(4) . . ?
C9 C10 H10A 109.6 . . ?
C11 C10 H10A 109.6 . . ?
C9 C10 H10B 109.6 . . ?
C11 C10 H10B 109.6 . . ?
H10A C10 H10B 108.1 . . ?
C12 C11 C10 112.0(5) . . ?
C12 C11 H11A 109.2 . . ?
C10 C11 H11A 109.2 . . ?
C12 C11 H11B 109.2 . . ?
C10 C11 H11B 109.2 . . ?
H11A C11 H11B 107.9 . . ?
C11 C12 H12A 109.5 . . ?
C11 C12 H12B 109.5 . . ?
H12A C12 H12B 109.5 . . ?
C11 C12 H12C 109.5 . . ?
H12A C12 H12C 109.5 . . ?
H12B C12 H12C 109.5 . . ?
C14 C13 N4 117.6(3) . . ?
C14 C13 H13A 107.9 . . ?
N4 C13 H13A 107.9 . . ?
C14 C13 H13B 107.9 . . ?
N4 C13 H13B 107.9 . . ?
H13A C13 H13B 107.2 . . ?
C13 C14 C15 112.1(4) . . ?
C13 C14 H14A 109.2 . . ?
C15 C14 H14A 109.2 . . ?
C13 C14 H14B 109.2 . . ?
C15 C14 H14B 109.2 . . ?
H14A C14 H14B 107.9 . . ?
C16 C15 C14 115.3(4) . . ?
C16 C15 H15A 108.5 . . ?
C14 C15 H15A 108.5 . . ?
C16 C15 H15B 108.5 . . ?
C14 C15 H15B 108.5 . . ?
H15A C15 H15B 107.5 . . ?
C15 C16 H16A 109.5 . . ?
C15 C16 H16B 109.5 . . ?
H16A C16 H16B 109.5 . . ?
C15 C16 H16C 109.5 . . ?
H16A C16 H16C 109.5 . . ?
H16B C16 H16C 109.5 . . ?
C18 C17 N4 114.8(4) . . ?
C18 C17 H17A 108.6 . . ?
N4 C17 H17A 108.6 . . ?
C18 C17 H17B 108.6 . . ?
N4 C17 H17B 108.6 . . ?
H17A C17 H17B 107.5 . . ?
C17 C18 C19 111.2(4) . . ?
C17 C18 H18A 109.4 . . ?
C19 C18 H18A 109.4 . . ?
C17 C18 H18B 109.4 . . ?
C19 C18 H18B 109.4 . . ?
H18A C18 H18B 108.0 . . ?
C20 C19 C18 114.5(5) . . ?
C20 C19 H19A 108.6 . . ?
C18 C19 H19A 108.6 . . ?
C20 C19 H19B 108.6 . . ?
C18 C19 H19B 108.6 . . ?
H19A C19 H19B 107.6 . . ?
C19 C20 H20A 109.5 . . ?
C19 C20 H20B 109.5 . . ?
H20A C20 H20B 109.5 . . ?
C19 C20 H20C 109.5 . . ?
H20A C20 H20C 109.5 . . ?
H20B C20 H20C 109.5 . . ?
C26 C21 C22 114.3(4) . . ?
C26 C21 B1 121.7(4) . . ?
C22 C21 B1 123.8(4) . . ?
C23 C22 C21 122.5(5) . . ?
C23 C22 H22 118.8 . . ?
C21 C22 H22 118.8 . . ?
C24 C23 C22 121.3(5) . . ?
C24 C23 H23 119.3 . . ?
C22 C23 H23 119.3 . . ?
C25 C24 C23 117.9(5) . . ?
C25 C24 H24 121.1 . . ?
C23 C24 H24 121.1 . . ?
C24 C25 C26 120.6(5) . . ?
C24 C25 H25 119.7 . . ?
C26 C25 H25 119.7 . . ?
C25 C26 C21 123.3(4) . . ?
C25 C26 H26 118.3 . . ?
C21 C26 H26 118.3 . . ?
C28 C27 C32 114.6(4) . . ?
C28 C27 B1 124.1(4) . . ?
C32 C27 B1 121.2(4) . . ?
C27 C28 C29 122.2(5) . . ?
C27 C28 H28 118.9 . . ?
C29 C28 H28 118.9 . . ?
C30 C29 C28 121.3(5) . . ?
C30 C29 H29 119.3 . . ?
C28 C29 H29 119.3 . . ?
C29 C30 C31 118.2(5) . . ?
C29 C30 H30 120.9 . . ?
C31 C30 H30 120.9 . . ?
C30 C31 C32 120.9(5) . . ?
C30 C31 H31 119.5 . . ?
C32 C31 H31 119.5 . . ?
C31 C32 C27 122.7(5) . . ?
C31 C32 H32 118.7 . . ?
C27 C32 H32 118.7 . . ?
C34 C33 C38 113.9(4) . . ?
C34 C33 B1 123.9(4) . . ?
C38 C33 B1 122.2(4) . . ?
C33 C34 C35 123.9(4) . . ?
C33 C34 H34 118.0 . . ?
C35 C34 H34 118.0 . . ?
C36 C35 C34 119.9(4) . . ?
C36 C35 H35 120.0 . . ?
C34 C35 H35 120.0 . . ?
C37 C36 C35 118.4(4) . . ?
C37 C36 H36 120.8 . . ?
C35 C36 H36 120.8 . . ?
C36 C37 C38 120.4(4) . . ?
C36 C37 H37 119.8 . . ?
C38 C37 H37 119.8 . . ?
C37 C38 C33 123.5(4) . . ?
C37 C38 H38 118.3 . . ?
C33 C38 H38 118.3 . . ?
C40 C39 C44 115.2(5) . . ?
C40 C39 B1 122.5(4) . . ?
C44 C39 B1 122.2(5) . . ?
C39 C40 C41 122.6(6) . . ?
C39 C40 H40 118.7 . . ?
C41 C40 H40 118.7 . . ?
C42 C41 C40 119.4(7) . . ?
C42 C41 H41 120.3 . . ?
C40 C41 H41 120.3 . . ?
C43 C42 C41 119.4(7) . . ?
C43 C42 H42 120.3 . . ?
C41 C42 H42 120.3 . . ?
C42 C43 C44 120.9(7) . . ?
C42 C43 H43 119.5 . . ?
C44 C43 H43 119.5 . . ?
C43 C44 C39 122.5(6) . . ?
C43 C44 H44 118.8 . . ?
C39 C44 H44 118.8 . . ?
C33 B1 C21 110.1(3) . . ?
C33 B1 C27 110.6(3) . . ?
C21 B1 C27 108.3(4) . . ?
C33 B1 C39 108.2(4) . . ?
C21 B1 C39 109.1(4) . . ?
C27 B1 C39 110.5(4) . . ?
C45 O3 C48 109.6(10) . . ?
O3 C45 C46 107.7(10) . . ?
O3 C45 H45A 110.2 . . ?
C46 C45 H45A 110.2 . . ?
O3 C45 H45B 110.2 . . ?
C46 C45 H45B 110.2 . . ?
H45A C45 H45B 108.5 . . ?
C45 C46 C47 106.0(9) . . ?
C45 C46 H46A 110.5 . . ?
C47 C46 H46A 110.5 . . ?
C45 C46 H46B 110.5 . . ?
C47 C46 H46B 110.5 . . ?
H46A C46 H46B 108.7 . . ?
C48 C47 C46 107.9(8) . . ?
C48 C47 H47A 110.1 . . ?
C46 C47 H47A 110.1 . . ?
C48 C47 H47B 110.1 . . ?
C46 C47 H47B 110.1 . . ?
H47A C47 H47B 108.4 . . ?
C47 C48 O3 108.3(8) . . ?
C47 C48 H48A 110.0 . . ?
O3 C48 H48A 110.0 . . ?
C47 C48 H48B 110.0 . . ?
O3 C48 H48B 110.0 . . ?
H48A C48 H48B 108.4 . . ?
C48A O3A C45A 101.3(19) . . ?
O3A C45A C46A 103.7(16) . . ?
O3A C45A H45C 111.0 . . ?
C46A C45A H45C 111.0 . . ?
O3A C45A H45D 111.0 . . ?
C46A C45A H45D 111.0 . . ?
H45C C45A H45D 109.0 . . ?
C47A C46A C45A 96.6(14) . . ?
C47A C46A H46C 112.4 . . ?
C45A C46A H46C 112.4 . . ?
C47A C46A H46D 112.4 . . ?
C45A C46A H46D 112.4 . . ?
H46C C46A H46D 110.0 . . ?
C48A C47A C46A 106.4(12) . . ?
C48A C47A H47C 110.5 . . ?
C46A C47A H47C 110.5 . . ?
C48A C47A H47D 110.5 . . ?
C46A C47A H47D 110.5 . . ?
H47C C47A H47D 108.6 . . ?
O3A C48A C47A 108.1(12) . . ?
O3A C48A H48C 110.1 . . ?
C47A C48A H48C 110.1 . . ?
O3A C48A H48D 110.1 . . ?
C47A C48A H48D 110.1 . . ?
H48C C48A H48D 108.4 . . ?
O2 N1 O1 121.85(15) . . ?
O2 N1 Pd1 118.8(2) . . ?
O1 N1 Pd1 119.3(2) . . ?
N1A O1A Pd1 123.5(7) . . ?
O1A N1A O2A 107.73(12) . . ?
 
loop_
 _geom_torsion_atom_site_label_1
 _geom_torsion_atom_site_label_2
 _geom_torsion_atom_site_label_3
 _geom_torsion_atom_site_label_4
 _geom_torsion
 _geom_torsion_site_symmetry_1
 _geom_torsion_site_symmetry_2
 _geom_torsion_site_symmetry_3
 _geom_torsion_site_symmetry_4
 _geom_torsion_publ_flag
C9 N2 C1 C2 -160.6(3) . . . . ?
C5 N2 C1 C2 77.6(4) . . . . ?
Pd1 N2 C1 C2 -35.8(4) . . . . ?
C3 N3 C2 C1 -167.8(3) . . . . ?
Pd1 N3 C2 C1 -46.3(4) . . . . ?
N2 C1 C2 N3 55.6(4) . . . . ?
C2 N3 C3 C4 166.9(3) . . . . ?
Pd1 N3 C3 C4 45.4(3) . . . . ?
N3 C3 C4 N4 -53.4(4) . . . . ?
C17 N4 C4 C3 158.9(3) . . . . ?
C13 N4 C4 C3 -79.4(4) . . . . ?
Pd1 N4 C4 C3 33.5(3) . . . . ?
C9 N2 C5 C6 -57.2(5) . . . . ?
C1 N2 C5 C6 65.1(5) . . . . ?
Pd1 N2 C5 C6 178.5(4) . . . . ?
N2 C5 C6 C7 -178.3(4) . . . . ?
C5 C6 C7 C8 -173.9(6) . . . . ?
C5 N2 C9 C10 -170.5(4) . . . . ?
C1 N2 C9 C10 67.0(5) . . . . ?
Pd1 N2 C9 C10 -52.0(4) . . . . ?
N2 C9 C10 C11 173.3(4) . . . . ?
C9 C10 C11 C12 171.6(5) . . . . ?
C17 N4 C13 C14 56.0(5) . . . . ?
C4 N4 C13 C14 -64.9(5) . . . . ?
Pd1 N4 C13 C14 -178.3(3) . . . . ?
N4 C13 C14 C15 -178.6(4) . . . . ?
C13 C14 C15 C16 178.7(4) . . . . ?
C4 N4 C17 C18 -69.9(4) . . . . ?
C13 N4 C17 C18 168.3(4) . . . . ?
Pd1 N4 C17 C18 49.2(4) . . . . ?
N4 C17 C18 C19 -178.5(4) . . . . ?
C17 C18 C19 C20 -174.3(6) . . . . ?
C26 C21 C22 C23 1.1(6) . . . . ?
B1 C21 C22 C23 -173.8(4) . . . . ?
C21 C22 C23 C24 1.2(7) . . . . ?
C22 C23 C24 C25 -2.5(7) . . . . ?
C23 C24 C25 C26 1.5(7) . . . . ?
C24 C25 C26 C21 0.8(7) . . . . ?
C22 C21 C26 C25 -2.1(6) . . . . ?
B1 C21 C26 C25 172.9(4) . . . . ?
C32 C27 C28 C29 -2.7(6) . . . . ?
B1 C27 C28 C29 178.0(4) . . . . ?
C27 C28 C29 C30 1.6(8) . . . . ?
C28 C29 C30 C31 -0.3(8) . . . . ?
C29 C30 C31 C32 0.4(8) . . . . ?
C30 C31 C32 C27 -1.8(8) . . . . ?
C28 C27 C32 C31 2.9(6) . . . . ?
B1 C27 C32 C31 -177.9(4) . . . . ?
C38 C33 C34 C35 0.8(6) . . . . ?
B1 C33 C34 C35 -177.1(4) . . . . ?
C33 C34 C35 C36 -0.4(7) . . . . ?
C34 C35 C36 C37 0.3(7) . . . . ?
C35 C36 C37 C38 -0.9(8) . . . . ?
C36 C37 C38 C33 1.5(8) . . . . ?
C34 C33 C38 C37 -1.4(7) . . . . ?
B1 C33 C38 C37 176.6(5) . . . . ?
C44 C39 C40 C41 -1.2(7) . . . . ?
B1 C39 C40 C41 175.2(4) . . . . ?
C39 C40 C41 C42 1.0(8) . . . . ?
C40 C41 C42 C43 0.1(10) . . . . ?
C41 C42 C43 C44 -0.9(12) . . . . ?
C42 C43 C44 C39 0.6(12) . . . . ?
C40 C39 C44 C43 0.4(9) . . . . ?
B1 C39 C44 C43 -176.0(6) . . . . ?
C34 C33 B1 C21 -148.7(4) . . . . ?
C38 C33 B1 C21 33.5(6) . . . . ?
C34 C33 B1 C27 -29.0(6) . . . . ?
C38 C33 B1 C27 153.2(4) . . . . ?
C34 C33 B1 C39 92.2(5) . . . . ?
C38 C33 B1 C39 -85.6(5) . . . . ?
C26 C21 B1 C33 45.8(5) . . . . ?
C22 C21 B1 C33 -139.7(4) . . . . ?
C26 C21 B1 C27 -75.3(5) . . . . ?
C22 C21 B1 C27 99.2(4) . . . . ?
C26 C21 B1 C39 164.5(4) . . . . ?
C22 C21 B1 C39 -21.1(6) . . . . ?
C28 C27 B1 C33 -108.0(4) . . . . ?
C32 C27 B1 C33 72.8(5) . . . . ?
C28 C27 B1 C21 12.8(5) . . . . ?
C32 C27 B1 C21 -166.4(4) . . . . ?
C28 C27 B1 C39 132.2(4) . . . . ?
C32 C27 B1 C39 -47.0(5) . . . . ?
C40 C39 B1 C33 38.1(6) . . . . ?
C44 C39 B1 C33 -145.8(5) . . . . ?
C40 C39 B1 C21 -81.7(5) . . . . ?
C44 C39 B1 C21 94.4(5) . . . . ?
C40 C39 B1 C27 159.3(4) . . . . ?
C44 C39 B1 C27 -24.5(6) . . . . ?
C48 O3 C45 C46 7(4) . . . . ?
O3 C45 C46 C47 -6(3) . . . . ?
C45 C46 C47 C48 3.0(19) . . . . ?
C46 C47 C48 O3 1(3) . . . . ?
C45 O3 C48 C47 -5(4) . . . . ?
C48A O3A C45A C46A 44(4) . . . . ?
O3A C45A C46A C47A -48(3) . . . . ?
C45A C46A C47A C48A 34(3) . . . . ?
C45A O3A C48A C47A -21(5) . . . . ?
C46A C47A C48A O3A -9(4) . . . . ?
Pd1 O1A N1A O2A 0.00(2) . . . . ?
 
_refine_diff_density_max    0.515
_refine_diff_density_min   -0.529
_refine_diff_density_rms    0.074

_shelx_res_file
;
TITL shelxt in P 1 21/n 1
    41_pdbu4_tr_800ms_280k_07_decay.res
    created by SHELXL-2018/3 at 09:28:56 on 02-Apr-2020
CELL 0.534 11.6831 13.5936 30.206 90 93.393 90
ZERR 4 0.000408 0.000574 0.001105 0 0.003334 0
LATT 1
SYMM 0.5-X,0.5+Y,0.5-Z
SFAC C H B N O Pd
DISP B 0 0 4.561
DISP C 0.001 0.001 6.94
DISP H -0 0 0.611
DISP N 0.003 0.002 10.693
DISP O 0.005 0.003 16.398
DISP Pd -2.504 0.615 1934.604
UNIT 192 292 4 16 12 4
DFIX 1.2 0.001 N1 O1 N1 O2
DFIX 1.3 0.001 O1A N1A N1A O2A
DFIX 2 0.01 O1A Pd1
DANG 2.1 0.001 O1 O2 O1A O2A
FLAT 0.001 Pd1 O1 O2 N1 O1A O2A N1A
RIGU 0.001 0.002
EADP O3 O3A
EADP C45 C45A C48 C48A
EADP C46 C46A C47 C47A
EADP O1 O1A O2 O2A
EADP N1 N1A

L.S. 20
PLAN  5
SIZE 0.1 0.1 0.05
TEMP 7
BOND $H
list 4
CONF
fmap 2
acta
SHEL 999 0.8
OMIT 0 1 1
OMIT -1 2 3
OMIT -1 2 5
REM <olex2.extras>
REM <HklSrc "%.\\41_PdBu4_TR_800ms_280K_07_decay.hkl">
REM </olex2.extras>

WGHT    0.050300
FVAR       0.25159   0.60666   0.93653
PD1   6    0.339754    0.775133    0.346542    11.00000    0.05150    0.05463 =
         0.04637    0.00122   -0.00048   -0.00252
N2    4    0.345914    0.927532    0.337697    11.00000    0.06576    0.05907 =
         0.05364    0.00756   -0.00129    0.00214
N3    4    0.453876    0.798861    0.398441    11.00000    0.05549    0.05770 =
         0.04264   -0.00519   -0.00287   -0.00581
AFIX  13
H3    2    0.530982    0.788668    0.388153    11.00000   -1.20000
AFIX   0
N4    4    0.330708    0.631866    0.371489    11.00000    0.05310    0.05288 =
         0.05466   -0.00210   -0.00019   -0.00168
C1    1    0.442003    0.963129    0.369639    11.00000    0.08119    0.06243 =
         0.06178    0.00212   -0.00819   -0.00742
AFIX  23
H1A   2    0.514827    0.956974    0.356043    11.00000   -1.20000
H1B   2    0.430376    1.031928    0.376615    11.00000   -1.20000
AFIX   0
C2    1    0.443985    0.902939    0.411393    11.00000    0.08165    0.05818 =
         0.05593   -0.00534   -0.00656   -0.00203
AFIX  23
H2A   2    0.508709    0.921765    0.431176    11.00000   -1.20000
H2B   2    0.374109    0.913301    0.426574    11.00000   -1.20000
AFIX   0
C3    1    0.433811    0.723126    0.432549    11.00000    0.05972    0.06093 =
         0.04510    0.00128   -0.00136   -0.00048
AFIX  23
H3A   2    0.364826    0.738306    0.447557    11.00000   -1.20000
H3B   2    0.497964    0.720965    0.454432    11.00000   -1.20000
AFIX   0
C4    1    0.421164    0.626449    0.409124    11.00000    0.05626    0.05733 =
         0.05247    0.00280   -0.00245   -0.00010
AFIX  23
H4A   2    0.400318    0.576223    0.429991    11.00000   -1.20000
H4B   2    0.493911    0.607984    0.397627    11.00000   -1.20000
AFIX   0
C5    1    0.231311    0.965266    0.351088    11.00000    0.07556    0.06559 =
         0.07507    0.00141    0.00454    0.00851
AFIX  23
H5A   2    0.221045    0.943759    0.381215    11.00000   -1.20000
H5B   2    0.171839    0.934138    0.332185    11.00000   -1.20000
AFIX   0
C6    1    0.212329    1.075237    0.349087    11.00000    0.11307    0.06919 =
         0.11369   -0.00028    0.00151    0.02186
AFIX  23
H6A   2    0.218338    1.097808    0.318849    11.00000   -1.20000
H6B   2    0.271450    1.107899    0.367590    11.00000   -1.20000
AFIX   0
C7    1    0.095103    1.102711    0.364752    11.00000    0.11085    0.10332 =
         0.15798   -0.03413   -0.00808    0.03796
AFIX  23
H7A   2    0.036743    1.064351    0.348401    11.00000   -1.20000
H7B   2    0.092274    1.086264    0.395916    11.00000   -1.20000
AFIX   0
C8    1    0.069446    1.208894    0.358568    11.00000    0.17610    0.10184 =
         0.30716   -0.05114   -0.03717    0.04575
AFIX 137
H8A   2    0.040280    1.220287    0.328626    11.00000   -1.50000
H8B   2    0.138295    1.246440    0.364379    11.00000   -1.50000
H8C   2    0.013164    1.228657    0.378698    11.00000   -1.50000
AFIX   0
C9    1    0.365708    0.960402    0.291274    11.00000    0.07698    0.06575 =
         0.05791    0.01479    0.00022   -0.00287
AFIX  23
H9A   2    0.375692    1.031242    0.291322    11.00000   -1.20000
H9B   2    0.297738    0.945545    0.272461    11.00000   -1.20000
AFIX   0
C10   1    0.467835    0.913920    0.271355    11.00000    0.07460    0.09476 =
         0.06663    0.01122    0.00725   -0.00309
AFIX  23
H10A  2    0.462976    0.842918    0.273840    11.00000   -1.20000
H10B  2    0.537624    0.935332    0.287523    11.00000   -1.20000
AFIX   0
C11   1    0.471964    0.942839    0.222410    11.00000    0.10729    0.12114 =
         0.06901    0.01130    0.01940   -0.00518
AFIX  23
H11A  2    0.407450    0.913252    0.205653    11.00000   -1.20000
H11B  2    0.464841    1.013706    0.219685    11.00000   -1.20000
AFIX   0
C12   1    0.580416    0.910733    0.203295    11.00000    0.12247    0.18904 =
         0.11196   -0.00513    0.04837   -0.00615
AFIX 137
H12A  2    0.578266    0.927575    0.172392    11.00000   -1.50000
H12B  2    0.588720    0.840809    0.206581    11.00000   -1.50000
H12C  2    0.644203    0.943107    0.218585    11.00000   -1.50000
AFIX   0
C13   1    0.212344    0.624106    0.388681    11.00000    0.05066    0.06620 =
         0.07361    0.00292   -0.00067   -0.00829
AFIX  23
H13A  2    0.204031    0.676525    0.410041    11.00000   -1.20000
H13B  2    0.156992    0.636293    0.364081    11.00000   -1.20000
AFIX   0
C14   1    0.180579    0.529051    0.410173    11.00000    0.06088    0.07413 =
         0.08980    0.01070    0.01115   -0.00644
AFIX  23
H14A  2    0.232959    0.517002    0.435720    11.00000   -1.20000
H14B  2    0.188769    0.475529    0.389359    11.00000   -1.20000
AFIX   0
C15   1    0.059617    0.530348    0.424735    11.00000    0.06311    0.08119 =
         0.10654    0.00080    0.02119   -0.01209
AFIX  23
H15A  2    0.052694    0.583594    0.445788    11.00000   -1.20000
H15B  2    0.008272    0.544732    0.399140    11.00000   -1.20000
AFIX   0
C16   1    0.020520    0.436817    0.445647    11.00000    0.08606    0.09237 =
         0.12455    0.01510    0.03407   -0.01163
AFIX 137
H16A  2    0.027730    0.383188    0.425322    11.00000   -1.50000
H16B  2   -0.058184    0.443373    0.452674    11.00000   -1.50000
H16C  2    0.067039    0.424141    0.472304    11.00000   -1.50000
AFIX   0
C17   1    0.350047    0.550768    0.339296    11.00000    0.07577    0.06104 =
         0.06179   -0.00939    0.00181   -0.00147
AFIX  23
H17A  2    0.356122    0.489156    0.355464    11.00000   -1.20000
H17B  2    0.283458    0.546270    0.318637    11.00000   -1.20000
AFIX   0
C18   1    0.454229    0.562584    0.313474    11.00000    0.07668    0.09032 =
         0.06861   -0.00490    0.00861    0.00913
AFIX  23
H18A  2    0.521818    0.564532    0.333715    11.00000   -1.20000
H18B  2    0.449710    0.624424    0.297443    11.00000   -1.20000
AFIX   0
C19   1    0.465441    0.477270    0.280360    11.00000    0.13236    0.12654 =
         0.12689   -0.04573    0.05243   -0.00387
AFIX  23
H19A  2    0.461108    0.415557    0.296295    11.00000   -1.20000
H19B  2    0.400792    0.479657    0.258705    11.00000   -1.20000
AFIX   0
C20   1    0.568724    0.478265    0.257433    11.00000    0.16138    0.17974 =
         0.16024   -0.03371    0.08538    0.01259
AFIX 137
H20A  2    0.567842    0.424767    0.236669    11.00000   -1.50000
H20B  2    0.633282    0.471287    0.278377    11.00000   -1.50000
H20C  2    0.574559    0.539410    0.241825    11.00000   -1.50000
AFIX   0

C21   1    0.655826    0.373822    0.426932    11.00000    0.05569    0.05448 =
         0.05621    0.00606   -0.00438   -0.00051
C22   1    0.709526    0.424010    0.393710    11.00000    0.06250    0.06394 =
         0.07905    0.01491    0.00891   -0.00177
AFIX  43
H22   2    0.727275    0.389864    0.368332    11.00000   -1.20000
AFIX   0
C23   1    0.737300    0.522232    0.397035    11.00000    0.06683    0.06283 =
         0.12945    0.02692    0.01596   -0.00473
AFIX  43
H23   2    0.771831    0.552848    0.373735    11.00000   -1.20000
AFIX   0
C24   1    0.715109    0.575815    0.433973    11.00000    0.06147    0.05546 =
         0.13540    0.01437   -0.01018   -0.00137
AFIX  43
H24   2    0.736686    0.641510    0.436582    11.00000   -1.20000
AFIX   0
C25   1    0.660384    0.529731    0.466776    11.00000    0.07441    0.05549 =
         0.09762   -0.00349   -0.01261    0.00851
AFIX  43
H25   2    0.642597    0.564757    0.491909    11.00000   -1.20000
AFIX   0
C26   1    0.631152    0.431718    0.463055    11.00000    0.07431    0.05560 =
         0.06003    0.00445   -0.00124    0.00382
AFIX  43
H26   2    0.592966    0.402872    0.485889    11.00000   -1.20000
AFIX   0
C27   1    0.734283    0.201121    0.458724    11.00000    0.05571    0.05415 =
         0.05866    0.00325    0.01570    0.00250
C28   1    0.808978    0.251718    0.488176    11.00000    0.06830    0.06243 =
         0.07943   -0.00580   -0.00211    0.00936
AFIX  43
H28   2    0.804076    0.319925    0.489532    11.00000   -1.20000
AFIX   0
C29   1    0.891069    0.203544    0.515772    11.00000    0.08265    0.08567 =
         0.09321   -0.00911   -0.01674    0.01812
AFIX  43
H29   2    0.938025    0.240139    0.535503    11.00000   -1.20000
AFIX   0
C30   1    0.903674    0.104650    0.514381    11.00000    0.06622    0.08449 =
         0.12477    0.00811    0.00096    0.01985
AFIX  43
H30   2    0.958780    0.073018    0.532748    11.00000   -1.20000
AFIX   0
C31   1    0.833063    0.052397    0.485186    11.00000    0.06411    0.06380 =
         0.14003    0.01303    0.00492    0.01055
AFIX  43
H31   2    0.840005   -0.015678    0.483859    11.00000   -1.20000
AFIX   0
C32   1    0.751665    0.099415    0.457679    11.00000    0.06135    0.05479 =
         0.12076   -0.00356    0.00075    0.00270
AFIX  43
H32   2    0.706632    0.061886    0.437665    11.00000   -1.20000
AFIX   0
C33   1    0.505288    0.230443    0.444071    11.00000    0.05910    0.05197 =
         0.04714   -0.00044   -0.00113   -0.00122
C34   1    0.478901    0.145633    0.466768    11.00000    0.06118    0.05440 =
         0.05219    0.00206    0.00025    0.00049
AFIX  43
H34   2    0.537577    0.100892    0.473522    11.00000   -1.20000
AFIX   0
C35   1    0.370264    0.123467    0.480015    11.00000    0.06730    0.06657 =
         0.06671    0.00462    0.00440   -0.00664
AFIX  43
H35   2    0.357660    0.065110    0.495042    11.00000   -1.20000
AFIX   0
C36   1    0.280893    0.188024    0.470893    11.00000    0.06139    0.06887 =
         0.10155    0.00236    0.01122   -0.00525
AFIX  43
H36   2    0.207697    0.174200    0.479731    11.00000   -1.20000
AFIX   0
C37   1    0.302501    0.272715    0.448573    11.00000    0.05945    0.06240 =
         0.12374    0.00543    0.00732   -0.00028
AFIX  43
H37   2    0.243257    0.316847    0.441718    11.00000   -1.20000
AFIX   0
C38   1    0.412560    0.293385    0.436028    11.00000    0.06079    0.05699 =
         0.10580    0.01469    0.00179   -0.00018
AFIX  43
H38   2    0.424799    0.352428    0.421490    11.00000   -1.20000
AFIX   0
C39   1    0.636423    0.213310    0.374587    11.00000    0.08554    0.05986 =
         0.05701   -0.00298    0.00779   -0.00931
C40   1    0.543636    0.220236    0.344319    11.00000    0.10915    0.06984 =
         0.06120    0.01307   -0.00921   -0.02221
AFIX  43
H40   2    0.474732    0.244351    0.353804    11.00000   -1.20000
AFIX   0
C41   1    0.549174    0.192207    0.299601    11.00000    0.15853    0.08691 =
         0.05990    0.00800   -0.01314   -0.03907
AFIX  43
H41   2    0.485240    0.198815    0.279978    11.00000   -1.20000
AFIX   0
C42   1    0.648524    0.155506    0.285406    11.00000    0.20281    0.11408 =
         0.07123   -0.00507    0.02376   -0.02119
AFIX  43
H42   2    0.653360    0.136821    0.255958    11.00000   -1.20000
AFIX   0
C43   1    0.740414    0.146328    0.314427    11.00000    0.18460    0.17678 =
         0.08320   -0.03484    0.03529    0.03401
AFIX  43
H43   2    0.808318    0.120346    0.304853    11.00000   -1.20000
AFIX   0
C44   1    0.734916    0.174991    0.358110    11.00000    0.11452    0.14764 =
         0.07767   -0.02594    0.02185    0.02083
AFIX  43
H44   2    0.799934    0.168259    0.377164    11.00000   -1.20000
AFIX   0
B1    3    0.632744    0.254423    0.426401    11.00000    0.06294    0.05264 =
         0.05656    0.00051    0.00669   -0.00085

PART 1
O3    5    0.685023    0.808102    0.364579    21.00000    0.07845    0.10060 =
         0.10617   -0.01363    0.01306   -0.00622
C45   1    0.727777    0.760122    0.326891    21.00000    0.09070    0.10312 =
         0.10596   -0.01706    0.01066   -0.00631
AFIX  23
H45A  2    0.704802    0.795927    0.300042    21.00000   -1.20000
H45B  2    0.697375    0.693836    0.324304    21.00000   -1.20000
AFIX   0
C46   1    0.853196    0.757367    0.333114    21.00000    0.08663    0.13571 =
         0.14018   -0.02738    0.01440   -0.01093
AFIX  23
H46A  2    0.887998    0.785777    0.307696    21.00000   -1.20000
H46B  2    0.879882    0.690144    0.336863    21.00000   -1.20000
AFIX   0
C47   1    0.883127    0.816237    0.373878    21.00000    0.08663    0.13571 =
         0.14018   -0.02738    0.01440   -0.01093
AFIX  23
H47A  2    0.927468    0.776569    0.395373    21.00000   -1.20000
H47B  2    0.928637    0.873015    0.366579    21.00000   -1.20000
AFIX   0
C48   1    0.778761    0.847201    0.391843    21.00000    0.09070    0.10312 =
         0.10596   -0.01706    0.01066   -0.00631
AFIX  23
H48A  2    0.774769    0.918465    0.392297    21.00000   -1.20000
H48B  2    0.775284    0.823366    0.422002    21.00000   -1.20000
AFIX   0
SAME 0.02 0.04 O3 > C48
PART 0
PART 2
O3A   5    0.680648    0.800693    0.362374   -21.00000    0.07845    0.10060 =
         0.10617   -0.01363    0.01306   -0.00622
C45A  1    0.743438    0.776693    0.323989   -21.00000    0.09070    0.10312 =
         0.10596   -0.01706    0.01066   -0.00631
AFIX  23
H45C  2    0.728905    0.824632    0.300541   -21.00000   -1.20000
H45D  2    0.722829    0.711840    0.312742   -21.00000   -1.20000
AFIX   0
C46A  1    0.864631    0.779582    0.341008   -21.00000    0.08663    0.13571 =
         0.14018   -0.02738    0.01440   -0.01093
AFIX  23
H46C  2    0.884096    0.725618    0.361074   -21.00000   -1.20000
H46D  2    0.917341    0.781243    0.317385   -21.00000   -1.20000
AFIX   0
C47A  1    0.858369    0.874347    0.364184   -21.00000    0.08663    0.13571 =
         0.14018   -0.02738    0.01440   -0.01093
AFIX  23
H47C  2    0.916199    0.877626    0.388540   -21.00000   -1.20000
H47D  2    0.870690    0.928282    0.343985   -21.00000   -1.20000
AFIX   0
C48A  1    0.745713    0.879906    0.380480   -21.00000    0.09070    0.10312 =
         0.10596   -0.01706    0.01066   -0.00631
AFIX  23
H48C  2    0.750278    0.876044    0.412602   -21.00000   -1.20000
H48D  2    0.709830    0.941843    0.371761   -21.00000   -1.20000
AFIX   0

PART 0
PART 3
O1    5    0.125189    0.759785    0.298938    31.00000    0.07160    0.20404 =
         0.08068   -0.02644   -0.01324    0.00201
O2    5    0.261459    0.724119    0.259605    31.00000    0.07160    0.20404 =
         0.08068   -0.02644   -0.01324    0.00201
N1    4    0.225851    0.749383    0.294307    31.00000    0.07176    0.08059 =
         0.06784    0.01155   -0.00591   -0.00126
PART 0
PART 4
O1A   5    0.206956    0.756173    0.302588   -31.00000    0.07160    0.20404 =
         0.08068   -0.02644   -0.01324    0.00201
O2A   5    0.326483    0.717243    0.256373   -31.00000    0.07160    0.20404 =
         0.08068   -0.02644   -0.01324    0.00201
N1A   4    0.217738    0.728765    0.261812   -31.00000    0.07176    0.08059 =
         0.06784    0.01155   -0.00591   -0.00126
HKLF 4


REM  shelxt in P 1 21/n 1
REM wR2 = 0.1499, GooF = S = 0.965, Restrained GooF = 0.967 for all data
REM R1 = 0.0626 for 5232 Fo > 4sig(Fo) and 0.1091 for all 9400 data
REM 526 parameters refined using 491 restraints

END

WGHT      0.0503      0.0000

REM Highest difference peak  0.515,  deepest hole -0.529,  1-sigma level  0.074
Q1    1   0.3398  0.6762  0.3469  11.00000  0.05    0.51
Q2    1   0.0226  1.0650  0.3935  11.00000  0.05    0.37
Q3    1   0.4750  0.7243  0.4615  11.00000  0.05    0.36
Q4    1   0.8598  0.8387  0.3964  11.00000  0.05    0.36
Q5    1   0.0234  1.1203  0.4020  11.00000  0.05    0.33
;
_shelx_res_checksum   56018

_shelx_hkl_file
;
 -15   0   1   -0.22    2.91
 -15   0   2   -0.23    2.82
 -15   0   3   23.38    7.89
 -15   0   4   -1.51    3.92
 -15   0   5   -1.19    2.97
 -15   0   6   -0.37    3.39
 -15   0   7   -2.10    3.74
 -15   0   8   -1.11    3.93
 -15   0   9   35.21    9.64
 -15   0  10    1.95    3.05
 -15   0  11   -0.49    2.54
 -15   0  12   -0.37    2.85
 -15   0  13    9.33    4.77
 -15   0  14    0.69    3.11
 -15   0  15   11.37    5.14
 -15   0  16    1.64    2.94
 -15   0  17   -0.06    2.91
 -15   1   1   14.15    6.50
 -15  -1   1   11.08    5.81
 -15   1   2    5.22    4.42
 -15  -1   2   -0.67    2.34
 -15   1   3    1.34    4.01
 -15  -1   3    4.35    5.36
 -15   1   4   -1.10    3.35
 -15  -1   4   -1.38    3.64
 -15   1   5   17.81    6.35
 -15  -1   5    8.20    5.13
 -15   1   6    0.94    3.06
 -15  -1   6    4.29    4.92
 -15   1   7   21.87    7.53
 -15  -1   7    8.74    5.00
 -15   1   8    2.84    3.82
 -15  -1   8   -0.78    4.18
 -15   1   9   -1.09    3.64
 -15  -1   9   -0.74    3.71
 -15   1  10   -0.86    3.27
 -15  -1  10    0.99    4.05
 -15   1  11    7.95    5.05
 -15  -1  11   12.22    5.40
 -15   1  12   -0.79    3.63
 -15  -1  12   -0.78    3.37
 -15   1  13    0.40    4.06
 -15  -1  13    1.71    3.91
 -15   1  14   -0.68    3.01
 -15  -1  14    0.40    3.17
 -15   1  15    1.76    3.67
 -15  -1  15    4.57    4.25
 -15   1  16   -0.98    3.05
 -15   1  17    2.87    3.66
 -15   1  18    0.73    2.61
 -15   1  19    4.86    3.60
 -15   2   1   -0.41    3.71
 -15  -2   1   -0.05    3.00
 -15   2   2   -0.48    1.91
 -15  -2   2    2.03    3.05
 -15   2   3   27.25    8.14
 -15  -2   3   15.72    7.50
 -15   2   4   -0.67    3.12
 -15  -2   4   -0.55    2.31
 -15   2   5    4.64    4.16
 -15  -2   5    9.53    6.32
 -15   2   6   -0.29    3.63
 -15  -2   6   -0.46    3.27
 -15   2   7    2.53    3.45
 -15  -2   7    4.95    3.93
 -15   2   8    3.90    3.38
 -15  -2   8   -1.27    4.70
 -15   2   9    5.57    4.78
 -15  -2   9    2.17    3.33
 -15   2  10   -0.19    2.74
 -15  -2  10    6.65    5.79
 -15   2  11    1.75    3.31
 -15  -2  11   -1.11    3.39
 -15   2  12   -0.67    2.40
 -15  -2  12    0.04    2.96
 -15   2  13    2.51    3.09
 -15  -2  13    1.47    3.90
 -15   2  14    8.26    4.01
 -15  -2  14    2.50    3.89
 -15   2  15   15.34    5.62
 -15   2  16   -0.92    2.87
 -15   2  17    6.67    3.69
 -15   2  18   -0.04    1.83
 -15   2  19    8.10    4.20
 -15   2  20   -0.63    2.79
 -15   3   1   13.39    5.97
 -15  -3   1    3.25    4.07
 -15   3   2   -1.81    4.68
 -15  -3   2   -1.63    5.00
 -15   3   3    0.09    2.60
 -15  -3   3   -0.11    3.93
 -15   3   4   -1.08    3.95
 -15  -3   4   -1.42    3.93
 -15   3   5    8.23    4.46
 -15  -3   5    6.85    6.73
 -15   3   6   -0.01    1.82
 -15  -3   6   -1.13    3.39
 -15   3   7    1.58    3.54
 -15  -3   7    4.47    4.65
 -15   3   8    8.88    4.92
 -15  -3   8    2.27    4.00
 -15   3   9   -0.36    3.17
 -15  -3   9    0.66    3.49
 -15   3  10    6.02    4.15
 -15  -3  10    0.47    3.34
 -15   3  11   12.96    5.26
 -15  -3  11   13.53    7.41
 -15   3  12    3.19    2.98
 -15  -3  12    2.01    5.01
 -15   3  13    3.15    3.47
 -15   3  14   -0.41    2.26
 -15   3  15    7.95    4.12
 -15   3  16    4.57    3.27
 -15   3  17    0.36    2.63
 -15   3  18    0.91    2.49
 -15   3  19   -0.78    2.69
 -15   3  20    0.19    2.70
 -15   3  21    4.34    3.09
 -15   4   1   -1.14    2.83
 -15  -4   1   -1.70    4.23
 -15   4   2    0.83    3.80
 -15  -4   2   -1.16    4.04
 -15   4   3    3.02    3.54
 -15  -4   3    0.57    3.76
 -15   4   4    1.16    3.59
 -15  -4   4    5.39    5.65
 -15   4   5   10.19    5.37
 -15  -4   5    3.03    5.05
 -15   4   6   -0.41    2.16
 -15  -4   6   -0.17    2.77
 -15   4   7    1.71    3.07
 -15  -4   7    1.26    4.33
 -15   4   8    0.98    3.00
 -15  -4   8    0.98    4.35
 -15   4   9    7.02    4.33
 -15  -4   9    3.24    6.13
 -15   4  10    3.15    3.33
 -15   4  11    2.25    2.70
 -15   4  12    1.02    2.27
 -15   4  13    7.08    4.04
 -15   4  14    5.06    3.13
 -15   4  15    7.48    3.60
 -15   4  16   -0.24    1.82
 -15   4  17   -0.32    1.91
 -15   4  18    0.52    1.97
 -15   4  19    1.43    2.27
 -15   5   1    4.89    3.34
 -15  -5   1   -1.11    5.27
 -15   5   2    0.15    2.31
 -15  -5   2    0.07    3.20
 -15   5   3   -0.91    3.54
 -15  -5   3   -1.30    4.24
 -15   5   4    0.66    3.00
 -15  -5   4    3.24    6.67
 -15   5   5   -1.19    3.56
 -15  -5   5   -3.65    6.29
 -15   5   6    5.37    4.23
 -15  -5   6    4.77    5.43
 -15   5   7    5.00    3.82
 -15   5   8   -0.75    2.29
 -15   5   9    3.16    3.09
 -15   5  10    0.32    2.47
 -15   5  11    7.36    3.91
 -15   5  12    1.19    2.07
 -15   5  13   -0.63    2.53
 -15   5  14    1.16    2.26
 -15   5  15   -0.69    2.41
 -15   5  16    4.34    2.90
 -15   6   1    0.78    2.88
 -15   6   2    2.09    2.78
 -15   6   3    3.05    3.57
 -15   6   4    9.12    4.79
 -15   6   5   -0.02    3.38
 -15   6   6    1.23    2.68
 -15   6   7    1.08    2.34
 -15   6   8    0.91    2.24
 -15   6   9    0.56    2.77
 -15   6  10    5.40    3.34
 -15   6  11   -0.13    2.34
 -15   6  12   -0.03    1.44
 -15   6  13    0.84    1.76
 -15   6  14    5.40    2.62
 -15   7   4   -0.55    2.72
 -15   7   5   -0.42    2.33
 -15   7   6    2.35    3.22
 -15   7   7   -0.43    1.93
 -15   7   8    1.83    2.41
 -15   7   9   -1.08    2.52
 -15   7  10    1.60    2.66
 -15   7  11    0.18    1.78
 -15   7  12    1.94    1.78
 -15   8   8    0.19    2.52
 -15   8   9   -0.23    1.83
 -15   8  10    0.59    2.18
 -15   8  11    0.88    1.88
  15   9  -1    0.26    4.58
 -14   0   1   -0.41    3.23
 -14   0   2   11.52    6.12
 -14   0   3    1.70    3.84
 -14   0   4   10.43    6.26
 -14   0   5   -0.52    3.59
 -14   0   6   10.67    5.44
 -14   0   7    0.93    3.67
 -14   0   8    6.91    4.34
 -14   0   9   -0.62    2.78
 -14   0  10    1.41    2.80
 -14   0  11    4.00    3.98
 -14   0  12    9.54    5.02
 -14   0  13    1.02    3.17
 -14   0  14   15.35    6.28
 -14   0  15   -1.30    3.78
 -14   0  16    1.31    2.75
 -14   0  17   -0.01    0.85
 -14   0  18    8.61    5.05
 -14   0  19   -0.99    3.12
 -14   0  20   -0.00    2.92
 -14   0  21   -1.13    3.68
 -14   0  22    4.07    3.48
 -14   0  23   -1.53    3.39
 -14   1   1   -0.99    3.41
 -14  -1   1   -5.64    7.42
 -14   1   2   -0.34    2.90
 -14  -1   2    2.10    2.84
 -14   1   3   -1.46    3.40
 -14  -1   3   -2.22    4.40
 -14   1   4    1.52    4.06
 -14  -1   4    4.92    3.80
 -14   1   5    0.96    2.72
 -14  -1   5    4.51    4.04
 -14   1   6   12.99    5.61
 -14  -1   6    9.15    6.32
 -14   1   7   -0.42    2.12
 -14  -1   7   -0.12    4.06
 -14   1   8    1.87    3.65
 -14  -1   8    8.65    5.31
 -14   1   9    1.38    3.02
 -14  -1   9    0.44    4.03
 -14   1  10   15.97    6.03
 -14  -1  10   10.44    6.08
 -14   1  11   -0.69    2.97
 -14  -1  11   -1.34    4.42
 -14   1  12    0.58    3.36
 -14  -1  12   -0.86    3.63
 -14   1  13   -1.14    3.44
 -14  -1  13    1.93    2.44
 -14   1  14    5.88    3.88
 -14  -1  14    6.89    3.95
 -14   1  15   -0.71    2.77
 -14  -1  15    0.43    3.25
 -14   1  16    5.49    3.87
 -14  -1  16    1.86    3.22
 -14   1  17   -0.77    2.68
 -14  -1  17    1.84    2.62
 -14   1  18    0.81    2.24
 -14  -1  18    2.07    3.24
 -14   1  19   -1.11    3.06
 -14  -1  19   -0.41    2.78
 -14   1  20    0.75    2.85
 -14  -1  20    3.24    3.65
 -14   1  21   -1.25    2.95
 -14  -1  21   -0.13    2.60
 -14   1  22    1.34    2.91
 -14  -1  22   -0.21    2.15
 -14   1  23   -0.64    2.45
 -14   1  24   -0.36    3.12
 -14   2   1    2.70    2.88
 -14  -2   1   -1.02    4.18
 -14   2   2   21.42    7.95
 -14  -2   2   10.32    6.38
 -14   2   3   -0.59    2.87
 -14  -2   3   -0.56    3.65
 -14   2   4    5.63    3.80
 -14  -2   4    5.42    5.74
 -14   2   5   -1.03    3.70
 -14  -2   5   -0.26    3.43
 -14   2   6    9.37    5.27
 -14  -2   6    8.33    5.74
 -14   2   7    1.40    2.96
 -14  -2   7   -0.20    1.99
 -14   2   8   13.19    5.14
 -14  -2   8    7.79    5.68
 -14   2   9    0.39    2.74
 -14  -2   9    4.13    3.84
 -14   2  10   -0.84    3.44
 -14  -2  10   -0.47    2.19
 -14   2  11    2.15    2.70
 -14  -2  11   -0.67    2.23
 -14   2  12   15.06    5.35
 -14  -2  12    9.87    6.14
 -14   2  13   -0.42    2.10
 -14  -2  13    0.51    3.30
 -14   2  14    7.72    4.08
 -14  -2  14    4.85    4.37
 -14   2  15   -0.73    3.06
 -14  -2  15   -0.99    4.30
 -14   2  16    1.89    3.37
 -14  -2  16    3.01    3.22
 -14   2  17    1.02    2.91
 -14  -2  17    1.43    3.37
 -14   2  18    5.15    3.72
 -14  -2  18    1.97    3.30
 -14   2  19    4.75    3.23
 -14  -2  19   -0.34    3.07
 -14   2  20    0.48    1.94
 -14  -2  20   -0.92    3.66
 -14   2  21   -0.66    3.10
 -14   2  22   -0.09    2.05
 -14   2  23    1.12    2.15
 -14   2  24    4.63    2.85
 -14   2  25   -0.35    2.00
 -14   3   1    0.65    3.18
 -14  -3   1    0.20    4.34
 -14   3   2    0.87    3.50
 -14  -3   2    1.88    4.26
 -14   3   3   -0.47    4.28
 -14  -3   3   -0.66    3.81
 -14   3   4    1.80    2.56
 -14  -3   4   -0.77    2.80
 -14   3   5    2.85    3.43
 -14  -3   5   -0.48    3.20
 -14   3   6   11.57    5.01
 -14  -3   6   13.57    6.12
 -14   3   7    1.76    3.08
 -14  -3   7    6.33    5.01
 -14   3   8    1.28    3.23
 -14  -3   8    2.28    5.25
 -14   3   9   -0.83    2.73
 -14  -3   9   -1.04    4.24
 -14   3  10   11.10    4.74
 -14  -3  10   18.72    7.69
 -14   3  11    6.35    3.67
 -14  -3  11    9.48    6.36
 -14   3  12    1.03    2.95
 -14  -3  12   -0.86    4.48
 -14   3  13   -0.20    2.81
 -14  -3  13    3.08    4.17
 -14   3  14    0.73    2.77
 -14  -3  14   -1.32    3.11
 -14   3  15    6.69    3.48
 -14  -3  15    6.77    4.81
 -14   3  16    1.58    2.61
 -14  -3  16    7.04    5.23
 -14   3  17   -1.18    2.71
 -14  -3  17   -1.40    4.94
 -14   3  18    0.85    2.62
 -14  -3  18    1.01    3.26
 -14   3  19    1.25    2.11
 -14  -3  19    1.42    3.00
 -14   3  20    5.82    3.50
 -14   3  21   -0.72    2.09
 -14   3  22    4.98    2.96
 -14   3  23    2.42    2.77
 -14   3  24   -0.52    2.36
 -14   3  25    0.64    1.94
 -14   3  26    3.55    3.20
 -14   4   1    8.02    5.05
 -14  -4   1    8.80    5.41
 -14   4   2    4.23    3.78
 -14  -4   2    5.28    4.85
 -14   4   3   -1.20    3.41
 -14  -4   3    1.61    5.25
 -14   4   4    1.35    3.99
 -14  -4   4    7.50    5.20
 -14   4   5    3.23    3.40
 -14  -4   5    0.05    4.11
 -14   4   6    1.67    2.91
 -14  -4   6    0.78    3.69
 -14   4   7    0.53    2.18
 -14  -4   7    9.44    6.11
 -14   4   8    4.24    3.08
 -14  -4   8   12.60    7.30
 -14   4   9    5.24    3.32
 -14  -4   9   15.79    8.24
 -14   4  10    3.78    3.42
 -14  -4  10   11.28    5.99
 -14   4  11    2.36    3.01
 -14  -4  11   -2.80    5.08
 -14   4  12    6.67    3.50
 -14  -4  12    7.83    6.12
 -14   4  13   14.20    4.68
 -14  -4  13    3.83    4.43
 -14   4  14    4.09    3.11
 -14  -4  14    7.87    6.37
 -14   4  15    0.63    2.23
 -14  -4  15   -0.30    2.90
 -14   4  16    7.71    3.55
 -14  -4  16    3.38    4.20
 -14   4  17    0.75    1.77
 -14  -4  17   -1.57    5.13
 -14   4  18    2.10    2.45
 -14  -4  18    3.77    4.97
 -14   4  19    0.15    1.83
 -14   4  20   -0.09    1.92
 -14   4  21   -0.35    1.62
 -14   5   1    6.16    3.90
 -14  -5   1   -1.38    5.25
 -14   5   2    0.22    2.82
 -14  -5   2    2.24    4.35
 -14   5   3    2.39    3.33
 -14  -5   3   -0.46    3.64
 -14   5   4    2.60    3.30
 -14  -5   4   -0.12    3.53
 -14   5   5    7.19    3.68
 -14  -5   5    1.69    3.90
 -14   5   6    4.41    3.33
 -14  -5   6    5.95    5.00
 -14   5   7    1.58    3.76
 -14  -5   7   -0.61    3.68
 -14   5   8    1.36    2.48
 -14  -5   8    2.51    3.59
 -14   5   9    2.50    2.61
 -14  -5   9    5.38    6.09
 -14   5  10    9.08    3.94
 -14  -5  10    7.27    6.22
 -14   5  11    0.93    1.95
 -14  -5  11   -1.51    5.34
 -14   5  12    8.45    3.49
 -14  -5  12    1.71    4.30
 -14   5  13    1.47    2.27
 -14  -5  13    3.98    5.32
 -14   5  14    1.48    2.27
 -14  -5  14   -0.96    4.52
 -14   5  15    2.27    2.36
 -14  -5  15    1.27    4.44
 -14   5  16    3.44    2.46
 -14  -5  16    2.73    3.01
 -14   5  17    2.11    1.91
 -14   6   1    6.57    3.79
  14   6  -1    7.86    6.19
 -14  -6   1    4.51    5.13
 -14   6   2    6.26    4.39
 -14  -6   2   -1.45    4.79
 -14   6   3    5.23    4.30
 -14  -6   3   -1.08    3.31
 -14   6   4   16.87    5.46
 -14  -6   4    4.09    6.48
 -14   6   5   -0.24    2.51
 -14  -6   5   -1.64    4.46
 -14   6   6    2.34    2.72
 -14  -6   6    1.36    4.60
 -14   6   7   10.17    4.42
 -14  -6   7    8.19    7.60
 -14   6   8    4.16    3.23
 -14  -6   8    1.52    4.58
 -14   6   9    3.02    2.81
 -14  -6   9    1.68    4.96
 -14   6  10    0.65    1.90
 -14  -6  10   -1.42    4.46
 -14   6  11    1.13    2.11
 -14  -6  11    5.40    5.99
 -14   6  12    3.18    2.44
 -14  -6  12   -1.30    5.37
 -14   6  13    2.18    2.01
 -14  -6  13   -0.89    3.15
 -14   6  14    7.91    2.85
 -14  -6  14    3.89    5.30
 -14   7   1   -1.47    2.99
  14   7  -1    8.06    5.85
 -14  -7   1   11.42    7.09
 -14   7   2    1.48    3.43
  14   7  -2   -0.51    3.03
 -14  -7   2    4.18    5.51
 -14   7   3   -0.85    2.83
  14   7  -3    2.04    4.62
 -14  -7   3    3.48    5.07
 -14   7   4    0.50    2.64
 -14  -7   4    4.22    5.49
 -14   7   5    8.98    4.48
 -14  -7   5    5.29    5.77
 -14   7   6    2.27    2.31
 -14  -7   6    2.42    3.94
 -14   7   7    0.91    2.23
 -14  -7   7    7.08    5.68
 -14   7   8   -0.95    2.53
 -14  -7   8   -0.96    3.94
 -14   7   9    4.67    3.28
 -14  -7   9   11.22    6.96
 -14   7  10   -0.24    1.75
 -14  -7  10   -2.09    4.97
 -14   7  11    1.19    2.33
 -14  -7  11   13.41    6.50
 -14   7  12   -0.40    1.86
 -14  -7  12    2.14    6.73
 -14   7  13   -0.23    1.76
 -14   8   1    0.99    2.90
  14   8  -1    2.47    4.73
 -14  -8   1   13.47    7.48
 -14   8   2    2.01    3.39
  14   8  -2   -0.74    3.23
 -14  -8   2   -1.15    4.53
 -14   8   3    5.77    3.74
  14   8  -3    5.26    5.89
 -14  -8   3    7.47    6.91
 -14   8   4    0.79    2.71
  14   8  -4   -0.77    3.31
 -14  -8   4   -2.14    5.57
 -14   8   5   -0.65    3.06
  14   8  -5    3.72    4.21
 -14  -8   5   -0.52    3.17
 -14   8   6   -1.23    3.29
 -14  -8   6    3.22    4.99
 -14   8   7    2.55    2.75
 -14  -8   7   -1.90    4.66
 -14   8   8    0.21    2.12
 -14  -8   8   -2.60    5.71
 -14   8   9    5.43    3.02
 -14  -8   9    2.39    4.87
 -14   8  10    0.70    2.03
 -14   8  11    0.55    1.87
 -14   8  12   -0.03    1.66
 -14   9   1   -0.91    3.06
  14   9  -1   -1.17    3.51
 -14  -9   1    4.88    6.96
 -14   9   2   -1.33    3.20
  14   9  -2   -0.59    3.68
 -14  -9   2   -1.04    3.48
 -14   9   3    6.37    3.86
  14   9  -3   -0.53    3.06
 -14  -9   3   -1.06    4.88
 -14   9   4   -0.83    2.91
  14   9  -4   -1.34    4.46
 -14  -9   4   -1.24    4.90
 -14   9   5    9.70    4.11
  14   9  -5   -0.03    2.83
 -14  -9   5   24.13   10.54
 -14   9   6    0.64    2.53
  14   9  -6    3.88    4.77
 -14  -9   6    1.28    5.60
 -14   9   7    0.45    1.44
 -14   9   8   -0.88    2.96
 -14   9   9    0.69    2.25
 -14   9  10   -1.03    2.53
  14  10  -1   -0.68    3.36
 -14 -10   1   -2.03    6.45
  14  10  -2    2.97    4.21
  14  10  -3   -0.52    5.78
  14  10  -4   -0.24    3.17
  14  10  -5   -0.14    3.94
  14  10  -6    0.18    4.63
  14  10  -7    3.15    4.57
  14  10  -8   -2.38    5.59
 -13   0   1   49.39   11.59
 -13   0   2   -0.32    3.44
 -13   0   3    6.04    3.83
 -13   0   4    3.31    4.51
 -13   0   5    7.03    4.35
 -13   0   6    0.99    3.83
 -13   0   7   27.91    8.46
 -13   0   8   -0.28    3.06
 -13   0   9    3.71    3.76
 -13   0  10   -0.41    3.11
 -13   0  11   14.03    6.05
 -13   0  12   -0.53    2.40
 -13   0  13   17.35    5.93
 -13   0  14   -1.50    4.26
 -13   0  15   -0.50    2.46
 -13   0  16   -0.30    2.25
 -13   0  17   17.60    5.98
 -13   0  18   -0.73    2.65
 -13   0  19    8.02    4.39
 -13   0  20   -1.31    3.56
 -13   0  21    1.12    2.34
 -13   0  22    1.28    2.99
 -13   0  23    1.13    2.88
 -13   0  24    0.36    2.91
 -13   0  25   -0.83    2.89
 -13   0  26   -0.43    3.25
 -13   1   1   11.93    6.06
 -13  -1   1    6.58    5.32
 -13   1   2    6.72    4.66
 -13  -1   2   -1.39    3.87
 -13   1   3    4.42    4.03
 -13  -1   3    5.08    4.04
 -13   1   4    2.99    3.71
 -13  -1   4    0.95    3.13
 -13   1   5   51.28   11.00
 -13  -1   5   53.59   11.94
 -13   1   6    2.05    3.17
 -13  -1   6    4.08    4.52
 -13   1   7   -0.54    3.54
 -13  -1   7    5.03    4.48
 -13   1   8    2.87    3.45
 -13  -1   8   -1.85    4.87
 -13   1   9   32.45    8.35
 -13  -1   9   21.94    7.68
 -13   1  10    0.77    3.29
 -13  -1  10    2.49    3.57
 -13   1  11   -0.70    2.59
 -13  -1  11    7.52    5.32
 -13   1  12    0.65    2.54
 -13  -1  12   -0.69    3.21
 -13   1  13    1.90    3.10
 -13  -1  13   10.53    4.91
 -13   1  14   -0.54    2.33
 -13  -1  14    0.00    3.47
 -13   1  15   16.45    6.12
 -13  -1  15   19.52    6.90
 -13   1  16   -0.85    2.77
 -13  -1  16   -1.16    3.00
 -13   1  17    1.25    2.53
 -13  -1  17   -0.64    2.83
 -13   1  18   -0.85    2.44
 -13  -1  18   -0.24    2.97
 -13   1  19    4.49    3.81
 -13  -1  19   10.42    5.05
 -13   1  20    0.06    2.95
 -13  -1  20    0.41    2.68
 -13   1  21    8.05    4.54
 -13  -1  21    5.37    4.33
 -13   1  22   -0.02    2.51
 -13  -1  22   -0.31    2.86
 -13   1  23   -0.20    2.71
 -13  -1  23    1.91    3.24
 -13   1  24    0.74    2.93
 -13  -1  24   -1.01    3.97
 -13   1  25    1.04    2.48
 -13  -1  25    1.56    4.07
 -13   1  26   -0.80    3.01
 -13   2   1   31.61    9.19
 -13  -2   1   21.76    8.16
 -13   2   2   -1.09    2.62
 -13  -2   2    2.11    3.23
 -13   2   3   11.62    5.24
 -13  -2   3   -0.79    3.22
 -13   2   4    4.65    4.08
 -13  -2   4   14.75    6.09
 -13   2   5    3.99    3.65
 -13  -2   5    3.95    3.96
 -13   2   6   -0.24    2.45
 -13  -2   6   -1.60    4.75
 -13   2   7   24.49    7.47
 -13  -2   7   21.20    7.41
 -13   2   8    0.36    2.95
 -13  -2   8    1.48    4.39
 -13   2   9    5.05    3.99
 -13  -2   9   -0.60    2.72
 -13   2  10    0.34    2.94
 -13  -2  10   -0.69    3.23
 -13   2  11   18.03    5.91
 -13  -2  11   26.54    7.92
 -13   2  12    6.62    3.94
 -13  -2  12    9.08    6.01
 -13   2  13   12.48    4.80
 -13  -2  13   12.55    5.76
 -13   2  14    2.68    2.80
 -13  -2  14   -1.23    4.42
 -13   2  15    2.51    2.73
 -13  -2  15    4.52    3.54
 -13   2  16    6.93    3.84
 -13  -2  16    1.75    3.02
 -13   2  17    2.44    2.96
 -13  -2  17    1.39    2.67
 -13   2  18    0.05    1.79
 -13  -2  18    3.31    3.48
 -13   2  19    5.06    3.60
 -13  -2  19    6.41    4.60
 -13   2  20    0.08    1.16
 -13  -2  20   -1.04    3.40
 -13   2  21    3.33    2.99
 -13  -2  21    8.59    4.51
 -13   2  22    6.46    3.10
 -13  -2  22   -0.23    2.13
 -13   2  23   15.94    5.23
 -13  -2  23   16.64    6.61
 -13   2  24    1.68    2.29
 -13  -2  24    1.60    2.87
 -13   2  25   -0.50    2.26
 -13  -2  25   -0.50    2.94
 -13   2  26   -0.12    2.36
 -13   2  27   15.69    5.21
 -13   3   1   -0.81    2.32
  13   3  -1    1.16    3.59
 -13  -3   1    2.00    4.61
 -13   3   2   -0.35    2.12
 -13  -3   2    0.85    3.68
 -13   3   3    4.78    4.63
 -13  -3   3    2.21    4.69
 -13   3   4    4.08    4.36
 -13  -3   4   -1.15    3.19
 -13   3   5    4.09    3.78
 -13  -3   5   27.73    9.38
 -13   3   6    5.74    3.94
 -13  -3   6    0.51    4.30
 -13   3   7    2.87    2.73
 -13  -3   7    0.47    3.38
 -13   3   8    0.50    2.62
 -13  -3   8    1.52    4.04
 -13   3   9   11.78    4.96
 -13  -3   9   12.68    6.47
 -13   3  10    5.64    3.21
 -13  -3  10    3.29    4.11
 -13   3  11    8.17    4.07
 -13  -3  11   22.39    7.88
 -13   3  12    3.22    3.06
 -13  -3  12    4.79    4.60
 -13   3  13   -0.24    2.31
 -13  -3  13    2.03    4.75
 -13   3  14    1.23    2.11
 -13  -3  14   -0.11    2.48
 -13   3  15   14.36    4.72
 -13  -3  15   15.32    6.90
 -13   3  16    3.80    3.07
 -13  -3  16   17.18    6.90
 -13   3  17   -0.21    1.76
 -13  -3  17    7.99    4.80
 -13   3  18    3.36    2.53
 -13  -3  18   -0.88    2.80
 -13   3  19    9.72    3.64
 -13  -3  19    5.85    4.81
 -13   3  20    3.39    2.54
 -13  -3  20    9.61    5.08
 -13   3  21   -0.85    2.35
 -13  -3  21    1.67    2.80
 -13   3  22    0.24    1.71
 -13  -3  22    0.21    3.38
 -13   3  23    2.72    2.44
 -13  -3  23    1.19    2.84
 -13   3  24    1.38    2.59
 -13   3  25   12.09    4.22
 -13   3  26    0.69    2.04
 -13   3  27   -0.58    2.22
 -13   4   1    7.80    4.65
  13   4  -1    7.82    5.85
 -13  -4   1   20.74    8.58
 -13   4   2    5.24    4.15
  13   4  -2   14.95    6.82
 -13  -4   2    4.06    4.88
 -13   4   3    4.45    3.21
  13   4  -3    6.49    5.75
 -13  -4   3    4.35    3.98
 -13   4   4    7.28    3.83
 -13  -4   4    5.97    5.60
 -13   4   5   -0.26    2.15
 -13  -4   5    0.70    3.75
 -13   4   6    4.47    3.50
 -13  -4   6    4.92    5.13
 -13   4   7   12.52    4.89
 -13  -4   7    7.35    6.22
 -13   4   8    2.45    2.93
 -13  -4   8    6.26    5.38
 -13   4   9    4.88    3.69
 -13  -4   9   -1.81    4.32
 -13   4  10    2.46    2.71
 -13  -4  10    1.23    4.77
 -13   4  11    5.99    3.08
 -13  -4  11    8.79    5.07
 -13   4  12    6.11    3.37
 -13  -4  12    5.42    5.72
 -13   4  13   11.32    4.07
 -13  -4  13    9.63    6.16
 -13   4  14   -0.61    2.02
 -13  -4  14   -0.94    4.12
 -13   4  15   -0.52    1.83
 -13  -4  15   -0.05    4.07
 -13   4  16    7.48    3.22
 -13  -4  16    2.59    4.27
 -13   4  17   10.68    3.59
 -13  -4  17    6.15    4.82
 -13   4  18   -0.41    1.99
 -13  -4  18    3.09    4.65
 -13   4  19    3.46    2.53
 -13  -4  19    3.92    4.30
 -13   4  20   -0.51    1.61
 -13  -4  20    1.10    1.56
 -13   4  21    2.13    1.87
 -13  -4  21   26.51    7.86
 -13   4  22    1.49    1.98
 -13  -4  22    4.04    3.97
 -13   4  23   10.10    3.59
 -13   4  24    2.35    2.27
 -13   4  25   -0.26    1.63
 -13   5   1    7.69    4.38
  13   5  -1    9.92    6.00
 -13  -5   1    3.06    4.77
 -13   5   2    2.46    3.01
  13   5  -2    1.90    3.34
 -13  -5   2   -0.91    3.21
 -13   5   3    7.45    4.25
  13   5  -3   -1.03    3.69
 -13  -5   3    9.84    5.54
 -13   5   4   -0.23    2.12
  13   5  -4   -0.97    3.78
 -13  -5   4    4.59    5.25
 -13   5   5   15.49    5.21
 -13  -5   5   10.99    6.06
 -13   5   6   -0.98    2.81
 -13   5   7   -0.78    2.84
 -13  -5   7    0.69    3.87
 -13   5   8    3.22    3.29
 -13  -5   8    8.89    6.35
 -13   5   9   16.94    5.29
 -13  -5   9   16.47    7.74
 -13   5  10   16.29    4.89
 -13  -5  10   20.77    8.22
 -13   5  11    4.80    3.02
 -13  -5  11    6.94    5.74
 -13   5  12   -0.38    2.00
 -13  -5  12    0.09    4.55
 -13   5  13    1.35    2.13
 -13  -5  13    2.16    2.72
 -13   5  14    5.55    2.82
 -13  -5  14   15.70    6.74
 -13   5  15   21.13    4.76
 -13  -5  15   16.62    7.65
 -13   5  16    3.99    2.20
 -13  -5  16   -0.94    3.55
 -13   5  17   -0.56    1.53
 -13  -5  17    1.65    1.98
 -13   5  18   -0.05    1.32
 -13  -5  18    2.15    4.62
 -13  -5  19    7.35    5.07
 -13  -5  20    5.09    5.43
 -13  -5  21   -0.35    3.55
 -13   6   1    8.80    4.58
  13   6  -1   20.24    8.29
 -13  -6   1   12.36    7.57
 -13   6   2    1.14    2.19
  13   6  -2    1.00    3.78
 -13  -6   2    2.85    4.27
 -13   6   3    2.14    3.05
  13   6  -3    4.17    5.04
 -13  -6   3    0.80    3.83
 -13   6   4    7.00    3.69
  13   6  -4    8.50    5.31
 -13  -6   4    0.89    4.87
 -13   6   5   -0.05    1.61
  13   6  -5   -0.35    3.98
 -13  -6   5   -1.02    3.51
 -13   6   6   12.74    4.47
  13   6  -6   19.78    8.32
 -13  -6   6    7.14    7.04
 -13   6   7    2.90    2.49
 -13  -6   7    1.74    4.41
 -13   6   8    9.66    3.69
 -13  -6   8    2.35    3.80
 -13   6   9    4.16    2.70
 -13  -6   9    2.10    4.83
 -13   6  10    3.20    2.52
 -13  -6  10    7.22    5.23
 -13   6  11   -0.08    1.93
 -13  -6  11   11.45    6.46
 -13   6  12    6.97    2.83
 -13  -6  12    7.86    5.76
 -13   6  13    2.86    2.05
 -13  -6  13    4.55    5.62
 -13   6  14    0.69    1.19
 -13  -6  14   -0.95    4.10
 -13   6  15    1.53    1.46
 -13  -6  15    0.08    4.40
 -13  -6  16    4.37    4.54
 -13  -6  17    6.89    5.83
 -13  -6  18   -1.06    3.07
 -13  -6  19    7.76    6.00
 -13  -6  20   -1.76    4.36
 -13   7   1    1.90    2.90
  13   7  -1   -1.02    3.58
 -13  -7   1    5.01    5.54
 -13   7   2    2.60    2.81
  13   7  -2    2.45    4.45
 -13  -7   2   -1.53    5.03
 -13   7   3   -0.48    2.69
  13   7  -3   -0.82    3.50
 -13  -7   3    3.04    6.82
 -13   7   4   28.24    7.00
  13   7  -4   28.70   10.19
 -13  -7   4   16.39    8.72
 -13   7   5    0.86    3.24
  13   7  -5   -0.08    4.41
 -13  -7   5   -1.61    4.57
 -13   7   6    1.16    2.36
  13   7  -6   -0.87    2.96
 -13  -7   6    3.62    4.51
 -13   7   7   -0.27    1.79
  13   7  -7   -1.21    4.22
 -13  -7   7   -2.82    5.89
 -13   7   8    0.47    2.70
  13   7  -8   -1.24    5.16
 -13  -7   8   -1.57    4.66
 -13   7   9    6.42    3.39
 -13  -7   9    1.52    3.90
 -13   7  10    9.04    3.46
 -13  -7  10    4.03    4.73
 -13   7  11   -0.94    2.12
 -13  -7  11   -0.07    2.21
 -13   7  12   -0.40    1.39
 -13  -7  12   -0.99    4.69
 -13   7  13    1.80    1.66
 -13  -7  13    2.29    4.55
 -13   7  14    5.92    2.20
 -13  -7  14    6.91    6.40
 -13  -7  15    3.65    4.30
 -13  -7  16   -2.65    5.84
 -13  -7  17   -1.37    4.15
 -13  -7  18   -0.58    2.57
 -13   8   1    0.78    3.32
  13   8  -1    2.53    4.33
 -13  -8   1   -1.62    6.11
 -13   8   2    5.96    3.80
  13   8  -2   14.05    7.05
 -13  -8   2   21.77    9.36
 -13   8   3    1.31    3.16
  13   8  -3   -0.78    4.87
 -13  -8   3    1.92    4.86
 -13   8   4   -0.06    2.56
  13   8  -4    8.51    6.51
 -13  -8   4    2.47    3.75
 -13   8   5    2.47    2.85
  13   8  -5    0.01    4.19
 -13  -8   5   -0.70    3.75
 -13   8   6   12.06    4.45
  13   8  -6    7.80    6.23
 -13  -8   6    8.35    6.54
 -13   8   7    0.77    2.24
  13   8  -7    2.48    4.37
 -13  -8   7   -0.39    4.44
 -13   8   8    5.51    3.24
  13   8  -8    4.43    5.41
 -13  -8   8    5.07    6.01
 -13   8   9   -0.56    1.80
  13   8  -9   -1.53    5.12
 -13  -8   9   -1.70    5.58
 -13   8  10    0.66    1.86
  13   8 -10    2.11    4.33
 -13  -8  10    0.55    4.02
 -13   8  11   -0.66    1.84
 -13  -8  11   -0.96    3.33
 -13   8  12    0.65    1.93
 -13  -8  12    8.29    6.02
 -13   8  13    1.02    1.63
 -13  -8  13   -1.28    4.55
 -13  -8  14   -1.05    5.00
 -13  -8  15    1.11    5.69
 -13  -8  16    0.46    4.85
 -13   9   1    1.59    3.26
  13   9  -1   -0.55    4.16
 -13  -9   1   -0.35    3.26
 -13   9   2   -0.89    3.14
  13   9  -2   -0.31    3.04
 -13  -9   2    1.84    5.56
 -13   9   3    5.34    3.61
  13   9  -3   -1.58    5.60
 -13  -9   3    8.74    6.55
 -13   9   4   10.96    4.54
  13   9  -4    3.04    5.65
 -13  -9   4    6.08    5.24
 -13   9   5   -0.95    2.92
  13   9  -5   -0.09    4.25
 -13  -9   5   -0.20    3.13
 -13   9   6   -0.39    2.10
  13   9  -6    5.67    4.75
 -13  -9   6    0.31    6.26
 -13   9   7    0.14    2.29
  13   9  -7    2.61    5.42
 -13  -9   7    2.96    4.59
 -13   9   8    2.60    2.79
  13   9  -8   -0.59    3.47
 -13  -9   8    2.08    4.10
  13   9  -9    2.18    5.07
 -13  -9   9   -0.43    5.21
  13   9 -10   13.69    9.07
 -13  -9  10    3.54    4.36
  13   9 -11    2.88    5.59
 -13  -9  11   -1.06    4.74
 -13  -9  12   -1.69    5.20
 -13  -9  13    4.75    4.24
 -13  -9  14   12.78    7.57
 -13  10   1   -0.78    3.09
  13  10  -1   -0.74    4.91
 -13 -10   1    4.58    6.22
 -13  10   2    2.78    3.69
  13  10  -2    3.66    5.19
 -13 -10   2   -1.05    4.37
  13  10  -3   -0.71    5.09
 -13 -10   3   -0.32    1.90
  13  10  -4    2.83    5.28
 -13 -10   4   -0.17    3.33
  13  10  -5   -1.36    4.44
 -13 -10   5   -1.21    4.33
  13  10  -6   14.42    7.58
 -13 -10   6    6.29    6.32
  13  10  -7    4.00    5.31
 -13 -10   7   -1.40    5.25
  13  10  -8   14.48    7.90
 -13 -10   8   -0.87    5.98
  13  10  -9   -1.48    4.20
 -13 -10   9   -2.13    5.98
  13  10 -10   -2.03    5.29
 -13 -10  10   -0.85    4.25
  13  10 -11   -0.64    3.57
 -13 -10  11    0.10    3.49
  13  10 -12    7.95    7.35
 -13 -10  12    2.84    5.50
  13  11  -1   -0.24    4.12
 -13 -11   1    0.00    4.67
  13  11  -2   -0.96    3.84
 -13 -11   2   -3.79    6.67
  13  11  -3   -0.92    5.68
 -13 -11   3    2.51    6.42
  13  11  -4   -1.38    4.85
 -13 -11   4   -0.50    4.05
  13  11  -5    4.05    5.90
 -13 -11   5   -0.90    3.42
  13  11  -6   -0.92    3.39
 -13 -11   6   -1.56    5.32
  13  11  -7    3.36    4.67
 -13 -11   7    2.33    4.99
  13  11  -8   -1.58    4.33
 -13 -11   8    3.01    4.83
  13  11  -9   -1.72    5.60
 -13 -11   9    1.16    3.48
  13  11 -10    6.65    6.73
  13  11 -11   -0.56    3.30
  13  11 -12    0.48    4.14
  13  11 -13   -1.96    4.86
  13  11 -14   -2.35    5.57
 -13 -12   1   -0.47    5.10
 -13 -12   2    4.99    6.59
 -13 -12   3    1.17    5.28
 -13 -12   4    0.34    4.41
 -13 -12   5    2.93    5.69
 -13 -12   6    1.12    5.91
 -12   0   1    0.04    2.66
 -12   0   2   12.20    5.90
 -12   0   3    2.10    3.13
 -12   0   4    4.71    4.86
 -12   0   5    1.38    2.89
 -12   0   6   92.70   15.44
 -12   0   7   -0.83    2.90
 -12   0   8    4.56    4.05
 -12   0   9   -0.81    3.16
 -12   0  10   55.06   11.23
 -12   0  11   -1.61    3.16
 -12   0  12   28.64    7.56
 -12   0  13   -0.63    3.36
 -12   0  14    0.05    2.57
 -12   0  15   -0.88    2.76
 -12   0  16   28.52    7.66
 -12   0  17   -0.07    2.53
 -12   0  18    1.05    2.75
 -12   0  19   -0.79    2.58
 -12   0  20    3.67    3.41
 -12   0  21   -0.37    2.46
 -12   0  22   13.54    5.29
 -12   1   1   -0.90    3.65
 -12  -1   1    8.25    4.16
 -12   1   2   44.46   10.31
 -12  -1   2   33.33    9.97
 -12   1   3    2.21    2.95
 -12  -1   3    0.63    3.05
 -12   1   4   57.38   11.63
 -12  -1   4   59.83   12.63
 -12   1   5    0.63    2.17
 -12  -1   5    0.89    3.34
 -12   1   6    1.76    2.71
 -12  -1   6   -0.08    2.39
 -12   1   7    2.12    3.25
 -12  -1   7    1.56    2.29
 -12   1   8   54.44   10.34
 -12  -1   8   39.59    9.91
 -12   1   9    3.01    3.24
 -12  -1   9    7.40    5.06
 -12   1  10   17.84    5.60
 -12  -1  10   13.83    5.94
 -12   1  11   -0.09    1.87
 -12  -1  11   -0.13    2.55
 -12   1  12    6.11    3.79
 -12  -1  12    2.94    4.18
 -12   1  13    0.81    2.01
 -12  -1  13    0.36    2.10
 -12   1  14   55.43   10.26
 -12  -1  14   48.62   10.61
 -12   1  15    3.73    3.09
 -12  -1  15    1.31    3.12
 -12   1  16   -0.61    2.23
 -12  -1  16    1.78    2.83
 -12   1  17   -0.59    2.79
 -12  -1  17   -1.55    3.11
 -12   1  18   14.91    4.79
 -12  -1  18   11.78    4.99
 -12   1  19    3.51    2.76
 -12  -1  19   -0.60    2.37
 -12   1  20   10.23    4.49
 -12  -1  20    7.62    4.35
 -12   1  21   -0.60    2.58
 -12  -1  21    2.51    2.94
 -12   1  22   -1.13    2.96
 -12  -1  22   -0.57    2.22
 -12   2   1   -0.56    3.69
 -12  -2   1   13.66    5.68
 -12   2   2   19.14    6.30
 -12  -2   2   27.54    8.82
 -12   2   3    4.47    3.22
 -12  -2   3    4.08    4.41
 -12   2   4    5.28    3.40
 -12  -2   4    6.29    5.71
 -12   2   5    3.74    3.98
 -12  -2   5    8.92    6.02
 -12   2   6   30.05    7.88
 -12  -2   6   37.87    9.50
 -12   2   7   10.67    4.60
 -12  -2   7   13.14    6.30
 -12   2   8    8.26    4.21
 -12  -2   8   10.76    5.93
 -12   2   9   -0.60    2.45
 -12  -2   9   -0.26    2.61
 -12   2  10   43.23    8.31
 -12  -2  10   23.50    7.96
 -12   2  11    8.49    4.38
 -12  -2  11   20.85    7.18
 -12   2  12   15.19    5.14
 -12  -2  12   22.80    7.21
 -12   2  13   -0.77    2.57
 -12  -2  13   -0.23    2.82
 -12   2  14    0.92    2.29
 -12  -2  14    2.76    3.47
 -12   2  15    3.30    2.79
 -12  -2  15    5.80    4.72
 -12   2  16   25.51    6.14
 -12  -2  16    5.74    4.64
 -12   2  17    0.14    1.83
 -12  -2  17    0.84    2.02
 -12   2  18    1.96    2.45
 -12  -2  18    7.93    4.54
 -12   2  19    3.02    2.78
 -12  -2  19    0.29    2.26
 -12   2  20    6.80    3.73
 -12  -2  20    3.99    3.81
 -12   2  21    5.28    3.14
 -12  -2  21    8.89    4.78
 -12   2  22    8.36    3.79
 -12  -2  22   12.02    5.89
 -12   2  23   -0.38    2.46
 -12   3   1    0.36    3.11
  12   3  -1   -1.39    3.87
 -12  -3   1   -1.58    4.10
 -12   3   2   18.46    6.58
  12   3  -2   36.32    9.84
 -12  -3   2   16.41    8.01
 -12   3   3    8.63    4.88
  12   3  -3   11.56    5.85
 -12  -3   3    9.49    6.06
 -12   3   4   25.61    6.85
 -12  -3   4   18.18    7.85
 -12   3   5    5.61    4.06
 -12  -3   5   13.39    6.35
 -12   3   6    0.11    2.54
 -12  -3   6    1.72    3.57
 -12   3   7   -0.58    2.21
 -12  -3   7   -0.06    2.74
 -12   3   8   26.26    6.84
 -12  -3   8   38.28    9.85
 -12   3   9    7.41    3.80
 -12  -3   9   18.97    7.38
 -12   3  10   15.95    5.34
 -12  -3  10   24.56    7.80
 -12   3  11   -1.00    2.89
 -12  -3  11   -0.13    1.37
 -12   3  12   14.61    4.70
 -12  -3  12   11.63    6.94
 -12   3  13    4.37    2.83
 -12  -3  13    1.10    3.23
 -12   3  14   22.75    5.67
 -12  -3  14   27.08    7.77
 -12   3  15    8.77    3.41
 -12  -3  15    8.52    4.87
 -12   3  16    1.02    1.97
 -12  -3  16    2.01    3.75
 -12   3  17   -0.81    2.27
 -12  -3  17   -1.02    3.35
 -12   3  18    6.58    3.09
 -12  -3  18   -0.88    3.69
 -12   3  19    2.68    2.65
 -12  -3  19   10.15    5.08
 -12   3  20    5.73    3.00
 -12  -3  20    0.45    2.83
 -12   3  21   -0.41    1.95
 -12  -3  21   -1.36    3.27
 -12   3  22   -0.77    2.31
 -12  -3  22   -0.88    3.99
 -12   3  23    1.48    2.68
 -12  -3  23    2.89    4.45
 -12   4   1   12.61    5.14
  12   4  -1    3.89    4.75
 -12  -4   1   10.33    6.65
  12   4  -2   22.38    7.90
 -12  -4   2    9.05    6.46
 -12   4   3    3.46    3.66
  12   4  -3    3.54    4.04
 -12  -4   3   -0.92    3.49
 -12   4   4    3.33    3.41
  12   4  -4    0.70    2.42
 -12  -4   4   16.94    6.98
 -12   4   5   10.11    4.80
  12   4  -5    4.46    4.54
 -12  -4   5    3.19    5.94
 -12   4   6   49.71    8.75
  12   4  -6   31.25    9.57
 -12  -4   6   22.09    8.28
 -12   4   7   24.16    6.17
  12   4  -7   29.60    9.38
 -12  -4   7   25.43    9.07
 -12   4   8   -0.15    2.55
 -12  -4   8   -0.19    2.83
 -12   4   9    8.46    4.02
 -12  -4   9    5.82    3.95
 -12   4  10    4.60    3.16
 -12  -4  10   23.56    8.17
 -12   4  11   15.12    4.42
 -12  -4  11    4.60    4.91
 -12   4  12   24.64    5.74
 -12  -4  12   41.39   10.50
 -12   4  13    0.90    2.13
 -12  -4  13    2.93    3.66
 -12   4  14   -0.23    1.52
 -12  -4  14    1.75    3.42
 -12   4  15    4.16    2.39
 -12  -4  15   -1.69    4.24
 -12   4  16   13.66    3.76
 -12  -4  16   12.66    5.90
 -12   4  17   18.89    4.47
 -12  -4  17   15.80    6.16
 -12   4  18    8.66    3.14
 -12  -4  18    7.67    4.86
 -12   4  19   -0.16    1.34
 -12  -4  19   -0.18    3.50
 -12   4  20    6.24    3.06
 -12  -4  20   10.13    5.19
 -12   4  21    3.72    2.15
 -12  -4  21   13.74    6.84
 -12   4  22    6.67    2.96
 -12  -4  22    9.42    5.86
 -12   4  23    0.46    1.79
 -12  -4  23    1.28    4.03
 -12   4  24    0.30    1.45
 -12   5   1   -1.13    2.63
  12   5  -1   -0.61    3.62
 -12  -5   1   -0.18    2.54
 -12   5   2    8.43    4.12
  12   5  -2    4.68    4.93
 -12  -5   2    6.61    6.31
 -12   5   3   18.38    5.58
  12   5  -3    6.97    5.43
 -12  -5   3   17.14    7.08
 -12   5   4   16.21    5.34
  12   5  -4   21.76    8.50
 -12  -5   4    6.36    5.55
 -12   5   5   10.47    4.63
  12   5  -5    4.26    5.19
 -12  -5   5   -0.96    3.31
 -12   5   6   -0.20    1.98
  12   5  -6   -0.02    2.52
 -12  -5   6   -0.57    3.57
 -12   5   7    7.20    3.52
  12   5  -7    1.81    3.49
 -12  -5   7    7.80    4.43
 -12   5   8   17.68    5.15
  12   5  -8   33.69    9.89
 -12  -5   8   32.31    9.56
 -12   5   9   17.19    4.85
  12   5  -9   11.35    6.25
 -12  -5   9    9.05    5.99
 -12   5  10   10.70    3.77
 -12  -5  10   10.08    6.12
 -12   5  11    0.75    2.29
 -12  -5  11   -0.97    3.55
 -12   5  12    0.23    1.67
 -12  -5  12    4.20    5.12
 -12   5  13   13.09    3.78
 -12  -5  13   25.76    8.16
 -12   5  14   13.69    3.83
 -12  -5  14   16.61    7.04
 -12   5  15    3.12    1.84
 -12  -5  15   -0.41    2.95
 -12   5  16    0.13    1.53
 -12  -5  16    5.82    3.93
 -12   5  17    3.79    1.91
 -12  -5  17    5.39    4.58
 -12   5  18   11.29    2.93
 -12  -5  18   12.90    6.60
 -12   5  19    3.73    1.68
 -12  -5  19   -1.37    3.97
 -12   5  20    5.11    2.19
 -12  -5  20    2.47    3.67
 -12  -5  21   -0.24    2.85
 -12  -5  22    1.25    3.54
 -12  -5  23   -0.05    2.42
 -12  -5  24   11.20    6.63
 -12   6   1   10.94    4.84
  12   6  -1   22.93    8.92
 -12  -6   1   14.81    8.27
 -12   6   2    3.30    3.04
  12   6  -2   11.77    6.34
 -12  -6   2   -0.03    4.84
 -12   6   3    5.23    3.51
  12   6  -3    0.84    4.01
 -12  -6   3    0.94    3.23
 -12   6   4   -0.32    2.07
  12   6  -4    0.64    3.60
 -12  -6   4    1.85    4.63
 -12   6   5   19.84    5.92
  12   6  -5   31.63   10.13
 -12  -6   5    9.49    6.83
 -12   6   6    8.96    3.77
  12   6  -6    6.95    5.37
 -12  -6   6   13.67    7.33
 -12   6   7    7.60    3.43
  12   6  -7   -0.04    4.17
 -12  -6   7    8.21    7.08
 -12   6   8    1.50    1.84
  12   6  -8    3.99    5.21
 -12  -6   8   -0.35    4.97
 -12   6   9    4.55    2.69
  12   6  -9    1.39    3.72
 -12  -6   9    4.23    5.61
 -12   6  10    3.02    2.41
  12   6 -10    7.55    5.64
 -12  -6  10    1.19    4.58
 -12   6  11   34.06    5.90
  12   6 -11   45.05   11.81
 -12  -6  11   18.54    7.95
 -12   6  12    4.62    2.21
 -12  -6  12    3.09    5.00
 -12   6  13   -0.32    1.28
 -12  -6  13   -0.71    3.64
 -12   6  14    0.38    1.21
 -12  -6  14   -1.26    4.08
 -12   6  15    5.18    1.92
 -12  -6  15    6.04    5.06
 -12   6  16    4.78    1.79
 -12  -6  16    1.94    4.65
 -12  -6  17    7.99    5.98
 -12  -6  18   -0.66    3.12
 -12  -6  19   -1.11    3.38
 -12  -6  20    2.34    3.42
 -12  -6  21    1.60    4.14
 -12  -6  22    3.78    5.17
 -12  -6  23    4.48    3.95
 -12  -6  24    1.97    3.39
 -12   7   1    3.37    3.95
  12   7  -1   11.59    6.82
 -12  -7   1    5.56    5.27
 -12   7   2    3.01    3.27
  12   7  -2   23.10    8.79
 -12  -7   2    8.65    5.76
 -12   7   3   16.22    5.28
  12   7  -3   22.10    8.61
 -12  -7   3    7.98    6.26
 -12   7   4    2.54    2.91
  12   7  -4   -0.99    3.88
 -12  -7   4    8.77    5.51
 -12   7   5    5.28    3.41
  12   7  -5   -0.25    3.43
 -12  -7   5    4.55    5.31
 -12   7   6   -0.53    2.08
  12   7  -6   -1.04    4.28
 -12  -7   6   -0.25    2.72
 -12   7   7    3.38    3.01
  12   7  -7   -1.03    4.32
 -12  -7   7    4.46    5.48
 -12   7   8    2.40    2.36
  12   7  -8    4.30    4.89
 -12  -7   8    3.28    4.26
 -12   7   9   21.81    5.26
  12   7  -9   14.50    7.38
 -12  -7   9   25.11    9.31
 -12   7  10    3.21    2.11
  12   7 -10    8.09    6.13
 -12  -7  10    5.70    5.53
 -12   7  11    1.00    1.71
  12   7 -11   -0.34    3.82
 -12  -7  11    1.37    3.68
 -12   7  12    1.36    1.63
  12   7 -12   -1.58    4.21
 -12  -7  12    1.93    5.45
 -12   7  13    0.25    1.34
 -12  -7  13    2.82    7.08
 -12   7  14    4.43    1.73
 -12  -7  14    2.37    4.38
 -12  -7  15    4.89    5.45
 -12  -7  16   -1.34    4.58
 -12  -7  17   -1.64    4.01
 -12  -7  18   -1.03    3.84
 -12  -7  19    8.34    5.72
 -12  -7  20    3.33    4.24
 -12  -7  21    4.05    3.95
 -12  -7  22   -1.24    3.62
 -12   8   1   15.15    5.43
  12   8  -1   29.18   10.39
 -12  -8   1   34.70   11.38
 -12   8   2   -0.38    2.47
  12   8  -2   -1.56    4.36
 -12  -8   2   -0.35    4.36
 -12   8   3    3.10    3.23
  12   8  -3    1.00    4.75
 -12  -8   3    5.29    6.33
 -12   8   4    3.01    3.63
  12   8  -4   -2.97    5.48
 -12  -8   4   -0.98    4.97
 -12   8   5   17.21    5.00
  12   8  -5   16.10    7.86
 -12  -8   5    5.75    6.44
 -12   8   6   -0.70    2.16
  12   8  -6    3.50    5.48
 -12  -8   6    1.01    5.39
 -12   8   7   17.08    4.81
  12   8  -7    2.81    5.39
 -12  -8   7   13.71    7.69
 -12   8   8   -0.13    1.97
  12   8  -8   -0.70    3.06
 -12  -8   8    8.45    6.01
 -12   8   9    1.95    2.14
  12   8  -9    2.39    4.18
 -12  -8   9    1.63    3.83
 -12   8  10    0.96    1.94
  12   8 -10   -1.22    4.95
 -12  -8  10   -2.06    4.87
 -12   8  11   10.30    3.45
  12   8 -11    2.42    3.95
 -12  -8  11    1.70    5.08
 -12   8  12    1.88    1.77
  12   8 -12    4.07    5.45
 -12  -8  12   -1.27    4.36
  12   8 -13    1.50    3.94
 -12  -8  13   12.33    7.62
  12   8 -14   -0.43    2.54
 -12  -8  14    1.15    3.83
 -12  -8  15   -1.91    5.00
 -12  -8  16    3.21    5.48
 -12  -8  17   10.05    6.27
 -12  -8  18   -0.19    4.40
 -12  -8  19   -0.33    4.20
 -12  -8  20    0.75    4.18
 -12  -8  21    2.43    4.98
 -12   9   1   -0.42    2.74
  12   9  -1   -0.65    4.68
 -12  -9   1    1.69    4.99
 -12   9   2    0.43    3.25
  12   9  -2   -0.48    2.98
 -12  -9   2    9.26    7.20
 -12   9   3   10.61    5.11
  12   9  -3   19.47    9.09
 -12  -9   3   12.39    7.16
 -12   9   4    0.86    2.93
  12   9  -4    2.61    4.77
 -12  -9   4    5.77    6.23
 -12   9   5    8.29    3.98
  12   9  -5    7.02    6.22
 -12  -9   5   10.45    7.69
 -12   9   6   -0.13    2.55
  12   9  -6   -0.91    4.45
 -12  -9   6   -0.54    2.52
 -12   9   7    5.85    3.16
  12   9  -7    1.84    5.03
 -12  -9   7    1.43    3.88
  12   9  -8    2.61    4.10
 -12  -9   8   -0.61    4.35
  12   9  -9   14.52    7.97
 -12  -9   9   19.86    8.72
  12   9 -10    2.39    4.34
 -12  -9  10    2.19    3.71
  12   9 -11    2.74    4.53
 -12  -9  11    3.76    4.70
  12   9 -12   -1.14    4.80
 -12  -9  12   -0.80    4.05
  12   9 -13    5.38    5.77
 -12  -9  13    1.53    3.79
  12   9 -14    1.92    4.69
 -12  -9  14    1.14    4.76
  12   9 -15   -0.26    4.92
 -12  -9  15   13.04    7.08
 -12  -9  16    1.36    5.19
 -12  -9  17    3.06    4.21
 -12  -9  18   -0.84    3.24
 -12  -9  19   -0.65    4.80
  12  10  -1    0.37    4.78
 -12 -10   1    6.44    5.71
  12  10  -2    4.70    5.32
 -12 -10   2   -0.13    5.38
  12  10  -3   -0.34    2.24
 -12 -10   3   -1.33    4.76
  12  10  -4    8.57    6.68
 -12 -10   4    1.07    4.72
  12  10  -5   -0.70    4.04
 -12 -10   5   11.47    8.47
  12  10  -6   -1.82    5.36
 -12 -10   6   -0.05    2.97
  12  10  -7    7.11    6.94
 -12 -10   7   11.88    8.40
  12  10  -8    3.77    5.07
 -12 -10   8    7.54    6.14
  12  10  -9    9.15    6.23
 -12 -10   9    5.57    6.56
  12  10 -10    6.35    5.82
 -12 -10  10    0.70    4.42
  12  10 -11   11.30    7.03
 -12 -10  11   15.78    7.52
  12  10 -12    5.65    5.29
 -12 -10  12    4.19    4.91
  12  10 -13   -0.64    4.88
 -12 -10  13   -0.48    3.48
  12  10 -14   -0.88    3.54
 -12 -10  14   -0.97    4.55
  12  10 -15   -1.91    5.40
 -12 -10  15    0.54    5.67
  12  10 -16   -0.37    3.13
 -12 -10  16   -1.07    4.07
  12  10 -17   19.44    9.00
 -12 -10  17   -0.49    2.89
  12  11  -1   -2.86    6.23
 -12 -11   1   -1.71    5.84
  12  11  -2   -2.04    5.32
 -12 -11   2   -0.45    3.05
  12  11  -3   -3.38    6.44
 -12 -11   3   17.30    8.92
  12  11  -4   -0.95    5.26
 -12 -11   4    1.40    5.34
  12  11  -5   -1.25    5.20
 -12 -11   5   -2.25    5.16
  12  11  -6    3.26    5.65
 -12 -11   6    2.60    5.14
  12  11  -7    2.41    5.98
 -12 -11   7   10.55    6.84
  12  11  -8   -1.50    5.04
 -12 -11   8   -1.68    4.67
  12  11  -9   -2.75    5.78
 -12 -11   9    9.29    7.11
  12  11 -10    6.09    5.77
 -12 -11  10   -1.26    4.61
  12  11 -11   -1.51    4.86
 -12 -11  11    3.19    4.22
  12  11 -12   -2.46    5.81
 -12 -11  12   -1.45    4.50
  12  11 -13   14.83    7.78
 -12 -11  13   -0.74    5.03
  12  11 -14   -2.86    5.47
 -12 -11  14    6.97    6.25
  12  11 -15    7.20    6.22
 -12 -11  15    3.05    5.81
  12  11 -16   -1.33    4.67
  12  11 -17   -2.24    5.69
  12  11 -18   -2.58    6.49
  12  12  -1    8.65    5.99
 -12 -12   1    2.53    5.67
  12  12  -2    2.31    5.64
 -12 -12   2    0.49    6.43
  12  12  -3   -3.08    6.26
 -12 -12   3    1.84    4.06
  12  12  -4   -1.46    5.15
 -12 -12   4   -1.94    6.34
  12  12  -5    9.17    6.51
 -12 -12   5    2.53    5.31
  12  12  -6   -1.35    4.46
 -12 -12   6    5.24    6.95
  12  12  -7    8.17    7.61
 -12 -12   7    3.86    6.49
  12  12  -8   -0.84    4.56
 -12 -12   8    1.04    5.10
  12  12  -9   -3.91    6.99
 -12 -12   9   -1.76    6.00
  12  12 -10    2.15    4.11
 -12 -12  10   -0.01    3.48
  12  12 -11    8.39    7.24
 -12 -12  11    1.29    5.55
  12  12 -12   -0.89    4.34
 -12 -12  12   -2.17    6.26
  12  12 -13    1.29    4.35
 -12 -12  13   17.61    9.05
  12  12 -14   -0.63    4.91
  12  12 -15    2.80    4.46
  12  12 -16    4.84    4.92
  12  12 -17    1.73    5.69
 -12 -13   3    4.37    6.67
 -12 -13   4    2.06    5.74
 -12 -13   5   -0.26    1.85
 -12 -13   6    5.73    6.42
 -12 -13   7   -1.70    5.90
 -12 -13   8   -1.25    5.14
 -12 -13   9   -1.79    4.91
 -12 -13  10   -2.24    6.22
 -12 -13  11   -2.07    6.55
 -11   0   1   98.89   16.48
  11   0  -1  112.04   17.29
 -11   0   2   -0.12    2.57
  11   0  -2    0.44    2.68
 -11   0   3   29.71    8.85
  11   0  -3   32.22    8.22
 -11   0   4    0.67    2.63
  11   0  -4    3.10    3.16
 -11   0   5  137.15   19.50
 -11   0   6   -0.86    2.48
 -11   0   7    1.51    2.12
 -11   0   8   -0.77    3.08
 -11   0   9   39.11    8.86
 -11   0  10   -1.16    2.54
 -11   0  11   55.11   10.56
 -11   0  12   -0.65    2.65
 -11   0  13    0.46    2.19
 -11   0  14   -0.38    2.04
 -11   0  15   22.57    6.50
 -11   0  16   -0.42    3.24
 -11   0  17    6.87    3.97
 -11   0  18   -0.22    2.22
 -11   0  19   20.38    5.94
 -11   1   1   92.34   15.66
  11  -1  -1   96.68   16.37
  11   1  -1  107.66   17.26
 -11  -1   1  110.66   17.30
 -11   1   2   -0.62    2.76
  11  -1  -2   -0.97    2.84
  11   1  -2   -0.50    3.22
 -11  -1   2   -0.35    3.32
 -11   1   3   35.08    8.93
  11   1  -3   54.24   11.05
 -11  -1   3   56.59   11.66
 -11   1   4    0.70    3.58
  11   1  -4    1.83    3.01
 -11  -1   4    4.29    3.75
 -11   1   5    2.21    3.14
  11   1  -5    7.38    4.25
 -11  -1   5    6.90    4.88
 -11   1   6    3.33    3.02
  11   1  -6    5.88    3.69
 -11  -1   6    3.49    3.97
 -11   1   7   61.52   10.93
 -11  -1   7   45.24   10.59
 -11   1   8    1.13    2.35
 -11  -1   8    1.49    3.15
 -11   1   9   25.67    6.84
 -11  -1   9   41.44    9.67
 -11   1  10    0.24    2.53
 -11  -1  10    1.02    3.07
 -11   1  11   16.91    5.53
 -11  -1  11    6.04    4.50
 -11   1  12    0.37    2.71
 -11  -1  12   -0.29    2.68
 -11   1  13   33.48    7.55
 -11  -1  13   36.55    8.37
 -11   1  14   -0.37    1.91
 -11  -1  14   -0.93    2.50
 -11   1  15    1.94    2.41
 -11  -1  15   -0.95    3.14
 -11   1  16    0.14    2.36
 -11  -1  16   -0.48    2.41
 -11   1  17   18.43    5.58
 -11  -1  17   21.06    6.49
 -11   1  18    3.64    3.14
 -11  -1  18    5.34    4.20
 -11   1  19   18.12    5.34
 -11  -1  19   14.83    5.32
 -11   2   1   23.60    7.32
  11   2  -1   30.79    8.42
 -11  -2   1   21.85    8.01
 -11   2   2    0.84    2.02
  11   2  -2   -0.73    3.01
 -11  -2   2   -0.49    3.02
 -11   2   3   19.75    6.22
  11   2  -3    8.90    4.81
 -11  -2   3   15.95    6.77
 -11   2   4    9.71    4.56
  11   2  -4    5.21    4.26
 -11  -2   4    6.65    4.82
 -11   2   5   46.71   10.05
  11   2  -5   72.44   13.12
 -11  -2   5   72.42   13.43
 -11   2   6   13.28    5.33
  11   2  -6   27.28    7.74
 -11  -2   6   13.05    6.61
 -11   2   7   11.44    4.91
  11   2  -7   11.83    5.31
 -11  -2   7    4.70    5.28
 -11   2   8   10.74    4.41
  11   2  -8   17.95    6.49
 -11  -2   8   20.35    6.69
 -11   2   9   33.05    7.65
 -11  -2   9   39.43    9.52
 -11   2  10    4.05    3.20
 -11  -2  10    3.68    3.79
 -11   2  11   30.61    6.86
 -11  -2  11   34.62    8.58
 -11   2  12   -0.52    1.78
 -11  -2  12   -0.33    3.64
 -11   2  13    2.06    2.04
 -11  -2  13    1.94    2.54
 -11   2  14    4.52    3.18
 -11  -2  14    4.92    3.30
 -11   2  15   19.99    5.14
 -11  -2  15   19.35    6.73
 -11   2  16   11.17    4.20
 -11  -2  16   15.85    5.63
 -11   2  17   12.49    4.41
 -11  -2  17   12.44    5.41
 -11   2  18   -0.67    2.10
 -11  -2  18   -1.07    2.82
 -11   2  19   18.87    5.15
 -11  -2  19   18.90    6.48
 -11   3   1   17.22    5.80
 -11  -3   1   20.50    8.42
 -11   3   2   24.99    6.94
 -11  -3   2   30.60    9.39
 -11   3   3   64.46   11.62
 -11  -3   3   71.99   14.25
 -11   3   4    5.29    3.73
 -11  -3   4    4.75    4.47
 -11   3   5    2.17    3.10
  11   3  -5    4.68    4.45
 -11  -3   5    5.50    4.33
 -11   3   6   16.41    5.07
  11   3  -6   28.85    8.26
 -11  -3   6   16.63    7.20
  11   3  -7   72.89   13.84
 -11  -3   7   66.15   13.64
 -11   3   8    8.52    3.86
  11   3  -8   10.95    5.60
 -11  -3   8   -1.10    3.04
 -11   3   9   17.39    4.79
  11   3  -9    9.43    5.48
 -11  -3   9    7.73    5.42
 -11   3  10    5.31    2.88
  11   3 -10    3.11    3.58
 -11  -3  10   -0.16    2.34
 -11   3  11    6.51    3.11
 -11  -3  11    6.92    4.87
 -11   3  12   11.57    3.91
 -11  -3  12    4.95    4.42
 -11   3  13   30.21    5.75
 -11  -3  13   11.86    5.62
 -11   3  14   -0.88    2.17
 -11  -3  14   -1.85    4.08
 -11   3  15    1.70    2.00
 -11  -3  15    1.19    3.80
 -11   3  16   -0.17    1.54
 -11  -3  16    0.48    1.81
 -11   3  17    7.83    3.10
 -11  -3  17   -0.38    2.15
 -11   3  18    6.26    3.07
 -11  -3  18   -0.81    2.86
 -11   3  19   21.34    4.60
 -11  -3  19    9.65    5.53
 -11   3  20    1.55    2.11
 -11   4   1   46.39    9.22
  11   4  -1   32.30   10.34
 -11  -4   1   49.27   12.31
 -11   4   2    1.94    2.21
  11   4  -2    5.81    4.69
 -11  -4   2   -0.55    2.93
 -11   4   3    8.05    3.90
  11   4  -3    7.25    4.83
 -11  -4   3   13.15    5.90
 -11   4   4    3.50    3.39
 -11  -4   4    3.38    4.17
 -11   4   5   58.63   10.32
 -11  -4   5   63.45   13.44
 -11   4   6   18.38    4.96
 -11  -4   6    5.41    4.81
 -11   4   7    9.92    3.81
 -11  -4   7   -1.21    3.89
 -11   4   8    3.84    2.86
 -11  -4   8   -0.12    1.51
 -11   4   9   41.32    7.87
 -11  -4   9   72.72   13.54
 -11   4  10    6.64    2.99
 -11  -4  10    3.47    4.32
 -11   4  11   24.64    5.29
 -11  -4  11   30.30    8.81
 -11   4  12   -0.05    1.21
 -11  -4  12    0.90    3.08
 -11   4  13    3.39    2.15
 -11  -4  13   -0.57    3.14
 -11   4  14    6.04    2.55
 -11  -4  14    2.25    4.35
 -11   4  15   10.82    3.32
 -11  -4  15   17.34    6.41
 -11   4  16    2.59    2.25
 -11  -4  16   21.69    7.13
 -11   4  17    2.51    1.87
 -11  -4  17    5.58    4.64
 -11   4  18    0.23    1.67
 -11  -4  18    0.22    1.81
 -11   4  19    4.20    2.27
 -11  -4  19   -1.71    3.59
 -11   4  20    5.72    2.35
 -11  -4  20    8.58    5.42
 -11   5   1    1.16    2.33
  11   5  -1   -0.18    3.88
 -11  -5   1   -1.44    4.31
 -11   5   2   34.46    7.90
  11   5  -2   38.18   10.53
 -11  -5   2   34.19   10.31
 -11   5   3   64.71   10.10
  11   5  -3   55.51   13.05
 -11  -5   3   25.25   10.25
 -11   5   4    5.57    3.06
  11   5  -4    0.66    3.54
 -11  -5   4    2.52    4.60
 -11   5   5   -0.86    2.56
  11   5  -5   -2.20    4.30
 -11  -5   5    1.67    3.76
 -11   5   6    9.75    3.69
  11   5  -6   13.41    6.68
 -11  -5   6   17.83    7.95
 -11   5   7   20.00    5.18
  11   5  -7   31.29    9.62
 -11  -5   7   21.50    8.51
 -11   5   8    8.65    3.42
  11   5  -8    9.83    6.69
 -11  -5   8   16.13    7.39
 -11   5   9   14.63    4.32
  11   5  -9   33.73    9.71
 -11  -5   9   23.12    8.43
 -11   5  10    1.95    2.06
  11   5 -10   -0.45    3.62
 -11  -5  10   11.83    6.76
 -11   5  11    6.67    2.60
  11   5 -11    5.10    4.35
 -11  -5  11    5.15    4.64
 -11   5  12   24.49    4.94
  11   5 -12   48.11   11.25
 -11  -5  12   21.41    7.68
 -11   5  13   30.13    5.22
  11   5 -13   36.18   10.06
 -11  -5  13   18.91    8.22
 -11   5  14    0.87    1.42
  11   5 -14    6.37    5.25
 -11  -5  14    1.32    3.85
 -11   5  15    1.91    1.37
 -11  -5  15    4.52    4.01
 -11   5  16    2.50    1.51
 -11  -5  16   -0.32    2.66
 -11   5  17    3.98    1.65
 -11  -5  17    3.41    4.21
 -11   5  18   17.08    3.29
 -11  -5  18   11.79    6.89
 -11   5  19   18.91    3.43
 -11  -5  19   12.14    6.23
 -11   5  20    2.29    1.32
 -11  -5  20    5.13    3.74
 -11   5  21    0.92    1.21
 -11   6   1   23.11    6.49
  11   6  -1   35.00   10.25
 -11  -6   1   29.03    9.85
 -11   6   2   -0.54    2.27
  11   6  -2    1.27    4.43
 -11  -6   2   -1.67    4.91
 -11   6   3   10.35    4.53
  11   6  -3    7.65    5.37
 -11  -6   3   12.78    6.89
 -11   6   4   33.54    7.09
  11   6  -4   31.34    9.86
 -11  -6   4   23.38    8.87
 -11   6   5   23.77    5.76
  11   6  -5   13.23    7.19
 -11  -6   5   19.85    7.87
 -11   6   6   11.82    4.42
  11   6  -6   22.61    8.59
 -11  -6   6   31.40    9.72
 -11   6   7   10.86    3.56
  11   6  -7   10.53    6.40
 -11  -6   7    2.57    4.24
 -11   6   8   14.50    3.89
  11   6  -8   17.93    7.19
 -11  -6   8   -0.71    3.70
 -11   6   9    6.25    3.01
  11   6  -9   15.33    7.25
 -11  -6   9   15.25    6.80
 -11   6  10   23.66    4.47
  11   6 -10   12.13    6.06
 -11  -6  10    6.84    5.18
 -11   6  11   13.40    3.50
  11   6 -11   11.26    6.26
 -11  -6  11   25.25    8.55
 -11   6  12    0.75    1.45
  11   6 -12    6.25    5.35
 -11  -6  12   -1.19    3.85
 -11   6  13    2.77    1.62
  11   6 -13    7.22    4.62
 -11  -6  13    6.09    5.45
 -11   6  14   10.12    2.40
  11   6 -14    6.33    5.36
 -11  -6  14   16.25    7.00
 -11   6  15   17.61    2.83
  11   6 -15    3.68    4.56
 -11  -6  15   28.44    9.00
 -11   6  16   15.38    2.40
 -11  -6  16    7.13    5.41
 -11  -6  17   -2.25    4.82
 -11  -6  18   -0.20    2.97
 -11  -6  19   13.91    7.12
 -11  -6  20   13.48    6.63
 -11  -6  21    6.44    4.95
 -11   7   1    6.46    3.91
  11   7  -1    8.17    5.99
 -11  -7   1    4.95    5.65
 -11   7   2   28.18    7.03
  11   7  -2   30.85   10.09
 -11  -7   2   17.85    8.09
 -11   7   3   -0.56    2.60
  11   7  -3    3.13    5.05
 -11  -7   3   -0.44    3.93
 -11   7   4   16.84    5.05
  11   7  -4   20.67    8.45
 -11  -7   4   18.42    8.18
 -11   7   5   -0.55    2.22
  11   7  -5    2.10    5.12
 -11  -7   5    4.89    6.12
 -11   7   6   11.17    4.18
  11   7  -6    5.51    5.98
 -11  -7   6   17.25    7.48
 -11   7   7    0.03    1.69
  11   7  -7   -1.40    4.53
 -11  -7   7   -2.14    4.66
 -11   7   8   35.33    6.54
  11   7  -8   49.49   12.10
 -11  -7   8   19.31    8.88
 -11   7   9   12.12    3.79
  11   7  -9   38.73   10.42
 -11  -7   9    7.84    6.31
 -11   7  10   -0.32    1.56
  11   7 -10   -1.09    4.24
 -11  -7  10    3.62    5.71
 -11   7  11    0.16    1.58
  11   7 -11    0.29    4.32
 -11  -7  11   -0.33    3.84
 -11   7  12   24.35    4.38
  11   7 -12   42.68   11.14
 -11  -7  12   13.63    7.39
 -11   7  13   10.07    2.49
  11   7 -13   11.55    6.79
 -11  -7  13    9.11    6.07
 -11   7  14    5.61    1.74
  11   7 -14    6.23    6.17
 -11  -7  14    0.69    3.41
  11   7 -15   -1.30    5.01
 -11  -7  15   -2.66    5.22
  11   7 -16   -1.30    3.59
 -11  -7  16    0.54    3.84
  11   7 -17   -0.42    3.56
 -11  -7  17    8.28    5.99
 -11  -7  18   34.62   10.53
 -11  -7  19   -1.19    3.73
 -11  -7  20   -0.52    2.40
 -11  -7  21   -0.52    3.31
 -11  -7  22    5.45    6.27
 -11   8   1   -0.19    2.44
  11   8  -1    1.26    3.13
 -11  -8   1   -0.79    4.99
 -11   8   2   13.09    4.89
  11   8  -2    8.19    5.94
 -11  -8   2    5.83    6.04
 -11   8   3    0.18    2.36
  11   8  -3    2.75    4.33
 -11  -8   3    0.31    3.43
 -11   8   4   24.98    6.53
  11   8  -4   28.89   10.17
 -11  -8   4   18.16    8.38
 -11   8   5    0.90    2.87
  11   8  -5    0.80    3.79
 -11  -8   5    1.73    4.71
 -11   8   6   19.80    5.50
  11   8  -6   37.06   10.67
 -11  -8   6   30.74   11.20
 -11   8   7    2.25    2.23
  11   8  -7    8.89    5.94
 -11  -8   7   -0.45    2.78
 -11   8   8    5.12    2.72
  11   8  -8   -0.73    3.21
 -11  -8   8    6.21    5.85
 -11   8   9    2.98    2.20
  11   8  -9    6.02    4.94
 -11  -8   9    2.38    4.80
 -11   8  10   21.78    4.73
  11   8 -10   16.81    7.95
 -11  -8  10   19.41    8.32
  11   8 -11   -0.70    3.47
 -11  -8  11   -1.41    3.87
  11   8 -12   -1.89    4.13
 -11  -8  12   -2.28    4.97
  11   8 -13    1.20    3.70
 -11  -8  13    5.37    5.30
  11   8 -14   -0.43    3.49
 -11  -8  14   -1.92    5.24
  11   8 -15   14.44    6.83
 -11  -8  15    1.70    4.36
  11   8 -16   22.36    8.72
 -11  -8  16    4.19    8.12
  11   8 -17   -0.87    4.62
 -11  -8  17   -1.74    4.61
  11   8 -18   -0.51    3.14
 -11  -8  18   -0.69    3.52
 -11  -8  19   -0.88    3.87
 -11  -8  20    5.68    6.49
 -11  -8  21   -0.69    4.36
 -11  -8  22    1.64    5.45
 -11  -8  23   -0.45    4.54
 -11   9   1   -1.62    3.12
  11   9  -1    2.68    4.84
 -11  -9   1    0.24    5.43
 -11   9   2   23.74    6.88
  11   9  -2   42.55   12.04
 -11  -9   2   44.77   13.45
 -11   9   3    1.37    3.22
  11   9  -3    1.94    5.41
 -11  -9   3    1.03    4.42
 -11   9   4   17.90    5.64
  11   9  -4   24.88    9.97
 -11  -9   4   11.36    7.79
  11   9  -5   -2.25    5.16
 -11  -9   5   -1.81    4.55
  11   9  -6    6.54    6.01
 -11  -9   6   11.05    7.45
  11   9  -7   -0.24    4.07
 -11  -9   7    6.30    5.43
  11   9  -8   20.18    8.51
 -11  -9   8    8.72    6.33
  11   9  -9   -1.34    4.56
 -11  -9   9    1.61    4.80
  11   9 -10   -0.35    3.70
 -11  -9  10    0.90    4.54
  11   9 -11    5.68    5.24
 -11  -9  11    7.14    6.93
  11   9 -12    3.63    4.77
 -11  -9  12    1.06    5.30
  11   9 -13   -1.07    3.92
 -11  -9  13    1.60    4.83
  11   9 -14    2.45    3.72
 -11  -9  14   10.51    6.57
  11   9 -15    0.66    4.32
 -11  -9  15   -2.17    4.73
  11   9 -16    4.96    5.44
 -11  -9  16   -0.59    4.20
  11   9 -17   -1.45    4.41
 -11  -9  17   -1.35    4.83
  11   9 -18   10.08    6.23
 -11  -9  18   13.96    7.74
  11   9 -19   -0.50    4.46
 -11  -9  19   -0.23    2.15
  11   9 -20    2.10    3.87
 -11  -9  20    3.96    6.41
 -11  -9  21   -1.23    4.42
 -11  -9  22    1.38    5.15
 -11  -9  23   -2.67    6.00
  11  10  -1   -0.81    4.31
 -11 -10   1   -0.97    5.15
  11  10  -2   -1.17    4.94
 -11 -10   2   -1.54    5.97
  11  10  -3   -1.35    4.41
 -11 -10   3   -2.90    6.52
  11  10  -4   20.54    9.28
 -11 -10   4    9.76    7.20
  11  10  -5    0.76    3.95
 -11 -10   5   -1.44    4.23
  11  10  -6   17.56    8.27
 -11 -10   6   19.56    9.76
  11  10  -7    0.48    3.75
 -11 -10   7    0.00    2.92
  11  10  -8    0.13    3.79
 -11 -10   8    6.81    6.16
  11  10  -9    2.29    4.73
 -11 -10   9   -1.80    6.34
  11  10 -10   11.57    6.92
 -11 -10  10   10.11    6.76
  11  10 -11    6.31    5.07
 -11 -10  11   -0.12    4.74
  11  10 -12   -1.17    4.94
 -11 -10  12   -0.36    3.23
  11  10 -13   -1.22    3.39
 -11 -10  13    2.52    4.96
  11  10 -14    5.23    5.27
 -11 -10  14   -1.35    5.08
  11  10 -15   -2.24    5.23
 -11 -10  15   -0.70    2.91
  11  10 -16   15.79    7.95
 -11 -10  16   19.81    8.91
  11  10 -17   -0.63    3.61
 -11 -10  17   -0.13    4.42
  11  10 -18   -2.43    5.52
 -11 -10  18    2.24    5.00
  11  10 -19   -1.84    4.95
 -11 -10  19   -1.31    4.95
  11  10 -20    9.60    7.17
 -11 -10  20    7.57    7.32
  11  10 -21   -2.07    5.06
 -11 -10  21   -1.06    4.42
  11  11  -1    2.95    5.70
 -11 -11   1   -1.16    5.32
  11  11  -2    8.14    6.72
 -11 -11   2   25.73   11.00
  11  11  -3   -2.36    5.75
 -11 -11   3   -0.67    2.71
  11  11  -4    5.64    6.23
 -11 -11   4    8.63    6.63
  11  11  -5   -2.01    5.53
 -11 -11   5    6.13    7.01
  11  11  -6   -1.21    3.78
 -11 -11   6    2.03    4.70
  11  11  -7   -0.77    4.30
 -11 -11   7   -0.72    3.79
  11  11  -8   15.38    8.75
 -11 -11   8   11.10    7.97
  11  11  -9   -0.90    5.14
 -11 -11   9    4.39    5.48
  11  11 -10   -0.77    5.97
 -11 -11  10   -2.73    6.70
  11  11 -11    0.63    4.83
 -11 -11  11   -1.85    5.99
  11  11 -12   11.81    7.46
 -11 -11  12   35.21   11.17
  11  11 -13   -1.29    4.58
 -11 -11  13   -1.06    5.57
  11  11 -14    5.23    5.92
 -11 -11  14   -1.30    5.12
  11  11 -15    6.05    5.86
 -11 -11  15    2.52    4.59
  11  11 -16   -0.00    3.26
 -11 -11  16    3.48    5.41
  11  11 -17    2.03    4.18
 -11 -11  17    4.81    6.00
  11  11 -18   13.44    7.79
 -11 -11  18   11.67    8.00
  11  11 -19   -1.60    4.41
 -11 -11  19   -0.82    4.65
  11  11 -20    1.87    4.31
 -11 -11  20   -1.03    4.82
  11  11 -21    6.11    6.20
  11  11 -22    7.50    6.58
  11  12  -1   -0.93    5.57
 -11 -12   1   -0.13    3.82
  11  12  -2   -0.39    4.93
 -11 -12   2   -0.09    4.11
  11  12  -3   -0.96    4.63
 -11 -12   3   -1.20    4.16
  11  12  -4    4.89    5.13
 -11 -12   4    1.23    4.31
  11  12  -5    5.78    6.18
 -11 -12   5   -0.31    1.89
  11  12  -6    4.37    5.69
 -11 -12   6    3.90    5.38
  11  12  -7   -1.15    4.80
 -11 -12   7    1.86    3.38
  11  12  -8    0.62    4.20
 -11 -12   8   -0.31    1.99
  11  12  -9   -0.72    3.33
 -11 -12   9   10.29    8.09
  11  12 -10    1.16    4.61
 -11 -12  10    1.11    4.85
  11  12 -11    2.16    5.36
 -11 -12  11    2.38    5.64
  11  12 -12   -1.39    5.66
 -11 -12  12   -1.68    4.59
  11  12 -13    2.03    5.30
 -11 -12  13   -0.59    3.43
  11  12 -14   -0.40    4.03
 -11 -12  14   -1.09    4.87
  11  12 -15    1.76    4.50
 -11 -12  15   -0.78    4.53
  11  12 -16   -1.47    5.40
 -11 -12  16    8.34    7.53
  11  12 -17    5.87    5.69
 -11 -12  17    2.83    5.68
  11  12 -18    2.55    4.46
 -11 -12  18   -2.22    5.10
  11  12 -19    2.91    4.26
  11  12 -20   -1.61    4.85
  11  12 -21   -2.89    5.28
  11  13  -1   -1.38    4.02
  11  13  -2   -0.25    5.77
  11  13  -3   -1.80    5.79
 -11 -13   3   -1.55    4.91
  11  13  -4   11.33    8.68
 -11 -13   4   -2.48    5.82
  11  13  -5   -0.18    3.11
 -11 -13   5    7.34    6.24
  11  13  -6   -1.57    5.43
 -11 -13   6   -1.44    6.21
  11  13  -7    0.38    4.62
 -11 -13   7   -1.64    5.78
  11  13  -8    4.63    5.51
 -11 -13   8    9.61    7.73
  11  13  -9   -1.83    5.57
 -11 -13   9   -1.14    5.03
  11  13 -10    5.09    6.51
 -11 -13  10    5.83    5.93
  11  13 -11    9.62    7.43
 -11 -13  11   -0.56    2.76
  11  13 -12   -0.59    4.23
 -11 -13  12   -0.23    4.00
  11  13 -13    2.30    5.05
 -11 -13  13   -1.03    5.16
  11  13 -14    0.37    3.84
 -11 -13  14   -0.33    4.66
 -11 -13  15    1.08    5.57
 -11 -13  16    3.91    7.22
 -11 -14  10    3.04    6.12
 -11 -14  11   -0.54    3.29
 -11 -14  12   -0.68    4.13
 -11 -14  13   -0.46    4.04
 -11 -14  14   -1.37    5.18
 -10   0   1   -0.42    2.84
 -10   0   1    2.94    3.49
  10   0  -1   -0.90    2.70
 -10   0   2   19.11    6.08
 -10   0   2   33.66    8.25
  10   0  -2   40.40    8.97
 -10   0   3   -0.15    2.34
 -10   0   3   -0.14    2.11
  10   0  -3    0.52    2.38
 -10   0   4  137.63   17.61
 -10   0   4  126.96   18.15
  10   0  -4  127.15   18.01
 -10   0   5   -0.63    2.94
  10   0  -5   -0.68    2.15
 -10   0   6   18.86    5.85
  10   0  -6   19.63    5.85
 -10   0   7   -0.30    1.83
  10   0  -7   -0.08    1.83
 -10   0   8   13.53    5.36
  10   0  -8   30.80    6.99
 -10   0   9    2.31    2.64
 -10   0  10  171.54   21.54
 -10   0  11    1.50    2.23
 -10   0  12   -0.63    1.65
 -10   0  13    0.05    2.40
 -10   0  14   27.65    6.82
 -10   0  15    0.79    2.74
 -10   0  16   35.06    7.72
 -10   1   1    0.34    3.09
 -10   1   1   -0.77    2.71
  10  -1  -1    0.03    2.30
  10   1  -1    1.14    2.91
 -10  -1   1   -1.43    3.95
 -10   1   2  191.08   21.97
 -10   1   2  161.92   21.83
  10  -1  -2  150.27   21.53
  10   1  -2  150.49   21.96
 -10  -1   2  194.64   22.69
 -10  -1   2  187.05   23.91
 -10   1   3    7.85    4.33
  10  -1  -3   16.27    5.45
  10   1  -3    7.49    4.18
 -10  -1   3   14.60    4.88
 -10  -1   3   10.23    4.98
 -10   1   4    2.01    3.33
  10  -1  -4    2.52    3.19
  10   1  -4    1.19    3.13
 -10  -1   4    0.90    2.09
 -10  -1   4    8.01    4.46
 -10   1   5   18.30    5.76
  10  -1  -5   14.75    5.26
  10   1  -5   13.84    5.96
 -10  -1   5   22.58    6.20
 -10  -1   5   14.77    5.56
 -10   1   6   86.68   13.81
  10  -1  -6   80.67   13.28
  10   1  -6  109.37   15.53
 -10  -1   6  105.09   14.49
 -10  -1   6  106.35   15.67
 -10   1   7    0.28    2.39
  10   1  -7   -0.52    2.35
 -10  -1   7    4.90    3.64
 -10   1   8   52.12    9.87
  10   1  -8   68.30   11.44
 -10  -1   8   59.77   11.52
 -10   1   9    0.02    1.82
  10   1  -9   -0.67    2.18
 -10  -1   9   -1.08    2.56
 -10   1  10    0.22    2.26
  10   1 -10   -0.64    2.18
 -10  -1  10   -0.72    2.02
 -10   1  11   10.65    4.15
 -10  -1  11   14.87    5.56
 -10   1  12   76.44   12.29
 -10  -1  12  119.97   15.71
 -10   1  13   -0.98    2.45
 -10  -1  13   -0.91    2.68
 -10   1  14    5.24    3.28
 -10  -1  14   11.06    4.92
 -10   1  15   -0.46    2.03
 -10  -1  15    0.81    2.26
 -10   1  16   27.53    6.42
 -10  -1  16   30.81    7.47
 -10   2   1    1.43    2.87
  10  -2  -1    1.50    2.57
  10   2  -1    1.56    2.73
 -10  -2   1    6.17    4.70
 -10   2   2    2.26    2.63
  10  -2  -2    0.78    2.12
  10   2  -2   -0.81    3.24
 -10  -2   2    6.25    4.66
 -10   2   3    1.20    2.80
  10  -2  -3    0.68    2.88
  10   2  -3    1.86    3.45
 -10  -2   3   -0.28    2.57
 -10   2   4  141.05   17.74
  10  -2  -4  116.31   16.86
  10   2  -4  139.06   19.28
 -10  -2   4  118.81   18.83
 -10   2   5   41.99    8.52
  10   2  -5   52.06   10.78
 -10  -2   5   35.30    9.58
 -10   2   6   21.53    6.40
  10   2  -6   36.95    8.74
 -10  -2   6   52.05    9.29
 -10  -2   6   28.76    8.38
 -10   2   7    7.64    3.77
  10   2  -7    9.39    4.42
 -10  -2   7    3.90    3.38
 -10  -2   7    1.00    3.61
 -10   2   8   13.14    4.75
  10   2  -8   18.16    5.99
 -10  -2   8   23.64    7.35
 -10   2   9    8.85    4.02
  10   2  -9    7.41    4.74
 -10  -2   9    7.14    4.45
 -10   2  10   88.72   12.65
  10   2 -10  109.28   15.86
 -10  -2  10   84.43   14.60
 -10   2  11   12.04    4.02
  10   2 -11   11.77    5.62
 -10  -2  11    6.20    4.61
 -10   2  12    0.80    2.18
  10   2 -12   -0.52    1.90
 -10  -2  12   -0.57    2.73
 -10   2  13    0.34    1.73
 -10  -2  13    0.22    3.21
 -10   2  14   34.03    6.41
 -10  -2  14   19.93    6.80
 -10   2  15   24.19    5.43
 -10  -2  15   16.64    5.87
 -10   2  16   10.47    3.70
 -10  -2  16    7.55    4.46
 -10   3   1   11.34    5.07
  10  -3  -1   12.44    5.28
  10   3  -1   12.31    6.04
 -10  -3   1   10.44    5.56
 -10   3   2   96.08   14.24
  10  -3  -2   85.47   14.32
  10   3  -2  100.82   16.49
 -10  -3   2   94.50   16.79
 -10   3   3   44.92    8.84
  10   3  -3   36.36    9.85
 -10  -3   3   55.53   11.46
 -10   3   4   -0.34    2.09
  10   3  -4    0.98    2.73
 -10  -3   4   -1.23    3.65
 -10   3   5   20.17    5.57
  10   3  -5   21.22    7.24
 -10  -3   5   17.35    6.97
 -10   3   6   31.26    6.88
  10   3  -6   23.97    7.98
 -10  -3   6   51.11   10.75
 -10   3   7   14.45    4.82
  10   3  -7   11.36    5.47
 -10  -3   7   13.33    6.24
 -10   3   8   77.80   11.31
  10   3  -8   69.55   13.65
 -10  -3   8   91.40   15.20
 -10   3   9    7.42    3.17
  10   3  -9   10.67    5.15
 -10  -3   9    9.39    4.68
 -10   3  10    3.58    2.42
  10   3 -10    1.55    3.01
 -10  -3  10    2.82    3.88
 -10   3  11   15.85    4.02
  10   3 -11    6.91    4.93
 -10  -3  11   10.16    5.18
 -10   3  12   45.15    7.61
  10   3 -12   58.86   11.56
 -10  -3  12   58.03   11.55
 -10   3  13    0.59    1.63
  10   3 -13    1.40    3.32
 -10  -3  13    0.76    3.13
 -10   3  14    2.53    2.30
  10   3 -14    6.74    4.32
 -10  -3  14   -1.39    3.50
 -10   3  15    8.07    3.00
 -10  -3  15   10.03    5.15
 -10   3  16   25.03    5.11
 -10  -3  16   28.29    7.78
 -10   3  17   26.20    5.16
 -10   4   1   -0.97    2.19
 -10  -4   1    4.57    4.92
 -10   4   2    1.48    2.24
 -10  -4   2   -1.73    4.38
 -10   4   3    7.63    3.73
 -10  -4   3   12.13    6.87
 -10   4   4   99.49   13.74
 -10  -4   4   92.11   16.69
 -10   4   5   39.46    7.67
 -10  -4   5   33.55    9.59
 -10   4   6   44.84    8.16
  10   4  -6   69.44   13.04
 -10  -4   6   35.49    9.95
 -10   4   7   -0.55    1.67
  10   4  -7   -0.59    3.91
 -10  -4   7    0.28    3.31
 -10   4   8   83.82   11.05
  10   4  -8   57.61   13.20
 -10  -4   8   95.67   16.09
 -10   4   9   13.65    3.77
  10   4  -9    7.75    4.42
 -10  -4   9    4.22    4.09
 -10   4  10   26.98    5.15
  10   4 -10   15.24    6.74
 -10  -4  10   16.62    6.62
 -10   4  11    4.37    2.29
  10   4 -11   12.08    5.83
 -10  -4  11    5.13    4.34
 -10   4  12    0.09    1.35
  10   4 -12   -0.20    3.00
 -10  -4  12    0.45    2.68
 -10   4  13    0.48    1.54
  10   4 -13    0.08    2.57
 -10  -4  13    1.17    3.28
 -10   4  14   21.58    4.06
  10   4 -14   22.21    7.71
 -10  -4  14    8.44    6.19
 -10   4  15    9.97    2.78
  10   4 -15   13.69    5.63
 -10  -4  15   27.77    8.17
 -10   4  16   15.06    3.26
  10   4 -16    6.31    4.18
 -10  -4  16   15.30    6.69
 -10   4  17    0.77    1.43
 -10  -4  17   -0.29    2.30
 -10   5   1   58.38   10.14
  10   5  -1   79.46   14.86
 -10  -5   1   32.84   10.56
 -10   5   2  191.55   23.09
  10   5  -2  193.05   27.41
 -10  -5   2  227.34   29.45
 -10   5   3   17.48    5.17
  10   5  -3   11.62    6.31
 -10  -5   3   28.40    9.15
 -10   5   4    1.14    2.41
 -10  -5   4   -1.04    4.34
 -10   5   5    0.96    2.19
 -10  -5   5    5.63    4.47
 -10   5   6   29.02    6.11
 -10  -5   6   39.18   10.45
 -10   5   7   56.47    8.29
 -10  -5   7   34.90   10.20
 -10   5   8   28.00    5.38
 -10  -5   8   18.25    7.49
 -10   5   9    0.19    1.61
 -10  -5   9   -2.17    4.44
 -10   5  10   -0.49    1.60
 -10  -5  10   -0.94    3.66
 -10   5  11   11.25    3.10
 -10  -5  11   18.16    7.66
 -10   5  12   32.54    5.19
 -10  -5  12   46.21   11.26
 -10   5  13   22.25    3.85
 -10  -5  13   24.15    7.67
 -10   5  14    0.46    0.84
 -10  -5  14   -0.41    3.04
 -10   5  15    3.49    1.52
 -10  -5  15    3.01    3.64
 -10   5  16    6.09    1.78
 -10  -5  16    4.62    4.71
 -10   5  17   23.31    3.70
  10   5 -17   38.44    9.64
 -10  -5  17   40.40   10.28
 -10   5  18   14.76    2.82
  10   5 -18   16.27    7.10
 -10   6   1    0.01    1.78
  10   6  -1    1.65    3.66
 -10  -6   1    0.46    4.44
 -10   6   2    0.73    2.78
  10   6  -2   15.46    6.72
 -10  -6   2   12.43    6.57
 -10   6   3   22.25    5.81
  10   6  -3   31.90   10.02
 -10  -6   3   42.45   11.35
 -10   6   4   14.83    4.65
  10   6  -4   10.15    6.06
 -10  -6   4   12.40    6.60
 -10   6   5   22.31    5.46
  10   6  -5   26.79    8.69
 -10  -6   5   35.13   10.32
 -10   6   6   22.09    5.32
  10   6  -6   37.87   10.71
 -10  -6   6   50.25   11.78
 -10   6   7    1.48    1.82
  10   6  -7   -0.84    4.77
 -10  -6   7   -1.50    4.75
 -10   6   8    7.48    2.96
  10   6  -8   -1.10    4.01
 -10  -6   8    6.18    4.39
 -10   6   9   39.59    6.28
  10   6  -9   34.57   10.05
 -10  -6   9   50.22   12.21
 -10   6  10   36.03    5.45
  10   6 -10   27.10    9.02
 -10  -6  10   25.34    8.80
 -10   6  11    7.83    2.31
  10   6 -11    7.25    4.84
 -10  -6  11   10.11    6.27
 -10   6  12    1.24    1.22
  10   6 -12    3.67    4.56
 -10  -6  12    6.39    5.59
 -10   6  13   13.45    2.59
 -10  -6  13   12.33    6.70
 -10   6  14    6.72    1.58
  10   6 -14    6.45    5.37
 -10  -6  14    4.84    5.68
 -10   6  15   24.45    3.02
  10   6 -15   36.43   10.20
 -10  -6  15   23.61    8.49
  10   6 -16   10.20    5.65
 -10  -6  16    5.48    4.73
  10   6 -17   -0.76    3.05
 -10  -6  17    1.28    4.00
  10   6 -18    2.31    3.64
 -10  -6  18    7.80    5.72
  10   6 -19   13.36    6.21
 -10   7   1   37.11    8.41
  10   7  -1   60.46   13.46
 -10  -7   1   75.14   15.56
 -10   7   2    0.64    2.51
  10   7  -2    9.66    5.84
 -10  -7   2    2.20    3.97
 -10   7   3   11.87    4.23
  10   7  -3   37.99   10.63
 -10  -7   3   16.99    8.21
 -10   7   4    1.67    2.50
  10   7  -4    3.83    3.39
 -10  -7   4    0.82    3.67
 -10   7   5   29.62    6.64
  10   7  -5   29.46    9.81
 -10  -7   5   52.09   12.63
 -10   7   6    3.33    2.57
  10   7  -6    7.44    5.77
 -10  -7   6   -2.31    4.82
 -10   7   7   36.01    6.68
  10   7  -7   45.64   11.60
 -10  -7   7   47.72   12.38
 -10   7   8   13.35    3.62
  10   7  -8   18.16    7.57
 -10  -7   8   11.71    6.84
 -10   7   9    0.29    1.67
  10   7  -9   -1.12    3.88
 -10  -7   9   -0.49    2.66
 -10   7  10    0.63    1.63
  10   7 -10   -1.96    5.25
 -10  -7  10   -1.13    4.09
 -10   7  11   15.75    3.35
  10   7 -11    6.73    5.33
 -10  -7  11    3.42    5.21
 -10   7  12    4.59    1.88
  10   7 -12   15.98    6.70
 -10  -7  12   11.08    6.68
  10   7 -13   58.67   13.08
 -10  -7  13   31.87   10.31
  10   7 -14   -1.12    4.30
 -10  -7  14    1.99    2.54
  10   7 -15   -0.85    2.99
 -10  -7  15   -1.56    4.24
  10   7 -16    1.98    3.46
 -10  -7  16    3.80    4.63
  10   7 -17   24.83    8.32
 -10  -7  17    8.16    6.29
  10   7 -18   10.96    5.83
 -10  -7  18   -0.74    2.96
  10   7 -19    4.93    3.82
 -10  -7  19    6.02    4.85
  10   7 -20   -0.83    4.13
  10   7 -21    7.64    6.31
 -10   8   1   12.77    4.75
  10   8  -1    7.74    5.91
 -10  -8   1   10.79    7.67
 -10   8   2    0.62    2.40
  10   8  -2   -2.51    5.12
 -10  -8   2    0.98    4.68
 -10   8   3   24.13    6.37
  10   8  -3   23.41    9.32
 -10  -8   3   24.93    9.38
 -10   8   4   11.32    4.28
  10   8  -4   14.03    7.72
 -10  -8   4   32.65   10.59
 -10   8   5   61.56    9.61
  10   8  -5   64.41   14.90
 -10  -8   5   34.60   11.74
 -10   8   6    5.47    3.29
  10   8  -6    1.83    3.80
 -10  -8   6    2.89    6.01
 -10   8   7    3.14    2.43
  10   8  -7    1.27    4.22
 -10  -8   7   -0.93    3.17
 -10   8   8    6.28    2.78
  10   8  -8    1.55    4.13
 -10  -8   8    2.74    4.59
  10   8  -9   11.85    6.46
 -10  -8   9    1.34    4.23
  10   8 -10    4.15    4.44
 -10  -8  10    0.28    4.58
  10   8 -11   24.46    9.00
 -10  -8  11   32.11   10.34
  10   8 -12    7.60    5.10
 -10  -8  12   -1.01    4.80
  10   8 -13   -1.60    3.66
 -10  -8  13    0.03    2.98
  10   8 -14    2.36    4.26
 -10  -8  14    3.66    5.82
  10   8 -15   30.95    9.71
 -10  -8  15   35.37   11.36
  10   8 -16   -0.83    3.22
 -10  -8  16    1.78    4.00
  10   8 -17   -1.03    3.15
 -10  -8  17   10.15    6.27
  10   8 -18   -0.08    3.49
 -10  -8  18    0.28    4.91
  10   8 -19   29.44    9.41
 -10  -8  19   12.01    7.37
  10   8 -20   -1.56    4.54
 -10  -8  20    3.44    4.63
  10   8 -21    2.56    4.72
  10   8 -22   -0.25    3.46
 -10   9   1   28.91    7.47
  10   9  -1   31.49   10.54
 -10  -9   1   49.95   13.36
  10   9  -2    3.65    5.63
 -10  -9   2   -2.64    5.47
  10   9  -3   23.11    9.37
 -10  -9   3    8.26    6.74
  10   9  -4    2.79    6.39
 -10  -9   4   -0.35    2.90
  10   9  -5   15.67    7.76
 -10  -9   5    1.84    5.13
  10   9  -6   -1.50    5.03
 -10  -9   6   -2.46    5.67
  10   9  -7   55.48   13.43
 -10  -9   7   38.45   11.87
  10   9  -8   10.08    6.54
 -10  -9   8    4.04    6.41
  10   9  -9   -0.36    3.49
 -10  -9   9    2.00    3.80
  10   9 -10    4.82    5.79
 -10  -9  10    4.09    5.26
  10   9 -11   12.12    6.51
 -10  -9  11   17.98    8.79
  10   9 -12    6.17    5.46
 -10  -9  12    1.02    3.72
  10   9 -13    2.13    3.91
 -10  -9  13   12.93    6.87
  10   9 -14   -1.21    3.78
 -10  -9  14   -1.96    4.39
  10   9 -15   -0.35    3.82
 -10  -9  15   -1.27    4.76
  10   9 -16    5.14    5.23
 -10  -9  16    4.73    5.61
  10   9 -17   33.18   10.58
 -10  -9  17   28.32   10.41
  10   9 -18    2.15    4.15
 -10  -9  18    1.22    4.15
  10   9 -19    2.18    4.66
 -10  -9  19    8.00    5.64
  10   9 -20   -2.11    4.93
 -10  -9  20    3.44    3.80
  10   9 -21    9.86    6.86
 -10  -9  21    4.96    5.22
  10   9 -22   -1.30    4.51
  10   9 -23   10.96    6.46
  10   9 -24   -1.23    3.44
  10  10  -1    8.53    5.98
 -10 -10   1    1.15    5.91
  10  10  -2   -0.92    4.32
 -10 -10   2   -2.27    5.48
  10  10  -3   10.21    7.71
 -10 -10   3    8.47    6.40
  10  10  -4   -2.53    6.43
 -10 -10   4   -1.42    4.30
  10  10  -5   39.68   12.12
 -10 -10   5   47.62   13.50
  10  10  -6    6.60    5.54
 -10 -10   6   -1.32    4.84
  10  10  -7    2.56    5.08
 -10 -10   7    3.24    3.51
  10  10  -8    4.08    5.65
 -10 -10   8   -0.18    3.04
  10  10  -9   39.70   11.28
 -10 -10   9   27.19   10.11
  10  10 -10   -1.27    4.63
 -10 -10  10   -2.66    5.52
  10  10 -11   21.09    8.59
 -10 -10  11    1.22    4.82
  10  10 -12    3.73    5.03
 -10 -10  12   -0.47    4.50
  10  10 -13   24.78    9.58
 -10 -10  13    8.79    6.88
  10  10 -14   -0.68    4.79
 -10 -10  14    2.59    3.55
  10  10 -15   26.82    9.73
 -10 -10  15   23.39    9.89
  10  10 -16   -1.94    5.34
 -10 -10  16   -2.30    5.51
  10  10 -17   -0.78    4.85
 -10 -10  17   -0.70    4.96
  10  10 -18   -1.04    3.99
 -10 -10  18    2.08    5.28
  10  10 -19    8.58    6.43
 -10 -10  19    1.73    4.67
  10  10 -20    2.97    4.35
 -10 -10  20    1.63    4.89
  10  10 -21   18.88    7.99
 -10 -10  21    3.45    5.16
  10  10 -22    8.97    6.11
 -10 -10  22   -1.25    5.44
  10  10 -23    1.98    4.10
  10  10 -24   -2.69    5.93
  10  10 -25    9.14    6.61
  10  11  -1   13.65    7.78
 -10 -11   1    2.73    4.75
  10  11  -2    3.38    6.32
 -10 -11   2   -0.92    4.25
  10  11  -3   18.99    9.91
 -10 -11   3   19.19    9.37
  10  11  -4   -1.32    4.77
 -10 -11   4   -1.12    5.41
  10  11  -5   10.76    7.49
 -10 -11   5    1.98    5.53
  10  11  -6   -0.14    5.70
 -10 -11   6    4.37    5.03
  10  11  -7   57.01   13.86
 -10 -11   7   25.04   11.07
  10  11  -8   11.84    7.12
 -10 -11   8    4.00    7.20
  10  11  -9   -1.75    4.97
 -10 -11   9   -2.25    6.19
  10  11 -10   -4.03    6.06
 -10 -11  10   -4.04    6.97
  10  11 -11   19.77    8.78
 -10 -11  11   28.05   10.47
  10  11 -12    4.54    5.37
 -10 -11  12   -2.25    6.46
  10  11 -13   14.02    7.47
 -10 -11  13   -2.99    6.36
  10  11 -14    2.29    4.12
 -10 -11  14   -2.07    6.00
  10  11 -15    5.09    4.86
 -10 -11  15   -1.61    5.62
  10  11 -16   -1.33    4.21
 -10 -11  16    2.32    4.98
  10  11 -17   16.68    7.85
 -10 -11  17    3.16    5.87
  10  11 -18    3.90    5.86
 -10 -11  18   -0.53    2.55
  10  11 -19    2.52    4.40
 -10 -11  19    1.98    4.42
  10  11 -20   -2.60    5.92
 -10 -11  20    0.09    3.78
  10  11 -21    5.74    5.24
 -10 -11  21    9.65    7.88
  10  11 -22   -2.00    4.98
 -10 -11  22   -1.44    4.05
  10  11 -23    2.66    4.79
 -10 -11  23    4.09    6.59
  10  11 -24    2.92    4.58
  10  11 -25    8.43    6.00
  10  11 -26   -0.94    4.00
  10  12  -1   -0.42    3.66
 -10 -12   1   -2.05    5.19
  10  12  -2   -0.96    4.37
 -10 -12   2    3.79    4.73
  10  12  -3   -1.49    4.32
 -10 -12   3    5.56    6.66
  10  12  -4   -1.78    6.01
 -10 -12   4    0.87    4.03
  10  12  -5    5.34    5.50
 -10 -12   5    3.48    4.85
  10  12  -6   -0.06    4.51
 -10 -12   6   -1.16    4.48
  10  12  -7   -0.90    4.02
 -10 -12   7   -0.49    4.37
  10  12  -8    1.25    4.10
 -10 -12   8    3.27    5.72
  10  12  -9   21.45    9.01
 -10 -12   9   15.04    9.22
  10  12 -10    1.21    4.51
 -10 -12  10   -0.88    4.58
  10  12 -11   -3.16    5.99
 -10 -12  11   -0.77    4.95
  10  12 -12   -1.44    4.98
 -10 -12  12    1.83    4.26
  10  12 -13    3.71    6.48
 -10 -12  13   -0.20    6.28
  10  12 -14    1.23    4.56
 -10 -12  14   -0.56    4.41
  10  12 -15   20.48    9.21
 -10 -12  15   13.84    8.01
  10  12 -16   -1.99    5.76
 -10 -12  16    7.47    6.33
  10  12 -17   -1.13    4.31
 -10 -12  17    3.27    4.05
  10  12 -18   -0.32    2.57
 -10 -12  18    0.77    5.38
  10  12 -19    9.84    6.07
 -10 -12  19    4.48    6.35
  10  12 -20    2.03    4.43
 -10 -12  20    0.97    5.39
  10  12 -21   -0.97    4.43
 -10 -12  21   -0.83    4.30
  10  12 -22    2.40    5.57
 -10 -12  22    3.94    5.80
  10  12 -23    0.96    2.70
  10  12 -24   -2.26    4.90
  10  13  -1   31.66   11.52
  10  13  -2   -0.89    4.43
  10  13  -3    4.32    4.89
 -10 -13   3   12.13    7.91
  10  13  -4   -0.86    4.44
 -10 -13   4   -0.55    3.58
  10  13  -5   -2.30    5.39
 -10 -13   5    6.45    6.44
  10  13  -6    1.85    4.95
 -10 -13   6   -1.95    6.06
  10  13  -7   -2.90    6.14
 -10 -13   7    3.48    4.86
  10  13  -8   -2.19    5.20
 -10 -13   8    1.96    5.07
  10  13  -9    8.35    6.76
 -10 -13   9   -0.68    5.10
  10  13 -10    2.59    3.51
 -10 -13  10   -1.47    5.57
  10  13 -11    3.55    6.02
 -10 -13  11    1.39    5.84
  10  13 -12   11.74    7.40
 -10 -13  12    7.62    6.97
  10  13 -13    0.88    4.81
 -10 -13  13    3.40    4.51
  10  13 -14    8.74    5.61
 -10 -13  14   -0.86    4.56
  10  13 -15    2.35    5.87
 -10 -13  15   -1.08    4.40
  10  13 -16   -1.37    4.85
 -10 -13  16   -0.87    4.19
  10  13 -17    7.44    7.16
 -10 -13  17   -2.29    5.23
  10  13 -18    4.41    5.07
 -10 -13  18   -0.31    5.92
 -10 -13  19    0.33    5.64
 -10 -13  20   -1.49    4.76
  10  14  -1   -2.10    6.07
  10  14  -2    8.00    7.78
  10  14  -3    3.02    4.49
  10  14  -4   -3.02    5.97
  10  14  -5   -1.85    4.87
  10  14  -6    2.42    5.15
  10  14  -7   -0.40    2.06
  10  14  -8    4.03    7.29
  10  14  -9    0.35    6.18
 -10 -14  11    7.15    6.41
 -10 -14  12    6.86    6.36
 -10 -14  13    6.45    6.34
 -10 -14  14   -1.49    4.84
 -10 -14  15   -3.76    7.27
 -10 -14  16   -1.91    6.29
 -10 -14  17   -1.43    5.37
 -10 -14  18    5.16    5.23
  -9   0   1   10.79    4.59
   9   0  -1    8.49    4.65
  -9   0   2    0.84    3.20
   9   0  -2    0.62    3.15
  -9   0   3  117.09   16.51
   9   0  -3  150.84   18.53
  -9   0   4   -0.40    2.48
   9   0  -4    0.45    2.20
  -9   0   5   43.65    7.87
   9   0  -5   31.50    7.42
  -9   0   6   -0.48    2.34
   9   0  -6   -0.14    1.92
  -9   0   7  160.43   18.71
   9   0  -7  151.66   19.15
  -9   0   8   -0.53    2.19
   9   0  -8    0.73    2.25
  -9   0   9   71.18   10.40
  -9   0   9   71.87   11.42
   9   0  -9   73.06   11.32
  -9   0  10   -0.22    1.41
  -9   0  10   -0.31    1.40
   9   0 -10   -0.43    1.94
  -9   0  11   13.11    4.66
   9   0 -11    8.42    3.68
  -9   0  12   -1.03    2.07
   9   0 -12   -0.44    2.12
  -9   0  13  127.89   16.61
  -9   1   1  421.55   43.68
   9  -1  -1  466.16   45.24
   9   1  -1  378.81   44.37
  -9  -1   1  445.77   44.60
  -9   1   2   10.28    4.34
   9  -1  -2    1.30    2.49
   9   1  -2    5.64    3.57
  -9  -1   2    5.39    3.61
  -9   1   3    2.25    2.33
   9  -1  -3    1.08    2.61
   9   1  -3    1.42    2.90
  -9  -1   3    2.28    2.85
  -9   1   4   57.61    9.77
   9  -1  -4   63.80   10.58
   9   1  -4   65.13   11.49
  -9  -1   4   71.32   11.11
  -9   1   5  124.38   15.84
   9  -1  -5  141.71   17.15
   9   1  -5  137.25   17.90
  -9  -1   5  117.67   16.46
  -9   1   6    1.05    1.99
   9  -1  -6   -0.64    2.19
   9   1  -6    1.37    3.18
  -9  -1   6   -0.62    2.62
  -9  -1   6   -0.73    2.54
  -9   1   7   51.85    8.53
   9  -1  -7   66.65    9.89
   9   1  -7   64.92   10.97
  -9  -1   7   51.10    9.47
  -9  -1   7   69.94   11.84
  -9   1   8    3.29    2.17
   9  -1  -8    3.37    2.40
   9   1  -8    3.52    3.05
  -9  -1   8    1.95    2.01
  -9  -1   8   -0.42    2.47
   9  -1  -9   19.69    4.82
   9   1  -9   22.21    5.94
  -9  -1   9   18.50    5.20
  -9  -1   9   22.31    6.33
   9  -1 -10   -0.52    2.08
   9   1 -10   -0.74    2.12
  -9  -1  10    1.03    1.64
  -9  -1  10   -0.45    2.12
   9   1 -11  110.85   15.70
  -9  -1  11  105.85   14.40
  -9  -1  11  123.57   16.42
  -9   1  12    6.46    3.25
   9   1 -12    5.67    2.96
  -9  -1  12    2.67    2.75
  -9   1  13    6.57    3.07
   9   1 -13    2.48    3.15
  -9  -1  13    7.44    4.05
   9   1 -14   -0.34    1.32
  -9   2   1   38.54    7.87
   9  -2  -1   39.53    8.81
   9   2  -1   47.02    9.92
  -9  -2   1   47.34   10.42
  -9   2   2    8.65    3.66
   9  -2  -2    1.48    2.75
   9   2  -2    3.75    3.47
  -9  -2   2    7.51    3.84
  -9  -2   2    5.52    4.90
  -9   2   3  159.75   18.46
   9  -2  -3  143.20   18.73
   9   2  -3  163.93   20.97
  -9  -2   3  131.08   18.70
  -9  -2   3  146.03   20.59
  -9   2   4    9.22    3.48
   9  -2  -4    1.89    2.67
   9   2  -4   11.78    4.80
  -9  -2   4    5.54    3.15
  -9  -2   4    7.68    4.19
  -9   2   5   16.27    4.21
   9  -2  -5   11.22    3.83
   9   2  -5    7.21    4.23
  -9  -2   5   13.04    4.66
  -9  -2   5   21.59    6.74
  -9   2   6    1.11    1.77
   9  -2  -6   -0.21    1.57
   9   2  -6   -0.31    1.67
  -9  -2   6   -0.93    2.41
  -9  -2   6    2.76    3.30
   9  -2  -7   71.56   10.07
   9   2  -7   73.45   12.56
  -9  -2   7   83.55   12.11
  -9  -2   7   45.91   10.78
   9  -2  -8   32.95    6.18
   9   2  -8   38.63    8.54
  -9  -2   8   31.01    7.10
  -9  -2   8   32.27    8.38
   9   2  -9   47.20    9.57
  -9  -2   9   42.46    8.22
  -9  -2   9   36.83    8.91
   9   2 -10    4.49    3.25
  -9  -2  10    0.98    2.03
  -9  -2  10    2.98    3.06
   9   2 -11   -1.38    2.86
  -9  -2  11   -0.56    2.09
  -9  -2  11    3.44    3.82
   9   2 -12   13.65    5.30
  -9  -2  12    8.69    4.08
  -9  -2  12   18.86    6.09
  -9   2  13   52.93    8.00
   9   2 -13   58.19   10.60
  -9  -2  13   42.10    9.49
  -9   2  14   43.59    7.15
   9   2 -14   41.53    9.15
   9   2 -15   19.49    6.01
   9   2 -16    1.45    2.66
  -9   3   1  199.99   23.26
   9  -3  -1  184.89   24.33
   9   3  -1  235.99   27.49
  -9  -3   1  219.43   27.62
  -9   3   2   52.20    8.65
   9  -3  -2   47.39    9.33
   9   3  -2   37.38    9.38
  -9  -3   2   51.95   11.11
  -9   3   3    0.11    1.57
   9  -3  -3    2.83    3.27
   9   3  -3   -0.67    2.67
  -9  -3   3    1.84    1.87
  -9   3   4    8.77    3.42
   9  -3  -4    7.09    3.90
   9   3  -4    6.65    4.56
  -9  -3   4    6.22    4.71
   9  -3  -5   68.16   10.27
   9   3  -5   60.83   12.16
  -9  -3   5   58.84   11.89
   9  -3  -6   45.72    7.72
   9   3  -6   41.32    9.91
  -9  -3   6   39.64    9.75
   9   3  -7   46.14    9.64
  -9  -3   7   19.68    6.14
  -9  -3   7   34.95    8.68
   9   3  -8    2.10    3.50
  -9  -3   8   -0.61    2.28
  -9  -3   8    2.21    3.59
   9   3  -9    3.67    3.36
  -9  -3   9   10.16    4.19
  -9  -3   9    6.94    4.77
   9   3 -10    2.85    3.20
  -9  -3  10    3.92    3.12
  -9  -3  10    3.26    3.60
   9   3 -11  154.32   21.98
  -9  -3  11  177.88   21.29
  -9  -3  11  181.75   23.38
   9   3 -12   34.40    8.82
  -9  -3  12   38.06    8.01
  -9  -3  12   48.97   10.05
   9   3 -13   11.28    5.11
  -9  -3  13   14.89    4.85
  -9  -3  13   12.18    5.85
   9   3 -14   -0.32    3.11
  -9  -3  14    1.04    3.44
   9   3 -15   92.31   15.13
   9   3 -16   32.62    8.59
   9   3 -17   37.26    8.94
   9   3 -18    2.67    3.33
  -9   4   1   -0.52    2.08
  -9   4   1    0.72    2.46
   9  -4  -1    4.16    3.53
   9   4  -1    1.41    3.59
  -9  -4   1    4.25    5.08
  -9   4   2   51.64    9.29
   9  -4  -2   80.52   11.87
   9   4  -2   42.59   10.73
  -9  -4   2   54.27   12.06
  -9   4   3   44.74    8.22
   9  -4  -3   45.17    9.22
   9   4  -3   76.69   13.34
  -9  -4   3   46.71   11.20
   9  -4  -4   57.69   10.00
   9   4  -4   47.70   11.62
  -9  -4   4   76.74   13.73
   9   4  -5   80.01   15.05
  -9  -4   5  104.96   16.84
   9   4  -6    1.47    3.26
  -9  -4   6    5.12    4.55
   9   4  -7   79.34   14.62
  -9  -4   7   87.64   15.52
   9   4  -8  106.02   16.95
  -9  -4   8   97.52   16.79
   9   4  -9   83.04   15.06
  -9  -4   9   98.33   16.13
   9   4 -10    0.27    2.38
  -9  -4  10    4.11    4.12
   9   4 -11   12.70    5.44
  -9  -4  11    9.21    5.75
   9   4 -12    1.85    3.14
  -9  -4  12   -0.76    2.67
   9   4 -13   28.87    8.61
  -9  -4  13   51.48   10.83
   9   4 -14   10.77    4.85
  -9  -4  14    8.45    5.08
   9   4 -15   21.39    7.06
   9   4 -16   -0.74    3.03
   9   4 -17   26.10    7.79
   9   4 -18   61.63   12.22
   9   4 -19   50.59   11.01
  -9   5   1  151.11   17.37
  -9   5   1  149.15   18.62
   9  -5  -1  136.10   19.91
  -9  -5   1  184.13   24.61
  -9   5   2   60.92    8.75
  -9   5   2   62.54    9.94
   9  -5  -2   73.47   11.88
  -9  -5   2   44.62   11.83
  -9   5   3   14.09    3.62
  -9   5   3   13.02    4.24
  -9  -5   3    7.42    5.28
  -9   5   4   79.24   11.40
  -9  -5   4   95.90   16.72
  -9   5   5   42.60    7.29
  -9  -5   5   33.48    9.89
  -9  -5   6   46.88   11.35
  -9  -5   7   75.33   14.60
  -9  -5   8   -1.00    2.95
  -9  -5   9   -0.96    4.42
  -9  -5  10    7.33    4.76
  -9  -5  11   73.41   14.55
  -9  -5  12   41.07   10.41
  -9  -5  13   -0.73    3.18
  -9  -5  14   32.28    8.99
  -9  -5  15   19.04    7.77
   9   5 -20    0.78    3.26
   9   5 -21   29.26    8.84
   9   5 -22   14.00    6.24
  -9   6   1   -0.26    1.76
  -9   6   1   -0.72    2.44
   9   6  -1    1.16    3.66
  -9  -6   1   -1.78    4.19
  -9   6   2  106.81   15.27
   9   6  -2  131.08   20.85
  -9  -6   2  150.59   22.30
  -9   6   3   43.46    7.79
   9   6  -3   48.14   12.12
  -9  -6   3   31.13   10.32
  -9   6   4   28.74    6.15
   9   6  -4   29.04    9.42
  -9  -6   4   41.43   11.15
  -9   6   5   27.81    5.61
   9   6  -5   14.25    7.28
  -9  -6   5   28.41    9.47
  -9   6   6   10.25    3.45
  -9  -6   6   16.92    6.77
  -9   6   7   28.87    5.35
  -9  -6   7   22.28    8.34
  -9   6   8   82.70   10.12
  -9  -6   8   74.42   15.27
  -9   6   9   15.27    3.30
  -9  -6   9    3.27    5.00
  -9  -6  10   -3.51    5.40
   9   6 -11    0.58    3.35
  -9  -6  11   -0.70    3.27
   9   6 -12   32.21    9.22
  -9  -6  12   39.24   10.72
   9   6 -13   16.75    7.38
  -9  -6  13    3.98    4.33
   9   6 -14   60.62   12.81
  -9  -6  14   43.47   11.25
   9   6 -15   16.00    6.32
  -9  -6  15    6.43    4.89
   9   6 -16    2.02    3.62
   9   6 -17    2.07    4.26
   9   6 -18   50.09   12.05
   9   6 -19    7.90    4.88
   9   6 -20    5.72    4.67
   9   6 -21    2.21    3.36
   9   6 -22    0.11    4.21
   9   6 -23   24.49    8.97
  -9   7   1   17.92    5.46
   9   7  -1    6.27    5.35
  -9  -7   1   33.36   10.14
  -9   7   2    2.44    2.48
   9   7  -2   14.30    7.20
  -9  -7   2    9.90    5.95
  -9   7   3   -0.59    1.98
   9   7  -3    2.45    5.30
  -9  -7   3    0.47    2.85
  -9   7   4   17.68    4.84
   9   7  -4   21.20    8.08
  -9  -7   4   11.99    6.27
  -9   7   5    6.33    3.24
   9   7  -5    3.32    3.83
  -9  -7   5   11.25    6.31
  -9   7   6   58.16    8.51
   9   7  -6   58.95   13.25
  -9  -7   6   35.13   10.88
  -9   7   7    5.95    2.74
   9   7  -7    5.89    5.24
  -9  -7   7    5.56    4.80
  -9   7   8    1.25    1.60
   9   7  -8   -0.41    1.76
  -9  -7   8   -0.95    4.00
  -9   7   9   10.73    3.18
   9   7  -9   10.79    6.00
  -9  -7   9    7.42    6.49
  -9   7  10   14.87    3.51
   9   7 -10   26.70    8.36
  -9  -7  10   29.80    9.51
   9   7 -11    9.90    6.45
  -9  -7  11   25.86    9.44
   9   7 -12   63.78   13.74
  -9  -7  12   44.94   12.63
   9   7 -13    2.91    3.89
  -9  -7  13    1.68    3.96
   9   7 -14    9.54    5.91
  -9  -7  14    7.36    5.87
   9   7 -15    4.79    4.97
  -9  -7  15    9.86    5.83
   9   7 -16   57.14   12.52
  -9  -7  16   35.15   10.70
   9   7 -17    7.28    5.07
   9   7 -18   -1.25    4.82
   9   7 -19   -0.75    4.01
   9   7 -20   13.85    6.36
   9   7 -21    8.96    6.21
   9   7 -22   21.91    8.56
   9   7 -23    3.36    3.74
   9   7 -24   -0.05    2.94
   9   7 -25   -0.47    3.22
  -9   8   1   16.31    5.56
   9   8  -1   15.98    7.66
  -9  -8   1   25.29    9.14
  -9   8   2    9.51    4.25
   9   8  -2   18.34    7.44
  -9  -8   2   41.34   11.57
  -9   8   3    0.90    2.91
   9   8  -3   -0.07    3.73
  -9  -8   3    1.50    4.15
  -9   8   4   59.13    9.64
   9   8  -4   72.97   15.03
  -9  -8   4   46.61   12.87
  -9   8   5   -0.66    1.96
   9   8  -5    2.40    4.03
  -9  -8   5    0.47    4.20
   9   8  -6    1.41    4.75
  -9  -8   6    1.49    4.04
   9   8  -7   -0.60    3.37
  -9  -8   7    6.94    5.82
   9   8  -8   96.39   17.62
  -9  -8   8   78.53   16.75
   9   8  -9   14.97    6.73
  -9  -8   9    8.00    5.92
   9   8 -10    4.40    4.36
  -9  -8  10   19.95    8.18
   9   8 -11    8.28    5.50
  -9  -8  11   -1.01    4.03
   9   8 -12   38.83   10.94
  -9  -8  12   25.62    9.16
   9   8 -13   -1.28    4.63
  -9  -8  13    1.12    3.73
   9   8 -14   19.81    8.13
  -9  -8  14   12.03    7.23
   9   8 -15   -2.13    4.79
  -9  -8  15    2.42    4.82
   9   8 -16    6.16    4.84
  -9  -8  16    9.65    6.67
   9   8 -17    4.19    5.52
  -9  -8  17    2.60    4.37
   9   8 -18   21.48    8.38
   9   8 -19    2.38    4.11
   9   8 -20    3.60    5.20
   9   8 -21   -1.17    3.59
   9   8 -22    8.65    6.25
   9   8 -23   -1.49    4.62
   9   8 -24    4.91    4.76
   9   8 -25   -1.53    4.44
   9   8 -26    1.20    4.88
   9   9  -1   10.40    6.55
  -9  -9   1    2.31    4.45
   9   9  -2   45.72   12.60
  -9  -9   2   44.00   13.26
   9   9  -3    9.56    5.90
  -9  -9   3    4.35    5.02
   9   9  -4   15.24    7.34
  -9  -9   4   17.29    8.90
   9   9  -5    1.29    5.55
  -9  -9   5   -0.80    4.00
   9   9  -6   83.51   17.05
  -9  -9   6   71.43   16.32
   9   9  -7   -1.37    4.40
  -9  -9   7   -1.67    4.83
   9   9  -8   -0.50    2.82
  -9  -9   8   -0.74    4.02
   9   9  -9    1.18    3.71
  -9  -9   9   -0.81    3.98
   9   9 -10    8.88    5.69
  -9  -9  10    6.82    5.73
   9   9 -11   -1.98    4.14
  -9  -9  11   -1.95    5.98
   9   9 -12   28.36    9.68
  -9  -9  12   43.59   12.15
   9   9 -13   -1.91    4.84
  -9  -9  13   -0.48    2.93
   9   9 -14    1.17    4.20
  -9  -9  14   -0.90    3.68
   9   9 -15    6.43    5.88
  -9  -9  15   -1.10    4.30
   9   9 -16   39.57   11.10
  -9  -9  16   29.34   10.70
   9   9 -17   -0.62    3.75
  -9  -9  17   -1.47    4.95
   9   9 -18   -1.53    4.52
  -9  -9  18   -1.08    3.42
   9   9 -19    0.31    4.39
   9   9 -20    9.39    6.48
   9   9 -21   -1.13    3.36
   9   9 -22   23.31    9.30
   9   9 -24    5.60    5.58
   9   9 -25   -0.28    2.58
   9   9 -26   25.48    8.96
   9   9 -27   -0.68    3.19
   9  10  -1    3.53    3.81
  -9 -10   1   -2.01    5.39
   9  10  -2   16.39    8.04
  -9 -10   2   20.04    8.86
   9  10  -3    2.45    4.87
  -9 -10   3    7.39    6.36
   9  10  -4   42.51   12.47
  -9 -10   4   48.45   13.48
   9  10  -5   -0.01    3.59
  -9 -10   5   -1.82    4.78
   9  10  -6    1.40    5.79
  -9 -10   6    0.38    5.74
   9  10  -7   -1.70    4.17
  -9 -10   7   12.01    7.61
   9  10  -8   38.51   11.42
  -9 -10   8   27.82   10.70
   9  10  -9   11.65    6.41
  -9 -10   9   16.36    8.37
   9  10 -10   16.41    7.28
  -9 -10  10    8.00    6.55
   9  10 -11    8.79    5.44
  -9 -10  11    2.21    4.76
   9  10 -12   11.85    6.74
  -9 -10  12   13.46    7.73
   9  10 -13    2.00    4.79
  -9 -10  13   -0.39    3.70
   9  10 -14   33.62   10.47
  -9 -10  14   38.09   11.96
   9  10 -15   -1.39    4.32
  -9 -10  15    2.12    4.68
   9  10 -16   -0.90    4.22
  -9 -10  16   -2.07    5.73
   9  10 -17   -1.74    4.28
  -9 -10  17   -1.01    4.14
   9  10 -18   16.23    8.68
  -9 -10  18   18.59    8.66
   9  10 -19    0.11    1.83
  -9 -10  19    5.55    5.53
   9  10 -20   16.82    7.80
   9  10 -21   -0.52    3.14
   9  10 -22   -0.47    2.63
   9  10 -23   -0.45    4.49
   9  10 -24    4.73    4.61
   9  10 -25   -1.33    4.61
   9  10 -26   -1.36    4.32
   9  10 -27   -0.57    3.06
   9  10 -28    2.33    5.18
   9  11  -1   -3.28    6.72
  -9 -11   1    6.14    6.26
   9  11  -2   18.39    9.30
  -9 -11   2   44.49   13.48
   9  11  -3    5.54    6.01
  -9 -11   3   -0.87    3.41
   9  11  -4   27.31    9.94
  -9 -11   4   15.66    7.75
   9  11  -5   -0.74    3.82
  -9 -11   5   -1.19    4.41
   9  11  -6    5.93    5.35
  -9 -11   6    8.14    6.15
   9  11  -7   -1.30    4.16
  -9 -11   7    2.69    5.07
   9  11  -8    1.61    3.61
  -9 -11   8    0.87    4.19
   9  11  -9   -1.44    3.99
  -9 -11   9    2.09    3.41
   9  11 -10   25.86    9.09
  -9 -11  10   26.07    9.98
   9  11 -11    1.76    4.54
  -9 -11  11   -1.56    5.43
   9  11 -12   29.73   10.32
  -9 -11  12    0.79    4.66
   9  11 -13    4.05    4.75
  -9 -11  13   -0.10    3.11
   9  11 -14    1.89    4.27
  -9 -11  14   -1.95    4.93
   9  11 -15    7.89    6.14
  -9 -11  15   -0.63    3.49
   9  11 -16   31.29   10.86
  -9 -11  16   35.99   11.56
   9  11 -17   -2.54    5.58
  -9 -11  17   -1.17    4.82
   9  11 -18   -0.58    2.85
  -9 -11  18   -1.30    5.25
   9  11 -19    0.25    4.74
  -9 -11  19    3.72    5.16
   9  11 -20    9.78    6.53
  -9 -11  20    2.27    5.11
   9  11 -21   -0.85    3.65
   9  11 -22   16.91    8.56
   9  11 -23    0.36    3.66
   9  11 -24    4.24    4.57
   9  11 -25   -1.41    4.28
   9  11 -26    3.89    4.55
   9  11 -27   -1.12    4.11
   9  11 -28    1.98    4.30
   9  11 -29   -0.34    5.05
   9  12  -1   -0.21    2.00
  -9 -12   1   -0.34    4.52
   9  12  -2   -2.53    4.91
  -9 -12   2   -1.19    5.08
   9  12  -3   -1.91    4.47
  -9 -12   3   -1.02    4.71
   9  12  -4   25.64   10.12
  -9 -12   4   18.23    8.66
   9  12  -5    1.74    5.30
  -9 -12   5   -0.43    3.38
   9  12  -6    1.50    4.21
  -9 -12   6    3.00    3.94
   9  12  -7   -0.18    3.02
  -9 -12   7    4.65    5.13
   9  12  -8   31.52   11.02
  -9 -12   8   23.27   10.15
   9  12  -9    3.23    6.25
  -9 -12   9    3.93    5.28
   9  12 -10   13.31    7.99
  -9 -12  10    5.15    6.37
   9  12 -11    5.27    5.59
  -9 -12  11   -0.88    4.97
   9  12 -12    7.35    6.19
  -9 -12  12    2.54    4.84
   9  12 -13    3.27    5.31
  -9 -12  13   -1.42    5.11
   9  12 -14   24.48    9.58
  -9 -12  14    8.38    6.94
   9  12 -15    0.40    4.11
  -9 -12  15    5.89    5.11
   9  12 -16   -0.40    3.61
  -9 -12  16   -1.00    3.69
   9  12 -17   -0.05    4.63
  -9 -12  17    4.28    5.23
   9  12 -18    5.63    4.52
  -9 -12  18    8.83    7.80
   9  12 -19   -0.11    4.07
  -9 -12  19    1.69    4.48
   9  12 -20    0.01    4.98
  -9 -12  20   12.63    7.56
   9  12 -21   -1.45    4.81
  -9 -12  21   -0.81    4.46
   9  12 -22    3.89    4.15
  -9 -12  22    5.60    4.63
   9  12 -23   -2.09    4.79
   9  12 -24    7.67    5.57
   9  12 -25   -2.50    5.19
   9  12 -26   -0.69    3.74
   9  13  -1    6.46    6.82
   9  13  -2    4.03    5.60
   9  13  -3   -2.41    6.28
  -9 -13   3   -3.13    6.50
   9  13  -4    0.86    5.14
  -9 -13   4    2.18    5.66
   9  13  -5    2.64    5.08
  -9 -13   5    6.89    6.69
   9  13  -6    8.14    7.42
  -9 -13   6    6.42    6.44
   9  13  -7    1.66    4.84
  -9 -13   7   -1.51    6.09
   9  13  -8    4.31    6.20
  -9 -13   8   -0.29    4.82
   9  13  -9    0.91    5.58
  -9 -13   9   -2.01    5.86
   9  13 -10   10.72    6.33
  -9 -13  10    6.27    5.75
   9  13 -11   -2.06    5.88
  -9 -13  11   -1.66    5.53
   9  13 -12    5.18    5.68
  -9 -13  12   -0.87    3.92
   9  13 -13   -2.03    5.18
  -9 -13  13   -0.98    4.49
   9  13 -14   -1.51    4.87
  -9 -13  14   -1.62    6.63
   9  13 -15    2.02    4.79
  -9 -13  15   -1.59    5.23
   9  13 -16   11.11    6.85
  -9 -13  16   11.54    6.98
   9  13 -17    2.26    4.12
  -9 -13  17    2.97    6.02
   9  13 -18   10.29    7.62
  -9 -13  18   -0.64    5.86
   9  13 -19    6.60    6.37
  -9 -13  19   -1.38    5.60
   9  13 -20   -1.13    3.87
  -9 -13  20    5.17    7.33
   9  13 -21   -2.21    5.84
  -9 -13  21   -0.19    4.34
  -9 -13  22    3.23    5.11
  -9 -13  23    1.09    4.32
   9  14  -1   -2.37    4.91
   9  14  -2    2.91    5.60
   9  14  -3    2.77    4.85
   9  14  -4    9.51    6.65
   9  14  -5   -0.25    4.40
   9  14  -6    4.89    5.52
   9  14  -7   -0.41    5.81
   9  14  -8   -1.39    4.88
   9  14  -9    4.52    4.43
   9  14 -10   -0.88    4.03
   9  14 -11   -1.53    5.15
   9  14 -12   -1.68    5.77
   9  14 -13    6.82    6.08
  -9 -14  13    2.19    6.40
   9  14 -14    1.82    4.38
  -9 -14  14   -1.06    5.10
   9  14 -15   -1.11    3.32
  -9 -14  15   -0.23    1.90
  -9 -14  16   -0.85    4.53
  -9 -14  17   -1.27    5.34
  -9 -14  18   -2.54    5.90
  -9 -14  19    0.01    3.90
  -9 -14  20   -2.17    5.73
  -9 -14  21   -0.40    4.84
  -9 -14  22   -1.13    7.15
  -8   0   1    1.33    2.31
  -8   0   1   -0.64    2.23
   8   0  -1   -0.48    2.91
  -8   0   2  518.01   46.84
  -8   0   2  508.57   47.77
   8   0  -2  384.65   45.63
  -8   0   3    0.02    2.04
  -8   0   3   -0.01    1.54
   8   0  -3   -0.33    2.10
  -8   0   4   91.81   12.97
  -8   0   4  101.16   14.13
   8   0  -4  100.62   13.76
  -8   0   5   -0.44    1.35
  -8   0   5   -0.33    1.81
   8   0  -5    1.26    2.43
  -8   0   6   97.74   12.40
  -8   0   6   88.78   12.93
   8   0  -6   82.91   12.23
  -8   0   7    0.53    1.66
  -8   0   7   -0.70    2.28
   8   0  -7   -0.74    1.87
  -8   0   8  226.98   23.30
  -8   0   8  233.99   24.68
   8   0  -8  189.72   23.29
  -8   0   9   -0.52    1.68
  -8   0   9   -0.01    1.99
   8   0  -9   -0.92    2.37
  -8   0  10   -0.33    1.44
  -8   0  10    0.98    1.41
   8   0 -10   -0.02    1.68
  -8   0  11   -0.42    1.62
   8   0 -11    0.65    1.96
  -8   0  12  213.72   22.33
   8   0 -12  211.25   23.45
  -8   0  13   -0.15    1.27
   8   0 -13   -0.33    1.92
  -8   0  14  101.62   12.21
   8   0 -14   96.08   13.01
   8   0 -15   -0.20    1.35
   8   0 -16    3.00    2.43
  -8   1   1   43.48    8.83
  -8   1   1   74.80   11.26
   8  -1  -1   60.46   10.34
   8   1  -1   56.20   10.52
  -8  -1   1   65.52   10.82
  -8  -1   1   66.39   11.48
  -8   1   2    4.47    3.20
  -8   1   2    2.33    2.71
   8  -1  -2    7.21    3.73
   8   1  -2    7.99    4.12
  -8  -1   2    3.69    2.67
  -8  -1   2    3.95    3.12
  -8   1   3    7.63    3.10
  -8   1   3    3.51    2.54
   8  -1  -3    2.63    2.39
   8   1  -3   -0.20    1.88
  -8  -1   3    9.00    3.52
  -8  -1   3    2.49    3.08
  -8   1   4   37.15    6.81
  -8   1   4   33.79    7.00
   8  -1  -4   37.89    7.23
   8   1  -4   28.12    6.99
  -8  -1   4   41.86    7.75
  -8  -1   4   44.49    8.65
  -8   1   5    5.45    2.82
  -8   1   5    4.92    2.74
   8  -1  -5    3.02    2.30
   8   1  -5    7.03    3.38
  -8  -1   5    5.10    3.09
  -8  -1   5    5.15    2.98
  -8   1   6   83.95   11.11
  -8   1   6   81.65   11.77
   8  -1  -6   89.00   11.70
   8   1  -6   78.22   12.37
  -8  -1   6   92.81   12.42
  -8  -1   6   82.17   12.93
  -8   1   7    2.88    2.22
  -8   1   7   10.00    3.50
   8  -1  -7    6.68    2.71
   8   1  -7    6.97    3.65
  -8  -1   7    7.12    3.41
  -8  -1   7   15.13    4.98
  -8   1   8    2.28    1.92
  -8   1   8    8.25    3.12
   8  -1  -8    3.98    2.22
   8   1  -8    3.75    2.59
  -8  -1   8   10.62    3.69
  -8  -1   8    2.34    2.11
  -8   1   9   15.74    3.72
  -8   1   9   15.87    4.26
   8  -1  -9   18.95    4.24
   8   1  -9   11.63    4.16
  -8  -1   9   21.56    4.98
  -8   1  10  173.78   18.09
  -8   1  10  175.74   19.36
   8  -1 -10  163.80   18.57
   8   1 -10  161.59   20.51
  -8  -1  10  182.73   19.95
  -8   1  11   10.32    3.03
  -8   1  11   14.10    3.81
   8  -1 -11    6.36    2.49
   8   1 -11    6.70    3.61
  -8  -1  11    9.64    3.52
  -8   1  12    7.54    2.40
   8  -1 -12   15.08    3.73
   8   1 -12   13.31    4.52
  -8  -1  12   10.83    3.64
  -8   1  13   -0.30    1.41
   8  -1 -13   -0.76    1.65
   8   1 -13   -0.16    2.63
  -8  -1  13    0.86    1.89
   8  -1 -14   84.57   11.05
   8   1 -14   79.83   12.47
  -8  -1  14   92.34   11.91
   8   1 -15   56.21    9.50
  -8  -1  15   44.32    7.69
   8   1 -16   73.03   11.58
   8   1 -17    4.37    3.19
   8   1 -18    3.74    3.28
  -8   2   1   -0.61    2.26
  -8   2   1    0.58    2.20
   8  -2  -1    1.85    2.71
   8   2  -1    2.11    3.15
  -8  -2   1   -0.12    1.71
  -8  -2   1   -0.78    3.12
  -8   2   2   58.74    9.44
  -8   2   2   76.77   10.85
   8  -2  -2   56.30    9.82
   8   2  -2   58.75   11.19
  -8  -2   2   53.64   10.13
  -8  -2   2   74.20   12.48
  -8   2   3   11.72    3.77
  -8   2   3   17.45    4.79
   8  -2  -3   13.30    4.33
   8   2  -3   11.96    4.83
  -8  -2   3   10.61    4.13
  -8  -2   3   14.57    6.46
  -8   2   4   46.69    7.42
  -8   2   4   38.90    7.32
   8  -2  -4   41.41    7.54
   8   2  -4   45.77    9.26
  -8  -2   4   39.51    8.02
  -8  -2   4   42.62    9.42
  -8   2   5    6.39    2.42
  -8   2   5    9.34    3.20
   8  -2  -5    7.39    3.09
   8   2  -5    6.54    3.58
  -8  -2   5    5.87    3.19
  -8  -2   5    4.51    3.41
  -8   2   6   91.92   11.05
  -8   2   6   89.50   11.75
   8  -2  -6   92.23   11.60
   8   2  -6   72.21   12.94
  -8  -2   6   87.72   12.86
  -8   2   7   46.90    6.34
  -8   2   7   28.50    6.11
   8  -2  -7   41.37    6.51
   8   2  -7   33.39    8.19
  -8  -2   7   36.42    7.72
  -8   2   8  123.60   13.36
  -8   2   8  117.60   14.23
   8  -2  -8  127.51   13.97
   8   2  -8  143.67   17.89
  -8  -2   8  103.50   15.19
  -8   2   9   16.83    3.17
  -8   2   9    5.83    2.54
   8  -2  -9    9.49    2.77
   8   2  -9   18.62    5.70
  -8  -2   9   13.25    4.38
  -8   2  10   -0.30    1.17
  -8   2  10    0.52    1.33
   8  -2 -10   -0.01    0.77
   8   2 -10    0.42    2.90
  -8  -2  10   -0.48    1.73
  -8   2  11    1.50    1.15
  -8   2  11    0.58    1.26
   8  -2 -11    3.32    1.76
   8   2 -11   -0.91    2.23
  -8  -2  11    0.71    1.75
   8  -2 -12   59.07    7.48
   8   2 -12   72.42   11.75
  -8  -2  12   62.74    9.91
   8   2 -13   36.49    8.11
  -8  -2  13   37.99    7.25
   8   2 -14   29.35    7.46
  -8  -2  14   38.61    7.17
   8   2 -15   22.10    6.41
  -8  -2  15   24.75    5.75
   8   2 -16   41.73    8.71
  -8  -2  16   40.81    7.78
   8   2 -17   53.26   10.12
   8   2 -18  218.92   26.13
   8   2 -19    8.88    4.21
   8   2 -20    5.42    3.96
  -8   3   1  108.18   13.29
  -8   3   1   86.44   12.87
   8  -3  -1  102.27   14.20
   8   3  -1   91.26   15.07
  -8  -3   1   85.64   13.96
  -8  -3   1   95.93   15.84
  -8   3   2    2.42    2.10
  -8   3   2    1.52    2.55
   8  -3  -2    3.22    3.32
   8   3  -2   -0.20    2.30
  -8  -3   2    4.16    3.26
  -8   3   3   55.45    8.02
  -8   3   3   47.31    7.95
   8  -3  -3   46.03    8.37
   8   3  -3   35.82    9.05
  -8  -3   3   34.81    8.12
  -8   3   4  118.13   14.79
  -8   3   4  131.65   15.61
   8  -3  -4  127.23   15.69
   8   3  -4  120.67   18.21
  -8  -3   4  156.15   18.35
  -8   3   5   16.25    3.90
  -8   3   5   13.23    3.81
   8  -3  -5   15.39    4.25
   8   3  -5   19.71    6.00
  -8  -3   5   16.29    5.44
  -8   3   6   35.22    5.86
  -8   3   6   42.52    6.78
   8  -3  -6   49.36    7.13
   8   3  -6   48.59    9.88
  -8  -3   6   34.79    7.82
  -8   3   7   18.28    3.49
  -8   3   7   24.31    4.52
   8  -3  -7   13.41    3.60
   8   3  -7   30.92    7.72
  -8  -3   7   15.76    5.02
  -8   3   8    5.10    1.63
  -8   3   8    0.83    1.67
   8  -3  -8    5.71    2.00
   8   3  -8    6.94    3.89
  -8  -3   8    8.15    3.76
  -8   3   9    4.01    1.26
  -8   3   9    6.83    2.29
   8  -3  -9    1.83    1.39
   8   3  -9    4.21    3.29
  -8  -3   9    6.77    3.50
  -8   3  10  124.16   10.59
  -8   3  10   93.42   12.24
   8   3 -10   87.89   15.47
  -8  -3  10  112.02   15.49
  -8   3  11   83.87   10.01
   8   3 -11   83.77   13.84
  -8  -3  11   99.38   13.67
  -8  -3  11   90.94   14.47
  -8   3  12    2.15    1.38
   8   3 -12    1.03    2.58
  -8  -3  12    5.81    3.28
   8   3 -13   13.45    4.92
  -8  -3  13    5.36    3.65
   8   3 -14   30.89    8.22
  -8  -3  14   45.09    8.34
   8   3 -15   30.73    7.53
  -8  -3  15   19.47    5.39
   8   3 -16   64.75   11.86
  -8  -3  16   61.84   10.36
   8   3 -17    3.47    3.36
  -8  -3  17   -0.70    2.30
   8   3 -18    0.37    2.73
   8   3 -19    4.77    4.23
   8   3 -20  105.16   16.23
   8   3 -21    3.69    3.42
   8   3 -22    8.09    4.42
  -8   4   1   86.05   12.19
   8  -4  -1   89.79   13.84
   8   4  -1  108.12   16.62
  -8   4   2   18.63    4.80
  -8   4   2   28.72    5.86
   8  -4  -2   23.38    6.27
   8  -4  -2   27.37    3.27
   8   4  -2   22.61    7.17
  -8   4   3   23.51    5.05
  -8   4   3   17.32    4.87
   8  -4  -3   24.74    5.96
   8   4  -3   18.45    6.40
  -8   4   4  102.91   13.37
  -8   4   4  133.82   14.79
   8  -4  -4  129.97   15.43
   8   4  -4  115.60   18.06
  -8   4   5   11.99    3.12
  -8   4   5   10.05    3.36
   8  -4  -5   13.49    4.03
   8   4  -5   18.22    6.42
  -8   4   6   44.74    5.84
  -8   4   6   53.85    6.79
  -8   4   6   47.20    7.19
   8   4  -6   66.13   12.06
  -8   4   7  102.63   10.21
  -8   4   7  101.97   10.65
  -8   4   7  105.72   11.96
   8   4  -7   90.22   15.58
  -8   4   8   26.19    3.18
  -8   4   8   34.31    3.51
  -8   4   8   34.39    5.15
   8   4  -8   32.57    8.33
  -8   4   9   11.40    2.56
   8   4  -9    3.70    4.18
  -8  -4   9    4.03    4.63
  -8   4  10    2.42    1.41
   8   4 -10    0.03    2.37
  -8  -4  10    2.82    3.54
  -8   4  11   10.64    2.16
   8   4 -11    6.18    4.32
  -8  -4  11    6.36    4.74
  -8   4  12   90.23    9.10
   8   4 -12   71.25   13.59
  -8  -4  12   85.62   14.83
   8   4 -13   12.41    5.43
   8   4 -14   50.73   10.54
   8   4 -15    0.07    2.55
   8   4 -16   16.03    6.16
   8   4 -17   10.64    5.36
   8   4 -18  108.92   17.07
   8   4 -19   12.73    5.37
   8   4 -20   12.64    5.60
  -8   5   1   27.39    5.52
  -8   5   1   41.34    7.33
   8   5  -1   36.12    9.61
  -8   5   2   25.49    4.95
  -8   5   2   36.98    6.48
   8   5  -2   10.57    5.79
  -8   5   3   94.96   11.90
   8   5  -3   85.60   15.60
  -8   5   4   14.23    3.29
  -8   5   4   21.75    4.35
   8   5  -4   15.93    6.49
  -8   5   5   73.25    7.82
  -8   5   5   61.17    8.02
  -8   5   5   43.58    7.67
   8   5  -5   74.36   13.30
  -8   5   6   84.04    9.23
  -8   5   6   84.78   10.46
   8   5  -6   91.92   15.45
  -8   5   7    0.96    1.17
   8   5  -7    4.85    3.85
  -8  -5   7    5.91    4.29
  -8   5   8    5.75    2.14
   8   5  -8    8.77    5.10
  -8  -5   8   13.10    6.16
  -8   5   9   10.58    2.45
   8   5  -9   10.59    5.64
  -8  -5   9   16.94    6.99
  -8   5  10  193.26   18.28
   8   5 -10  197.33   25.63
  -8  -5  10  170.84   25.02
  -8   5  11   37.81    4.41
   8   5 -11   26.64    8.64
  -8  -5  11   32.97    8.88
  -8   5  12    0.99    0.72
   8   5 -12   -0.47    3.13
  -8  -5  12    2.28    2.89
   8   5 -13   -0.79    3.24
   8   5 -14    9.91    4.89
   8   5 -15   13.12    5.92
  -8   5  16   64.19    6.84
  -8   5  17    8.75    2.07
  -8   5  18    3.15    1.64
   8   5 -22   17.81    6.84
   8   5 -23    1.83    3.57
   8   5 -24    2.27    3.64
   8   5 -25   17.71    6.98
  -8   6   1   99.49   12.53
  -8   6   1  111.85   14.14
  -8   6   1   87.51   13.14
  -8   6   2  107.17   12.96
  -8   6   3  108.81   12.81
  -8   6   4   39.31    5.80
  -8  -6   4   20.40    8.32
  -8   6   5   20.65    3.96
  -8  -6   5   23.68    8.33
  -8  -6   6   44.28   11.06
  -8  -6   7   21.17    7.76
  -8  -6   8   38.83   10.41
  -8   6   9    0.92    1.36
  -8  -6   9    2.53    4.10
  -8   6  10    6.23    1.77
  -8  -6  10   -0.29    2.61
  -8   6  11   20.14    3.05
  -8  -6  11   13.63    5.80
  -8  -6  12   18.65    7.14
  -8  -6  13    9.48    5.01
  -8   6  15   13.98    2.03
  -8   6  16    8.86    1.74
   8   6 -16    8.05    5.21
  -8   6  17   59.79    6.98
   8   6 -17   82.94   14.43
  -8   6  18   23.37    3.80
   8   6 -18   13.72    6.40
   8   6 -19   12.28    5.80
   8   6 -20   -0.07    2.28
   8   6 -21   -0.76    3.97
   8   6 -22    0.42    3.47
   8   6 -23   24.30    7.98
   8   6 -24   -1.32    3.37
   8   6 -25    9.10    5.29
   8   6 -26   -0.94    3.94
   8   6 -27   13.90    6.36
  -8   7   1   75.81   10.85
  -8   7   1   78.21   12.02
   8  -7  -1   81.76    8.80
   8   7  -1   61.41   14.43
  -8  -7   1   78.54   16.07
  -8   7   2    0.19    1.53
  -8   7   2    1.77    2.32
   8   7  -2   -0.79    4.14
  -8  -7   2    1.38    4.80
  -8   7   3   26.56    5.45
  -8   7   3   28.63    6.33
   8   7  -3   43.71   11.25
  -8  -7   3   31.74   10.06
  -8   7   4   -0.38    1.74
   8   7  -4   -1.17    3.70
  -8  -7   4    2.24    4.97
  -8   7   5   79.86   10.70
   8   7  -5   77.63   15.19
  -8  -7   5   65.84   14.73
  -8   7   6   14.87    4.10
   8   7  -6   12.40    6.78
  -8  -7   6   25.29    8.83
   8   7  -7   -0.66    3.77
  -8  -7   7    1.42    3.99
   8   7  -8   -0.89    3.52
  -8  -7   8    1.10    3.72
   8   7  -9   46.26   11.30
  -8  -7   9   47.33   11.71
   8   7 -10    6.22    4.77
  -8  -7  10   16.47    7.58
   8   7 -11   59.69   13.12
  -8  -7  11   54.56   12.63
   8   7 -12   -2.40    4.43
  -8  -7  12   -0.45    3.50
   8   7 -13   18.59    7.38
  -8  -7  13   16.97    7.13
   8   7 -14   22.54    7.60
  -8   7  15   56.83    6.63
   8   7 -15   51.20   12.33
  -8   7  16    4.29    1.54
   8   7 -16    3.26    4.26
   8   7 -17   17.64    7.02
   8   7 -18    4.25    3.97
   8   7 -19    3.12    4.70
   8   7 -20    8.65    5.11
   8   7 -21   32.38    9.77
   8   7 -22   -0.12    3.67
   8   7 -23   -0.76    3.60
   8   7 -24   -0.68    3.14
   8   7 -25    7.47    5.26
   8   7 -26    6.67    5.33
   8   7 -27   10.75    6.53
   8   7 -28   -2.64    4.94
  -8   8   1   92.44   14.16
   8   8  -1  134.20   20.18
  -8  -8   1   86.02   17.85
   8   8  -2   -1.21    4.31
  -8  -8   2   -0.71    3.22
   8   8  -3   47.62   12.29
  -8  -8   3   49.25   12.97
   8   8  -4   35.19    9.94
  -8  -8   4   23.59    9.04
   8   8  -5    2.02    4.11
  -8  -8   5    1.56    4.91
   8   8  -6   -1.53    4.02
  -8  -8   6   -0.96    4.28
   8   8  -7   98.16   18.07
  -8  -8   7  107.85   19.25
   8   8  -8    8.90    5.77
  -8  -8   8    4.59    4.74
   8   8  -9   12.82    6.50
  -8  -8   9   14.83    6.52
   8   8 -10   12.45    6.55
  -8  -8  10    3.07    5.25
   8   8 -11    1.91    3.76
  -8  -8  11    0.13    4.26
   8   8 -12    2.20    4.64
  -8  -8  12    2.40    4.05
   8   8 -13   54.91   12.72
  -8  -8  13   53.91   13.56
   8   8 -14   -0.01    1.58
  -8  -8  14   -1.24    3.81
   8   8 -15    8.31    5.21
   8   8 -16   -0.83    3.95
   8   8 -17   16.73    7.24
   8   8 -18    1.42    3.58
   8   8 -19   15.58    7.05
   8   8 -20   -0.70    3.27
   8   8 -21    6.24    5.09
   8   8 -22   -0.69    3.36
   8   8 -23   43.63   11.76
   8   8 -24    4.18    4.21
   8   8 -25   10.40    6.42
   8   8 -26   -0.61    3.36
   8   8 -27    6.25    5.49
   8   8 -28   -0.52    3.26
   8   8 -29   10.16    6.66
   8   8 -30    2.38    3.40
   8   9  -1   86.72   17.45
  -8  -9   1   80.76   17.69
   8   9  -2    6.14    4.75
  -8  -9   2    2.02    4.44
   8   9  -3   52.79   12.88
  -8  -9   3   32.46   11.59
   8   9  -4    2.80    4.60
  -8  -9   4   15.10    6.92
   8   9  -5   68.03   14.75
  -8  -9   5   61.58   14.75
   8   9  -6    1.17    4.31
  -8  -9   6   -1.21    3.42
   8   9  -7    4.07    4.83
  -8  -9   7    0.21    2.67
   8   9  -8   -1.70    4.88
  -8  -9   8   -0.24    3.12
   8   9  -9   20.31    7.95
  -8  -9   9    1.23    5.13
   8   9 -10    6.15    4.92
  -8  -9  10    7.26    5.56
   8   9 -11   89.73   16.94
  -8  -9  11   72.78   16.30
   8   9 -12    1.44    3.81
  -8  -9  12    0.63    2.18
   8   9 -13   -1.13    4.22
  -8  -9  13   -0.35    3.87
   8   9 -14   11.56    6.02
  -8  -9  14    4.36    5.15
   8   9 -15   40.89   11.77
  -8  -9  15   52.02   13.03
   8   9 -16    3.70    4.79
   8   9 -17    1.95    3.42
   8   9 -18    9.73    6.38
   8   9 -19   16.27    7.19
   8   9 -20    1.98    3.71
   8   9 -21   12.56    6.55
   8   9 -22   22.36    8.46
   8   9 -23   -1.16    4.43
   8   9 -24    3.89    5.00
   8   9 -25   23.60    8.93
   8   9 -26   -1.24    3.84
   8   9 -27   -0.70    3.73
   8   9 -28   10.61    5.72
   8   9 -29    1.08    3.17
   8   9 -30    3.01    3.96
   8   9 -31   -1.13    4.56
   8  10  -1   13.02    7.06
  -8 -10   1   22.90    9.35
   8  10  -2   -2.69    6.39
  -8 -10   2   -1.78    5.50
   8  10  -3   50.14   12.57
  -8 -10   3   31.07   10.81
   8  10  -4   20.52    8.92
  -8 -10   4    8.73    6.71
   8  10  -5   12.50    6.87
  -8 -10   5   12.86    7.67
   8  10  -6   -1.89    4.80
  -8 -10   6   -1.13    4.64
   8  10  -7   76.42   15.64
  -8 -10   7   55.80   14.74
   8  10  -8   -0.53    3.31
  -8 -10   8    1.96    4.62
   8  10  -9    5.00    5.35
  -8 -10   9   11.16    7.02
   8  10 -10   -1.15    4.48
  -8 -10  10    2.03    4.57
   8  10 -11    5.29    4.06
  -8 -10  11   -1.02    4.01
   8  10 -12    2.37    3.15
  -8 -10  12    3.13    5.77
   8  10 -13   20.85    8.64
  -8 -10  13   40.34   11.80
   8  10 -14   -0.27    3.04
  -8 -10  14   -1.41    4.42
   8  10 -15   -2.40    5.18
  -8 -10  15    2.72    4.12
   8  10 -16   -1.30    4.12
  -8 -10  16   -0.24    4.56
   8  10 -17   37.79   11.01
   8  10 -18   -0.45    2.82
   8  10 -19   26.41    9.10
   8  10 -20    3.73    4.94
   8  10 -21    5.83    5.51
   8  10 -22    5.02    4.35
   8  10 -23    2.37    3.95
   8  10 -24    5.28    4.75
   8  10 -25   -0.50    4.67
   8  10 -26   -2.03    5.34
   8  10 -27    3.49    4.12
   8  10 -28   -1.47    4.01
   8  10 -29    5.88    6.20
   8  10 -30   -1.68    5.53
   8  10 -31    2.93    4.44
   8  10 -32    1.56    4.12
   8  11  -1   33.06   11.14
  -8 -11   1   54.97   14.73
   8  11  -2   14.57    6.90
  -8 -11   2    8.86    6.89
   8  11  -3   -0.74    4.47
  -8 -11   3    2.78    4.37
   8  11  -4    0.65    2.70
  -8 -11   4   -1.19    5.55
   8  11  -5   31.58   10.64
  -8 -11   5   16.28    8.58
   8  11  -6   -0.46    3.88
  -8 -11   6    2.11    5.20
   8  11  -7    5.49    4.96
  -8 -11   7   -1.63    4.60
   8  11  -8    2.21    4.71
  -8 -11   8   -0.71    4.31
   8  11  -9   30.38   10.08
  -8 -11   9   13.64    8.50
   8  11 -10    4.91    5.28
  -8 -11  10    4.48    5.40
   8  11 -11   22.95    8.83
  -8 -11  11    9.21    7.74
   8  11 -12    2.27    4.95
  -8 -11  12    1.76    4.60
   8  11 -13   -0.33    2.36
  -8 -11  13    1.79    5.49
   8  11 -14   -0.17    4.12
  -8 -11  14   -2.90    5.98
   8  11 -15   21.18    8.72
  -8 -11  15   44.17   12.64
   8  11 -16    1.46    5.35
  -8 -11  16   -2.03    5.79
   8  11 -17   -1.00    3.99
  -8 -11  17    1.57    5.08
   8  11 -18   -1.70    4.68
  -8 -11  18    1.56    4.29
   8  11 -19    3.65    5.47
   8  11 -20   -1.02    3.30
   8  11 -21    6.43    4.91
   8  11 -22    3.89    4.90
   8  11 -23   -2.51    6.03
   8  11 -24   -1.39    4.20
   8  11 -25   11.18    6.66
   8  11 -26   -0.49    3.09
   8  11 -27    1.88    3.03
   8  11 -28    1.84    5.27
   8  11 -29    4.33    5.19
   8  11 -30   -1.65    4.27
   8  12  -1    2.38    3.77
  -8 -12   1   -0.14    2.23
   8  12  -2   -0.29    5.70
  -8 -12   2   -1.24    4.86
   8  12  -3   34.31   11.06
  -8 -12   3   31.65   11.87
   8  12  -4   -1.21    4.82
  -8 -12   4   -1.62    4.75
   8  12  -5   -0.89    2.91
  -8 -12   5   -1.51    4.43
   8  12  -6    0.91    3.66
  -8 -12   6    0.99    5.70
   8  12  -7   30.93   10.48
  -8 -12   7    4.91    5.79
   8  12  -8   -1.67    4.79
  -8 -12   8    4.61    5.20
   8  12  -9    5.33    7.00
  -8 -12   9    4.48    5.42
   8  12 -10   12.67    7.06
  -8 -12  10   16.86    9.24
   8  12 -11    9.29    6.44
  -8 -12  11   10.83    8.44
   8  12 -12    1.98    5.05
  -8 -12  12    2.93    5.03
   8  12 -13   26.83   10.35
  -8 -12  13   49.12   14.19
   8  12 -14   -1.25    4.95
  -8 -12  14    0.64    4.32
   8  12 -15   -1.38    5.17
  -8 -12  15    2.63    3.99
   8  12 -16    1.30    3.39
  -8 -12  16   -1.25    5.19
   8  12 -17    4.43    5.46
  -8 -12  17   19.02    9.37
   8  12 -18    5.58    5.16
  -8 -12  18   -1.70    4.64
   8  12 -19    8.40    6.18
  -8 -12  19   10.25    6.35
   8  12 -20   -1.59    5.00
   8  12 -21    2.23    3.48
   8  12 -22   13.11    6.82
   8  12 -23    8.99    6.71
   8  12 -24   -1.87    4.36
   8  12 -25    1.72    4.56
   8  12 -26   -1.02    4.19
   8  12 -27   -0.19    4.32
   8  13  -1   16.48    7.88
   8  13  -3   -0.96    5.17
   8  13  -4    5.16    5.57
  -8 -13   4   16.04    9.40
   8  13  -5   21.56    9.63
  -8 -13   5   22.47   10.11
   8  13  -6   -0.52    4.28
  -8 -13   6   -0.49    4.39
   8  13  -7   -1.23    5.68
  -8 -13   7    2.74    5.56
   8  13  -8   -1.82    4.21
  -8 -13   8   -1.15    3.87
   8  13  -9   16.72    9.02
  -8 -13   9   21.29   10.05
   8  13 -10   -0.32    4.70
  -8 -13  10   -0.74    3.90
   8  13 -11   12.25    7.24
  -8 -13  11    7.60    6.99
   8  13 -12    2.16    5.10
  -8 -13  12   -1.50    5.90
   8  13 -13   -0.90    3.10
  -8 -13  13   -1.42    5.25
   8  13 -14    0.84    3.84
  -8 -13  14   -1.29    4.17
   8  13 -15   10.38    8.78
  -8 -13  15   12.64    8.89
   8  13 -16   -0.44    3.46
  -8 -13  16   -0.23    4.55
   8  13 -17   -0.18    5.31
  -8 -13  17   -1.87    4.94
   8  13 -18    1.09    3.76
  -8 -13  18    0.01    5.08
   8  13 -19   -0.96    4.15
  -8 -13  19    4.57    5.58
   8  13 -20    2.66    4.88
  -8 -13  20    3.50    4.72
   8  13 -21    7.63    5.62
  -8 -13  21   -1.27    3.77
   8  13 -22   -1.72    5.35
   8  13 -23    2.13    4.75
   8  14  -1   13.75    8.64
   8  14  -2    1.92    4.34
   8  14  -3    5.71    6.76
   8  14  -4    3.17    4.29
   8  14  -5    9.47    6.84
   8  14  -6    1.50    5.24
   8  14  -7   11.85    7.35
   8  14  -8    7.18    6.42
   8  14  -9    2.82    5.99
   8  14 -10   -0.77    4.12
   8  14 -11    5.62    5.62
   8  14 -12    8.92    6.65
   8  14 -13   10.11    7.42
   8  14 -14   -0.68    4.52
   8  14 -15    4.81    6.69
   8  14 -16   -0.57    2.85
  -8 -14  16    3.36    5.97
   8  14 -17   -1.13    5.06
  -8 -14  17   -0.64    4.21
   8  14 -18    5.23    6.16
  -8 -14  18   -0.87    4.14
   8  14 -19    9.79    6.43
  -8 -14  19   -1.53    4.49
  -8 -14  20   -3.54    6.47
  -8 -14  21   -3.18    7.56
  -8 -14  22    9.42    7.18
   8  15  -1   -1.54    5.60
   8  15  -2   -1.49    5.89
   8  15  -3   -1.33    5.47
   8  15  -4    9.00    6.30
   8  15  -5    8.37    6.33
   8  15  -6   16.72    8.06
   8  15  -7    3.21    4.90
   8  15  -8   12.15    6.47
   8  15  -9   -0.04    5.07
   8  15 -10   -0.38    4.39
   8  15 -11   -1.09    4.33
   8  15 -12    1.41    3.31
  -7   0   1  934.08   83.23
  -7   0   1  781.39   82.86
   7   0  -1  973.81   83.89
   7   0  -1  890.23   81.93
  -7   0   2    0.85    1.94
  -7   0   2    0.65    2.93
   7   0  -2    1.44    2.38
   7   0  -2    0.96    1.52
  -7   0   3    6.22    2.85
  -7   0   3    5.77    3.39
   7   0  -3    5.64    3.45
  -7   0   4   -0.64    1.67
  -7   0   4   -0.31    2.09
   7   0  -4    1.23    1.87
  -7   0   5   49.06    7.58
  -7   0   5   47.70    8.18
   7   0  -5   37.61    7.33
  -7   0   6    0.14    1.38
  -7   0   6    2.02    1.88
   7   0  -6   -0.48    1.81
  -7   0   7  387.53   36.06
  -7   0   7  338.31   36.44
   7   0  -7  372.26   36.63
  -7   0   8   -0.30    1.61
  -7   0   8   -0.02    1.55
   7   0  -8   -0.22    1.80
  -7   0   9   10.28    3.25
  -7   0   9   18.44    4.55
   7   0  -9   10.79    3.66
  -7   0  10    0.61    1.26
   7   0 -10   -0.28    1.42
  -7   0  11  442.11   36.00
   7   0 -11  300.28   35.37
  -7   0  12   -0.26    1.55
   7   0 -12    2.19    2.19
  -7   0  13  127.95   14.44
   7   0 -13  127.34   15.28
  -7   0  14   -0.43    1.48
   7   0 -14    0.65    2.28
  -7   0  15    5.30    2.31
   7   0 -15    7.44    3.21
  -7   0  16   -0.47    1.48
   7   0 -16    0.30    1.93
  -7   0  17  653.56   56.21
   7   0 -17  540.59   56.66
  -7   0  18   -0.46    1.77
   7   0 -18    0.04    1.75
   7   0 -19   10.71    3.93
   7   0 -20   -0.06    1.89
  -7   1   1   -0.48    1.67
  -7   1   1    0.49    2.46
   7  -1  -1    1.09    1.91
   7  -1  -1    2.06    2.04
   7   1  -1   -0.42    1.81
  -7  -1   1    1.56    2.41
  -7  -1   1    0.93    1.89
  -7   1   2   38.23    7.41
  -7   1   2   53.36    8.51
   7  -1  -2   50.07    8.41
   7  -1  -2   43.15    6.86
   7   1  -2   50.28    8.90
   7   1  -2   47.30    7.94
  -7  -1   2   52.70    8.71
  -7  -1   2   45.29    8.80
  -7   1   3  332.20   30.90
  -7   1   3  288.76   30.83
   7  -1  -3  279.33   30.43
   7   1  -3  331.01   32.51
  -7  -1   3  276.88   30.92
  -7  -1   3  292.78   32.20
  -7   1   4    0.59    1.30
  -7   1   4   -0.11    1.18
   7  -1  -4    0.24    1.55
   7   1  -4    0.25    2.42
  -7  -1   4    0.45    2.40
  -7  -1   4   -1.10    2.36
  -7   1   5   91.31   11.18
  -7   1   5   87.94   11.69
   7  -1  -5   91.83   11.51
   7   1  -5   75.96   12.10
  -7  -1   5   84.73   11.91
  -7  -1   5   94.62   13.20
  -7   1   6    0.45    1.58
  -7   1   6    0.32    1.52
   7  -1  -6    1.35    1.75
   7   1  -6    2.74    2.54
  -7  -1   6    3.49    2.45
  -7  -1   6   -0.16    2.33
  -7   1   7   32.68    5.70
  -7   1   7   34.07    6.27
   7  -1  -7   41.50    6.35
   7   1  -7   38.87    7.48
  -7  -1   7   38.11    6.80
  -7  -1   7   40.75    7.73
  -7   1   8   18.38    3.63
  -7   1   8    9.23    3.32
   7  -1  -8   30.14    4.85
   7   1  -8   19.63    5.31
  -7  -1   8   13.54    4.09
  -7  -1   8   16.68    4.99
  -7   1   9  335.46   32.08
  -7   1   9  376.67   33.68
   7  -1  -9  302.53   32.36
   7   1  -9  351.91   34.98
  -7  -1   9  364.52   34.16
  -7  -1   9  309.38   34.75
  -7   1  10   33.45    4.94
   7  -1 -10   24.31    4.85
   7   1 -10   23.98    5.70
  -7  -1  10   36.37    6.29
  -7   1  11  107.90   10.65
   7  -1 -11   74.95   10.49
   7   1 -11   77.87   12.01
  -7  -1  11   95.12   11.87
  -7   1  12   -0.04    0.93
   7  -1 -12    0.90    1.49
   7   1 -12    0.55    1.96
  -7  -1  12   -0.29    1.61
  -7   1  13  208.38   19.26
   7  -1 -13  181.37   19.75
   7   1 -13  171.91   21.34
  -7  -1  13  190.56   20.76
  -7   1  14    4.34    1.94
   7  -1 -14    6.73    2.44
   7   1 -14    3.08    3.11
  -7  -1  14    5.78    3.02
  -7   1  15  137.36   14.39
   7  -1 -15  120.91   14.91
   7   1 -15  123.16   16.60
  -7  -1  15  166.83   16.73
  -7   1  16   38.68    5.70
   7  -1 -16   37.10    6.26
   7  -1 -16   30.00    6.74
   7   1 -16   34.97    7.23
  -7  -1  16   37.17    6.63
   7  -1 -17   32.89    5.93
   7   1 -17   17.99    5.55
  -7  -1  17   45.81    7.00
   7  -1 -18    0.62    1.84
   7   1 -18   -0.56    2.01
  -7  -1  18    0.87    2.08
   7   1 -19  187.42   21.91
  -7  -1  19  174.21   19.95
   7   1 -20    2.28    2.84
   7   1 -21   71.79   11.70
   7   1 -22    6.64    3.89
  -7   2   1   34.59    6.42
  -7   2   1   34.11    6.91
   7  -2  -1   38.50    7.57
   7  -2  -1   39.98    6.00
   7   2  -1   35.27    7.93
  -7  -2   1   28.18    6.91
  -7  -2   1   39.07    8.54
  -7   2   2   65.05    8.80
  -7   2   2   63.72    9.09
   7  -2  -2   51.02    8.56
   7  -2  -2   48.19    6.80
   7   2  -2   47.37    9.70
  -7  -2   2   45.81    8.88
  -7  -2   2   56.47   10.41
  -7   2   3    4.47    2.39
  -7   2   3    6.86    2.91
   7  -2  -3    4.97    2.66
   7   2  -3   19.09    5.74
  -7  -2   3    6.83    3.27
  -7   2   4    6.21    2.57
  -7   2   4    4.22    2.32
   7  -2  -4   11.00    3.63
   7   2  -4    8.20    3.94
  -7  -2   4    7.60    3.28
  -7  -2   4    7.27    3.79
  -7   2   5  287.44   29.76
  -7   2   5  320.58   30.76
   7  -2  -5  315.31   30.52
   7   2  -5  291.79   33.13
  -7  -2   5  356.75   33.18
  -7  -2   5  288.29   33.25
  -7   2   6   16.53    3.55
  -7   2   6   20.78    4.30
   7  -2  -6   20.52    4.12
   7   2  -6   19.54    6.13
  -7  -2   6   13.06    4.71
  -7  -2   6   23.82    6.25
  -7   2   7  311.95   27.47
  -7   2   7  315.53   28.41
   7  -2  -7  248.46   27.24
   7   2  -7  236.32   30.15
  -7  -2   7  311.36   30.60
  -7  -2   7  295.94   31.68
  -7   2   8    6.48    2.02
  -7   2   8    5.98    2.24
   7  -2  -8    5.89    1.92
   7   2  -8    3.73    2.69
  -7  -2   8    5.83    3.06
  -7  -2   8    5.47    2.90
  -7   2   9   87.34    8.59
  -7   2   9   73.02    9.19
   7  -2  -9   67.90    8.55
   7   2  -9   79.02   12.00
  -7  -2   9   82.61   11.50
  -7  -2   9   70.43   11.85
  -7   2  10   17.32    2.72
   7  -2 -10   18.85    3.20
   7   2 -10    8.35    4.21
  -7  -2  10   13.99    4.19
  -7   2  11  165.97   15.54
   7  -2 -11  153.28   15.92
   7   2 -11  159.28   19.88
  -7  -2  11  185.38   19.57
  -7   2  12   53.97    5.75
   7  -2 -12   57.42    6.42
   7   2 -12   34.86    7.99
  -7  -2  12   40.98    7.81
   7  -2 -13   88.02    8.97
   7  -2 -13   80.82    9.43
   7   2 -13   81.39   12.27
  -7  -2  13   52.43    9.90
   7  -2 -14    4.49    1.63
   7  -2 -14    1.22    1.70
   7   2 -14    0.51    2.14
  -7  -2  14    3.61    2.35
   7  -2 -15   24.08    4.34
   7  -2 -15   37.21    5.63
   7   2 -15   38.33    7.67
  -7  -2  15   25.26    5.79
   7  -2 -16   85.07    9.94
   7   2 -16   71.99   12.36
  -7  -2  16   98.62   12.43
   7   2 -17   69.49   11.50
  -7  -2  17   68.58   10.41
   7   2 -18   43.66    9.18
  -7  -2  18   47.77    8.24
   7   2 -19   -0.45    2.72
  -7  -2  19    1.77    2.12
   7   2 -20   11.09    4.86
  -7  -2  20    4.06    2.72
   7   2 -21   59.73   11.16
   7   2 -22    6.19    3.69
   7   2 -23   56.59   11.07
   7   2 -24    5.64    3.86
  -7   3   1    0.79    1.79
  -7   3   1    0.57    1.47
   7  -3  -1   -0.66    2.49
   7  -3  -1   -0.35    1.13
   7   3  -1   -0.31    2.25
  -7  -3   1   -0.63    2.62
  -7  -3   1   -0.24    2.30
  -7   3   2  179.67   19.48
  -7   3   2  204.16   20.55
   7  -3  -2  184.84   20.67
   7  -3  -2  168.36   17.27
   7   3  -2  186.18   23.17
  -7  -3   2  193.06   22.24
  -7  -3   2  162.24   22.65
  -7   3   3   63.80    8.35
  -7   3   3   51.27    8.12
   7  -3  -3   49.79    8.38
   7   3  -3   77.37   12.19
  -7  -3   3   57.28    9.97
  -7  -3   3   46.54   10.29
  -7   3   4    2.15    1.73
  -7   3   4    8.30    2.61
   7  -3  -4    5.56    2.71
   7   3  -4    2.50    3.56
  -7  -3   4    7.23    3.56
  -7  -3   4    1.34    3.49
  -7   3   5  108.41   11.37
  -7   3   5   89.67   11.35
   7  -3  -5   80.92   11.15
   7   3  -5  114.09   15.64
  -7  -3   5   85.06   13.34
  -7  -3   5  135.82   16.84
  -7   3   6   25.43    3.79
  -7   3   6   20.95    4.04
   7  -3  -6   20.34    4.10
   7   3  -6   20.55    6.32
  -7  -3   6   15.78    5.06
  -7  -3   6   16.70    5.76
  -7   3   7    1.78    1.13
  -7   3   7    3.00    1.69
   7  -3  -7    2.31    1.61
   7   3  -7    0.22    2.01
  -7  -3   7   -0.71    2.02
  -7  -3   7    1.10    3.54
  -7   3   8    0.01    0.56
  -7   3   8    0.26    1.09
   7  -3  -8   -0.08    0.76
   7   3  -8    0.64    2.28
  -7  -3   8   -0.54    2.35
  -7  -3   8    1.11    3.08
  -7   3   9  250.94   24.78
   7   3  -9  258.90   29.83
  -7  -3   9  298.77   29.41
  -7  -3   9  286.82   31.04
  -7   3  10   82.40    8.75
   7   3 -10   68.81   12.11
  -7  -3  10   81.88   11.99
   7   3 -11   13.21    4.87
  -7  -3  11    8.29    3.44
   7   3 -12   -0.64    2.43
  -7  -3  12   -0.78    2.15
   7   3 -13  114.50   15.95
  -7  -3  13  102.18   14.43
   7   3 -14   97.57   15.64
  -7  -3  14  131.18   15.75
   7   3 -15  190.08   24.32
  -7  -3  15  213.30   23.44
   7   3 -16   17.69    6.14
  -7  -3  16   19.59    5.17
   7   3 -17    0.56    2.56
  -7  -3  17    2.92    2.58
   7   3 -18   41.68    8.96
  -7  -3  18   34.58    7.41
  -7   3  19  282.23   30.07
   7   3 -19  322.51   34.16
   7   3 -20   -0.09    2.34
   7   3 -21    7.52    4.45
   7   3 -22    0.56    3.67
   7   3 -23   22.68    7.29
   7   3 -24    6.63    4.14
  -7   4   1   73.54   10.28
  -7   4   1   86.03   10.98
   7  -4  -1   56.48   10.57
   7  -4  -1   80.85    8.75
   7   4  -1   70.07   12.84
  -7  -4   1   88.17   13.03
  -7  -4   1   49.97   11.86
  -7   4   2   86.36   12.56
  -7   4   2   92.95   12.97
   7  -4  -2  114.42   14.82
   7  -4  -2  119.63   10.57
   7   4  -2  114.33   17.09
  -7  -4   2  101.93   15.32
  -7  -4   2  125.41   18.12
  -7   4   3   15.63    3.17
  -7   4   3   14.47    3.63
  -7   4   3   20.05    4.37
   7  -4  -3    9.09    3.94
   7   4  -3    4.92    3.80
  -7  -4   3   12.58    5.13
  -7  -4   3    6.71    4.52
  -7   4   4   42.98    5.43
  -7   4   4   34.58    5.61
  -7   4   4   39.19    6.20
   7   4  -4   29.32    8.00
  -7  -4   4   32.07    7.54
  -7  -4   4   42.77    9.42
  -7   4   5   96.08    9.30
  -7   4   5   89.65    9.82
  -7   4   5   80.04   10.12
   7   4  -5   43.36   11.40
  -7  -4   5   88.53   13.17
  -7  -4   5  103.47   15.30
  -7   4   6   75.29    7.68
  -7   4   6   63.95    7.92
  -7   4   6   62.52    8.46
   7   4  -6  102.06   14.52
  -7  -4   6   83.98   12.39
  -7  -4   6  102.55   14.85
  -7   4   7   35.99    4.35
  -7   4   7   44.95    4.68
  -7   4   7   51.73    6.02
   7   4  -7   62.06   10.94
  -7  -4   7   51.87    9.29
  -7  -4   7   46.95    9.95
  -7   4   8   53.14    6.61
   7   4  -8   63.96   11.37
  -7  -4   8   66.57   10.67
  -7  -4   8   71.20   12.36
  -7   4   9   35.42    4.18
   7   4  -9   24.73    7.33
  -7  -4   9   25.86    6.65
  -7   4  10    1.78    0.76
   7   4 -10   -0.65    2.70
  -7  -4  10    2.10    3.04
   7   4 -11  130.52   18.58
  -7  -4  11  138.06   17.67
   7   4 -12  169.77   22.67
  -7  -4  12  184.40   21.64
   7   4 -13  130.51   18.77
  -7  -4  13  142.94   18.00
   7   4 -14   36.08    8.53
   7   4 -15   56.56   11.08
   7   4 -16   39.77    9.12
  -7   4  17  181.13   18.35
   7   4 -17  174.93   23.19
  -7   4  18   24.66    4.48
   7   4 -18   19.23    6.61
  -7   4  19   24.67    5.00
   7   4 -19   22.28    7.10
   7   4 -20   35.19    9.08
   7   4 -21   48.05   10.49
   7   4 -26    6.12    4.28
   7   4 -27   16.00    6.60
   7   4 -28   11.06    5.42
  -7   5   1    2.19    1.71
  -7   5   1    3.16    2.40
  -7   5   1    2.33    2.16
   7  -5  -1    0.00    0.98
   7   5  -1    1.56    2.63
  -7  -5   1   -1.47    3.51
  -7   5   2    0.77    1.19
  -7   5   2    0.26    1.45
  -7   5   2    0.72    1.64
   7   5  -2    1.43    3.94
  -7  -5   2    1.86    2.49
  -7   5   3   45.82    6.18
  -7   5   3   31.61    6.04
  -7   5   3   49.08    7.13
   7   5  -3   47.25   10.26
  -7  -5   3   27.14    8.76
  -7   5   4  134.51   13.55
  -7   5   4  126.83   14.08
  -7   5   4  121.36   14.23
   7   5  -4  130.72   19.05
  -7  -5   4  102.24   18.12
  -7   5   5   43.70    5.68
  -7   5   5   48.82    6.26
  -7   5   5   36.05    6.07
   7   5  -5   43.95    9.86
  -7  -5   5   44.31   10.36
  -7   5   6    2.39    1.14
  -7   5   6    2.70    1.29
  -7   5   6    1.59    1.35
   7   5  -6    4.15    3.97
  -7  -5   6   -0.19    2.75
  -7   5   7   20.66    2.55
  -7   5   7   20.42    2.62
  -7   5   7   15.13    3.19
   7   5  -7   14.50    5.73
  -7   5   8   77.81    8.42
   7   5  -8   68.48   13.01
  -7   5   9  125.46   12.41
   7   5  -9  141.59   19.30
  -7   5  10   43.28    4.73
   7   5 -10   60.56   11.18
   7   5 -11  113.32   17.36
   7   5 -12   -0.98    3.57
   7   5 -13   41.32    9.70
  -7   5  14   46.87    4.94
   7   5 -14   50.68   10.54
  -7   5  15  176.69   16.89
   7   5 -15  199.05   24.62
  -7   5  16    0.33    0.89
   7   5 -16    2.85    3.88
  -7   5  17    7.46    2.13
   7   5 -17    3.42    3.66
  -7   5  18    3.73    1.91
  -7   5  19   25.85    4.88
   7   5 -22    3.59    3.87
   7   5 -23    5.12    4.91
   7   5 -24   18.19    7.02
   7   5 -25   11.76    5.65
   7   5 -26   10.12    5.45
   7   5 -27   -1.32    3.75
   7   5 -28    2.61    4.27
   7   5 -29   14.60    6.54
  -7   6   1   82.18   10.05
  -7   6   1   46.71    9.39
   7   6  -1   72.83   14.09
  -7  -6   1  132.52   18.40
  -7   6   2   63.19    8.66
  -7   6   2   57.01    9.23
  -7   6   2   53.25    8.89
   7  -6  -2   61.44    5.86
   7  -6  -2   61.17    5.89
   7   6  -2   66.94   13.12
  -7  -6   2   45.74   11.73
  -7   6   3   40.33    6.18
  -7   6   3   41.22    6.96
  -7   6   3   33.01    6.30
   7   6  -3   38.59   10.05
  -7  -6   3   29.41    9.18
  -7   6   4   13.28    3.25
  -7   6   4   10.85    3.35
  -7   6   4   14.39    3.80
   7   6  -4   12.10    5.43
  -7  -6   4    4.78    4.20
  -7   6   5    2.29    1.46
  -7   6   5    0.99    1.56
  -7   6   5    2.83    1.70
   7   6  -5    0.80    3.18
  -7   6   6   91.46   10.12
  -7   6   6   95.19   10.51
  -7   6   6   87.67   10.88
   7   6  -6   92.14   15.64
  -7   6   7  154.85   15.95
  -7   6   7  171.43   16.19
  -7   6   7  174.44   17.39
   7   6  -7  190.76   24.12
  -7   6   8   58.39    7.18
   7   6  -8   44.49   10.80
   7   6  -9    5.29    4.75
   7   6 -10  114.45   17.94
   7   6 -11  170.70   21.78
  -7  -6  11  111.20   19.55
  -7   6  12   15.80    2.59
   7   6 -12   18.93    6.90
  -7   6  13   13.28    2.34
  -7   6  14   12.81    2.39
  -7   6  15    5.82    1.85
  -7   6  16   51.55    6.55
  -7   6  17   65.26    8.14
  -7   6  18   86.08   10.40
   7   6 -19   10.33    5.65
   7   6 -20    1.77    4.16
   7   6 -21    7.30    4.66
   7   6 -22   29.75    8.68
   7   6 -23   16.60    6.56
   7   6 -24   16.94    7.31
   7   6 -25    0.39    3.27
   7   6 -26   24.96    9.03
   7   6 -27    0.71    3.93
   7   6 -28   24.69    8.55
   7   6 -29   -0.95    3.84
   7   6 -30    0.89    3.71
  -7   7   1    1.19    1.88
  -7   7   1    3.96    3.19
   7  -7  -1    1.46    1.59
  -7  -7   1   -0.26    3.45
  -7   7   2   21.60    5.18
  -7   7   2   39.94    7.56
   7  -7  -2   30.96    3.95
  -7  -7   2   30.81    9.95
  -7   7   3    8.11    3.08
  -7   7   3   18.03    4.67
  -7   7   4  262.22   27.00
  -7   7   4  280.27   28.37
  -7   7   5  112.40   13.02
  -7   7   6   12.52    3.17
  -7  -7   9   31.77    9.59
  -7  -7  10   96.17   17.31
  -7  -7  11   45.26   11.46
  -7   7  13   23.18    4.04
   7   7 -13   20.24    7.45
  -7   7  14  151.28   15.99
   7   7 -14  169.97   23.42
  -7   7  15   -0.10    1.02
   7   7 -15   -1.78    4.25
  -7   7  16    6.06    2.28
   7   7 -16   -1.23    3.97
   7   7 -17    5.79    4.37
   7   7 -18   11.39    6.09
   7   7 -19    1.68    4.16
   7   7 -20   40.58   10.38
   7   7 -21    2.39    3.80
   7   7 -22   -0.07    2.66
   7   7 -23   -1.13    3.59
   7   7 -24   56.74   12.75
   7   7 -25    3.97    5.55
   7   7 -26    8.30    5.35
   7   7 -27    1.61    3.30
   7   7 -28    2.49    4.92
   7   7 -29   -1.06    3.67
   7   7 -30   12.30    6.27
   7   7 -31    2.88    3.82
   7   7 -32    6.54    5.41
  -7   8   1   43.46    8.03
   7   8  -1   48.24   11.71
  -7   8   2  116.22   13.83
   7  -8  -2   97.04   10.90
   7   8  -2   88.97   16.82
  -7   8   3   12.46    3.87
   7   8  -3   14.51    6.82
  -7   8   4   21.84    5.40
   7   8  -4   48.98   11.29
  -7   8   5   12.17    3.74
   7   8  -5   16.44    6.90
   7   8  -6   22.08    7.89
   7   8  -7    2.25    3.37
  -7  -8   7    4.78    4.51
   7   8  -8   96.56   16.63
  -7  -8   8   74.20   15.90
   7   8  -9    1.73    3.73
  -7  -8   9    6.48    5.21
   7   8 -10   38.94    9.88
  -7  -8  10   20.87    8.32
   7   8 -11    1.89    4.89
  -7  -8  11   10.06    6.38
   7   8 -12  187.35   24.74
  -7  -8  12  130.16   23.03
   7   8 -13    1.48    3.50
   7   8 -14   11.63    6.29
   7   8 -15   -0.79    4.24
   7   8 -16   64.63   13.66
   7   8 -17   -0.49    3.58
   7   8 -18    9.07    6.35
   7   8 -19    0.39    3.60
   7   8 -20   23.77    8.41
   7   8 -21   -0.44    3.18
   7   8 -22   10.47    6.72
   7   8 -23   15.28    7.09
   7   8 -24   18.23    7.84
   7   8 -25   -1.43    4.11
   7   8 -26   28.75    9.27
   7   8 -27    7.06    5.27
   7   8 -28   17.61    7.70
   7   8 -29    2.14    4.36
   7   8 -30   -1.31    5.30
   7   8 -31    2.02    4.60
   7   8 -32    6.48    5.22
   7   8 -33    1.69    4.06
  -7   9   1   -0.46    1.94
   7   9  -1   -1.31    4.59
  -7   9   2   40.48    7.89
   7   9  -2   54.23   12.60
   7   9  -3   11.79    6.99
   7   9  -4   33.19   10.16
   7   9  -5    6.74    5.60
  -7  -9   5   -2.21    5.63
   7   9  -6   24.13    9.11
  -7  -9   6   36.69   11.03
   7   9  -7   30.25    9.33
  -7  -9   7    7.67    5.78
   7   9  -8   39.06   10.07
  -7  -9   8   15.74    7.82
   7   9  -9    6.03    5.19
  -7  -9   9   -0.01    2.51
   7   9 -10  103.22   18.70
  -7  -9  10  126.64   21.36
   7   9 -11    3.99    4.86
  -7  -9  11   -0.04    4.00
   7   9 -12   -1.56    4.05
  -7  -9  12   -0.13    3.11
   7   9 -13    4.95    4.23
  -7  -9  13   12.09    7.05
   7   9 -14   43.71   11.08
   7   9 -15    0.34    3.08
   7   9 -16    0.81    4.24
   7   9 -17    0.35    2.78
   7   9 -18   43.41   11.89
   7   9 -19    3.62    4.57
   7   9 -20   10.56    6.70
   7   9 -21   -0.37    2.51
   7   9 -22   -0.55    3.01
   7   9 -23    2.07    4.27
   7   9 -24   26.86    9.24
   7   9 -25    1.27    3.77
   7   9 -26    3.36    4.88
   7   9 -27   -0.97    3.86
   7   9 -28    2.33    4.15
   7   9 -29   -0.06    3.09
   7   9 -30    4.93    4.58
   7   9 -31   -0.80    3.78
   7   9 -32   -0.98    4.07
   7   9 -33    3.46    4.44
   7   9 -34    7.59    5.61
   7  10  -1   17.59    7.68
   7  10  -2   72.86   15.71
   7  10  -3   -0.33    2.08
  -7 -10   3   -1.61    4.17
   7  10  -4   -0.54    2.65
  -7 -10   4    5.58    5.40
   7  10  -5   -1.92    4.78
  -7 -10   5    4.59    5.39
   7  10  -6  143.00   22.14
  -7 -10   6   95.65   20.09
   7  10  -7    4.64    4.03
  -7 -10   7   -0.61    4.38
   7  10  -8   -1.26    5.13
  -7 -10   8    7.39    6.18
   7  10  -9   -0.64    3.44
  -7 -10   9   -1.42    4.50
   7  10 -10    6.01    4.93
  -7 -10  10    8.57    6.06
   7  10 -11    6.26    5.22
  -7 -10  11    8.21    6.24
   7  10 -12   35.80   10.64
  -7 -10  12   28.17   10.33
   7  10 -13   -2.85    5.27
  -7 -10  13   -1.44    4.61
   7  10 -14   13.19    7.23
  -7 -10  14    0.66    3.97
   7  10 -15   -1.87    5.10
   7  10 -16   71.13   15.02
   7  10 -17   -2.47    4.70
   7  10 -18   42.16   11.53
   7  10 -19    4.00    4.70
   7  10 -20    3.35    4.38
   7  10 -21    0.43    4.59
   7  10 -22   20.39    8.71
   7  10 -23   -1.31    4.82
   7  10 -24   -0.76    3.63
   7  10 -25   -0.04    3.27
   7  10 -26   12.48    7.31
   7  10 -27   -1.18    4.10
   7  10 -28    9.43    6.16
   7  10 -29   -1.62    4.80
   7  10 -30    2.35    3.86
   7  10 -31   -0.78    3.71
   7  10 -32    9.52    6.41
   7  10 -33   -0.85    3.80
   7  10 -34    2.67    4.37
   7  11  -1    2.49    4.20
  -7 -11   1   -0.69    3.13
   7  11  -2   12.81    6.66
  -7 -11   2    9.12    7.34
   7  11  -3    7.10    5.97
  -7 -11   3    8.66    5.99
   7  11  -4   23.31    9.41
  -7 -11   4   25.37   10.15
   7  11  -5   27.55    9.34
  -7 -11   5   19.58    8.54
   7  11  -6   -0.73    3.76
  -7 -11   6    1.92    4.41
   7  11  -7    4.38    6.13
  -7 -11   7   24.90    9.24
   7  11  -8   18.07    7.57
  -7 -11   8    5.02    5.87
   7  11  -9    6.11    5.22
  -7 -11   9   -1.18    4.45
   7  11 -10   20.13    7.86
  -7 -11  10   22.48   10.23
   7  11 -11    5.73    5.70
  -7 -11  11    3.05    4.08
   7  11 -12   -0.91    3.88
  -7 -11  12   -1.42    4.13
   7  11 -13    6.94    5.42
  -7 -11  13   -1.54    5.43
   7  11 -14   15.24    7.54
  -7 -11  14   24.35    9.89
   7  11 -15   -1.53    5.71
  -7 -11  15   -1.14    4.85
   7  11 -16   18.57    8.42
   7  11 -17    1.26    4.98
   7  11 -18    3.20    4.19
   7  11 -19    1.24    4.74
   7  11 -20   31.22   10.29
   7  11 -21   -0.14    1.90
   7  11 -22    7.57    5.36
   7  11 -23    8.62    6.38
   7  11 -24   15.67    8.23
   7  11 -25    4.24    4.84
   7  11 -26    0.33    4.12
   7  11 -27   -0.71    3.02
   7  11 -28   12.63    7.53
   7  11 -29   -0.63    3.02
   7  11 -30    1.89    4.64
   7  11 -31   -0.50    2.86
   7  12  -1    5.71    4.95
  -7 -12   1   -1.84    6.43
   7  12  -2   22.81    8.47
  -7 -12   2   11.76    7.46
   7  12  -3   -0.24    3.64
  -7 -12   3   -0.60    2.83
   7  12  -4   -0.99    4.37
  -7 -12   4   -0.40    3.86
   7  12  -5   14.14    7.42
  -7 -12   5    5.91    6.40
   7  12  -6   44.66   12.14
  -7 -12   6   23.99   10.80
   7  12  -7   -1.70    3.94
  -7 -12   7   -0.02    3.29
   7  12  -8   12.96    6.98
  -7 -12   8    9.70    6.51
   7  12  -9   -0.97    4.21
  -7 -12   9   -1.14    4.65
   7  12 -10    5.15    6.18
  -7 -12  10    5.96    5.72
   7  12 -11    1.57    4.38
  -7 -12  11   -0.93    4.06
   7  12 -12   23.56    9.49
  -7 -12  12   20.45    9.53
   7  12 -13   -0.36    3.87
  -7 -12  13    1.31    4.75
   7  12 -14   -2.57    5.23
  -7 -12  14   -1.30    4.50
   7  12 -15    0.39    3.74
  -7 -12  15   -2.25    5.03
   7  12 -16   27.29    9.66
  -7 -12  16   29.64   10.60
   7  12 -17    3.25    5.55
  -7 -12  17   -0.76    3.02
   7  12 -18    7.56    6.26
   7  12 -19   -2.19    4.55
   7  12 -20   16.06    7.93
   7  12 -21   -0.38    3.04
   7  12 -22    6.94    6.11
   7  12 -23   -0.99    3.62
   7  12 -24    0.66    3.39
   7  12 -25   -1.10    3.62
   7  12 -26   -1.31    5.59
   7  12 -27   -0.73    2.85
   7  12 -28    9.89    6.28
   7  13  -1    3.12    5.94
   7  13  -2    6.52    6.37
   7  13  -3   18.59    8.60
   7  13  -4   77.79   15.91
  -7 -13   4   42.22   13.86
   7  13  -5    7.07    5.39
  -7 -13   5   -2.29    6.85
   7  13  -6   -3.12    5.50
  -7 -13   6    4.29    5.96
   7  13  -7   -1.17    3.84
  -7 -13   7   -1.01    4.01
   7  13  -8   11.18    6.69
  -7 -13   8    3.38    6.28
   7  13  -9    7.17    7.06
  -7 -13   9    3.04    5.94
   7  13 -10   11.44    6.62
  -7 -13  10   21.44    9.29
   7  13 -11    1.79    4.46
  -7 -13  11    0.50    4.12
   7  13 -12    1.80    4.70
  -7 -13  12   -0.65    3.67
   7  13 -13    2.14    4.81
  -7 -13  13   -1.30    5.91
   7  13 -14   15.55    7.70
  -7 -13  14   11.91    7.74
   7  13 -15   -1.73    4.62
  -7 -13  15   -0.91    3.92
   7  13 -16    4.81    4.78
  -7 -13  16   -0.85    4.25
   7  13 -17   -0.96    3.93
  -7 -13  17   -0.34    2.50
   7  13 -18   -1.69    4.89
  -7 -13  18    6.95    7.51
   7  13 -19   -0.39    3.03
   7  13 -20    2.63    4.08
   7  13 -21   12.64    7.21
   7  13 -22    2.03    4.01
   7  13 -23   -2.91    5.22
   7  13 -24    7.60    6.94
   7  13 -25   -0.82    2.95
   7  14  -1   16.82    8.63
   7  14  -2    8.13    7.16
   7  14  -3   -0.38    5.52
   7  14  -4   -0.10    2.56
   7  14  -5    1.78    4.11
   7  14  -6    9.22    7.42
   7  14  -7   29.87   10.20
   7  14  -8   10.52    7.11
   7  14  -9    2.18    4.74
   7  14 -10    0.46    5.45
   7  14 -11   -1.87    4.33
   7  14 -12   16.62    8.15
   7  14 -13    1.11    4.33
   7  14 -14   -1.76    3.92
   7  14 -15   -0.29    4.02
   7  14 -16   -2.20    5.43
   7  14 -17   -0.50    3.30
   7  14 -18    1.52    5.06
   7  14 -19   -0.16    4.85
   7  14 -20   -2.20    6.07
   7  14 -21   13.23    7.45
   7  15  -1   12.79    8.12
   7  15  -2   -0.89    3.10
   7  15  -3    7.30    7.62
   7  15  -4    0.66    3.74
   7  15  -5    1.70    5.16
   7  15  -6   -1.21    5.35
   7  15  -7   -2.38    6.53
   7  15  -8   -1.73    5.75
   7  15  -9    0.64    3.84
   7  15 -10   -0.67    5.48
   7  15 -11   -2.53    5.02
   7  15 -12    0.42    5.05
   7  15 -13    2.42    4.19
   7  15 -14    2.40    4.70
   7  15 -15    6.12    5.12
   7  16  -1    5.46    6.42
   7  16  -2   -0.44    4.53
   7  16  -3    5.13    5.29
   7  16  -4   -1.12    4.00
   7  16  -5    0.41    4.18
   7  16  -6    3.89    6.19
   7  16  -7    6.79    7.07
  -6   0   1   -0.68    1.97
  -6   0   1    0.57    1.58
   6   0  -1   -0.23    1.83
   6   0  -1    1.80    1.65
  -6   0   2  395.36   36.85
  -6   0   2  352.51   36.96
   6   0  -2  376.08   36.82
   6   0  -2  354.42   35.62
  -6   0   3   -0.24    1.48
  -6   0   3    1.23    2.17
   6   0  -3    0.50    2.03
  -6   0   4   18.79    4.50
  -6   0   4   23.68    5.23
   6   0  -4   27.49    5.45
  -6   0   5   -0.45    1.43
  -6   0   5   -0.73    2.01
   6   0  -5   -0.11    1.81
  -6   0   6 1549.40  132.38
  -6   0   6 1509.66  133.23
   6   0  -6 1401.61  132.53
  -6   0   7    0.85    1.79
  -6   0   7    1.84    2.08
   6   0  -7   -0.67    1.78
  -6   0   8   30.41    5.23
   6   0  -8   27.79    5.39
  -6   0   9   -0.03    1.08
   6   0  -9   -0.14    1.58
  -6   0  10  232.07   22.31
   6   0 -10  205.78   22.59
  -6   0  11   -0.37    1.39
   6   0 -11   -0.47    1.55
  -6   0  12  298.78   29.52
   6   0 -12  313.68   30.57
  -6   0  13   -0.33    1.35
   6   0 -13   -0.32    1.45
  -6   0  14   91.27   10.88
   6   0 -14   88.68   11.60
  -6   0  15   -0.27    1.20
   6   0 -15    0.91    1.94
  -6   0  16  323.15   31.67
   6   0 -16  325.41   32.82
  -6   0  17   -0.29    1.04
   6   0 -17    0.78    1.47
   6   0 -18  190.47   21.38
   6   0 -18  187.46   23.33
   6   0 -19    1.78    2.18
   6   0 -19   -0.19    2.96
   6   0 -20    3.44    2.89
   6   0 -20   -0.86    3.73
   6   0 -21   -0.07    1.90
   6   0 -22  155.29   19.12
   6   0 -23   -0.24    1.22
   6   0 -24   -0.37    2.16
  -6   1   1    1.31    2.35
  -6   1   1    4.25    2.84
   6  -1  -1    4.42    2.51
   6  -1  -1    2.41    1.71
   6   1  -1    7.58    3.35
   6   1  -1    6.14    3.04
  -6  -1   1    6.09    3.33
  -6  -1   1    7.49    3.70
  -6   1   2  724.59   64.92
  -6   1   2  668.91   64.98
   6  -1  -2  671.05   64.80
   6  -1  -2  737.55   63.86
   6   1  -2  649.50   65.82
   6   1  -2  713.98   65.61
  -6  -1   2  718.06   65.87
  -6  -1   2  700.54   66.69
  -6   1   3   38.92    6.47
  -6   1   3   31.18    6.28
   6  -1  -3   45.95    7.00
   6   1  -3   39.67    7.41
  -6  -1   3   39.42    7.25
  -6  -1   3   35.89    7.57
  -6   1   4  959.97   84.41
  -6   1   4  861.36   84.52
   6  -1  -4 1056.07   85.08
   6   1  -4  906.09   86.20
  -6  -1   4  940.80   85.64
  -6  -1   4  873.67   86.26
  -6   1   5  125.33   14.34
  -6   1   5  117.36   14.65
   6  -1  -5  145.19   15.02
   6   1  -5  150.23   16.82
  -6  -1   5  143.14   16.00
  -6  -1   5  130.87   16.42
  -6   1   6  120.94   13.12
  -6   1   6  111.30   13.37
   6  -1  -6  142.47   13.83
   6   1  -6  128.15   15.23
  -6  -1   6  107.44   14.04
  -6  -1   6  111.19   14.88
  -6   1   7  266.58   24.66
  -6   1   7  220.59   24.77
   6  -1  -7  271.27   25.09
   6   1  -7  256.22   26.81
  -6  -1   7  267.56   26.33
  -6  -1   7  239.66   26.84
  -6   1   8  845.06   74.73
   6  -1  -8  810.77   75.13
   6   1  -8  915.57   77.78
  -6  -1   8  796.00   76.32
  -6   1   9    8.77    2.23
   6  -1  -9    5.67    2.23
   6   1  -9   10.08    3.51
  -6  -1   9   11.40    3.27
  -6   1  10  140.48   13.45
   6  -1 -10  123.50   13.74
   6   1 -10  120.61   15.38
  -6  -1  10  121.67   14.69
  -6   1  11   16.97    3.21
   6  -1 -11   14.30    3.47
   6   1 -11   25.34    5.35
  -6  -1  11   18.71    4.35
  -6   1  12  358.49   34.19
   6  -1 -12  356.45   34.89
   6   1 -12  383.93   37.24
  -6  -1  12  402.12   36.43
  -6   1  13   74.90    8.26
   6  -1 -13   58.83    8.36
   6   1 -13   68.41   10.18
  -6  -1  13   73.25    9.66
  -6   1  14  234.58   19.97
   6  -1 -14  176.12   19.86
   6   1 -14  173.43   21.44
  -6  -1  14  187.80   20.78
   6  -1 -15    7.67    2.72
   6  -1 -15    8.36    3.62
   6   1 -15   11.58    4.21
  -6  -1  15    4.94    2.66
   6  -1 -16    3.47    2.22
   6  -1 -16    1.85    1.66
   6   1 -16   -0.11    1.69
  -6  -1  16    3.45    2.44
   6  -1 -17    7.27    2.59
   6  -1 -17    9.73    3.89
   6   1 -17    0.18    1.74
  -6  -1  17    5.38    2.68
   6  -1 -18  283.23   28.62
   6  -1 -18  255.92   29.84
   6   1 -18  288.20   30.33
  -6  -1  18  292.14   29.01
   6  -1 -19   48.23    7.72
   6  -1 -19   31.28    7.78
   6   1 -19   44.83    8.53
  -6  -1  19   55.81    8.32
   6  -1 -20   -0.43    1.81
   6   1 -20   -0.08    1.51
   6   1 -20   -1.04    3.21
  -6  -1  20   -0.26    1.53
   6  -1 -21    4.38    2.91
   6   1 -21    0.82    2.00
   6   1 -21   -0.35    3.50
   6  -1 -22   13.45    4.12
   6   1 -22   10.68    4.29
   6   1 -22   12.60    5.44
   6   1 -23    2.11    2.81
   6   1 -24   30.93    7.40
   6   1 -25   -0.34    2.51
   6   1 -26    3.06    3.47
  -6   2   1    5.10    2.62
  -6   2   1    1.97    2.03
   6  -2  -1    1.34    2.38
   6  -2  -1    5.18    2.08
   6   2  -1    6.00    3.87
   6   2  -1   16.40    4.44
  -6  -2   1    9.98    3.83
  -6  -2   1    2.40    3.30
  -6   2   2    3.36    2.30
  -6   2   2   12.44    3.55
   6  -2  -2    9.72    3.54
   6  -2  -2   16.40    2.97
   6   2  -2   21.38    5.87
   6   2  -2   14.64    4.64
  -6  -2   2   14.67    4.65
  -6  -2   2   11.39    4.94
  -6   2   3    3.83    1.89
  -6   2   3    5.77    2.69
   6  -2  -3    2.07    1.91
   6   2  -3    2.43    2.82
  -6  -2   3    8.54    3.27
  -6  -2   3    4.18    2.75
  -6   2   4   61.47    8.48
  -6   2   4   81.32    9.35
   6  -2  -4   63.94    8.80
   6   2  -4   72.33   11.22
  -6  -2   4   63.60   10.09
  -6  -2   4   90.09   12.33
  -6   2   5   13.04    2.95
  -6   2   5   12.92    3.12
   6  -2  -5   15.64    3.46
   6   2  -5   15.93    5.35
  -6  -2   5   10.66    3.93
  -6  -2   5   23.85    5.84
  -6   2   6  362.66   34.36
  -6   2   6  403.03   35.20
   6  -2  -6  358.07   34.65
   6   2  -6  388.74   38.50
  -6  -2   6  400.48   37.82
  -6  -2   6  346.53   38.25
  -6   2   7   65.83    7.42
  -6   2   7   75.83    8.17
   6  -2  -7   68.29    7.73
   6   2  -7   57.36   10.07
  -6  -2   7   62.30    9.76
  -6  -2   7   68.48   10.89
  -6   2   8    9.27    1.90
   6  -2  -8    9.70    2.13
   6   2  -8    7.06    3.74
  -6  -2   8   16.00    4.32
  -6   2   9    0.89    0.74
   6  -2  -9    0.28    0.90
   6   2  -9    0.72    2.42
  -6  -2   9   -0.39    1.87
  -6   2  10  309.47   29.01
   6  -2 -10  342.24   29.58
   6   2 -10  328.98   33.86
  -6  -2  10  334.38   32.98
   6  -2 -11  309.40   28.88
   6  -2 -11  309.84   29.63
   6   2 -11  316.28   33.10
  -6  -2  11  347.44   32.52
   6  -2 -12  115.79   11.16
   6  -2 -12   98.43   11.47
   6   2 -12  116.06   14.84
  -6  -2  12  101.74   13.52
   6  -2 -13   11.69    2.56
   6  -2 -13   14.32    3.15
   6   2 -13   13.98    4.47
  -6  -2  13   12.53    3.85
   6  -2 -14  144.59   13.18
   6  -2 -14  122.53   13.53
   6   2 -14   84.69   14.59
  -6  -2  14  124.26   15.09
   6  -2 -15   40.62    5.72
   6  -2 -15   41.68    6.29
   6   2 -15   32.73    7.46
  -6  -2  15   40.14    7.16
   6  -2 -16   69.48    8.92
   6  -2 -16   87.54   10.25
   6   2 -16   62.77   11.08
  -6  -2  16   76.31   10.83
   6  -2 -17   14.41    3.80
   6  -2 -17   26.04    5.16
   6   2 -17   29.58    6.73
  -6  -2  17   28.32    5.70
   6  -2 -18   19.16    4.09
   6  -2 -18   21.05    5.07
   6   2 -18   18.96    5.51
  -6  -2  18   14.22    4.64
   6  -2 -19   17.16    4.08
   6   2 -19   12.68    4.67
  -6  -2  19   14.76    4.35
  -6   2  20  165.37   20.49
   6  -2 -20  172.83   19.21
   6   2 -20  181.99   22.08
  -6  -2  20  186.32   20.57
   6   2 -21    3.66    3.13
  -6  -2  21    4.72    3.14
   6   2 -22   43.18    9.17
   6   2 -23    1.22    3.36
   6   2 -25   17.97    5.96
   6   2 -26   43.42    9.66
  -6   3   1    3.51    2.11
  -6   3   1    2.06    2.09
   6  -3  -1    1.82    2.74
   6  -3  -1    4.12    1.63
   6   3  -1   -0.19    2.44
   6   3  -1    0.88    2.34
  -6  -3   1   -0.14    1.78
  -6  -3   1    1.00    2.60
  -6   3   2  154.38   16.20
  -6   3   2  134.92   16.08
   6  -3  -2  155.10   17.23
   6  -3  -2  151.78   14.21
   6   3  -2  145.02   19.23
   6   3  -2  143.50   18.35
  -6  -3   2  132.24   17.90
  -6  -3   2  149.75   19.65
  -6   3   3  150.82   16.29
  -6   3   3  157.99   16.80
   6  -3  -3  160.74   17.38
   6   3  -3  128.93   19.00
  -6  -3   3  173.82   19.59
  -6  -3   3  170.38   20.73
  -6   3   4   36.30    5.55
  -6   3   4   46.49    6.20
   6  -3  -4   40.62    6.34
   6   3  -4   48.07    8.89
  -6  -3   4   41.19    7.84
  -6  -3   4   36.65    8.35
  -6   3   5   11.39    2.47
  -6   3   5   12.06    2.84
   6  -3  -5   10.49    2.78
   6   3  -5   14.49    4.95
  -6  -3   5    9.20    3.77
  -6  -3   5   17.83    5.57
  -6   3   6   18.25    2.73
  -6   3   6   14.54    2.81
   6  -3  -6   14.34    2.88
   6   3  -6   18.37    5.54
  -6  -3   6   18.97    4.97
  -6  -3   6   14.13    4.89
  -6   3   7   18.22    2.15
  -6   3   7   21.89    2.42
  -6   3   7   20.56    3.05
   6   3  -7   34.00    7.24
  -6  -3   7   18.67    5.31
  -6  -3   7   23.49    6.42
  -6   3   8  414.21   37.62
   6   3  -8  397.13   42.74
  -6  -3   8  479.08   42.84
   6   3  -9   83.03   12.67
  -6  -3   9   83.32   11.96
   6   3 -10   26.11    6.60
  -6  -3  10   30.26    6.46
   6   3 -11    9.06    3.95
  -6  -3  11    9.71    3.75
   6   3 -12   91.67   13.17
  -6  -3  12   74.93   11.41
   6   3 -13  156.86   20.35
  -6  -3  13  172.96   19.75
   6  -3 -14  202.69   18.85
   6  -3 -14  218.89   18.99
   6   3 -14  194.29   24.34
  -6  -3  14  207.24   23.43
   6  -3 -15   21.91    3.13
   6  -3 -15   24.09    3.37
   6   3 -15   13.51    5.50
  -6  -3  15   22.18    5.55
   6  -3 -16   25.14    3.86
   6  -3 -16   26.77    4.19
   6   3 -16   24.15    6.60
  -6  -3  16   37.22    6.89
  -6   3  17   77.74   10.41
   6  -3 -17   92.22    9.61
   6  -3 -17   72.24    9.45
   6   3 -17   85.27   13.39
  -6  -3  17   95.03   12.54
  -6   3  18  113.16   14.27
   6  -3 -18  112.95   13.02
   6   3 -18  161.25   18.84
  -6  -3  18  139.82   16.48
  -6   3  19   36.89    6.79
   6   3 -19   50.82    9.71
  -6   3  20    2.67    2.54
   6   3 -20    0.84    2.67
   6   3 -21   -0.23    2.34
   6   3 -22   56.59   11.16
   6   3 -23    9.24    4.62
   6   3 -24   86.27   14.54
   6   3 -28   29.52    8.48
   6   3 -29   12.72    5.91
   6   3 -30   14.63    6.26
  -6   4   1  213.96   20.55
  -6   4   1  218.26   21.82
  -6   4   1  184.42   20.99
   6  -4  -1  171.08   22.08
   6  -4  -1  205.61   19.59
   6   4  -1  246.04   26.30
   6   4  -1  240.79   25.09
  -6  -4   1  159.19   22.56
  -6  -4   1  175.44   24.42
  -6   4   2   15.06    3.25
  -6   4   2   16.20    3.99
  -6   4   2   13.59    3.46
   6  -4  -2   15.01    2.18
   6   4  -2   18.95    5.98
  -6  -4   2   16.80    5.36
  -6  -4   2   21.12    6.79
  -6   4   3    6.33    1.96
  -6   4   3    1.66    1.56
  -6   4   3    6.49    2.47
   6   4  -3    3.42    3.92
  -6  -4   3    6.22    3.75
  -6  -4   3    6.27    4.16
  -6   4   4   19.01    3.09
  -6   4   4   14.09    3.15
  -6   4   4   16.90    3.46
   6   4  -4   18.77    5.95
  -6  -4   4   11.18    4.75
  -6  -4   4   25.57    6.75
  -6   4   5  269.20   25.50
  -6   4   5  279.76   25.97
  -6   4   5  281.76   26.42
   6   4  -5  278.99   31.44
  -6  -4   5  295.39   30.65
  -6  -4   5  277.13   31.95
  -6   4   6  285.40   24.98
  -6   4   6  285.08   25.21
  -6   4   6  254.99   25.69
   6   4  -6  294.61   31.66
  -6  -4   6  258.54   29.79
  -6  -4   6  261.12   31.45
  -6   4   7   71.68    7.96
   6   4  -7   84.78   13.04
  -6  -4   7  111.01   13.47
  -6  -4   7   74.32   12.94
  -6   4   8    6.17    1.17
   6   4  -8    6.95    3.98
  -6  -4   8    4.58    3.12
  -6  -4   8    4.44    3.71
   6   4  -9   82.85   13.21
  -6  -4   9   81.62   12.31
   6   4 -10   50.36    9.62
  -6  -4  10   46.62    8.79
   6   4 -11  121.52   19.03
  -6  -4  11  197.41   20.34
   6   4 -12   89.22   14.56
  -6  -4  12  110.62   14.40
   6   4 -13   59.10   11.00
  -6  -4  13   57.26    9.85
  -6   4  14    1.62    1.11
   6   4 -14    1.17    2.66
  -6  -4  14   -1.13    2.61
  -6   4  15  122.18   12.97
   6   4 -15  106.97   17.04
  -6  -4  15  156.59   17.49
  -6   4  16  186.98   17.05
   6  -4 -16  154.71   14.64
   6   4 -16  171.20   21.62
  -6   4  17   13.54    3.43
   6   4 -17   24.99    7.01
  -6   4  18   44.65    7.17
   6   4 -18   61.47   11.06
  -6   4  19  119.27   14.40
   6   4 -19  126.45   18.34
  -6   4  20  114.40   14.29
   6   4 -20  116.23   17.42
   6   4 -21    9.25    5.12
   6   4 -22   10.09    5.04
   6   4 -26   17.45    6.82
   6   4 -27    6.51    5.19
   6   4 -28   29.35    8.61
   6   4 -29   -1.04    3.99
   6   4 -30   26.01    8.35
   6   4 -31    0.90    3.10
  -6   5   1   18.88    4.02
  -6   5   1   24.58    5.37
  -6   5   1   21.04    4.84
   6  -5  -1   17.58    3.40
   6   5  -1   20.75    6.90
  -6  -5   1   30.37    7.01
  -6  -5   1   24.36    7.36
  -6   5   2   92.90   11.59
  -6   5   2  120.56   13.41
  -6   5   2   93.10   12.33
   6  -5  -2  102.35   10.11
   6  -5  -2  105.38   10.14
   6   5  -2  129.70   17.64
  -6  -5   2  109.40   15.41
  -6  -5   2   99.26   16.31
  -6   5   3  107.18   13.53
  -6   5   3  136.09   15.03
  -6   5   3  144.84   15.05
   6   5  -3  136.05   18.97
  -6  -5   3  158.15   18.66
  -6  -5   3  152.37   20.27
  -6   5   4   97.75   11.23
  -6   5   4  124.19   12.52
  -6   5   4  112.37   12.20
   6   5  -4   83.50   14.88
  -6  -5   4  108.60   15.35
  -6  -5   4   86.47   15.72
  -6   5   5    6.40    1.83
  -6   5   5    3.91    1.74
  -6   5   5    3.46    1.77
   6   5  -5    5.86    3.92
  -6  -5   5    5.65    3.69
  -6  -5   5    4.83    3.65
  -6   5   6    5.03    1.41
  -6   5   6    1.69    1.22
  -6   5   6    3.56    1.52
   6   5  -6   -0.74    2.86
  -6  -5   6    2.33    2.44
  -6  -5   6    3.74    3.24
  -6   5   7   72.39    7.20
  -6   5   7   75.75    7.22
  -6   5   7   66.13    7.97
   6   5  -7   73.54   12.74
  -6  -5   7   73.70   11.96
  -6  -5   7   89.79   14.23
  -6   5   8   65.86    6.56
   6   5  -8   40.37    9.84
  -6  -5   8   40.67    9.09
  -6  -5   8   67.67   12.20
  -6   5   9  104.29   10.09
   6   5  -9  109.57   16.28
  -6  -5   9   96.10   14.50
  -6   5  10   49.63    5.28
   6   5 -10   64.55   11.28
  -6   5  11    2.24    0.85
   6   5 -11    2.82    3.19
  -6   5  12    7.30    1.48
   6   5 -12    7.75    4.22
  -6   5  13  257.71   24.27
   6   5 -13  320.16   32.64
  -6   5  14  279.83   26.49
   6   5 -14  318.67   34.06
  -6   5  15    0.36    0.99
   6   5 -15    0.95    2.48
  -6   5  16   12.09    2.90
   6   5 -16   10.87    5.51
  -6   5  17    0.53    1.44
   6   5 -17   -0.30    2.18
  -6   5  18  120.85   14.01
   6   5 -18  125.31   18.51
  -6   5  19   21.23    4.82
   6   5 -23   46.79   11.03
   6   5 -24   30.71    8.65
   6   5 -25    6.22    4.22
   6   5 -26    1.47    2.99
   6   5 -27    1.37    3.16
   6   5 -28   25.42    8.11
   6   5 -29   26.07    8.42
   6   5 -30   13.03    6.76
   6   5 -31   -0.70    3.40
   6   5 -32   15.33    6.66
  -6   6   1  158.02   17.66
  -6   6   1  156.44   19.11
  -6   6   1  161.11   18.63
   6  -6  -1  174.62   16.75
   6   6  -1  127.60   20.93
  -6  -6   1  164.83   23.20
  -6   6   2   25.00    5.17
  -6   6   2   24.67    5.87
  -6   6   2   36.71    6.42
   6  -6  -2   34.58    4.48
   6  -6  -2   33.34    4.36
   6   6  -2   41.85    9.83
  -6  -6   2   33.08    9.20
  -6   6   3    1.57    1.57
  -6   6   3   13.92    3.85
  -6   6   3    5.06    2.57
   6   6  -3   19.08    6.76
  -6  -6   3    2.37    3.93
  -6   6   4   26.90    4.58
  -6   6   4   29.85    5.63
  -6   6   4   27.41    5.25
   6   6  -4    9.97    5.64
  -6  -6   4   32.02    8.61
  -6   6   5  160.40   16.51
  -6   6   5  178.98   17.69
  -6   6   5  135.71   16.83
   6   6  -5  150.80   21.60
  -6  -6   5  197.24   24.28
  -6   6   6   90.03   10.75
  -6   6   6  116.70   11.87
   6   6  -6  113.66   16.87
  -6  -6   6   88.32   15.98
  -6   6   7   81.06    8.74
  -6   6   7   81.40    9.11
   6   6  -7   65.14   13.03
  -6  -6   7   76.85   14.36
  -6   6   8   18.51    2.91
  -6   6   8   17.91    2.96
   6   6  -8   27.46    8.15
  -6  -6   8   38.82    9.49
   6   6  -9  115.27   17.37
  -6  -6   9  106.66   17.77
  -6   6  10   86.24   10.09
   6   6 -10  139.77   17.93
  -6   6  11   81.51    9.09
   6   6 -11   78.94   13.95
  -6   6  12   69.76    8.39
   6   6 -12   94.64   14.77
  -6   6  13    1.72    1.32
   6   6 -13    2.67    3.32
  -6   6  14    0.79    1.27
   6   6 -14   -0.07    2.48
  -6   6  15   67.65    8.54
  -6   6  16    6.21    2.53
  -6   6  17   13.86    3.64
  -6   6  18   53.96    8.12
   6   6 -20    3.33    3.87
   6   6 -21   20.49    7.38
   6   6 -22   16.36    6.45
   6   6 -23   25.31    8.27
   6   6 -24    3.42    3.77
   6   6 -25   18.52    7.44
   6   6 -26   21.60    8.05
   6   6 -27   13.75    7.24
   6   6 -28    9.40    5.39
   6   6 -29   -0.20    2.95
   6   6 -30    1.65    3.16
   6   6 -31   13.88    7.37
   6   6 -32    5.71    4.63
   6   6 -33    6.96    4.89
   6   6 -34   -1.52    3.54
  -6   7   1    8.48    3.32
  -6   7   1   15.03    5.01
   6  -7  -1   25.51    4.42
   6   7  -1   11.97    6.36
  -6  -7   1   18.62    7.41
  -6   7   2   10.23    3.36
  -6   7   2   10.96    4.26
   6  -7  -2   15.52    3.30
   6   7  -2   16.48    6.40
  -6  -7   2   12.82    6.10
  -6   7   3  287.23   28.18
  -6   7   3  271.64   29.68
   6  -7  -3  261.36   25.20
   6  -7  -3  284.78   25.23
   6   7  -3  300.73   34.29
  -6  -7   3  283.96   34.78
  -6   7   4   81.30   10.96
  -6   7   4  104.35   13.02
   6   7  -4   75.25   14.63
  -6  -7   4  104.18   17.49
  -6   7   5   23.93    4.59
  -6   7   5   20.57    4.96
   6   7  -5   16.58    7.18
  -6  -7   5   21.31    7.61
  -6   7   6   29.63    4.86
  -6   7   6   20.90    5.01
   6   7  -6   22.11    7.34
  -6  -7   6   24.41    8.15
  -6   7   7   18.96    3.93
  -6   7   7   25.03    5.02
   6   7  -7   29.43    8.62
  -6  -7   7   26.29    7.90
  -6   7   8   36.79    5.31
  -6   7   8   34.14    5.68
  -6  -7   8   28.18    9.15
  -6   7   9  155.39   15.78
  -6   7   9  154.64   16.33
  -6   7  10    0.27    1.21
  -6   7  11   -0.24    1.27
  -6   7  12   23.34    4.56
  -6   7  13  164.59   17.63
  -6   7  14    5.98    2.37
  -6   7  15    0.73    1.42
   6   7 -15   -1.49    4.57
  -6   7  16    6.28    2.79
   6   7 -16    3.02    4.34
  -6   7  17    3.23    2.29
   6   7 -17    3.83    3.72
   6   7 -18   11.16    5.67
   6   7 -19   81.59   15.13
   6   7 -20   12.31    6.00
   6   7 -21   -1.25    3.27
   6   7 -22    1.83    3.35
   6   7 -23   33.19    9.47
   6   7 -24   11.88    6.68
   6   7 -25   31.78    9.46
   6   7 -26    1.87    4.10
   6   7 -27    2.33    3.44
   6   7 -28   10.51    6.37
   6   7 -29   38.56   10.65
   6   7 -30    2.66    4.37
   6   7 -31   -1.52    4.41
   6   7 -32   -1.29    3.68
   6   7 -33    9.72    6.09
   6   7 -34   -1.11    4.05
   6   7 -35   17.71    7.85
  -6   8   1  141.19   16.54
  -6   8   1   98.57   16.64
   6  -8  -1  128.33   15.16
  -6  -8   1  166.82   23.32
  -6   8   2    9.08    3.21
  -6   8   2    5.69    3.86
   6  -8  -2    9.32    2.91
  -6  -8   2    6.63    4.82
  -6   8   3   -0.86    1.86
  -6   8   3   -0.13    2.17
   6  -8  -3   -0.20    1.14
  -6  -8   3   -0.31    3.13
  -6   8   4   -0.57    1.81
  -6   8   4   -0.48    2.18
   6  -8  -4    0.57    0.83
  -6  -8   4    1.48    3.99
  -6   8   5  240.52   26.19
  -6   8   5  220.53   27.35
   6  -8  -5  298.04   26.12
  -6  -8   5  238.82   32.53
  -6   8   6    3.54    2.43
  -6   8   6   15.12    4.59
  -6  -8   6   12.11    6.05
  -6   8   7  101.82   12.43
  -6   8   8    3.79    2.25
   6   8  -8   -0.06    2.23
   6   8  -9  126.75   20.03
   6   8 -10   57.34   12.78
   6   8 -11  117.45   19.19
  -6   8  12   13.21    3.80
   6   8 -12   16.12    6.62
  -6   8  13    2.24    2.26
   6   8 -13    2.83    4.22
  -6   8  14    1.74    2.13
   6   8 -14    1.57    3.67
   6   8 -15  102.39   17.82
   6   8 -16    2.94    3.49
   6   8 -17   29.06    8.82
   6   8 -18   -0.79    3.48
   6   8 -19   32.69    9.58
   6   8 -20    0.64    4.05
   6   8 -21   14.97    6.94
   6   8 -22    2.26    4.43
   6   8 -23   14.45    7.04
   6   8 -24    1.69    3.47
   6   8 -25   16.05    7.37
   6   8 -26   17.32    7.62
   6   8 -27   16.44    7.26
   6   8 -28    1.80    4.62
   6   8 -29   -1.09    3.83
   6   8 -30   -0.40    3.24
   6   8 -31   10.10    5.97
   6   8 -32   -0.73    3.93
   6   8 -33    5.59    4.44
   6   8 -34   -2.24    4.74
   6   8 -35    2.67    4.54
   6   8 -36    2.33    4.19
  -6   9   1    8.36    3.84
  -6   9   1    6.08    4.62
   6  -9  -1    6.55    2.93
   6   9  -1   11.18    6.49
  -6  -9   1   21.47    7.90
  -6   9   2   21.69    5.79
  -6   9   2   18.66    6.73
   6   9  -2   20.26    7.91
  -6  -9   2   13.43    7.36
  -6   9   3  186.63   19.95
   6   9  -3  155.03   23.41
  -6  -9   3  117.75   22.65
  -6   9   4   16.10    4.66
   6   9  -4    9.69    5.53
  -6  -9   4    7.30    5.50
  -6   9   5    8.13    3.60
   6  -9  -5    3.20    1.13
   6   9  -5    8.86    6.18
  -6  -9   5   -0.65    3.49
  -6   9   6   17.36    4.75
   6   9  -6   17.50    7.60
  -6   9   7   11.88    3.91
   6   9  -7   15.88    7.42
   6   9  -8   -1.05    3.45
   6   9  -9  114.26   19.08
   6   9 -10    1.90    5.95
  -6  -9  10    7.17    4.92
   6   9 -11    6.38    4.39
  -6  -9  11   -1.77    5.31
   6   9 -12   12.84    6.65
   6   9 -13   72.71   14.70
   6   9 -14    6.95    4.96
   6   9 -15   24.99    8.68
   6   9 -16   13.22    6.53
   6   9 -17    8.32    5.75
   6   9 -18    4.39    4.55
   6   9 -19   56.90   13.18
   6   9 -20    2.06    3.94
   6   9 -21   -2.76    5.11
   6   9 -22   -0.49    3.67
   6   9 -23   48.00   12.29
   6   9 -24   -0.18    4.45
   6   9 -25   17.73    7.98
   6   9 -26    1.99    4.43
   6   9 -27    7.77    5.69
   6   9 -28    0.60    4.00
   6   9 -29   32.31   10.27
   6   9 -30    5.21    4.44
   6   9 -31    1.83    4.41
   6   9 -32   -0.82    3.47
   6   9 -33    5.63    4.91
   6   9 -34   -1.92    5.12
   6   9 -35    1.57    5.11
   6   9 -36   -1.53    4.25
  -6  10   1   48.30    9.06
   6  10  -1   31.82    9.73
  -6 -10   1   36.04   11.57
  -6  10   2   10.40    4.25
   6  10  -2   12.95    7.62
  -6 -10   2   28.07    9.81
  -6  10   3   -0.46    1.84
   6  10  -3    0.97    3.69
  -6 -10   3   -1.19    4.81
  -6  10   4   15.86    4.69
   6  10  -4    4.72    5.39
   6  10  -5   45.45   11.82
   6  10  -6   -0.49    2.89
   6  10  -7   22.33    8.27
   6  10  -8    7.52    6.14
   6  10  -9   -0.44    2.88
  -6 -10   9    8.42    5.60
   6  10 -10   -1.18    3.96
  -6 -10  10    1.53    3.18
   6  10 -11  100.93   18.67
  -6 -10  11  129.40   21.88
   6  10 -12    0.14    2.41
  -6 -10  12    0.75    4.48
   6  10 -13   15.65    7.04
   6  10 -14    3.97    4.37
   6  10 -15   53.48   12.77
   6  10 -16   -0.52    3.53
   6  10 -17   25.19    8.85
   6  10 -18    1.05    3.14
   6  10 -19    5.96    5.12
   6  10 -20    4.26    4.31
   6  10 -21   49.38   12.85
   6  10 -22   -0.55    2.74
   6  10 -23    4.84    5.63
   6  10 -24   -0.66    3.36
   6  10 -25   13.36    7.05
   6  10 -26    0.38    2.38
   6  10 -27    7.96    5.76
   6  10 -28   -1.64    4.92
   6  10 -29    4.80    5.57
   6  10 -30    2.68    4.20
   6  10 -31   -1.09    5.08
   6  10 -32    1.27    2.62
   6  10 -33    2.36    4.77
   6  10 -34   -0.78    3.96
  -6  11   1    0.34    2.36
   6  11  -1    6.34    6.15
  -6 -11   1   10.96    6.29
  -6  11   2    0.70    2.26
   6  11  -2    1.38    5.26
   6  11  -3   53.03   13.50
   6  11  -4    5.29    4.23
   6  11  -5    7.46    5.61
   6  11  -6    2.13    4.45
   6  11  -7    6.08    6.06
  -6 -11   7   16.79    7.31
   6  11  -8   20.81    8.05
  -6 -11   8   21.18    9.10
   6  11  -9   35.63   10.73
  -6 -11   9   33.46   11.40
   6  11 -10    3.88    5.07
  -6 -11  10   -0.62    2.61
   6  11 -11   -0.59    3.50
  -6 -11  11   -1.50    4.99
   6  11 -12    6.98    5.18
  -6 -11  12    5.84    4.70
   6  11 -13   32.82   10.85
  -6 -11  13   40.61   12.15
   6  11 -14   -0.91    3.80
   6  11 -15   27.69    9.36
   6  11 -16   -0.99    3.86
   6  11 -17   23.52    8.55
   6  11 -18   -1.44    5.59
   6  11 -19   29.84    9.54
   6  11 -20    1.92    5.47
   6  11 -21    2.36    3.26
   6  11 -22    4.32    4.93
   6  11 -23   26.29    9.95
   6  11 -24   -0.68    3.50
   6  11 -25   11.60    6.95
   6  11 -26   -1.10    4.68
   6  11 -27   11.05    6.62
   6  11 -28   -1.14    3.52
   6  11 -29   -3.06    6.16
   6  11 -30    1.77    6.02
   6  11 -31   -1.14    4.45
   6  11 -32    4.77    4.45
   6  12  -1   49.88   13.79
   6  12  -2    7.61    5.82
   6  12  -3   13.58    7.07
   6  12  -4    6.61    5.60
   6  12  -5   46.63   12.55
  -6 -12   5   35.21   12.59
   6  12  -6    4.58    5.45
  -6 -12   6   -0.11    3.92
   6  12  -7    3.47    4.28
  -6 -12   7    6.57    5.00
   6  12  -8   -2.48    4.77
  -6 -12   8   -2.42    5.22
   6  12  -9   12.41    7.08
  -6 -12   9    4.57    5.16
   6  12 -10    8.72    6.24
  -6 -12  10    0.00    3.55
   6  12 -11   21.26    9.01
  -6 -12  11   54.27   14.11
   6  12 -12   -1.34    4.43
  -6 -12  12   -1.08    4.95
   6  12 -13    8.97    5.49
  -6 -12  13    2.26    4.79
   6  12 -14   -2.57    6.24
  -6 -12  14    2.71    4.66
   6  12 -15   22.17    9.23
  -6 -12  15   27.30   10.42
   6  12 -16   -1.13    4.06
   6  12 -17    7.50    5.09
   6  12 -18   -0.56    3.15
   6  12 -19    1.86    5.40
   6  12 -20    2.23    4.51
   6  12 -21   28.77   10.25
   6  12 -22    3.14    5.38
   6  12 -23   -1.24    5.04
   6  12 -24    0.61    4.58
   6  12 -25   13.90    6.99
   6  12 -26    0.02    3.42
   6  12 -27   10.59    6.99
   6  12 -28   -0.76    4.37
   6  12 -29   -0.52    2.39
   6  13  -1    4.44    5.17
   6  13  -2   -0.33    3.30
   6  13  -3   21.39    8.16
   6  13  -4   12.76    7.17
   6  13  -5   23.38    9.58
   6  13  -6   17.36    6.98
  -6 -13   6    5.86    6.25
   6  13  -7   31.21    9.68
  -6 -13   7   -1.24    3.75
   6  13  -8   11.08    7.01
  -6 -13   8   11.06    7.64
   6  13  -9   25.90    9.56
  -6 -13   9   17.76    9.91
   6  13 -10    3.99    7.04
  -6 -13  10   -0.81    5.17
   6  13 -11   -0.29    2.68
  -6 -13  11    2.85    5.83
   6  13 -12   22.59    8.81
  -6 -13  12    6.75    5.92
   6  13 -13   13.36    7.93
  -6 -13  13   17.03    8.51
   6  13 -14    7.60    5.68
  -6 -13  14   -1.53    5.52
   6  13 -15   -1.37    4.71
  -6 -13  15   -0.20    4.83
   6  13 -16   -0.44    2.53
  -6 -13  16    1.08    4.62
   6  13 -17   15.65    8.28
   6  13 -18   15.17    7.38
   6  13 -19   20.30    8.17
   6  13 -20    3.74    4.55
   6  13 -21   -1.27    4.54
   6  13 -22   -2.33    5.10
   6  13 -23    2.17    3.77
   6  13 -24    6.88    5.68
   6  13 -25   10.70    7.20
   6  13 -26    1.27    4.08
   6  14  -1   28.51   11.45
   6  14  -2    3.93    6.00
   6  14  -3    2.12    5.94
   6  14  -4   10.62    6.11
   6  14  -5   24.25    9.26
   6  14  -6   19.51    8.07
   6  14  -7   12.44    7.06
   6  14  -8   -0.94    4.17
   6  14  -9    1.05    4.88
   6  14 -10    2.63    5.02
   6  14 -11   12.37    8.18
   6  14 -12   -0.57    2.93
   6  14 -13   -1.34    4.66
   6  14 -14   -0.43    2.86
   6  14 -15   -1.33    4.14
   6  14 -16    1.68    4.39
   6  14 -17   -1.36    4.86
   6  14 -18   -2.35    4.88
   6  14 -19   -0.00    0.00
   6  14 -20   -0.97    4.65
   6  14 -21   12.94    7.34
   6  14 -22   -0.37    4.73
   6  15  -1    3.84    4.30
   6  15  -2    4.19    5.07
   6  15  -3    1.23    4.31
   6  15  -4    3.44    4.47
   6  15  -5   -0.72    5.60
   6  15  -6    1.62    4.04
   6  15  -7    2.58    4.13
   6  15  -8    8.63    6.22
   6  15  -9    3.53    5.44
   6  15 -10    1.10    5.05
   6  15 -11   -0.43    3.71
   6  15 -12    5.96    5.61
   6  15 -13    7.57    5.89
   6  15 -14   -0.48    4.53
   6  15 -15   -0.88    3.91
   6  15 -16    3.49    6.48
   6  15 -17    4.07    4.73
   6  15 -18   11.91    6.45
   6  16  -1   -0.44    2.12
   6  16  -2   -2.37    5.73
   6  16  -3   -0.05    5.86
   6  16  -4    0.07    3.70
   6  16  -5    2.61    4.64
   6  16  -6    8.53    6.07
   6  16  -7   -0.06    1.87
   6  16  -8   -0.98    3.19
   6  16  -9   -1.83    5.41
   6  16 -10   -1.12    4.85
   6  16 -11   -0.53    4.28
   6  16 -12   -1.52    4.97
  -5   0   1    7.09    3.07
  -5   0   1    2.43    1.92
   5   0  -1    3.60    2.33
   5   0  -1    2.54    1.84
  -5   0   2   -0.22    1.80
  -5   0   2    0.98    1.56
   5   0  -2   -0.42    1.64
   5   0  -2    0.43    1.55
  -5   0   3   91.53   11.35
  -5   0   3  102.88   12.14
   5   0  -3   92.09   11.60
  -5   0   4   -0.85    1.99
  -5   0   4   -0.53    2.03
   5   0  -4    0.79    1.58
  -5   0   5 2593.10  227.29
  -5   0   5 2477.28  228.14
   5   0  -5 2711.12  228.00
  -5   0   6    0.70    1.41
   5   0  -6   -1.00    1.89
  -5   0   7   90.52   10.38
   5   0  -7   86.57   10.63
  -5   0   8   -0.50    1.62
   5   0  -8   -0.43    1.47
  -5   0   9  646.19   59.16
   5   0  -9  660.18   59.81
  -5   0  10    0.25    1.10
   5   0 -10   -0.37    1.63
  -5   0  11   35.65    5.48
   5   0 -11   34.43    5.77
  -5   0  12   -0.24    1.28
   5   0 -12   -0.37    1.69
  -5   0  13   17.32    3.47
   5   0 -13    5.72    2.67
  -5   0  14    0.02    1.22
   5   0 -14   -0.24    1.25
  -5   0  15  158.60   16.04
   5   0 -15  129.10   16.10
  -5   0  16   -0.06    0.79
   5   0 -16    0.81    1.60
   5   0 -16   -0.40    1.93
   5   0 -17  105.37   13.37
   5   0 -17  105.99   15.42
   5   0 -18   -0.28    1.51
   5   0 -18    1.02    2.45
   5   0 -19  134.23   16.51
   5   0 -19  132.55   18.45
   5   0 -20    0.59    2.37
   5   0 -20   -1.41    3.57
  -5   0  21  200.83   27.87
   5   0 -21  306.52   28.25
   5   0 -21  233.31   29.00
   5   0 -22   -0.12    2.38
   5   0 -22   -1.15    3.80
   5   0 -23   -0.35    1.94
   5   0 -23   -0.93    2.75
   5   0 -24   -1.04    2.55
   5   0 -25   19.55    6.00
   5   0 -26   -0.17    2.34
   5   0 -27   52.81   10.10
   5   0 -28   -0.99    2.37
  -5   1   1  570.65   50.31
  -5   1   1  561.27   50.67
   5  -1  -1  473.66   49.94
   5  -1  -1  545.95   49.51
   5   1  -1  547.38   51.61
   5   1  -1  573.74   51.29
  -5  -1   1  480.23   50.69
  -5  -1   1  571.09   52.24
  -5   1   2    2.42    1.89
  -5   1   2    2.66    2.22
   5  -1  -2    0.42    1.54
   5  -1  -2    6.58    1.97
   5   1  -2    3.19    2.50
   5   1  -2    2.77    2.56
  -5  -1   2    9.11    3.21
  -5  -1   2    1.97    1.87
  -5   1   3  553.66   52.45
  -5   1   3  567.63   52.79
   5  -1  -3  583.38   52.68
   5   1  -3  598.41   54.54
  -5  -1   3  557.14   53.61
  -5  -1   3  588.29   54.60
  -5   1   4   12.40    2.90
  -5   1   4    3.66    2.20
   5  -1  -4    7.78    2.58
   5   1  -4   11.19    3.61
  -5  -1   4    8.89    2.95
  -5  -1   4   10.02    3.60
  -5   1   5  101.96   11.76
  -5   1   5  126.14   12.50
   5  -1  -5  104.74   11.98
   5   1  -5  120.22   14.03
  -5  -1   5  115.25   13.46
  -5  -1   5  117.63   14.11
  -5   1   6  672.49   57.47
   5  -1  -6  596.30   57.45
   5   1  -6  648.40   59.68
  -5  -1   6  647.70   59.12
  -5   1   7  653.62   57.76
   5  -1  -7  641.38   58.14
   5   1  -7  620.44   59.93
  -5  -1   7  660.22   59.67
  -5   1   8    0.47    1.00
   5  -1  -8    0.07    1.04
   5   1  -8   -0.39    1.67
  -5  -1   8    0.59    1.61
  -5   1   9   36.80    4.96
   5  -1  -9   36.93    5.27
   5   1  -9   42.80    6.89
  -5  -1   9   47.10    6.70
  -5   1  10    0.68    0.87
   5  -1 -10    4.12    1.65
   5   1 -10    2.05    1.90
  -5  -1  10    0.95    1.57
  -5   1  11  216.74   19.53
   5  -1 -11  191.72   19.81
   5   1 -11  175.19   21.25
  -5  -1  11  214.52   21.24
  -5   1  12   13.86    2.92
   5  -1 -12   25.01    4.03
   5   1 -12   14.27    4.05
  -5  -1  12   22.52    4.53
   5  -1 -13  513.77   47.96
   5  -1 -13  529.15   49.83
   5   1 -13  461.89   49.31
  -5  -1  13  580.66   49.36
   5  -1 -14    3.19    1.65
   5  -1 -14    1.40    1.80
   5   1 -14    0.40    1.73
  -5  -1  14    2.65    1.86
   5  -1 -15   55.06    7.72
   5  -1 -15   48.93    8.62
   5   1 -15   56.71    8.91
  -5  -1  15   58.18    8.17
   5  -1 -16    1.73    1.71
   5  -1 -16    2.80    2.68
   5   1 -16    0.65    1.85
  -5  -1  16    4.20    2.34
   5  -1 -17   20.79    4.98
   5  -1 -17   35.47    7.17
   5   1 -17   33.88    6.61
  -5  -1  17   30.09    5.64
   5  -1 -18    2.03    2.11
   5  -1 -18    2.01    2.46
   5   1 -18    3.33    2.83
  -5  -1  18    2.45    2.07
  -5   1  19  175.73   22.18
   5  -1 -19  202.46   21.19
   5  -1 -19  208.65   23.22
   5   1 -19  164.68   21.48
   5   1 -19  218.44   25.61
  -5   1  20    7.71    4.00
   5  -1 -20    8.29    3.21
   5  -1 -20    4.17    3.15
   5   1 -20    8.74    3.87
   5   1 -20    6.53    4.07
  -5   1  21    1.70    3.83
   5  -1 -21    9.36    3.49
   5  -1 -21    1.05    2.22
   5   1 -21    4.74    3.02
   5   1 -21   -0.11    4.18
   5  -1 -22   16.86    4.76
   5  -1 -22   14.27    5.22
   5   1 -22   13.48    4.94
   5   1 -22   10.73    5.58
   5  -1 -23   57.18    9.47
   5   1 -23   53.53   10.16
   5   1 -23   59.73   12.63
   5  -1 -24    3.55    2.86
   5   1 -24    2.79    2.81
   5  -1 -25   12.90    4.76
   5   1 -25   25.01    6.56
   5  -1 -26    6.12    3.21
   5   1 -26    3.92    3.84
   5   1 -27   95.86   15.17
   5   1 -28   17.11    5.75
  -5   2   1    4.15    2.19
  -5   2   1    1.57    1.77
   5  -2  -1    4.06    2.63
   5  -2  -1    3.39    1.70
   5   2  -1    3.00    2.88
   5   2  -1    7.18    3.31
  -5  -2   1    8.80    3.42
  -5  -2   1    3.32    2.93
  -5   2   2   21.33    3.94
  -5   2   2   15.80    3.68
   5  -2  -2   19.82    4.18
   5  -2  -2   19.66    3.01
   5   2  -2   18.42    5.24
   5   2  -2   15.91    4.56
  -5  -2   2   20.46    4.94
  -5  -2   2   13.63    4.55
  -5   2   3  185.38   19.87
  -5   2   3  227.59   20.60
   5  -2  -3  217.74   20.65
   5   2  -3  202.83   22.90
  -5  -2   3  209.90   22.39
  -5  -2   3  177.26   22.49
  -5   2   4   75.21    8.70
  -5   2   4   77.72    8.91
   5  -2  -4   78.52    9.00
   5   2  -4   81.57   11.64
  -5  -2   4   78.83   10.95
  -5  -2   4   80.76   11.75
  -5   2   5  686.97   62.59
  -5   2   5  716.03   62.93
   5  -2  -5  722.93   62.96
   5   2  -5  718.90   66.50
  -5  -2   5  638.31   65.27
  -5  -2   5  780.05   67.60
  -5   2   6    9.97    1.81
  -5   2   6    7.43    1.84
   5  -2  -6   13.55    2.24
   5   2  -6    9.21    3.58
  -5  -2   6    6.51    2.98
  -5  -2   6    6.17    3.13
  -5   2   7  104.45    9.94
   5  -2  -7  108.21   10.20
   5   2  -7   97.70   13.39
  -5  -2   7  104.38   13.09
  -5   2   8    6.56    1.25
   5  -2  -8   11.07    1.59
   5   2  -8   12.51    4.06
  -5  -2   8    7.26    3.27
   5  -2  -9  677.38   63.27
   5  -2  -9  785.73   64.20
   5   2  -9  770.85   68.17
  -5  -2   9  730.69   66.96
   5  -2 -10    2.82    1.09
   5  -2 -10    2.83    1.30
   5   2 -10    2.50    2.08
  -5  -2  10    3.65    2.79
   5  -2 -11    8.91    1.80
   5  -2 -11    3.30    1.64
   5   2 -11    3.04    2.47
  -5  -2  11    6.15    2.74
   5  -2 -12   86.54    9.70
   5  -2 -12   97.26   10.43
   5   2 -12   99.76   13.13
  -5  -2  12  101.61   12.35
   5  -2 -13   69.01    7.62
   5  -2 -13   68.78    8.29
   5   2 -13   56.76    9.70
  -5  -2  13   56.62    9.04
   5  -2 -14   48.43    6.16
   5  -2 -14   48.83    6.86
   5   2 -14   32.26    7.33
  -5  -2  14   51.60    7.93
   5  -2 -15  405.54   37.81
   5  -2 -15  405.60   38.86
   5   2 -15  373.82   40.62
  -5  -2  15  434.34   40.19
   5  -2 -16    4.85    1.86
   5  -2 -16    2.52    2.10
   5   2 -16    9.88    3.81
  -5  -2  16    1.06    1.99
  -5   2  17    8.89    3.02
   5  -2 -17    6.33    2.58
   5  -2 -17    9.60    3.51
   5   2 -17   10.22    4.19
  -5  -2  17    7.47    3.04
  -5   2  18    0.56    1.98
   5  -2 -18   -0.46    1.81
   5   2 -18   -0.90    2.34
  -5  -2  18   -0.23    1.61
  -5   2  19  132.12   16.46
   5  -2 -19  130.72   15.13
   5  -2 -19  133.69   16.42
   5   2 -19  128.88   17.29
  -5  -2  19  131.78   16.21
  -5   2  20   52.61    9.53
   5  -2 -20   58.63    8.84
   5  -2 -20   81.12   11.09
   5   2 -20   55.98   10.31
  -5  -2  20   68.04   10.10
  -5   2  21    3.79    3.12
   5  -2 -21    8.50    2.94
   5  -2 -21    1.13    2.38
   5   2 -21   -1.05    2.67
   5   2 -21    5.23    4.90
  -5  -2  21    5.15    3.17
   5  -2 -22   11.18    3.65
   5   2 -22   13.14    5.02
   5  -2 -23   15.07    4.16
   5   2 -23   16.73    5.75
   5  -2 -24   -0.69    2.19
   5   2 -24    0.40    2.27
   5   2 -25  106.09   16.08
   5   2 -26    4.58    3.55
   5   2 -29   48.31   10.36
   5   2 -30    6.68    4.60
   5   2 -31   45.91   10.52
  -5   3   1  346.42   32.72
  -5   3   1  359.82   32.78
   5  -3  -1  312.13   33.35
   5  -3  -1  342.75   31.32
   5   3  -1  349.93   35.96
   5   3  -1  350.97   35.31
  -5  -3   1  307.34   34.39
  -5  -3   1  312.40   35.65
  -5   3   2   69.93    8.48
  -5   3   2   66.33    8.41
   5  -3  -2   59.33    8.87
   5  -3  -2   65.89    6.71
   5   3  -2   92.23   12.35
   5   3  -2   70.01   10.73
  -5  -3   2   55.46    9.81
  -5  -3   2   71.52   11.45
  -5   3   3  126.63   12.77
  -5   3   3  109.09   12.59
   5  -3  -3  125.91   13.59
   5   3  -3  108.53   15.54
  -5  -3   3  109.03   14.93
  -5  -3   3  155.13   17.57
  -5   3   4    4.19    1.23
  -5   3   4    3.33    1.32
  -5   3   4    2.90    1.50
   5  -3  -4    4.79    2.03
   5   3  -4    2.44    2.91
  -5  -3   4    6.82    3.25
  -5  -3   4    4.69    3.41
  -5   3   5  229.62   21.27
  -5   3   5  236.84   21.66
  -5   3   5  242.85   21.91
   5   3  -5  234.93   26.18
  -5  -3   5  260.16   26.03
  -5  -3   5  220.06   26.38
  -5   3   6  225.36   20.00
   5   3  -6  191.25   24.21
  -5  -3   6  226.88   24.34
  -5  -3   6  225.24   25.76
   5   3  -7   93.42   13.26
  -5  -3   7   92.55   12.53
   5   3  -8   96.54   13.95
  -5  -3   8  112.74   13.95
   5   3  -9   97.03   13.55
  -5  -3   9   93.89   12.74
   5   3 -10   19.55    5.43
  -5  -3  10   19.74    4.99
   5   3 -11   -0.48    2.79
  -5  -3  11    0.73    1.58
   5  -3 -12   28.48    3.19
   5  -3 -12   32.01    3.36
   5   3 -12   36.85    7.48
  -5  -3  12   23.02    5.58
   5  -3 -13  210.93   20.63
   5  -3 -13  233.30   20.99
   5   3 -13  236.53   25.95
  -5  -3  13  256.06   25.19
  -5   3  14   27.94    4.54
   5  -3 -14   24.48    3.65
   5  -3 -14   27.48    4.10
   5   3 -14   27.49    6.81
  -5  -3  14   24.63    5.72
  -5   3  15    8.03    2.75
   5  -3 -15   10.34    2.30
   5  -3 -15   11.95    2.78
   5   3 -15   11.48    4.49
  -5  -3  15    7.14    3.54
  -5   3  16   52.83    7.25
   5  -3 -16   44.53    6.03
   5  -3 -16   48.37    6.64
   5   3 -16   30.73    7.94
  -5  -3  16   47.31    8.21
  -5   3  17   68.70    9.89
   5  -3 -17   67.50    8.83
   5  -3 -17   84.99   10.02
   5   3 -17   87.38   12.90
  -5  -3  17   79.83   11.32
  -5   3  18   15.15    4.03
   5  -3 -18    7.97    2.78
   5  -3 -18   13.21    3.76
   5   3 -18   16.80    5.25
  -5  -3  18   13.12    4.32
  -5   3  19   -0.42    1.84
   5  -3 -19   -0.51    1.43
   5  -3 -19   -0.10    1.82
   5   3 -19    0.65    2.75
  -5  -3  19   -0.42    2.48
  -5   3  20   -0.53    2.24
   5  -3 -20   -0.12    1.39
   5   3 -20    1.09    2.48
  -5   3  21   58.09   10.14
   5  -3 -21   67.12    9.30
   5   3 -21   67.15   11.85
   5  -3 -22   89.99   12.09
   5   3 -22  109.71   15.66
   5   3 -23  149.05   20.33
   5   3 -24   23.46    7.15
   5   3 -28   14.10    5.62
   5   3 -29   34.43    9.00
   5   3 -30   -0.23    2.83
   5   3 -31   -0.36    2.94
   5   3 -32   -0.65    3.06
   5   3 -33   17.93    6.92
  -5   4   1   68.78    9.18
  -5   4   1   85.87   10.80
  -5   4   1   77.24   10.16
   5  -4  -1   99.25    9.47
   5   4  -1   68.42   12.45
   5   4  -1   81.11   12.53
  -5  -4   1   94.27   12.97
  -5  -4   1   74.11   13.00
  -5   4   2    9.83    2.68
  -5   4   2   16.21    3.73
  -5   4   2    9.91    2.85
   5  -4  -2   11.87    1.87
   5   4  -2    9.83    4.39
  -5  -4   2    4.17    3.16
  -5  -4   2    4.62    3.71
  -5   4   3   35.32    5.02
  -5   4   3   36.83    5.68
  -5   4   3   48.10    5.97
   5   4  -3   33.92    7.98
  -5  -4   3   35.66    7.53
  -5  -4   3   39.39    8.71
  -5   4   4   77.13    7.41
  -5   4   4   53.66    7.32
  -5   4   4   66.48    7.59
   5   4  -4   76.18   11.66
  -5  -4   4   59.19   10.14
  -5  -4   4   42.21    9.82
  -5   4   5  188.48   18.69
  -5   4   5  218.25   19.24
  -5   4   5  191.71   19.08
   5   4  -5  261.96   25.54
  -5  -4   5  230.02   23.77
  -5  -4   5  178.41   23.83
  -5   4   6    0.00    0.58
  -5   4   6    0.03    0.52
  -5   4   6    0.70    0.73
   5   4  -6   -0.56    1.94
  -5  -4   6    0.27    2.06
  -5  -4   6    0.58    3.24
  -5   4   7    8.83    1.47
  -5   4   7   11.26    1.55
   5   4  -7   13.97    4.61
  -5  -4   7    7.82    3.42
   5   4  -8   70.00   11.84
  -5  -4   8   85.59   11.99
   5   4  -9  104.16   15.63
  -5  -4   9  130.16   15.78
   5   4 -10  196.86   25.30
  -5  -4  10  252.43   25.59
  -5   4  11  208.64   18.78
   5   4 -11  198.56   24.37
  -5  -4  11  204.87   23.52
  -5   4  12    4.30    1.34
   5   4 -12    7.57    3.93
  -5  -4  12    7.47    3.77
  -5   4  13    1.26    1.00
   5  -4 -13    1.75    0.65
   5  -4 -13    1.72    0.66
   5   4 -13    1.36    2.11
  -5  -4  13    4.23    2.59
  -5   4  14   26.10    4.42
   5  -4 -14   32.34    3.82
   5  -4 -14   39.27    4.33
   5   4 -14   15.03    5.79
  -5  -4  14   31.73    6.79
  -5   4  15  325.15   33.72
   5  -4 -15  363.56   32.70
   5  -4 -15  381.95   33.34
   5   4 -15  334.67   38.12
  -5  -4  15  379.57   37.39
  -5   4  16   69.18    9.74
   5  -4 -16   89.97    9.12
   5  -4 -16   78.30    9.41
   5   4 -16   82.59   13.60
  -5  -4  16   89.12   12.44
  -5   4  17  104.45   12.95
   5  -4 -17  105.80   11.73
   5  -4 -17  116.43   12.56
   5   4 -17  121.40   16.80
  -5   4  18    5.96    2.59
   5  -4 -18    4.48    1.93
   5  -4 -18    3.77    1.94
   5   4 -18    1.07    2.77
  -5   4  19  205.37   22.95
   5  -4 -19  208.63   21.32
   5   4 -19  232.91   26.71
  -5   4  20    6.97    3.55
   5  -4 -20    4.75    2.30
   5   4 -20   13.43    5.10
   5   4 -21   64.62   11.96
   5   4 -22    3.05    3.58
   5   4 -26   21.22    7.21
   5   4 -27   17.37    6.74
   5   4 -28    0.94    3.12
   5   4 -29   27.13    8.44
   5   4 -30   37.12    9.73
   5   4 -31   21.21    7.67
   5   4 -32   16.00    6.57
   5   4 -33   -0.26    2.94
   5   4 -34    9.43    6.07
  -5   5   1  219.80   22.73
  -5   5   1  265.58   25.15
  -5   5   1  192.03   23.06
   5  -5  -1  233.33   22.18
   5   5  -1  242.32   27.58
   5   5  -1  225.64   26.87
  -5  -5   1  229.61   26.20
  -5  -5   1  228.56   27.90
  -5   5   2   65.37    8.58
  -5   5   2   64.57    9.66
  -5   5   2   70.30    9.34
   5  -5  -2   70.20    7.72
   5  -5  -2   75.89    7.78
   5   5  -2   64.06   11.71
  -5  -5   2   64.47   11.15
  -5  -5   2   73.84   12.83
  -5   5   3  178.79   17.95
  -5   5   3  157.73   18.70
  -5   5   3  180.94   18.56
   5   5  -3  167.11   22.08
  -5  -5   3  214.66   22.56
  -5  -5   3  173.46   22.91
  -5   5   4   33.17    5.02
  -5   5   4   39.32    6.04
  -5   5   4   31.00    5.31
   5   5  -4   42.14    8.99
  -5  -5   4   35.36    7.71
  -5  -5   4   73.09   11.78
  -5   5   5   25.13    3.62
  -5   5   5   17.30    3.73
  -5   5   5   13.53    3.08
   5   5  -5   16.16    5.71
  -5  -5   5   19.39    5.50
  -5  -5   5   25.65    7.18
  -5   5   6   11.14    2.38
  -5   5   6   18.32    3.25
   5   5  -6   16.32    5.37
  -5  -5   6   11.14    4.40
  -5  -5   6   14.51    5.66
  -5   5   7  304.13   27.16
  -5   5   7  282.01   27.36
   5   5  -7  284.56   32.95
  -5  -5   7  351.52   33.15
  -5   5   8  148.83   13.49
  -5   5   8  138.93   13.58
  -5   5   8  144.33   14.37
   5   5  -8  159.07   20.06
  -5  -5   8  167.87   19.21
  -5   5   9   23.13    3.21
   5   5  -9   13.63    5.39
  -5  -5   9   11.94    4.65
  -5   5  10    0.07    0.90
   5   5 -10    9.52    4.50
  -5  -5  10    0.81    1.86
  -5   5  11   13.52    2.50
   5   5 -11    2.04    3.45
  -5  -5  11   19.73    5.22
  -5   5  12  270.64   27.87
   5  -5 -12  318.65   26.44
   5   5 -12  233.98   32.13
  -5  -5  12  253.10   31.41
  -5   5  13  294.42   28.84
  -5   5  13  325.68   29.84
   5  -5 -13  322.92   28.26
   5   5 -13  324.32   35.43
  -5   5  14   23.71    3.94
  -5   5  14   23.22    4.16
   5  -5 -14   19.40    3.02
   5   5 -14   20.95    6.46
  -5   5  15    0.68    1.48
  -5   5  15    4.82    2.12
   5  -5 -15    3.24    1.44
   5   5 -15    3.40    3.49
  -5   5  16   41.43    6.74
  -5   5  16   49.35    7.09
   5  -5 -16   40.53    5.84
   5   5 -16   49.95   10.18
  -5   5  17   86.01   11.98
  -5   5  17  116.28   12.92
   5   5 -17   99.76   15.86
  -5   5  18   50.42    7.89
  -5   5  18   32.72    6.59
   5   5 -18   45.68    9.77
  -5   5  19   81.47   11.63
  -5   5  19   81.34   11.33
   5   5 -19   73.31   13.49
  -5   5  20    3.17    2.35
   5   5 -23   53.61   11.27
   5   5 -24   34.80    9.28
   5   5 -25    2.50    3.38
   5   5 -26   -0.96    3.61
   5   5 -27    4.59    4.25
   5   5 -28   30.20    8.95
   5   5 -29    9.52    5.37
   5   5 -30    1.67    3.47
   5   5 -31   -1.66    4.35
   5   5 -32   23.00    7.96
   5   5 -33    9.09    6.11
   5   5 -34    1.90    2.92
   5   5 -35    0.03    2.38
   5   5 -36    2.98    4.09
  -5   6   1   24.61    4.75
  -5   6   1   25.18    6.01
   5  -6  -1   17.32    3.78
   5   6  -1   18.73    6.49
  -5  -6   1   19.52    6.74
  -5   6   2    3.23    1.81
  -5   6   2   -0.82    2.42
   5  -6  -2    1.69    1.72
   5  -6  -2    1.73    1.52
   5   6  -2   -1.11    3.49
  -5  -6   2   -1.33    4.12
  -5   6   3   94.04   11.04
  -5   6   3   85.71   12.10
   5  -6  -3   86.06    9.32
   5  -6  -3   93.87    9.34
   5   6  -3   95.78   14.97
  -5  -6   3   73.99   14.48
  -5   6   4  120.43   13.24
  -5   6   4  111.50   14.27
   5  -6  -4  115.37   12.60
   5   6  -4  135.41   18.23
  -5  -6   4  105.86   17.52
  -5   6   5  122.98   12.97
  -5   6   5   99.47   13.42
   5  -6  -5  119.72   12.28
   5   6  -5  108.32   16.78
  -5  -6   5  118.86   18.05
  -5   6   6   28.67    4.46
   5  -6  -6   20.99    3.60
   5   6  -6   21.71    6.94
  -5  -6   6   20.75    7.01
  -5   6   7   86.51    9.96
   5  -6  -7   90.09    9.47
   5   6  -7   83.24   14.24
  -5  -6   7  100.64   16.03
  -5   6   8   29.20    4.53
  -5   6   8   35.11    5.34
   5  -6  -8   31.51    4.22
   5   6  -8   44.17    9.37
  -5   6   9  108.21   11.53
  -5   6   9  111.32   12.39
   5  -6  -9  114.00   11.12
   5   6  -9  103.36   16.47
  -5   6  10  139.40   14.09
  -5   6  10  137.50   15.05
   5  -6 -10  149.61   13.84
   5   6 -10  130.75   19.50
  -5   6  11   99.42   10.05
  -5   6  11   84.24   10.72
   5  -6 -11   98.05    9.65
   5   6 -11   84.95   14.85
  -5   6  12   27.52    4.03
  -5   6  12   25.59    4.65
   5  -6 -12   25.87    3.59
   5   6 -12   25.33    7.64
  -5   6  13    3.04    1.63
  -5   6  13    2.37    1.69
   5  -6 -13    1.73    1.01
   5   6 -13    3.77    3.68
  -5   6  14  106.33   11.85
  -5   6  14  117.30   13.02
   5  -6 -14  107.88   11.30
   5   6 -14   94.37   16.28
  -5   6  15   75.17    9.84
  -5   6  15   83.85   10.80
   5   6 -15  126.96   16.89
  -5   6  16    0.03    1.64
  -5   6  16    0.39    1.42
   5   6 -16    0.41    3.07
  -5   6  17   84.71   10.87
  -5   6  17   79.38   11.14
  -5   6  18   20.81    5.25
  -5   6  19   22.22    5.58
   5   6 -20    2.67    4.54
   5   6 -21   16.95    6.23
   5   6 -22   36.60    9.64
   5   6 -23   -0.87    3.19
   5   6 -24    6.79    4.71
   5   6 -25   11.91    6.29
   5   6 -26   21.95    7.89
   5   6 -27    5.16    4.53
   5   6 -28   -0.17    1.48
   5   6 -29   11.96    5.69
   5   6 -30   14.74    6.69
   5   6 -31    5.80    4.54
   5   6 -32    0.04    2.64
   5   6 -33   -2.47    4.83
   5   6 -34    8.50    5.34
   5   6 -35   -0.35    3.93
   5   6 -36    6.42    5.15
   5   6 -37    6.02    5.02
  -5   7   1    7.52    3.30
  -5   7   1    9.33    4.27
   5  -7  -1    6.88    2.70
   5  -7  -1   17.23    3.93
   5   7  -1   13.96    5.67
  -5  -7   1   20.81    7.41
  -5   7   2  189.64   21.04
   5  -7  -2  186.82   20.16
   5  -7  -2  199.60   20.28
   5   7  -2  206.51   25.83
  -5  -7   2  190.26   26.21
  -5   7   3  135.98   15.37
   5  -7  -3  131.22   14.40
   5  -7  -3  128.76   13.87
   5  -7  -3  129.77   13.46
   5   7  -3  147.95   20.02
  -5  -7   3   93.83   18.14
  -5   7   4  108.63   12.54
   5  -7  -4  109.13   11.69
   5  -7  -4   98.76   10.33
   5  -7  -4   91.53    9.98
   5   7  -4   93.87   15.65
  -5  -7   4   79.69   15.71
  -5   7   5   15.58    4.02
   5  -7  -5   20.94    3.79
   5   7  -5   14.30    5.96
  -5  -7   5    8.42    5.37
  -5   7   6   27.19    5.10
   5  -7  -6   25.85    4.54
   5   7  -6   35.45    8.79
  -5  -7   6   24.15    8.43
  -5   7   7  157.24   16.94
   5  -7  -7  165.87   16.30
   5   7  -7  151.97   21.78
  -5  -7   7  129.31   21.42
  -5   7   8  333.44   33.05
   5  -7  -8  379.71   32.62
   5   7  -8  278.81   37.48
  -5  -7   8  331.23   40.00
  -5   7   9   30.25    5.34
  -5   7   9   38.17    6.49
   5  -7  -9   36.70    5.14
   5   7  -9   31.31    8.87
  -5   7  10   10.81    2.97
  -5   7  10    9.00    3.13
   5  -7 -10   14.95    2.97
   5   7 -10    8.12    5.12
  -5   7  11   14.14    3.18
  -5   7  11   14.95    3.81
   5  -7 -11   13.06    2.83
   5   7 -11   16.18    6.23
  -5   7  12  156.67   17.16
  -5   7  12  164.79   18.46
   5  -7 -12  177.43   16.98
  -5   7  13   94.98   10.82
  -5   7  13   83.92   11.47
  -5   7  14    0.50    1.73
  -5   7  14    0.59    1.76
  -5   7  15   38.81    6.51
  -5   7  15   51.91    8.03
  -5   7  16    9.60    3.50
  -5   7  17    0.41    1.42
   5   7 -17    1.54    3.51
   5   7 -18  145.40   21.69
   5   7 -19   -1.05    3.49
   5   7 -20    2.16    3.36
   5   7 -21   16.23    6.97
   5   7 -22   36.48   10.03
   5   7 -23   23.33    8.26
   5   7 -24   18.51    7.27
   5   7 -25   -0.00    3.55
   5   7 -26    1.44    4.10
   5   7 -27   27.99    9.05
   5   7 -28   47.77   11.82
   5   7 -29    3.14    4.67
   5   7 -30    3.87    4.92
   5   7 -31   -1.51    4.14
   5   7 -32    0.14    4.29
   5   7 -33    2.96    5.11
   5   7 -34   26.13    8.94
   5   7 -35    1.70    4.45
   5   7 -36   -0.42    2.78
   5   7 -37   -1.07    4.07
   5   7 -38    3.72    4.50
  -5   8   1    8.60    3.86
   5  -8  -1   16.48    4.14
   5  -8  -1   14.02    4.17
  -5  -8   1   20.46    7.61
  -5   8   2   14.65    4.36
   5  -8  -2    7.02    2.79
   5  -8  -2   14.82    3.80
  -5  -8   2    6.84    5.47
  -5   8   3   20.34    5.13
   5  -8  -3   12.67    3.66
   5  -8  -3   22.81    4.50
  -5  -8   3   12.09    6.52
  -5   8   4  339.96   40.79
   5  -8  -4  481.69   41.10
   5  -8  -4  433.32   39.98
  -5  -8   4  488.49   49.71
  -5   8   5   50.29    8.10
   5  -8  -5   46.07    7.15
   5  -8  -5   49.49    6.33
  -5  -8   5   43.25   11.01
  -5   8   6  132.16   15.01
   5  -8  -6  130.91   13.98
   5  -8  -6  113.23   11.53
   5  -8  -6  120.40   11.45
  -5  -8   6  112.91   19.39
  -5   8   7   -0.07    1.89
   5  -8  -7   -0.54    1.85
  -5  -8   7   -0.34    3.04
  -5   8   8  118.65   12.89
   5  -8  -8   89.86   11.16
  -5  -8   8   66.55   15.11
  -5   8   9  149.27   19.00
   5  -8  -9  209.43   19.17
  -5   8  10   70.04    9.90
  -5   8  10   74.49   10.78
  -5   8  11   29.16    5.50
  -5   8  11   21.15    5.31
  -5   8  12   29.40    5.84
  -5   8  12   38.69    7.15
   5   8 -12   42.92   10.53
  -5   8  13    1.84    2.15
  -5   8  13    1.77    2.11
   5   8 -13    1.04    3.36
  -5   8  14  140.52   17.20
   5   8 -14  131.14   20.46
   5   8 -15    2.14    3.97
   5   8 -16   37.08   10.05
   5   8 -17    1.12    4.66
   5   8 -18    2.33    3.91
   5   8 -19    1.73    3.38
   5   8 -20   55.24   12.32
   5   8 -21    0.66    3.73
   5   8 -22   12.08    6.10
   5   8 -23   -0.27    3.64
   5   8 -24   40.62   10.63
   5   8 -25    6.05    5.45
   5   8 -26   19.70    7.76
   5   8 -27    4.71    4.23
   5   8 -28    1.04    3.32
   5   8 -29    2.07    3.98
   5   8 -30    5.35    4.96
   5   8 -31   16.95    7.60
   5   8 -32    9.10    6.18
   5   8 -33    6.46    5.25
   5   8 -34    2.04    5.47
   5   8 -35   -1.09    3.84
   5   8 -36   -1.42    3.72
   5   8 -37    0.23    3.73
   5   8 -38    0.51    3.15
  -5   9   1   -0.53    2.23
   5  -9  -1    1.61    2.21
   5   9  -1   -1.01    3.48
  -5  -9   1    0.00    3.72
  -5   9   2  177.64   22.13
   5  -9  -2  211.76   21.59
   5   9  -2  190.05   26.45
  -5  -9   2  175.32   26.92
  -5   9   3   18.70    5.32
   5  -9  -3   22.12    4.90
   5  -9  -3   17.32    4.58
   5   9  -3   21.84    7.44
  -5  -9   3   18.64    7.52
  -5   9   4    1.29    2.54
   5  -9  -4    0.41    1.25
   5  -9  -4   -0.47    1.54
   5   9  -4   -0.95    3.43
  -5  -9   4   -1.21    4.07
  -5   9   5    9.24    3.80
   5  -9  -5    7.23    2.89
   5  -9  -5    7.48    2.62
   5   9  -5    8.04    5.04
  -5  -9   5    7.68    4.53
  -5   9   6   49.53    8.51
   5  -9  -6   42.41    7.39
   5  -9  -6   51.40    6.84
   5   9  -6   52.26   11.50
  -5  -9   6   58.11   13.36
  -5   9   7    9.02    3.83
   5  -9  -7    8.43    2.12
   5   9  -7    2.03    4.35
  -5  -9   7   11.25    5.93
  -5   9   8  169.73   18.00
   5  -9  -8  137.98   12.90
   5   9  -8  167.48   22.91
  -5  -9   8  110.85   20.99
  -5   9   9    4.48    3.12
   5   9  -9    6.09    4.49
  -5  -9   9    8.88    6.10
  -5   9  10   -0.70    2.40
   5   9 -10    3.21    4.91
  -5   9  11    3.00    2.61
   5   9 -11    7.16    5.12
   5   9 -12  201.36   27.63
   5   9 -13    5.11    4.85
   5   9 -14   54.57   12.43
   5   9 -15    4.46    4.51
   5   9 -16   31.38    9.35
   5   9 -17   -0.81    2.84
   5   9 -18   59.08   13.20
   5   9 -19   12.05    6.76
   5   9 -20    0.53    4.24
   5   9 -21   -0.11    2.81
   5   9 -22   65.51   14.21
   5   9 -23    1.25    3.11
   5   9 -24   32.84   10.17
   5   9 -25   -0.27    3.32
   5   9 -26   15.53    7.04
   5   9 -27    0.61    3.95
   5   9 -28   22.24    8.61
   5   9 -29   -0.49    4.19
   5   9 -30    2.51    3.70
   5   9 -31   -1.18    3.51
   5   9 -32    2.34    4.83
   5   9 -33   -0.16    3.66
   5   9 -34    6.60    5.22
   5   9 -35   -0.95    3.10
   5   9 -36    0.32    4.02
  -5  10   1    9.33    4.68
   5 -10  -1   14.53    4.22
   5  10  -1    7.15    5.22
  -5 -10   1   10.19    6.89
  -5  10   2   -0.49    2.46
   5 -10  -2    1.27    2.31
   5  10  -2    1.25    4.61
  -5 -10   2   -1.19    4.60
  -5  10   3   -0.74    2.83
   5 -10  -3   -0.50    2.10
   5  10  -3    2.44    3.60
  -5 -10   3   -0.83    3.61
  -5  10   4   18.14    5.77
   5  10  -4   30.99    9.62
  -5 -10   4   18.42    7.71
  -5  10   5    4.29    3.16
   5  10  -5    5.81    4.94
  -5 -10   5    3.19    4.24
  -5  10   6   32.83    7.54
   5  10  -6   46.92   11.23
  -5 -10   6   48.67   12.09
  -5  10   7   12.76    4.62
   5  10  -7   10.45    5.87
  -5 -10   7    4.95    4.85
  -5  10   8    5.98    3.83
   5  10  -8    4.33    3.42
  -5 -10   8    4.28    5.19
   5  10  -9   -0.33    4.64
   5  10 -10  132.08   21.16
   5  10 -11    4.29    3.60
   5  10 -12    2.47    4.73
   5  10 -13    5.75    5.62
   5  10 -14   35.53   10.26
   5  10 -15    0.91    3.74
   5  10 -16   24.78    8.88
   5  10 -17    0.56    3.35
   5  10 -18    0.63    4.37
   5  10 -19   -0.84    4.83
   5  10 -20   30.18    9.93
   5  10 -21    0.82    4.43
   5  10 -22   15.19    6.64
   5  10 -23   -0.66    3.48
   5  10 -24    3.44    4.87
   5  10 -25   -1.08    3.63
   5  10 -26   11.98    6.48
   5  10 -27   -1.08    4.58
   5  10 -28    0.64    2.57
   5  10 -29    8.17    6.38
   5  10 -30   16.42    8.75
   5  10 -31    2.28    5.18
   5  10 -32   -2.17    5.60
   5  10 -33    3.14    5.00
   5  10 -34    6.26    6.55
  -5  11   1   16.78    5.72
   5  11  -1    0.82    4.38
  -5 -11   1   21.33    8.25
  -5  11   2  107.24   15.98
   5  11  -2  116.90   19.61
  -5 -11   2   94.12   19.73
  -5  11   3   10.70    4.59
   5  11  -3   15.14    7.49
  -5 -11   3    6.91    5.45
  -5  11   4    2.49    3.33
   5  11  -4    5.41    4.85
  -5 -11   4    3.08    3.01
  -5  11   5    2.20    2.76
   5  11  -5   -0.75    3.41
  -5 -11   5    2.13    4.21
  -5  11   6   12.87    5.01
   5  11  -6    7.43    5.95
  -5 -11   6    5.03    5.02
   5  11  -7   -0.63    3.32
   5  11  -8   27.24    9.44
   5  11  -9    0.87    4.21
   5  11 -10    0.38    2.70
   5  11 -11    4.29    3.74
  -5 -11  11    0.05    3.57
   5  11 -12   90.17   17.51
   5  11 -13   -0.00    0.00
   5  11 -14   52.51   12.88
   5  11 -15   -1.89    4.95
   5  11 -16   30.54    9.90
   5  11 -17   -1.26    4.63
   5  11 -18   70.19   14.98
   5  11 -19   -1.33    4.71
   5  11 -20   -0.32    2.91
   5  11 -21    2.47    3.20
   5  11 -22   53.67   13.63
   5  11 -23   -0.61    3.19
   5  11 -24   37.00   10.84
   5  11 -25    1.14    3.66
   5  11 -26    9.93    6.51
   5  11 -27   -0.77    3.58
   5  11 -28    6.04    6.26
   5  11 -29    1.95    5.31
   5  11 -30   -0.37    4.11
   5  11 -31   -1.76    5.24
   5  11 -32    8.39    6.40
  -5  12   1    2.86    3.55
   5  12  -1   -1.07    4.42
  -5 -12   1   -0.99    4.90
  -5  12   2   -1.27    3.35
   5  12  -2    2.06    3.95
  -5 -12   2   -0.92    4.64
  -5  12   3    2.04    3.78
   5  12  -3   -1.45    4.97
  -5 -12   3    3.13    5.15
  -5  12   4   60.36   11.77
   5  12  -4   74.12   14.97
  -5 -12   4   61.36   15.22
   5  12  -5   22.63    9.42
  -5 -12   5   15.41    8.39
   5  12  -6   11.34    6.65
   5  12  -7   -0.91    3.40
   5  12  -8    8.82    6.17
   5  12  -9   -1.09    3.10
   5  12 -10   37.83   11.30
  -5 -12  10   37.93   12.15
   5  12 -11   -0.01    2.95
  -5 -12  11    1.88    5.78
   5  12 -12    1.03    4.31
  -5 -12  12   -0.74    3.56
   5  12 -13   -1.58    3.69
  -5 -12  13   -1.44    5.01
   5  12 -14   18.22    7.75
   5  12 -15    0.61    4.09
   5  12 -16   26.88    9.27
   5  12 -17   -0.42    4.04
   5  12 -18   -1.89    4.49
   5  12 -19    2.14    5.58
   5  12 -20   24.11    9.27
   5  12 -21    4.08    3.72
   5  12 -22   -1.35    4.74
   5  12 -23   -1.20    4.65
   5  12 -24   23.59    8.99
   5  12 -25   -0.39    3.97
   5  12 -26   14.76    8.29
   5  12 -27    3.13    4.87
   5  12 -28   -0.63    4.54
   5  12 -29   -1.38    5.48
   5  12 -30    5.57    5.10
   5  13  -1   20.56    8.84
   5  13  -2   65.37   15.23
   5  13  -3    5.06    5.52
   5  13  -4   11.99    7.89
   5  13  -5   -2.84    5.81
   5  13  -6   57.49   14.40
   5  13  -7   18.04    7.63
   5  13  -8   32.01   10.62
  -5 -13   8   45.51   13.40
   5  13  -9   -0.00    0.00
  -5 -13   9   -0.39    2.73
   5  13 -10    2.37    3.33
  -5 -13  10   -0.38    3.56
   5  13 -11    5.81    5.06
  -5 -13  11   10.01    6.59
   5  13 -12   22.89    8.84
  -5 -13  12   14.50    8.31
   5  13 -13   -0.36    4.10
  -5 -13  13   10.27    7.41
   5  13 -14    2.78    5.24
  -5 -13  14    3.51    5.17
   5  13 -15   -1.11    5.33
   5  13 -16    5.88    5.51
   5  13 -17   -0.73    3.36
   5  13 -18    8.81    5.93
   5  13 -19    1.73    4.95
   5  13 -20    5.61    5.00
   5  13 -21    1.05    4.32
   5  13 -22   10.92    7.44
   5  13 -23    0.22    1.97
   5  13 -24    9.71    7.43
   5  13 -25   15.73    7.62
   5  13 -26   -0.51    4.50
   5  13 -27   -0.45    3.54
   5  14  -1    1.76    5.13
   5  14  -2    2.68    3.83
   5  14  -3   15.28    7.27
   5  14  -4   31.41   11.27
   5  14  -5   13.58    7.78
   5  14  -6   24.40    9.14
   5  14  -7    4.92    6.19
   5  14  -8    3.07    6.11
   5  14  -9    5.83    6.12
   5  14 -10   21.54    9.88
   5  14 -11    7.75    6.37
   5  14 -12    0.08    3.79
   5  14 -13   -1.12    4.17
   5  14 -14    5.49    4.63
   5  14 -15    3.17    5.13
   5  14 -16    9.67    7.22
   5  14 -17   -0.86    3.06
   5  14 -18   -0.21    2.43
   5  14 -19    3.63    4.91
   5  14 -20    4.51    4.78
   5  14 -21   -2.04    5.60
   5  14 -22   17.23    8.46
   5  14 -23   -0.96    4.87
   5  15  -1    3.68    5.58
   5  15  -2   17.93    9.03
   5  15  -3   12.44    7.95
   5  15  -4   -0.29    3.65
   5  15  -5   17.77    7.96
   5  15  -6    3.87    5.43
   5  15  -7   18.28    8.21
   5  15  -8    6.07    5.73
   5  15  -9   -3.41    5.81
   5  15 -10   -6.06    7.67
   5  15 -11    7.65    6.39
   5  15 -12   17.17    8.39
   5  15 -13    0.09    3.93
   5  15 -14    4.38    4.69
   5  15 -15    1.74    4.86
   5  15 -16    2.25    3.98
   5  15 -17    1.30    2.63
   5  15 -18    4.41    4.03
   5  15 -19   -2.30    5.56
   5  16  -1   -0.32    4.42
   5  16  -2   -0.83    4.40
   5  16  -3   -0.58    4.19
   5  16  -4    1.65    4.81
   5  16  -5    1.97    5.11
   5  16  -6    2.95    5.00
   5  16  -7    3.33    5.42
   5  16  -8    1.79    6.46
   5  16  -9   -0.43    3.50
   5  16 -10   -2.57    4.87
   5  16 -11    2.40    6.17
   5  16 -12   -1.10    4.69
   5  16 -13    2.18    5.01
   5  16 -14    2.96    5.25
   5  17  -1    2.24    3.60
   5  17  -2   10.01    7.24
   5  17  -3   11.23    6.60
   5  17  -4   -2.10    5.54
   5  17  -5   -2.72    5.68
   5  17  -6    1.20    5.24
   5  17  -7    8.07    6.80
  -4   0   1   -0.25    1.42
  -4   0   1    3.52    1.82
   4   0  -1    0.90    1.24
   4   0  -1   -0.43    1.16
  -4   0   2   18.59    3.97
  -4   0   2   27.13    4.68
   4   0  -2   24.61    4.36
   4   0  -2   21.46    3.92
  -4   0   3   -0.51    1.21
  -4   0   3   -0.15    1.86
   4   0  -3   -0.70    1.80
  -4   0   4 1390.36  118.74
  -4   0   4 1366.03  119.57
   4   0  -4 1277.96  118.82
  -4   0   5   -0.75    1.53
   4   0  -5    0.36    1.34
  -4   0   6  815.69   72.39
   4   0  -6  804.16   72.62
  -4   0   7    0.14    1.21
   4   0  -7    0.09    1.23
  -4   0   8 3294.22  270.09
   4   0  -8 2903.18  270.10
  -4   0   9   -0.22    1.15
   4   0  -9    0.12    1.46
  -4   0  10   24.20    4.12
   4   0 -10   25.60    4.53
  -4   0  11    0.36    1.37
   4   0 -11    0.24    1.76
  -4   0  12   12.17    2.89
   4   0 -12    7.19    2.64
  -4   0  13    1.36    1.54
   4   0 -13   -0.17    1.30
   4   0 -14 1724.66  147.39
   4   0 -14 1551.15  150.11
   4   0 -15    1.57    1.97
   4   0 -15   -0.28    2.14
   4   0 -16   48.77    7.67
   4   0 -16   45.62    9.07
   4   0 -17   -0.97    2.03
   4   0 -17   -0.94    2.69
   4   0 -18  182.56   20.24
   4   0 -18  169.56   22.08
  -4   0  19    3.10    2.73
   4   0 -19   -0.09    2.11
   4   0 -19   -0.70    3.23
   4   0 -20  190.31   21.20
   4   0 -20  168.74   22.88
   4   0 -21    1.43    1.90
   4   0 -21   -0.63    2.50
   4   0 -22   14.86    4.82
   4   0 -22   22.28    7.29
   4   0 -23   -0.20    2.42
   4   0 -23   -1.19    2.96
   4   0 -24   48.91    8.98
   4   0 -24   39.19    9.80
   4   0 -25   -0.32    2.78
   4   0 -26   76.45   12.46
   4   0 -27    0.14    2.02
   4   0 -28    2.85    3.75
   4   0 -31   -0.74    2.38
   4   0 -32    1.14    3.31
  -4   1   1   24.09    4.03
  -4   1   1   18.64    3.82
   4  -1  -1   17.32    3.79
   4  -1  -1   20.37    3.54
   4   1  -1   14.67    4.05
   4   1  -1   16.09    3.97
  -4  -1   1   18.53    4.37
  -4  -1   1   26.60    5.10
  -4   1   2 1089.90  101.28
  -4   1   2 1221.97  101.88
   4  -1  -2 1230.76  101.78
   4  -1  -2 1115.78  100.92
   4   1  -2 1264.18  103.65
   4   1  -2 1310.71  104.24
  -4  -1   2  902.95  101.85
  -4  -1   2 1180.95  103.47
  -4   1   3   22.02    3.61
  -4   1   3   19.07    3.40
   4  -1  -3   14.55    3.17
   4   1  -3   23.30    4.56
  -4  -1   3   27.80    4.88
  -4  -1   3   25.92    4.91
  -4   1   4    1.83    1.25
  -4   1   4    3.61    1.45
   4  -1  -4    1.84    1.23
   4   1  -4    1.60    1.66
  -4  -1   4    1.50    1.80
  -4  -1   4    5.80    2.33
  -4   1   5   10.75    2.25
   4  -1  -5   10.44    2.31
   4   1  -5   20.11    4.18
  -4  -1   5   17.94    3.64
  -4   1   6  444.39   41.26
   4  -1  -6  447.13   41.53
   4   1  -6  558.37   44.31
  -4  -1   6  463.33   43.18
  -4   1   7   63.76    6.51
   4  -1  -7   56.03    6.64
   4   1  -7   48.59    7.76
  -4  -1   7   72.38    8.38
  -4   1   8 1323.64  116.56
   4  -1  -8 1458.96  117.17
   4   1  -8 1147.25  118.38
  -4  -1   8 1349.37  118.50
  -4   1   9    0.19    0.90
   4  -1  -9    0.64    1.24
   4   1  -9   -0.17    1.84
  -4  -1   9    1.83    1.81
  -4   1  10  525.41   48.03
   4  -1 -10  580.87   48.38
   4   1 -10  462.01   49.51
  -4  -1  10  545.09   49.48
   4  -1 -11  173.45   18.28
   4  -1 -11  176.64   19.60
   4   1 -11  224.91   20.80
  -4  -1  11  187.54   19.48
   4  -1 -12  399.88   42.63
   4  -1 -12  491.27   44.89
   4   1 -12  491.25   44.89
  -4  -1  12  545.94   44.57
   4  -1 -13  101.95   12.21
   4  -1 -13  123.78   14.21
   4   1 -13  118.98   13.92
  -4  -1  13  110.71   12.99
   4  -1 -14   -0.37    1.36
   4  -1 -14   -0.09    2.23
   4   1 -14   -0.91    1.89
  -4  -1  14   -0.35    1.34
   4  -1 -15   43.63    6.52
   4  -1 -15   53.52    8.50
   4   1 -15   34.86    6.92
  -4  -1  15   42.87    6.88
  -4   1  16  291.99   32.31
   4  -1 -16  377.55   31.83
   4  -1 -16  329.93   33.18
   4   1 -16  254.95   31.50
  -4  -1  16  331.92   31.87
  -4   1  17    0.81    1.81
   4  -1 -17   -0.51    1.30
   4  -1 -17    1.66    2.40
   4   1 -17   -0.57    1.63
   4   1 -17    2.98    3.91
  -4  -1  17   -0.27    1.40
  -4   1  18  352.26   36.66
   4  -1 -18  357.01   35.18
   4  -1 -18  346.06   36.93
   4   1 -18  331.12   35.99
   4   1 -18  421.20   40.73
  -4   1  19   17.46    5.47
   4  -1 -19   20.32    4.96
   4  -1 -19   24.12    6.32
   4   1 -19   21.06    5.53
   4   1 -19   26.44    7.64
  -4   1  20   22.00    6.09
   4  -1 -20   23.95    5.66
   4  -1 -20   31.20    7.23
   4   1 -20   27.10    6.39
   4   1 -20   20.66    6.86
  -4   1  21    4.82    3.08
   4  -1 -21    3.30    2.34
   4  -1 -21   12.05    5.38
   4   1 -21    6.49    3.46
   4   1 -21    3.09    3.92
  -4  -1  21    5.42    3.92
  -4   1  22  262.55   30.95
   4  -1 -22  270.75   29.06
   4  -1 -22  256.09   30.80
   4   1 -22  304.71   30.87
   4   1 -22  273.22   33.08
   4  -1 -23   14.44    4.37
   4  -1 -23    7.19    4.64
   4   1 -23   10.62    4.47
   4   1 -23   14.13    5.96
   4  -1 -24   12.61    4.62
   4  -1 -24   11.33    4.97
   4   1 -24   17.30    5.59
   4  -1 -25   33.66    6.94
   4  -1 -25   25.20    7.35
   4   1 -25   15.03    5.87
   4  -1 -26   85.64   12.96
   4   1 -26   81.08   13.45
   4  -1 -27    3.20    2.42
   4   1 -27   -0.55    2.50
   4  -1 -28   59.73   10.72
   4  -1 -29    0.97    2.92
   4   1 -30   -1.15    2.81
   4   1 -31    4.73    3.61
   4   1 -32   31.36    8.74
   4   1 -33    0.26    3.47
  -4   2   1   93.33    9.61
  -4   2   1   76.83    9.25
   4  -2  -1   68.79    9.46
   4  -2  -1   80.75    8.60
   4   2  -1   68.67   10.67
   4   2  -1   73.88   10.75
  -4  -2   1   95.70   11.30
  -4  -2   1   73.24   11.23
  -4   2   2  236.31   21.99
  -4   2   2  229.01   21.99
   4  -2  -2  207.55   22.14
   4  -2  -2  227.63   20.64
   4   2  -2  238.97   24.62
   4   2  -2  241.98   24.57
  -4  -2   2  219.32   23.80
  -4  -2   2  255.37   25.18
  -4   2   3   19.15    3.02
  -4   2   3   18.16    2.95
   4  -2  -3   17.66    3.20
   4   2  -3   24.57    5.13
  -4  -2   3   21.29    4.72
  -4  -2   3   12.58    4.22
  -4   2   4 1975.10  164.67
  -4   2   4 2074.39  164.80
   4  -2  -4 1647.64  164.59
   4   2  -4 1863.86  168.02
  -4  -2   4 1800.13  167.41
  -4  -2   4 2091.10  170.32
  -4   2   5   48.80    4.91
   4  -2  -5   51.34    5.14
   4   2  -5   46.02    7.70
  -4  -2   5   41.67    7.18
   4   2  -6    5.27    2.72
  -4  -2   6    4.00    2.30
   4   2  -7  424.38   39.32
  -4  -2   7  379.11   38.28
   4  -2  -8  925.45   77.40
   4   2  -8  852.99   81.28
  -4  -2   8  757.00   80.20
   4  -2  -9  199.42   18.30
   4  -2  -9  208.29   18.64
   4   2  -9  192.48   21.73
  -4  -2   9  191.41   21.12
   4  -2 -10   64.02    7.29
   4  -2 -10   69.21    7.81
   4   2 -10   95.85   11.34
  -4  -2  10   91.14   10.48
   4  -2 -11   62.09    7.24
   4  -2 -11   70.77    8.00
   4   2 -11   69.47    9.99
  -4  -2  11   73.53    9.72
   4  -2 -12    0.94    1.24
   4  -2 -12    0.67    1.33
   4   2 -12   -0.15    2.04
  -4  -2  12   -0.17    1.45
   4  -2 -13   18.76    3.40
   4  -2 -13   19.91    4.03
   4   2 -13   19.28    4.97
  -4  -2  13   14.42    4.31
  -4   2  14  851.22   77.72
   4  -2 -14  812.23   76.17
   4  -2 -14  826.25   77.37
   4   2 -14  884.31   79.57
  -4  -2  14  944.40   78.79
  -4   2  15   47.36    7.63
   4  -2 -15   47.87    6.79
   4  -2 -15   58.64    8.15
   4   2 -15   40.64    8.07
  -4  -2  15   64.62    8.75
  -4   2  16   16.50    4.43
   4  -2 -16   23.04    4.21
   4  -2 -16   16.49    4.53
   4   2 -16   19.54    5.32
  -4  -2  16   25.82    5.51
  -4   2  17    3.22    2.29
   4  -2 -17    2.18    1.82
   4  -2 -17   -0.08    1.64
   4   2 -17   -0.29    1.99
  -4  -2  17    0.96    1.85
  -4   2  18  120.03   16.22
   4  -2 -18  129.17   15.21
   4  -2 -18  134.55   16.72
   4   2 -18  143.43   17.67
  -4  -2  18  159.07   17.13
  -4   2  19   87.88   14.82
   4  -2 -19  141.25   15.04
   4  -2 -19  140.99   16.62
   4   2 -19  129.75   16.71
   4   2 -19  168.39   21.00
  -4  -2  19  112.05   15.15
  -4   2  20   40.46    8.08
   4  -2 -20   37.41    6.82
   4  -2 -20   36.79    7.71
   4   2 -20   67.34   10.18
   4   2 -20   36.26    9.79
  -4   2  21    2.15    2.38
   4  -2 -21    0.69    1.53
   4  -2 -21    1.50    2.34
   4   2 -21    3.11    2.56
   4   2 -21    3.57    3.82
   4  -2 -22   12.75    4.15
   4  -2 -22   15.57    5.03
   4   2 -22    5.42    3.40
   4  -2 -23   -0.65    2.10
   4  -2 -23   -0.77    3.06
   4   2 -23    0.88    2.55
   4  -2 -24  160.51   19.35
   4  -2 -24  183.28   21.89
   4   2 -24  146.88   20.58
   4  -2 -25   22.98    5.80
   4   2 -25   16.64    5.77
   4  -2 -26   74.36   11.72
   4  -2 -27    3.78    3.39
   4  -2 -28   51.97    9.71
   4   2 -29   20.99    7.20
   4   2 -30   86.17   14.83
   4   2 -31    1.44    3.54
   4   2 -32   -0.89    2.78
   4   2 -33    5.53    3.97
   4   2 -34   11.30    5.43
   4   2 -35    1.76    3.50
  -4   3   1   23.82    4.54
  -4   3   1   41.42    6.12
  -4   3   1   44.94    5.88
   4  -3  -1   48.75    5.28
   4   3  -1   37.28    7.37
   4   3  -1   41.94    7.48
  -4  -3   1   51.13    7.91
  -4  -3   1   56.96    8.99
  -4   3   2  386.73   35.98
  -4   3   2  396.45   36.89
  -4   3   2  412.44   36.64
   4  -3  -2  390.79   34.94
   4   3  -2  406.33   40.06
  -4  -3   2  431.23   39.74
  -4  -3   2  401.43   40.44
  -4   3   3    8.42    1.87
  -4   3   3   15.74    2.77
  -4   3   3   15.09    2.56
   4   3  -3   17.86    4.71
  -4  -3   3   16.77    4.53
  -4  -3   3   10.61    4.70
  -4   3   4   15.45    2.23
  -4   3   4   16.13    2.56
  -4   3   4   15.62    2.43
   4   3  -4   11.07    4.11
  -4  -3   4   23.85    5.09
  -4  -3   4   16.33    4.98
  -4   3   5   36.83    3.90
  -4   3   5   39.73    4.00
  -4   3   5   39.71    3.81
  -4   3   5   37.84    3.79
   4   3  -5   38.05    7.33
  -4  -3   5   49.84    7.69
   4   3  -6   66.75   10.68
  -4  -3   6   86.88   11.12
   4   3  -7  537.03   53.70
  -4  -3   7  580.95   53.39
   4   3  -8  109.80   14.83
  -4  -3   8  124.02   14.65
   4   3  -9    1.23    2.61
  -4  -3   9   -0.42    1.92
   4  -3 -10  271.24   22.04
   4  -3 -10  228.40   22.09
   4   3 -10  198.30   25.81
  -4  -3  10  240.26   25.84
  -4   3  11  381.08   35.15
   4  -3 -11  383.63   34.52
   4  -3 -11  393.87   34.90
   4   3 -11  312.89   38.19
  -4  -3  11  485.54   39.50
  -4   3  12  339.78   34.87
   4  -3 -12  477.81   34.85
   4  -3 -12  341.14   34.62
   4   3 -12  342.05   38.30
  -4  -3  12  379.88   37.82
  -4   3  13  111.05   12.27
   4  -3 -13  104.70   11.38
   4  -3 -13  123.86   12.28
   4   3 -13  116.42   15.18
  -4  -3  13  109.10   14.08
  -4   3  14    8.55    2.61
   4  -3 -14    5.90    2.02
   4  -3 -14    6.89    2.39
   4   3 -14   10.20    4.12
  -4  -3  14    7.03    3.51
  -4   3  15   50.42    7.24
   4  -3 -15   43.52    6.18
   4  -3 -15   47.49    6.95
   4   3 -15   56.90    9.55
  -4  -3  15   42.12    7.77
  -4   3  16  279.80   30.59
   4  -3 -16  311.80   29.76
   4  -3 -16  290.67   30.38
   4   3 -16  358.60   34.19
  -4  -3  16  339.72   32.50
  -4   3  17   23.14    5.20
   4  -3 -17   14.59    3.65
   4  -3 -17   24.64    5.03
   4   3 -17   30.76    6.96
  -4  -3  17   21.05    5.29
  -4   3  18   70.54   10.05
   4  -3 -18   55.64    8.25
   4  -3 -18   59.80    9.27
   4   3 -18   55.73   10.36
  -4  -3  18   82.52   10.91
  -4   3  19    2.09    2.48
   4  -3 -19    5.13    2.54
   4  -3 -19    2.70    2.45
   4   3 -19    6.29    3.68
  -4  -3  19    8.89    3.70
  -4   3  20   16.07    5.04
   4  -3 -20   16.33    4.00
   4  -3 -20   13.84    4.42
   4   3 -20   10.34    4.53
  -4   3  21   62.23   10.68
   4  -3 -21   68.17    9.63
   4  -3 -21   63.67   10.49
   4   3 -21   67.11   11.68
   4  -3 -22   80.01   10.97
   4  -3 -22   98.44   13.10
   4   3 -22   57.67   11.84
   4  -3 -23   76.87   10.55
   4   3 -23   51.96   10.95
   4  -3 -24    1.43    2.02
   4   3 -24    1.86    3.53
   4  -3 -25    1.45    2.02
   4  -3 -26   73.35   11.43
   4   3 -27   13.13    5.49
   4   3 -28   63.00   12.55
   4   3 -29    6.37    5.35
   4   3 -30    2.49    4.00
   4   3 -31   11.60    5.64
   4   3 -32   42.66   10.56
   4   3 -33    6.01    4.80
   4   3 -34   -1.07    2.84
   4   3 -35   -0.48    3.05
   4   3 -36    6.34    4.48
  -4   4   1   70.52    8.54
  -4   4   1   76.05   10.04
  -4   4   1   63.30    8.82
   4  -4  -1   72.61    8.28
   4   4  -1   74.00   11.51
   4   4  -1   76.31   11.62
  -4  -4   1   72.35   11.14
  -4  -4   1   81.89   12.40
  -4   4   2  162.45   17.25
  -4   4   2  169.49   18.57
  -4   4   2  181.77   17.98
   4  -4  -2  189.56   16.75
   4  -4  -2  178.90   16.58
   4   4  -2  178.59   21.21
  -4  -4   2  154.10   19.95
  -4  -4   2  157.54   21.04
  -4   4   3   78.30    9.02
  -4   4   3   79.89    9.98
  -4   4   3   87.98    9.55
   4   4  -3  102.70   13.33
  -4  -4   3   84.32   11.90
  -4  -4   3   76.09   12.54
  -4   4   4  350.01   32.46
  -4   4   4  391.75   33.72
  -4   4   4  342.37   32.68
   4   4  -4  322.06   36.46
  -4  -4   4  359.13   36.32
  -4  -4   4  382.54   38.23
  -4   4   5    6.81    1.72
  -4   4   5    9.84    2.39
  -4   4   5    9.90    1.98
   4   4  -5    6.11    3.60
  -4  -4   5    2.88    2.63
  -4  -4   5    5.86    3.65
  -4   4   6   99.55    9.92
  -4   4   6  100.36   10.38
  -4   4   6  104.26   10.17
  -4   4   6   94.63   10.03
   4  -4  -6  108.68    9.75
   4   4  -6  109.79   14.62
  -4  -4   6   90.79   13.21
  -4   4   7    7.10    1.34
  -4   4   7    7.16    1.50
   4  -4  -7    5.53    1.07
   4   4  -7   15.78    4.99
  -4  -4   7   13.18    4.27
  -4   4   8  121.31   10.54
  -4   4   8  102.43   10.73
   4  -4  -8  111.96   10.32
   4   4  -8   99.68   14.79
  -4  -4   8  121.57   14.96
  -4   4   9  348.73   27.49
  -4   4   9  344.11   27.81
   4  -4  -9  259.20   26.93
   4   4  -9  316.80   32.92
  -4  -4   9  321.75   31.97
  -4   4  10  229.38   23.78
  -4   4  10  271.38   24.15
   4  -4 -10  279.97   23.66
   4   4 -10  247.19   28.55
  -4  -4  10  270.90   28.06
  -4   4  11   32.67    4.66
  -4   4  11   34.33    4.64
   4  -4 -11   34.00    4.25
   4   4 -11   28.95    7.21
  -4  -4  11   34.41    7.06
  -4   4  12   44.97    6.49
  -4   4  12   51.05    6.54
   4  -4 -12   48.28    6.12
   4   4 -12   71.70   10.84
  -4  -4  12   61.81    9.39
  -4   4  13  113.01   13.11
  -4   4  13  124.41   13.03
   4  -4 -13  111.92   12.52
   4   4 -13  152.09   17.63
  -4  -4  13  111.42   15.05
  -4   4  14  326.03   33.76
  -4   4  14  350.67   33.48
   4  -4 -14  372.64   33.22
   4   4 -14  311.57   36.46
  -4  -4  14  372.19   36.25
  -4   4  15   99.60   13.54
  -4   4  15  109.68   13.35
   4  -4 -15  135.94   13.48
   4   4 -15  146.70   17.71
  -4  -4  15  100.45   14.60
  -4   4  16   21.86    5.50
  -4   4  16   27.94    5.46
   4  -4 -16   33.42    5.49
   4   4 -16   32.81    7.62
  -4  -4  16   21.72    5.89
  -4   4  17    6.41    3.12
  -4   4  17    1.69    2.12
   4  -4 -17    5.14    2.51
   4   4 -17   -0.50    2.33
  -4   4  18   97.55   14.76
  -4   4  18  134.70   15.16
   4   4 -18  111.91   16.37
  -4   4  19   83.06   12.66
  -4   4  19   67.39   10.91
   4  -4 -19   80.80   11.02
   4   4 -19   80.29   13.15
  -4   4  20   66.84   11.30
  -4   4  20   45.65    9.07
   4  -4 -20   67.01    9.86
   4   4 -20   69.09   11.92
  -4   4  21   18.37    6.62
  -4   4  21   30.19    7.04
   4  -4 -21   32.66    6.55
   4   4 -21   23.29    7.17
  -4   4  22    3.51    3.67
   4   4 -22    7.61    4.76
  -4   4  23   22.61    7.31
  -4   4  24   76.59   14.09
  -4   4  25   45.22   11.25
   4   4 -25   48.73   10.61
   4   4 -26   74.31   13.80
   4   4 -27   -0.74    2.85
   4   4 -28   38.26    9.80
   4   4 -29   15.35    6.38
   4   4 -30   15.67    6.25
   4   4 -31    3.15    3.99
   4   4 -32   -0.05    2.57
   4   4 -33    2.57    3.67
   4   4 -34   11.45    5.78
   4   4 -35    3.37    4.49
   4   4 -36    6.38    4.61
   4   4 -37   -0.71    2.84
   4   4 -38    1.71    4.19
  -4   5   1   61.02    9.90
  -4   5   1  112.28   13.13
   4  -5  -1   82.42   10.20
   4  -5  -1  107.35   10.58
   4   5  -1   86.41   13.74
   4   5  -1  103.48   14.48
  -4  -5   1   89.87   13.23
  -4  -5   1  140.10   16.77
  -4   5   2  389.47   35.56
   4  -5  -2  431.59   35.43
   4  -5  -2  343.89   34.62
   4  -5  -2  375.06   34.49
   4   5  -2  286.44   37.98
  -4  -5   2  389.99   38.95
  -4  -5   2  402.64   40.85
  -4   5   3  163.44   19.13
   4  -5  -3  180.47   18.92
   4  -5  -3  198.24   18.43
   4  -5  -3  209.69   18.34
   4   5  -3  199.34   23.49
  -4  -5   3  206.06   23.00
  -4  -5   3  238.46   25.51
  -4   5   4   34.27    5.24
   4  -5  -4   34.99    4.80
   4   5  -4   33.32    7.75
  -4  -5   4   28.82    7.06
  -4  -5   4   43.13    9.10
  -4   5   5   51.26    6.59
   4  -5  -5   58.93    6.36
   4   5  -5   48.85    9.65
  -4  -5   5   37.44    8.31
  -4  -5   5   45.65    9.77
  -4   5   6   85.67    9.99
  -4   5   6   95.14   10.58
   4  -5  -6  104.11    9.91
   4   5  -6   85.32   13.72
  -4  -5   6   80.67   12.82
  -4   5   7  255.54   24.81
  -4   5   7  248.02   25.09
   4  -5  -7  294.80   24.61
   4   5  -7  226.54   28.77
  -4  -5   7  255.02   28.49
  -4   5   8   45.14    5.49
  -4   5   8   46.98    5.90
   4  -5  -8   36.48    4.92
   4   5  -8   50.71    9.54
  -4  -5   8   30.47    7.32
  -4   5   9   31.98    4.34
  -4   5   9   33.70    4.82
   4  -5  -9   26.70    3.95
   4   5  -9   27.50    7.18
  -4  -5   9   31.68    6.69
  -4   5  10   33.29    4.52
  -4   5  10   24.52    4.51
   4  -5 -10   33.71    4.33
   4   5 -10   34.14    7.81
  -4  -5  10   29.41    6.70
  -4   5  11  314.61   28.70
  -4   5  11  304.99   29.13
   4  -5 -11  289.28   28.18
   4   5 -11  287.49   33.21
  -4  -5  11  331.43   32.80
  -4   5  12  342.75   32.28
  -4   5  12  319.08   32.48
   4  -5 -12  355.55   31.89
   4   5 -12  348.57   37.17
  -4  -5  12  336.95   35.55
  -4   5  13   63.40    7.96
  -4   5  13   41.85    7.31
   4  -5 -13   61.85    7.47
   4   5 -13   64.15   11.29
  -4  -5  13   65.80   10.23
  -4   5  14   26.90    4.85
  -4   5  14   11.27    3.53
   4  -5 -14   20.77    3.91
   4   5 -14   16.88    5.69
  -4   5  15  115.40   13.73
  -4   5  15  124.38   14.16
   4  -5 -15  110.13   13.04
   4   5 -15  102.17   16.20
  -4   5  16  130.18   15.99
  -4   5  16  127.54   15.93
   4  -5 -16  148.48   15.65
   4   5 -16  132.09   18.81
  -4   5  17  107.09   13.86
  -4   5  17   96.59   13.45
   4  -5 -17  104.55   12.94
   4   5 -17  121.48   16.88
  -4   5  18  136.67   18.26
  -4   5  18  168.42   19.02
   4  -5 -18  166.76   17.93
   4   5 -18  141.88   20.55
  -4   5  19    1.68    3.08
  -4   5  19   -0.54    2.18
   4  -5 -19    1.06    1.84
   4   5 -19    0.97    2.72
  -4   5  20    6.56    3.83
  -4   5  20    6.55    3.52
  -4   5  21   47.57    9.43
  -4   5  22  137.00   19.19
  -4   5  23   12.52    5.60
   4   5 -23   12.15    5.78
   4   5 -24    7.14    4.69
   4   5 -25    6.41    3.95
   4   5 -26   25.79    8.33
   4   5 -27   33.61    9.37
   4   5 -28   25.53    8.11
   4   5 -29    6.21    5.22
   4   5 -30   -1.06    3.25
   4   5 -31   23.39    8.15
   4   5 -32    6.84    4.67
   4   5 -33   14.21    6.70
   4   5 -34   -0.26    2.61
   4   5 -35   -0.97    3.23
   4   5 -36   -0.72    3.05
   4   5 -37   15.22    6.83
   4   5 -38    1.69    4.54
   4   5 -39    1.45    4.12
  -4   6   1   52.81    7.96
   4  -6  -1   61.15    7.87
   4  -6  -1   59.85    8.23
   4  -6  -1   65.75    7.98
   4   6  -1   27.46    8.60
  -4  -6   1   65.45   10.51
  -4  -6   1   52.82   11.14
  -4   6   2   85.25   11.27
   4  -6  -2  114.27   11.46
   4  -6  -2   68.85   10.36
   4  -6  -2  110.52   11.08
   4   6  -2   80.36   13.95
  -4  -6   2   98.41   14.14
  -4  -6   2  110.21   16.34
  -4   6   3   69.85   10.50
   4  -6  -3   83.75   10.40
   4  -6  -3  103.58   10.75
   4  -6  -3  100.29   10.22
   4   6  -3  111.79   15.49
  -4  -6   3   81.49   13.20
  -4  -6   3   97.30   15.26
  -4   6   4  157.10   16.76
   4  -6  -4  129.74   15.70
   4  -6  -4  164.34   15.60
   4  -6  -4  156.84   15.18
   4   6  -4  124.79   19.45
  -4  -6   4  183.88   20.43
  -4  -6   4  214.59   23.64
  -4   6   5   81.99   11.09
   4  -6  -5  105.56   11.14
   4  -6  -5  103.82    9.71
   4  -6  -5   98.12    9.48
   4   6  -5   79.30   14.02
  -4  -6   5   87.41   13.62
  -4  -6   5   92.89   15.43
  -4   6   6   49.84    7.25
   4   6  -6   57.24   10.74
  -4  -6   6   64.46   10.46
  -4   6   7   -0.33    1.40
  -4   6   7   -0.38    1.49
   4  -6  -7   -0.15    1.17
   4   6  -7    0.79    3.27
  -4  -6   7    5.65    3.31
  -4   6   8  341.01   32.87
  -4   6   8  283.01   32.74
   4  -6  -8  388.06   32.57
   4   6  -8  373.90   38.27
  -4  -6   8  358.00   36.61
  -4   6   9  388.94   39.44
  -4   6   9  406.90   40.14
   4  -6  -9  441.70   39.20
   4   6  -9  446.38   45.13
  -4  -6   9  469.74   43.95
  -4   6  10    5.29    2.17
  -4   6  10    2.60    2.02
   4  -6 -10    2.21    1.59
   4   6 -10    5.13    3.99
  -4   6  11    1.48    1.51
  -4   6  11    1.18    1.78
   4  -6 -11    3.53    1.80
   4   6 -11    2.86    3.55
  -4   6  12    5.16    2.20
  -4   6  12    1.86    2.06
   4  -6 -12    8.78    2.53
   4   6 -12    6.55    4.08
  -4   6  13  138.78   14.46
  -4   6  13  133.37   15.00
   4  -6 -13  105.24   13.29
   4   6 -13  133.93   18.50
  -4   6  14  113.50   13.72
  -4   6  14  103.13   13.92
   4  -6 -14  136.07   13.77
   4   6 -14  113.75   17.34
  -4   6  15  115.00   13.00
  -4   6  15   87.06   12.56
   4  -6 -15   87.93   11.66
   4   6 -15  134.49   17.58
  -4   6  16   43.16    7.36
  -4   6  16   38.43    7.33
   4  -6 -16   36.93    6.50
   4   6 -16   45.99    9.80
  -4   6  17   -0.52    1.90
  -4   6  17    3.82    3.09
   4  -6 -17    4.81    2.62
  -4   6  18   69.08   10.96
  -4   6  18   77.02   11.55
  -4   6  19   72.02   11.73
  -4   6  19   82.50   12.35
  -4   6  20   13.04    4.96
  -4   6  21   34.00    7.89
   4   6 -21   29.55    8.38
   4   6 -22    2.63    4.13
   4   6 -23   17.09    6.28
   4   6 -24   14.30    6.43
   4   6 -25   43.38   10.63
   4   6 -26   49.74   11.29
   4   6 -27   -1.67    4.28
   4   6 -28   16.92    7.29
   4   6 -29   27.24    8.73
   4   6 -30    5.13    4.66
   4   6 -31    6.47    5.03
   4   6 -32    2.82    3.40
   4   6 -33    4.47    4.05
   4   6 -34   13.95    6.81
   4   6 -35   26.32    9.00
   4   6 -36   -1.36    4.50
   4   6 -37    1.45    3.60
   4   6 -38    3.00    3.93
   4   6 -39   -0.72    3.41
   4   6 -40    2.31    4.20
  -4   7   1  316.65   33.06
   4  -7  -1  285.94   31.76
   4  -7  -1  400.32   34.17
   4  -7  -1  334.72   32.24
   4   7  -1  321.63   36.85
  -4  -7   1  333.17   38.15
  -4   7   2   35.02    6.90
   4  -7  -2   39.75    6.59
   4  -7  -2   38.59    6.79
   4  -7  -2   55.65    7.08
   4   7  -2   55.79   10.87
  -4  -7   2   29.49    8.77
  -4   7   3  120.90   13.60
   4  -7  -3   94.36   12.09
   4  -7  -3  115.93   12.78
   4  -7  -3   88.33   11.46
   4   7  -3  108.16   16.38
  -4  -7   3  112.91   17.41
  -4   7   4   20.04    4.75
   4  -7  -4   16.83    3.84
   4  -7  -4   19.73    4.01
   4  -7  -4   13.74    3.14
   4   7  -4   15.68    5.51
  -4  -7   4   13.04    5.98
  -4   7   5  192.84   20.10
   4  -7  -5  173.90   18.96
   4  -7  -5  182.76   18.47
   4  -7  -5  186.30   18.06
   4   7  -5  151.09   22.60
  -4  -7   5  195.70   25.24
  -4   7   6  241.92   24.03
   4  -7  -6  233.65   23.11
   4  -7  -6  224.31   21.83
   4  -7  -6  212.03   21.40
   4   7  -6  295.79   29.92
  -4  -7   6  219.67   28.80
  -4   7   7  500.22   47.45
   4  -7  -7  547.59   46.99
   4  -7  -7  504.99   44.79
   4  -7  -7  497.80   44.57
   4   7  -7  398.30   50.50
  -4   7   8    1.29    1.57
  -4   7   8   -0.12    1.54
   4  -7  -8    0.78    1.13
   4   7  -8   -0.45    2.27
  -4   7   9   15.20    4.16
  -4   7   9   16.84    4.27
   4  -7  -9    9.96    2.95
   4   7  -9   24.25    7.44
  -4   7  10    7.66    3.09
  -4   7  10   11.38    3.62
   4  -7 -10    7.31    2.60
   4   7 -10   -0.37    2.71
  -4   7  11  155.45   18.45
  -4   7  11  166.97   19.47
   4  -7 -11  190.82   18.61
   4   7 -11  178.57   23.21
  -4   7  12   18.41    4.36
  -4   7  12   16.26    4.60
   4  -7 -12   22.28    4.38
   4   7 -12   14.05    5.66
  -4   7  13   48.12    7.42
  -4   7  13   33.73    7.03
   4  -7 -13   46.31    7.04
   4   7 -13   43.16   10.21
  -4   7  14    6.16    2.80
  -4   7  14    0.89    2.10
   4  -7 -14    4.09    2.29
  -4   7  15   81.18   10.52
  -4   7  15   58.33   10.09
   4  -7 -15   67.31    9.48
  -4   7  16    6.01    3.00
  -4   7  16   -0.38    1.90
  -4   7  17   40.46    7.43
  -4   7  17   28.14    6.92
  -4   7  18    2.43    2.40
   4   7 -18    1.78    3.24
  -4   7  19   -0.19    2.28
   4   7 -19   -0.67    2.25
   4   7 -20    6.91    5.09
   4   7 -21   69.47   14.02
   4   7 -22   38.23   10.03
   4   7 -23   68.28   13.71
   4   7 -24    0.31    4.09
   4   7 -25    2.95    3.91
   4   7 -26    7.73    5.29
   4   7 -27   16.35    7.03
   4   7 -28    4.17    5.29
   4   7 -29    5.04    5.66
   4   7 -30    3.75    5.47
   4   7 -31    6.92    5.45
   4   7 -32    7.97    5.66
   4   7 -33   34.85    9.97
   4   7 -34    1.50    4.07
   4   7 -35    0.46    4.10
   4   7 -36    4.08    4.90
   4   7 -37    1.53    3.99
   4   7 -38   -0.46    4.08
   4   7 -39    2.30    2.94
   4   7 -40   -1.27    3.89
  -4   8   1    8.77    4.11
   4  -8  -1    5.27    2.71
   4  -8  -1   22.34    5.25
   4   8  -1   19.03    6.49
  -4  -8   1   12.64    6.32
  -4   8   2   31.80    6.90
   4  -8  -2   32.87    6.27
   4  -8  -2   42.41    7.36
   4   8  -2   34.82    9.16
  -4  -8   2   36.77    9.75
  -4   8   3  128.60   17.57
   4  -8  -3  140.25   16.96
   4  -8  -3  189.25   18.55
   4   8  -3  180.90   22.55
  -4  -8   3  133.48   21.58
  -4   8   4   25.89    5.79
   4  -8  -4   14.47    4.30
   4  -8  -4   37.99    6.18
   4   8  -4   38.16    8.86
  -4  -8   4   26.97    8.29
  -4   8   5   66.68   10.41
   4  -8  -5   69.43    9.81
   4  -8  -5   81.78   10.20
   4   8  -5   70.28   13.47
  -4  -8   5   74.05   14.21
  -4   8   6   39.18    6.90
   4  -8  -6   34.69    6.08
   4  -8  -6   29.88    5.43
   4   8  -6   36.32    8.95
  -4  -8   6   20.30    7.88
  -4   8   7    1.70    1.92
   4  -8  -7    1.93    1.72
   4  -8  -7    1.78    1.42
   4   8  -7    1.99    3.66
  -4  -8   7    7.90    5.05
  -4   8   8   36.54    6.89
  -4   8   8   38.58    7.41
   4  -8  -8   31.02    5.83
   4  -8  -8   30.88    4.90
  -4   8   9  446.31   41.96
  -4   8   9  432.59   42.68
   4  -8  -9  415.87   40.55
   4  -8  -9  411.35   38.47
  -4   8  10    5.08    2.94
  -4   8  10    4.05    2.84
   4  -8 -10    5.75    2.64
   4  -8 -10    3.83    1.26
   4  -8 -10    2.83    1.16
  -4   8  11   29.55    6.19
  -4   8  11   23.57    5.94
   4  -8 -11   27.17    5.40
   4  -8 -11   24.41    3.17
   4  -8 -11   31.49    3.30
  -4   8  12    4.06    2.62
  -4   8  12    2.10    2.57
   4  -8 -12    2.14    1.99
  -4   8  13  141.47   16.65
  -4   8  13  116.11   16.80
   4  -8 -13  147.86   16.22
  -4   8  14    9.26    3.85
  -4   8  14    7.73    3.65
   4   8 -14   15.71    6.04
  -4   8  15   47.37    8.40
  -4   8  15   42.15    8.50
   4   8 -15   54.06   11.50
  -4   8  16   -0.14    1.87
   4   8 -16   -1.31    3.98
  -4   8  17    8.36    3.79
   4   8 -17   -0.47    4.23
   4   8 -18    6.08    4.63
   4   8 -19   83.21   15.40
   4   8 -20   -0.66    3.85
   4   8 -21   89.43   16.24
   4   8 -22    8.23    5.50
   4   8 -23   13.54    6.95
   4   8 -24    4.29    5.03
   4   8 -25   47.53   11.82
   4   8 -26    1.09    3.41
   4   8 -27    0.01    4.00
   4   8 -28    1.29    3.82
   4   8 -29   25.55    9.13
   4   8 -30    2.10    3.34
   4   8 -31    8.70    6.31
   4   8 -32   -0.69    3.46
   4   8 -33   -1.97    4.23
   4   8 -34    1.69    4.19
   4   8 -35   12.78    6.66
   4   8 -36   -1.43    4.67
   4   8 -37   -0.72    2.62
   4   8 -38   -0.90    3.43
  -4   9   1  226.13   25.55
   4  -9  -1  236.33   24.40
   4  -9  -1  185.54   24.40
  -4  -9   1  240.36   30.65
  -4   9   2   -0.39    2.20
   4  -9  -2   -0.27    2.11
   4  -9  -2    3.48    2.38
  -4  -9   2    1.47    3.97
  -4   9   3   33.47    7.21
   4  -9  -3   31.01    6.29
   4  -9  -3   31.34    6.73
  -4  -9   3   35.35    9.90
  -4   9   4    0.92    2.10
   4  -9  -4    1.73    1.84
   4  -9  -4    0.05    1.67
  -4  -9   4   -0.51    2.87
  -4   9   5  142.03   16.76
   4  -9  -5  104.62   14.38
   4  -9  -5  120.51   14.96
  -4  -9   5  122.98   20.28
  -4   9   6   -0.36    1.99
   4  -9  -6    2.53    2.08
   4  -9  -6    2.38    2.15
  -4  -9   6    2.93    4.75
  -4   9   7  312.53   33.97
   4  -9  -7  374.59   33.68
   4  -9  -7  302.00   32.15
  -4  -9   7  317.98   39.77
  -4   9   8    2.07    2.75
   4  -9  -8   -0.45    1.54
   4  -9  -8    0.36    1.51
   4   9  -8   -0.56    4.43
  -4  -9   8   -1.78    4.53
  -4   9   9   20.74    5.60
  -4   9   9   15.70    5.31
   4  -9  -9   16.45    4.60
   4  -9  -9   30.07    4.99
   4   9  -9   24.48    7.47
  -4   9  10    4.79    3.00
  -4   9  10    4.77    3.27
   4  -9 -10    2.88    2.26
   4  -9 -10    4.61    2.05
   4   9 -10   -0.69    3.94
  -4   9  11  212.76   23.49
   4  -9 -11  189.71   19.69
   4   9 -11  218.10   27.53
  -4   9  12    1.90    2.11
   4  -9 -12    0.40    1.07
   4   9 -12    5.64    4.00
  -4   9  13   12.73    4.13
   4  -9 -13    8.26    2.09
   4   9 -13   14.63    6.46
  -4   9  14    7.00    3.63
   4  -9 -14   12.39    2.30
   4   9 -14   22.92    7.72
  -4   9  15   49.81    9.04
   4   9 -15   45.14   11.30
   4   9 -16   -1.77    4.63
   4   9 -17  147.56   22.40
   4   9 -18    6.51    5.07
   4   9 -19   -0.55    3.52
   4   9 -20   -1.40    3.83
   4   9 -21   58.08   13.01
   4   9 -22   -0.16    3.36
   4   9 -23   50.46   12.22
   4   9 -24   -0.73    2.52
   4   9 -25   11.91    6.30
   4   9 -26    0.45    3.78
   4   9 -28    1.57    3.65
   4   9 -29    2.98    4.84
   4   9 -30    0.77    3.96
   4   9 -31   17.02    8.26
   4   9 -32   -0.10    4.29
   4   9 -33   18.27    7.80
   4   9 -34    5.79    5.38
   4   9 -35   -0.58    2.94
   4   9 -36   -1.57    4.97
  -4  10   1   -0.12    2.29
   4 -10  -1   -0.39    2.56
   4  10  -1   -1.96    4.69
  -4 -10   1   -0.61    3.07
  -4  10   2    2.87    2.97
   4 -10  -2    1.22    2.30
   4  10  -2    1.13    3.20
  -4 -10   2    2.57    3.21
  -4  10   3   39.49    8.16
   4 -10  -3   39.41    7.40
   4  10  -3   57.46   12.21
  -4 -10   3   17.43    7.96
  -4  10   4    7.55    3.95
   4 -10  -4    4.07    2.58
   4  10  -4   21.25    7.75
  -4 -10   4    4.13    5.24
  -4  10   5   13.97    5.32
   4 -10  -5   21.37    5.53
   4  10  -5   34.36    9.38
  -4 -10   5   21.20    8.08
  -4  10   6    6.54    3.14
   4 -10  -6   -0.07    2.19
   4  10  -6   -0.63    2.83
  -4 -10   6   -0.59    3.14
  -4  10   7   32.31    7.51
   4 -10  -7   30.13    6.53
   4  10  -7   35.07    9.70
  -4 -10   7   24.42    9.13
  -4  10   8    8.11    4.08
   4  10  -8    3.24    4.40
  -4 -10   8    8.10    6.27
  -4  10   9    9.32    4.50
   4  10  -9   20.56    7.38
  -4 -10   9   15.09    8.07
  -4  10  10   -0.54    2.17
   4  10 -10    1.70    4.41
  -4  10  11   28.42    6.80
   4  10 -11   13.04    7.11
  -4  10  12   -0.74    2.47
   4  10 -12   -1.49    4.06
  -4  10  13   26.85    7.12
   4  10 -13   33.68    9.75
   4  10 -14    1.58    3.72
   4  10 -15   76.62   15.56
   4  10 -16   13.95    6.96
   4  10 -17    1.05    4.75
   4  10 -18    3.48    3.14
   4  10 -19   62.18   13.55
   4  10 -20    6.05    5.75
   4  10 -21   32.22   10.32
   4  10 -22   -1.57    4.66
   4  10 -23   19.19    8.13
   4  10 -24    2.93    3.89
   4  10 -25   20.14    8.10
   4  10 -26   -1.46    5.02
   4  10 -27    1.94    4.60
   4  10 -28   -1.20    4.07
   4  10 -29   25.81    9.14
   4  10 -30   -0.68    4.54
   4  10 -31   -1.19    4.14
   4  10 -32   -1.01    4.24
   4  10 -33    9.71    6.40
   4  10 -34   -0.83    3.05
  -4  11   1   68.82   12.31
   4  11  -1   81.40   15.35
  -4 -11   1   51.47   13.74
  -4  11   2   -0.79    2.55
   4  11  -2    1.95    3.35
  -4 -11   2   -0.78    3.18
  -4  11   3    8.87    4.92
   4  11  -3   16.58    7.27
  -4 -11   3   10.67    7.13
  -4  11   4   10.78    4.72
   4 -11  -4    7.81    3.66
   4  11  -4   21.61    7.39
  -4 -11   4   21.97    8.67
  -4  11   5    6.11    3.87
   4  11  -5    4.97    5.18
  -4 -11   5   18.55    7.47
  -4  11   6   23.52    6.62
   4  11  -6   24.17    8.83
  -4 -11   6   18.52    8.37
  -4  11   7   48.88    9.54
   4  11  -7   60.43   12.64
  -4 -11   7   17.36    8.98
  -4  11   8    3.35    3.45
   4  11  -8    2.95    5.21
  -4 -11   8   -0.64    3.83
  -4  11   9   -0.58    3.02
   4  11  -9    1.95    4.05
  -4 -11   9   -1.10    4.67
  -4  11  10    1.13    2.74
   4  11 -10    9.98    6.19
  -4 -11  10    1.30    4.75
   4  11 -11  127.42   20.88
   4  11 -12   -1.63    4.81
   4  11 -13   21.39    8.05
   4  11 -14   17.46    7.33
   4  11 -15   32.47   10.41
   4  11 -16    1.24    5.25
   4  11 -17   73.29   15.38
   4  11 -18   -1.41    4.93
   4  11 -19   -1.86    4.49
   4  11 -20   -1.09    3.83
   4  11 -21   27.58    9.74
   4  11 -22   -0.47    4.30
   4  11 -23    6.24    5.75
   4  11 -24   -0.91    4.13
   4  11 -25    7.12    5.57
   4  11 -26   -0.18    4.50
   4  11 -27   25.16    9.62
   4  11 -28   -0.92    3.06
   4  11 -29   -0.54    4.64
   4  11 -30   -0.68    3.45
   4  11 -31   11.70    7.52
   4  11 -32   -0.98    4.50
  -4  12   1    0.51    3.46
   4  12  -1    0.48    4.15
  -4 -12   1    5.33    5.64
  -4  12   2    1.83    3.56
   4  12  -2   -1.63    4.73
  -4 -12   2    3.67    4.78
  -4  12   3   68.33   12.61
   4  12  -3   49.11   12.85
  -4 -12   3   52.50   14.16
  -4  12   4   12.83    5.50
   4  12  -4   30.56    9.43
  -4 -12   4   14.24    8.09
  -4  12   5   28.86    7.71
   4  12  -5   31.31    9.60
  -4 -12   5   17.29    8.77
  -4  12   6    4.16    3.35
   4  12  -6    2.75    3.72
  -4 -12   6    4.52    4.60
  -4  12   7   -0.84    3.62
   4  12  -7   -1.97    4.43
  -4 -12   7   -0.27    3.77
  -4  12   8   12.91    5.71
   4  12  -8    9.64    6.58
  -4 -12   8    5.84    6.80
   4  12  -9   75.35   15.86
  -4 -12   9   58.11   15.25
   4  12 -10   -0.10    2.25
   4  12 -11   -0.41    3.96
   4  12 -12    6.93    5.39
   4  12 -13   20.53    8.22
   4  12 -14   18.46    8.30
   4  12 -15   25.43    9.70
   4  12 -16   -1.74    4.79
   4  12 -17   -0.38    4.86
   4  12 -18    2.37    4.18
   4  12 -19   41.78   11.85
   4  12 -20   -2.17    5.07
   4  12 -21    2.73    5.45
   4  12 -22    2.09    4.69
   4  12 -23    7.30    6.17
   4  12 -24    2.69    6.14
   4  12 -25   21.60    8.88
   4  12 -26   -1.29    4.59
   4  12 -27    0.66    4.16
   4  12 -28   -0.29    4.31
   4  12 -29    4.06    7.13
   4  12 -30    6.44    6.46
   4  13  -1   57.16   13.46
   4  13  -2    3.75    4.24
   4  13  -3   11.49    6.64
   4  13  -4    1.54    4.16
   4  13  -5   65.34   15.27
  -4  13   6   15.54    6.53
   4  13  -6    1.41    4.57
   4  13  -7   23.75    8.71
   4  13  -8   -2.85    4.87
   4  13  -9   -0.39    1.90
   4  13 -10    2.38    3.33
   4  13 -11   34.78   10.94
   4  13 -12   16.27    7.91
   4  13 -13   13.09    6.78
   4  13 -14   -0.93    4.22
   4  13 -15    4.07    5.72
   4  13 -16    5.33    5.67
   4  13 -17   35.52   11.40
   4  13 -18    4.50    4.72
   4  13 -19    0.65    3.97
   4  13 -20    1.24    3.86
   4  13 -21    5.17    4.64
   4  13 -22    5.41    5.06
   4  13 -23    1.60    5.56
   4  13 -24    7.29    5.74
   4  13 -25   -1.54    4.52
   4  13 -26   -0.73    3.87
   4  13 -27    7.04    6.36
  -4  14   1   -2.00    4.10
   4  14  -1   -1.51    3.75
  -4  14   2    0.52    3.09
   4  14  -2   -2.50    5.04
  -4  14   3   25.80    8.53
   4  14  -3   42.51   11.51
   4  14  -4   24.06    9.88
   4  14  -5   24.33    8.75
   4  14  -6   -0.25    2.34
   4  14  -7    0.91    4.89
   4  14  -8   12.09    6.47
   4  14  -9   48.09   12.98
   4  14 -10    7.08    5.38
   4  14 -11    0.66    2.67
   4  14 -12    1.07    5.29
   4  14 -13    5.89    5.87
   4  14 -14   -0.84    3.24
   4  14 -15    1.83    4.82
   4  14 -16    7.64    6.11
   4  14 -17    1.39    3.13
   4  14 -18    5.76    5.85
   4  14 -19    7.01    6.01
   4  14 -20    5.72    5.05
   4  14 -21    7.14    6.35
   4  14 -22   -2.09    4.55
   4  14 -23   12.13    6.53
   4  14 -24   -0.57    4.00
  -4  15   1    7.61    5.26
   4  15  -1   17.87    7.85
   4  15  -2   -0.82    4.72
   4  15  -3    3.45    5.18
   4  15  -4   -0.74    4.73
   4  15  -5    8.67    7.45
   4  15  -6    8.82    6.45
   4  15  -7   13.90    7.52
   4  15  -8   -0.92    3.86
   4  15  -9    0.90    4.76
   4  15 -10    2.14    5.16
   4  15 -11    5.34    6.37
   4  15 -12   -0.20    2.95
   4  15 -13   -0.48    4.21
   4  15 -14   -1.18    4.26
   4  15 -15    7.43    4.97
   4  15 -16   23.92    8.74
   4  15 -17   20.23    9.90
   4  15 -18    4.05    4.33
   4  15 -19    2.06    5.87
   4  15 -20    2.19    5.30
   4  15 -21   -0.76    2.88
   4  16  -1   -1.04    4.98
   4  16  -2    4.39    6.99
   4  16  -3    1.88    5.69
   4  16  -4   24.34    9.59
   4  16  -5   -1.45    3.74
   4  16  -6   -2.13    5.12
   4  16  -7   -1.19    5.42
   4  16  -8   15.67    7.58
   4  16  -9   -0.79    4.57
   4  16 -10   11.78    7.15
   4  16 -11   -2.83    6.59
   4  16 -12    5.91    5.47
   4  16 -13    1.73    5.31
   4  16 -14    9.94    5.83
   4  16 -15   -1.11    4.24
   4  16 -16   -2.23    6.01
   4  17  -1    5.91    6.50
   4  17  -2    5.58    4.64
   4  17  -3   -1.53    6.55
   4  17  -4   -1.88    4.58
   4  17  -5   -0.92    3.04
   4  17  -6    5.71    5.80
   4  17  -7    0.49    4.03
   4  17  -8    4.87    6.40
   4  17  -9   -1.28    3.48
   4  17 -10   -3.15    5.80
  -3   0   1    0.63    1.25
  -3   0   1    0.47    1.79
   3   0  -1   -0.02    1.45
   3   0  -1    1.11    1.32
  -3   0   2    0.04    1.08
  -3   0   2    0.06    1.14
   3   0  -2   -0.69    1.46
  -3   0   3 6038.11  477.34
  -3   0   3 5571.89  482.35
   3   0  -3 5027.78  476.82
  -3   0   4   -0.40    1.15
   3   0  -4   -0.49    1.03
  -3   0   5   78.36    8.60
   3   0  -5   81.48    8.81
  -3   0   6    0.46    0.96
   3   0  -6   -0.00    1.15
  -3   0   7  447.31   39.17
   3   0  -7  412.29   39.27
  -3   0   8   -0.19    1.12
   3   0  -8   -0.33    1.13
  -3   0   9  808.52   70.77
   3   0  -9  775.08   70.99
  -3   0  10   -0.19    1.23
   3   0 -10   -0.84    1.83
  -3   0  11 1129.95   96.77
   3   0 -11 1043.50   96.24
   3   0 -11 1063.57   99.42
   3   0 -12   -0.13    1.25
   3   0 -12   -0.89    2.11
   3   0 -13  462.41   46.25
   3   0 -13  565.75   49.76
   3   0 -14    0.18    1.89
   3   0 -14    0.11    3.10
   3   0 -15   99.96   11.96
   3   0 -15   83.84   13.23
   3   0 -16   -0.05    1.25
   3   0 -16   -0.23    2.06
   3   0 -17  172.60   19.81
   3   0 -17  190.37   22.62
   3   0 -18   -0.33    1.57
   3   0 -18   -0.17    1.82
   3   0 -19   67.72   10.27
   3   0 -19   71.47   12.39
  -3   0  20    1.23    2.21
   3   0 -20    0.75    2.02
   3   0 -20    0.86    2.92
  -3   0  21   -0.79    2.97
   3   0 -21    2.84    2.50
   3   0 -21    4.09    3.71
  -3   0  22    0.65    2.70
   3   0 -22   -0.57    2.62
   3   0 -22    0.04    2.95
   3   0 -23  321.44   33.15
   3   0 -23  287.78   34.91
   3   0 -24   -0.21    2.08
   3   0 -25   52.15    9.74
   3   0 -26   -0.65    3.33
   3   0 -27   61.58   11.23
   3   0 -30   -0.57    2.97
   3   0 -31    0.70    3.34
   3   0 -32    2.66    2.71
   3   0 -33   -0.49    2.82
   3   0 -34    1.76    2.97
   3   0 -35   45.53   10.39
  -3   1   1  955.67   85.57
  -3   1   1 1012.46   85.84
   3  -1  -1  974.75   85.83
   3  -1  -1  927.58   85.22
   3   1  -1  945.27   87.08
   3   1  -1 1055.58   87.41
  -3  -1   1  958.34   86.82
  -3  -1   1  960.33   87.29
  -3   1   2  641.99   52.82
  -3   1   2  663.47   52.92
   3  -1  -2  543.68   52.62
   3   1  -2  578.27   54.23
  -3  -1   2  489.11   53.52
  -3  -1   2  629.18   54.79
  -3   1   3   10.65    1.84
  -3   1   3    9.67    1.72
   3  -1  -3    9.37    1.80
   3   1  -3    5.54    2.33
  -3  -1   3    4.35    2.19
  -3  -1   3    6.15    2.69
  -3   1   4    7.76    1.42
   3  -1  -4    7.36    1.41
   3   1  -4    5.29    2.08
  -3  -1   4    3.42    1.82
  -3   1   5 1972.65  170.65
   3  -1  -5 1898.32  170.77
   3   1  -5 1919.74  172.81
  -3  -1   5 2188.21  173.03
  -3   1   6    2.10    0.79
   3  -1  -6    2.04    0.88
   3   1  -6    4.27    2.03
  -3  -1   6    2.68    1.96
  -3   1   7  220.51   19.05
   3  -1  -7  193.86   19.04
   3   1  -7  205.80   20.88
  -3  -1   7  204.73   20.53
   3  -1  -8   94.58    8.90
   3  -1  -8   82.27    9.58
   3   1  -8   73.69    9.87
  -3  -1   8   79.17    9.77
   3  -1  -9  883.68   79.30
   3  -1  -9  990.97   81.07
   3   1  -9  806.85   80.60
  -3  -1   9  929.71   80.69
   3  -1 -10   41.98    5.77
   3  -1 -10   63.51    7.71
   3   1 -10   44.61    7.01
  -3  -1  10   46.11    6.62
   3  -1 -11  401.93   41.26
   3  -1 -11  436.34   42.90
   3   1 -11  482.57   43.26
  -3  -1  11  536.69   43.05
   3  -1 -12    4.71    1.97
   3  -1 -12    4.32    3.22
   3   1 -12    5.25    2.75
  -3  -1  12    2.21    1.96
  -3   1  13    5.47    2.92
   3  -1 -13   10.69    2.69
   3  -1 -13   12.90    3.98
   3   1 -13    8.02    2.91
  -3  -1  13    9.86    3.11
  -3   1  14   22.54    4.91
   3  -1 -14   12.26    3.08
   3  -1 -14   19.35    4.63
   3   1 -14    9.07    3.49
   3   1 -14    1.58    3.56
  -3  -1  14   13.98    3.68
  -3   1  15  431.41   43.31
   3  -1 -15  431.70   41.96
   3  -1 -15  460.89   44.18
   3   1 -15  472.60   43.57
   3   1 -15  427.72   45.92
  -3   1  16    5.87    3.01
   3  -1 -16    9.26    2.82
   3  -1 -16    3.49    3.26
   3   1 -16    5.79    3.10
   3   1 -16    4.23    3.59
  -3   1  17  208.84   23.81
   3  -1 -17  188.86   21.97
   3  -1 -17  226.16   24.65
   3   1 -17  214.48   23.49
   3   1 -17  247.92   27.19
  -3   1  18    2.83    2.69
   3  -1 -18    2.24    1.99
   3  -1 -18   -0.39    2.25
   3   1 -18    3.49    2.28
   3   1 -18   -0.24    3.23
  -3  -1  18    0.26    3.17
   3  -1 -19   42.83    7.64
   3  -1 -19   66.87   10.61
   3   1 -19   40.57    8.11
   3   1 -19   59.16   11.20
  -3  -1  19   47.72    9.75
   3  -1 -20   49.58    8.42
   3  -1 -20   48.93    9.93
   3   1 -20   58.28    9.56
   3   1 -20   68.56   12.24
  -3  -1  20   44.05    9.58
   3  -1 -21  151.17   17.93
   3  -1 -21  144.96   19.56
   3   1 -21  148.26   18.54
   3   1 -21  149.53   21.17
  -3  -1  21  138.05   19.91
   3  -1 -22    0.96    1.73
   3  -1 -22   -0.47    2.76
   3   1 -22   -0.01    2.60
   3   1 -22    3.55    3.83
  -3  -1  22    3.08    3.57
   3  -1 -23    8.16    3.84
   3  -1 -23   13.62    5.81
   3   1 -23   17.12    5.29
   3  -1 -24   -0.15    1.86
   3  -1 -24    2.32    3.68
   3   1 -24   -0.44    1.89
   3  -1 -25   62.92   10.48
   3   1 -25   55.05   10.49
   3  -1 -26    9.38    4.37
   3   1 -26    9.71    4.56
   3  -1 -27   82.14   13.07
   3  -1 -28    2.68    3.45
   3   1 -29    0.02    2.17
   3   1 -30   10.56    4.98
   3  -1 -31   25.84    7.16
   3   1 -31   22.16    7.15
   3  -1 -32    1.95    2.92
   3   1 -32   -0.49    2.18
   3  -1 -33   16.13    6.10
   3   1 -33   11.81    5.64
   3   1 -34   -0.33    1.97
   3   1 -35   22.65    7.53
   3   1 -36    4.24    4.13
  -3   2   1  205.36   18.61
  -3   2   1  178.01   18.08
   3  -2  -1  169.55   18.64
   3  -2  -1  207.03   17.73
   3   2  -1  150.64   19.57
   3   2  -1  190.51   20.22
  -3  -2   1  187.95   19.95
  -3  -2   1  217.73   21.10
  -3   2   2   77.61    8.13
  -3   2   2   72.67    7.86
   3  -2  -2   68.32    8.30
   3   2  -2   86.82   10.48
  -3  -2   2   85.57   10.15
  -3  -2   2   88.29   10.76
  -3   2   3 1210.90  112.43
  -3   2   3 1311.37  112.56
  -3   2   3 1392.19  112.37
   3   2  -3 1153.69  115.14
  -3  -2   3 1303.98  115.36
  -3  -2   3 1271.01  116.97
   3   2  -4    3.06    1.99
  -3  -2   4    3.19    2.09
   3   2  -5    0.11    1.63
  -3  -2   5    0.41    1.47
   3   2  -6    4.85    2.44
  -3  -2   6    4.91    2.35
   3  -2  -7  529.03   40.34
   3  -2  -7  424.19   40.29
   3   2  -7  466.23   43.85
  -3  -2   7  336.90   42.34
   3  -2  -8  641.17   62.59
   3  -2  -8  825.02   63.26
   3   2  -8  846.58   66.85
  -3  -2   8  661.66   65.21
   3  -2  -9  491.24   45.77
   3  -2  -9  520.70   46.33
   3   2  -9  544.70   49.07
  -3  -2   9  548.76   48.51
  -3   2  10    3.65    1.73
   3  -2 -10    1.25    1.07
   3  -2 -10    2.55    1.82
   3   2 -10    6.52    3.15
  -3  -2  10    4.27    2.64
  -3   2  11   32.17    5.64
  -3   2  11   44.44    5.48
   3  -2 -11   27.11    4.28
   3  -2 -11   35.17    5.26
   3   2 -11   25.62    5.68
  -3  -2  11   25.85    5.34
  -3   2  12    7.56    3.24
  -3   2  12   16.99    3.57
   3  -2 -12   13.24    2.84
   3  -2 -12   14.55    3.48
   3   2 -12    6.86    3.17
  -3  -2  12   17.43    4.11
  -3   2  13  423.30   43.70
  -3   2  13  410.06   42.16
   3  -2 -13  497.16   43.11
   3   2 -13  430.97   43.75
  -3  -2  13  495.24   43.51
  -3   2  14   20.87    5.18
  -3   2  14   16.67    4.22
   3  -2 -14   17.90    4.51
   3   2 -14   21.99    5.32
  -3  -2  14   26.51    5.19
  -3   2  15   23.51    5.91
  -3   2  15   19.04    4.86
   3  -2 -15   22.81    5.19
   3   2 -15   26.15    5.82
  -3  -2  15   32.03    5.94
  -3   2  16   11.32    4.64
  -3   2  16   16.30    4.38
   3  -2 -16    9.16    4.01
   3   2 -16   27.03    5.77
  -3  -2  16   13.64    3.94
  -3   2  17  186.64   21.10
  -3   2  17  158.93   18.67
   3  -2 -17  162.15   18.80
   3   2 -17  130.10   18.18
   3   2 -17  144.56   21.28
  -3  -2  17  161.82   18.35
  -3   2  18   11.15    4.59
  -3   2  18    5.64    3.93
   3  -2 -18   15.05    4.60
   3   2 -18   11.31    4.45
   3   2 -18   15.55    6.20
  -3   2  19   34.80    8.87
  -3   2  19   42.60    8.54
   3  -2 -19   50.99    9.13
   3   2 -19   68.78   10.34
   3   2 -19   65.54   12.30
  -3   2  20    0.59    3.33
  -3   2  20    3.53    2.50
   3  -2 -20    1.71    2.34
   3  -2 -20    1.94    3.04
   3   2 -20    2.90    2.60
   3   2 -20   -0.58    3.31
  -3  -2  20   -0.26    1.81
  -3   2  21    1.01    3.13
  -3   2  21    1.48    2.98
   3  -2 -21    1.24    1.64
   3  -2 -21    3.11    3.31
   3   2 -21    4.19    3.11
  -3  -2  21    4.98    3.84
  -3   2  22    0.65    3.36
   3  -2 -22   -0.68    1.88
   3  -2 -22   -0.63    2.14
   3   2 -22   -0.73    2.54
  -3  -2  22   -0.93    3.48
  -3   2  23  152.39   21.90
   3  -2 -23  141.77   17.60
   3  -2 -23  128.47   18.65
   3   2 -23  143.15   18.92
  -3   2  24   50.78   11.84
   3  -2 -24   39.66    8.35
   3  -2 -24   73.84   12.12
   3   2 -24   51.09   10.46
  -3   2  25   68.24   13.48
   3  -2 -25   43.38    8.50
   3  -2 -25   45.32    9.87
   3   2 -25   37.44    8.88
   3  -2 -26    3.86    3.14
   3  -2 -27   60.21   10.58
   3  -2 -28    8.54    4.14
   3   2 -28   -0.11    2.23
   3   2 -29   91.32   15.06
   3   2 -30   -1.06    3.60
   3   2 -31    1.87    2.62
   3  -2 -32   -0.77    2.33
   3   2 -32   -0.41    2.26
   3   2 -33   21.68    7.52
   3   2 -34    3.64    3.44
   3   2 -35   33.05    9.35
   3   2 -36   -0.13    3.80
   3   2 -37    4.11    3.35
   3   2 -38    1.54    3.16
  -3   3   1  427.06   43.76
  -3   3   1  531.85   45.74
  -3   3   1  445.86   44.27
   3  -3  -1  559.03   44.08
   3   3  -1  477.58   47.06
   3   3  -1  497.19   47.51
  -3  -3   1  517.02   46.96
  -3  -3   1  505.15   47.82
  -3   3   2  251.82   23.33
  -3   3   2  285.18   24.76
  -3   3   2  246.33   23.55
   3  -3  -2  236.45   22.62
   3  -3  -2  253.89   22.65
   3   3  -2  262.74   26.67
  -3  -3   2  263.44   26.25
  -3  -3   2  268.44   27.24
  -3   3   3   42.18    4.93
  -3   3   3   39.96    5.47
  -3   3   3   48.92    5.15
   3  -3  -3   42.39    4.80
   3   3  -3   43.90    7.59
  -3  -3   3   46.45    7.38
  -3  -3   3   38.53    7.50
  -3   3   4   81.08    8.12
  -3   3   4   93.87    8.24
  -3   3   4   88.54    8.08
   3  -3  -4   71.21    7.81
   3   3  -4   84.28   11.31
  -3  -3   4   74.53   10.57
  -3   3   5  502.88   45.24
  -3   3   5  523.26   45.04
  -3   3   5  530.23   45.04
   3  -3  -5  486.70   45.02
   3   3  -5  533.97   49.45
  -3  -3   5  566.45   49.23
  -3   3   6  577.43   53.77
  -3   3   6  653.86   53.58
   3  -3  -6  609.13   53.72
   3   3  -6  575.77   57.69
  -3  -3   6  604.27   57.39
  -3   3   7  190.15   17.30
  -3   3   7  227.36   17.19
   3  -3  -7  166.61   17.03
   3   3  -7  151.83   20.16
  -3  -3   7  160.15   19.82
  -3   3   8   22.93    3.62
  -3   3   8   29.15    3.61
   3  -3  -8   34.10    3.82
   3   3  -8   36.08    6.52
  -3  -3   8   35.06    6.23
  -3   3   9  164.15   15.55
  -3   3   9  181.41   15.35
   3  -3  -9  144.58   15.04
   3   3  -9  119.24   17.33
  -3  -3   9  151.51   17.58
  -3   3  10  456.27   40.75
  -3   3  10  430.83   40.11
   3  -3 -10  469.29   40.26
   3   3 -10  421.29   43.15
  -3  -3  10  397.12   42.19
  -3   3  11  498.01   46.74
  -3   3  11  527.84   46.31
   3  -3 -11  495.38   46.02
   3   3 -11  539.92   49.49
  -3  -3  11  467.12   47.98
  -3   3  12    1.08    1.83
  -3   3  12    1.14    1.67
   3  -3 -12   -0.59    1.54
   3   3 -12    2.12    2.39
  -3  -3  12   -0.49    1.89
  -3   3  13   13.26    3.87
  -3   3  13   15.50    3.68
   3  -3 -13   16.37    3.72
   3   3 -13   16.04    4.97
  -3  -3  13   17.92    4.87
  -3   3  14    2.54    2.41
  -3   3  14    5.07    2.65
   3  -3 -14    5.34    2.33
   3   3 -14    2.12    2.46
  -3  -3  14    5.06    2.50
  -3   3  15  204.05   23.10
  -3   3  15  217.91   22.29
   3  -3 -15  216.29   22.05
   3   3 -15  176.13   22.93
  -3  -3  15  209.23   22.66
  -3   3  16   47.94    8.85
  -3   3  16   36.20    7.37
   3  -3 -16   52.96    7.98
   3   3 -16   52.26    9.23
  -3  -3  16   53.69    8.54
  -3   3  17   65.11   10.59
  -3   3  17   67.04    9.51
   3  -3 -17   50.75    8.43
   3   3 -17   39.95    8.72
  -3  -3  17   52.84    8.84
  -3   3  18    4.90    3.41
  -3   3  18   -0.37    1.74
   3  -3 -18    3.30    2.31
   3   3 -18    5.49    3.36
  -3  -3  18    3.23    2.74
  -3   3  19   22.15    6.37
  -3   3  19   13.93    4.59
   3  -3 -19   19.62    5.30
   3   3 -19   20.31    5.69
   3   3 -19   16.04    6.85
  -3   3  20   33.40    8.64
  -3   3  20   37.99    8.01
   3  -3 -20   41.93    7.99
   3   3 -20   33.54    7.78
  -3   3  21  104.92   15.64
  -3   3  21   95.36   13.55
   3  -3 -21   76.22   12.20
   3   3 -21   62.93   12.01
  -3  -3  21   72.31   14.04
  -3   3  22   46.38   11.23
  -3   3  22   72.66   12.00
   3  -3 -22   49.31    9.98
   3   3 -22   71.72   11.85
  -3  -3  22   90.91   14.76
  -3   3  23    0.92    3.79
   3  -3 -23    6.42    3.67
   3   3 -23    1.09    2.77
  -3   3  24    9.43    5.93
   3  -3 -24   10.78    4.81
  -3   3  25  126.59   20.86
   3  -3 -25  135.93   18.60
  -3   3  26   57.98   13.09
  -3   3  27  107.83   19.40
   3   3 -27  117.79   17.71
  -3   3  28   11.39    6.41
   3   3 -28    9.31    5.26
  -3   3  29    7.46    5.29
   3   3 -29    3.37    3.92
   3   3 -30   50.97   11.09
   3   3 -31   74.71   13.93
   3   3 -32    5.58    4.58
   3   3 -33   -0.86    3.03
   3   3 -34    1.34    3.31
   3   3 -35   11.43    5.68
   3   3 -36    1.72    3.24
   3   3 -37    1.00    3.93
   3   3 -38    0.67    2.97
   3   3 -39   -0.95    3.39
  -3   4   1  105.05   12.07
   3  -4  -1  112.13   11.87
   3  -4  -1  115.91   12.00
   3   4  -1  120.73   15.27
   3   4  -1  120.79   15.19
  -3  -4   1  119.34   14.58
  -3  -4   1  104.34   14.98
  -3   4   2  178.74   16.58
   3  -4  -2  180.44   16.22
   3  -4  -2  165.42   16.04
   3  -4  -2  146.39   15.61
   3   4  -2  178.38   19.75
  -3  -4   2  167.44   18.99
  -3  -4   2  117.51   18.47
  -3   4   3  304.96   30.39
   3  -4  -3  328.08   30.20
   3  -4  -3  357.62   29.83
   3  -4  -3  342.34   29.57
   3   4  -3  330.42   33.98
  -3  -4   3  283.15   32.67
  -3  -4   3  269.89   33.65
  -3   4   4   51.70    6.24
   3  -4  -4   47.78    5.86
   3   4  -4   54.77    9.01
  -3  -4   4   49.40    8.43
  -3   4   5   53.72    5.96
  -3   4   5   44.80    5.82
   3  -4  -5   40.29    5.37
   3   4  -5   46.15    8.38
  -3  -4   5   56.67    8.52
  -3   4   6   94.03    9.82
  -3   4   6   95.33    9.95
   3  -4  -6   93.19    9.51
   3   4  -6   80.36   12.37
  -3  -4   6   83.61   12.04
  -3   4   7  266.28   25.09
  -3   4   7  294.63   25.45
   3  -4  -7  251.95   24.76
   3   4  -7  235.51   28.24
  -3  -4   7  299.85   28.64
  -3   4   8  189.09   19.87
  -3   4   8  224.50   20.42
   3  -4  -8  206.99   19.89
   3   4  -8  223.27   23.99
  -3  -4   8  227.66   23.33
  -3   4   9  138.86   14.24
  -3   4   9  154.40   14.65
   3  -4  -9  130.28   13.94
   3   4  -9  124.04   17.04
  -3  -4   9  148.91   17.06
  -3   4  10   42.54    5.78
  -3   4  10   44.78    6.04
   3  -4 -10   47.02    5.77
   3   4 -10   25.88    6.87
  -3  -4  10   30.49    6.80
  -3   4  11  110.58   12.68
  -3   4  11  102.86   12.54
   3  -4 -11  117.10   12.57
   3   4 -11  117.34   15.48
  -3  -4  11  131.76   15.12
  -3   4  12  248.64   27.38
  -3   4  12  300.18   27.95
   3  -4 -12  272.99   27.30
   3   4 -12  254.27   29.94
  -3  -4  12  359.85   30.85
  -3   4  13  310.62   30.44
  -3   4  13  299.46   30.13
   3  -4 -13  323.52   29.97
   3   4 -13  285.83   32.41
  -3  -4  13  290.98   31.46
  -3   4  14   27.16    5.40
  -3   4  14   25.87    5.27
   3  -4 -14   31.57    5.36
   3   4 -14   16.68    5.79
  -3  -4  14   24.45    5.83
  -3   4  15  164.63   17.61
  -3   4  15  131.56   16.32
   3  -4 -15  131.14   15.84
   3   4 -15  123.51   17.72
  -3  -4  15  165.00   18.03
  -3   4  16   26.90    6.36
  -3   4  16   34.76    6.69
   3  -4 -16   24.37    5.46
   3   4 -16   36.36    7.83
  -3  -4  16   46.17    7.84
  -3   4  17   84.11   12.18
  -3   4  17   77.16   11.44
   3  -4 -17   72.69   10.70
   3   4 -17   86.10   13.06
  -3   4  18   83.53   12.84
  -3   4  18   80.75   12.20
   3  -4 -18   88.39   11.89
   3   4 -18   79.39   13.08
  -3   4  19   23.93    6.50
  -3   4  19   11.68    4.59
   3  -4 -19   22.80    5.45
   3   4 -19   13.58    5.13
  -3   4  20   16.41    5.75
  -3   4  20   10.64    4.36
   3  -4 -20    9.04    3.86
   3   4 -20   19.07    5.92
  -3   4  21   -0.65    2.93
  -3   4  21   -0.49    1.84
   3  -4 -21   -0.57    2.37
   3   4 -21   -0.50    2.79
  -3   4  22   -0.23    2.47
   3  -4 -22    2.81    2.46
  -3   4  23   54.47   11.62
   3  -4 -23   40.54    8.57
  -3   4  24   60.89   12.64
  -3   4  25   45.55   11.38
   3   4 -25   57.62   11.52
  -3   4  26   -1.07    3.85
   3   4 -26   -0.36    2.35
  -3   4  27   44.16   12.24
   3   4 -27   68.53   12.58
  -3   4  28   27.63    9.13
   3   4 -28   19.27    6.72
  -3   4  29   27.84    9.68
   3   4 -29   21.83    7.62
   3   4 -30    3.52    3.60
   3   4 -31   -2.07    4.92
   3   4 -32    7.12    4.48
   3   4 -33    9.49    5.49
   3   4 -34   13.22    6.66
   3   4 -35    4.67    4.80
   3   4 -36   -0.14    1.82
   3   4 -37    0.75    3.52
   3   4 -38   -0.88    3.46
   3   4 -39    9.47    5.75
   3   4 -40    6.72    5.43
   3   4 -41    2.23    4.16
  -3   5   1  732.14   68.05
   3  -5  -1  764.12   67.69
   3  -5  -1  770.69   69.17
   3  -5  -1  818.41   67.99
   3   5  -1  710.46   71.11
  -3  -5   1  761.90   70.79
  -3  -5   1  605.97   70.82
  -3   5   2   11.46    3.14
   3  -5  -2   13.56    3.25
   3  -5  -2   12.63    3.21
   3  -5  -2   17.59    3.28
   3   5  -2    9.65    4.41
  -3  -5   2   14.59    4.85
  -3  -5   2    5.63    4.01
  -3   5   3   13.76    3.24
   3  -5  -3   17.53    3.40
   3  -5  -3   14.97    3.15
   3  -5  -3    8.66    2.38
   3   5  -3   18.90    5.62
  -3  -5   3   12.02    4.23
  -3  -5   3   12.15    4.99
  -3   5   4  145.35   16.06
   3  -5  -4  144.58   15.68
   3  -5  -4  156.69   15.48
   3  -5  -4  165.10   15.29
   3   5  -4  132.64   18.62
  -3  -5   4  159.30   18.80
  -3  -5   4  183.73   21.11
  -3   5   5  366.87   34.61
  -3   5   5  374.44   35.16
   3  -5  -5  350.28   34.08
   3  -5  -5  398.60   33.54
   3  -5  -5  352.73   33.12
   3   5  -5  355.92   38.11
  -3  -5   5  358.90   37.36
  -3   5   6  222.81   22.53
  -3   5   6  232.89   22.98
   3  -5  -6  209.38   22.01
   3  -5  -6  252.86   21.06
   3  -5  -6  218.60   20.75
   3   5  -6  222.23   25.93
  -3  -5   6  233.40   25.38
  -3   5   7  189.27   19.56
  -3   5   7  202.79   20.00
   3  -5  -7  195.39   19.20
   3  -5  -7  187.19   17.29
   3  -5  -7  202.01   17.33
   3   5  -7  155.73   21.83
  -3  -5   7  192.22   22.05
  -3   5   8   35.46    5.49
  -3   5   8   41.43    6.05
   3  -5  -8   35.89    5.24
   3   5  -8   28.28    7.12
  -3  -5   8   28.65    6.68
  -3   5   9    9.33    2.73
  -3   5   9    6.46    2.59
   3  -5  -9    9.03    2.56
   3   5  -9    3.89    3.74
  -3  -5   9   10.23    3.86
  -3   5  10  263.21   27.06
  -3   5  10  320.70   28.21
   3  -5 -10  274.31   26.94
   3   5 -10  269.44   30.72
  -3  -5  10  264.72   29.54
  -3   5  11  335.64   31.80
  -3   5  11  317.87   32.04
   3  -5 -11  293.11   31.10
   3  -5 -11  336.46   29.00
   3   5 -11  317.77   35.04
  -3  -5  11  328.33   34.09
  -3   5  12   26.29    5.16
  -3   5  12   32.00    5.79
   3  -5 -12   27.57    5.00
   3  -5 -12   26.91    3.38
   3   5 -12   24.55    7.17
  -3  -5  12   39.57    7.38
  -3   5  13   35.39    6.12
  -3   5  13   24.54    5.54
   3  -5 -13   29.90    5.63
   3  -5 -13   35.42    4.24
   3   5 -13   33.51    7.74
  -3  -5  13   31.57    6.74
  -3   5  14  165.82   18.27
  -3   5  14  162.46   18.41
   3  -5 -14  143.58   17.38
   3  -5 -14  173.09   15.75
   3   5 -14  167.65   20.87
  -3  -5  14  122.00   18.19
  -3   5  15  353.82   37.57
  -3   5  15  334.06   37.51
   3  -5 -15  393.45   37.47
   3  -5 -15  396.06   35.34
   3   5 -15  420.44   41.19
  -3   5  16   64.91    9.90
  -3   5  16   53.33    9.32
   3  -5 -16   60.06    9.02
   3  -5 -16   55.44    7.32
   3   5 -16   60.87   11.08
  -3   5  17   49.39    9.04
  -3   5  17   52.74    9.12
   3  -5 -17   56.27    8.83
   3  -5 -17   49.82    7.08
   3   5 -17   52.35   10.31
  -3   5  18    1.52    1.87
  -3   5  18    0.87    2.02
   3  -5 -18    0.93    2.25
   3  -5 -18    1.12    1.72
   3   5 -18    2.79    2.90
  -3   5  19   17.42    5.43
  -3   5  19   14.96    5.11
   3  -5 -19   24.17    5.83
   3  -5 -19   21.15    4.51
   3   5 -19    8.73    5.00
  -3   5  20   68.89   11.37
  -3   5  20   50.64    9.88
   3  -5 -20   46.44    8.90
  -3   5  21  173.65   23.02
   3  -5 -21  186.51   21.77
  -3   5  22   30.01    8.36
   3  -5 -22   28.25    6.90
  -3   5  23   13.91    6.45
   3   5 -23   14.83    6.18
  -3   5  24   11.91    5.57
   3   5 -24   -0.12    2.70
  -3   5  25   10.49    6.00
   3   5 -25   20.13    6.90
  -3   5  26   36.29   10.50
   3   5 -26   41.18   10.06
  -3   5  27   35.58   10.49
   3   5 -27   41.31    9.88
   3   5 -28    1.16    3.86
   3   5 -29    6.91    5.43
   3   5 -30   10.90    5.65
   3   5 -31   25.04    8.00
   3   5 -32   10.92    5.89
   3   5 -33   -0.99    3.52
   3   5 -34   -0.24    2.63
   3   5 -35   -1.46    3.88
   3   5 -36   11.46    6.34
   3   5 -37    7.07    5.37
   3   5 -38    1.26    3.50
   3   5 -39   -1.12    3.86
   3   5 -40   -0.28    3.95
   3   5 -41   -0.37    4.01
   3   5 -42    3.66    5.47
  -3   6   1   36.58    7.17
   3  -6  -1   60.99    7.94
   3  -6  -1   58.25    8.34
   3  -6  -1   47.00    7.37
   3   6  -1   65.64   10.90
  -3  -6   1   51.91    9.41
  -3  -6   1   54.37   10.59
  -3   6   2  264.95   24.89
   3  -6  -2  248.07   23.93
   3  -6  -2  243.47   24.36
   3  -6  -2  231.75   23.62
   3   6  -2  213.97   26.79
  -3  -6   2  195.60   25.51
  -3  -6   2  219.10   27.70
  -3   6   3  168.78   18.53
   3  -6  -3  170.75   18.02
   3  -6  -3  163.33   18.11
   3  -6  -3  168.96   17.75
   3   6  -3  148.40   20.88
  -3  -6   3  201.19   21.47
  -3  -6   3  178.71   22.55
  -3   6   4  131.19   16.97
   3  -6  -4  150.33   16.90
   3  -6  -4  170.67   17.24
   3  -6  -4  193.26   17.23
   3   6  -4  167.97   20.72
  -3  -6   4  146.05   19.27
  -3  -6   4  160.29   21.43
  -3   6   5   63.44    8.39
   3  -6  -5   61.22    7.81
   3  -6  -5   53.24    7.37
   3   6  -5   57.56   10.62
  -3  -6   5   41.39    8.64
  -3   6   6    0.80    1.81
  -3   6   6   -0.32    1.27
   3  -6  -6    0.29    1.44
   3  -6  -6   -0.09    1.18
   3   6  -6   -0.76    2.80
  -3  -6   6   -0.72    2.75
  -3   6   7   24.50    4.82
  -3   6   7   21.61    4.88
   3  -6  -7   23.94    4.54
   3  -6  -7   27.79    4.21
   3   6  -7   13.50    5.69
  -3  -6   7   27.34    6.15
  -3   6   8  390.35   38.30
  -3   6   8  408.63   38.89
   3  -6  -8  346.33   37.28
   3  -6  -8  419.58   36.61
   3   6  -8  402.14   42.03
  -3  -6   8  436.97   41.27
  -3   6   9  159.49   17.30
  -3   6   9  155.42   17.61
   3  -6  -9  153.78   16.67
   3  -6  -9  162.79   15.35
   3   6  -9  129.50   19.41
  -3  -6   9  142.93   18.79
  -3   6  10    1.57    2.07
  -3   6  10   -0.38    1.54
   3  -6 -10    1.08    1.44
   3  -6 -10    0.86    0.99
   3   6 -10    3.54    2.93
  -3  -6  10   -0.17    2.03
  -3   6  11    2.22    2.01
  -3   6  11    0.72    1.56
   3  -6 -11    1.03    1.59
   3  -6 -11    0.59    0.95
   3   6 -11   -1.18    2.72
  -3   6  12  297.31   27.23
  -3   6  12  206.39   26.38
   3  -6 -12  261.44   26.30
   3  -6 -12  270.16   24.39
   3   6 -12  245.78   29.73
  -3   6  13   56.44    8.44
  -3   6  13   53.18    8.73
   3  -6 -13   48.08    7.71
   3  -6 -13   53.16    6.47
   3   6 -13   47.91   10.12
  -3   6  14   96.48   12.41
  -3   6  14   78.55   12.14
   3  -6 -14   95.27   11.95
   3  -6 -14   95.34   10.15
   3   6 -14   83.23   14.14
  -3   6  15   83.02   12.15
  -3   6  15   94.15   13.07
   3  -6 -15   82.22   11.74
   3  -6 -15   93.19   10.28
   3   6 -15  110.19   15.85
  -3   6  16    5.22    3.29
  -3   6  16    6.48    3.98
   3  -6 -16    5.22    2.80
   3  -6 -16   17.10    3.26
   3   6 -16   10.86    5.02
  -3   6  17   29.88    6.38
  -3   6  17   16.34    5.20
   3  -6 -17   13.30    4.37
   3  -6 -17   16.04    3.65
   3   6 -17   28.70    7.82
  -3   6  18  137.49   18.12
  -3   6  18  129.19   18.06
   3  -6 -18  149.82   17.83
   3  -6 -18  142.70   15.48
  -3   6  19   23.42    7.05
  -3   6  19   20.06    6.32
   3  -6 -19   30.31    6.64
   3  -6 -19   25.62    4.89
  -3   6  20   23.59    6.42
   3  -6 -20   18.83    5.54
  -3   6  21    1.47    2.93
   3   6 -21   -1.10    3.00
  -3   6  22   58.49   11.75
   3   6 -22   73.58   13.66
  -3   6  23   66.50   12.77
   3   6 -23   63.28   12.64
  -3   6  24   19.37    6.95
   3   6 -24   10.85    5.62
  -3   6  25   20.74    7.73
   3   6 -25   18.39    7.48
   3   6 -26    1.53    3.87
   3   6 -27    0.86    3.71
   3   6 -28    5.25    4.37
   3   6 -29   10.72    6.06
   3   6 -30   19.05    7.72
   3   6 -31    5.39    5.33
   3   6 -32    4.96    4.21
   3   6 -33    8.32    5.83
   3   6 -34   12.92    6.58
   3   6 -35    1.68    3.79
   3   6 -36   -0.56    3.20
   3   6 -37    4.48    4.15
   3   6 -38   -1.20    4.08
   3   6 -39    2.88    4.45
   3   6 -40    8.74    6.07
   3   6 -41    0.62    4.23
  -3   7   1    9.84    3.74
   3  -7  -1    9.74    3.37
   3  -7  -1    6.59    2.98
   3  -7  -1   12.72    3.71
   3   7  -1    8.45    4.37
  -3  -7   1   12.86    4.90
  -3  -7   1   12.49    5.48
  -3   7   2   66.34   10.00
   3  -7  -2   63.95    9.33
   3  -7  -2   66.90    9.93
   3   7  -2   62.33   11.82
  -3  -7   2   68.03   11.24
  -3  -7   2   80.10   13.56
  -3   7   3   18.59    4.52
   3  -7  -3   16.74    4.27
   3  -7  -3    8.44    3.54
   3   7  -3    8.17    4.74
  -3  -7   3   13.02    4.65
  -3  -7   3    8.69    4.87
  -3   7   4  330.00   34.28
   3  -7  -4  336.72   33.57
   3  -7  -4  388.25   34.56
   3   7  -4  333.49   37.49
  -3  -7   4  342.53   36.42
  -3  -7   4  299.27   37.66
  -3   7   5  165.76   18.96
   3  -7  -5  162.23   18.23
   3  -7  -5  160.13   18.27
   3   7  -5  150.84   21.41
  -3  -7   5  215.01   22.27
  -3  -7   5  166.97   22.94
  -3   7   6  371.88   38.71
  -3   7   6  441.24   40.58
   3  -7  -6  410.82   38.36
   3  -7  -6  397.82   38.08
   3   7  -6  344.37   41.46
  -3   7   7    2.73    2.62
  -3   7   7    5.28    3.22
   3  -7  -7    4.49    2.50
   3  -7  -7    4.27    2.07
   3   7  -7   -1.33    3.56
  -3   7   8   28.68    5.64
  -3   7   8   23.89    5.42
   3  -7  -8   17.17    4.52
   3  -7  -8   15.55    3.82
   3   7  -8   27.95    7.50
  -3   7   9    5.35    2.85
  -3   7   9   12.48    4.22
   3  -7  -9    9.45    3.26
   3  -7  -9    9.98    2.86
   3   7  -9   10.32    5.51
  -3   7  10  396.74   41.04
  -3   7  10  418.66   41.92
   3  -7 -10  405.07   40.35
   3  -7 -10  426.55   39.31
   3   7 -10  468.51   45.74
  -3   7  11   65.33    9.58
  -3   7  11   70.30   10.41
   3  -7 -11   52.69    8.57
   3  -7 -11   60.75    7.75
   3   7 -11   53.46   11.23
  -3   7  12   44.60    7.35
  -3   7  12   30.96    6.94
   3  -7 -12   33.98    6.40
   3  -7 -12   35.73    5.42
   3   7 -12   39.81    9.23
  -3   7  13   34.67    6.89
  -3   7  13   34.16    7.35
   3  -7 -13   37.17    6.74
   3  -7 -13   38.32    5.58
   3   7 -13   37.14    9.15
  -3   7  14    7.76    3.51
  -3   7  14    7.48    3.60
   3  -7 -14   13.72    4.07
   3  -7 -14   10.48    2.77
   3   7 -14   11.44    4.95
  -3   7  15    9.72    3.69
  -3   7  15    8.81    4.07
   3  -7 -15   13.10    3.99
   3  -7 -15   14.79    3.37
  -3   7  16   65.93   10.08
  -3   7  16   40.06    9.29
   3  -7 -16   67.55    9.78
   3  -7 -16   53.90    7.57
  -3   7  17   25.31    6.15
  -3   7  17   14.66    5.49
   3  -7 -17   25.26    6.08
   3  -7 -17   27.95    4.91
  -3   7  18   -0.76    2.87
   3  -7 -18    3.09    2.76
   3   7 -18    1.52    3.66
  -3   7  19   17.59    5.58
   3   7 -19    9.10    4.78
  -3   7  20   79.62   12.24
   3   7 -20   34.12    9.75
  -3   7  21   42.97    9.50
   3   7 -21   35.50    9.40
  -3   7  22   31.81    8.44
   3   7 -22   28.82    8.99
  -3   7  23    9.62    5.44
   3   7 -23    9.32    5.59
   3   7 -24    3.34    3.34
   3   7 -25   10.01    5.50
   3   7 -26   36.85    9.95
   3   7 -27   21.31    8.14
   3   7 -28    6.55    4.71
   3   7 -29   10.97    5.76
   3   7 -30   14.70    7.14
   3   7 -31    8.31    5.75
   3   7 -32   19.21    7.35
   3   7 -33   -0.85    3.71
   3   7 -34   -1.55    3.99
   3   7 -35    6.58    5.40
   3   7 -36   23.96    8.95
   3   7 -37   11.57    6.50
   3   7 -38    0.91    3.29
   3   7 -39    1.85    3.87
  -3   8   1    1.16    2.85
   3  -8  -1    0.71    1.82
   3  -8  -1    0.07    1.63
   3   8  -1    0.06    2.35
  -3  -8   1    2.81    3.24
  -3   8   2  307.02   34.57
   3  -8  -2  345.81   34.11
   3  -8  -2  348.54   35.24
   3   8  -2  358.18   38.41
  -3  -8   2  327.12   38.89
  -3   8   3    6.19    3.30
   3  -8  -3    1.94    2.00
   3  -8  -3    8.44    3.49
   3   8  -3   -0.22    2.32
  -3  -8   3   -1.29    3.96
  -3   8   4  305.59   30.91
   3  -8  -4  331.84   30.27
   3  -8  -4  258.27   29.72
   3   8  -4  302.57   33.93
  -3  -8   4  228.50   33.01
  -3   8   5   -0.26    1.67
   3  -8  -5    1.72    2.18
   3  -8  -5   -0.27    1.52
   3   8  -5   -1.62    4.40
  -3  -8   5    2.26    3.08
  -3   8   6   23.15    6.03
   3  -8  -6   50.22    7.43
   3  -8  -6   32.76    6.42
   3   8  -6   27.26    7.54
  -3   8   7    0.55    1.83
  -3   8   7   -0.45    2.29
   3  -8  -7    0.74    1.22
   3  -8  -7   -0.26    2.00
   3   8  -7    0.90    3.61
  -3   8   8  454.13   52.65
  -3   8   8  547.37   54.52
   3  -8  -8  599.79   53.12
   3  -8  -8  568.16   52.44
   3   8  -8  649.03   58.72
  -3   8   9    8.32    3.75
  -3   8   9   13.62    4.83
   3  -8  -9    4.15    2.53
   3  -8  -9   28.10    5.08
   3   8  -9   11.66    5.19
  -3   8  10    7.05    3.91
  -3   8  10   10.22    4.63
   3  -8 -10   11.53    3.73
   3  -8 -10   14.78    3.77
   3   8 -10   17.79    6.21
  -3   8  11   -0.77    2.02
  -3   8  11    0.30    1.48
   3  -8 -11    2.04    1.80
  -3   8  12   68.01   10.65
  -3   8  12   66.53   11.11
   3  -8 -12   53.17    9.22
   3  -8 -12   72.23    9.21
  -3   8  13    2.91    2.56
  -3   8  13   -0.33    2.31
   3  -8 -13    3.98    2.75
   3  -8 -13    1.87    1.96
  -3   8  14   58.97    9.61
  -3   8  14   39.68    9.00
   3  -8 -14   53.71    8.82
   3  -8 -14   48.41    7.31
  -3   8  15    6.26    3.30
  -3   8  15    0.55    2.63
   3  -8 -15    1.26    2.28
   3  -8 -15    0.89    1.45
   3   8 -15    1.46    3.59
  -3   8  16    0.72    2.56
   3  -8 -16   -0.66    2.38
   3   8 -16   -1.19    3.15
  -3   8  17    9.31    3.79
   3   8 -17    1.25    3.29
  -3   8  18  150.79   19.73
   3   8 -18  150.72   22.03
  -3   8  19   -1.27    2.80
   3   8 -19   -0.04    4.37
  -3   8  20   44.64    9.79
   3   8 -20   73.31   13.51
  -3   8  21    5.98    3.89
   3   8 -21   -1.46    4.08
   3   8 -22   19.11    7.55
   3   8 -23    2.88    4.76
   3   8 -24  116.00   19.14
   3   8 -25    0.55    2.78
   3   8 -26   -1.21    3.80
   3   8 -27    1.38    4.18
   3   8 -28   28.59    9.47
   3   8 -30   13.06    6.27
   3   8 -31   -1.04    3.60
   3   8 -32    1.57    4.22
   3   8 -33    1.75    4.85
   3   8 -34   22.45    8.96
   3   8 -35    4.79    4.68
   3   8 -36   -0.82    3.67
   3   8 -37   13.47    6.82
   3   8 -38   -0.43    2.86
  -3   9   1   -0.52    2.16
   3  -9  -1    2.22    2.49
   3  -9  -1   -0.54    1.87
   3   9  -1   -0.25    2.24
  -3  -9   1   -0.47    2.81
  -3   9   2   45.01    8.80
   3  -9  -2   55.50    8.71
   3  -9  -2   31.67    7.73
   3   9  -2   43.25    9.96
  -3  -9   2   47.39   11.31
  -3   9   3    2.07    2.62
   3  -9  -3    3.71    3.09
   3  -9  -3   -0.65    1.89
  -3  -9   3    1.95    2.69
  -3   9   4   81.06   13.03
   3  -9  -4  111.96   13.44
   3  -9  -4   98.55   13.66
  -3  -9   4   68.73   15.02
  -3   9   5   20.80    5.57
   3  -9  -5   11.90    4.22
   3  -9  -5   19.04    5.17
  -3  -9   5   11.24    6.90
  -3   9   6  185.15   19.55
   3  -9  -6  116.22   16.29
   3  -9  -6  165.37   18.34
  -3  -9   6  103.88   19.87
  -3   9   7    2.69    2.16
   3  -9  -7    0.92    1.64
   3  -9  -7   -0.68    2.29
  -3   9   8    1.85    2.69
  -3   9   8    2.73    3.35
   3  -9  -8    7.83    3.18
   3  -9  -8    4.53    3.21
  -3   9   9   20.69    5.98
  -3   9   9   10.20    4.26
   3  -9  -9   12.96    4.12
   3  -9  -9   16.36    4.36
  -3   9  10  190.56   22.66
  -3   9  10  168.07   22.59
   3  -9 -10  220.07   22.23
   3  -9 -10  167.54   20.49
  -3   9  11   12.16    4.42
  -3   9  11    8.26    4.43
   3  -9 -11   11.37    4.41
   3  -9 -11    3.46    2.50
   3   9 -11    6.30    5.13
  -3   9  12   17.42    5.49
   3  -9 -12   25.59    5.83
   3   9 -12   19.03    6.76
  -3   9  13    1.72    2.39
   3  -9 -13    1.48    2.33
   3   9 -13    7.47    4.92
  -3   9  14    1.21    2.35
   3   9 -14    3.69    4.51
  -3   9  15    2.21    2.36
   3   9 -15    4.94    4.73
  -3   9  16  122.26   16.83
   3   9 -16  117.72   19.16
  -3   9  17    0.39    2.26
   3   9 -17    0.65    5.07
  -3   9  18   12.38    4.97
   3   9 -18   10.20    6.05
  -3   9  19   -0.27    2.24
   3   9 -19   -1.16    3.54
   3   9 -20   44.36   11.32
   3   9 -21   -1.54    4.68
   3   9 -22   43.14   11.26
   3   9 -23    1.17    3.59
   3   9 -24    1.49    3.91
   3   9 -25    1.88    4.88
   3   9 -26   46.44   12.00
   3   9 -27   -1.56    4.55
   3   9 -28    7.13    5.85
   3   9 -29    0.23    4.44
   3   9 -30   12.09    6.90
   3   9 -31    2.51    3.62
   3   9 -32    8.87    6.61
   3   9 -33    2.95    5.04
   3   9 -34    7.62    6.27
   3   9 -35   -0.99    3.22
   3   9 -36    3.94    5.31
  -3  10   1   -0.00    2.01
   3 -10  -1   -0.18    2.19
  -3 -10   1   -1.08    3.15
  -3  10   2   73.93   12.62
   3 -10  -2   85.47   12.11
  -3 -10   2   58.97   14.01
  -3  10   3   12.54    4.67
   3 -10  -3    5.08    3.01
   3  10  -3    4.99    4.28
  -3 -10   3    4.95    4.25
  -3  10   4   33.05    7.55
   3 -10  -4   29.79    6.58
   3  10  -4   23.92    8.83
  -3 -10   4    9.55    6.42
  -3  10   5    6.66    3.83
   3 -10  -5    4.15    2.98
   3  10  -5    1.21    3.33
  -3 -10   5   12.43    6.29
  -3  10   6   -0.83    2.44
   3 -10  -6   -0.51    2.01
   3  10  -6   -0.19    1.93
  -3 -10   6    0.30    3.34
  -3  10   7   25.79    6.77
   3 -10  -7   27.15    6.25
   3  10  -7   21.79    7.95
  -3 -10   7   31.65   10.15
  -3  10   8   81.85   13.21
   3 -10  -8   84.74   12.21
   3  10  -8   69.51   14.52
  -3  10   9    1.21    2.68
   3 -10  -9    1.57    2.62
   3  10  -9    1.58    3.58
  -3  10  10   70.22   11.81
   3 -10 -10   63.54   10.26
   3  10 -10   43.81   11.46
  -3  10  11    3.62    3.51
   3 -10 -11   -0.65    2.74
   3  10 -11    1.41    3.09
  -3  10  12  167.67   21.43
   3  10 -12  152.39   23.23
  -3  10  13    0.90    2.70
   3  10 -13   14.22    5.85
  -3  10  14   57.30   11.17
   3  10 -14   77.03   14.72
  -3  10  15    1.39    2.80
   3  10 -15    1.84    4.09
  -3  10  16   15.35    5.70
   3  10 -16    9.47    6.12
  -3  10  17    8.45    4.29
   3  10 -17    2.52    3.50
   3  10 -18   64.32   13.86
   3  10 -19   -0.44    2.82
   3  10 -20   16.57    7.60
   3  10 -21   -1.36    4.78
   3  10 -22   32.65   10.29
   3  10 -23   -1.87    4.18
   3  10 -24   22.52    8.75
   3  10 -25   -0.75    3.11
   3  10 -26   -1.39    3.50
   3  10 -27   -1.29    5.27
   3  10 -28   25.26    9.34
   3  10 -29   -0.88    3.63
   3  10 -30    5.57    5.62
   3  10 -31    1.34    4.13
   3  10 -32   -0.99    4.12
   3  10 -33    3.92    5.16
   3  10 -34    8.74    6.37
  -3  11   1    4.71    4.03
   3  11  -1   -0.44    2.41
  -3 -11   1    3.71    5.35
  -3  11   2   55.64   10.62
   3  11  -2   40.17   10.35
  -3 -11   2   27.55    9.66
  -3  11   3   25.19    7.01
   3  11  -3   14.51    6.85
  -3 -11   3    9.25    6.04
  -3  11   4   43.90    9.02
   3  11  -4   17.37    7.75
  -3  11   5    2.05    3.10
   3  11  -5    0.51    2.67
  -3 -11   5    6.57    4.67
  -3  11   6   48.47   10.01
   3 -11  -6   47.49    9.03
   3  11  -6   65.55   13.05
  -3 -11   6   33.11   11.11
  -3  11   7    1.00    2.43
   3 -11  -7    2.60    3.36
   3  11  -7    1.41    3.99
  -3 -11   7    6.93    5.10
  -3  11   8    3.56    3.77
   3 -11  -8   -0.55    2.18
   3  11  -8   -0.30    4.05
  -3 -11   8   -0.41    2.69
  -3  11   9   29.50    7.89
   3  11  -9   37.23   10.45
  -3  11  10   46.60   10.09
   3  11 -10   42.89   11.18
  -3  11  11    6.75    4.36
   3  11 -11   10.77    6.31
  -3  11  12   25.05    7.33
   3  11 -12   19.97    7.62
  -3  11  13   16.03    6.30
   3  11 -13   12.22    6.73
  -3  11  14   16.15    5.98
   3  11 -14   28.97    8.98
   3  11 -15    3.01    5.05
   3  11 -16   86.00   16.44
   3  11 -17    6.82    4.83
   3  11 -18   -0.31    3.10
   3  11 -19    2.13    3.61
   3  11 -20   23.58    9.24
   3  11 -21   -0.51    2.64
   3  11 -22   20.13    8.92
   3  11 -23   -0.61    2.34
   3  11 -24    0.00    3.05
   3  11 -25   -0.67    3.33
   3  11 -26   10.54    7.12
   3  11 -27   -2.04    4.46
   3  11 -28   -0.63    3.61
   3  11 -29   -1.43    4.78
   3  11 -30   12.44    6.32
   3  11 -31   -1.73    4.62
   3  11 -32    6.27    5.77
   3  12  -1   -1.03    5.22
  -3  12   2   79.94   14.88
   3  12  -2  103.82   17.89
  -3 -12   2   97.30   18.83
  -3  12   3   14.87    6.07
   3  12  -3    4.38    5.79
  -3 -12   3   16.56    7.64
  -3  12   4   12.58    5.47
   3  12  -4   29.60    9.18
  -3 -12   4    8.53    6.56
  -3  12   5    0.25    2.72
   3  12  -5   -1.09    3.69
  -3 -12   5   -0.59    2.63
  -3  12   6    3.82    3.26
   3  12  -6   11.69    5.45
  -3 -12   6    3.18    4.52
  -3  12   7   -0.81    3.11
   3  12  -7    6.73    5.73
  -3 -12   7    0.68    3.93
  -3  12   8  158.58   22.03
   3  12  -8  166.85   24.64
  -3 -12   8  149.18   25.56
  -3  12   9   -0.15    2.56
   3  12  -9   -0.13    3.86
  -3 -12   9   -1.03    4.12
  -3  12  10    8.96    5.09
   3  12 -10   33.36    9.40
  -3  12  11    5.68    4.95
   3  12 -11   12.65    6.97
  -3  12  12   24.46    8.12
   3  12 -12   43.12   11.04
   3  12 -13   10.48    5.87
   3  12 -14   45.39   11.63
   3  12 -15   -1.17    4.03
   3  12 -16    2.50    4.85
   3  12 -17   13.77    7.05
   3  12 -18   25.52    9.22
   3  12 -19   -1.32    4.83
   3  12 -20   20.05    8.54
   3  12 -21   -0.09    4.30
   3  12 -22    8.56    5.89
   3  12 -23   -1.08    3.69
   3  12 -24   15.64    8.32
   3  12 -25   -1.11    4.31
   3  12 -26    6.28    5.48
   3  12 -27    3.84    5.35
   3  12 -28   21.44    8.52
   3  12 -29    3.69    4.83
   3  12 -30   11.06    6.70
  -3  13   1   20.86    7.28
   3  13  -1    6.61    5.32
   3  13  -2   10.53    6.28
   3  13  -3    0.41    3.46
   3  13  -4    8.98    6.09
   3  13  -5   38.72   11.06
   3  13  -6   44.28   11.75
   3  13  -7    0.02    4.65
   3  13  -8   -1.82    4.01
   3  13  -9    1.46    4.94
   3  13 -10    4.63    5.21
   3  13 -11   28.89   10.04
   3  13 -12   26.54    9.14
   3  13 -13    2.28    5.53
   3  13 -14    4.52    4.14
   3  13 -15   12.27    6.46
   3  13 -16   20.59    8.19
   3  13 -17    4.17    5.69
   3  13 -18   -0.53    3.27
   3  13 -19   -0.30    3.17
   3  13 -20   17.20    7.72
   3  13 -21    4.81    5.29
   3  13 -22   19.14    8.21
   3  13 -23   -0.62    2.51
   3  13 -24   -0.54    4.32
   3  13 -25    7.04    4.90
   3  13 -26    0.47    4.60
   3  13 -27   -2.00    4.42
   3  13 -28   -1.36    4.98
  -3  14   1    7.89    5.21
   3  14  -1    4.91    6.64
  -3  14   2   23.62    7.88
   3  14  -2   20.79    7.86
  -3  14   3   36.88    9.77
   3  14  -3   19.68    9.15
  -3  14   4    9.30    5.45
   3  14  -4   12.75    6.66
  -3  14   5   -1.26    4.08
   3  14  -5   -2.97    5.84
  -3  14   6    2.23    3.83
   3  14  -6    5.62    5.54
  -3  14   7    6.99    5.37
   3  14  -7   11.70    7.39
   3  14  -8   25.85    9.90
   3  14  -9   -0.42    3.90
   3  14 -10    6.17    5.91
   3  14 -11   -1.14    3.03
   3  14 -12   -0.94    3.81
   3  14 -13   10.53    5.65
   3  14 -14    0.98    4.74
   3  14 -15   -0.79    4.64
   3  14 -16    2.44    3.03
   3  14 -17   11.45    5.70
   3  14 -18   19.94    8.80
   3  14 -19    7.55    5.19
   3  14 -20   -3.21    6.65
   3  14 -21    1.82    5.39
   3  14 -22   14.22    7.75
   3  14 -23    3.29    5.41
   3  14 -24    2.63    4.04
   3  14 -25    3.07    3.93
  -3  15   1    6.66    5.61
   3  15  -1   17.17    8.92
  -3  15   2    1.18    3.89
   3  15  -2    8.52    6.14
  -3  15   3   -1.50    3.81
   3  15  -3    0.79    4.17
  -3  15   4   -0.09    3.26
   3  15  -4   -0.66    4.13
  -3  15   5   -0.24    3.58
   3  15  -5    7.06    6.35
   3  15  -6    8.71    7.38
   3  15  -7    6.63    5.82
   3  15  -8   -0.40    3.84
   3  15  -9   14.70    7.29
   3  15 -10   -0.14    3.95
   3  15 -11   12.69    7.51
   3  15 -12   -0.85    3.69
   3  15 -13   -0.47    3.61
   3  15 -14    2.29    5.73
   3  15 -15    6.69    6.30
   3  15 -16   15.57    7.59
   3  15 -17    3.56    6.09
   3  15 -18    4.88    4.23
   3  15 -19   -2.33    5.67
   3  15 -20    5.92    5.93
   3  15 -21    4.32    6.24
  -3  16   1    2.72    4.01
   3  16  -1   -1.17    5.02
  -3  16   2   -1.22    4.83
   3  16  -2    7.82    6.81
   3  16  -3   20.09    9.59
   3  16  -4    0.53    3.99
   3  16  -5    3.24    5.91
   3  16  -6   -1.15    4.59
   3  16  -7   30.70   10.51
   3  16  -8    3.53    5.35
   3  16  -9    1.19    4.72
   3  16 -10    1.13    6.13
   3  16 -11    4.74    4.79
   3  16 -12    0.79    5.09
   3  16 -13    5.73    5.03
   3  16 -14    2.50    3.24
   3  16 -15   -1.23    4.01
   3  16 -16    1.15    5.02
   3  16 -17    4.04    4.94
   3  17  -1    7.82    6.21
   3  17  -2    2.37    4.77
   3  17  -3    4.87    4.63
   3  17  -4    6.29    5.28
   3  17  -5   -0.56    4.87
   3  17  -6   12.05    6.57
   3  17  -7    7.23    5.96
   3  17  -8   -0.00    0.00
   3  17  -9   -0.34    5.06
   3  17 -10    1.48    4.32
   3  17 -11    4.10    4.68
   3  17 -12    4.10    6.26
   3  18  -1   -0.92    3.04
   3  18  -2    5.06    5.78
   3  18  -3   -0.96    6.30
   3  18  -4   -1.85    5.09
   3  18  -5   -0.30    3.40
  -2   0   1   -0.02    0.71
  -2   0   1    0.43    1.29
   2   0  -1    0.36    1.09
   2   0  -1   -0.05    1.07
  -2   0   2  530.79   47.30
   2   0  -2  533.70   47.39
  -2   0   3   -0.13    0.90
   2   0  -3    0.72    0.95
  -2   0   4    3.92    1.21
   2   0  -4    3.95    1.50
  -2   0   5   -0.11    0.85
   2   0  -5    0.51    0.84
  -2   0   6 2466.19  223.24
   2   0  -6 2688.19  223.54
  -2   0   7   -0.32    1.09
   2   0  -7   -0.02    1.27
  -2   0   8  203.81   19.03
   2   0  -8  186.98   18.95
   2   0  -9   -0.36    1.46
   2   0  -9   -0.07    1.90
   2   0 -10   22.22    4.03
   2   0 -10   25.22    5.49
   2   0 -11   -0.30    1.63
   2   0 -11   -0.28    2.41
   2   0 -12  521.42   50.40
   2   0 -12  592.36   53.37
   2   0 -13    0.47    1.37
   2   0 -13   -0.82    2.80
   2   0 -14  766.22   72.30
   2   0 -14  832.20   75.18
  -2   0  15   -0.09    2.29
   2   0 -15   -0.97    1.90
   2   0 -15   -0.77    2.58
  -2   0  16   43.45    7.78
   2   0 -16   37.44    6.41
   2   0 -16   13.70    5.53
  -2   0  17   -0.87    2.66
   2   0 -17    0.90    1.91
   2   0 -17   -0.78    2.92
  -2   0  18  205.83   25.03
   2   0 -18  223.86   23.83
   2   0 -18  214.80   25.90
  -2   0  19   -0.03    2.54
   2   0 -19    3.38    2.70
   2   0 -19    1.74    3.17
  -2   0  20   -0.09    2.92
   2   0 -20    1.99    2.20
   2   0 -20    0.41    2.86
  -2   0  21   -0.20    1.69
   2   0 -21    2.00    2.45
   2   0 -21   -1.25    3.50
  -2   0  22  274.29   33.28
   2   0 -22  317.76   32.00
   2   0 -22  275.47   33.56
  -2   0  23   -1.55    3.79
   2   0 -23   -0.78    2.63
   2   0 -24   82.79   12.87
   2   0 -25   -0.68    2.43
   2   0 -26    9.71    4.74
   2   0 -29   -0.85    2.48
   2   0 -30   22.51    6.98
   2   0 -31    0.85    2.60
   2   0 -32   30.72    8.30
   2   0 -33    0.16    1.88
   2   0 -34   28.47    8.36
   2   0 -35    0.48    2.58
   2   0 -36    3.82    3.79
   2   0 -37   -0.44    2.61
   2   0 -38   22.50    8.38
  -2   1   1   58.64    6.34
  -2   1   1   64.56    6.33
   2  -1  -1   63.21    6.56
   2  -1  -1   59.90    5.96
   2   1  -1   58.70    7.51
   2   1  -1   55.60    7.31
  -2  -1   1   60.95    7.36
  -2  -1   1   63.99    7.69
  -2   1   2   25.64    2.86
   2  -1  -2   24.53    2.92
   2   1  -2   24.70    4.09
  -2  -1   2   31.56    4.34
   2   1  -3  880.50   82.02
  -2  -1   3  969.81   82.12
  -2   1   4 8530.93  816.46
   2   1  -4 9999.00  811.97
  -2  -1   4 9227.33  810.94
   2  -1  -5   62.64    6.22
   2  -1  -5   70.23    6.78
   2   1  -5   65.35    7.82
  -2  -1   5   59.07    7.49
   2  -1  -6    4.94    1.19
   2  -1  -6    3.47    1.68
   2   1  -6    6.04    2.12
  -2  -1   6    5.19    2.22
   2  -1  -7    1.68    1.00
   2  -1  -7    4.49    1.76
   2   1  -7    1.62    1.61
  -2  -1   7    4.71    1.95
  -2   1   8  235.19   22.43
   2  -1  -8  215.89   20.71
   2  -1  -8  261.87   22.09
   2   1  -8  198.35   21.58
  -2  -1   8  201.31   21.35
  -2   1   9  386.11   38.13
  -2   1   9  373.17   36.94
   2  -1  -9  437.04   37.83
   2   1  -9  437.53   37.85
  -2  -1   9  368.96   36.93
  -2   1  10 1698.59  151.23
  -2   1  10 1581.05  149.08
   2  -1 -10 1769.87  149.92
   2   1 -10 1615.48  149.27
  -2  -1  10 1811.71  149.54
  -2   1  11   20.92    5.48
  -2   1  11   32.00    5.35
   2  -1 -11   30.22    5.65
   2   1 -11   32.59    5.61
  -2  -1  11   28.47    5.03
  -2   1  12    5.01    3.60
  -2   1  12    7.13    2.72
   2  -1 -12    5.29    3.08
   2   1 -12    7.64    2.85
   2   1 -12    3.11    3.18
  -2  -1  12    1.81    1.71
  -2   1  13    7.60    3.57
   2  -1 -13    8.20    3.35
   2   1 -13    3.74    2.29
   2   1 -13    3.96    3.82
  -2   1  14  312.09   34.62
   2  -1 -14  334.30   33.68
   2   1 -14  337.38   32.76
   2   1 -14  289.90   34.75
  -2  -1  14  348.39   34.73
  -2   1  15    1.11    2.82
   2  -1 -15    2.86    2.88
   2   1 -15    7.05    3.15
   2   1 -15    2.59    3.49
  -2  -1  15    3.97    3.07
  -2   1  16  354.27   40.43
   2  -1 -16  428.99   39.97
   2   1 -16  374.70   37.94
   2   1 -16  360.73   40.64
  -2  -1  16  388.95   39.86
  -2   1  17    3.12    3.78
   2  -1 -17    6.73    3.24
   2   1 -17    6.92    3.02
   2   1 -17    2.58    2.94
  -2  -1  17    8.73    4.11
  -2   1  18    8.74    4.74
   2  -1 -18   19.39    5.66
   2   1 -18   19.81    5.34
   2   1 -18   15.62    5.94
  -2  -1  18   19.39    6.09
  -2   1  19   10.64    5.92
  -2   1  19    6.49    4.23
   2  -1 -19    9.93    4.54
   2   1 -19    9.92    3.90
   2   1 -19   12.33    5.57
  -2  -1  19   19.92    5.78
  -2   1  20  330.53   37.42
  -2   1  20  302.86   34.41
   2  -1 -20  311.63   34.68
   2   1 -20  320.13   33.27
   2   1 -20  292.41   35.54
  -2  -1  20  325.54   35.52
  -2   1  21   -1.67    3.94
  -2   1  21   -0.44    2.01
   2  -1 -21    0.80    3.05
   2   1 -21    3.33    2.59
   2   1 -21    3.93    3.85
  -2  -1  21   -0.53    2.24
  -2   1  22   25.71    8.41
  -2   1  22   25.06    7.45
   2  -1 -22   24.41    7.29
   2   1 -22   25.19    6.44
  -2  -1  22   25.63    7.39
  -2   1  23    9.02    6.15
  -2   1  23    8.12    4.36
   2  -1 -23    9.68    4.34
   2  -1 -23    0.65    3.08
   2   1 -23    1.49    2.85
  -2  -1  23    8.00    4.71
  -2   1  24   93.77   18.03
   2  -1 -24  100.12   14.46
   2   1 -24  101.96   14.85
  -2   1  25    5.80    5.93
   2  -1 -25    7.78    3.95
   2   1 -25    8.34    4.45
  -2   1  26  177.25   28.17
   2  -1 -26  216.79   24.90
   2  -1 -27    0.10    2.24
   2   1 -28   -0.72    2.99
   2   1 -29    6.70    4.38
   2  -1 -30   44.75   10.10
   2   1 -30   63.86   11.91
   2  -1 -31    2.53    2.52
   2   1 -31    0.01    1.78
   2  -1 -32   19.19    6.56
   2   1 -32   26.37    7.99
   2  -1 -33   -0.20    1.62
   2   1 -33   -0.13    3.50
   2  -1 -34    6.93    4.26
   2   1 -34   -1.12    3.46
   2  -1 -35   -0.99    2.88
   2   1 -35   -0.66    2.79
   2  -1 -36   55.31   11.13
   2   1 -36   26.50    8.43
   2   1 -37    2.86    3.37
   2   1 -38    1.57    3.62
   2   1 -39   -1.84    4.60
  -2   2   1  120.01   11.87
  -2   2   1  106.02   12.51
  -2   2   1  139.24   12.26
   2  -2  -1  120.71   11.89
   2  -2  -1  132.59   11.86
   2   2  -1  131.15   14.06
   2   2  -1  135.06   14.30
  -2  -2   1  127.46   13.83
  -2  -2   1  115.36   14.00
  -2   2   2 2265.35  223.59
  -2   2   2 2994.22  224.22
   2  -2  -2 2655.96  224.16
   2   2  -2 2871.76  226.85
  -2  -2   2 2465.80  225.95
  -2  -2   2 2403.03  229.02
  -2   2   3 1409.80  127.10
  -2   2   3 1575.04  126.86
  -2   2   3 1484.52  126.75
   2  -2  -3 1390.61  127.03
   2   2  -3 1520.38  129.98
  -2  -2   3 1272.18  129.13
   2  -2  -4    0.13    0.52
   2   2  -4    0.68    1.29
  -2  -2   4   -0.39    1.53
  -2   2   5  837.37   70.78
  -2   2   5  787.09   70.32
   2  -2  -5  804.30   70.69
   2   2  -5  837.24   73.49
  -2  -2   5  846.35   73.17
  -2   2   6  601.32   51.10
  -2   2   6  580.41   50.67
   2  -2  -6  536.85   50.77
   2   2  -6  593.06   53.30
  -2  -2   6  597.01   53.01
  -2   2   7   -0.61    1.30
  -2   2   7   -0.09    0.77
   2  -2  -7    0.50    0.89
   2   2  -7   -0.41    1.60
  -2  -2   7    1.40    1.55
  -2   2   8  611.43   56.10
  -2   2   8  687.29   55.85
   2  -2  -8  664.98   55.89
   2   2  -8  507.84   56.78
  -2  -2   8  591.51   56.92
  -2   2   9   82.95    9.68
  -2   2   9   88.36    9.27
   2  -2  -9   73.03    9.05
   2   2  -9   70.35    9.99
  -2  -2   9   79.56    9.97
  -2   2  10    5.82    2.50
  -2   2  10    6.29    2.01
   2  -2 -10    6.64    2.43
   2   2 -10    0.78    1.80
  -2  -2  10    0.24    1.71
  -2   2  11  209.48   22.86
  -2   2  11  202.40   21.98
   2  -2 -11  260.24   22.96
   2   2 -11  201.90   22.92
  -2  -2  11  228.15   22.78
  -2   2  12  336.02   33.62
  -2   2  12  328.98   32.59
   2  -2 -12  320.85   32.63
   2   2 -12  327.47   33.37
  -2  -2  12  356.18   33.07
  -2   2  13  129.95   16.43
  -2   2  13  133.15   15.59
   2  -2 -13  122.25   15.41
   2   2 -13  146.70   16.51
  -2  -2  13  144.51   15.84
  -2   2  14  239.77   25.66
  -2   2  14  240.58   24.40
   2  -2 -14  206.54   23.88
   2   2 -14  235.25   24.73
  -2  -2  14  217.00   23.74
  -2   2  15    0.37    3.01
  -2   2  15   -0.53    1.71
   2  -2 -15   -0.62    2.04
   2   2 -15    1.90    2.27
   2   2 -15    3.20    3.68
  -2  -2  15   -0.14    1.62
  -2   2  16   -0.47    2.50
   2  -2 -16    1.16    2.05
   2   2 -16    3.63    2.92
   2   2 -16    1.10    3.54
  -2  -2  16   -0.42    2.11
  -2   2  17   26.32    7.54
   2  -2 -17   28.05    6.68
   2   2 -17   42.19    7.77
   2   2 -17   36.98    9.05
  -2  -2  17   24.76    7.04
  -2   2  18  169.50   19.90
   2  -2 -18  145.75   17.28
   2   2 -18   95.56   15.15
   2   2 -18  105.07   17.92
  -2  -2  18  132.99   18.13
  -2   2  19   65.11   13.10
   2  -2 -19   86.19   13.10
   2   2 -19   90.68   12.92
   2   2 -19   81.33   14.84
  -2  -2  19  109.88   15.47
  -2   2  20    7.08    5.26
   2  -2 -20   13.07    5.30
   2   2 -20    9.73    4.18
   2   2 -20    8.84    6.27
  -2  -2  20    7.06    4.06
  -2   2  21   31.15    9.10
  -2   2  21   25.03    7.62
   2  -2 -21   43.15    8.88
   2   2 -21   32.19    7.53
  -2  -2  21   41.56    9.54
  -2   2  22  150.71   21.68
  -2   2  22  153.28   20.07
   2  -2 -22  155.52   19.80
   2   2 -22  104.73   17.11
  -2  -2  22  159.51   21.19
  -2   2  23   43.10   10.95
   2  -2 -23   41.38    9.25
   2   2 -23   42.55    8.86
  -2  -2  23   27.69    8.47
  -2   2  24  126.02   20.57
   2   2 -24  127.86   17.85
  -2   2  25    0.89    4.04
  -2   2  26   38.15   11.53
  -2   2  27   -0.55    3.12
   2   2 -27    2.06    3.18
   2   2 -28   86.90   14.49
   2   2 -29    6.90    4.44
  -2   2  30    0.69    3.71
   2   2 -30   -0.92    2.69
  -2   2  31   -1.09    4.50
   2  -2 -31   -0.11    2.67
   2   2 -31    4.59    4.53
  -2   2  32   10.62    8.26
   2  -2 -32   11.54    5.13
   2   2 -32   26.88    8.01
  -2   2  33   16.80    8.51
   2  -2 -33    2.26    3.42
   2   2 -33    2.36    3.14
   2  -2 -34   49.10   10.22
   2   2 -34   19.50    7.35
   2  -2 -35   -1.47    3.91
   2   2 -35    0.06    1.96
   2   2 -36    1.88    3.80
   2   2 -38   10.97    5.66
   2   2 -39    4.97    4.91
   2   2 -40    5.93    4.99
   2   2 -41   -0.94    2.82
  -2   3   1  275.67   25.89
   2  -3  -1  311.20   25.94
   2  -3  -1  292.71   25.87
   2   3  -1  263.41   27.91
  -2  -3   1  250.09   27.46
  -2  -3   1  226.84   27.73
  -2   3   2  381.47   38.19
   2  -3  -2  389.62   38.04
   2  -3  -2  457.43   38.31
   2  -3  -2  466.19   38.17
   2   3  -2  435.07   40.90
  -2  -3   2  436.35   40.56
  -2  -3   2  409.70   41.39
  -2   3   3   17.29    3.17
  -2   3   3   22.98    3.56
   2  -3  -3   22.84    3.38
   2  -3  -3   24.39    3.13
   2  -3  -3   30.23    3.17
   2   3  -3   29.16    5.35
  -2  -3   3   24.31    4.87
  -2   3   4 1870.64  168.63
  -2   3   4 2127.90  169.14
   2  -3  -4 1851.90  168.52
   2  -3  -4 1896.39  167.75
   2  -3  -4 2025.94  168.01
   2   3  -4 1670.23  170.78
  -2  -3   4 2091.88  171.44
  -2   3   5  208.52   19.76
  -2   3   5  215.62   19.78
   2  -3  -5  204.89   19.55
   2  -3  -5  201.30   18.36
   2  -3  -5  218.75   18.46
   2   3  -5  193.65   21.93
  -2  -3   5  218.55   21.95
  -2   3   6  287.10   26.68
  -2   3   6  273.93   26.60
   2  -3  -6  273.56   26.49
   2  -3  -6  306.32   25.34
   2   3  -6  305.36   29.42
  -2  -3   6  220.09   27.86
  -2   3   7   55.00    6.46
  -2   3   7   53.76    6.47
   2  -3  -7   51.82    6.38
   2  -3  -7   50.67    5.31
   2   3  -7   68.31    8.89
  -2  -3   7   47.13    7.58
  -2   3   8  195.56   19.16
  -2   3   8  213.02   19.36
   2  -3  -8  193.61   19.06
   2  -3  -8  192.29   17.95
   2   3  -8  203.83   21.37
  -2  -3   8  164.23   20.15
  -2   3   9  156.61   16.17
  -2   3   9  161.11   16.13
   2  -3  -9  154.75   15.93
   2  -3  -9  151.76   14.94
   2   3  -9  161.01   18.00
  -2  -3   9  144.71   17.12
  -2   3  10  999.09   88.65
  -2   3  10  902.24   88.01
   2  -3 -10 1070.78   88.43
   2  -3 -10 1024.07   87.39
   2   3 -10  973.01   90.23
  -2  -3  10  923.84   89.31
  -2   3  11  302.06   29.87
  -2   3  11  335.87   29.86
   2  -3 -11  312.15   29.42
   2  -3 -11  319.30   28.59
   2   3 -11  275.60   30.70
  -2  -3  11  246.71   29.63
  -2   3  12   38.45    6.42
  -2   3  12   27.26    5.63
   2  -3 -12   34.38    5.76
   2  -3 -12   31.95    5.10
   2   3 -12   23.68    6.30
  -2  -3  12   49.29    7.23
  -2   3  13  108.75   14.00
  -2   3  13  106.10   13.38
   2  -3 -13  107.44   13.24
   2  -3 -13  107.81   12.48
   2   3 -13  125.17   15.04
  -2  -3  13  110.60   13.70
  -2   3  14  321.89   35.23
  -2   3  14  341.29   34.85
   2  -3 -14  338.90   34.53
   2  -3 -14  336.22   33.72
   2   3 -14  372.74   36.34
  -2  -3  14  399.37   35.68
  -2   3  15   28.39    6.30
  -2   3  15   15.05    4.57
   2  -3 -15   18.47    4.65
   2  -3 -15   14.10    3.95
   2   3 -15   20.20    5.50
  -2  -3  15   23.84    5.20
  -2   3  16  107.50   14.29
  -2   3  16   96.85   13.08
   2  -3 -16   94.07   12.62
   2  -3 -16   73.74   11.33
   2   3 -16   93.65   13.42
  -2  -3  16  109.31   13.22
  -2   3  17   10.53    4.58
  -2   3  17    8.84    3.75
   2  -3 -17   14.75    4.62
   2  -3 -17   14.27    4.11
   2   3 -17   19.72    5.42
   2   3 -17   21.93    7.16
  -2  -3  17   14.22    4.58
  -2   3  18   11.62    5.65
   2  -3 -18   12.06    4.55
   2  -3 -18   17.75    4.58
   2   3 -18   27.75    6.38
   2   3 -18   14.03    6.42
  -2  -3  18   17.25    6.26
  -2   3  19    1.48    3.26
   2  -3 -19    1.86    2.63
   2  -3 -19    4.82    2.98
   2   3 -19    9.54    4.11
  -2  -3  19   14.07    5.85
  -2   3  20   87.88   14.46
   2  -3 -20   87.36   13.00
   2  -3 -20   88.85   12.62
   2   3 -20   65.95   12.28
  -2  -3  20   87.98   14.78
  -2   3  21   28.54    8.19
   2  -3 -21   35.29    7.81
   2  -3 -21   38.76    7.69
   2   3 -21   34.98    8.17
  -2  -3  21   30.67    8.43
  -2   3  22   18.48    6.62
   2  -3 -22   13.45    5.36
   2   3 -22   30.86    7.75
  -2  -3  22   29.84    8.33
  -2   3  23    1.86    3.11
   2  -3 -23   -0.24    3.07
   2   3 -23    4.46    2.76
  -2  -3  23    1.72    3.15
  -2   3  24   99.66   18.25
   2  -3 -24  122.57   17.06
  -2   3  25  107.06   18.96
  -2   3  26  117.77   21.53
   2   3 -26  165.52   21.00
  -2   3  27    3.65    4.47
   2   3 -27    2.43    3.32
   2   3 -28    1.37    3.09
   2   3 -29    7.66    4.72
  -2   3  30   86.04   17.12
   2   3 -30   51.04   11.83
  -2   3  31   -0.91    5.05
   2   3 -31   12.07    5.85
  -2   3  32   -0.01    3.31
   2   3 -32    3.32    3.62
  -2   3  33   -0.05    4.41
   2   3 -33   -0.07    2.50
  -2   3  34    2.43    4.81
   2   3 -34    6.01    4.86
   2   3 -35    1.96    2.88
   2   3 -36    7.85    5.74
   2   3 -37   -1.33    4.18
   2   3 -38    0.20    2.85
   2   3 -39   -0.44    2.89
   2   3 -40   16.59    7.07
   2   3 -41    9.04    6.21
   2   3 -42    9.71    6.10
  -2   4   1  834.80   69.60
   2  -4  -1  540.93   68.19
   2  -4  -1 1053.83   71.76
   2   4  -1  889.80   72.49
  -2  -4   1 1025.01   74.47
  -2   4   2  334.25   31.92
   2  -4  -2  342.84   31.69
   2  -4  -2  341.49   31.94
   2   4  -2  359.70   34.63
  -2  -4   2  314.71   33.50
  -2  -4   2  338.90   34.99
  -2   4   3  136.88   13.90
  -2   4   3  108.55   13.70
   2  -4  -3  112.86   13.27
   2  -4  -3  171.60   14.24
   2   4  -3  137.39   16.06
  -2  -4   3  133.19   15.58
  -2   4   4  418.82   39.86
  -2   4   4  440.52   40.31
   2  -4  -4  519.51   40.22
   2  -4  -4  397.55   39.36
   2   4  -4  373.44   41.82
  -2  -4   4  445.81   42.09
  -2   4   5   21.08    4.05
  -2   4   5   23.23    4.31
   2  -4  -5   31.55    4.44
   2  -4  -5   23.80    3.80
   2   4  -5   37.14    6.68
  -2  -4   5   31.05    5.92
  -2   4   6  398.53   36.41
  -2   4   6  401.27   36.56
   2  -4  -6  385.17   36.01
   2  -4  -6  387.03   35.42
   2   4  -6  349.88   38.33
  -2  -4   6  396.28   38.23
  -2   4   7  632.19   61.76
  -2   4   7  674.35   62.17
   2  -4  -7  714.56   61.85
   2  -4  -7  697.28   60.97
   2   4  -7  622.97   64.14
  -2  -4   7  774.89   64.55
  -2   4   8  536.77   49.92
  -2   4   8  506.17   49.99
   2  -4  -8  545.41   49.84
   2  -4  -8  639.44   49.24
   2   4  -8  454.96   51.62
  -2  -4   8  502.63   51.45
  -2   4   9   33.22    5.33
  -2   4   9   25.35    5.01
   2  -4  -9   28.89    4.92
   2  -4  -9   37.74    4.73
   2   4  -9   26.55    6.60
  -2  -4   9   23.81    5.72
  -2   4  10   17.09    3.93
  -2   4  10   18.25    4.17
   2  -4 -10   11.94    3.33
   2  -4 -10   15.98    3.27
   2   4 -10   21.49    5.43
  -2  -4  10   19.17    4.80
  -2   4  11  201.11   22.79
  -2   4  11  221.74   23.26
   2  -4 -11  226.52   22.94
   2  -4 -11  221.81   21.82
   2   4 -11  242.80   25.36
  -2  -4  11  231.76   24.33
  -2   4  12  885.04   82.69
  -2   4  12  906.67   82.96
   2  -4 -12  890.46   82.27
   2  -4 -12  907.16   81.30
   2   4 -12  952.09   84.98
  -2  -4  12  910.52   83.60
  -2   4  13   17.05    4.53
  -2   4  13   14.42    4.50
   2  -4 -13   10.89    3.51
   2  -4 -13   11.43    3.25
   2   4 -13   23.39    5.84
  -2  -4  13    9.78    3.78
  -2   4  14  116.60   15.01
  -2   4  14  128.54   15.38
   2  -4 -14  123.69   14.55
   2  -4 -14  109.37   13.35
   2   4 -14  130.08   16.42
  -2  -4  14  106.14   14.53
  -2   4  15    4.54    2.92
  -2   4  15    7.62    3.72
   2  -4 -15    6.08    2.82
   2  -4 -15    6.73    2.67
   2   4 -15    8.65    3.58
  -2  -4  15    8.31    3.73
  -2   4  16  235.56   25.34
  -2   4  16  208.88   24.45
   2  -4 -16  229.82   24.13
   2  -4 -16  229.95   23.34
   2   4 -16  179.73   24.36
  -2  -4  16  221.53   24.27
  -2   4  17   30.29    7.68
  -2   4  17   35.26    7.77
   2  -4 -17   45.47    7.85
   2  -4 -17   51.87    7.77
   2   4 -17   29.23    7.35
  -2   4  18   60.20   10.93
  -2   4  18   57.11   10.15
   2  -4 -18   77.17   10.65
   2  -4 -18   55.22    9.10
   2   4 -18   44.12    9.66
  -2   4  19   85.84   15.09
  -2   4  19  125.73   16.58
   2  -4 -19  104.74   14.85
   2  -4 -19  124.29   15.05
   2   4 -19  119.05   16.61
  -2   4  20   17.06    6.33
   2  -4 -20   18.98    5.42
   2  -4 -20   13.61    4.51
   2   4 -20   20.87    6.40
  -2  -4  20   21.60    7.42
  -2   4  21   34.19    8.80
   2  -4 -21   44.23    8.50
   2  -4 -21   26.01    6.72
   2   4 -21   35.44    8.38
  -2  -4  21   33.73    9.29
  -2   4  22  124.43   18.81
   2  -4 -22  124.90   16.95
  -2  -4  22  109.63   18.59
  -2   4  23   77.53   14.65
   2  -4 -23   82.34   13.18
  -2   4  24   52.08   11.99
   2  -4 -24   57.29   10.62
  -2   4  25    7.05    6.21
   2   4 -25    6.49    5.05
  -2   4  26   18.39    7.77
   2   4 -26   19.00    6.68
  -2   4  27   54.78   13.13
   2   4 -27   48.25   11.02
   2   4 -28   64.49   12.95
   2   4 -29   24.20    7.63
   2   4 -30   -1.39    4.23
  -2   4  31    6.97    6.05
   2   4 -31    4.98    4.34
  -2   4  32   17.20    8.56
   2   4 -32   16.05    6.78
   2   4 -33   11.97    5.90
   2   4 -34    6.33    4.63
   2   4 -35    2.22    4.51
   2   4 -36   -0.09    2.76
   2   4 -37    3.39    4.40
   2   4 -38    5.42    4.89
   2   4 -39   10.83    6.27
   2   4 -40   -0.86    3.88
   2   4 -41   -2.68    5.11
   2   4 -42    2.54    4.26
   2   4 -43   18.84    7.75
  -2   5   1   11.62    3.56
   2  -5  -1   15.69    3.53
   2  -5  -1   12.78    3.61
   2   5  -1   10.85    4.49
  -2  -5   1   13.74    4.28
  -2  -5   1   17.59    5.49
  -2   5   2    8.64    3.00
   2  -5  -2   11.41    2.98
   2  -5  -2   10.36    3.03
   2   5  -2   14.78    4.64
  -2  -5   2    9.89    4.08
  -2  -5   2   10.02    4.31
  -2   5   3    0.78    1.85
   2  -5  -3    0.57    1.23
   2  -5  -3   -0.29    1.40
   2   5  -3    1.42    3.24
  -2  -5   3   -0.15    1.85
  -2   5   4 1231.26  111.45
  -2   5   4 1334.70  112.69
   2  -5  -4 1255.35  111.13
   2  -5  -4 1265.23  111.31
   2   5  -4 1066.58  113.21
  -2  -5   4 1334.82  113.79
  -2   5   5  447.88   41.74
  -2   5   5  456.53   42.23
   2  -5  -5  447.31   41.37
   2  -5  -5  384.53   40.88
   2   5  -5  482.37   44.82
  -2  -5   5  480.24   43.87
  -2   5   6  684.11   62.12
  -2   5   6  662.17   62.37
   2  -5  -6  670.04   61.62
   2  -5  -6  685.16   61.47
   2   5  -6  687.45   64.83
  -2  -5   6  664.21   63.72
  -2   5   7   55.40    8.54
  -2   5   7   77.71    9.61
   2  -5  -7   58.74    8.30
   2  -5  -7   65.25    8.22
   2   5  -7   85.03   11.67
  -2  -5   7   62.37    9.98
  -2   5   8   45.75    7.43
  -2   5   8   57.87    8.17
   2  -5  -8   50.26    7.31
   2  -5  -8   55.50    7.13
   2   5  -8   40.39    8.66
  -2  -5   8   53.90    8.83
  -2   5   9  130.48   14.63
  -2   5   9   98.92   14.09
   2  -5  -9  157.63   14.97
   2  -5  -9  134.36   13.82
   2   5  -9  146.21   17.51
  -2  -5   9   95.10   14.81
  -2   5  10  968.21   91.68
  -2   5  10 1020.87   92.43
   2  -5 -10 1043.64   91.75
   2  -5 -10  977.08   90.56
   2   5 -10 1080.35   94.95
  -2  -5  10 1050.69   93.61
  -2   5  11   -0.14    1.88
  -2   5  11    1.01    2.11
   2  -5 -11    0.86    1.81
   2  -5 -11    0.01    1.29
   2   5 -11   -0.87    2.67
  -2  -5  11    0.65    1.85
  -2   5  12    6.51    3.12
  -2   5  12    1.52    2.13
   2  -5 -12    4.74    2.31
   2  -5 -12    6.98    2.45
   2   5 -12   12.18    4.79
  -2  -5  12    5.82    2.90
  -2   5  13   24.83    5.75
  -2   5  13   35.61    6.77
   2  -5 -13   31.40    6.22
   2  -5 -13   29.26    5.20
   2   5 -13   20.42    6.14
  -2  -5  13   34.20    6.73
  -2   5  14  115.30   14.57
  -2   5  14  119.27   15.05
   2  -5 -14  123.00   14.43
   2  -5 -14  107.57   12.99
   2   5 -14   82.49   14.55
  -2  -5  14  107.84   14.69
  -2   5  15   86.41   12.49
  -2   5  15   77.04   12.32
   2  -5 -15   93.84   12.29
   2  -5 -15  103.14   11.68
   2   5 -15   64.92   12.50
  -2   5  16  131.32   18.66
  -2   5  16  184.12   20.53
   2  -5 -16  150.09   18.61
   2  -5 -16  171.38   18.15
   2   5 -16  152.43   20.30
  -2   5  17    9.11    4.25
  -2   5  17   10.63    4.38
   2  -5 -17   10.26    3.69
   2  -5 -17   13.43    4.02
   2   5 -17    5.28    4.06
  -2   5  18   15.64    5.59
  -2   5  18   13.02    5.14
   2  -5 -18   18.79    5.40
   2  -5 -18   32.19    5.92
   2   5 -18   27.19    7.40
  -2   5  19   55.89   10.60
  -2   5  19   55.42   10.82
   2  -5 -19   67.10   10.39
   2  -5 -19   43.86    8.53
   2   5 -19   66.03   11.59
  -2   5  20  102.66   15.19
  -2   5  20   73.69   13.54
   2  -5 -20   86.57   13.23
   2  -5 -20   93.89   12.81
  -2   5  21   84.46   15.03
   2  -5 -21  120.94   15.25
  -2  -5  21   76.30   15.50
  -2   5  22   15.44    5.95
   2  -5 -22   24.11    6.16
  -2  -5  22    9.80    6.57
  -2   5  23    6.35    4.83
   2  -5 -23   -0.37    2.88
   2   5 -23    1.59    2.92
  -2   5  24   29.56    8.77
   2   5 -24   39.30    9.35
  -2   5  25   27.27    8.86
   2   5 -25   43.50   10.09
  -2   5  26   62.44   13.47
   2   5 -26   59.34   12.38
  -2   5  27   -1.31    4.49
   2   5 -27    2.86    3.20
   2   5 -28   -0.83    3.51
   2   5 -29    7.08    4.91
   2   5 -30   17.59    6.90
   2   5 -31   12.42    6.54
   2   5 -32    4.03    4.25
   2   5 -33   -0.66    3.14
   2   5 -34   -0.87    4.01
   2   5 -35    0.15    4.37
   2   5 -36   20.71    7.78
   2   5 -37    4.34    3.79
   2   5 -38    5.70    5.06
   2   5 -39   -1.22    4.04
   2   5 -40    2.69    4.79
   2   5 -41   -1.11    4.04
   2   5 -42    0.72    3.39
  -2   6   1  937.88   89.39
   2  -6  -1 1014.21   89.06
   2  -6  -1  956.45   89.99
   2   6  -1  968.97   91.81
  -2  -6   1 1021.86   91.23
  -2  -6   1  995.14   93.07
  -2   6   2  242.25   26.85
   2  -6  -2  238.42   26.22
   2  -6  -2  304.12   27.98
   2   6  -2  276.33   29.54
  -2  -6   2  279.43   28.77
  -2  -6   2  252.44   29.81
  -2   6   3  320.87   31.97
   2  -6  -3  230.48   30.28
   2  -6  -3  373.05   32.65
   2   6  -3  402.99   35.74
  -2  -6   3  397.83   34.64
  -2  -6   3  304.23   34.90
  -2   6   4  130.93   15.89
  -2   6   4  160.39   17.19
   2  -6  -4  152.16   15.89
   2  -6  -4   92.24   14.65
   2   6  -4  176.81   19.41
  -2  -6   4  168.29   18.22
  -2   6   5  656.79   60.88
  -2   6   5  687.13   61.81
   2  -6  -5  708.56   60.68
   2  -6  -5  587.32   60.14
   2   6  -5  559.86   62.42
  -2  -6   5  720.30   62.95
  -2   6   6  136.81   15.11
  -2   6   6  135.65   15.50
   2  -6  -6  109.28   13.82
   2  -6  -6  119.45   14.18
   2   6  -6  105.30   16.02
  -2  -6   6  121.88   15.78
  -2   6   7  388.85   40.84
  -2   6   7  490.40   42.44
   2  -6  -7  426.46   40.63
   2  -6  -7  395.96   40.25
   2   6  -7  415.30   43.59
  -2  -6   7  443.29   42.79
  -2   6   8  106.41   13.49
  -2   6   8   94.15   13.15
   2  -6  -8  105.49   12.80
   2  -6  -8  119.91   13.03
   2   6  -8   91.32   14.45
  -2  -6   8  100.57   14.09
  -2   6   9   83.07   10.94
  -2   6   9   61.46   10.06
   2  -6  -9   94.64   10.87
   2  -6  -9   64.51    9.49
   2   6  -9   79.94   12.60
  -2  -6   9   62.81   10.71
  -2   6  10    8.36    3.33
  -2   6  10    3.83    2.94
   2  -6 -10    5.24    2.56
   2  -6 -10    4.25    2.46
   2   6 -10    8.74    5.14
  -2  -6  10   17.63    5.15
  -2   6  11  319.41   32.53
  -2   6  11  229.91   31.70
   2  -6 -11  351.87   32.56
   2  -6 -11  323.99   31.53
   2   6 -11  341.78   35.38
  -2  -6  11  388.54   34.80
  -2   6  12  175.26   21.17
  -2   6  12  199.89   22.49
   2  -6 -12  240.32   22.21
   2  -6 -12  182.54   20.27
   2   6 -12  165.18   22.83
  -2   6  13   56.82    9.19
  -2   6  13   37.19    8.41
   2  -6 -13   77.89    9.94
   2  -6 -13   48.53    7.79
   2   6 -13   64.63   11.06
  -2   6  14  172.69   18.54
  -2   6  14  159.84   18.75
   2  -6 -14  160.05   17.81
   2  -6 -14  107.41   15.44
   2   6 -14  143.50   19.44
  -2   6  15    0.48    1.93
  -2   6  15    1.01    2.40
   2  -6 -15    5.49    3.09
   2  -6 -15    7.49    3.10
   2   6 -15    5.57    3.94
  -2   6  16   38.82    7.67
  -2   6  16   23.56    6.81
   2  -6 -16   25.23    6.36
   2  -6 -16   29.32    5.82
   2   6 -16   34.54    8.05
  -2   6  17   84.84   14.38
  -2   6  17  116.44   16.33
   2  -6 -17  128.79   15.74
   2  -6 -17  100.96   13.66
   2   6 -17  134.98   17.76
  -2   6  18   60.73   12.14
  -2   6  18   91.34   13.97
   2  -6 -18   94.52   13.22
   2  -6 -18   87.71   11.83
  -2   6  19   58.60   11.18
  -2   6  19   50.81   10.77
   2  -6 -19   73.96   11.33
  -2   6  20    1.36    2.57
   2  -6 -20   -0.72    2.15
  -2   6  21   26.96    8.22
   2  -6 -21   39.66    8.34
   2   6 -21   46.01   10.27
  -2   6  22   97.28   15.68
   2  -6 -22   79.45   13.46
   2   6 -22  106.53   16.42
  -2   6  23   27.06    9.01
   2  -6 -23   72.74   11.73
   2   6 -23   58.56   11.72
  -2   6  24   44.29   10.64
   2   6 -24   33.52    9.30
  -2   6  25    1.44    4.81
   2   6 -25   -0.58    2.41
  -2   6  26    0.12    3.20
   2   6 -26    1.13    3.80
  -2   6  27   18.22    8.14
   2   6 -27   42.47    9.99
   2   6 -28   18.24    6.79
   2   6 -29    9.18    5.41
   2   6 -30    9.32    5.50
   2   6 -31   -1.05    3.75
   2   6 -32    4.35    5.32
   2   6 -33    9.21    5.91
   2   6 -34    0.95    3.62
   2   6 -35    3.26    3.99
   2   6 -36   -0.50    3.67
   2   6 -37    8.67    6.07
   2   6 -38   -0.66    2.60
   2   6 -39   17.36    7.48
   2   6 -40    3.51    4.89
  -2   7   1   11.44    4.01
   2  -7  -1   14.50    3.95
   2   7  -1   20.37    6.21
  -2  -7   1    9.55    4.66
  -2  -7   1    7.95    4.63
  -2   7   2   47.45    8.33
   2  -7  -2   73.84    9.18
   2  -7  -2   44.68    8.23
   2   7  -2   34.76    8.82
  -2  -7   2   58.02    9.60
  -2  -7   2   32.63    8.73
  -2   7   3   12.26    4.53
   2  -7  -3   30.40    5.83
   2  -7  -3   22.81    5.73
   2   7  -3   21.01    6.37
  -2  -7   3   33.85    7.19
  -2  -7   3   39.52    8.77
  -2   7   4  343.91   37.70
   2  -7  -4  382.12   37.48
   2  -7  -4  395.39   38.37
   2   7  -4  371.39   40.30
  -2  -7   4  408.86   39.73
  -2   7   5  436.98   44.34
   2  -7  -5  468.78   43.96
   2  -7  -5  474.55   44.63
   2   7  -5  387.94   45.85
  -2  -7   5  482.96   46.08
  -2   7   6   13.67    4.37
   2  -7  -6    5.33    2.70
   2  -7  -6   12.50    4.13
   2   7  -6    7.81    4.00
  -2  -7   6   12.98    5.35
  -2   7   7   45.94    8.36
  -2   7   7   53.78    9.37
   2  -7  -7   68.94    9.23
   2  -7  -7   54.73    8.55
   2   7  -7   36.95    9.21
  -2   7   8   29.49    6.58
  -2   7   8   35.97    7.37
   2  -7  -8   45.52    7.39
   2  -7  -8   31.64    6.50
   2   7  -8   31.19    7.85
  -2   7   9  426.61   38.17
  -2   7   9  318.75   36.95
   2  -7  -9  387.82   36.64
   2  -7  -9  335.73   35.86
   2   7  -9  360.85   39.38
  -2   7  10  129.67   17.22
  -2   7  10  102.03   16.71
   2  -7 -10  161.98   17.43
   2  -7 -10  153.71   17.06
   2   7 -10  174.48   20.77
  -2   7  11   32.27    6.90
  -2   7  11   37.00    7.71
   2  -7 -11   27.13    6.15
   2  -7 -11   39.50    6.86
   2   7 -11   25.98    7.51
  -2   7  12   68.18   10.89
  -2   7  12   51.21   10.45
   2  -7 -12   92.93   11.56
   2  -7 -12   82.73   10.88
   2   7 -12   72.55   12.83
  -2   7  13    0.80    2.41
  -2   7  13   -0.57    1.74
   2  -7 -13    1.55    2.40
   2  -7 -13    1.30    2.07
   2   7 -13    2.17    3.98
  -2   7  14   10.83    4.02
  -2   7  14    8.73    3.68
   2  -7 -14    8.07    3.31
   2  -7 -14    5.74    2.78
   2   7 -14   13.74    5.00
  -2   7  15  157.27   21.44
  -2   7  15  192.16   23.33
   2  -7 -15  206.02   22.23
   2  -7 -15  189.36   20.94
  -2   7  16   16.92    5.64
  -2   7  16   32.05    7.68
   2  -7 -16   20.46    5.49
   2  -7 -16   20.90    5.06
  -2   7  17   53.77   10.45
  -2   7  17   55.84   11.05
   2  -7 -17   64.46   10.63
   2  -7 -17   69.36   10.06
  -2   7  18    4.62    3.75
   2  -7 -18    9.14    4.18
   2   7 -18   10.14    5.38
  -2   7  19   48.43   10.34
   2  -7 -19   81.27   12.06
   2   7 -19   55.94   12.03
  -2   7  20    9.82    5.52
   2  -7 -20    5.21    3.77
   2   7 -20   15.55    6.09
  -2   7  21   74.46   12.97
   2  -7 -21   57.75   11.07
   2   7 -21   62.48   13.09
  -2   7  22   -0.27    3.21
   2   7 -22   -0.25    3.67
  -2   7  23    4.75    4.07
   2   7 -23    2.70    3.95
  -2   7  24   12.02    5.88
   2   7 -24    9.65    5.75
  -2   7  25   33.14   10.38
   2   7 -25   57.62   12.10
  -2   7  26   15.66    7.05
   2   7 -26   16.10    7.13
   2   7 -27    1.65    3.49
   2   7 -28   -0.80    3.34
   2   7 -29   12.80    6.38
   2   7 -30    3.61    4.77
   2   7 -31   26.46    8.56
   2   7 -32   -0.26    2.34
   2   7 -33    6.05    4.62
   2   7 -34    2.78    4.55
   2   7 -35   14.21    7.28
   2   7 -36    8.33    5.87
   2   7 -37    3.07    4.27
   2   7 -38    3.62    4.98
   2   7 -39   -1.28    3.81
  -2   8   1  311.53   35.82
   2  -8  -1  357.86   35.49
   2   8  -1  373.20   38.83
  -2  -8   1  355.20   39.63
  -2   8   2  143.69   17.77
   2  -8  -2  129.76   16.43
   2   8  -2  137.82   19.33
  -2  -8   2  132.14   19.85
  -2   8   3  346.99   35.81
   2  -8  -3  350.69   34.86
   2  -8  -3  386.59   36.79
   2   8  -3  317.53   37.27
  -2  -8   3  284.37   37.65
  -2   8   4   10.81    4.08
   2  -8  -4    8.65    3.31
   2  -8  -4    3.36    3.52
   2   8  -4    3.46    3.76
  -2  -8   4    5.07    3.71
  -2   8   5  203.95   24.02
   2  -8  -5  207.13   23.30
   2  -8  -5  208.32   24.10
   2   8  -5  228.98   26.76
  -2   8   6   12.94    4.54
   2  -8  -6   14.69    4.29
   2  -8  -6   10.47    4.03
   2   8  -6   13.21    5.48
  -2   8   7  483.13   46.86
   2  -8  -7  451.20   45.48
   2  -8  -7  445.20   46.00
   2   8  -7  490.89   49.46
  -2   8   8   99.33   12.71
   2  -8  -8   58.86    9.82
   2  -8  -8   59.01   10.12
   2   8  -8   71.90   12.61
  -2   8   9  113.14   15.57
  -2   8   9   95.72   15.32
   2  -8  -9  130.73   15.35
   2  -8  -9  118.03   15.21
   2   8  -9  105.21   16.80
  -2   8  10   -0.09    1.57
  -2   8  10    0.55    1.86
   2  -8 -10   -0.49    1.65
   2  -8 -10   -0.32    1.67
   2   8 -10    1.32    2.31
  -2   8  11  124.33   18.44
  -2   8  11  186.85   21.47
   2  -8 -11  171.07   19.17
   2  -8 -11  150.84   18.50
   2   8 -11  147.72   21.08
  -2   8  12   -0.37    1.68
  -2   8  12   -0.57    1.95
   2  -8 -12    0.57    1.79
   2  -8 -12    4.91    2.99
  -2   8  13  101.98   16.17
  -2   8  13  153.48   19.20
   2  -8 -13  157.08   17.48
   2  -8 -13  118.13   15.94
  -2   8  14   -0.70    2.06
  -2   8  14    5.45    3.51
   2  -8 -14    5.27    3.42
   2  -8 -14    4.67    3.06
  -2   8  15    3.72    3.12
  -2   8  15    3.98    3.13
   2  -8 -15    3.50    2.93
  -2   8  16    3.89    3.30
   2  -8 -16   10.55    4.23
   2   8 -16    3.85    4.95
  -2   8  17   77.75   12.79
   2  -8 -17   78.09   12.19
   2   8 -17   69.95   13.52
  -2   8  18   33.04    8.08
   2  -8 -18   27.43    6.88
   2   8 -18   31.89    8.85
  -2   8  19   51.01   10.94
   2  -8 -19   65.74   11.27
   2   8 -19   80.68   14.09
  -2   8  20    4.48    3.91
   2   8 -20    2.46    3.30
  -2   8  21   57.29   11.51
   2   8 -21   49.72   11.57
  -2   8  22    7.13    4.78
   2   8 -22    9.86    5.51
  -2   8  23   43.02   10.63
   2   8 -23   52.75   11.89
  -2   8  24   -0.45    3.93
   2   8 -24   -0.42    2.33
  -2   8  25    7.90    5.89
   2   8 -25    8.81    6.64
   2   8 -26    1.19    4.65
   2   8 -27   10.43    6.35
   2   8 -28    3.15    3.88
   2   8 -29   48.52   11.94
   2   8 -30    4.80    3.97
   2   8 -31   -1.07    3.11
   2   8 -32    5.53    4.40
   2   8 -33   23.67    9.16
   2   8 -34    8.45    6.00
   2   8 -35   -1.18    3.34
   2   8 -36   -2.26    4.88
   2   8 -37    6.42    5.72
   2   8 -38    2.40    4.06
  -2   9   1   70.82   12.17
   2  -9  -1   92.50   12.36
   2   9  -1   75.24   13.68
  -2  -9   1   65.36   13.90
  -2   9   2   30.32    7.31
   2  -9  -2   30.15    6.68
   2   9  -2   32.33    8.38
  -2  -9   2   23.95    8.19
  -2   9   3   24.93    6.37
   2  -9  -3   13.32    4.28
   2  -9  -3    8.59    4.31
   2   9  -3    6.89    4.81
  -2  -9   3   12.76    6.44
  -2   9   4    0.68    2.49
   2  -9  -4    0.76    2.54
   2  -9  -4    1.16    2.51
   2   9  -4   -0.49    2.19
  -2  -9   4   -0.74    2.58
  -2   9   5  283.62   29.68
   2  -9  -5  272.00   28.23
   2  -9  -5  225.01   28.31
   2   9  -5  221.90   30.08
  -2  -9   5  281.27   33.51
  -2   9   6   -0.94    2.39
   2  -9  -6    1.88    2.64
   2  -9  -6   -0.09    2.06
   2   9  -6    0.10    1.74
  -2   9   7    0.82    2.64
   2  -9  -7    1.00    2.14
   2  -9  -7    0.43    1.77
  -2   9   8    0.73    1.82
   2  -9  -8   -0.60    2.25
   2  -9  -8   -0.13    1.56
  -2   9   9  126.10   17.59
   2  -9  -9  155.09   17.55
   2  -9  -9  108.97   16.35
  -2   9  10    1.89    3.18
   2  -9 -10    3.02    2.73
   2  -9 -10    4.67    3.11
  -2   9  11  140.36   18.51
   2  -9 -11  114.30   16.37
   2  -9 -11  139.25   17.46
  -2   9  12   13.90    5.24
   2  -9 -12   15.04    5.21
   2   9 -12   16.48    6.89
  -2   9  13    5.04    4.13
   2  -9 -13    4.12    3.41
   2   9 -13    4.13    3.45
  -2   9  14   47.31   10.34
   2  -9 -14   51.47    9.96
   2   9 -14   98.29   15.15
  -2   9  15  146.10   19.29
   2  -9 -15  153.82   18.67
   2   9 -15  113.60   19.79
  -2   9  16    4.15    3.45
   2  -9 -16    2.64    3.15
   2   9 -16    1.21    3.57
  -2   9  17    4.54    3.65
   2   9 -17   14.73    5.81
  -2   9  18   29.13    7.90
   2   9 -18   44.15   10.55
  -2   9  19   49.18   10.47
   2   9 -19   39.39   11.06
  -2   9  20    1.95    3.33
   2   9 -20   -1.06    2.82
  -2   9  21   67.86   13.18
   2   9 -21   84.22   15.33
  -2   9  22    3.57    3.55
   2   9 -22    1.56    4.47
  -2   9  23    1.12    3.84
   2   9 -23    2.02    3.93
   2   9 -24    0.71    4.43
   2   9 -25   63.39   13.90
   2   9 -26    3.61    4.60
   2   9 -27    9.07    5.34
   2   9 -28   -0.46    2.72
   2   9 -29    3.58    4.33
   2   9 -30    6.09    4.81
   2   9 -31   13.13    7.05
   2   9 -32   -0.71    3.37
   2   9 -33   -0.91    3.87
   2   9 -34   -0.15    1.49
   2   9 -35    4.06    5.46
   2   9 -36   -1.02    3.90
  -2  10   1  208.56   23.83
  -2 -10   1  142.31   24.07
  -2  10   2    9.76    4.65
   2 -10  -2   23.06    5.70
  -2 -10   2   11.64    6.35
  -2  10   3   84.03   12.56
   2 -10  -3   53.38    9.47
  -2 -10   3   30.86   10.28
  -2  10   4    4.85    3.80
   2 -10  -4    9.66    3.93
   2 -10  -4    1.04    3.39
  -2 -10   4    2.41    3.16
  -2  10   5   -0.53    2.21
   2 -10  -5    5.87    3.17
  -2 -10   5   -0.59    3.12
  -2  10   6    5.72    3.69
   2 -10  -6   13.54    4.77
  -2 -10   6   15.20    7.11
  -2  10   7  393.45   43.60
   2 -10  -7  439.31   42.88
   2  10  -7  402.56   45.75
  -2  10   8   24.71    7.42
   2 -10  -8   20.66    5.89
   2  10  -8   28.91    8.54
  -2  10   9   20.45    6.99
   2 -10  -9   21.99    5.99
   2  10  -9   20.33    7.53
  -2  10  10    2.54    3.47
   2 -10 -10    7.29    3.73
   2  10 -10    5.37    4.26
  -2  10  11  273.33   31.31
   2 -10 -11  246.59   29.18
   2  10 -11  278.17   33.24
  -2  10  12    6.03    4.12
   2 -10 -12   -0.43    2.63
   2  10 -12   12.94    6.06
  -2  10  13    9.15    4.62
   2 -10 -13    4.70    3.59
   2  10 -13    7.19    5.43
  -2  10  14    2.00    3.17
   2 -10 -14   11.27    4.55
   2  10 -14    2.35    3.13
  -2  10  15    8.47    5.17
   2  10 -15    4.46    4.28
  -2  10  16    1.00    2.96
   2  10 -16    3.82    3.56
  -2  10  17   83.48   14.22
   2  10 -17   71.90   15.02
  -2  10  18    7.81    4.97
   2  10 -18    0.46    2.76
  -2  10  19   15.28    6.34
   2  10 -19   28.81    9.50
  -2  10  20   -0.97    2.92
   2  10 -20   -1.44    3.78
   2  10 -21   65.06   14.00
   2  10 -22   -2.78    5.39
   2  10 -23   29.18    9.73
   2  10 -24    7.33    5.70
   2  10 -25    3.54    4.41
   2  10 -26    8.60    6.14
   2  10 -27   43.36   11.27
   2  10 -28   -1.00    4.00
   2  10 -29   19.40    8.12
   2  10 -30    3.24    3.37
   2  10 -31   15.95    7.24
   2  10 -32   -0.52    4.86
   2  10 -33   17.62    7.92
   2  10 -34    1.78    4.55
  -2  11   1   51.02   10.53
   2  11  -1   52.82   12.32
  -2 -11   1   31.41   10.21
  -2  11   2   -1.36    3.85
   2  11  -2   -0.78    3.30
  -2 -11   2    4.40    4.36
  -2  11   3   42.30   10.04
   2  11  -3   48.49   11.69
  -2 -11   3   59.76   13.39
  -2  11   4   48.94   10.85
   2  11  -4   64.03   13.00
  -2 -11   4   57.93   13.46
  -2  11   5   86.91   14.17
   2  11  -5   83.02   15.47
  -2 -11   5   59.05   14.46
  -2  11   6   12.16    5.84
   2  11  -6   12.21    6.03
  -2 -11   6   15.65    7.47
  -2  11   7   22.04    6.74
   2  11  -7   14.78    6.92
  -2 -11   7   11.75    6.53
  -2  11   8    7.12    4.77
   2  11  -8   13.85    6.27
  -2  11   9   44.46   10.20
   2  11  -9   46.84   11.57
  -2  11  10    8.88    4.88
   2  11 -10    3.86    4.47
  -2  11  11   53.79   11.72
   2  11 -11   68.50   13.97
  -2  11  12    0.90    2.71
   2  11 -12   -1.28    5.12
  -2  11  13   43.15   10.15
   2  11 -13   38.88   10.85
  -2  11  14   14.72    5.88
   2  11 -14   12.99    6.51
  -2  11  15   88.83   15.85
   2  11 -15  131.89   19.96
  -2  11  16    2.08    3.40
   2  11 -16    6.24    5.54
  -2  11  17   -1.46    3.46
   2  11 -17    3.84    5.09
  -2  11  18   -0.83    3.27
   2  11 -18   -1.08    3.84
   2  11 -19   67.23   14.43
   2  11 -20    4.32    4.62
   2  11 -21   40.26   11.25
   2  11 -22    3.45    5.05
   2  11 -23   -3.09    5.23
   2  11 -24   -1.06    4.91
   2  11 -25   26.46    9.42
   2  11 -26   -0.00    3.61
   2  11 -27    4.48    4.60
   2  11 -28    0.87    4.83
   2  11 -29    2.61    3.89
   2  11 -30   -0.69    3.40
   2  11 -31    3.69    4.92
   2  11 -32   -0.97    4.37
   2  12  -1   44.46   11.37
   2  12  -2   20.09    7.99
   2  12  -3   17.45    7.12
   2  12  -4    1.66    3.64
  -2  12   5    0.17    2.62
   2  12  -5    2.14    3.98
  -2 -12   5    7.37    5.08
  -2  12   6    1.85    3.35
   2  12  -6    1.22    3.90
  -2 -12   6    2.13    4.72
  -2  12   7  145.83   20.82
   2  12  -7  128.19   21.30
  -2 -12   7  129.61   22.99
  -2  12   8    2.66    3.65
   2  12  -8   -0.00    2.63
  -2 -12   8   -0.94    4.12
  -2  12   9   10.67    5.67
   2  12  -9    3.01    4.92
  -2  12  10    4.00    3.75
   2  12 -10   18.06    7.23
  -2  12  11   37.30   10.30
   2  12 -11   43.09   11.02
  -2  12  12   -0.72    3.67
   2  12 -12   -2.03    4.91
  -2  12  13   64.01   13.89
   2  12 -13  111.89   18.07
  -2  12  14    3.09    3.04
   2  12 -14    0.62    3.86
   2  12 -15    0.52    3.88
   2  12 -16    4.86    5.06
   2  12 -17   66.48   14.98
   2  12 -18    7.11    5.29
   2  12 -19   22.66    8.36
   2  12 -20    1.51    3.13
   2  12 -21   11.06    6.49
   2  12 -22   -1.05    4.28
   2  12 -23   26.31    9.94
   2  12 -24   -0.09    2.25
   2  12 -25    1.05    5.14
   2  12 -26   -2.68    5.51
   2  12 -27    8.02    6.80
   2  12 -28    0.35    3.26
   2  12 -29   15.84    8.03
   2  12 -30    1.33    3.64
  -2  13   1   24.66    8.08
   2  13  -1   26.81    9.29
  -2  13   2   -1.19    4.33
   2  13  -2    4.12    5.09
  -2  13   3   30.16    9.11
   2  13  -3   44.09   11.67
  -2  13   4   13.44    6.03
   2  13  -4   20.38    8.80
   2  13  -5   67.74   14.56
   2  13  -6   10.14    6.63
   2  13  -7   -2.34    5.31
   2  13  -8   13.73    6.63
   2  13  -9   32.65   10.45
   2  13 -10    4.26    5.20
   2  13 -11  100.86   18.69
   2  13 -12   -1.80    4.67
   2  13 -13    1.87    5.48
   2  13 -14   10.23    6.47
   2  13 -15   36.42   10.46
   2  13 -16   17.60    6.90
   2  13 -17   10.88    5.40
   2  13 -18    0.46    4.54
   2  13 -19   11.21    5.95
   2  13 -20    8.64    6.84
   2  13 -21    5.22    4.33
   2  13 -22    1.54    3.96
   2  13 -23   -0.87    4.41
   2  13 -24    2.66    3.06
   2  13 -25    4.04    5.64
   2  13 -26    5.17    6.44
   2  13 -27    8.58    6.61
   2  13 -28    6.03    4.48
  -2  14   1   78.74   14.97
   2  14  -1   63.12   14.52
  -2  14   2   18.92    7.62
   2  14  -2   34.46   10.63
  -2  14   3    3.52    4.13
   2  14  -3    8.23    6.23
  -2  14   4    1.69    3.95
   2  14  -4   -1.13    3.68
  -2  14   5    1.10    3.68
   2  14  -5   -0.90    3.66
  -2  14   6    5.80    4.30
   2  14  -6    1.79    3.76
  -2  14   7   50.50   12.36
   2  14  -7   55.59   13.13
  -2  14   8    3.38    4.49
   2  14  -8   -0.87    3.93
  -2  14   9    0.94    4.21
   2  14  -9   -1.01    4.63
  -2  14  10   -1.70    4.32
   2  14 -10   -2.22    5.43
  -2  14  11    4.07    4.78
   2  14 -11   22.12    8.59
   2  14 -12   28.43    9.67
   2  14 -13   21.31    8.72
   2  14 -14   -0.85    3.14
   2  14 -15    0.01    3.92
   2  14 -16   -2.82    5.36
   2  14 -17   14.08    7.97
   2  14 -18    2.84    4.13
   2  14 -19    1.17    4.41
   2  14 -20    3.73    5.05
   2  14 -21    5.66    6.29
   2  14 -22   14.62    6.51
   2  14 -23   11.83    6.27
   2  14 -24    6.33    5.48
   2  14 -25   -0.34    4.71
  -2  15   1    8.15    5.60
   2  15  -1   -0.16    3.70
  -2  15   2   -0.97    3.61
   2  15  -2    8.05    5.86
  -2  15   3    7.97    5.64
   2  15  -3    9.96    6.02
  -2  15   4    5.38    5.21
   2  15  -4    3.90    4.40
  -2  15   5    4.37    5.11
   2  15  -5    2.64    5.12
  -2  15   6   12.52    6.84
   2  15  -6   10.28    6.41
  -2  15   7   -2.51    4.57
   2  15  -7    0.75    4.59
  -2  15   8   21.06    9.15
   2  15  -8    6.67    6.16
  -2  15   9    0.10    3.42
   2  15  -9    2.12    3.55
   2  15 -10    3.63    5.11
   2  15 -11   12.30    6.93
   2  15 -12   -1.07    3.91
   2  15 -13   -1.49    5.13
   2  15 -14    1.08    4.43
   2  15 -15   11.49    7.26
   2  15 -16    1.47    5.46
   2  15 -17   -0.04    2.94
   2  15 -18   -1.90    4.41
   2  15 -19    2.34    4.77
   2  15 -20    6.20    5.15
   2  15 -21    4.97    5.49
   2  15 -22   -1.63    5.53
  -2  16   1    1.80    3.68
   2  16  -1   11.00    6.89
  -2  16   2   15.32    7.98
   2  16  -2    4.63    5.62
  -2  16   3   -1.12    4.19
   2  16  -3   -1.07    3.08
  -2  16   4    0.92    3.26
   2  16  -4   -0.95    5.13
  -2  16   5   -1.49    3.92
   2  16  -5    1.75    3.97
  -2  16   6   -1.46    3.96
   2  16  -6    7.68    5.78
   2  16  -7    4.23    4.92
   2  16  -8   -4.08    6.52
   2  16  -9   10.66    6.77
   2  16 -10   -2.06    6.14
   2  16 -11   15.98    7.62
   2  16 -12   11.84    6.94
   2  16 -13   -0.55    4.51
   2  16 -14    5.31    5.04
   2  16 -15    2.07    4.19
   2  16 -16    8.39    6.14
   2  16 -17   15.45    6.83
   2  16 -18    1.72    5.22
  -2  17   1   -0.98    4.50
   2  17  -1   -1.67    4.60
  -2  17   2    1.83    4.09
   2  17  -2    2.80    4.35
  -2  17   3    2.26    4.82
   2  17  -3    1.24    4.45
   2  17  -4   10.54    6.91
   2  17  -5   -1.07    3.43
   2  17  -6    3.56    4.38
   2  17  -7   -0.74    3.87
   2  17  -8    1.77    5.48
   2  17  -9   -3.37    5.94
   2  17 -10   11.86    8.27
   2  17 -11    4.57    5.66
   2  17 -12   -2.48    6.23
   2  17 -13   -2.48    5.00
   2  17 -14    5.04    7.01
   2  18  -1    1.00    3.15
   2  18  -2   15.86    8.07
   2  18  -3   -0.18    3.03
   2  18  -4    0.00    5.18
   2  18  -5   -0.89    4.44
   2  18  -6   -1.15    3.61
   2  18  -7   13.08    7.18
   2  18  -8    1.36    3.87
  -1   0   1    0.02    0.37
   1   0  -1 6688.87   47.50
  -1   0   2    0.10    0.35
   1   0  -2   -0.09    0.46
  -1   0   3 1815.89  147.48
   1   0  -3 1595.43  147.32
  -1   0   4   -0.06    0.62
   1   0  -4    0.01    0.76
   1   0  -5 1567.37  140.64
   1   0  -5 1708.25  142.83
   1   0  -6   -0.54    1.14
   1   0  -6   -0.27    2.18
  -1   0   7    0.05    1.85
   1   0  -7    0.71    1.20
   1   0  -7   -0.50    1.96
  -1   0   8   -0.93    1.96
   1   0  -8   -0.33    1.17
   1   0  -8   -0.70    2.07
  -1   0   9    4.73    3.16
  -1   0   9    6.01    2.20
   1   0  -9    4.42    3.29
  -1   0  10    1.68    2.79
  -1   0  10   -0.29    1.53
   1   0 -10    1.62    2.26
  -1   0  11 2285.72  205.58
  -1   0  11 2542.07  203.62
   1   0 -11 2073.05  203.28
  -1   0  12    2.12    3.13
  -1   0  12   -0.43    1.89
   1   0 -12    3.20    3.25
  -1   0  13  278.83   30.83
  -1   0  13  274.04   28.81
   1   0 -13  268.65   29.59
  -1   0  14   -0.58    3.35
  -1   0  14   -0.08    2.42
   1   0 -14    3.52    3.36
  -1   0  15  548.95   51.44
  -1   0  15  501.28   48.17
   1   0 -15  423.98   47.91
  -1   0  16   -0.61    2.96
  -1   0  16    0.98    2.37
   1   0 -16   -0.04    2.69
  -1   0  17  626.19   61.76
  -1   0  17  569.34   58.28
   1   0 -17  599.30   59.23
  -1   0  18    0.82    2.86
  -1   0  18    0.84    2.37
   1   0 -18   -0.62    2.47
  -1   0  19   10.32    6.00
  -1   0  19    2.53    3.48
   1   0 -19    6.95    4.46
  -1   0  20    0.76    3.72
  -1   0  20   -0.01    3.80
   1   0 -20   -0.84    3.30
  -1   0  21  442.70   51.60
  -1   0  21  433.99   48.59
   1   0 -21  528.35   50.49
  -1   0  22   -0.81    3.84
  -1   0  22   -0.37    2.95
  -1   0  23  107.00   20.94
  -1   0  23  156.73   21.28
   1   0 -23  165.02   19.68
  -1   0  24   -0.89    4.18
   1   0 -24    1.65    3.13
  -1   0  25   15.95    7.30
   1   0 -25    3.21    3.82
  -1   0  28   -0.12    3.75
   1   0 -28   -0.41    2.32
   1   0 -29   26.94    7.75
   1   0 -30    3.49    3.33
   1   0 -31   24.66    7.39
   1   0 -32   -0.01    2.82
   1   0 -33   26.60    7.90
   1   0 -34    0.29    2.90
   1   0 -35   -0.60    2.46
   1   0 -36   -0.61    2.80
   1   0 -37   39.73   10.02
   1   0 -38   -0.47    3.35
   1   0 -39   12.25    5.92
   1   0 -40    0.58    3.35
   1   0 -41    2.00    3.74
  -1   1   1  545.07   52.86
  -1   1   1  616.03   52.54
   1  -1  -1  630.08   52.39
   1  -1  -1  625.87   52.34
   1   1  -1  547.66   53.65
  -1  -1   1  508.70   53.48
   1   1  -2    3.44    1.30
  -1  -1   2    1.32    1.15
  -1   1   3 1922.82  154.95
   1  -1  -3 1741.26  154.57
   1   1  -3 1828.87  155.85
  -1  -1   3 1630.01  155.55
  -1   1   4   23.50    3.23
  -1   1   4   23.04    3.00
   1  -1  -4   25.57    3.21
   1   1  -4   34.59    4.24
  -1  -1   4   27.46    3.79
  -1   1   5 3165.70  268.34
  -1   1   5 3375.50  268.12
   1  -1  -5 3080.52  268.10
   1  -1  -5 3064.29  269.20
   1   1  -5 2810.60  268.29
  -1  -1   5 2993.00  268.34
  -1   1   6   54.95    7.38
  -1   1   6   55.59    7.03
   1  -1  -6   78.08    7.88
   1  -1  -6   70.71    7.24
   1   1  -6   62.38    7.63
  -1  -1   6   63.31    7.45
  -1   1   7  594.98   48.49
   1  -1  -7  534.00   47.79
   1  -1  -7  551.70   47.43
   1   1  -7  466.89   47.38
  -1  -1   7  487.64   47.34
  -1   1   8   13.45    3.70
   1  -1  -8   19.35    3.87
   1  -1  -8   13.73    2.98
   1   1  -8   13.41    3.25
  -1  -1   8   14.17    3.11
  -1   1   9   44.70    7.37
   1  -1  -9   49.95    7.38
   1  -1  -9   63.90    7.34
   1   1  -9   48.09    6.82
   1   1  -9   59.27    8.96
  -1  -1   9   37.25    6.24
  -1   1  10   38.28    6.71
   1  -1 -10   28.00    5.62
   1   1 -10   20.62    4.65
   1   1 -10   27.94    6.45
  -1  -1  10   45.22    6.88
  -1   1  11  129.11   15.08
   1  -1 -11  136.08   14.48
   1   1 -11   95.74   12.64
   1   1 -11   93.99   14.58
  -1  -1  11  116.60   14.23
  -1   1  12   98.16   13.86
   1  -1 -12   97.55   13.17
   1   1 -12  118.81   12.98
   1   1 -12   98.84   14.51
  -1  -1  12   98.80   13.43
  -1   1  13  428.12   41.78
  -1   1  13  433.14   40.19
   1  -1 -13  388.70   40.08
   1   1 -13  365.63   38.77
   1   1 -13  383.77   41.65
  -1  -1  13  439.65   41.05
  -1   1  14  365.20   41.36
  -1   1  14  388.88   40.12
   1  -1 -14  439.23   41.13
   1   1 -14  396.09   39.35
   1   1 -14  434.34   42.74
  -1  -1  14  401.42   40.88
  -1   1  15  210.06   24.19
  -1   1  15  184.13   21.81
   1  -1 -15  186.28   22.22
   1   1 -15  185.09   20.92
   1   1 -15  175.47   23.13
  -1  -1  15  205.04   22.91
  -1   1  16   21.14    6.67
  -1   1  16   19.41    5.66
   1  -1 -16   13.57    4.75
   1   1 -16   16.75    4.69
   1   1 -16   17.13    5.95
  -1  -1  16   17.28    5.66
  -1   1  17   44.68    9.91
  -1   1  17   48.80    8.90
   1  -1 -17   30.58    7.73
   1   1 -17   40.85    7.60
   1   1 -17   45.81    9.66
  -1  -1  17   47.10    9.12
  -1   1  18   16.15    6.22
  -1   1  18   24.93    6.33
   1  -1 -18    8.32    4.20
   1   1 -18    7.58    3.61
   1   1 -18   19.81    6.82
  -1  -1  18   12.58    4.89
  -1   1  19  457.12   48.34
  -1   1  19  394.22   44.89
   1  -1 -19  438.48   45.66
   1   1 -19  451.23   44.21
   1   1 -19  420.16   46.51
  -1  -1  19  475.04   46.73
  -1   1  20   20.50    7.21
  -1   1  20   20.03    6.38
   1  -1 -20   19.79    6.26
   1  -1 -20   15.65    5.89
   1   1 -20   17.36    5.34
   1   1 -20   27.72    8.09
  -1  -1  20   22.50    6.89
  -1   1  21   12.60    5.88
  -1   1  21   -0.75    2.53
   1  -1 -21    6.42    4.26
   1  -1 -21    8.45    3.99
   1   1 -21    5.26    3.37
  -1  -1  21    1.63    2.92
  -1   1  22    5.86    4.67
  -1   1  22   10.02    5.15
   1  -1 -22   -0.16    2.47
   1   1 -22    2.19    3.02
  -1  -1  22    5.04    3.82
  -1   1  23  304.70   36.26
  -1   1  23  285.40   32.73
   1  -1 -23  280.56   32.43
   1   1 -23  224.44   29.18
  -1  -1  23  290.80   33.34
  -1   1  24   20.55    8.46
   1   1 -24   11.51    4.87
  -1  -1  24   27.08    8.03
  -1   1  25  256.39   34.53
   1   1 -27    4.16    3.68
  -1   1  28    2.69    5.14
   1   1 -28    1.92    2.93
  -1   1  29   53.64   14.66
   1   1 -29   58.83   11.37
  -1   1  30   -1.03    4.98
   1   1 -30   -0.31    3.03
  -1   1  31   21.84   10.30
   1  -1 -31   11.16    5.58
   1   1 -31   14.06    5.45
  -1   1  32   -0.73    4.72
   1  -1 -32    1.04    2.23
   1   1 -32    2.47    3.56
  -1   1  33    0.70    5.67
   1  -1 -33    6.45    4.35
   1   1 -33    4.75    3.91
  -1   1  34   -1.58    4.88
   1  -1 -34   -0.16    2.41
   1   1 -34   -1.17    3.14
   1  -1 -35   62.12   12.46
   1   1 -35   54.34   12.12
   1  -1 -36   -0.85    3.44
   1   1 -36   -1.14    3.67
   1  -1 -37    4.83    4.43
   1   1 -37   -1.09    3.61
   1  -1 -38   -0.56    3.02
   1   1 -38   -1.49    3.70
   1  -1 -39   30.50    9.01
   1   1 -39   24.39    8.29
   1   1 -40   -0.67    3.41
   1   1 -41    6.81    5.10
   1   1 -42    1.30    3.88
  -1   2   1 1301.37  117.54
   1  -2  -1 1437.97  117.64
   1  -2  -1 1431.37  118.15
   1   2  -1 1221.94  118.61
  -1  -2   1 1206.36  118.41
  -1  -2   1 1580.68  122.09
  -1   2   2   63.38    6.81
  -1   2   2   62.71    6.87
   1  -2  -2   72.77    6.89
   1  -2  -2   57.07    6.64
   1   2  -2   75.61    8.22
  -1  -2   2   62.66    7.74
  -1   2   3   16.31    2.71
  -1   2   3   20.73    2.88
   1  -2  -3   14.95    2.59
   1  -2  -3   21.91    2.71
   1   2  -3   17.48    3.78
  -1  -2   3   19.53    3.70
  -1   2   4  347.30   33.23
  -1   2   4  433.27   33.60
   1  -2  -4  388.75   33.38
   1  -2  -4  383.20   33.04
   1   2  -4  296.20   34.01
  -1  -2   4  333.24   34.13
  -1   2   5   40.64    5.15
  -1   2   5   51.88    5.50
   1  -2  -5   37.36    5.06
   1  -2  -5   50.04    5.11
   1   2  -5   24.63    5.24
  -1  -2   5   40.74    5.89
  -1   2   6 1454.12  137.40
  -1   2   6 1392.53  137.21
   1  -2  -6 1686.57  137.66
   1  -2  -6 1783.84  137.40
   1   2  -6 1535.98  138.47
  -1  -2   6 1571.48  138.34
  -1   2   7   53.70    7.13
  -1   2   7   60.33    7.15
   1  -2  -7   58.04    7.08
   1  -2  -7   60.44    6.83
   1   2  -7   50.44    7.45
  -1  -2   7   46.54    7.07
  -1   2   8  187.35   17.85
  -1   2   8  164.34   17.15
   1  -2  -8  162.27   17.10
   1  -2  -8  167.54   16.81
   1   2  -8  157.14   17.66
  -1  -2   8  163.27   17.42
  -1   2   9   73.25    9.40
   1  -2  -9   68.54    8.76
   1  -2  -9   72.23    8.54
   1   2  -9   56.98    8.74
  -1  -2   9   69.43    8.92
  -1   2  10   22.99    5.03
   1  -2 -10   25.60    4.97
   1  -2 -10   24.66    4.58
   1   2 -10   25.44    5.02
  -1  -2  10   25.13    4.87
  -1   2  11  296.90   31.80
   1  -2 -11  339.37   31.75
   1  -2 -11  387.00   31.78
   1   2 -11  305.44   31.50
  -1  -2  11  270.56   30.70
  -1   2  12  399.93   36.15
   1  -2 -12  352.62   34.66
   1  -2 -12  377.68   34.43
   1   2 -12  339.26   34.46
   1   2 -12  416.05   39.04
  -1  -2  12  262.22   33.28
  -1  -2  12  381.93   36.89
  -1   2  13  354.81   38.17
   1  -2 -13  337.81   37.06
   1  -2 -13  379.60   37.09
   1   2 -13  413.47   37.85
   1   2 -13  406.31   41.10
  -1  -2  13  392.26   39.30
  -1   2  14   -0.25    2.36
   1  -2 -14    0.55    2.30
   1  -2 -14   -0.04    2.25
   1   2 -14    2.30    2.31
   1   2 -14   -0.91    3.73
  -1  -2  14    0.36    2.64
  -1   2  15   97.53   14.68
  -1   2  15  108.57   14.25
   1  -2 -15  114.25   14.55
   1   2 -15   90.68   13.18
   1   2 -15  141.22   18.03
  -1  -2  15   94.65   14.57
  -1   2  16   23.75    6.63
  -1   2  16   29.29    6.51
   1  -2 -16   30.27    6.63
[truncated: 644,267 more chars]
