# Supplementary material for: LED-pump-X-ray-multiprobe crystallography for sub-second timescales
Source: Commun Chem. 2022 Aug 26;5:102. doi: 10.1038/s42004-022-00716-1 (PMC9814726; doi:10.1038/s42004-022-00716-1)
Supplement: Supplementary file 10 — Supplementary Data 1 [file 42004_2022_716_MOESM10_ESM.zip › CIFs/0-8s_280K/280K_0-8s_t8_decay.cif]

data_global

# SUBMISSION DETAILS
 
_publ_contact_author_name       'Hatcher, Lauren'
_publ_contact_author_address
;
School of Chemistry
Cardiff University
Main Building
Park Place 
Cardiff
CF10 3AT
United Kingdom
;
_publ_contact_author_email       'HatcherL1@cardiff.ac.uk'
_publ_requested_category          FM
_publ_section_comment
; 
?
;
_publ_section_references
;
Diamond General Data Aquisition (GDA) software: http://www.opengda.org/

XIA2: Winter, G. (2010) J. Appl. Cryst. 43, 186-190.
POINTLESS: Evans, P. (2006) Acta Cryst. D62, 72-82.
AIMLESS: Evans, P. R. and Murshudov, G. N. (2013) Acta Cryst. D69, 1204-1214.
DIALS: Winter, G., et al. Acta Cryst. (2018) D74, 85-97.
CCP4: Winn, M. D. et al. (2011) Acta Cryst. D67, 235-242.
   
SHELXL: Sheldrick G. M. (2015). Acta Cryst. C71, 3-8.
SHELXT:	Sheldrick, G. M. (2015). Acta Cryst. A71, 3-8.
 
OLEX2: Dolomanov, O.V.; Bourhis, L.J.; Gildea, R.J.; Howard, J.A.K.; Puschmann,
 H., OLEX2: A complete structure solution, refinement and analysis program 
 (2009). J. Appl. Cryst., 42, 339-341.

MERCURY: Macrae, C. F., Bruno, I. J., Chisholm, J. A., Edgington,
P. R., McCabe, P., Pidcock, E., Rodriguez-Monge, L., Taylor, R.,
van de Streek, J. & Wood, P. A. (2008). J. Appl. Cryst. 41, 466-470.
;

####
 
data_280K_0-8s_t8_decay
 
_audit_creation_method            'SHELXL-2018/3'
_shelx_SHELXL_version_number      '2018/3'
_chemical_name_systematic         
;
Nitro-(N,N,N',N'-tetrabutyldiethylenetriamine)palladium(II)
tetraphenylborate, tetrahydrofuran solvate
;
_chemical_name_common             ?
_chemical_melting_point           ?
_chemical_formula_moiety          
;
C20 H45 N4 O2 Pd, C24 H20 B, C4 H8 O
;
_chemical_formula_sum            'C48 H73 B N4 O3 Pd' 
_chemical_formula_weight          871.31

loop_
 _atom_type_symbol
 _atom_type_description
 _atom_type_scat_dispersion_real
 _atom_type_scat_dispersion_imag
 _atom_type_scat_source
 'C'  'C'   0.0010   0.0010
 'International Tables Vol C Tables 4.2.6.8 and 6.1.1.4'
 'H'  'H'   0.0000   0.0000
 'International Tables Vol C Tables 4.2.6.8 and 6.1.1.4'
 'B'  'B'   0.0000   0.0000
 'International Tables Vol C Tables 4.2.6.8 and 6.1.1.4'
 'N'  'N'   0.0030   0.0020
 'International Tables Vol C Tables 4.2.6.8 and 6.1.1.4'
 'O'  'O'   0.0050   0.0030
 'International Tables Vol C Tables 4.2.6.8 and 6.1.1.4'
 'Pd'  'Pd'  -2.5040   0.6150
 'International Tables Vol C Tables 4.2.6.8 and 6.1.1.4'
 
_space_group_crystal_system       monoclinic
_space_group_IT_number            14
_space_group_name_H-M_alt         'P 21/n'
_space_group_name_Hall            '-P 2yn'
 
_shelx_space_group_comment
;
The symmetry employed for this shelxl refinement is uniquely defined
by the following loop, which should always be used as a source of
symmetry information in preference to the above space-group names.
They are only intended as comments.
;
 
loop_
 _space_group_symop_operation_xyz
 'x, y, z'
 '-x+1/2, y+1/2, -z+1/2'
 '-x, -y, -z'
 'x-1/2, -y-1/2, z-1/2'
 
_cell_length_a                    11.6843(4)
_cell_length_b                    13.5944(6)
_cell_length_c                    30.2046(11)
_cell_angle_alpha                 90
_cell_angle_beta                  93.398(3)
_cell_angle_gamma                 90
_cell_volume                      4789.3(3)
_cell_formula_units_Z             4
_cell_measurement_temperature     280(2)
_cell_measurement_reflns_used     6447
_cell_measurement_theta_max       20.783031786
_cell_measurement_theta_min       1.25408359933
 
_exptl_crystal_description        Plate
_exptl_crystal_colour             Yellow
_exptl_crystal_density_meas       ?
_exptl_crystal_density_method     ?
_exptl_crystal_density_diffrn     1.208          
_exptl_crystal_F_000              1856
_exptl_transmission_factor_min    ?
_exptl_transmission_factor_max    ?
_exptl_crystal_size_max           0.100
_exptl_crystal_size_mid           0.100
_exptl_crystal_size_min           0.050
_exptl_absorpt_coefficient_mu     0.201
_shelx_estimated_absorpt_T_min    0.980
_shelx_estimated_absorpt_T_max    0.990
_exptl_absorpt_correction_T_min   0.996441936551
_exptl_absorpt_correction_T_max   1.0
_exptl_absorpt_correction_type    empirical
_exptl_absorpt_process_details    
;
CCP4 7.0.058: AIMLESS, version 0.7.1 : 27/03/18
Scaling & analysis of unmerged intensities, absorption correction using spherical harmonics
;
_exptl_absorpt_special_details    ?
_diffrn_ambient_temperature       280(2)
_diffrn_radiation_wavelength      0.534
_diffrn_measurement_device_type   'Photon counting pixel array'
_diffrn_radiation_type            Synchrotron
_diffrn_measurement_method        'shutterless scans'
_diffrn_radiation_source          'Diamond Light Source Beamline I19-2'
_diffrn_radiation_monochromator   'Silicon 111'
_diffrn_detector_area_resol_mean  ?
_diffrn_reflns_number             27815
_diffrn_reflns_av_unetI/netI      0.1068
_diffrn_reflns_av_R_equivalents   0.0899
_diffrn_reflns_limit_h_min        -14
_diffrn_reflns_limit_h_max        14
_diffrn_reflns_limit_k_min        -13
_diffrn_reflns_limit_k_max        16
_diffrn_reflns_limit_l_min        -37
_diffrn_reflns_limit_l_max        37
_diffrn_reflns_theta_min          1.378
_diffrn_reflns_theta_max          19.496
_diffrn_reflns_theta_full         18.687
_diffrn_measured_fraction_theta_max   0.960
_diffrn_measured_fraction_theta_full  0.965
_diffrn_reflns_Laue_measured_fraction_max    0.960
_diffrn_reflns_Laue_measured_fraction_full   0.965
_diffrn_reflns_point_group_measured_fraction_max   0.960
_diffrn_reflns_point_group_measured_fraction_full  0.965
_reflns_number_total              9403
_reflns_number_gt                 5274
_reflns_threshold_expression      'I > 2\s(I)'
_reflns_Friedel_coverage          0.000
_reflns_Friedel_fraction_max      .
_reflns_Friedel_fraction_full     .
 
_reflns_special_details
;
 Reflections were merged by SHELXL according to the crystal
 class for the calculation of statistics and refinement.
 
 _reflns_Friedel_fraction is defined as the number of unique
 Friedel pairs measured divided by the number that would be
 possible theoretically, ignoring centric projections and
 systematic absences.
;
 
_computing_data_collection        'Diamond GDA (http://www.opengda.org/)'
_computing_cell_refinement        'DIALS (Winter, 2018)'
_computing_data_reduction         'XIA2 (Winter 2010)'
_computing_structure_solution     'SHELXT (Sheldrick, 2015)'
_computing_structure_refinement   'SHELXL (Sheldrick, 2015)'
_computing_molecular_graphics     'OLEX2 (Dolomanov et al., 2009)'
_computing_publication_material   'MERCURY (Macrae et al., 2008)'
_refine_special_details           ?
_refine_ls_structure_factor_coef  Fsqd
_refine_ls_matrix_type            full
_refine_ls_weighting_scheme       calc
_refine_ls_weighting_details
'w=1/[\s^2^(Fo^2^)+(0.0525P)^2^] where P=(Fo^2^+2Fc^2^)/3'
_atom_sites_solution_primary      ?
_atom_sites_solution_secondary    ?
_atom_sites_solution_hydrogens    geom
_refine_ls_hydrogen_treatment     constr
_refine_ls_extinction_method      none
_refine_ls_extinction_coef        .
_refine_ls_number_reflns          9403
_refine_ls_number_parameters      526
_refine_ls_number_restraints      491
_refine_ls_R_factor_all           0.1102
_refine_ls_R_factor_gt            0.0633
_refine_ls_wR_factor_ref          0.1548
_refine_ls_wR_factor_gt           0.1321
_refine_ls_goodness_of_fit_ref    0.982
_refine_ls_restrained_S_all       0.980
_refine_ls_shift/su_max           0.000
_refine_ls_shift/su_mean          0.000
 
loop_
 _atom_site_label
 _atom_site_type_symbol
 _atom_site_fract_x
 _atom_site_fract_y
 _atom_site_fract_z
 _atom_site_U_iso_or_equiv
 _atom_site_adp_type
 _atom_site_occupancy
 _atom_site_site_symmetry_order  
 _atom_site_calc_flag
 _atom_site_refinement_flags_posn
 _atom_site_refinement_flags_adp
 _atom_site_refinement_flags_occupancy
 _atom_site_disorder_assembly
 _atom_site_disorder_group
Pd1 Pd 0.33976(3) 0.77515(3) 0.34649(2) 0.05084(15) Uani 1 1 d D . . . .
N2 N 0.3459(3) 0.9275(3) 0.33758(11) 0.0613(9) Uani 1 1 d . . . . .
N3 N 0.4543(3) 0.7988(2) 0.39827(10) 0.0505(8) Uani 1 1 d . . . . .
H3 H 0.531500 0.788469 0.388073 0.061 Uiso 1 1 calc R U . . .
N4 N 0.3310(3) 0.6320(2) 0.37142(11) 0.0530(8) Uani 1 1 d . . . . .
C1 C 0.4419(4) 0.9629(3) 0.36956(14) 0.0675(12) Uani 1 1 d . . . . .
H1A H 0.514768 0.956444 0.355990 0.081 Uiso 1 1 calc R U . . .
H1B H 0.430560 1.031791 0.376397 0.081 Uiso 1 1 calc R U . . .
C2 C 0.4440(4) 0.9034(3) 0.41141(14) 0.0637(11) Uani 1 1 d . . . . .
H2A H 0.508562 0.922413 0.431199 0.076 Uiso 1 1 calc R U . . .
H2B H 0.373956 0.913573 0.426524 0.076 Uiso 1 1 calc R U . . .
C3 C 0.4334(4) 0.7238(3) 0.43258(14) 0.0565(10) Uani 1 1 d . . . . .
H3A H 0.364100 0.739249 0.447320 0.068 Uiso 1 1 calc R U . . .
H3B H 0.497140 0.721713 0.454646 0.068 Uiso 1 1 calc R U . . .
C4 C 0.4210(3) 0.6268(3) 0.40916(13) 0.0557(10) Uani 1 1 d . . . . .
H4A H 0.400022 0.576639 0.430029 0.067 Uiso 1 1 calc R U . . .
H4B H 0.493901 0.608338 0.397783 0.067 Uiso 1 1 calc R U . . .
C5 C 0.2313(4) 0.9657(3) 0.35114(16) 0.0746(13) Uani 1 1 d . . . . .
H5A H 0.171652 0.934378 0.332393 0.089 Uiso 1 1 calc R U . . .
H5B H 0.221408 0.944361 0.381314 0.089 Uiso 1 1 calc R U . . .
C6 C 0.2115(4) 1.0753(4) 0.34912(19) 0.0998(17) Uani 1 1 d . . . . .
H6A H 0.217715 1.097731 0.318875 0.120 Uiso 1 1 calc R U . . .
H6B H 0.270490 1.108098 0.367622 0.120 Uiso 1 1 calc R U . . .
C7 C 0.0954(5) 1.1031(5) 0.3644(2) 0.125(2) Uani 1 1 d . . . . .
H7A H 0.036983 1.064614 0.348203 0.150 Uiso 1 1 calc R U . . .
H7B H 0.092367 1.087260 0.395669 0.150 Uiso 1 1 calc R U . . .
C8 C 0.0701(7) 1.2088(5) 0.3579(3) 0.192(4) Uani 1 1 d . . . . .
H8A H 0.043843 1.220084 0.327611 0.288 Uiso 1 1 calc R U . . .
H8B H 0.138276 1.246494 0.364744 0.288 Uiso 1 1 calc R U . . .
H8C H 0.011571 1.228386 0.377116 0.288 Uiso 1 1 calc R U . . .
C9 C 0.3656(4) 0.9602(3) 0.29143(14) 0.0684(12) Uani 1 1 d . . . . .
H9A H 0.375297 1.031020 0.291483 0.082 Uiso 1 1 calc R U . . .
H9B H 0.297660 0.945151 0.272615 0.082 Uiso 1 1 calc R U . . .
C10 C 0.4675(4) 0.9142(4) 0.27149(15) 0.0776(14) Uani 1 1 d . . . . .
H10A H 0.463100 0.843199 0.274124 0.093 Uiso 1 1 calc R U . . .
H10B H 0.537211 0.935989 0.287612 0.093 Uiso 1 1 calc R U . . .
C11 C 0.4718(4) 0.9424(4) 0.22263(16) 0.0959(17) Uani 1 1 d . . . . .
H11A H 0.407394 0.912424 0.205975 0.115 Uiso 1 1 calc R U . . .
H11B H 0.464272 1.013160 0.219767 0.115 Uiso 1 1 calc R U . . .
C12 C 0.5804(5) 0.9107(6) 0.2032(2) 0.139(3) Uani 1 1 d . . . . .
H12A H 0.580385 0.932383 0.172948 0.209 Uiso 1 1 calc R U . . .
H12B H 0.586001 0.840232 0.204204 0.209 Uiso 1 1 calc R U . . .
H12C H 0.644629 0.938970 0.219913 0.209 Uiso 1 1 calc R U . . .
C13 C 0.2123(3) 0.6239(3) 0.38885(15) 0.0625(11) Uani 1 1 d . . . . .
H13A H 0.204407 0.675854 0.410484 0.075 Uiso 1 1 calc R U . . .
H13B H 0.156758 0.636806 0.364396 0.075 Uiso 1 1 calc R U . . .
C14 C 0.1803(3) 0.5279(3) 0.41005(16) 0.0726(13) Uani 1 1 d . . . . .
H14A H 0.187706 0.474711 0.389033 0.087 Uiso 1 1 calc R U . . .
H14B H 0.232395 0.515093 0.435590 0.087 Uiso 1 1 calc R U . . .
C15 C 0.0591(4) 0.5312(4) 0.42442(18) 0.0830(15) Uani 1 1 d . . . . .
H15A H 0.007819 0.545146 0.398771 0.100 Uiso 1 1 calc R U . . .
H15B H 0.052492 0.584715 0.445341 0.100 Uiso 1 1 calc R U . . .
C16 C 0.0212(4) 0.4370(4) 0.44569(19) 0.0959(17) Uani 1 1 d . . . . .
H16A H 0.022211 0.384312 0.424528 0.144 Uiso 1 1 calc R U . . .
H16B H -0.055172 0.444948 0.455251 0.144 Uiso 1 1 calc R U . . .
H16C H 0.072370 0.421747 0.470786 0.144 Uiso 1 1 calc R U . . .
C17 C 0.3497(3) 0.5511(3) 0.33924(14) 0.0653(12) Uani 1 1 d . . . . .
H17A H 0.283037 0.546828 0.318584 0.078 Uiso 1 1 calc R U . . .
H17B H 0.355558 0.489368 0.355357 0.078 Uiso 1 1 calc R U . . .
C18 C 0.4546(4) 0.5631(4) 0.31330(15) 0.0781(14) Uani 1 1 d . . . . .
H18A H 0.522099 0.565387 0.333581 0.094 Uiso 1 1 calc R U . . .
H18B H 0.449886 0.624731 0.297147 0.094 Uiso 1 1 calc R U . . .
C19 C 0.4662(5) 0.4783(5) 0.2807(2) 0.124(2) Uani 1 1 d . . . . .
H19A H 0.460436 0.416871 0.296719 0.149 Uiso 1 1 calc R U . . .
H19B H 0.402094 0.481077 0.258797 0.149 Uiso 1 1 calc R U . . .
C20 C 0.5705(6) 0.4768(5) 0.2577(2) 0.158(3) Uani 1 1 d . . . . .
H20A H 0.568754 0.422561 0.237362 0.237 Uiso 1 1 calc R U . . .
H20B H 0.634726 0.469635 0.278824 0.237 Uiso 1 1 calc R U . . .
H20C H 0.577704 0.537255 0.241702 0.237 Uiso 1 1 calc R U . . .
C21 C 0.6561(3) 0.3742(3) 0.42733(14) 0.0553(10) Uani 1 1 d . . . . .
C22 C 0.7087(3) 0.4241(4) 0.39347(16) 0.0698(12) Uani 1 1 d . . . . .
H22 H 0.725120 0.389810 0.367970 0.084 Uiso 1 1 calc R U . . .
C23 C 0.7371(4) 0.5224(4) 0.3967(2) 0.0846(15) Uani 1 1 d . . . . .
H23 H 0.771142 0.553224 0.373281 0.102 Uiso 1 1 calc R U . . .
C24 C 0.7156(4) 0.5754(4) 0.4340(2) 0.0856(14) Uani 1 1 d . . . . .
H24 H 0.738034 0.640823 0.436791 0.103 Uiso 1 1 calc R U . . .
C25 C 0.6607(4) 0.5297(4) 0.46687(17) 0.0746(13) Uani 1 1 d . . . . .
H25 H 0.643483 0.564741 0.492058 0.089 Uiso 1 1 calc R U . . .
C26 C 0.6306(4) 0.4318(3) 0.46304(15) 0.0626(11) Uani 1 1 d . . . . .
H26 H 0.591128 0.403322 0.485608 0.075 Uiso 1 1 calc R U . . .
C27 C 0.7347(3) 0.2017(3) 0.45862(14) 0.0545(10) Uani 1 1 d . . . . .
C28 C 0.8082(4) 0.2514(3) 0.48831(16) 0.0669(12) Uani 1 1 d . . . . .
H28 H 0.802774 0.319489 0.489947 0.080 Uiso 1 1 calc R U . . .
C29 C 0.8900(4) 0.2038(4) 0.51579(18) 0.0871(16) Uani 1 1 d . . . . .
H29 H 0.936225 0.240443 0.535730 0.105 Uiso 1 1 calc R U . . .
C30 C 0.9036(4) 0.1052(4) 0.5141(2) 0.0923(16) Uani 1 1 d . . . . .
H30 H 0.959629 0.073949 0.532224 0.111 Uiso 1 1 calc R U . . .
C31 C 0.8333(4) 0.0525(4) 0.4852(2) 0.0910(16) Uani 1 1 d . . . . .
H31 H 0.839948 -0.015631 0.484023 0.109 Uiso 1 1 calc R U . . .
C32 C 0.7514(4) 0.1006(3) 0.45755(18) 0.0759(13) Uani 1 1 d . . . . .
H32 H 0.706074 0.063330 0.437521 0.091 Uiso 1 1 calc R U . . .
C33 C 0.5054(3) 0.2305(3) 0.44424(13) 0.0514(9) Uani 1 1 d . . . . .
C34 C 0.4801(3) 0.1457(3) 0.46663(13) 0.0549(10) Uani 1 1 d . . . . .
H34 H 0.538927 0.101084 0.473347 0.066 Uiso 1 1 calc R U . . .
C35 C 0.3699(3) 0.1234(3) 0.47978(15) 0.0661(12) Uani 1 1 d . . . . .
H35 H 0.357000 0.064758 0.494530 0.079 Uiso 1 1 calc R U . . .
C36 C 0.2816(4) 0.1877(4) 0.47095(17) 0.0760(14) Uani 1 1 d . . . . .
H36 H 0.208676 0.174175 0.480183 0.091 Uiso 1 1 calc R U . . .
C37 C 0.3024(4) 0.2725(4) 0.44824(19) 0.0828(16) Uani 1 1 d . . . . .
H37 H 0.243037 0.316300 0.441136 0.099 Uiso 1 1 calc R U . . .
C38 C 0.4122(4) 0.2926(4) 0.43592(18) 0.0794(15) Uani 1 1 d . . . . .
H38 H 0.424319 0.351392 0.421144 0.095 Uiso 1 1 calc R U . . .
C39 C 0.6363(4) 0.2130(3) 0.37469(15) 0.0687(12) Uani 1 1 d . . . . .
C40 C 0.5429(5) 0.2203(4) 0.34451(17) 0.0844(15) Uani 1 1 d . . . . .
H40 H 0.474001 0.244301 0.353990 0.101 Uiso 1 1 calc R U . . .
C41 C 0.5494(6) 0.1921(4) 0.29948(19) 0.1039(18) Uani 1 1 d . . . . .
H41 H 0.485650 0.198790 0.279752 0.125 Uiso 1 1 calc R U . . .
C42 C 0.6478(7) 0.1558(5) 0.2854(2) 0.126(2) Uani 1 1 d . . . . .
H42 H 0.652255 0.137305 0.255948 0.152 Uiso 1 1 calc R U . . .
C43 C 0.7417(7) 0.1458(6) 0.3145(2) 0.140(3) Uani 1 1 d . . . . .
H43 H 0.809393 0.119839 0.304748 0.168 Uiso 1 1 calc R U . . .
C44 C 0.7357(5) 0.1744(5) 0.35818(19) 0.112(2) Uani 1 1 d . . . . .
H44 H 0.800599 0.167715 0.377316 0.134 Uiso 1 1 calc R U . . .
B1 B 0.6323(4) 0.2550(4) 0.42626(18) 0.0567(10) Uani 1 1 d . . . . .
O3 O 0.6830(9) 0.8081(7) 0.3625(4) 0.093(2) Uani 0.799(10) 1 d D . P A 1
C45 C 0.7339(10) 0.7678(14) 0.3256(5) 0.1036(15) Uani 0.799(10) 1 d D . P A 1
H45A H 0.720053 0.809898 0.299937 0.124 Uiso 0.799(10) 1 calc R U P A 1
H45B H 0.701953 0.703370 0.318761 0.124 Uiso 0.799(10) 1 calc R U P A 1
C46 C 0.8596(6) 0.7599(8) 0.3373(3) 0.117(2) Uani 0.799(10) 1 d D . P A 1
H46A H 0.879778 0.693835 0.347050 0.140 Uiso 0.799(10) 1 calc R U P A 1
H46B H 0.903463 0.776386 0.312007 0.140 Uiso 0.799(10) 1 calc R U P A 1
C47 C 0.8806(6) 0.8284(8) 0.3720(3) 0.117(2) Uani 0.799(10) 1 d D . P A 1
H47A H 0.916797 0.886877 0.360879 0.140 Uiso 0.799(10) 1 calc R U P A 1
H47B H 0.931526 0.799903 0.395094 0.140 Uiso 0.799(10) 1 calc R U P A 1
C48 C 0.7742(6) 0.8535(7) 0.3895(3) 0.1036(15) Uani 0.799(10) 1 d D . P A 1
H48A H 0.764553 0.924364 0.389415 0.124 Uiso 0.799(10) 1 calc R U P A 1
H48B H 0.772552 0.830490 0.419880 0.124 Uiso 0.799(10) 1 calc R U P A 1
O3A O 0.684(4) 0.791(3) 0.3695(16) 0.093(2) Uani 0.201(10) 1 d D . P A 2
C45A C 0.727(4) 0.764(5) 0.329(2) 0.1036(15) Uani 0.201(10) 1 d D . P A 2
H45C H 0.673955 0.782034 0.304301 0.124 Uiso 0.201(10) 1 calc R U P A 2
H45D H 0.741516 0.694170 0.327768 0.124 Uiso 0.201(10) 1 calc R U P A 2
C46A C 0.837(2) 0.820(3) 0.3263(11) 0.117(2) Uani 0.201(10) 1 d D . P A 2
H46C H 0.902058 0.777540 0.333200 0.140 Uiso 0.201(10) 1 calc R U P A 2
H46D H 0.843233 0.846968 0.296785 0.140 Uiso 0.201(10) 1 calc R U P A 2
C47A C 0.833(2) 0.897(2) 0.3578(11) 0.117(2) Uani 0.201(10) 1 d D . P A 2
H47C H 0.833016 0.960110 0.342980 0.140 Uiso 0.201(10) 1 calc R U P A 2
H47D H 0.900538 0.893637 0.378281 0.140 Uiso 0.201(10) 1 calc R U P A 2
C48A C 0.732(2) 0.885(2) 0.3811(10) 0.1036(15) Uani 0.201(10) 1 d D . P A 2
H48C H 0.678196 0.937344 0.372961 0.124 Uiso 0.201(10) 1 calc R U P A 2
H48D H 0.750530 0.888860 0.412823 0.124 Uiso 0.201(10) 1 calc R U P A 2
O1 O 0.1250(3) 0.7602(3) 0.29866(11) 0.1198(12) Uani 0.946(6) 1 d D . P B 3
O2 O 0.2616(3) 0.7239(2) 0.25963(11) 0.1198(12) Uani 0.946(6) 1 d D . P B 3
N1 N 0.2257(3) 0.74950(13) 0.29424(9) 0.0735(12) Uani 0.946(6) 1 d D . P B 3
O1A O 0.2074(10) 0.7561(2) 0.3021(3) 0.1198(12) Uani 0.054(6) 1 d D . P B 4
O2A O 0.3255(16) 0.7162(4) 0.2555(5) 0.1198(12) Uani 0.054(6) 1 d D . P B 4
N1A N 0.2171(14) 0.7285(3) 0.2613(3) 0.0735(12) Uani 0.054(6) 1 d D . P B 4
 
loop_
 _atom_site_aniso_label
 _atom_site_aniso_U_11
 _atom_site_aniso_U_22
 _atom_site_aniso_U_33
 _atom_site_aniso_U_23
 _atom_site_aniso_U_13
 _atom_site_aniso_U_12
Pd1 0.0512(2) 0.0548(3) 0.0461(2) 0.00108(18) -0.00027(16) -0.00173(16)
N2 0.0637(19) 0.061(2) 0.0585(19) 0.0082(17) -0.0029(14) 0.0001(15)
N3 0.0516(18) 0.0546(18) 0.0447(19) -0.0015(14) -0.0014(15) -0.0051(15)
N4 0.0516(16) 0.055(2) 0.0524(19) -0.0050(15) 0.0021(13) -0.0023(15)
C1 0.075(3) 0.059(3) 0.067(2) 0.009(2) -0.011(2) -0.006(2)
C2 0.081(3) 0.053(2) 0.056(2) -0.0006(18) -0.007(2) 0.000(2)
C3 0.064(3) 0.062(2) 0.043(2) 0.0039(15) 0.0002(19) -0.001(2)
C4 0.054(2) 0.061(2) 0.052(2) 0.0046(18) 0.0016(17) 0.0009(19)
C5 0.076(2) 0.073(3) 0.075(3) 0.003(3) 0.003(2) 0.012(2)
C6 0.113(4) 0.076(3) 0.109(4) 0.002(3) -0.003(3) 0.030(3)
C7 0.110(4) 0.105(4) 0.159(6) -0.036(4) -0.011(4) 0.039(3)
C8 0.165(7) 0.106(5) 0.299(12) -0.047(6) -0.046(8) 0.051(5)
C9 0.070(3) 0.073(3) 0.061(2) 0.015(2) -0.0027(19) -0.003(2)
C10 0.075(3) 0.091(4) 0.067(3) 0.009(3) 0.005(2) -0.004(2)
C11 0.100(3) 0.120(5) 0.068(3) 0.012(3) 0.014(3) -0.007(3)
C12 0.113(4) 0.206(8) 0.102(5) -0.003(5) 0.039(4) -0.004(4)
C13 0.0499(19) 0.066(3) 0.071(3) 0.005(2) 0.0033(19) -0.0020(19)
C14 0.062(2) 0.073(3) 0.084(3) 0.010(3) 0.014(2) -0.002(2)
C15 0.064(2) 0.083(3) 0.104(4) 0.002(3) 0.022(3) -0.007(2)
C16 0.079(3) 0.090(4) 0.122(5) 0.010(3) 0.028(3) -0.010(3)
C17 0.076(3) 0.059(3) 0.060(3) -0.009(2) 0.001(2) 0.002(2)
C18 0.077(3) 0.095(4) 0.062(3) -0.009(2) 0.008(2) 0.012(3)
C19 0.132(5) 0.128(5) 0.118(5) -0.046(4) 0.047(4) -0.002(4)
C20 0.166(6) 0.164(7) 0.154(7) -0.030(5) 0.083(5) 0.017(5)
C21 0.054(2) 0.051(2) 0.060(2) 0.0055(16) -0.0003(19) 0.0029(18)
C22 0.068(3) 0.068(3) 0.075(3) 0.012(2) 0.009(2) -0.006(2)
C23 0.067(3) 0.067(3) 0.120(4) 0.023(3) 0.009(3) -0.008(2)
C24 0.070(3) 0.057(3) 0.128(4) 0.012(2) -0.012(3) -0.001(2)
C25 0.075(3) 0.057(2) 0.089(3) -0.006(2) -0.018(2) 0.008(2)
C26 0.074(3) 0.054(2) 0.059(2) 0.0050(19) -0.005(2) 0.010(2)
C27 0.058(2) 0.048(2) 0.058(2) 0.0027(18) 0.0131(17) 0.0014(17)
C28 0.064(3) 0.061(3) 0.076(3) -0.005(2) -0.001(2) 0.0090(19)
C29 0.074(3) 0.090(3) 0.096(4) -0.001(3) -0.010(3) 0.020(3)
C30 0.060(3) 0.087(3) 0.129(5) 0.016(3) 0.000(3) 0.019(2)
C31 0.063(3) 0.070(3) 0.140(5) 0.020(3) 0.005(2) 0.009(2)
C32 0.059(3) 0.050(2) 0.119(4) 0.000(2) 0.002(2) 0.0017(19)
C33 0.0591(18) 0.049(2) 0.046(2) -0.0032(18) 0.0006(18) -0.0013(15)
C34 0.061(2) 0.052(2) 0.052(3) 0.0011(19) -0.0001(19) 0.0007(18)
C35 0.065(2) 0.063(3) 0.070(3) 0.009(2) 0.004(2) -0.0043(18)
C36 0.064(2) 0.069(3) 0.096(4) 0.002(2) 0.008(3) 0.002(2)
C37 0.061(2) 0.062(3) 0.125(5) 0.007(3) 0.004(3) 0.009(2)
C38 0.064(2) 0.060(3) 0.113(4) 0.018(3) 0.000(3) 0.0048(19)
C39 0.089(3) 0.065(3) 0.053(2) -0.001(2) 0.0132(18) -0.011(2)
C40 0.114(3) 0.070(4) 0.068(3) 0.004(3) -0.010(2) -0.021(3)
C41 0.163(5) 0.080(4) 0.066(3) 0.001(3) -0.010(3) -0.034(4)
C42 0.197(6) 0.112(5) 0.072(4) -0.007(4) 0.018(3) -0.017(4)
C43 0.177(6) 0.171(7) 0.076(3) -0.028(4) 0.035(3) 0.035(5)
C44 0.116(4) 0.152(5) 0.071(3) -0.020(4) 0.028(3) 0.019(4)
B1 0.063(2) 0.053(2) 0.054(2) 0.0004(19) 0.0077(19) 0.0009(19)
O3 0.075(2) 0.105(4) 0.100(4) -0.004(4) 0.014(2) -0.002(3)
C45 0.091(2) 0.117(3) 0.104(3) -0.017(3) 0.012(2) -0.006(2)
C46 0.086(2) 0.131(5) 0.135(5) -0.007(4) 0.018(2) -0.006(3)
C47 0.086(2) 0.131(5) 0.135(5) -0.007(4) 0.018(2) -0.006(3)
C48 0.091(2) 0.117(3) 0.104(3) -0.017(3) 0.012(2) -0.006(2)
O3A 0.075(2) 0.105(4) 0.100(4) -0.004(4) 0.014(2) -0.002(3)
C45A 0.091(2) 0.117(3) 0.104(3) -0.017(3) 0.012(2) -0.006(2)
C46A 0.086(2) 0.131(5) 0.135(5) -0.007(4) 0.018(2) -0.006(3)
C47A 0.086(2) 0.131(5) 0.135(5) -0.007(4) 0.018(2) -0.006(3)
C48A 0.091(2) 0.117(3) 0.104(3) -0.017(3) 0.012(2) -0.006(2)
O1 0.0734(19) 0.207(3) 0.0768(18) -0.0279(18) -0.0153(16) 0.0002(18)
O2 0.0734(19) 0.207(3) 0.0768(18) -0.0279(18) -0.0153(16) 0.0002(18)
N1 0.0724(19) 0.083(3) 0.063(2) 0.0065(19) -0.0129(19) -0.0069(19)
O1A 0.0734(19) 0.207(3) 0.0768(18) -0.0279(18) -0.0153(16) 0.0002(18)
O2A 0.0734(19) 0.207(3) 0.0768(18) -0.0279(18) -0.0153(16) 0.0002(18)
N1A 0.0724(19) 0.083(3) 0.063(2) 0.0065(19) -0.0129(19) -0.0069(19)
 
_geom_special_details
;
 All esds (except the esd in the dihedral angle between two l.s. planes)
 are estimated using the full covariance matrix.  The cell esds are taken
 into account individually in the estimation of esds in distances, angles
 and torsion angles; correlations between esds in cell parameters are only
 used when they are defined by crystal symmetry.  An approximate (isotropic)
 treatment of cell esds is used for estimating esds involving l.s. planes.
;
 
loop_
 _geom_bond_atom_site_label_1
 _geom_bond_atom_site_label_2
 _geom_bond_distance
 _geom_bond_site_symmetry_2
 _geom_bond_publ_flag
Pd1 O1A 2.002(9) . ?
Pd1 N3 2.023(3) . ?
Pd1 N1 2.035(3) . ?
Pd1 N2 2.090(4) . ?
Pd1 N4 2.091(3) . ?
N2 C9 1.494(5) . ?
N2 C1 1.515(5) . ?
N2 C5 1.516(5) . ?
N3 C2 1.482(5) . ?
N3 C3 1.485(5) . ?
N3 H3 0.9800 . ?
N4 C17 1.493(5) . ?
N4 C4 1.507(5) . ?
N4 C13 1.516(4) . ?
C1 C2 1.500(6) . ?
C1 H1A 0.9700 . ?
C1 H1B 0.9700 . ?
C2 H2A 0.9700 . ?
C2 H2B 0.9700 . ?
C3 C4 1.499(5) . ?
C3 H3A 0.9700 . ?
C3 H3B 0.9700 . ?
C4 H4A 0.9700 . ?
C4 H4B 0.9700 . ?
C5 C6 1.508(6) . ?
C5 H5A 0.9700 . ?
C5 H5B 0.9700 . ?
C6 C7 1.508(6) . ?
C6 H6A 0.9700 . ?
C6 H6B 0.9700 . ?
C7 C8 1.477(8) . ?
C7 H7A 0.9700 . ?
C7 H7B 0.9700 . ?
C8 H8A 0.9600 . ?
C8 H8B 0.9600 . ?
C8 H8C 0.9600 . ?
C9 C10 1.502(6) . ?
C9 H9A 0.9700 . ?
C9 H9B 0.9700 . ?
C10 C11 1.528(6) . ?
C10 H10A 0.9700 . ?
C10 H10B 0.9700 . ?
C11 C12 1.492(7) . ?
C11 H11A 0.9700 . ?
C11 H11B 0.9700 . ?
C12 H12A 0.9600 . ?
C12 H12B 0.9600 . ?
C12 H12C 0.9600 . ?
C13 C14 1.511(6) . ?
C13 H13A 0.9700 . ?
C13 H13B 0.9700 . ?
C14 C15 1.505(5) . ?
C14 H14A 0.9700 . ?
C14 H14B 0.9700 . ?
C15 C16 1.511(6) . ?
C15 H15A 0.9700 . ?
C15 H15B 0.9700 . ?
C16 H16A 0.9600 . ?
C16 H16B 0.9600 . ?
C16 H16C 0.9600 . ?
C17 C18 1.503(5) . ?
C17 H17A 0.9700 . ?
C17 H17B 0.9700 . ?
C18 C19 1.527(7) . ?
C18 H18A 0.9700 . ?
C18 H18B 0.9700 . ?
C19 C20 1.437(7) . ?
C19 H19A 0.9700 . ?
C19 H19B 0.9700 . ?
C20 H20A 0.9600 . ?
C20 H20B 0.9600 . ?
C20 H20C 0.9600 . ?
C21 C26 1.380(6) . ?
C21 C22 1.399(5) . ?
C21 B1 1.645(6) . ?
C22 C23 1.379(6) . ?
C22 H22 0.9300 . ?
C23 C24 1.373(7) . ?
C23 H23 0.9300 . ?
C24 C25 1.363(6) . ?
C24 H24 0.9300 . ?
C25 C26 1.379(6) . ?
C25 H25 0.9300 . ?
C26 H26 0.9300 . ?
C27 C28 1.381(6) . ?
C27 C32 1.389(6) . ?
C27 B1 1.665(7) . ?
C28 C29 1.387(6) . ?
C28 H28 0.9300 . ?
C29 C30 1.351(7) . ?
C29 H29 0.9300 . ?
C30 C31 1.366(7) . ?
C30 H30 0.9300 . ?
C31 C32 1.396(6) . ?
C31 H31 0.9300 . ?
C32 H32 0.9300 . ?
C33 C34 1.378(5) . ?
C33 C38 1.389(5) . ?
C33 B1 1.643(6) . ?
C34 C35 1.402(5) . ?
C34 H34 0.9300 . ?
C35 C36 1.367(6) . ?
C35 H35 0.9300 . ?
C36 C37 1.370(6) . ?
C36 H36 0.9300 . ?
C37 C38 1.384(6) . ?
C37 H37 0.9300 . ?
C38 H38 0.9300 . ?
C39 C40 1.383(6) . ?
C39 C44 1.393(6) . ?
C39 B1 1.662(7) . ?
C40 C41 1.419(7) . ?
C40 H40 0.9300 . ?
C41 C42 1.344(8) . ?
C41 H41 0.9300 . ?
C42 C43 1.369(8) . ?
C42 H42 0.9300 . ?
C43 C44 1.383(7) . ?
C43 H43 0.9300 . ?
C44 H44 0.9300 . ?
O3 C45 1.405(7) . ?
O3 C48 1.441(10) . ?
C45 C46 1.494(14) . ?
C45 H45A 0.9700 . ?
C45 H45B 0.9700 . ?
C46 C47 1.414(9) . ?
C46 H46A 0.9700 . ?
C46 H46B 0.9700 . ?
C47 C48 1.421(8) . ?
C47 H47A 0.9700 . ?
C47 H47B 0.9700 . ?
C48 H48A 0.9700 . ?
C48 H48B 0.9700 . ?
O3A C45A 1.405(11) . ?
O3A C48A 1.441(14) . ?
C45A C46A 1.492(15) . ?
C45A H45C 0.9700 . ?
C45A H45D 0.9700 . ?
C46A C47A 1.412(12) . ?
C46A H46C 0.9700 . ?
C46A H46D 0.9700 . ?
C47A C48A 1.420(11) . ?
C47A H47C 0.9700 . ?
C47A H47D 0.9700 . ?
C48A H48C 0.9700 . ?
C48A H48D 0.9700 . ?
O1 N1 1.2008(10) . ?
O2 N1 1.2009(10) . ?
O1A N1A 1.3000(10) . ?
O2A N1A 1.3001(10) . ?
 
loop_
 _geom_angle_atom_site_label_1
 _geom_angle_atom_site_label_2
 _geom_angle_atom_site_label_3
 _geom_angle
 _geom_angle_site_symmetry_1
 _geom_angle_site_symmetry_3
 _geom_angle_publ_flag
O1A Pd1 N3 170.9(4) . . ?
N3 Pd1 N1 179.19(12) . . ?
O1A Pd1 N2 94.19(12) . . ?
N3 Pd1 N2 85.16(13) . . ?
N1 Pd1 N2 95.51(10) . . ?
O1A Pd1 N4 93.91(11) . . ?
N3 Pd1 N4 85.07(12) . . ?
N1 Pd1 N4 94.35(10) . . ?
N2 Pd1 N4 166.19(13) . . ?
C9 N2 C1 110.6(3) . . ?
C9 N2 C5 109.7(3) . . ?
C1 N2 C5 110.6(3) . . ?
C9 N2 Pd1 115.0(3) . . ?
C1 N2 Pd1 105.2(2) . . ?
C5 N2 Pd1 105.5(3) . . ?
C2 N3 C3 116.9(3) . . ?
C2 N3 Pd1 107.4(2) . . ?
C3 N3 Pd1 107.5(2) . . ?
C2 N3 H3 108.3 . . ?
C3 N3 H3 108.3 . . ?
Pd1 N3 H3 108.3 . . ?
C17 N4 C4 109.6(3) . . ?
C17 N4 C13 110.2(3) . . ?
C4 N4 C13 110.2(3) . . ?
C17 N4 Pd1 116.1(3) . . ?
C4 N4 Pd1 105.6(2) . . ?
C13 N4 Pd1 105.0(2) . . ?
C2 C1 N2 109.9(3) . . ?
C2 C1 H1A 109.7 . . ?
N2 C1 H1A 109.7 . . ?
C2 C1 H1B 109.7 . . ?
N2 C1 H1B 109.7 . . ?
H1A C1 H1B 108.2 . . ?
N3 C2 C1 106.8(3) . . ?
N3 C2 H2A 110.4 . . ?
C1 C2 H2A 110.4 . . ?
N3 C2 H2B 110.4 . . ?
C1 C2 H2B 110.4 . . ?
H2A C2 H2B 108.6 . . ?
N3 C3 C4 106.9(3) . . ?
N3 C3 H3A 110.3 . . ?
C4 C3 H3A 110.3 . . ?
N3 C3 H3B 110.3 . . ?
C4 C3 H3B 110.3 . . ?
H3A C3 H3B 108.6 . . ?
C3 C4 N4 111.1(3) . . ?
C3 C4 H4A 109.4 . . ?
N4 C4 H4A 109.4 . . ?
C3 C4 H4B 109.4 . . ?
N4 C4 H4B 109.4 . . ?
H4A C4 H4B 108.0 . . ?
C6 C5 N2 117.6(4) . . ?
C6 C5 H5A 107.9 . . ?
N2 C5 H5A 107.9 . . ?
C6 C5 H5B 107.9 . . ?
N2 C5 H5B 107.9 . . ?
H5A C5 H5B 107.2 . . ?
C5 C6 C7 112.0(5) . . ?
C5 C6 H6A 109.2 . . ?
C7 C6 H6A 109.2 . . ?
C5 C6 H6B 109.2 . . ?
C7 C6 H6B 109.2 . . ?
H6A C6 H6B 107.9 . . ?
C8 C7 C6 112.3(6) . . ?
C8 C7 H7A 109.1 . . ?
C6 C7 H7A 109.1 . . ?
C8 C7 H7B 109.1 . . ?
C6 C7 H7B 109.1 . . ?
H7A C7 H7B 107.9 . . ?
C7 C8 H8A 109.5 . . ?
C7 C8 H8B 109.5 . . ?
H8A C8 H8B 109.5 . . ?
C7 C8 H8C 109.5 . . ?
H8A C8 H8C 109.5 . . ?
H8B C8 H8C 109.5 . . ?
N2 C9 C10 114.8(4) . . ?
N2 C9 H9A 108.6 . . ?
C10 C9 H9A 108.6 . . ?
N2 C9 H9B 108.6 . . ?
C10 C9 H9B 108.6 . . ?
H9A C9 H9B 107.5 . . ?
C9 C10 C11 110.8(4) . . ?
C9 C10 H10A 109.5 . . ?
C11 C10 H10A 109.5 . . ?
C9 C10 H10B 109.5 . . ?
C11 C10 H10B 109.5 . . ?
H10A C10 H10B 108.1 . . ?
C12 C11 C10 112.6(5) . . ?
C12 C11 H11A 109.1 . . ?
C10 C11 H11A 109.1 . . ?
C12 C11 H11B 109.1 . . ?
C10 C11 H11B 109.1 . . ?
H11A C11 H11B 107.8 . . ?
C11 C12 H12A 109.5 . . ?
C11 C12 H12B 109.5 . . ?
H12A C12 H12B 109.5 . . ?
C11 C12 H12C 109.5 . . ?
H12A C12 H12C 109.5 . . ?
H12B C12 H12C 109.5 . . ?
C14 C13 N4 117.7(3) . . ?
C14 C13 H13A 107.9 . . ?
N4 C13 H13A 107.9 . . ?
C14 C13 H13B 107.9 . . ?
N4 C13 H13B 107.9 . . ?
H13A C13 H13B 107.2 . . ?
C15 C14 C13 111.0(4) . . ?
C15 C14 H14A 109.4 . . ?
C13 C14 H14A 109.4 . . ?
C15 C14 H14B 109.4 . . ?
C13 C14 H14B 109.4 . . ?
H14A C14 H14B 108.0 . . ?
C14 C15 C16 113.7(4) . . ?
C14 C15 H15A 108.8 . . ?
C16 C15 H15A 108.8 . . ?
C14 C15 H15B 108.8 . . ?
C16 C15 H15B 108.8 . . ?
H15A C15 H15B 107.7 . . ?
C15 C16 H16A 109.5 . . ?
C15 C16 H16B 109.5 . . ?
H16A C16 H16B 109.5 . . ?
C15 C16 H16C 109.5 . . ?
H16A C16 H16C 109.5 . . ?
H16B C16 H16C 109.5 . . ?
N4 C17 C18 114.5(4) . . ?
N4 C17 H17A 108.6 . . ?
C18 C17 H17A 108.6 . . ?
N4 C17 H17B 108.6 . . ?
C18 C17 H17B 108.6 . . ?
H17A C17 H17B 107.6 . . ?
C17 C18 C19 111.2(4) . . ?
C17 C18 H18A 109.4 . . ?
C19 C18 H18A 109.4 . . ?
C17 C18 H18B 109.4 . . ?
C19 C18 H18B 109.4 . . ?
H18A C18 H18B 108.0 . . ?
C20 C19 C18 115.6(5) . . ?
C20 C19 H19A 108.4 . . ?
C18 C19 H19A 108.4 . . ?
C20 C19 H19B 108.4 . . ?
C18 C19 H19B 108.4 . . ?
H19A C19 H19B 107.4 . . ?
C19 C20 H20A 109.5 . . ?
C19 C20 H20B 109.5 . . ?
H20A C20 H20B 109.5 . . ?
C19 C20 H20C 109.5 . . ?
H20A C20 H20C 109.5 . . ?
H20B C20 H20C 109.5 . . ?
C26 C21 C22 114.9(4) . . ?
C26 C21 B1 122.0(4) . . ?
C22 C21 B1 123.0(4) . . ?
C23 C22 C21 122.2(5) . . ?
C23 C22 H22 118.9 . . ?
C21 C22 H22 118.9 . . ?
C24 C23 C22 120.7(5) . . ?
C24 C23 H23 119.7 . . ?
C22 C23 H23 119.7 . . ?
C25 C24 C23 118.4(5) . . ?
C25 C24 H24 120.8 . . ?
C23 C24 H24 120.8 . . ?
C24 C25 C26 120.5(5) . . ?
C24 C25 H25 119.8 . . ?
C26 C25 H25 119.8 . . ?
C25 C26 C21 123.2(5) . . ?
C25 C26 H26 118.4 . . ?
C21 C26 H26 118.4 . . ?
C28 C27 C32 114.6(4) . . ?
C28 C27 B1 124.5(4) . . ?
C32 C27 B1 120.9(4) . . ?
C27 C28 C29 122.7(5) . . ?
C27 C28 H28 118.7 . . ?
C29 C28 H28 118.7 . . ?
C30 C29 C28 121.3(6) . . ?
C30 C29 H29 119.4 . . ?
C28 C29 H29 119.4 . . ?
C29 C30 C31 118.4(5) . . ?
C29 C30 H30 120.8 . . ?
C31 C30 H30 120.8 . . ?
C30 C31 C32 120.1(5) . . ?
C30 C31 H31 119.9 . . ?
C32 C31 H31 119.9 . . ?
C27 C32 C31 122.8(5) . . ?
C27 C32 H32 118.6 . . ?
C31 C32 H32 118.6 . . ?
C34 C33 C38 114.2(4) . . ?
C34 C33 B1 123.7(4) . . ?
C38 C33 B1 122.0(4) . . ?
C33 C34 C35 123.2(4) . . ?
C33 C34 H34 118.4 . . ?
C35 C34 H34 118.4 . . ?
C36 C35 C34 120.1(4) . . ?
C36 C35 H35 119.9 . . ?
C34 C35 H35 119.9 . . ?
C35 C36 C37 118.7(4) . . ?
C35 C36 H36 120.6 . . ?
C37 C36 H36 120.6 . . ?
C36 C37 C38 119.8(4) . . ?
C36 C37 H37 120.1 . . ?
C38 C37 H37 120.1 . . ?
C37 C38 C33 124.1(5) . . ?
C37 C38 H38 118.0 . . ?
C33 C38 H38 118.0 . . ?
C40 C39 C44 115.7(5) . . ?
C40 C39 B1 121.9(5) . . ?
C44 C39 B1 122.3(5) . . ?
C39 C40 C41 121.9(6) . . ?
C39 C40 H40 119.1 . . ?
C41 C40 H40 119.1 . . ?
C42 C41 C40 119.8(7) . . ?
C42 C41 H41 120.1 . . ?
C40 C41 H41 120.1 . . ?
C41 C42 C43 120.2(7) . . ?
C41 C42 H42 119.9 . . ?
C43 C42 H42 119.9 . . ?
C42 C43 C44 120.0(7) . . ?
C42 C43 H43 120.0 . . ?
C44 C43 H43 120.0 . . ?
C43 C44 C39 122.5(6) . . ?
C43 C44 H44 118.7 . . ?
C39 C44 H44 118.7 . . ?
C33 B1 C21 110.4(3) . . ?
C33 B1 C39 108.5(4) . . ?
C21 B1 C39 110.0(4) . . ?
C33 B1 C27 110.4(4) . . ?
C21 B1 C27 107.6(4) . . ?
C39 B1 C27 110.0(4) . . ?
C45 O3 C48 106.4(6) . . ?
O3 C45 C46 107.3(8) . . ?
O3 C45 H45A 110.2 . . ?
C46 C45 H45A 110.2 . . ?
O3 C45 H45B 110.2 . . ?
C46 C45 H45B 110.3 . . ?
H45A C45 H45B 108.5 . . ?
C47 C46 C45 104.6(7) . . ?
C47 C46 H46A 110.8 . . ?
C45 C46 H46A 110.8 . . ?
C47 C46 H46B 110.8 . . ?
C45 C46 H46B 110.8 . . ?
H46A C46 H46B 108.9 . . ?
C46 C47 C48 108.5(6) . . ?
C46 C47 H47A 110.0 . . ?
C48 C47 H47A 110.0 . . ?
C46 C47 H47B 110.0 . . ?
C48 C47 H47B 110.0 . . ?
H47A C47 H47B 108.4 . . ?
C47 C48 O3 108.7(6) . . ?
C47 C48 H48A 110.0 . . ?
O3 C48 H48A 110.0 . . ?
C47 C48 H48B 110.0 . . ?
O3 C48 H48B 110.0 . . ?
H48A C48 H48B 108.3 . . ?
C45A O3A C48A 106.4(15) . . ?
O3A C45A C46A 105.8(10) . . ?
O3A C45A H45C 110.6 . . ?
C46A C45A H45C 110.6 . . ?
O3A C45A H45D 110.6 . . ?
C46A C45A H45D 110.6 . . ?
H45C C45A H45D 108.7 . . ?
C47A C46A C45A 106.4(11) . . ?
C47A C46A H46C 110.4 . . ?
C45A C46A H46C 110.4 . . ?
C47A C46A H46D 110.4 . . ?
C45A C46A H46D 110.4 . . ?
H46C C46A H46D 108.6 . . ?
C46A C47A C48A 108.1(11) . . ?
C46A C47A H47C 110.1 . . ?
C48A C47A H47C 110.1 . . ?
C46A C47A H47D 110.1 . . ?
C48A C47A H47D 110.1 . . ?
H47C C47A H47D 108.4 . . ?
C47A C48A O3A 107.8(11) . . ?
C47A C48A H48C 110.2 . . ?
O3A C48A H48C 110.2 . . ?
C47A C48A H48D 110.2 . . ?
O3A C48A H48D 110.2 . . ?
H48C C48A H48D 108.5 . . ?
O2 N1 O1 121.81(15) . . ?
O2 N1 Pd1 118.6(2) . . ?
O1 N1 Pd1 119.6(2) . . ?
N1A O1A Pd1 124.4(7) . . ?
O1A N1A O2A 107.73(12) . . ?
 
loop_
 _geom_torsion_atom_site_label_1
 _geom_torsion_atom_site_label_2
 _geom_torsion_atom_site_label_3
 _geom_torsion_atom_site_label_4
 _geom_torsion
 _geom_torsion_site_symmetry_1
 _geom_torsion_site_symmetry_2
 _geom_torsion_site_symmetry_3
 _geom_torsion_site_symmetry_4
 _geom_torsion_publ_flag
C9 N2 C1 C2 -160.9(4) . . . . ?
C5 N2 C1 C2 77.4(4) . . . . ?
Pd1 N2 C1 C2 -36.1(4) . . . . ?
C3 N3 C2 C1 -167.4(3) . . . . ?
Pd1 N3 C2 C1 -46.5(4) . . . . ?
N2 C1 C2 N3 55.9(4) . . . . ?
C2 N3 C3 C4 166.8(3) . . . . ?
Pd1 N3 C3 C4 46.1(4) . . . . ?
N3 C3 C4 N4 -53.7(4) . . . . ?
C17 N4 C4 C3 159.1(3) . . . . ?
C13 N4 C4 C3 -79.5(4) . . . . ?
Pd1 N4 C4 C3 33.4(3) . . . . ?
C9 N2 C5 C6 -56.8(5) . . . . ?
C1 N2 C5 C6 65.4(5) . . . . ?
Pd1 N2 C5 C6 178.7(4) . . . . ?
N2 C5 C6 C7 -178.7(5) . . . . ?
C5 C6 C7 C8 -173.6(6) . . . . ?
C1 N2 C9 C10 66.8(5) . . . . ?
C5 N2 C9 C10 -171.0(4) . . . . ?
Pd1 N2 C9 C10 -52.2(5) . . . . ?
N2 C9 C10 C11 173.0(4) . . . . ?
C9 C10 C11 C12 171.6(5) . . . . ?
C17 N4 C13 C14 55.4(5) . . . . ?
C4 N4 C13 C14 -65.6(5) . . . . ?
Pd1 N4 C13 C14 -178.9(3) . . . . ?
N4 C13 C14 C15 -178.5(4) . . . . ?
C13 C14 C15 C16 179.6(4) . . . . ?
C4 N4 C17 C18 -69.9(5) . . . . ?
C13 N4 C17 C18 168.6(4) . . . . ?
Pd1 N4 C17 C18 49.6(4) . . . . ?
N4 C17 C18 C19 -179.0(4) . . . . ?
C17 C18 C19 C20 -173.3(6) . . . . ?
C26 C21 C22 C23 2.7(6) . . . . ?
B1 C21 C22 C23 -174.2(4) . . . . ?
C21 C22 C23 C24 0.8(7) . . . . ?
C22 C23 C24 C25 -3.1(7) . . . . ?
C23 C24 C25 C26 1.8(7) . . . . ?
C24 C25 C26 C21 1.9(7) . . . . ?
C22 C21 C26 C25 -4.0(6) . . . . ?
B1 C21 C26 C25 172.9(4) . . . . ?
C32 C27 C28 C29 -1.8(6) . . . . ?
B1 C27 C28 C29 177.7(4) . . . . ?
C27 C28 C29 C30 1.6(8) . . . . ?
C28 C29 C30 C31 -1.3(8) . . . . ?
C29 C30 C31 C32 1.5(8) . . . . ?
C28 C27 C32 C31 2.0(6) . . . . ?
B1 C27 C32 C31 -177.6(4) . . . . ?
C30 C31 C32 C27 -2.0(8) . . . . ?
C38 C33 C34 C35 0.3(6) . . . . ?
B1 C33 C34 C35 -176.6(4) . . . . ?
C33 C34 C35 C36 -0.8(7) . . . . ?
C34 C35 C36 C37 1.5(7) . . . . ?
C35 C36 C37 C38 -1.9(8) . . . . ?
C36 C37 C38 C33 1.5(9) . . . . ?
C34 C33 C38 C37 -0.6(7) . . . . ?
B1 C33 C38 C37 176.3(5) . . . . ?
C44 C39 C40 C41 -1.3(7) . . . . ?
B1 C39 C40 C41 174.5(4) . . . . ?
C39 C40 C41 C42 1.1(9) . . . . ?
C40 C41 C42 C43 0.0(10) . . . . ?
C41 C42 C43 C44 -0.9(12) . . . . ?
C42 C43 C44 C39 0.6(11) . . . . ?
C40 C39 C44 C43 0.4(9) . . . . ?
B1 C39 C44 C43 -175.3(6) . . . . ?
C34 C33 B1 C21 -148.3(4) . . . . ?
C38 C33 B1 C21 35.1(6) . . . . ?
C34 C33 B1 C39 91.1(5) . . . . ?
C38 C33 B1 C39 -85.5(5) . . . . ?
C34 C33 B1 C27 -29.4(6) . . . . ?
C38 C33 B1 C27 154.0(4) . . . . ?
C26 C21 B1 C33 44.2(5) . . . . ?
C22 C21 B1 C33 -139.1(4) . . . . ?
C26 C21 B1 C39 163.9(4) . . . . ?
C22 C21 B1 C39 -19.5(6) . . . . ?
C26 C21 B1 C27 -76.3(5) . . . . ?
C22 C21 B1 C27 100.3(4) . . . . ?
C40 C39 B1 C33 38.9(6) . . . . ?
C44 C39 B1 C33 -145.6(5) . . . . ?
C40 C39 B1 C21 -81.9(5) . . . . ?
C44 C39 B1 C21 93.6(5) . . . . ?
C40 C39 B1 C27 159.8(4) . . . . ?
C44 C39 B1 C27 -24.7(6) . . . . ?
C28 C27 B1 C33 -107.0(5) . . . . ?
C32 C27 B1 C33 72.6(5) . . . . ?
C28 C27 B1 C21 13.5(5) . . . . ?
C32 C27 B1 C21 -166.9(4) . . . . ?
C28 C27 B1 C39 133.4(4) . . . . ?
C32 C27 B1 C39 -47.1(5) . . . . ?
C48 O3 C45 C46 18.2(13) . . . . ?
O3 C45 C46 C47 -21.8(14) . . . . ?
C45 C46 C47 C48 16.6(13) . . . . ?
C46 C47 C48 O3 -6.0(12) . . . . ?
C45 O3 C48 C47 -8.1(12) . . . . ?
C48A O3A C45A C46A 24(5) . . . . ?
O3A C45A C46A C47A -18(6) . . . . ?
C45A C46A C47A C48A 4(6) . . . . ?
C46A C47A C48A O3A 10(5) . . . . ?
C45A O3A C48A C47A -22(5) . . . . ?
Pd1 O1A N1A O2A 0.00(2) . . . . ?
 
_refine_diff_density_max    0.425
_refine_diff_density_min   -0.509
_refine_diff_density_rms    0.078

_shelx_res_file
;
TITL shelxt in P 1 21/n 1
    41_pdbu4_tr_800ms_280k_08_decay.res
    created by SHELXL-2018/3 at 09:34:46 on 02-Apr-2020
CELL 0.534 11.6843 13.5944 30.2046 90 93.398 90
ZERR 4 0.000419 0.000585 0.001121 0 0.003381 0
LATT 1
SYMM 0.5-X,0.5+Y,0.5-Z
SFAC C H B N O Pd
DISP B 0 0 4.561
DISP C 0.001 0.001 6.94
DISP H -0 0 0.611
DISP N 0.003 0.002 10.693
DISP O 0.005 0.003 16.398
DISP Pd -2.504 0.615 1934.604
UNIT 192 292 4 16 12 4
DFIX 1.2 0.001 N1 O1 N1 O2
DFIX 1.3 0.001 O1A N1A N1A O2A
DFIX 2 0.01 Pd1 O1A
DANG 2.1 0.001 O1 O2 O1A O2A
FLAT 0.001 Pd1 O1 O2 N1 O1A O2A N1A
RIGU 0.001 0.002
EADP O3 O3A
EADP C45 C45A C48 C48A
EADP C46 C46A C47 C47A
EADP O1 O1A O2 O2A
EADP N1 N1A

L.S. 20
PLAN  5
SIZE 0.1 0.1 0.05
TEMP 7
BOND $H
list 4
CONF
fmap 2
acta
SHEL 999 0.8
OMIT 0 1 1
OMIT -1 2 3
REM <olex2.extras>
REM <HklSrc "%.\\41_PdBu4_TR_800ms_280K_08_decay.hkl">
REM </olex2.extras>

WGHT    0.052500
FVAR       0.24820   0.79856   0.94613
PD1   6    0.339759    0.775146    0.346489    11.00000    0.05122    0.05485 =
         0.04608    0.00108   -0.00027   -0.00173
N2    4    0.345919    0.927459    0.337585    11.00000    0.06373    0.06084 =
         0.05849    0.00816   -0.00287    0.00011
N3    4    0.454336    0.798823    0.398266    11.00000    0.05162    0.05459 =
         0.04470   -0.00147   -0.00135   -0.00514
AFIX  13
H3    2    0.531500    0.788469    0.388073    11.00000   -1.20000
AFIX   0
N4    4    0.330955    0.632021    0.371415    11.00000    0.05157    0.05495 =
         0.05245   -0.00505    0.00213   -0.00226
C1    1    0.441949    0.962893    0.369557    11.00000    0.07508    0.05906 =
         0.06656    0.00940   -0.01121   -0.00604
AFIX  23
H1A   2    0.514768    0.956444    0.355990    11.00000   -1.20000
H1B   2    0.430560    1.031791    0.376397    11.00000   -1.20000
AFIX   0
C2    1    0.443951    0.903358    0.411408    11.00000    0.08112    0.05312 =
         0.05557   -0.00062   -0.00657    0.00042
AFIX  23
H2A   2    0.508562    0.922413    0.431199    11.00000   -1.20000
H2B   2    0.373956    0.913573    0.426524    11.00000   -1.20000
AFIX   0
C3    1    0.433397    0.723760    0.432579    11.00000    0.06383    0.06227 =
         0.04294    0.00392    0.00020   -0.00148
AFIX  23
H3A   2    0.364100    0.739249    0.447320    11.00000   -1.20000
H3B   2    0.497140    0.721713    0.454646    11.00000   -1.20000
AFIX   0
C4    1    0.421021    0.626801    0.409160    11.00000    0.05368    0.06100 =
         0.05228    0.00456    0.00158    0.00086
AFIX  23
H4A   2    0.400022    0.576639    0.430029    11.00000   -1.20000
H4B   2    0.493901    0.608338    0.397783    11.00000   -1.20000
AFIX   0
C5    1    0.231284    0.965727    0.351138    11.00000    0.07633    0.07253 =
         0.07462    0.00289    0.00296    0.01205
AFIX  23
H5A   2    0.171652    0.934378    0.332393    11.00000   -1.20000
H5B   2    0.221408    0.944361    0.381314    11.00000   -1.20000
AFIX   0
C6    1    0.211500    1.075271    0.349120    11.00000    0.11272    0.07624 =
         0.10929    0.00187   -0.00304    0.02970
AFIX  23
H6A   2    0.217715    1.097731    0.318875    11.00000   -1.20000
H6B   2    0.270490    1.108098    0.367622    11.00000   -1.20000
AFIX   0
C7    1    0.095379    1.103134    0.364450    11.00000    0.11007    0.10487 =
         0.15889   -0.03624   -0.01130    0.03926
AFIX  23
H7A   2    0.036983    1.064614    0.348203    11.00000   -1.20000
H7B   2    0.092367    1.087260    0.395669    11.00000   -1.20000
AFIX   0
C8    1    0.070051    1.208770    0.357908    11.00000    0.16474    0.10551 =
         0.29877   -0.04673   -0.04604    0.05114
AFIX 137
H8A   2    0.043843    1.220084    0.327611    11.00000   -1.50000
H8B   2    0.138276    1.246494    0.364744    11.00000   -1.50000
H8C   2    0.011571    1.228386    0.377116    11.00000   -1.50000
AFIX   0
C9    1    0.365584    0.960157    0.291427    11.00000    0.07046    0.07319 =
         0.06086    0.01538   -0.00265   -0.00267
AFIX  23
H9A   2    0.375297    1.031020    0.291483    11.00000   -1.20000
H9B   2    0.297660    0.945151    0.272615    11.00000   -1.20000
AFIX   0
C10   1    0.467529    0.914190    0.271488    11.00000    0.07479    0.09129 =
         0.06696    0.00941    0.00514   -0.00407
AFIX  23
H10A  2    0.463100    0.843199    0.274124    11.00000   -1.20000
H10B  2    0.537211    0.935989    0.287612    11.00000   -1.20000
AFIX   0
C11   1    0.471849    0.942355    0.222630    11.00000    0.10007    0.12044 =
         0.06813    0.01185    0.01360   -0.00690
AFIX  23
H11A  2    0.407394    0.912424    0.205975    11.00000   -1.20000
H11B  2    0.464272    1.013160    0.219767    11.00000   -1.20000
AFIX   0
C12   1    0.580397    0.910658    0.203190    11.00000    0.11320    0.20595 =
         0.10199   -0.00335    0.03869   -0.00403
AFIX 137
H12A  2    0.580385    0.932383    0.172948    11.00000   -1.50000
H12B  2    0.586001    0.840232    0.204204    11.00000   -1.50000
H12C  2    0.644629    0.938970    0.219913    11.00000   -1.50000
AFIX   0
C13   1    0.212327    0.623935    0.388850    11.00000    0.04985    0.06626 =
         0.07122    0.00495    0.00331   -0.00198
AFIX  23
H13A  2    0.204407    0.675854    0.410484    11.00000   -1.20000
H13B  2    0.156758    0.636806    0.364396    11.00000   -1.20000
AFIX   0
C14   1    0.180256    0.527943    0.410053    11.00000    0.06206    0.07316 =
         0.08381    0.01011    0.01396   -0.00157
AFIX  23
H14A  2    0.187706    0.474711    0.389033    11.00000   -1.20000
H14B  2    0.232395    0.515093    0.435590    11.00000   -1.20000
AFIX   0
C15   1    0.059131    0.531166    0.424424    11.00000    0.06437    0.08289 =
         0.10369    0.00223    0.02189   -0.00747
AFIX  23
H15A  2    0.007819    0.545146    0.398771    11.00000   -1.20000
H15B  2    0.052492    0.584715    0.445341    11.00000   -1.20000
AFIX   0
C16   1    0.021174    0.436955    0.445686    11.00000    0.07871    0.08982 =
         0.12181    0.00980    0.02833   -0.00965
AFIX 137
H16A  2    0.022211    0.384312    0.424528    11.00000   -1.50000
H16B  2   -0.055172    0.444948    0.455251    11.00000   -1.50000
H16C  2    0.072370    0.421747    0.470786    11.00000   -1.50000
AFIX   0
C17   1    0.349654    0.551052    0.339241    11.00000    0.07565    0.05947 =
         0.06040   -0.00930    0.00118    0.00172
AFIX  23
H17A  2    0.283037    0.546828    0.318584    11.00000   -1.20000
H17B  2    0.355558    0.489368    0.355357    11.00000   -1.20000
AFIX   0
C18   1    0.454612    0.563050    0.313297    11.00000    0.07743    0.09482 =
         0.06235   -0.00880    0.00766    0.01152
AFIX  23
H18A  2    0.522099    0.565387    0.333581    11.00000   -1.20000
H18B  2    0.449886    0.624731    0.297147    11.00000   -1.20000
AFIX   0
C19   1    0.466243    0.478298    0.280667    11.00000    0.13197    0.12782 =
         0.11840   -0.04607    0.04746   -0.00170
AFIX  23
H19A  2    0.460436    0.416871    0.296719    11.00000   -1.20000
H19B  2    0.402094    0.481077    0.258797    11.00000   -1.20000
AFIX   0
C20   1    0.570506    0.476814    0.257737    11.00000    0.16624    0.16392 =
         0.15351   -0.03033    0.08343    0.01657
AFIX 137
H20A  2    0.568754    0.422561    0.237362    11.00000   -1.50000
H20B  2    0.634726    0.469635    0.278824    11.00000   -1.50000
H20C  2    0.577704    0.537255    0.241702    11.00000   -1.50000
AFIX   0

C21   1    0.656109    0.374224    0.427327    11.00000    0.05407    0.05141 =
         0.05990    0.00553   -0.00027    0.00291
C22   1    0.708734    0.424109    0.393472    11.00000    0.06755    0.06767 =
         0.07479    0.01233    0.00890   -0.00577
AFIX  43
H22   2    0.725120    0.389810    0.367970    11.00000   -1.20000
AFIX   0
C23   1    0.737117    0.522446    0.396657    11.00000    0.06736    0.06719 =
         0.11974    0.02262    0.00935   -0.00815
AFIX  43
H23   2    0.771142    0.553224    0.373281    11.00000   -1.20000
AFIX   0
C24   1    0.715644    0.575361    0.433995    11.00000    0.06973    0.05700 =
         0.12791    0.01238   -0.01179   -0.00150
AFIX  43
H24   2    0.738034    0.640823    0.436791    11.00000   -1.20000
AFIX   0
C25   1    0.660728    0.529674    0.466869    11.00000    0.07492    0.05732 =
         0.08869   -0.00592   -0.01823    0.00776
AFIX  43
H25   2    0.643483    0.564741    0.492058    11.00000   -1.20000
AFIX   0
C26   1    0.630577    0.431846    0.463036    11.00000    0.07401    0.05385 =
         0.05878    0.00504   -0.00498    0.01029
AFIX  43
H26   2    0.591128    0.403322    0.485608    11.00000   -1.20000
AFIX   0
C27   1    0.734675    0.201654    0.458619    11.00000    0.05825    0.04840 =
         0.05785    0.00274    0.01307    0.00138
C28   1    0.808246    0.251352    0.488310    11.00000    0.06396    0.06064 =
         0.07562   -0.00490   -0.00068    0.00901
AFIX  43
H28   2    0.802774    0.319489    0.489947    11.00000   -1.20000
AFIX   0
C29   1    0.889970    0.203771    0.515788    11.00000    0.07412    0.08970 =
         0.09575   -0.00127   -0.01038    0.02009
AFIX  43
H29   2    0.936225    0.240443    0.535730    11.00000   -1.20000
AFIX   0
C30   1    0.903631    0.105188    0.514125    11.00000    0.06040    0.08736 =
         0.12853    0.01622   -0.00030    0.01910
AFIX  43
H30   2    0.959629    0.073949    0.532224    11.00000   -1.20000
AFIX   0
C31   1    0.833274    0.052471    0.485241    11.00000    0.06254    0.07032 =
         0.13989    0.01974    0.00493    0.00935
AFIX  43
H31   2    0.839948   -0.015631    0.484023    11.00000   -1.20000
AFIX   0
C32   1    0.751396    0.100577    0.457552    11.00000    0.05854    0.05027 =
         0.11850    0.00001    0.00223    0.00166
AFIX  43
H32   2    0.706074    0.063330    0.437521    11.00000   -1.20000
AFIX   0
C33   1    0.505370    0.230533    0.444244    11.00000    0.05912    0.04872 =
         0.04610   -0.00319    0.00056   -0.00126
C34   1    0.480107    0.145704    0.466631    11.00000    0.06088    0.05184 =
         0.05159    0.00107   -0.00009    0.00073
AFIX  43
H34   2    0.538927    0.101084    0.473347    11.00000   -1.20000
AFIX   0
C35   1    0.369948    0.123399    0.479779    11.00000    0.06511    0.06288 =
         0.07045    0.00893    0.00401   -0.00426
AFIX  43
H35   2    0.357000    0.064758    0.494530    11.00000   -1.20000
AFIX   0
C36   1    0.281558    0.187703    0.470952    11.00000    0.06418    0.06862 =
         0.09558    0.00180    0.00782    0.00236
AFIX  43
H36   2    0.208676    0.174175    0.480183    11.00000   -1.20000
AFIX   0
C37   1    0.302425    0.272472    0.448242    11.00000    0.06121    0.06183 =
         0.12510    0.00747    0.00430    0.00950
AFIX  43
H37   2    0.243037    0.316300    0.441136    11.00000   -1.20000
AFIX   0
C38   1    0.412198    0.292625    0.435918    11.00000    0.06443    0.05980 =
         0.11347    0.01755    0.00025    0.00482
AFIX  43
H38   2    0.424319    0.351392    0.421144    11.00000   -1.20000
AFIX   0
C39   1    0.636296    0.212970    0.374689    11.00000    0.08862    0.06526 =
         0.05315   -0.00139    0.01322   -0.01106
C40   1    0.542937    0.220266    0.344508    11.00000    0.11388    0.06980 =
         0.06766    0.00417   -0.00960   -0.02053
AFIX  43
H40   2    0.474001    0.244301    0.353990    11.00000   -1.20000
AFIX   0
C41   1    0.549367    0.192108    0.299477    11.00000    0.16302    0.08042 =
         0.06639    0.00058   -0.00962   -0.03392
AFIX  43
H41   2    0.485650    0.198790    0.279752    11.00000   -1.20000
AFIX   0
C42   1    0.647828    0.155764    0.285445    11.00000    0.19669    0.11202 =
         0.07199   -0.00655    0.01812   -0.01659
AFIX  43
H42   2    0.652255    0.137305    0.255948    11.00000   -1.20000
AFIX   0
C43   1    0.741651    0.145835    0.314456    11.00000    0.17676    0.17117 =
         0.07641   -0.02819    0.03479    0.03495
AFIX  43
H43   2    0.809393    0.119839    0.304748    11.00000   -1.20000
AFIX   0
C44   1    0.735728    0.174444    0.358184    11.00000    0.11606    0.15155 =
         0.07120   -0.01960    0.02800    0.01936
AFIX  43
H44   2    0.800599    0.167715    0.377316    11.00000   -1.20000
AFIX   0
B1    3    0.632278    0.254965    0.426260    11.00000    0.06325    0.05283 =
         0.05445    0.00035    0.00772    0.00094

PART 1
O3    5    0.683038    0.808120    0.362532    21.00000    0.07482    0.10511 =
         0.09994   -0.00423    0.01416   -0.00237
C45   1    0.733924    0.767814    0.325629    21.00000    0.09052    0.11739 =
         0.10376   -0.01667    0.01225   -0.00564
AFIX  23
H45A  2    0.720053    0.809898    0.299937    21.00000   -1.20000
H45B  2    0.701953    0.703370    0.318761    21.00000   -1.20000
AFIX   0
C46   1    0.859646    0.759898    0.337270    21.00000    0.08568    0.13055 =
         0.13537   -0.00736    0.01779   -0.00586
AFIX  23
H46A  2    0.879778    0.693835    0.347050    21.00000   -1.20000
H46B  2    0.903463    0.776386    0.312007    21.00000   -1.20000
AFIX   0
C47   1    0.880581    0.828418    0.372027    21.00000    0.08568    0.13055 =
         0.13537   -0.00736    0.01779   -0.00586
AFIX  23
H47A  2    0.916797    0.886877    0.360879    21.00000   -1.20000
H47B  2    0.931526    0.799903    0.395094    21.00000   -1.20000
AFIX   0
C48   1    0.774210    0.853494    0.389525    21.00000    0.09052    0.11739 =
         0.10376   -0.01667    0.01225   -0.00564
AFIX  23
H48A  2    0.764553    0.924364    0.389415    21.00000   -1.20000
H48B  2    0.772552    0.830490    0.419880    21.00000   -1.20000
AFIX   0
SAME 0.01 0.02 O3 > C48
PART 0
PART 2
O3A   5    0.683575    0.790901    0.369463   -21.00000    0.07482    0.10511 =
         0.09994   -0.00423    0.01416   -0.00237
C45A  1    0.727458    0.764432    0.328803   -21.00000    0.09052    0.11739 =
         0.10376   -0.01667    0.01225   -0.00564
AFIX  23
H45C  2    0.673955    0.782034    0.304301   -21.00000   -1.20000
H45D  2    0.741516    0.694170    0.327768   -21.00000   -1.20000
AFIX   0
C46A  1    0.836886    0.820211    0.326309   -21.00000    0.08568    0.13055 =
         0.13537   -0.00736    0.01779   -0.00586
AFIX  23
H46C  2    0.902058    0.777540    0.333200   -21.00000   -1.20000
H46D  2    0.843233    0.846968    0.296785   -21.00000   -1.20000
AFIX   0
C47A  1    0.833499    0.896789    0.357792   -21.00000    0.08568    0.13055 =
         0.13537   -0.00736    0.01779   -0.00586
AFIX  23
H47C  2    0.833016    0.960110    0.342980   -21.00000   -1.20000
H47D  2    0.900538    0.893637    0.378281   -21.00000   -1.20000
AFIX   0
C48A  1    0.732347    0.885409    0.381107   -21.00000    0.09052    0.11739 =
         0.10376   -0.01667    0.01225   -0.00564
AFIX  23
H48C  2    0.678196    0.937344    0.372961   -21.00000   -1.20000
H48D  2    0.750530    0.888860    0.412823   -21.00000   -1.20000
AFIX   0

PART 0
PART 3
O1    5    0.124961    0.760192    0.298658    31.00000    0.07344    0.20682 =
         0.07678   -0.02790   -0.01528    0.00021
O2    5    0.261589    0.723892    0.259635    31.00000    0.07344    0.20682 =
         0.07678   -0.02790   -0.01528    0.00021
N1    4    0.225661    0.749498    0.294244    31.00000    0.07236    0.08347 =
         0.06258    0.00650   -0.01289   -0.00688
PART 0
PART 4
O1A   5    0.207429    0.756116    0.302140   -31.00000    0.07344    0.20682 =
         0.07678   -0.02790   -0.01528    0.00021
O2A   5    0.325512    0.716245    0.255530   -31.00000    0.07344    0.20682 =
         0.07678   -0.02790   -0.01528    0.00021
N1A   4    0.217058    0.728450    0.261328   -31.00000    0.07236    0.08347 =
         0.06258    0.00650   -0.01289   -0.00688
HKLF 4


REM  shelxt in P 1 21/n 1
REM wR2 = 0.1548, GooF = S = 0.982, Restrained GooF = 0.980 for all data
REM R1 = 0.0633 for 5274 Fo > 4sig(Fo) and 0.1102 for all 9403 data
REM 526 parameters refined using 491 restraints

END

WGHT      0.0525      0.0000

REM Highest difference peak  0.425,  deepest hole -0.509,  1-sigma level  0.078
Q1    1   0.8845  0.7664  0.3777  11.00000  0.05    0.43
Q2    1   0.3413  0.6758  0.3477  11.00000  0.05    0.37
Q3    1   0.8508  0.8678  0.3981  11.00000  0.05    0.37
Q4    1   0.1366  0.7087  0.2830  11.00000  0.05    0.34
Q5    1   0.0605  1.0448  0.3879  11.00000  0.05    0.32
;
_shelx_res_checksum   68483

_shelx_hkl_file
;
 -15   0   1   -1.00    3.93
 -15   0   2   -2.60    4.62
 -15   0   3   11.96    6.10
 -15   0   4    5.12    5.47
 -15   0   5   12.51    5.81
 -15   0   6   -1.33    3.34
 -15   0   7   -1.33    3.76
 -15   0   8   -0.35    3.24
 -15   0   9   21.27    6.95
 -15   0  10   -0.37    2.82
 -15   0  11   -1.02    3.46
 -15   0  12   -0.91    2.91
 -15   0  13    6.71    4.27
 -15   0  14   -0.21    2.21
 -15   0  15    9.22    5.10
 -15   0  16   -0.75    2.72
 -15   0  17   -0.96    3.72
 -15   1   1   10.01    5.67
 -15  -1   1    8.07    5.86
 -15   1   2   -0.99    3.55
 -15  -1   2    2.13    4.62
 -15   1   3   -1.42    3.50
 -15  -1   3   12.52    5.41
 -15   1   4    2.72    4.05
 -15  -1   4   -1.13    4.24
 -15   1   5   13.08    6.14
 -15  -1   5    9.98    5.64
 -15   1   6    0.58    3.70
 -15  -1   6   -1.03    3.66
 -15   1   7    2.90    3.85
 -15  -1   7    9.43    6.51
 -15   1   8   -0.97    2.50
 -15  -1   8   -1.36    4.23
 -15   1   9    2.61    3.03
 -15  -1   9    1.23    3.52
 -15   1  10    0.95    2.52
 -15  -1  10   -0.35    3.02
 -15   1  11   14.03    5.52
 -15  -1  11    6.63    4.54
 -15   1  12   -0.25    1.29
 -15  -1  12    1.58    2.43
 -15   1  13   -0.48    2.11
 -15  -1  13   -0.39    3.68
 -15   1  14   -0.75    2.31
 -15  -1  14    4.89    3.28
 -15   1  15   -0.32    2.57
 -15  -1  15   -1.61    3.44
 -15   1  16    1.87    3.32
 -15   1  17    3.01    4.24
 -15   1  18   -0.86    3.09
 -15   2   1   -1.10    2.87
 -15  -2   1   -0.68    3.46
 -15   2   2   -2.25    3.96
 -15  -2   2   -1.65    3.73
 -15   2   3    9.09    5.44
 -15  -2   3    2.40    5.07
 -15   2   4    1.45    3.50
 -15  -2   4    1.41    3.82
 -15   2   5    6.61    4.79
 -15  -2   5   16.27    7.20
 -15   2   6   -0.36    2.52
 -15  -2   6   -1.18    3.77
 -15   2   7   -0.36    3.34
 -15  -2   7    7.10    6.00
 -15   2   8    2.55    2.65
 -15  -2   8   -0.74    2.42
 -15   2   9    3.99    4.15
 -15  -2   9    3.80    4.23
 -15   2  10   -1.02    2.87
 -15  -2  10    8.72    4.91
 -15   2  11   -0.03    2.34
 -15  -2  11    3.45    3.76
 -15   2  12    0.67    2.84
 -15  -2  12   -1.31    4.17
 -15   2  13    2.36    3.31
 -15  -2  13    2.55    3.45
 -15   2  14    4.66    3.30
 -15  -2  14    7.61    5.43
 -15   2  15   11.89    4.88
 -15   2  16   -0.52    2.47
 -15   2  17    3.99    3.18
 -15   2  18    1.82    2.51
 -15   2  19    7.80    4.23
 -15   2  20   -0.42    2.18
 -15   3   1    6.29    4.34
 -15  -3   1   13.04    6.68
 -15   3   2    1.49    3.06
 -15  -3   2   -2.30    4.97
 -15   3   3    0.73    3.36
 -15  -3   3    3.62    4.16
 -15   3   4   -0.51    3.16
 -15  -3   4   -2.14    4.21
 -15   3   5   12.64    5.49
 -15  -3   5   10.39    5.43
 -15   3   6   -0.60    2.90
 -15  -3   6   -2.75    4.52
 -15   3   7    3.26    3.81
 -15  -3   7    3.84    4.53
 -15   3   8    7.12    4.54
 -15  -3   8    4.76    5.12
 -15   3   9   -0.44    1.86
 -15  -3   9    4.72    5.47
 -15   3  10    0.04    2.04
 -15  -3  10   -2.38    4.25
 -15   3  11   17.45    5.73
 -15  -3  11   15.75    7.72
 -15   3  12   -0.90    3.64
 -15  -3  12   -0.70    3.77
 -15   3  13   -0.31    2.39
 -15   3  14   -0.15    2.34
 -15   3  15    1.68    2.51
 -15   3  16    1.32    2.13
 -15   3  17   -0.12    2.15
 -15   3  18   -0.47    1.95
 -15   3  19   -0.13    1.84
 -15   3  20   -0.55    1.80
 -15   3  21    0.38    2.30
 -15   4   1    1.27    3.01
 -15  -4   1   -0.42    4.56
 -15   4   2    2.70    4.62
 -15  -4   2    3.17    4.77
 -15   4   3    3.75    3.83
 -15  -4   3    4.04    5.39
 -15   4   4    1.54    2.79
 -15  -4   4    2.75    4.28
 -15   4   5    7.92    4.38
 -15  -4   5   -0.00    4.82
 -15   4   6   -1.33    3.35
 -15  -4   6   -0.60    3.38
 -15   4   7    1.14    2.68
 -15  -4   7   -0.13    3.20
 -15   4   8    8.14    4.83
 -15  -4   8    5.18    4.82
 -15   4   9    3.27    3.44
 -15  -4   9    9.59    6.55
 -15   4  10    7.24    4.22
 -15   4  11   -0.79    2.39
 -15   4  12   -0.94    3.14
 -15   4  13    4.18    2.89
 -15   4  14    0.66    2.19
 -15   4  15   11.73    4.35
 -15   4  16   -0.00    2.00
 -15   4  17    1.88    2.20
 -15   4  18    0.01    1.80
 -15   4  19    2.47    2.64
 -15   5   1    0.54    2.24
 -15  -5   1   -0.21    5.66
 -15   5   2    1.14    2.84
 -15  -5   2   -0.87    2.73
 -15   5   3   -0.35    3.37
 -15  -5   3   -0.32    4.08
 -15   5   4   -0.33    2.18
 -15  -5   4    1.33    4.63
 -15   5   5   -0.60    2.18
 -15  -5   5   -0.84    4.66
 -15   5   6    4.82    3.56
 -15  -5   6    7.63    5.88
 -15   5   7    7.41    4.22
 -15   5   8   -0.86    2.78
 -15   5   9    0.42    2.51
 -15   5  10    1.77    2.74
 -15   5  11    7.52    3.87
 -15   5  12    0.93    2.15
 -15   5  13   -0.28    2.40
 -15   5  14   -0.14    1.45
 -15   5  15   -0.36    2.12
 -15   5  16    3.60    2.56
 -15   6   1   -0.26    1.90
 -15   6   2    5.11    3.73
 -15   6   3    4.22    3.98
 -15   6   4    5.99    3.77
 -15   6   5    4.19    3.70
 -15   6   6    5.09    3.48
 -15   6   7    0.84    2.68
 -15   6   8   -0.26    2.07
 -15   6   9    5.28    3.63
 -15   6  10    0.11    1.76
 -15   6  11   -0.14    2.09
 -15   6  12    0.94    2.08
 -15   6  13    1.19    1.91
 -15   6  14    2.46    2.19
 -15   7   4   -0.14    2.29
 -15   7   5   -0.25    2.34
 -15   7   6    1.51    2.32
 -15   7   7    0.71    2.11
 -15   7   8   -0.55    1.83
 -15   7   9   -0.58    2.16
 -15   7  10    5.18    3.08
 -15   7  11    2.61    2.56
 -15   7  12   -0.88    2.38
 -15   8   8    1.98    2.57
 -15   8   9   -0.74    2.28
 -15   8  10    2.64    2.69
 -15   8  11   -0.41    1.70
  15   9  -1   -0.81    3.82
 -14   0   1   -0.59    3.39
 -14   0   2   21.94    7.70
 -14   0   3   -0.96    4.28
 -14   0   4   13.50    6.43
 -14   0   5    1.12    4.14
 -14   0   6    9.41    5.26
 -14   0   7    2.48    4.14
 -14   0   8    2.64    3.90
 -14   0   9   -1.20    3.45
 -14   0  10    1.29    3.58
 -14   0  11    1.01    2.70
 -14   0  12   15.74    5.71
 -14   0  13   -0.27    2.33
 -14   0  14   14.30    5.87
 -14   0  15    2.55    3.43
 -14   0  16    0.85    2.73
 -14   0  17   -1.22    3.19
 -14   0  18    4.53    3.92
 -14   0  19   -0.85    3.28
 -14   0  20   -0.28    2.07
 -14   0  21   -0.46    2.88
 -14   0  22    0.90    3.14
 -14   0  23   -0.88    3.21
 -14   1   1    3.55    4.32
 -14  -1   1   -0.37    3.73
 -14   1   2    1.53    3.13
 -14  -1   2    2.45    4.62
 -14   1   3    3.15    3.24
 -14  -1   3    2.58    4.02
 -14   1   4   -1.16    4.12
 -14  -1   4    1.60    3.56
 -14   1   5   -0.90    3.24
 -14  -1   5   -0.34    1.92
 -14   1   6    6.94    4.08
 -14  -1   6   16.24    6.13
 -14   1   7    1.48    2.72
 -14  -1   7   -0.08    3.16
 -14   1   8    1.53    4.22
 -14  -1   8    2.91    3.21
 -14   1   9   -0.23    3.06
 -14  -1   9   -0.38    2.37
 -14   1  10    6.09    4.72
 -14  -1  10   19.52    6.81
 -14   1  11    0.86    2.53
 -14  -1  11    2.87    3.37
 -14   1  12    0.72    2.85
 -14  -1  12    1.11    3.30
 -14   1  13   -1.13    3.19
 -14  -1  13    0.00    2.88
 -14   1  14   -0.62    2.93
 -14  -1  14    3.71    3.73
 -14   1  15   -0.87    2.67
 -14  -1  15   -1.47    3.79
 -14   1  16    7.25    4.00
 -14  -1  16    9.61    5.88
 -14   1  17    1.37    2.12
 -14  -1  17    2.22    3.92
 -14   1  18    1.26    2.50
 -14  -1  18    0.56    1.60
 -14   1  19   -0.13    2.67
 -14  -1  19   -0.95    2.88
 -14   1  20    2.91    2.94
 -14  -1  20    4.47    4.25
 -14   1  21   -0.11    2.06
 -14  -1  21    0.86    3.52
 -14   1  22    1.43    1.71
 -14  -1  22    1.39    3.41
 -14   1  23    0.53    2.24
 -14   1  24   -0.30    2.36
 -14   2   1    0.03    1.71
 -14  -2   1   -0.54    3.59
 -14   2   2   12.91    6.43
 -14  -2   2    8.36    5.21
 -14   2   3   -0.51    2.82
 -14  -2   3   -1.04    3.92
 -14   2   4    7.42    5.27
 -14  -2   4    4.51    4.81
 -14   2   5   -0.72    2.19
 -14  -2   5    3.45    3.93
 -14   2   6    5.71    4.09
 -14  -2   6    6.23    5.37
 -14   2   7    1.38    2.48
 -14  -2   7   -0.31    2.33
 -14   2   8    1.20    3.48
 -14  -2   8    3.86    3.54
 -14   2   9   -0.62    3.21
 -14  -2   9   -0.49    3.39
 -14   2  10   -0.61    2.85
 -14  -2  10    3.62    3.46
 -14   2  11   -0.57    2.24
 -14  -2  11   -0.67    3.18
 -14   2  12   12.22    4.82
 -14  -2  12   16.68    6.25
 -14   2  13   -0.70    2.71
 -14  -2  13   -1.53    3.31
 -14   2  14    5.17    3.32
 -14  -2  14    1.72    3.69
 -14   2  15    0.08    2.48
 -14  -2  15   -0.94    3.15
 -14   2  16    5.99    3.63
 -14  -2  16    4.06    4.29
 -14   2  17    0.68    2.26
 -14  -2  17    1.37    3.38
 -14   2  18    7.75    3.73
 -14  -2  18    6.76    5.04
 -14   2  19   -0.11    2.28
 -14  -2  19    2.96    2.99
 -14   2  20    1.51    2.34
 -14  -2  20   -0.86    2.98
 -14   2  21   -0.36    2.35
 -14   2  22    2.83    3.15
 -14   2  23    2.05    3.05
 -14   2  24    4.06    3.45
 -14   2  25   -0.90    2.85
 -14   3   1    5.82    4.00
 -14  -3   1    4.34    3.57
 -14   3   2   -1.11    3.69
 -14  -3   2   -0.53    3.27
 -14   3   3   -0.94    3.44
 -14  -3   3   -1.44    3.38
 -14   3   4    6.18    4.17
 -14  -3   4   -0.47    3.86
 -14   3   5    0.01    2.71
 -14  -3   5    1.18    2.10
 -14   3   6   22.33    6.52
 -14  -3   6   10.07    6.37
 -14   3   7    4.23    3.75
 -14  -3   7    1.60    3.30
 -14   3   8    2.01    3.30
 -14  -3   8   -0.45    3.93
 -14   3   9   -0.72    3.11
 -14  -3   9   -1.44    3.70
 -14   3  10    8.51    4.35
 -14  -3  10    2.28    3.70
 -14   3  11    5.56    3.27
 -14  -3  11   16.48    6.88
 -14   3  12   -0.97    2.33
 -14  -3  12   -0.70    4.34
 -14   3  13   -0.07    1.55
 -14  -3  13   -0.22    2.63
 -14   3  14    2.72    3.10
 -14  -3  14    0.95    4.04
 -14   3  15    6.40    3.64
 -14  -3  15    1.98    2.99
 -14   3  16    9.85    3.90
 -14  -3  16    9.81    5.96
 -14   3  17   -0.61    1.98
 -14  -3  17    0.22    3.42
 -14   3  18   -0.80    1.96
 -14  -3  18   -0.42    1.77
 -14   3  19    2.94    2.36
 -14  -3  19    3.26    4.85
 -14   3  20   10.97    4.33
 -14   3  21    1.94    2.82
 -14   3  22    1.80    2.37
 -14   3  23    0.72    2.13
 -14   3  24    2.44    2.49
 -14   3  25   -0.92    2.34
 -14   3  26    4.13    2.93
 -14   4   1   -0.71    2.68
 -14  -4   1    2.11    5.85
 -14   4   2    3.79    3.96
 -14  -4   2    0.35    3.40
 -14   4   3    1.04    2.83
 -14  -4   3    1.69    2.97
 -14   4   4    1.91    3.26
 -14  -4   4   -0.99    5.16
 -14   4   5   -1.17    3.20
 -14  -4   5   -2.40    4.58
 -14   4   6   -1.03    3.01
 -14  -4   6   -0.17    3.88
 -14   4   7    1.85    2.98
 -14  -4   7    3.97    3.94
 -14   4   8    2.23    3.46
 -14  -4   8    9.25    4.67
 -14   4   9    4.64    3.50
 -14  -4   9    3.54    5.74
 -14   4  10    2.47    2.91
 -14  -4  10   10.45    5.86
 -14   4  11    0.53    2.28
 -14  -4  11   -1.24    4.27
 -14   4  12    8.03    3.68
 -14  -4  12   10.87    6.69
 -14   4  13    8.28    3.70
 -14  -4  13    9.84    5.26
 -14   4  14   14.70    4.66
 -14  -4  14    6.95    6.31
 -14   4  15    0.04    1.89
 -14  -4  15    5.27    4.65
 -14   4  16    8.70    3.47
 -14  -4  16    6.79    4.63
 -14   4  17   -0.72    2.23
 -14  -4  17    7.65    4.80
 -14   4  18    0.55    1.84
 -14   4  19    1.58    2.01
 -14   4  20    0.19    1.71
 -14   4  21    1.40    1.85
 -14   5   1    4.17    3.61
 -14  -5   1    7.14    5.24
 -14   5   2    0.68    3.22
 -14  -5   2    2.98    4.21
 -14   5   3   -0.12    1.95
 -14  -5   3    1.29    4.37
 -14   5   4   -0.69    2.65
 -14  -5   4   -0.68    3.00
 -14   5   5    5.34    3.67
 -14  -5   5   14.15    6.96
 -14   5   6   -0.41    2.16
 -14  -5   6    9.86    5.64
 -14   5   7   -1.02    3.03
 -14  -5   7   -0.70    5.29
 -14   5   8   -0.86    2.85
 -14  -5   8   -1.00    3.48
 -14   5   9    9.03    3.91
 -14  -5   9    9.65    6.85
 -14   5  10   10.32    4.25
 -14  -5  10    4.23    4.42
 -14   5  11    0.90    2.14
 -14  -5  11   -1.25    3.20
 -14   5  12    4.68    2.80
 -14  -5  12    0.10    2.59
 -14   5  13    0.69    1.92
 -14  -5  13   -0.40    2.27
 -14   5  14    1.36    2.03
 -14  -5  14   -1.95    4.67
 -14   5  15    1.86    2.10
 -14  -5  15   -1.17    4.30
 -14   5  16    7.71    3.16
 -14  -5  16   11.56    6.35
 -14   5  17    0.86    1.59
 -14   6   1    4.44    3.55
  14   6  -1    5.33    5.75
 -14  -6   1   15.75    7.59
 -14   6   2    0.57    2.62
 -14  -6   2    1.60    4.85
 -14   6   3    1.84    3.55
 -14  -6   3   15.01    6.95
 -14   6   4   10.03    4.53
 -14  -6   4    5.81    5.49
 -14   6   5   -0.69    2.46
 -14  -6   5    2.15    5.14
 -14   6   6   -0.54    2.19
 -14  -6   6    3.28    5.21
 -14   6   7    3.05    3.25
 -14  -6   7   17.25    7.84
 -14   6   8    4.47    3.11
 -14  -6   8    5.11    4.31
 -14   6   9    4.65    2.99
 -14  -6   9    7.31    5.91
 -14   6  10   -0.51    2.16
 -14  -6  10   -1.42    3.68
 -14   6  11    0.65    2.18
 -14  -6  11    4.02    4.27
 -14   6  12    3.12    2.46
 -14  -6  12    1.75    3.86
 -14   6  13   -0.07    1.49
 -14  -6  13   -1.45    3.96
 -14   6  14    4.43    2.50
 -14  -6  14    1.97    3.89
 -14   7   1    2.69    3.06
  14   7  -1    8.05    6.16
 -14  -7   1    1.66    6.26
 -14   7   2   -0.47    3.01
  14   7  -2    1.00    4.48
 -14  -7   2    1.00    5.05
 -14   7   3   -0.02    2.60
  14   7  -3    2.05    5.08
 -14  -7   3   -0.75    3.97
 -14   7   4    1.57    2.64
 -14  -7   4   -0.60    5.77
 -14   7   5   16.26    5.24
 -14  -7   5    8.34    5.70
 -14   7   6    3.41    3.34
 -14  -7   6    3.35    4.77
 -14   7   7    0.97    2.51
 -14  -7   7   -1.12    4.22
 -14   7   8    0.81    2.47
 -14  -7   8    7.02    5.40
 -14   7   9    0.76    2.28
 -14  -7   9    3.70    5.46
 -14   7  10   -0.27    1.56
 -14  -7  10    8.12    5.67
 -14   7  11    5.79    2.95
 -14  -7  11    3.06    4.24
 -14   7  12   -0.40    1.77
 -14  -7  12    1.70    3.60
 -14   7  13   -0.20    1.62
 -14   8   1    5.69    4.45
  14   8  -1   16.43    8.24
 -14  -8   1   10.73    6.66
 -14   8   2    0.40    2.64
  14   8  -2    7.32    5.78
 -14  -8   2   -1.55    5.42
 -14   8   3    7.01    3.87
  14   8  -3    4.30    5.27
 -14  -8   3    5.94    5.15
 -14   8   4   -0.25    1.97
  14   8  -4    3.47    4.65
 -14  -8   4   -3.88    6.42
 -14   8   5   -0.61    2.74
  14   8  -5    2.72    4.79
 -14  -8   5   -1.65    4.80
 -14   8   6    1.88    2.89
 -14  -8   6    1.69    4.89
 -14   8   7    1.14    2.28
 -14  -8   7   -1.68    4.64
 -14   8   8   -0.03    2.13
 -14  -8   8   -3.05    5.62
 -14   8   9    9.20    3.72
 -14  -8   9    4.50    5.66
 -14   8  10   -1.02    2.24
 -14   8  11    2.69    2.47
 -14   8  12    1.19    1.94
 -14   9   1   -0.87    2.38
  14   9  -1   -1.81    5.75
 -14  -9   1    1.80    4.73
 -14   9   2    2.98    3.55
  14   9  -2   -0.64    3.30
 -14  -9   2   -0.47    3.03
 -14   9   3    0.37    1.94
  14   9  -3   -1.50    5.07
 -14  -9   3   -1.06    5.00
 -14   9   4   -0.84    2.41
  14   9  -4   -1.45    4.08
 -14  -9   4   -0.19    2.25
 -14   9   5    5.48    3.87
  14   9  -5    7.48    5.27
 -14  -9   5   -1.39    4.82
 -14   9   6   -0.76    2.73
  14   9  -6    2.16    4.78
 -14  -9   6   -0.26    2.85
 -14   9   7    0.65    2.38
 -14   9   8   -0.49    2.63
 -14   9   9    1.62    2.68
 -14   9  10   -0.68    1.89
  14  10  -1    5.26    4.42
 -14 -10   1    2.06    5.52
  14  10  -2   -0.59    2.73
  14  10  -3    3.77    5.64
  14  10  -4   -0.73    2.72
  14  10  -5    2.54    5.87
  14  10  -6   -1.14    4.49
  14  10  -7    0.73    4.13
  14  10  -8   -0.00    4.77
 -13   0   1   45.27   10.70
 -13   0   2    0.41    3.13
 -13   0   3   21.48    7.45
 -13   0   4   -1.12    3.88
 -13   0   5    1.70    4.06
 -13   0   6   -1.15    3.87
 -13   0   7   25.80    7.59
 -13   0   8   -0.20    3.51
 -13   0   9    1.29    3.47
 -13   0  10   -0.16    2.15
 -13   0  11   16.63    6.49
 -13   0  12   -0.64    2.99
 -13   0  13   22.53    6.74
 -13   0  14   -1.25    3.59
 -13   0  15   -0.82    2.65
 -13   0  16   -0.18    3.85
 -13   0  17   16.98    6.08
 -13   0  18   -0.71    2.65
 -13   0  19    1.41    3.10
 -13   0  20    0.22    2.19
 -13   0  21    1.08    2.58
 -13   0  22   -0.83    2.94
 -13   0  23   11.98    5.19
 -13   0  24   -0.00    2.38
 -13   0  25    0.95    2.83
 -13   0  26   -0.15    2.31
 -13   1   1   13.19    5.98
 -13  -1   1    6.79    5.31
 -13   1   2    5.33    4.44
 -13  -1   2    2.02    2.45
 -13   1   3    5.24    3.75
 -13  -1   3   -0.63    2.31
 -13   1   4   -0.13    3.57
 -13  -1   4   -0.36    3.70
 -13   1   5   50.56   10.88
 -13  -1   5   64.91   12.43
 -13   1   6    1.82    2.87
 -13  -1   6    3.32    3.16
 -13   1   7    6.14    4.12
 -13  -1   7    5.62    4.87
 -13   1   8   -0.12    2.43
 -13  -1   8   -1.23    4.54
 -13   1   9   22.64    6.90
 -13  -1   9   27.48    8.12
 -13   1  10    1.38    3.28
 -13  -1  10   -1.52    4.23
 -13   1  11   12.77    5.35
 -13  -1  11    2.12    3.47
 -13   1  12   -0.81    2.86
 -13  -1  12   -1.12    2.96
 -13   1  13   -0.72    2.30
 -13  -1  13    7.06    4.51
 -13   1  14    1.37    2.89
 -13  -1  14   -1.38    2.99
 -13   1  15   29.00    7.51
 -13  -1  15   20.44    6.93
 -13   1  16   -1.46    3.40
 -13  -1  16    2.64    3.64
 -13   1  17    0.90    2.59
 -13  -1  17   -0.03    2.23
 -13   1  18   -0.50    2.17
 -13  -1  18    0.85    3.68
 -13   1  19   16.57    5.38
 -13  -1  19   17.42    6.19
 -13   1  20    0.26    1.95
 -13  -1  20   -0.74    2.94
 -13   1  21    7.97    4.09
 -13  -1  21    7.69    4.18
 -13   1  22    0.20    2.05
 -13  -1  22   -2.29    4.14
 -13   1  23   -0.53    1.78
 -13  -1  23    0.24    2.81
 -13   1  24    2.50    3.26
 -13  -1  24   -0.05    3.34
 -13   1  25    5.07    3.67
 -13  -1  25    5.42    3.80
 -13   1  26   -0.71    2.39
 -13   2   1   27.24    7.62
 -13  -2   1   18.06    7.57
 -13   2   2   -0.73    3.67
 -13  -2   2    3.65    3.37
 -13   2   3    7.38    4.82
 -13  -2   3   -0.54    3.37
 -13   2   4    6.97    4.06
 -13  -2   4    6.66    4.55
 -13   2   5   -1.54    3.79
 -13  -2   5   -0.90    4.21
 -13   2   6    2.48    3.02
 -13  -2   6    3.41    4.38
 -13   2   7   31.14    7.78
 -13  -2   7   23.99    8.21
 -13   2   8    5.01    3.68
 -13  -2   8    7.20    4.50
 -13   2   9   -0.48    2.40
 -13  -2   9   10.94    5.46
 -13   2  10   -0.52    2.49
 -13  -2  10    1.64    3.39
 -13   2  11   18.89    5.64
 -13  -2  11    9.08    5.58
 -13   2  12    0.60    3.02
 -13  -2  12    4.69    3.73
 -13   2  13   10.27    4.49
 -13  -2  13   12.67    5.94
 -13   2  14    6.71    3.21
 -13  -2  14   -0.95    3.47
 -13   2  15    2.86    3.19
 -13  -2  15    5.11    3.82
 -13   2  16    2.33    2.79
 -13  -2  16   -1.32    4.70
 -13   2  17    8.34    3.88
 -13  -2  17   11.31    5.16
 -13   2  18    1.42    2.10
 -13  -2  18   -0.08    2.52
 -13   2  19    6.30    3.50
 -13  -2  19    3.32    3.78
 -13   2  20   -0.63    2.55
 -13  -2  20    0.05    2.98
 -13   2  21    2.07    2.61
 -13  -2  21    6.00    4.91
 -13   2  22    2.47    2.93
 -13  -2  22    2.62    3.81
 -13   2  23    9.71    4.21
 -13  -2  23   13.08    5.77
 -13   2  24    4.90    3.42
 -13  -2  24   -0.99    2.66
 -13   2  25   -0.45    2.00
 -13  -2  25   -0.60    2.68
 -13   2  26    0.36    2.53
 -13   2  27    4.34    2.98
 -13   3   1    2.64    3.71
  13   3  -1   -0.81    2.94
 -13  -3   1    5.94    4.99
 -13   3   2   -0.76    2.99
 -13  -3   2    5.29    4.39
 -13   3   3    3.34    3.33
 -13  -3   3   10.49    5.08
 -13   3   4    2.78    3.60
 -13  -3   4   10.37    6.28
 -13   3   5   10.59    5.30
 -13  -3   5   14.51    7.15
 -13   3   6    2.79    2.78
 -13  -3   6    3.93    3.78
 -13   3   7    1.44    2.33
 -13  -3   7   -1.98    4.11
 -13   3   8    4.55    3.45
 -13  -3   8    2.89    4.02
 -13   3   9   20.95    6.07
 -13  -3   9   16.64    7.38
 -13   3  10    8.03    3.58
 -13  -3  10   16.87    7.46
 -13   3  11    4.09    3.19
 -13  -3  11    2.25    4.06
 -13   3  12    1.18    2.67
 -13  -3  12   -0.37    2.10
 -13   3  13    2.11    2.55
 -13  -3  13    3.92    3.77
 -13   3  14    5.01    2.80
 -13  -3  14    3.00    4.12
 -13   3  15   18.12    5.05
 -13  -3  15   20.69    8.68
 -13   3  16   -0.13    2.19
 -13  -3  16    4.13    4.22
 -13   3  17   -0.50    1.83
 -13  -3  17   -0.93    3.69
 -13   3  18    1.14    2.18
 -13  -3  18    1.92    2.45
 -13   3  19   13.72    4.36
 -13  -3  19   10.69    5.51
 -13   3  20    5.48    3.22
 -13  -3  20    5.83    4.76
 -13   3  21   -0.87    2.44
 -13  -3  21    3.47    3.85
 -13   3  22    0.63    2.28
 -13  -3  22   -0.31    4.38
 -13   3  23    0.63    1.71
 -13  -3  23   -0.49    4.02
 -13   3  24    0.56    2.01
 -13   3  25    4.81    2.65
 -13   3  26   -0.56    2.05
 -13   3  27   -1.25    2.56
 -13   4   1   13.14    5.53
  13   4  -1   13.07    6.15
 -13  -4   1    4.52    5.15
 -13   4   2    5.21    3.73
  13   4  -2    6.97    4.86
 -13  -4   2   15.77    7.26
 -13   4   3    4.67    3.55
  13   4  -3    3.00    3.45
 -13  -4   3    3.46    3.54
 -13   4   4    1.45    2.54
 -13  -4   4   -0.61    3.41
 -13   4   5    0.00    2.15
 -13  -4   5    5.83    5.04
 -13   4   6    6.46    3.38
 -13  -4   6    5.91    4.80
 -13   4   7   16.42    5.13
 -13  -4   7    9.22    5.62
 -13   4   8    7.14    3.78
 -13  -4   8    5.66    4.78
 -13   4   9    4.59    3.08
 -13  -4   9   12.51    6.16
 -13   4  10    2.56    2.88
 -13  -4  10   -0.84    3.40
 -13   4  11    8.65    3.96
 -13  -4  11   16.49    6.98
 -13   4  12   13.92    4.48
 -13  -4  12   14.74    6.52
 -13   4  13   10.40    3.75
 -13  -4  13    6.74    4.75
 -13   4  14    0.46    1.87
 -13  -4  14    0.49    3.97
 -13   4  15   -0.58    2.10
 -13  -4  15   -0.16    4.21
 -13   4  16    2.90    2.38
 -13  -4  16    2.28    3.65
 -13   4  17    4.81    2.57
 -13  -4  17   10.73    6.33
 -13   4  18    3.70    2.03
 -13  -4  18    1.58    3.68
 -13   4  19   -0.53    1.75
 -13  -4  19    7.86    4.73
 -13   4  20    1.43    2.08
 -13  -4  20   -2.43    4.24
 -13   4  21    7.28    2.96
 -13  -4  21    1.05    2.64
 -13   4  22    2.78    2.15
 -13  -4  22    1.11    4.26
 -13   4  23   15.67    4.19
 -13   4  24    0.70    1.91
 -13   4  25   -0.73    1.79
 -13   5   1    9.00    4.29
  13   5  -1   10.92    6.19
 -13  -5   1    7.74    5.12
 -13   5   2   -0.79    2.66
  13   5  -2    1.89    3.22
 -13  -5   2   -1.62    4.57
 -13   5   3    7.35    3.66
  13   5  -3    1.45    4.20
 -13  -5   3   -1.18    4.00
 -13   5   4    1.48    2.49
  13   5  -4   -1.07    4.06
 -13  -5   4    7.69    5.11
 -13   5   5   16.29    5.44
 -13  -5   5    4.27    5.41
 -13   5   6   -0.61    2.57
 -13   5   7    2.23    2.26
 -13  -5   7   -0.77    4.21
 -13   5   8    1.99    3.15
 -13  -5   8    0.78    3.86
 -13   5   9    7.71    3.81
 -13  -5   9    7.13    5.71
 -13   5  10   15.41    4.57
 -13  -5  10   14.36    6.67
 -13   5  11    6.36    3.05
 -13  -5  11    3.82    4.44
 -13   5  12   -0.22    1.72
 -13  -5  12    1.23    2.18
 -13   5  13    0.73    1.85
 -13  -5  13    1.72    4.79
 -13   5  14    4.50    2.66
 -13  -5  14    9.60    5.80
 -13   5  15   16.93    3.98
 -13  -5  15    4.35    5.76
 -13   5  16   -0.48    1.64
 -13  -5  16    3.20    4.99
 -13   5  17    1.83    1.72
 -13  -5  17    0.57    2.25
 -13   5  18    1.86    1.66
 -13  -5  18    2.05    2.88
 -13  -5  19   10.04    5.99
 -13  -5  20    4.10    4.44
 -13  -5  21   -0.26    3.90
 -13   6   1    2.75    3.64
  13   6  -1    6.32    5.54
 -13  -6   1    4.68    5.10
 -13   6   2    1.04    2.50
  13   6  -2    1.87    5.01
 -13  -6   2   -1.72    5.06
 -13   6   3   -0.69    2.77
  13   6  -3    4.23    5.12
 -13  -6   3   -1.92    4.98
 -13   6   4    6.12    3.94
  13   6  -4    3.21    4.32
 -13  -6   4    4.82    4.58
 -13   6   5   -0.20    1.96
  13   6  -5   -1.47    3.70
 -13  -6   5   -0.16    4.85
 -13   6   6    9.45    4.33
  13   6  -6    2.99    4.15
 -13  -6   6    5.29    4.23
 -13   6   7    2.94    3.22
 -13  -6   7    4.44    5.19
 -13   6   8    9.34    3.66
 -13  -6   8   11.09    7.01
 -13   6   9    0.13    2.11
 -13  -6   9    0.37    3.52
 -13   6  10    7.53    3.42
 -13  -6  10    9.71    6.19
 -13   6  11    0.66    1.55
 -13  -6  11   -2.53    4.91
 -13   6  12    8.65    3.08
 -13  -6  12    2.13    4.44
 -13   6  13    7.75    2.77
 -13  -6  13    0.90    4.04
 -13   6  14    0.43    1.41
 -13  -6  14    4.20    4.08
 -13   6  15    0.01    1.25
 -13  -6  15    4.34    4.16
 -13  -6  16    7.30    5.71
 -13  -6  17   -0.77    3.55
 -13  -6  18   -1.05    4.27
 -13  -6  19   11.54    5.71
 -13  -6  20    1.13    3.71
 -13   7   1   -0.36    2.88
  13   7  -1   -1.65    5.12
 -13  -7   1   -0.23    3.55
 -13   7   2   -0.93    2.82
  13   7  -2   -1.03    4.10
 -13  -7   2   -0.45    3.69
 -13   7   3   -0.50    2.51
  13   7  -3    4.69    5.00
 -13  -7   3    7.48    6.12
 -13   7   4   14.67    4.97
  13   7  -4   24.90    8.74
 -13  -7   4   29.02   10.23
 -13   7   5    6.11    3.92
  13   7  -5    8.94    5.64
 -13  -7   5    5.09    4.86
 -13   7   6    1.36    2.63
  13   7  -6   -0.81    2.96
 -13  -7   6   -0.53    3.51
 -13   7   7   -0.46    1.83
  13   7  -7   -0.96    3.98
 -13  -7   7   -0.24    3.46
 -13   7   8    6.75    3.07
  13   7  -8    2.25    3.59
 -13  -7   8   -0.08    3.30
 -13   7   9    2.31    2.32
 -13  -7   9    2.81    5.11
 -13   7  10    6.34    2.72
 -13  -7  10    7.42    6.36
 -13   7  11   -0.17    1.74
 -13  -7  11   -0.68    3.29
 -13   7  12   -0.68    1.69
 -13  -7  12    1.34    3.28
 -13   7  13    0.43    1.40
 -13  -7  13    1.52    3.95
 -13   7  14    3.07    1.89
 -13  -7  14   11.34    6.12
 -13  -7  15   -1.59    4.52
 -13  -7  16   -1.46    3.69
 -13  -7  17    2.61    4.40
 -13  -7  18    1.61    3.35
 -13   8   1    5.73    4.04
  13   8  -1   -1.34    4.57
 -13  -8   1   -0.40    4.20
 -13   8   2    8.47    4.26
  13   8  -2    0.70    4.81
 -13  -8   2    7.28    6.44
 -13   8   3   -0.19    2.69
  13   8  -3    0.27    3.79
 -13  -8   3   -1.33    4.46
 -13   8   4    5.74    3.87
  13   8  -4   -0.45    2.06
 -13  -8   4    2.69    4.43
 -13   8   5    6.06    3.40
  13   8  -5    7.73    6.39
 -13  -8   5   -0.34    2.32
 -13   8   6   13.41    4.83
  13   8  -6   14.21    7.51
 -13  -8   6   22.79    9.25
 -13   8   7    2.62    2.61
  13   8  -7   -0.49    3.23
 -13  -8   7    2.59    4.11
 -13   8   8    4.61    3.10
  13   8  -8   14.95    7.24
 -13  -8   8    8.26    6.25
 -13   8   9    0.23    2.47
  13   8  -9   -1.60    4.88
 -13  -8   9    9.13    7.25
 -13   8  10    1.37    2.48
  13   8 -10    5.65    5.30
 -13  -8  10    3.43    3.95
 -13   8  11    0.71    1.38
 -13  -8  11   -1.14    4.45
 -13   8  12    6.15    2.52
 -13  -8  12    4.10    3.94
 -13   8  13    1.63    1.83
 -13  -8  13    2.91    4.02
 -13  -8  14    5.13    5.67
 -13  -8  15   -0.38    2.61
 -13  -8  16   -0.16    3.86
 -13   9   1    0.92    2.62
  13   9  -1   -0.48    3.13
 -13  -9   1   -0.78    3.81
 -13   9   2    2.43    3.26
  13   9  -2   -1.68    5.36
 -13  -9   2    1.95    5.92
 -13   9   3    0.88    2.39
  13   9  -3    4.72    4.73
 -13  -9   3   -1.04    3.40
 -13   9   4    7.85    4.19
  13   9  -4   19.68    8.23
 -13  -9   4   -0.17    2.73
 -13   9   5   -0.81    2.32
  13   9  -5    2.00    4.50
 -13  -9   5   -0.73    3.97
 -13   9   6    7.00    3.42
  13   9  -6    6.30    5.87
 -13  -9   6   -1.43    4.67
 -13   9   7   -0.56    2.25
  13   9  -7    2.83    5.42
 -13  -9   7    6.05    5.53
 -13   9   8    6.58    3.39
  13   9  -8   17.26    7.90
 -13  -9   8    5.29    5.89
  13   9  -9    0.58    3.58
 -13  -9   9    2.25    4.48
  13   9 -10   13.59    7.23
 -13  -9  10    2.89    4.60
  13   9 -11    5.36    5.74
 -13  -9  11    1.87    4.56
 -13  -9  12   -3.25    6.01
 -13  -9  13    9.34    7.71
 -13  -9  14    3.43    6.01
 -13  10   1   -0.35    3.63
  13  10  -1   -2.24    5.24
 -13 -10   1    1.06    4.02
 -13  10   2   -1.13    3.46
  13  10  -2    2.57    3.87
 -13 -10   2    3.14    4.43
  13  10  -3    0.80    3.93
 -13 -10   3   -0.01    2.14
  13  10  -4    3.75    5.97
 -13 -10   4   -0.59    3.31
  13  10  -5    5.68    4.51
 -13 -10   5   -1.22    5.16
  13  10  -6    1.56    4.69
 -13 -10   6   -0.97    4.16
  13  10  -7    2.08    5.12
 -13 -10   7   -1.23    4.75
  13  10  -8   -0.92    3.65
 -13 -10   8    7.42    7.62
  13  10  -9    4.48    5.05
 -13 -10   9   -0.34    3.63
  13  10 -10    4.19    4.91
 -13 -10  10   -1.61    4.94
  13  10 -11   -1.72    5.04
 -13 -10  11   -0.20    4.08
  13  10 -12   12.86    7.61
 -13 -10  12   -1.29    5.59
  13  11  -1   -0.11    4.45
 -13 -11   1   -1.84    5.12
  13  11  -2   -0.15    4.00
 -13 -11   2   -1.02    3.95
  13  11  -3    1.34    4.08
 -13 -11   3    0.33    4.24
  13  11  -4    3.43    4.93
 -13 -11   4   -1.03    4.98
  13  11  -5    0.88    5.86
 -13 -11   5    8.21    6.47
  13  11  -6   -1.23    4.67
 -13 -11   6   -1.85    5.23
  13  11  -7   -1.58    5.01
 -13 -11   7    0.82    3.61
  13  11  -8   -3.33    5.84
 -13 -11   8    1.66    4.95
  13  11  -9   -1.35    3.70
 -13 -11   9    0.93    6.06
  13  11 -10    4.39    5.72
  13  11 -11    3.53    5.13
  13  11 -12   -0.41    3.46
  13  11 -13   -0.79    3.36
  13  11 -14    0.69    4.77
 -13 -12   1   -0.60    3.61
 -13 -12   2   -0.92    5.45
 -13 -12   3    1.82    5.54
 -13 -12   4    2.80    5.44
 -13 -12   5    0.31    3.97
 -13 -12   6    7.97    6.84
 -12   0   1   -1.81    3.73
 -12   0   2   12.00    5.21
 -12   0   3    2.28    2.53
 -12   0   4    3.41    2.87
 -12   0   5   -0.81    2.22
 -12   0   6   59.35   11.71
 -12   0   7   -0.45    2.67
 -12   0   8    2.27    4.13
 -12   0   9    0.55    2.74
 -12   0  10   48.88   10.29
 -12   0  11   -1.00    2.80
 -12   0  12   28.73    8.04
 -12   0  13    0.63    2.76
 -12   0  14    1.17    2.66
 -12   0  15   -0.30    2.74
 -12   0  16   26.58    7.19
 -12   0  17   -0.17    2.13
 -12   0  18    6.43    3.35
 -12   0  19   -0.07    2.37
 -12   0  20    2.51    3.51
 -12   0  21   -0.38    3.19
 -12   0  22   10.80    4.58
 -12   1   1   -0.50    2.68
 -12  -1   1   -0.35    2.95
 -12   1   2   57.36   11.84
 -12  -1   2   55.71   11.80
 -12   1   3   -1.41    2.89
 -12  -1   3   -0.08    2.74
 -12   1   4   47.38   10.26
 -12  -1   4   40.89   10.20
 -12   1   5   -0.80    2.62
 -12  -1   5    2.54    3.64
 -12   1   6   -0.65    2.25
 -12  -1   6    2.89    4.03
 -12   1   7    3.89    4.32
 -12  -1   7   -0.05    2.93
 -12   1   8   65.56   11.70
 -12  -1   8   58.32   11.67
 -12   1   9    4.87    3.59
 -12  -1   9   -0.31    3.54
 -12   1  10   19.39    5.95
 -12  -1  10   14.66    6.00
 -12   1  11    1.11    2.49
 -12  -1  11   -0.82    3.45
 -12   1  12    8.29    3.77
 -12  -1  12    8.02    4.11
 -12   1  13   -0.36    2.06
 -12  -1  13   -1.06    3.17
 -12   1  14   58.71   10.49
 -12  -1  14   62.80   11.74
 -12   1  15   -0.14    2.01
 -12  -1  15    1.26    2.25
 -12   1  16   -0.09    2.46
 -12  -1  16    1.24    2.76
 -12   1  17   -0.21    1.88
 -12  -1  17    2.21    3.04
 -12   1  18   14.75    4.98
 -12  -1  18   12.20    5.14
 -12   1  19    2.89    2.52
 -12  -1  19   -0.45    2.52
 -12   1  20   18.59    5.33
 -12  -1  20    3.77    3.49
 -12   1  21   -0.72    2.13
 -12  -1  21    3.00    3.66
 -12   1  22   -0.76    2.54
 -12  -1  22   -0.24    2.68
 -12   2   1    8.16    4.10
 -12  -2   1   17.08    6.45
 -12   2   2   21.73    6.52
 -12  -2   2   26.90    8.72
 -12   2   3    0.24    2.65
 -12  -2   3    2.74    4.48
 -12   2   4    5.57    3.59
 -12  -2   4   11.45    5.79
 -12   2   5    4.11    3.12
 -12  -2   5    9.39    4.99
 -12   2   6   35.67    8.35
 -12  -2   6   48.14   10.80
 -12   2   7   12.33    4.79
 -12  -2   7   23.59    7.07
 -12   2   8   12.26    4.81
 -12  -2   8    4.60    4.02
 -12   2   9    0.81    2.06
 -12  -2   9    1.07    3.32
 -12   2  10   44.22    8.61
 -12  -2  10   39.83   10.36
 -12   2  11    7.03    4.28
 -12  -2  11   18.72    7.12
 -12   2  12   24.50    6.10
 -12  -2  12   14.87    5.91
 -12   2  13    0.51    2.07
 -12  -2  13   -1.13    3.51
 -12   2  14    0.54    2.05
 -12  -2  14   -1.39    3.18
 -12   2  15    2.08    2.86
 -12  -2  15    1.33    4.15
 -12   2  16   27.34    6.21
 -12  -2  16   12.59    5.77
 -12   2  17   -0.46    2.11
 -12  -2  17   -0.09    3.26
 -12   2  18    8.17    3.56
 -12  -2  18    7.10    4.46
 -12   2  19    3.35    3.19
 -12  -2  19    4.68    4.08
 -12   2  20    4.29    3.07
 -12  -2  20    4.35    3.42
 -12   2  21    4.58    2.98
 -12  -2  21   -1.49    3.91
 -12   2  22    8.70    3.66
 -12  -2  22    1.55    3.19
 -12   2  23    2.17    2.45
 -12   3   1   -1.06    3.16
  12   3  -1   -1.18    3.78
 -12  -3   1   -2.85    5.05
 -12   3   2   17.61    6.81
  12   3  -2    9.10    5.64
 -12  -3   2   35.80    9.52
 -12   3   3   18.54    5.99
  12   3  -3    5.59    4.36
 -12  -3   3    8.09    6.10
 -12   3   4   29.69    7.32
 -12  -3   4   39.23   10.42
 -12   3   5    0.33    2.42
 -12  -3   5   11.71    5.80
 -12   3   6   -0.67    2.94
 -12  -3   6   -1.77    5.16
 -12   3   7    3.69    3.41
 -12  -3   7   -0.61    3.67
 -12   3   8   33.06    7.04
 -12  -3   8   16.83    7.43
 -12   3   9    4.01    3.25
 -12  -3   9   10.68    5.37
 -12   3  10   14.93    4.94
 -12  -3  10   34.56    9.06
 -12   3  11    2.57    2.17
 -12  -3  11   -0.09    3.58
 -12   3  12   11.38    4.38
 -12  -3  12   14.39    7.27
 -12   3  13    4.10    3.00
 -12  -3  13    5.23    4.10
 -12   3  14   14.74    4.51
 -12  -3  14   18.98    6.62
 -12   3  15    7.45    3.37
 -12  -3  15   -1.56    3.51
 -12   3  16   -0.89    2.26
 -12  -3  16   -0.29    2.59
 -12   3  17    4.27    2.94
 -12  -3  17    0.58    3.95
 -12   3  18    1.86    1.96
 -12  -3  18    0.97    2.04
 -12   3  19    7.67    3.26
 -12  -3  19   10.32    5.59
 -12   3  20    4.01    2.52
 -12  -3  20    0.30    2.87
 -12   3  21    0.70    1.78
 -12  -3  21   -0.14    3.82
 -12   3  22   -0.35    1.88
 -12  -3  22    2.13    3.52
 -12   3  23    3.80    2.68
 -12  -3  23    4.07    3.46
 -12   4   1   11.92    5.44
  12   4  -1   13.14    6.86
 -12  -4   1   18.85    7.52
 -12   4   2    4.52    4.06
  12   4  -2   11.05    5.53
 -12  -4   2    9.54    5.90
 -12   4   3    4.06    3.23
  12   4  -3   -0.20    3.25
 -12  -4   3   -2.24    4.59
 -12   4   4   -0.74    2.64
  12   4  -4    6.01    4.92
 -12  -4   4    9.91    5.10
 -12   4   5    3.11    3.08
  12   4  -5   -0.55    3.29
 -12  -4   5    1.69    2.45
 -12   4   6   46.57    8.36
  12   4  -6   39.36   10.00
 -12  -4   6   17.72    7.94
 -12   4   7   16.23    5.08
  12   4  -7   25.99    8.55
 -12  -4   7   16.88    6.95
 -12   4   8   -0.59    2.69
 -12  -4   8   -0.02    2.30
 -12   4   9   -0.27    2.19
 -12  -4   9    8.47    6.07
 -12   4  10   18.63    5.05
 -12  -4  10   17.16    6.62
 -12   4  11    8.34    3.49
 -12  -4  11   14.97    6.30
 -12   4  12   19.19    4.85
 -12  -4  12   21.13    8.00
 -12   4  13    0.76    1.60
 -12  -4  13    0.88    2.89
 -12   4  14    1.08    1.68
 -12  -4  14   -0.61    3.15
 -12   4  15    4.97    2.59
 -12  -4  15    5.42    4.82
 -12   4  16   11.88    3.58
 -12  -4  16    6.34    5.01
 -12   4  17   11.79    3.37
 -12  -4  17   18.91    6.54
 -12   4  18    6.04    2.48
 -12  -4  18    1.32    4.95
 -12   4  19    1.83    2.19
 -12  -4  19   -1.20    4.60
 -12   4  20    8.31    2.86
 -12  -4  20    6.38    5.23
 -12   4  21    6.69    2.79
 -12  -4  21    4.76    5.62
 -12   4  22    8.61    2.90
 -12  -4  22    7.78    4.70
 -12   4  23    2.44    1.93
 -12  -4  23    4.70    3.81
 -12   4  24   -0.28    1.45
 -12   5   1   -1.92    3.12
  12   5  -1   -0.18    2.98
 -12  -5   1    2.03    2.86
 -12   5   2   10.01    4.29
  12   5  -2   19.07    7.63
 -12  -5   2    8.85    5.56
 -12   5   3   14.03    5.00
  12   5  -3    9.68    6.08
 -12  -5   3    0.79    4.73
 -12   5   4   13.44    4.53
  12   5  -4   16.60    7.18
 -12  -5   4   10.62    6.58
 -12   5   5    7.32    3.43
  12   5  -5    9.05    5.64
 -12  -5   5    8.05    5.47
 -12   5   6   -0.21    1.78
  12   5  -6    0.08    3.00
 -12  -5   6   -1.74    6.23
 -12   5   7    5.26    3.20
  12   5  -7   -0.87    3.64
 -12  -5   7   -0.76    2.82
 -12   5   8   16.91    5.08
  12   5  -8   14.70    6.95
 -12  -5   8   20.23    7.87
 -12   5   9   19.32    4.92
  12   5  -9   23.91    8.74
 -12  -5   9   19.26    7.10
 -12   5  10    8.46    3.36
 -12  -5  10    3.46    4.47
 -12   5  11   -0.45    1.79
 -12  -5  11   -1.42    4.00
 -12   5  12   -0.41    1.53
 -12  -5  12    4.85    4.86
 -12   5  13   20.40    4.47
 -12  -5  13   24.99    9.01
 -12   5  14   16.34    3.90
 -12  -5  14   18.50    7.79
 -12   5  15    1.52    1.55
 -12  -5  15    0.70    4.23
 -12   5  16    3.04    1.88
 -12  -5  16   -0.16    3.05
 -12   5  17    3.59    1.80
 -12  -5  17   -1.24    3.32
 -12   5  18    6.53    2.24
 -12  -5  18    7.75    5.18
 -12   5  19    5.00    1.98
 -12  -5  19    3.86    3.65
 -12   5  20    6.73    2.28
 -12  -5  20    9.78    5.65
 -12  -5  21   -1.07    3.76
 -12  -5  22   -0.89    3.73
 -12  -5  23    6.58    5.14
 -12  -5  24    2.33    3.30
 -12   6   1   17.87    6.17
  12   6  -1   13.54    7.03
 -12  -6   1   12.59    7.61
  12   6  -2   20.02    7.64
 -12  -6   2   15.24    7.70
 -12   6   3    5.32    3.49
  12   6  -3    2.53    3.38
 -12  -6   3    2.18    3.83
 -12   6   4   -0.33    1.85
  12   6  -4   -1.53    3.93
 -12  -6   4   11.17    6.19
 -12   6   5   22.23    6.09
  12   6  -5   46.87   11.37
 -12  -6   5   28.89    9.75
 -12   6   6   22.14    5.35
  12   6  -6   16.63    7.81
 -12  -6   6   19.30    8.37
 -12   6   7   11.90    3.97
  12   6  -7   17.84    7.44
 -12  -6   7    8.20    6.14
 -12   6   8    1.21    2.36
  12   6  -8    2.56    3.26
 -12  -6   8    4.68    4.74
 -12   6   9    3.71    2.48
  12   6  -9    7.81    5.39
 -12  -6   9    0.10    5.38
 -12   6  10    7.41    2.92
  12   6 -10    7.46    5.11
 -12  -6  10   -0.39    3.40
 -12   6  11   31.88    6.06
  12   6 -11   33.78    9.92
 -12  -6  11   40.72   11.11
 -12   6  12    5.84    2.54
 -12  -6  12   14.34    7.36
 -12   6  13    0.63    1.21
 -12  -6  13   -0.90    3.28
 -12   6  14    2.15    1.59
 -12  -6  14    1.73    4.11
 -12   6  15    9.07    2.36
 -12  -6  15    0.87    4.00
 -12   6  16    4.82    1.62
 -12  -6  16    4.16    4.72
 -12  -6  17    0.11    4.33
 -12  -6  18    3.80    4.04
 -12  -6  19    2.67    4.26
 -12  -6  20    5.65    4.54
 -12  -6  21    2.25    3.61
 -12  -6  22    1.83    3.46
 -12  -6  23    7.11    4.95
 -12  -6  24   -1.46    3.62
 -12   7   1    5.27    3.81
  12   7  -1    0.07    3.74
 -12  -7   1    2.29    4.24
 -12   7   2   10.25    4.74
  12   7  -2   12.12    7.17
 -12  -7   2    1.37    4.62
 -12   7   3   13.69    4.90
  12   7  -3   11.22    6.23
 -12  -7   3   15.43    7.68
 -12   7   4    2.39    2.71
  12   7  -4   -0.61    3.63
 -12  -7   4    3.92    4.98
 -12   7   5    3.28    2.74
  12   7  -5    3.49    3.43
 -12  -7   5    9.20    6.43
 -12   7   6   -0.50    2.12
  12   7  -6   -1.34    4.54
 -12  -7   6   -0.22    3.33
 -12   7   7    4.36    2.93
  12   7  -7    6.35    4.44
 -12  -7   7   -1.35    5.80
 -12   7   8    4.90    2.69
  12   7  -8    1.99    3.50
 -12  -7   8    6.42    5.01
 -12   7   9   15.87    4.29
  12   7  -9   25.85    8.74
 -12  -7   9   20.71    8.81
 -12   7  10    0.28    1.46
  12   7 -10   -1.34    3.81
 -12  -7  10    0.35    4.14
 -12   7  11    0.86    1.53
  12   7 -11   -0.05    2.99
 -12  -7  11   -1.41    4.03
 -12   7  12    0.60    1.58
  12   7 -12   -1.20    3.93
 -12  -7  12    5.32    4.33
 -12   7  13    2.97    1.85
  12   7 -13    6.22    4.34
 -12  -7  13    2.91    3.71
 -12   7  14    7.53    2.24
 -12  -7  14    3.93    4.73
 -12  -7  15    6.96    6.09
 -12  -7  16   -1.65    4.95
 -12  -7  17   -0.99    3.68
 -12  -7  18    2.31    3.40
 -12  -7  19    6.48    5.73
 -12  -7  20    0.88    4.24
 -12  -7  21    0.31    5.05
 -12  -7  22   -2.76    4.74
 -12   8   1   13.23    5.24
  12   8  -1    8.55    7.19
 -12  -8   1    8.48    7.62
 -12   8   2   -0.53    3.51
  12   8  -2   -2.01    4.36
 -12  -8   2   -1.13    3.66
 -12   8   3    0.71    2.87
  12   8  -3    2.71    4.32
 -12  -8   3    8.45    5.57
 -12   8   4   -0.26    2.29
  12   8  -4   -0.17    2.82
 -12  -8   4    2.79    5.11
 -12   8   5    4.93    3.42
  12   8  -5   16.26    8.37
 -12  -8   5   11.90    6.83
 -12   8   6   -1.12    2.76
  12   8  -6   -1.81    5.19
 -12  -8   6   -0.04    2.78
 -12   8   7   14.40    4.66
  12   8  -7   24.16    8.89
 -12  -8   7   26.13    9.44
 -12   8   8   -0.18    1.94
  12   8  -8   -2.17    4.64
 -12  -8   8   -1.50    4.53
  12   8  -9   10.06    6.53
 -12  -8   9   12.08    6.43
 -12   8  10   -0.54    1.63
  12   8 -10   -1.75    5.15
 -12  -8  10   -1.03    3.78
 -12   8  11    4.76    2.37
  12   8 -11    4.25    4.67
 -12  -8  11    6.06    6.38
 -12   8  12   -0.34    1.17
  12   8 -12   -0.80    3.55
 -12  -8  12    1.97    4.47
  12   8 -13    3.85    4.48
 -12  -8  13   -0.14    3.01
  12   8 -14   -2.22    5.03
 -12  -8  14   -1.50    4.51
 -12  -8  15    7.77    6.58
 -12  -8  16   -1.73    4.91
 -12  -8  17   11.01    7.24
 -12  -8  18   -2.60    5.52
 -12  -8  19    2.04    3.32
 -12  -8  20   -0.99    3.62
 -12  -8  21    6.36    4.99
 -12   9   1   -1.15    3.35
  12   9  -1   -1.20    4.79
 -12  -9   1   -0.54    4.38
 -12   9   2    0.70    3.29
  12   9  -2    5.31    5.28
 -12  -9   2    2.74    5.30
 -12   9   3   11.78    5.09
  12   9  -3   19.59    8.78
 -12  -9   3   24.20    9.72
 -12   9   4   -0.67    2.78
  12   9  -4    1.37    2.67
 -12  -9   4   -1.02    4.37
 -12   9   5    4.44    3.26
  12   9  -5    4.24    5.29
 -12  -9   5    2.65    4.22
 -12   9   6   -0.36    2.43
  12   9  -6   -0.97    3.88
 -12  -9   6   -0.74    3.93
 -12   9   7    6.37    3.25
  12   9  -7    9.18    5.99
 -12  -9   7    3.95    6.59
  12   9  -8    4.98    5.39
 -12  -9   8   -1.00    3.99
  12   9  -9   17.78    8.28
 -12  -9   9   13.69    7.58
  12   9 -10   -0.78    3.38
 -12  -9  10   -0.66    3.73
  12   9 -11   -0.76    4.09
 -12  -9  11    3.39    5.11
  12   9 -12   -2.17    5.08
 -12  -9  12   -1.53    5.48
  12   9 -13   11.07    7.12
 -12  -9  13   15.09    9.07
  12   9 -14   -0.26    3.24
 -12  -9  14   -0.79    4.26
  12   9 -15    8.39    5.66
 -12  -9  15    2.77    4.53
 -12  -9  16    4.51    4.08
 -12  -9  17    4.35    5.13
 -12  -9  18    5.33    4.40
 -12  -9  19    9.91    6.65
  12  10  -1    5.46    5.54
 -12 -10   1    5.42    6.44
  12  10  -2    4.85    5.54
 -12 -10   2   -0.37    4.39
  12  10  -3    9.35    5.42
 -12 -10   3   -0.79    3.80
  12  10  -4    1.52    4.17
 -12 -10   4    3.30    5.96
  12  10  -5    4.11    4.46
 -12 -10   5   11.68    7.67
  12  10  -6   -1.48    3.87
 -12 -10   6    0.85    4.97
  12  10  -7    7.41    7.54
 -12 -10   7    3.92    5.06
  12  10  -8    2.69    6.03
 -12 -10   8   -0.78    3.79
  12  10  -9    3.06    5.05
 -12 -10   9    0.28    5.27
  12  10 -10    3.82    5.10
 -12 -10  10   -1.47    4.10
  12  10 -11    7.89    6.99
 -12 -10  11   -0.16    4.09
  12  10 -12   -0.60    2.51
 -12 -10  12    1.01    5.78
  12  10 -13   -0.34    4.22
 -12 -10  13    2.94    5.21
  12  10 -14   -0.98    3.78
 -12 -10  14   -1.93    5.37
  12  10 -15    5.72    5.61
 -12 -10  15    0.41    4.48
  12  10 -16    3.22    4.74
 -12 -10  16   -1.92    4.93
  12  10 -17    0.34    4.69
 -12 -10  17   -0.59    2.84
  12  11  -1   -1.17    3.36
 -12 -11   1   -0.33    4.33
  12  11  -2    2.69    4.01
 -12 -11   2   -0.84    5.40
  12  11  -3    6.33    7.08
 -12 -11   3    6.23    5.90
  12  11  -4   -1.43    4.87
 -12 -11   4    5.32    4.52
  12  11  -5    1.30    5.26
 -12 -11   5    8.69    6.50
  12  11  -6   -2.49    6.50
 -12 -11   6   -1.36    4.45
  12  11  -7   -1.72    4.72
 -12 -11   7   -1.49    5.81
  12  11  -8    1.90    4.36
 -12 -11   8   -2.27    5.39
  12  11  -9   11.26    7.37
 -12 -11   9   13.81    8.26
  12  11 -10   -0.53    3.27
 -12 -11  10   -3.59    5.98
  12  11 -11   -0.68    3.44
 -12 -11  11   -3.19    6.68
  12  11 -12    1.06    4.00
 -12 -11  12    3.42    5.99
  12  11 -13    3.08    4.27
 -12 -11  13    7.87    6.58
  12  11 -14    0.78    4.12
 -12 -11  14   -0.28    4.83
  12  11 -15    7.61    6.25
 -12 -11  15    0.01    5.00
  12  11 -16   -1.60    5.03
  12  11 -17   -1.67    5.01
  12  11 -18    1.10    3.38
  12  12  -1   14.99    8.07
 -12 -12   1   -1.17    4.30
  12  12  -2   -2.61    6.64
 -12 -12   2   -1.50    5.41
  12  12  -3    6.30    5.40
 -12 -12   3    1.05    4.13
  12  12  -4   -2.06    5.87
 -12 -12   4   -1.12    4.75
  12  12  -5    1.31    5.42
 -12 -12   5   13.59    7.77
  12  12  -6   -1.20    4.29
 -12 -12   6   -2.82    7.30
  12  12  -7    5.94    6.22
 -12 -12   7    2.86    6.07
  12  12  -8    2.69    3.73
 -12 -12   8   -0.90    3.32
  12  12  -9    8.20    6.09
 -12 -12   9   -1.84    5.18
  12  12 -10    2.45    5.21
 -12 -12  10    1.54    4.78
  12  12 -11   17.04    8.66
 -12 -12  11   15.83    8.54
  12  12 -12    1.06    3.58
 -12 -12  12    5.97    6.11
  12  12 -13    3.92    4.80
 -12 -12  13    2.01    4.76
  12  12 -14    2.24    3.27
  12  12 -15   -1.43    3.77
  12  12 -16    0.65    3.89
  12  12 -17   -0.90    4.59
 -12 -13   3   15.42    9.20
 -12 -13   4    3.71    5.43
 -12 -13   5   -1.94    6.11
 -12 -13   6   -1.28    4.72
 -12 -13   7   -1.01    4.72
 -12 -13   8   -1.07    4.82
 -12 -13   9    4.78    6.77
 -12 -13  10   -1.66    5.50
 -12 -13  11   -2.87    6.08
 -11   0   1   83.65   15.14
  11   0  -1  115.15   17.16
 -11   0   2   -0.72    3.51
  11   0  -2   -0.24    2.92
 -11   0   3   35.13    8.53
  11   0  -3   23.06    7.05
 -11   0   4    1.47    2.59
  11   0  -4   -0.10    2.75
 -11   0   5   97.69   15.41
 -11   0   6   -1.06    3.10
 -11   0   7   -0.06    2.12
 -11   0   8   -1.00    3.68
 -11   0   9   49.58    9.68
 -11   0  10   -0.95    2.93
 -11   0  11   56.33   10.51
 -11   0  12   -0.10    1.87
 -11   0  13    5.84    3.48
 -11   0  14   -0.25    1.66
 -11   0  15   30.69    7.33
 -11   0  16    1.56    2.55
 -11   0  17   11.02    4.44
 -11   0  18   -0.26    1.72
 -11   0  19   21.40    5.93
 -11   1   1  115.67   17.40
  11  -1  -1  119.66   17.84
  11   1  -1  142.01   19.61
 -11  -1   1   95.96   17.03
 -11   1   2    6.87    4.33
  11  -1  -2    0.54    1.91
  11   1  -2    4.58    4.17
 -11  -1   2    0.43    3.07
 -11   1   3   53.73   10.63
  11   1  -3   58.17   11.65
 -11  -1   3   48.65   10.66
 -11   1   4   -0.34    2.24
  11   1  -4   -0.28    2.21
 -11  -1   4    1.78    3.25
 -11   1   5    4.57    3.25
  11   1  -5    6.92    4.58
 -11  -1   5   10.69    4.74
 -11   1   6    0.95    3.07
  11   1  -6    1.40    3.38
 -11  -1   6    8.20    4.79
 -11   1   7   64.93   10.79
 -11  -1   7   41.06   10.03
 -11   1   8   -0.06    2.01
 -11  -1   8    1.89    3.14
 -11   1   9   35.43    7.83
 -11  -1   9   33.65    8.60
 -11   1  10   -0.72    2.37
 -11  -1  10    1.64    2.64
 -11   1  11    8.35    3.99
 -11  -1  11    4.11    4.33
 -11   1  12    4.27    3.10
 -11  -1  12    8.07    4.11
 -11   1  13   57.91    9.63
 -11  -1  13   26.06    7.52
 -11   1  14   -0.17    1.75
 -11  -1  14   -0.76    2.47
 -11   1  15    0.37    2.22
 -11  -1  15   -0.91    3.12
 -11   1  16   -0.92    2.28
 -11  -1  16   -0.84    2.60
 -11   1  17   12.66    4.67
 -11  -1  17   14.10    5.20
 -11   1  18    2.60    2.53
 -11  -1  18   -0.29    2.81
 -11   1  19    9.91    4.03
 -11  -1  19    6.13    3.77
 -11   2   1   35.57    8.24
  11   2  -1   22.34    7.57
 -11  -2   1   17.86    6.84
 -11   2   2   -0.60    2.59
  11   2  -2   -0.20    2.62
 -11  -2   2   -0.75    3.02
 -11   2   3   12.30    4.76
  11   2  -3   15.90    6.32
 -11  -2   3   18.02    6.86
 -11   2   4    5.50    3.73
  11   2  -4   11.22    5.00
 -11  -2   4   11.94    5.49
 -11   2   5   66.50   11.34
  11   2  -5   54.34   11.90
 -11  -2   5   81.74   13.92
 -11   2   6   18.34    5.78
  11   2  -6   20.21    6.64
 -11  -2   6   24.69    8.02
 -11   2   7    3.83    3.09
  11   2  -7    5.35    3.41
 -11  -2   7    9.48    4.63
 -11   2   8   14.18    4.90
  11   2  -8   15.64    6.26
 -11  -2   8   32.53    8.09
 -11   2   9   45.07    8.55
 -11  -2   9   50.33   11.23
 -11   2  10    7.57    3.37
 -11  -2  10    5.59    3.62
 -11   2  11   35.05    7.26
 -11  -2  11   34.23    8.65
 -11   2  12   -0.52    2.21
 -11  -2  12    1.28    3.06
 -11   2  13    0.86    2.03
 -11  -2  13   -1.13    2.76
 -11   2  14    2.33    2.29
 -11  -2  14   -0.47    2.41
 -11   2  15   30.89    6.58
 -11  -2  15   25.73    7.39
 -11   2  16   10.85    3.93
 -11  -2  16   11.08    4.51
 -11   2  17    5.41    2.88
 -11  -2  17    1.27    3.05
 -11   2  18   -0.05    1.96
 -11  -2  18    2.81    3.15
 -11   2  19   14.89    4.42
 -11  -2  19   15.07    5.91
 -11   3   1   17.05    6.09
 -11  -3   1   25.10    8.34
 -11   3   2   16.29    5.36
 -11  -3   2   18.18    6.81
 -11   3   3   77.65   12.38
 -11  -3   3   67.62   13.83
 -11   3   4   10.51    4.16
 -11  -3   4    6.02    4.44
 -11   3   5    7.45    4.10
  11   3  -5    5.59    4.52
 -11  -3   5    5.95    5.19
 -11   3   6   13.89    4.91
  11   3  -6   18.25    6.66
 -11  -3   6   12.31    5.80
  11   3  -7   45.05   10.59
 -11  -3   7   48.64   11.55
 -11   3   8    4.03    2.72
  11   3  -8   -1.15    3.20
 -11  -3   8   10.05    5.12
 -11   3   9   13.97    4.34
  11   3  -9   10.97    5.18
 -11  -3   9   18.65    7.27
 -11   3  10    3.30    2.41
  11   3 -10    3.94    3.83
 -11  -3  10    1.52    3.39
 -11   3  11   15.28    4.40
 -11  -3  11   10.95    6.07
 -11   3  12   16.03    4.17
 -11  -3  12    2.73    3.64
 -11   3  13   16.71    4.45
 -11  -3  13   16.45    6.37
 -11   3  14   -0.59    1.63
 -11  -3  14   -1.05    2.57
 -11   3  15    2.58    2.10
 -11  -3  15    0.56    3.33
 -11   3  16    1.32    1.94
 -11  -3  16    1.20    2.32
 -11   3  17    6.44    2.70
 -11  -3  17   11.22    5.58
 -11   3  18    9.58    3.30
 -11  -3  18   -0.12    2.22
 -11   3  19   10.79    3.62
 -11  -3  19    9.25    5.62
 -11   3  20    2.38    2.20
 -11   4   1   37.78    8.62
  11   4  -1   48.49   11.16
 -11  -4   1   38.76   10.48
 -11   4   2    2.24    2.80
  11   4  -2   -0.60    2.95
 -11  -4   2    1.31    4.47
 -11   4   3    3.81    3.26
  11   4  -3    2.08    3.73
 -11  -4   3   11.51    5.21
 -11   4   4    7.80    3.68
 -11  -4   4   17.08    6.83
 -11   4   5   57.61    9.81
 -11  -4   5   55.46   12.59
 -11   4   6   18.13    5.07
 -11  -4   6   14.28    7.69
 -11   4   7    8.76    3.74
 -11  -4   7   10.54    5.36
 -11   4   8    3.45    2.96
 -11  -4   8    1.93    3.45
 -11   4   9   33.24    6.50
 -11  -4   9   30.02    9.33
 -11   4  10    8.98    3.31
 -11  -4  10    7.56    5.33
 -11   4  11   20.67    4.92
 -11  -4  11   24.78    8.07
 -11   4  12   -0.49    1.59
 -11  -4  12   -0.31    4.32
 -11   4  13    3.08    1.97
 -11  -4  13   -0.17    2.08
 -11   4  14    4.76    2.35
 -11  -4  14    2.26    3.54
 -11   4  15   17.51    3.94
 -11  -4  15   12.89    6.20
 -11   4  16    2.52    1.83
 -11  -4  16    4.74    4.29
 -11   4  17    4.00    2.12
 -11  -4  17    1.84    4.15
 -11   4  18    0.27    1.59
 -11  -4  18    0.54    4.56
 -11   4  19    4.13    2.13
 -11  -4  19    3.30    3.92
 -11   4  20    2.81    1.99
 -11  -4  20   15.28    6.06
 -11   5   1   10.75    4.33
  11   5  -1   -0.06    3.59
 -11  -5   1    1.69    4.27
 -11   5   2   39.92    8.54
  11   5  -2   53.87   12.25
 -11  -5   2   47.33   11.57
 -11   5   3   45.65    8.58
  11   5  -3   30.96    9.38
 -11  -5   3   52.47   12.05
 -11   5   4    1.94    2.44
  11   5  -4    6.55    4.99
 -11  -5   4    3.86    4.19
 -11   5   5   -0.44    2.02
  11   5  -5    0.51    3.68
 -11  -5   5    4.57    4.15
 -11   5   6   14.25    4.39
  11   5  -6   20.49    7.83
 -11  -5   6   22.57    8.34
 -11   5   7   32.43    6.33
  11   5  -7   35.63    9.85
 -11  -5   7   17.81    7.82
 -11   5   8   10.05    3.73
  11   5  -8   13.40    6.75
 -11  -5   8   25.12    7.87
 -11   5   9   20.18    4.72
  11   5  -9   30.30    9.14
 -11  -5   9   21.66    8.34
 -11   5  10    1.36    2.05
  11   5 -10    1.73    3.19
 -11  -5  10    1.59    3.77
 -11   5  11    8.57    2.88
  11   5 -11    3.55    3.80
 -11  -5  11   10.51    5.69
 -11   5  12   23.41    4.50
  11   5 -12   23.32    7.87
 -11  -5  12   17.41    6.93
 -11   5  13   25.16    4.64
  11   5 -13   33.63    9.29
 -11  -5  13   28.68    9.37
 -11   5  14    2.15    1.38
  11   5 -14    4.99    3.92
 -11  -5  14    0.93    3.12
 -11   5  15   -0.15    0.99
 -11  -5  15   -0.49    3.19
 -11   5  16    0.76    1.06
 -11  -5  16   -0.29    2.10
 -11   5  17    2.16    1.45
 -11  -5  17    5.60    3.92
 -11   5  18   16.82    3.21
 -11  -5  18   15.05    6.94
 -11   5  19   17.38    3.30
 -11  -5  19   12.91    5.97
 -11   5  20    0.87    1.27
 -11  -5  20    0.48    3.69
 -11   5  21    1.05    1.32
 -11   6   1   15.96    5.32
  11   6  -1   60.37   12.64
 -11  -6   1    8.71    5.40
 -11   6   2    0.29    2.09
  11   6  -2    6.45    5.12
 -11  -6   2    1.58    5.64
 -11   6   3    2.86    3.00
  11   6  -3    1.92    4.36
 -11  -6   3    8.66    5.66
 -11   6   4   21.65    5.57
  11   6  -4   27.17    8.64
 -11  -6   4   18.87    7.90
 -11   6   5    9.66    3.89
  11   6  -5   30.40    8.84
 -11  -6   5   10.92    6.53
 -11   6   6    8.58    3.51
  11   6  -6   21.21    8.54
 -11  -6   6   29.93    9.48
 -11   6   7    4.05    2.55
  11   6  -7    9.44    5.46
 -11  -6   7    8.50    5.74
 -11   6   8   10.20    3.33
  11   6  -8    9.05    5.06
 -11  -6   8    4.16    4.65
 -11   6   9    4.96    2.62
  11   6  -9   13.61    6.09
 -11  -6   9    8.47    5.61
 -11   6  10    9.12    3.04
  11   6 -10   30.50    9.04
 -11  -6  10   12.66    6.54
 -11   6  11    7.68    2.82
  11   6 -11   11.27    5.66
 -11  -6  11   14.64    6.24
 -11   6  12    3.24    1.58
  11   6 -12    3.66    4.95
 -11  -6  12    3.44    5.21
 -11   6  13    3.88    1.68
  11   6 -13    0.49    3.31
 -11  -6  13   -0.33    2.41
 -11   6  14   10.82    2.48
  11   6 -14   22.47    7.81
 -11  -6  14    9.50    5.57
 -11   6  15   11.73    2.35
  11   6 -15   16.36    6.90
 -11  -6  15   16.70    7.80
 -11   6  16   19.97    2.87
 -11  -6  16   15.90    6.97
 -11  -6  17   -0.11    2.98
 -11  -6  18    1.47    4.05
 -11  -6  19   10.21    6.82
 -11  -6  20   11.35    5.32
 -11  -6  21   -1.03    3.12
 -11   7   1    6.24    3.84
  11   7  -1    6.08    4.67
 -11  -7   1   11.92    7.12
 -11   7   2   20.35    5.82
  11   7  -2   17.28    7.52
 -11  -7   2   20.72    8.90
 -11   7   3   -1.07    2.73
  11   7  -3   -1.52    4.55
 -11  -7   3    0.96    4.99
 -11   7   4   16.31    4.99
  11   7  -4   18.38    7.42
 -11  -7   4   14.31    7.38
 -11   7   5    2.84    2.60
  11   7  -5   -0.18    3.83
 -11  -7   5    1.31    4.18
 -11   7   6   20.74    5.02
  11   7  -6    6.09    6.18
 -11  -7   6    2.70    5.13
 -11   7   7   -0.39    1.73
  11   7  -7   -0.73    3.64
 -11  -7   7    5.12    4.99
 -11   7   8   31.29    5.95
  11   7  -8   26.22    9.23
 -11  -7   8   25.06    9.51
 -11   7   9   24.89    5.35
  11   7  -9   30.80    9.50
 -11  -7   9   40.90   11.09
 -11   7  10    3.41    2.03
  11   7 -10    1.55    4.00
 -11  -7  10    1.14    3.79
 -11   7  11   -0.05    1.53
  11   7 -11   -0.60    3.24
 -11  -7  11   -0.76    3.87
 -11   7  12   16.99    3.74
  11   7 -12   31.45    9.57
 -11  -7  12   27.91    9.85
 -11   7  13    4.22    1.72
  11   7 -13    7.59    5.00
 -11  -7  13   -0.40    4.30
 -11   7  14    6.45    1.74
  11   7 -14    2.08    3.30
 -11  -7  14    1.00    3.39
  11   7 -15    5.37    4.48
 -11  -7  15   -0.11    2.68
  11   7 -16   -2.33    4.32
 -11  -7  16   -0.44    3.87
  11   7 -17    3.31    4.69
 -11  -7  17    2.08    3.26
 -11  -7  18   11.14    6.96
 -11  -7  19    2.01    4.89
 -11  -7  20   -1.39    3.64
 -11  -7  21   -1.46    5.43
 -11  -7  22    4.56    5.54
 -11   8   1    1.05    2.71
  11   8  -1   -0.84    3.53
 -11  -8   1   -1.73    4.34
 -11   8   2    4.95    3.65
  11   8  -2   10.11    6.81
 -11  -8   2    1.17    5.38
 -11   8   3    1.58    2.94
  11   8  -3   -3.22    5.63
 -11  -8   3    2.03    4.00
 -11   8   4   20.22    5.90
  11   8  -4   34.39   10.78
 -11  -8   4   38.27   11.88
 -11   8   5    0.59    2.36
  11   8  -5   -1.32    4.38
 -11  -8   5    2.69    5.07
 -11   8   6   16.51    4.79
  11   8  -6    6.84    5.81
 -11  -8   6   23.53    9.32
 -11   8   7    3.91    2.74
  11   8  -7    3.95    5.64
 -11  -8   7    0.36    2.93
 -11   8   8    1.46    2.18
  11   8  -8   -1.67    4.99
 -11  -8   8    2.03    4.60
 -11   8   9    1.48    1.90
  11   8  -9    6.29    5.69
 -11  -8   9    9.43    6.76
 -11   8  10   22.24    4.58
  11   8 -10   27.88    9.73
 -11  -8  10    4.42    6.28
  11   8 -11   -1.85    4.22
 -11  -8  11   -0.33    3.35
  11   8 -12    4.21    4.81
 -11  -8  12    8.49    5.29
  11   8 -13    3.05    4.48
 -11  -8  13   -0.49    3.67
  11   8 -14    2.87    4.54
 -11  -8  14    4.24    4.69
  11   8 -15   17.33    7.47
 -11  -8  15    5.20    6.24
  11   8 -16    5.06    4.46
 -11  -8  16   17.51    7.09
  11   8 -17   -1.20    4.15
 -11  -8  17    4.78    4.84
  11   8 -18   -0.51    3.90
 -11  -8  18   -0.94    4.10
 -11  -8  19   -0.64    3.27
 -11  -8  20    5.32    5.14
 -11  -8  21   -0.10    3.21
 -11  -8  22   14.21    7.66
 -11  -8  23   -1.47    3.57
 -11   9   1   -0.57    2.25
  11   9  -1   -1.06    4.37
 -11  -9   1   -0.56    4.03
 -11   9   2   25.33    6.65
  11   9  -2   19.36    8.44
 -11  -9   2   27.31   10.55
 -11   9   3   -0.52    2.82
  11   9  -3   -1.55    5.12
 -11  -9   3    2.53    4.35
 -11   9   4    7.97    3.90
  11   9  -4   18.40    8.89
 -11  -9   4   17.29    8.48
  11   9  -5    0.91    3.64
 -11  -9   5   -0.19    3.81
  11   9  -6   10.71    5.84
 -11  -9   6   -0.78    4.44
  11   9  -7    0.35    4.45
 -11  -9   7   -0.32    4.53
  11   9  -8   33.16    9.94
 -11  -9   8   16.10    8.75
  11   9  -9    2.42    4.36
 -11  -9   9   -0.00    3.15
  11   9 -10    1.55    4.33
 -11  -9  10   -1.25    4.54
  11   9 -11    1.56    4.61
 -11  -9  11   -0.46    5.52
  11   9 -12    9.76    6.92
 -11  -9  12    6.21    5.61
  11   9 -13    0.16    4.08
 -11  -9  13   -0.27    2.89
  11   9 -14    7.73    5.56
 -11  -9  14    3.91    5.48
  11   9 -15    2.16    3.60
 -11  -9  15   -0.05    3.24
  11   9 -16    3.15    3.81
 -11  -9  16    2.16    4.53
  11   9 -17    1.18    4.31
 -11  -9  17   -0.69    3.10
  11   9 -18   15.12    7.23
 -11  -9  18   15.54    7.39
  11   9 -19   -0.80    2.52
 -11  -9  19    0.07    1.94
  11   9 -20   13.52    6.24
 -11  -9  20   -1.46    4.80
 -11  -9  21    1.69    4.34
 -11  -9  22   14.66    7.84
 -11  -9  23   -1.24    5.28
  11  10  -1   -3.50    5.90
 -11 -10   1    2.66    6.11
  11  10  -2    0.90    3.61
 -11 -10   2    3.39    4.82
  11  10  -3   -1.76    5.17
 -11 -10   3    0.53    4.99
  11  10  -4    5.21    5.30
 -11 -10   4   30.99   10.37
  11  10  -5   -0.75    3.48
 -11 -10   5    5.11    5.91
  11  10  -6   15.64    7.90
 -11 -10   6   -1.15    4.49
  11  10  -7   -1.51    3.75
 -11 -10   7   -0.58    4.49
  11  10  -8    2.86    4.49
 -11 -10   8    5.36    5.25
  11  10  -9   -1.30    3.46
 -11 -10   9   -0.79    4.41
  11  10 -10   12.38    6.94
 -11 -10  10   15.26    7.52
  11  10 -11   -1.38    3.68
 -11 -10  11    7.25    5.50
  11  10 -12    5.58    5.86
 -11 -10  12   -1.11    4.32
  11  10 -13   -0.31    4.12
 -11 -10  13    1.25    5.49
  11  10 -14    7.97    7.16
 -11 -10  14    1.65    4.58
  11  10 -15   -1.27    3.44
 -11 -10  15   -1.28    3.94
  11  10 -16    9.74    6.03
 -11 -10  16   11.26    7.81
  11  10 -17   -1.25    3.99
 -11 -10  17   -1.91    4.80
  11  10 -18    1.09    3.91
 -11 -10  18    7.62    5.87
  11  10 -19    1.15    4.58
 -11 -10  19    6.18    5.50
  11  10 -20   10.95    6.63
 -11 -10  20   -1.39    3.88
  11  10 -21   -1.64    4.60
 -11 -10  21   -1.39    4.59
  11  11  -1    0.81    3.63
 -11 -11   1   -3.05    6.40
  11  11  -2   14.30    8.07
 -11 -11   2    7.47    6.87
  11  11  -3   -0.69    4.24
 -11 -11   3   -0.86    3.82
  11  11  -4   12.95    7.49
 -11 -11   4    4.39    5.73
  11  11  -5    0.57    4.10
 -11 -11   5   -0.86    4.62
  11  11  -6    3.83    5.50
 -11 -11   6    4.45    6.19
  11  11  -7   -0.82    3.81
 -11 -11   7   -2.03    5.52
  11  11  -8   19.90    8.36
 -11 -11   8    8.89    7.43
  11  11  -9    7.55    5.94
 -11 -11   9   -0.40    4.54
  11  11 -10   -1.43    4.44
 -11 -11  10    1.61    4.67
  11  11 -11    2.35    4.22
 -11 -11  11   -1.05    5.35
  11  11 -12   11.12    6.32
 -11 -11  12   19.13    8.65
  11  11 -13    1.73    4.62
 -11 -11  13    4.65    4.88
  11  11 -14    7.93    6.23
 -11 -11  14   -1.60    5.49
  11  11 -15   -0.88    3.75
 -11 -11  15    1.83    3.09
  11  11 -16    2.00    4.02
 -11 -11  16   -0.67    4.17
  11  11 -17    4.63    4.97
 -11 -11  17   -2.81    5.65
  11  11 -18    5.10    4.52
 -11 -11  18   10.37    7.96
  11  11 -19   -1.48    3.66
 -11 -11  19   -0.95    3.97
  11  11 -20   -1.21    4.18
 -11 -11  20   -1.36    4.72
  11  11 -21    0.49    3.62
  11  11 -22    1.45    4.23
  11  12  -1   -0.10    4.26
 -11 -12   1   -0.71    5.83
  11  12  -2    3.88    4.57
 -11 -12   2   -0.11    5.40
  11  12  -3   -1.26    3.60
 -11 -12   3   -3.13    6.20
  11  12  -4   12.36    7.63
 -11 -12   4    6.20    7.01
  11  12  -5   -1.34    4.10
 -11 -12   5   -1.56    5.60
  11  12  -6    6.83    6.83
 -11 -12   6    6.26    6.88
  11  12  -7    4.34    5.64
 -11 -12   7   -0.64    4.52
  11  12  -8    1.88    4.47
 -11 -12   8   -1.08    4.48
  11  12  -9    0.35    5.27
 -11 -12   9    1.09    4.75
  11  12 -10    2.62    3.71
 -11 -12  10    8.57    7.76
  11  12 -11    3.58    4.73
 -11 -12  11    4.54    4.51
  11  12 -12    4.20    6.47
 -11 -12  12    6.37    6.43
  11  12 -13   -1.21    4.57
 -11 -12  13    0.45    6.41
  11  12 -14   11.12    7.47
 -11 -12  14   -1.42    5.38
  11  12 -15    3.09    5.79
 -11 -12  15   -2.36    5.08
  11  12 -16    1.76    3.83
 -11 -12  16    9.29    7.10
  11  12 -17    3.15    4.33
 -11 -12  17    3.50    6.33
  11  12 -18   -1.28    4.79
 -11 -12  18   -0.82    3.50
  11  12 -19   -0.78    3.63
  11  12 -20    5.28    6.02
  11  12 -21    0.06    3.44
  11  13  -1    6.38    5.88
  11  13  -2    1.83    4.50
  11  13  -3    5.86    4.88
 -11 -13   3    1.66    5.14
  11  13  -4   -2.72    5.50
 -11 -13   4   -2.95    6.51
  11  13  -5    2.94    4.51
 -11 -13   5   -0.61    4.44
  11  13  -6   -0.52    3.94
 -11 -13   6   -0.97    3.58
  11  13  -7    1.93    3.89
 -11 -13   7   -2.02    5.75
  11  13  -8    5.86    5.72
 -11 -13   8    3.59    6.15
  11  13  -9   -1.36    5.06
 -11 -13   9   -1.79    5.52
  11  13 -10   -0.27    2.66
 -11 -13  10   -0.90    4.34
  11  13 -11    2.20    3.92
 -11 -13  11   -0.24    1.69
  11  13 -12    2.82    3.73
 -11 -13  12   -0.12    2.93
  11  13 -13    9.78    6.90
 -11 -13  13    1.24    3.89
  11  13 -14    7.36    6.79
 -11 -13  14    8.57    7.06
 -11 -13  15   -2.73    6.37
 -11 -13  16   -1.53    5.61
 -11 -14  10    2.37    5.51
 -11 -14  11    2.48    6.12
 -11 -14  12   -0.95    4.94
 -11 -14  13    2.91    5.60
 -11 -14  14    1.53    5.81
 -10   0   1   -0.61    2.85
 -10   0   1   -0.75    2.96
  10   0  -1   -0.62    2.29
 -10   0   2   23.84    6.34
 -10   0   2   22.09    6.80
  10   0  -2   23.27    6.84
 -10   0   3   -0.29    2.24
 -10   0   3   -1.17    3.25
  10   0  -3    1.75    2.80
 -10   0   4  162.25   19.12
 -10   0   4  132.16   19.31
  10   0  -4  146.46   19.66
 -10   0   5    0.61    1.97
  10   0  -5   -0.17    2.35
 -10   0   6   23.42    6.70
  10   0  -6   32.21    7.33
 -10   0   7   -1.25    2.69
  10   0  -7   -0.03    1.86
 -10   0   8   34.05    7.87
  10   0  -8   31.06    7.07
 -10   0   9    1.33    2.72
 -10   0  10  121.97   16.79
 -10   0  11   -0.47    2.24
 -10   0  12   -0.27    1.68
 -10   0  13    2.68    3.12
 -10   0  14   22.02    6.03
 -10   0  15    0.46    2.37
 -10   0  16   28.45    6.53
 -10   1   1    3.48    3.24
 -10   1   1    2.93    3.58
  10  -1  -1   -0.40    2.44
  10   1  -1    1.26    2.92
 -10  -1   1    0.00    3.22
 -10   1   2  184.78   21.47
 -10   1   2  152.07   21.31
  10  -1  -2  177.46   22.26
  10   1  -2  163.17   22.47
 -10  -1   2  178.99   21.81
 -10  -1   2  170.93   22.96
 -10   1   3   15.36    5.78
  10  -1  -3    9.63    4.57
  10   1  -3   19.51    6.41
 -10  -1   3   13.20    4.72
 -10  -1   3   11.89    5.59
 -10   1   4   -0.28    2.69
  10  -1  -4    1.67    2.39
  10   1  -4    3.50    2.94
 -10  -1   4    1.42    2.57
 -10  -1   4    1.70    3.13
 -10   1   5    7.11    4.03
  10  -1  -5   23.32    5.92
  10   1  -5   21.33    6.68
 -10  -1   5   17.14    4.99
 -10  -1   5    5.91    4.17
 -10   1   6   90.53   13.90
  10  -1  -6   91.02   13.78
  10   1  -6   77.21   13.83
 -10  -1   6  130.10   15.53
 -10  -1   6  120.61   16.52
 -10   1   7    2.12    2.31
  10   1  -7    7.37    4.14
 -10  -1   7    6.58    4.34
 -10   1   8   78.67   11.56
  10   1  -8   42.97    9.67
 -10  -1   8   81.60   12.68
 -10   1   9    2.71    2.56
  10   1  -9    1.67    2.33
 -10  -1   9    1.12    1.99
 -10   1  10    1.09    2.35
  10   1 -10   -0.01    1.89
 -10  -1  10    1.71    2.71
 -10   1  11   15.99    5.10
 -10  -1  11   14.06    5.12
 -10   1  12  103.40   13.29
 -10  -1  12   74.59   13.22
 -10   1  13   -0.67    2.29
 -10  -1  13    1.15    3.03
 -10   1  14   15.23    4.39
 -10  -1  14   11.15    4.64
 -10   1  15    0.17    2.03
 -10  -1  15    1.24    3.34
 -10   1  16   31.65    6.62
 -10  -1  16   26.99    7.19
 -10   2   1    2.51    3.24
  10  -2  -1    6.42    4.04
  10   2  -1    3.53    3.87
 -10  -2   1    1.69    2.87
 -10   2   2    3.09    2.89
  10  -2  -2    5.87    3.39
  10   2  -2   -0.67    3.66
 -10  -2   2    6.02    4.27
 -10   2   3    1.13    3.03
  10  -2  -3    0.12    2.03
  10   2  -3    1.84    2.74
 -10  -2   3   -0.47    3.06
 -10   2   4  171.96   20.11
  10  -2  -4  168.72   20.01
  10   2  -4  124.36   19.94
 -10  -2   4  146.56   21.35
 -10   2   5   41.94    8.38
  10   2  -5   52.81   10.43
 -10  -2   5   39.74    9.56
 -10   2   6   35.14    7.68
  10   2  -6   35.83    8.64
 -10  -2   6   53.93    9.32
 -10  -2   6   37.58    9.28
 -10   2   7    2.20    2.47
  10   2  -7    4.69    3.74
 -10  -2   7    7.78    3.76
 -10  -2   7    3.74    4.13
 -10   2   8   23.15    5.79
  10   2  -8   18.18    6.52
 -10  -2   8   23.35    7.15
 -10   2   9   14.44    4.43
  10   2  -9   14.18    5.26
 -10  -2   9   11.74    5.60
 -10   2  10   96.72   12.13
  10   2 -10   69.87   12.96
 -10  -2  10   69.52   12.95
 -10   2  11   15.54    4.44
  10   2 -11    9.17    4.51
 -10  -2  11    8.29    4.68
 -10   2  12    0.40    1.37
  10   2 -12   -0.98    2.57
 -10  -2  12   -0.71    2.37
 -10   2  13    0.15    1.51
 -10  -2  13   -0.98    2.35
 -10   2  14   36.68    6.71
 -10  -2  14   42.93    9.29
 -10   2  15   24.15    5.48
 -10  -2  15   24.32    6.90
 -10   2  16   12.13    3.66
 -10  -2  16    4.95    4.51
 -10   3   1    4.70    4.09
  10  -3  -1    6.56    4.19
  10   3  -1   26.49    7.90
 -10  -3   1    3.63    4.15
 -10   3   2   80.18   13.70
  10  -3  -2  107.02   15.65
  10   3  -2  126.69   17.97
 -10  -3   2  110.46   17.39
 -10   3   3   47.93    9.28
  10   3  -3   55.82   11.58
 -10  -3   3   57.82   11.99
 -10   3   4    0.35    2.40
  10   3  -4   -0.73    3.34
 -10  -3   4   -0.35    3.38
 -10   3   5   17.61    5.18
  10   3  -5   12.02    5.03
 -10  -3   5   16.00    5.65
 -10   3   6   25.97    6.08
  10   3  -6   40.48    9.14
 -10  -3   6   34.11    8.96
 -10   3   7   15.03    4.71
  10   3  -7   13.06    5.51
 -10  -3   7   19.15    6.69
 -10   3   8   65.04   10.13
  10   3  -8   85.43   14.26
 -10  -3   8   64.11   12.77
 -10   3   9    5.26    2.86
  10   3  -9    6.28    4.49
 -10  -3   9    8.77    4.70
 -10   3  10    1.36    1.92
  10   3 -10   -0.49    2.70
 -10  -3  10   10.68    5.04
 -10   3  11   18.16    4.29
  10   3 -11   13.27    5.45
 -10  -3  11    8.21    4.74
 -10   3  12   40.45    6.69
  10   3 -12   45.75    9.75
 -10  -3  12   27.51    8.34
 -10   3  13    0.87    1.97
  10   3 -13   -0.43    2.58
 -10  -3  13    1.18    1.42
 -10   3  14    3.27    2.41
  10   3 -14    8.35    4.43
 -10  -3  14    6.58    4.19
 -10   3  15    2.01    1.89
 -10  -3  15    4.15    3.31
 -10   3  16   31.54    5.81
 -10  -3  16   55.03   10.58
 -10   3  17   13.36    3.56
 -10   4   1    2.04    2.77
 -10  -4   1   -0.81    3.79
 -10   4   2    1.36    2.69
 -10  -4   2   -0.91    3.58
 -10   4   3   13.54    4.61
 -10  -4   3   25.40    8.10
 -10   4   4   93.12   13.18
 -10  -4   4   98.83   16.82
 -10   4   5   45.45    8.30
 -10  -4   5   46.87   11.01
 -10   4   6   47.56    8.22
  10   4  -6   57.28   11.94
 -10  -4   6   38.18   10.10
 -10   4   7   -0.67    1.96
  10   4  -7   -0.76    3.00
 -10  -4   7   -1.47    3.81
 -10   4   8   69.16    9.66
  10   4  -8   83.18   14.27
 -10  -4   8   46.12   11.71
 -10   4   9   11.05    3.39
  10   4  -9   11.06    5.63
 -10  -4   9   13.92    6.19
 -10   4  10   25.37    4.89
  10   4 -10   19.75    6.91
 -10  -4  10   24.53    7.57
 -10   4  11   15.56    3.49
  10   4 -11    3.74    3.71
 -10  -4  11   13.73    6.38
 -10   4  12    1.06    1.38
  10   4 -12    0.39    3.26
 -10  -4  12   -0.71    2.93
 -10   4  13    0.02    1.22
  10   4 -13    1.64    2.82
 -10  -4  13    1.23    3.58
 -10   4  14   24.68    4.39
  10   4 -14   16.82    6.34
 -10  -4  14   30.75    8.43
 -10   4  15   12.88    3.09
  10   4 -15   12.77    5.53
 -10  -4  15   12.44    5.55
 -10   4  16   13.37    3.15
  10   4 -16   24.93    7.17
 -10  -4  16   19.59    6.78
 -10   4  17    0.69    1.25
 -10  -4  17    4.07    2.99
 -10   5   1   63.01   10.48
  10   5  -1   63.10   13.03
 -10  -5   1   44.91   12.32
 -10   5   2  180.21   21.24
  10   5  -2  206.34   26.33
 -10  -5   2  142.24   23.99
 -10   5   3   18.05    5.34
  10   5  -3   21.17    7.28
 -10  -5   3   33.94    9.32
 -10   5   4    1.07    2.12
 -10  -5   4    2.16    4.50
 -10   5   5    1.63    2.31
 -10  -5   5    3.89    4.49
 -10   5   6   38.42    7.11
 -10  -5   6   55.27   12.25
 -10   5   7   47.82    7.77
 -10  -5   7   54.70   12.55
 -10   5   8   23.18    4.96
 -10  -5   8   29.08    8.54
 -10   5   9    0.23    1.40
 -10  -5   9    0.21    2.32
 -10   5  10   -0.64    1.80
 -10  -5  10    0.93    1.85
 -10   5  11    9.16    2.62
 -10  -5  11    3.88    3.77
 -10   5  12   40.05    5.79
 -10  -5  12   42.38   10.38
 -10   5  13   17.92    3.40
 -10  -5  13   18.12    6.89
 -10   5  14    0.33    0.96
 -10  -5  14    1.82    3.13
 -10   5  15    5.44    1.66
 -10  -5  15    3.23    3.35
 -10   5  16    5.59    1.58
 -10  -5  16   -1.32    4.24
 -10   5  17   29.60    4.07
  10   5 -17   26.53    8.41
 -10  -5  17   23.80    7.73
 -10   5  18   15.31    2.83
  10   5 -18   20.63    7.30
 -10   6   1    1.60    2.16
  10   6  -1    0.45    4.22
 -10  -6   1    3.25    4.58
 -10   6   2    2.49    2.93
  10   6  -2   10.69    5.74
 -10  -6   2   22.45    8.72
 -10   6   3    9.42    3.94
  10   6  -3   35.35    9.73
 -10  -6   3   15.94    7.38
 -10   6   4   10.85    4.08
  10   6  -4   14.23    6.53
 -10  -6   4    7.42    5.61
 -10   6   5   11.20    3.95
  10   6  -5   19.72    8.04
 -10  -6   5   35.50    9.77
 -10   6   6   25.53    5.51
  10   6  -6   22.52    8.73
 -10  -6   6   35.22   10.20
 -10   6   7    0.44    2.05
  10   6  -7   -1.43    4.06
 -10  -6   7   -0.23    2.79
 -10   6   8    3.59    2.05
  10   6  -8    0.70    3.01
 -10  -6   8    9.78    6.07
 -10   6   9   31.22    5.52
  10   6  -9   52.84   11.64
 -10  -6   9   41.01   10.96
 -10   6  10   24.90    4.54
  10   6 -10   22.85    8.20
 -10  -6  10   34.86   10.35
 -10   6  11    9.08    2.53
  10   6 -11   13.73    5.93
 -10  -6  11    9.98    6.37
 -10   6  12    1.29    1.16
  10   6 -12   -1.72    3.61
 -10  -6  12    1.30    4.69
 -10   6  13   12.54    2.41
  10   6 -13    8.03    4.77
 -10  -6  13   15.91    6.67
 -10   6  14    5.84    1.47
  10   6 -14    6.42    4.78
 -10  -6  14    1.94    3.57
 -10   6  15   27.15    3.20
  10   6 -15   26.72    8.19
 -10  -6  15   22.08    7.95
  10   6 -16    7.95    4.69
 -10  -6  16    1.68    4.11
  10   6 -17    1.80    2.93
 -10  -6  17   -0.48    3.77
  10   6 -18    6.46    4.82
 -10  -6  18    9.65    5.35
  10   6 -19   14.00    6.27
 -10   7   1   74.80   12.12
  10   7  -1   88.01   16.73
 -10  -7   1   77.96   16.24
 -10   7   2    5.80    3.52
  10   7  -2    1.92    4.45
 -10  -7   2    2.02    4.57
 -10   7   3   20.85    5.71
  10   7  -3   15.03    6.70
 -10  -7   3   16.42    7.76
 -10   7   4   -0.96    2.68
  10   7  -4    1.56    5.61
 -10  -7   4   -2.81    5.74
 -10   7   5   41.07    7.57
  10   7  -5   34.29   10.02
 -10  -7   5   47.33   12.43
 -10   7   6    7.04    3.09
  10   7  -6    1.74    4.16
 -10  -7   6    8.92    5.55
 -10   7   7   24.95    5.35
  10   7  -7   14.86    6.95
 -10  -7   7   36.52   10.35
 -10   7   8   11.91    3.44
  10   7  -8    9.92    5.72
 -10  -7   8    4.08    5.32
 -10   7   9   -0.10    1.32
  10   7  -9   -1.69    4.86
 -10  -7   9   -1.69    4.79
 -10   7  10    2.20    1.60
  10   7 -10    3.23    3.09
 -10  -7  10    1.29    3.99
 -10   7  11   11.46    2.91
  10   7 -11   13.87    6.34
 -10  -7  11   16.56    7.22
 -10   7  12    4.98    1.80
  10   7 -12    5.17    4.27
 -10  -7  12    1.59    3.82
  10   7 -13   52.00   11.85
 -10  -7  13   30.96    9.79
  10   7 -14   -0.52    3.30
 -10  -7  14   -1.21    4.74
  10   7 -15    1.09    3.25
 -10  -7  15   -0.06    3.37
  10   7 -16    6.36    4.93
 -10  -7  16    2.42    4.69
  10   7 -17   25.39    8.64
 -10  -7  17   33.12    9.86
  10   7 -18   -1.02    3.60
 -10  -7  18    5.65    4.40
  10   7 -19    1.15    2.84
 -10  -7  19    4.07    4.49
  10   7 -20    5.63    4.14
  10   7 -21    8.71    5.50
 -10   8   1   11.28    4.61
  10   8  -1    3.76    6.21
 -10  -8   1    8.01    6.86
 -10   8   2    2.00    2.82
  10   8  -2    0.79    4.15
 -10  -8   2    0.50    4.78
 -10   8   3   27.78    6.56
  10   8  -3   16.28    7.45
 -10  -8   3   39.22   11.40
 -10   8   4   13.92    4.60
  10   8  -4   15.51    7.52
 -10  -8   4   28.79    9.49
 -10   8   5   48.84    8.75
  10   8  -5   56.88   13.28
 -10  -8   5   58.85   13.83
 -10   8   6    2.14    2.39
  10   8  -6    2.18    4.93
 -10  -8   6    0.92    4.39
 -10   8   7    3.15    2.47
  10   8  -7    6.28    5.18
 -10  -8   7    2.59    4.31
  10   8  -8    2.50    4.20
 -10  -8   8    8.93    5.23
  10   8  -9    4.58    4.36
 -10  -8   9    8.20    5.94
  10   8 -10    1.08    3.95
 -10  -8  10    4.12    4.48
  10   8 -11   19.61    7.89
 -10  -8  11   11.62    6.65
  10   8 -12    1.82    4.18
 -10  -8  12   -0.72    3.18
  10   8 -13    1.20    4.61
 -10  -8  13    4.12    5.97
  10   8 -14    1.99    3.73
 -10  -8  14    3.69    4.72
  10   8 -15   39.59   10.51
 -10  -8  15   16.79    8.03
  10   8 -16    0.48    2.29
 -10  -8  16    4.68    4.23
  10   8 -17    0.63    3.31
 -10  -8  17   -1.56    4.55
  10   8 -18    1.07    4.86
 -10  -8  18   -0.39    5.07
  10   8 -19   14.40    6.40
 -10  -8  19   23.44    8.64
  10   8 -20   -0.81    2.78
 -10  -8  20   -1.24    3.91
  10   8 -21    6.61    5.35
  10   8 -22    5.74    5.56
 -10   9   1   40.93    8.67
  10   9  -1   54.19   12.73
 -10  -9   1   19.15    9.32
  10   9  -2    5.53    5.19
 -10  -9   2   -0.94    4.62
  10   9  -3   24.38    9.85
 -10  -9   3   21.74    9.37
  10   9  -4   12.37    6.46
 -10  -9   4   -0.37    3.13
  10   9  -5    4.09    5.41
 -10  -9   5    0.81    5.23
  10   9  -6    2.23    5.03
 -10  -9   6   -1.70    4.19
  10   9  -7   49.08   11.88
 -10  -9   7   18.22    8.68
  10   9  -8    6.85    5.72
 -10  -9   8    2.97    4.70
  10   9  -9   12.44    7.15
 -10  -9   9    0.64    5.17
  10   9 -10   -0.67    4.03
 -10  -9  10    1.52    4.74
  10   9 -11   23.59    8.62
 -10  -9  11   15.23    7.54
  10   9 -12   -0.62    3.48
 -10  -9  12    1.36    5.23
  10   9 -13    2.88    3.31
 -10  -9  13    9.27    5.39
  10   9 -14   -1.11    3.23
 -10  -9  14   -0.94    3.63
  10   9 -15   -0.53    2.21
 -10  -9  15    0.18    3.95
  10   9 -16   -0.08    2.91
 -10  -9  16   14.01    7.14
  10   9 -17   33.11   10.18
 -10  -9  17   19.83    9.14
  10   9 -18    3.56    5.04
 -10  -9  18    1.70    3.02
  10   9 -19   -1.12    3.83
 -10  -9  19    2.27    5.27
  10   9 -20    0.93    4.39
 -10  -9  20    0.05    2.83
  10   9 -21    9.56    5.92
 -10  -9  21    2.57    4.09
  10   9 -22   -2.00    5.06
  10   9 -23   12.59    6.44
  10   9 -24   -0.15    2.83
  10  10  -1   12.95    6.67
 -10 -10   1    9.21    6.08
  10  10  -2    3.84    5.06
 -10 -10   2    2.47    4.90
  10  10  -3   21.96    8.54
 -10 -10   3    2.75    5.21
  10  10  -4    4.68    5.32
 -10 -10   4    4.78    5.12
  10  10  -5   24.90    9.35
 -10 -10   5   17.22    9.15
  10  10  -6    1.05    4.54
 -10 -10   6   -0.45    3.75
  10  10  -7    0.76    3.96
 -10 -10   7    5.68    5.90
  10  10  -8   -2.02    4.50
 -10 -10   8    2.04    4.30
  10  10  -9   12.71    8.07
 -10 -10   9   19.83    9.13
  10  10 -10   -3.23    5.51
 -10 -10  10   -1.72    5.03
  10  10 -11   10.55    5.53
 -10 -10  11   -0.74    3.75
  10  10 -12    4.13    5.10
 -10 -10  12   -1.53    4.00
  10  10 -13   16.36    7.96
 -10 -10  13   13.69    7.42
  10  10 -14    7.38    5.85
 -10 -10  14   -1.20    4.54
  10  10 -15   10.20    6.07
 -10 -10  15    8.18    7.17
  10  10 -16   -1.51    4.57
 -10 -10  16    2.34    4.92
  10  10 -17   -1.20    3.50
 -10 -10  17   -0.73    5.70
  10  10 -18   -1.30    3.31
 -10 -10  18   -0.62    4.06
  10  10 -19    4.38    5.07
 -10 -10  19    3.15    4.27
  10  10 -20   -0.13    3.33
 -10 -10  20   -1.22    3.69
  10  10 -21   -0.78    3.83
 -10 -10  21    2.36    4.71
  10  10 -22    7.99    6.00
 -10 -10  22    2.65    5.29
  10  10 -23    4.83    4.50
  10  10 -24   -2.11    4.62
  10  10 -25   -0.14    3.96
  10  11  -1   14.80    7.41
 -10 -11   1   10.32    7.56
  10  11  -2    0.20    3.44
 -10 -11   2   -1.94    5.24
  10  11  -3   32.69   10.42
 -10 -11   3   16.83    8.93
  10  11  -4   -0.30    3.06
 -10 -11   4   -0.80    4.22
  10  11  -5    5.07    5.84
 -10 -11   5   -1.28    4.44
  10  11  -6   -1.64    5.08
 -10 -11   6   -1.35    4.96
  10  11  -7   43.53   11.48
 -10 -11   7   19.26   10.02
  10  11  -8    0.00    4.78
 -10 -11   8    1.36    4.93
  10  11  -9    0.68    3.63
 -10 -11   9   -1.06    4.67
  10  11 -10   -1.06    4.14
 -10 -11  10   -1.37    4.75
  10  11 -11   12.37    6.66
 -10 -11  11   13.29    8.30
  10  11 -12    9.84    6.60
 -10 -11  12   -2.18    5.07
  10  11 -13   -0.10    3.60
 -10 -11  13    4.86    5.80
  10  11 -14    7.56    5.98
 -10 -11  14   -0.70    4.09
  10  11 -15    5.54    5.12
 -10 -11  15   -1.04    4.74
  10  11 -16    3.43    5.31
 -10 -11  16    3.82    5.61
  10  11 -17   11.43    5.89
 -10 -11  17    5.62    5.75
  10  11 -18    0.68    4.48
 -10 -11  18   -1.40    4.34
  10  11 -19    3.07    4.91
 -10 -11  19    2.37    5.12
  10  11 -20    2.32    3.66
 -10 -11  20   -1.27    4.04
  10  11 -21    2.39    3.76
 -10 -11  21    2.95    5.80
  10  11 -22   -0.83    3.29
 -10 -11  22   -0.83    5.87
  10  11 -23    3.63    5.92
 -10 -11  23    3.51    4.13
  10  11 -24   -0.57    3.87
  10  11 -25    4.43    5.25
  10  11 -26   -0.33    2.52
  10  12  -1   -1.46    4.30
 -10 -12   1   -1.40    5.24
  10  12  -2    3.37    5.91
 -10 -12   2    2.42    5.70
  10  12  -3   10.66    6.52
 -10 -12   3    6.68    6.45
  10  12  -4    3.35    4.96
 -10 -12   4    2.68    5.06
  10  12  -5    5.07    5.47
 -10 -12   5   14.26    8.40
  10  12  -6   -1.09    3.92
 -10 -12   6   -0.03    4.26
  10  12  -7    3.64    3.81
 -10 -12   7    1.83    4.52
  10  12  -8   -0.97    4.32
 -10 -12   8   -2.54    6.85
  10  12  -9   17.07    8.15
 -10 -12   9    8.39    8.53
  10  12 -10   -1.31    3.73
 -10 -12  10   -0.54    2.99
  10  12 -11    1.86    5.09
 -10 -12  11    8.46    6.65
  10  12 -12   -0.39    3.56
 -10 -12  12   -0.53    5.14
  10  12 -13    0.62    3.19
 -10 -12  13    2.68    4.31
  10  12 -14    1.31    5.61
 -10 -12  14   -1.87    5.91
  10  12 -15    1.70    5.48
 -10 -12  15    8.02    6.67
  10  12 -16    3.43    4.28
 -10 -12  16    0.28    3.49
  10  12 -17    3.55    4.59
 -10 -12  17    2.28    4.39
  10  12 -18   -1.27    3.36
 -10 -12  18    2.21    4.89
  10  12 -19    4.78    5.35
 -10 -12  19    7.43    6.46
  10  12 -20    6.80    5.78
 -10 -12  20   -1.10    4.35
  10  12 -21   -1.59    5.11
 -10 -12  21   -0.18    3.58
  10  12 -22   -1.75    5.01
 -10 -12  22    1.86    5.18
  10  12 -23   -3.41    5.86
  10  12 -24   -1.28    3.67
  10  13  -1   18.98    8.56
  10  13  -2    7.67    6.29
  10  13  -3    8.24    6.75
 -10 -13   3   -1.49    5.32
  10  13  -4   -0.71    2.97
 -10 -13   4   -1.53    5.31
  10  13  -5    2.21    5.37
 -10 -13   5   -0.69    3.83
  10  13  -6    5.34    5.40
 -10 -13   6    1.95    4.14
  10  13  -7   12.81    7.66
 -10 -13   7    3.22    4.95
  10  13  -8    3.35    5.25
 -10 -13   8    4.95    6.94
  10  13  -9    5.86    6.18
 -10 -13   9   11.63    6.86
  10  13 -10    0.41    4.34
 -10 -13  10    2.14    3.49
  10  13 -11   18.92    8.32
 -10 -13  11   -1.05    4.23
  10  13 -12   12.17    6.82
 -10 -13  12    4.08    5.13
  10  13 -13    2.66    4.46
 -10 -13  13   11.90    8.33
  10  13 -14    2.08    3.69
 -10 -13  14    2.23    4.31
  10  13 -15    3.80    4.53
 -10 -13  15   -1.56    5.28
  10  13 -16   -2.62    5.55
 -10 -13  16   -1.09    4.36
  10  13 -17    7.51    6.00
 -10 -13  17   14.15    7.91
  10  13 -18   -0.32    4.29
 -10 -13  18   -1.28    4.58
 -10 -13  19   -0.59    3.44
 -10 -13  20    2.46    4.39
  10  14  -1    1.48    4.88
  10  14  -2    1.53    5.16
  10  14  -3    4.32    7.42
  10  14  -4   -2.12    5.71
  10  14  -5   -2.09    5.67
  10  14  -6    2.77    3.65
  10  14  -7   -0.78    4.19
  10  14  -8   -0.52    4.09
  10  14  -9    9.08    5.48
 -10 -14  11    6.50    6.39
 -10 -14  12    2.19    6.39
 -10 -14  13    7.08    6.65
 -10 -14  14    0.21    4.37
 -10 -14  15   -1.22    4.65
 -10 -14  16   -0.16    3.03
 -10 -14  17    3.80    4.45
 -10 -14  18   12.49    8.27
  -9   0   1   10.37    4.30
   9   0  -1    6.04    4.02
  -9   0   2    0.06    1.93
   9   0  -2   -0.80    2.90
  -9   0   3  150.16   18.97
   9   0  -3  158.21   20.05
  -9   0   4   -0.09    2.04
   9   0  -4   -0.41    2.08
  -9   0   5   51.50    8.29
   9   0  -5   28.74    6.95
  -9   0   6   -0.43    2.25
   9   0  -6    1.13    2.86
  -9   0   7  182.28   18.74
   9   0  -7  121.68   17.66
  -9   0   8   -0.33    1.67
   9   0  -8   -0.06    1.59
  -9   0   9   82.08   10.70
  -9   0   9   66.87   11.20
   9   0  -9   65.78   10.73
  -9   0  10   -0.28    1.85
  -9   0  10    0.38    1.95
   9   0 -10   -0.33    1.78
  -9   0  11   18.20    5.04
   9   0 -11   17.76    5.08
  -9   0  12   -0.79    2.11
   9   0 -12    0.52    1.54
  -9   0  13  146.49   18.21
  -9   1   1  461.98   44.88
   9  -1  -1  424.55   45.15
   9   1  -1  371.82   44.98
  -9  -1   1  472.07   45.52
  -9   1   2    9.22    3.80
   9  -1  -2   15.65    5.12
   9   1  -2    1.56    2.31
  -9  -1   2    2.29    2.61
  -9   1   3    3.95    2.81
   9  -1  -3    3.66    3.31
   9   1  -3    2.38    2.76
  -9  -1   3    1.90    2.34
  -9   1   4   62.81    9.87
   9  -1  -4   60.93   10.30
   9   1  -4   59.69   10.87
  -9  -1   4   67.49   10.68
  -9   1   5  105.86   14.42
   9  -1  -5  120.42   15.62
   9   1  -5  122.95   16.62
  -9  -1   5  123.24   15.82
  -9   1   6   -0.42    1.81
   9  -1  -6   -0.56    2.19
   9   1  -6    0.60    2.77
  -9  -1   6   -0.41    1.85
  -9  -1   6    1.19    3.30
  -9   1   7   47.98    8.14
   9  -1  -7   62.01    9.45
   9   1  -7   43.92    9.28
  -9  -1   7   63.72    9.83
  -9  -1   7   70.65   11.34
  -9   1   8    4.78    2.44
   9  -1  -8    2.85    2.04
   9   1  -8    4.03    2.57
  -9  -1   8    2.96    2.31
  -9  -1   8    1.34    1.96
   9  -1  -9   18.17    4.71
   9   1  -9   19.45    5.78
  -9  -1   9   23.64    5.42
  -9  -1   9   16.40    5.54
   9  -1 -10   -0.51    1.57
   9   1 -10    2.20    2.33
  -9  -1  10   -0.85    2.00
  -9  -1  10   -0.50    2.91
   9   1 -11  118.14   16.45
  -9  -1  11  120.10   15.35
  -9  -1  11  132.43   17.29
  -9   1  12    3.25    2.50
   9   1 -12    1.49    2.88
  -9  -1  12    4.56    3.51
  -9   1  13    3.41    2.86
   9   1 -13    5.05    3.33
  -9  -1  13    9.42    3.85
   9   1 -14   -0.45    1.53
  -9   2   1   52.59    8.91
   9  -2  -1   47.94    9.32
   9   2  -1   68.73   11.65
  -9  -2   1   28.31    8.66
  -9   2   2    4.52    2.96
   9  -2  -2    2.28    2.63
   9   2  -2    8.02    4.14
  -9  -2   2   10.98    4.24
  -9  -2   2    2.97    3.59
  -9   2   3  127.83   17.30
   9  -2  -3  137.38   18.20
   9   2  -3  163.55   20.65
  -9  -2   3  182.77   20.28
  -9  -2   3  140.95   20.12
  -9   2   4   15.66    3.96
   9  -2  -4    6.81    3.35
   9   2  -4    4.55    3.46
  -9  -2   4    3.31    3.04
  -9  -2   4   -0.50    1.95
  -9   2   5   17.19    4.52
   9  -2  -5   14.66    4.59
   9   2  -5   21.90    6.24
  -9  -2   5   24.12    6.05
  -9  -2   5   22.97    6.58
  -9   2   6    0.04    1.57
   9  -2  -6   -0.47    1.88
   9   2  -6    2.32    2.87
  -9  -2   6   -0.17    2.20
  -9  -2   6   -0.89    2.73
   9  -2  -7   71.12   10.19
   9   2  -7   78.98   12.73
  -9  -2   7   73.70   11.57
  -9  -2   7   67.53   12.38
   9  -2  -8   35.43    6.08
   9   2  -8   26.75    7.07
  -9  -2   8   37.03    7.32
  -9  -2   8   22.46    6.62
   9   2  -9   50.75    9.55
  -9  -2   9   45.85    8.39
  -9  -2   9   33.79    8.30
   9   2 -10   -1.25    2.95
  -9  -2  10    0.87    1.92
  -9  -2  10    0.45    2.55
   9   2 -11    1.74    2.73
  -9  -2  11   -0.92    2.33
  -9  -2  11   -0.74    3.77
   9   2 -12   20.52    5.86
  -9  -2  12   13.33    4.69
  -9  -2  12   11.57    5.09
  -9   2  13   41.15    6.68
   9   2 -13   41.17    8.59
  -9  -2  13   38.54    8.42
  -9   2  14   24.74    5.23
   9   2 -14   32.63    7.65
   9   2 -15   13.62    4.95
   9   2 -16   -0.34    2.13
  -9   3   1  243.59   24.34
   9  -3  -1  162.05   23.64
   9   3  -1  211.68   26.64
  -9  -3   1  221.69   27.47
  -9   3   2   45.38    7.57
   9  -3  -2   23.31    6.73
   9   3  -2   31.65    8.62
  -9  -3   2   48.84   10.33
  -9   3   3    1.51    2.31
   9  -3  -3    3.10    2.71
   9   3  -3   -1.04    3.03
  -9  -3   3    4.13    3.01
  -9   3   4    4.46    2.45
   9  -3  -4    6.65    3.30
   9   3  -4    2.68    2.91
  -9  -3   4   -0.14    2.49
   9  -3  -5   67.58    9.82
   9   3  -5   60.40   11.70
  -9  -3   5   42.55   10.64
   9  -3  -6   51.57    8.21
   9   3  -6   42.93   10.13
  -9  -3   6   46.63   10.50
   9   3  -7   17.01    6.47
  -9  -3   7   19.02    5.67
  -9  -3   7   25.22    7.36
   9   3  -8    2.54    2.67
  -9  -3   8    1.13    2.55
  -9  -3   8    0.64    3.24
   9   3  -9    6.40    4.13
  -9  -3   9    9.70    4.10
  -9  -3   9   12.40    5.78
   9   3 -10    6.05    3.88
  -9  -3  10    9.59    4.08
  -9  -3  10    8.07    4.21
   9   3 -11  184.30   23.25
  -9  -3  11  175.73   21.38
  -9  -3  11  167.25   22.73
   9   3 -12   32.33    8.15
  -9  -3  12   49.26    8.69
  -9  -3  12   27.97    7.90
   9   3 -13   12.43    5.04
  -9  -3  13   11.81    4.42
  -9  -3  13    4.24    4.15
   9   3 -14   -0.42    2.09
  -9  -3  14   -1.32    2.86
   9   3 -15   56.00   11.03
   9   3 -16   15.62    5.43
   9   3 -17   29.21    7.71
   9   3 -18    4.28    3.28
  -9   4   1    3.59    2.72
  -9   4   1    1.74    2.53
   9  -4  -1    4.00    3.63
   9   4  -1    3.71    4.01
  -9  -4   1   -0.75    2.83
  -9   4   2   73.28   10.67
   9  -4  -2   53.49   10.48
   9   4  -2   58.07   12.14
  -9  -4   2   62.90   12.87
  -9   4   3   56.15    9.34
   9  -4  -3   62.91   10.48
   9   4  -3   62.06   12.43
  -9  -4   3   57.86   12.32
   9  -4  -4   65.06   10.15
   9   4  -4   49.27   11.19
  -9  -4   4   62.84   12.82
   9   4  -5   95.40   16.03
  -9  -4   5   91.47   15.84
   9   4  -6    1.24    3.58
  -9  -4   6    2.91    3.78
   9   4  -7   96.61   15.20
  -9  -4   7   62.88   13.34
   9   4  -8   95.66   16.54
  -9  -4   8  121.79   18.08
   9   4  -9   65.38   12.71
  -9  -4   9   77.18   13.82
   9   4 -10    4.26    3.48
  -9  -4  10    1.24    3.90
   9   4 -11    1.22    2.85
  -9  -4  11    5.97    4.15
   9   4 -12    1.32    3.59
  -9  -4  12   -0.57    3.16
   9   4 -13   59.44   11.77
  -9  -4  13   56.79   11.38
   9   4 -14   14.51    5.62
  -9  -4  14    9.54    5.09
   9   4 -15   19.65    6.66
   9   4 -16    0.92    3.18
   9   4 -17   12.68    5.75
   9   4 -18   64.17   12.36
   9   4 -19   49.38   10.90
  -9   5   1   88.44   12.81
  -9   5   1  116.42   15.08
   9  -5  -1  136.22   17.60
  -9  -5   1  143.45   20.57
  -9   5   2   66.30    8.59
  -9   5   2   54.80    9.21
   9  -5  -2   57.15   10.55
  -9  -5   2   36.37   11.15
  -9   5   3   15.56    3.63
  -9   5   3   11.42    4.12
  -9  -5   3   12.67    6.65
  -9   5   4   77.93   11.04
  -9  -5   4   80.88   15.04
  -9   5   5   34.02    6.24
  -9  -5   5   22.53    8.08
  -9  -5   6   41.12   10.70
  -9  -5   7   78.45   14.97
  -9  -5   8   -0.46    4.30
  -9  -5   9   -0.68    3.17
  -9  -5  10    6.82    4.35
  -9  -5  11   60.96   12.71
  -9  -5  12   20.44    6.97
  -9  -5  13   -0.41    2.14
  -9  -5  14   16.24    6.58
  -9  -5  15    7.71    5.55
   9   5 -20    0.72    3.98
   9   5 -21   25.24    7.95
   9   5 -22   28.74    8.55
  -9   6   1    0.13    2.00
  -9   6   1   -0.43    2.27
   9   6  -1    0.57    3.35
  -9  -6   1    3.38    3.83
  -9   6   2  110.54   14.89
   9   6  -2  107.43   18.74
  -9  -6   2  131.96   20.48
  -9   6   3   22.72    5.60
   9   6  -3   29.52    9.28
  -9  -6   3   26.13    9.45
  -9   6   4   31.56    6.56
   9   6  -4   47.11   11.10
  -9  -6   4   51.85   11.85
  -9   6   5   19.58    4.74
   9   6  -5   50.41   11.08
  -9  -6   5   14.39    7.46
  -9   6   6    6.51    2.78
  -9  -6   6   16.78    7.09
  -9   6   7   17.67    4.07
  -9  -6   7   33.38    9.25
  -9   6   8   86.10   10.38
  -9  -6   8   76.04   15.29
  -9   6   9    9.07    2.69
  -9  -6   9    3.34    3.98
  -9  -6  10    8.74    4.59
   9   6 -11   -0.96    3.10
  -9  -6  11   -1.59    4.01
   9   6 -12   43.89   10.46
  -9  -6  12   37.61   10.31
   9   6 -13   21.15    7.24
  -9  -6  13   15.17    6.99
   9   6 -14   58.87   12.29
  -9  -6  14   47.20   11.56
   9   6 -15   12.89    6.22
  -9  -6  15   22.18    7.66
   9   6 -16    1.04    3.29
   9   6 -17   15.94    6.54
   9   6 -18   37.56    9.93
   9   6 -19    1.16    3.60
   9   6 -20   16.63    6.76
   9   6 -21    8.92    5.52
   9   6 -22    8.80    4.91
   9   6 -23   11.05    5.84
  -9   7   1   14.29    4.90
   9   7  -1   19.82    7.84
  -9  -7   1   14.66    6.88
  -9   7   2    8.77    3.53
   9   7  -2    0.83    2.85
  -9  -7   2    6.60    5.40
  -9   7   3   -0.13    1.71
   9   7  -3    0.53    4.26
  -9  -7   3    2.48    4.01
  -9   7   4   21.32    5.11
   9   7  -4    8.50    6.73
  -9  -7   4   32.97    9.99
  -9   7   5    9.43    3.40
   9   7  -5   11.22    6.06
  -9  -7   5   15.24    7.42
  -9   7   6   59.75    8.84
   9   7  -6   45.63   11.95
  -9  -7   6   65.11   13.63
  -9   7   7    4.14    2.22
   9   7  -7   24.61    7.65
  -9  -7   7    8.53    5.20
  -9   7   8    0.19    1.67
   9   7  -8   -0.12    3.63
  -9  -7   8   -2.68    5.59
  -9   7   9   18.82    3.90
   9   7  -9   29.86    8.68
  -9  -7   9    3.28    4.50
  -9   7  10   21.58    3.95
   9   7 -10   13.90    5.94
  -9  -7  10   15.44    7.23
   9   7 -11   22.08    7.61
  -9  -7  11   20.42    8.07
   9   7 -12   40.62   10.58
  -9  -7  12   46.66   12.00
   9   7 -13    2.16    3.90
  -9  -7  13   -1.88    4.18
   9   7 -14    6.54    4.99
  -9  -7  14   10.11    5.33
   9   7 -15    5.86    4.51
  -9  -7  15    1.24    3.81
   9   7 -16   65.04   13.51
  -9  -7  16   62.26   13.71
   9   7 -17    3.85    4.09
   9   7 -18   -1.64    3.58
   9   7 -19   -0.68    2.79
   9   7 -20   18.98    7.86
   9   7 -21    5.26    4.19
   9   7 -22   29.56    9.38
   9   7 -23    2.04    3.69
   9   7 -24    2.73    3.48
   9   7 -25   -1.86    4.26
  -9   8   1   25.49    6.14
   9   8  -1   22.36    8.86
  -9  -8   1    3.89    5.04
  -9   8   2   26.90    6.58
   9   8  -2   32.54    9.88
  -9  -8   2   39.11   11.17
  -9   8   3   -0.00    2.76
   9   8  -3    2.68    5.16
  -9  -8   3   -2.84    5.49
  -9   8   4   63.69   10.07
   9   8  -4   57.37   13.58
  -9  -8   4   61.53   14.48
  -9   8   5   -0.64    2.08
   9   8  -5   -0.90    3.89
  -9  -8   5   -1.66    4.79
   9   8  -6    2.89    4.63
  -9  -8   6    3.01    4.19
   9   8  -7    3.56    3.49
  -9  -8   7    2.70    4.83
   9   8  -8   58.50   13.34
  -9  -8   8   72.55   15.30
   9   8  -9   -1.75    4.42
  -9  -8   9    2.66    4.83
   9   8 -10   26.71    8.75
  -9  -8  10   27.12    9.49
   9   8 -11    1.19    3.30
  -9  -8  11    3.52    4.41
   9   8 -12   12.80    6.09
  -9  -8  12   17.77    8.25
   9   8 -13    0.32    2.36
  -9  -8  13   -1.11    4.01
   9   8 -14   21.86    7.93
  -9  -8  14   13.09    6.98
   9   8 -15   -1.12    2.98
  -9  -8  15    0.25    4.16
   9   8 -16   -0.41    2.63
  -9  -8  16    4.38    4.33
   9   8 -17    4.76    3.68
  -9  -8  17    5.03    5.46
   9   8 -18   19.14    7.55
   9   8 -19    5.31    4.78
   9   8 -20   15.90    6.93
   9   8 -21    2.04    3.76
   9   8 -22    6.26    5.44
   9   8 -23   -0.95    3.09
   9   8 -24    2.39    4.32
   9   8 -25   -0.67    3.54
   9   8 -26   -0.57    2.82
   9   9  -1    4.04    4.24
  -9  -9   1    6.77    5.25
   9   9  -2   65.08   13.99
  -9  -9   2   21.03    9.39
   9   9  -3    4.73    6.01
  -9  -9   3   12.53    7.31
   9   9  -4   11.82    6.96
  -9  -9   4    3.98    5.55
   9   9  -5    8.43    6.04
  -9  -9   5    1.98    4.70
   9   9  -6   75.70   15.81
  -9  -9   6   75.50   17.00
   9   9  -7   -0.65    3.98
  -9  -9   7   -0.51    3.52
   9   9  -8   -1.21    3.41
  -9  -9   8   -0.31    4.31
   9   9  -9    3.15    3.42
  -9  -9   9   -0.26    3.94
   9   9 -10    0.30    3.13
  -9  -9  10   13.11    6.23
   9   9 -11    2.52    4.10
  -9  -9  11   -0.21    1.48
   9   9 -12   25.81    8.80
  -9  -9  12   15.98    8.09
   9   9 -13    1.77    3.91
  -9  -9  13    3.71    4.45
   9   9 -14   -0.41    3.60
  -9  -9  14   -0.21    3.49
   9   9 -15   -0.67    3.08
  -9  -9  15    1.90    4.69
   9   9 -16   27.74    9.38
  -9  -9  16   45.46   11.91
   9   9 -17    2.73    3.56
  -9  -9  17    1.85    3.94
   9   9 -18    2.00    4.44
  -9  -9  18    2.93    4.60
   9   9 -19   -0.42    3.75
   9   9 -20   25.34    9.27
   9   9 -21   -0.76    3.15
   9   9 -22   33.71   10.49
   9   9 -24   -1.21    3.49
   9   9 -25    6.09    4.34
   9   9 -26   20.68    8.30
   9   9 -27    8.01    5.02
   9  10  -1    7.26    4.89
  -9 -10   1    1.46    4.63
   9  10  -2   15.37    8.07
  -9 -10   2   17.28    8.27
   9  10  -3    1.26    4.70
  -9 -10   3   -1.35    4.69
   9  10  -4   48.23   12.45
  -9 -10   4   49.64   13.42
   9  10  -5    4.51    4.86
  -9 -10   5    3.88    5.65
   9  10  -6    3.81    5.03
  -9 -10   6    4.72    5.56
   9  10  -7    3.72    5.10
  -9 -10   7    0.91    5.34
   9  10  -8   21.55    8.35
  -9 -10   8   12.93    7.00
   9  10  -9    2.00    4.24
  -9 -10   9   -0.13    2.36
   9  10 -10    8.60    5.28
  -9 -10  10   11.05    7.11
   9  10 -11   11.55    6.09
  -9 -10  11    0.69    5.28
   9  10 -12    6.53    5.72
  -9 -10  12    1.81    3.83
   9  10 -13   -1.02    2.87
  -9 -10  13    1.58    5.24
   9  10 -14   21.95    9.13
  -9 -10  14    7.40    6.52
   9  10 -15   -1.12    3.25
  -9 -10  15   -1.52    4.94
   9  10 -16    2.09    5.05
  -9 -10  16   -0.48    3.01
   9  10 -17   -0.11    3.15
  -9 -10  17   -0.91    4.33
   9  10 -18   24.71    9.32
  -9 -10  18   23.29    8.89
   9  10 -19    2.77    4.59
  -9 -10  19   -1.91    5.07
   9  10 -20   17.99    7.71
   9  10 -21    2.32    3.93
   9  10 -22    5.06    4.91
   9  10 -23   -1.05    3.45
   9  10 -24    8.96    5.88
   9  10 -25   -1.07    3.24
   9  10 -26   -0.08    3.61
   9  10 -27   -0.80    4.09
   9  10 -28   15.02    7.43
   9  11  -1   -1.82    4.16
  -9 -11   1   -1.22    5.04
   9  11  -2   49.77   13.00
  -9 -11   2   37.97   12.83
   9  11  -3   -1.23    5.06
  -9 -11   3    9.96    7.44
   9  11  -4   26.40    9.78
  -9 -11   4   18.05    8.74
   9  11  -5   -1.68    3.99
  -9 -11   5   -1.57    5.12
   9  11  -6   31.59   10.10
  -9 -11   6   10.85    7.99
   9  11  -7   -1.58    4.80
  -9 -11   7   -0.77    3.79
   9  11  -8    4.12    4.74
  -9 -11   8   -1.66    5.67
   9  11  -9    2.23    4.01
  -9 -11   9    9.23    6.06
   9  11 -10   18.69    8.32
  -9 -11  10   12.66    7.62
   9  11 -11    5.89    5.70
  -9 -11  11   -0.86    3.96
   9  11 -12   10.87    7.30
  -9 -11  12    4.59    5.99
   9  11 -13   -2.39    5.91
  -9 -11  13   -1.15    4.10
   9  11 -14   -0.33    4.00
  -9 -11  14   -1.90    5.42
   9  11 -15   -0.60    5.20
  -9 -11  15    2.52    5.35
   9  11 -16   48.49   12.34
  -9 -11  16    2.73    5.97
   9  11 -17   -0.82    3.90
  -9 -11  17   -0.55    4.62
   9  11 -18    5.01    4.74
  -9 -11  18   -0.83    4.35
   9  11 -19   -1.18    4.14
  -9 -11  19   -1.79    6.21
   9  11 -20   16.30    7.36
  -9 -11  20    5.13    5.31
   9  11 -21   -0.48    2.20
  -9 -11  21    4.68    5.39
   9  11 -22   16.24    7.62
   9  11 -23    3.97    4.19
   9  11 -24   -0.13    2.96
   9  11 -25   -1.14    4.30
   9  11 -26   11.33    6.76
   9  11 -27   -0.44    3.23
   9  11 -28   -0.79    3.40
   9  11 -29   -1.50    3.93
   9  12  -1    5.30    5.51
  -9 -12   1   -0.45    3.01
   9  12  -2    2.67    4.18
  -9 -12   2   -0.62    4.16
   9  12  -3   -0.69    3.19
  -9 -12   3    1.38    4.98
   9  12  -4   38.13   11.39
  -9 -12   4   15.82    8.71
   9  12  -5   -1.86    4.86
  -9 -12   5   10.06    7.65
   9  12  -6   -0.86    4.12
  -9 -12   6   -1.99    5.31
   9  12  -7   -2.49    6.03
  -9 -12   7   -0.47    3.34
   9  12  -8   28.50    9.89
  -9 -12   8   10.49    8.61
   9  12  -9    6.60    4.78
  -9 -12   9   -0.62    3.28
   9  12 -10    3.86    4.18
  -9 -12  10    4.62    4.95
   9  12 -11    3.31    4.28
  -9 -12  11   -0.75    3.96
   9  12 -12    7.56    5.79
  -9 -12  12    1.65    4.54
   9  12 -13   -1.40    5.06
  -9 -12  13   -0.42    4.06
   9  12 -14   12.33    7.38
  -9 -12  14   -0.11    5.68
   9  12 -15   -2.48    5.85
  -9 -12  15    2.81    4.26
   9  12 -16   -0.74    2.79
  -9 -12  16   -0.68    3.61
   9  12 -17   -0.58    2.92
  -9 -12  17    1.22    4.73
   9  12 -18    2.75    5.70
  -9 -12  18    3.79    5.74
   9  12 -19    8.31    5.76
  -9 -12  19   10.89    6.49
   9  12 -20    5.67    6.58
  -9 -12  20    1.46    4.82
   9  12 -21   -1.08    3.11
  -9 -12  21   -0.34    3.73
   9  12 -22   10.90    7.67
  -9 -12  22   -1.41    5.33
   9  12 -23    2.54    4.52
   9  12 -24    0.67    4.76
   9  12 -25    4.06    4.13
   9  12 -26    5.32    4.73
   9  13  -1   20.95    9.10
   9  13  -2   -0.79    2.68
   9  13  -3   -1.06    4.72
  -9 -13   3   -1.57    6.31
   9  13  -4    2.37    4.50
  -9 -13   4   -1.41    4.89
   9  13  -5    8.30    5.75
  -9 -13   5   -1.08    4.42
   9  13  -6   14.11    6.87
  -9 -13   6    4.43    5.72
   9  13  -7    1.28    4.97
  -9 -13   7    2.03    5.23
   9  13  -8   -0.86    2.92
  -9 -13   8   -1.34    6.01
   9  13  -9    3.00    5.46
  -9 -13   9   -0.30    5.15
   9  13 -10    9.64    6.17
  -9 -13  10    0.50    6.06
   9  13 -11   -0.14    3.21
  -9 -13  11    4.50    5.51
   9  13 -12   23.76    8.67
  -9 -13  12    9.28    6.87
   9  13 -13    6.57    5.89
  -9 -13  13   -0.24    2.17
   9  13 -14    3.17    3.92
  -9 -13  14   -1.17    4.75
   9  13 -15   -1.45    4.76
  -9 -13  15   -1.46    5.13
   9  13 -16   -0.16    3.49
  -9 -13  16    9.59    6.78
   9  13 -17   -1.58    4.71
  -9 -13  17    3.98    4.79
   9  13 -18    3.94    4.77
  -9 -13  18    8.97    7.16
   9  13 -19   -0.69    5.17
  -9 -13  19   -0.95    5.18
   9  13 -20    4.24    4.79
  -9 -13  20    5.80    6.18
   9  13 -21    2.19    4.52
  -9 -13  21    2.63    5.00
  -9 -13  22    7.88    6.69
  -9 -13  23   -1.71    4.57
   9  14  -1    3.40    6.34
   9  14  -2    2.81    5.81
   9  14  -3   12.17    7.42
   9  14  -4    3.02    5.21
   9  14  -5   -0.48    4.72
   9  14  -6   -0.90    6.18
   9  14  -7    4.98    6.21
   9  14  -8    7.02    6.42
   9  14  -9    1.11    5.89
   9  14 -10   12.63    8.04
   9  14 -11    8.49    5.42
   9  14 -12    0.21    4.82
   9  14 -13    6.71    7.05
  -9 -14  13    1.07    3.69
   9  14 -14    0.70    4.03
  -9 -14  14    8.05    6.47
   9  14 -15   -1.55    4.80
  -9 -14  15   -1.21    5.07
  -9 -14  16   -1.54    5.17
  -9 -14  17   -0.19    1.93
  -9 -14  18   -2.63    6.14
  -9 -14  19   -3.77    6.84
  -9 -14  20    6.88    7.49
  -9 -14  21   -0.46    5.37
  -9 -14  22   -1.66    5.75
  -8   0   1   -1.18    2.51
  -8   0   1   -0.51    1.77
   8   0  -1   -0.79    2.40
  -8   0   2  531.39   53.49
  -8   0   2  526.71   54.34
   8   0  -2  577.17   54.74
  -8   0   3   -0.25    1.65
  -8   0   3    5.19    2.83
   8   0  -3   -0.13    1.65
  -8   0   4   78.23   11.39
  -8   0   4   83.08   12.35
   8   0  -4   82.87   12.09
  -8   0   5   -0.77    1.87
  -8   0   5   -0.67    1.87
   8   0  -5   -0.51    2.13
  -8   0   6   85.33   12.20
  -8   0   6  110.90   14.03
   8   0  -6   94.22   12.91
  -8   0   7    0.56    1.27
  -8   0   7    0.10    1.87
   8   0  -7    1.75    2.01
  -8   0   8  249.48   24.85
  -8   0   8  228.54   25.63
   8   0  -8  214.34   24.97
  -8   0   9   -0.04    0.92
  -8   0   9    2.89    2.08
   8   0  -9   -0.06    1.78
  -8   0  10   -0.43    1.74
  -8   0  10    0.15    1.69
   8   0 -10   -0.64    1.95
  -8   0  11    0.66    1.37
   8   0 -11   -0.25    1.56
  -8   0  12  214.55   21.21
   8   0 -12  175.22   21.47
  -8   0  13   -0.24    1.38
   8   0 -13    1.65    1.94
  -8   0  14   84.38   11.03
   8   0 -14   96.97   12.36
   8   0 -15   -0.44    1.80
   8   0 -16   11.29    3.94
  -8   1   1   72.74   10.92
  -8   1   1   70.95   11.14
   8  -1  -1   86.84   12.18
   8   1  -1   79.44   12.23
  -8  -1   1   61.72   10.79
  -8  -1   1   52.43   10.84
  -8   1   2    7.57    3.10
  -8   1   2   -0.07    1.30
   8  -1  -2    1.43    2.41
   8   1  -2    3.48    3.02
  -8  -1   2    5.22    3.02
  -8  -1   2    6.23    4.19
  -8   1   3    4.73    2.85
  -8   1   3    3.62    2.75
   8  -1  -3    9.31    3.38
   8   1  -3    4.14    3.16
  -8  -1   3    5.12    3.06
  -8  -1   3    7.74    3.75
  -8   1   4   31.36    6.52
  -8   1   4   46.06    7.97
   8  -1  -4   34.49    7.04
   8   1  -4   39.93    8.06
  -8  -1   4   51.34    8.31
  -8  -1   4   34.38    7.89
  -8   1   5    7.48    2.87
  -8   1   5    2.68    2.26
   8  -1  -5    7.67    3.14
   8   1  -5    2.29    2.07
  -8  -1   5   11.33    3.70
  -8  -1   5    4.12    3.08
  -8   1   6   78.74   10.93
  -8   1   6   83.16   11.82
   8  -1  -6   96.58   12.04
   8   1  -6   92.68   13.08
  -8  -1   6   91.23   12.34
  -8  -1   6   79.29   12.78
  -8   1   7    9.27    2.93
  -8   1   7    6.35    2.89
   8  -1  -7    4.02    2.20
   8   1  -7    6.22    3.36
  -8  -1   7    4.35    2.79
  -8  -1   7    6.26    3.49
  -8   1   8    9.95    2.87
  -8   1   8    4.37    2.60
   8  -1  -8    6.27    2.63
   8   1  -8    0.91    2.91
  -8  -1   8    6.36    2.99
  -8  -1   8    3.23    3.38
  -8   1   9   14.21    3.31
  -8   1   9   14.22    4.04
   8  -1  -9   12.45    3.45
   8   1  -9   16.64    4.88
  -8  -1   9   15.12    4.20
  -8   1  10  193.21   18.05
  -8   1  10  145.87   18.31
   8  -1 -10  162.75   18.20
   8   1 -10  158.11   19.98
  -8  -1  10  163.72   19.06
  -8   1  11    5.33    2.09
  -8   1  11    9.27    3.08
   8  -1 -11    6.69    2.67
   8   1 -11    8.98    3.59
  -8  -1  11    4.41    2.34
  -8   1  12   12.59    2.88
   8  -1 -12    9.04    2.94
   8   1 -12    7.31    3.21
  -8  -1  12   12.86    3.88
  -8   1  13    0.32    1.25
   8  -1 -13   -0.02    0.78
   8   1 -13   -0.24    1.96
  -8  -1  13   -0.26    1.13
   8  -1 -14   64.84    8.72
   8   1 -14   57.55    9.78
  -8  -1  14   53.14    8.56
   8   1 -15   59.13    9.62
  -8  -1  15   49.96    8.14
   8   1 -16   53.84    9.42
   8   1 -17    2.00    2.52
   8   1 -18    0.96    2.53
  -8   2   1   -0.33    1.89
  -8   2   1   -0.59    2.58
   8  -2  -1    0.30    2.55
   8   2  -1   -0.50    2.29
  -8  -2   1    1.94    2.50
  -8  -2   1    1.54    2.59
  -8   2   2   72.42   10.64
  -8   2   2   87.92   11.91
   8  -2  -2   69.96   11.22
   8   2  -2  112.25   14.53
  -8  -2   2   65.72   11.24
  -8  -2   2   64.18   12.16
  -8   2   3    6.02    3.08
  -8   2   3   13.89    4.25
   8  -2  -3   14.92    4.11
   8   2  -3   16.00    5.37
  -8  -2   3   14.17    4.50
  -8  -2   3    8.99    4.63
  -8   2   4   40.73    6.85
  -8   2   4   39.86    7.18
   8  -2  -4   47.37    7.53
   8   2  -4   38.81    8.50
  -8  -2   4   38.36    7.76
  -8  -2   4   24.84    7.34
  -8   2   5   11.02    3.21
  -8   2   5    4.54    2.66
   8  -2  -5   16.11    4.07
   8   2  -5   16.53    5.45
  -8  -2   5   10.96    3.89
  -8  -2   5    7.04    4.11
  -8   2   6   75.56   10.47
  -8   2   6   86.90   11.59
   8  -2  -6   85.94   11.30
   8   2  -6  116.30   15.01
  -8  -2   6  103.50   13.36
  -8   2   7   47.99    6.29
  -8   2   7   32.37    6.20
   8  -2  -7   37.78    6.24
   8   2  -7   31.10    7.64
  -8  -2   7   39.59    7.55
  -8   2   8  119.79   12.65
  -8   2   8  128.35   13.97
   8  -2  -8   97.66   12.63
   8   2  -8  119.85   16.24
  -8  -2   8  101.73   14.52
  -8   2   9   19.14    3.30
  -8   2   9   15.46    3.82
   8  -2  -9    9.76    2.81
   8   2  -9   16.67    5.39
  -8  -2   9   14.61    4.50
  -8   2  10   -0.26    0.82
  -8   2  10   -0.33    1.44
   8  -2 -10   -0.23    1.24
   8   2 -10   -0.62    2.12
  -8  -2  10   -0.33    1.39
  -8   2  11    1.68    1.14
  -8   2  11    1.41    1.55
   8  -2 -11    2.01    1.42
   8   2 -11    1.38    2.05
  -8  -2  11    1.22    1.86
   8  -2 -12   59.88    7.19
   8   2 -12   53.25    9.93
  -8  -2  12   54.74    9.26
   8   2 -13   31.80    7.48
  -8  -2  13   40.65    7.23
   8   2 -14   33.06    7.25
  -8  -2  14   28.13    6.27
   8   2 -15   29.23    6.82
  -8  -2  15   22.08    5.48
   8   2 -16   32.52    7.88
  -8  -2  16   45.19    7.74
   8   2 -17   20.54    5.89
   8   2 -18  169.49   21.54
   8   2 -19    5.37    3.99
   8   2 -20    2.25    2.84
  -8   3   1   88.42   11.97
  -8   3   1   91.87   12.62
   8  -3  -1  106.21   13.77
   8   3  -1   86.69   14.27
  -8  -3   1   74.01   12.72
  -8  -3   1   73.63   14.01
  -8   3   2    0.07    1.62
  -8   3   2   -0.83    2.09
   8  -3  -2    2.86    2.67
   8   3  -2    1.35    2.66
  -8  -3   2    1.52    2.27
  -8   3   3   42.94    7.16
  -8   3   3   46.69    7.86
   8  -3  -3   40.76    7.74
   8   3  -3   34.93    8.65
  -8  -3   3   54.09    9.43
  -8   3   4  137.26   14.91
  -8   3   4  127.53   15.18
   8  -3  -4  105.54   14.85
   8   3  -4  113.90   17.52
  -8  -3   4  139.67   17.34
  -8   3   5   10.54    3.21
  -8   3   5   12.78    3.63
   8  -3  -5   14.20    3.90
   8   3  -5    8.83    4.43
  -8  -3   5   23.51    6.07
  -8   3   6   36.05    5.85
  -8   3   6   51.49    7.23
   8  -3  -6   47.43    7.03
   8   3  -6   43.03    9.34
  -8  -3   6   35.72    7.88
  -8   3   7   22.71    3.89
  -8   3   7   20.19    4.21
   8  -3  -7   21.12    4.20
   8   3  -7   26.31    6.94
  -8  -3   7   19.91    5.61
  -8   3   8    9.67    2.04
  -8   3   8    4.20    2.03
   8  -3  -8    7.98    2.29
   8   3  -8    8.79    4.62
  -8  -3   8    3.28    2.83
  -8   3   9    4.43    1.21
  -8   3   9    4.57    1.84
   8  -3  -9    3.31    1.62
   8   3  -9   -0.19    2.15
  -8  -3   9    3.61    2.82
  -8   3  10  127.52   10.48
  -8   3  10   92.16   12.05
   8  -3 -10   98.40   10.80
   8   3 -10  103.22   15.87
  -8  -3  10  110.40   15.19
  -8   3  11   80.08   10.17
   8   3 -11  102.66   14.67
  -8  -3  11  131.03   14.80
  -8  -3  11   88.51   14.48
  -8   3  12    0.49    0.98
   8   3 -12   -0.55    2.32
  -8  -3  12    2.91    3.22
   8   3 -13   19.85    5.74
  -8  -3  13   15.91    4.82
   8   3 -14   20.21    5.91
  -8  -3  14   17.27    5.00
   8   3 -15   39.05    8.37
  -8  -3  15   32.22    7.13
   8   3 -16  116.45   17.47
  -8  -3  16  138.24   16.94
   8   3 -17   -1.42    3.32
  -8  -3  17    0.55    1.62
   8   3 -18    7.47    4.17
   8   3 -19   10.52    4.78
   8   3 -20  121.12   17.62
   8   3 -21   10.13    4.65
   8   3 -22   19.56    6.30
  -8   4   1   94.36   11.90
   8  -4  -1   68.55   11.84
   8   4  -1   75.53   13.80
  -8   4   2   26.05    5.56
  -8   4   2   30.65    5.97
   8  -4  -2   29.57    6.76
   8  -4  -2   26.42    3.34
   8   4  -2   23.08    7.28
  -8   4   3   18.98    4.31
  -8   4   3   14.65    4.49
   8  -4  -3   28.76    6.07
   8   4  -3   20.96    6.70
  -8   4   4  130.68   14.91
  -8   4   4  129.08   15.45
   8  -4  -4  130.43   16.16
   8   4  -4  143.26   19.75
  -8   4   5   10.27    2.84
  -8   4   5    4.36    2.61
   8  -4  -5   14.22    3.71
   8   4  -5   16.46    6.15
  -8   4   6   43.97    5.97
  -8   4   6   50.85    6.66
  -8   4   6   65.55    8.04
   8   4  -6   60.66   11.40
  -8   4   7  101.34    9.78
  -8   4   7   93.37   10.05
  -8   4   7   88.05   11.06
   8   4  -7   86.86   14.87
  -8   4   8   22.60    2.95
  -8   4   8   38.22    3.46
  -8   4   8   27.59    4.56
   8   4  -8   34.43    8.26
  -8   4   9    7.80    2.24
   8   4  -9    9.61    4.56
  -8  -4   9   10.11    5.85
  -8   4  10    4.19    1.61
   8   4 -10    2.55    3.17
  -8  -4  10   -0.55    2.76
  -8   4  11    7.45    1.89
   8   4 -11   12.92    5.25
  -8  -4  11   18.79    5.94
  -8   4  12   81.01    8.98
   8   4 -12  112.11   15.53
  -8  -4  12  108.56   15.96
   8   4 -13   14.12    5.80
   8   4 -14   56.45   11.02
   8   4 -15    0.95    2.41
   8   4 -16   16.10    6.01
   8   4 -17   13.93    5.73
   8   4 -18   84.55   14.31
   8   4 -19   11.47    5.06
   8   4 -20   13.52    5.31
  -8   5   1   29.37    5.41
  -8   5   1   29.65    6.15
   8   5  -1   31.48    8.66
  -8   5   2   31.91    5.32
  -8   5   2   22.78    5.29
   8   5  -2   32.93    8.81
  -8   5   3   74.22    9.61
  -8   5   3   80.69   10.57
   8   5  -3   91.11   15.19
  -8   5   4   19.68    3.77
  -8   5   4   20.80    4.19
   8   5  -4   14.99    6.24
  -8   5   5   47.46    6.84
  -8   5   5   63.85    7.80
  -8   5   5   67.69    8.60
   8   5  -5   56.47   11.65
  -8   5   6   78.94    9.27
  -8   5   6   94.42   10.81
   8   5  -6  114.34   16.64
  -8   5   7    1.92    1.35
   8   5  -7    1.69    3.68
  -8  -5   7   -1.00    3.57
  -8   5   8    8.24    2.23
   8   5  -8    5.27    4.03
  -8  -5   8    6.93    4.27
  -8   5   9   10.48    2.43
   8   5  -9    5.27    3.81
  -8  -5   9   23.28    7.34
  -8   5  10  192.23   18.43
   8   5 -10  200.68   25.32
  -8  -5  10  170.17   24.58
  -8   5  11   32.24    3.90
   8   5 -11   22.63    7.47
  -8  -5  11   28.77    8.06
  -8   5  12    0.42    0.65
   8   5 -12    1.41    3.60
  -8  -5  12    3.01    4.00
   8   5 -13    3.46    4.11
   8   5 -14   14.26    5.73
   8   5 -15   22.69    7.23
  -8   5  16   53.41    5.91
  -8   5  17   10.52    2.23
  -8   5  18    2.03    1.45
   8   5 -22    5.79    3.98
   8   5 -23   -1.18    3.64
   8   5 -24    2.26    3.44
   8   5 -25   12.39    5.97
  -8   6   1  114.55   13.36
  -8   6   1  103.78   14.04
  -8   6   1   98.26   13.95
  -8   6   2   92.11   11.51
  -8   6   3  105.12   12.46
  -8   6   4   43.71    6.25
  -8  -6   4   32.35    9.99
  -8   6   5   26.97    4.50
  -8  -6   5   28.72    9.18
  -8  -6   6   27.54    8.93
  -8  -6   7   39.83   10.36
  -8  -6   8   34.61    9.54
  -8   6   9    2.13    1.42
  -8  -6   9    3.89    3.44
  -8   6  10    3.30    1.39
  -8  -6  10    1.96    3.09
  -8   6  11   15.64    2.65
  -8  -6  11   22.19    7.13
  -8  -6  12   33.05    8.92
  -8  -6  13   24.22    7.75
  -8   6  15   13.86    1.98
  -8   6  16    6.75    1.45
   8   6 -16   -0.58    2.44
  -8   6  17   56.91    6.40
   8   6 -17   44.29   10.84
  -8   6  18   21.97    3.64
   8   6 -18   21.71    7.82
   8   6 -19   11.58    5.81
   8   6 -20    1.57    3.41
   8   6 -21    0.34    2.89
   8   6 -22   13.38    6.18
   8   6 -23   32.01    9.01
   8   6 -24    0.22    2.85
   8   6 -25   12.80    6.53
   8   6 -26    3.22    3.22
   8   6 -27    7.78    5.04
  -8   7   1   74.40   10.53
  -8   7   1   77.32   11.60
   8  -7  -1   80.62    8.58
   8   7  -1   77.97   15.11
  -8  -7   1   48.15   13.28
  -8   7   2   -0.37    1.10
  -8   7   2   -0.21    2.09
   8   7  -2   -0.57    4.58
  -8  -7   2   -1.00    4.07
  -8   7   3   32.60    5.92
  -8   7   3   32.02    6.51
   8   7  -3   36.69    9.54
  -8  -7   3   45.30   11.27
  -8   7   4   -0.26    2.02
   8   7  -4    0.89    3.46
  -8  -7   4   -1.68    4.55
  -8   7   5   77.80   10.62
   8   7  -5   83.15   15.35
  -8  -7   5   69.99   14.78
  -8   7   6   21.29    4.44
   8   7  -6    4.02    4.51
  -8  -7   6   18.77    7.41
   8   7  -7   -0.72    2.80
  -8  -7   7   -1.12    3.77
   8   7  -8    4.35    3.51
  -8  -7   8    0.00    3.23
   8   7  -9   60.46   11.97
  -8  -7   9   25.53    9.12
   8   7 -10   20.92    6.77
  -8  -7  10   14.35    6.59
   8   7 -11   38.84   10.54
  -8  -7  11   51.43   11.56
   8   7 -12    1.50    2.88
  -8  -7  12   -1.55    4.13
   8   7 -13    9.91    6.02
  -8  -7  13   10.81    5.96
   8   7 -14   14.56    6.39
  -8  -7  14    8.15    5.69
  -8   7  15   58.76    6.86
   8   7 -15   63.37   13.16
  -8   7  16    7.75    2.00
   8   7 -16    2.56    3.57
   8   7 -17    5.61    4.58
   8   7 -18   -0.63    3.45
   8   7 -19    0.96    3.56
   8   7 -20    5.10    4.49
   8   7 -21   32.42    9.42
   8   7 -22   -0.60    4.06
   8   7 -23   -0.32    3.32
   8   7 -24    6.70    5.05
   8   7 -25    8.95    5.96
   8   7 -26    3.49    4.17
   8   7 -27    5.84    4.83
   8   7 -28   -1.16    3.22
  -8   8   1   97.46   12.89
   8   8  -1   85.85   15.99
  -8  -8   1   41.15   12.87
   8   8  -2    1.15    2.89
  -8  -8   2   -0.73    4.90
   8   8  -3   17.15    7.73
  -8  -8   3   24.95    9.05
   8   8  -4   19.90    7.59
  -8  -8   4   10.45    6.05
   8   8  -5    3.18    3.45
  -8  -8   5    1.22    3.51
   8   8  -6   -1.71    4.69
  -8  -8   6    1.90    3.66
   8   8  -7  113.44   19.07
  -8  -8   7  121.47   20.61
   8   8  -8    5.60    5.09
  -8  -8   8    2.50    3.97
   8   8  -9   10.90    5.93
  -8  -8   9   10.87    6.44
   8   8 -10   14.96    7.08
  -8  -8  10   18.13    7.27
   8   8 -11    3.83    4.63
  -8  -8  11    7.42    5.16
   8   8 -12    3.32    4.72
  -8  -8  12    4.28    5.09
   8   8 -13   28.90    9.07
  -8  -8  13   35.86   10.39
   8   8 -14   -1.33    3.20
  -8  -8  14   -1.63    5.48
   8   8 -15    8.42    5.13
   8   8 -16   -1.64    4.04
   8   8 -17   35.47    9.98
   8   8 -18    6.97    5.65
   8   8 -19    8.43    5.97
   8   8 -20   -0.57    2.96
   8   8 -21   -0.76    2.54
   8   8 -22    2.04    3.54
   8   8 -23   43.00   11.22
   8   8 -24    2.92    5.05
   8   8 -25    2.73    3.44
   8   8 -26   -0.36    2.98
   8   8 -27   20.29    7.66
   8   8 -28    5.45    4.59
   8   8 -29   16.71    7.81
   8   8 -30   -0.41    2.55
   8   9  -1  114.12   18.79
  -8  -9   1   68.39   16.52
   8   9  -2    3.96    4.96
  -8  -9   2    8.40    5.91
   8   9  -3   16.09    7.00
  -8  -9   3   24.29    9.16
   8   9  -4    4.67    5.69
  -8  -9   4    0.97    4.77
   8   9  -5   49.12   12.36
  -8  -9   5   32.90   11.15
   8   9  -6   -1.23    3.46
  -8  -9   6   -1.20    4.16
   8   9  -7   10.62    5.82
  -8  -9   7    2.24    4.12
   8   9  -8    0.36    4.31
  -8  -9   8   -1.69    4.04
   8   9  -9    1.48    3.55
  -8  -9   9    1.52    3.99
   8   9 -10   11.66    6.14
  -8  -9  10    2.96    4.03
   8   9 -11  108.97   18.26
  -8  -9  11   69.09   16.14
   8   9 -12   -0.68    2.96
  -8  -9  12   -0.92    4.04
   8   9 -13    4.38    4.54
  -8  -9  13    4.87    5.63
   8   9 -14    1.85    4.52
  -8  -9  14   -1.59    4.87
   8   9 -15   52.89   13.22
  -8  -9  15   74.25   15.36
   8   9 -16    2.53    3.56
   8   9 -17   -1.43    4.50
   8   9 -18    7.92    5.64
   8   9 -19   13.17    6.53
   8   9 -20   -1.65    4.29
   8   9 -21   22.03    7.97
   8   9 -22   -0.10    3.71
   8   9 -23   -1.29    3.48
   8   9 -24    0.42    4.10
   8   9 -25   16.91    6.98
   8   9 -26    5.13    4.87
   8   9 -27   -1.00    4.38
   8   9 -28   -0.56    2.73
   8   9 -29    2.85    3.73
   8   9 -30   -1.61    3.89
   8   9 -31    6.22    5.85
   8  10  -1   30.51    9.80
  -8 -10   1    5.13    5.29
   8  10  -2   -0.97    4.98
  -8 -10   2    7.95    6.09
   8  10  -3   38.64   11.12
  -8 -10   3   51.81   13.20
   8  10  -4   14.67    7.18
  -8 -10   4   12.92    6.52
   8  10  -5    5.84    5.87
  -8 -10   5    0.19    4.69
   8  10  -6    1.20    4.76
  -8 -10   6   -1.03    3.85
   8  10  -7  104.23   17.89
  -8 -10   7   64.15   15.78
   8  10  -8   -0.51    3.37
  -8 -10   8   -0.67    3.33
   8  10  -9    8.45    6.33
  -8 -10   9    0.15    3.89
   8  10 -10   -0.60    3.15
  -8 -10  10   -0.16    3.32
   8  10 -11   10.78    5.93
  -8 -10  11    6.34    5.05
   8  10 -12   -0.40    2.88
  -8 -10  12    2.38    4.72
   8  10 -13   43.24   11.67
  -8 -10  13   38.51   12.02
   8  10 -14   -0.77    3.34
  -8 -10  14   -1.21    4.33
   8  10 -15   -0.86    4.88
  -8 -10  15   -1.92    4.44
   8  10 -16    4.31    4.24
  -8 -10  16   -1.49    4.49
   8  10 -17   37.15   10.67
   8  10 -18   -1.16    3.78
   8  10 -19   22.01    8.78
   8  10 -20    2.21    5.00
   8  10 -21   24.43    8.92
   8  10 -22   -1.81    4.22
   8  10 -23    6.82    5.15
   8  10 -24    2.55    3.10
   8  10 -25   -0.42    2.52
   8  10 -26   -0.19    2.34
   8  10 -27    4.24    5.08
   8  10 -28   -2.82    5.40
   8  10 -29   23.90    9.49
   8  10 -30   -0.36    3.71
   8  10 -31   -1.17    4.60
   8  10 -32   -1.50    4.44
   8  11  -1   34.92   10.65
  -8 -11   1   26.32   10.27
   8  11  -2   11.63    6.40
  -8 -11   2   18.06    8.43
   8  11  -3    7.67    6.27
  -8 -11   3    8.71    6.58
   8  11  -4    2.18    4.15
  -8 -11   4   -0.56    3.08
   8  11  -5   23.39    8.79
  -8 -11   5   15.60    7.84
   8  11  -6   -1.77    4.84
  -8 -11   6   -0.23    2.75
   8  11  -7    9.73    7.09
  -8 -11   7    5.63    5.36
   8  11  -8   13.85    7.79
  -8 -11   8    9.42    6.69
   8  11  -9   27.03    9.33
  -8 -11   9    9.61    6.87
   8  11 -10   -0.64    2.84
  -8 -11  10    2.59    3.70
   8  11 -11   22.14    8.80
  -8 -11  11   11.36    7.04
   8  11 -12   -1.00    3.75
  -8 -11  12    2.74    4.00
   8  11 -13   -0.05    1.49
  -8 -11  13    0.32    3.95
   8  11 -14   -1.60    4.58
  -8 -11  14   -1.06    3.86
   8  11 -15   46.84   12.23
  -8 -11  15   43.20   12.83
   8  11 -16    0.84    3.59
  -8 -11  16   -0.75    3.86
   8  11 -17   -0.98    3.48
  -8 -11  17   -1.27    4.50
   8  11 -18    0.65    4.54
  -8 -11  18    2.67    3.85
   8  11 -19   12.44    7.35
   8  11 -20   -0.54    4.25
   8  11 -21   14.31    7.37
   8  11 -22    2.43    4.03
   8  11 -23   -0.11    1.39
   8  11 -24    1.78    3.38
   8  11 -25   25.51    9.38
   8  11 -26   -0.76    2.57
   8  11 -27   -2.62    5.61
   8  11 -28   -1.12    3.28
   8  11 -29   11.02    6.67
   8  11 -30   -1.14    4.02
   8  12  -1   -1.42    4.64
  -8 -12   1    2.70    4.62
   8  12  -2   -1.09    4.43
  -8 -12   2   -0.29    2.23
   8  12  -3   51.63   13.62
  -8 -12   3   41.02   12.75
   8  12  -4   -1.18    5.57
  -8 -12   4    2.48    5.18
   8  12  -5   -1.89    5.26
  -8 -12   5   -1.68    4.17
   8  12  -6    6.71    6.71
  -8 -12   6   -1.34    4.46
   8  12  -7   23.70    9.50
  -8 -12   7   40.59   12.53
   8  12  -8   13.42    7.67
  -8 -12   8    6.88    5.99
   8  12  -9    3.93    5.86
  -8 -12   9   17.84    8.69
   8  12 -10    5.69    4.49
  -8 -12  10    6.38    5.37
   8  12 -11    1.65    3.80
  -8 -12  11    5.48    6.17
   8  12 -12   -1.08    3.92
  -8 -12  12    4.02    6.15
   8  12 -13   22.14    8.44
  -8 -12  13   11.12    7.10
   8  12 -14   -0.62    3.30
  -8 -12  14   -1.90    5.25
   8  12 -15    3.02    5.56
  -8 -12  15   -1.18    4.47
   8  12 -16   -1.34    4.57
  -8 -12  16   -1.55    6.08
   8  12 -17   -1.52    5.21
  -8 -12  17   17.67    8.32
   8  12 -18    0.04    2.98
  -8 -12  18   -0.91    3.84
   8  12 -19    7.32    5.76
  -8 -12  19   16.22    8.02
   8  12 -20   -0.29    5.00
   8  12 -21    1.60    5.23
   8  12 -22    5.56    5.45
   8  12 -23    2.66    4.56
   8  12 -24   -0.10    3.82
   8  12 -25   -1.55    4.95
   8  12 -26   -0.64    3.38
   8  12 -27   -0.69    3.43
   8  13  -1    1.04    4.27
   8  13  -3   -0.53    3.18
   8  13  -4   30.84   10.62
  -8 -13   4   13.58    9.63
   8  13  -5   44.79   12.01
  -8 -13   5   16.83    9.79
   8  13  -6   -1.01    3.92
  -8 -13   6   -2.43    5.44
   8  13  -7   -2.15    5.09
  -8 -13   7   -1.52    4.51
   8  13  -8    1.77    4.58
  -8 -13   8   -0.51    4.01
   8  13  -9    9.98    5.80
  -8 -13   9   16.52    8.78
   8  13 -10    2.34    3.80
  -8 -13  10   -0.78    3.46
   8  13 -11    6.44    6.58
  -8 -13  11    7.01    7.24
   8  13 -12   -1.19    3.38
  -8 -13  12   -1.11    3.75
   8  13 -13   -0.97    4.12
  -8 -13  13    2.31    5.36
   8  13 -14    3.82    4.31
  -8 -13  14    3.04    5.82
   8  13 -15   14.79    8.63
  -8 -13  15   12.41    7.27
   8  13 -16    7.19    4.76
  -8 -13  16   -0.74    3.18
   8  13 -17    6.75    5.86
  -8 -13  17    1.22    3.24
   8  13 -18    2.20    4.93
  -8 -13  18   -0.17    3.76
   8  13 -19    4.96    5.99
  -8 -13  19   -0.37    3.52
   8  13 -20    1.42    3.37
  -8 -13  20   -0.13    5.27
   8  13 -21    3.24    4.71
  -8 -13  21    6.71    7.10
   8  13 -22    3.83    5.79
   8  13 -23    3.37    5.25
   8  14  -1    5.50    6.80
   8  14  -2   17.08    8.27
   8  14  -3    3.35    4.46
   8  14  -4   -5.83    7.09
   8  14  -5   -1.80    4.22
   8  14  -6   -1.19    5.34
   8  14  -7   11.42    6.98
   8  14  -8   18.02    8.29
   8  14  -9    3.86    3.99
   8  14 -10   -0.79    4.73
   8  14 -11   12.65    6.60
   8  14 -12   -0.60    2.71
   8  14 -13    7.01    5.48
   8  14 -14   -0.95    3.61
   8  14 -15    1.97    4.36
   8  14 -16   -1.01    3.65
  -8 -14  16    6.19    4.70
   8  14 -17    1.26    5.94
  -8 -14  17    9.24    6.46
   8  14 -18    2.38    3.26
  -8 -14  18    3.79    4.77
   8  14 -19    1.59    5.00
  -8 -14  19    1.08    5.79
  -8 -14  20    2.73    5.20
  -8 -14  21   -0.84    3.97
  -8 -14  22   -1.11    4.38
   8  15  -1    1.44    3.93
   8  15  -2    4.25    5.57
   8  15  -3   -0.68    2.92
   8  15  -4   -2.08    4.40
   8  15  -5    4.14    4.69
   8  15  -6    3.65    4.23
   8  15  -7    2.81    3.81
   8  15  -8   -1.37    4.50
   8  15  -9    6.13    5.89
   8  15 -10    3.68    6.45
   8  15 -11   10.21    7.37
   8  15 -12   -1.37    6.20
  -7   0   1  859.00   77.78
  -7   0   1  801.49   78.03
   7   0  -1  892.03   78.46
   7   0  -1  750.23   76.15
  -7   0   2   -0.12    1.61
  -7   0   2   -0.06    1.91
   7   0  -2   -0.47    2.01
   7   0  -2   -0.17    1.55
  -7   0   3    5.18    2.66
  -7   0   3   11.47    3.77
   7   0  -3   12.55    4.26
  -7   0   4    1.75    1.69
  -7   0   4   -0.55    2.02
   7   0  -4   -0.47    1.44
  -7   0   5   32.23    6.31
  -7   0   5   45.00    7.72
   7   0  -5   44.05    7.29
  -7   0   6    0.47    1.66
  -7   0   6    0.38    1.53
   7   0  -6   -0.13    1.61
  -7   0   7  345.83   34.01
  -7   0   7  347.95   34.96
   7   0  -7  331.37   34.48
  -7   0   8   -0.05    1.11
  -7   0   8   -0.49    1.73
   7   0  -8    0.84    1.80
  -7   0   9   18.54    3.98
  -7   0   9   11.00    3.48
   7   0  -9   16.07    4.13
  -7   0  10   -0.20    1.30
   7   0 -10   -0.38    1.53
  -7   0  11  354.78   32.97
   7   0 -11  309.95   33.26
  -7   0  12    1.17    1.58
   7   0 -12    0.27    1.39
  -7   0  13  120.37   13.78
   7   0 -13  121.56   14.59
  -7   0  14    0.22    1.64
   7   0 -14   -0.47    1.75
  -7   0  15    4.86    2.10
   7   0 -15    0.98    1.81
  -7   0  16   -0.43    1.40
   7   0 -16    1.06    2.07
  -7   0  17  549.93   52.17
   7   0 -17  549.60   53.36
  -7   0  18   -0.64    1.66
   7   0 -18   -0.24    1.62
   7   0 -19    9.43    3.73
   7   0 -20   -0.31    1.80
  -7   1   1    1.40    1.81
  -7   1   1    1.93    1.89
   7  -1  -1    2.71    2.58
   7  -1  -1    0.83    1.00
   7   1  -1    2.09    2.77
  -7  -1   1   -0.19    2.25
  -7  -1   1    1.77    2.71
  -7   1   2   50.23    7.83
  -7   1   2   40.50    7.56
   7  -1  -2   53.16    8.29
   7  -1  -2   39.74    6.33
   7   1  -2   41.41    8.12
   7   1  -2   41.89    7.45
  -7  -1   2   46.96    8.07
  -7  -1   2   38.32    8.12
  -7   1   3  333.12   30.35
  -7   1   3  287.67   30.24
   7  -1  -3  279.82   29.98
   7   1  -3  260.61   30.63
  -7  -1   3  302.86   30.77
  -7  -1   3  266.85   31.19
  -7   1   4    1.22    1.59
  -7   1   4   -1.24    2.50
   7  -1  -4    0.43    1.97
   7   1  -4    1.94    2.39
  -7  -1   4    0.31    1.44
  -7  -1   4    3.93    2.46
  -7   1   5   77.13   10.79
  -7   1   5   84.23   11.74
   7  -1  -5  100.50   11.95
   7   1  -5  104.66   13.43
  -7  -1   5  103.82   12.68
  -7  -1   5   85.07   12.79
  -7   1   6   -0.25    1.48
  -7   1   6    0.37    1.62
   7  -1  -6    1.44    1.44
   7   1  -6    2.26    2.30
  -7  -1   6    0.70    1.59
  -7  -1   6   -0.92    2.74
  -7   1   7   37.42    5.94
  -7   1   7   36.45    6.38
   7  -1  -7   43.96    6.48
   7   1  -7   38.84    7.37
  -7  -1   7   39.07    6.93
  -7  -1   7   36.89    7.50
  -7   1   8   18.59    3.67
  -7   1   8   19.43    4.25
   7  -1  -8   20.54    4.06
   7   1  -8   14.76    4.81
  -7  -1   8   15.33    4.22
  -7  -1   8   10.80    4.12
  -7   1   9  376.23   34.62
  -7   1   9  348.90   35.41
   7  -1  -9  391.31   35.38
   7   1  -9  368.74   37.10
  -7  -1   9  326.47   35.71
  -7  -1   9  342.45   37.11
  -7   1  10   31.83    4.66
   7  -1 -10   24.98    4.70
   7   1 -10   25.04    5.63
  -7  -1  10   21.40    4.88
  -7   1  11   91.85    9.64
   7  -1 -11   77.32   10.00
   7   1 -11   66.93   10.81
  -7  -1  11   77.36   10.59
  -7   1  12    0.64    1.03
   7  -1 -12    2.34    1.87
   7   1 -12   -0.41    1.40
  -7  -1  12   -0.19    1.29
  -7   1  13  183.94   19.04
   7  -1 -13  184.65   19.78
   7   1 -13  174.03   21.28
  -7  -1  13  225.14   21.40
  -7   1  14    5.68    1.95
   7  -1 -14    5.14    2.32
   7   1 -14    6.08    2.77
  -7  -1  14    5.90    2.58
  -7   1  15  138.53   14.88
   7  -1 -15  130.18   15.52
   7   1 -15  145.30   17.54
  -7  -1  15  155.04   16.74
  -7   1  16   44.91    5.73
   7  -1 -16   33.51    5.81
   7  -1 -16   45.11    7.81
   7   1 -16   23.89    6.14
  -7  -1  16   25.68    5.68
   7  -1 -17   25.94    5.24
   7   1 -17   31.54    6.67
  -7  -1  17   35.21    6.14
   7  -1 -18    1.68    1.74
   7   1 -18   -0.74    2.41
  -7  -1  18   -0.56    2.08
   7   1 -19  192.54   23.00
  -7  -1  19  200.41   21.79
   7   1 -20   10.58    4.23
   7   1 -21   89.94   13.40
   7   1 -22   -0.48    2.00
  -7   2   1   42.44    7.03
  -7   2   1   29.53    6.74
   7  -2  -1   35.48    7.03
   7  -2  -1   39.71    6.07
   7   2  -1   59.20    9.71
  -7  -2   1   44.53    8.26
  -7  -2   1   46.53    8.98
  -7   2   2   53.02    7.73
  -7   2   2   54.97    8.27
   7  -2  -2   36.30    7.18
   7  -2  -2   39.73    5.98
   7   2  -2   39.14    8.40
  -7  -2   2   62.65    9.41
  -7  -2   2   50.73    9.66
  -7   2   3    2.58    2.11
  -7   2   3    6.23    2.61
   7  -2  -3    8.07    2.97
   7   2  -3    6.74    3.48
  -7  -2   3    2.49    2.51
  -7   2   4    6.73    2.46
  -7   2   4    9.10    2.99
   7  -2  -4   11.71    3.21
   7   2  -4    6.50    3.61
  -7  -2   4    7.54    3.65
  -7  -2   4   -0.46    1.75
  -7   2   5  308.82   30.03
  -7   2   5  318.32   30.79
   7  -2  -5  315.35   30.56
   7   2  -5  280.33   32.85
  -7  -2   5  306.07   32.32
  -7  -2   5  288.91   33.23
  -7   2   6   17.76    3.51
  -7   2   6   21.84    4.27
   7  -2  -6   17.37    3.63
   7   2  -6   17.58    5.23
  -7  -2   6    8.35    3.79
  -7  -2   6   27.78    6.57
  -7   2   7  305.64   27.95
  -7   2   7  286.59   28.64
   7  -2  -7  280.36   28.13
   7   2  -7  300.71   31.73
  -7  -2   7  245.76   29.89
  -7  -2   7  326.28   32.59
  -7   2   8    5.10    1.64
  -7   2   8    6.02    2.17
   7  -2  -8    5.94    1.90
   7   2  -8    0.57    2.52
  -7  -2   8    5.68    2.79
  -7  -2   8    9.65    4.30
  -7   2   9   74.93    8.23
  -7   2   9   58.81    8.64
   7  -2  -9   84.33    8.86
   7   2  -9   80.98   11.82
  -7  -2   9   88.24   11.47
  -7  -2   9   76.64   11.79
  -7   2  10   23.49    3.20
   7  -2 -10   20.27    3.34
   7   2 -10   12.51    4.50
  -7  -2  10   16.54    4.60
  -7   2  11  157.12   14.92
   7  -2 -11  154.61   15.39
   7   2 -11  152.02   19.03
  -7  -2  11  142.87   17.87
  -7   2  12   56.06    6.02
   7  -2 -12   51.00    6.38
   7   2 -12   54.87    9.41
  -7  -2  12   51.28    8.61
   7  -2 -13   78.27    8.87
   7  -2 -13   78.05    9.47
   7   2 -13   80.55   12.08
  -7  -2  13   79.78   11.20
   7  -2 -14    3.49    1.56
   7  -2 -14    2.56    1.80
   7   2 -14    3.64    2.57
  -7  -2  14    3.36    2.21
   7  -2 -15   23.34    4.19
   7  -2 -15   29.88    5.17
   7   2 -15   38.68    7.51
  -7  -2  15   37.97    6.71
   7  -2 -16   94.49   10.38
   7   2 -16  100.88   13.75
  -7  -2  16   72.39   11.53
   7   2 -17   86.35   12.89
  -7  -2  17   80.20   11.55
   7   2 -18   47.79    9.32
  -7  -2  18   58.43    8.92
   7   2 -19    2.57    2.57
  -7  -2  19    1.12    1.96
   7   2 -20   22.98    5.88
  -7  -2  20    4.14    3.42
   7   2 -21  103.61   15.26
   7   2 -22   15.15    5.30
   7   2 -23   46.23    9.51
   7   2 -24    1.10    3.17
  -7   3   1   -0.45    1.77
  -7   3   1   -0.87    2.22
   7  -3  -1    1.75    2.82
   7  -3  -1    0.04    1.01
   7   3  -1    3.43    2.90
  -7  -3   1   -1.28    2.90
  -7  -3   1   -1.20    2.97
  -7   3   2  159.83   18.05
  -7   3   2  165.32   18.61
   7  -3  -2  187.09   19.73
   7  -3  -2  162.17   16.16
   7   3  -2  147.85   20.80
  -7  -3   2  182.66   20.80
  -7  -3   2  142.19   20.94
  -7   3   3   59.78    7.87
  -7   3   3   44.98    7.57
   7  -3  -3   59.02    8.65
   7   3  -3   37.31    9.02
  -7  -3   3   66.11   10.22
  -7  -3   3   54.81   10.46
  -7   3   4    8.02    2.43
  -7   3   4    5.79    2.46
   7  -3  -4    3.31    2.59
   7   3  -4    1.55    3.17
  -7  -3   4    3.85    2.69
  -7  -3   4    6.89    5.02
  -7   3   5   95.46   11.44
  -7   3   5  111.73   12.29
   7  -3  -5   82.17   11.57
   7   3  -5  112.47   15.62
  -7  -3   5  127.96   15.21
  -7  -3   5  127.26   16.78
  -7   3   6   25.19    3.72
  -7   3   6   22.27    4.09
   7  -3  -6   18.04    3.81
   7   3  -6   15.02    5.20
  -7  -3   6   23.32    5.71
  -7  -3   6   14.82    5.45
  -7   3   7    3.40    1.27
  -7   3   7    3.34    1.55
   7  -3  -7    2.26    1.43
   7   3  -7    4.84    3.33
  -7  -3   7   -0.24    1.55
  -7  -3   7    0.97    3.48
  -7   3   8   -0.08    0.50
  -7   3   8   -0.04    0.82
   7  -3  -8    0.24    0.88
   7   3  -8    1.91    2.67
  -7  -3   8    1.05    1.79
  -7  -3   8    0.16    1.87
  -7   3   9  272.14   26.26
   7   3  -9  289.57   31.26
  -7  -3   9  315.15   30.65
  -7  -3   9  242.09   30.69
  -7   3  10   91.04    9.21
   7   3 -10   73.33   12.43
  -7  -3  10   74.61   11.86
   7   3 -11    5.34    3.07
  -7  -3  11    1.50    2.45
   7   3 -12   -0.90    2.81
  -7  -3  12    0.42    1.35
   7   3 -13   93.41   14.39
  -7  -3  13  101.72   13.71
   7   3 -14  125.77   16.43
  -7  -3  14   99.06   14.22
   7   3 -15  209.64   24.58
  -7  -3  15  193.09   22.75
   7   3 -16   20.68    6.38
  -7  -3  16   35.08    6.71
   7   3 -17   -1.08    3.01
  -7  -3  17   -0.28    1.50
   7   3 -18   46.82    9.08
  -7  -3  18   31.43    6.94
  -7   3  19  335.58   35.36
   7   3 -19  388.21   39.34
   7   3 -20   -0.86    3.48
   7   3 -21   10.14    4.93
   7   3 -22   -0.35    1.89
   7   3 -23   29.88    7.71
   7   3 -24   15.66    5.61
  -7   4   1   81.72   10.48
  -7   4   1   72.67   10.13
   7  -4  -1   69.09   10.99
   7  -4  -1   73.38    8.34
   7   4  -1   48.09   11.27
  -7  -4   1   66.76   11.59
  -7  -4   1   65.16   12.44
  -7   4   2  123.68   13.69
  -7   4   2  101.62   13.16
   7  -4  -2   90.47   13.84
   7  -4  -2  108.26   10.59
   7   4  -2  106.78   16.59
  -7  -4   2  125.32   16.19
  -7  -4   2  133.42   18.16
  -7   4   3   18.89    3.47
  -7   4   3   20.46    4.09
  -7   4   3   14.00    3.79
   7  -4  -3    8.54    3.38
   7   4  -3   15.04    5.47
  -7  -4   3   18.33    5.50
  -7  -4   3   12.07    5.51
  -7   4   4   38.34    5.04
  -7   4   4   42.97    5.81
  -7   4   4   21.05    4.91
   7   4  -4   51.12    9.86
  -7  -4   4   32.78    7.35
  -7  -4   4   40.55    9.24
  -7   4   5   64.20    8.20
  -7   4   5   85.17    9.19
  -7   4   5   76.05    9.47
   7   4  -5  107.66   14.67
  -7  -4   5   92.62   12.87
  -7  -4   5   83.46   13.87
  -7   4   6   69.03    7.23
  -7   4   6   69.94    7.74
  -7   4   6   70.27    8.34
   7   4  -6   55.44   11.09
  -7  -4   6   61.98   10.79
  -7  -4   6   53.37   11.11
  -7   4   7   30.26    3.93
  -7   4   7   45.04    4.36
  -7   4   7   47.16    5.53
   7   4  -7   62.89   10.43
  -7  -4   7   48.38    8.65
  -7  -4   7   29.73    7.97
  -7   4   8   57.04    6.82
   7   4  -8   78.74   12.20
  -7  -4   8   57.61   10.08
  -7  -4   8   55.64   10.99
  -7   4   9   26.46    3.57
   7   4  -9   49.48    9.24
  -7  -4   9   22.80    6.09
  -7   4  10    1.31    0.69
   7   4 -10   -0.32    2.30
  -7  -4  10   -0.21    2.39
   7   4 -11  130.18   17.56
  -7  -4  11  112.57   15.77
   7   4 -12  145.67   20.54
  -7  -4  12  173.69   20.23
   7   4 -13  134.04   19.88
  -7  -4  13  175.20   19.93
   7   4 -14   48.72    9.94
   7   4 -15   47.08    9.95
   7   4 -16   42.12    9.27
  -7   4  17  154.49   16.95
   7   4 -17  204.82   23.25
  -7   4  18   18.71    4.12
   7   4 -18   36.58    8.35
  -7   4  19   16.70    4.09
   7   4 -19   21.03    6.50
   7   4 -20   49.29   10.40
   7   4 -21   43.62    9.92
   7   4 -26   23.92    7.25
   7   4 -27   21.49    7.08
   7   4 -28   11.75    5.86
  -7   5   1    0.34    1.73
  -7   5   1   -0.47    2.11
  -7   5   1    5.56    2.49
   7  -5  -1    1.23    1.15
   7   5  -1    1.39    3.13
  -7  -5   1   -1.49    3.43
  -7   5   2    0.13    1.27
  -7   5   2    2.24    2.17
  -7   5   2    1.35    1.82
   7   5  -2    1.48    2.78
  -7  -5   2   -1.06    3.45
  -7   5   3   53.55    6.89
  -7   5   3   47.51    7.26
  -7   5   3   48.34    7.45
   7   5  -3   38.99    9.52
  -7  -5   3   48.10   10.75
  -7   5   4  140.27   13.73
  -7   5   4  111.82   13.85
  -7   5   4  127.40   14.42
   7   5  -4  121.79   18.33
  -7  -5   4  126.92   19.12
  -7   5   5   38.49    5.02
  -7   5   5   37.71    5.39
  -7   5   5   35.67    5.64
   7   5  -5   37.95    8.93
  -7  -5   5   22.48    7.54
  -7   5   6    2.37    1.02
  -7   5   6    1.17    1.18
  -7   5   6    2.15    1.43
   7   5  -6    1.43    2.64
  -7  -5   6    3.25    3.25
  -7   5   7   17.86    2.41
  -7   5   7   18.70    2.53
  -7   5   7   20.81    3.50
   7   5  -7   18.32    5.90
  -7   5   8   78.74    8.82
   7   5  -8   96.61   14.65
  -7   5   9  121.23   11.86
   7   5  -9  107.53   17.10
  -7   5  10   45.58    4.97
   7   5 -10   64.60   11.45
   7   5 -11   89.96   14.82
   7   5 -12    2.28    3.05
   7   5 -13   32.40    8.30
  -7   5  14   46.97    5.00
   7   5 -14   56.48   11.04
  -7   5  15  162.32   15.82
   7   5 -15  186.23   23.27
  -7   5  16    0.21    0.98
   7   5 -16    1.23    2.96
  -7   5  17    6.07    1.89
   7   5 -17    9.00    4.76
  -7   5  18    7.67    2.38
  -7   5  19   40.57    6.29
   7   5 -22   -1.12    3.62
   7   5 -23   -0.08    3.04
   7   5 -24    7.86    4.75
   7   5 -25   17.27    6.48
   7   5 -26   10.80    5.53
   7   5 -27    0.69    2.11
   7   5 -28    1.62    3.01
   7   5 -29   17.94    6.93
  -7   6   1   79.50   10.24
  -7   6   1   92.50   11.87
   7   6  -1   42.86   11.64
  -7  -6   1  101.23   16.34
  -7   6   2   52.66    7.95
  -7   6   2   67.00    9.50
  -7   6   2   64.91    9.35
   7  -6  -2   58.01    5.73
   7  -6  -2   56.41    5.74
   7   6  -2   81.62   13.73
  -7  -6   2   62.46   13.05
  -7   6   3   44.12    6.22
  -7   6   3   33.75    6.30
  -7   6   3   24.26    5.66
   7   6  -3   32.05    8.75
  -7  -6   3   43.03   10.15
  -7   6   4    5.67    2.21
  -7   6   4   18.61    3.89
  -7   6   4   13.79    3.63
   7   6  -4   15.78    6.04
  -7  -6   4    8.17    5.13
  -7   6   5    0.96    1.05
  -7   6   5    0.38    1.30
  -7   6   5    1.12    1.78
   7   6  -5   -1.17    3.46
  -7   6   6   88.71    9.36
  -7   6   6   86.60    9.64
  -7   6   6   69.31    9.75
   7   6  -6   78.75   14.16
  -7   6   7  170.59   16.64
  -7   6   7  172.67   16.75
  -7   6   7  160.40   17.63
   7   6  -7  212.56   24.74
  -7   6   8   60.51    7.71
   7   6  -8   79.99   13.49
   7   6  -9   -0.33    4.11
   7   6 -10   97.14   16.10
   7   6 -11  144.73   19.70
  -7  -6  11  106.61   18.31
  -7   6  12   14.23    2.38
   7   6 -12   11.99    5.56
  -7   6  13   15.21    2.52
  -7   6  14   13.41    2.46
  -7   6  15    4.08    1.56
  -7   6  16   51.43    6.49
  -7   6  17   61.49    7.80
  -7   6  18   74.46    9.29
   7   6 -19    1.69    2.85
   7   6 -20    1.70    2.90
   7   6 -21    5.32    4.12
   7   6 -22   38.87    9.68
   7   6 -23   22.17    7.25
   7   6 -24    2.91    4.32
   7   6 -25   -0.24    3.36
   7   6 -26    2.67    4.09
   7   6 -27   10.43    5.83
   7   6 -28   10.10    5.97
   7   6 -29   -0.15    3.42
   7   6 -30   -0.45    2.37
  -7   7   1   -0.31    1.55
  -7   7   1    6.54    3.73
   7  -7  -1    1.25    1.37
  -7  -7   1    6.94    5.48
  -7   7   2   28.34    5.64
  -7   7   2   28.50    6.44
   7  -7  -2   25.22    3.56
  -7  -7   2   34.42    9.44
  -7   7   3   18.42    4.04
  -7   7   3    7.68    3.49
  -7   7   4  249.18   26.72
  -7   7   4  290.71   28.34
  -7   7   5   80.42   10.04
  -7   7   6   12.03    3.09
  -7  -7   9   28.38    8.98
  -7  -7  10   72.68   14.53
  -7  -7  11   27.21    8.16
  -7   7  13   20.01    3.79
   7   7 -13   42.07    9.79
  -7   7  14  153.58   16.46
   7   7 -14  189.33   24.04
  -7   7  15   -0.23    1.41
   7   7 -15   -0.28    3.37
  -7   7  16    4.46    2.12
   7   7 -16    6.32    5.25
   7   7 -17    3.10    4.19
   7   7 -18    6.59    4.56
   7   7 -19    6.88    4.29
   7   7 -20   24.37    8.08
   7   7 -21    1.76    3.73
   7   7 -22    4.90    3.90
   7   7 -23    7.86    4.89
   7   7 -24   59.55   12.96
   7   7 -25    1.94    3.67
   7   7 -26    5.48    4.78
   7   7 -27    0.73    3.34
   7   7 -28   -0.75    3.19
   7   7 -29    3.67    4.14
   7   7 -30   12.01    5.83
   7   7 -31    9.84    6.02
   7   7 -32    3.27    5.08
  -7   8   1   53.14    8.79
   7   8  -1   53.88   12.05
  -7   8   2   84.72   12.33
   7  -8  -2   96.20   10.57
   7   8  -2  127.46   18.77
  -7   8   3    5.86    2.84
   7   8  -3    5.22    4.98
  -7   8   4   30.70    5.78
   7   8  -4   27.89    8.46
  -7   8   5   15.62    3.81
   7   8  -5    8.75    5.26
   7   8  -6   25.50    8.39
   7   8  -7   -1.47    4.53
  -7  -8   7    0.47    3.27
   7   8  -8   62.37   12.93
  -7  -8   8   66.83   14.21
   7   8  -9    5.38    4.30
  -7  -8   9    9.16    6.39
   7   8 -10   18.40    7.14
  -7  -8  10   12.20    6.14
   7   8 -11   -0.46    3.51
  -7  -8  11    0.77    4.11
   7   8 -12   79.57   16.13
  -7  -8  12  129.64   19.74
   7   8 -13    0.83    2.83
   7   8 -14    5.91    5.71
   7   8 -15    1.88    4.51
   7   8 -16   83.04   15.66
   7   8 -17    3.05    3.67
   7   8 -18   11.18    5.95
   7   8 -19   -0.68    3.36
   7   8 -20   15.54    6.90
   7   8 -21   -0.60    2.35
   7   8 -22    9.54    5.83
   7   8 -23    8.70    5.17
   7   8 -24    1.26    3.84
   7   8 -25   -1.55    3.67
   7   8 -26   20.34    7.77
   7   8 -27    8.58    5.80
   7   8 -28    8.51    5.46
   7   8 -29   -1.60    4.21
   7   8 -30   -0.82    3.50
   7   8 -31    0.23    3.96
   7   8 -32    6.72    5.30
   7   8 -33   -0.44    1.98
  -7   9   1   -1.20    2.37
   7   9  -1   -2.32    4.57
  -7   9   2   40.57    8.10
   7   9  -2   75.76   13.96
   7   9  -3    1.90    4.17
   7   9  -4   44.83   11.33
   7   9  -5   -0.31    4.10
  -7  -9   5    1.59    3.01
   7   9  -6   29.09    8.81
  -7  -9   6   30.07    9.67
   7   9  -7   26.23    8.41
  -7  -9   7    5.22    6.01
   7   9  -8   54.01   11.89
  -7  -9   8   13.08    7.68
   7   9  -9    0.56    2.52
  -7  -9   9    4.69    4.68
   7   9 -10  131.11   20.33
  -7  -9  10  103.25   19.75
   7   9 -11    5.33    4.86
  -7  -9  11    3.13    3.61
   7   9 -12    3.14    4.22
  -7  -9  12    4.92    4.73
   7   9 -13   -0.37    3.61
  -7  -9  13    6.73    5.62
   7   9 -14   63.53   13.63
   7   9 -15    7.37    4.91
   7   9 -16    7.57    5.59
   7   9 -17    2.19    2.53
   7   9 -18   29.01    8.87
   7   9 -19    1.78    3.90
   7   9 -20   27.60    9.06
   7   9 -21   -1.05    3.54
   7   9 -22   -1.56    4.25
   7   9 -23   -1.73    4.07
   7   9 -24   43.81   11.39
   7   9 -25   -0.81    3.81
   7   9 -26    2.16    3.73
   7   9 -27   -0.60    3.05
   7   9 -28   -0.00    3.59
   7   9 -29   -0.88    3.60
   7   9 -30    4.79    5.40
   7   9 -31    2.83    3.46
   7   9 -32    1.65    4.28
   7   9 -33   -1.23    4.08
   7   9 -34    4.77    4.40
   7  10  -1    9.91    5.81
   7  10  -2   39.22   11.12
   7  10  -3    2.05    3.81
  -7 -10   3   -0.13    4.37
   7  10  -4   -0.52    3.88
  -7 -10   4    1.81    3.14
   7  10  -5   -0.22    3.85
  -7 -10   5    3.47    4.12
   7  10  -6  106.99   18.91
  -7 -10   6  101.26   19.61
   7  10  -7   -1.03    4.00
  -7 -10   7    1.96    3.94
   7  10  -8    5.41    5.70
  -7 -10   8   13.78    7.10
   7  10  -9   -0.76    4.18
  -7 -10   9    2.61    4.03
   7  10 -10    7.07    5.00
  -7 -10  10    7.52    4.87
   7  10 -11   -0.35    3.35
  -7 -10  11   -2.25    4.59
   7  10 -12   51.60   12.54
  -7 -10  12   38.70   11.78
   7  10 -13   -0.59    3.38
  -7 -10  13   -1.58    4.04
   7  10 -14    3.46    3.97
  -7 -10  14    8.72    5.69
   7  10 -15    0.20    3.17
   7  10 -16   35.65   10.61
   7  10 -17   -0.94    4.06
   7  10 -18   21.43    8.15
   7  10 -19    4.62    4.28
   7  10 -20    2.29    4.85
   7  10 -21   -0.63    3.77
   7  10 -22   19.41    8.12
   7  10 -23    4.70    5.69
   7  10 -24    5.40    5.30
   7  10 -25   -1.12    4.48
   7  10 -26   15.78    7.39
   7  10 -27    0.07    4.09
   7  10 -28    5.02    3.81
   7  10 -29   -0.95    3.98
   7  10 -30    1.95    4.97
   7  10 -31   -0.81    2.84
   7  10 -32   -1.03    4.40
   7  10 -33    5.10    5.56
   7  10 -34    2.25    4.40
   7  11  -1   -1.95    4.02
  -7 -11   1   -1.48    5.18
   7  11  -2    4.50    5.12
  -7 -11   2   -1.51    3.98
   7  11  -3   11.73    7.40
  -7 -11   3    2.58    3.94
   7  11  -4   22.06    8.60
  -7 -11   4   23.01    9.30
   7  11  -5   26.90    9.14
  -7 -11   5   16.93    9.05
   7  11  -6   -0.82    2.53
  -7 -11   6   -0.59    3.28
   7  11  -7   16.18    7.78
  -7 -11   7   16.40    7.70
   7  11  -8   12.20    5.97
  -7 -11   8   16.16    7.99
   7  11  -9    1.31    4.97
  -7 -11   9    0.01    3.13
   7  11 -10   35.73   11.16
  -7 -11  10   42.78   12.55
   7  11 -11   -1.46    4.42
  -7 -11  11   -0.73    3.88
   7  11 -12   -0.55    2.15
  -7 -11  12    9.34    5.88
   7  11 -13   -0.41    3.57
  -7 -11  13   -0.55    4.31
   7  11 -14   36.43   10.29
  -7 -11  14    8.84    5.91
   7  11 -15   -0.98    2.98
  -7 -11  15   -0.64    3.50
   7  11 -16    6.41    6.20
   7  11 -17    1.03    3.85
   7  11 -18   15.08    7.10
   7  11 -19    1.18    6.72
   7  11 -20   26.66    9.51
   7  11 -21    3.58    4.26
   7  11 -22    2.59    4.94
   7  11 -23   -0.50    2.96
   7  11 -24   16.91    6.84
   7  11 -25   -0.25    2.66
   7  11 -26    9.37    6.48
   7  11 -27   -1.20    4.44
   7  11 -28   -0.89    4.06
   7  11 -29   -0.37    3.39
   7  11 -30    7.99    6.64
   7  11 -31    1.85    4.83
   7  12  -1    4.97    4.61
  -7 -12   1   14.93    7.92
   7  12  -2   24.33   10.06
  -7 -12   2   27.89   10.89
   7  12  -3   -0.01    4.00
  -7 -12   3    5.32    5.36
   7  12  -4   -0.93    3.13
  -7 -12   4    3.97    3.87
   7  12  -5    7.96    6.82
  -7 -12   5   12.44    7.62
   7  12  -6   41.73   11.25
  -7 -12   6   15.40    7.81
   7  12  -7    2.28    4.02
  -7 -12   7    5.22    6.58
   7  12  -8   20.50    8.84
  -7 -12   8   16.06    8.20
   7  12  -9   -0.64    3.73
  -7 -12   9    1.93    5.76
   7  12 -10    7.51    6.01
  -7 -12  10    2.75    5.34
   7  12 -11    6.47    4.97
  -7 -12  11    4.12    6.06
   7  12 -12   16.16    6.97
  -7 -12  12   32.11   10.72
   7  12 -13    5.01    4.92
  -7 -12  13   -0.36    3.19
   7  12 -14    2.83    5.30
  -7 -12  14   -1.43    4.92
   7  12 -15   -0.62    4.91
  -7 -12  15   -0.92    3.80
   7  12 -16   29.87   10.27
  -7 -12  16   11.65    7.82
   7  12 -17    4.05    4.45
  -7 -12  17    0.73    4.22
   7  12 -18   22.46    8.18
   7  12 -19   -0.94    3.60
   7  12 -20    2.25    4.16
   7  12 -21    2.00    4.38
   7  12 -22   10.33    5.84
   7  12 -23    2.20    4.41
   7  12 -24    2.55    3.75
   7  12 -25   -1.13    4.90
   7  12 -26   -2.29    5.30
   7  12 -27   -1.02    4.52
   7  12 -28   11.78    5.94
   7  13  -1   -0.19    2.38
   7  13  -2    0.71    5.18
   7  13  -3   15.60    7.58
   7  13  -4   36.28   10.98
  -7 -13   4   30.18   11.85
   7  13  -5    4.56    5.08
  -7 -13   5    4.97    4.94
   7  13  -6   -0.17    2.86
  -7 -13   6   -1.48    4.91
   7  13  -7   -1.55    4.04
  -7 -13   7    0.68    4.87
   7  13  -8   10.35    6.35
  -7 -13   8    5.32    6.14
   7  13  -9    7.67    6.10
  -7 -13   9    1.18    4.36
   7  13 -10   22.05    8.21
  -7 -13  10   31.06   11.46
   7  13 -11    0.63    3.08
  -7 -13  11   -0.74    2.90
   7  13 -12   -0.52    3.64
  -7 -13  12   -1.32    5.01
   7  13 -13   -0.76    2.68
  -7 -13  13    0.14    4.25
   7  13 -14   16.44    7.95
  -7 -13  14   22.10    9.59
   7  13 -15    2.55    3.79
  -7 -13  15   -0.70    4.12
   7  13 -16    0.75    4.98
  -7 -13  16   -0.38    3.91
   7  13 -17   -2.78    5.68
  -7 -13  17   -0.87    4.82
   7  13 -18   -2.54    4.79
  -7 -13  18   -0.61    3.91
   7  13 -19   -0.69    4.03
   7  13 -20    9.36    6.04
   7  13 -21   -1.13    4.36
   7  13 -22    2.24    3.96
   7  13 -23    0.95    5.43
   7  13 -24   -1.17    4.78
   7  13 -25   -1.34    4.83
   7  14  -1   -2.26    5.09
   7  14  -2   41.12   12.12
   7  14  -3    7.33    5.43
   7  14  -4    0.32    4.32
   7  14  -5    3.37    5.46
   7  14  -6   20.15    9.52
   7  14  -7   31.79   11.13
   7  14  -8    5.89    5.99
   7  14  -9    1.07    6.16
   7  14 -10   12.73    7.21
   7  14 -11    0.05    5.32
   7  14 -12    4.52    4.22
   7  14 -13    2.33    3.58
   7  14 -14   -1.59    4.81
   7  14 -15   -0.08    1.53
   7  14 -16    1.55    4.51
   7  14 -17    0.33    3.77
   7  14 -18    2.04    3.92
   7  14 -19   -0.89    3.68
   7  14 -20   -1.25    4.39
   7  14 -21    6.91    6.18
   7  15  -1   -1.97    4.33
   7  15  -2   -0.38    5.76
   7  15  -3   15.51    8.05
   7  15  -4    1.51    6.60
   7  15  -5    2.74    4.02
   7  15  -6    0.68    2.57
   7  15  -7   -0.39    2.11
   7  15  -8   11.53    7.61
   7  15  -9   -1.45    5.23
   7  15 -10   -2.60    6.05
   7  15 -11   -1.26    5.21
   7  15 -12    2.94    5.80
   7  15 -13   -3.91    6.59
   7  15 -14    1.46    5.24
   7  15 -15    7.47    6.52
   7  16  -1   14.42    7.71
   7  16  -2    4.32    4.60
   7  16  -3    3.11    4.95
   7  16  -4   -0.60    3.02
   7  16  -5    1.53    4.76
   7  16  -6    4.35    5.04
   7  16  -7    6.07    5.37
  -6   0   1    2.59    2.06
  -6   0   1   -0.38    2.06
   6   0  -1    0.49    2.17
   6   0  -1   -0.52    1.87
  -6   0   2  315.63   35.49
  -6   0   2  376.92   36.79
   6   0  -2  351.57   36.16
   6   0  -2  399.37   35.69
  -6   0   3   -0.49    2.26
  -6   0   3   -1.03    2.08
   6   0  -3    1.27    2.07
  -6   0   4   27.40    5.08
  -6   0   4   21.42    4.96
   6   0  -4   17.11    4.46
  -6   0   5    1.06    1.67
  -6   0   5   -0.54    1.54
   6   0  -5    0.52    1.70
  -6   0   6 1443.49  132.74
  -6   0   6 1474.52  133.71
   6   0  -6 1494.01  133.44
  -6   0   7   -0.05    1.41
  -6   0   7    0.01    1.51
   6   0  -7    0.02    1.24
  -6   0   8   28.31    4.80
   6   0  -8   21.18    4.62
  -6   0   9   -0.41    1.68
   6   0  -9    0.45    1.58
  -6   0  10  215.93   22.71
   6   0 -10  238.10   23.60
  -6   0  11   -0.55    1.58
   6   0 -11   -0.03    1.38
  -6   0  12  322.54   30.56
   6   0 -12  298.43   31.11
  -6   0  13   -0.14    1.03
   6   0 -13   -0.19    1.49
  -6   0  14   95.79   11.09
   6   0 -14   86.12   11.53
  -6   0  15   -0.41    1.51
   6   0 -15   -0.37    1.51
  -6   0  16  321.94   30.53
   6   0 -16  286.37   31.05
  -6   0  17    0.89    1.31
   6   0 -17   -0.56    1.59
   6   0 -18  152.14   19.48
   6   0 -18  224.85   23.59
   6   0 -19   -0.02    1.85
   6   0 -19   -0.71    2.91
   6   0 -20    1.94    2.39
   6   0 -20    1.23    3.17
   6   0 -21    0.60    1.95
   6   0 -22  123.22   16.08
   6   0 -23    1.07    2.16
   6   0 -24   -0.21    2.26
  -6   1   1    5.10    2.51
  -6   1   1    7.11    3.26
   6  -1  -1   12.26    3.61
   6  -1  -1    9.03    2.67
   6   1  -1    2.61    2.43
   6   1  -1    3.80    2.53
  -6  -1   1   12.91    3.82
  -6  -1   1    1.59    3.23
  -6   1   2  649.70   62.69
  -6   1   2  721.77   63.54
   6  -1  -2  547.92   62.30
   6  -1  -2  669.01   61.78
   6   1  -2  721.15   64.62
   6   1  -2  741.41   63.96
  -6  -1   2  673.75   63.70
  -6  -1   2  685.34   64.79
  -6   1   3   50.64    6.89
  -6   1   3   33.59    6.23
   6  -1  -3   34.42    6.32
   6   1  -3   44.00    7.62
  -6  -1   3   31.50    6.45
  -6  -1   3   41.59    7.81
  -6   1   4 1006.67   84.62
  -6   1   4  785.84   84.27
   6  -1  -4  924.12   84.63
   6   1  -4  938.54   86.38
  -6  -1   4  943.63   85.62
  -6  -1   4  968.61   86.89
  -6   1   5  127.26   13.78
  -6   1   5  119.60   14.20
   6  -1  -5  111.82   13.72
   6   1  -5  154.56   16.40
  -6  -1   5  133.37   15.12
  -6  -1   5  116.73   15.38
  -6   1   6  115.05   12.30
  -6   1   6  122.25   12.97
   6  -1  -6  117.46   12.62
   6   1  -6   97.55   13.64
  -6  -1   6   93.44   12.98
  -6  -1   6  105.64   13.91
  -6   1   7  276.86   25.94
  -6   1   7  243.32   26.20
   6  -1  -7  283.08   26.38
   6   1  -7  251.05   27.69
  -6  -1   7  293.16   27.73
  -6  -1   7  242.47   27.83
  -6   1   8  877.01   72.39
   6  -1  -8  761.34   72.49
   6   1  -8  791.48   74.46
  -6  -1   8  720.11   73.42
  -6   1   9   11.12    2.34
   6  -1  -9    9.66    2.71
   6   1  -9    2.75    2.47
  -6  -1   9   10.32    3.29
  -6   1  10  129.77   12.92
   6  -1 -10  127.98   13.41
   6   1 -10  114.53   14.72
  -6  -1  10  109.42   13.97
  -6   1  11   19.20    3.28
   6  -1 -11   14.65    3.30
   6   1 -11   13.30    4.20
  -6  -1  11   23.75    4.65
  -6   1  12  274.15   29.95
   6  -1 -12  355.60   31.24
   6   1 -12  350.88   33.30
  -6  -1  12  348.47   32.25
  -6   1  13   71.88    8.09
   6  -1 -13   71.61    8.71
   6   1 -13   58.02    9.51
  -6  -1  13   62.43    9.04
  -6   1  14  198.02   18.67
   6  -1 -14  179.57   19.10
   6   1 -14  157.31   20.18
  -6  -1  14  184.88   19.90
   6  -1 -15   12.89    3.17
   6  -1 -15   11.02    4.20
   6   1 -15   10.14    3.93
  -6  -1  15    8.49    3.02
   6  -1 -16    3.33    1.97
   6  -1 -16    4.31    2.67
   6   1 -16    7.16    3.62
  -6  -1  16    3.46    2.09
   6  -1 -17    9.04    2.90
   6  -1 -17   11.37    3.83
   6   1 -17    4.93    2.89
  -6  -1  17    4.25    2.54
   6  -1 -18  273.38   27.17
   6  -1 -18  249.87   28.44
   6   1 -18  263.50   28.51
  -6  -1  18  254.25   27.19
   6  -1 -19   38.57    6.52
   6  -1 -19   22.53    6.24
   6   1 -19   36.78    7.22
  -6  -1  19   39.01    6.67
   6  -1 -20   -0.90    1.80
   6   1 -20   -0.25    1.80
   6   1 -20   -0.52    3.02
  -6  -1  20   -0.54    1.60
   6  -1 -21    4.06    2.67
   6   1 -21    5.27    3.33
   6   1 -21   -0.14    3.20
   6  -1 -22   15.33    4.38
   6   1 -22   12.76    4.67
   6   1 -22   20.30    7.01
   6   1 -23    4.36    2.96
   6   1 -24   24.30    6.45
   6   1 -25    1.03    2.79
   6   1 -26    2.39    3.14
  -6   2   1    4.49    2.50
  -6   2   1    5.77    2.79
   6  -2  -1    2.79    2.36
   6  -2  -1    6.52    2.25
   6   2  -1   10.18    3.62
   6   2  -1    5.50    2.73
  -6  -2   1    8.70    3.50
  -6  -2   1    3.63    2.56
  -6   2   2   12.49    3.47
  -6   2   2   11.31    3.59
   6  -2  -2   12.77    3.71
   6  -2  -2   13.51    2.60
   6   2  -2   10.99    4.32
   6   2  -2   10.50    3.61
  -6  -2   2   22.52    5.12
  -6  -2   2    6.74    3.48
  -6   2   3    5.91    2.23
  -6   2   3    5.89    2.49
   6  -2  -3   10.17    3.10
   6   2  -3    5.63    3.25
  -6  -2   3    2.16    2.18
  -6  -2   3    8.12    3.79
  -6   2   4   70.43    8.80
  -6   2   4   74.81    9.22
   6  -2  -4   74.11    9.12
   6   2  -4   84.55   11.70
  -6  -2   4   57.61    9.90
  -6  -2   4   70.32   11.17
  -6   2   5   11.93    2.59
  -6   2   5   13.28    3.06
   6  -2  -5    8.51    2.52
   6   2  -5    7.80    3.81
  -6  -2   5   10.64    3.52
  -6  -2   5   15.31    4.60
  -6   2   6  372.04   35.14
  -6   2   6  431.97   36.13
   6  -2  -6  346.10   35.29
   6   2  -6  366.33   38.58
  -6  -2   6  392.28   38.21
  -6  -2   6  366.98   38.97
  -6   2   7   68.91    7.16
  -6   2   7   65.66    7.60
   6  -2  -7   57.06    7.15
   6   2  -7   53.08    9.40
  -6  -2   7   68.49    9.68
  -6  -2   7   58.78    9.90
  -6   2   8   13.75    2.21
   6  -2  -8   11.45    2.27
   6   2  -8   11.56    4.14
  -6  -2   8   12.08    3.83
  -6   2   9    0.57    0.77
   6  -2  -9    0.85    0.93
   6   2  -9    0.05    1.69
  -6  -2   9    2.69    2.54
  -6   2  10  297.12   28.33
   6  -2 -10  330.17   28.85
   6   2 -10  307.41   32.75
  -6  -2  10  321.51   32.06
   6  -2 -11  331.42   29.53
   6  -2 -11  320.02   30.27
   6   2 -11  273.84   32.71
  -6  -2  11  311.58   32.39
   6  -2 -12  111.77   11.75
   6  -2 -12  116.07   12.41
   6   2 -12  125.22   15.45
  -6  -2  12  118.81   14.40
   6  -2 -13   12.42    2.49
   6  -2 -13   12.93    2.91
   6   2 -13   17.56    4.94
  -6  -2  13   13.12    3.79
   6  -2 -14  113.20   12.09
   6  -2 -14  106.25   12.61
   6   2 -14  114.40   15.20
  -6  -2  14  129.03   14.63
   6  -2 -15   44.06    5.42
   6  -2 -15   28.38    5.26
   6   2 -15   28.83    6.70
  -6  -2  15   27.26    5.87
   6  -2 -16   67.71    8.47
   6  -2 -16   67.96    9.20
   6   2 -16   64.68   10.65
  -6  -2  16   73.08   10.33
   6  -2 -17   23.10    4.44
   6  -2 -17   32.78    5.69
   6   2 -17   25.83    6.32
  -6  -2  17   24.74    5.47
   6  -2 -18   16.04    3.74
   6  -2 -18   20.03    4.81
   6   2 -18   25.02    6.15
  -6  -2  18   26.23    5.71
   6  -2 -19    9.53    3.22
   6   2 -19   17.71    5.13
  -6  -2  19   18.31    4.58
  -6   2  20  179.82   21.61
   6  -2 -20  182.70   20.27
   6   2 -20  188.13   22.90
  -6  -2  20  203.81   21.82
   6   2 -21    4.06    3.01
  -6  -2  21    1.18    2.02
   6   2 -22   46.07    9.24
   6   2 -23    7.48    3.66
   6   2 -25   18.28    6.06
   6   2 -26   46.49    9.68
  -6   3   1    1.70    1.95
  -6   3   1   -0.31    1.47
   6  -3  -1    7.65    3.06
   6  -3  -1    3.06    1.78
   6   3  -1    7.17    3.64
   6   3  -1    2.86    2.28
  -6  -3   1    2.69    2.60
  -6  -3   1    4.16    3.41
  -6   3   2  172.71   17.33
  -6   3   2  159.01   17.37
   6  -3  -2  140.94   17.59
   6  -3  -2  172.39   15.38
   6   3  -2  189.32   21.18
   6   3  -2  150.64   19.08
  -6  -3   2  119.70   18.12
  -6  -3   2  131.36   19.50
  -6   3   3  157.53   15.95
  -6   3   3  140.58   15.96
   6  -3  -3  158.21   16.82
   6   3  -3  141.02   18.87
  -6  -3   3  129.46   17.75
  -6  -3   3  162.58   19.95
  -6   3   4   37.95    5.41
  -6   3   4   32.29    5.41
   6  -3  -4   42.72    6.26
   6   3  -4   39.93    8.01
  -6  -3   4   44.63    7.86
  -6  -3   4   43.05    8.46
  -6   3   5   11.80    2.38
  -6   3   5    9.58    2.56
   6  -3  -5   16.46    3.13
   6   3  -5   12.30    4.61
  -6  -3   5    7.23    3.63
  -6  -3   5    9.40    3.98
  -6   3   6   18.29    2.68
  -6   3   6   18.46    3.04
   6  -3  -6   18.20    3.05
   6   3  -6   10.86    4.18
  -6  -3   6   14.31    4.45
  -6  -3   6   13.17    4.64
  -6   3   7   17.82    2.13
  -6   3   7   21.21    2.35
  -6   3   7   21.93    3.07
   6   3  -7   14.35    4.95
  -6  -3   7   17.56    4.77
  -6  -3   7   35.58    7.24
  -6   3   8  400.55   36.05
   6   3  -8  360.66   40.53
  -6  -3   8  408.63   40.32
   6   3  -9   76.98   11.48
  -6  -3   9   60.53    9.97
   6   3 -10   37.54    7.81
  -6  -3  10   36.90    7.06
   6   3 -11   14.20    4.77
  -6  -3  11   10.59    3.79
   6   3 -12   82.30   12.33
  -6  -3  12   71.77   10.89
   6   3 -13  177.36   20.48
  -6  -3  13  143.96   18.38
   6  -3 -14  184.66   18.50
   6  -3 -14  231.43   18.79
   6   3 -14  193.54   23.87
  -6  -3  14  190.01   22.60
   6  -3 -15   21.76    3.17
   6  -3 -15   25.28    3.44
   6   3 -15   22.66    6.07
  -6  -3  15   21.34    5.31
   6  -3 -16   27.50    4.09
   6  -3 -16   35.18    4.63
   6   3 -16   30.05    7.13
  -6  -3  16   26.44    6.05
  -6   3  17   78.09   10.30
   6  -3 -17   84.76    9.30
   6   3 -17   79.74   12.78
  -6  -3  17   80.70   11.73
  -6   3  18  131.33   15.59
   6  -3 -18  142.93   14.53
   6   3 -18  131.47   18.13
  -6  -3  18  128.16   16.65
  -6   3  19   38.03    6.83
   6   3 -19   45.43    9.29
  -6   3  20    2.57    2.01
   6   3 -20    7.02    4.06
   6   3 -21   -0.52    2.99
   6   3 -22   36.73    8.63
   6   3 -23   16.59    5.51
   6   3 -24   63.79   11.83
   6   3 -28   37.06    9.15
   6   3 -29   12.42    5.51
   6   3 -30   34.79    8.87
  -6   4   1  195.66   20.42
  -6   4   1  200.83   21.51
  -6   4   1  192.28   21.27
   6  -4  -1  209.75   23.14
   6  -4  -1  189.39   19.63
   6   4  -1  222.66   25.45
   6   4  -1  209.91   24.11
  -6  -4   1  229.51   24.43
  -6  -4   1  194.19   24.98
  -6   4   2   10.13    2.64
  -6   4   2   13.03    3.51
  -6   4   2   14.74    3.45
   6  -4  -2   10.47    1.78
   6   4  -2   13.87    5.33
  -6  -4   2   18.36    5.26
  -6  -4   2   15.19    5.32
  -6   4   3    3.54    1.40
  -6   4   3    1.79    1.53
  -6   4   3    4.16    1.92
   6   4  -3    6.61    3.64
  -6  -4   3    2.36    3.10
  -6  -4   3   14.51    5.40
  -6   4   4   17.94    3.07
  -6   4   4   18.10    3.49
  -6   4   4   26.01    4.13
   6   4  -4   20.83    6.19
  -6  -4   4   15.14    5.05
  -6  -4   4   15.51    5.74
  -6   4   5  271.05   25.91
  -6   4   5  300.53   26.51
  -6   4   5  260.70   26.61
   6   4  -5  293.84   31.78
  -6  -4   5  261.56   30.11
  -6  -4   5  305.81   32.55
  -6   4   6  292.85   26.33
  -6   4   6  285.59   26.49
  -6   4   6  287.69   27.15
   6   4  -6  284.43   32.11
  -6  -4   6  290.81   31.24
  -6  -4   6  262.16   32.20
  -6   4   7   73.92    7.99
   6   4  -7  102.05   13.69
  -6  -4   7   82.00   11.87
  -6  -4   7   66.37   12.18
  -6   4   8    4.28    1.03
   6   4  -8   13.09    4.66
  -6  -4   8    2.09    2.43
  -6  -4   8    6.96    3.83
   6   4  -9   50.30    9.96
  -6  -4   9   63.09    9.94
   6   4 -10   38.54    8.39
  -6  -4  10   39.20    7.64
   6   4 -11  180.50   22.36
  -6  -4  11  175.74   21.06
   6   4 -12  153.94   19.05
  -6  -4  12  122.49   16.81
   6   4 -13   53.25    9.94
  -6  -4  13   48.38    8.81
  -6   4  14    0.91    1.12
   6   4 -14    0.14    2.21
  -6  -4  14    2.13    2.46
  -6   4  15  125.47   13.55
   6   4 -15  121.99   17.70
  -6  -4  15  161.24   17.89
  -6   4  16  160.45   16.92
   6  -4 -16  164.01   15.12
   6   4 -16  173.61   21.63
  -6   4  17   18.25    3.92
   6   4 -17   23.21    6.69
  -6   4  18   76.94    9.65
   6   4 -18   62.08   11.83
  -6   4  19   94.25   12.56
   6   4 -19  131.70   17.22
  -6   4  20  108.87   14.04
   6   4 -20  128.70   17.80
   6   4 -21    2.08    3.15
   6   4 -22    7.68    4.95
   6   4 -26   17.11    6.76
   6   4 -27   13.13    5.21
   6   4 -28   29.60    8.68
   6   4 -29    2.52    3.14
   6   4 -30   10.37    5.82
   6   4 -31    1.67    2.78
  -6   5   1   15.74    3.64
  -6   5   1   11.78    4.11
  -6   5   1   22.40    4.89
   6  -5  -1   23.49    3.70
   6   5  -1   14.14    5.75
  -6  -5   1   17.41    5.41
  -6  -5   1   33.62    8.35
  -6   5   2   55.27   10.11
  -6   5   2  113.48   12.66
  -6   5   2  106.82   12.22
   6  -5  -2   97.84    9.56
   6  -5  -2  114.88    9.76
   6   5  -2   94.95   15.04
  -6  -5   2  108.91   14.75
  -6  -5   2   97.32   15.82
  -6   5   3   77.42   12.03
  -6   5   3  150.60   14.44
  -6   5   3  144.22   14.15
   6   5  -3  132.57   17.90
  -6  -5   3  164.81   18.16
  -6  -5   3  154.04   19.52
  -6   5   4   88.13   10.75
  -6   5   4   91.76   11.41
  -6   5   4  127.48   12.27
   6   5  -4   94.82   14.98
  -6  -5   4  122.85   15.47
  -6  -5   4   99.22   15.96
  -6   5   5    0.61    1.19
  -6   5   5    2.02    1.33
  -6   5   5    4.93    2.02
   6   5  -5   -0.76    2.18
  -6  -5   5    2.36    2.68
  -6  -5   5    6.49    4.05
  -6   5   6    1.62    0.93
  -6   5   6    5.50    1.66
  -6   5   6    2.97    1.46
   6   5  -6    1.16    2.71
  -6  -5   6    4.42    2.96
  -6  -5   6    0.58    2.29
  -6   5   7   76.72    7.53
  -6   5   7   74.89    7.50
  -6   5   7   79.45    8.47
   6   5  -7   77.62   12.98
  -6  -5   7   65.11   11.39
  -6  -5   7   77.05   13.36
  -6   5   8   68.76    6.70
   6   5  -8   34.08    9.28
  -6  -5   8   72.03   11.05
  -6  -5   8   39.62    9.87
  -6   5   9  101.68    9.98
   6   5  -9   91.53   15.01
  -6  -5   9  107.69   14.70
  -6   5  10   49.28    5.14
   6   5 -10   41.67    9.34
  -6   5  11    1.40    0.73
   6   5 -11   -0.06    2.46
  -6   5  12    6.02    1.35
   6   5 -12   11.30    4.44
  -6   5  13  234.55   22.60
   6   5 -13  304.83   30.70
  -6   5  14  296.24   27.98
   6   5 -14  309.23   34.46
  -6   5  15    0.14    1.08
   6   5 -15   -1.61    3.59
  -6   5  16   10.92    2.69
   6   5 -16   11.05    5.28
  -6   5  17   -0.08    1.43
   6   5 -17   -0.51    2.85
  -6   5  18   99.34   12.70
   6   5 -18  151.20   18.87
  -6   5  19   24.88    5.08
   6   5 -23   52.77   11.21
   6   5 -24   26.43    8.17
   6   5 -25    8.64    4.97
   6   5 -26   -0.03    2.14
   6   5 -27   -1.49    3.48
   6   5 -28   11.79    5.43
   6   5 -29   20.43    7.39
   6   5 -30    2.50    3.36
   6   5 -31    1.84    3.32
   6   5 -32   -1.29    3.55
  -6   6   1  167.12   18.22
  -6   6   1  202.67   20.68
  -6   6   1  166.84   19.14
   6  -6  -1  165.72   17.08
   6   6  -1  121.88   20.87
  -6  -6   1  165.20   23.28
  -6   6   2   27.21    5.21
  -6   6   2   31.78    6.47
  -6   6   2   41.45    6.56
   6  -6  -2   28.43    4.14
   6  -6  -2   30.00    4.16
   6   6  -2   29.63    8.25
  -6  -6   2   40.62    9.47
  -6   6   3    7.54    2.45
  -6   6   3    6.76    2.89
  -6   6   3    6.82    2.69
   6   6  -3    7.91    4.65
  -6  -6   3    4.91    4.24
  -6   6   4   26.96    4.49
  -6   6   4   26.15    5.21
  -6   6   4   20.62    4.55
   6   6  -4   19.56    6.72
  -6  -6   4   16.09    6.63
  -6   6   5  146.23   15.44
  -6   6   5  148.58   16.24
  -6   6   5  157.95   16.43
   6   6  -5  122.83   19.50
  -6  -6   5  142.51   20.92
  -6   6   6  104.68   10.69
  -6   6   6   98.95   11.11
   6   6  -6   68.81   13.78
  -6  -6   6   81.06   15.02
  -6   6   7   82.22    8.69
  -6   6   7   76.35    8.86
   6   6  -7   58.64   12.37
  -6  -6   7   81.94   14.28
  -6   6   8   17.20    2.64
  -6   6   8   14.62    2.62
   6   6  -8   24.29    6.95
  -6  -6   8   28.91    7.87
   6   6  -9  124.45   17.60
  -6  -6   9   94.93   16.51
  -6   6  10   89.54    9.72
   6   6 -10   78.08   14.01
  -6   6  11   66.49    7.78
   6   6 -11   66.59   12.49
  -6   6  12   79.17    8.91
   6   6 -12   71.77   13.30
  -6   6  13    2.53    1.47
   6   6 -13    2.72    3.42
  -6   6  14    0.67    1.35
   6   6 -14    2.69    3.20
  -6   6  15   58.42    7.63
  -6   6  16    8.99    2.93
  -6   6  17   19.69    4.34
  -6   6  18   48.24    7.47
   6   6 -20    1.20    2.51
   6   6 -21   32.34    8.89
   6   6 -22    9.72    5.15
   6   6 -23   24.08    7.74
   6   6 -24   -0.49    3.35
   6   6 -25   30.93    8.87
   6   6 -26   25.89    8.28
   6   6 -27   14.90    6.47
   6   6 -28    2.58    3.74
   6   6 -29   -1.17    3.82
   6   6 -30    7.38    5.15
   6   6 -31   26.89    8.55
   6   6 -32    7.42    5.04
   6   6 -33   14.01    6.15
   6   6 -34    2.37    3.65
  -6   7   1   22.01    4.90
  -6   7   1   20.92    5.54
   6  -7  -1   19.29    3.96
   6   7  -1   17.21    6.79
  -6  -7   1   13.31    6.51
  -6   7   2   18.02    4.40
  -6   7   2   10.82    4.66
   6  -7  -2   23.99    3.86
   6   7  -2   16.36    6.65
  -6  -7   2   35.26    9.28
  -6   7   3  273.77   28.58
  -6   7   3  288.61   30.48
   6  -7  -3  294.09   26.18
   6  -7  -3  272.19   25.98
   6   7  -3  292.11   33.94
  -6  -7   3  262.39   34.23
  -6   7   4   68.66    9.33
  -6   7   4   72.99   10.68
   6   7  -4   81.58   14.08
  -6  -7   4   58.29   12.93
  -6   7   5   23.09    4.52
  -6   7   5   30.82    5.88
   6   7  -5   25.68    7.87
  -6  -7   5   20.85    7.38
  -6   7   6   23.50    4.14
  -6   7   6   13.62    4.11
   6   7  -6   15.29    6.21
  -6  -7   6   20.71    7.33
  -6   7   7   24.00    4.36
  -6   7   7   24.85    5.03
   6   7  -7   34.14    8.43
  -6  -7   7   30.84    8.55
  -6   7   8   36.89    5.47
  -6   7   8   44.35    6.38
  -6  -7   8   28.85    8.94
  -6   7   9  145.69   15.36
  -6   7   9  156.54   16.10
  -6   7  10    1.27    0.91
  -6   7  11    0.53    1.24
  -6   7  12   12.30    3.12
  -6   7  13  157.30   17.10
  -6   7  14    4.37    2.07
  -6   7  15    1.84    1.87
   6   7 -15    4.30    4.19
  -6   7  16    3.54    2.21
   6   7 -16   -0.17    3.30
  -6   7  17    4.87    2.52
   6   7 -17    3.32    3.58
   6   7 -18    7.71    5.03
   6   7 -19   59.02   12.28
   6   7 -20   10.37    6.03
   6   7 -21    8.83    5.46
   6   7 -22    1.54    3.41
   6   7 -23   30.26    8.96
   6   7 -24   13.99    6.41
   6   7 -25   19.91    7.50
   6   7 -26    1.96    2.30
   6   7 -27    0.90    2.66
   6   7 -28   30.63    8.97
   6   7 -29   36.83   10.09
   6   7 -30    6.07    5.21
   6   7 -31   -0.90    3.65
   6   7 -32   -1.28    3.41
   6   7 -33    9.98    6.11
   6   7 -34   -0.71    3.31
   6   7 -35    9.07    5.85
  -6   8   1  172.59   17.06
  -6   8   1  117.81   17.08
   6  -8  -1  104.34   14.08
  -6  -8   1  119.13   20.39
  -6   8   2    8.37    3.50
  -6   8   2   10.33    4.83
   6  -8  -2    6.41    2.39
  -6  -8   2    7.31    5.21
  -6   8   3   -0.02    1.13
  -6   8   3   -0.87    2.38
   6  -8  -3   -0.31    1.20
  -6  -8   3   -1.36    4.41
  -6   8   4   -0.04    1.65
  -6   8   4    2.91    3.10
   6  -8  -4    0.20    0.73
  -6  -8   4   -0.47    2.68
  -6   8   5  246.29   29.10
  -6   8   5  305.04   31.80
   6  -8  -5  316.78   29.16
  -6  -8   5  314.33   37.13
  -6   8   6    8.78    3.08
  -6   8   6    3.02    2.99
  -6  -8   6    6.74    5.05
  -6   8   7  102.74   12.47
  -6   8   8    1.97    1.88
   6   8  -8   10.13    4.63
   6   8  -9  157.85   22.91
   6   8 -10   19.09    7.09
   6   8 -11  120.85   19.19
  -6   8  12   17.74    4.37
   6   8 -12   33.52    9.27
  -6   8  13    2.05    1.78
   6   8 -13    2.62    3.78
  -6   8  14    0.39    1.94
   6   8 -14    5.72    4.96
   6   8 -15  133.24   20.61
   6   8 -16    0.62    3.47
   6   8 -17   52.16   11.72
   6   8 -18   -1.10    3.43
   6   8 -19   37.59    9.89
   6   8 -20   -0.14    2.44
   6   8 -21    8.12    5.03
   6   8 -22    1.76    3.44
   6   8 -23    7.94    6.08
   6   8 -24    5.22    5.32
   6   8 -25   27.63    8.54
   6   8 -26    6.85    4.76
   6   8 -27   14.38    6.73
   6   8 -28    0.52    2.42
   6   8 -29   -0.70    3.63
   6   8 -30    5.26    4.08
   6   8 -31    4.47    4.48
   6   8 -32    5.76    4.87
   6   8 -33    2.62    4.83
   6   8 -34   -0.73    2.89
   6   8 -35   -0.91    3.62
   6   8 -36    3.51    5.03
  -6   9   1    1.26    1.94
  -6   9   1    5.90    4.64
   6  -9  -1    6.55    2.68
   6   9  -1    2.66    4.68
  -6  -9   1    4.94    4.98
  -6   9   2    5.23    3.01
  -6   9   2   15.15    5.95
   6   9  -2   15.21    7.40
  -6  -9   2   13.85    6.57
  -6   9   3  150.21   18.56
   6   9  -3  149.17   22.72
  -6  -9   3  172.24   25.17
  -6   9   4   24.44    5.50
   6   9  -4   16.75    7.08
  -6  -9   4   14.67    7.35
  -6   9   5    0.79    1.86
   6  -9  -5    1.81    0.84
   6   9  -5    1.75    4.09
  -6  -9   5    2.47    4.22
  -6   9   6   16.70    4.58
   6   9  -6   28.39    8.70
  -6   9   7   16.24    4.22
   6   9  -7    9.41    6.06
   6   9  -8    4.67    3.87
   6   9  -9   66.30   13.56
   6   9 -10    4.96    4.51
  -6  -9  10    1.69    4.40
   6   9 -11   -1.10    3.54
  -6  -9  11   -0.60    3.39
   6   9 -12   -0.20    3.00
   6   9 -13  113.46   18.95
   6   9 -14    3.16    4.40
   6   9 -15   17.77    7.57
   6   9 -16    8.29    5.22
   6   9 -17   11.14    5.84
   6   9 -18    5.19    4.53
   6   9 -19   37.45   10.38
   6   9 -20    2.00    2.97
   6   9 -21   -0.06    2.02
   6   9 -22   -0.04    1.76
   6   9 -23   52.23   13.34
   6   9 -24    1.56    4.34
   6   9 -25   18.05    7.58
   6   9 -26   10.94    5.93
   6   9 -27    3.19    4.38
   6   9 -28    7.69    5.50
   6   9 -29   27.30    8.65
   6   9 -30    1.52    3.59
   6   9 -31   -0.36    3.63
   6   9 -32    1.79    3.84
   6   9 -33    4.54    4.81
   6   9 -34   -1.37    4.87
   6   9 -35   10.05    6.12
   6   9 -36    1.02    3.72
  -6  10   1   26.22    6.80
   6  10  -1   33.49    9.51
  -6 -10   1   21.51    9.17
  -6  10   2   14.12    4.61
   6  10  -2    7.91    5.47
  -6 -10   2   31.51   10.10
  -6  10   3    1.51    2.38
   6  10  -3   -2.02    5.05
  -6 -10   3   -1.33    4.73
  -6  10   4   12.87    4.64
   6  10  -4   16.08    7.13
   6  10  -5   32.39    9.25
   6  10  -6    5.93    4.00
   6  10  -7   18.81    7.66
   6  10  -8    0.43    3.79
   6  10  -9   -1.67    3.95
  -6 -10   9   -2.27    5.51
   6  10 -10    0.50    3.61
  -6 -10  10    1.74    4.22
   6  10 -11   83.57   16.39
  -6 -10  11  113.68   19.49
   6  10 -12    4.03    4.60
  -6 -10  12    3.08    4.31
   6  10 -13   19.22    7.67
   6  10 -14    8.56    5.75
   6  10 -15   51.99   12.87
   6  10 -16    0.45    3.17
   6  10 -17   26.69    8.87
   6  10 -18    5.41    5.27
   6  10 -19    3.90    4.57
   6  10 -20    7.22    5.42
   6  10 -21   37.55   10.63
   6  10 -22   -0.93    3.76
   6  10 -23    6.46    6.50
   6  10 -24   -1.54    4.47
   6  10 -25    6.57    5.55
   6  10 -26   -1.26    4.91
   6  10 -27   10.25    6.12
   6  10 -28   -1.39    4.74
   6  10 -29    8.38    5.76
   6  10 -30   -1.19    4.12
   6  10 -31    2.24    4.65
   6  10 -32   -0.95    4.32
   6  10 -33    2.61    3.09
   6  10 -34   -1.02    3.07
  -6  11   1    6.38    3.56
   6  11  -1   14.36    6.48
  -6 -11   1    9.25    7.11
  -6  11   2   -0.84    2.43
   6  11  -2    6.04    4.89
   6  11  -3   57.35   13.63
   6  11  -4    8.90    5.63
   6  11  -5    1.53    3.33
   6  11  -6    4.52    3.55
   6  11  -7   16.16    6.87
  -6 -11   7    6.09    6.57
   6  11  -8    8.63    6.03
  -6 -11   8    3.95    6.13
   6  11  -9   21.98    8.91
  -6 -11   9   35.72   11.04
   6  11 -10    0.72    3.40
  -6 -11  10   -0.68    3.05
   6  11 -11   -2.04    4.71
  -6 -11  11   -0.51    3.09
   6  11 -12    1.20    3.34
  -6 -11  12    1.78    4.98
   6  11 -13   37.26   10.28
  -6 -11  13   13.83    7.72
   6  11 -14   -0.99    4.88
   6  11 -15   12.20    6.62
   6  11 -16    4.14    5.70
   6  11 -17   28.79    9.52
   6  11 -18    2.08    4.26
   6  11 -19   24.68    8.62
   6  11 -20   -1.43    3.87
   6  11 -21   -0.84    3.74
   6  11 -22    1.91    4.57
   6  11 -23   22.26    9.07
   6  11 -24   -0.12    3.09
   6  11 -25   -0.49    4.27
   6  11 -26   -1.70    4.54
   6  11 -27    1.71    5.00
   6  11 -28   -0.25    3.26
   6  11 -29    3.07    4.41
   6  11 -30    0.00    4.17
   6  11 -31   -1.04    3.49
   6  11 -32   -1.10    3.18
   6  12  -1   85.85   16.97
   6  12  -2    2.40    4.70
   6  12  -3    0.99    3.03
   6  12  -4    6.91    4.82
   6  12  -5   49.50   12.16
  -6 -12   5   10.82    7.26
   6  12  -6    1.94    4.55
  -6 -12   6    2.82    4.41
   6  12  -7   12.40    6.37
  -6 -12   7    4.85    6.09
   6  12  -8    1.19    4.46
  -6 -12   8   -0.62    3.67
   6  12  -9   28.67    9.36
  -6 -12   9    8.45    6.35
   6  12 -10    0.54    4.23
  -6 -12  10    4.10    5.81
   6  12 -11   29.87    9.54
  -6 -12  11   18.67    8.31
   6  12 -12   -0.48    2.20
  -6 -12  12   10.11    6.18
   6  12 -13    7.21    5.60
  -6 -12  13   -0.87    4.29
   6  12 -14    1.17    2.17
  -6 -12  14   -0.34    5.08
   6  12 -15   30.54   10.32
  -6 -12  15   14.15    7.63
   6  12 -16    3.30    4.79
   6  12 -17    3.68    5.70
   6  12 -18   -0.75    2.79
   6  12 -19    0.80    3.59
   6  12 -20    4.38    4.77
   6  12 -21   18.24    8.25
   6  12 -22    8.76    6.82
   6  12 -23    9.94    6.15
   6  12 -24    0.91    3.26
   6  12 -25   13.99    6.93
   6  12 -26   10.75    6.71
   6  12 -27   15.07    7.52
   6  12 -28   -0.92    3.05
   6  12 -29    1.02    3.83
   6  13  -1   18.26    7.96
   6  13  -2    2.60    4.22
   6  13  -3   35.93   10.83
   6  13  -4   23.17   10.01
   6  13  -5    4.10    5.99
   6  13  -6   -1.13    4.34
  -6 -13   6    1.60    4.26
   6  13  -7   11.74    7.21
  -6 -13   7   32.28   11.20
   6  13  -8    8.24    6.21
  -6 -13   8   20.26    9.49
   6  13  -9   16.88    8.47
  -6 -13   9   53.14   14.24
   6  13 -10    1.36    3.77
  -6 -13  10   -0.56    3.38
   6  13 -11   -0.40    4.16
  -6 -13  11   -1.65    5.03
   6  13 -12    3.04    5.59
  -6 -13  12   13.16    7.68
   6  13 -13   17.83    7.74
  -6 -13  13   14.35    7.72
   6  13 -14    0.88    3.89
  -6 -13  14   -0.76    3.92
   6  13 -15   -2.15    5.38
  -6 -13  15   -1.32    5.33
   6  13 -16    1.10    3.11
  -6 -13  16   -0.98    3.45
   6  13 -17   16.13    8.34
   6  13 -18    2.52    3.69
   6  13 -19   14.09    8.15
   6  13 -20   -0.98    4.86
   6  13 -21    0.43    4.66
   6  13 -22   -1.45    5.14
   6  13 -23    3.54    4.74
   6  13 -24    6.96    5.64
   6  13 -25   -0.91    4.02
   6  13 -26   -2.31    4.92
   6  14  -1   26.67   10.20
   6  14  -2    4.31    4.76
   6  14  -3   -1.24    3.84
   6  14  -4   15.05    7.82
   6  14  -5   34.84   10.40
   6  14  -6   30.00    9.54
   6  14  -7    1.44    5.62
   6  14  -8   -1.27    4.57
   6  14  -9    6.03    5.23
   6  14 -10   12.72    7.57
   6  14 -11   19.98    9.06
   6  14 -12    3.06    4.13
   6  14 -13   -0.86    4.06
   6  14 -14    2.54    4.73
   6  14 -15   -2.79    5.02
   6  14 -16    3.22    5.18
   6  14 -17   -0.72    4.19
   6  14 -18   -0.78    4.39
   6  14 -19   -0.73    3.97
   6  14 -20   -1.30    5.48
   6  14 -21   10.09    6.66
   6  14 -22    4.79    5.98
   6  15  -1   -0.48    2.66
   6  15  -2   10.84    7.01
   6  15  -3    2.82    4.77
   6  15  -4    4.68    5.40
   6  15  -5   -3.82    5.83
   6  15  -6   -1.61    5.09
   6  15  -7    1.70    4.52
   6  15  -8   -1.12    4.16
   6  15  -9   -0.01    5.41
   6  15 -10    2.67    5.81
   6  15 -11   -3.90    6.21
   6  15 -12    3.28    4.98
   6  15 -13   24.90    9.14
   6  15 -14    4.89    5.62
   6  15 -15   -0.79    3.32
   6  15 -16    2.84    3.21
   6  15 -17   -0.97    4.28
   6  15 -18    2.76    5.09
   6  16  -1   -0.75    3.59
   6  16  -2   -3.62    6.07
   6  16  -3   -0.82    4.20
   6  16  -4   -5.52    7.80
   6  16  -5    3.79    5.69
   6  16  -6    1.23    5.15
   6  16  -7    5.44    5.27
   6  16  -8   -0.24    1.97
   6  16  -9    0.45    4.42
   6  16 -10    4.07    5.48
   6  16 -11   -1.33    3.99
   6  16 -12    3.49    3.57
  -5   0   1    4.62    2.38
  -5   0   1    1.39    1.43
   5   0  -1    2.56    2.12
   5   0  -1    2.00    1.59
  -5   0   2    1.82    1.57
  -5   0   2    1.09    1.89
   5   0  -2   -0.32    1.74
   5   0  -2    0.16    1.57
  -5   0   3  114.17   11.98
  -5   0   3   97.47   12.02
   5   0  -3   80.51   11.25
  -5   0   4   -0.32    1.74
  -5   0   4   -0.41    1.82
   5   0  -4    1.02    1.87
  -5   0   5 2493.86  215.72
  -5   0   5 2219.60  216.14
   5   0  -5 2530.58  216.25
  -5   0   6   -0.21    1.34
   5   0  -6   -1.08    1.62
  -5   0   7   97.02   10.84
   5   0  -7   90.42   10.96
  -5   0   8    0.26    1.48
   5   0  -8    0.51    1.39
  -5   0   9  617.02   59.73
   5   0  -9  694.72   60.62
  -5   0  10    0.40    1.33
   5   0 -10   -0.25    1.30
  -5   0  11   29.48    4.72
   5   0 -11   26.56    4.88
  -5   0  12   -0.46    1.33
   5   0 -12   -0.32    1.41
  -5   0  13   16.02    3.42
   5   0 -13   12.95    3.53
  -5   0  14   -0.19    1.34
   5   0 -14   -0.23    1.08
  -5   0  15  135.28   15.53
   5   0 -15  153.12   16.60
  -5   0  16    0.16    1.06
   5   0 -16   -0.49    1.42
   5   0 -16   -0.46    2.51
   5   0 -17  102.76   13.27
   5   0 -17  111.57   15.50
   5   0 -18   -0.38    1.59
   5   0 -18   -0.60    2.94
   5   0 -19  149.62   17.75
   5   0 -19  144.60   19.55
   5   0 -20   -0.22    1.82
   5   0 -20    5.23    3.40
  -5   0  21  185.41   25.11
   5   0 -21  221.86   24.25
   5   0 -21  233.62   26.83
   5   0 -22   -0.42    2.03
   5   0 -22   -0.10    2.94
   5   0 -23   -0.54    2.48
   5   0 -23    0.79    3.13
   5   0 -24    0.45    2.06
   5   0 -25   36.72    7.81
   5   0 -26   -0.05    2.56
   5   0 -27   48.28    9.34
   5   0 -28   -0.45    1.81
  -5   1   1  451.77   45.64
  -5   1   1  527.06   46.60
   5  -1  -1  400.61   45.57
   5  -1  -1  508.71   45.48
   5   1  -1  541.08   47.74
   5   1  -1  483.11   46.68
  -5  -1   1  447.93   46.56
  -5  -1   1  568.88   48.48
  -5   1   2    2.26    1.91
  -5   1   2    5.83    2.26
   5  -1  -2    4.34    2.07
   5  -1  -2    3.60    1.70
   5   1  -2    6.17    3.05
   5   1  -2    2.84    1.78
  -5  -1   2    3.93    2.42
  -5  -1   2    3.75    2.74
  -5   1   3  589.72   52.10
  -5   1   3  527.31   52.01
   5  -1  -3  568.85   52.12
   5   1  -3  554.39   53.57
  -5  -1   3  498.73   52.55
  -5  -1   3  627.74   54.38
  -5   1   4    8.64    2.58
  -5   1   4    9.97    2.91
   5  -1  -4    7.76    2.58
   5   1  -4   18.37    4.35
  -5  -1   4   11.42    3.36
  -5  -1   4   15.33    4.19
  -5   1   5  105.19   11.33
  -5   1   5  106.36   11.68
   5  -1  -5  103.12   11.46
   5   1  -5  107.64   13.11
  -5  -1   5  105.30   12.71
  -5  -1   5  102.93   13.20
  -5   1   6  645.78   55.45
   5  -1  -6  561.96   55.38
   5   1  -6  590.02   57.24
  -5  -1   6  629.61   57.05
  -5   1   7  702.87   61.52
   5  -1  -7  684.40   61.88
   5   1  -7  630.62   63.32
  -5  -1   7  665.13   63.08
  -5   1   8   -0.04    0.94
   5  -1  -8    0.17    0.89
   5   1  -8    0.72    2.07
  -5  -1   8    1.06    1.62
  -5   1   9   38.24    4.97
   5  -1  -9   38.38    5.30
   5   1  -9   43.72    6.88
  -5  -1   9   41.52    6.41
  -5   1  10    2.90    1.31
   5  -1 -10    1.52    1.34
   5   1 -10    4.33    2.24
  -5  -1  10    2.24    1.65
  -5   1  11  194.88   18.29
   5  -1 -11  166.36   18.45
   5   1 -11  194.49   20.54
  -5  -1  11  192.58   19.80
  -5   1  12   25.78    3.65
   5  -1 -12   17.67    3.51
   5   1 -12   19.43    4.54
  -5  -1  12   13.39    3.69
   5  -1 -13  478.01   43.12
   5  -1 -13  474.42   44.87
   5   1 -13  382.25   43.93
  -5  -1  13  489.16   44.10
   5  -1 -14    1.43    1.57
   5  -1 -14   -0.07    1.96
   5   1 -14    0.97    1.63
  -5  -1  14    2.59    1.84
   5  -1 -15   46.32    7.15
   5  -1 -15   56.99    8.77
   5   1 -15   51.13    8.36
  -5  -1  15   61.72    8.25
   5  -1 -16    5.71    2.32
   5  -1 -16    0.91    2.05
   5   1 -16    6.03    2.56
  -5  -1  16    5.52    2.41
   5  -1 -17   33.41    5.63
   5  -1 -17   20.02    5.49
   5   1 -17   25.21    5.79
  -5  -1  17   32.09    5.72
   5  -1 -18   -0.00    1.51
   5  -1 -18    0.51    2.53
   5   1 -18    7.36    3.18
  -5  -1  18    2.27    1.81
  -5   1  19  185.63   21.52
   5  -1 -19  165.16   19.55
   5  -1 -19  209.56   22.34
   5   1 -19  165.10   20.67
   5   1 -19  177.99   23.41
  -5   1  20    5.90    3.73
   5  -1 -20    1.45    1.74
   5  -1 -20    1.55    2.93
   5   1 -20    8.01    3.75
   5   1 -20    1.21    2.99
  -5   1  21    6.42    3.39
   5  -1 -21    9.71    3.75
   5  -1 -21   -0.81    2.50
   5   1 -21    4.65    2.98
   5   1 -21    0.38    2.73
   5  -1 -22   13.17    4.28
   5  -1 -22    5.89    3.49
   5   1 -22   16.22    5.07
   5   1 -22   28.06    7.86
   5  -1 -23   58.42    9.15
   5   1 -23   51.27    9.62
   5   1 -23   43.62   10.33
   5  -1 -24    2.86    2.75
   5   1 -24    1.13    1.91
   5  -1 -25   20.81    5.72
   5   1 -25   23.69    6.31
   5  -1 -26    6.76    3.58
   5   1 -26   -0.67    3.06
   5   1 -27   96.75   14.82
   5   1 -28   17.57    6.06
  -5   2   1    2.42    1.73
  -5   2   1    5.44    2.40
   5  -2  -1    1.78    2.32
   5  -2  -1    5.82    1.82
   5   2  -1    1.09    2.31
   5   2  -1    4.68    2.70
  -5  -2   1    5.42    2.85
  -5  -2   1    5.37    3.19
  -5   2   2   20.57    3.88
  -5   2   2   24.39    4.20
   5  -2  -2   11.56    3.39
   5  -2  -2   15.42    2.78
   5   2  -2   24.17    5.60
   5   2  -2   21.06    4.79
  -5  -2   2   22.60    5.15
  -5  -2   2   25.72    5.76
  -5   2   3  218.99   21.19
  -5   2   3  213.10   21.33
   5  -2  -3  201.56   21.32
   5   2  -3  219.09   23.95
  -5  -2   3  223.69   23.40
  -5  -2   3  214.25   24.11
  -5   2   4   84.44    9.05
  -5   2   4   76.11    9.01
   5  -2  -4   81.02    9.17
   5   2  -4   72.03   10.98
  -5  -2   4   90.91   11.36
  -5  -2   4   80.39   11.59
  -5   2   5  656.92   60.08
  -5   2   5  680.65   60.45
   5  -2  -5  665.62   60.34
   5   2  -5  690.79   63.73
  -5  -2   5  646.29   62.91
  -5  -2   5  650.65   63.97
  -5   2   6    8.38    1.64
  -5   2   6    6.59    1.67
   5  -2  -6    9.63    1.90
   5   2  -6   11.22    3.71
  -5  -2   6   10.85    3.58
  -5  -2   6    9.33    4.37
  -5   2   7  124.40   10.69
   5  -2  -7   99.19   10.71
   5   2  -7  127.65   14.73
  -5  -2   7   96.68   13.22
  -5   2   8    8.39    1.26
   5  -2  -8    7.14    1.38
   5   2  -8   10.65    3.54
  -5  -2   8    7.46    3.05
   5  -2  -9  702.01   63.87
   5  -2  -9  737.94   64.60
   5   2  -9  755.03   68.32
  -5  -2   9  688.16   67.06
   5  -2 -10    4.07    1.12
   5  -2 -10    4.58    1.53
   5   2 -10    7.61    3.09
  -5  -2  10    1.46    1.84
   5  -2 -11    3.96    1.38
   5  -2 -11    9.67    2.14
   5   2 -11   10.33    3.59
  -5  -2  11    9.30    3.08
   5  -2 -12   99.41   10.03
   5  -2 -12   91.69   10.44
   5   2 -12   84.17   12.39
  -5  -2  12   97.96   12.35
   5  -2 -13   54.20    6.87
   5  -2 -13   58.90    7.62
   5   2 -13   67.08    9.85
  -5  -2  13   67.04    9.12
   5  -2 -14   34.58    5.30
   5  -2 -14   52.41    6.73
   5   2 -14   48.20    8.15
  -5  -2  14   40.13    6.89
   5  -2 -15  360.34   35.65
   5  -2 -15  469.22   37.60
   5   2 -15  333.69   38.13
  -5  -2  15  354.12   37.42
   5  -2 -16    0.29    1.38
   5  -2 -16    2.65    1.95
   5   2 -16    2.86    2.45
  -5  -2  16    2.03    2.36
  -5   2  17    3.37    2.46
   5  -2 -17    7.16    2.49
   5  -2 -17    6.51    2.94
   5   2 -17   11.08    4.43
  -5  -2  17    4.78    2.50
  -5   2  18   -0.01    1.54
   5  -2 -18   -0.36    1.39
   5   2 -18    0.79    1.92
  -5  -2  18    1.45    2.22
  -5   2  19  110.20   15.79
   5  -2 -19  132.78   15.14
   5  -2 -19  157.28   16.89
   5   2 -19  120.92   16.90
  -5  -2  19  136.96   16.23
  -5   2  20   71.05   10.76
   5  -2 -20   66.22    9.37
   5  -2 -20   55.36    9.87
   5   2 -20   66.87   11.09
  -5  -2  20   78.54   10.66
  -5   2  21    8.45    3.43
   5  -2 -21    2.90    2.29
   5  -2 -21    6.61    3.45
   5   2 -21    9.93    3.96
   5   2 -21    6.49    4.84
  -5  -2  21    7.26    3.31
   5  -2 -22   14.57    4.19
   5   2 -22   16.41    5.28
   5  -2 -23    9.45    3.34
   5   2 -23   12.72    4.71
   5  -2 -24    1.01    1.97
   5   2 -24    2.20    3.04
   5   2 -25   90.34   14.31
   5   2 -26   13.79    5.38
   5   2 -29   59.01   11.48
   5   2 -30    9.75    4.71
   5   2 -31   59.74   12.07
  -5   3   1  353.58   32.58
  -5   3   1  347.35   32.45
   5  -3  -1  309.04   33.08
   5  -3  -1  355.91   31.24
   5   3  -1  338.90   35.41
   5   3  -1  316.45   34.39
  -5  -3   1  268.57   33.46
  -5  -3   1  311.58   35.32
  -5   3   2   62.69    8.27
  -5   3   2   55.26    8.09
   5  -3  -2   68.53    9.22
   5  -3  -2   72.33    6.91
   5   3  -2   72.63   11.16
   5   3  -2   60.31    9.88
  -5  -3   2   71.48   10.42
  -5  -3   2   75.21   11.58
  -5   3   3  119.41   12.47
  -5   3   3  121.72   12.61
   5  -3  -3  110.04   13.04
   5   3  -3   92.44   14.60
  -5  -3   3  116.77   14.88
  -5  -3   3  139.70   16.69
  -5   3   4    4.67    1.26
  -5   3   4    3.97    1.49
  -5   3   4    2.96    1.47
   5  -3  -4    6.02    2.07
   5   3  -4    0.68    2.41
  -5  -3   4    2.85    2.50
  -5  -3   4    0.97    2.90
  -5   3   5  222.94   20.58
  -5   3   5  235.18   20.96
  -5   3   5  225.70   21.12
   5   3  -5  187.37   24.35
  -5  -3   5  245.58   24.99
  -5  -3   5  194.10   24.89
  -5   3   6  232.46   20.97
   5   3  -6  209.45   25.18
  -5  -3   6  235.35   25.06
  -5  -3   6  220.38   25.92
   5   3  -7   83.81   10.96
  -5  -3   7   43.17    8.28
   5   3  -8  114.75   15.66
  -5  -3   8  129.41   15.38
   5   3  -9   93.92   13.65
  -5  -3   9  106.82   13.36
   5   3 -10   21.55    5.56
  -5  -3  10   23.10    5.23
   5   3 -11   -0.22    1.50
  -5  -3  11    1.24    1.94
   5  -3 -12   27.89    2.87
   5  -3 -12   22.38    2.84
   5   3 -12   43.14    7.54
  -5  -3  12   18.62    4.94
   5  -3 -13  193.51   19.95
   5  -3 -13  228.25   20.40
   5   3 -13  272.99   26.03
  -5  -3  13  233.09   24.04
  -5   3  14   23.82    4.24
   5  -3 -14   24.35    3.63
   5  -3 -14   32.54    4.28
   5   3 -14   29.61    6.86
  -5  -3  14   29.90    5.93
  -5   3  15   15.73    3.29
   5  -3 -15   11.53    2.40
   5  -3 -15    6.68    2.24
   5   3 -15    6.23    3.49
  -5  -3  15   20.28    4.86
  -5   3  16   46.95    7.05
   5  -3 -16   53.89    6.43
   5  -3 -16   47.88    6.83
   5   3 -16   34.97    7.98
  -5  -3  16   48.41    8.17
  -5   3  17   69.55   10.63
   5  -3 -17   80.78   10.04
   5  -3 -17  104.92   11.37
   5   3 -17  107.08   14.18
  -5  -3  17  104.76   12.92
  -5   3  18   24.08    4.80
   5  -3 -18   15.57    3.29
   5  -3 -18    8.66    3.11
   5   3 -18   17.71    5.32
  -5  -3  18   14.13    4.44
  -5   3  19   -0.14    1.18
   5  -3 -19    2.09    1.49
   5  -3 -19    0.17    1.45
   5   3 -19    0.31    2.33
  -5  -3  19   -0.54    2.26
  -5   3  20   -0.49    2.09
   5  -3 -20    0.58    1.53
   5   3 -20   -0.92    2.62
  -5   3  21   63.46   10.27
   5  -3 -21   61.01    8.89
   5   3 -21   73.66   11.98
   5  -3 -22   71.83   10.16
   5   3 -22   80.26   12.99
   5   3 -23  113.33   16.70
   5   3 -24   12.30    5.49
   5   3 -28   13.95    5.71
   5   3 -29   23.70    7.54
   5   3 -30    3.14    3.59
   5   3 -31    1.93    2.85
   5   3 -32    7.66    4.56
   5   3 -33   19.93    6.97
  -5   4   1   64.50    8.42
  -5   4   1   61.54    9.23
  -5   4   1   71.55    9.30
   5  -4  -1   83.62    8.52
   5   4  -1   80.25   12.34
   5   4  -1   77.33   11.63
  -5  -4   1   58.02   10.43
  -5  -4   1   92.10   13.48
  -5   4   2   12.86    2.75
  -5   4   2   11.07    3.12
  -5   4   2   13.11    3.19
   5  -4  -2   12.30    2.01
   5   4  -2   16.42    5.16
  -5  -4   2   11.97    4.37
  -5  -4   2   15.50    5.48
  -5   4   3   37.48    5.28
  -5   4   3   44.35    6.16
  -5   4   3   46.12    6.03
   5   4  -3   44.60    8.72
  -5  -4   3   34.78    7.53
  -5  -4   3   55.80    9.90
  -5   4   4   53.58    6.86
  -5   4   4   69.29    7.69
  -5   4   4   61.31    7.45
   5   4  -4   68.67   11.09
  -5  -4   4   87.22   11.38
  -5  -4   4   75.43   11.77
  -5   4   5  160.91   17.62
  -5   4   5  218.17   18.34
  -5   4   5  199.37   18.28
   5   4  -5  216.44   23.32
  -5  -4   5  165.60   21.29
  -5  -4   5  205.13   23.58
  -5   4   6    0.36    0.54
  -5   4   6    0.31    0.53
  -5   4   6    0.19    0.63
   5   4  -6    0.90    2.56
  -5  -4   6    0.98    1.93
  -5  -4   6   -0.53    2.26
  -5   4   7    8.60    1.45
  -5   4   7   12.60    1.63
   5   4  -7   17.35    5.42
  -5  -4   7   10.17    3.82
   5   4  -8   72.17   11.91
  -5  -4   8   81.95   11.59
   5   4  -9  107.83   15.27
  -5  -4   9  109.45   14.46
   5   4 -10  190.25   22.91
  -5  -4  10  191.26   21.96
  -5   4  11  192.83   18.14
   5   4 -11  234.13   24.68
  -5  -4  11  201.90   22.71
  -5   4  12    3.54    1.27
   5   4 -12    6.67    3.59
  -5  -4  12    7.22    3.48
  -5   4  13    0.42    0.87
   5  -4 -13    4.23    0.80
   5  -4 -13    1.79    0.67
   5   4 -13    1.21    2.27
  -5  -4  13    2.63    2.49
  -5   4  14   29.20    4.56
   5  -4 -14   33.58    3.87
   5  -4 -14   27.54    3.98
   5   4 -14   44.13    8.51
  -5  -4  14   39.30    7.29
  -5   4  15  304.39   34.56
   5  -4 -15  408.87   34.00
   5  -4 -15  383.99   34.39
   5   4 -15  303.91   38.21
  -5  -4  15  394.78   38.33
  -5   4  16   62.95    8.87
   5  -4 -16   73.94    8.12
   5  -4 -16   73.04    8.59
   5   4 -16   76.25   12.35
  -5  -4  16   71.27   10.92
  -5   4  17  111.27   14.17
   5  -4 -17  135.35   13.41
   5  -4 -17  127.51   13.85
   5   4 -17  121.97   17.28
  -5   4  18    3.94    2.23
   5  -4 -18    1.85    1.69
   5  -4 -18    5.33    2.35
   5   4 -18    9.91    4.33
  -5   4  19  197.49   22.42
   5  -4 -19  218.42   21.15
   5   4 -19  185.29   24.68
  -5   4  20    5.49    2.94
   5  -4 -20    3.73    2.00
   5   4 -20    2.22    2.49
   5   4 -21   67.44   12.17
   5   4 -22    5.65    3.38
   5   4 -26   23.39    7.51
   5   4 -27   14.10    5.51
   5   4 -28   -0.98    3.31
   5   4 -29   11.74    5.62
   5   4 -30   33.55    9.04
   5   4 -31   19.28    6.96
   5   4 -32   14.71    6.31
   5   4 -33   -1.09    3.42
   5   4 -34   10.50    5.63
  -5   5   1  212.92   22.77
  -5   5   1  258.73   25.02
  -5   5   1  223.85   23.66
   5  -5  -1  230.50   22.28
   5   5  -1  223.82   26.83
   5   5  -1  249.88   27.13
  -5  -5   1  186.76   25.07
  -5  -5   1  229.24   27.89
  -5   5   2   76.25    8.67
  -5   5   2   64.08    9.38
  -5   5   2   67.46    8.96
   5  -5  -2   58.57    7.23
   5  -5  -2   69.64    7.41
   5   5  -2   66.80   11.44
  -5  -5   2   58.60   10.58
  -5  -5   2   75.32   12.69
  -5   5   3  170.39   17.45
  -5   5   3  167.25   18.47
  -5   5   3  169.41   17.98
   5   5  -3  170.98   21.59
  -5  -5   3  169.99   20.72
  -5  -5   3  169.88   22.30
  -5   5   4   49.30    5.91
  -5   5   4   42.10    6.35
  -5   5   4   38.93    5.94
   5   5  -4   27.47    7.54
  -5  -5   4   44.36    8.46
  -5  -5   4   44.30    9.44
  -5   5   5   22.02    3.45
  -5   5   5   18.76    3.77
  -5   5   5   21.92    3.76
   5   5  -5   22.45    6.41
  -5  -5   5   14.83    4.92
  -5  -5   5   18.43    5.89
  -5   5   6   10.67    2.24
  -5   5   6   15.55    2.92
   5   5  -6   16.67    5.41
  -5  -5   6   13.31    4.72
  -5  -5   6   17.07    5.79
  -5   5   7  301.10   27.24
  -5   5   7  285.11   27.48
   5   5  -7  271.12   32.49
  -5  -5   7  323.16   32.43
  -5   5   8  146.58   13.32
  -5   5   8  138.74   13.42
  -5   5   8  135.76   14.06
   5   5  -8  127.18   18.54
  -5  -5   8  161.90   18.67
  -5   5   9   18.73    2.94
   5   5  -9   11.62    5.00
  -5  -5   9   20.50    5.34
  -5   5  10    0.72    0.92
   5   5 -10    3.49    2.82
  -5  -5  10    3.46    3.04
  -5   5  11   14.20    2.66
   5   5 -11   15.07    5.10
  -5  -5  11   18.14    5.13
  -5   5  12  254.71   25.46
   5  -5 -12  270.24   24.01
   5   5 -12  248.26   30.37
  -5  -5  12  294.39   30.14
  -5   5  13  298.26   28.72
  -5   5  13  285.23   29.30
   5  -5 -13  321.41   28.10
   5   5 -13  334.18   35.06
  -5   5  14   23.62    3.84
  -5   5  14   20.52    4.00
   5  -5 -14   23.10    3.29
   5   5 -14   29.92    7.37
  -5   5  15    5.05    2.22
  -5   5  15    4.48    2.00
   5  -5 -15    5.70    1.70
   5   5 -15    4.36    3.58
  -5   5  16   42.94    6.87
  -5   5  16   42.21    6.79
   5  -5 -16   48.86    6.16
   5   5 -16   42.69    9.21
  -5   5  17   90.22   11.91
  -5   5  17   98.15   12.04
   5   5 -17  101.65   15.47
  -5   5  18   29.80    6.27
  -5   5  18   40.10    6.86
   5   5 -18   47.22    9.64
  -5   5  19   91.54   12.37
  -5   5  19   80.23   11.67
   5   5 -19   94.26   14.81
  -5   5  20    3.02    2.62
   5   5 -23   51.67   10.99
   5   5 -24   24.41    7.53
   5   5 -25   -0.73    2.59
   5   5 -26   -1.01    3.77
   5   5 -27   17.42    6.63
   5   5 -28   22.99    7.64
   5   5 -29   27.31    8.29
   5   5 -30    2.40    2.83
   5   5 -31   -0.57    2.55
   5   5 -32    1.12    3.29
   5   5 -33   13.40    6.27
   5   5 -34    3.78    3.81
   5   5 -35    1.03    3.67
   5   5 -36    6.37    4.29
  -5   6   1   27.69    5.01
  -5   6   1   20.35    5.44
   5  -6  -1   26.55    4.32
   5   6  -1   28.76    7.59
  -5  -6   1    5.00    4.72
  -5   6   2    2.89    1.72
  -5   6   2   -0.25    2.38
   5  -6  -2    2.91    1.72
   5  -6  -2    1.56    1.47
   5   6  -2   -0.20    1.50
  -5  -6   2    4.10    3.52
  -5   6   3   78.94   10.18
  -5   6   3   76.66   11.37
   5  -6  -3   85.50    8.94
   5  -6  -3   82.85    8.77
   5   6  -3   85.32   13.88
  -5  -6   3  101.86   15.49
  -5   6   4  129.55   13.35
  -5   6   4  145.49   15.22
   5  -6  -4   99.03   12.20
   5   6  -4   91.31   15.77
  -5  -6   4  140.14   18.83
  -5   6   5  107.03   11.70
  -5   6   5  110.28   13.06
   5  -6  -5   88.54   10.82
   5   6  -5  126.33   16.70
  -5  -6   5  113.25   16.99
  -5   6   6   33.74    5.00
   5  -6  -6   31.46    4.48
   5   6  -6   31.42    7.95
  -5  -6   6   30.71    8.39
  -5   6   7   85.80   10.12
   5  -6  -7   87.58    9.64
   5   6  -7  113.60   15.74
  -5  -6   7  117.40   16.66
  -5   6   8   25.53    4.44
  -5   6   8   37.04    5.35
   5  -6  -8   39.66    4.47
   5   6  -8   25.73    7.34
  -5   6   9  102.86   11.94
  -5   6   9  110.29   12.74
   5  -6  -9  126.98   11.80
   5   6  -9  157.79   18.99
  -5   6  10  132.74   13.45
  -5   6  10  127.72   14.30
   5  -6 -10  136.14   13.10
   5   6 -10  132.30   18.75
  -5   6  11  105.14   10.20
  -5   6  11  103.84   11.19
   5  -6 -11   83.09    9.50
   5   6 -11   96.34   15.09
  -5   6  12   25.67    3.90
  -5   6  12   22.57    4.43
   5  -6 -12   30.45    3.78
   5   6 -12   27.23    7.66
  -5   6  13    3.40    1.50
  -5   6  13    3.91    1.85
   5  -6 -13    2.94    1.22
   5   6 -13   -0.65    2.74
  -5   6  14  104.05   10.84
  -5   6  14   81.24   11.02
   5  -6 -14   94.41   10.09
   5   6 -14   90.42   15.07
  -5   6  15   84.79    9.52
  -5   6  15   60.92    9.26
   5   6 -15   75.95   13.20
  -5   6  16   -0.65    1.61
  -5   6  16    1.88    1.85
   5   6 -16   -0.15    2.03
  -5   6  17   84.46   10.46
  -5   6  17   64.38    9.98
  -5   6  18   13.10    3.94
  -5   6  19   46.25    8.16
   5   6 -20    3.13    3.16
   5   6 -21   19.28    6.80
   5   6 -22   35.95    9.11
   5   6 -23   -1.17    3.59
   5   6 -24    5.47    4.60
   5   6 -25   31.55    8.83
   5   6 -26   26.97    8.23
   5   6 -27    5.97    4.80
   5   6 -28   -0.05    2.66
   5   6 -29    6.07    4.21
   5   6 -30   12.98    6.68
   5   6 -31    6.62    4.93
   5   6 -32   25.03    8.20
   5   6 -33    3.15    3.60
   5   6 -34   13.03    5.91
   5   6 -35    4.12    4.70
   5   6 -36   15.72    6.93
   5   6 -37    2.00    4.36
  -5   7   1   12.88    3.79
  -5   7   1   24.63    5.96
   5  -7  -1    9.38    2.86
   5  -7  -1   16.19    3.82
   5   7  -1    3.10    3.72
  -5  -7   1   16.44    6.47
  -5   7   2  143.19   18.60
   5  -7  -2  199.18   18.97
   5  -7  -2  182.29   18.55
   5   7  -2  158.86   22.70
  -5  -7   2  172.06   24.15
  -5   7   3  114.15   14.76
   5  -7  -3  175.19   15.35
   5  -7  -3  123.71   13.86
   5  -7  -3  131.14   13.58
   5   7  -3  136.65   19.35
  -5  -7   3   83.99   17.38
  -5   7   4  103.97   12.09
   5  -7  -4  103.86   11.32
   5  -7  -4   88.45    9.94
   5  -7  -4   95.12    9.85
   5   7  -4   89.99   15.31
  -5  -7   4   76.76   14.98
  -5   7   5   16.08    3.93
   5  -7  -5   20.41    3.83
   5   7  -5   24.00    7.72
  -5  -7   5   22.07    7.51
  -5   7   6   28.09    5.08
   5  -7  -6   21.49    4.19
   5   7  -6   37.98    9.18
  -5  -7   6   63.69   11.60
  -5   7   7  161.62   16.89
   5  -7  -7  141.66   15.89
   5   7  -7  160.72   21.63
  -5  -7   7  191.63   23.76
  -5   7   8  340.21   31.59
   5  -7  -8  322.77   30.71
   5   7  -8  310.01   36.60
  -5  -7   8  273.29   36.69
  -5   7   9   34.75    5.49
  -5   7   9   27.81    5.56
   5  -7  -9   33.12    4.84
   5   7  -9   37.45    8.88
  -5   7  10   14.23    3.31
  -5   7  10   16.65    3.92
   5  -7 -10   14.70    2.96
   5   7 -10   15.27    6.33
  -5   7  11   14.07    3.19
  -5   7  11   15.62    3.90
   5  -7 -11   18.40    3.25
   5   7 -11   12.98    5.44
  -5   7  12  145.16   15.60
  -5   7  12  119.33   16.07
   5  -7 -12  166.95   15.40
  -5   7  13   82.14    8.92
  -5   7  13   49.50    8.65
  -5   7  14    2.87    1.80
  -5   7  14    1.10    2.06
  -5   7  15   42.74    6.51
  -5   7  15   40.18    7.10
  -5   7  16    7.23    3.14
  -5   7  17    6.47    2.87
   5   7 -17    1.62    2.96
   5   7 -18  118.50   18.41
   5   7 -19    2.46    3.72
   5   7 -20    5.04    4.34
   5   7 -21    1.43    3.67
   5   7 -22   46.74   10.95
   5   7 -23   28.75    8.14
   5   7 -24   28.30    8.58
   5   7 -25    5.09    4.78
   5   7 -26    7.40    4.77
   5   7 -27   20.79    7.60
   5   7 -28   27.29    9.20
   5   7 -29    3.69    4.56
   5   7 -30    1.71    4.27
   5   7 -31    1.59    3.58
   5   7 -32    1.99    3.27
   5   7 -33   -1.91    4.48
   5   7 -34   21.40    8.01
   5   7 -35   -1.70    4.04
   5   7 -36   -2.34    4.95
   5   7 -37   -1.22    4.33
   5   7 -38    6.35    5.25
  -5   8   1   24.05    5.50
   5  -8  -1   19.05    4.52
   5  -8  -1   20.38    4.93
  -5  -8   1   26.85    8.37
  -5   8   2   14.32    4.18
   5  -8  -2    7.63    2.90
   5  -8  -2   18.98    4.09
  -5  -8   2    7.22    5.52
  -5   8   3   17.82    4.46
   5  -8  -3   13.55    3.56
   5  -8  -3   13.30    3.48
  -5  -8   3   17.14    6.87
  -5   8   4  414.69   40.28
   5  -8  -4  396.39   39.02
   5  -8  -4  403.83   38.43
  -5  -8   4  380.26   45.55
  -5   8   5   52.33    8.41
   5  -8  -5   50.71    7.63
   5  -8  -5   58.77    6.92
  -5  -8   5   47.43   11.38
  -5   8   6  102.08   14.16
   5  -8  -6  156.30   14.67
   5  -8  -6  118.67   11.81
   5  -8  -6  123.06   11.72
  -5  -8   6   95.83   18.01
  -5   8   7   -0.72    1.96
   5  -8  -7   -0.15    1.50
  -5  -8   7   -0.71    3.29
  -5   8   8   86.82   11.10
   5  -8  -8   80.25   10.23
  -5  -8   8   94.75   16.38
  -5   8   9  146.40   18.07
   5  -8  -9  183.23   17.87
  -5   8  10   77.32   10.48
  -5   8  10   80.24   11.19
  -5   8  11   29.39    5.44
  -5   8  11   23.66    5.53
  -5   8  12   34.99    5.87
  -5   8  12   25.58    5.98
   5   8 -12   30.79    8.73
  -5   8  13    0.06    1.69
  -5   8  13    0.28    1.83
   5   8 -13    4.15    5.49
  -5   8  14  119.80   15.19
   5   8 -14  108.33   18.01
   5   8 -15    0.96    3.69
   5   8 -16   28.64    8.68
   5   8 -17   -1.28    3.04
   5   8 -18    1.41    3.83
   5   8 -19    0.46    2.62
   5   8 -20   73.52   14.16
   5   8 -21   -1.19    3.83
   5   8 -22   21.86    7.52
   5   8 -23    0.13    3.02
   5   8 -24   23.94    8.23
   5   8 -25    8.31    5.86
   5   8 -26    9.27    5.16
   5   8 -27   -0.98    3.77
   5   8 -28    2.00    2.98
   5   8 -29   -0.87    3.72
   5   8 -30    8.44    6.31
   5   8 -31   13.04    7.21
   5   8 -32   -0.77    3.71
   5   8 -33   -0.77    3.67
   5   8 -34   -2.11    4.38
   5   8 -35   -0.17    3.12
   5   8 -36    5.64    4.72
   5   8 -37    2.62    3.32
   5   8 -38    0.98    4.30
  -5   9   1   -0.05    2.04
   5  -9  -1   -0.39    1.77
   5   9  -1   -1.24    3.17
  -5  -9   1    2.23    2.84
  -5   9   2  127.59   18.42
   5  -9  -2  190.93   18.97
   5   9  -2  137.62   22.01
  -5  -9   2  190.29   25.50
  -5   9   3   23.37    5.50
   5  -9  -3   15.19    4.16
   5  -9  -3   20.57    5.00
   5   9  -3   15.22    6.33
  -5  -9   3   26.79    8.89
  -5   9   4   -0.08    2.02
   5  -9  -4   -0.11    1.71
   5  -9  -4   -0.22    1.57
   5   9  -4    6.62    3.98
  -5  -9   4    2.33    3.85
  -5   9   5    7.54    3.57
   5  -9  -5   12.88    3.64
   5  -9  -5    7.45    2.76
   5   9  -5   17.43    6.77
  -5  -9   5   12.12    6.44
  -5   9   6   44.75    7.99
   5  -9  -6   32.79    6.55
   5  -9  -6   56.94    6.77
   5   9  -6   60.31   11.98
  -5  -9   6   39.25   10.55
  -5   9   7    9.49    3.66
   5  -9  -7   13.32    2.58
   5   9  -7   14.20    6.60
  -5  -9   7    7.11    4.96
  -5   9   8  169.08   18.37
   5  -9  -8  147.47   13.81
   5   9  -8  137.92   21.71
  -5  -9   8  145.93   22.90
  -5   9   9    8.20    3.36
   5   9  -9   17.67    6.68
  -5  -9   9   15.92    7.06
  -5   9  10    2.68    2.43
   5   9 -10   -1.04    3.60
  -5   9  11    6.06    3.05
   5   9 -11    8.97    5.47
   5   9 -12  137.05   21.10
   5   9 -13   13.86    6.64
   5   9 -14   29.95    9.03
   5   9 -15    0.26    3.52
   5   9 -16   25.91    8.44
   5   9 -17    1.06    3.20
   5   9 -18   64.51   13.70
   5   9 -19    3.94    4.07
   5   9 -20    1.66    2.86
   5   9 -21   -2.01    4.12
   5   9 -22   33.99   10.00
   5   9 -23    3.40    4.13
   5   9 -24   19.51    7.73
   5   9 -25    1.92    4.01
   5   9 -26   14.91    6.89
   5   9 -27   -1.87    4.64
   5   9 -28   20.31    7.83
   5   9 -29    0.79    3.56
   5   9 -30    1.83    3.38
   5   9 -31    5.37    5.37
   5   9 -32    1.09    4.32
   5   9 -33   -2.11    4.74
   5   9 -34   18.78    8.54
   5   9 -35   -0.58    4.02
   5   9 -36    2.83    4.28
  -5  10   1   14.43    4.97
   5 -10  -1    9.81    3.67
   5  10  -1    9.65    5.31
  -5 -10   1    6.02    5.37
  -5  10   2    3.01    2.48
   5 -10  -2   -0.23    1.52
   5  10  -2    6.24    3.65
  -5 -10   2    0.53    4.73
  -5  10   3    1.06    1.90
   5 -10  -3   -0.34    1.81
   5  10  -3    2.06    3.24
  -5 -10   3   -0.97    4.16
  -5  10   4   16.51    4.97
   5  10  -4   19.22    7.06
  -5 -10   4   10.00    6.32
  -5  10   5    2.86    2.76
   5  10  -5    0.00    4.81
  -5 -10   5   -0.96    3.32
  -5  10   6   42.85    7.94
   5  10  -6   28.65    9.11
  -5 -10   6   36.25   11.29
  -5  10   7   10.18    3.91
   5  10  -7    2.85    4.56
  -5 -10   7    7.97    5.62
  -5  10   8    2.06    2.77
   5  10  -8    9.19    5.26
  -5 -10   8    2.26    3.77
   5  10  -9    4.24    4.17
   5  10 -10  125.70   20.15
   5  10 -11   -1.29    4.02
   5  10 -12    3.55    4.53
   5  10 -13   -2.24    4.21
   5  10 -14   59.68   13.00
   5  10 -15    2.13    3.07
   5  10 -16   26.16    8.69
   5  10 -17    5.96    5.13
   5  10 -18   -0.18    2.74
   5  10 -19    7.01    5.52
   5  10 -20   45.62   11.45
   5  10 -21    2.34    3.81
   5  10 -22    4.24    6.26
   5  10 -23   -0.33    2.52
   5  10 -24    2.83    3.13
   5  10 -25   -1.21    4.04
   5  10 -26   15.81    7.40
   5  10 -27   -1.21    4.12
   5  10 -28    0.50    3.46
   5  10 -29    4.88    5.34
   5  10 -30   37.30   10.59
   5  10 -31    1.21    5.28
   5  10 -32   -1.79    4.40
   5  10 -33   -1.26    3.89
   5  10 -34    8.29    5.74
  -5  11   1   21.25    6.15
   5  11  -1   18.26    8.23
  -5 -11   1    9.88    6.54
  -5  11   2   98.72   14.19
   5  11  -2   63.77   14.29
  -5 -11   2   76.53   16.73
  -5  11   3   20.66    6.31
   5  11  -3    6.03    6.99
  -5 -11   3   21.44    8.96
  -5  11   4    0.31    2.28
   5  11  -4    2.11    5.34
  -5 -11   4    1.98    4.51
  -5  11   5    1.21    2.50
   5  11  -5   -0.94    3.36
  -5 -11   5    9.46    6.20
  -5  11   6    7.62    3.95
   5  11  -6   30.17    8.73
  -5 -11   6   16.36    7.86
   5  11  -7    4.33    3.96
   5  11  -8   45.12   11.48
   5  11  -9    4.67    6.09
   5  11 -10   -1.53    4.65
   5  11 -11    1.66    4.56
  -5 -11  11    2.25    4.18
   5  11 -12   65.34   14.13
   5  11 -13   -1.04    3.82
   5  11 -14   50.03   12.25
   5  11 -15    1.06    4.72
   5  11 -16    5.10    5.27
   5  11 -17   -0.95    3.72
   5  11 -18   47.70   12.14
   5  11 -19    3.61    4.92
   5  11 -20   -0.53    2.62
   5  11 -21   -0.55    2.86
   5  11 -22   23.44    8.84
   5  11 -23   -1.04    3.60
   5  11 -24   20.97    8.16
   5  11 -25    7.35    5.57
   5  11 -26    7.06    5.88
   5  11 -27   -0.69    2.56
   5  11 -28   20.15    8.04
   5  11 -29    3.98    6.42
   5  11 -30   -1.56    4.48
   5  11 -31   -0.62    2.89
   5  11 -32   17.10    8.33
  -5  12   1    3.50    3.35
   5  12  -1    7.42    5.94
  -5 -12   1    5.49    6.02
  -5  12   2   -0.62    2.22
   5  12  -2    1.47    4.19
  -5 -12   2    1.41    3.35
  -5  12   3    6.57    3.82
   5  12  -3    1.87    4.93
  -5 -12   3    0.94    3.64
  -5  12   4   66.36   11.61
   5  12  -4   47.10   12.36
  -5 -12   4   46.18   13.04
   5  12  -5   11.91    5.44
  -5 -12   5   12.03    7.06
   5  12  -6   16.78    8.71
   5  12  -7    1.52    4.82
   5  12  -8    1.85    3.22
   5  12  -9    6.65    5.29
   5  12 -10   18.97    8.20
  -5 -12  10   40.16   11.88
   5  12 -11   -0.93    3.80
  -5 -12  11    0.12    2.96
   5  12 -12    3.84    4.20
  -5 -12  12    4.24    4.99
   5  12 -13    0.33    3.64
  -5 -12  13    0.95    5.31
   5  12 -14   24.02    9.46
   5  12 -15    4.70    5.25
   5  12 -16   38.19   10.63
   5  12 -17   -1.44    3.94
   5  12 -18    0.87    4.04
   5  12 -19   -1.31    3.46
   5  12 -20    5.88    5.56
   5  12 -21    0.10    2.66
   5  12 -22   -0.49    3.84
   5  12 -23   -0.66    3.29
   5  12 -24   16.00    7.10
   5  12 -25    2.62    3.49
   5  12 -26   -1.62    4.25
   5  12 -27   -1.50    3.78
   5  12 -28    4.38    5.42
   5  12 -29   -0.41    5.95
   5  12 -30    4.19    4.97
   5  13  -1   19.51    8.34
   5  13  -2   73.72   15.57
   5  13  -3    2.34    2.89
   5  13  -4   37.60   10.69
   5  13  -5   -2.03    5.10
   5  13  -6   39.24   10.87
   5  13  -7   20.80    8.79
   5  13  -8   52.07   13.12
  -5 -13   8   48.58   13.36
   5  13  -9   -1.69    5.79
  -5 -13   9    6.44    5.49
   5  13 -10   -0.06    3.21
  -5 -13  10   -1.56    4.64
   5  13 -11    7.16    6.21
  -5 -13  11   16.33    8.18
   5  13 -12   18.21    7.99
  -5 -13  12   19.65    9.79
   5  13 -13    5.64    4.94
  -5 -13  13    4.82    5.59
   5  13 -14    1.48    6.34
  -5 -13  14   18.83    8.47
   5  13 -15   -1.10    3.83
   5  13 -16   10.98    6.68
   5  13 -17    6.51    5.82
   5  13 -18   15.40    7.51
   5  13 -19   -0.82    3.51
   5  13 -20    1.89    4.29
   5  13 -21   -1.11    3.34
   5  13 -22   21.91    8.33
   5  13 -23    3.88    4.17
   5  13 -24    6.61    6.03
   5  13 -25   10.72    5.93
   5  13 -26   -0.92    4.21
   5  13 -27    4.61    4.56
   5  14  -1    5.04    4.27
   5  14  -2    9.32    5.80
   5  14  -3   -0.88    4.25
   5  14  -4   17.68    8.80
   5  14  -5   22.78    9.08
   5  14  -6   19.20    8.27
   5  14  -7   -1.34    4.60
   5  14  -8    0.31    2.78
   5  14  -9    1.42    5.91
   5  14 -10   23.00    9.08
   5  14 -11    6.55    5.68
   5  14 -12    1.16    3.49
   5  14 -13    6.32    4.74
   5  14 -14   -1.04    4.25
   5  14 -15   13.95    7.67
   5  14 -16   19.65    7.62
   5  14 -17    1.98    4.50
   5  14 -18    3.75    5.24
   5  14 -19   -0.88    3.82
   5  14 -20   -0.50    4.68
   5  14 -21    2.70    4.50
   5  14 -22    1.74    4.05
   5  14 -23   -2.46    5.31
   5  15  -1    4.10    4.36
   5  15  -2    8.83    6.04
   5  15  -3   24.16    9.36
   5  15  -4    6.03    6.51
   5  15  -5    0.73    5.32
   5  15  -6   17.19    7.74
   5  15  -7   12.28    6.75
   5  15  -8   -2.25    4.84
   5  15  -9    2.01    5.13
   5  15 -10   -0.07    2.90
   5  15 -11   11.22    5.64
   5  15 -12    9.91    7.53
   5  15 -13    4.42    5.14
   5  15 -14    1.17    4.17
   5  15 -15    5.44    5.96
   5  15 -16    0.04    2.94
   5  15 -17   10.42    7.52
   5  15 -18    3.33    5.19
   5  15 -19    1.70    5.51
   5  16  -1   -1.67    5.03
   5  16  -2   -2.49    6.18
   5  16  -3    3.29    4.29
   5  16  -4    4.35    4.74
   5  16  -5    7.99    5.52
   5  16  -6   11.34    7.19
   5  16  -7    0.52    4.36
   5  16  -8   -1.64    4.71
   5  16  -9   -1.91    4.24
   5  16 -10   -1.65    5.34
   5  16 -11    2.34    4.09
   5  16 -12   -1.14    3.69
   5  16 -13    0.87    3.67
   5  16 -14    1.38    3.78
   5  17  -1    1.49    3.90
   5  17  -2    8.50    6.87
   5  17  -3   -1.10    4.93
   5  17  -4   -1.87    4.14
   5  17  -5   -2.55    5.50
   5  17  -6    2.62    4.96
   5  17  -7    2.68    5.13
  -4   0   1    1.25    1.52
  -4   0   1   -0.16    1.51
   4   0  -1    0.49    1.19
   4   0  -1    1.04    1.61
  -4   0   2   24.77    4.31
  -4   0   2   25.84    4.57
   4   0  -2   25.11    4.44
   4   0  -2   19.60    3.75
  -4   0   3   -0.01    1.32
  -4   0   3   -0.14    0.90
   4   0  -3   -0.37    1.36
  -4   0   4 1337.55  118.58
  -4   0   4 1157.55  118.83
   4   0  -4 1487.28  119.29
  -4   0   5   -0.22    0.91
   4   0  -5    0.25    1.31
  -4   0   6  702.22   68.22
   4   0  -6  816.29   68.85
  -4   0   7    0.93    1.14
   4   0  -7   -0.35    1.38
  -4   0   8 2856.98  243.40
   4   0  -8 2620.07  243.54
  -4   0   9    0.30    1.27
   4   0  -9    0.19    1.41
  -4   0  10   28.45    4.14
   4   0 -10   17.33    3.86
  -4   0  11   -0.05    1.24
   4   0 -11   -0.34    1.30
  -4   0  12   10.47    2.71
   4   0 -12   12.59    3.12
  -4   0  13   -0.33    1.27
   4   0 -13   -0.51    1.80
  -4   0  14 1713.15  145.85
   4   0 -14 1498.30  144.05
   4   0 -14 1636.82  147.97
   4   0 -15   -0.30    1.25
   4   0 -15   -0.85    2.41
   4   0 -16   51.00    8.06
   4   0 -16   66.45   10.65
   4   0 -17   -0.08    1.04
   4   0 -17   -0.41    2.30
   4   0 -18  151.36   18.50
   4   0 -18  185.86   21.65
  -4   0  19    1.62    2.71
   4   0 -19   -0.40    2.04
   4   0 -19   -0.59    2.35
   4   0 -20  163.57   19.43
   4   0 -20  167.49   21.60
   4   0 -21   -0.03    1.55
   4   0 -21   -0.17    2.09
   4   0 -22   14.71    4.91
   4   0 -22   21.36    6.95
   4   0 -23   -0.54    2.00
   4   0 -23    0.58    2.78
   4   0 -24   42.47    8.23
   4   0 -24   32.63    8.60
   4   0 -25   -0.29    2.02
   4   0 -26   84.57   13.14
   4   0 -27   -0.46    2.11
   4   0 -28    6.20    3.53
   4   0 -31   -0.09    1.08
   4   0 -32    1.26    3.04
  -4   1   1   19.03    3.67
  -4   1   1   25.43    4.24
   4  -1  -1   17.89    3.72
   4  -1  -1   25.78    3.75
   4   1  -1   11.47    3.70
   4   1  -1   19.02    4.34
  -4  -1   1   24.77    4.68
  -4  -1   1   14.73    4.56
  -4   1   2 1127.08  110.02
  -4   1   2 1343.71  110.76
   4  -1  -2 1284.76  110.56
   4  -1  -2 1287.64  110.03
   4   1  -2 1044.29  111.25
   4   1  -2 1372.75  112.80
  -4  -1   2 1107.29  111.03
  -4  -1   2 1305.33  112.39
  -4   1   3   19.50    3.31
  -4   1   3   16.42    3.15
   4  -1  -3   19.01    3.30
   4   1  -3   23.72    4.53
  -4  -1   3   12.84    3.45
  -4  -1   3   20.98    4.42
  -4   1   4    2.60    1.33
  -4   1   4    3.13    1.37
   4  -1  -4    0.45    1.06
   4   1  -4    3.62    2.28
  -4  -1   4   -0.61    1.34
  -4  -1   4    1.03    1.41
  -4   1   5   16.51    2.76
   4  -1  -5   19.25    3.03
   4   1  -5   18.11    3.84
  -4  -1   5   25.96    4.33
  -4   1   6  429.74   41.16
   4  -1  -6  472.57   41.56
   4   1  -6  558.12   44.10
  -4  -1   6  407.52   42.65
  -4   1   7   61.19    6.06
   4  -1  -7   41.85    5.90
   4   1  -7   58.80    7.82
  -4  -1   7   63.89    7.72
  -4   1   8 1344.59  112.33
   4  -1  -8 1186.12  112.44
   4   1  -8 1079.04  113.86
  -4  -1   8 1446.38  114.51
  -4   1   9    1.09    0.97
   4  -1  -9    1.74    1.25
   4   1  -9   -0.54    1.58
  -4  -1   9   -0.29    1.65
  -4   1  10  514.33   49.08
   4  -1 -10  555.44   49.32
   4   1 -10  492.75   50.67
  -4  -1  10  594.68   50.77
   4  -1 -11  191.61   18.12
   4  -1 -11  180.91   19.28
   4   1 -11  177.95   19.50
  -4  -1  11  163.11   18.68
   4  -1 -12  404.85   43.04
   4  -1 -12  454.71   44.84
   4   1 -12  459.93   44.86
  -4  -1  12  599.10   45.22
   4  -1 -13  100.74   11.82
   4  -1 -13  117.33   13.60
   4   1 -13   89.78   12.65
  -4  -1  13  124.78   13.04
   4  -1 -14   -0.16    1.41
   4  -1 -14    0.01    1.24
   4   1 -14   -0.64    1.76
  -4  -1  14    1.56    1.50
   4  -1 -15   41.85    6.42
   4  -1 -15   45.89    7.96
   4   1 -15   40.89    7.34
  -4  -1  15   46.55    7.03
  -4   1  16  320.18   31.17
   4  -1 -16  315.72   29.52
   4  -1 -16  253.57   30.33
   4   1 -16  280.00   30.32
  -4  -1  16  289.63   29.73
  -4   1  17   -0.43    1.69
   4  -1 -17   -0.63    1.48
   4  -1 -17    0.68    2.22
   4   1 -17   -1.46    2.45
   4   1 -17    0.02    2.38
  -4  -1  17   -0.32    1.59
  -4   1  18  357.67   37.37
   4  -1 -18  343.16   35.72
   4  -1 -18  362.32   37.85
   4   1 -18  373.56   37.19
   4   1 -18  379.06   40.29
  -4   1  19   19.32    5.38
   4  -1 -19   22.64    5.11
   4  -1 -19   24.92    6.22
   4   1 -19   18.63    5.30
   4   1 -19   23.27    6.84
  -4   1  20   30.62    6.82
   4  -1 -20   25.97    5.75
   4  -1 -20   28.93    7.18
   4   1 -20   30.43    6.62
   4   1 -20   26.37    7.71
  -4   1  21    3.71    3.33
   4  -1 -21   11.54    3.59
   4  -1 -21    7.38    4.19
   4   1 -21    5.78    3.38
   4   1 -21    1.68    2.56
  -4  -1  21    3.29    3.99
  -4   1  22  256.21   30.15
   4  -1 -22  216.94   27.47
   4  -1 -22  288.84   30.86
   4   1 -22  293.59   29.94
   4   1 -22  303.36   33.07
   4  -1 -23   12.82    4.22
   4  -1 -23   20.57    6.45
   4   1 -23    8.92    4.15
   4  -1 -24   17.57    4.88
   4  -1 -24   12.80    5.27
   4   1 -24   15.96    5.22
   4  -1 -25   24.64    5.81
   4  -1 -25   12.13    4.88
   4   1 -25   20.02    6.00
   4  -1 -26   70.32   11.41
   4   1 -26   74.38   12.32
   4  -1 -27   -0.59    1.84
   4   1 -27   -0.11    3.05
   4  -1 -28   43.21    8.74
   4  -1 -29   -0.15    1.14
   4   1 -30   -0.75    2.70
   4   1 -31    1.91    3.24
   4   1 -32   34.33    8.74
   4   1 -33   -0.24    2.40
  -4   2   1   82.20    9.64
  -4   2   1   92.11    9.93
   4  -2  -1   94.09   10.35
   4  -2  -1   71.16    8.78
   4   2  -1   86.90   11.58
   4   2  -1  114.18   12.16
  -4  -2   1   85.28   11.09
  -4  -2   1   67.62   11.04
  -4   2   2  230.48   21.55
  -4   2   2  241.29   21.66
   4  -2  -2  183.44   21.46
   4  -2  -2  216.34   20.22
   4   2  -2  247.06   24.26
   4   2  -2  217.33   23.47
  -4  -2   2  228.46   23.44
  -4  -2   2  237.59   24.44
  -4   2   3   16.49    2.81
  -4   2   3   19.71    2.97
   4  -2  -3   19.76    3.27
   4   2  -3   24.66    5.14
  -4  -2   3   15.70    4.06
  -4  -2   3   10.97    3.88
  -4   2   4 1783.69  167.96
  -4   2   4 1972.82  168.19
   4  -2  -4 2018.74  168.53
   4   2  -4 1919.08  171.36
  -4  -2   4 1742.73  170.57
  -4  -2   4 1942.16  172.80
  -4   2   5   36.92    4.18
   4  -2  -5   47.04    4.53
   4   2  -5   45.47    7.12
  -4  -2   5   39.57    6.58
   4   2  -6    8.50    3.28
  -4  -2   6    6.68    2.72
   4   2  -7  342.98   32.42
  -4  -2   7  296.29   31.32
   4  -2  -8  847.06   73.66
   4   2  -8  726.97   76.91
  -4  -2   8  846.57   76.97
   4  -2  -9  191.67   18.29
   4  -2  -9  209.58   18.66
   4   2  -9  197.88   21.64
  -4  -2   9  191.12   21.00
   4  -2 -10   69.37    7.44
   4  -2 -10   67.25    7.81
   4   2 -10   78.95   10.42
  -4  -2  10   86.70   10.28
   4  -2 -11   64.42    7.17
   4  -2 -11   74.26    7.97
   4   2 -11   45.98    8.79
  -4  -2  11   75.77    9.58
   4  -2 -12   -0.27    1.07
   4  -2 -12    0.57    1.41
   4   2 -12    0.26    2.10
  -4  -2  12    0.33    1.64
   4  -2 -13   15.66    3.03
   4  -2 -13   16.31    3.55
   4   2 -13   27.88    5.58
  -4  -2  13   15.41    4.21
  -4   2  14  805.24   75.81
   4  -2 -14  759.44   74.35
   4  -2 -14  878.23   75.89
   4   2 -14  876.37   77.75
  -4  -2  14  834.31   76.49
  -4   2  15   50.01    7.96
   4  -2 -15   68.85    7.87
   4  -2 -15   55.07    8.22
   4   2 -15   45.70    8.69
  -4  -2  15   67.37    9.15
  -4   2  16   22.87    5.15
   4  -2 -16   27.60    4.83
   4  -2 -16   28.54    5.59
   4   2 -16   28.49    6.19
  -4  -2  16   32.85    5.99
  -4   2  17    0.70    1.54
   4  -2 -17    0.25    1.21
   4  -2 -17    2.67    2.46
   4   2 -17    1.94    2.48
  -4  -2  17    1.54    2.09
  -4   2  18  122.90   15.85
   4  -2 -18  136.78   14.97
   4  -2 -18  141.49   16.36
   4   2 -18  116.26   16.26
  -4  -2  18  124.90   15.61
  -4   2  19  124.38   16.12
   4  -2 -19  115.46   14.54
   4  -2 -19  142.16   16.52
   4   2 -19  118.83   16.35
   4   2 -19  132.01   19.37
  -4  -2  19  132.67   15.86
  -4   2  20   31.34    7.40
   4  -2 -20   53.11    7.61
   4  -2 -20   35.43    7.50
   4   2 -20   50.25    8.84
   4   2 -20   37.82    9.89
  -4   2  21    0.74    2.04
   4  -2 -21   -0.14    1.58
   4  -2 -21    2.99    2.73
   4   2 -21    4.65    2.96
   4   2 -21   -0.69    3.40
   4  -2 -22   11.34    3.96
   4  -2 -22    7.08    3.88
   4   2 -22   14.25    4.94
   4  -2 -23   -0.66    1.93
   4  -2 -23    3.30    3.32
   4   2 -23    1.27    2.38
   4  -2 -24  152.04   17.58
   4  -2 -24  134.24   18.44
   4   2 -24  121.81   18.00
   4  -2 -25   23.54    5.81
   4   2 -25   25.46    6.96
   4  -2 -26   87.32   12.79
   4  -2 -27    5.33    3.02
   4  -2 -28   34.06    7.40
   4   2 -29   37.84    9.07
   4   2 -30  128.51   18.99
   4   2 -31    1.62    2.33
   4   2 -32    1.55    2.37
   4   2 -33    3.15    3.67
   4   2 -34    6.45    4.22
   4   2 -35   15.74    6.23
  -4   3   1   37.39    5.37
  -4   3   1   42.95    6.30
  -4   3   1   51.99    6.35
   4  -3  -1   47.60    5.51
   4   3  -1   54.41    8.53
   4   3  -1   37.80    7.33
  -4  -3   1   38.30    7.30
  -4  -3   1   48.79    8.65
  -4   3   2  344.94   35.11
  -4   3   2  398.59   36.14
  -4   3   2  437.36   36.08
   4  -3  -2  378.66   34.26
   4   3  -2  373.94   38.73
  -4  -3   2  395.89   38.47
  -4  -3   2  382.98   39.37
  -4   3   3    3.94    1.37
  -4   3   3   12.92    2.40
  -4   3   3   14.59    2.39
   4   3  -3   15.53    4.22
  -4  -3   3    7.55    3.19
  -4  -3   3    7.27    3.55
  -4   3   4   11.91    1.95
  -4   3   4   13.73    2.26
  -4   3   4   12.59    2.13
   4   3  -4   17.00    4.58
  -4  -3   4   14.73    4.08
  -4  -3   4   18.53    4.99
  -4   3   5   44.82    4.08
  -4   3   5   40.78    4.09
  -4   3   5   35.63    3.85
  -4   3   5   39.45    3.91
   4   3  -5   47.67    7.81
  -4  -3   5   32.25    6.49
   4   3  -6   50.00    8.56
  -4  -3   6   52.31    8.21
   4   3  -7  484.02   45.63
  -4  -3   7  434.40   44.42
   4   3  -8  103.34   13.25
  -4  -3   8   92.20   12.39
   4   3  -9   -0.07    1.79
  -4  -3   9   -0.55    2.02
   4  -3 -10  237.83   19.71
   4  -3 -10  192.19   19.73
   4   3 -10  191.94   23.54
  -4  -3  10  241.45   23.84
  -4   3  11  373.94   36.20
   4  -3 -11  402.44   35.72
   4  -3 -11  397.92   36.01
   4   3 -11  386.44   39.99
  -4  -3  11  402.64   39.33
  -4   3  12  325.45   32.54
   4  -3 -12  378.83   32.15
   4  -3 -12  356.26   32.47
   4   3 -12  303.08   35.42
  -4  -3  12  325.18   34.89
  -4   3  13  109.06   12.18
   4  -3 -13  114.03   11.53
   4  -3 -13  112.82   12.08
   4   3 -13  115.74   14.97
  -4  -3  13  100.45   13.69
  -4   3  14    7.60    2.34
   4  -3 -14    9.37    2.29
   4  -3 -14   10.13    2.70
   4   3 -14    7.02    3.45
  -4  -3  14    3.72    2.78
  -4   3  15   42.61    6.62
   4  -3 -15   49.10    6.07
   4  -3 -15   39.04    6.36
   4   3 -15   40.02    8.00
  -4  -3  15   40.89    7.47
  -4   3  16  261.89   29.20
   4  -3 -16  276.27   28.34
   4  -3 -16  298.26   29.43
   4   3 -16  308.23   32.08
  -4  -3  16  349.01   31.47
  -4   3  17   25.47    5.11
   4  -3 -17   19.34    3.95
   4  -3 -17   15.28    4.13
   4   3 -17   26.42    6.31
  -4  -3  17   25.34    5.44
  -4   3  18   54.66    9.17
   4  -3 -18   53.97    8.08
   4  -3 -18   83.78   10.27
   4   3 -18   65.42   10.94
  -4  -3  18   64.77    9.85
  -4   3  19   10.78    3.82
   4  -3 -19    7.29    2.58
   4  -3 -19    4.48    3.10
   4   3 -19    5.22    3.45
  -4  -3  19    8.05    3.29
  -4   3  20   25.19    5.83
   4  -3 -20   13.39    3.62
   4  -3 -20    9.34    3.83
   4   3 -20   16.20    5.10
  -4   3  21   61.61    9.99
   4  -3 -21   44.52    7.69
   4  -3 -21   63.58    9.76
   4   3 -21   45.76    9.51
   4  -3 -22   81.67   11.08
   4  -3 -22   82.10   12.21
   4   3 -22   73.13   12.56
   4  -3 -23   61.93    8.95
   4   3 -23   39.20    9.23
   4  -3 -24    4.94    2.76
   4   3 -24    7.59    4.17
   4  -3 -25   14.46    4.47
   4  -3 -26   68.18   10.67
   4   3 -27   12.54    5.66
   4   3 -28   55.46   11.37
   4   3 -29    4.96    3.77
   4   3 -30    7.74    4.66
   4   3 -31    1.39    3.08
   4   3 -32   50.15   11.09
   4   3 -33   -0.73    2.94
   4   3 -34   -0.75    3.48
   4   3 -35   -0.53    2.98
   4   3 -36    5.55    4.64
  -4   4   1   66.86    8.74
  -4   4   1   88.91   10.68
  -4   4   1   80.73    9.63
   4  -4  -1   82.69    8.85
   4   4  -1   75.43   11.78
   4   4  -1   66.22   11.04
  -4  -4   1   84.11   11.64
  -4  -4   1   74.13   12.14
  -4   4   2  142.46   16.65
  -4   4   2  184.14   18.42
  -4   4   2  202.80   17.91
   4  -4  -2  178.37   16.31
   4  -4  -2  168.28   16.18
   4   4  -2  155.65   20.06
  -4  -4   2  137.09   19.11
  -4  -4   2  189.76   21.57
  -4   4   3   72.42    8.93
  -4   4   3   99.67   10.44
  -4   4   3   90.88    9.60
   4   4  -3   78.41   12.05
  -4  -4   3   85.00   11.96
  -4  -4   3   77.84   12.42
  -4   4   4  322.27   31.02
  -4   4   4  355.34   32.13
  -4   4   4  332.25   31.32
   4   4  -4  360.24   35.70
  -4  -4   4  340.66   34.69
  -4  -4   4  310.98   35.48
  -4   4   5    6.81    1.64
  -4   4   5    5.04    1.92
  -4   4   5    9.28    1.92
   4   4  -5    4.78    3.59
  -4  -4   5    7.80    3.37
  -4  -4   5    0.91    3.34
  -4   4   6  103.79   10.57
  -4   4   6  114.49   11.17
  -4   4   6  117.05   10.90
  -4   4   6   99.24   10.70
   4  -4  -6  112.80   10.43
   4   4  -6   97.06   14.34
  -4  -4   6  106.05   14.15
  -4   4   7    6.80    1.29
  -4   4   7    5.47    1.38
   4  -4  -7    6.66    1.09
   4   4  -7    3.88    3.08
  -4  -4   7    1.13    2.44
  -4   4   8  108.43   10.13
  -4   4   8  115.18   10.51
   4  -4  -8  102.02    9.93
   4   4  -8  105.24   14.60
  -4  -4   8   99.44   13.74
  -4   4   9  344.28   30.05
  -4   4   9  315.49   30.22
   4  -4  -9  330.71   29.76
   4   4  -9  288.70   34.31
  -4  -4   9  359.54   34.58
  -4   4  10  245.28   23.26
  -4   4  10  255.69   23.42
   4  -4 -10  242.78   22.88
   4   4 -10  269.85   28.27
  -4  -4  10  248.35   26.97
  -4   4  11   34.06    4.69
  -4   4  11   33.18    4.64
   4  -4 -11   37.07    4.40
   4   4 -11   32.02    7.21
  -4  -4  11   34.95    6.84
  -4   4  12   55.28    6.69
  -4   4  12   37.09    5.90
   4  -4 -12   53.04    6.12
   4   4 -12   59.12    9.73
  -4  -4  12   53.64    8.65
  -4   4  13   93.41   12.21
  -4   4  13  125.23   12.59
   4  -4 -13  110.81   11.97
   4   4 -13  126.38   16.03
  -4  -4  13  110.01   14.40
  -4   4  14  333.72   32.31
  -4   4  14  338.62   31.83
   4  -4 -14  325.07   31.28
   4   4 -14  381.76   36.16
  -4  -4  14  262.33   32.97
  -4   4  15  134.26   14.45
  -4   4  15   95.77   12.89
   4  -4 -15  107.25   12.75
   4   4 -15  132.32   16.65
  -4  -4  15  128.55   15.41
  -4   4  16   26.42    6.17
  -4   4  16   35.13    6.09
   4  -4 -16   44.26    6.27
   4   4 -16   36.71    8.09
  -4  -4  16   35.68    7.06
  -4   4  17    3.61    2.49
  -4   4  17    3.98    2.43
   4  -4 -17    5.55    2.27
   4   4 -17    2.58    2.54
  -4   4  18  131.86   16.47
  -4   4  18  132.22   15.58
   4   4 -18  102.64   16.36
  -4   4  19   85.44   12.77
  -4   4  19   64.66   11.01
   4  -4 -19   96.18   11.83
   4   4 -19   88.80   13.55
  -4   4  20   58.78   10.95
  -4   4  20   67.94   10.69
   4  -4 -20   66.09    9.87
   4   4 -20   66.21   11.71
  -4   4  21   28.28    7.18
  -4   4  21   40.54    7.85
   4  -4 -21   41.79    7.36
   4   4 -21   26.66    7.45
  -4   4  22    3.52    3.42
   4   4 -22   12.48    4.91
  -4   4  23   34.61    8.73
  -4   4  24   73.53   13.73
  -4   4  25   63.69   12.82
   4   4 -25   59.86   12.02
   4   4 -26  111.92   17.29
   4   4 -27   -1.19    3.30
   4   4 -28   30.93    8.49
   4   4 -29   24.19    7.71
   4   4 -30   16.24    6.84
   4   4 -31    9.49    5.36
   4   4 -32    1.22    3.29
   4   4 -33    7.93    4.42
   4   4 -34   10.61    5.17
   4   4 -35    1.96    3.69
   4   4 -36    6.63    4.24
   4   4 -37   -0.73    3.04
   4   4 -38   -0.65    3.04
  -4   5   1   90.51   10.61
  -4   5   1   90.46   12.26
   4  -5  -1   89.06   10.25
   4  -5  -1   86.79   10.01
   4   5  -1   82.60   13.11
   4   5  -1   89.03   13.25
  -4  -5   1   95.01   13.09
  -4  -5   1   66.10   12.66
  -4   5   2  352.44   35.30
   4  -5  -2  385.82   35.15
   4  -5  -2  391.48   34.99
   4  -5  -2  374.86   34.58
   4   5  -2  358.20   38.98
  -4  -5   2  365.98   38.37
  -4  -5   2  310.49   38.87
  -4   5   3  137.84   19.38
   4  -5  -3  233.64   20.08
   4  -5  -3  207.97   19.15
   4  -5  -3  211.91   19.00
   4   5  -3  206.08   24.02
  -4  -5   3  245.38   24.23
  -4  -5   3  190.50   24.22
  -4   5   4   33.21    4.90
   4  -5  -4   27.37    4.26
   4   5  -4   45.81    8.28
  -4  -5   4   29.46    6.76
  -4  -5   4   31.07    7.83
  -4   5   5   46.04    5.88
   4  -5  -5   41.65    5.35
   4   5  -5   52.85    9.40
  -4  -5   5   33.83    7.40
  -4  -5   5   40.44    8.96
  -4   5   6   86.07    9.54
  -4   5   6   81.28    9.75
   4  -5  -6   87.77    9.20
   4   5  -6  106.81   14.05
  -4  -5   6   77.72   12.07
  -4   5   7  269.55   23.68
  -4   5   7  243.46   23.82
   4  -5  -7  235.27   23.01
   4   5  -7  200.07   26.87
  -4  -5   7  259.72   27.35
  -4   5   8   46.61    5.45
  -4   5   8   41.53    5.65
   4  -5  -8   33.83    4.76
   4   5  -8   47.29    8.99
  -4  -5   8   48.32    8.20
  -4   5   9   28.73    3.99
  -4   5   9   32.91    4.59
   4  -5  -9   20.81    3.47
   4   5  -9   30.46    7.18
  -4  -5   9   35.53    6.91
  -4   5  10   28.56    4.16
  -4   5  10   25.49    4.29
   4  -5 -10   27.15    3.90
   4   5 -10   28.27    6.81
  -4  -5  10   25.49    6.08
  -4   5  11  331.74   28.70
  -4   5  11  277.91   28.73
   4  -5 -11  275.47   27.97
   4   5 -11  302.70   33.15
  -4  -5  11  333.78   32.48
  -4   5  12  337.90   32.05
  -4   5  12  313.83   32.25
   4  -5 -12  327.66   31.57
   4   5 -12  364.37   37.03
  -4  -5  12  369.22   35.77
  -4   5  13   58.48    7.99
  -4   5  13   64.31    8.46
   4  -5 -13   66.41    7.84
   4   5 -13   57.48   10.88
  -4  -5  13   60.18   10.16
  -4   5  14   16.57    3.91
  -4   5  14   11.84    3.65
   4  -5 -14   20.38    3.76
   4   5 -14   25.78    6.34
  -4   5  15  101.26   13.33
  -4   5  15  111.18   13.75
   4  -5 -15  137.19   13.66
   4   5 -15  104.87   16.00
  -4   5  16  135.69   16.54
  -4   5  16  135.53   16.47
   4  -5 -16  144.39   16.03
   4   5 -16  162.14   20.09
  -4   5  17   75.94   11.84
  -4   5  17   90.58   12.26
   4  -5 -17   97.17   11.86
   4   5 -17  114.52   15.60
  -4   5  18  149.07   18.67
  -4   5  18  141.78   18.21
   4  -5 -18  159.21   17.83
   4   5 -18  183.00   21.72
  -4   5  19    0.83    2.48
  -4   5  19    3.56    2.77
   4  -5 -19    1.18    1.58
   4   5 -19   -0.73    2.78
  -4   5  20    3.46    2.63
  -4   5  20    2.18    2.47
  -4   5  21   33.03    7.90
  -4   5  22  136.26   18.95
  -4   5  23    8.59    5.00
   4   5 -23   12.29    5.11
   4   5 -24   10.14    5.23
   4   5 -25    5.30    3.94
   4   5 -26   16.74    6.62
   4   5 -27   35.34    9.42
   4   5 -28   25.39    7.90
   4   5 -29   12.96    6.26
   4   5 -30   -0.38    2.30
   4   5 -31    4.13    4.05
   4   5 -32   12.39    5.98
   4   5 -33    6.72    5.01
   4   5 -34   -1.96    4.00
   4   5 -35    0.74    2.88
   4   5 -36   -1.18    3.72
   4   5 -37    9.13    4.89
   4   5 -38    2.09    3.75
   4   5 -39    3.74    3.91
  -4   6   1   49.12    7.94
   4  -6  -1   56.91    7.77
   4  -6  -1   67.78    8.50
   4  -6  -1   56.88    7.64
   4   6  -1   49.42   10.40
  -4  -6   1   51.61    9.55
  -4  -6   1   74.68   12.44
  -4   6   2   91.97   11.03
   4  -6  -2   71.14    9.89
   4  -6  -2   69.69    9.93
   4  -6  -2  104.58   10.48
   4   6  -2   99.01   14.28
  -4  -6   2  101.52   13.73
  -4  -6   2  108.94   15.56
  -4   6   3  104.01   11.41
   4  -6  -3   73.50    9.98
   4  -6  -3   82.73   10.05
   4  -6  -3   92.50    9.92
   4   6  -3  103.21   14.61
  -4  -6   3   91.59   13.10
  -4  -6   3   85.49   14.31
  -4   6   4  143.88   17.04
   4  -6  -4  190.81   17.21
   4  -6  -4  166.14   16.20
   4  -6  -4  159.70   15.84
   4   6  -4  153.32   20.60
  -4  -6   4  163.46   20.05
  -4  -6   4  126.59   20.34
  -4   6   5   80.05   10.81
   4  -6  -5   91.76   10.60
   4  -6  -5   91.26    9.39
   4  -6  -5   98.55    9.34
   4   6  -5  100.27   14.74
  -4  -6   5  106.73   14.11
  -4  -6   5   98.60   15.28
  -4   6   6   45.20    6.74
   4   6  -6   66.51   10.90
  -4  -6   6   46.06    8.78
  -4   6   7   -0.25    0.89
  -4   6   7   -0.26    1.44
   4  -6  -7    0.03    0.96
   4   6  -7   -0.50    2.32
  -4  -6   7    1.63    2.39
  -4   6   8  338.35   31.46
  -4   6   8  303.03   31.57
   4  -6  -8  314.86   30.67
   4   6  -8  302.07   35.39
  -4  -6   8  367.32   35.33
  -4   6   9  396.09   38.37
  -4   6   9  389.79   38.89
   4  -6  -9  416.66   37.93
   4   6  -9  422.58   43.43
  -4  -6   9  389.87   41.61
  -4   6  10    5.28    1.99
  -4   6  10    3.21    1.85
   4  -6 -10    4.91    1.76
   4   6 -10    4.65    3.39
  -4   6  11    1.45    1.63
  -4   6  11    3.15    2.07
   4  -6 -11    2.44    1.44
   4   6 -11    2.82    2.87
  -4   6  12    3.32    1.91
  -4   6  12    0.50    1.68
   4  -6 -12    3.83    1.98
   4   6 -12    3.52    3.27
  -4   6  13  112.36   13.73
  -4   6  13  123.09   14.54
   4  -6 -13  131.50   13.66
   4   6 -13  112.49   17.11
  -4   6  14  123.22   14.29
  -4   6  14  101.73   14.16
   4  -6 -14  133.11   13.92
   4   6 -14  130.11   17.92
  -4   6  15  109.65   13.37
  -4   6  15  112.19   14.02
   4  -6 -15  110.67   12.92
   4   6 -15  102.05   16.27
  -4   6  16   34.93    6.48
  -4   6  16   31.42    6.49
   4  -6 -16   33.88    5.88
   4   6 -16   44.69    9.22
  -4   6  17    0.73    1.84
  -4   6  17    3.66    2.62
   4  -6 -17    1.42    1.68
  -4   6  18   77.11   11.41
  -4   6  18   76.06   11.53
  -4   6  19   73.33   10.78
  -4   6  19   47.29    9.41
  -4   6  20   43.14    8.52
  -4   6  21   18.58    5.93
   4   6 -21   27.64    7.74
   4   6 -22    1.01    2.43
   4   6 -23   16.51    6.73
   4   6 -24    3.54    4.01
   4   6 -25   38.08    9.77
   4   6 -26   23.56    7.87
   4   6 -27   -0.76    3.02
   4   6 -28   12.44    5.81
   4   6 -29   27.89    8.61
   4   6 -30    6.08    4.44
   4   6 -31   18.15    6.76
   4   6 -32   -0.49    3.80
   4   6 -33    8.62    4.81
   4   6 -34    5.46    4.88
   4   6 -35    8.51    5.35
   4   6 -36    5.18    4.58
   4   6 -37   -0.34    2.51
   4   6 -38   -0.60    2.88
   4   6 -39    0.60    3.45
   4   6 -40   -0.72    2.40
  -4   7   1  312.10   30.40
   4  -7  -1  205.23   28.15
   4  -7  -1  317.33   30.34
   4  -7  -1  366.15   30.01
   4   7  -1  356.28   34.98
  -4  -7   1  273.05   34.13
  -4   7   2   39.62    6.81
   4  -7  -2   35.03    5.99
   4  -7  -2   43.86    6.75
   4  -7  -2   32.05    5.69
   4   7  -2   33.22    8.31
  -4  -7   2   55.13   10.93
  -4   7   3  129.46   14.15
   4  -7  -3  110.30   12.94
   4  -7  -3   97.98   12.78
   4  -7  -3   99.52   12.24
   4   7  -3  130.25   17.51
  -4  -7   3  125.01   18.19
  -4   7   4   11.02    3.66
   4  -7  -4   17.73    3.88
   4  -7  -4   19.24    3.88
   4  -7  -4   18.21    3.55
   4   7  -4   22.11    6.86
  -4  -7   4   18.69    6.80
  -4   7   5  166.61   18.97
   4  -7  -5  171.60   18.33
   4  -7  -5  169.98   17.73
   4  -7  -5  178.83   17.40
   4   7  -5  174.27   22.64
  -4  -7   5  164.63   23.19
  -4   7   6  229.36   22.43
   4  -7  -6  213.66   21.48
   4  -7  -6  210.15   20.31
   4  -7  -6  201.82   19.94
   4   7  -6  177.00   24.91
  -4  -7   6  192.24   26.41
  -4   7   7  518.70   47.36
   4  -7  -7  497.56   46.50
   4  -7  -7  481.37   44.63
   4  -7  -7  491.53   44.50
   4   7  -7  474.59   51.51
  -4   7   8    1.64    1.70
  -4   7   8    0.44    1.97
   4  -7  -8   -0.44    1.36
   4   7  -8   -1.28    3.50
  -4   7   9   20.66    4.45
  -4   7   9   15.67    4.18
   4  -7  -9   12.60    3.22
   4   7  -9   23.47    7.04
  -4   7  10    8.26    3.07
  -4   7  10    6.90    3.36
   4  -7 -10   12.01    2.96
   4   7 -10    9.67    4.41
  -4   7  11  151.89   16.95
  -4   7  11  158.36   17.89
   4  -7 -11  150.71   16.41
   4   7 -11  136.21   20.25
  -4   7  12   23.78    4.73
  -4   7  12   26.74    5.53
   4  -7 -12   19.96    4.24
   4   7 -12   20.66    6.85
  -4   7  13   51.47    7.74
  -4   7  13   55.42    8.59
   4  -7 -13   43.17    6.95
   4   7 -13   40.05    9.32
  -4   7  14    2.25    2.11
  -4   7  14   -0.70    2.34
   4  -7 -14    4.66    2.31
  -4   7  15   64.83    9.33
  -4   7  15   65.43    9.99
   4  -7 -15   53.95    8.44
  -4   7  16    1.86    2.15
  -4   7  16    0.15    1.47
  -4   7  17   15.93    4.62
  -4   7  17   27.63    6.38
  -4   7  18    2.24    2.26
   4   7 -18    0.79    2.77
  -4   7  19    0.01    2.00
   4   7 -19   -0.72    3.30
   4   7 -20    1.11    4.22
   4   7 -21   49.20   11.16
   4   7 -22   31.22    8.90
   4   7 -23   66.99   13.17
   4   7 -24    1.98    4.35
   4   7 -25    3.76    4.11
   4   7 -26    5.30    4.66
   4   7 -27   24.20    8.38
   4   7 -28   11.37    5.78
   4   7 -29    3.54    4.82
   4   7 -30    4.31    4.19
   4   7 -31    5.93    5.06
   4   7 -32    7.56    5.54
   4   7 -33   28.64    8.88
   4   7 -34    3.50    3.98
   4   7 -35    0.88    3.39
   4   7 -36    5.40    4.53
   4   7 -37    1.94    3.12
   4   7 -38    0.21    4.44
   4   7 -39   13.76    6.66
   4   7 -40   -0.89    3.53
  -4   8   1   16.57    4.74
   4  -8  -1   17.22    4.28
   4  -8  -1   16.01    4.58
   4   8  -1   13.04    5.64
  -4  -8   1   19.11    7.26
  -4   8   2   27.98    6.17
   4  -8  -2   42.61    6.58
   4  -8  -2   32.23    6.36
   4   8  -2   34.40    8.76
  -4  -8   2   19.46    7.23
  -4   8   3  162.38   19.06
   4  -8  -3  160.90   18.09
   4  -8  -3  144.63   18.17
   4   8  -3  187.80   23.26
  -4  -8   3  174.46   23.73
  -4   8   4   28.28    5.92
   4  -8  -4   19.12    4.58
   4  -8  -4   19.48    4.78
   4   8  -4   42.26    9.33
  -4  -8   4   29.27    8.37
  -4   8   5   82.50   11.51
   4  -8  -5   78.48   10.62
   4  -8  -5   86.66   10.75
   4   8  -5   70.64   13.67
  -4  -8   5  101.30   16.34
  -4   8   6   36.19    6.77
   4  -8  -6   43.15    6.48
   4  -8  -6   28.48    5.20
   4   8  -6   33.80    8.69
  -4  -8   6   23.03    7.93
  -4   8   7    1.42    1.63
   4  -8  -7    1.71    2.15
   4  -8  -7    1.83    1.98
   4   8  -7    1.05    4.04
  -4  -8   7    5.75    4.63
  -4   8   8   26.03    5.74
  -4   8   8   25.08    6.15
   4  -8  -8   24.90    5.07
   4  -8  -8   35.38    4.85
  -4   8   9  401.59   39.32
  -4   8   9  402.03   40.10
   4  -8  -9  435.20   38.69
   4  -8  -9  363.02   36.14
  -4   8  10    4.05    2.64
  -4   8  10    8.36    3.60
   4  -8 -10    4.61    2.50
   4  -8 -10    5.08    1.42
   4  -8 -10    3.33    1.31
  -4   8  11   28.72    5.80
  -4   8  11   33.31    6.65
   4  -8 -11   40.76    6.03
   4  -8 -11   23.42    2.92
   4  -8 -11   21.55    2.85
  -4   8  12    3.12    2.21
  -4   8  12    1.27    2.23
   4  -8 -12    0.58    1.75
  -4   8  13  114.99   14.37
  -4   8  13   97.53   14.68
   4  -8 -13  123.72   14.05
  -4   8  14   11.61    3.92
  -4   8  14   13.72    4.49
   4   8 -14    8.00    4.84
  -4   8  15   49.92    8.80
  -4   8  15   60.41   10.06
   4   8 -15   60.59   11.97
  -4   8  16   -0.00    1.60
   4   8 -16    0.46    2.33
  -4   8  17    4.16    2.67
   4   8 -17    3.25    4.12
   4   8 -18   26.80    8.23
   4   8 -19   84.16   15.35
   4   8 -20   -1.73    4.51
   4   8 -21   97.39   17.09
   4   8 -22    9.35    5.69
   4   8 -23   19.11    7.38
   4   8 -24    6.25    4.90
   4   8 -25   39.68   10.14
   4   8 -26    7.51    5.30
   4   8 -27    1.43    4.62
   4   8 -28    6.49    4.91
   4   8 -29   50.58   12.24
   4   8 -30   -0.52    2.82
   4   8 -31   14.61    6.45
   4   8 -32    3.34    3.96
   4   8 -33   -0.09    4.14
   4   8 -34   -1.43    4.32
   4   8 -35   35.43   10.21
   4   8 -36    1.99    3.77
   4   8 -37   -1.34    4.34
   4   8 -38    4.79    4.22
  -4   9   1  230.66   25.58
   4  -9  -1  217.65   24.01
   4  -9  -1  196.08   24.66
  -4  -9   1  254.14   31.14
  -4   9   2    3.82    2.91
   4  -9  -2   -0.92    2.12
   4  -9  -2    4.27    2.68
  -4  -9   2    6.91    5.37
  -4   9   3   19.98    5.62
   4  -9  -3   23.04    5.36
   4  -9  -3   23.32    5.78
  -4  -9   3   34.48    9.37
  -4   9   4    1.03    2.31
   4  -9  -4    0.86    1.49
   4  -9  -4    3.95    2.51
  -4  -9   4    0.86    2.90
  -4   9   5  122.54   15.27
   4  -9  -5  114.89   14.04
   4  -9  -5   98.27   13.53
  -4  -9   5  101.56   18.14
  -4   9   6    1.62    2.68
   4  -9  -6    0.47    1.80
   4  -9  -6   -0.66    1.89
  -4  -9   6    3.49    4.08
  -4   9   7  291.34   30.35
   4  -9  -7  298.68   29.41
   4  -9  -7  271.10   28.44
  -4  -9   7  239.05   33.90
  -4   9   8    0.24    1.65
   4  -9  -8    1.66    2.27
   4  -9  -8    2.14    1.97
   4   9  -8    3.84    3.71
  -4  -9   8   -1.02    3.69
  -4   9   9   16.34    5.09
  -4   9   9   20.34    5.71
   4  -9  -9   31.58    5.81
   4  -9  -9   25.22    4.62
   4   9  -9   23.57    7.80
  -4   9  10    6.73    3.20
  -4   9  10    0.69    1.87
   4  -9 -10    2.05    2.18
   4  -9 -10    3.56    1.68
   4   9 -10    4.13    3.59
  -4   9  11  201.98   24.48
   4  -9 -11  224.74   21.74
   4   9 -11  222.30   28.70
  -4   9  12    3.06    2.70
   4  -9 -12    0.57    1.18
   4   9 -12    1.32    2.79
  -4   9  13   10.27    3.87
   4  -9 -13    9.65    2.14
   4   9 -13    7.60    5.15
  -4   9  14   15.63    4.59
   4  -9 -14   14.14    2.39
   4   9 -14    3.17    4.05
  -4   9  15   53.67    9.05
   4   9 -15   31.79    9.42
   4   9 -16   -0.50    2.50
   4   9 -17  142.42   21.30
   4   9 -18   -0.31    2.91
   4   9 -19   -3.02    4.74
   4   9 -20    0.57    3.51
   4   9 -21   42.86   11.25
   4   9 -22    1.23    4.05
   4   9 -23   37.96   10.22
   4   9 -24   -1.38    4.27
   4   9 -25    4.37    4.38
   4   9 -26   -0.55    2.96
   4   9 -28    1.86    4.15
   4   9 -29    3.11    4.11
   4   9 -30   21.10    8.31
   4   9 -31   13.55    6.99
   4   9 -32    2.95    4.83
   4   9 -33   13.30    6.67
   4   9 -34    9.41    5.70
   4   9 -35    1.39    3.76
   4   9 -36   -0.82    3.64
  -4  10   1   -1.17    2.71
   4 -10  -1    1.98    2.69
   4  10  -1    0.17    2.22
  -4 -10   1   -1.32    3.49
  -4  10   2    1.87    2.84
   4 -10  -2    1.42    2.10
   4  10  -2    0.86    3.26
  -4 -10   2   -0.11    2.45
  -4  10   3   50.46    9.38
   4 -10  -3   46.55    8.03
   4  10  -3   29.99    9.26
  -4 -10   3   40.54   11.29
  -4  10   4    2.39    2.69
   4 -10  -4    8.57    3.26
   4  10  -4    1.06    3.20
  -4 -10   4    7.30    5.20
  -4  10   5   25.76    6.38
   4 -10  -5   24.43    5.57
   4  10  -5   19.31    6.79
  -4 -10   5   15.31    7.50
  -4  10   6   -0.15    2.10
   4 -10  -6    2.76    2.64
   4  10  -6    0.24    2.87
  -4 -10   6    1.62    3.78
  -4  10   7   21.08    5.73
   4 -10  -7   25.17    5.66
   4  10  -7   38.67    9.74
  -4 -10   7   21.30    8.34
  -4  10   8    5.43    3.34
   4  10  -8   11.76    6.68
  -4 -10   8    6.21    5.37
  -4  10   9   18.08    5.53
   4  10  -9    6.66    4.74
  -4 -10   9    7.56    5.74
  -4  10  10    2.52    2.50
   4  10 -10   -2.16    5.53
  -4  10  11   24.92    6.47
   4  10 -11   21.41    7.48
  -4  10  12   -0.45    2.16
   4  10 -12   -2.56    4.59
  -4  10  13   25.34    6.61
   4  10 -13   53.18   11.46
   4  10 -14   -0.19    2.85
   4  10 -15   62.20   13.23
   4  10 -16   12.88    6.58
   4  10 -17   -0.10    3.57
   4  10 -18   -0.47    3.10
   4  10 -19   66.20   13.62
   4  10 -20    1.63    4.06
   4  10 -21   23.41    8.80
   4  10 -22   -1.71    3.78
   4  10 -23   10.03    5.67
   4  10 -24    6.47    4.75
   4  10 -25   14.09    6.88
   4  10 -26    3.40    4.28
   4  10 -27    1.40    4.72
   4  10 -28   -1.31    3.62
   4  10 -29    5.06    4.54
   4  10 -30   -1.37    3.61
   4  10 -31    1.28    4.44
   4  10 -32    2.56    4.79
   4  10 -33    3.91    4.79
   4  10 -34   -0.54    3.71
  -4  11   1   65.09   11.42
   4  11  -1   54.53   12.31
  -4 -11   1   45.04   12.68
  -4  11   2    1.44    2.25
   4  11  -2   10.62    5.96
  -4 -11   2    2.31    4.34
  -4  11   3    5.07    4.10
   4  11  -3    9.48    4.59
  -4 -11   3    9.14    6.08
  -4  11   4   10.29    4.78
   4 -11  -4   16.96    4.98
   4  11  -4   15.70    6.52
  -4 -11   4    9.10    6.33
  -4  11   5   11.21    4.71
   4  11  -5    6.24    4.73
  -4 -11   5   10.35    6.32
  -4  11   6    8.82    4.19
   4  11  -6    7.16    4.76
  -4 -11   6   12.64    6.64
  -4  11   7   48.53    9.95
   4  11  -7   59.22   13.22
  -4 -11   7   67.33   14.75
  -4  11   8    8.93    4.49
   4  11  -8   18.54    7.78
  -4 -11   8   11.58    6.35
  -4  11   9   -0.22    1.71
   4  11  -9   -0.75    2.98
  -4 -11   9   -0.93    4.46
  -4  11  10    1.16    2.93
   4  11 -10    7.97    5.38
  -4 -11  10   -1.22    4.39
   4  11 -11  115.01   19.35
   4  11 -12    2.18    3.35
   4  11 -13   34.07   10.27
   4  11 -14    9.65    5.45
   4  11 -15   42.53   11.11
   4  11 -16   -0.77    2.60
   4  11 -17   67.88   14.60
   4  11 -18    3.50    4.63
   4  11 -19    2.46    2.70
   4  11 -20   -0.97    3.59
   4  11 -21   46.15   11.40
   4  11 -22    3.96    4.70
   4  11 -23   10.00    5.70
   4  11 -24   -1.71    5.45
   4  11 -25    5.36    5.21
   4  11 -26   -0.67    2.48
   4  11 -27   18.47    7.39
   4  11 -28    2.04    4.51
   4  11 -29    1.49    3.83
   4  11 -30    1.18    5.09
   4  11 -31   16.29    7.27
   4  11 -32    5.18    4.66
  -4  12   1   -1.49    3.77
   4  12  -1    6.99    5.41
  -4 -12   1    0.51    4.24
  -4  12   2    0.74    2.67
   4  12  -2    2.12    3.56
  -4 -12   2   -1.28    4.59
  -4  12   3   80.94   13.48
   4  12  -3   83.07   15.81
  -4 -12   3   55.04   14.52
  -4  12   4   15.20    5.65
   4  12  -4   33.29    9.16
  -4 -12   4    7.44    5.91
  -4  12   5   28.49    7.80
   4  12  -5   34.60    9.66
  -4 -12   5   27.11    9.89
  -4  12   6   -1.07    3.10
   4  12  -6   -1.12    3.68
  -4 -12   6   -0.97    4.41
  -4  12   7   -0.50    2.13
   4  12  -7   -0.57    2.78
  -4 -12   7    5.93    5.27
  -4  12   8    2.95    3.55
   4  12  -8    1.44    4.21
  -4 -12   8    2.15    5.06
   4  12  -9   87.65   16.16
  -4 -12   9   56.36   14.73
   4  12 -10    2.88    3.69
   4  12 -11   11.23    6.64
   4  12 -12    5.25    4.61
   4  12 -13   62.96   13.97
   4  12 -14    6.86    5.16
   4  12 -15   27.36   10.05
   4  12 -16   -0.42    3.89
   4  12 -17   -0.01    3.62
   4  12 -18   -2.48    5.72
   4  12 -19   25.59    9.36
   4  12 -20    0.10    3.11
   4  12 -21    1.30    4.22
   4  12 -22   -0.36    2.61
   4  12 -23    3.42    4.48
   4  12 -24    1.69    3.17
   4  12 -25    4.16    5.15
   4  12 -26   -0.91    4.50
   4  12 -27   -2.29    5.27
   4  12 -28    1.59    3.58
   4  12 -29    7.37    5.31
   4  12 -30   -0.86    3.88
   4  13  -1   55.47   13.54
   4  13  -2    8.86    6.57
   4  13  -3    7.22    4.88
   4  13  -4   -2.13    4.40
   4  13  -5   48.15   12.28
  -4  13   6    6.80    4.07
   4  13  -6    6.72    4.82
   4  13  -7   23.09    9.09
   4  13  -8    2.97    3.67
   4  13  -9    0.67    4.39
   4  13 -10    1.84    4.81
   4  13 -11   45.06   11.96
   4  13 -12   10.42    6.59
   4  13 -13    1.29    5.46
   4  13 -14   -0.08    4.10
   4  13 -15   -0.24    3.74
   4  13 -16   10.86    5.55
   4  13 -17   20.59    8.31
   4  13 -18   -1.75    4.27
   4  13 -19    1.86    4.92
   4  13 -20   -0.75    4.09
   4  13 -21   19.07    8.07
   4  13 -22   11.87    6.28
   4  13 -23    7.57    6.15
   4  13 -24   -2.10    5.82
   4  13 -25   -2.96    5.31
   4  13 -26    2.85    5.25
   4  13 -27    6.11    5.45
  -4  14   1   -1.14    3.02
   4  14  -1    1.67    3.96
  -4  14   2    1.68    3.98
   4  14  -2   11.58    6.84
  -4  14   3   34.81    9.13
   4  14  -3   16.20    7.89
   4  14  -4   41.74   11.24
   4  14  -5    9.29    7.86
   4  14  -6   -0.91    5.69
   4  14  -7   10.31    5.66
   4  14  -8   22.10    8.83
   4  14  -9   21.30    9.58
   4  14 -10   -1.47    4.82
   4  14 -11   -0.72    2.62
   4  14 -12    2.13    4.25
   4  14 -13    5.40    5.06
   4  14 -14    3.20    4.32
   4  14 -15    5.11    5.15
   4  14 -16    4.51    4.74
   4  14 -17    3.20    3.36
   4  14 -18    1.68    4.87
   4  14 -19    1.78    4.73
   4  14 -20    0.36    5.60
   4  14 -21   26.65    9.55
   4  14 -22    0.41    4.43
   4  14 -23   -1.14    3.18
   4  14 -24   -0.39    2.37
   4  15  -1   10.82    6.74
   4  15  -2   32.75   11.13
   4  15  -3    3.11    3.85
   4  15  -4   -4.74    6.49
   4  15  -5   -3.13    5.68
   4  15  -6   11.99    7.14
   4  15  -7    7.26    4.67
   4  15  -8   -1.70    4.51
   4  15  -9   12.66    6.78
   4  15 -10   -2.11    4.28
   4  15 -11    3.37    4.76
   4  15 -12    4.83    4.27
   4  15 -13    2.39    3.83
   4  15 -14   -1.87    4.66
   4  15 -15   -0.44    2.58
   4  15 -16    3.80    5.48
   4  15 -17    7.45    5.73
   4  15 -18    8.30    5.18
   4  15 -19   -1.95    4.86
   4  15 -20   -3.86    6.28
   4  15 -21   -3.00    5.33
   4  16  -1    4.34    5.40
   4  16  -2   -2.05    5.40
   4  16  -3   -1.18    3.80
   4  16  -4   16.12    7.80
   4  16  -5   -1.49    5.40
   4  16  -6   -0.47    4.12
   4  16  -7   -0.28    4.49
   4  16  -8   13.79    7.19
   4  16  -9    1.08    4.48
   4  16 -10   -0.43    4.93
   4  16 -11   -0.46    2.08
   4  16 -12    5.62    6.20
   4  16 -13    2.04    4.58
   4  16 -14    6.30    7.66
   4  16 -15    3.97    5.75
   4  16 -16   -1.37    4.32
   4  17  -1    7.73    6.64
   4  17  -2   13.68    7.50
   4  17  -3    1.80    5.19
   4  17  -4   -1.93    5.42
   4  17  -5   -1.77    4.98
   4  17  -6   10.31    6.42
   4  17  -7   -0.39    2.79
   4  17  -8   -1.38    3.59
   4  17  -9   -1.76    5.72
   4  17 -10   -1.61    4.14
  -3   0   1   -0.33    1.26
  -3   0   1   -0.62    1.23
   3   0  -1    0.50    1.29
   3   0  -1    0.05    1.25
  -3   0   2    0.33    1.10
  -3   0   2   -0.11    1.53
   3   0  -2    0.33    1.01
  -3   0   3 5641.55  477.84
  -3   0   3 5582.56  483.05
   3   0  -3 5134.77  477.68
  -3   0   4   -0.24    1.11
   3   0  -4    0.10    1.06
  -3   0   5   81.98    8.95
   3   0  -5   85.61    9.19
  -3   0   6   -0.29    1.16
   3   0  -6   -0.17    1.08
  -3   0   7  369.28   34.80
   3   0  -7  382.85   35.12
  -3   0   8   -0.26    1.06
   3   0  -8   -0.09    1.07
  -3   0   9  782.96   73.34
   3   0  -9  843.17   73.82
  -3   0  10    0.14    1.00
   3   0 -10   -0.65    1.39
  -3   0  11 1138.15   99.09
   3   0 -11 1060.11   98.56
   3   0 -11 1057.44  101.68
   3   0 -12    0.27    1.17
   3   0 -12   -1.03    2.38
   3   0 -13  543.86   50.00
   3   0 -13  503.72   51.96
   3   0 -14    0.35    1.68
   3   0 -14    1.12    2.69
   3   0 -15  108.28   12.48
   3   0 -15   84.31   13.57
   3   0 -16    0.19    1.17
   3   0 -16    0.27    2.55
   3   0 -17  152.25   17.63
   3   0 -17  155.13   19.79
   3   0 -18   -0.10    1.63
   3   0 -18    0.05    1.95
   3   0 -19   57.31    8.88
   3   0 -19   48.14    9.99
  -3   0  20   -0.66    3.31
   3   0 -20   -0.26    1.66
   3   0 -20    0.11    2.35
  -3   0  21    7.58    3.79
   3   0 -21    4.62    2.76
   3   0 -21    4.12    3.87
  -3   0  22   -0.07    2.76
   3   0 -22   -0.13    2.03
   3   0 -22    1.26    3.07
   3   0 -23  300.23   34.38
   3   0 -23  373.04   38.28
   3   0 -24   -1.01    2.82
   3   0 -25   71.68   11.62
   3   0 -26   -0.27    2.25
   3   0 -27   66.93   11.53
   3   0 -30   -0.46    2.37
   3   0 -31   -0.98    2.92
   3   0 -32   -0.25    2.00
   3   0 -33   10.46    5.33
   3   0 -34   -1.30    3.00
   3   0 -35   20.38    7.33
  -3   1   1  935.75   87.33
  -3   1   1  930.57   87.40
   3  -1  -1  984.89   87.61
   3  -1  -1  962.13   87.12
   3   1  -1  949.90   88.77
   3   1  -1 1014.29   88.91
  -3  -1   1 1076.97   88.87
  -3  -1   1 1000.61   89.17
  -3   1   2  653.18   54.20
  -3   1   2  594.12   54.08
   3  -1  -2  540.88   53.99
   3   1  -2  586.37   55.48
  -3  -1   2  586.47   55.25
  -3  -1   2  655.20   56.13
  -3   1   3    8.43    1.68
  -3   1   3    6.22    1.42
   3  -1  -3   10.52    1.88
   3   1  -3    7.97    2.54
  -3  -1   3    9.91    2.67
  -3  -1   3    2.72    2.01
  -3   1   4    3.70    1.06
   3  -1  -4    4.97    1.27
   3   1  -4    2.95    1.79
  -3  -1   4    3.89    1.87
  -3   1   5 1960.53  165.56
   3  -1  -5 1840.37  165.61
   3   1  -5 1945.25  167.73
  -3  -1   5 1690.08  167.00
  -3   1   6    1.63    0.76
   3  -1  -6    2.96    0.93
   3   1  -6    3.66    2.19
  -3  -1   6    3.40    1.87
  -3   1   7  202.44   17.49
   3  -1  -7  172.49   17.44
   3   1  -7  169.23   18.93
  -3  -1   7  195.93   19.01
   3  -1  -8   96.61    9.17
   3  -1  -8   73.29    9.62
   3   1  -8   84.96   10.44
  -3  -1   8   90.58   10.21
   3  -1  -9  806.25   78.04
   3  -1  -9  873.30   79.49
   3   1  -9  805.51   79.48
  -3  -1   9 1081.31   80.11
   3  -1 -10   38.25    5.14
   3  -1 -10   47.77    6.61
   3   1 -10   33.97    6.04
  -3  -1  10   39.82    5.95
   3  -1 -11  427.09   41.88
   3  -1 -11  409.24   43.08
   3   1 -11  513.42   43.86
  -3  -1  11  482.98   43.09
   3  -1 -12    6.16    2.10
   3  -1 -12    5.44    3.36
   3   1 -12    5.74    2.81
  -3  -1  12    1.54    1.75
  -3   1  13    6.08    2.83
   3  -1 -13    9.38    2.53
   3  -1 -13   11.56    3.69
   3   1 -13    8.74    3.33
  -3  -1  13    8.91    2.75
  -3   1  14   14.39    3.99
   3  -1 -14   14.14    3.30
   3  -1 -14   13.23    4.10
   3   1 -14    9.28    3.45
   3   1 -14   13.86    5.20
  -3  -1  14    8.87    2.95
  -3   1  15  426.13   42.04
   3  -1 -15  418.02   40.68
   3  -1 -15  440.01   42.70
   3   1 -15  396.48   41.50
   3   1 -15  457.11   45.27
  -3   1  16    8.80    3.51
   3  -1 -16    6.67    2.34
   3  -1 -16    8.12    3.40
   3   1 -16    3.81    2.73
   3   1 -16    1.78    3.43
  -3   1  17  182.14   23.02
   3  -1 -17  222.41   22.52
   3  -1 -17  202.87   23.90
   3   1 -17  240.28   23.83
   3   1 -17  193.16   25.33
  -3   1  18   -0.85    2.16
   3  -1 -18    0.96    1.44
   3  -1 -18    3.21    2.77
   3   1 -18    7.05    3.01
   3   1 -18    9.41    4.43
  -3  -1  18    3.78    3.28
   3  -1 -19   48.61    7.85
   3  -1 -19   59.07    9.99
   3   1 -19   37.92    7.77
   3   1 -19   41.87    9.58
  -3  -1  19   61.21   10.40
   3  -1 -20   59.34    9.14
   3  -1 -20   59.96   10.67
   3   1 -20   59.29    9.72
   3   1 -20   40.39   10.13
  -3  -1  20   82.46   12.67
   3  -1 -21   98.87   14.62
   3  -1 -21  169.57   18.89
   3   1 -21  133.33   16.57
   3   1 -21  134.15   18.96
  -3  -1  21  101.37   16.90
   3  -1 -22    1.50    1.96
   3  -1 -22   -0.71    2.70
   3   1 -22    0.96    1.91
   3   1 -22    4.06    3.44
  -3  -1  22    3.02    4.11
   3  -1 -23   17.42    4.88
   3  -1 -23    6.12    4.38
   3   1 -23   15.87    5.09
   3  -1 -24    0.34    1.54
   3  -1 -24   -0.82    3.24
   3   1 -24   -0.54    2.38
   3  -1 -25   52.04    9.50
   3   1 -25   53.43   10.12
   3  -1 -26    7.68    4.18
   3   1 -26   11.80    4.76
   3  -1 -27   56.42   10.22
   3  -1 -28    0.28    2.86
   3   1 -29    6.29    3.63
   3   1 -30   20.37    6.60
   3  -1 -31   28.57    7.38
   3   1 -31   33.94    8.67
   3  -1 -32   -0.18    2.87
   3   1 -32    2.92    3.63
   3  -1 -33   12.45    5.12
   3   1 -33   11.14    5.07
   3   1 -34    0.51    2.67
   3   1 -35   14.17    6.06
   3   1 -36    0.54    2.56
  -3   2   1  178.71   17.68
  -3   2   1  178.87   17.47
   3  -2  -1  133.80   17.55
   3  -2  -1  196.14   17.04
   3   2  -1  167.27   19.23
   3   2  -1  180.63   19.35
  -3  -2   1  213.22   19.69
  -3  -2   1  203.60   20.18
  -3   2   2   86.01    8.31
  -3   2   2   65.25    7.84
   3  -2  -2   78.08    8.56
   3   2  -2   87.59   10.40
  -3  -2   2   82.65   10.03
  -3  -2   2   80.28   10.44
  -3   2   3 1143.94  109.80
  -3   2   3 1300.06  109.97
  -3   2   3 1330.90  109.73
   3   2  -3 1012.57  111.99
  -3  -2   3 1319.24  112.76
  -3  -2   3 1229.00  114.00
   3   2  -4    3.88    2.24
  -3  -2   4    0.48    1.56
   3   2  -5    2.52    1.92
  -3  -2   5    1.29    1.66
   3   2  -6    4.32    2.46
  -3  -2   6    5.10    2.35
   3  -2  -7  432.24   38.19
   3  -2  -7  435.96   38.33
   3   2  -7  384.03   41.09
  -3  -2   7  413.08   40.96
   3  -2  -8  682.19   65.94
   3  -2  -8  795.26   66.42
   3   2  -8  867.86   69.80
  -3  -2   8  729.53   68.58
   3  -2  -9  497.01   44.31
   3  -2  -9  494.05   44.72
   3   2  -9  488.95   47.03
  -3  -2   9  457.80   46.30
  -3   2  10    5.25    1.76
   3  -2 -10    1.51    1.13
   3  -2 -10    4.95    1.82
   3   2 -10    5.83    2.53
  -3  -2  10    7.10    2.57
  -3   2  11   28.23    5.16
  -3   2  11   37.82    5.00
   3  -2 -11   22.76    3.77
   3  -2 -11   33.67    4.90
   3   2 -11   26.88    5.52
  -3  -2  11   21.80    4.87
  -3   2  12   12.03    3.77
  -3   2  12   18.81    3.75
   3  -2 -12   17.13    3.10
   3  -2 -12   14.83    3.56
   3   2 -12   14.35    4.17
  -3  -2  12   14.44    3.93
  -3   2  13  460.30   42.92
  -3   2  13  411.75   40.88
   3  -2 -13  460.72   41.42
   3   2 -13  379.74   41.83
  -3  -2  13  428.81   41.59
  -3   2  14   17.40    4.75
  -3   2  14   14.18    3.77
   3  -2 -14   15.49    4.09
   3   2 -14   18.38    4.73
  -3  -2  14   11.98    3.68
  -3   2  15   30.61    6.63
  -3   2  15   20.77    4.90
   3  -2 -15   26.88    5.44
   3   2 -15   18.27    5.12
  -3  -2  15   36.13    6.02
  -3   2  16   15.81    5.44
  -3   2  16   15.34    4.30
   3  -2 -16   14.97    4.63
   3   2 -16   21.92    5.23
  -3  -2  16   20.75    4.72
  -3   2  17  108.77   17.62
  -3   2  17  135.24   17.22
   3  -2 -17  160.30   17.91
   3   2 -17  177.76   18.81
   3   2 -17  148.01   20.72
  -3  -2  17  147.19   17.18
  -3   2  18    7.53    4.10
  -3   2  18   11.24    4.15
   3  -2 -18    4.15    2.67
   3   2 -18   10.30    3.99
   3   2 -18   12.53    5.55
  -3   2  19   45.98    9.73
  -3   2  19   41.89    8.33
   3  -2 -19   49.27    8.75
   3   2 -19   52.72    8.98
   3   2 -19   44.93   10.29
  -3   2  20    9.19    4.60
  -3   2  20    1.18    2.33
   3  -2 -20    5.58    3.07
   3  -2 -20    0.20    1.79
   3   2 -20    0.74    2.21
   3   2 -20    0.54    2.70
  -3  -2  20    3.44    3.50
  -3   2  21   -0.86    2.76
  -3   2  21    1.92    2.35
   3  -2 -21    3.19    2.42
   3  -2 -21    1.01    1.78
   3   2 -21    3.12    2.22
  -3  -2  21   -0.69    2.65
  -3   2  22   -1.13    3.22
   3  -2 -22    1.11    2.05
   3  -2 -22    0.74    2.43
   3   2 -22   -0.52    2.24
  -3  -2  22    2.49    3.36
  -3   2  23  114.47   19.04
   3  -2 -23  118.36   15.68
   3  -2 -23  139.11   17.93
   3   2 -23  120.58   16.92
  -3   2  24   36.75   10.74
   3  -2 -24   47.39    8.89
   3  -2 -24   81.43   12.27
   3   2 -24   56.46   10.31
  -3   2  25   37.33   10.53
   3  -2 -25   54.66    9.12
   3  -2 -25   39.17    9.21
   3   2 -25   43.67    9.08
   3  -2 -26    4.79    2.86
   3  -2 -27   59.28   10.35
   3  -2 -28    4.31    3.39
   3   2 -28    3.10    3.62
   3   2 -29   59.68   11.87
   3   2 -30   -0.27    3.46
   3   2 -31   -1.16    3.11
   3  -2 -32    1.11    2.40
   3   2 -32   -0.76    2.97
   3   2 -33   24.37    7.54
   3   2 -34    3.06    3.48
   3   2 -35   23.61    8.07
   3   2 -36    3.53    4.06
   3   2 -37    9.03    5.62
   3   2 -38   -1.10    3.30
  -3   3   1  496.96   45.64
  -3   3   1  528.54   47.17
  -3   3   1  483.06   46.00
   3  -3  -1  517.12   45.52
   3   3  -1  457.42   48.16
   3   3  -1  492.80   48.67
  -3  -3   1  493.41   48.10
  -3  -3   1  504.12   49.12
  -3   3   2  204.80   21.47
  -3   3   2  243.34   22.82
  -3   3   2  214.52   21.77
   3  -3  -2  236.38   21.06
   3  -3  -2  239.21   21.04
   3   3  -2  235.04   24.63
  -3  -3   2  253.78   24.62
  -3  -3   2  212.24   24.67
  -3   3   3   39.74    4.86
  -3   3   3   45.64    5.70
  -3   3   3   40.21    4.92
   3  -3  -3   45.55    4.87
   3   3  -3   54.78    7.84
  -3  -3   3   40.29    6.84
  -3  -3   3   49.79    7.94
  -3   3   4   65.02    7.86
  -3   3   4   84.37    8.05
  -3   3   4   93.97    8.08
   3  -3  -4   81.74    7.87
   3   3  -4   77.87   10.87
  -3  -3   4   76.58   10.49
  -3   3   5  483.00   46.05
  -3   3   5  538.64   45.93
  -3   3   5  538.83   45.94
   3  -3  -5  500.09   45.92
   3   3  -5  525.68   49.96
  -3  -3   5  477.46   49.08
  -3   3   6  595.90   52.51
  -3   3   6  604.47   52.23
   3  -3  -6  568.00   52.37
   3   3  -6  549.11   56.06
  -3  -3   6  591.75   55.90
  -3   3   7  191.86   17.51
  -3   3   7  205.41   17.32
   3  -3  -7  181.84   17.34
   3   3  -7  131.60   19.71
  -3  -3   7  180.40   20.29
  -3   3   8   36.56    4.01
  -3   3   8   28.49    3.53
   3  -3  -8   25.94    3.48
   3   3  -8   18.00    5.04
  -3  -3   8   29.85    5.70
  -3   3   9  154.19   15.51
  -3   3   9  171.01   15.33
   3  -3  -9  148.02   15.18
   3   3  -9  133.18   17.67
  -3  -3   9  161.32   17.84
  -3   3  10  452.69   42.08
  -3   3  10  501.03   41.82
   3  -3 -10  446.80   41.54
   3   3 -10  346.54   43.48
  -3  -3  10  470.52   44.08
  -3   3  11  505.48   50.07
  -3   3  11  555.61   49.74
   3  -3 -11  505.15   49.42
   3   3 -11  581.07   52.84
  -3  -3  11  584.63   52.03
  -3   3  12   -0.27    1.94
  -3   3  12    0.53    1.44
   3  -3 -12    3.33    1.84
   3   3 -12    0.70    2.15
  -3  -3  12    3.03    2.43
  -3   3  13   18.33    4.38
  -3   3  13   16.82    3.76
   3  -3 -13   14.79    3.52
   3   3 -13   17.69    4.98
  -3  -3  13   20.77    4.72
  -3   3  14    0.35    1.88
  -3   3  14    2.81    2.00
   3  -3 -14    3.90    2.29
   3   3 -14    2.68    2.45
  -3  -3  14    6.11    2.82
  -3   3  15  208.64   23.78
  -3   3  15  221.00   23.08
   3  -3 -15  230.38   23.11
   3   3 -15  192.16   24.00
  -3  -3  15  217.52   23.59
  -3   3  16   50.41    8.85
  -3   3  16   48.99    8.04
   3  -3 -16   54.13    8.07
   3   3 -16   38.94    8.15
  -3  -3  16   49.33    8.16
  -3   3  17   68.16   10.67
  -3   3  17   63.82    9.49
   3  -3 -17   55.39    8.71
   3   3 -17   42.20    8.89
  -3  -3  17   57.04    9.10
  -3   3  18    9.33    4.44
  -3   3  18    4.08    2.45
   3  -3 -18    5.66    2.63
   3   3 -18    2.58    2.61
  -3  -3  18    7.08    3.29
  -3   3  19   11.35    4.47
  -3   3  19   17.23    4.92
   3  -3 -19   16.51    4.53
   3   3 -19   20.99    5.57
   3   3 -19    1.49    3.85
  -3   3  20   30.53    8.34
  -3   3  20   42.30    8.40
   3  -3 -20   40.14    7.66
   3   3 -20   36.54    7.93
  -3   3  21   73.84   13.50
  -3   3  21   79.79   12.50
   3  -3 -21   77.01   12.04
   3   3 -21   75.12   12.47
  -3  -3  21   88.35   14.66
  -3   3  22   53.53   11.95
  -3   3  22   62.08   11.63
   3  -3 -22   70.57   11.39
   3   3 -22   86.45   12.88
  -3  -3  22   74.87   13.51
  -3   3  23    9.56    5.05
   3  -3 -23    8.79    4.24
   3   3 -23    1.71    2.04
  -3   3  24   13.85    5.90
   3  -3 -24    9.30    4.41
  -3   3  25  107.76   19.71
   3  -3 -25  165.74   19.85
  -3   3  26   46.14   11.44
  -3   3  27  107.77   19.20
   3   3 -27  111.09   17.04
  -3   3  28   13.36    6.68
   3   3 -28    8.39    4.57
  -3   3  29    8.09    6.10
   3   3 -29    1.62    3.49
   3   3 -30   34.11    8.80
   3   3 -31   55.62   11.59
   3   3 -32   11.65    5.59
   3   3 -33    2.75    3.63
   3   3 -34   -0.59    2.51
   3   3 -35    4.52    3.80
   3   3 -36   -0.13    3.46
   3   3 -37    7.92    5.10
   3   3 -38   -0.52    3.14
   3   3 -39    1.31    2.59
  -3   4   1  100.42   12.37
   3  -4  -1  136.22   12.67
   3  -4  -1  119.81   12.41
   3   4  -1  111.41   14.99
   3   4  -1  119.37   15.24
  -3  -4   1  102.85   14.35
  -3  -4   1  139.00   16.33
  -3   4   2  143.38   15.72
   3  -4  -2  141.76   15.42
   3  -4  -2  174.75   15.76
   3  -4  -2  170.48   15.48
   3   4  -2  168.68   18.96
  -3  -4   2  136.35   17.74
  -3  -4   2  149.11   18.96
  -3   4   3  322.29   30.99
   3  -4  -3  320.02   30.68
   3  -4  -3  380.12   30.48
   3  -4  -3  307.40   30.02
   3   4  -3  361.08   34.71
  -3  -4   3  297.39   33.24
  -3  -4   3  314.68   34.60
  -3   4   4   44.58    5.74
   3  -4  -4   48.24    5.63
   3   4  -4   49.29    8.38
  -3  -4   4   44.13    7.76
  -3   4   5   44.87    5.43
  -3   4   5   33.83    5.18
   3  -4  -5   46.56    5.26
   3   4  -5   50.00    8.30
  -3  -4   5   47.43    7.78
  -3   4   6   95.57    9.47
  -3   4   6   87.16    9.48
   3  -4  -6   75.00    8.89
   3   4  -6   78.31   11.92
  -3  -4   6  124.58   13.05
  -3   4   7  250.34   25.36
  -3   4   7  291.03   25.76
   3  -4  -7  259.65   25.19
   3   4  -7  289.64   29.34
  -3  -4   7  284.12   28.56
  -3   4   8  196.15   19.87
  -3   4   8  216.09   20.22
   3  -4  -8  211.34   19.85
   3   4  -8  199.71   23.18
  -3  -4   8  194.03   22.47
  -3   4   9  156.77   14.52
  -3   4   9  134.28   14.33
   3  -4  -9  125.51   13.86
   3   4  -9  132.02   17.05
  -3  -4   9  148.09   16.96
  -3   4  10   50.40    6.64
  -3   4  10   53.85    6.85
   3  -4 -10   46.38    6.36
   3   4 -10   54.81    9.28
  -3  -4  10   56.24    8.87
  -3   4  11  122.58   12.18
  -3   4  11   81.83   11.22
   3  -4 -11  115.38   11.77
   3   4 -11  123.77   14.98
  -3  -4  11   82.80   12.67
  -3   4  12  249.80   27.80
  -3   4  12  283.75   28.15
   3  -4 -12  301.05   28.01
   3   4 -12  264.29   30.37
  -3  -4  12  330.60   30.56
  -3   4  13  304.76   29.75
  -3   4  13  306.16   29.62
   3  -4 -13  289.40   29.06
   3   4 -13  277.42   31.64
  -3  -4  13  283.90   30.73
  -3   4  14   21.94    5.04
  -3   4  14   19.89    4.59
   3  -4 -14   21.69    4.39
   3   4 -14   30.78    6.71
  -3  -4  14   19.70    5.42
  -3   4  15  141.10   17.30
  -3   4  15  138.30   16.84
   3  -4 -15  142.32   16.49
   3   4 -15  145.62   18.74
  -3  -4  15  174.74   18.58
  -3   4  16   36.94    7.27
  -3   4  16   34.91    6.66
   3  -4 -16   39.98    6.69
   3   4 -16   44.03    8.39
  -3  -4  16   32.78    6.97
  -3   4  17   75.22   11.21
  -3   4  17   57.19    9.81
   3  -4 -17   80.93   10.37
   3   4 -17   56.99   10.67
  -3   4  18   58.10   11.13
  -3   4  18   94.97   12.38
   3  -4 -18   84.22   11.32
   3   4 -18   79.14   12.85
  -3   4  19   14.82    5.51
  -3   4  19   18.37    5.18
   3  -4 -19   18.57    4.96
   3   4 -19   26.79    6.60
  -3   4  20    6.90    4.07
  -3   4  20   20.31    5.40
   3  -4 -20   15.36    4.64
   3   4 -20   15.14    5.07
  -3   4  21   -0.56    3.08
  -3   4  21   -0.43    1.57
   3  -4 -21    0.94    1.89
   3   4 -21    4.39    3.50
  -3   4  22   -0.60    2.77
   3  -4 -22    3.60    2.92
  -3   4  23   86.15   15.17
   3  -4 -23   87.34   13.30
  -3   4  24   70.03   13.71
  -3   4  25   51.75   12.04
   3   4 -25   59.34   11.55
  -3   4  26    0.31    3.57
   3   4 -26    3.06    3.31
  -3   4  27   51.37   12.66
   3   4 -27   58.55   11.66
  -3   4  28    6.32    5.47
   3   4 -28   26.12    7.34
  -3   4  29   26.27    9.59
   3   4 -29   29.49    8.37
   3   4 -30    1.58    3.45
   3   4 -31   -1.36    3.47
   3   4 -32    0.75    3.23
   3   4 -33    7.98    5.47
   3   4 -34    8.38    4.93
   3   4 -35   -0.92    3.41
   3   4 -36    0.27    2.54
   3   4 -37   -0.72    2.28
   3   4 -38    4.06    4.61
   3   4 -39    5.58    4.49
   3   4 -40    2.73    4.17
   3   4 -41    3.50    4.11
  -3   5   1  647.72   68.06
   3  -5  -1  812.60   68.32
   3  -5  -1  734.60   69.21
   3  -5  -1  787.13   68.30
   3   5  -1  735.18   71.49
  -3  -5   1  798.43   71.32
  -3  -5   1  663.03   71.65
  -3   5   2   12.81    3.27
   3  -5  -2   11.02    2.78
   3  -5  -2   13.93    3.27
   3  -5  -2   15.72    3.26
   3   5  -2   11.48    4.70
  -3  -5   2   23.47    5.44
  -3  -5   2   16.66    5.58
  -3   5   3   13.12    3.19
   3  -5  -3   18.99    3.54
   3  -5  -3   13.22    2.96
   3  -5  -3   10.79    2.57
   3   5  -3   19.18    5.38
  -3  -5   3   13.52    4.54
  -3  -5   3   14.35    4.93
  -3   5   4  133.14   15.76
   3  -5  -4  152.14   15.72
   3  -5  -4  161.78   15.45
   3  -5  -4  177.08   15.34
   3   5  -4  148.48   18.93
  -3  -5   4  113.89   17.23
  -3  -5   4  144.13   19.26
  -3   5   5  333.25   33.53
  -3   5   5  391.03   34.45
   3  -5  -5  387.63   33.55
   3  -5  -5  329.42   32.42
   3  -5  -5  349.59   32.34
   3   5  -5  346.18   37.06
  -3  -5   5  346.64   36.21
  -3   5   6  230.37   22.50
  -3   5   6  239.49   22.93
   3  -5  -6  236.13   22.17
   3  -5  -6  226.17   20.87
   3  -5  -6  218.75   20.75
   3   5  -6  189.93   24.90
  -3  -5   6  219.53   24.75
  -3   5   7  169.90   18.64
  -3   5   7  207.83   19.48
   3  -5  -7  176.16   18.34
   3  -5  -7  185.78   16.72
   3  -5  -7  182.35   16.70
   3   5  -7  168.41   21.53
  -3  -5   7  183.38   21.14
  -3   5   8   27.44    4.88
  -3   5   8   31.46    5.28
   3  -5  -8   35.58    5.09
   3   5  -8   43.36    8.12
  -3  -5   8   36.30    7.05
  -3   5   9    8.15    2.40
  -3   5   9    5.81    2.43
   3  -5  -9    4.41    1.94
   3   5  -9   17.40    5.24
  -3  -5   9    5.56    3.23
  -3   5  10  265.43   26.14
  -3   5  10  312.35   27.07
   3  -5 -10  247.46   25.67
   3   5 -10  256.90   29.33
  -3  -5  10  229.32   27.83
  -3   5  11  307.32   29.97
  -3   5  11  236.00   29.49
   3  -5 -11  298.60   29.52
   3  -5 -11  315.76   27.35
   3   5 -11  357.57   34.17
  -3  -5  11  292.04   31.85
  -3   5  12   35.40    5.80
  -3   5  12   30.78    5.66
   3  -5 -12   27.29    5.11
   3  -5 -12   31.16    3.74
   3   5 -12   38.41    7.80
  -3  -5  12   38.67    7.18
  -3   5  13   27.91    5.29
  -3   5  13   28.33    5.49
   3  -5 -13   32.48    5.44
   3  -5 -13   25.16    3.53
   3   5 -13   19.00    6.07
  -3  -5  13   28.69    6.30
  -3   5  14  152.05   17.63
  -3   5  14  157.40   17.97
   3  -5 -14  140.96   17.01
   3  -5 -14  158.58   15.37
   3   5 -14  158.25   20.10
  -3  -5  14  152.69   18.77
  -3   5  15  369.97   36.67
  -3   5  15  321.07   36.24
   3  -5 -15  314.05   35.50
   3  -5 -15  400.76   34.38
   3   5 -15  396.28   39.62
  -3   5  16   58.17    9.51
  -3   5  16   51.42    9.29
   3  -5 -16   79.19    9.98
   3  -5 -16   63.64    7.87
   3   5 -16   67.02   11.57
  -3   5  17   45.25    8.49
  -3   5  17   64.26    9.68
   3  -5 -17   44.04    7.78
   3  -5 -17   52.45    7.02
   3   5 -17   46.01    9.55
  -3   5  18    1.56    2.89
  -3   5  18    0.02    1.76
   3  -5 -18    1.07    1.99
   3  -5 -18    0.99    1.57
   3   5 -18    1.03    3.12
  -3   5  19   11.94    4.83
  -3   5  19   17.88    5.38
   3  -5 -19   16.83    4.67
   3  -5 -19   21.88    4.28
   3   5 -19   18.01    5.86
  -3   5  20   50.93    9.95
  -3   5  20   49.74    9.39
   3  -5 -20   44.64    8.28
  -3   5  21  172.25   21.55
   3  -5 -21  145.17   18.92
  -3   5  22   41.26    9.10
   3  -5 -22   31.51    7.15
  -3   5  23   11.90    5.51
   3   5 -23   15.93    5.94
  -3   5  24    5.06    4.40
   3   5 -24    0.16    3.14
  -3   5  25   18.10    6.70
   3   5 -25   11.45    5.48
  -3   5  26   31.91    9.74
   3   5 -26   46.51   10.35
  -3   5  27   54.33   12.84
   3   5 -27   42.29    9.92
   3   5 -28    1.70    2.32
   3   5 -29    9.71    5.87
   3   5 -30   29.88    8.20
   3   5 -31   13.39    6.03
   3   5 -32   20.99    7.30
   3   5 -33   -0.57    2.98
   3   5 -34    3.01    4.12
   3   5 -35    3.94    4.38
   3   5 -36    9.90    6.15
   3   5 -37    1.70    3.96
   3   5 -38    1.54    3.95
   3   5 -39    1.94    3.85
   3   5 -40    0.05    4.26
   3   5 -41    1.66    3.70
   3   5 -42   10.32    5.77
  -3   6   1   42.63    7.07
   3  -6  -1   50.98    7.14
   3  -6  -1   47.20    7.29
   3  -6  -1   34.65    6.20
   3   6  -1   43.72    8.87
  -3  -6   1   36.01    7.74
  -3  -6   1   65.08   11.01
  -3   6   2  211.13   23.15
   3  -6  -2  248.39   23.12
   3  -6  -2  201.93   22.89
   3  -6  -2  237.07   22.92
   3   6  -2  234.80   26.50
  -3  -6   2  197.34   24.78
  -3  -6   2  213.84   26.61
  -3   6   3  185.85   19.31
   3  -6  -3  175.11   18.53
   3  -6  -3  184.62   18.95
   3  -6  -3  175.55   18.33
   3   6  -3  155.25   21.25
  -3  -6   3  166.09   20.72
  -3  -6   3  169.05   22.27
  -3   6   4  130.59   17.24
   3  -6  -4  151.42   17.19
   3  -6  -4  176.08   17.64
   3  -6  -4  180.09   17.32
   3   6  -4  180.99   21.26
  -3  -6   4  186.99   20.50
  -3  -6   4  157.88   21.25
  -3   6   5   70.87    8.95
   3  -6  -5   57.59    8.07
   3  -6  -5   55.50    7.80
   3   6  -5   64.19   11.00
  -3  -6   5   76.70   10.96
  -3   6   6   -0.55    1.68
  -3   6   6   -0.46    1.48
   3  -6  -6    1.77    1.46
   3  -6  -6   -0.32    1.29
   3   6  -6   -0.82    2.71
  -3  -6   6   -0.06    1.06
  -3   6   7   21.31    4.44
  -3   6   7   30.37    5.39
   3  -6  -7   22.73    4.18
   3  -6  -7   22.31    3.76
   3   6  -7    8.77    4.79
  -3  -6   7   25.26    6.14
  -3   6   8  366.84   37.71
  -3   6   8  395.28   38.42
   3  -6  -8  379.50   37.23
   3  -6  -8  365.61   36.04
   3   6  -8  499.74   43.06
  -3  -6   8  431.73   40.74
  -3   6   9  160.37   17.78
  -3   6   9  163.05   18.29
   3  -6  -9  174.15   17.55
   3  -6  -9  152.64   15.89
   3   6  -9  153.99   20.49
  -3  -6   9  174.20   20.14
  -3   6  10    1.23    1.73
  -3   6  10    0.86    1.27
   3  -6 -10    2.57    1.80
   3  -6 -10    1.61    1.15
   3   6 -10    2.91    2.78
  -3  -6  10    0.84    2.24
  -3   6  11    0.36    1.56
  -3   6  11    0.94    1.65
   3  -6 -11    3.43    1.88
   3  -6 -11    0.77    1.04
   3   6 -11   -0.05    1.73
  -3   6  12  259.81   27.62
  -3   6  12  298.67   28.80
   3  -6 -12  268.76   27.30
   3  -6 -12  262.11   25.43
   3   6 -12  270.58   30.96
  -3   6  13   52.83    7.89
  -3   6  13   48.84    8.07
   3  -6 -13   47.15    7.15
   3  -6 -13   50.12    5.92
   3   6 -13   24.93    7.71
  -3   6  14   93.03   12.39
  -3   6  14   93.77   12.84
   3  -6 -14  101.70   12.21
   3  -6 -14  101.09   10.44
   3   6 -14   64.71   13.02
  -3   6  15   94.79   12.81
  -3   6  15   84.40   12.79
   3  -6 -15   98.96   12.51
   3  -6 -15   98.24   10.71
   3   6 -15   93.62   14.73
  -3   6  16    3.55    3.15
  -3   6  16   14.31    4.63
   3  -6 -16    7.80    3.21
   3  -6 -16   10.85    2.63
   3   6 -16    6.38    4.00
  -3   6  17   19.05    5.10
  -3   6  17   19.69    5.43
   3  -6 -17   26.81    5.74
   3  -6 -17   20.02    3.97
   3   6 -17   20.50    6.26
  -3   6  18  124.79   17.61
  -3   6  18  125.84   18.03
   3  -6 -18  180.13   18.63
   3  -6 -18  142.38   15.62
  -3   6  19   26.43    6.79
  -3   6  19   28.78    6.95
   3  -6 -19   22.95    5.91
   3  -6 -19   28.22    5.15
  -3   6  20   18.50    5.63
   3  -6 -20   20.00    5.45
  -3   6  21   -1.08    3.63
   3   6 -21    3.20    3.42
  -3   6  22   58.29   11.53
   3   6 -22   77.44   13.62
  -3   6  23   62.80   11.75
   3   6 -23   40.34   10.04
  -3   6  24   13.56    6.25
   3   6 -24    8.54    4.99
  -3   6  25   15.86    6.27
   3   6 -25   19.24    6.38
   3   6 -26   -0.32    2.05
   3   6 -27   17.27    6.46
   3   6 -28   11.14    5.59
   3   6 -29    0.31    2.93
   3   6 -30   31.49    9.42
   3   6 -31    1.84    3.49
   3   6 -32    1.50    3.74
   3   6 -33    7.37    5.03
   3   6 -34   13.72    5.99
   3   6 -35    4.81    4.81
   3   6 -36   -1.16    3.30
   3   6 -37   -0.50    3.95
   3   6 -38   -0.59    3.79
   3   6 -39   13.02    6.36
   3   6 -40    7.39    5.45
   3   6 -41   -5.30    6.63
  -3   7   1   15.46    4.31
   3  -7  -1   14.22    3.90
   3  -7  -1   12.68    4.04
   3  -7  -1   18.11    4.35
   3   7  -1    9.96    5.25
  -3  -7   1   26.90    6.18
  -3  -7   1   14.60    5.60
  -3   7   2   70.08    9.99
   3  -7  -2   52.99    8.65
   3  -7  -2   72.10   10.01
   3   7  -2   77.27   12.64
  -3  -7   2   64.98   10.78
  -3  -7   2   66.51   12.42
  -3   7   3   15.39    4.22
   3  -7  -3   13.75    3.70
   3  -7  -3   12.99    3.88
   3   7  -3   11.53    4.72
  -3  -7   3   13.84    4.59
  -3  -7   3    8.77    5.11
  -3   7   4  268.67   31.58
   3  -7  -4  298.93   31.32
   3  -7  -4  359.58   32.42
   3   7  -4  311.85   35.12
  -3  -7   4  324.07   34.20
  -3  -7   4  365.84   37.40
  -3   7   5  148.89   18.69
   3  -7  -5  158.50   18.34
   3  -7  -5  190.35   19.04
   3   7  -5  155.34   21.43
  -3  -7   5  203.51   21.84
  -3  -7   5  171.22   23.05
  -3   7   6  374.31   40.07
  -3   7   6  397.88   41.14
   3  -7  -6  423.59   39.90
   3  -7  -6  439.18   39.87
   3   7  -6  395.99   43.47
  -3   7   7    0.34    1.34
  -3   7   7    2.61    2.10
   3  -7  -7    1.84    1.52
   3  -7  -7    5.43    2.18
   3   7  -7    5.39    3.33
  -3   7   8   24.90    5.16
  -3   7   8   14.89    4.24
   3  -7  -8   13.31    3.73
   3  -7  -8   17.85    4.04
   3   7  -8   24.10    6.64
  -3   7   9    7.31    3.00
  -3   7   9   18.18    4.65
   3  -7  -9    7.27    2.79
   3  -7  -9    9.39    2.71
   3   7  -9   11.53    5.02
  -3   7  10  415.04   40.34
  -3   7  10  379.44   40.60
   3  -7 -10  406.48   39.49
   3  -7 -10  407.80   38.32
   3   7 -10  391.95   43.17
  -3   7  11   53.63    8.82
  -3   7  11   59.76    9.62
   3  -7 -11   63.46    8.86
   3  -7 -11   60.62    7.67
   3   7 -11   56.26   10.98
  -3   7  12   26.73    5.83
  -3   7  12   34.06    7.01
   3  -7 -12   41.69    6.58
   3  -7 -12   34.92    5.16
   3   7 -12   26.38    7.60
  -3   7  13   41.55    7.36
  -3   7  13   38.94    7.55
   3  -7 -13   40.00    6.94
   3  -7 -13   41.77    5.86
   3   7 -13   34.27    8.74
  -3   7  14    3.38    2.74
  -3   7  14    4.62    2.99
   3  -7 -14    7.13    2.83
   3  -7 -14    8.94    2.52
   3   7 -14    6.70    4.21
  -3   7  15   14.72    4.62
  -3   7  15   17.47    5.28
   3  -7 -15    8.44    3.45
   3  -7 -15   16.21    3.42
  -3   7  16   46.76    8.97
  -3   7  16   75.20   11.15
   3  -7 -16   49.42    8.56
   3  -7 -16   60.02    7.72
  -3   7  17   32.02    6.77
  -3   7  17   28.09    6.72
   3  -7 -17   22.35    5.61
   3  -7 -17   21.34    4.34
  -3   7  18    1.42    2.43
   3  -7 -18    2.50    2.11
   3   7 -18    2.31    3.32
  -3   7  19   -0.21    2.36
   3   7 -19   -1.18    3.48
  -3   7  20   62.15   10.82
   3   7 -20   53.09   11.51
  -3   7  21   30.21    7.83
   3   7 -21   30.64    8.36
  -3   7  22   29.34    8.04
   3   7 -22   43.72   10.00
  -3   7  23   19.22    7.00
   3   7 -23   14.75    6.30
   3   7 -24    1.76    4.32
   3   7 -25   -0.61    3.08
   3   7 -26   29.76    8.86
   3   7 -27   10.10    5.40
   3   7 -28    0.67    4.42
   3   7 -29    2.70    4.21
   3   7 -30   20.22    7.66
   3   7 -31   15.38    6.84
   3   7 -32   21.33    7.85
   3   7 -33    9.21    5.89
   3   7 -34    4.14    4.92
   3   7 -35   -0.03    3.59
   3   7 -36    6.43    5.19
   3   7 -37    2.05    3.97
   3   7 -38    1.46    4.16
   3   7 -39   -0.33    4.14
  -3   8   1    1.48    2.36
   3  -8  -1   -0.11    2.32
   3  -8  -1    0.63    1.75
   3   8  -1    0.72    2.67
  -3  -8   1   -0.78    2.99
  -3   8   2  315.56   32.47
   3  -8  -2  316.22   31.51
   3  -8  -2  372.80   33.50
   3   8  -2  216.71   32.81
  -3  -8   2  295.65   35.87
  -3   8   3    3.46    2.42
   3  -8  -3   14.06    3.69
   3  -8  -3    7.73    3.51
   3   8  -3    0.69    2.90
  -3  -8   3    6.52    4.20
  -3   8   4  274.50   30.39
   3  -8  -4  315.52   30.10
   3  -8  -4  282.91   30.28
   3   8  -4  257.65   32.65
  -3  -8   4  290.98   34.59
  -3   8   5   -0.68    1.80
   3  -8  -5    0.32    1.46
   3  -8  -5   -0.68    2.13
   3   8  -5    2.40    3.74
  -3  -8   5    0.53    2.75
  -3   8   6   18.62    5.33
   3  -8  -6   35.88    6.19
   3  -8  -6   27.88    5.70
   3   8  -6   45.82    9.44
  -3   8   7   -0.17    1.50
  -3   8   7    0.37    1.91
   3  -8  -7   -0.16    1.72
   3  -8  -7    3.37    2.03
   3   8  -7   -0.64    2.22
  -3   8   8  484.01   50.30
  -3   8   8  513.94   51.42
   3  -8  -8  441.02   49.05
   3  -8  -8  590.15   50.02
   3   8  -8  589.32   55.06
  -3   8   9   19.41    5.10
  -3   8   9   16.45    5.10
   3  -8  -9   15.70    4.33
   3  -8  -9   18.47    4.26
   3   8  -9   19.25    6.81
  -3   8  10   14.14    4.51
  -3   8  10   21.01    5.51
   3  -8 -10   18.41    4.69
   3  -8 -10   18.00    4.05
   3   8 -10   13.62    5.76
  -3   8  11   -0.67    1.80
  -3   8  11   -0.73    2.47
   3  -8 -11    0.64    1.84
  -3   8  12   71.04   11.17
  -3   8  12   61.03   11.20
   3  -8 -12   94.82   11.45
   3  -8 -12   69.93    9.51
  -3   8  13    1.79    2.30
  -3   8  13    2.90    2.44
   3  -8 -13    1.73    2.20
   3  -8 -13    6.00    2.41
  -3   8  14   57.56    9.68
  -3   8  14   57.91   10.41
   3  -8 -14   48.83    8.58
   3  -8 -14   60.76    8.13
  -3   8  15    4.44    2.73
  -3   8  15    1.25    2.47
   3  -8 -15    0.29    1.51
   3  -8 -15    0.00    1.41
   3   8 -15    0.05    3.56
  -3   8  16   -0.52    1.74
   3  -8 -16    1.26    2.42
   3   8 -16   -0.49    4.04
  -3   8  17    3.84    3.02
   3   8 -17    8.05    5.49
  -3   8  18  127.58   17.57
   3   8 -18  132.54   19.90
  -3   8  19   -0.61    3.14
   3   8 -19   -1.25    3.57
  -3   8  20   45.60    9.54
   3   8 -20   59.64   12.31
  -3   8  21    1.23    2.18
   3   8 -21    1.42    3.28
   3   8 -22   23.28    8.34
   3   8 -23    8.10    4.96
   3   8 -24   74.70   14.44
   3   8 -25    0.48    3.96
   3   8 -26    1.87    3.19
   3   8 -27    1.48    4.06
   3   8 -28   31.82    9.52
   3   8 -30   26.20    8.40
   3   8 -31   -0.55    4.61
   3   8 -32    1.75    3.77
   3   8 -33    1.29    4.17
   3   8 -34   20.08    7.63
   3   8 -35   -0.25    1.36
   3   8 -36   10.23    6.10
   3   8 -37   -1.20    4.00
   3   8 -38   -0.05    3.72
  -3   9   1   -0.54    2.16
   3  -9  -1   -0.63    2.10
   3  -9  -1   -0.07    1.97
   3   9  -1    2.66    3.09
  -3  -9   1   -0.22    3.26
  -3   9   2   36.88    8.08
   3  -9  -2   41.18    7.56
   3  -9  -2   37.43    8.11
   3   9  -2   60.77   11.33
  -3  -9   2   46.79   11.14
  -3   9   3    6.57    3.41
   3  -9  -3    4.70    3.12
   3  -9  -3    3.87    2.93
  -3  -9   3    3.44    4.47
  -3   9   4  107.62   14.99
   3  -9  -4  115.70   14.29
   3  -9  -4   99.10   14.39
  -3  -9   4  102.11   17.89
  -3   9   5   15.65    5.03
   3  -9  -5   21.46    4.98
   3  -9  -5   20.68    5.35
  -3  -9   5   14.42    6.68
  -3   9   6  159.39   19.29
   3  -9  -6  175.60   18.80
   3  -9  -6  115.62   17.46
  -3  -9   6  199.73   24.81
  -3   9   7   -0.40    1.66
   3  -9  -7    1.77    2.20
   3  -9  -7    4.13    2.88
  -3   9   8    2.21    2.59
  -3   9   8    1.88    2.27
   3  -9  -8    2.65    2.23
   3  -9  -8    3.82    2.60
  -3   9   9   10.73    4.42
  -3   9   9    6.66    3.84
   3  -9  -9   12.51    3.90
   3  -9  -9   14.46    4.15
  -3   9  10  177.83   21.04
  -3   9  10  147.91   20.64
   3  -9 -10  190.92   20.27
   3  -9 -10  154.43   19.00
  -3   9  11    7.92    4.02
  -3   9  11    6.74    4.15
   3  -9 -11    4.66    2.79
   3  -9 -11    5.87    2.88
   3   9 -11    8.54    5.10
  -3   9  12   26.44    6.43
   3  -9 -12   16.28    4.75
   3   9 -12   15.46    6.40
  -3   9  13    2.08    2.42
   3  -9 -13    5.14    2.80
   3   9 -13    2.98    4.30
  -3   9  14    3.11    2.64
   3   9 -14   -0.70    2.51
  -3   9  15   -0.43    1.94
   3   9 -15   -0.20    1.56
  -3   9  16  129.06   17.73
   3   9 -16  139.75   20.64
  -3   9  17   -0.74    2.25
   3   9 -17   -0.94    3.18
  -3   9  18    4.76    3.26
   3   9 -18    2.51    3.38
  -3   9  19    6.00    4.17
   3   9 -19    0.24    2.48
   3   9 -20   33.46    8.93
   3   9 -21   -0.29    2.64
   3   9 -22   53.02   12.32
   3   9 -23    3.18    5.18
   3   9 -24   20.64    7.34
   3   9 -25   -0.72    2.79
   3   9 -26   93.91   17.09
   3   9 -27    1.63    3.85
   3   9 -28    6.48    5.11
   3   9 -29   -1.00    2.86
   3   9 -30    4.81    4.37
   3   9 -31    3.42    5.18
   3   9 -32   17.85    7.38
   3   9 -33   -0.68    3.38
   3   9 -34    2.02    3.86
   3   9 -35   -1.39    4.45
   3   9 -36    4.93    4.27
  -3  10   1    0.87    2.24
   3 -10  -1   -0.45    2.55
  -3 -10   1    2.98    3.99
  -3  10   2   88.27   13.27
   3 -10  -2   66.27   11.05
  -3 -10   2   79.37   15.46
  -3  10   3    9.31    4.19
   3 -10  -3   10.59    4.09
   3  10  -3    1.95    3.59
  -3 -10   3    9.23    5.77
  -3  10   4   30.12    7.18
   3 -10  -4   26.35    6.05
   3  10  -4   39.06    9.50
  -3 -10   4   11.27    6.32
  -3  10   5    3.24    3.22
   3 -10  -5    2.36    2.39
   3  10  -5    1.29    3.63
  -3 -10   5    9.14    5.30
  -3  10   6    2.77    2.88
   3 -10  -6   -0.31    1.92
   3  10  -6   -1.16    2.96
  -3 -10   6   -0.12    3.09
  -3  10   7   29.01    6.73
   3 -10  -7   23.70    5.74
   3  10  -7   17.38    6.79
  -3 -10   7   20.14    7.51
  -3  10   8   93.64   13.18
   3 -10  -8   87.69   11.81
   3  10  -8   44.05   11.79
  -3  10   9    2.19    2.46
   3 -10  -9    1.91    2.31
   3  10  -9    0.75    3.30
  -3  10  10   62.71   11.54
   3 -10 -10   62.74   10.33
   3  10 -10   73.61   14.11
  -3  10  11   -0.57    3.05
   3 -10 -11   -0.39    2.23
   3  10 -11    1.95    3.60
  -3  10  12  181.83   22.97
   3  10 -12  184.25   25.44
  -3  10  13   -0.53    2.57
   3  10 -13    4.54    4.42
  -3  10  14   70.28   12.02
   3  10 -14   65.71   13.66
  -3  10  15   -1.13    2.64
   3  10 -15    1.61    3.06
  -3  10  16   15.53    5.40
   3  10 -16    7.58    5.98
  -3  10  17    3.94    3.08
   3  10 -17    3.45    5.02
   3  10 -18   73.65   14.68
   3  10 -19    0.66    3.21
   3  10 -20   22.21    7.56
   3  10 -21   -1.28    4.08
   3  10 -22   20.39    7.79
   3  10 -23    1.58    5.22
   3  10 -24    9.31    5.15
   3  10 -25   -1.54    4.31
   3  10 -26   -0.69    3.37
   3  10 -27    4.24    4.12
   3  10 -28   32.54   10.07
   3  10 -29   -0.08    3.57
   3  10 -30    4.61    4.72
   3  10 -31    2.06    3.01
   3  10 -32    1.80    4.23
   3  10 -33    2.99    4.74
   3  10 -34   10.18    6.27
  -3  11   1    2.22    2.92
   3  11  -1    5.75    3.86
  -3 -11   1   -0.76    3.62
  -3  11   2   37.75    8.68
   3  11  -2   27.77    8.66
  -3 -11   2   44.28   11.51
  -3  11   3   15.80    5.89
   3  11  -3   17.40    7.15
  -3 -11   3   27.49    8.62
  -3  11   4   15.49    5.60
   3  11  -4    9.43    5.66
  -3 -11   4   16.98    8.10
  -3  11   5    2.94    3.14
   3  11  -5    1.58    3.62
  -3 -11   5    6.49    4.63
  -3  11   6   53.28   10.25
   3 -11  -6   51.84    9.40
   3  11  -6   43.20   11.34
  -3 -11   6   54.16   13.06
  -3  11   7    1.15    2.72
   3 -11  -7    2.21    2.76
   3  11  -7    5.45    3.85
  -3 -11   7   -0.35    3.08
  -3  11   8   -0.51    2.18
   3 -11  -8    1.43    2.27
   3  11  -8   -0.38    4.10
  -3 -11   8   -1.33    5.07
  -3  11   9   10.56    5.47
   3  11  -9   19.92    7.00
  -3  11  10   47.44   10.05
   3  11 -10   51.58   12.09
  -3  11  11    4.69    3.52
   3  11 -11   16.56    6.77
  -3  11  12   17.49    6.15
   3  11 -12   17.82    6.98
  -3  11  13    4.86    3.30
   3  11 -13    2.37    2.29
  -3  11  14   36.98    8.28
   3  11 -14   15.78    7.22
   3  11 -15   -1.08    3.29
   3  11 -16   19.16    7.92
   3  11 -17    1.88    2.50
   3  11 -18   -0.65    2.99
   3  11 -19   -0.15    1.84
   3  11 -20   46.25   11.82
   3  11 -21   -0.44    3.15
   3  11 -22   10.10    5.56
   3  11 -23    2.98    4.35
   3  11 -24    5.37    4.93
   3  11 -25    2.09    3.20
   3  11 -26   16.63    7.62
   3  11 -27    5.89    5.30
   3  11 -28    1.20    3.48
   3  11 -29   -3.05    5.68
   3  11 -30   11.59    6.68
   3  11 -31    3.95    4.45
   3  11 -32    6.31    5.28
   3  12  -1   -1.48    3.26
  -3  12   2   84.46   14.63
   3  12  -2   82.40   15.76
  -3 -12   2   85.41   17.80
  -3  12   3    9.77    5.20
   3  12  -3   24.05    8.47
  -3 -12   3   11.82    6.89
  -3  12   4   18.80    6.79
   3  12  -4   20.46    7.54
  -3 -12   4   16.34    7.86
  -3  12   5   -0.23    3.20
   3  12  -5   -1.29    4.09
  -3 -12   5    5.07    4.52
  -3  12   6   -1.04    2.77
   3  12  -6    5.14    4.50
  -3 -12   6    4.01    3.58
  -3  12   7    2.33    3.96
   3  12  -7    4.28    6.63
  -3 -12   7   -1.53    5.23
  -3  12   8  135.01   20.51
   3  12  -8  168.54   24.19
  -3 -12   8  174.50   26.33
  -3  12   9   -0.52    2.18
   3  12  -9    6.93    5.20
  -3 -12   9   -0.60    3.36
  -3  12  10    7.39    4.11
   3  12 -10    1.68    4.68
  -3  12  11    8.02    4.72
   3  12 -11    4.07    4.63
  -3  12  12   28.83    8.07
   3  12 -12   31.92    9.52
   3  12 -13   15.26    7.10
   3  12 -14   33.32   10.56
   3  12 -15   -0.01    4.06
   3  12 -16    0.58    3.19
   3  12 -17    6.69    4.72
   3  12 -18   24.17    8.49
   3  12 -19    8.49    6.01
   3  12 -20    9.22    5.76
   3  12 -21   -1.47    3.45
   3  12 -22   11.32    6.91
   3  12 -23    1.17    3.85
   3  12 -24   13.74    6.96
   3  12 -25   -3.18    6.32
   3  12 -26   -0.40    2.02
   3  12 -27    1.43    5.53
   3  12 -28   11.55    6.11
   3  12 -29   -0.63    3.17
   3  12 -30    6.52    6.00
  -3  13   1   12.52    5.99
   3  13  -1   18.30    7.57
   3  13  -2   29.05    9.04
   3  13  -3    9.93    5.82
   3  13  -4   17.80    8.07
   3  13  -5   22.62    8.21
   3  13  -6   19.86    8.12
   3  13  -7   -1.22    3.28
   3  13  -8    4.03    4.02
   3  13  -9   -1.40    3.73
   3  13 -10   -1.08    3.25
   3  13 -11   19.81    7.63
   3  13 -12   38.23   11.13
   3  13 -13    4.31    5.37
   3  13 -14   -0.78    4.68
   3  13 -15    9.21    5.55
   3  13 -16   39.06   11.26
   3  13 -17    2.38    4.57
   3  13 -18   -0.78    3.96
   3  13 -19   -0.78    3.45
   3  13 -20   15.55    7.78
   3  13 -21   13.90    6.81
   3  13 -22    9.65    6.90
   3  13 -23   -0.13    3.89
   3  13 -24   -1.38    4.27
   3  13 -25    0.18    3.03
   3  13 -26   11.50    6.91
   3  13 -27    2.23    3.54
   3  13 -28   -0.00    0.00
  -3  14   1    7.31    4.49
   3  14  -1    8.45    5.81
  -3  14   2   11.62    5.87
   3  14  -2   25.45    8.94
  -3  14   3   22.88    7.75
   3  14  -3   18.53    8.32
  -3  14   4    9.50    5.70
   3  14  -4   15.85    7.43
  -3  14   5   -1.03    3.40
   3  14  -5    3.79    4.29
  -3  14   6   -0.72    3.45
   3  14  -6   11.99    5.80
  -3  14   7    7.51    4.96
   3  14  -7    9.65    6.42
   3  14  -8   51.50   13.22
   3  14  -9   -1.25    3.46
   3  14 -10   -2.01    4.95
   3  14 -11   -1.43    5.50
   3  14 -12    6.54    5.33
   3  14 -13   -0.27    4.23
   3  14 -14    7.61    5.22
   3  14 -15    2.02    5.01
   3  14 -16   -0.96    4.03
   3  14 -17   -1.55    4.65
   3  14 -18   26.61   10.02
   3  14 -19    5.10    5.29
   3  14 -20    7.11    4.94
   3  14 -21   -0.01    2.16
   3  14 -22    8.49    6.28
   3  14 -23   -4.41    6.98
   3  14 -24   -1.22    4.39
   3  14 -25   -0.43    2.85
  -3  15   1   25.42    8.72
   3  15  -1   18.88    8.94
  -3  15   2    1.43    3.47
   3  15  -2   -0.79    2.98
  -3  15   3   -1.36    3.62
   3  15  -3   -1.73    5.94
  -3  15   4   -0.76    3.09
   3  15  -4    8.35    6.14
  -3  15   5    6.29    4.52
   3  15  -5    3.56    5.80
   3  15  -6    4.09    5.98
   3  15  -7   18.52    8.01
   3  15  -8   -0.68    2.88
   3  15  -9   11.47    6.26
   3  15 -10    0.99    4.90
   3  15 -11   21.28    9.01
   3  15 -12    1.92    4.32
   3  15 -13   -1.85    5.73
   3  15 -14   -2.86    5.15
   3  15 -15   15.85    7.06
   3  15 -16   14.29    7.50
   3  15 -17    2.43    4.34
   3  15 -18   -0.45    2.86
   3  15 -19    3.55    5.06
   3  15 -20    8.27    6.21
   3  15 -21    4.78    6.23
  -3  16   1    1.38    3.78
   3  16  -1   -0.33    3.30
  -3  16   2    6.83    4.65
   3  16  -2    6.04    5.42
   3  16  -3   11.47    7.18
   3  16  -4   -3.06    6.06
   3  16  -5   -2.21    5.24
   3  16  -6   -0.12    2.61
   3  16  -7    1.47    5.17
   3  16  -8    1.49    4.27
   3  16  -9    1.17    3.87
   3  16 -10    4.52    4.71
   3  16 -11   -0.58    4.61
   3  16 -12    4.25    5.13
   3  16 -13   -0.65    3.95
   3  16 -14   -1.96    5.96
   3  16 -15   -0.83    3.69
   3  16 -16    0.92    2.87
   3  16 -17    2.83    4.08
   3  17  -1    7.97    6.17
   3  17  -2    5.33    4.60
   3  17  -3    4.64    5.02
   3  17  -4    3.57    4.71
   3  17  -5   13.44    7.13
   3  17  -6   17.50    8.53
   3  17  -7   -0.20    3.37
   3  17  -8    2.27    6.12
   3  17  -9   14.20    8.12
   3  17 -10   -2.41    5.18
   3  17 -11   -1.52    5.15
   3  17 -12    0.30    4.33
   3  18  -1   -0.90    4.57
   3  18  -2   -1.59    3.82
   3  18  -3    0.70    3.18
   3  18  -4   -0.50    3.94
   3  18  -5   -1.09    4.73
  -2   0   1   -0.14    0.94
  -2   0   1    0.06    1.09
   2   0  -1    0.75    0.96
   2   0  -1   -0.46    0.77
  -2   0   2  488.51   44.38
   2   0  -2  492.55   44.47
  -2   0   3    0.09    0.85
   2   0  -3   -0.12    0.96
  -2   0   4    2.47    1.03
   2   0  -4    3.94    1.31
  -2   0   5    0.05    0.74
   2   0  -5   -1.02    1.02
  -2   0   6 2747.94  235.19
   2   0  -6 2569.64  235.08
  -2   0   7   -0.12    1.02
   2   0  -7    0.14    0.97
  -2   0   8  176.44   17.39
   2   0  -8  174.97   17.47
   2   0  -9    1.37    1.24
   2   0  -9   -0.57    2.12
   2   0 -10   27.23    4.44
   2   0 -10   19.74    5.17
   2   0 -11   -0.28    1.24
   2   0 -11   -0.01    2.41
   2   0 -12  554.26   54.02
   2   0 -12  624.67   56.75
   2   0 -13   -0.46    1.60
   2   0 -13   -0.13    3.04
   2   0 -14  789.12   74.05
   2   0 -14  810.74   76.47
  -2   0  15    0.10    1.85
   2   0 -15    1.90    2.25
   2   0 -15   -0.96    3.17
  -2   0  16   31.82    7.00
   2   0 -16   34.70    6.23
   2   0 -16   30.34    7.32
  -2   0  17   -0.10    2.00
   2   0 -17    0.59    2.12
   2   0 -17    0.32    2.93
  -2   0  18  200.72   24.99
   2   0 -18  218.01   23.89
   2   0 -18  238.20   26.61
  -2   0  19   -0.25    1.73
   2   0 -19   -0.44    1.71
   2   0 -19   -0.22    2.34
  -2   0  20    1.94    2.92
   2   0 -20   -0.67    2.33
   2   0 -20    1.22    2.82
  -2   0  21   -0.95    2.95
   2   0 -21    0.68    2.25
   2   0 -21   -0.27    2.30
  -2   0  22  290.31   34.39
   2   0 -22  290.16   32.26
   2   0 -22  331.35   35.52
  -2   0  23   -0.15    2.27
   2   0 -23   -0.15    1.93
   2   0 -24   69.49   11.41
   2   0 -25    1.72    2.44
   2   0 -26    9.32    4.25
   2   0 -29    1.16    2.79
   2   0 -30   27.70    7.45
   2   0 -31   -0.21    2.39
   2   0 -32    7.20    4.43
   2   0 -33   -0.30    1.81
   2   0 -34   24.00    7.72
   2   0 -35    2.33    3.14
   2   0 -36    3.46    4.23
   2   0 -37   -0.65    2.63
   2   0 -38   19.82    7.22
  -2   1   1   67.09    6.67
  -2   1   1   63.57    6.51
   2  -1  -1   66.35    6.75
   2  -1  -1   67.36    6.28
   2   1  -1   58.22    7.48
   2   1  -1   57.62    7.44
  -2  -1   1   57.24    7.32
  -2  -1   1   52.94    7.50
  -2   1   2   27.52    2.83
  -2   1   2   23.73    2.46
   2  -1  -2   21.38    2.76
   2   1  -2   27.58    4.09
  -2  -1   2   29.64    4.14
   2   1  -3  846.51   80.86
  -2  -1   3  947.95   80.97
  -2   1   4 8001.55  799.09
   2   1  -4 8597.57  794.76
  -2  -1   4 9999.00  795.09
   2  -1  -5   61.10    6.13
   2  -1  -5   70.55    6.70
   2   1  -5   65.34    7.64
  -2  -1   5   52.96    7.16
   2  -1  -6    6.11    1.27
   2  -1  -6    5.74    1.81
   2   1  -6    4.98    2.05
  -2  -1   6    2.53    1.61
   2  -1  -7    2.19    1.09
   2  -1  -7    5.04    1.94
   2   1  -7    3.47    1.67
  -2  -1   7    1.95    1.45
  -2   1   8  215.02   22.44
   2  -1  -8  206.08   20.90
   2  -1  -8  233.68   22.02
   2   1  -8  205.66   21.89
  -2  -1   8  250.56   22.12
  -2   1   9  355.07   37.04
  -2   1   9  380.77   36.15
   2  -1  -9  402.67   36.71
   2   1  -9  403.29   36.68
  -2  -1   9  364.42   36.09
  -2   1  10 1681.95  152.33
  -2   1  10 1616.53  150.38
   2  -1 -10 1691.38  150.88
   2   1 -10 1543.76  150.25
  -2  -1  10 1870.36  150.90
  -2   1  11   20.23    5.10
  -2   1  11   29.20    5.03
   2  -1 -11   22.44    4.93
   2   1 -11   26.03    4.86
  -2  -1  11   33.57    5.14
  -2   1  12    2.04    2.63
  -2   1  12    4.12    2.57
   2  -1 -12   -0.29    1.87
   2   1 -12    1.83    1.91
   2   1 -12    7.07    4.14
  -2  -1  12    2.53    1.94
  -2   1  13    5.83    3.64
   2  -1 -13   12.12    4.24
   2   1 -13    5.10    2.74
   2   1 -13    6.78    4.14
  -2   1  14  265.18   32.68
   2  -1 -14  341.50   32.75
   2   1 -14  293.01   31.16
   2   1 -14  321.54   34.30
  -2  -1  14  335.49   33.43
  -2   1  15    4.49    3.57
   2  -1 -15    6.14    3.52
   2   1 -15    2.66    2.43
   2   1 -15   -1.08    3.19
  -2  -1  15    4.97    3.24
  -2   1  16  337.16   38.48
   2  -1 -16  397.19   37.84
   2   1 -16  349.70   36.03
   2   1 -16  334.78   38.56
  -2  -1  16  363.23   37.85
  -2   1  17   -0.76    3.16
   2  -1 -17    6.16    3.41
   2   1 -17    5.45    3.10
   2   1 -17    0.67    3.05
  -2  -1  17    3.68    3.07
  -2   1  18   12.82    5.76
   2  -1 -18   18.49    5.36
   2   1 -18   20.94    5.21
   2   1 -18   22.03    6.76
  -2  -1  18   26.10    6.62
  -2   1  19   11.00    5.22
  -2   1  19    5.99    3.97
   2  -1 -19    8.10    3.83
   2   1 -19    9.32    3.75
   2   1 -19   15.01    5.68
  -2  -1  19    5.10    4.52
  -2   1  20  312.69   37.58
  -2   1  20  303.32   35.09
   2  -1 -20  319.36   35.42
   2   1 -20  321.92   34.16
   2   1 -20  348.26   37.55
  -2  -1  20  335.93   36.50
  -2   1  21    2.48    3.32
  -2   1  21    2.24    2.45
   2  -1 -21   -0.27    2.60
   2   1 -21   -0.34    1.87
   2   1 -21   -0.72    3.07
  -2  -1  21   -1.15    2.94
  -2   1  22   32.74    9.35
  -2   1  22   24.79    7.61
   2  -1 -22   42.58    8.63
   2   1 -22   18.69    5.65
  -2  -1  22   37.42    8.59
  -2   1  23    6.48    5.21
  -2   1  23    1.98    2.81
   2  -1 -23    6.24    3.32
   2  -1 -23    7.98    4.45
   2   1 -23   10.77    4.63
  -2  -1  23   11.71    5.29
  -2   1  24  105.25   18.39
   2  -1 -24   82.17   13.47
   2   1 -24  124.53   15.76
  -2   1  25    2.38    4.05
   2  -1 -25    3.87    3.48
   2   1 -25   10.35    4.24
  -2   1  26  188.69   29.65
   2  -1 -26  237.54   26.42
   2  -1 -27    6.92    3.79
   2   1 -28    3.43    3.22
   2   1 -29    2.68    3.66
   2  -1 -30   46.79   10.32
   2   1 -30   61.82   11.36
   2  -1 -31    0.23    1.96
   2   1 -31   -1.00    3.15
   2  -1 -32    3.15    3.46
   2   1 -32   12.81    5.66
   2  -1 -33   -0.71    2.68
   2   1 -33    5.19    3.99
   2  -1 -34   -1.05    2.81
   2   1 -34   -0.69    2.90
   2  -1 -35    3.12    3.38
   2   1 -35   -0.59    2.89
   2  -1 -36   35.16    8.92
   2   1 -36   27.65    8.44
   2   1 -37    1.11    3.05
   2   1 -38   -1.39    4.28
   2   1 -39    0.90    3.01
  -2   2   1  135.95   12.86
  -2   2   1  134.59   13.73
  -2   2   1  130.76   13.00
   2  -2  -1  149.33   13.00
   2  -2  -1  126.95   12.69
   2   2  -1  146.70   14.95
   2   2  -1  141.89   15.01
  -2  -2   1  126.25   14.38
  -2  -2   1  112.55   14.56
  -2   2   2 2238.21  203.94
  -2   2   2 2687.26  204.36
   2  -2  -2 2001.90  203.97
   2   2  -2 2329.11  206.39
  -2  -2   2 2538.72  206.53
  -2  -2   2 2444.79  209.78
  -2   2   3 1327.61  126.02
  -2   2   3 1571.35  125.85
  -2   2   3 1437.80  125.73
   2  -2  -3 1294.74  125.94
   2   2  -3 1511.25  128.82
  -2  -2   3 1530.59  128.62
   2  -2  -4    0.07    0.46
   2   2  -4    0.46    1.88
  -2  -2   4    0.21    1.24
  -2   2   5  837.18   68.00
  -2   2   5  763.21   67.51
   2  -2  -5  757.46   67.83
   2   2  -5  577.27   69.47
  -2  -2   5  786.45   70.11
  -2   2   6  582.81   50.64
  -2   2   6  591.31   50.30
   2  -2  -6  563.16   50.44
   2   2  -6  594.90   52.81
  -2  -2   6  428.81   51.60
  -2   2   7   -0.06    1.13
  -2   2   7   -0.06    0.89
   2  -2  -7    0.14    0.94
   2   2  -7    0.10    1.58
  -2  -2   7    0.65    1.55
  -2   2   8  620.18   57.80
  -2   2   8  652.66   57.39
   2  -2  -8  684.75   57.66
   2   2  -8  552.48   58.63
  -2  -2   8  610.00   58.58
  -2   2   9   84.14    9.26
  -2   2   9   82.12    8.68
   2  -2  -9   72.83    8.57
   2   2  -9   51.86    8.95
  -2  -2   9   69.38    9.15
  -2   2  10    2.10    1.93
  -2   2  10    3.66    1.76
   2  -2 -10    3.83    1.94
   2   2 -10    2.16    1.97
  -2  -2  10    2.99    1.88
  -2   2  11  189.11   21.44
  -2   2  11  217.40   21.08
   2  -2 -11  228.86   21.40
   2   2 -11  171.96   21.23
  -2  -2  11  204.90   21.34
  -2   2  12  311.88   33.93
  -2   2  12  352.83   33.46
   2  -2 -12  359.13   33.65
   2   2 -12  321.20   33.89
  -2  -2  12  342.07   33.60
  -2   2  13  138.83   16.98
  -2   2  13  139.57   16.01
   2  -2 -13  135.86   16.02
   2   2 -13  141.61   16.58
  -2  -2  13  142.19   16.08
  -2   2  14  253.36   25.93
  -2   2  14  217.57   24.02
   2  -2 -14  236.48   24.40
   2   2 -14  214.68   24.33
  -2  -2  14  214.45   23.72
  -2   2  15   -0.89    3.19
  -2   2  15   -0.01    1.21
   2  -2 -15   -0.44    1.64
   2   2 -15    0.28    1.71
   2   2 -15   -0.39    2.64
  -2  -2  15   -0.58    1.72
  -2   2  16    4.32    3.46
   2  -2 -16    2.11    2.39
   2   2 -16    1.56    2.26
   2   2 -16    4.79    3.31
  -2  -2  16    0.81    2.25
  -2   2  17   28.93    7.49
   2  -2 -17   39.80    7.32
   2   2 -17   19.37    5.45
   2   2 -17   32.73    8.30
  -2  -2  17   31.21    7.51
  -2   2  18  119.22   17.41
   2  -2 -18  109.40   15.52
   2   2 -18  124.05   15.93
   2   2 -18  123.45   18.41
  -2  -2  18  127.95   17.49
  -2   2  19   86.21   14.22
   2  -2 -19   80.06   12.45
   2   2 -19   85.46   12.42
   2   2 -19   91.52   15.12
  -2  -2  19   69.58   12.74
  -2   2  20   11.57    5.59
   2  -2 -20   10.40    4.60
   2   2 -20   10.98    4.50
   2   2 -20    3.98    4.19
  -2  -2  20   13.43    5.03
  -2   2  21   18.38    6.85
  -2   2  21   33.31    7.84
   2  -2 -21   39.11    8.14
   2   2 -21   27.83    6.57
  -2  -2  21   32.56    8.19
  -2   2  22  132.91   20.65
  -2   2  22  118.77   18.40
   2  -2 -22  131.50   18.56
   2   2 -22  148.87   18.71
  -2  -2  22  175.66   21.61
  -2   2  23   39.02   10.08
   2  -2 -23   27.99    7.62
   2   2 -23   37.44    8.12
  -2  -2  23   22.77    7.84
  -2   2  24  140.40   22.97
   2   2 -24  170.46   20.97
  -2   2  25   -0.07    3.32
  -2   2  26   67.68   14.76
  -2   2  27    7.80    6.36
   2   2 -27    4.98    4.18
   2   2 -28   96.13   15.34
   2   2 -29    5.12    3.41
  -2   2  30    1.70    5.06
   2   2 -30    1.54    3.60
  -2   2  31    9.01    6.46
   2  -2 -31    1.02    2.57
   2   2 -31    7.04    3.90
  -2   2  32   16.01    8.75
   2  -2 -32   10.66    5.00
   2   2 -32   16.12    6.38
  -2   2  33    6.74    5.67
   2  -2 -33    8.23    4.39
   2   2 -33   -0.19    2.58
   2  -2 -34   28.76    7.89
   2   2 -34   26.52    8.29
   2  -2 -35   -0.35    2.10
   2   2 -35   -0.57    2.75
   2   2 -36   -2.45    4.17
   2   2 -38   10.24    5.83
   2   2 -39   -1.37    3.69
   2   2 -40    5.69    4.74
   2   2 -41   -0.90    3.57
  -2   3   1  249.54   23.91
   2  -3  -1  238.29   23.65
   2  -3  -1  273.66   23.94
   2   3  -1  270.68   26.21
  -2  -3   1  267.21   25.89
  -2  -3   1  208.85   25.65
  -2   3   2  430.80   40.34
   2  -3  -2  384.35   40.00
   2  -3  -2  452.90   40.26
   2  -3  -2  518.45   40.32
   2   3  -2  439.35   42.63
  -2  -3   2  464.63   42.53
  -2  -3   2  380.89   42.66
  -2   3   3   26.20    3.55
  -2   3   3   17.29    3.23
   2  -3  -3   24.08    3.33
   2  -3  -3   23.04    3.06
   2  -3  -3   28.29    3.12
   2   3  -3   23.44    5.21
  -2  -3   3   31.26    5.28
  -2   3   4 1836.85  171.06
  -2   3   4 2109.89  171.60
   2  -3  -4 1729.36  170.88
   2  -3  -4 1974.89  170.35
   2  -3  -4 1991.58  170.54
   2   3  -4 1787.81  173.38
  -2  -3   4 2105.90  173.76
  -2   3   5  203.32   19.85
  -2   3   5  207.09   19.83
   2  -3  -5  208.38   19.72
   2  -3  -5  195.45   18.55
   2  -3  -5  227.26   18.69
   2   3  -5  186.85   21.79
  -2  -3   5  217.03   21.92
  -2   3   6  297.27   26.80
  -2   3   6  293.39   26.79
   2  -3  -6  260.08   26.48
   2  -3  -6  289.26   25.46
   2   3  -6  257.27   28.70
  -2  -3   6  289.60   28.72
  -2   3   7   53.97    6.10
  -2   3   7   41.23    5.71
   2  -3  -7   45.50    5.77
   2  -3  -7   49.11    4.90
   2   3  -7   47.95    7.61
  -2  -3   7   39.31    6.85
  -2   3   8  184.42   18.54
  -2   3   8  216.13   18.85
   2  -3  -8  173.58   18.32
   2  -3  -8  194.00   17.48
   2   3  -8  125.39   19.15
  -2  -3   8  214.16   20.48
  -2   3   9  153.67   15.49
  -2   3   9  148.01   15.27
   2  -3  -9  134.89   14.97
   2  -3  -9  153.20   14.34
   2   3  -9  155.72   17.27
  -2  -3   9  119.93   15.91
  -2   3  10  955.61   85.76
  -2   3  10  916.67   85.38
   2  -3 -10 1018.85   85.56
   2  -3 -10  971.56   84.59
   2   3 -10  869.64   86.95
  -2  -3  10  843.68   86.21
  -2   3  11  293.11   29.96
  -2   3  11  312.36   29.86
   2  -3 -11  319.87   29.76
   2  -3 -11  308.02   28.82
   2   3 -11  265.95   30.72
  -2  -3  11  290.04   30.44
  -2   3  12   30.87    5.86
  -2   3  12   22.99    5.11
   2  -3 -12   36.17    5.77
   2  -3 -12   32.18    5.04
   2   3 -12   29.14    6.26
  -2  -3  12   41.38    6.49
  -2   3  13  124.97   14.74
  -2   3  13  109.59   13.72
   2  -3 -13   93.45   13.19
   2  -3 -13  118.11   13.02
   2   3 -13  114.67   14.75
  -2  -3  13  131.41   14.59
  -2   3  14  313.13   34.16
  -2   3  14  339.26   33.83
   2  -3 -14  350.16   33.77
   2  -3 -14  365.14   33.08
   2   3 -14  331.32   34.62
  -2  -3  14  291.90   33.27
  -2   3  15   13.76    4.95
  -2   3  15   30.62    5.88
   2  -3 -15   18.23    4.65
   2  -3 -15   21.41    4.55
   2   3 -15   15.11    4.76
  -2  -3  15   19.89    4.83
  -2   3  16  108.83   13.99
  -2   3  16   91.88   12.43
   2  -3 -16   78.28   11.65
   2  -3 -16   86.87   11.38
   2   3 -16   69.42   11.77
  -2  -3  16   94.07   12.09
  -2   3  17   24.83    6.46
  -2   3  17   27.19    5.97
   2  -3 -17   17.99    5.03
   2  -3 -17   21.86    5.02
   2   3 -17   20.43    5.59
   2   3 -17   21.48    7.37
  -2  -3  17   16.46    4.65
  -2   3  18   18.12    5.85
   2  -3 -18   16.27    5.16
   2  -3 -18   21.92    5.28
   2   3 -18   20.66    5.67
   2   3 -18   20.04    6.89
  -2  -3  18   16.50    6.31
  -2   3  19    4.38    3.74
   2  -3 -19    8.39    3.60
   2  -3 -19    1.94    2.18
   2   3 -19    2.74    3.22
  -2  -3  19    1.99    3.33
  -2   3  20   47.56   11.18
   2  -3 -20   78.97   12.01
   2  -3 -20   80.64   11.46
   2   3 -20   85.86   12.54
  -2  -3  20   71.56   13.06
  -2   3  21   49.80   10.28
   2  -3 -21   39.57    7.94
   2  -3 -21   37.81    7.40
   2   3 -21   33.24    7.63
  -2  -3  21   13.31    6.11
  -2   3  22   34.78    9.04
   2  -3 -22   31.94    7.19
   2   3 -22   17.01    5.98
  -2  -3  22   26.91    7.69
  -2   3  23   -0.62    3.42
   2  -3 -23    0.42    2.17
   2   3 -23   -1.01    3.14
  -2  -3  23    0.79    2.42
  -2   3  24  113.06   17.96
   2  -3 -24   85.98   14.46
  -2   3  25   60.54   13.33
  -2   3  26  100.82   19.61
   2   3 -26  154.97   19.61
  -2   3  27   -1.21    4.24
   2   3 -27    0.90    3.49
   2   3 -28    1.22    3.31
   2   3 -29    9.23    4.84
  -2   3  30   49.46   13.79
   2   3 -30   50.59   11.07
  -2   3  31    0.69    3.65
   2   3 -31    5.80    4.31
  -2   3  32    6.32    5.90
   2   3 -32    0.96    3.27
  -2   3  33    3.23    4.35
   2   3 -33   -1.09    2.99
  -2   3  34    6.30    6.51
   2   3 -34    3.23    4.18
   2   3 -35    1.03    2.60
   2   3 -36   27.96    8.43
   2   3 -37   -0.01    2.67
   2   3 -38   -1.52    4.41
   2   3 -39   -0.41    2.65
   2   3 -40   22.94    8.24
   2   3 -41    4.37    4.23
   2   3 -42    1.61    3.97
  -2   4   1  829.80   76.56
   2  -4  -1 1003.69   76.82
   2  -4  -1  907.15   77.65
   2   4  -1  640.01   77.59
  -2  -4   1  760.61   78.94
  -2   4   2  302.53   28.85
   2  -4  -2  255.62   28.22
   2  -4  -2  372.68   29.44
   2   4  -2  273.82   30.66
  -2  -4   2  259.33   30.01
  -2  -4   2  396.09   33.14
  -2   4   3  131.34   13.60
  -2   4   3  136.86   13.96
   2  -4  -3   93.80   12.75
   2  -4  -3  143.81   13.62
   2   4  -3  150.45   16.18
  -2  -4   3  150.28   15.66
  -2   4   4  388.42   37.49
  -2   4   4  414.42   37.94
   2  -4  -4  412.38   37.41
   2  -4  -4  366.12   36.98
   2   4  -4  457.89   40.58
  -2  -4   4  402.89   39.45
  -2   4   5   36.04    4.82
  -2   4   5   25.69    4.50
   2  -4  -5   30.30    4.40
   2  -4  -5   27.90    4.05
   2   4  -5   29.16    5.97
  -2  -4   5   20.92    5.04
  -2   4   6  346.22   35.56
  -2   4   6  395.76   36.03
   2  -4  -6  367.88   35.43
   2  -4  -6  410.03   35.08
   2   4  -6  347.11   37.68
  -2  -4   6  373.34   37.47
  -2   4   7  748.10   59.92
  -2   4   7  555.11   59.21
   2  -4  -7  666.41   59.27
   2  -4  -7  635.61   58.44
   2   4  -7  653.21   61.94
  -2  -4   7  639.88   61.21
  -2   4   8  603.21   52.58
  -2   4   8  537.02   52.44
   2  -4  -8  487.47   51.82
   2  -4  -8  601.90   51.49
   2   4  -8  516.39   54.31
  -2  -4   8  660.80   54.85
  -2   4   9   19.34    4.34
  -2   4   9   24.61    4.77
   2  -4  -9   24.82    4.55
   2  -4  -9   28.84    4.10
   2   4  -9   34.32    6.48
  -2  -4   9   35.11    6.26
  -2   4  10   18.42    3.97
  -2   4  10   16.44    3.86
   2  -4 -10   13.26    3.55
   2  -4 -10   17.16    3.25
   2   4 -10   21.17    5.26
  -2  -4  10   20.35    4.68
  -2   4  11  204.50   21.99
  -2   4  11  202.32   22.06
   2  -4 -11  217.31   21.95
   2  -4 -11  203.25   20.75
   2   4 -11  240.48   24.40
  -2  -4  11  198.64   22.67
  -2   4  12  918.39   82.93
  -2   4  12  866.46   82.77
   2  -4 -12  898.02   82.39
   2  -4 -12  935.48   81.53
   2   4 -12  797.14   83.89
  -2  -4  12  904.78   83.59
  -2   4  13   10.88    3.73
  -2   4  13    6.20    3.17
   2  -4 -13   19.27    4.20
   2  -4 -13   14.84    3.35
   2   4 -13   16.81    4.84
  -2  -4  13   13.52    4.43
  -2   4  14   98.54   13.55
  -2   4  14  108.39   13.89
   2  -4 -14  132.28   14.05
   2  -4 -14   95.14   12.24
   2   4 -14  104.35   14.65
  -2  -4  14  106.84   13.89
  -2   4  15   11.58    3.78
  -2   4  15    5.84    2.88
   2  -4 -15    8.23    3.33
   2  -4 -15    5.99    2.69
   2   4 -15   10.18    4.45
  -2  -4  15    6.27    3.25
  -2   4  16  157.02   22.48
  -2   4  16  212.02   23.61
   2  -4 -16  206.82   22.74
   2  -4 -16  228.55   22.34
   2   4 -16  176.33   23.35
  -2  -4  16  249.15   24.03
  -2   4  17   40.74    8.81
  -2   4  17   58.38    9.46
   2  -4 -17   41.96    7.82
   2  -4 -17   54.42    8.04
   2   4 -17   46.40    9.10
  -2   4  18   53.28    9.86
  -2   4  18   47.49    8.99
   2  -4 -18   46.12    8.26
   2  -4 -18   49.85    8.02
   2   4 -18   38.53    8.53
  -2   4  19  122.96   16.80
  -2   4  19  101.33   15.40
   2  -4 -19   97.18   14.56
   2  -4 -19  116.40   14.69
   2   4 -19  132.75   16.85
  -2   4  20   10.00    4.97
   2  -4 -20    9.64    4.56
   2  -4 -20   12.33    4.22
   2   4 -20   11.87    4.37
  -2  -4  20    9.64    4.95
  -2   4  21   40.57    9.43
   2  -4 -21   46.92    8.64
   2  -4 -21   55.38    8.88
   2   4 -21   38.68    8.64
  -2  -4  21   23.00    8.29
  -2   4  22   99.85   16.94
   2  -4 -22  129.49   16.60
  -2  -4  22  102.60   17.52
  -2   4  23   48.42   11.09
   2  -4 -23   56.46   10.44
  -2   4  24   39.99   10.63
   2  -4 -24   57.84   10.34
  -2   4  25    5.53    5.17
   2   4 -25    6.86    3.88
  -2   4  26   44.52   10.71
   2   4 -26   18.96    6.46
  -2   4  27   54.77   13.29
   2   4 -27   60.28   11.78
   2   4 -28   62.90   12.40
   2   4 -29   33.04    8.74
   2   4 -30   -0.78    3.08
  -2   4  31   10.07    6.31
   2   4 -31    4.48    3.79
  -2   4  32   13.90    8.37
   2   4 -32   14.16    6.04
   2   4 -33   17.97    6.55
   2   4 -34    7.47    4.61
   2   4 -35   -1.12    3.60
   2   4 -36   -0.05    1.95
   2   4 -37   -1.21    3.60
   2   4 -38    1.09    4.00
   2   4 -39    0.54    4.48
   2   4 -40    3.76    4.18
   2   4 -41   -0.86    3.13
   2   4 -42    4.97    3.60
   2   4 -43   19.40    7.68
  -2   5   1    9.95    3.22
   2  -5  -1   10.32    2.97
   2  -5  -1   12.61    3.72
   2   5  -1   14.78    4.32
  -2  -5   1   11.65    3.84
  -2  -5   1   20.21    5.42
  -2   5   2    4.99    2.59
   2  -5  -2   10.80    2.88
   2  -5  -2    8.20    2.79
   2   5  -2    9.53    3.82
  -2  -5   2   14.88    4.21
  -2  -5   2    5.22    3.32
  -2   5   3   -0.10    1.64
   2  -5  -3    2.20    1.96
   2  -5  -3    0.26    1.63
   2   5  -3    1.65    2.74
  -2  -5   3   -0.36    2.05
  -2   5   4 1311.98  118.34
  -2   5   4 1258.68  118.89
   2  -5  -4 1219.06  117.69
   2  -5  -4 1500.55  118.65
   2   5  -4 1285.62  120.69
  -2  -5   4 1270.00  119.89
  -2   5   5  404.73   39.55
  -2   5   5  344.45   39.43
   2  -5  -5  425.14   39.38
   2  -5  -5  412.96   39.26
   2   5  -5  439.76   42.35
  -2  -5   5  509.35   42.37
  -2   5   6  690.14   64.61
  -2   5   6  696.13   65.11
   2  -5  -6  790.90   64.73
   2  -5  -6  690.78   64.04
   2   5  -6  595.10   66.28
  -2  -5   6  675.28   66.17
  -2   5   7   73.10    9.29
  -2   5   7   74.08    9.52
   2  -5  -7   74.61    8.89
   2  -5  -7   53.96    7.95
   2   5  -7   63.18   10.35
  -2  -5   7   65.37   10.04
  -2   5   8   45.88    7.52
  -2   5   8   57.73    8.25
   2  -5  -8   56.57    7.66
   2  -5  -8   54.30    7.18
   2   5  -8   58.51    9.69
  -2  -5   8   57.36    8.93
  -2   5   9  137.56   15.04
  -2   5   9  139.54   15.42
   2  -5  -9  129.18   14.52
   2  -5  -9  138.43   14.17
   2   5  -9   98.38   15.76
  -2  -5   9  116.70   15.73
  -2   5  10  975.41   88.87
  -2   5  10  804.60   88.47
   2  -5 -10  979.86   88.58
   2  -5 -10 1035.02   87.94
   2   5 -10  980.16   91.34
  -2  -5  10 1027.11   90.54
  -2   5  11   -0.25    1.46
  -2   5  11   -0.53    2.10
   2  -5 -11    0.14    1.08
   2  -5 -11   -0.09    1.07
   2   5 -11   -0.62    2.43
  -2  -5  11    0.70    2.51
  -2   5  12    4.46    2.46
  -2   5  12    5.53    3.04
   2  -5 -12    6.27    3.01
   2  -5 -12    4.98    2.19
   2   5 -12    4.41    3.33
  -2  -5  12    2.79    2.57
  -2   5  13   19.75    5.18
  -2   5  13   32.89    6.32
   2  -5 -13   22.31    5.08
   2  -5 -13   29.82    5.08
   2   5 -13   32.40    7.16
  -2  -5  13   25.22    5.82
  -2   5  14  111.83   13.55
  -2   5  14   95.11   13.18
   2  -5 -14   93.90   12.64
   2  -5 -14  103.53   11.93
   2   5 -14   87.86   13.77
  -2  -5  14   78.83   12.53
  -2   5  15   92.78   12.67
  -2   5  15   83.30   12.42
   2  -5 -15   79.59   11.71
   2  -5 -15   89.70   11.34
   2   5 -15   95.93   14.02
  -2   5  16  153.94   19.05
  -2   5  16  147.22   19.12
   2  -5 -16  171.47   18.91
   2  -5 -16  149.92   17.47
   2   5 -16  146.91   19.73
  -2   5  17    6.31    3.81
  -2   5  17    4.43    2.73
   2  -5 -17   10.44    3.78
   2  -5 -17    7.98    3.24
   2   5 -17   10.47    4.26
  -2   5  18   23.16    6.14
  -2   5  18   21.58    5.95
   2  -5 -18   19.71    5.30
   2  -5 -18   19.59    4.93
   2   5 -18   26.11    6.85
  -2   5  19   44.37    9.56
  -2   5  19   39.80    8.95
   2  -5 -19   55.76    9.36
   2  -5 -19   51.81    8.49
   2   5 -19   52.49   10.27
  -2   5  20   73.98   13.06
  -2   5  20   84.23   13.58
   2  -5 -20   75.18   12.00
   2  -5 -20   84.72   11.91
  -2   5  21   98.75   15.42
   2  -5 -21   89.24   13.68
  -2  -5  21   99.31   16.84
  -2   5  22   22.83    7.44
   2  -5 -22   38.77    7.86
  -2  -5  22   14.61    6.64
  -2   5  23    0.07    3.04
   2  -5 -23    0.48    2.02
   2   5 -23   -1.21    3.08
  -2   5  24   37.34    9.72
   2   5 -24   30.01    8.48
  -2   5  25   41.43   10.30
   2   5 -25   20.82    7.22
  -2   5  26   82.20   15.94
   2   5 -26   97.05   15.80
  -2   5  27   -0.88    3.32
   2   5 -27    1.33    3.45
   2   5 -28    1.85    3.76
   2   5 -29   11.59    5.74
   2   5 -30   15.63    6.40
   2   5 -31    9.69    5.12
   2   5 -32    2.90    3.94
   2   5 -33   -1.51    4.78
   2   5 -34   -0.95    2.74
   2   5 -35   15.62    7.00
   2   5 -36   19.00    7.49
   2   5 -37    0.80    4.03
   2   5 -38   -0.99    3.65
   2   5 -39   -0.31    3.69
   2   5 -40   -0.88    3.43
   2   5 -41    3.35    3.86
   2   5 -42    1.92    3.80
  -2   6   1  885.34   85.71
   2  -6  -1  910.28   85.22
   2  -6  -1  981.28   86.72
   2   6  -1 1007.72   88.66
  -2  -6   1  877.92   86.88
  -2  -6   1  921.99   88.99
  -2   6   2  248.76   26.81
   2  -6  -2  277.04   26.66
   2  -6  -2  239.60   26.81
   2   6  -2  282.51   29.52
  -2  -6   2  276.64   28.52
  -2  -6   2  228.12   28.99
  -2   6   3  308.87   32.12
   2  -6  -3  340.50   31.90
   2  -6  -3  284.90   31.85
   2   6  -3  299.71   34.05
  -2  -6   3  352.54   34.03
  -2  -6   3  335.87   35.58
  -2   6   4  122.97   15.95
  -2   6   4   95.13   15.58
   2  -6  -4  159.50   16.39
   2  -6  -4  169.40   16.99
   2   6  -4  174.20   19.31
  -2  -6   4  180.10   18.65
  -2   6   5  581.55   58.46
  -2   6   5  629.02   59.42
   2  -6  -5  686.91   58.68
   2  -6  -5  615.87   58.48
   2   6  -5  636.12   61.32
  -2  -6   5  564.14   59.65
  -2   6   6  102.17   13.61
  -2   6   6  108.85   14.17
   2  -6  -6  136.31   14.10
   2  -6  -6  102.11   13.26
   2   6  -6  131.94   16.45
  -2  -6   6  119.98   15.33
  -2   6   7  414.81   38.81
  -2   6   7  353.21   38.54
   2  -6  -7  367.08   37.75
   2  -6  -7  415.12   38.13
   2   6  -7  355.96   40.27
  -2  -6   7  425.71   40.25
  -2   6   8  103.38   12.77
  -2   6   8   77.71   12.05
   2  -6  -8  110.89   12.43
   2  -6  -8  108.11   12.18
   2   6  -8   77.02   13.36
  -2  -6   8   97.99   13.52
  -2   6   9   89.13   12.01
  -2   6   9   82.81   11.91
   2  -6  -9   96.45   11.68
   2  -6  -9   79.17   10.86
   2   6  -9   77.96   12.90
  -2  -6   9  122.33   14.20
  -2   6  10    5.68    2.79
  -2   6  10    3.75    2.91
   2  -6 -10    7.09    2.92
   2  -6 -10   11.92    3.10
   2   6 -10   13.83    4.81
  -2  -6  10    1.61    2.44
  -2   6  11  354.02   34.05
  -2   6  11  336.57   34.41
   2  -6 -11  310.00   32.99
   2  -6 -11  352.26   32.94
   2   6 -11  306.98   35.53
  -2  -6  11  305.64   34.30
  -2   6  12  190.57   22.03
  -2   6  12  174.94   22.19
   2  -6 -12  221.04   22.21
   2  -6 -12  186.24   20.95
   2   6 -12  241.01   25.40
  -2   6  13   55.79    9.19
  -2   6  13   52.51    9.32
   2  -6 -13   55.07    8.85
   2  -6 -13   60.12    8.47
   2   6 -13   64.59   11.00
  -2   6  14  122.31   16.95
  -2   6  14  133.58   17.67
   2  -6 -14  157.22   17.54
   2  -6 -14  149.74   16.41
   2   6 -14  137.05   18.87
  -2   6  15    6.10    2.96
  -2   6  15    4.31    3.07
   2  -6 -15    0.76    2.25
   2  -6 -15    4.43    2.43
   2   6 -15    0.46    2.95
  -2   6  16   26.33    6.74
  -2   6  16   43.92    8.39
   2  -6 -16   34.44    6.94
   2  -6 -16   28.67    5.83
   2   6 -16   38.66    8.58
  -2   6  17   90.20   14.76
  -2   6  17  134.58   17.01
   2  -6 -17  119.41   15.36
   2  -6 -17  104.61   13.93
   2   6 -17  127.39   17.41
  -2   6  18   94.26   13.42
  -2   6  18   64.24   12.12
   2  -6 -18   96.26   12.86
   2  -6 -18   69.39   10.74
  -2   6  19   50.35   10.31
  -2   6  19   58.67   11.13
   2  -6 -19   75.38   11.15
  -2   6  20   -0.07    2.93
   2  -6 -20    0.63    1.87
  -2   6  21   27.09    7.59
   2  -6 -21   45.65    8.55
   2   6 -21   16.39    6.20
  -2   6  22  110.74   16.72
   2  -6 -22   85.47   14.15
   2   6 -22  114.35   16.98
  -2   6  23   36.74    9.35
   2  -6 -23   32.77    8.02
   2   6 -23   60.62   11.35
  -2   6  24   45.29   10.42
   2   6 -24   34.74    9.11
  -2   6  25    1.63    3.78
   2   6 -25   -0.61    3.34
  -2   6  26   -1.40    3.52
   2   6 -26   -0.12    1.33
  -2   6  27   30.94    9.39
   2   6 -27   30.13    8.37
   2   6 -28    4.29    4.41
   2   6 -29   22.92    7.68
   2   6 -30    5.59    4.40
   2   6 -31    5.27    4.20
   2   6 -32    1.53    4.11
   2   6 -33   12.47    6.44
   2   6 -34   14.16    6.69
   2   6 -35    4.94    5.07
   2   6 -36   -1.09    4.05
   2   6 -37    3.73    5.05
   2   6 -38   -2.93    5.03
   2   6 -39    6.56    5.69
   2   6 -40   -2.11    4.48
  -2   7   1   13.44    4.22
   2  -7  -1   11.72    3.87
   2   7  -1   10.28    4.12
  -2  -7   1   22.64    5.83
  -2  -7   1   20.19    6.34
  -2   7   2   41.62    7.83
   2  -7  -2   40.96    7.25
   2  -7  -2   47.13    8.34
   2   7  -2   63.09   10.54
  -2  -7   2   54.16    9.12
  -2  -7   2   39.77    9.35
  -2   7   3   24.87    5.77
   2  -7  -3   16.76    4.46
   2  -7  -3   27.60    5.76
   2   7  -3   13.54    5.77
  -2  -7   3   20.96    5.51
  -2  -7   3   25.36    7.01
  -2   7   4  304.18   36.19
   2  -7  -4  353.29   36.14
   2  -7  -4  359.63   37.01
   2   7  -4  387.29   39.57
  -2  -7   4  463.82   39.52
  -2   7   5  384.68   43.66
   2  -7  -5  454.76   43.79
   2  -7  -5  519.65   45.07
   2   7  -5  461.66   46.85
  -2  -7   5  430.12   45.17
  -2   7   6   13.16    4.36
   2  -7  -6   18.17    4.44
   2  -7  -6   11.57    4.16
   2   7  -6   14.76    5.52
  -2  -7   6   13.67    4.58
  -2   7   7   49.36    8.53
  -2   7   7   58.46    9.35
   2  -7  -7   56.58    8.40
   2  -7  -7   52.46    8.24
   2   7  -7   37.11    9.06
  -2   7   8   39.99    7.10
  -2   7   8   24.55    6.16
   2  -7  -8   28.98    5.83
   2  -7  -8   29.91    5.83
   2   7  -8   27.12    7.04
  -2   7   9  368.79   39.29
  -2   7   9  403.31   40.31
   2  -7  -9  418.46   39.07
   2  -7  -9  358.14   38.33
   2   7  -9  394.70   41.78
  -2   7  10  148.95   18.10
  -2   7  10  137.21   18.31
   2  -7 -10  168.05   17.92
   2  -7 -10  150.32   17.29
   2   7 -10  126.56   19.02
  -2   7  11   24.62    5.84
  -2   7  11   26.03    6.43
   2  -7 -11   33.94    6.49
   2  -7 -11   38.80    6.47
   2   7 -11   20.67    6.48
  -2   7  12   78.04   11.38
  -2   7  12   80.38   11.96
   2  -7 -12   89.89   11.35
   2  -7 -12   55.97    9.62
   2   7 -12   79.28   12.87
  -2   7  13    0.57    2.12
  -2   7  13   -0.48    1.59
   2  -7 -13   -0.30    1.39
   2  -7 -13    0.24    1.70
   2   7 -13    0.87    3.10
  -2   7  14    4.64    2.88
  -2   7  14    9.91    4.00
   2  -7 -14   18.79    4.74
   2  -7 -14    6.05    2.91
   2   7 -14   12.68    5.34
  -2   7  15  177.89   21.87
  -2   7  15  166.41   22.22
   2  -7 -15  192.07   21.55
   2  -7 -15  187.85   20.73
  -2   7  16   44.94    8.36
  -2   7  16   20.39    6.57
   2  -7 -16   30.21    6.56
   2  -7 -16   23.78    5.61
  -2   7  17   71.53   11.35
  -2   7  17   53.78   10.64
   2  -7 -17   45.87    9.32
   2  -7 -17   73.23   10.01
  -2   7  18   13.62    4.83
   2  -7 -18    5.99    3.47
   2   7 -18    8.93    5.49
  -2   7  19   69.61   12.01
   2  -7 -19   54.74   10.47
   2   7 -19   86.66   14.07
  -2   7  20    6.59    4.87
   2  -7 -20   20.54    5.98
   2   7 -20   16.24    6.23
  -2   7  21   64.47   12.26
   2  -7 -21   64.86   11.68
   2   7 -21   80.04   13.91
  -2   7  22    1.84    2.80
   2   7 -22   -0.89    3.34
  -2   7  23    0.92    2.86
   2   7 -23   -1.86    3.59
  -2   7  24   13.45    6.25
   2   7 -24   25.92    7.56
  -2   7  25   59.12   12.95
   2   7 -25   88.75   15.15
  -2   7  26   12.13    6.21
   2   7 -26   21.35    7.66
   2   7 -27   -1.02    4.09
   2   7 -28   -1.28    3.36
   2   7 -29   11.58    5.91
   2   7 -30   -0.07    2.91
   2   7 -31   22.20    8.34
   2   7 -32   -0.38    3.65
   2   7 -33   -0.22    2.14
   2   7 -34    0.61    2.79
   2   7 -35    7.81    5.02
   2   7 -36    4.60    4.17
   2   7 -37   -0.42    3.86
   2   7 -38   -0.72    2.44
   2   7 -39   -0.05    5.33
  -2   8   1  342.87   35.22
   2  -8  -1  307.18   33.66
   2   8  -1  324.00   36.62
  -2  -8   1  356.80   38.47
  -2   8   2  117.37   16.45
   2  -8  -2  130.67   16.05
   2   8  -2  140.66   18.81
  -2  -8   2  137.39   19.55
  -2   8   3  334.22   36.50
   2  -8  -3  344.11   35.73
   2  -8  -3  325.66   36.65
   2   8  -3  374.69   39.20
  -2  -8   3  404.68   41.04
  -2   8   4    4.02    3.11
   2  -8  -4    3.78    2.50
   2  -8  -4    3.16    3.29
   2   8  -4    4.28    4.02
  -2  -8   4    1.15    2.68
  -2   8   5  245.73   24.52
   2  -8  -5  186.54   22.37
   2  -8  -5  191.14   23.28
   2   8  -5  204.87   25.50
  -2   8   6   10.06    4.04
   2  -8  -6    9.76    3.85
   2  -8  -6   18.62    5.20
   2   8  -6    6.94    4.48
  -2   8   7  486.98   46.86
   2  -8  -7  476.57   45.84
   2  -8  -7  427.12   45.84
   2   8  -7  452.08   48.63
  -2   8   8   75.70   11.40
   2  -8  -8   85.91   11.13
   2  -8  -8   61.28   10.23
   2   8  -8   55.42   11.66
  -2   8   9  105.73   14.81
  -2   8   9  119.89   15.84
   2  -8  -9  102.07   13.92
   2  -8  -9   93.68   13.71
   2   8  -9  125.51   17.16
  -2   8  10   -0.27    2.10
  -2   8  10    0.66    2.58
   2  -8 -10   -0.07    1.50
   2  -8 -10    1.13    1.99
   2   8 -10   -0.62    2.47
  -2   8  11  157.50   18.72
  -2   8  11  130.31   18.44
   2  -8 -11  151.69   17.69
   2  -8 -11  120.56   16.64
   2   8 -11  151.65   20.38
  -2   8  12   -0.26    2.24
  -2   8  12    1.82    2.49
   2  -8 -12    1.53    2.32
   2  -8 -12    3.84    2.28
  -2   8  13  124.52   16.13
  -2   8  13  128.07   17.39
   2  -8 -13  113.91   15.07
   2  -8 -13  100.60   14.50
  -2   8  14    0.17    2.25
  -2   8  14    5.01    3.00
   2  -8 -14    0.91    2.03
   2  -8 -14    6.27    2.93
  -2   8  15    3.19    3.49
  -2   8  15    3.99    2.85
   2  -8 -15   -0.59    2.07
  -2   8  16    0.69    2.85
   2  -8 -16    1.83    2.52
   2   8 -16    1.42    2.74
  -2   8  17   58.93   11.25
   2  -8 -17   72.64   11.30
   2   8 -17   71.20   13.08
  -2   8  18   34.40    8.04
   2  -8 -18   24.35    6.38
   2   8 -18   31.72    8.75
  -2   8  19   75.93   13.32
   2  -8 -19   72.28   12.21
   2   8 -19   98.44   15.70
  -2   8  20    7.01    4.64
   2   8 -20   13.24    5.34
  -2   8  21   58.72   11.74
   2   8 -21   61.34   12.80
  -2   8  22    8.92    4.97
   2   8 -22    3.95    3.22
  -2   8  23   51.56   11.06
   2   8 -23   41.75   10.47
  -2   8  24   -0.96    3.23
   2   8 -24   -1.53    3.96
  -2   8  25   16.94    6.88
   2   8 -25   12.30    6.28
   2   8 -26   -0.72    3.68
   2   8 -27   17.12    6.82
   2   8 -28    4.59    4.14
   2   8 -29   77.56   15.18
   2   8 -30   -1.00    3.56
   2   8 -31   10.84    5.49
   2   8 -32   -0.62    3.15
   2   8 -33   22.37    8.88
   2   8 -34   10.99    5.98
   2   8 -35    1.50    4.61
   2   8 -36    1.10    4.55
   2   8 -37    7.73    5.91
   2   8 -38   -1.39    4.28
  -2   9   1   69.27   11.43
   2  -9  -1   75.13   10.94
   2   9  -1   59.18   11.95
  -2  -9   1   60.60   12.70
  -2   9   2   30.83    7.44
   2  -9  -2   42.81    7.78
   2   9  -2   31.88    8.33
  -2  -9   2   35.00    9.50
  -2   9   3   12.79    4.56
   2  -9  -3   11.02    4.18
   2  -9  -3    9.87    4.08
   2   9  -3   22.30    6.42
  -2  -9   3   10.00    5.11
  -2   9   4   -0.70    2.36
   2  -9  -4    0.87    1.71
   2  -9  -4    3.60    2.38
   2   9  -4   -0.20    1.98
  -2  -9   4   -0.42    3.63
  -2   9   5  307.86   29.69
   2  -9  -5  223.39   26.85
   2  -9  -5  233.37   28.13
   2   9  -5  321.22   32.18
  -2  -9   5  196.69   29.72
  -2   9   6   -0.35    1.79
   2  -9  -6   -0.56    2.05
   2  -9  -6   -0.23    2.59
   2   9  -6   -0.46    2.72
  -2   9   7   -0.47    1.59
   2  -9  -7   -0.32    1.81
   2  -9  -7   -0.05    1.02
  -2   9   8   -0.75    2.07
   2  -9  -8    1.66    2.44
   2  -9  -8    0.19    2.56
  -2   9   9   94.97   15.05
   2  -9  -9  114.79   15.04
   2  -9  -9  122.32   15.69
  -2   9  10    5.09    3.55
   2  -9 -10    1.90    2.15
   2  -9 -10    0.47    2.10
  -2   9  11  118.15   17.19
   2  -9 -11  124.15   16.28
   2  -9 -11  128.23   16.63
  -2   9  12   11.66    4.90
   2  -9 -12   22.31    5.87
   2   9 -12   18.25    7.32
  -2   9  13    0.38    1.91
   2  -9 -13    1.02    1.71
   2   9 -13    2.47    4.30
  -2   9  14   49.88   10.07
   2  -9 -14   55.72   10.02
   2   9 -14   99.16   14.96
  -2   9  15  133.26   18.06
   2  -9 -15  119.25   16.56
   2   9 -15  125.54   19.32
  -2   9  16    2.61    2.99
   2  -9 -16    1.77    2.17
   2   9 -16   -0.65    3.62
  -2   9  17    7.61    5.17
   2   9 -17    5.58    4.28
  -2   9  18   51.46   10.43
   2   9 -18   54.81   11.82
  -2   9  19   32.76    8.17
   2   9 -19   27.65    8.93
  -2   9  20   -0.13    2.77
   2   9 -20    5.26    5.01
  -2   9  21   83.19   14.88
   2   9 -21  103.32   16.97
  -2   9  22    1.03    2.80
   2   9 -22   -1.13    3.94
   2   9 -23   -3.24    5.43
   2   9 -24    3.35    4.40
   2   9 -25   77.58   15.20
   2   9 -26    3.15    4.36
   2   9 -27    8.24    5.72
   2   9 -28    1.01    3.62
   2   9 -29   19.54    7.68
   2   9 -30   -1.19    3.64
   2   9 -31   14.75    7.16
   2   9 -32    3.28    4.18
   2   9 -33    1.39    4.74
   2   9 -34   -0.51    3.72
   2   9 -35    6.49    5.48
   2   9 -36    0.46    2.51
  -2  10   1  169.71   22.06
  -2 -10   1  168.45   24.74
  -2  10   2   20.08    6.19
   2 -10  -2   27.03    6.41
  -2 -10   2   18.09    7.46
  -2  10   3   65.29   11.69
   2 -10  -3   65.61   10.79
  -2 -10   3   73.98   14.46
  -2  10   4    4.96    3.57
   2 -10  -4    7.31    3.58
   2 -10  -4   10.12    4.47
  -2 -10   4   12.17    5.99
  -2  10   5   -0.01    2.52
   2 -10  -5    7.22    3.50
  -2 -10   5    5.61    4.75
  -2  10   6    6.52    3.86
   2 -10  -6    3.86    2.76
  -2 -10   6    8.30    5.32
  -2  10   7  392.92   41.36
   2 -10  -7  380.59   39.83
   2  10  -7  369.22   42.95
  -2  10   8    9.15    4.65
   2 -10  -8   18.44    5.28
   2  10  -8   16.26    7.12
  -2  10   9   15.95    5.87
   2 -10  -9   21.79    5.66
   2  10  -9   15.02    5.82
  -2  10  10    4.82    4.28
   2 -10 -10    3.56    3.35
   2  10 -10    4.48    4.81
  -2  10  11  275.51   32.06
   2 -10 -11  278.36   30.64
   2  10 -11  268.55   33.67
  -2  10  12    7.56    4.02
   2 -10 -12    4.33    2.94
   2  10 -12   10.67    5.56
  -2  10  13   11.35    4.72
   2 -10 -13    3.62    3.19
   2  10 -13    7.09    5.21
  -2  10  14    6.59    4.33
   2 -10 -14    5.30    3.13
   2  10 -14    5.73    5.43
  -2  10  15    5.78    3.95
   2  10 -15    9.28    6.06
  -2  10  16    0.26    2.68
   2  10 -16    1.88    4.18
  -2  10  17  102.41   15.99
   2  10 -17   88.48   16.07
  -2  10  18    0.83    3.86
   2  10 -18    1.08    3.96
  -2  10  19   46.21   10.15
   2  10 -19   30.17    9.11
  -2  10  20    1.57    2.47
   2  10 -20   -0.90    3.02
   2  10 -21   38.67   10.95
   2  10 -22   -0.53    3.70
   2  10 -23   24.13    7.87
   2  10 -24    0.60    3.58
   2  10 -25    1.05    3.75
   2  10 -26   17.31    7.55
   2  10 -27   16.38    7.48
   2  10 -28    1.74    3.29
   2  10 -29    6.71    4.74
   2  10 -30    1.52    4.19
   2  10 -31    2.30    4.35
   2  10 -32   -0.91    3.46
   2  10 -33    9.52    6.19
   2  10 -34    1.54    3.42
  -2  11   1   63.88   11.29
   2  11  -1   24.33    9.02
  -2 -11   1   52.43   12.10
  -2  11   2   -0.94    3.43
   2  11  -2    1.09    3.29
  -2 -11   2    2.26    3.71
  -2  11   3   49.41   10.07
   2  11  -3   64.84   12.46
  -2 -11   3   24.28    9.24
  -2  11   4   25.97    7.75
   2  11  -4   69.83   12.83
  -2 -11   4   32.51    9.81
  -2  11   5   66.72   12.15
   2  11  -5   66.21   13.28
  -2 -11   5   54.65   12.99
  -2  11   6    8.03    4.34
   2  11  -6    7.75    5.07
  -2 -11   6    1.34    4.48
  -2  11   7   16.76    5.93
   2  11  -7   24.81    8.47
  -2 -11   7   24.11    8.72
  -2  11   8    3.11    2.93
   2  11  -8    5.56    4.86
  -2  11   9   50.42   10.66
   2  11  -9   48.79   11.54
  -2  11  10    4.43    3.51
   2  11 -10    0.15    4.03
  -2  11  11   56.56   11.69
   2  11 -11   60.18   12.75
  -2  11  12    2.57    3.53
   2  11 -12    0.31    3.35
  -2  11  13   36.00    9.44
   2  11 -13   39.34   10.34
  -2  11  14    3.09    3.92
   2  11 -14    0.99    4.41
  -2  11  15   73.63   14.41
   2  11 -15  132.20   19.08
  -2  11  16    4.06    3.47
   2  11 -16    7.10    4.96
  -2  11  17    0.28    1.94
   2  11 -17    0.66    4.01
  -2  11  18   -0.74    4.13
   2  11 -18   -0.27    2.46
   2  11 -19   46.87   11.70
   2  11 -20    9.17    5.58
   2  11 -21   27.26    8.82
   2  11 -22    5.40    5.56
   2  11 -23    2.90    4.08
   2  11 -24   -1.43    4.62
   2  11 -25   16.29    7.66
   2  11 -26    8.78    5.12
   2  11 -27    0.62    3.02
   2  11 -28   -2.61    5.49
   2  11 -29    9.25    6.12
   2  11 -30   -0.02    4.10
   2  11 -31    5.83    5.89
   2  11 -32   -1.05    3.20
   2  12  -1   63.17   13.32
   2  12  -2   16.79    6.89
   2  12  -3    4.62    4.56
   2  12  -4    1.84    4.70
  -2  12   5    2.88    3.20
   2  12  -5    2.11    3.67
  -2 -12   5   -0.21    3.21
  -2  12   6    2.93    4.22
   2  12  -6    5.73    4.76
  -2 -12   6    3.03    5.08
  -2  12   7  169.24   22.63
   2  12  -7  158.60   23.53
  -2 -12   7  142.12   24.64
  -2  12   8   -1.08    3.70
   2  12  -8   -2.59    5.45
  -2 -12   8   -0.72    4.20
  -2  12   9    8.25    5.15
   2  12  -9    9.72    5.37
  -2  12  10    0.89    3.23
   2  12 -10    7.79    4.94
  -2  12  11   32.05    8.43
   2  12 -11   16.51    7.98
  -2  12  12    4.59    4.45
   2  12 -12    9.37    5.06
  -2  12  13  106.93   17.58
   2  12 -13  118.97   19.63
  -2  12  14    1.62    3.07
   2  12 -14    3.11    3.52
   2  12 -15   -0.66    4.54
   2  12 -16    6.73    4.87
   2  12 -17   54.49   12.42
   2  12 -18    5.71    4.97
   2  12 -19    9.90    5.11
   2  12 -20    7.12    4.73
   2  12 -21    1.54    4.74
   2  12 -22    0.62    2.74
   2  12 -23   30.36    9.86
   2  12 -24   -0.13    3.05
   2  12 -25    0.93    4.57
   2  12 -26   11.74    6.75
   2  12 -27    6.27    4.49
   2  12 -28   -0.89    2.75
   2  12 -29    7.14    5.67
   2  12 -30   -0.07    3.98
  -2  13   1   23.33    7.73
   2  13  -1   18.46    7.53
  -2  13   2    0.82    4.23
   2  13  -2    1.49    2.93
  -2  13   3   56.02   11.37
   2  13  -3   32.54    9.88
  -2  13   4   23.29    7.99
   2  13  -4   32.85    9.79
   2  13  -5   44.08   11.43
   2  13  -6    3.82    4.57
   2  13  -7   -1.20    4.32
   2  13  -8   15.32    6.45
   2  13  -9   31.46    9.75
   2  13 -10    5.94    5.29
   2  13 -11   99.25   18.17
   2  13 -12    1.32    3.73
   2  13 -13   -0.06    2.90
   2  13 -14    5.90    5.24
   2  13 -15   12.53    6.73
   2  13 -16   18.40    7.47
   2  13 -17    5.67    6.36
   2  13 -18    0.86    4.67
   2  13 -19   18.13    7.20
   2  13 -20    4.49    4.90
   2  13 -21   10.45    7.87
   2  13 -22   -1.06    3.29
   2  13 -23    3.29    5.14
   2  13 -24    2.22    4.51
   2  13 -25   10.62    6.81
   2  13 -26    7.37    5.93
   2  13 -27    3.56    5.16
   2  13 -28   -0.42    3.49
  -2  14   1   42.77   10.92
   2  14  -1   51.82   12.56
  -2  14   2   21.32    8.02
   2  14  -2   29.93    9.72
  -2  14   3   10.48    6.18
   2  14  -3   -1.73    5.03
  -2  14   4    1.97    3.29
   2  14  -4   -0.32    3.07
  -2  14   5   -1.04    3.23
   2  14  -5   -1.22    4.53
  -2  14   6    1.79    3.72
   2  14  -6   -0.18    3.56
  -2  14   7   51.95   11.45
   2  14  -7   25.95    9.23
  -2  14   8    2.40    3.60
   2  14  -8   -1.44    4.21
  -2  14   9   -1.13    3.99
   2  14  -9   -1.21    4.75
  -2  14  10    1.38    3.73
   2  14 -10   -1.37    3.45
  -2  14  11    5.87    4.54
   2  14 -11   14.12    7.05
   2  14 -12   20.97    8.91
   2  14 -13   16.11    7.72
   2  14 -14    1.88    4.33
   2  14 -15    4.65    4.34
   2  14 -16    2.24    3.49
   2  14 -17   29.29   10.36
   2  14 -18    6.28    5.56
   2  14 -19    0.90    3.50
   2  14 -20   -2.53    5.95
   2  14 -21    2.46    4.96
   2  14 -22    3.10    4.36
   2  14 -23    0.33    2.89
   2  14 -24   17.14    8.47
   2  14 -25   -1.09    5.28
  -2  15   1   13.36    6.77
   2  15  -1   10.52    6.32
  -2  15   2   -0.49    2.94
   2  15  -2   -0.61    2.95
  -2  15   3    6.17    4.45
   2  15  -3    9.25    5.57
  -2  15   4    4.10    4.29
   2  15  -4   15.75    7.60
  -2  15   5   12.40    6.66
   2  15  -5   22.57    8.53
  -2  15   6   21.37    7.38
   2  15  -6    8.41    6.12
  -2  15   7    7.41    5.17
   2  15  -7    8.07    5.38
  -2  15   8   34.55    9.56
   2  15  -8   19.86    8.26
  -2  15   9    8.02    5.98
   2  15  -9   10.58    6.15
   2  15 -10    4.19    4.43
   2  15 -11    4.00    5.84
   2  15 -12   -0.33    2.02
   2  15 -13   -0.95    3.54
   2  15 -14    2.45    3.38
   2  15 -15   23.80    9.20
   2  15 -16    4.50    4.14
   2  15 -17    0.03    2.98
   2  15 -18   -0.40    4.21
   2  15 -19    1.79    3.99
   2  15 -20   10.91    7.69
   2  15 -21   -1.43    3.80
   2  15 -22   -0.84    2.75
  -2  16   1    2.19    4.20
   2  16  -1    1.49    3.96
  -2  16   2   14.34    7.49
   2  16  -2    9.09    7.01
  -2  16   3    4.00    3.97
   2  16  -3   -0.44    3.39
  -2  16   4    1.23    3.86
   2  16  -4   -0.87    3.94
  -2  16   5   -0.10    3.35
   2  16  -5   -0.23    3.10
  -2  16   6    7.58    5.34
   2  16  -6    2.59    2.99
   2  16  -7    1.20    5.46
   2  16  -8    2.64    4.97
   2  16  -9   -0.48    4.23
   2  16 -10   -0.29    5.77
   2  16 -11   13.43    7.61
   2  16 -12   13.17    6.51
   2  16 -13   -0.30    3.08
   2  16 -14    4.34    5.18
   2  16 -15   -2.12    4.49
   2  16 -16    9.07    5.35
   2  16 -17    7.56    6.04
   2  16 -18    6.58    5.21
  -2  17   1   -0.46    2.66
   2  17  -1   -0.64    3.81
  -2  17   2   -0.00    2.44
   2  17  -2   -0.69    3.74
  -2  17   3    9.32    6.15
   2  17  -3   -1.18    3.52
   2  17  -4    4.80    5.65
   2  17  -5    7.96    6.34
   2  17  -6    2.11    4.70
   2  17  -7   -0.61    2.37
   2  17  -8    1.00    4.05
   2  17  -9    2.15    4.35
   2  17 -10   11.21    6.03
   2  17 -11    7.69    5.94
   2  17 -12    2.18    2.86
   2  17 -13    2.13    4.99
   2  17 -14   30.11   11.16
   2  18  -1    3.81    4.70
   2  18  -2    7.86    6.36
   2  18  -3   -0.97    2.99
   2  18  -4   -1.03    4.85
   2  18  -5   -1.25    5.24
   2  18  -6    3.51    5.65
   2  18  -7   13.15    7.72
   2  18  -8   -4.37    6.86
  -1   0   1    0.22    0.27
   1   0  -1 6078.84   43.27
  -1   0   2   -0.02    0.30
   1   0  -2   -0.02    0.42
  -1   0   3 1753.82  144.87
   1   0  -3 1537.37  144.71
  -1   0   4   -0.26    0.63
   1   0  -4    0.45    0.85
   1   0  -5 1547.33  145.01
   1   0  -5 1844.90  147.55
   1   0  -6   -0.06    1.10
   1   0  -6   -0.16    1.56
  -1   0   7    1.27    2.21
   1   0  -7    0.89    1.36
   1   0  -7    1.21    2.30
  -1   0   8    1.03    2.52
   1   0  -8   -0.40    1.22
   1   0  -8    0.67    2.43
  -1   0   9    5.46    3.00
  -1   0   9    4.86    2.59
   1   0  -9    3.69    2.58
  -1   0  10    0.46    2.31
  -1   0  10   -0.60    2.32
   1   0 -10   -0.03    1.91
  -1   0  11 2365.09  211.11
  -1   0  11 2383.61  208.58
   1   0 -11 2215.93  209.02
  -1   0  12   -0.34    2.84
  -1   0  12   -0.12    1.20
   1   0 -12   -0.91    2.76
  -1   0  13  306.97   32.41
  -1   0  13  251.94   29.48
   1   0 -13  319.53   31.48
  -1   0  14   -0.67    2.00
  -1   0  14    0.16    2.53
   1   0 -14    0.65    3.01
  -1   0  15  415.63   47.72
  -1   0  15  477.51   46.31
   1   0 -15  472.41   47.07
  -1   0  16   -1.14    3.71
  -1   0  16   -0.66    2.47
   1   0 -16   -1.70    3.58
  -1   0  17  632.03   58.40
  -1   0  17  516.75   53.98
   1   0 -17  509.04   54.50
  -1   0  18   -0.50    2.68
  -1   0  18   -0.26    1.64
   1   0 -18   -1.15    2.81
  -1   0  19   20.56    7.09
  -1   0  19   17.12    5.35
   1   0 -19    5.04    3.58
  -1   0  20    1.06    1.98
  -1   0  20   -0.75    2.98
   1   0 -20   -0.87    3.25
  -1   0  21  395.02   46.07
  -1   0  21  395.86   43.16
   1   0 -21  401.29   43.36
  -1   0  22   -0.73    3.59
  -1   0  22   -0.67    3.74
  -1   0  23  151.21   23.00
  -1   0  23  150.05   20.30
   1   0 -23  117.10   17.04
  -1   0  24   -1.15    5.42
   1   0 -24   -0.07    2.54
  -1   0  25    4.12    4.96
   1   0 -25    9.27    4.31
  -1   0  28   -0.40    3.70
   1   0 -28   -1.11    2.90
   1   0 -29   25.11    7.14
   1   0 -30   -1.04    3.23
   1   0 -31   30.22    8.28
   1   0 -32    0.89    3.10
   1   0 -33   64.43   12.40
   1   0 -34    0.80    3.41
   1   0 -35    2.53    3.28
   1   0 -36   -1.12    3.49
   1   0 -37   15.62    6.78
   1   0 -38   -0.90    3.17
   1   0 -39    1.37    3.82
   1   0 -40    2.54    3.96
   1   0 -41    8.70    5.68
  -1   1   1  501.91   52.32
  -1   1   1  635.86   52.11
   1  -1  -1  481.35   52.00
   1  -1  -1  647.85   51.96
   1  -1  -1  646.37   51.91
   1   1  -1  546.60   53.15
  -1  -1   1  530.06   53.06
   1   1  -2    2.96    1.13
  -1  -1   2    2.32    1.12
  -1   1   3 1925.67  154.88
   1  -1  -3 1685.82  154.45
   1   1  -3 1731.59  155.57
  -1  -1   3 1651.51  155.44
  -1   1   4   21.78    3.16
  -1   1   4   23.39    2.92
   1  -1  -4   23.93    3.10
   1   1  -4   31.16    4.07
  -1  -1   4   29.37    3.81
  -1   1   5 3196.58  266.32
  -1   1   5 3275.59  265.97
   1  -1  -5 3162.24  266.08
   1  -1  -5 3113.81  267.30
   1   1  -5 2694.48  266.08
  -1  -1   5 2656.64  265.93
  -1   1   6   63.71    7.52
  -1   1   6   56.74    6.93
   1  -1  -6   60.55    7.26
   1  -1  -6   73.48    7.19
   1   1  -6   66.46    7.57
  -1  -1   6   52.17    7.05
  -1   1   7  543.48   48.90
   1  -1  -7  581.68   48.70
   1  -1  -7  514.64   48.01
   1   1  -7  491.36   48.23
  -1  -1   7  496.03   48.13
  -1   1   8   10.04    3.54
   1  -1  -8   18.06    3.65
   1  -1  -8   18.45    3.34
   1   1  -8   16.15    3.43
  -1  -1   8   13.02    3.03
  -1   1   9   55.48    7.65
   1  -1  -9   46.30    6.73
   1  -1  -9   44.77    6.19
   1   1  -9   36.93    6.00
   1   1  -9   42.37    7.79
  -1  -1   9   39.83    6.00
  -1   1  10   41.39    7.00
   1  -1 -10   39.65    6.47
   1   1 -10   32.24    5.64
   1   1 -10   43.15    8.01
  -1  -1  10   37.44    6.62
  -1   1  11  132.36   15.25
   1  -1 -11  113.28   13.96
   1   1 -11  126.01   13.65
   1   1 -11  103.99   15.01
  -1  -1  11  101.00   13.93
  -1   1  12   84.46   13.91
   1  -1 -12  133.03   14.65
   1   1 -12  121.04   13.58
   1   1 -12  107.92   15.22
  -1  -1  12  115.00   14.44
  -1   1  13  443.26   38.96
  -1   1  13  411.50   36.85
   1  -1 -13  355.97   36.49
   1   1 -13  264.11   34.52
   1   1 -13  415.26   39.08
  -1  -1  13  378.04   37.17
  -1   1  14  339.12   38.74
  -1   1  14  380.37   37.75
   1  -1 -14  359.03   37.77
   1   1 -14  332.69   36.49
   1   1 -14  412.94   40.25
  -1  -1  14  427.25   39.15
  -1   1  15  184.59   23.23
  -1   1  15  179.72   21.52
   1  -1 -15  177.47   21.75
   1   1 -15  210.35   21.41
   1   1 -15  183.92   23.29
  -1  -1  15  185.37   22.24
  -1   1  16   11.98    5.18
  -1   1  16   16.07    5.13
   1  -1 -16   15.48    4.98
   1   1 -16   10.24    3.85
   1   1 -16   20.41    6.25
  -1  -1  16   13.21    4.78
  -1   1  17   31.63    8.47
  -1   1  17   45.16    8.47
   1  -1 -17   50.88    8.96
   1   1 -17   30.19    6.80
   1   1 -17   51.97   10.03
  -1  -1  17   43.95    8.58
  -1   1  18   23.15    7.56
  -1   1  18   12.89    4.58
   1  -1 -18   25.72    6.31
   1   1 -18   19.49    5.13
   1   1 -18   11.45    5.24
  -1  -1  18   26.15    6.48
  -1   1  19  451.34   47.71
  -1   1  19  418.53   44.89
   1  -1 -19  476.84   45.70
   1   1 -19  367.75   42.80
   1   1 -19  449.22   46.66
  -1  -1  19  458.16   45.94
  -1   1  20   35.66    9.25
  -1   1  20   21.89    6.48
   1  -1 -20   16.75    5.86
   1  -1 -20   30.60    7.21
   1   1 -20   35.04    7.11
   1   1 -20   34.90    8.73
  -1  -1  20   24.29    7.22
  -1   1  21    1.62    3.28
  -1   1  21    4.94    3.73
   1  -1 -21    7.02    3.97
   1  -1 -21   -0.44    1.74
   1   1 -21   -0.46    2.16
  -1  -1  21    3.52    3.29
  -1   1  22   -0.27    3.44
  -1   1  22    4.41    3.85
   1  -1 -22    1.97    2.58
   1   1 -22    2.04    2.55
  -1  -1  22    1.74    4.21
  -1   1  23  298.78   36.02
  -1   1  23  341.65   34.67
   1  -1 -23  283.48   32.84
   1   1 -23  238.53   30.22
  -1  -1  23  260.64   32.89
  -1   1  24   12.04    6.75
   1   1 -24   14.45    5.33
  -1  -1  24   13.19    5.91
  -1   1  25  299.30   38.30
   1   1 -27    2.85    3.30
  -1   1  28    2.05    4.83
   1   1 -28    0.73    2.64
  -1   1  29   61.51   15.89
   1   1 -29   72.89   12.79
  -1   1  30    4.11    4.49
   1   1 -30    3.08    3.40
  -1   1  31    4.35    5.94
   1  -1 -31    5.25    4.10
   1   1 -31   24.17    7.00
  -1   1  32    4.36    5.98
   1  -1 -32   -0.48    2.58
   1   1 -32   -2.39    4.15
  -1   1  33   -0.72    5.33
   1  -1 -33    9.37    4.23
   1   1 -33   10.93    5.25
  -1   1  34   -1.56    5.70
   1  -1 -34    6.73    4.18
   1   1 -34    1.10    3.76
   1  -1 -35   60.62   12.89
   1   1 -35   82.55   14.49
   1  -1 -36   -1.71    3.85
   1   1 -36   -0.13    2.63
   1  -1 -37   -0.15    3.06
   1   1 -37   -0.44    2.84
   1  -1 -38    1.27    3.28
   1   1 -38    1.80    4.26
   1  -1 -39   19.16    6.87
   1   1 -39   11.24    5.49
   1   1 -40    1.60    3.00
   1   1 -41   -0.42    2.95
   1   1 -42   -0.84    3.57
  -1   2   1 1122.07  114.41
   1  -2  -1 1375.87  114.68
   1  -2  -1 1467.70  115.34
   1   2  -1 1236.13  115.74
  -1  -2   1 1240.47  115.57
  -1  -2   1 1452.98  118.42
  -1   2   2   79.79    7.42
  -1   2   2   71.84    7.37
   1  -2  -2   61.46    7.10
   1  -2  -2   64.56    7.14
   1   2  -2   66.76    8.25
  -1  -2   2   75.34    8.36
  -1   2   3   13.24    2.31
  -1   2   3   17.68    2.60
   1  -2  -3   14.08    2.41
   1  -2  -3   22.17    2.56
   1   2  -3   16.98    3.29
  -1  -2   3   11.31    2.92
  -1   2   4  347.60   33.48
  -1   2   4  399.71   33.69
   1  -2  -4  355.46   33.49
   1  -2  -4  366.93   33.24
   1   2  -4  349.20   34.60
  -1  -2   4  369.77   34.59
  -1   2   5   39.29    4.80
  -1   2   5   45.94    5.01
   1  -2  -5   40.73    4.88
   1  -2  -5   42.94    4.61
   1   2  -5   20.04    4.67
  -1  -2   5   29.14    4.98
  -1   2   6 1532.13  137.29
  -1   2   6 1367.78  136.87
   1  -2  -6 1559.45  137.15
   1  -2  -6 1665.55  136.93
   1   2  -6 1481.06  137.99
  -1  -2   6 1638.30  138.14
  -1   2   7   59.62    7.44
  -1   2   7   80.39    7.82
   1  -2  -7   57.21    7.16
   1  -2  -7   55.77    6.88
   1   2  -7   48.43    7.43
  -1  -2   7   51.86    7.43
  -1   2   8  191.81   18.85
  -1   2   8  182.89   18.47
   1  -2  -8  197.56   18.71
   1  -2  -8  188.35   18.17
   1   2  -8  155.13   18.63
  -1  -2   8  161.52   18.47
  -1   2   9   72.58    9.30
   1  -2  -9   64.83    8.83
   1  -2  -9   79.29    8.92
   1   2  -9   63.52    9.08
  -1  -2   9   73.86    9.15
  -1   2  10   17.69    4.29
   1  -2 -10   16.02    3.89
   1  -2 -10   26.10    4.27
   1   2 -10   14.56    3.88
  -1  -2  10   12.13    3.19
  -1   2  11  287.59   28.94
   1  -2 -11  310.41   28.67
   1  -2 -11  305.68   28.13
   1   2 -11  278.98   28.36
  -1  -2  11  223.78   27.32
  -1   2  12  391.28   35.86
   1  -2 -12  325.64   34.24
   1  -2 -12  371.51   34.30
   1   2 -12  331.63   34.25
   1   2 -12  328.62   37.17
  -1  -2  12  320.34   33.90
  -1  -2  12  336.97   35.87
  -1   2  13  327.67   38.14
   1  -2 -13  393.77   38.11
   1  -2 -13  381.35   37.47
   1   2 -13  428.12   38.38
   1   2 -13  360.40   40.53
  -1  -2  13  368.82   39.15
  -1   2  14    0.10    2.75
   1  -2 -14   -0.22    1.84
   1  -2 -14   -0.16    1.02
   1   2 -14   -0.05    1.69
   1   2 -14    0.95    2.60
  -1  -2  14   -0.66    2.55
  -1   2  15  102.69   15.39
  -1   2  15  115.27   15.00
   1  -2 -15  111.76   14.76
   1   2 -15  108.98   14.52
   1   2 -15  122.52   17.42
  -1  -2  15  132.49   16.54
  -1   2  16   39.61    8.04
  -1   2  16   20.17    5.50
   1  -2 -16   21.41    5.66
[truncated: 643,803 more chars]
