# Supplementary material for: LED-pump-X-ray-multiprobe crystallography for sub-second timescales
Source: Commun Chem. 2022 Aug 26;5:102. doi: 10.1038/s42004-022-00716-1 (PMC9814726; doi:10.1038/s42004-022-00716-1)
Supplement: Supplementary file 10 — Supplementary Data 1 [file 42004_2022_716_MOESM10_ESM.zip › CIFs/0-8s_280K/280K_0-8s_t9_decay.cif]

data_global

# SUBMISSION DETAILS
 
_publ_contact_author_name       'Hatcher, Lauren'
_publ_contact_author_address
;
School of Chemistry
Cardiff University
Main Building
Park Place 
Cardiff
CF10 3AT
United Kingdom
;
_publ_contact_author_email       'HatcherL1@cardiff.ac.uk'
_publ_requested_category          FM
_publ_section_comment
; 
?
;
_publ_section_references
;
Diamond General Data Aquisition (GDA) software: http://www.opengda.org/

XIA2: Winter, G. (2010) J. Appl. Cryst. 43, 186-190.
POINTLESS: Evans, P. (2006) Acta Cryst. D62, 72-82.
AIMLESS: Evans, P. R. and Murshudov, G. N. (2013) Acta Cryst. D69, 1204-1214.
DIALS: Winter, G., et al. Acta Cryst. (2018) D74, 85-97.
CCP4: Winn, M. D. et al. (2011) Acta Cryst. D67, 235-242.
   
SHELXL: Sheldrick G. M. (2015). Acta Cryst. C71, 3-8.
SHELXT:	Sheldrick, G. M. (2015). Acta Cryst. A71, 3-8.
 
OLEX2: Dolomanov, O.V.; Bourhis, L.J.; Gildea, R.J.; Howard, J.A.K.; Puschmann,
 H., OLEX2: A complete structure solution, refinement and analysis program 
 (2009). J. Appl. Cryst., 42, 339-341.

MERCURY: Macrae, C. F., Bruno, I. J., Chisholm, J. A., Edgington,
P. R., McCabe, P., Pidcock, E., Rodriguez-Monge, L., Taylor, R.,
van de Streek, J. & Wood, P. A. (2008). J. Appl. Cryst. 41, 466-470.
;

####
 
data_280K_0-8s_t9_decay
 
_audit_creation_method            'SHELXL-2018/3'
_shelx_SHELXL_version_number      '2018/3'
_chemical_name_systematic         
;
Nitro-(N,N,N',N'-tetrabutyldiethylenetriamine)palladium(II)
tetraphenylborate, tetrahydrofuran solvate
;
_chemical_name_common             ?
_chemical_melting_point           ?
_chemical_formula_moiety          
;
C20 H45 N4 O2 Pd, C24 H20 B, C4 H8 O
;
_chemical_formula_sum            'C48 H73 B N4 O3 Pd' 
_chemical_formula_weight          871.31

loop_
 _atom_type_symbol
 _atom_type_description
 _atom_type_scat_dispersion_real
 _atom_type_scat_dispersion_imag
 _atom_type_scat_source
 'C'  'C'   0.0010   0.0010
 'International Tables Vol C Tables 4.2.6.8 and 6.1.1.4'
 'H'  'H'   0.0000   0.0000
 'International Tables Vol C Tables 4.2.6.8 and 6.1.1.4'
 'B'  'B'   0.0000   0.0000
 'International Tables Vol C Tables 4.2.6.8 and 6.1.1.4'
 'N'  'N'   0.0030   0.0020
 'International Tables Vol C Tables 4.2.6.8 and 6.1.1.4'
 'O'  'O'   0.0050   0.0030
 'International Tables Vol C Tables 4.2.6.8 and 6.1.1.4'
 'Pd'  'Pd'  -2.5040   0.6150
 'International Tables Vol C Tables 4.2.6.8 and 6.1.1.4'
 
_space_group_crystal_system       monoclinic
_space_group_IT_number            14
_space_group_name_H-M_alt         'P 21/n'
_space_group_name_Hall            '-P 2yn'
 
_shelx_space_group_comment
;
The symmetry employed for this shelxl refinement is uniquely defined
by the following loop, which should always be used as a source of
symmetry information in preference to the above space-group names.
They are only intended as comments.
;
 
loop_
 _space_group_symop_operation_xyz
 'x, y, z'
 '-x+1/2, y+1/2, -z+1/2'
 '-x, -y, -z'
 'x-1/2, -y-1/2, z-1/2'
 
_cell_length_a                    11.6826(4)
_cell_length_b                    13.5911(6)
_cell_length_c                    30.1994(11)
_cell_angle_alpha                 90
_cell_angle_beta                  93.401(3)
_cell_angle_gamma                 90
_cell_volume                      4786.6(3)
_cell_formula_units_Z             4
_cell_measurement_temperature     280(2)
_cell_measurement_reflns_used     6390
_cell_measurement_theta_max       21.2851868956
_cell_measurement_theta_min       1.2512216932
 
_exptl_crystal_description        Plate
_exptl_crystal_colour             Yellow
_exptl_crystal_density_meas       ?
_exptl_crystal_density_method     ?
_exptl_crystal_density_diffrn     1.209          
_exptl_crystal_F_000              1856
_exptl_transmission_factor_min    ?
_exptl_transmission_factor_max    ?
_exptl_crystal_size_max           0.100
_exptl_crystal_size_mid           0.100
_exptl_crystal_size_min           0.050
_exptl_absorpt_coefficient_mu     0.201
_shelx_estimated_absorpt_T_min    0.980
_shelx_estimated_absorpt_T_max    0.990
_exptl_absorpt_correction_T_min   0.99663788125
_exptl_absorpt_correction_T_max   1.0
_exptl_absorpt_correction_type    empirical
_exptl_absorpt_process_details    
;
CCP4 7.0.058: AIMLESS, version 0.7.1 : 27/03/18
Scaling & analysis of unmerged intensities, absorption correction using spherical harmonics
;
_exptl_absorpt_special_details    ?
_diffrn_ambient_temperature       280(2)
_diffrn_radiation_wavelength      0.534
_diffrn_measurement_device_type   'Photon counting pixel array'
_diffrn_radiation_type            Synchrotron
_diffrn_measurement_method        'shutterless scans'
_diffrn_radiation_source          'Diamond Light Source Beamline I19-2'
_diffrn_radiation_monochromator   'Silicon 111'
_diffrn_detector_area_resol_mean  ?
_diffrn_reflns_number             27806
_diffrn_reflns_av_unetI/netI      0.1111
_diffrn_reflns_av_R_equivalents   0.0932
_diffrn_reflns_limit_h_min        -14
_diffrn_reflns_limit_h_max        14
_diffrn_reflns_limit_k_min        -13
_diffrn_reflns_limit_k_max        16
_diffrn_reflns_limit_l_min        -37
_diffrn_reflns_limit_l_max        37
_diffrn_reflns_theta_min          1.378
_diffrn_reflns_theta_max          19.496
_diffrn_reflns_theta_full         18.687
_diffrn_measured_fraction_theta_max   0.959
_diffrn_measured_fraction_theta_full  0.965
_diffrn_reflns_Laue_measured_fraction_max    0.959
_diffrn_reflns_Laue_measured_fraction_full   0.965
_diffrn_reflns_point_group_measured_fraction_max   0.959
_diffrn_reflns_point_group_measured_fraction_full  0.965
_reflns_number_total              9396
_reflns_number_gt                 5261
_reflns_threshold_expression      'I > 2\s(I)'
_reflns_Friedel_coverage          0.000
_reflns_Friedel_fraction_max      .
_reflns_Friedel_fraction_full     .
 
_reflns_special_details
;
 Reflections were merged by SHELXL according to the crystal
 class for the calculation of statistics and refinement.
 
 _reflns_Friedel_fraction is defined as the number of unique
 Friedel pairs measured divided by the number that would be
 possible theoretically, ignoring centric projections and
 systematic absences.
;
 
_computing_data_collection        'Diamond GDA (http://www.opengda.org/)'
_computing_cell_refinement        'DIALS (Winter, 2018)'
_computing_data_reduction         'XIA2 (Winter 2010)'
_computing_structure_solution     'SHELXT (Sheldrick, 2015)'
_computing_structure_refinement   'SHELXL (Sheldrick, 2015)'
_computing_molecular_graphics     'OLEX2 (Dolomanov et al., 2009)'
_computing_publication_material   'MERCURY (Macrae et al., 2008)'
_refine_special_details           ?
_refine_ls_structure_factor_coef  Fsqd
_refine_ls_matrix_type            full
_refine_ls_weighting_scheme       calc
_refine_ls_weighting_details
'w=1/[\s^2^(Fo^2^)+(0.0504P)^2^] where P=(Fo^2^+2Fc^2^)/3'
_atom_sites_solution_primary      ?
_atom_sites_solution_secondary    ?
_atom_sites_solution_hydrogens    geom
_refine_ls_hydrogen_treatment     constr
_refine_ls_extinction_method      none
_refine_ls_extinction_coef        .
_refine_ls_number_reflns          9396
_refine_ls_number_parameters      526
_refine_ls_number_restraints      491
_refine_ls_R_factor_all           0.1083
_refine_ls_R_factor_gt            0.0615
_refine_ls_wR_factor_ref          0.1514
_refine_ls_wR_factor_gt           0.1283
_refine_ls_goodness_of_fit_ref    0.949
_refine_ls_restrained_S_all       0.950
_refine_ls_shift/su_max           0.001
_refine_ls_shift/su_mean          0.000
 
loop_
 _atom_site_label
 _atom_site_type_symbol
 _atom_site_fract_x
 _atom_site_fract_y
 _atom_site_fract_z
 _atom_site_U_iso_or_equiv
 _atom_site_adp_type
 _atom_site_occupancy
 _atom_site_site_symmetry_order  
 _atom_site_calc_flag
 _atom_site_refinement_flags_posn
 _atom_site_refinement_flags_adp
 _atom_site_refinement_flags_occupancy
 _atom_site_disorder_assembly
 _atom_site_disorder_group
Pd1 Pd 0.33978(3) 0.77517(3) 0.34650(2) 0.05049(15) Uani 1 1 d D . . . .
N2 N 0.3458(3) 0.9274(3) 0.33747(11) 0.0610(9) Uani 1 1 d . . . . .
N3 N 0.4541(3) 0.7988(2) 0.39830(10) 0.0523(8) Uani 1 1 d . . . . .
H3 H 0.531326 0.788402 0.388149 0.063 Uiso 1 1 calc R U . . .
N4 N 0.3312(2) 0.6317(2) 0.37143(11) 0.0531(8) Uani 1 1 d . . . . .
C1 C 0.4408(4) 0.9632(3) 0.36965(14) 0.0672(11) Uani 1 1 d . . . . .
H1A H 0.513820 0.957668 0.356139 0.081 Uiso 1 1 calc R U . . .
H1B H 0.428426 1.031882 0.376586 0.081 Uiso 1 1 calc R U . . .
C2 C 0.4439(4) 0.9033(3) 0.41161(14) 0.0653(11) Uani 1 1 d . . . . .
H2A H 0.508941 0.922384 0.431195 0.078 Uiso 1 1 calc R U . . .
H2B H 0.374285 0.913413 0.426991 0.078 Uiso 1 1 calc R U . . .
C3 C 0.4328(4) 0.7233(3) 0.43267(13) 0.0563(10) Uani 1 1 d . . . . .
H3A H 0.363037 0.738490 0.447183 0.068 Uiso 1 1 calc R U . . .
H3B H 0.496118 0.721511 0.454931 0.068 Uiso 1 1 calc R U . . .
C4 C 0.4215(3) 0.6263(3) 0.40910(13) 0.0555(10) Uani 1 1 d . . . . .
H4A H 0.401017 0.575782 0.429871 0.067 Uiso 1 1 calc R U . . .
H4B H 0.494505 0.608569 0.397631 0.067 Uiso 1 1 calc R U . . .
C5 C 0.2315(4) 0.9655(3) 0.35111(16) 0.0731(12) Uani 1 1 d . . . . .
H5A H 0.221795 0.944100 0.381293 0.088 Uiso 1 1 calc R U . . .
H5B H 0.171761 0.934294 0.332383 0.088 Uiso 1 1 calc R U . . .
C6 C 0.2121(4) 1.0755(4) 0.34913(19) 0.0986(17) Uani 1 1 d . . . . .
H6A H 0.271188 1.108259 0.367622 0.118 Uiso 1 1 calc R U . . .
H6B H 0.218103 1.098072 0.318883 0.118 Uiso 1 1 calc R U . . .
C7 C 0.0957(5) 1.1030(5) 0.3646(2) 0.126(2) Uani 1 1 d . . . . .
H7A H 0.037274 1.064343 0.348519 0.151 Uiso 1 1 calc R U . . .
H7B H 0.093039 1.087460 0.395912 0.151 Uiso 1 1 calc R U . . .
C8 C 0.0707(7) 1.2087(5) 0.3579(3) 0.193(4) Uani 1 1 d . . . . .
H8A H 0.036858 1.218704 0.328458 0.289 Uiso 1 1 calc R U . . .
H8B H 0.140552 1.245729 0.361552 0.289 Uiso 1 1 calc R U . . .
H8C H 0.018295 1.230294 0.379181 0.289 Uiso 1 1 calc R U . . .
C9 C 0.3662(4) 0.9604(3) 0.29143(14) 0.0675(11) Uani 1 1 d . . . . .
H9A H 0.376259 1.031209 0.291657 0.081 Uiso 1 1 calc R U . . .
H9B H 0.298366 0.945792 0.272502 0.081 Uiso 1 1 calc R U . . .
C10 C 0.4681(4) 0.9144(4) 0.27142(15) 0.0787(13) Uani 1 1 d . . . . .
H10A H 0.463706 0.843414 0.274056 0.094 Uiso 1 1 calc R U . . .
H10B H 0.537842 0.936290 0.287467 0.094 Uiso 1 1 calc R U . . .
C11 C 0.4718(4) 0.9427(4) 0.22251(16) 0.0970(17) Uani 1 1 d . . . . .
H11A H 0.407006 0.913127 0.205906 0.116 Uiso 1 1 calc R U . . .
H11B H 0.464818 1.013612 0.219648 0.116 Uiso 1 1 calc R U . . .
C12 C 0.5798(5) 0.9102(5) 0.2033(2) 0.139(3) Uani 1 1 d . . . . .
H12A H 0.580275 0.931725 0.173049 0.209 Uiso 1 1 calc R U . . .
H12B H 0.584698 0.839723 0.204415 0.209 Uiso 1 1 calc R U . . .
H12C H 0.644211 0.938142 0.220089 0.209 Uiso 1 1 calc R U . . .
C13 C 0.2116(3) 0.6242(3) 0.38868(14) 0.0613(11) Uani 1 1 d . . . . .
H13A H 0.203186 0.676548 0.410091 0.074 Uiso 1 1 calc R U . . .
H13B H 0.156206 0.636345 0.364068 0.074 Uiso 1 1 calc R U . . .
C14 C 0.1808(3) 0.5285(3) 0.41012(16) 0.0707(13) Uani 1 1 d . . . . .
H14A H 0.233374 0.516303 0.435602 0.085 Uiso 1 1 calc R U . . .
H14B H 0.188623 0.475083 0.389201 0.085 Uiso 1 1 calc R U . . .
C15 C 0.0593(4) 0.5307(4) 0.42479(18) 0.0839(15) Uani 1 1 d . . . . .
H15A H 0.052785 0.583893 0.445910 0.101 Uiso 1 1 calc R U . . .
H15B H 0.007842 0.545269 0.399238 0.101 Uiso 1 1 calc R U . . .
C16 C 0.0206(4) 0.4367(4) 0.44569(19) 0.0986(18) Uani 1 1 d . . . . .
H16A H 0.023674 0.383894 0.424682 0.148 Uiso 1 1 calc R U . . .
H16B H -0.056594 0.444301 0.454381 0.148 Uiso 1 1 calc R U . . .
H16C H 0.070176 0.421987 0.471338 0.148 Uiso 1 1 calc R U . . .
C17 C 0.3498(3) 0.5508(3) 0.33918(14) 0.0656(12) Uani 1 1 d . . . . .
H17A H 0.283245 0.546808 0.318478 0.079 Uiso 1 1 calc R U . . .
H17B H 0.355522 0.489050 0.355237 0.079 Uiso 1 1 calc R U . . .
C18 C 0.4545(4) 0.5627(4) 0.31341(15) 0.0781(14) Uani 1 1 d . . . . .
H18A H 0.521943 0.564599 0.333724 0.094 Uiso 1 1 calc R U . . .
H18B H 0.450091 0.624633 0.297405 0.094 Uiso 1 1 calc R U . . .
C19 C 0.4657(5) 0.4776(5) 0.2804(2) 0.125(2) Uani 1 1 d . . . . .
H19A H 0.461311 0.415968 0.296332 0.150 Uiso 1 1 calc R U . . .
H19B H 0.400881 0.480034 0.258763 0.150 Uiso 1 1 calc R U . . .
C20 C 0.5690(6) 0.4781(5) 0.2572(2) 0.156(3) Uani 1 1 d . . . . .
H20A H 0.567657 0.424466 0.236477 0.234 Uiso 1 1 calc R U . . .
H20B H 0.633765 0.471108 0.278024 0.234 Uiso 1 1 calc R U . . .
H20C H 0.574905 0.539147 0.241453 0.234 Uiso 1 1 calc R U . . .
C21 C 0.6558(3) 0.3741(3) 0.42723(14) 0.0555(9) Uani 1 1 d . . . . .
C22 C 0.7090(3) 0.4239(3) 0.39385(16) 0.0710(12) Uani 1 1 d . . . . .
H22 H 0.726337 0.389471 0.368488 0.085 Uiso 1 1 calc R U . . .
C23 C 0.7372(4) 0.5229(4) 0.3969(2) 0.0856(15) Uani 1 1 d . . . . .
H23 H 0.771305 0.553773 0.373572 0.103 Uiso 1 1 calc R U . . .
C24 C 0.7152(4) 0.5753(4) 0.4341(2) 0.0852(14) Uani 1 1 d . . . . .
H24 H 0.737379 0.640811 0.436925 0.102 Uiso 1 1 calc R U . . .
C25 C 0.6602(4) 0.5300(3) 0.46700(17) 0.0743(13) Uani 1 1 d . . . . .
H25 H 0.642404 0.565173 0.492089 0.089 Uiso 1 1 calc R U . . .
C26 C 0.6309(4) 0.4314(3) 0.46310(15) 0.0642(11) Uani 1 1 d . . . . .
H26 H 0.592387 0.402467 0.485827 0.077 Uiso 1 1 calc R U . . .
C27 C 0.7340(3) 0.2015(3) 0.45850(14) 0.0547(10) Uani 1 1 d . . . . .
C28 C 0.8089(4) 0.2511(3) 0.48814(16) 0.0676(12) Uani 1 1 d . . . . .
H28 H 0.803988 0.319334 0.489684 0.081 Uiso 1 1 calc R U . . .
C29 C 0.8907(4) 0.2033(4) 0.51556(18) 0.0868(15) Uani 1 1 d . . . . .
H29 H 0.937978 0.239994 0.535138 0.104 Uiso 1 1 calc R U . . .
C30 C 0.9029(4) 0.1043(4) 0.51436(19) 0.0914(16) Uani 1 1 d . . . . .
H30 H 0.956985 0.072611 0.533140 0.110 Uiso 1 1 calc R U . . .
C31 C 0.8335(4) 0.0522(4) 0.4848(2) 0.0889(15) Uani 1 1 d . . . . .
H31 H 0.841542 -0.015755 0.482873 0.107 Uiso 1 1 calc R U . . .
C32 C 0.7513(4) 0.0998(3) 0.45766(18) 0.0805(14) Uani 1 1 d . . . . .
H32 H 0.705391 0.062238 0.437934 0.097 Uiso 1 1 calc R U . . .
C33 C 0.5052(3) 0.2300(3) 0.44427(14) 0.0528(9) Uani 1 1 d . . . . .
C34 C 0.4790(3) 0.1455(3) 0.46662(13) 0.0553(10) Uani 1 1 d . . . . .
H34 H 0.537720 0.100695 0.473259 0.066 Uiso 1 1 calc R U . . .
C35 C 0.3699(3) 0.1230(3) 0.47992(14) 0.0655(12) Uani 1 1 d . . . . .
H35 H 0.356960 0.064485 0.494768 0.079 Uiso 1 1 calc R U . . .
C36 C 0.2810(4) 0.1885(4) 0.47087(17) 0.0754(13) Uani 1 1 d . . . . .
H36 H 0.207771 0.175284 0.479873 0.090 Uiso 1 1 calc R U . . .
C37 C 0.3031(4) 0.2728(3) 0.44843(18) 0.0806(15) Uani 1 1 d . . . . .
H37 H 0.243975 0.317133 0.441617 0.097 Uiso 1 1 calc R U . . .
C38 C 0.4121(4) 0.2932(3) 0.43573(17) 0.0765(14) Uani 1 1 d . . . . .
H38 H 0.424265 0.351704 0.420773 0.092 Uiso 1 1 calc R U . . .
C39 C 0.6352(4) 0.2137(3) 0.37472(15) 0.0688(12) Uani 1 1 d . . . . .
C40 C 0.5436(5) 0.2201(3) 0.34457(17) 0.0817(14) Uani 1 1 d . . . . .
H40 H 0.474479 0.243876 0.354043 0.098 Uiso 1 1 calc R U . . .
C41 C 0.5489(6) 0.1925(4) 0.29988(18) 0.1034(18) Uani 1 1 d . . . . .
H41 H 0.484829 0.199695 0.280378 0.124 Uiso 1 1 calc R U . . .
C42 C 0.6478(7) 0.1553(5) 0.2851(2) 0.126(2) Uani 1 1 d . . . . .
H42 H 0.651914 0.135703 0.255768 0.152 Uiso 1 1 calc R U . . .
C43 C 0.7410(7) 0.1473(6) 0.3145(2) 0.147(3) Uani 1 1 d . . . . .
H43 H 0.809614 0.123066 0.304801 0.176 Uiso 1 1 calc R U . . .
C44 C 0.7352(5) 0.1745(5) 0.35795(18) 0.1120(19) Uani 1 1 d . . . . .
H44 H 0.799832 0.166649 0.377115 0.134 Uiso 1 1 calc R U . . .
B1 B 0.6325(4) 0.2555(4) 0.42642(17) 0.0560(10) Uani 1 1 d . . . . .
O3 O 0.6885(13) 0.804(3) 0.3653(10) 0.095(2) Uani 0.579(16) 1 d D . P A 1
C45 C 0.7377(11) 0.7749(16) 0.3250(6) 0.101(2) Uani 0.579(16) 1 d D . P A 1
H45A H 0.731718 0.827858 0.303498 0.121 Uiso 0.579(16) 1 calc R U P A 1
H45B H 0.698561 0.717534 0.312440 0.121 Uiso 0.579(16) 1 calc R U P A 1
C46 C 0.8604(10) 0.7517(14) 0.3370(6) 0.114(3) Uani 0.579(16) 1 d D . P A 1
H46A H 0.870513 0.682625 0.344276 0.137 Uiso 0.579(16) 1 calc R U P A 1
H46B H 0.908598 0.768478 0.313044 0.137 Uiso 0.579(16) 1 calc R U P A 1
C47 C 0.8856(9) 0.8131(14) 0.3753(4) 0.114(3) Uani 0.579(16) 1 d D . P A 1
H47A H 0.928046 0.775742 0.398182 0.137 Uiso 0.579(16) 1 calc R U P A 1
H47B H 0.932296 0.868584 0.367246 0.137 Uiso 0.579(16) 1 calc R U P A 1
C48 C 0.7807(10) 0.8472(11) 0.3914(4) 0.101(2) Uani 0.579(16) 1 d D . P A 1
H48A H 0.776511 0.918371 0.389266 0.121 Uiso 0.579(16) 1 calc R U P A 1
H48B H 0.776136 0.828883 0.422309 0.121 Uiso 0.579(16) 1 calc R U P A 1
O3A O 0.6757(18) 0.807(4) 0.3619(14) 0.095(2) Uani 0.421(16) 1 d D . P A 2
C45A C 0.7290(14) 0.756(2) 0.3275(9) 0.101(2) Uani 0.421(16) 1 d D . P A 2
H45C H 0.697603 0.776228 0.298427 0.121 Uiso 0.421(16) 1 calc R U P A 2
H45D H 0.720564 0.685399 0.330460 0.121 Uiso 0.421(16) 1 calc R U P A 2
C46A C 0.8525(14) 0.7869(17) 0.3349(8) 0.114(3) Uani 0.421(16) 1 d D . P A 2
H46C H 0.897305 0.733137 0.348027 0.137 Uiso 0.421(16) 1 calc R U P A 2
H46D H 0.883555 0.803765 0.306813 0.137 Uiso 0.421(16) 1 calc R U P A 2
C47A C 0.8587(13) 0.8699(17) 0.3638(6) 0.114(3) Uani 0.421(16) 1 d D . P A 2
H47C H 0.875951 0.929151 0.347535 0.137 Uiso 0.421(16) 1 calc R U P A 2
H47D H 0.917683 0.860449 0.387363 0.137 Uiso 0.421(16) 1 calc R U P A 2
C48A C 0.7478(14) 0.8772(15) 0.3816(6) 0.101(2) Uani 0.421(16) 1 d D . P A 2
H48C H 0.754561 0.866816 0.413407 0.121 Uiso 0.421(16) 1 calc R U P A 2
H48D H 0.716288 0.942333 0.375979 0.121 Uiso 0.421(16) 1 calc R U P A 2
O1 O 0.1251(3) 0.7603(3) 0.29867(11) 0.1190(12) Uani 0.952(5) 1 d D . P B 3
O2 O 0.2612(3) 0.7238(2) 0.25942(11) 0.1190(12) Uani 0.952(5) 1 d D . P B 3
N1 N 0.2257(2) 0.74944(13) 0.29409(9) 0.0742(11) Uani 0.952(5) 1 d D . P B 3
O1A O 0.2097(10) 0.7554(2) 0.3013(3) 0.1190(12) Uani 0.048(5) 1 d D . P B 4
O2A O 0.3282(16) 0.7155(4) 0.2548(5) 0.1190(12) Uani 0.048(5) 1 d D . P B 4
N1A N 0.2196(14) 0.7277(3) 0.2605(3) 0.0742(11) Uani 0.048(5) 1 d D . P B 4
 
loop_
 _atom_site_aniso_label
 _atom_site_aniso_U_11
 _atom_site_aniso_U_22
 _atom_site_aniso_U_33
 _atom_site_aniso_U_23
 _atom_site_aniso_U_13
 _atom_site_aniso_U_12
Pd1 0.0508(2) 0.0543(3) 0.0460(2) 0.00106(17) 0.00008(16) -0.00237(16)
N2 0.0683(19) 0.057(2) 0.0572(19) 0.0076(16) -0.0019(14) 0.0015(15)
N3 0.0535(18) 0.0573(18) 0.0454(19) -0.0025(14) -0.0029(15) -0.0101(15)
N4 0.0520(16) 0.055(2) 0.0520(19) -0.0037(15) 0.0014(13) -0.0019(15)
C1 0.075(3) 0.061(3) 0.065(2) 0.005(2) -0.0047(19) -0.007(2)
C2 0.081(3) 0.057(2) 0.056(2) -0.0013(18) -0.007(2) -0.007(2)
C3 0.062(2) 0.064(2) 0.044(2) 0.0021(15) 0.0008(19) -0.0021(19)
C4 0.051(2) 0.062(2) 0.054(2) 0.0013(19) 0.0010(16) 0.0014(19)
C5 0.076(2) 0.067(3) 0.076(3) -0.002(3) 0.003(2) 0.009(2)
C6 0.117(4) 0.070(3) 0.109(4) -0.005(3) 0.002(3) 0.023(3)
C7 0.113(4) 0.103(4) 0.160(6) -0.043(4) -0.008(4) 0.037(3)
C8 0.163(7) 0.107(5) 0.302(12) -0.046(6) -0.043(7) 0.051(4)
C9 0.074(3) 0.068(3) 0.060(2) 0.015(2) -0.0016(19) -0.001(2)
C10 0.074(3) 0.092(4) 0.071(3) 0.008(3) 0.007(2) -0.003(2)
C11 0.103(4) 0.118(5) 0.071(3) 0.007(3) 0.014(3) -0.008(3)
C12 0.114(4) 0.201(7) 0.106(5) -0.005(5) 0.041(4) -0.008(4)
C13 0.0523(19) 0.063(3) 0.068(3) 0.008(2) 0.0027(19) -0.0016(19)
C14 0.065(2) 0.066(3) 0.082(3) 0.010(2) 0.011(2) -0.002(2)
C15 0.065(2) 0.080(3) 0.108(4) 0.005(3) 0.019(3) -0.010(2)
C16 0.085(3) 0.083(4) 0.131(5) 0.008(3) 0.031(3) -0.015(3)
C17 0.075(3) 0.062(3) 0.060(3) -0.0083(19) 0.004(2) 0.001(2)
C18 0.075(3) 0.092(4) 0.068(3) -0.009(2) 0.011(2) 0.007(3)
C19 0.131(5) 0.127(5) 0.121(5) -0.046(4) 0.050(4) -0.002(4)
C20 0.164(6) 0.165(7) 0.147(6) -0.028(5) 0.083(5) 0.010(5)
C21 0.054(2) 0.0499(19) 0.061(2) 0.0037(16) -0.0049(18) -0.0005(17)
C22 0.064(3) 0.070(3) 0.079(3) 0.014(2) 0.007(2) -0.006(2)
C23 0.065(3) 0.071(3) 0.123(4) 0.024(3) 0.017(3) -0.011(2)
C24 0.069(3) 0.057(3) 0.128(4) 0.016(2) -0.009(3) 0.001(2)
C25 0.077(3) 0.053(2) 0.090(3) -0.002(2) -0.016(2) 0.007(2)
C26 0.078(3) 0.052(2) 0.062(3) 0.0037(19) -0.002(2) 0.004(2)
C27 0.053(2) 0.054(2) 0.059(2) 0.0031(19) 0.0152(16) 0.0030(16)
C28 0.065(3) 0.063(3) 0.075(3) -0.005(2) 0.0007(19) 0.0079(19)
C29 0.077(3) 0.087(3) 0.094(4) -0.007(3) -0.014(3) 0.017(3)
C30 0.065(3) 0.086(3) 0.123(4) 0.012(3) 0.000(3) 0.019(2)
C31 0.064(3) 0.067(3) 0.135(4) 0.011(3) 0.007(2) 0.013(2)
C32 0.061(3) 0.054(2) 0.126(4) -0.003(3) 0.000(2) 0.003(2)
C33 0.0595(18) 0.048(2) 0.051(2) -0.0011(18) -0.0014(18) -0.0012(15)
C34 0.0595(19) 0.052(2) 0.054(3) 0.0036(19) -0.0009(19) 0.0004(18)
C35 0.066(2) 0.065(3) 0.066(3) 0.011(2) 0.005(2) -0.0051(18)
C36 0.062(2) 0.066(3) 0.098(4) 0.002(2) 0.008(3) -0.0014(19)
C37 0.061(2) 0.064(3) 0.117(4) 0.008(3) 0.003(3) 0.006(2)
C38 0.065(2) 0.059(3) 0.105(4) 0.018(3) 0.002(2) 0.0046(19)
C39 0.090(3) 0.062(3) 0.055(2) -0.006(2) 0.0103(18) -0.011(2)
C40 0.111(3) 0.070(4) 0.063(2) 0.005(2) -0.007(2) -0.024(3)
C41 0.165(5) 0.083(4) 0.061(3) 0.004(3) -0.009(3) -0.036(4)
C42 0.203(6) 0.110(5) 0.068(4) -0.016(4) 0.024(3) -0.025(4)
C43 0.179(6) 0.187(8) 0.077(3) -0.034(4) 0.041(3) 0.029(5)
C44 0.123(4) 0.144(5) 0.071(3) -0.022(4) 0.027(3) 0.023(4)
B1 0.062(2) 0.051(2) 0.056(2) -0.0011(19) 0.0046(18) -0.0008(18)
O3 0.075(3) 0.106(4) 0.104(4) -0.010(3) 0.012(3) -0.004(4)
C45 0.089(3) 0.108(5) 0.105(3) -0.017(3) 0.007(2) -0.001(2)
C46 0.086(3) 0.116(8) 0.140(5) -0.011(5) 0.013(3) 0.000(3)
C47 0.086(3) 0.116(8) 0.140(5) -0.011(5) 0.013(3) 0.000(3)
C48 0.089(3) 0.108(5) 0.105(3) -0.017(3) 0.007(2) -0.001(2)
O3A 0.075(3) 0.106(4) 0.104(4) -0.010(3) 0.012(3) -0.004(4)
C45A 0.089(3) 0.108(5) 0.105(3) -0.017(3) 0.007(2) -0.001(2)
C46A 0.086(3) 0.116(8) 0.140(5) -0.011(5) 0.013(3) 0.000(3)
C47A 0.086(3) 0.116(8) 0.140(5) -0.011(5) 0.013(3) 0.000(3)
C48A 0.089(3) 0.108(5) 0.105(3) -0.017(3) 0.007(2) -0.001(2)
O1 0.0721(18) 0.205(3) 0.0785(17) -0.0267(18) -0.0123(15) 0.0039(17)
O2 0.0721(18) 0.205(3) 0.0785(17) -0.0267(18) -0.0123(15) 0.0039(17)
N1 0.0707(18) 0.086(3) 0.065(2) 0.0081(19) -0.0088(19) -0.0020(19)
O1A 0.0721(18) 0.205(3) 0.0785(17) -0.0267(18) -0.0123(15) 0.0039(17)
O2A 0.0721(18) 0.205(3) 0.0785(17) -0.0267(18) -0.0123(15) 0.0039(17)
N1A 0.0707(18) 0.086(3) 0.065(2) 0.0081(19) -0.0088(19) -0.0020(19)
 
_geom_special_details
;
 All esds (except the esd in the dihedral angle between two l.s. planes)
 are estimated using the full covariance matrix.  The cell esds are taken
 into account individually in the estimation of esds in distances, angles
 and torsion angles; correlations between esds in cell parameters are only
 used when they are defined by crystal symmetry.  An approximate (isotropic)
 treatment of cell esds is used for estimating esds involving l.s. planes.
;
 
loop_
 _geom_bond_atom_site_label_1
 _geom_bond_atom_site_label_2
 _geom_bond_distance
 _geom_bond_site_symmetry_2
 _geom_bond_publ_flag
Pd1 O1A 1.999(9) . ?
Pd1 N3 2.021(3) . ?
Pd1 N1 2.038(3) . ?
Pd1 N2 2.088(4) . ?
Pd1 N4 2.095(3) . ?
N2 C9 1.493(5) . ?
N2 C1 1.512(5) . ?
N2 C5 1.512(5) . ?
N3 C2 1.483(5) . ?
N3 C3 1.491(5) . ?
N3 H3 0.9800 . ?
N4 C17 1.493(5) . ?
N4 C4 1.507(4) . ?
N4 C13 1.523(4) . ?
C1 C2 1.504(5) . ?
C1 H1A 0.9700 . ?
C1 H1B 0.9700 . ?
C2 H2A 0.9700 . ?
C2 H2B 0.9700 . ?
C3 C4 1.500(5) . ?
C3 H3A 0.9700 . ?
C3 H3B 0.9700 . ?
C4 H4A 0.9700 . ?
C4 H4B 0.9700 . ?
C5 C6 1.513(6) . ?
C5 H5A 0.9700 . ?
C5 H5B 0.9700 . ?
C6 C7 1.511(6) . ?
C6 H6A 0.9700 . ?
C6 H6B 0.9700 . ?
C7 C8 1.477(8) . ?
C7 H7A 0.9700 . ?
C7 H7B 0.9700 . ?
C8 H8A 0.9600 . ?
C8 H8B 0.9600 . ?
C8 H8C 0.9600 . ?
C9 C10 1.502(6) . ?
C9 H9A 0.9700 . ?
C9 H9B 0.9700 . ?
C10 C11 1.530(6) . ?
C10 H10A 0.9700 . ?
C10 H10B 0.9700 . ?
C11 C12 1.487(7) . ?
C11 H11A 0.9700 . ?
C11 H11B 0.9700 . ?
C12 H12A 0.9600 . ?
C12 H12B 0.9600 . ?
C12 H12C 0.9600 . ?
C13 C14 1.507(5) . ?
C13 H13A 0.9700 . ?
C13 H13B 0.9700 . ?
C14 C15 1.512(5) . ?
C14 H14A 0.9700 . ?
C14 H14B 0.9700 . ?
C15 C16 1.506(6) . ?
C15 H15A 0.9700 . ?
C15 H15B 0.9700 . ?
C16 H16A 0.9600 . ?
C16 H16B 0.9600 . ?
C16 H16C 0.9600 . ?
C17 C18 1.496(5) . ?
C17 H17A 0.9700 . ?
C17 H17B 0.9700 . ?
C18 C19 1.538(6) . ?
C18 H18A 0.9700 . ?
C18 H18B 0.9700 . ?
C19 C20 1.431(7) . ?
C19 H19A 0.9700 . ?
C19 H19B 0.9700 . ?
C20 H20A 0.9600 . ?
C20 H20B 0.9600 . ?
C20 H20C 0.9600 . ?
C21 C26 1.379(6) . ?
C21 C22 1.391(5) . ?
C21 B1 1.635(6) . ?
C22 C23 1.387(6) . ?
C22 H22 0.9300 . ?
C23 C24 1.368(7) . ?
C23 H23 0.9300 . ?
C24 C25 1.361(6) . ?
C24 H24 0.9300 . ?
C25 C26 1.386(6) . ?
C25 H25 0.9300 . ?
C26 H26 0.9300 . ?
C27 C28 1.388(6) . ?
C27 C32 1.397(6) . ?
C27 B1 1.657(6) . ?
C28 C29 1.388(6) . ?
C28 H28 0.9300 . ?
C29 C30 1.354(7) . ?
C29 H29 0.9300 . ?
C30 C31 1.368(7) . ?
C30 H30 0.9300 . ?
C31 C32 1.385(6) . ?
C31 H31 0.9300 . ?
C32 H32 0.9300 . ?
C33 C34 1.376(5) . ?
C33 C38 1.397(5) . ?
C33 B1 1.649(6) . ?
C34 C35 1.393(5) . ?
C34 H34 0.9300 . ?
C35 C36 1.382(6) . ?
C35 H35 0.9300 . ?
C36 C37 1.364(6) . ?
C36 H36 0.9300 . ?
C37 C38 1.380(6) . ?
C37 H37 0.9300 . ?
C38 H38 0.9300 . ?
C39 C40 1.367(6) . ?
C39 C44 1.405(6) . ?
C39 B1 1.663(7) . ?
C40 C41 1.406(7) . ?
C40 H40 0.9300 . ?
C41 C42 1.360(8) . ?
C41 H41 0.9300 . ?
C42 C43 1.368(8) . ?
C42 H42 0.9300 . ?
C43 C44 1.368(7) . ?
C43 H43 0.9300 . ?
C44 H44 0.9300 . ?
O3 C48 1.425(12) . ?
O3 C45 1.431(13) . ?
C45 C46 1.491(14) . ?
C45 H45A 0.9700 . ?
C45 H45B 0.9700 . ?
C46 C47 1.442(12) . ?
C46 H46A 0.9700 . ?
C46 H46B 0.9700 . ?
C47 C48 1.424(10) . ?
C47 H47A 0.9700 . ?
C47 H47B 0.9700 . ?
C48 H48A 0.9700 . ?
C48 H48B 0.9700 . ?
O3A C48A 1.382(16) . ?
O3A C45A 1.424(14) . ?
C45A C46A 1.506(15) . ?
C45A H45C 0.9700 . ?
C45A H45D 0.9700 . ?
C46A C47A 1.425(13) . ?
C46A H46C 0.9700 . ?
C46A H46D 0.9700 . ?
C47A C48A 1.435(13) . ?
C47A H47C 0.9700 . ?
C47A H47D 0.9700 . ?
C48A H48C 0.9700 . ?
C48A H48D 0.9700 . ?
O1 N1 1.2010(10) . ?
O2 N1 1.2006(10) . ?
O1A N1A 1.3000(10) . ?
O2A N1A 1.3001(10) . ?
 
loop_
 _geom_angle_atom_site_label_1
 _geom_angle_atom_site_label_2
 _geom_angle_atom_site_label_3
 _geom_angle
 _geom_angle_site_symmetry_1
 _geom_angle_site_symmetry_3
 _geom_angle_publ_flag
O1A Pd1 N3 171.9(4) . . ?
N3 Pd1 N1 179.15(12) . . ?
O1A Pd1 N2 94.23(11) . . ?
N3 Pd1 N2 85.28(13) . . ?
N1 Pd1 N2 95.40(10) . . ?
O1A Pd1 N4 94.01(11) . . ?
N3 Pd1 N4 85.04(12) . . ?
N1 Pd1 N4 94.38(10) . . ?
N2 Pd1 N4 166.34(13) . . ?
C9 N2 C1 110.5(3) . . ?
C9 N2 C5 110.1(3) . . ?
C1 N2 C5 109.9(3) . . ?
C9 N2 Pd1 115.3(3) . . ?
C1 N2 Pd1 105.3(2) . . ?
C5 N2 Pd1 105.5(2) . . ?
C2 N3 C3 116.8(3) . . ?
C2 N3 Pd1 107.6(2) . . ?
C3 N3 Pd1 107.4(2) . . ?
C2 N3 H3 108.3 . . ?
C3 N3 H3 108.3 . . ?
Pd1 N3 H3 108.3 . . ?
C17 N4 C4 109.5(3) . . ?
C17 N4 C13 110.3(3) . . ?
C4 N4 C13 110.7(3) . . ?
C17 N4 Pd1 116.0(3) . . ?
C4 N4 Pd1 105.7(2) . . ?
C13 N4 Pd1 104.4(2) . . ?
C2 C1 N2 110.4(3) . . ?
C2 C1 H1A 109.6 . . ?
N2 C1 H1A 109.6 . . ?
C2 C1 H1B 109.6 . . ?
N2 C1 H1B 109.6 . . ?
H1A C1 H1B 108.1 . . ?
N3 C2 C1 106.7(3) . . ?
N3 C2 H2A 110.4 . . ?
C1 C2 H2A 110.4 . . ?
N3 C2 H2B 110.4 . . ?
C1 C2 H2B 110.4 . . ?
H2A C2 H2B 108.6 . . ?
N3 C3 C4 106.7(3) . . ?
N3 C3 H3A 110.4 . . ?
C4 C3 H3A 110.4 . . ?
N3 C3 H3B 110.4 . . ?
C4 C3 H3B 110.4 . . ?
H3A C3 H3B 108.6 . . ?
C3 C4 N4 110.7(3) . . ?
C3 C4 H4A 109.5 . . ?
N4 C4 H4A 109.5 . . ?
C3 C4 H4B 109.5 . . ?
N4 C4 H4B 109.5 . . ?
H4A C4 H4B 108.1 . . ?
N2 C5 C6 117.5(4) . . ?
N2 C5 H5A 107.9 . . ?
C6 C5 H5A 107.9 . . ?
N2 C5 H5B 107.9 . . ?
C6 C5 H5B 107.9 . . ?
H5A C5 H5B 107.2 . . ?
C7 C6 C5 111.6(4) . . ?
C7 C6 H6A 109.3 . . ?
C5 C6 H6A 109.3 . . ?
C7 C6 H6B 109.3 . . ?
C5 C6 H6B 109.3 . . ?
H6A C6 H6B 108.0 . . ?
C8 C7 C6 111.9(6) . . ?
C8 C7 H7A 109.2 . . ?
C6 C7 H7A 109.2 . . ?
C8 C7 H7B 109.2 . . ?
C6 C7 H7B 109.2 . . ?
H7A C7 H7B 107.9 . . ?
C7 C8 H8A 109.5 . . ?
C7 C8 H8B 109.5 . . ?
H8A C8 H8B 109.5 . . ?
C7 C8 H8C 109.5 . . ?
H8A C8 H8C 109.5 . . ?
H8B C8 H8C 109.5 . . ?
N2 C9 C10 115.1(4) . . ?
N2 C9 H9A 108.5 . . ?
C10 C9 H9A 108.5 . . ?
N2 C9 H9B 108.5 . . ?
C10 C9 H9B 108.5 . . ?
H9A C9 H9B 107.5 . . ?
C9 C10 C11 110.6(4) . . ?
C9 C10 H10A 109.5 . . ?
C11 C10 H10A 109.5 . . ?
C9 C10 H10B 109.5 . . ?
C11 C10 H10B 109.5 . . ?
H10A C10 H10B 108.1 . . ?
C12 C11 C10 112.0(5) . . ?
C12 C11 H11A 109.2 . . ?
C10 C11 H11A 109.2 . . ?
C12 C11 H11B 109.2 . . ?
C10 C11 H11B 109.2 . . ?
H11A C11 H11B 107.9 . . ?
C11 C12 H12A 109.5 . . ?
C11 C12 H12B 109.5 . . ?
H12A C12 H12B 109.5 . . ?
C11 C12 H12C 109.5 . . ?
H12A C12 H12C 109.5 . . ?
H12B C12 H12C 109.5 . . ?
C14 C13 N4 116.9(3) . . ?
C14 C13 H13A 108.1 . . ?
N4 C13 H13A 108.1 . . ?
C14 C13 H13B 108.1 . . ?
N4 C13 H13B 108.1 . . ?
H13A C13 H13B 107.3 . . ?
C13 C14 C15 111.2(4) . . ?
C13 C14 H14A 109.4 . . ?
C15 C14 H14A 109.4 . . ?
C13 C14 H14B 109.4 . . ?
C15 C14 H14B 109.4 . . ?
H14A C14 H14B 108.0 . . ?
C16 C15 C14 114.6(4) . . ?
C16 C15 H15A 108.6 . . ?
C14 C15 H15A 108.6 . . ?
C16 C15 H15B 108.6 . . ?
C14 C15 H15B 108.6 . . ?
H15A C15 H15B 107.6 . . ?
C15 C16 H16A 109.5 . . ?
C15 C16 H16B 109.5 . . ?
H16A C16 H16B 109.5 . . ?
C15 C16 H16C 109.5 . . ?
H16A C16 H16C 109.5 . . ?
H16B C16 H16C 109.5 . . ?
N4 C17 C18 114.5(4) . . ?
N4 C17 H17A 108.6 . . ?
C18 C17 H17A 108.6 . . ?
N4 C17 H17B 108.6 . . ?
C18 C17 H17B 108.6 . . ?
H17A C17 H17B 107.6 . . ?
C17 C18 C19 111.1(4) . . ?
C17 C18 H18A 109.4 . . ?
C19 C18 H18A 109.4 . . ?
C17 C18 H18B 109.4 . . ?
C19 C18 H18B 109.4 . . ?
H18A C18 H18B 108.0 . . ?
C20 C19 C18 114.9(5) . . ?
C20 C19 H19A 108.5 . . ?
C18 C19 H19A 108.5 . . ?
C20 C19 H19B 108.5 . . ?
C18 C19 H19B 108.5 . . ?
H19A C19 H19B 107.5 . . ?
C19 C20 H20A 109.5 . . ?
C19 C20 H20B 109.5 . . ?
H20A C20 H20B 109.5 . . ?
C19 C20 H20C 109.5 . . ?
H20A C20 H20C 109.5 . . ?
H20B C20 H20C 109.5 . . ?
C26 C21 C22 114.7(4) . . ?
C26 C21 B1 121.8(4) . . ?
C22 C21 B1 123.4(4) . . ?
C23 C22 C21 122.6(5) . . ?
C23 C22 H22 118.7 . . ?
C21 C22 H22 118.7 . . ?
C24 C23 C22 120.3(5) . . ?
C24 C23 H23 119.9 . . ?
C22 C23 H23 119.9 . . ?
C25 C24 C23 118.9(5) . . ?
C25 C24 H24 120.5 . . ?
C23 C24 H24 120.5 . . ?
C24 C25 C26 120.0(5) . . ?
C24 C25 H25 120.0 . . ?
C26 C25 H25 120.0 . . ?
C21 C26 C25 123.4(4) . . ?
C21 C26 H26 118.3 . . ?
C25 C26 H26 118.3 . . ?
C28 C27 C32 114.0(4) . . ?
C28 C27 B1 124.3(4) . . ?
C32 C27 B1 121.8(4) . . ?
C29 C28 C27 122.8(5) . . ?
C29 C28 H28 118.6 . . ?
C27 C28 H28 118.6 . . ?
C30 C29 C28 121.3(5) . . ?
C30 C29 H29 119.4 . . ?
C28 C29 H29 119.4 . . ?
C29 C30 C31 118.3(5) . . ?
C29 C30 H30 120.9 . . ?
C31 C30 H30 120.9 . . ?
C30 C31 C32 120.5(5) . . ?
C30 C31 H31 119.8 . . ?
C32 C31 H31 119.8 . . ?
C31 C32 C27 123.2(5) . . ?
C31 C32 H32 118.4 . . ?
C27 C32 H32 118.4 . . ?
C34 C33 C38 114.2(4) . . ?
C34 C33 B1 124.5(4) . . ?
C38 C33 B1 121.2(4) . . ?
C33 C34 C35 124.0(4) . . ?
C33 C34 H34 118.0 . . ?
C35 C34 H34 118.0 . . ?
C36 C35 C34 119.5(4) . . ?
C36 C35 H35 120.3 . . ?
C34 C35 H35 120.3 . . ?
C37 C36 C35 118.5(4) . . ?
C37 C36 H36 120.8 . . ?
C35 C36 H36 120.8 . . ?
C36 C37 C38 120.8(4) . . ?
C36 C37 H37 119.6 . . ?
C38 C37 H37 119.6 . . ?
C37 C38 C33 123.1(4) . . ?
C37 C38 H38 118.4 . . ?
C33 C38 H38 118.4 . . ?
C40 C39 C44 114.8(5) . . ?
C40 C39 B1 123.1(4) . . ?
C44 C39 B1 122.0(5) . . ?
C39 C40 C41 123.0(6) . . ?
C39 C40 H40 118.5 . . ?
C41 C40 H40 118.5 . . ?
C42 C41 C40 120.1(7) . . ?
C42 C41 H41 120.0 . . ?
C40 C41 H41 120.0 . . ?
C41 C42 C43 118.4(7) . . ?
C41 C42 H42 120.8 . . ?
C43 C42 H42 120.8 . . ?
C42 C43 C44 121.2(7) . . ?
C42 C43 H43 119.4 . . ?
C44 C43 H43 119.4 . . ?
C43 C44 C39 122.5(6) . . ?
C43 C44 H44 118.7 . . ?
C39 C44 H44 118.7 . . ?
C21 B1 C33 110.8(3) . . ?
C21 B1 C27 108.4(3) . . ?
C33 B1 C27 110.1(3) . . ?
C21 B1 C39 109.8(4) . . ?
C33 B1 C39 107.6(4) . . ?
C27 B1 C39 110.2(4) . . ?
C48 O3 C45 104.8(9) . . ?
O3 C45 C46 106.3(14) . . ?
O3 C45 H45A 110.5 . . ?
C46 C45 H45A 110.5 . . ?
O3 C45 H45B 110.5 . . ?
C46 C45 H45B 110.5 . . ?
H45A C45 H45B 108.7 . . ?
C47 C46 C45 102.7(9) . . ?
C47 C46 H46A 111.2 . . ?
C45 C46 H46A 111.2 . . ?
C47 C46 H46B 111.2 . . ?
C45 C46 H46B 111.2 . . ?
H46A C46 H46B 109.1 . . ?
C48 C47 C46 108.9(8) . . ?
C48 C47 H47A 109.9 . . ?
C46 C47 H47A 109.9 . . ?
C48 C47 H47B 109.9 . . ?
C46 C47 H47B 109.9 . . ?
H47A C47 H47B 108.3 . . ?
C47 C48 O3 108.3(9) . . ?
C47 C48 H48A 110.0 . . ?
O3 C48 H48A 110.0 . . ?
C47 C48 H48B 110.0 . . ?
O3 C48 H48B 110.0 . . ?
H48A C48 H48B 108.4 . . ?
C48A O3A C45A 111.6(13) . . ?
O3A C45A C46A 102.2(11) . . ?
O3A C45A H45C 111.3 . . ?
C46A C45A H45C 111.3 . . ?
O3A C45A H45D 111.3 . . ?
C46A C45A H45D 111.3 . . ?
H45C C45A H45D 109.2 . . ?
C47A C46A C45A 109.0(12) . . ?
C47A C46A H46C 109.9 . . ?
C45A C46A H46C 109.9 . . ?
C47A C46A H46D 109.9 . . ?
C45A C46A H46D 109.9 . . ?
H46C C46A H46D 108.3 . . ?
C46A C47A C48A 105.6(11) . . ?
C46A C47A H47C 110.6 . . ?
C48A C47A H47C 110.6 . . ?
C46A C47A H47D 110.6 . . ?
C48A C47A H47D 110.6 . . ?
H47C C47A H47D 108.7 . . ?
O3A C48A C47A 109.4(11) . . ?
O3A C48A H48C 109.8 . . ?
C47A C48A H48C 109.8 . . ?
O3A C48A H48D 109.8 . . ?
C47A C48A H48D 109.8 . . ?
H48C C48A H48D 108.2 . . ?
O2 N1 O1 121.81(15) . . ?
O2 N1 Pd1 118.9(2) . . ?
O1 N1 Pd1 119.3(2) . . ?
N1A O1A Pd1 125.4(7) . . ?
O2A N1A O1A 107.73(12) . . ?
 
loop_
 _geom_torsion_atom_site_label_1
 _geom_torsion_atom_site_label_2
 _geom_torsion_atom_site_label_3
 _geom_torsion_atom_site_label_4
 _geom_torsion
 _geom_torsion_site_symmetry_1
 _geom_torsion_site_symmetry_2
 _geom_torsion_site_symmetry_3
 _geom_torsion_site_symmetry_4
 _geom_torsion_publ_flag
C9 N2 C1 C2 -160.4(3) . . . . ?
C5 N2 C1 C2 77.9(4) . . . . ?
Pd1 N2 C1 C2 -35.3(4) . . . . ?
C3 N3 C2 C1 -166.8(3) . . . . ?
Pd1 N3 C2 C1 -46.0(4) . . . . ?
N2 C1 C2 N3 55.0(4) . . . . ?
C2 N3 C3 C4 167.4(3) . . . . ?
Pd1 N3 C3 C4 46.5(3) . . . . ?
N3 C3 C4 N4 -54.3(4) . . . . ?
C17 N4 C4 C3 159.5(3) . . . . ?
C13 N4 C4 C3 -78.6(4) . . . . ?
Pd1 N4 C4 C3 33.9(3) . . . . ?
C9 N2 C5 C6 -56.5(5) . . . . ?
C1 N2 C5 C6 65.4(5) . . . . ?
Pd1 N2 C5 C6 178.5(4) . . . . ?
N2 C5 C6 C7 -178.7(4) . . . . ?
C5 C6 C7 C8 -173.3(6) . . . . ?
C1 N2 C9 C10 67.5(5) . . . . ?
C5 N2 C9 C10 -170.9(4) . . . . ?
Pd1 N2 C9 C10 -51.8(5) . . . . ?
N2 C9 C10 C11 172.6(4) . . . . ?
C9 C10 C11 C12 172.0(5) . . . . ?
C17 N4 C13 C14 56.3(5) . . . . ?
C4 N4 C13 C14 -65.1(5) . . . . ?
Pd1 N4 C13 C14 -178.4(3) . . . . ?
N4 C13 C14 C15 -178.9(4) . . . . ?
C13 C14 C15 C16 178.7(4) . . . . ?
C4 N4 C17 C18 -69.7(5) . . . . ?
C13 N4 C17 C18 168.2(4) . . . . ?
Pd1 N4 C17 C18 49.8(4) . . . . ?
N4 C17 C18 C19 -178.8(4) . . . . ?
C17 C18 C19 C20 -174.5(6) . . . . ?
C26 C21 C22 C23 1.5(6) . . . . ?
B1 C21 C22 C23 -174.1(4) . . . . ?
C21 C22 C23 C24 1.4(7) . . . . ?
C22 C23 C24 C25 -3.2(7) . . . . ?
C23 C24 C25 C26 2.1(7) . . . . ?
C22 C21 C26 C25 -2.6(6) . . . . ?
B1 C21 C26 C25 173.0(4) . . . . ?
C24 C25 C26 C21 0.9(7) . . . . ?
C32 C27 C28 C29 -2.2(6) . . . . ?
B1 C27 C28 C29 177.9(4) . . . . ?
C27 C28 C29 C30 0.9(8) . . . . ?
C28 C29 C30 C31 1.0(8) . . . . ?
C29 C30 C31 C32 -1.5(8) . . . . ?
C30 C31 C32 C27 0.1(8) . . . . ?
C28 C27 C32 C31 1.7(6) . . . . ?
B1 C27 C32 C31 -178.4(4) . . . . ?
C38 C33 C34 C35 0.1(6) . . . . ?
B1 C33 C34 C35 -177.2(4) . . . . ?
C33 C34 C35 C36 -0.5(7) . . . . ?
C34 C35 C36 C37 1.0(7) . . . . ?
C35 C36 C37 C38 -1.1(8) . . . . ?
C36 C37 C38 C33 0.7(8) . . . . ?
C34 C33 C38 C37 -0.2(7) . . . . ?
B1 C33 C38 C37 177.3(5) . . . . ?
C44 C39 C40 C41 -1.8(7) . . . . ?
B1 C39 C40 C41 174.4(4) . . . . ?
C39 C40 C41 C42 1.6(8) . . . . ?
C40 C41 C42 C43 -1.1(10) . . . . ?
C41 C42 C43 C44 1.1(12) . . . . ?
C42 C43 C44 C39 -1.4(12) . . . . ?
C40 C39 C44 C43 1.7(9) . . . . ?
B1 C39 C44 C43 -174.5(6) . . . . ?
C26 C21 B1 C33 45.1(5) . . . . ?
C22 C21 B1 C33 -139.6(4) . . . . ?
C26 C21 B1 C27 -75.8(5) . . . . ?
C22 C21 B1 C27 99.5(4) . . . . ?
C26 C21 B1 C39 163.8(4) . . . . ?
C22 C21 B1 C39 -20.9(6) . . . . ?
C34 C33 B1 C21 -148.4(4) . . . . ?
C38 C33 B1 C21 34.4(6) . . . . ?
C34 C33 B1 C27 -28.6(6) . . . . ?
C38 C33 B1 C27 154.3(4) . . . . ?
C34 C33 B1 C39 91.6(5) . . . . ?
C38 C33 B1 C39 -85.6(5) . . . . ?
C28 C27 B1 C21 13.0(5) . . . . ?
C32 C27 B1 C21 -166.9(4) . . . . ?
C28 C27 B1 C33 -108.3(4) . . . . ?
C32 C27 B1 C33 71.8(5) . . . . ?
C28 C27 B1 C39 133.1(4) . . . . ?
C32 C27 B1 C39 -46.7(5) . . . . ?
C40 C39 B1 C21 -81.6(5) . . . . ?
C44 C39 B1 C21 94.3(5) . . . . ?
C40 C39 B1 C33 39.0(6) . . . . ?
C44 C39 B1 C33 -145.1(5) . . . . ?
C40 C39 B1 C27 159.1(4) . . . . ?
C44 C39 B1 C27 -25.0(6) . . . . ?
C48 O3 C45 C46 30(3) . . . . ?
O3 C45 C46 C47 -28(2) . . . . ?
C45 C46 C47 C48 15(2) . . . . ?
C46 C47 C48 O3 3(2) . . . . ?
C45 O3 C48 C47 -21(3) . . . . ?
C48A O3A C45A C46A 12(5) . . . . ?
O3A C45A C46A C47A -15(4) . . . . ?
C45A C46A C47A C48A 12(3) . . . . ?
C45A O3A C48A C47A -5(5) . . . . ?
C46A C47A C48A O3A -4(3) . . . . ?
Pd1 O1A N1A O2A 0.00(2) . . . . ?
 
_refine_diff_density_max    0.436
_refine_diff_density_min   -0.478
_refine_diff_density_rms    0.080

_shelx_res_file
;
TITL shelxt in P 1 21/n 1
    41_pdbu4_tr_800ms_280k_09_decay.res
    created by SHELXL-2018/3 at 09:39:23 on 02-Apr-2020
CELL 0.534 11.6826 13.5911 30.1994 90 93.401 90
ZERR 4 0.000414 0.000593 0.001131 0 0.003455 0
LATT 1
SYMM 0.5-X,0.5+Y,0.5-Z
SFAC C H B N O Pd
DISP B 0 0 4.561
DISP C 0.001 0.001 6.94
DISP H -0 0 0.611
DISP N 0.003 0.002 10.693
DISP O 0.005 0.003 16.398
DISP Pd -2.504 0.615 1934.604
UNIT 192 292 4 16 12 4
DFIX 1.2 0.001 N1 O1 N1 O2
DFIX 1.3 0.001 O1A N1A N1A O2A
DFIX 2 0.01 Pd1 O1A
DANG 2.1 0.001 O1 O2 O1A O2A
FLAT 0.001 Pd1 O1 O2 N1 O1A O2A N1A
RIGU 0.001 0.002
EADP O3 O3A
EADP C45 C45A C48 C48A
EADP C46 C46A C47 C47A
EADP O1 O1A O2 O2A
EADP N1 N1A

L.S. 20
PLAN  5
SIZE 0.1 0.1 0.05
TEMP 7
BOND $H
list 4
CONF
fmap 2
acta
SHEL 999 0.8
OMIT 0 13 22
OMIT -1 2 3
OMIT 1 4 14
REM <olex2.extras>
REM <HklSrc "%.\\41_PdBu4_TR_800ms_280K_09_decay.hkl">
REM </olex2.extras>

WGHT    0.050400
FVAR       0.25798   0.57897   0.95194
PD1   6    0.339775    0.775169    0.346498    11.00000    0.05083    0.05428 =
         0.04604    0.00106    0.00008   -0.00237
N2    4    0.345805    0.927390    0.337469    11.00000    0.06827    0.05677 =
         0.05725    0.00759   -0.00186    0.00148
N3    4    0.454112    0.798811    0.398295    11.00000    0.05353    0.05727 =
         0.04540   -0.00255   -0.00287   -0.01013
AFIX  13
H3    2    0.531326    0.788402    0.388149    11.00000   -1.20000
AFIX   0
N4    4    0.331155    0.631698    0.371431    11.00000    0.05198    0.05494 =
         0.05204   -0.00366    0.00142   -0.00194
C1    1    0.440814    0.963154    0.369654    11.00000    0.07502    0.06107 =
         0.06454    0.00526   -0.00475   -0.00662
AFIX  23
H1A   2    0.513820    0.957668    0.356139    11.00000   -1.20000
H1B   2    0.428426    1.031882    0.376586    11.00000   -1.20000
AFIX   0
C2    1    0.443903    0.903337    0.411608    11.00000    0.08081    0.05719 =
         0.05644   -0.00127   -0.00707   -0.00707
AFIX  23
H2A   2    0.508941    0.922384    0.431195    11.00000   -1.20000
H2B   2    0.374285    0.913413    0.426991    11.00000   -1.20000
AFIX   0
C3    1    0.432790    0.723347    0.432670    11.00000    0.06161    0.06351 =
         0.04365    0.00214    0.00076   -0.00213
AFIX  23
H3A   2    0.363037    0.738490    0.447183    11.00000   -1.20000
H3B   2    0.496118    0.721511    0.454931    11.00000   -1.20000
AFIX   0
C4    1    0.421494    0.626349    0.409098    11.00000    0.05052    0.06179 =
         0.05396    0.00133    0.00098    0.00137
AFIX  23
H4A   2    0.401017    0.575782    0.429871    11.00000   -1.20000
H4B   2    0.494505    0.608569    0.397631    11.00000   -1.20000
AFIX   0
C5    1    0.231545    0.965520    0.351110    11.00000    0.07636    0.06674 =
         0.07594   -0.00155    0.00269    0.00916
AFIX  23
H5A   2    0.221795    0.944100    0.381293    11.00000   -1.20000
H5B   2    0.171761    0.934294    0.332383    11.00000   -1.20000
AFIX   0
C6    1    0.212090    1.075512    0.349129    11.00000    0.11708    0.06953 =
         0.10875   -0.00514    0.00243    0.02256
AFIX  23
H6A   2    0.271188    1.108259    0.367622    11.00000   -1.20000
H6B   2    0.218103    1.098072    0.318883    11.00000   -1.20000
AFIX   0
C7    1    0.095736    1.103046    0.364646    11.00000    0.11305    0.10332 =
         0.16016   -0.04304   -0.00788    0.03685
AFIX  23
H7A   2    0.037274    1.064343    0.348519    11.00000   -1.20000
H7B   2    0.093039    1.087460    0.395912    11.00000   -1.20000
AFIX   0
C8    1    0.070666    1.208691    0.357866    11.00000    0.16284    0.10723 =
         0.30190   -0.04628   -0.04345    0.05066
AFIX 137
H8A   2    0.036858    1.218704    0.328458    11.00000   -1.50000
H8B   2    0.140552    1.245729    0.361552    11.00000   -1.50000
H8C   2    0.018295    1.230294    0.379181    11.00000   -1.50000
AFIX   0
C9    1    0.366233    0.960359    0.291433    11.00000    0.07430    0.06782 =
         0.05980    0.01495   -0.00160   -0.00087
AFIX  23
H9A   2    0.376259    1.031209    0.291657    11.00000   -1.20000
H9B   2    0.298366    0.945792    0.272502    11.00000   -1.20000
AFIX   0
C10   1    0.468051    0.914428    0.271425    11.00000    0.07393    0.09169 =
         0.07079    0.00792    0.00714   -0.00324
AFIX  23
H10A  2    0.463706    0.843414    0.274056    11.00000   -1.20000
H10B  2    0.537842    0.936290    0.287467    11.00000   -1.20000
AFIX   0
C11   1    0.471763    0.942745    0.222513    11.00000    0.10337    0.11824 =
         0.07054    0.00680    0.01441   -0.00824
AFIX  23
H11A  2    0.407006    0.913127    0.205906    11.00000   -1.20000
H11B  2    0.464818    1.013612    0.219648    11.00000   -1.20000
AFIX   0
C12   1    0.579814    0.910199    0.203315    11.00000    0.11421    0.20093 =
         0.10636   -0.00530    0.04102   -0.00783
AFIX 137
H12A  2    0.580275    0.931725    0.173049    11.00000   -1.50000
H12B  2    0.584698    0.839723    0.204415    11.00000   -1.50000
H12C  2    0.644211    0.938142    0.220089    11.00000   -1.50000
AFIX   0
C13   1    0.211588    0.624238    0.388676    11.00000    0.05234    0.06341 =
         0.06798    0.00834    0.00274   -0.00160
AFIX  23
H13A  2    0.203186    0.676548    0.410091    11.00000   -1.20000
H13B  2    0.156206    0.636345    0.364068    11.00000   -1.20000
AFIX   0
C14   1    0.180794    0.528479    0.410118    11.00000    0.06549    0.06567 =
         0.08168    0.00996    0.01121   -0.00218
AFIX  23
H14A  2    0.233374    0.516303    0.435602    11.00000   -1.20000
H14B  2    0.188623    0.475083    0.389201    11.00000   -1.20000
AFIX   0
C15   1    0.059302    0.530710    0.424788    11.00000    0.06501    0.08008 =
         0.10824    0.00510    0.01941   -0.00951
AFIX  23
H15A  2    0.052785    0.583893    0.445910    11.00000   -1.20000
H15B  2    0.007842    0.545269    0.399238    11.00000   -1.20000
AFIX   0
C16   1    0.020633    0.436699    0.445693    11.00000    0.08464    0.08335 =
         0.13077    0.00760    0.03122   -0.01450
AFIX 137
H16A  2    0.023674    0.383894    0.424682    11.00000   -1.50000
H16B  2   -0.056594    0.444301    0.454381    11.00000   -1.50000
H16C  2    0.070176    0.421987    0.471338    11.00000   -1.50000
AFIX   0
C17   1    0.349811    0.550835    0.339180    11.00000    0.07495    0.06178 =
         0.06002   -0.00835    0.00395    0.00075
AFIX  23
H17A  2    0.283245    0.546808    0.318478    11.00000   -1.20000
H17B  2    0.355522    0.489050    0.355237    11.00000   -1.20000
AFIX   0
C18   1    0.454463    0.562746    0.313415    11.00000    0.07473    0.09212 =
         0.06830   -0.00926    0.01107    0.00665
AFIX  23
H18A  2    0.521943    0.564599    0.333724    11.00000   -1.20000
H18B  2    0.450091    0.624633    0.297405    11.00000   -1.20000
AFIX   0
C19   1    0.465676    0.477648    0.280361    11.00000    0.13112    0.12723 =
         0.12115   -0.04582    0.04968   -0.00247
AFIX  23
H19A  2    0.461311    0.415968    0.296332    11.00000   -1.20000
H19B  2    0.400881    0.480034    0.258763    11.00000   -1.20000
AFIX   0
C20   1    0.569004    0.478132    0.257170    11.00000    0.16427    0.16503 =
         0.14662   -0.02845    0.08260    0.00981
AFIX 137
H20A  2    0.567657    0.424466    0.236477    11.00000   -1.50000
H20B  2    0.633765    0.471108    0.278024    11.00000   -1.50000
H20C  2    0.574905    0.539147    0.241453    11.00000   -1.50000
AFIX   0

C21   1    0.655782    0.374071    0.427234    11.00000    0.05430    0.04988 =
         0.06120    0.00369   -0.00491   -0.00049
C22   1    0.709009    0.423892    0.393851    11.00000    0.06364    0.07033 =
         0.07930    0.01364    0.00711   -0.00601
AFIX  43
H22   2    0.726337    0.389471    0.368488    11.00000   -1.20000
AFIX   0
C23   1    0.737239    0.522892    0.396918    11.00000    0.06461    0.07078 =
         0.12288    0.02384    0.01736   -0.01106
AFIX  43
H23   2    0.771305    0.553773    0.373572    11.00000   -1.20000
AFIX   0
C24   1    0.715185    0.575284    0.434130    11.00000    0.06856    0.05716 =
         0.12807    0.01602   -0.00904    0.00124
AFIX  43
H24   2    0.737379    0.640811    0.436925    11.00000   -1.20000
AFIX   0
C25   1    0.660246    0.529990    0.467001    11.00000    0.07746    0.05308 =
         0.09002   -0.00238   -0.01573    0.00656
AFIX  43
H25   2    0.642404    0.565173    0.492089    11.00000   -1.20000
AFIX   0
C26   1    0.630873    0.431421    0.463096    11.00000    0.07794    0.05152 =
         0.06239    0.00370   -0.00187    0.00352
AFIX  43
H26   2    0.592387    0.402467    0.485827    11.00000   -1.20000
AFIX   0
C27   1    0.734037    0.201478    0.458504    11.00000    0.05308    0.05392 =
         0.05858    0.00312    0.01519    0.00303
C28   1    0.808865    0.251134    0.488138    11.00000    0.06469    0.06284 =
         0.07497   -0.00532    0.00070    0.00788
AFIX  43
H28   2    0.803988    0.319334    0.489684    11.00000   -1.20000
AFIX   0
C29   1    0.890657    0.203311    0.515562    11.00000    0.07720    0.08667 =
         0.09431   -0.00677   -0.01429    0.01658
AFIX  43
H29   2    0.937978    0.239994    0.535138    11.00000   -1.20000
AFIX   0
C30   1    0.902857    0.104327    0.514356    11.00000    0.06471    0.08593 =
         0.12285    0.01155   -0.00011    0.01927
AFIX  43
H30   2    0.956985    0.072611    0.533140    11.00000   -1.20000
AFIX   0
C31   1    0.833469    0.052162    0.484780    11.00000    0.06448    0.06716 =
         0.13513    0.01093    0.00732    0.01283
AFIX  43
H31   2    0.841542   -0.015755    0.482873    11.00000   -1.20000
AFIX   0
C32   1    0.751304    0.099768    0.457661    11.00000    0.06063    0.05446 =
         0.12569   -0.00347    0.00032    0.00341
AFIX  43
H32   2    0.705391    0.062238    0.437934    11.00000   -1.20000
AFIX   0
C33   1    0.505217    0.229986    0.444268    11.00000    0.05949    0.04751 =
         0.05095   -0.00109   -0.00142   -0.00118
C34   1    0.479033    0.145508    0.466623    11.00000    0.05949    0.05165 =
         0.05427    0.00359   -0.00087    0.00038
AFIX  43
H34   2    0.537720    0.100695    0.473259    11.00000   -1.20000
AFIX   0
C35   1    0.369887    0.123028    0.479924    11.00000    0.06556    0.06492 =
         0.06609    0.01063    0.00530   -0.00510
AFIX  43
H35   2    0.356960    0.064485    0.494768    11.00000   -1.20000
AFIX   0
C36   1    0.280973    0.188465    0.470872    11.00000    0.06230    0.06584 =
         0.09848    0.00200    0.00831   -0.00143
AFIX  43
H36   2    0.207771    0.175284    0.479873    11.00000   -1.20000
AFIX   0
C37   1    0.303073    0.272821    0.448433    11.00000    0.06099    0.06353 =
         0.11693    0.00835    0.00302    0.00581
AFIX  43
H37   2    0.243975    0.317133    0.441617    11.00000   -1.20000
AFIX   0
C38   1    0.412140    0.293155    0.435731    11.00000    0.06529    0.05879 =
         0.10496    0.01808    0.00211    0.00458
AFIX  43
H38   2    0.424265    0.351704    0.420773    11.00000   -1.20000
AFIX   0
C39   1    0.635223    0.213713    0.374719    11.00000    0.08982    0.06221 =
         0.05518   -0.00595    0.01029   -0.01084
C40   1    0.543569    0.220139    0.344566    11.00000    0.11105    0.06977 =
         0.06281    0.00519   -0.00673   -0.02393
AFIX  43
H40   2    0.474479    0.243876    0.354043    11.00000   -1.20000
AFIX   0
C41   1    0.548941    0.192510    0.299875    11.00000    0.16511    0.08252 =
         0.06081    0.00406   -0.00887   -0.03595
AFIX  43
H41   2    0.484829    0.199695    0.280378    11.00000   -1.20000
AFIX   0
C42   1    0.647792    0.155293    0.285137    11.00000    0.20327    0.10977 =
         0.06803   -0.01558    0.02350   -0.02512
AFIX  43
H42   2    0.651914    0.135703    0.255768    11.00000   -1.20000
AFIX   0
C43   1    0.741029    0.147344    0.314519    11.00000    0.17936    0.18749 =
         0.07720   -0.03449    0.04064    0.02852
AFIX  43
H43   2    0.809614    0.123066    0.304801    11.00000   -1.20000
AFIX   0
C44   1    0.735177    0.174475    0.357953    11.00000    0.12333    0.14372 =
         0.07135   -0.02161    0.02689    0.02303
AFIX  43
H44   2    0.799832    0.166649    0.377115    11.00000   -1.20000
AFIX   0
B1    3    0.632547    0.255474    0.426419    11.00000    0.06184    0.05081 =
         0.05555   -0.00108    0.00462   -0.00076

PART 1
O3    5    0.688451    0.803767    0.365313    21.00000    0.07530    0.10579 =
         0.10442   -0.01038    0.01203   -0.00386
C45   1    0.737722    0.774884    0.325036    21.00000    0.08944    0.10807 =
         0.10475   -0.01652    0.00682   -0.00072
AFIX  23
H45A  2    0.731718    0.827858    0.303498    21.00000   -1.20000
H45B  2    0.698561    0.717534    0.312440    21.00000   -1.20000
AFIX   0
C46   1    0.860386    0.751714    0.337000    21.00000    0.08554    0.11627 =
         0.14030   -0.01110    0.01287   -0.00048
AFIX  23
H46A  2    0.870513    0.682625    0.344276    21.00000   -1.20000
H46B  2    0.908598    0.768478    0.313044    21.00000   -1.20000
AFIX   0
C47   1    0.885618    0.813087    0.375282    21.00000    0.08554    0.11627 =
         0.14030   -0.01110    0.01287   -0.00048
AFIX  23
H47A  2    0.928046    0.775742    0.398182    21.00000   -1.20000
H47B  2    0.932296    0.868584    0.367246    21.00000   -1.20000
AFIX   0
C48   1    0.780679    0.847238    0.391424    21.00000    0.08944    0.10807 =
         0.10475   -0.01652    0.00682   -0.00072
AFIX  23
H48A  2    0.776511    0.918371    0.389266    21.00000   -1.20000
H48B  2    0.776136    0.828883    0.422309    21.00000   -1.20000
AFIX   0
SAME 0.02 0.04 O3 > C48
PART 0
PART 2
O3A   5    0.675691    0.807148    0.361879   -21.00000    0.07530    0.10579 =
         0.10442   -0.01038    0.01203   -0.00386
C45A  1    0.729007    0.756047    0.327470   -21.00000    0.08944    0.10807 =
         0.10475   -0.01652    0.00682   -0.00072
AFIX  23
H45C  2    0.697603    0.776228    0.298427   -21.00000   -1.20000
H45D  2    0.720564    0.685399    0.330460   -21.00000   -1.20000
AFIX   0
C46A  1    0.852469    0.786917    0.334911   -21.00000    0.08554    0.11627 =
         0.14030   -0.01110    0.01287   -0.00048
AFIX  23
H46C  2    0.897305    0.733137    0.348027   -21.00000   -1.20000
H46D  2    0.883555    0.803765    0.306813   -21.00000   -1.20000
AFIX   0
C47A  1    0.858673    0.869933    0.363778   -21.00000    0.08554    0.11627 =
         0.14030   -0.01110    0.01287   -0.00048
AFIX  23
H47C  2    0.875951    0.929151    0.347535   -21.00000   -1.20000
H47D  2    0.917683    0.860449    0.387363   -21.00000   -1.20000
AFIX   0
C48A  1    0.747773    0.877169    0.381579   -21.00000    0.08944    0.10807 =
         0.10475   -0.01652    0.00682   -0.00072
AFIX  23
H48C  2    0.754561    0.866816    0.413407   -21.00000   -1.20000
H48D  2    0.716288    0.942333    0.375979   -21.00000   -1.20000
AFIX   0

PART 0
PART 3
O1    5    0.125091    0.760309    0.298667    31.00000    0.07207    0.20456 =
         0.07848   -0.02673   -0.01231    0.00389
O2    5    0.261212    0.723779    0.259416    31.00000    0.07207    0.20456 =
         0.07848   -0.02673   -0.01231    0.00389
N1    4    0.225723    0.749443    0.294089    31.00000    0.07074    0.08562 =
         0.06483    0.00806   -0.00879   -0.00197
PART 0
PART 4
O1A   5    0.209748    0.755444    0.301289   -31.00000    0.07207    0.20456 =
         0.07848   -0.02673   -0.01231    0.00389
O2A   5    0.328150    0.715513    0.254797   -31.00000    0.07207    0.20456 =
         0.07848   -0.02673   -0.01231    0.00389
N1A   4    0.219632    0.727730    0.260492   -31.00000    0.07074    0.08562 =
         0.06483    0.00806   -0.00879   -0.00197
HKLF 4


REM  shelxt in P 1 21/n 1
REM wR2 = 0.1514, GooF = S = 0.949, Restrained GooF = 0.950 for all data
REM R1 = 0.0615 for 5261 Fo > 4sig(Fo) and 0.1083 for all 9396 data
REM 526 parameters refined using 491 restraints

END

WGHT      0.0504      0.0000

REM Highest difference peak  0.436,  deepest hole -0.478,  1-sigma level  0.080
Q1    1   0.7272  0.8623  0.4036  11.00000  0.05    0.37
Q2    1   0.3383  0.6777  0.3462  11.00000  0.05    0.37
Q3    1   0.8035  0.8603  0.3237  11.00000  0.05    0.33
Q4    1   0.8540  0.8597  0.3969  11.00000  0.05    0.33
Q5    1   0.0446  1.0834  0.3922  11.00000  0.05    0.32
;
_shelx_res_checksum   61919

_shelx_hkl_file
;
 -15   0   1   -0.65    3.52
 -15   0   2   -1.52    4.05
 -15   0   3   21.41    8.52
 -15   0   4   -0.92    3.14
 -15   0   5    4.34    4.15
 -15   0   6    0.03    3.49
 -15   0   7    5.59    4.48
 -15   0   8    0.80    3.34
 -15   0   9   22.08    8.19
 -15   0  10   -1.95    5.07
 -15   0  11   -1.51    4.71
 -15   0  12   -1.32    3.70
 -15   0  13    5.94    3.97
 -15   0  14   -0.22    2.86
 -15   0  15   14.24    6.68
 -15   0  16   -1.20    3.51
 -15   0  17   -0.99    3.55
 -15   1   1    5.78    5.20
 -15  -1   1    2.29    5.46
 -15   1   2    4.29    3.81
 -15  -1   2   -0.29    3.46
 -15   1   3    1.71    3.59
 -15  -1   3   -0.43    3.54
 -15   1   4   -0.25    3.27
 -15  -1   4    1.48    4.52
 -15   1   5   17.67    6.90
 -15  -1   5    8.29    5.34
 -15   1   6   -1.56    3.62
 -15  -1   6    1.14    4.22
 -15   1   7    2.17    4.36
 -15  -1   7    2.71    3.96
 -15   1   8   -0.91    3.61
 -15  -1   8    1.50    4.39
 -15   1   9    2.02    4.55
 -15  -1   9   -0.12    3.05
 -15   1  10   -0.27    3.32
 -15  -1  10    3.42    4.33
 -15   1  11    7.76    4.70
 -15  -1  11    6.53    5.38
 -15   1  12   -1.07    3.62
 -15  -1  12   -1.27    3.83
 -15   1  13    2.43    3.34
 -15  -1  13   -1.46    4.32
 -15   1  14   -0.25    2.97
 -15  -1  14   -0.88    3.32
 -15   1  15    0.25    3.22
 -15  -1  15    6.05    3.85
 -15   1  16    1.89    3.40
 -15   1  17    4.61    4.05
 -15   1  18   -1.03    3.52
 -15   2   1   -2.03    5.10
 -15  -2   1   -1.86    5.33
 -15   2   2   -0.78    2.50
 -15  -2   2   -2.04    4.78
 -15   2   3   21.16    7.44
 -15  -2   3   11.27    6.21
 -15   2   4   -0.29    3.38
 -15  -2   4    0.74    3.33
 -15   2   5   -1.06    3.01
 -15  -2   5   16.44    6.85
 -15   2   6   -0.69    3.15
 -15  -2   6   -0.19    2.18
 -15   2   7    3.90    4.03
 -15  -2   7    4.15    4.56
 -15   2   8   -0.46    2.46
 -15  -2   8    2.65    3.21
 -15   2   9    4.49    4.50
 -15  -2   9    5.37    5.04
 -15   2  10    6.54    5.25
 -15  -2  10   -0.55    4.37
 -15   2  11   -1.18    3.11
 -15  -2  11   -1.01    3.30
 -15   2  12   -1.33    3.42
 -15  -2  12    0.67    3.79
 -15   2  13    2.40    2.96
 -15  -2  13   -2.10    4.26
 -15   2  14    6.66    4.07
 -15  -2  14    2.57    4.97
 -15   2  15    8.17    4.33
 -15   2  16    4.67    3.42
 -15   2  17    5.80    3.84
 -15   2  18   -0.67    2.39
 -15   2  19    4.75    3.95
 -15   2  20   -0.06    1.73
 -15   3   1    4.70    4.41
 -15  -3   1   19.24    8.39
 -15   3   2    4.84    4.85
 -15  -3   2   -0.93    4.25
 -15   3   3   -1.40    3.17
 -15  -3   3   -2.93    5.83
 -15   3   4    0.66    3.66
 -15  -3   4    3.11    4.10
 -15   3   5    6.27    4.72
 -15  -3   5    6.64    5.52
 -15   3   6    1.45    3.83
 -15  -3   6   -0.50    2.46
 -15   3   7    7.10    4.31
 -15  -3   7    5.27    5.07
 -15   3   8    5.01    3.84
 -15  -3   8   10.34    6.89
 -15   3   9    1.30    3.70
 -15  -3   9    9.23    5.63
 -15   3  10    1.76    2.82
 -15  -3  10    2.13    3.76
 -15   3  11   10.78    5.28
 -15  -3  11   18.34    8.67
 -15   3  12   -0.31    2.52
 -15  -3  12   -0.74    4.18
 -15   3  13   -0.56    2.65
 -15   3  14    1.54    2.45
 -15   3  15    0.21    2.56
 -15   3  16    5.95    3.71
 -15   3  17    8.86    4.21
 -15   3  18    2.21    3.43
 -15   3  19   -0.75    2.24
 -15   3  20    2.61    2.62
 -15   3  21    2.04    2.61
 -15   4   1   -0.99    2.65
 -15  -4   1   -0.14    3.50
 -15   4   2    1.18    4.10
 -15  -4   2   -0.46    3.62
 -15   4   3    0.27    2.79
 -15  -4   3   14.57    7.48
 -15   4   4    7.34    4.57
 -15  -4   4    6.42    5.76
 -15   4   5    3.17    3.69
 -15  -4   5    2.87    5.24
 -15   4   6    2.78    3.64
 -15  -4   6   -1.63    4.54
 -15   4   7    1.19    3.72
 -15  -4   7    6.89    4.72
 -15   4   8    5.41    4.17
 -15  -4   8   12.31    6.82
 -15   4   9    5.41    3.88
 -15  -4   9   13.13    8.07
 -15   4  10    0.92    3.35
 -15   4  11    1.28    2.93
 -15   4  12    0.23    1.95
 -15   4  13   -0.55    2.51
 -15   4  14    3.62    3.52
 -15   4  15    7.54    4.12
 -15   4  16   -0.64    2.04
 -15   4  17   -0.13    2.00
 -15   4  18   -0.05    2.31
 -15   4  19    2.34    2.57
 -15   5   1    0.64    2.90
 -15  -5   1   -1.53    5.06
 -15   5   2   -0.72    2.50
 -15  -5   2   -0.66    4.92
 -15   5   3   -0.53    3.29
 -15  -5   3    5.37    4.65
 -15   5   4    1.10    3.09
 -15  -5   4   -0.48    4.82
 -15   5   5    2.18    3.51
 -15  -5   5    1.29    5.53
 -15   5   6    4.07    3.88
 -15  -5   6   10.93    5.67
 -15   5   7    2.77    3.47
 -15   5   8    1.78    2.88
 -15   5   9   -0.03    1.66
 -15   5  10    3.73    3.03
 -15   5  11    4.01    3.30
 -15   5  12    4.60    3.55
 -15   5  13    1.41    2.58
 -15   5  14   -0.95    2.38
 -15   5  15   -0.62    2.19
 -15   5  16    0.60    2.26
 -15   6   1   -1.05    2.74
 -15   6   2    7.89    4.73
 -15   6   3    5.56    4.25
 -15   6   4   17.44    6.21
 -15   6   5    3.98    3.67
 -15   6   6    2.62    3.84
 -15   6   7    3.00    3.15
 -15   6   8    0.53    2.45
 -15   6   9    0.33    2.68
 -15   6  10    2.00    2.81
 -15   6  11   -0.46    2.16
 -15   6  12    1.97    2.54
 -15   6  13   -0.63    2.09
 -15   6  14    0.97    1.69
 -15   7   4    3.38    3.46
 -15   7   5    3.43    2.87
 -15   7   6    1.01    2.97
 -15   7   7   -0.37    2.84
 -15   7   8   -0.53    2.19
 -15   7   9    3.11    2.81
 -15   7  10    1.93    2.42
 -15   7  11    1.67    2.54
 -15   7  12    4.75    2.85
 -15   8   8   -0.40    2.62
 -15   8   9   -0.59    2.56
 -15   8  10    4.74    3.52
 -15   8  11    3.25    2.63
  15   9  -1   -0.01    3.67
 -14   0   1   -0.67    4.14
 -14   0   2   49.70   11.96
 -14   0   3   -0.11    1.42
 -14   0   4    8.19    5.95
 -14   0   5   -0.05    4.76
 -14   0   6   11.39    5.49
 -14   0   7   -0.57    3.65
 -14   0   8    8.91    5.37
 -14   0   9   -0.08    3.34
 -14   0  10    1.56    3.34
 -14   0  11    0.31    2.25
 -14   0  12    5.37    3.93
 -14   0  13    0.35    3.37
 -14   0  14    5.05    4.32
 -14   0  15   -0.26    3.02
 -14   0  16    2.84    3.72
 -14   0  17   -0.58    2.22
 -14   0  18    2.11    3.24
 -14   0  19   -0.54    2.67
 -14   0  20    2.96    3.21
 -14   0  21   -1.90    4.30
 -14   0  22   -0.23    1.91
 -14   0  23   -0.74    2.60
 -14   1   1   -0.37    3.38
 -14  -1   1    3.82    4.95
 -14   1   2   -0.34    3.57
 -14  -1   2   -0.28    3.43
 -14   1   3    0.31    1.43
 -14  -1   3   -0.89    3.77
 -14   1   4    5.55    5.09
 -14  -1   4   11.86    6.05
 -14   1   5    2.54    3.20
 -14  -1   5   -1.10    3.15
 -14   1   6    8.16    5.16
 -14  -1   6    2.22    4.21
 -14   1   7    1.38    3.46
 -14  -1   7    6.64    4.60
 -14   1   8   -0.63    3.70
 -14  -1   8    4.09    4.76
 -14   1   9   -0.22    3.00
 -14  -1   9    3.33    3.06
 -14   1  10   19.90    6.50
 -14  -1  10   15.15    6.23
 -14   1  11    0.76    2.97
 -14  -1  11    1.08    4.26
 -14   1  12   -0.49    2.08
 -14  -1  12    2.28    3.81
 -14   1  13   -0.27    2.73
 -14  -1  13    0.14    2.45
 -14   1  14    3.64    3.39
 -14  -1  14    2.03    2.66
 -14   1  15   -0.94    3.06
 -14  -1  15    1.16    3.83
 -14   1  16    8.46    4.49
 -14  -1  16    9.71    5.34
 -14   1  17   -1.44    3.53
 -14  -1  17   -0.07    2.19
 -14   1  18    2.00    3.51
 -14  -1  18    5.35    4.10
 -14   1  19    0.50    3.34
 -14  -1  19    0.65    3.52
 -14   1  20   10.32    5.34
 -14  -1  20    5.43    4.79
 -14   1  21    1.18    2.71
 -14  -1  21   -1.19    3.31
 -14   1  22    4.66    3.40
 -14  -1  22    1.62    3.60
 -14   1  23    1.49    3.62
 -14   1  24    3.22    3.01
 -14   2   1   -0.32    2.47
 -14  -2   1   -2.29    5.29
 -14   2   2   23.07    8.28
 -14  -2   2   22.82    9.19
 -14   2   3    1.56    3.68
 -14  -2   3    1.82    3.07
 -14   2   4   12.23    6.47
 -14  -2   4    9.97    5.63
 -14   2   5   -0.30    2.38
 -14  -2   5    3.42    6.00
 -14   2   6    5.16    3.79
 -14  -2   6   12.37    6.67
 -14   2   7   -0.71    3.45
 -14  -2   7   -0.91    2.82
 -14   2   8    5.39    4.48
 -14  -2   8    6.06    4.80
 -14   2   9   -0.22    2.95
 -14  -2   9    0.84    4.43
 -14   2  10   -1.10    3.61
 -14  -2  10   -1.30    3.77
 -14   2  11   -0.87    2.67
 -14  -2  11   -1.87    3.88
 -14   2  12    6.43    4.16
 -14  -2  12   20.46    7.81
 -14   2  13   -0.47    2.92
 -14  -2  13   -0.21    3.83
 -14   2  14    7.52    4.29
 -14  -2  14    1.95    4.58
 -14   2  15   -0.95    3.03
 -14  -2  15   -0.79    3.44
 -14   2  16   -1.29    2.89
 -14  -2  16    1.05    2.72
 -14   2  17   -0.74    2.22
 -14  -2  17   -0.58    2.59
 -14   2  18   10.12    4.43
 -14  -2  18    5.77    4.45
 -14   2  19    0.42    3.25
 -14  -2  19    0.87    4.01
 -14   2  20   -0.57    2.68
 -14  -2  20   -0.11    3.22
 -14   2  21    0.54    2.87
 -14   2  22    2.87    3.15
 -14   2  23   -0.71    2.31
 -14   2  24    2.15    2.78
 -14   2  25   -0.45    2.27
 -14   3   1    0.77    4.16
 -14  -3   1    1.39    4.42
 -14   3   2   -0.37    2.67
 -14  -3   2   -0.51    4.50
 -14   3   3   -0.20    2.64
 -14  -3   3    0.62    4.38
 -14   3   4    1.32    3.04
 -14  -3   4   -0.46    4.26
 -14   3   5    1.84    4.27
 -14  -3   5    0.39    5.00
 -14   3   6    2.83    4.17
 -14  -3   6   10.02    6.99
 -14   3   7   -0.19    3.42
 -14  -3   7    4.51    3.68
 -14   3   8   -0.71    2.88
 -14  -3   8    1.89    3.65
 -14   3   9   -0.02    2.34
 -14  -3   9    4.81    4.74
 -14   3  10    6.10    3.88
 -14  -3  10   18.28    7.04
 -14   3  11    8.01    4.09
 -14  -3  11   -1.63    5.43
 -14   3  12   -0.67    2.70
 -14  -3  12    0.40    3.81
 -14   3  13    1.21    2.65
 -14  -3  13    5.19    4.54
 -14   3  14   -0.90    3.11
 -14  -3  14    0.36    2.66
 -14   3  15    4.70    3.10
 -14  -3  15    3.47    3.59
 -14   3  16   16.95    5.29
 -14  -3  16   10.28    5.92
 -14   3  17    2.42    2.86
 -14  -3  17    2.54    4.72
 -14   3  18   -0.35    1.77
 -14  -3  18    1.07    3.95
 -14   3  19    2.33    2.41
 -14  -3  19    0.43    3.00
 -14   3  20   16.29    5.19
 -14   3  21    0.66    2.51
 -14   3  22    3.86    3.26
 -14   3  23    2.01    2.58
 -14   3  24   -1.12    2.63
 -14   3  25   -1.16    2.60
 -14   3  26    4.01    3.31
 -14   4   1    3.91    4.36
 -14  -4   1   11.03    6.82
 -14   4   2    6.20    4.45
 -14  -4   2    4.59    4.20
 -14   4   3    4.11    3.46
 -14  -4   3   -2.83    6.78
 -14   4   4    3.62    3.48
 -14  -4   4    4.81    5.48
 -14   4   5    0.03    3.09
 -14  -4   5   -0.30    2.44
 -14   4   6    1.11    3.18
 -14  -4   6   -0.89    3.89
 -14   4   7    4.63    3.81
 -14  -4   7    7.26    6.15
 -14   4   8    4.53    3.42
 -14  -4   8    6.74    6.24
 -14   4   9    4.64    3.37
 -14  -4   9    3.00    4.74
 -14   4  10    8.71    4.69
 -14  -4  10   14.22    6.77
 -14   4  11   -0.72    3.19
 -14  -4  11    3.06    3.21
 -14   4  12    7.09    3.71
 -14  -4  12    7.11    5.32
 -14   4  13    5.97    3.89
 -14  -4  13   10.92    6.71
 -14   4  14   18.65    5.56
 -14  -4  14    6.90    5.54
 -14   4  15   -0.40    2.13
 -14  -4  15    1.50    4.33
 -14   4  16    7.06    3.55
 -14  -4  16    7.49    5.64
 -14   4  17    0.09    1.82
 -14  -4  17   -1.72    5.29
 -14   4  18    2.12    2.49
 -14  -4  18    1.89    4.97
 -14   4  19    0.79    2.25
 -14   4  20   -0.15    1.98
 -14   4  21   -0.74    2.00
 -14   5   1    3.47    3.95
 -14  -5   1    7.40    7.62
 -14   5   2   -0.01    2.21
 -14  -5   2    2.52    3.92
 -14   5   3   -0.66    3.25
 -14  -5   3   -2.02    5.96
 -14   5   4   -0.17    3.36
 -14  -5   4   -0.75    3.31
 -14   5   5    1.27    3.03
 -14  -5   5   13.79    6.91
 -14   5   6    0.12    2.72
 -14  -5   6   -2.53    5.51
 -14   5   7    1.36    2.61
 -14  -5   7   -0.49    2.33
 -14   5   8   -0.04    1.51
 -14  -5   8   -1.20    4.19
 -14   5   9    2.15    3.06
 -14  -5   9    9.69    6.54
 -14   5  10   10.05    4.40
 -14  -5  10    8.99    5.83
 -14   5  11    2.18    2.77
 -14  -5  11   -2.45    4.84
 -14   5  12    4.91    2.95
 -14  -5  12    7.34    5.59
 -14   5  13   -0.46    1.81
 -14  -5  13   -0.91    3.61
 -14   5  14   -0.30    1.74
 -14  -5  14   -1.73    5.11
 -14   5  15    2.46    2.41
 -14  -5  15    3.50    6.45
 -14   5  16   14.43    4.17
 -14  -5  16   11.71    7.48
 -14   5  17    1.67    1.77
 -14   6   1    6.63    3.97
  14   6  -1   -0.96    4.69
 -14  -6   1   -0.85    3.83
 -14   6   2    3.02    3.19
 -14  -6   2    6.36    5.01
 -14   6   3    2.82    3.66
 -14  -6   3    7.47    5.83
 -14   6   4   14.60    5.36
 -14  -6   4    8.58    6.35
 -14   6   5   -0.61    2.76
 -14  -6   5   -0.55    4.29
 -14   6   6    4.44    3.38
 -14  -6   6    1.31    4.46
 -14   6   7    8.26    3.86
 -14  -6   7    6.24    6.15
 -14   6   8    3.60    2.93
 -14  -6   8   -0.86    3.86
 -14   6   9    1.30    2.07
 -14  -6   9    8.71    6.21
 -14   6  10    1.85    2.38
 -14  -6  10    0.01    3.02
 -14   6  11    2.43    2.65
 -14  -6  11   -0.82    3.81
 -14   6  12    0.40    1.77
 -14  -6  12   -1.80    5.83
 -14   6  13    2.47    2.12
 -14  -6  13   -0.44    4.03
 -14   6  14    4.47    2.74
 -14  -6  14   -1.80    4.95
 -14   7   1   -1.42    3.17
  14   7  -1    2.86    3.77
 -14  -7   1    2.16    6.55
 -14   7   2    1.41    3.65
  14   7  -2    0.28    2.63
 -14  -7   2   -0.20    5.15
 -14   7   3    2.28    3.02
  14   7  -3    7.28    5.40
 -14  -7   3    1.33    5.43
 -14   7   4   -0.58    2.28
 -14  -7   4    9.73    7.51
 -14   7   5    8.68    4.40
 -14  -7   5    8.23    7.12
 -14   7   6    4.96    3.66
 -14  -7   6    1.80    4.69
 -14   7   7    0.97    2.87
 -14  -7   7    2.16    4.77
 -14   7   8   -1.10    2.87
 -14  -7   8   -0.03    5.66
 -14   7   9    1.52    2.40
 -14  -7   9   -0.77    3.78
 -14   7  10   -1.22    2.66
 -14  -7  10    7.82    6.78
 -14   7  11    2.21    2.34
 -14  -7  11   10.80    6.92
 -14   7  12   -0.26    1.92
 -14  -7  12   -1.34    6.28
 -14   7  13    0.17    1.87
 -14   8   1    8.46    4.94
  14   8  -1   10.92    8.48
 -14  -8   1   -1.63    6.38
 -14   8   2   -0.66    3.08
  14   8  -2    1.92    4.41
 -14  -8   2   -0.21    2.68
 -14   8   3    8.89    4.61
  14   8  -3   24.67    9.99
 -14  -8   3   24.22   10.20
 -14   8   4    1.46    2.81
  14   8  -4   -1.26    5.13
 -14  -8   4    1.29    4.58
 -14   8   5    1.00    3.43
  14   8  -5    1.23    5.32
 -14  -8   5   -1.23    4.79
 -14   8   6   -0.56    2.25
 -14  -8   6   -0.25    3.27
 -14   8   7    2.01    2.92
 -14  -8   7   -2.93    5.72
 -14   8   8    0.87    2.50
 -14  -8   8   -1.05    5.77
 -14   8   9    6.74    3.70
 -14  -8   9    5.85    7.95
 -14   8  10    0.61    2.42
 -14   8  11    1.35    2.08
 -14   8  12    1.06    1.89
 -14   9   1    2.64    3.50
  14   9  -1    1.37    4.21
 -14  -9   1    1.26    5.26
 -14   9   2    1.10    3.15
  14   9  -2   -1.30    4.54
 -14  -9   2   -0.60    4.57
 -14   9   3    0.95    2.82
  14   9  -3    9.64    5.94
 -14  -9   3    3.36    4.39
 -14   9   4   -0.44    3.05
  14   9  -4   -1.59    5.15
 -14  -9   4   -1.43    5.46
 -14   9   5    2.83    3.37
  14   9  -5    8.62    7.14
 -14  -9   5    6.31    7.36
 -14   9   6   -1.05    3.43
  14   9  -6   -1.00    4.39
 -14  -9   6    1.38    4.81
 -14   9   7    1.25    3.02
 -14   9   8   -0.69    2.41
 -14   9   9    2.96    3.21
 -14   9  10   -0.69    2.68
  14  10  -1   -0.98    4.73
 -14 -10   1   -0.72    3.75
  14  10  -2   -2.31    6.39
  14  10  -3    0.78    5.52
  14  10  -4   -1.44    3.90
  14  10  -5   -2.57    6.10
  14  10  -6   -1.54    5.20
  14  10  -7    1.66    4.63
  14  10  -8    1.16    4.50
 -13   0   1   61.13   13.51
 -13   0   2    0.59    2.74
 -13   0   3   18.20    6.90
 -13   0   4   -0.95    3.63
 -13   0   5    3.91    3.73
 -13   0   6    2.83    3.96
 -13   0   7   11.21    5.38
 -13   0   8    1.07    4.07
 -13   0   9    2.98    4.02
 -13   0  10   -0.49    3.28
 -13   0  11   23.56    8.32
 -13   0  12    1.95    3.21
 -13   0  13    5.67    3.96
 -13   0  14    2.88    3.07
 -13   0  15   -0.76    3.91
 -13   0  16    0.85    2.35
 -13   0  17   18.48    6.54
 -13   0  18   -0.42    3.57
 -13   0  19    6.24    4.34
 -13   0  20    0.68    1.87
 -13   0  21   -1.00    3.01
 -13   0  22    0.41    2.29
 -13   0  23    4.03    3.85
 -13   0  24    2.08    3.19
 -13   0  25   -0.69    3.43
 -13   0  26   -1.10    3.47
 -13   1   1    3.22    4.99
 -13  -1   1    4.89    5.36
 -13   1   2    1.09    3.80
 -13  -1   2    6.08    4.56
 -13   1   3   11.06    5.65
 -13  -1   3    6.44    6.01
 -13   1   4   -0.45    2.72
 -13  -1   4   -0.80    2.64
 -13   1   5   29.34    8.84
 -13  -1   5   37.94   10.48
 -13   1   6    3.33    3.42
 -13  -1   6   -0.00    2.43
 -13   1   7    3.54    4.33
 -13  -1   7    1.58    2.83
 -13   1   8    1.76    3.77
 -13  -1   8    1.12    3.98
 -13   1   9   20.83    7.20
 -13  -1   9   27.82    8.57
 -13   1  10   -0.31    3.43
 -13  -1  10    3.10    4.11
 -13   1  11   14.20    5.78
 -13  -1  11    2.66    4.15
 -13   1  12   -1.03    2.98
 -13  -1  12    3.93    3.95
 -13   1  13    8.76    4.75
 -13  -1  13    7.18    5.42
 -13   1  14    2.23    3.23
 -13  -1  14    1.30    3.10
 -13   1  15   19.58    6.39
 -13  -1  15   21.27    7.43
 -13   1  16    1.83    3.85
 -13  -1  16   -0.20    2.93
 -13   1  17    2.76    3.43
 -13  -1  17   -0.97    3.78
 -13   1  18   -0.32    2.47
 -13  -1  18   -0.89    3.57
 -13   1  19   11.13    4.96
 -13  -1  19   16.84    7.14
 -13   1  20    2.44    3.32
 -13  -1  20   -1.24    3.69
 -13   1  21    1.36    2.85
 -13  -1  21    0.23    3.04
 -13   1  22    0.45    2.63
 -13  -1  22   -0.77    3.78
 -13   1  23    0.87    2.83
 -13  -1  23   -0.02    2.07
 -13   1  24    0.80    2.96
 -13  -1  24    1.95    3.83
 -13   1  25    9.62    4.80
 -13  -1  25    9.11    6.22
 -13   1  26   -0.91    3.52
 -13   2   1   17.82    7.51
 -13  -2   1   26.69    9.12
 -13   2   2    1.50    2.57
 -13  -2   2    2.89    4.68
 -13   2   3   19.98    6.97
 -13  -2   3    5.27    4.27
 -13   2   4    7.65    4.52
 -13  -2   4    5.67    5.17
 -13   2   5    5.14    4.08
 -13  -2   5   -0.45    3.24
 -13   2   6    2.69    3.09
 -13  -2   6    6.77    5.18
 -13   2   7   26.50    7.82
 -13  -2   7   36.44   10.43
 -13   2   8    0.64    2.56
 -13  -2   8   -0.45    4.12
 -13   2   9   -0.76    2.79
 -13  -2   9    4.04    3.97
 -13   2  10   -0.26    2.31
 -13  -2  10   -0.88    2.91
 -13   2  11   27.02    7.34
 -13  -2  11   25.13    8.33
 -13   2  12    3.59    4.11
 -13  -2  12   13.92    6.20
 -13   2  13   11.86    4.85
 -13  -2  13   20.75    7.82
 -13   2  14    2.38    2.80
 -13  -2  14    1.47    4.02
 -13   2  15    9.43    4.41
 -13  -2  15    6.08    4.23
 -13   2  16    2.36    2.80
 -13  -2  16    2.18    4.15
 -13   2  17    6.95    3.65
 -13  -2  17    9.55    5.47
 -13   2  18    1.55    2.70
 -13  -2  18   -0.28    2.89
 -13   2  19   10.75    4.56
 -13  -2  19   -0.88    2.62
 -13   2  20   -1.85    3.51
 -13  -2  20   -0.79    3.22
 -13   2  21    6.53    3.85
 -13  -2  21    4.12    4.02
 -13   2  22    7.30    3.62
 -13  -2  22    3.49    4.08
 -13   2  23   17.05    5.57
 -13  -2  23   21.80    8.08
 -13   2  24   -0.69    2.80
 -13  -2  24   -0.93    2.95
 -13   2  25   -0.09    2.23
 -13  -2  25    3.58    4.04
 -13   2  26    8.20    4.34
 -13   2  27    4.04    3.66
 -13   3   1    4.23    3.87
  13   3  -1    5.33    5.46
 -13  -3   1    8.21    5.56
 -13   3   2   -0.83    3.74
 -13  -3   2   -0.39    4.33
 -13   3   3   16.91    6.36
 -13  -3   3   -0.38    3.84
 -13   3   4    4.24    3.88
 -13  -3   4   -1.96    4.42
 -13   3   5   22.03    6.57
 -13  -3   5   13.79    7.68
 -13   3   6    4.35    3.35
 -13  -3   6    3.91    3.78
 -13   3   7   -0.63    2.77
 -13  -3   7    1.23    3.80
 -13   3   8    3.98    3.20
 -13  -3   8   -1.23    3.63
 -13   3   9   15.39    5.72
 -13  -3   9   15.01    8.04
 -13   3  10    7.45    4.09
 -13  -3  10    4.02    5.49
 -13   3  11    1.11    2.74
 -13  -3  11   11.13    6.97
 -13   3  12    0.90    2.61
 -13  -3  12    0.64    3.93
 -13   3  13    4.49    3.43
 -13  -3  13   -0.02    2.79
 -13   3  14    1.63    2.33
 -13  -3  14    7.34    4.55
 -13   3  15   14.88    4.99
 -13  -3  15   20.03    7.29
 -13   3  16    7.93    3.59
 -13  -3  16    0.53    3.39
 -13   3  17    1.19    2.33
 -13  -3  17   -1.79    3.56
 -13   3  18    0.24    2.40
 -13  -3  18    1.77    3.31
 -13   3  19    7.82    3.80
 -13  -3  19   13.44    5.80
 -13   3  20    5.22    3.13
 -13  -3  20    7.76    4.79
 -13   3  21   -0.28    1.44
 -13  -3  21    1.13    3.37
 -13   3  22   -0.68    1.99
 -13  -3  22    3.41    3.58
 -13   3  23    2.29    2.36
 -13  -3  23    1.22    3.22
 -13   3  24   -0.95    2.44
 -13   3  25   16.80    5.12
 -13   3  26    0.34    2.44
 -13   3  27   -0.10    2.04
 -13   4   1    8.34    5.42
  13   4  -1   11.01    6.67
 -13  -4   1   13.18    7.31
 -13   4   2    4.37    4.03
  13   4  -2   24.34    8.56
 -13  -4   2   13.61    7.24
 -13   4   3    8.90    4.54
  13   4  -3    3.70    4.65
 -13  -4   3    1.94    5.09
 -13   4   4   -0.06    3.38
 -13  -4   4   -0.35    4.59
 -13   4   5    0.43    2.62
 -13  -4   5   -1.87    4.38
 -13   4   6   10.98    4.46
 -13  -4   6   -0.25    4.06
 -13   4   7   12.52    5.09
 -13  -4   7   11.89    7.39
 -13   4   8    8.12    3.92
 -13  -4   8    1.36    3.83
 -13   4   9    1.84    3.27
 -13  -4   9    4.13    4.72
 -13   4  10   -0.79    2.44
 -13  -4  10   -0.60    5.94
 -13   4  11   15.76    4.98
 -13  -4  11   13.10    6.42
 -13   4  12    3.86    3.43
 -13  -4  12   13.94    6.63
 -13   4  13   15.40    4.88
 -13  -4  13   12.08    6.75
 -13   4  14    0.56    2.13
 -13  -4  14    0.71    3.99
 -13   4  15   -0.48    2.20
 -13  -4  15    0.72    4.84
 -13   4  16    7.31    3.14
 -13  -4  16    1.77    4.77
 -13   4  17   14.78    4.41
 -13  -4  17    4.67    5.80
 -13   4  18    3.10    2.23
 -13  -4  18    3.20    4.28
 -13   4  19    5.95    2.93
 -13  -4  19   -1.31    3.25
 -13   4  20   -0.81    2.28
 -13  -4  20   -0.11    2.39
 -13   4  21    4.11    2.65
 -13  -4  21    3.33    5.11
 -13   4  22    5.23    2.84
 -13  -4  22    3.52    4.29
 -13   4  23    7.94    3.50
 -13   4  24    0.55    1.70
 -13   4  25    0.47    1.69
 -13   5   1    4.34    3.65
  13   5  -1    5.99    5.85
 -13  -5   1   10.29    7.30
 -13   5   2    0.43    2.81
  13   5  -2    4.90    5.06
 -13  -5   2    1.10    4.28
 -13   5   3    8.11    4.41
  13   5  -3    2.56    3.96
 -13  -5   3   10.60    6.65
 -13   5   4    1.96    2.89
  13   5  -4    0.84    4.68
 -13  -5   4   13.77    6.45
 -13   5   5    7.19    4.05
 -13  -5   5    0.02    4.41
 -13   5   6    1.62    2.76
 -13   5   7   -0.15    1.78
 -13  -5   7   -1.30    4.04
 -13   5   8   -0.10    2.58
 -13  -5   8    8.24    5.64
 -13   5   9    6.23    3.90
 -13  -5   9   20.23    7.68
 -13   5  10   21.95    5.82
 -13  -5  10   13.42    8.32
 -13   5  11   11.05    4.10
 -13  -5  11    4.21    5.86
 -13   5  12    0.06    1.84
 -13  -5  12   -0.56    4.82
 -13   5  13    1.16    2.06
 -13  -5  13    1.66    5.07
 -13   5  14    3.76    2.60
 -13  -5  14    4.70    4.80
 -13   5  15   13.47    4.14
 -13  -5  15   26.98   10.07
 -13   5  16    2.47    2.01
 -13  -5  16   -1.35    3.63
 -13   5  17    0.76    1.69
 -13  -5  17    3.82    3.50
 -13   5  18    0.68    1.60
 -13  -5  18   -1.24    3.53
 -13  -5  19    4.20    5.19
 -13  -5  20    1.43    4.08
 -13  -5  21    3.77    5.27
 -13   6   1    3.63    4.46
  13   6  -1    7.40    6.64
 -13  -6   1    5.88    4.86
 -13   6   2    4.02    3.95
  13   6  -2    3.84    4.47
 -13  -6   2    3.77    5.33
 -13   6   3    5.13    3.56
  13   6  -3   -0.91    3.99
 -13  -6   3    6.29    5.33
 -13   6   4    4.07    3.15
  13   6  -4    7.72    6.34
 -13  -6   4   11.24    6.61
 -13   6   5   -0.53    2.49
  13   6  -5   -2.11    5.25
 -13  -6   5   -0.62    3.60
 -13   6   6   10.15    4.68
  13   6  -6    6.63    5.98
 -13  -6   6    7.18    6.22
 -13   6   7   -0.12    2.20
 -13  -6   7    9.20    5.84
 -13   6   8   10.31    4.10
 -13  -6   8   11.39    6.75
 -13   6   9    1.17    2.11
 -13  -6   9   14.07    7.28
 -13   6  10    1.86    2.45
 -13  -6  10   -1.81    4.65
 -13   6  11   -0.29    2.07
 -13  -6  11    6.15    6.09
 -13   6  12    6.43    2.87
 -13  -6  12   13.14    7.68
 -13   6  13    5.81    2.84
 -13  -6  13    3.84    5.34
 -13   6  14   -0.00    1.45
 -13  -6  14   -0.93    3.61
 -13   6  15   -0.41    1.33
 -13  -6  15    2.33    4.20
 -13  -6  16    4.32    5.49
 -13  -6  17    1.18    5.24
 -13  -6  18   -0.34    4.14
 -13  -6  19   10.04    6.21
 -13  -6  20   -1.26    3.80
 -13   7   1    0.67    2.81
  13   7  -1   -1.10    3.94
 -13  -7   1    2.84    5.35
 -13   7   2   -0.71    2.62
  13   7  -2    2.24    5.09
 -13  -7   2   -0.85    3.89
 -13   7   3   -0.72    3.68
  13   7  -3   -1.94    5.06
 -13  -7   3   -1.36    5.42
 -13   7   4   20.69    6.48
  13   7  -4   24.56   10.12
 -13  -7   4   28.75   10.79
 -13   7   5    1.03    2.50
  13   7  -5    5.65    6.32
 -13  -7   5    2.19    5.00
 -13   7   6   -0.90    2.89
  13   7  -6    4.38    5.08
 -13  -7   6   -1.77    5.51
 -13   7   7   -0.04    2.40
  13   7  -7   -1.27    4.70
 -13  -7   7    5.02    6.06
 -13   7   8   -0.43    2.32
  13   7  -8    2.15    4.72
 -13  -7   8    2.90    3.34
 -13   7   9   11.03    3.94
 -13  -7   9    4.64    6.18
 -13   7  10   11.45    3.98
 -13  -7  10   34.08   10.93
 -13   7  11    4.18    2.59
 -13  -7  11   -0.62    4.00
 -13   7  12   -0.48    1.56
 -13  -7  12   -0.28    2.92
 -13   7  13   -0.80    1.82
 -13  -7  13    5.06    5.00
 -13   7  14    4.60    2.18
 -13  -7  14    4.70    6.33
 -13  -7  15    7.46    6.01
 -13  -7  16    5.09    5.25
 -13  -7  17   -2.38    5.40
 -13  -7  18   -1.86    4.50
 -13   8   1    3.31    3.24
  13   8  -1    2.32    4.26
 -13  -8   1    2.56    4.40
 -13   8   2    0.22    1.37
  13   8  -2    9.03    6.68
 -13  -8   2    6.24    6.04
 -13   8   3   -0.52    2.93
  13   8  -3    1.70    4.42
 -13  -8   3    2.01    5.24
 -13   8   4   -0.32    2.79
  13   8  -4    8.73    6.68
 -13  -8   4    3.72    4.93
 -13   8   5    1.68    2.57
  13   8  -5   12.21    7.24
 -13  -8   5    6.84    4.78
 -13   8   6    5.37    3.42
  13   8  -6   -1.20    5.43
 -13  -8   6   20.09    9.67
 -13   8   7    1.61    2.60
  13   8  -7    3.27    4.97
 -13  -8   7   -1.35    4.20
 -13   8   8   17.59    5.39
  13   8  -8   16.16    9.24
 -13  -8   8   10.75    7.48
 -13   8   9    0.10    1.85
  13   8  -9   -1.40    4.75
 -13  -8   9   -2.69    5.61
 -13   8  10    3.28    2.72
  13   8 -10   -0.27    1.66
 -13  -8  10   -1.84    5.77
 -13   8  11   -0.73    2.02
 -13  -8  11   -0.44    4.70
 -13   8  12    3.41    2.37
 -13  -8  12    1.00    3.56
 -13   8  13    1.71    1.70
 -13  -8  13   -0.86    4.51
 -13  -8  14    9.08    7.93
 -13  -8  15   -0.40    5.30
 -13  -8  16    3.31    4.82
 -13   9   1    1.53    3.93
  13   9  -1    3.68    5.04
 -13  -9   1   -2.48    7.20
 -13   9   2   -0.03    1.93
  13   9  -2    1.42    3.63
 -13  -9   2   -1.13    5.21
 -13   9   3   -0.55    2.74
  13   9  -3   -0.95    4.48
 -13  -9   3   -1.26    4.76
 -13   9   4    1.88    3.42
  13   9  -4   14.35    8.92
 -13  -9   4   15.82    8.70
 -13   9   5    0.62    2.57
  13   9  -5   -1.89    5.04
 -13  -9   5    1.00    5.85
 -13   9   6    1.56    2.58
  13   9  -6   -2.02    5.19
 -13  -9   6    0.83    5.18
 -13   9   7   -0.18    2.27
  13   9  -7   -0.02    4.81
 -13  -9   7    4.93    5.67
 -13   9   8    0.33    2.19
  13   9  -8    3.49    5.76
 -13  -9   8   12.91    7.97
  13   9  -9   -1.18    4.41
 -13  -9   9   -0.81    5.42
  13   9 -10   12.78    7.82
 -13  -9  10    0.99    5.30
  13   9 -11    5.62    6.29
 -13  -9  11   -0.35    3.45
 -13  -9  12   -0.03    3.12
 -13  -9  13    1.84    4.53
 -13  -9  14   24.21   10.22
 -13  10   1    1.85    3.99
  13  10  -1   -0.84    3.92
 -13 -10   1   -1.36    4.64
 -13  10   2   -0.32    2.89
  13  10  -2   -1.83    6.00
 -13 -10   2   -0.30    4.26
  13  10  -3   -0.55    6.10
 -13 -10   3   -1.63    5.85
  13  10  -4    2.46    6.20
 -13 -10   4    2.43    5.60
  13  10  -5   -0.08    3.30
 -13 -10   5   -0.64    5.06
  13  10  -6   -1.27    4.87
 -13 -10   6   -1.18    4.34
  13  10  -7   -0.97    3.54
 -13 -10   7    7.68    7.38
  13  10  -8    6.18    6.40
 -13 -10   8   -1.52    5.71
  13  10  -9    2.63    4.63
 -13 -10   9   -1.42    5.12
  13  10 -10    3.73    4.60
 -13 -10  10   -0.96    5.81
  13  10 -11    3.55    3.51
 -13 -10  11    2.58    5.10
  13  10 -12   14.80    7.87
 -13 -10  12   15.05    8.46
  13  11  -1   -2.35    6.28
 -13 -11   1   -2.05    5.40
  13  11  -2    2.88    4.83
 -13 -11   2   -1.84    5.27
  13  11  -3   -0.91    3.29
 -13 -11   3   -1.74    5.23
  13  11  -4    2.82    5.71
 -13 -11   4   -1.37    4.89
  13  11  -5   -0.11    4.86
 -13 -11   5   -1.40    4.28
  13  11  -6    2.73    5.71
 -13 -11   6   -1.51    5.32
  13  11  -7    0.76    2.80
 -13 -11   7   -2.43    5.64
  13  11  -8    5.72    6.33
 -13 -11   8   -1.47    5.39
  13  11  -9    0.64    2.82
 -13 -11   9   -0.98    4.04
  13  11 -10    6.46    7.46
  13  11 -11   -1.11    3.64
  13  11 -12   -1.04    5.07
  13  11 -13   -1.79    4.64
  13  11 -14   13.04    8.09
 -13 -12   1   -1.68    5.56
 -13 -12   2    7.89    6.59
 -13 -12   3    6.43    7.05
 -13 -12   4   -1.47    4.98
 -13 -12   5    1.56    4.63
 -13 -12   6    4.60    6.39
 -12   0   1   -0.22    3.42
 -12   0   2   21.82    7.90
 -12   0   3   -1.17    3.41
 -12   0   4    4.13    3.88
 -12   0   5   -0.84    2.52
 -12   0   6   68.40   13.44
 -12   0   7   -1.55    4.11
 -12   0   8    2.44    3.80
 -12   0   9   -0.79    3.74
 -12   0  10   52.63   11.29
 -12   0  11   -1.51    3.68
 -12   0  12   28.21    8.21
 -12   0  13   -0.57    2.68
 -12   0  14   -1.06    3.31
 -12   0  15    0.69    2.81
 -12   0  16   28.91    7.73
 -12   0  17   -0.70    2.24
 -12   0  18    2.85    3.62
 -12   0  19    0.30    2.83
 -12   0  20    3.39    3.80
 -12   0  21   -0.57    2.38
 -12   0  22   14.55    6.26
 -12   1   1    3.04    4.69
 -12  -1   1    1.22    2.57
 -12   1   2   44.17   11.03
 -12  -1   2   32.83   10.19
 -12   1   3    5.33    4.28
 -12  -1   3   -0.32    3.80
 -12   1   4   45.70   10.60
 -12  -1   4   45.20   11.38
 -12   1   5    7.40    4.23
 -12  -1   5    1.64    4.32
 -12   1   6   -0.95    3.19
 -12  -1   6    3.97    3.59
 -12   1   7    6.01    4.37
 -12  -1   7    3.49    3.49
 -12   1   8   53.35   11.00
 -12  -1   8   42.88   10.80
 -12   1   9    1.09    3.10
 -12  -1   9    0.85    3.15
 -12   1  10   25.96    7.07
 -12  -1  10    8.01    4.84
 -12   1  11   -0.71    2.31
 -12  -1  11   -1.12    4.18
 -12   1  12    9.78    4.66
 -12  -1  12    5.70    4.12
 -12   1  13    1.11    2.77
 -12  -1  13   -2.17    3.77
 -12   1  14   54.60   10.47
 -12  -1  14   38.17   10.20
 -12   1  15    2.08    3.20
 -12  -1  15    1.12    3.20
 -12   1  16    1.93    2.74
 -12  -1  16   -0.97    3.18
 -12   1  17    1.27    3.26
 -12  -1  17    2.78    3.23
 -12   1  18   15.23    5.49
 -12  -1  18   16.04    6.41
 -12   1  19    0.33    2.28
 -12  -1  19    4.40    3.98
 -12   1  20   19.55    5.77
 -12  -1  20    9.60    5.08
 -12   1  21    3.56    3.38
 -12  -1  21    0.72    2.39
 -12   1  22   -0.25    2.89
 -12  -1  22    2.37    2.75
 -12   2   1    6.18    4.73
 -12  -2   1   13.28    5.86
 -12   2   2   25.55    7.76
 -12  -2   2   42.10   10.98
 -12   2   3    1.62    2.85
 -12  -2   3    1.22    3.80
 -12   2   4   12.68    5.74
 -12  -2   4    2.16    4.43
 -12   2   5    4.74    3.85
 -12  -2   5    4.83    5.30
 -12   2   6   68.12   12.39
 -12  -2   6   57.39   13.43
 -12   2   7    9.64    5.09
 -12  -2   7    7.72    5.92
 -12   2   8    7.89    4.51
 -12  -2   8    9.59    6.07
 -12   2   9    0.81    2.50
 -12  -2   9   -1.10    3.88
 -12   2  10   36.64    8.31
 -12  -2  10   27.90    9.50
 -12   2  11   28.06    6.94
 -12  -2  11   14.03    7.04
 -12   2  12   18.48    5.58
 -12  -2  12   25.72    8.17
 -12   2  13   -0.14    2.55
 -12  -2  13   -1.19    4.08
 -12   2  14   -0.60    2.21
 -12  -2  14   -1.40    3.31
 -12   2  15    4.81    3.16
 -12  -2  15    2.31    4.26
 -12   2  16   18.86    5.69
 -12  -2  16    5.24    4.02
 -12   2  17   -1.05    2.63
 -12  -2  17   -3.27    4.79
 -12   2  18    4.38    2.92
 -12  -2  18    7.98    5.48
 -12   2  19   -0.02    2.67
 -12  -2  19   -0.09    3.32
 -12   2  20    7.60    3.85
 -12  -2  20    3.42    3.88
 -12   2  21    5.98    3.95
 -12  -2  21    6.92    4.72
 -12   2  22   16.98    5.21
 -12  -2  22   11.54    6.07
 -12   2  23   -0.62    2.06
 -12   3   1   -0.58    2.52
  12   3  -1   -1.33    3.58
 -12  -3   1    6.96    4.46
 -12   3   2   11.95    5.95
  12   3  -2   12.53    6.16
 -12  -3   2   25.95    8.85
 -12   3   3   14.80    5.61
  12   3  -3   22.79    8.12
 -12  -3   3    0.20    3.47
 -12   3   4   25.75    7.15
 -12  -3   4   25.24    8.69
 -12   3   5    1.54    3.05
 -12  -3   5    2.24    3.75
 -12   3   6   -0.83    2.71
 -12  -3   6   -0.64    3.26
 -12   3   7    8.08    4.06
 -12  -3   7    9.73    6.18
 -12   3   8   36.82    8.65
 -12  -3   8   52.11   12.02
 -12   3   9   15.73    4.97
 -12  -3   9    9.50    5.67
 -12   3  10   36.11    7.99
 -12  -3  10   24.69    8.81
 -12   3  11   -0.78    2.45
 -12  -3  11   -0.55    2.26
 -12   3  12   16.70    5.17
 -12  -3  12   14.46    7.43
 -12   3  13    2.94    2.59
 -12  -3  13    8.47    5.05
 -12   3  14   14.69    4.89
 -12  -3  14   24.06    8.59
 -12   3  15   13.47    4.32
 -12  -3  15   13.07    6.77
 -12   3  16   -0.13    1.77
 -12  -3  16    0.73    4.29
 -12   3  17    1.16    2.34
 -12  -3  17    5.12    5.11
 -12   3  18    1.83    2.74
 -12  -3  18    4.35    4.27
 -12   3  19    6.17    3.20
 -12  -3  19    7.40    4.92
 -12   3  20    4.79    3.08
 -12  -3  20   14.60    6.05
 -12   3  21   -0.16    1.41
 -12  -3  21   -1.49    3.62
 -12   3  22    0.11    2.16
 -12  -3  22   -1.31    4.65
 -12   3  23   -0.41    2.76
 -12  -3  23   -0.63    4.01
 -12   4   1   15.31    5.98
  12   4  -1    5.77    5.41
 -12  -4   1    5.20    5.84
 -12   4   2    7.30    3.88
  12   4  -2   16.03    7.15
 -12  -4   2    6.03    4.87
 -12   4   3    8.28    4.33
  12   4  -3   -1.20    3.69
 -12  -4   3   -1.49    4.55
 -12   4   4    3.11    3.00
  12   4  -4    8.55    5.25
 -12  -4   4   13.84    6.82
 -12   4   5   12.68    4.69
  12   4  -5    1.90    3.38
 -12  -4   5    6.37    5.48
 -12   4   6   27.37    7.25
  12   4  -6   35.30   10.86
 -12  -4   6   33.21   10.08
 -12   4   7   24.37    6.59
  12   4  -7   30.18    9.45
 -12  -4   7   18.82    8.43
 -12   4   8    0.78    2.84
 -12  -4   8    2.49    4.65
 -12   4   9   10.12    4.09
 -12  -4   9    9.53    5.75
 -12   4  10   32.03    6.37
 -12  -4  10    7.97    5.26
 -12   4  11   10.40    3.94
 -12  -4  11    1.41    3.79
 -12   4  12   24.19    5.71
 -12  -4  12   16.77    7.06
 -12   4  13    3.20    2.46
 -12  -4  13    2.30    4.72
 -12   4  14    0.27    1.57
 -12  -4  14   -0.79    3.85
 -12   4  15    4.76    2.67
 -12  -4  15    3.81    3.76
 -12   4  16   14.94    4.03
 -12  -4  16    5.81    4.84
 -12   4  17   16.03    4.34
 -12  -4  17    7.68    5.73
 -12   4  18    9.37    3.32
 -12  -4  18    4.57    4.74
 -12   4  19   -0.51    1.73
 -12  -4  19   -1.18    5.32
 -12   4  20   10.83    3.49
 -12  -4  20   19.87    7.72
 -12   4  21    0.23    1.94
 -12  -4  21   18.31    7.24
 -12   4  22    7.95    3.59
 -12  -4  22    9.73    6.10
 -12   4  23    0.29    2.31
 -12  -4  23    1.38    4.81
 -12   4  24    0.88    1.87
 -12   5   1   -1.07    2.55
  12   5  -1   -0.53    2.91
 -12  -5   1   -1.59    5.20
 -12   5   2   12.63    5.12
  12   5  -2   -1.08    3.97
 -12  -5   2   16.22    8.23
 -12   5   3   21.67    6.38
  12   5  -3   29.83    9.57
 -12  -5   3   15.36    7.99
 -12   5   4   11.39    4.96
  12   5  -4   13.34    7.22
 -12  -5   4    6.99    5.45
 -12   5   5    2.40    3.36
  12   5  -5    4.05    5.17
 -12  -5   5   15.89    8.03
 -12   5   6   -0.71    2.44
  12   5  -6   -0.49    4.04
 -12  -5   6   -0.43    3.75
 -12   5   7   20.02    5.42
  12   5  -7    9.00    6.28
 -12  -5   7    9.59    6.36
 -12   5   8   18.23    5.26
  12   5  -8   38.92   10.59
 -12  -5   8    5.36    7.74
 -12   5   9   13.48    4.27
  12   5  -9    5.64    4.80
 -12  -5   9   27.07    9.57
 -12   5  10    7.67    3.58
 -12  -5  10    7.58    6.67
 -12   5  11    0.62    1.96
 -12  -5  11   -0.39    4.91
 -12   5  12    1.76    2.22
 -12  -5  12    2.01    5.03
 -12   5  13   26.79    5.60
 -12  -5  13   30.85    9.77
 -12   5  14   23.88    5.09
 -12  -5  14   27.25    9.27
 -12   5  15    2.76    1.93
 -12  -5  15    5.60    4.82
 -12   5  16    2.28    1.74
 -12  -5  16    1.46    3.54
 -12   5  17    4.43    1.93
 -12  -5  17   -1.97    6.14
 -12   5  18    8.25    2.74
 -12  -5  18   12.99    7.03
 -12   5  19    1.43    1.55
 -12  -5  19    5.49    4.66
 -12   5  20    5.75    2.12
 -12  -5  20   11.49    6.49
 -12  -5  21    3.22    5.55
 -12  -5  22    2.30    4.12
 -12  -5  23   10.73    5.91
 -12  -5  24    4.68    5.39
 -12   6   1   32.59    8.16
  12   6  -1   26.16    9.47
 -12  -6   1   13.53    8.26
 -12   6   2   14.44    5.39
  12   6  -2   -0.78    3.71
 -12  -6   2   10.82    6.85
 -12   6   3    4.43    3.76
  12   6  -3    6.29    5.80
 -12  -6   3   -0.76    4.95
 -12   6   4   -0.04    2.20
  12   6  -4    2.23    4.29
 -12  -6   4   -1.30    3.72
 -12   6   5   34.88    8.04
  12   6  -5   28.33   10.44
 -12  -6   5   35.18   12.51
 -12   6   6   22.63    5.92
  12   6  -6    6.09    6.28
 -12  -6   6   12.86    7.25
 -12   6   7    4.38    3.37
  12   6  -7    8.70    6.30
 -12  -6   7   21.25    8.37
 -12   6   8    1.65    2.11
  12   6  -8   22.12    8.59
 -12  -6   8    4.60    5.42
 -12   6   9    1.01    2.50
  12   6  -9    7.83    6.07
 -12  -6   9   -0.92    4.30
 -12   6  10    5.17    2.89
  12   6 -10    4.07    6.07
 -12  -6  10    6.19    6.46
 -12   6  11   26.03    5.36
  12   6 -11   14.15    7.08
 -12  -6  11   29.25    9.74
 -12   6  12   10.47    3.30
 -12  -6  12   10.10    6.51
 -12   6  13   -0.52    1.74
 -12  -6  13   -1.41    3.82
 -12   6  14    0.41    1.43
 -12  -6  14   -0.80    3.55
 -12   6  15   11.15    2.86
 -12  -6  15    7.22    7.08
 -12   6  16    3.12    1.63
 -12  -6  16   12.20    5.74
 -12  -6  17    2.17    3.64
 -12  -6  18   -1.09    4.87
 -12  -6  19   -1.20    3.62
 -12  -6  20    1.94    4.34
 -12  -6  21   -0.87    3.50
 -12  -6  22    3.68    5.27
 -12  -6  23    1.85    3.55
 -12  -6  24    4.57    4.78
 -12   7   1    8.12    4.49
  12   7  -1   11.06    6.74
 -12  -7   1   14.84    8.62
 -12   7   2    6.71    4.47
  12   7  -2   11.45    7.98
 -12  -7   2    8.50    6.62
 -12   7   3   11.58    5.15
  12   7  -3   35.39   11.25
 -12  -7   3   23.57   10.00
 -12   7   4    4.97    3.37
  12   7  -4   -0.50    2.24
 -12  -7   4    5.07    5.99
 -12   7   5    7.68    3.89
  12   7  -5    4.16    5.54
 -12  -7   5    5.58    5.89
 -12   7   6   -0.06    2.37
  12   7  -6    0.92    4.51
 -12  -7   6    1.65    4.83
 -12   7   7    5.82    3.56
  12   7  -7    2.74    3.54
 -12  -7   7    8.65    6.52
 -12   7   8    6.25    3.21
  12   7  -8   -1.08    3.73
 -12  -7   8    3.05    4.37
 -12   7   9   21.55    5.46
  12   7  -9   26.22   10.03
 -12  -7   9   23.44    9.07
 -12   7  10    4.41    2.36
  12   7 -10    8.94    6.27
 -12  -7  10    1.05    5.12
 -12   7  11    1.18    1.84
  12   7 -11    0.50    3.98
 -12  -7  11   -2.26    7.01
 -12   7  12    0.10    1.41
  12   7 -12    2.39    4.45
 -12  -7  12   -0.66    3.78
 -12   7  13    7.44    2.44
  12   7 -13    0.54    2.58
 -12  -7  13   -1.76    6.29
 -12   7  14    5.58    2.27
 -12  -7  14   27.98    9.38
 -12  -7  15    2.71    5.63
 -12  -7  16   -1.31    3.89
 -12  -7  17    6.03    5.35
 -12  -7  18    5.62    6.39
 -12  -7  19    9.41    6.93
 -12  -7  20   -0.03    4.30
 -12  -7  21   -1.01    3.75
 -12  -7  22   -1.09    4.49
 -12   8   1   12.99    5.45
  12   8  -1   10.69    7.47
 -12  -8   1   19.49    8.81
 -12   8   2   -0.79    2.15
  12   8  -2   -1.95    4.96
 -12  -8   2   -1.07    4.28
 -12   8   3    8.00    4.31
  12   8  -3   -0.70    4.01
 -12  -8   3    2.57    4.65
 -12   8   4    1.58    3.72
  12   8  -4   -1.47    4.40
 -12  -8   4   -0.35    2.44
 -12   8   5   27.21    6.83
  12   8  -5   37.63   12.27
 -12  -8   5   15.76    8.37
 -12   8   6    0.61    2.35
  12   8  -6   13.03    6.88
 -12  -8   6   -3.38    6.41
 -12   8   7   26.31    5.92
  12   8  -7    5.24    6.50
 -12  -8   7   15.84    8.79
 -12   8   8   -0.16    2.29
  12   8  -8    2.05    4.35
 -12  -8   8   -1.85    4.59
 -12   8   9    2.94    2.47
  12   8  -9    9.16    6.63
 -12  -8   9   -0.95    4.98
 -12   8  10   -0.09    2.00
  12   8 -10    6.14    5.15
 -12  -8  10   -1.99    5.14
 -12   8  11    5.74    2.99
  12   8 -11   18.96    8.45
 -12  -8  11   13.38    7.83
 -12   8  12    1.75    1.88
  12   8 -12    8.63    6.28
 -12  -8  12   -1.21    4.43
  12   8 -13    4.90    4.49
 -12  -8  13    1.64    3.65
  12   8 -14    2.88    4.21
 -12  -8  14   -0.76    3.71
 -12  -8  15    9.34    8.12
 -12  -8  16    2.24    4.67
 -12  -8  17    7.24    6.30
 -12  -8  18   -1.52    5.79
 -12  -8  19   -1.03    3.53
 -12  -8  20   -0.09    4.47
 -12  -8  21   15.44    8.22
 -12   9   1    3.05    3.55
  12   9  -1   -0.33    3.15
 -12  -9   1    3.86    5.68
 -12   9   2    4.67    3.64
  12   9  -2   -1.12    5.35
 -12  -9   2    2.16    4.74
 -12   9   3   20.00    6.34
  12   9  -3   21.05   10.15
 -12  -9   3   18.35    8.86
 -12   9   4   -0.99    2.66
  12   9  -4   -1.53    5.01
 -12  -9   4   -0.05    5.51
 -12   9   5    0.33    3.62
  12   9  -5    7.91    7.15
 -12  -9   5    1.54    4.95
 -12   9   6   -0.51    2.80
  12   9  -6   -1.30    4.63
 -12  -9   6   -0.85    4.06
 -12   9   7    7.98    3.77
  12   9  -7    2.89    4.55
 -12  -9   7    6.42    7.33
  12   9  -8   -0.90    6.13
 -12  -9   8   -4.02    7.24
  12   9  -9   28.27   10.95
 -12  -9   9   29.06   11.42
  12   9 -10   -0.10    2.06
 -12  -9  10   -2.30    5.38
  12   9 -11   -0.65    3.48
 -12  -9  11    2.93    4.73
  12   9 -12    1.17    4.29
 -12  -9  12   -0.61    4.41
  12   9 -13    5.63    5.15
 -12  -9  13    9.32    7.57
  12   9 -14   -1.11    3.34
 -12  -9  14   -0.66    4.42
  12   9 -15    7.90    6.83
 -12  -9  15   -0.47    4.12
  12   9 -16    1.16    5.13
 -12  -9  16   -0.57    4.00
 -12  -9  17   -1.83    5.12
 -12  -9  18   -3.61    6.70
 -12  -9  19    6.22    6.71
  12  10  -1    2.83    6.95
 -12 -10   1   -1.20    5.99
  12  10  -2   -0.04    3.57
 -12 -10   2    2.08    5.49
  12  10  -3    2.23    6.10
 -12 -10   3    1.95    5.80
  12  10  -4   -0.70    3.67
 -12 -10   4    2.05    3.24
  12  10  -5   23.59    9.43
 -12 -10   5   13.17    8.95
  12  10  -6    3.92    6.28
 -12 -10   6   -0.66    3.23
  12  10  -7   19.02    9.57
 -12 -10   7   20.16   10.59
  12  10  -8    3.47    5.24
 -12 -10   8    0.36    5.34
  12  10  -9   14.92    7.37
 -12 -10   9   -2.79    5.78
  12  10 -10   -1.56    4.82
 -12 -10  10   -2.27    5.35
  12  10 -11    9.75    6.88
 -12 -10  11    3.51    4.77
  12  10 -12    3.02    4.92
 -12 -10  12    2.73    5.18
  12  10 -13    1.24    3.40
 -12 -10  13    5.29    5.28
  12  10 -14    5.77    5.01
 -12 -10  14   -0.83    4.31
  12  10 -15   -2.63    5.43
 -12 -10  15   -1.21    4.32
  12  10 -16   -0.42    2.23
 -12 -10  16    6.50    6.12
  12  10 -17   10.83    7.39
 -12 -10  17   -0.61    5.11
  12  11  -1   -1.38    4.87
 -12 -11   1   -0.29    4.04
  12  11  -2    1.96    4.62
 -12 -11   2    4.14    6.03
  12  11  -3    3.49    5.84
 -12 -11   3   -1.85    6.03
  12  11  -4    0.46    5.35
 -12 -11   4    1.89    4.69
  12  11  -5   16.11    8.51
 -12 -11   5   13.16    8.56
  12  11  -6   -2.06    5.85
 -12 -11   6   -2.98    6.60
  12  11  -7    5.67    7.71
 -12 -11   7    2.77    4.06
  12  11  -8   -0.72    3.57
 -12 -11   8   -0.03    4.22
  12  11  -9   10.08    7.53
 -12 -11   9    4.42    8.25
  12  11 -10   -0.57    4.71
 -12 -11  10    2.13    7.12
  12  11 -11    6.14    5.38
 -12 -11  11   -0.94    5.43
  12  11 -12   -1.05    4.69
 -12 -11  12    1.02    7.24
  12  11 -13    6.27    5.92
 -12 -11  13   13.21    7.88
  12  11 -14    1.52    5.34
 -12 -11  14    1.41    3.98
  12  11 -15    6.28    5.61
 -12 -11  15    4.75    4.57
  12  11 -16   -1.92    4.52
  12  11 -17    2.68    4.55
  12  11 -18   -1.78    4.30
  12  12  -1    5.10    4.85
 -12 -12   1    2.84    5.35
  12  12  -2    1.47    4.46
 -12 -12   2    5.98    6.24
  12  12  -3   -2.46    5.41
 -12 -12   3   -0.30    5.34
  12  12  -4   -0.55    3.94
 -12 -12   4    0.08    3.81
  12  12  -5   12.37    8.30
 -12 -12   5   -2.52    7.72
  12  12  -6   -2.04    5.75
 -12 -12   6   -0.58    5.83
  12  12  -7   -1.09    4.95
 -12 -12   7    8.55    8.01
  12  12  -8   -0.00    0.00
 -12 -12   8   -1.83    6.07
  12  12  -9   -1.30    5.50
 -12 -12   9    7.01    7.30
  12  12 -10    6.10    5.45
 -12 -12  10    5.09    5.89
  12  12 -11    3.86    6.69
 -12 -12  11    5.58    6.02
  12  12 -12   -1.94    5.99
 -12 -12  12   -0.31    5.08
  12  12 -13    2.55    4.45
 -12 -12  13   -0.90    5.77
  12  12 -14   -1.47    5.45
  12  12 -15    6.67    5.95
  12  12 -16   -2.97    7.19
  12  12 -17   -1.64    4.26
 -12 -13   3    7.40    7.50
 -12 -13   4   -1.56    4.74
 -12 -13   5   -1.28    4.23
 -12 -13   6   -2.38    5.92
 -12 -13   7   -1.71    6.61
 -12 -13   8   -4.43    9.06
 -12 -13   9   -3.93    7.19
 -12 -13  10   -3.18    7.01
 -12 -13  11    5.42    6.37
 -11   0   1  128.89   20.27
  11   0  -1  127.77   20.46
 -11   0   2   -0.79    2.74
  11   0  -2   -0.12    2.58
 -11   0   3   43.36   10.17
  11   0  -3   30.58    8.54
 -11   0   4   -0.25    1.90
  11   0  -4   -0.94    2.65
 -11   0   5  108.08   17.49
 -11   0   6    1.68    3.01
 -11   0   7   -0.80    2.88
 -11   0   8    1.19    3.56
 -11   0   9   43.83    9.68
 -11   0  10   -2.20    3.56
 -11   0  11   79.57   14.09
 -11   0  12   -0.57    2.40
 -11   0  13    3.25    3.08
 -11   0  14   -0.80    2.71
 -11   0  15   20.24    6.34
 -11   0  16   -0.07    2.23
 -11   0  17   16.57    5.83
 -11   0  18   -0.34    2.09
 -11   0  19   16.33    5.70
 -11   1   1   87.26   16.12
  11  -1  -1   89.91   16.52
  11   1  -1  128.71   19.29
 -11  -1   1  100.51   17.86
 -11   1   2    2.81    5.21
  11  -1  -2   -1.02    3.24
  11   1  -2    3.28    5.05
 -11  -1   2    1.46    2.80
 -11   1   3   61.57   11.92
  11   1  -3   40.02   10.49
 -11  -1   3   67.76   13.00
 -11   1   4   -0.09    2.36
  11   1  -4   -0.35    2.97
 -11  -1   4   -0.17    2.64
 -11   1   5    2.10    2.84
  11   1  -5    9.14    5.48
 -11  -1   5    9.67    5.99
 -11   1   6    0.51    2.31
  11   1  -6    1.73    2.74
 -11  -1   6    3.58    5.03
 -11   1   7   57.92   11.25
 -11  -1   7   59.36   12.09
 -11   1   8    8.39    3.92
 -11  -1   8   -1.32    3.83
 -11   1   9   50.93   10.36
 -11  -1   9   45.56   10.71
 -11   1  10   -0.08    2.43
 -11  -1  10   -0.62    2.73
 -11   1  11   12.90    4.91
 -11  -1  11    9.92    5.30
 -11   1  12    0.68    2.70
 -11  -1  12    1.53    3.11
 -11   1  13   34.53    8.20
 -11  -1  13   36.72    9.11
 -11   1  14   -0.45    2.04
 -11  -1  14   -0.02    2.03
 -11   1  15   -0.33    2.29
 -11  -1  15   -0.73    3.06
 -11   1  16   -0.79    2.35
 -11  -1  16   -1.04    2.84
 -11   1  17   29.99    7.26
 -11  -1  17   22.40    7.33
 -11   1  18   -0.36    2.45
 -11  -1  18   -0.39    2.94
 -11   1  19   10.57    4.43
 -11  -1  19   10.22    4.71
 -11   2   1   17.30    6.73
  11   2  -1   41.58   10.40
 -11  -2   1   19.40    7.80
 -11   2   2   -1.07    3.73
  11   2  -2    1.80    3.61
 -11  -2   2   -0.52    3.51
 -11   2   3   16.56    6.12
  11   2  -3   30.55    8.68
 -11  -2   3   29.82    8.79
 -11   2   4   11.11    4.98
  11   2  -4    8.24    4.63
 -11  -2   4   10.06    6.28
 -11   2   5   63.97   11.98
  11   2  -5   92.64   15.52
 -11  -2   5   52.31   12.96
 -11   2   6   15.55    5.53
  11   2  -6   10.93    5.92
 -11  -2   6   26.96    8.46
 -11   2   7    7.68    4.45
  11   2  -7   10.63    5.50
 -11  -2   7   17.63    6.89
 -11   2   8   19.29    5.86
  11   2  -8   21.02    7.39
 -11  -2   8   18.93    7.29
 -11   2   9   47.68    9.23
 -11  -2   9   37.92   10.49
 -11   2  10    0.45    3.40
 -11  -2  10    5.76    4.18
 -11   2  11   35.10    7.69
 -11  -2  11   34.79    9.86
 -11   2  12    0.25    2.44
 -11  -2  12    2.56    4.58
 -11   2  13    2.67    2.16
 -11  -2  13    3.13    3.09
 -11   2  14    0.45    1.90
 -11  -2  14    4.38    4.13
 -11   2  15   28.14    6.57
 -11  -2  15   24.48    7.88
 -11   2  16    2.81    2.90
 -11  -2  16    0.77    3.00
 -11   2  17    7.43    3.17
 -11  -2  17    2.80    2.93
 -11   2  18   -0.41    1.54
 -11  -2  18   -0.44    2.80
 -11   2  19   16.88    5.02
 -11  -2  19   12.07    5.73
 -11   3   1   27.67    7.68
 -11  -3   1   13.12    7.86
 -11   3   2   16.35    5.79
 -11  -3   2   16.97    7.97
 -11   3   3   77.21   13.32
 -11  -3   3   70.95   15.11
 -11   3   4    5.08    4.03
 -11  -3   4    8.35    5.28
 -11   3   5    3.17    2.73
  11   3  -5    8.99    4.62
 -11  -3   5    0.29    4.12
 -11   3   6   10.33    4.44
  11   3  -6   14.79    6.95
 -11  -3   6   13.46    6.02
  11   3  -7   81.91   14.80
 -11  -3   7   44.80   12.33
 -11   3   8    7.06    3.60
  11   3  -8   12.87    6.64
 -11  -3   8   -0.72    4.31
 -11   3   9   24.70    5.95
  11   3  -9   19.25    7.18
 -11  -3   9   13.07    6.75
 -11   3  10    2.54    2.72
  11   3 -10    1.49    3.99
 -11  -3  10    1.58    4.66
 -11   3  11   15.18    4.63
 -11  -3  11   11.13    6.24
 -11   3  12    5.85    3.15
 -11  -3  12   11.53    5.73
 -11   3  13   15.72    4.67
 -11  -3  13   26.64    7.84
 -11   3  14    0.44    1.90
 -11  -3  14    1.52    3.23
 -11   3  15    1.63    2.53
 -11  -3  15    0.52    3.26
 -11   3  16   -0.04    2.08
 -11  -3  16   -2.42    5.00
 -11   3  17   15.99    4.31
 -11  -3  17    3.11    4.59
 -11   3  18    1.86    2.14
 -11  -3  18    9.82    5.00
 -11   3  19   17.19    4.62
 -11  -3  19   23.58    7.93
 -11   3  20    7.12    3.55
 -11   4   1   29.40    7.73
  11   4  -1   58.22   12.72
 -11  -4   1   33.63   10.52
 -11   4   2    1.23    3.15
  11   4  -2   -0.59    3.06
 -11  -4   2    0.57    3.82
 -11   4   3    0.90    2.48
  11   4  -3   23.07    8.03
 -11  -4   3   -0.89    4.02
 -11   4   4    4.11    3.71
 -11  -4   4   15.12    7.11
 -11   4   5   56.79   10.46
 -11  -4   5   47.05   12.65
 -11   4   6   18.13    5.15
 -11  -4   6    2.78    4.37
 -11   4   7   21.97    5.46
 -11  -4   7    8.41    6.09
 -11   4   8    6.18    3.40
 -11  -4   8    4.24    6.19
 -11   4   9   37.82    7.92
 -11  -4   9   65.28   13.62
 -11   4  10   12.32    4.01
 -11  -4  10    6.39    5.18
 -11   4  11   22.52    5.42
 -11  -4  11   33.13    9.92
 -11   4  12   -0.13    1.67
 -11  -4  12   -0.02    3.70
 -11   4  13    2.00    2.13
 -11  -4  13   -1.22    4.62
 -11   4  14    8.93    3.11
 -11  -4  14    2.81    4.08
 -11   4  15   19.98    4.64
 -11  -4  15   23.06    7.61
 -11   4  16    6.56    2.96
 -11  -4  16   11.85    6.34
 -11   4  17    2.94    2.12
 -11  -4  17   -0.86    3.87
 -11   4  18   -0.05    1.40
 -11  -4  18    0.86    3.20
 -11   4  19    4.13    2.16
 -11  -4  19   -3.42    5.49
 -11   4  20    7.62    3.12
 -11  -4  20   11.17    5.81
 -11   5   1    3.93    3.40
  11   5  -1    7.37    6.17
 -11  -5   1    1.35    3.62
 -11   5   2   41.94    8.94
  11   5  -2   61.80   14.15
 -11  -5   2   21.35    9.14
 -11   5   3   38.73    8.82
  11   5  -3   78.03   15.50
 -11  -5   3   43.66   12.39
 -11   5   4    3.95    3.45
  11   5  -4   13.59    6.73
 -11  -5   4    6.75    5.55
 -11   5   5    0.97    2.50
  11   5  -5   -0.88    3.18
 -11  -5   5   -0.12    5.03
 -11   5   6   21.68    5.55
  11   5  -6    6.41    4.77
 -11  -5   6   27.77    9.10
 -11   5   7   24.47    6.17
  11   5  -7   38.16   10.71
 -11  -5   7   14.48    8.11
 -11   5   8   16.28    4.62
  11   5  -8   23.72    8.48
 -11  -5   8    3.52    6.88
 -11   5   9   23.18    5.30
  11   5  -9   35.69   10.30
 -11  -5   9   14.31    7.21
 -11   5  10    1.00    2.12
  11   5 -10   -0.65    3.05
 -11  -5  10    0.89    3.58
 -11   5  11    8.01    2.98
  11   5 -11    7.43    5.36
 -11  -5  11    6.91    5.60
 -11   5  12   31.34    5.73
  11   5 -12   19.75    8.07
 -11  -5  12   29.80    9.45
 -11   5  13   28.10    5.45
  11   5 -13   38.69   10.49
 -11  -5  13   36.25   10.56
 -11   5  14    3.56    1.85
  11   5 -14    1.65    3.81
 -11  -5  14    5.57    5.22
 -11   5  15   -0.08    1.09
 -11  -5  15   -1.02    4.01
 -11   5  16    0.11    1.15
 -11  -5  16   -0.34    3.23
 -11   5  17    2.17    1.51
 -11  -5  17   -0.21    3.44
 -11   5  18   20.74    3.83
 -11  -5  18   14.81    7.62
 -11   5  19   17.96    3.70
 -11  -5  19   23.92    9.60
 -11   5  20    0.92    1.46
 -11  -5  20    0.12    1.67
 -11   5  21    2.30    2.01
 -11   6   1   23.71    6.85
  11   6  -1   32.45   10.69
 -11  -6   1   33.69   10.51
 -11   6   2    7.37    3.77
  11   6  -2    1.40    3.35
 -11  -6   2    0.18    3.73
 -11   6   3    4.95    3.62
  11   6  -3    1.42    4.21
 -11  -6   3    1.86    3.68
 -11   6   4   30.79    7.55
  11   6  -4   46.57   12.07
 -11  -6   4   28.99   10.12
 -11   6   5   17.17    5.27
  11   6  -5   27.52    9.66
 -11  -6   5   15.94    6.94
 -11   6   6   24.88    6.13
  11   6  -6   22.78    9.02
 -11  -6   6   30.14   10.69
 -11   6   7    4.66    2.69
  11   6  -7    2.19    4.41
 -11  -6   7    3.02    5.41
 -11   6   8    9.50    3.76
  11   6  -8   10.81    6.22
 -11  -6   8   19.00    8.83
 -11   6   9   12.04    3.76
  11   6  -9    3.53    4.91
 -11  -6   9    5.37    5.77
 -11   6  10   28.39    5.45
  11   6 -10   21.43    8.74
 -11  -6  10   16.98    8.45
 -11   6  11    5.08    2.42
  11   6 -11    5.74    4.91
 -11  -6  11    2.16    4.49
 -11   6  12    3.87    1.94
  11   6 -12    9.93    6.19
 -11  -6  12   -1.02    4.61
 -11   6  13    4.55    1.97
  11   6 -13   13.14    6.57
 -11  -6  13    5.78    5.51
 -11   6  14   12.53    2.89
  11   6 -14   16.97    7.51
 -11  -6  14    9.25    6.21
 -11   6  15    8.90    2.16
  11   6 -15   17.60    7.46
 -11  -6  15    6.24    5.81
 -11   6  16   16.58    2.68
 -11  -6  16    7.82    7.01
 -11  -6  17   12.18    6.81
 -11  -6  18    3.69    3.91
 -11  -6  19    4.87    4.86
 -11  -6  20   -0.55    2.96
 -11  -6  21    0.15    3.01
 -11   7   1   10.81    5.27
  11   7  -1   13.52    7.29
 -11  -7   1    9.82    7.68
 -11   7   2   29.09    7.30
  11   7  -2   21.49    8.93
 -11  -7   2    4.59    5.63
 -11   7   3    2.01    3.00
  11   7  -3   -1.11    4.36
 -11  -7   3   13.93    7.47
 -11   7   4   15.55    4.95
  11   7  -4    6.90    6.80
 -11  -7   4    8.65    6.32
 -11   7   5    4.06    3.06
  11   7  -5    3.63    5.28
 -11  -7   5   -1.17    5.13
 -11   7   6   12.22    4.30
  11   7  -6   14.41    7.67
 -11  -7   6   19.77    8.94
 -11   7   7   -0.07    1.76
  11   7  -7   -0.69    3.76
 -11  -7   7    3.90    5.38
 -11   7   8   42.55    7.55
  11   7  -8   50.01   13.09
 -11  -7   8   21.31   10.28
 -11   7   9   16.65    4.44
  11   7  -9   31.64   10.16
 -11  -7   9   17.36   10.13
 -11   7  10   -0.36    1.28
  11   7 -10    0.15    2.55
 -11  -7  10    2.34    3.02
 -11   7  11   -0.42    1.62
  11   7 -11   -0.25    3.97
 -11  -7  11   -0.78    3.60
 -11   7  12   24.63    4.65
  11   7 -12   20.45    8.38
 -11  -7  12   29.15   10.05
 -11   7  13    7.36    2.19
  11   7 -13   -0.85    3.86
 -11  -7  13   12.73    7.24
 -11   7  14    9.93    2.30
  11   7 -14    7.97    5.93
 -11  -7  14   15.19    7.40
  11   7 -15   -1.04    3.05
 -11  -7  15    7.50    5.34
  11   7 -16    1.56    3.27
 -11  -7  16   -1.87    4.76
  11   7 -17    0.21    3.38
 -11  -7  17    5.40    4.93
 -11  -7  18   18.78    8.11
 -11  -7  19   10.39    6.57
 -11  -7  20   -0.66    2.64
 -11  -7  21   -0.82    3.27
 -11  -7  22    9.62    6.07
 -11   8   1    0.53    2.45
  11   8  -1   -1.48    4.94
 -11  -8   1    1.54    4.44
 -11   8   2   12.15    4.75
  11   8  -2    3.46    5.12
 -11  -8   2    5.66    6.27
 -11   8   3   -1.05    3.03
  11   8  -3   -0.53    2.59
 -11  -8   3    2.89    3.88
 -11   8   4   29.08    7.00
  11   8  -4   24.83    9.27
 -11  -8   4   18.01    9.23
 -11   8   5   -0.25    2.52
  11   8  -5   -1.77    4.75
 -11  -8   5   -1.52    6.36
 -11   8   6   20.39    5.29
  11   8  -6   12.06    7.78
 -11  -8   6    4.44    6.59
 -11   8   7    2.91    2.47
  11   8  -7    7.33    5.06
 -11  -8   7    7.42    6.16
 -11   8   8    4.64    2.84
  11   8  -8    2.87    6.12
 -11  -8   8   -2.11    4.82
 -11   8   9    1.40    2.33
  11   8  -9    3.67    5.32
 -11  -8   9    4.31    5.72
 -11   8  10   17.16    4.38
  11   8 -10   20.62    9.14
 -11  -8  10   21.32    8.62
  11   8 -11    4.07    4.75
 -11  -8  11   -3.47    6.84
  11   8 -12   -0.86    4.96
 -11  -8  12   -1.10    3.72
  11   8 -13    3.41    6.14
 -11  -8  13    2.85    5.39
  11   8 -14    5.59    5.85
 -11  -8  14   -0.31    4.58
  11   8 -15   17.68    7.80
 -11  -8  15    3.43    5.42
  11   8 -16    8.43    6.08
 -11  -8  16   13.84    8.18
  11   8 -17    3.38    3.90
 -11  -8  17    0.42    5.23
  11   8 -18   -0.45    3.78
 -11  -8  18    0.53    5.68
 -11  -8  19    2.49    4.00
 -11  -8  20   16.64    8.10
 -11  -8  21    3.05    5.59
 -11  -8  22   10.04    6.77
 -11  -8  23   -0.12    2.95
 -11   9   1    6.62    3.72
  11   9  -1    1.43    3.53
 -11  -9   1   -3.03    6.98
 -11   9   2   28.88    7.77
  11   9  -2   30.63   11.46
 -11  -9   2   29.24   10.72
 -11   9   3   -1.14    3.43
  11   9  -3   -1.93    5.85
 -11  -9   3   -1.41    6.17
 -11   9   4   13.10    4.88
  11   9  -4    2.94    5.01
 -11  -9   4   16.34    8.35
  11   9  -5    0.97    5.26
 -11  -9   5   -0.01    4.51
  11   9  -6    4.61    6.76
 -11  -9   6   18.52    8.89
  11   9  -7   -2.34    7.08
 -11  -9   7    5.59    8.04
  11   9  -8   31.32   11.41
 -11  -9   8   11.57    8.07
  11   9  -9   -0.65    3.38
 -11  -9   9    1.95    4.63
  11   9 -10   -0.94    3.15
 -11  -9  10    1.54    3.59
  11   9 -11   -0.60    3.12
 -11  -9  11   -0.75    4.14
  11   9 -12    2.80    4.77
 -11  -9  12   18.26    8.87
  11   9 -13    2.98    3.30
 -11  -9  13   -0.79    4.10
  11   9 -14    8.79    5.88
 -11  -9  14   -2.36    5.78
  11   9 -15   -1.13    3.71
 -11  -9  15    0.89    4.57
  11   9 -16   -0.70    4.54
 -11  -9  16    2.24    4.53
  11   9 -17    1.61    3.82
 -11  -9  17   -0.01    1.55
  11   9 -18    7.30    6.17
 -11  -9  18    8.41    7.09
  11   9 -19   -0.80    3.82
 -11  -9  19    2.02    3.29
  11   9 -20    1.68    3.88
 -11  -9  20   -0.26    2.83
 -11  -9  21   -0.57    3.29
 -11  -9  22    6.27    5.93
 -11  -9  23   -0.09    4.04
  11  10  -1   -2.18    5.86
 -11 -10   1   -0.78    6.16
  11  10  -2   -1.54    3.94
 -11 -10   2    9.52    7.75
  11  10  -3   -0.15    4.18
 -11 -10   3   -0.95    5.08
  11  10  -4   14.06    9.11
 -11 -10   4   17.20    9.09
  11  10  -5    4.30    6.09
 -11 -10   5   -1.48    5.84
  11  10  -6   14.46    9.67
 -11 -10   6   18.61    9.21
  11  10  -7   -0.12    4.68
 -11 -10   7    0.28    4.87
  11  10  -8    8.00    6.39
 -11 -10   8    7.49    6.16
  11  10  -9   -1.38    4.97
 -11 -10   9   -0.10    3.92
  11  10 -10    8.86    7.65
 -11 -10  10   23.73   10.15
  11  10 -11   -1.85    5.11
 -11 -10  11   -1.03    4.91
  11  10 -12    5.14    5.39
 -11 -10  12    0.45    3.11
  11  10 -13   16.22    7.54
 -11 -10  13    0.68    3.46
  11  10 -14    5.38    7.34
 -11 -10  14    8.75    7.25
  11  10 -15   -1.08    5.38
 -11 -10  15   -0.37    4.56
  11  10 -16   20.85    9.18
 -11 -10  16   -1.54    5.05
  11  10 -17   -1.05    5.08
 -11 -10  17    5.26    5.18
  11  10 -18    1.25    5.13
 -11 -10  18   -1.96    5.69
  11  10 -19    0.68    4.11
 -11 -10  19    3.40    5.35
  11  10 -20   15.21    8.37
 -11 -10  20    6.96    6.98
  11  10 -21   -0.91    3.64
 -11 -10  21   -0.40    4.46
  11  11  -1   -0.70    4.83
 -11 -11   1   -2.44    6.79
  11  11  -2   28.86   11.38
 -11 -11   2   26.25   11.69
  11  11  -3   -1.01    4.78
 -11 -11   3   -0.00    0.00
  11  11  -4    8.91    6.56
 -11 -11   4    0.82    5.00
  11  11  -5    2.27    5.30
 -11 -11   5    8.84    8.38
  11  11  -6    0.86    4.85
 -11 -11   6    5.01    6.72
  11  11  -7    2.71    5.70
 -11 -11   7   -1.24    5.56
  11  11  -8   25.50    9.80
 -11 -11   8   13.03    9.11
  11  11  -9   -0.67    4.32
 -11 -11   9   -1.20    4.74
  11  11 -10   -0.22    3.37
 -11 -11  10    1.95    5.29
  11  11 -11    0.62    3.33
 -11 -11  11   -0.26    5.02
  11  11 -12   36.49   12.21
 -11 -11  12    0.99    3.59
  11  11 -13    7.82    5.87
 -11 -11  13    3.25    4.62
  11  11 -14    7.93    7.08
 -11 -11  14    2.46    5.61
  11  11 -15   -0.88    2.97
 -11 -11  15   -0.89    4.20
  11  11 -16    2.17    5.12
 -11 -11  16   -0.30    6.31
  11  11 -17   -2.76    5.56
 -11 -11  17   -0.82    3.77
  11  11 -18   -0.12    3.63
 -11 -11  18   13.08    8.46
  11  11 -19   -0.50    3.85
 -11 -11  19   -1.70    4.98
  11  11 -20   -0.14    4.75
 -11 -11  20    3.82    4.57
  11  11 -21   -0.37    3.73
  11  11 -22    3.23    5.47
  11  12  -1   -4.36    6.85
 -11 -12   1   -0.39    2.25
  11  12  -2    2.15    5.95
 -11 -12   2    1.90    5.65
  11  12  -3   -1.21    4.85
 -11 -12   3   -1.68    4.95
  11  12  -4    2.91    5.18
 -11 -12   4    2.66    5.50
  11  12  -5    2.40    6.94
 -11 -12   5    3.50    4.46
  11  12  -6    2.08    6.15
 -11 -12   6   -0.66    4.05
  11  12  -7   -2.25    5.53
 -11 -12   7   -0.73    3.75
  11  12  -8    2.18    5.26
 -11 -12   8   -1.11    3.81
  11  12  -9   -1.35    6.34
 -11 -12   9    3.95    6.92
  11  12 -10   29.26   10.84
 -11 -12  10    5.57    8.32
  11  12 -11    1.15    5.33
 -11 -12  11    6.20    7.50
  11  12 -12    5.23    5.26
 -11 -12  12   -2.94    6.71
  11  12 -13    6.29    5.63
 -11 -12  13   -0.04    5.09
  11  12 -14   -1.21    5.32
 -11 -12  14    2.64    6.32
  11  12 -15   -0.49    4.09
 -11 -12  15   -0.44    3.72
  11  12 -16    7.53    6.85
 -11 -12  16    4.93    7.27
  11  12 -17    2.25    5.03
 -11 -12  17    4.73    5.22
  11  12 -18   -0.22    4.52
 -11 -12  18   -1.50    6.24
  11  12 -19   -0.82    3.12
  11  12 -20   -1.39    6.22
  11  12 -21   -1.33    3.87
  11  13  -1   -2.17    5.05
  11  13  -2   -2.15    5.04
  11  13  -3   -1.37    4.06
 -11 -13   3    0.46    4.62
  11  13  -4   13.69    7.96
 -11 -13   4   -3.16    6.71
  11  13  -5    2.36    3.40
 -11 -13   5   -2.50    5.95
  11  13  -6   -1.43    5.17
 -11 -13   6   -2.45    7.56
  11  13  -7   -2.70    5.67
 -11 -13   7   -0.63    3.75
  11  13  -8    6.26    6.80
 -11 -13   8    5.87    7.07
  11  13  -9   -1.88    6.19
 -11 -13   9    6.03    8.16
  11  13 -10    2.07    5.77
 -11 -13  10   -1.51    5.07
  11  13 -11   -2.30    6.40
 -11 -13  11   -2.50    5.95
  11  13 -12   -3.30    6.15
 -11 -13  12   15.49    9.15
  11  13 -13    5.78    5.63
 -11 -13  13    1.30    5.37
  11  13 -14   -2.47    5.82
 -11 -13  14   -0.71    4.69
 -11 -13  15    3.44    5.25
 -11 -13  16   -1.29    6.14
 -11 -14  10   34.35   13.54
 -11 -14  11    3.26    8.20
 -11 -14  12    0.28    4.89
 -11 -14  13    9.67    8.06
 -11 -14  14   -0.60    3.88
 -10   0   1    1.05    4.25
 -10   0   1   -0.49    2.80
  10   0  -1   -0.43    2.76
 -10   0   2   30.57    7.65
 -10   0   2   20.97    7.26
  10   0  -2   32.14    8.39
 -10   0   3   -0.37    2.50
 -10   0   3   -1.89    4.01
  10   0  -3   -0.72    2.25
 -10   0   4  172.18   20.78
 -10   0   4  135.07   20.57
  10   0  -4  125.16   19.88
 -10   0   5    2.83    2.34
  10   0  -5   -0.74    2.41
 -10   0   6   22.94    7.03
  10   0  -6   22.06    6.67
 -10   0   7    1.03    2.93
  10   0  -7   -0.49    2.38
 -10   0   8   29.14    7.73
  10   0  -8   23.04    6.41
 -10   0   9   -0.81    2.87
 -10   0  10  149.91   20.80
 -10   0  11    1.27    1.83
 -10   0  12    0.99    2.86
 -10   0  13   -0.61    2.53
 -10   0  14   34.61    8.05
 -10   0  15   -0.44    2.06
 -10   0  16   39.60    8.92
 -10   1   1   -0.49    2.39
 -10   1   1   -0.30    3.42
  10  -1  -1    0.73    2.85
  10   1  -1   -0.74    2.93
 -10  -1   1   -1.04    4.05
 -10   1   2  216.39   26.11
 -10   1   2  209.05   26.89
  10  -1  -2  190.48   26.39
  10   1  -2  177.87   26.52
 -10  -1   2  227.03   27.06
 -10  -1   2  188.70   27.60
 -10   1   3   26.98    7.16
  10  -1  -3    7.62    4.30
  10   1  -3   15.85    6.09
 -10  -1   3    8.55    4.41
 -10  -1   3    4.89    5.01
 -10   1   4    1.12    3.05
  10  -1  -4    1.11    2.91
  10   1  -4   -0.71    3.54
 -10  -1   4    9.83    4.35
 -10  -1   4    4.07    3.25
 -10   1   5   28.00    7.30
  10  -1  -5    9.17    4.90
  10   1  -5   19.60    6.59
 -10  -1   5   15.73    5.60
 -10  -1   5   14.38    6.50
 -10   1   6   78.84   14.54
  10  -1  -6  114.99   15.88
  10   1  -6  111.71   16.81
 -10  -1   6   96.87   15.36
 -10  -1   6  112.81   17.22
 -10   1   7    6.91    3.93
  10   1  -7    3.49    3.97
 -10  -1   7    2.72    2.74
 -10   1   8   63.63   11.78
  10   1  -8   75.29   13.18
 -10  -1   8   71.26   13.34
 -10   1   9    0.79    2.61
  10   1  -9    2.46    2.99
 -10  -1   9    2.67    3.45
 -10   1  10   -0.46    2.25
  10   1 -10    1.06    2.26
 -10  -1  10   -1.70    3.45
 -10   1  11   14.56    4.83
 -10  -1  11   15.12    5.67
 -10   1  12   94.82   14.49
 -10  -1  12   95.64   15.75
 -10   1  13   -0.46    2.13
 -10  -1  13    1.86    2.53
 -10   1  14   14.35    4.74
 -10  -1  14   19.79    6.91
 -10   1  15    0.39    2.01
 -10  -1  15   -0.68    2.29
 -10   1  16   30.37    7.02
 -10  -1  16   26.20    7.67
 -10   2   1    6.83    4.33
  10  -2  -1    3.28    3.39
  10   2  -1    2.07    3.61
 -10  -2   1    6.98    4.90
 -10   2   2    6.30    3.65
  10  -2  -2    3.36    3.39
  10   2  -2    4.09    3.63
 -10  -2   2   15.57    6.12
 -10   2   3   -0.99    4.10
  10  -2  -3    0.94    2.03
  10   2  -3    1.44    3.43
 -10  -2   3    5.92    3.69
 -10   2   4  186.48   22.68
  10  -2  -4  140.10   21.14
  10   2  -4  165.43   23.70
 -10  -2   4  171.10   24.49
 -10   2   5   62.22   10.89
  10   2  -5   45.57   11.12
 -10  -2   5   56.54   12.08
 -10   2   6   33.89    7.97
  10   2  -6   38.57    9.74
 -10  -2   6   62.26   10.88
 -10  -2   6   39.98   10.19
 -10   2   7    9.55    4.14
  10   2  -7    4.98    4.04
 -10  -2   7   10.37    4.97
 -10  -2   7    8.33    5.32
 -10   2   8   17.30    5.47
  10   2  -8   21.81    6.98
 -10  -2   8   31.77    9.14
 -10   2   9   11.65    4.50
  10   2  -9    7.83    4.86
 -10  -2   9    6.35    4.59
 -10   2  10  100.89   14.58
  10   2 -10   96.56   16.64
 -10  -2  10  110.82   17.45
 -10   2  11    8.23    3.86
  10   2 -11   14.67    5.85
 -10  -2  11   14.95    6.24
 -10   2  12   -0.76    2.21
  10   2 -12    1.74    2.76
 -10  -2  12    0.77    2.97
 -10   2  13   -0.82    2.42
 -10  -2  13    4.55    3.01
 -10   2  14   39.57    7.44
 -10  -2  14   34.50    9.10
 -10   2  15   19.75    4.98
 -10  -2  15   14.39    5.80
 -10   2  16   18.65    5.01
 -10  -2  16   13.84    5.98
 -10   3   1   10.52    5.14
  10  -3  -1    9.79    5.06
  10   3  -1    9.18    5.51
 -10  -3   1    6.34    4.70
 -10   3   2  148.38   19.44
  10  -3  -2  140.84   19.93
  10   3  -2  111.40   20.10
 -10  -3   2  119.94   21.11
 -10   3   3   46.29    9.63
  10   3  -3   72.50   13.45
 -10  -3   3   46.64   11.73
 -10   3   4   -0.51    1.86
  10   3  -4   -1.22    3.87
 -10  -3   4    0.91    4.15
 -10   3   5    8.85    3.99
  10   3  -5    8.17    4.92
 -10  -3   5    6.76    5.10
 -10   3   6   34.52    7.54
  10   3  -6   43.02   10.29
 -10  -3   6   33.51    9.82
 -10   3   7   19.74    5.22
  10   3  -7   10.46    5.42
 -10  -3   7   24.85    7.83
 -10   3   8   73.20   11.85
  10   3  -8   91.20   15.80
 -10  -3   8   76.83   15.34
 -10   3   9    2.67    2.34
  10   3  -9    4.72    4.32
 -10  -3   9    5.57    4.37
 -10   3  10   -0.78    2.29
  10   3 -10    6.97    4.25
 -10  -3  10   11.09    5.56
 -10   3  11   12.38    4.15
  10   3 -11   15.49    6.81
 -10  -3  11   14.91    6.21
 -10   3  12   33.81    6.55
  10   3 -12   35.13    9.25
 -10  -3  12   33.78    9.47
 -10   3  13    3.67    2.53
  10   3 -13    2.12    3.29
 -10  -3  13    0.94    3.78
 -10   3  14    2.74    2.29
  10   3 -14    4.33    3.57
 -10  -3  14   -1.51    3.75
 -10   3  15    9.94    3.13
 -10  -3  15    3.93    4.60
 -10   3  16   27.07    5.39
 -10  -3  16   17.14    7.15
 -10   3  17   27.85    5.70
 -10   4   1    5.48    3.49
 -10  -4   1   -0.23    2.84
 -10   4   2    1.53    2.45
 -10  -4   2    3.17    4.20
 -10   4   3   19.19    5.40
 -10  -4   3    5.13    5.11
 -10   4   4   89.98   14.03
 -10  -4   4  106.94   18.77
 -10   4   5   56.30    9.79
 -10  -4   5   50.26   12.74
 -10   4   6   53.48    9.32
  10   4  -6   48.01   12.09
 -10  -4   6   53.77   13.22
 -10   4   7   -0.60    1.90
  10   4  -7   -2.97    5.36
 -10  -4   7   -1.21    3.75
 -10   4   8   69.74   10.77
  10   4  -8   58.48   13.56
 -10  -4   8   95.30   16.46
 -10   4   9    8.25    3.24
  10   4  -9   15.05    6.51
 -10  -4   9   15.17    7.42
 -10   4  10   28.12    5.59
  10   4 -10   26.28    8.47
 -10  -4  10   18.91    7.96
 -10   4  11   10.33    3.27
  10   4 -11    4.75    4.26
 -10  -4  11   12.63    6.15
 -10   4  12    0.01    1.26
  10   4 -12    1.38    2.92
 -10  -4  12   -0.55    3.20
 -10   4  13    0.16    1.45
  10   4 -13    0.02    3.42
 -10  -4  13   -0.83    4.04
 -10   4  14   27.51    5.20
  10   4 -14   39.71   10.03
 -10  -4  14   23.74    8.49
 -10   4  15   23.45    4.44
  10   4 -15   13.85    6.53
 -10  -4  15   10.73    6.15
 -10   4  16   13.68    3.43
  10   4 -16   24.58    7.79
 -10  -4  16   10.75    6.35
 -10   4  17    0.42    1.35
 -10  -4  17   -1.33    3.87
 -10   5   1   52.21   10.07
  10   5  -1   32.89   11.06
 -10  -5   1   58.55   14.07
 -10   5   2  167.51   23.66
  10   5  -2  242.16   30.75
 -10  -5   2  207.61   29.71
 -10   5   3   25.48    6.52
  10   5  -3   16.60    7.58
 -10  -5   3   45.10   11.53
 -10   5   4    0.28    2.02
  10   5  -4   -1.19    4.34
 -10  -5   4   -0.21    3.90
 -10   5   5    3.23    2.81
 -10  -5   5    9.00    5.95
 -10   5   6   39.08    7.26
 -10  -5   6   24.24    9.04
 -10   5   7   36.18    7.09
 -10  -5   7   42.96   11.94
 -10   5   8   27.94    5.81
 -10  -5   8   38.80   10.96
 -10   5   9    0.30    1.69
 -10  -5   9   -1.53    4.78
 -10   5  10    2.38    1.94
 -10  -5  10    3.90    3.87
 -10   5  11   11.40    3.27
 -10  -5  11   26.26    9.08
 -10   5  12   32.61    5.39
 -10  -5  12   27.73    9.37
 -10   5  13   19.68    3.86
 -10  -5  13   20.02    7.31
 -10   5  14    0.64    0.97
 -10  -5  14    1.52    3.34
 -10   5  15    4.32    1.67
 -10  -5  15    3.77    4.53
 -10   5  16    4.80    1.68
 -10  -5  16    8.37    4.89
 -10   5  17   35.51    5.12
  10   5 -17   49.92   11.79
 -10  -5  17   33.40    9.83
 -10   5  18   20.26    3.67
  10   5 -18   31.30    9.62
 -10   6   1   -0.95    2.43
  10   6  -1    2.15    4.34
 -10  -6   1   -0.36    3.84
 -10   6   2    7.14    4.24
  10   6  -2   12.69    6.69
 -10  -6   2    3.64    4.99
 -10   6   3   22.13    5.80
  10   6  -3   13.16    6.23
 -10  -6   3   23.09    9.08
 -10   6   4    8.09    3.66
  10   6  -4   33.33    9.74
 -10  -6   4    4.88    6.42
 -10   6   5   21.45    5.77
  10   6  -5   28.19    9.26
 -10  -6   5   20.37    8.79
 -10   6   6   33.23    6.74
  10   6  -6   35.83   10.86
 -10  -6   6   26.56    9.87
 -10   6   7    1.98    2.31
  10   6  -7    1.05    3.72
 -10  -6   7    0.09    4.96
 -10   6   8    3.59    2.23
  10   6  -8    2.23    4.69
 -10  -6   8    2.18    3.64
 -10   6   9   41.51    7.13
  10   6  -9   53.76   12.98
 -10  -6   9   60.86   14.33
 -10   6  10   40.24    6.06
  10   6 -10   26.87    9.79
 -10  -6  10   20.34    9.13
 -10   6  11    9.22    2.69
  10   6 -11    5.92    4.79
 -10  -6  11    1.81    4.53
 -10   6  12    2.16    1.65
  10   6 -12    0.77    3.37
 -10  -6  12   -1.57    4.82
 -10   6  13   23.32    3.83
  10   6 -13   23.89    8.59
 -10  -6  13   26.42    9.19
 -10   6  14    8.60    1.94
  10   6 -14   11.95    6.05
 -10  -6  14   14.59    6.78
 -10   6  15   27.80    3.51
  10   6 -15   25.79    9.17
 -10  -6  15   28.99    9.50
  10   6 -16    1.36    4.11
 -10  -6  16    6.63    5.44
  10   6 -17   -0.59    3.22
 -10  -6  17   -2.99    5.43
  10   6 -18   27.52    8.65
 -10  -6  18    9.61    6.23
  10   6 -19   25.88    8.84
 -10   7   1   71.25   12.95
  10   7  -1  114.00   19.49
 -10  -7   1   83.24   17.83
 -10   7   2    2.49    2.87
  10   7  -2    7.21    5.53
 -10  -7   2   -0.83    3.78
 -10   7   3   22.76    6.13
  10   7  -3   15.55    7.92
 -10  -7   3   29.73   10.53
 -10   7   4   -0.91    2.56
  10   7  -4    4.99    4.62
 -10  -7   4    0.84    3.67
 -10   7   5   36.47    7.83
  10   7  -5   36.99   11.21
 -10  -7   5   50.52   13.60
 -10   7   6    5.32    3.20
  10   7  -6    9.82    6.17
 -10  -7   6   16.38    8.11
 -10   7   7   30.87    6.57
  10   7  -7   51.57   13.04
 -10  -7   7   32.13   10.99
 -10   7   8   11.07    3.65
  10   7  -8   13.34    6.62
 -10  -7   8    8.23    6.01
 -10   7   9    1.11    1.67
  10   7  -9   -0.51    3.20
 -10  -7   9   -1.95    5.14
 -10   7  10    0.00    1.62
  10   7 -10    2.06    4.15
 -10  -7  10    0.20    3.51
 -10   7  11   12.55    3.26
  10   7 -11   14.40    6.76
 -10  -7  11   16.19    7.35
 -10   7  12    4.76    2.05
  10   7 -12   10.98    6.92
 -10  -7  12    1.31    4.12
  10   7 -13   31.91   10.16
 -10  -7  13   33.13   10.87
  10   7 -14    2.33    3.17
 -10  -7  14   -1.21    3.83
  10   7 -15   -1.35    4.28
 -10  -7  15   -1.38    3.78
  10   7 -16    9.17    6.04
 -10  -7  16    4.50    4.65
  10   7 -17   38.78   11.14
 -10  -7  17   27.60    9.60
  10   7 -18    3.31    4.99
 -10  -7  18    0.61    3.90
  10   7 -19    2.61    4.05
 -10  -7  19   -2.40    4.82
  10   7 -20   -0.01    4.35
  10   7 -21   10.36    6.25
 -10   8   1    3.43    3.35
  10   8  -1    2.34    4.87
 -10  -8   1    5.83    5.31
 -10   8   2    0.88    2.80
  10   8  -2    1.11    4.88
 -10  -8   2    7.29    6.46
 -10   8   3   26.68    7.13
  10   8  -3   34.02   10.81
 -10  -8   3   28.70   10.89
 -10   8   4   16.33    5.26
  10   8  -4   18.63    9.81
 -10  -8   4   19.96    8.87
 -10   8   5   51.93    9.43
  10   8  -5   54.18   14.37
 -10  -8   5   40.92   13.03
 -10   8   6    6.62    3.67
  10   8  -6   16.19    7.36
 -10  -8   6    4.70    5.59
 -10   8   7    5.56    3.24
  10   8  -7   12.62    7.04
 -10  -8   7    1.07    3.72
 -10   8   8    0.49    1.40
  10   8  -8   -2.80    5.47
 -10  -8   8   -2.15    5.26
  10   8  -9   12.83    7.68
 -10  -8   9   11.22    7.36
  10   8 -10    1.86    4.45
 -10  -8  10    4.35    5.19
  10   8 -11   37.59   11.05
 -10  -8  11   27.51   10.57
  10   8 -12   -0.66    2.76
 -10  -8  12    0.33    3.35
  10   8 -13    3.50    5.40
 -10  -8  13   -2.53    5.47
  10   8 -14   -2.16    4.78
 -10  -8  14   -0.84    5.17
  10   8 -15   23.80    9.08
 -10  -8  15   22.79   10.13
  10   8 -16   -1.02    4.31
 -10  -8  16   -0.52    6.01
  10   8 -17   -1.74    4.99
 -10  -8  17    3.39    4.63
  10   8 -18    4.00    5.14
 -10  -8  18   -1.58    4.37
  10   8 -19   26.61    9.74
 -10  -8  19   23.87    9.83
  10   8 -20   -2.28    5.16
 -10  -8  20   -1.00    4.14
  10   8 -21    3.52    5.23
  10   8 -22    2.16    4.64
 -10   9   1   38.71    8.95
  10   9  -1   41.69   12.08
 -10  -9   1   35.13   13.10
  10   9  -2   -0.15    4.27
 -10  -9   2   -2.49    5.59
  10   9  -3   30.21   10.84
 -10  -9   3   27.82   11.46
  10   9  -4   -1.56    5.24
 -10  -9   4   -1.17    4.38
  10   9  -5   16.87    8.96
 -10  -9   5   19.41    9.73
  10   9  -6   -0.63    4.34
 -10  -9   6    1.47    5.10
  10   9  -7   39.48   12.25
 -10  -9   7   42.62   12.93
  10   9  -8    1.72    4.84
 -10  -9   8    1.83    5.92
  10   9  -9   11.76    7.50
 -10  -9   9    1.07    3.69
  10   9 -10   -1.04    3.95
 -10  -9  10    3.41    5.26
  10   9 -11   12.94    7.47
 -10  -9  11   22.99    9.96
  10   9 -12   -1.43    3.73
 -10  -9  12    5.10    4.93
  10   9 -13    2.36    4.33
 -10  -9  13    2.99    6.42
  10   9 -14    1.13    5.10
 -10  -9  14   -2.73    5.48
  10   9 -15   -1.35    5.14
 -10  -9  15   -1.40    5.10
  10   9 -16   -1.62    4.76
 -10  -9  16    2.62    5.03
  10   9 -17   48.12   13.36
 -10  -9  17   46.46   13.61
  10   9 -18   -0.43    3.22
 -10  -9  18    2.38    5.59
  10   9 -19    3.12    4.26
 -10  -9  19    3.26    4.49
  10   9 -20    2.58    5.19
 -10  -9  20    6.80    7.15
  10   9 -21   19.06    8.63
 -10  -9  21    1.28    5.65
  10   9 -22   -0.45    2.74
  10   9 -23    4.55    5.30
  10   9 -24    1.26    3.88
  10  10  -1   10.58    7.47
 -10 -10   1   11.60    6.96
  10  10  -2    5.54    5.05
 -10 -10   2   -0.63    4.87
  10  10  -3   15.93    8.45
 -10 -10   3    9.53    6.72
  10  10  -4   -1.69    4.26
 -10 -10   4   -1.45    5.79
  10  10  -5   63.96   14.89
 -10 -10   5   24.13   11.07
  10  10  -6   -0.07    1.71
 -10 -10   6    2.03    5.02
  10  10  -7    2.23    4.65
 -10 -10   7   -0.14    4.15
  10  10  -8    3.59    5.13
 -10 -10   8   -1.18    5.22
  10  10  -9   11.29    7.55
 -10 -10   9   16.49    8.94
  10  10 -10   -0.82    4.10
 -10 -10  10   -1.70    4.81
  10  10 -11    2.08    3.90
 -10 -10  11    5.33    6.24
  10  10 -12   -1.69    4.33
 -10 -10  12    2.40    5.21
  10  10 -13   16.30    7.85
 -10 -10  13    5.18    6.48
  10  10 -14    2.61    4.27
 -10 -10  14   -1.63    4.35
  10  10 -15   10.71    7.15
 -10 -10  15   13.66    8.60
  10  10 -16   -0.40    2.45
 -10 -10  16   -2.58    5.72
  10  10 -17   -0.16    3.68
 -10 -10  17    0.53    4.19
  10  10 -18   -1.13    5.11
 -10 -10  18   -0.13    3.08
  10  10 -19   11.79    7.79
 -10 -10  19   10.60    7.40
  10  10 -20    3.69    4.99
 -10 -10  20    2.30    5.13
  10  10 -21    6.75    5.64
 -10 -10  21   -0.66    2.98
  10  10 -22   -1.59    5.22
 -10 -10  22   -1.90    5.62
  10  10 -23   -0.00    3.61
  10  10 -24    2.77    4.85
  10  10 -25    6.03    5.86
  10  11  -1   13.28    8.12
 -10 -11   1   10.67    7.70
  10  11  -2    0.97    4.39
 -10 -11   2   -0.83    4.17
  10  11  -3   10.63    8.73
 -10 -11   3   13.83    8.52
  10  11  -4    5.27    4.84
 -10 -11   4   -2.10    6.16
  10  11  -5   -1.37    6.00
 -10 -11   5   -2.29    5.55
  10  11  -6    7.01    6.42
 -10 -11   6   -1.19    4.29
  10  11  -7   37.75   12.96
 -10 -11   7   37.52   13.08
  10  11  -8   -0.78    4.17
 -10 -11   8   -1.86    5.11
  10  11  -9   -2.33    6.29
 -10 -11   9   -1.16    5.22
  10  11 -10   -2.42    4.82
 -10 -11  10   -1.33    6.37
  10  11 -11    3.15    7.54
 -10 -11  11   10.81    7.35
  10  11 -12   -1.75    5.35
 -10 -11  12   -1.49    4.84
  10  11 -13   13.29    6.75
 -10 -11  13   -0.62    5.04
  10  11 -14    1.58    5.32
 -10 -11  14   -1.58    5.45
  10  11 -15   -1.40    4.73
 -10 -11  15   -0.16    5.22
  10  11 -16   -1.35    5.05
 -10 -11  16   -1.95    5.61
  10  11 -17    5.97    6.01
 -10 -11  17    8.15    7.13
  10  11 -18    0.01    3.58
 -10 -11  18    4.38    5.48
  10  11 -19    4.92    6.70
 -10 -11  19    2.07    6.38
  10  11 -20    9.03    6.90
 -10 -11  20   -0.29    2.51
  10  11 -21    5.97    5.77
 -10 -11  21    2.60    5.70
  10  11 -22    2.43    4.81
 -10 -11  22   -0.00    4.69
  10  11 -23    1.33    4.01
 -10 -11  23    5.98    5.97
  10  11 -24   -0.79    4.50
  10  11 -25    4.30    5.92
  10  11 -26   -1.27    4.60
  10  12  -1    2.48    4.86
 -10 -12   1   14.27    8.61
  10  12  -2   -0.82    3.97
 -10 -12   2    1.15    5.95
  10  12  -3    5.42    7.44
 -10 -12   3   14.89    9.30
  10  12  -4   -2.43    5.15
 -10 -12   4   -1.99    5.15
  10  12  -5    7.92    7.28
 -10 -12   5   12.35    8.13
  10  12  -6   -0.17    4.30
 -10 -12   6    2.29    6.35
  10  12  -7   11.92    7.01
 -10 -12   7   -2.04    5.36
  10  12  -8    7.59    7.04
 -10 -12   8    0.48    4.87
  10  12  -9   10.37    7.56
 -10 -12   9    6.06    7.42
  10  12 -10   -2.59    5.62
 -10 -12  10   -1.69    6.16
  10  12 -11    0.99    4.86
 -10 -12  11    3.45    5.73
  10  12 -12    0.95    5.32
 -10 -12  12    3.36    6.14
  10  12 -13   -1.42    4.43
 -10 -12  13   -0.82    4.62
  10  12 -14    1.52    4.69
 -10 -12  14    6.72    6.43
  10  12 -15   16.03    8.19
 -10 -12  15    7.08    6.96
  10  12 -16   -0.99    3.44
 -10 -12  16   -3.56    7.11
  10  12 -17   -0.40    2.83
 -10 -12  17   -2.78    6.10
  10  12 -18   -1.36    5.07
 -10 -12  18   -0.28    5.56
  10  12 -19   22.22    9.30
 -10 -12  19   11.10    8.28
  10  12 -20   -0.95    3.77
 -10 -12  20    5.54    5.32
  10  12 -21   -1.40    4.78
 -10 -12  21   -0.08    3.49
  10  12 -22    0.03    5.47
 -10 -12  22    8.97    6.68
  10  12 -23   -1.33    4.86
  10  12 -24   -2.09    4.77
  10  13  -1    6.53    5.97
  10  13  -2    1.05    5.87
  10  13  -3    6.75    6.95
 -10 -13   3   -0.78    5.38
  10  13  -4   -0.00    0.00
 -10 -13   4   -2.04    5.37
  10  13  -5    0.71    5.18
 -10 -13   5    6.17    7.25
  10  13  -6    1.90    4.24
 -10 -13   6   -0.16    5.95
  10  13  -7    2.39    6.42
 -10 -13   7    3.33    6.75
  10  13  -8   -1.40    5.96
 -10 -13   8    2.41    5.04
  10  13  -9   -2.27    6.59
 -10 -13   9    1.45    4.93
  10  13 -10    7.12    6.20
 -10 -13  10   -0.80    4.53
  10  13 -11    9.07    7.11
 -10 -13  11   -1.83    6.56
  10  13 -12   12.17    7.45
 -10 -13  12   14.01    8.67
  10  13 -13   -1.12    5.87
 -10 -13  13    5.10    5.76
  10  13 -14   -2.57    6.32
 -10 -13  14    2.89    6.22
  10  13 -15   -1.15    5.52
 -10 -13  15   -0.75    3.88
  10  13 -16   -1.38    5.12
 -10 -13  16    8.74    7.72
  10  13 -17    1.10    5.66
 -10 -13  17   12.53    9.14
  10  13 -18    2.83    4.36
 -10 -13  18   -1.58    5.83
 -10 -13  19   -1.29    4.71
 -10 -13  20    1.45    5.36
  10  14  -1   -1.29    4.95
  10  14  -2    1.94    5.49
  10  14  -3    1.83    4.22
  10  14  -4   -2.92    6.02
  10  14  -5   -1.49    5.00
  10  14  -6   -1.46    5.39
  10  14  -7   -3.63    6.47
  10  14  -8    8.82    7.59
  10  14  -9    3.63    5.27
 -10 -14  11    2.87    5.07
 -10 -14  12   -2.10    5.60
 -10 -14  13   -1.80    6.94
 -10 -14  14   -0.87    4.15
 -10 -14  15   -2.63    6.28
 -10 -14  16   -0.67    4.01
 -10 -14  17   -1.78    5.48
 -10 -14  18    0.29    3.96
  -9   0   1   15.37    5.76
   9   0  -1    9.48    4.88
  -9   0   2   -0.45    2.63
   9   0  -2   -0.32    1.92
  -9   0   3  132.18   18.53
   9   0  -3  137.35   19.29
  -9   0   4   -0.64    2.98
   9   0  -4   -0.29    2.29
  -9   0   5   47.01    8.81
   9   0  -5   36.15    8.32
  -9   0   6    0.88    2.32
   9   0  -6   -0.29    2.52
  -9   0   7  130.72   18.55
   9   0  -7  169.70   20.41
  -9   0   8   -0.21    1.23
   9   0  -8   -0.49    1.55
  -9   0   9   79.01   12.01
  -9   0   9   84.15   13.54
   9   0  -9   88.08   13.29
  -9   0  10   -0.39    1.60
  -9   0  10   -1.87    3.54
   9   0 -10   -0.25    1.90
  -9   0  11   16.74    5.29
   9   0 -11    9.28    4.13
  -9   0  12   -0.11    0.71
   9   0 -12   -0.30    2.05
  -9   0  13  139.99   19.03
  -9   1   1  504.63   51.30
   9  -1  -1  439.09   51.11
   9   1  -1  398.24   51.15
  -9  -1   1  510.80   51.96
  -9   1   2    4.84    3.96
   9  -1  -2   12.32    4.67
   9   1  -2    8.08    4.31
  -9  -1   2    8.26    4.27
  -9   1   3    2.98    2.90
   9  -1  -3    1.58    2.36
   9   1  -3    4.59    3.58
  -9  -1   3    1.50    2.47
  -9   1   4   78.38   11.75
   9  -1  -4   70.10   11.77
   9   1  -4   71.36   12.65
  -9  -1   4   61.02   11.48
  -9   1   5  132.38   17.07
   9  -1  -5  134.88   17.75
   9   1  -5   94.95   17.25
  -9  -1   5  153.93   18.82
  -9   1   6   -0.17    1.75
   9  -1  -6    0.32    1.87
   9   1  -6    0.17    2.12
  -9  -1   6   -0.67    3.14
  -9  -1   6   -1.53    3.77
  -9   1   7   67.29   10.14
   9  -1  -7   61.15   10.41
   9   1  -7   47.15   10.59
  -9  -1   7   67.77   11.20
  -9  -1   7   69.80   12.45
  -9   1   8    1.96    2.25
   9  -1  -8    0.79    2.19
   9   1  -8    2.27    2.76
  -9  -1   8    5.50    3.25
  -9  -1   8    4.93    3.82
   9  -1  -9    9.30    3.66
   9   1  -9   17.66    5.70
  -9  -1   9   21.56    5.72
  -9  -1   9   23.83    6.49
   9  -1 -10   -0.86    2.15
   9   1 -10    1.28    2.89
  -9  -1  10   -0.67    1.94
  -9  -1  10    2.10    2.74
   9   1 -11  131.85   17.86
  -9  -1  11  103.36   15.53
  -9  -1  11  123.97   17.84
  -9   1  12    4.38    2.72
   9   1 -12    1.23    2.16
  -9  -1  12    7.60    3.87
  -9   1  13    2.02    2.56
   9   1 -13    4.04    3.16
  -9  -1  13    9.77    4.26
   9   1 -14   -0.28    1.22
  -9   2   1   39.25    8.36
   9  -2  -1   48.22    9.97
   9   2  -1   39.44    9.85
  -9  -2   1   40.92   10.34
  -9   2   2    6.73    3.36
   9  -2  -2    5.45    3.62
   9   2  -2   11.70    5.56
  -9  -2   2    9.21    4.50
  -9  -2   2    5.19    4.66
  -9   2   3  152.09   20.42
   9  -2  -3  146.12   21.00
   9   2  -3  191.34   24.14
  -9  -2   3  173.59   22.47
  -9  -2   3  164.37   23.52
  -9   2   4    6.93    3.14
   9  -2  -4    2.87    3.13
   9   2  -4    9.92    4.82
  -9  -2   4    8.77    4.13
  -9  -2   4    7.06    4.12
  -9   2   5   13.42    4.34
   9  -2  -5   32.04    6.65
   9   2  -5   11.97    5.21
  -9  -2   5   15.95    5.51
  -9  -2   5   28.08    8.37
  -9   2   6   -0.41    1.66
   9  -2  -6   -0.25    2.14
   9   2  -6   -1.15    2.90
  -9  -2   6   -0.15    2.23
  -9  -2   6    0.15    2.29
   9  -2  -7   73.90   11.03
   9   2  -7   66.10   12.98
  -9  -2   7   76.98   12.57
  -9  -2   7   70.35   13.63
   9  -2  -8   39.69    6.95
   9   2  -8   25.25    7.65
  -9  -2   8   34.60    7.89
  -9  -2   8   43.62    9.77
   9   2  -9   33.27    8.65
  -9  -2   9   37.06    8.20
  -9  -2   9   61.01   11.27
   9   2 -10   -0.93    2.69
  -9  -2  10    3.88    3.02
  -9  -2  10   -1.37    3.09
   9   2 -11    0.51    1.89
  -9  -2  11   -0.53    1.91
  -9  -2  11   -0.08    4.31
   9   2 -12   33.12    7.93
  -9  -2  12   35.14    7.33
  -9  -2  12   16.05    6.48
  -9   2  13   52.36    8.37
   9   2 -13   45.25    9.99
  -9  -2  13   49.41   10.52
  -9   2  14   36.38    6.82
   9   2 -14   32.98    8.29
   9   2 -15   17.37    5.93
   9   2 -16   -0.07    1.97
  -9   3   1  230.34   25.61
   9  -3  -1  154.17   24.85
   9   3  -1  238.19   29.36
  -9  -3   1  211.35   28.70
  -9   3   2   42.26    8.50
   9  -3  -2   55.48   10.30
   9   3  -2   42.34   10.39
  -9  -3   2   41.72   10.84
  -9   3   3    0.92    2.35
   9  -3  -3    1.91    2.03
   9   3  -3   -1.19    3.29
  -9  -3   3   -1.23    3.49
  -9   3   4    4.95    2.59
   9  -3  -4    2.33    2.63
   9   3  -4    5.47    4.27
  -9  -3   4    4.80    4.50
   9  -3  -5   72.23   11.43
   9   3  -5   84.22   14.63
  -9  -3   5   58.25   13.31
   9  -3  -6   60.67    9.37
   9   3  -6   35.76    9.91
  -9  -3   6   52.32   11.69
   9   3  -7   34.98    8.98
  -9  -3   7   34.89    8.27
  -9  -3   7   24.08    8.11
   9   3  -8    5.96    4.30
  -9  -3   8   -0.89    3.30
  -9  -3   8    2.33    3.87
   9   3  -9   13.21    5.82
  -9  -3   9    8.78    4.24
  -9  -3   9    4.50    4.25
   9   3 -10   15.49    5.98
  -9  -3  10    1.79    2.84
  -9  -3  10    7.24    5.32
   9   3 -11  136.83   22.41
  -9  -3  11  193.34   22.84
  -9  -3  11  164.74   23.95
   9   3 -12   42.55    9.48
  -9  -3  12   35.03    7.99
  -9  -3  12   27.64    8.70
   9   3 -13    4.56    4.29
  -9  -3  13    9.20    4.06
  -9  -3  13   15.66    6.10
   9   3 -14   -0.53    2.96
  -9  -3  14   -0.82    3.34
   9   3 -15   91.91   15.73
   9   3 -16   32.15    8.56
   9   3 -17   57.64   11.86
   9   3 -18    1.71    2.41
  -9   4   1    0.89    2.07
  -9   4   1    3.31    2.94
   9  -4  -1    7.15    4.40
   9   4  -1   -1.10    3.89
  -9  -4   1    1.80    3.20
  -9   4   2   64.50   10.53
   9  -4  -2   51.65   10.82
   9   4  -2   45.08   11.72
  -9  -4   2   69.63   14.26
  -9   4   3   54.67    9.67
   9  -4  -3   45.15    9.81
   9   4  -3   71.16   13.73
  -9  -4   3   55.23   12.93
   9  -4  -4   65.37   11.41
   9   4  -4   72.04   14.01
  -9  -4   4   51.28   12.62
   9   4  -5   88.67   16.28
  -9  -4   5   84.86   16.59
   9   4  -6    5.82    4.54
  -9  -4   6   -1.20    4.85
   9   4  -7  139.31   20.39
  -9  -4   7   94.35   18.60
   9   4  -8  112.52   18.72
  -9  -4   8  103.55   18.57
   9   4  -9  101.19   16.47
  -9  -4   9   64.03   13.90
   9   4 -10    1.58    3.11
  -9  -4  10    2.47    3.94
   9   4 -11   12.58    5.62
  -9  -4  11    6.52    5.04
   9   4 -12    6.64    4.95
  -9  -4  12    4.39    3.89
   9   4 -13   55.79   12.14
  -9  -4  13   58.37   12.73
   9   4 -14   20.71    7.04
  -9  -4  14   13.12    6.06
   9   4 -15   25.93    8.22
   9   4 -16   -2.27    4.55
   9   4 -17   15.32    6.54
   9   4 -18   83.78   15.64
   9   4 -19   74.72   14.78
  -9   5   1  122.84   16.61
  -9   5   1  133.10   18.36
   9  -5  -1  167.06   21.56
  -9  -5   1  142.32   23.27
  -9   5   2   70.65   10.15
  -9   5   2   79.71   11.87
   9  -5  -2   59.62   12.07
  -9  -5   2   65.64   14.81
  -9   5   3   12.17    3.43
  -9   5   3   12.63    4.17
  -9  -5   3    2.55    4.38
  -9   5   4   86.90   12.63
  -9  -5   4   88.79   17.42
  -9   5   5   22.95    5.71
  -9  -5   5   28.57    9.94
  -9  -5   6   63.44   14.09
  -9  -5   7   87.09   17.10
  -9  -5   8   -0.95    3.27
  -9  -5   9   -0.13    2.19
  -9  -5  10    8.96    5.22
  -9  -5  11   46.43   11.63
  -9  -5  12   25.40    8.81
  -9  -5  13   -0.50    3.05
  -9  -5  14   14.05    6.53
  -9  -5  15   35.83   10.32
   9   5 -20    5.09    4.72
   9   5 -21   11.70    5.98
   9   5 -22   16.36    7.01
  -9   6   1    3.15    2.63
  -9   6   1   -0.41    2.33
   9   6  -1   -1.09    4.02
  -9  -6   1   -0.85    3.95
  -9   6   2  120.94   17.75
   9   6  -2  137.68   22.96
  -9  -6   2  169.11   25.17
  -9   6   3   26.44    6.73
   9   6  -3   37.35   10.77
  -9  -6   3   48.95   12.56
  -9   6   4   29.31    6.32
   9   6  -4   15.59    7.57
  -9  -6   4   22.74    9.11
  -9   6   5   28.69    6.22
   9   6  -5   52.61   12.10
  -9  -6   5   15.86    7.74
  -9   6   6   16.59    4.43
  -9  -6   6   12.99    8.48
  -9   6   7   29.11    5.53
  -9  -6   7   16.38    7.73
  -9   6   8   91.42   11.81
  -9  -6   8   89.37   17.93
  -9   6   9   12.30    3.45
  -9  -6   9   11.67    6.22
  -9  -6  10   -0.09    2.55
   9   6 -11   -0.82    4.28
  -9  -6  11    3.76    4.62
   9   6 -12   48.44   11.93
  -9  -6  12   51.32   13.08
   9   6 -13   29.45    8.73
  -9  -6  13   16.93    7.90
   9   6 -14   63.34   13.74
  -9  -6  14   42.87   12.17
   9   6 -15    6.92    5.36
  -9  -6  15   11.68    5.94
   9   6 -16   -0.76    3.96
   9   6 -17    6.25    4.90
   9   6 -18   62.19   13.79
   9   6 -19    3.81    4.91
   9   6 -20    0.81    4.17
   9   6 -21   -0.08    3.25
   9   6 -22    2.00    3.87
   9   6 -23   14.67    6.99
  -9   7   1   24.49    6.61
   9   7  -1   12.21    7.75
  -9  -7   1   26.10    9.45
  -9   7   2   15.39    4.91
   9   7  -2   11.63    6.21
  -9  -7   2   -0.08    3.86
  -9   7   3    0.53    2.26
   9   7  -3    3.24    4.84
  -9  -7   3   -0.09    3.24
  -9   7   4   39.08    7.46
   9   7  -4   28.98    9.82
  -9  -7   4   27.32   10.44
  -9   7   5    7.64    3.75
   9   7  -5   24.48    8.66
  -9  -7   5    9.96    5.97
  -9   7   6   46.94    8.55
   9   7  -6   63.02   14.23
  -9  -7   6   81.29   16.26
  -9   7   7    4.20    2.51
   9   7  -7    9.43    6.24
  -9  -7   7   -0.65    4.52
  -9   7   8    1.24    1.85
   9   7  -8    0.25    3.44
  -9  -7   8   -0.14    3.79
  -9   7   9   14.51    3.58
   9   7  -9    6.63    5.54
  -9  -7   9   12.60    6.61
  -9   7  10   25.28    4.39
   9   7 -10   15.69    7.51
  -9  -7  10    5.02    5.95
   9   7 -11   28.65    9.16
  -9  -7  11   18.13    7.48
   9   7 -12   91.89   16.53
  -9  -7  12   37.27   11.87
   9   7 -13   -0.60    3.68
  -9  -7  13   -1.37    4.10
   9   7 -14    3.92    4.24
  -9  -7  14    5.46    5.40
   9   7 -15    9.05    5.90
  -9  -7  15    2.81    6.46
   9   7 -16   41.34   11.51
  -9  -7  16   54.97   13.32
   9   7 -17    8.32    5.41
   9   7 -18    3.89    3.97
   9   7 -19    2.15    4.37
   9   7 -20   17.87    8.16
   9   7 -21   20.60    8.22
   9   7 -22   24.81    9.80
   9   7 -23   -1.12    3.67
   9   7 -24   -0.00    2.90
   9   7 -25   -1.04    3.96
  -9   8   1   17.75    5.79
   9   8  -1   27.47    9.33
  -9  -8   1   11.91    7.62
  -9   8   2   21.17    5.86
   9   8  -2   12.80    7.22
  -9  -8   2   28.66   10.52
  -9   8   3    4.78    3.06
   9   8  -3    0.69    3.23
  -9  -8   3   -0.00    3.20
  -9   8   4   49.79    9.70
   9   8  -4   78.67   16.03
  -9  -8   4   55.19   14.50
  -9   8   5   -0.17    1.06
   9   8  -5   -1.29    3.97
  -9  -8   5    1.21    4.80
   9   8  -6    7.80    5.56
  -9  -8   6    4.02    5.41
   9   8  -7    5.03    5.82
  -9  -8   7   -0.79    3.34
   9   8  -8   80.95   16.97
  -9  -8   8   84.92   17.90
   9   8  -9    3.69    5.04
  -9  -8   9   11.06    7.27
   9   8 -10    6.53    5.85
  -9  -8  10    9.06    6.49
   9   8 -11    8.12    6.57
  -9  -8  11   -0.63    4.42
   9   8 -12   18.81    7.82
  -9  -8  12    8.57    5.64
   9   8 -13    1.03    4.03
  -9  -8  13   -0.80    3.83
   9   8 -14   28.42    9.82
  -9  -8  14   20.64    8.92
   9   8 -15    4.66    4.94
  -9  -8  15    2.58    5.60
   9   8 -16    2.48    5.10
  -9  -8  16   -1.24    4.28
   9   8 -17    2.13    4.61
  -9  -8  17    0.02    3.77
   9   8 -18   32.59   10.59
   9   8 -19    7.88    5.83
   9   8 -20   12.17    6.90
   9   8 -21   -0.81    3.71
   9   8 -22    5.58    4.70
   9   8 -23    6.64    5.45
   9   8 -24    5.08    5.40
   9   8 -25    8.06    5.88
   9   8 -26    5.92    5.31
   9   9  -1    7.27    5.99
  -9  -9   1    2.07    5.85
   9   9  -2   36.25   11.35
  -9  -9   2   15.34    8.60
   9   9  -3   12.65    8.35
  -9  -9   3   -2.63    5.92
   9   9  -4   17.32    8.74
  -9  -9   4    5.78    5.80
   9   9  -5    4.23    6.98
  -9  -9   5    5.34    6.64
   9   9  -6   92.60   18.88
  -9  -9   6   90.19   19.64
   9   9  -7   -0.18    3.94
  -9  -9   7   -1.27    5.13
   9   9  -8   -1.13    4.29
  -9  -9   8   -1.23    4.90
   9   9  -9   -1.30    4.17
  -9  -9   9   -0.56    3.48
   9   9 -10   10.65    7.27
  -9  -9  10    5.01    6.12
   9   9 -11   -1.71    4.09
  -9  -9  11   -0.54    5.00
   9   9 -12   17.55    7.98
  -9  -9  12   20.63    9.64
   9   9 -13   -1.56    5.86
  -9  -9  13   -1.07    4.22
   9   9 -14    1.86    5.28
  -9  -9  14   -0.14    2.57
   9   9 -15    5.91    5.19
  -9  -9  15    8.61    6.67
   9   9 -16   60.49   13.97
  -9  -9  16   21.34    9.33
   9   9 -17   -1.57    4.77
  -9  -9  17    5.58    4.43
   9   9 -18    7.85    6.02
  -9  -9  18    2.34    5.68
   9   9 -19   -2.25    4.59
   9   9 -20    7.96    6.20
   9   9 -21    1.73    4.44
   9   9 -22   15.81    8.71
   9   9 -24   -0.79    3.81
   9   9 -25   -1.13    4.86
   9   9 -26   35.00   11.64
   9   9 -27   -0.19    1.46
   9  10  -1    6.80    6.23
  -9 -10   1    0.62    4.21
   9  10  -2   15.93    8.54
  -9 -10   2   10.33    7.69
   9  10  -3    3.06    5.89
  -9 -10   3   12.85    7.49
   9  10  -4   85.93   17.35
  -9 -10   4   36.15   13.14
   9  10  -5   -0.80    4.34
  -9 -10   5   -1.15    4.06
   9  10  -6   -1.28    6.58
  -9 -10   6   -0.92    4.89
   9  10  -7    9.14    6.48
  -9 -10   7   -0.15    4.74
   9  10  -8   32.04   10.44
  -9 -10   8    7.32    6.65
   9  10  -9    7.27    5.24
  -9 -10   9    5.26    5.75
   9  10 -10   13.24    6.41
  -9 -10  10    9.65    6.56
   9  10 -11    4.79    5.53
  -9 -10  11    1.43    5.50
   9  10 -12    2.83    5.51
  -9 -10  12   15.16    8.59
   9  10 -13   -0.51    2.92
  -9 -10  13    0.71    5.37
   9  10 -14   23.46    9.79
  -9 -10  14   27.39   10.38
   9  10 -15   -1.68    4.87
  -9 -10  15   -1.86    5.13
   9  10 -16    0.45    4.03
  -9 -10  16   -0.32    3.59
   9  10 -17    0.24    3.57
  -9 -10  17   -1.22    5.28
   9  10 -18   20.52    9.65
  -9 -10  18   19.66    9.62
   9  10 -19   -0.80    4.26
  -9 -10  19    1.54    4.86
   9  10 -20   15.25    7.78
   9  10 -21   -1.01    3.23
   9  10 -22   11.12    6.94
   9  10 -23   -0.58    3.44
   9  10 -24    8.13    6.20
   9  10 -25   -0.58    3.43
   9  10 -26   -0.85    4.17
   9  10 -27   -1.28    3.92
   9  10 -28   13.55    8.17
   9  11  -1   -1.54    6.54
  -9 -11   1    8.77    7.51
   9  11  -2   39.66   12.29
  -9 -11   2   17.33    9.85
   9  11  -3   -0.88    4.29
  -9 -11   3   -1.36    4.53
   9  11  -4   18.38   10.19
  -9 -11   4   11.91    9.26
   9  11  -5   -0.82    5.65
  -9 -11   5    5.09    4.89
   9  11  -6   22.70    9.95
  -9 -11   6   33.81   11.94
   9  11  -7    2.77    6.36
  -9 -11   7   -0.51    4.93
   9  11  -8   -2.52    5.09
  -9 -11   8   -1.80    6.32
   9  11  -9    1.76    5.22
  -9 -11   9    2.98    4.25
   9  11 -10   29.94   10.05
  -9 -11  10   24.60   10.83
   9  11 -11    3.22    5.48
  -9 -11  11   -0.97    4.42
   9  11 -12   11.09    7.58
  -9 -11  12   13.25    8.32
   9  11 -13   -2.06    4.81
  -9 -11  13   -1.75    5.00
   9  11 -14    0.96    3.58
  -9 -11  14    5.57    5.66
   9  11 -15    4.28    5.05
  -9 -11  15    3.06    4.72
   9  11 -16   50.25   13.25
  -9 -11  16   29.20   11.45
   9  11 -17   -0.76    3.83
  -9 -11  17    4.09    4.36
   9  11 -18   -2.05    5.76
  -9 -11  18    2.75    6.04
   9  11 -19   -0.72    5.41
  -9 -11  19   -1.38    4.20
   9  11 -20    5.40    5.73
  -9 -11  20    5.63    6.68
   9  11 -21   -3.03    7.47
   9  11 -22   14.85    7.71
   9  11 -23   -0.29    3.32
   9  11 -24    1.17    4.01
   9  11 -25    1.37    4.73
   9  11 -26    5.67    5.83
   9  11 -27   -0.27    2.08
   9  11 -28   -1.98    5.11
   9  11 -29   -1.56    5.21
   9  12  -1   19.70    8.51
  -9 -12   1    5.25    6.38
   9  12  -2    1.17    1.96
  -9 -12   2   -1.34    5.51
   9  12  -3    7.75    5.34
  -9 -12   3    7.25    6.43
   9  12  -4   26.42   11.25
  -9 -12   4   15.09    8.56
   9  12  -5   -0.47    5.25
  -9 -12   5   -0.42    4.53
   9  12  -6    5.07    6.44
  -9 -12   6   -2.46    5.50
   9  12  -7    2.73    3.66
  -9 -12   7    4.14    5.55
   9  12  -8   24.74    9.54
  -9 -12   8   27.10   11.36
   9  12  -9   14.25    7.50
  -9 -12   9    3.21    4.84
   9  12 -10    7.07    5.26
  -9 -12  10    3.76    6.11
   9  12 -11    1.85    5.51
  -9 -12  11    1.02    4.80
   9  12 -12   13.39    8.47
  -9 -12  12    2.07    5.19
   9  12 -13    0.85    4.04
  -9 -12  13    0.47    3.88
   9  12 -14   28.78   10.58
  -9 -12  14   11.89    7.88
   9  12 -15   -1.92    5.86
  -9 -12  15   -0.36    2.86
   9  12 -16   -2.75    7.17
  -9 -12  16   -1.51    5.90
   9  12 -17   -0.53    2.45
  -9 -12  17   -0.94    4.89
   9  12 -18    1.56    3.05
  -9 -12  18   -1.20    5.45
   9  12 -19   -1.55    5.65
  -9 -12  19   11.08    7.95
   9  12 -20    8.81    6.40
  -9 -12  20   26.07   10.59
   9  12 -21   -0.48    3.80
  -9 -12  21   -1.57    5.87
   9  12 -22    6.06    5.16
  -9 -12  22    2.28    4.45
   9  12 -23    1.91    4.99
   9  12 -24    5.31    7.31
   9  12 -25    1.41    5.90
   9  12 -26   -1.11    4.76
   9  13  -1   10.58    8.58
   9  13  -2    2.69    4.24
   9  13  -3   12.98    7.08
  -9 -13   3   -0.65    4.19
   9  13  -4   -1.16    5.20
  -9 -13   4    6.26    7.50
   9  13  -5    6.78    6.21
  -9 -13   5   10.81    8.88
   9  13  -6    7.87    7.09
  -9 -13   6   19.95   10.68
   9  13  -7   -1.17    4.08
  -9 -13   7   21.62   10.13
   9  13  -8   -1.92    5.66
  -9 -13   8   -0.24    2.94
   9  13  -9    2.23    5.82
  -9 -13   9   -0.53    5.04
   9  13 -10    2.54    4.36
  -9 -13  10    7.14    7.16
   9  13 -11   -0.32    3.94
  -9 -13  11   -0.34    5.63
   9  13 -12    7.70    7.08
  -9 -13  12   -0.31    3.67
   9  13 -13    1.66    6.66
  -9 -13  13   -0.56    5.44
   9  13 -14   -0.75    3.24
  -9 -13  14   -0.39    4.96
   9  13 -15   -1.62    5.35
  -9 -13  15   -1.72    4.85
   9  13 -16    3.27    5.28
  -9 -13  16    1.47    4.67
   9  13 -17    4.16    5.22
  -9 -13  17   -1.09    4.84
   9  13 -18   -0.62    3.69
  -9 -13  18   -2.57    7.53
   9  13 -19   -1.66    5.61
  -9 -13  19   -1.30    4.97
   9  13 -20    4.09    5.39
  -9 -13  20   -1.39    6.18
   9  13 -21   -2.38    6.61
  -9 -13  21    7.33    6.37
  -9 -13  22   -1.70    6.09
  -9 -13  23   -0.59    3.71
   9  14  -1    0.11    3.34
   9  14  -2    0.37    5.25
   9  14  -3   10.38    8.72
   9  14  -4   17.93    9.10
   9  14  -5   -0.20    5.33
   9  14  -6   -0.05    3.29
   9  14  -7   -0.66    4.09
   9  14  -8    1.28    5.72
   9  14  -9    5.35    5.99
   9  14 -10    4.79    6.46
   9  14 -11    0.29    4.76
   9  14 -12   -1.63    4.75
   9  14 -13    2.24    5.89
  -9 -14  13   -0.50    4.71
   9  14 -14    2.32    3.93
  -9 -14  14   11.87    7.43
   9  14 -15   -1.05    3.48
  -9 -14  15    3.74    4.68
  -9 -14  16   -0.80    3.76
  -9 -14  17    6.71    7.67
  -9 -14  18    4.01    5.44
  -9 -14  19    0.14    4.98
  -9 -14  20   14.59    8.86
  -9 -14  21   -0.96    3.64
  -9 -14  22   -0.17    2.69
  -8   0   1    1.14    2.44
  -8   0   1    0.53    2.63
   8   0  -1   -0.91    2.82
  -8   0   2  561.28   57.74
  -8   0   2  502.60   57.97
   8   0  -2  556.61   58.29
  -8   0   3    1.31    2.28
  -8   0   3   -0.51    1.79
   8   0  -3   -0.48    1.83
  -8   0   4   85.24   12.76
  -8   0   4   99.46   14.21
   8   0  -4   76.50   12.93
  -8   0   5   -0.62    1.76
  -8   0   5   -0.26    1.92
   8   0  -5   -0.58    2.32
  -8   0   6  103.84   13.74
  -8   0   6   90.27   14.12
   8   0  -6   89.70   13.69
  -8   0   7   -0.16    1.34
  -8   0   7   -1.44    2.88
   8   0  -7   -1.05    2.20
  -8   0   8  265.73   28.15
  -8   0   8  253.40   29.17
   8   0  -8  217.78   28.01
  -8   0   9   -0.66    1.63
  -8   0   9    0.43    2.44
   8   0  -9   -0.72    2.03
  -8   0  10   -0.22    0.96
  -8   0  10   -0.13    1.77
   8   0 -10    0.36    1.68
  -8   0  11   -0.02    1.44
   8   0 -11   -0.19    1.15
  -8   0  12  181.79   21.16
   8   0 -12  180.80   22.19
  -8   0  13   -0.18    1.33
   8   0 -13   -1.23    2.14
  -8   0  14   75.85   10.98
   8   0 -14   89.12   12.46
   8   0 -15   -0.32    2.23
   8   0 -16    3.24    2.70
  -8   1   1   74.98   11.71
  -8   1   1   58.86   11.51
   8  -1  -1   86.47   12.81
   8   1  -1   56.10   11.65
  -8  -1   1   82.94   12.70
  -8  -1   1   58.21   11.91
  -8   1   2    9.84    4.00
  -8   1   2    5.36    3.76
   8  -1  -2    7.13    3.76
   8   1  -2    5.73    3.78
  -8  -1   2    0.57    2.34
  -8  -1   2    8.36    4.30
  -8   1   3    4.98    2.65
  -8   1   3   -0.01    2.42
   8  -1  -3    4.00    2.68
   8   1  -3    5.21    3.52
  -8  -1   3   11.93    4.13
  -8  -1   3    6.53    3.31
  -8   1   4   43.24    7.85
  -8   1   4   48.89    8.73
   8  -1  -4   39.09    7.91
   8   1  -4   37.91    8.50
  -8  -1   4   35.04    7.89
  -8  -1   4   48.10    9.77
  -8   1   5   11.05    3.48
  -8   1   5    6.23    3.19
   8  -1  -5    6.06    2.82
   8   1  -5   11.80    4.60
  -8  -1   5   16.66    4.68
  -8  -1   5   -0.95    2.88
  -8   1   6   99.23   12.55
  -8   1   6   96.31   13.26
   8  -1  -6   96.72   12.99
   8   1  -6   71.73   13.03
  -8  -1   6   81.55   13.02
  -8  -1   6   75.08   13.78
  -8   1   7    8.68    2.89
  -8   1   7    6.27    3.35
   8  -1  -7    6.09    2.84
   8   1  -7    5.02    3.60
  -8  -1   7    5.24    2.99
  -8  -1   7    8.58    4.14
  -8   1   8    4.22    2.45
  -8   1   8    2.47    2.54
   8  -1  -8    2.10    1.90
   8   1  -8    4.51    3.67
  -8  -1   8    2.94    2.89
  -8  -1   8    6.45    3.36
  -8   1   9   19.26    4.17
  -8   1   9   18.44    4.70
   8  -1  -9   12.38    3.88
   8   1  -9   21.04    5.66
  -8  -1   9   11.92    4.27
  -8   1  10  175.59   20.25
  -8   1  10  188.59   21.74
   8  -1 -10  178.98   20.99
   8   1 -10  165.47   22.58
  -8  -1  10  190.95   22.17
  -8   1  11   11.79    3.30
  -8   1  11   14.02    4.08
   8  -1 -11    8.84    3.15
   8   1 -11   12.82    4.52
  -8  -1  11   13.39    4.21
  -8   1  12   12.77    3.19
   8  -1 -12    8.76    3.33
   8   1 -12   18.74    5.20
  -8  -1  12   12.79    4.21
  -8   1  13    0.20    1.06
   8  -1 -13    0.81    1.71
   8   1 -13   -0.36    2.22
  -8  -1  13    1.82    1.83
   8  -1 -14   95.19   11.98
   8   1 -14   80.29   13.12
  -8  -1  14   73.09   11.61
   8   1 -15   52.44   10.01
  -8  -1  15   59.59    9.41
   8   1 -16   80.92   13.03
   8   1 -17    4.06    3.03
   8   1 -18    9.70    4.34
  -8   2   1   -0.65    2.13
  -8   2   1   -0.23    1.35
   8  -2  -1   -0.64    2.97
   8   2  -1   -0.26    2.45
  -8  -2   1   -0.89    3.00
  -8  -2   1   -0.38    1.80
  -8   2   2   67.73   11.11
  -8   2   2   77.37   12.24
   8  -2  -2   91.44   13.02
   8   2  -2   62.31   12.43
  -8  -2   2   70.54   12.34
  -8  -2   2   77.82   13.68
  -8   2   3   14.39    4.46
  -8   2   3   13.48    4.43
   8  -2  -3   16.43    4.92
   8   2  -3    9.73    4.69
  -8  -2   3   15.09    5.14
  -8  -2   3   19.31    6.32
  -8   2   4   53.45    8.27
  -8   2   4   40.33    7.93
   8  -2  -4   40.15    7.80
   8   2  -4   47.51    9.85
  -8  -2   4   37.67    8.42
  -8  -2   4   49.34   10.30
  -8   2   5   13.94    3.82
  -8   2   5    4.67    2.73
   8  -2  -5    8.25    3.22
   8   2  -5   11.03    4.78
  -8  -2   5   16.61    5.09
  -8  -2   5   15.31    5.76
  -8   2   6   84.76   12.30
  -8   2   6   94.32   13.33
   8  -2  -6  113.18   13.70
   8   2  -6   95.36   15.51
  -8  -2   6  115.03   15.41
  -8   2   7   40.75    6.56
  -8   2   7   35.17    6.98
   8  -2  -7   33.77    6.46
   8   2  -7   41.86    9.14
  -8  -2   7   56.80    9.51
  -8   2   8  126.17   15.61
  -8   2   8  132.69   16.72
   8  -2  -8  155.45   16.64
   8   2  -8  140.77   19.60
  -8  -2   8  128.86   18.18
  -8   2   9   11.08    2.81
  -8   2   9   19.29    4.35
   8  -2  -9   15.59    3.56
   8   2  -9    8.56    4.15
  -8  -2   9   10.14    4.16
  -8   2  10    1.28    1.23
  -8   2  10    0.83    1.54
   8  -2 -10   -0.18    1.27
   8   2 -10   -0.92    2.69
  -8  -2  10    0.65    1.89
  -8   2  11    3.41    1.46
  -8   2  11    0.48    1.50
   8  -2 -11    1.10    1.21
   8   2 -11    0.68    2.11
  -8  -2  11    0.75    2.02
   8  -2 -12   60.13    8.23
   8   2 -12   78.01   12.41
  -8  -2  12   64.51   10.59
   8   2 -13   68.33   11.41
  -8  -2  13   44.31    8.87
   8   2 -14   25.14    7.19
  -8  -2  14   35.35    7.14
   8   2 -15   40.79    8.40
  -8  -2  15   21.13    5.75
   8   2 -16   34.72    8.35
  -8  -2  16   36.62    7.57
   8   2 -17   16.05    5.86
   8   2 -18  219.95   28.25
   8   2 -19    4.21    3.45
   8   2 -20    1.12    2.71
  -8   3   1  119.74   15.42
  -8   3   1  101.86   15.13
   8  -3  -1  103.82   15.92
   8   3  -1  145.35   19.49
  -8  -3   1  116.73   17.03
  -8  -3   1   77.11   16.43
  -8   3   2    2.33    2.43
  -8   3   2    1.07    2.24
   8  -3  -2    4.65    3.46
   8   3  -2    1.40    3.41
  -8  -3   2    4.31    3.36
  -8   3   3   52.79    8.44
  -8   3   3   39.08    8.15
   8  -3  -3   39.86    8.25
   8   3  -3   80.14   13.25
  -8  -3   3   50.01   10.03
  -8   3   4  132.99   16.56
  -8   3   4  128.97   16.96
   8  -3  -4  147.38   17.88
   8   3  -4  120.27   19.57
  -8  -3   4  134.64   19.11
  -8   3   5   13.66    3.88
  -8   3   5   16.08    4.56
   8  -3  -5   15.26    4.34
   8   3  -5   16.78    6.65
  -8  -3   5   26.85    6.77
  -8   3   6   49.62    7.00
  -8   3   6   44.75    7.46
   8  -3  -6   43.85    7.42
   8   3  -6   29.50    8.75
  -8  -3   6   40.17    8.84
  -8   3   7   22.25    3.99
  -8   3   7   26.60    4.96
   8  -3  -7   14.43    3.85
   8   3  -7   14.77    5.86
  -8  -3   7   26.82    6.94
  -8   3   8    9.25    2.28
  -8   3   8    6.13    2.50
   8  -3  -8   17.96    3.44
   8   3  -8    7.37    4.32
  -8  -3   8    7.07    3.85
  -8   3   9    6.03    1.54
  -8   3   9    6.35    2.42
   8  -3  -9    4.58    1.67
   8   3  -9    1.05    3.07
  -8  -3   9    0.58    2.29
  -8   3  10  163.66   13.03
  -8   3  10   93.09   14.38
   8  -3 -10  101.61   13.21
   8   3 -10  114.57   18.51
  -8  -3  10  147.43   18.71
  -8   3  11   88.32   11.56
   8   3 -11  106.33   16.33
  -8  -3  11  104.07   15.10
  -8  -3  11  111.76   17.13
  -8   3  12    4.34    1.86
   8   3 -12    7.68    3.99
  -8  -3  12    3.02    2.74
   8   3 -13    3.72    3.49
  -8  -3  13   15.72    5.38
   8   3 -14   32.92    8.22
  -8  -3  14   35.12    7.72
   8   3 -15   48.25   10.16
  -8  -3  15   38.84    8.34
   8   3 -16  110.91   17.44
  -8  -3  16  106.49   15.70
   8   3 -17    2.95    3.73
  -8  -3  17    1.54    2.05
   8   3 -18    5.32    4.06
   8   3 -19   14.79    6.21
   8   3 -20   98.82   16.63
   8   3 -21    8.56    4.82
   8   3 -22    8.73    4.76
  -8   4   1   96.87   13.28
   8  -4  -1   72.40   13.74
   8   4  -1  104.28   17.04
  -8   4   2   30.00    6.11
  -8   4   2   28.15    6.35
   8  -4  -2   23.01    6.67
   8  -4  -2   25.13    3.52
   8   4  -2   32.45    8.86
  -8   4   3   23.62    5.22
  -8   4   3   23.44    5.66
   8  -4  -3   24.38    6.24
   8   4  -3   18.49    7.40
  -8   4   4  161.16   18.33
  -8   4   4  158.44   18.85
   8  -4  -4  158.36   19.71
   8   4  -4  120.45   21.33
  -8   4   5   11.67    3.31
  -8   4   5    8.16    3.17
   8  -4  -5   10.95    3.81
   8   4  -5   22.54    7.43
  -8   4   6   63.63    6.96
  -8   4   6   53.49    7.34
  -8   4   6   40.71    7.48
   8   4  -6   34.09    9.77
  -8   4   7  103.23   11.32
  -8   4   7  104.00   11.77
  -8   4   7  108.48   13.08
   8   4  -7  106.71   17.51
  -8   4   8   23.07    3.35
  -8   4   8   43.05    3.96
  -8   4   8   39.08    5.66
   8   4  -8   30.69    8.50
  -8   4   9   11.27    2.69
   8   4  -9    8.53    5.05
  -8  -4   9    3.37    3.41
  -8   4  10    0.69    1.05
   8   4 -10    3.24    3.57
  -8  -4  10    6.33    4.13
  -8   4  11   11.97    2.59
   8   4 -11   14.70    6.12
  -8  -4  11   11.95    4.97
  -8   4  12  101.54   11.17
   8   4 -12   84.98   15.91
  -8  -4  12  122.56   18.73
   8   4 -13   24.74    7.71
   8   4 -14   28.81    8.27
   8   4 -15   -0.28    2.81
   8   4 -16   26.04    8.20
   8   4 -17   25.94    8.00
   8   4 -18   75.55   14.57
   8   4 -19   11.48    5.57
   8   4 -20   29.30    8.40
  -8   5   1   37.22    6.51
  -8   5   1   34.16    7.10
   8   5  -1   28.09    9.41
  -8   5   2   48.18    6.81
  -8   5   2   21.17    5.75
   8   5  -2   43.31   10.79
  -8   5   3   97.77   13.37
   8   5  -3  108.25   18.44
  -8   5   4   16.38    3.56
  -8   5   4   18.93    4.28
   8   5  -4    8.47    4.95
  -8   5   5   61.06    8.06
  -8   5   5   60.68    8.59
  -8   5   5   64.53    9.34
   8   5  -5   63.13   13.23
  -8   5   6   77.50    9.74
  -8   5   6   98.52   11.55
   8   5  -6   84.87   15.73
  -8   5   7    2.80    1.81
   8   5  -7   -0.01    2.84
  -8  -5   7    8.14    5.57
  -8   5   8    8.24    2.45
   8   5  -8    4.82    3.95
  -8  -5   8    6.27    4.79
  -8   5   9    9.27    2.42
   8   5  -9   23.99    7.64
  -8  -5   9    5.78    5.70
  -8   5  10  198.56   20.74
   8   5 -10  231.21   28.79
  -8  -5  10  179.84   27.62
  -8   5  11   41.49    5.17
   8   5 -11   46.55   11.00
  -8  -5  11   35.94   10.31
  -8   5  12    1.11    0.79
   8   5 -12    2.76    3.87
  -8  -5  12    1.69    3.10
   8   5 -13   -1.46    4.15
   8   5 -14    1.56    3.67
   8   5 -15   26.37    8.78
  -8   5  16   74.10    8.34
  -8   5  17    8.19    2.06
  -8   5  18    2.97    1.80
   8   5 -21   30.17    8.92
   8   5 -22   32.03    9.34
   8   5 -23    1.53    3.56
   8   5 -24   12.78    6.38
   8   5 -25   29.59    9.19
  -8   6   1  138.71   15.24
  -8   6   1  105.78   15.38
  -8   6   1   87.44   14.76
  -8   6   2   91.42   12.27
  -8   6   3  109.31   13.73
  -8   6   4   52.17    7.71
  -8  -6   4   52.26   13.11
  -8   6   5   28.62    5.11
  -8  -6   5   48.29   11.53
  -8  -6   6   56.13   13.05
  -8  -6   7   29.44    9.78
  -8  -6   8   23.37    8.01
  -8   6   9   -0.21    1.11
  -8  -6   9   -1.00    4.27
  -8   6  10    8.56    2.21
  -8  -6  10    6.27    5.00
  -8   6  11   18.49    3.09
  -8  -6  11   17.90    7.75
  -8  -6  12   12.48    6.62
  -8  -6  13   18.64    8.00
  -8   6  15   15.80    2.36
  -8   6  16    6.03    1.61
   8   6 -16   11.85    5.61
  -8   6  17   67.47    7.84
   8   6 -17   48.70   13.02
  -8   6  18   20.21    3.72
   8   6 -18   24.96    8.88
   8   6 -19   10.93    6.43
   8   6 -20    3.08    4.34
   8   6 -21    2.00    3.39
   8   6 -22   16.84    7.56
   8   6 -23   30.15    9.65
   8   6 -24    5.75    4.89
   8   6 -25   11.73    6.38
   8   6 -26   -0.61    3.10
   8   6 -27   14.20    7.07
  -8   7   1   74.14   11.32
  -8   7   1  104.60   13.77
   8  -7  -1   71.98    9.29
   8   7  -1   89.75   17.12
  -8  -7   1   74.42   16.46
  -8   7   2    0.52    2.05
  -8   7   2   -0.78    2.28
   8   7  -2   -1.18    4.69
  -8  -7   2    2.02    4.21
  -8   7   3   38.21    6.53
  -8   7   3   21.71    6.14
   8   7  -3   57.19   12.34
  -8  -7   3   23.42   10.03
  -8   7   4    0.00    1.61
   8   7  -4   -0.76    3.57
  -8  -7   4   -0.38    3.84
  -8   7   5   82.05   11.70
   8   7  -5  117.37   18.71
  -8  -7   5   54.92   14.81
  -8   7   6   21.05    4.80
   8   7  -6   13.67    6.15
  -8  -7   6    8.65    6.28
   8   7  -7   -0.30    2.65
  -8  -7   7   -1.51    3.70
   8   7  -8   -0.67    4.04
  -8  -7   8   -0.66    3.41
   8   7  -9   62.29   13.37
  -8  -7   9   43.37   12.35
   8   7 -10   22.44    8.19
  -8  -7  10   12.02    6.68
   8   7 -11   80.44   15.30
  -8  -7  11   51.82   13.68
   8   7 -12   -0.31    3.89
  -8  -7  12   -3.09    5.53
   8   7 -13   11.54    6.07
  -8  -7  13   43.30   11.26
   8   7 -14   20.41    8.24
  -8   7  15   65.62    8.08
   8   7 -15   71.00   14.87
  -8   7  16    8.39    2.15
   8   7 -16    3.71    4.41
   8   7 -17    1.69    3.43
   8   7 -18   -1.12    4.15
   8   7 -19    2.35    4.75
   8   7 -20   14.08    6.48
   8   7 -21   24.50    8.79
   8   7 -22   -0.60    3.55
   8   7 -23   -1.89    4.28
   8   7 -24    5.92    5.22
   8   7 -25   23.69    8.70
   8   7 -26   10.29    6.16
   8   7 -27    9.92    6.19
   8   7 -28   -0.05    2.78
  -8   8   1  100.57   14.85
   8   8  -1   81.95   17.46
  -8  -8   1   86.28   18.48
   8   8  -2   -2.16    4.48
  -8  -8   2    1.77    3.69
   8   8  -3   61.56   13.97
  -8  -8   3   32.11   11.47
   8   8  -4   16.12    7.59
  -8  -8   4   15.37    8.03
   8   8  -5   13.95    6.55
  -8  -8   5   -0.70    4.65
   8   8  -6    9.11    6.31
  -8  -8   6    5.79    5.40
   8   8  -7  142.21   22.77
  -8  -8   7  104.84   21.30
   8   8  -8    6.71    5.48
  -8  -8   8   -1.00    3.83
   8   8  -9   18.56    7.71
  -8  -8   9    6.47    5.78
   8   8 -10   20.65    8.37
  -8  -8  10   27.72    9.89
   8   8 -11    8.72    5.90
  -8  -8  11    5.16    5.75
   8   8 -12    4.34    3.81
  -8  -8  12   -0.23    2.46
   8   8 -13   32.29   10.62
  -8  -8  13   64.16   14.75
   8   8 -14    0.95    3.54
  -8  -8  14   -1.64    4.71
   8   8 -15    9.98    6.25
   8   8 -16   -2.32    4.94
   8   8 -17   41.67   11.86
   8   8 -18    4.61    4.81
   8   8 -19   18.03    7.88
   8   8 -20    3.29    4.60
   8   8 -21    6.06    5.10
   8   8 -22    2.90    4.82
   8   8 -23   26.28    9.67
   8   8 -24    4.95    5.77
   8   8 -25    1.99    4.68
   8   8 -26    4.24    4.96
   8   8 -27   10.69    6.28
   8   8 -28   -1.55    4.37
   8   8 -29    9.08    6.33
   8   8 -30   -0.62    3.76
   8   9  -1   98.82   19.11
  -8  -9   1   74.06   18.18
   8   9  -2    5.85    4.81
  -8  -9   2    7.39    7.28
   8   9  -3   60.67   13.51
  -8  -9   3   14.55    7.93
   8   9  -4   14.18    7.53
  -8  -9   4    5.68    5.62
   8   9  -5   64.25   14.72
  -8  -9   5   45.77   13.37
   8   9  -6    2.52    5.10
  -8  -9   6   -0.67    2.79
   8   9  -7   11.88    7.00
  -8  -9   7    9.74    6.48
   8   9  -8   -3.26    5.69
  -8  -9   8    2.46    6.50
   8   9  -9    3.01    4.93
  -8  -9   9   12.33    7.50
   8   9 -10    9.87    6.22
  -8  -9  10   11.40    6.33
   8   9 -11   77.76   16.45
  -8  -9  11   64.51   15.88
   8   9 -12    1.71    3.86
  -8  -9  12   -0.05    3.99
   8   9 -13   -1.98    4.64
  -8  -9  13   -1.27    5.11
   8   9 -14    4.40    5.53
  -8  -9  14    2.20    4.78
   8   9 -15   79.37   17.11
  -8  -9  15   75.09   17.02
   8   9 -16    1.64    4.64
   8   9 -17   -1.31    5.13
   8   9 -18   16.32    7.65
   8   9 -19   20.49    9.29
   8   9 -20    2.48    4.11
   8   9 -21   10.98    6.40
   8   9 -22    2.03    4.76
   8   9 -23    0.10    3.18
   8   9 -24   -1.61    5.10
   8   9 -25   27.44   10.51
   8   9 -26    2.66    4.35
   8   9 -27    4.46    5.56
   8   9 -28    2.31    3.37
   8   9 -29    6.90    5.84
   8   9 -30   -1.41    4.67
   8   9 -31   13.28    7.60
   8  10  -1   47.06   13.16
  -8 -10   1   41.09   13.78
   8  10  -2    2.19    5.58
  -8 -10   2   -1.71    4.49
   8  10  -3   48.79   13.65
  -8 -10   3   50.13   14.72
   8  10  -4   18.00    8.53
  -8 -10   4    4.99    6.16
   8  10  -5   11.86    7.69
  -8 -10   5    8.46    7.46
   8  10  -6    1.03    5.78
  -8 -10   6   -1.32    5.48
   8  10  -7  108.12   19.91
  -8 -10   7   80.49   19.16
   8  10  -8   -0.23    1.64
  -8 -10   8   -0.39    2.24
   8  10  -9   -2.27    4.92
  -8 -10   9   -0.34    4.38
   8  10 -10   -1.11    4.51
  -8 -10  10   -1.51    5.07
   8  10 -11    4.98    4.31
  -8 -10  11    2.58    4.82
   8  10 -12   -2.12    4.69
  -8 -10  12   -1.16    5.33
   8  10 -13   44.00   12.93
  -8 -10  13   50.45   14.51
   8  10 -14   -0.31    4.23
  -8 -10  14   -1.11    4.35
   8  10 -15    6.97    5.09
  -8 -10  15    2.25    4.21
   8  10 -16    4.16    5.34
  -8 -10  16    1.14    4.99
   8  10 -17   38.07   11.92
   8  10 -18    5.94    5.46
   8  10 -19   16.21    7.72
   8  10 -20   -1.02    4.30
   8  10 -21    3.90    5.37
   8  10 -22    5.42    5.33
   8  10 -23    8.56    6.05
   8  10 -24   -1.59    5.13
   8  10 -25   -1.08    5.80
   8  10 -26   -1.79    5.16
   8  10 -27   11.12    6.49
   8  10 -28    1.98    4.36
   8  10 -29    7.41    5.86
   8  10 -30   -0.87    2.94
   8  10 -31   -1.28    3.82
   8  10 -32   -0.05    4.73
   8  11  -1   55.87   15.28
  -8 -11   1   59.80   16.46
   8  11  -2    8.23    5.72
  -8 -11   2    6.07    6.35
   8  11  -3    8.98    6.45
  -8 -11   3    6.49    6.57
   8  11  -4   -0.34    4.78
  -8 -11   4   11.12    7.71
   8  11  -5   31.00   11.05
  -8 -11   5   10.28    7.03
   8  11  -6    2.52    4.80
  -8 -11   6   -0.92    4.48
   8  11  -7    0.49    3.94
  -8 -11   7   -1.41    5.96
   8  11  -8   27.38    9.54
  -8 -11   8   -0.02    3.77
   8  11  -9   29.18   10.99
  -8 -11   9   26.07   11.45
   8  11 -10    1.50    3.23
  -8 -11  10    3.36    4.35
   8  11 -11   26.14    9.51
  -8 -11  11   11.98    7.41
   8  11 -12   -1.10    4.62
  -8 -11  12    8.91    6.55
   8  11 -13   -0.94    5.08
  -8 -11  13   -0.93    3.81
   8  11 -14   -0.47    4.27
  -8 -11  14    6.05    6.38
   8  11 -15   45.27   13.05
  -8 -11  15   53.74   15.20
   8  11 -16   -0.83    3.70
  -8 -11  16   -1.31    5.09
   8  11 -17   -0.28    4.81
  -8 -11  17    4.20    6.23
   8  11 -18   -0.22    2.44
  -8 -11  18    4.15    6.40
   8  11 -19   -0.99    3.46
   8  11 -20   -2.07    5.14
   8  11 -21   11.74    7.43
   8  11 -22    5.24    6.34
   8  11 -23   -1.28    5.08
   8  11 -24    8.35    6.73
   8  11 -25    5.89    5.57
   8  11 -26   -0.70    3.33
   8  11 -27   -0.05    2.95
   8  11 -28    0.01    4.20
   8  11 -29    2.62    5.81
   8  11 -30    1.48    4.39
   8  12  -1   -1.60    4.37
  -8 -12   1    2.63    5.52
   8  12  -2   -1.42    4.99
  -8 -12   2   -0.45    4.68
   8  12  -3   60.60   15.50
  -8 -12   3   52.82   15.84
   8  12  -4   -0.05    5.43
  -8 -12   4    5.02    6.95
   8  12  -5   -2.10    5.41
  -8 -12   5   -2.30    5.27
   8  12  -6    0.35    3.63
  -8 -12   6   -2.74    6.49
   8  12  -7   22.27    9.19
  -8 -12   7   19.06   10.24
   8  12  -8   21.95    9.13
  -8 -12   8    8.69    6.66
   8  12  -9   14.11    7.89
  -8 -12   9   14.09    8.54
   8  12 -10   -0.42    3.17
  -8 -12  10   -1.49    6.02
   8  12 -11   17.25    7.62
  -8 -12  11    7.73    6.68
   8  12 -12   -0.42    4.89
  -8 -12  12   -1.44    6.28
   8  12 -13   15.27    8.18
  -8 -12  13   18.24    9.19
   8  12 -14   -1.54    5.55
  -8 -12  14   -2.86    5.90
   8  12 -15   -1.45    5.34
  -8 -12  15   -0.91    3.37
   8  12 -16   -0.78    4.63
  -8 -12  16    2.68    5.98
   8  12 -17   15.96    8.35
  -8 -12  17    4.15    6.72
   8  12 -18    2.36    4.29
  -8 -12  18    0.03    4.58
   8  12 -19    8.25    6.95
  -8 -12  19   24.17   11.01
   8  12 -20   -0.94    5.10
   8  12 -21    3.89    5.28
   8  12 -22   -3.02    6.58
   8  12 -23   10.49    7.26
   8  12 -24   -1.46    4.51
   8  12 -25   -0.00    4.26
   8  12 -26   -0.52    2.54
   8  12 -27    1.91    5.69
   8  13  -1   12.32    7.52
   8  13  -3   -2.06    6.22
   8  13  -4    9.39    8.06
  -8 -13   4   38.66   13.35
   8  13  -5   39.49   12.91
  -8 -13   5   26.62   11.39
   8  13  -6   -1.62    4.07
  -8 -13   6   -1.23    5.86
   8  13  -7    4.26    6.19
  -8 -13   7   -1.14    5.42
   8  13  -8    7.72    5.28
  -8 -13   8    4.37    4.98
   8  13  -9    9.14    7.44
  -8 -13   9   26.57   11.28
   8  13 -10    0.92    5.20
  -8 -13  10    0.00    5.68
   8  13 -11   10.59    8.53
  -8 -13  11    2.64    6.51
   8  13 -12   -2.99    7.66
  -8 -13  12   -0.62    2.76
   8  13 -13   -0.71    3.69
  -8 -13  13   -0.26    4.03
   8  13 -14   -1.55    4.58
  -8 -13  14    3.57    5.85
   8  13 -15   11.16    7.43
  -8 -13  15   -1.03    5.05
   8  13 -16   10.01    6.96
  -8 -13  16    2.81    6.36
   8  13 -17   -0.84    4.00
  -8 -13  17   -2.06    5.59
   8  13 -18   -1.65    4.29
  -8 -13  18   -0.06    4.45
   8  13 -19    1.84    5.59
  -8 -13  19    6.99    7.71
   8  13 -20   -0.57    3.63
  -8 -13  20   -0.72    3.35
   8  13 -21   10.56    8.22
  -8 -13  21    6.71    6.11
   8  13 -22   -1.15    5.09
   8  13 -23   -0.95    5.05
   8  14  -1   26.19   11.44
   8  14  -2   11.43    6.86
   8  14  -3    5.95    5.26
   8  14  -4   -1.88    6.12
   8  14  -5   -1.36    4.03
   8  14  -6    3.81    6.31
   8  14  -7   14.12    8.33
   8  14  -8   -0.68    5.19
   8  14  -9    4.03    5.54
   8  14 -10    0.18    5.39
   8  14 -11   -1.19    4.94
   8  14 -12   -0.60    4.58
   8  14 -13   12.06    7.74
   8  14 -14    5.87    5.46
   8  14 -15   -1.54    4.92
   8  14 -16   -0.43    4.85
  -8 -14  16   -0.00    2.86
   8  14 -17    5.39    6.24
  -8 -14  17   -0.55    4.10
   8  14 -18   -0.63    2.60
  -8 -14  18    7.22    6.54
   8  14 -19    1.79    4.06
  -8 -14  19   -3.96    7.51
  -8 -14  20   -1.29    4.13
  -8 -14  21    2.95    5.88
  -8 -14  22   -1.13    5.28
   8  15  -1   -0.81    3.93
   8  15  -2   -0.83    3.41
   8  15  -3   -0.42    3.07
   8  15  -4    4.37    5.21
   8  15  -5    0.53    4.44
   8  15  -6    9.23    7.03
   8  15  -7    1.54    4.09
   8  15  -8   -3.27    5.96
   8  15  -9   -0.22    2.99
   8  15 -10    2.27    5.29
   8  15 -11    1.78    5.68
   8  15 -12   -0.84    3.13
  -7   0   1  967.90   91.08
  -7   0   1  822.10   90.70
   7   0  -1  866.59   90.75
   7   0  -1  906.17   89.71
  -7   0   2   -0.51    2.58
  -7   0   2   -0.43    2.65
   7   0  -2    0.62    2.76
   7   0  -2   -0.46    1.86
  -7   0   3   11.85    3.93
  -7   0   3   13.78    4.44
   7   0  -3    7.14    3.56
  -7   0   4    0.76    1.52
  -7   0   4    0.20    1.88
   7   0  -4    0.52    1.54
  -7   0   5   42.65    7.53
  -7   0   5   34.06    7.62
   7   0  -5   48.94    8.40
  -7   0   6   -0.36    1.37
  -7   0   6   -0.31    1.86
   7   0  -6    1.97    2.42
  -7   0   7  454.80   41.14
  -7   0   7  392.01   41.43
   7   0  -7  312.11   40.14
  -7   0   8    2.34    1.87
  -7   0   8    1.14    2.09
   7   0  -8    1.84    2.39
  -7   0   9   21.08    4.65
  -7   0   9   11.61    3.99
   7   0  -9   22.64    5.05
  -7   0  10    0.51    1.81
   7   0 -10   -0.67    1.88
  -7   0  11  396.55   38.14
   7   0 -11  320.38   38.19
  -7   0  12    0.04    1.62
   7   0 -12    0.63    1.74
  -7   0  13  137.40   16.33
   7   0 -13  134.94   17.24
  -7   0  14   -0.41    1.62
   7   0 -14   -0.12    1.21
  -7   0  15    1.94    1.65
   7   0 -15    0.89    2.02
  -7   0  16   -0.67    1.61
   7   0 -16   -0.28    1.96
  -7   0  17  604.08   61.88
   7   0 -17  616.54   63.36
  -7   0  18    0.34    1.53
   7   0 -18    0.60    2.14
   7   0 -19   19.28    5.45
   7   0 -20   -0.16    2.04
  -7   1   1   -0.61    1.90
  -7   1   1   -0.43    1.78
   7  -1  -1   -0.14    1.94
   7  -1  -1    0.46    1.70
   7   1  -1   -0.19    2.37
  -7  -1   1    2.65    2.75
  -7  -1   1    2.42    3.10
  -7   1   2   42.11    8.16
  -7   1   2   51.08    8.96
   7  -1  -2   46.43    8.56
   7  -1  -2   43.93    7.34
   7   1  -2   53.86    9.82
   7   1  -2   55.31    9.04
  -7  -1   2   49.89    9.07
  -7  -1   2   49.06    9.76
  -7   1   3  375.46   34.96
  -7   1   3  302.56   34.52
   7  -1  -3  287.98   34.05
   7   1  -3  324.29   35.92
  -7  -1   3  297.84   34.75
  -7  -1   3  280.34   35.48
  -7   1   4    0.32    1.83
  -7   1   4    0.22    1.64
   7  -1  -4   -0.30    1.46
   7   1  -4    5.24    2.98
  -7  -1   4   -0.34    2.35
  -7  -1   4    1.63    2.30
  -7   1   5   90.33   12.18
  -7   1   5   83.70   12.57
   7  -1  -5   97.67   12.68
   7   1  -5   83.79   13.52
  -7  -1   5   98.93   13.62
  -7  -1   5   97.41   14.46
  -7   1   6    4.73    2.20
  -7   1   6    0.81    1.67
   7  -1  -6    0.15    1.61
   7   1  -6    2.70    2.58
  -7  -1   6    1.12    2.06
  -7  -1   6   -0.53    2.41
  -7   1   7   40.02    6.63
  -7   1   7   49.93    7.75
   7  -1  -7   39.49    6.92
   7   1  -7   57.29    9.43
  -7  -1   7   28.13    6.86
  -7  -1   7   52.36    9.30
  -7   1   8   19.37    4.07
  -7   1   8   15.77    4.14
   7  -1  -8   12.74    3.59
   7   1  -8   12.96    4.68
  -7  -1   8   20.66    5.16
  -7  -1   8   15.95    4.92
  -7   1   9  341.72   36.81
  -7   1   9  380.90   38.36
   7  -1  -9  338.72   37.36
   7   1  -9  420.18   40.42
  -7  -1   9  362.01   38.72
  -7  -1   9  331.80   39.74
  -7   1  10   32.11    5.07
   7  -1 -10   22.14    4.97
   7   1 -10   27.55    6.23
  -7  -1  10   26.31    5.65
  -7   1  11  104.63   13.10
   7  -1 -11  128.71   14.42
   7   1 -11  122.94   16.01
  -7  -1  11  103.77   14.52
  -7   1  12    1.77    1.32
   7  -1 -12    0.89    1.90
   7   1 -12    3.53    2.69
  -7  -1  12    1.50    2.03
  -7   1  13  198.64   22.22
   7  -1 -13  202.59   23.12
   7   1 -13  204.86   25.08
  -7  -1  13  237.48   24.58
  -7   1  14    7.87    2.32
   7  -1 -14    1.31    1.88
   7   1 -14    4.17    3.23
  -7  -1  14    5.63    2.84
  -7   1  15  143.31   16.20
   7  -1 -15  154.34   17.40
   7   1 -15  137.46   18.77
  -7  -1  15  131.26   17.43
  -7   1  16   52.60    6.85
   7  -1 -16   47.94    7.47
   7  -1 -16   34.28    7.54
   7   1 -16   39.53    8.44
  -7  -1  16   32.47    7.00
   7  -1 -17   44.66    7.41
   7   1 -17   37.77    8.00
  -7  -1  17   35.73    7.06
   7  -1 -18   -0.43    1.86
   7   1 -18   -0.24    1.67
  -7  -1  18    1.93    1.96
   7   1 -19  179.69   23.39
  -7  -1  19  185.05   22.00
   7   1 -20    8.46    4.02
   7   1 -21   46.38    9.38
   7   1 -22    1.60    2.80
  -7   2   1   32.71    7.03
  -7   2   1   49.76    8.55
   7  -2  -1   32.43    7.45
   7  -2  -1   47.69    7.10
   7   2  -1   37.86    8.79
  -7  -2   1   55.80    9.63
  -7  -2   1   49.92   10.32
  -7   2   2   62.85    9.62
  -7   2   2   70.46   10.36
   7  -2  -2   53.37    9.57
   7  -2  -2   51.79    7.88
   7   2  -2   60.19   11.22
  -7  -2   2   70.56   11.31
  -7  -2   2   71.12   12.30
  -7   2   3   10.22    3.44
  -7   2   3    7.67    3.43
   7  -2  -3    5.67    2.91
   7   2  -3    9.06    4.21
  -7  -2   3    4.07    3.10
  -7   2   4    4.95    2.22
  -7   2   4    3.02    2.46
   7  -2  -4    5.44    3.03
   7   2  -4    5.85    3.95
  -7  -2   4   11.37    4.19
  -7  -2   4   12.21    4.87
  -7   2   5  361.46   34.40
  -7   2   5  322.35   34.64
   7  -2  -5  329.44   34.53
   7   2  -5  226.34   35.60
  -7  -2   5  318.29   36.45
  -7  -2   5  400.61   39.37
  -7   2   6   25.35    4.24
  -7   2   6   18.13    4.34
   7  -2  -6   19.89    4.18
   7   2  -6   20.74    6.06
  -7  -2   6   13.77    4.93
  -7  -2   6    8.15    4.77
  -7   2   7  308.21   30.16
  -7   2   7  301.21   31.01
   7  -2  -7  233.45   29.79
   7   2  -7  322.82   34.60
  -7  -2   7  314.60   33.42
  -7  -2   7  318.05   34.84
  -7   2   8    5.28    1.87
  -7   2   8    4.43    2.07
   7  -2  -8    8.38    2.51
   7   2  -8    8.56    3.71
  -7  -2   8    9.47    3.80
  -7  -2   8    8.31    4.20
  -7   2   9   83.08    9.41
  -7   2   9   76.62   10.19
   7  -2  -9   83.00    9.81
   7   2  -9   72.33   12.56
  -7  -2   9   82.84   12.42
  -7  -2   9   72.59   12.81
  -7   2  10   19.12    3.02
   7  -2 -10   15.33    3.17
   7   2 -10   11.93    4.82
  -7  -2  10   19.36    5.18
  -7   2  11  168.41   16.68
   7  -2 -11  149.41   17.01
   7   2 -11  149.90   20.86
  -7  -2  11  166.44   20.25
  -7   2  12   48.99    6.00
   7  -2 -12   50.79    6.60
   7   2 -12   51.38    9.72
  -7  -2  12   43.71    8.40
   7  -2 -13   81.83   10.17
   7  -2 -13   99.22   11.24
   7   2 -13   84.67   13.63
  -7  -2  13   77.20   12.32
   7  -2 -14    3.98    1.90
   7  -2 -14    1.04    1.56
   7   2 -14    3.20    2.97
  -7  -2  14    0.77    1.73
   7  -2 -15   35.08    5.56
   7  -2 -15   37.04    6.26
   7   2 -15   37.15    8.29
  -7  -2  15   41.31    7.63
   7  -2 -16   97.62   12.05
   7   2 -16   91.59   15.01
  -7  -2  16  111.82   14.51
   7   2 -17   73.35   13.63
  -7  -2  17  110.66   14.09
   7   2 -18   40.01    9.37
  -7  -2  18   66.32    9.98
   7   2 -19   -0.48    3.12
  -7  -2  19    1.01    2.15
   7   2 -20    5.46    3.98
  -7  -2  20    8.56    3.91
   7   2 -21   80.92   14.05
   7   2 -22   16.60    5.89
   7   2 -23   70.03   12.93
   7   2 -24    4.30    3.89
  -7   3   1   -0.27    1.45
  -7   3   1    0.39    1.66
   7  -3  -1    0.07    2.02
   7  -3  -1    0.24    1.20
   7   3  -1   -0.42    1.80
  -7  -3   1   -0.02    2.69
  -7  -3   1   -0.14    2.79
  -7   3   2  187.98   21.10
  -7   3   2  183.74   21.54
   7  -3  -2  161.25   21.63
   7  -3  -2  176.71   18.84
   7   3  -2  199.65   25.06
  -7  -3   2  206.05   24.01
  -7  -3   2  145.71   23.47
  -7   3   3   51.57    8.12
  -7   3   3   64.02    9.06
   7  -3  -3   47.64    8.70
   7   3  -3   54.95   10.84
  -7  -3   3   46.71    9.72
  -7  -3   3   61.63   11.93
  -7   3   4    8.78    2.87
  -7   3   4    6.50    2.73
   7  -3  -4    7.33    3.38
   7   3  -4   13.38    5.26
  -7  -3   4    7.43    3.62
  -7  -3   4   13.48    5.52
  -7   3   5  112.82   13.01
  -7   3   5   89.06   12.89
   7  -3  -5   96.85   13.24
   7   3  -5  131.90   17.93
  -7  -3   5  118.79   16.19
  -7  -3   5  128.51   18.07
  -7   3   6   20.01    3.62
  -7   3   6   16.89    3.81
   7  -3  -6   17.05    3.93
   7   3  -6   18.19    6.20
  -7  -3   6   21.22    5.98
  -7  -3   6   22.48    6.74
  -7   3   7    3.76    1.36
  -7   3   7    3.28    1.73
   7  -3  -7    4.91    1.91
   7   3  -7    1.89    2.55
  -7  -3   7    2.30    2.99
  -7  -3   7   10.49    4.92
  -7   3   8    0.07    0.66
  -7   3   8   -0.30    1.14
   7  -3  -8   -0.08    0.97
   7   3  -8   -0.68    2.98
  -7  -3   8    3.48    2.98
  -7  -3   8   -0.87    2.77
  -7   3   9  288.18   30.04
   7   3  -9  272.53   34.64
  -7  -3   9  329.80   34.63
  -7  -3   9  304.84   36.09
  -7   3  10  111.43   11.02
   7   3 -10   74.67   14.05
  -7  -3  10   67.85   12.89
   7   3 -11   10.04    4.77
  -7  -3  11   12.12    4.44
   7   3 -12   -1.12    2.80
  -7  -3  12    2.43    2.28
   7   3 -13   90.74   15.77
  -7  -3  13  119.46   15.78
   7   3 -14  114.47   18.70
  -7  -3  14  153.16   18.72
   7   3 -15  206.42   28.53
  -7  -3  15  251.20   27.98
   7   3 -16   43.12    9.04
  -7  -3  16   25.55    6.56
   7   3 -17    1.47    2.89
  -7  -3  17    6.91    3.37
   7   3 -18   26.49    7.82
  -7  -3  18   24.66    6.42
  -7   3  19  306.76   35.45
   7   3 -19  366.88   39.90
   7   3 -20   -0.24    2.43
   7   3 -21   11.06    5.28
   7   3 -22   -0.46    3.10
   7   3 -23   24.27    8.01
   7   3 -24   18.66    6.79
  -7   4   1   78.51   11.58
  -7   4   1   82.64   11.85
   7  -4  -1   82.75   13.16
   7  -4  -1   78.95    9.83
   7   4  -1   88.42   15.03
  -7  -4   1   71.74   13.11
  -7  -4   1   73.03   14.58
  -7   4   2  113.15   14.48
  -7   4   2  110.66   14.60
   7  -4  -2  117.32   16.09
   7  -4  -2  109.63   11.70
   7   4  -2  155.96   20.22
  -7  -4   2  126.36   17.61
  -7  -4   2   85.07   17.11
  -7   4   3   18.52    3.55
  -7   4   3   12.62    3.73
  -7   4   3   12.39    3.73
   7  -4  -3   20.57    5.12
   7   4  -3   26.20    7.48
  -7  -4   3   13.71    5.29
  -7  -4   3    9.34    5.19
  -7   4   4   37.83    5.77
  -7   4   4   42.44    6.58
  -7   4   4   38.36    6.72
   7  -4  -4   44.87    7.53
   7   4  -4   41.96    9.64
  -7  -4   4   48.55    9.79
  -7  -4   4   45.94   10.44
  -7   4   5  102.95   11.38
  -7   4   5   94.75   11.86
  -7   4   5   99.86   12.51
   7   4  -5   82.55   15.59
  -7  -4   5  131.07   16.88
  -7  -4   5   98.77   16.69
  -7   4   6   79.00    8.93
  -7   4   6   77.61    9.44
  -7   4   6   71.41    9.91
   7   4  -6   75.72   13.97
  -7  -4   6  100.41   14.28
  -7  -4   6  112.69   16.60
  -7   4   7   52.79    6.21
  -7   4   7   60.10    7.51
   7   4  -7   59.75   11.56
  -7  -4   7   68.08   11.31
  -7  -4   7   44.81   10.66
  -7   4   8   68.85    8.19
   7   4  -8   50.05   11.35
  -7  -4   8   68.00   11.78
  -7  -4   8   86.68   14.36
  -7   4   9   29.05    4.13
   7   4  -9   35.53    8.54
  -7  -4   9   35.53    7.95
  -7   4  10    0.27    0.64
   7   4 -10    2.04    2.98
  -7  -4  10    1.06    2.36
   7   4 -11  155.89   20.91
  -7  -4  11  120.63   18.14
   7   4 -12  193.30   26.05
  -7  -4  12  195.97   24.74
   7   4 -13  121.29   20.20
  -7  -4  13  164.90   20.27
   7   4 -14   25.46    7.60
   7   4 -15   48.35   10.88
   7   4 -16   35.53    8.91
  -7   4  17  176.18   19.88
   7   4 -17  195.71   25.76
  -7   4  18   22.30    4.73
   7   4 -18   30.28    8.43
  -7   4  19   10.49    3.62
   7   4 -19   33.28    8.46
   7   4 -20   33.85    9.22
   7   4 -21   68.84   13.59
   7   4 -26   23.63    7.77
   7   4 -27   10.83    6.28
   7   4 -28   12.73    6.03
  -7   5   1    1.59    1.62
  -7   5   1    0.17    2.00
  -7   5   1    2.03    1.99
   7  -5  -1    2.43    1.40
   7   5  -1    3.73    3.41
  -7  -5   1   -0.28    2.05
  -7   5   2    1.02    1.45
  -7   5   2    0.31    1.77
  -7   5   2    2.05    2.36
   7   5  -2    9.62    5.14
  -7  -5   2   -0.92    3.78
  -7   5   3   56.70    7.88
  -7   5   3   49.83    8.31
  -7   5   3   57.00    8.79
   7   5  -3   52.61   11.83
  -7  -5   3   62.77   13.28
  -7   5   4  156.93   15.90
  -7   5   4  132.89   16.18
  -7   5   4  139.42   16.65
   7   5  -4  106.54   19.60
  -7  -5   4  123.94   21.08
  -7   5   5   44.26    6.03
  -7   5   5   40.49    6.30
  -7   5   5   47.54    7.03
   7   5  -5   31.75    9.37
  -7  -5   5   54.18   11.79
  -7   5   6    1.69    0.99
  -7   5   6    1.78    1.11
  -7   5   6    0.59    1.40
   7   5  -6   -0.59    3.14
  -7  -5   6    2.38    3.04
  -7   5   7   21.11    2.78
  -7   5   7   22.46    2.91
  -7   5   7   13.05    3.32
   7   5  -7   20.47    6.90
  -7   5   8   79.26    9.45
   7   5  -8   87.22   15.09
  -7   5   9  126.57   13.73
   7   5  -9  156.32   21.19
  -7   5  10   48.17    5.45
   7   5 -10   42.37   10.46
   7   5 -11  105.41   17.51
   7   5 -12    1.40    3.32
   7   5 -13   38.38   10.07
  -7   5  14   56.53    6.06
   7   5 -14   36.13   10.24
  -7   5  15  184.09   19.60
   7   5 -15  269.04   29.46
  -7   5  16    0.34    1.00
   7   5 -16   -0.35    3.25
  -7   5  17    7.69    2.38
   7   5 -17    8.58    5.12
  -7   5  18    3.78    2.00
  -7   5  19   46.69    7.33
   7   5 -22   -1.38    3.34
   7   5 -23   -0.60    2.86
   7   5 -24   15.60    6.86
   7   5 -25   10.87    5.54
   7   5 -26    2.68    3.20
   7   5 -27   -1.33    4.20
   7   5 -28    1.06    4.04
   7   5 -29   18.60    7.39
  -7   6   1   85.42   11.76
  -7   6   1   75.17   12.44
   7   6  -1   82.64   15.92
  -7  -6   1  119.42   19.11
  -7   6   2   68.69    9.42
  -7   6   2   69.09   10.57
  -7   6   2   81.17   11.07
   7  -6  -2   57.80    6.54
   7  -6  -2   61.57    6.60
   7   6  -2   79.98   14.51
  -7  -6   2   90.49   16.35
  -7   6   3   42.34    6.45
  -7   6   3   25.25    5.98
  -7   6   3   30.35    6.51
   7   6  -3   36.31    9.93
  -7  -6   3   32.97    9.97
  -7   6   4   12.60    3.28
  -7   6   4    9.98    3.41
  -7   6   4   13.79    3.97
   7   6  -4   29.75    8.73
  -7  -6   4   13.58    6.02
  -7   6   5    3.13    1.67
  -7   6   5   -0.60    1.87
  -7   6   5    1.99    1.67
   7   6  -5   -0.89    3.66
  -7   6   6   91.10   10.90
  -7   6   6   98.73   11.33
  -7   6   6   84.93   11.65
   7   6  -6   93.66   16.56
  -7   6   7  175.01   18.51
  -7   6   7  173.50   18.57
  -7   6   7  180.89   19.81
   7   6  -7  204.85   26.61
  -7   6   8   66.21    8.95
   7   6  -8   92.59   15.56
   7   6  -9    3.79    4.27
   7   6 -10   68.62   13.77
   7   6 -11  128.15   20.94
  -7  -6  11  152.72   23.34
  -7   6  12   17.24    2.90
   7   6 -12   18.49    6.82
  -7   6  13   14.36    2.63
  -7   6  14   10.83    2.35
  -7   6  15    6.61    1.97
  -7   6  16   68.88    8.71
  -7   6  17   63.03    8.49
  -7   6  18   86.58   11.20
   7   6 -19    3.49    4.28
   7   6 -20    5.64    4.44
   7   6 -21    3.55    5.11
   7   6 -22   55.98   12.83
   7   6 -23   22.63    7.97
   7   6 -24   16.58    7.66
   7   6 -25   -1.94    4.25
   7   6 -26   28.76    9.10
   7   6 -27    9.09    6.24
   7   6 -28   18.91    7.76
   7   6 -29    4.04    5.22
   7   6 -30    4.24    3.98
  -7   7   1    1.37    2.68
  -7   7   1    0.71    3.24
   7  -7  -1    4.98    2.16
  -7  -7   1   13.47    6.96
  -7   7   2   17.01    4.92
  -7   7   2   29.43    6.97
   7  -7  -2   27.93    3.85
  -7  -7   2   26.11    9.35
  -7   7   3    7.33    3.09
  -7   7   3   10.18    4.28
  -7   7   4  273.45   31.37
  -7   7   4  321.59   33.16
  -7   7   5  108.55   13.58
  -7   7   6   11.63    3.16
  -7  -7   9   46.10   12.10
  -7  -7  10  132.21   22.74
  -7  -7  11   24.80    8.80
  -7   7  13   25.32    4.57
   7   7 -13   34.33   10.00
  -7   7  14  145.57   17.22
   7   7 -14  204.76   26.43
  -7   7  15   -0.37    1.23
   7   7 -15   -0.42    3.03
  -7   7  16    6.93    2.56
   7   7 -16    3.44    5.07
   7   7 -17    0.89    3.33
   7   7 -18    6.44    5.25
   7   7 -19    3.64    4.29
   7   7 -20   40.39   10.90
   7   7 -21    0.91    3.69
   7   7 -22    6.80    4.80
   7   7 -23   10.12    5.65
   7   7 -24   23.38    8.63
   7   7 -25    3.59    4.11
   7   7 -26   21.82    8.27
   7   7 -27    1.71    4.14
   7   7 -28    1.75    4.77
   7   7 -29   16.48    7.46
   7   7 -30    3.34    4.72
   7   7 -31    2.08    4.41
   7   7 -32   -0.79    3.57
  -7   8   1   59.67    9.74
   7   8  -1   41.80   11.81
  -7   8   2  106.19   14.97
   7  -8  -2  109.31   12.79
   7   8  -2  128.14   20.94
  -7   8   3    7.44    3.44
   7   8  -3   15.45    7.10
  -7   8   4   21.75    5.36
   7   8  -4   50.27   11.47
  -7   8   5    9.56    3.41
   7   8  -5   18.75    8.30
   7   8  -6   24.68    9.41
   7   8  -7    5.74    4.63
  -7  -8   7    4.43    4.87
   7   8  -8   51.56   13.26
  -7  -8   8   67.35   15.03
   7   8  -9   -0.42    2.92
  -7  -8   9    2.34    4.52
   7   8 -10   32.22    9.79
  -7  -8  10   14.36    7.46
   7   8 -11   16.17    6.83
  -7  -8  11    2.44    4.46
   7   8 -12  160.13   25.19
  -7  -8  12  159.60   26.16
   7   8 -13    3.33    4.38
   7   8 -14    4.07    4.39
   7   8 -15    6.90    5.17
   7   8 -16   96.40   18.33
   7   8 -17   -1.49    4.61
   7   8 -18   29.86   10.16
   7   8 -19    5.88    4.68
   7   8 -20   17.95    7.81
   7   8 -21   -1.04    3.79
   7   8 -22   22.63    8.61
   7   8 -23   14.19    7.39
   7   8 -24    9.04    6.49
   7   8 -25   -1.46    4.45
   7   8 -26    7.51    5.67
   7   8 -27   -0.65    3.25
   7   8 -28   18.65    8.92
   7   8 -29   -0.72    4.18
   7   8 -30    6.46    4.96
   7   8 -31    3.44    3.66
   7   8 -32   21.76    9.38
   7   8 -33   -0.77    3.57
  -7   9   1   -0.37    1.56
   7   9  -1    0.32    4.09
  -7   9   2   45.06    8.77
   7   9  -2   43.27   11.91
   7   9  -3    5.93    5.86
   7   9  -4   34.00   10.51
   7   9  -5    7.64    5.48
  -7  -9   5    1.85    4.24
   7   9  -6   42.30   11.91
  -7  -9   6   41.30   12.71
   7   9  -7   16.36    7.91
  -7  -9   7   11.08    6.84
   7   9  -8   55.89   13.20
  -7  -9   8   29.20   10.92
   7   9  -9   -1.99    5.48
  -7  -9   9    0.24    4.14
   7   9 -10  118.30   21.47
  -7  -9  10  131.42   23.42
   7   9 -11    5.34    5.17
  -7  -9  11    0.78    4.89
   7   9 -12    5.94    5.65
  -7  -9  12   -0.78    3.90
   7   9 -13   12.03    6.62
  -7  -9  13    3.81    5.83
   7   9 -14   83.82   16.91
   7   9 -15   -0.82    2.95
   7   9 -16    5.50    5.71
   7   9 -17   -0.16    1.43
   7   9 -18   14.53    7.66
   7   9 -19   -1.27    3.32
   7   9 -20   16.13    7.69
   7   9 -21    1.76    4.53
   7   9 -22   -1.44    4.49
   7   9 -23    1.17    5.28
   7   9 -24   24.19    9.19
   7   9 -25    4.66    4.74
   7   9 -26    8.70    6.81
   7   9 -27   -1.68    4.78
   7   9 -28    4.80    5.79
   7   9 -29    0.28    2.61
   7   9 -30   -1.07    4.55
   7   9 -31    1.01    1.73
   7   9 -32   -0.41    2.15
   7   9 -33    0.25    2.46
   7   9 -34    2.56    4.31
   7  10  -1   12.68    6.91
   7  10  -2   55.97   14.34
   7  10  -3   -1.67    4.68
  -7 -10   3    0.61    4.83
   7  10  -4    2.75    2.73
  -7 -10   4    2.81    4.51
   7  10  -5    1.42    4.58
  -7 -10   5    4.81    5.81
   7  10  -6  115.18   21.16
  -7 -10   6  121.00   22.89
   7  10  -7   -0.18    3.32
  -7 -10   7    4.25    4.90
   7  10  -8    2.25    3.57
  -7 -10   8    5.56    5.88
   7  10  -9    1.85    4.83
  -7 -10   9    7.43    6.08
   7  10 -10   15.33    6.83
  -7 -10  10    2.05    5.84
   7  10 -11    0.71    4.29
  -7 -10  11   -1.58    4.47
   7  10 -12   36.13   11.38
  -7 -10  12   29.02   10.91
   7  10 -13   -1.18    3.36
  -7 -10  13   -0.22    4.05
   7  10 -14   12.00    7.59
  -7 -10  14   10.96    7.87
   7  10 -15    2.16    4.75
   7  10 -16   59.95   14.32
   7  10 -17   -0.43    2.16
   7  10 -18   42.70   12.78
   7  10 -19    2.07    4.82
   7  10 -20    0.91    4.68
   7  10 -21   12.52    7.67
   7  10 -22   39.55   12.77
   7  10 -23   -0.96    4.02
   7  10 -24    5.39    5.67
   7  10 -25   -0.07    4.09
   7  10 -26   14.36    7.23
   7  10 -27   -1.03    4.69
   7  10 -28   17.11    8.15
   7  10 -29   -1.82    4.91
   7  10 -30    0.37    4.19
   7  10 -31   -0.32    3.70
   7  10 -32    5.42    5.50
   7  10 -33   -0.85    3.07
   7  10 -34    4.59    5.89
   7  11  -1    2.11    3.87
  -7 -11   1    0.86    4.62
   7  11  -2   16.49    7.95
  -7 -11   2   -0.96    5.43
   7  11  -3   22.81    9.07
  -7 -11   3   11.07    7.43
   7  11  -4   12.70    8.26
  -7 -11   4   44.61   14.33
   7  11  -5   25.10   10.16
  -7 -11   5   16.92    9.06
   7  11  -6   -1.30    3.61
  -7 -11   6   -0.50    3.88
   7  11  -7   19.58    8.78
  -7 -11   7    5.41    6.06
   7  11  -8   22.03    8.64
  -7 -11   8    9.13    6.36
   7  11  -9    0.19    3.41
  -7 -11   9    3.12    5.56
   7  11 -10   34.68   11.24
  -7 -11  10   34.68   11.87
   7  11 -11    4.47    5.10
  -7 -11  11    5.90    6.02
   7  11 -12   -0.57    3.54
  -7 -11  12    2.30    4.24
   7  11 -13   -0.94    4.36
  -7 -11  13    2.35    4.81
   7  11 -14   21.17    8.55
  -7 -11  14   12.25    8.14
   7  11 -15    0.72    5.75
  -7 -11  15   -0.66    4.28
   7  11 -16   11.83    5.96
   7  11 -17    1.77    4.88
   7  11 -18   11.05    7.13
   7  11 -19    1.91    3.94
   7  11 -20   24.30    9.28
   7  11 -21    1.77    5.02
   7  11 -22   -0.75    3.29
   7  11 -23    7.48    5.33
   7  11 -24    9.24    6.39
   7  11 -25   -0.29    3.68
   7  11 -26   13.00    7.32
   7  11 -27   -0.32    4.16
   7  11 -28    3.13    5.42
   7  11 -29   -0.74    4.37
   7  11 -30   -0.13    4.00
   7  11 -31   -2.00    5.61
   7  12  -1    2.52    3.68
  -7 -12   1    6.68    6.85
   7  12  -2   25.70   10.37
  -7 -12   2   24.84   10.87
   7  12  -3   -2.59    6.53
  -7 -12   3   -0.52    4.33
   7  12  -4    0.68    3.79
  -7 -12   4   -1.86    5.58
   7  12  -5    6.48    6.98
  -7 -12   5    8.80    6.60
   7  12  -6   23.71    9.73
  -7 -12   6   26.65   10.82
   7  12  -7   -1.37    3.80
  -7 -12   7   -0.42    3.74
   7  12  -8    5.47    4.60
  -7 -12   8    9.46    6.48
   7  12  -9    8.89    5.73
  -7 -12   9   -1.00    6.11
   7  12 -10    2.40    4.87
  -7 -12  10    3.54    6.50
   7  12 -11    2.64    5.03
  -7 -12  11   -1.18    4.10
   7  12 -12   28.37   10.38
  -7 -12  12   30.47   11.79
   7  12 -13    5.13    5.27
  -7 -12  13    4.15    7.09
   7  12 -14    2.66    5.43
  -7 -12  14   18.60    9.14
   7  12 -15   -0.06    3.32
  -7 -12  15   -1.93    4.99
   7  12 -16   33.12   10.76
  -7 -12  16   35.43   12.50
   7  12 -17    1.94    6.56
  -7 -12  17   -2.59    5.97
   7  12 -18   18.95    8.82
   7  12 -19   -1.62    5.78
   7  12 -20   14.25    7.40
   7  12 -21   -0.46    3.17
   7  12 -22    6.96    5.94
   7  12 -23   -0.04    5.06
   7  12 -24    5.70    5.41
   7  12 -25    3.77    4.03
   7  12 -26   13.30    8.64
   7  12 -27    4.30    5.49
   7  12 -28    4.91    5.78
   7  13  -1    2.88    3.50
   7  13  -2   12.80    8.75
   7  13  -3   11.90    7.16
   7  13  -4   39.64   12.52
  -7 -13   4   53.27   16.04
   7  13  -5   11.13    6.81
  -7 -13   5    8.23    7.76
   7  13  -6    7.93    5.49
  -7 -13   6    4.51    6.67
   7  13  -7   -0.09    3.61
  -7 -13   7   -1.17    5.01
   7  13  -8    1.19    4.07
  -7 -13   8   14.28    8.76
   7  13  -9    7.69    7.70
  -7 -13   9   14.45    7.97
   7  13 -10   28.65   10.36
  -7 -13  10    9.88    8.41
   7  13 -11    8.19    6.21
  -7 -13  11    3.96    7.49
   7  13 -12    4.88    5.47
  -7 -13  12   -0.87    4.32
   7  13 -13    0.91    5.61
  -7 -13  13   -0.42    5.54
   7  13 -14   19.55    8.64
  -7 -13  14   22.77   10.31
   7  13 -15   -1.90    4.99
  -7 -13  15   -0.32    4.47
   7  13 -16   -2.19    5.82
  -7 -13  16   -1.37    5.62
   7  13 -17   -0.80    5.82
  -7 -13  17    2.31    4.55
   7  13 -18   -0.00    2.80
  -7 -13  18   -1.61    5.08
   7  13 -19   -0.86    5.46
   7  13 -20    8.09    6.66
   7  13 -21    5.94    6.58
   7  13 -22   -1.33    4.81
   7  13 -23    1.60    5.59
   7  13 -24    5.14    6.98
   7  13 -25    4.65    5.11
   7  14  -1   16.47    8.41
   7  14  -2   19.26    8.52
   7  14  -3   14.17    8.07
   7  14  -4   -2.23    6.17
   7  14  -5    4.91    5.69
   7  14  -6   33.66   11.28
   7  14  -7   32.41   11.23
   7  14  -8   13.84    8.54
   7  14  -9    7.07    5.90
   7  14 -10    5.57    7.64
   7  14 -11    7.65    6.39
   7  14 -12    4.53    4.59
   7  14 -13    5.12    6.16
   7  14 -14   -1.22    3.83
   7  14 -15   -1.88    5.78
   7  14 -16    5.53    6.56
   7  14 -17    9.96    6.29
   7  14 -18    8.59    6.92
   7  14 -19   -1.25    4.98
   7  14 -20   -1.07    4.54
   7  14 -21    2.42    5.39
   7  15  -1   -1.64    5.57
   7  15  -2   -0.67    3.15
   7  15  -3    4.94    5.64
   7  15  -4   17.09    8.43
   7  15  -5    1.49    5.75
   7  15  -6   -2.25    6.25
   7  15  -7   -1.67    5.97
   7  15  -8    8.88    7.74
   7  15  -9   -0.58    3.60
   7  15 -10   -1.68    4.74
   7  15 -11   -0.77    3.93
   7  15 -12   -0.58    5.04
   7  15 -13    2.61    5.69
   7  15 -14    2.70    5.00
   7  15 -15    6.41    7.09
   7  16  -1   10.61    7.62
   7  16  -2   -0.13    5.06
   7  16  -3   -2.95    5.82
   7  16  -4   -0.01    3.97
   7  16  -5   -1.11    4.86
   7  16  -6    5.99    6.65
   7  16  -7    6.38    6.43
  -6   0   1   -0.12    1.52
  -6   0   1   -1.17    2.37
   6   0  -1   -1.04    2.39
   6   0  -1    0.35    1.90
  -6   0   2  368.53   40.77
  -6   0   2  369.27   41.30
   6   0  -2  382.48   41.16
   6   0  -2  403.15   40.44
  -6   0   3    0.25    1.81
  -6   0   3   -0.70    2.25
   6   0  -3   -0.29    2.11
  -6   0   4   33.94    6.44
  -6   0   4   35.12    7.01
   6   0  -4   31.21    6.52
  -6   0   5    0.09    1.35
  -6   0   5   -0.49    1.79
   6   0  -5   -0.24    1.82
  -6   0   6 1639.95  150.64
  -6   0   6 1496.58  151.09
   6   0  -6 1481.22  150.69
  -6   0   7    0.16    1.57
  -6   0   7    0.56    2.09
   6   0  -7   -0.24    1.23
  -6   0   8   31.73    5.60
   6   0  -8   28.87    5.78
  -6   0   9   -0.46    1.57
   6   0  -9   -0.20    1.51
  -6   0  10  250.83   25.54
   6   0 -10  214.18   25.65
  -6   0  11   -0.41    1.49
   6   0 -11   -0.68    1.61
  -6   0  12  396.11   41.47
   6   0 -12  412.66   42.58
  -6   0  13    0.01    1.39
   6   0 -13   -0.43    1.81
  -6   0  14   83.58   11.53
   6   0 -14  104.68   13.06
  -6   0  15   -0.45    1.72
   6   0 -15   -0.02    1.38
  -6   0  16  329.27   35.25
   6   0 -16  337.36   36.46
  -6   0  17   -0.18    1.12
   6   0 -17   -0.04    1.66
   6   0 -18  171.02   22.02
   6   0 -18  202.70   24.97
   6   0 -19   -0.14    2.10
   6   0 -19    2.78    4.04
   6   0 -20   -0.15    2.00
   6   0 -20   -0.68    3.59
   6   0 -21   -0.17    2.14
   6   0 -22  144.56   19.42
   6   0 -23    1.89    2.80
   6   0 -24   -0.64    2.21
  -6   1   1    5.53    3.13
  -6   1   1    4.23    3.39
   6  -1  -1    7.73    3.31
   6  -1  -1    5.16    2.40
   6   1  -1    4.69    3.21
   6   1  -1   11.65    4.12
  -6  -1   1   10.20    4.17
  -6  -1   1    3.99    2.82
  -6   1   2  684.02   73.84
  -6   1   2  766.46   74.70
   6  -1  -2  686.53   74.04
   6  -1  -2  793.60   73.38
   6   1  -2  662.83   75.07
   6   1  -2  788.80   75.33
  -6  -1   2  746.64   75.17
  -6  -1   2  753.22   76.26
  -6   1   3   53.79    7.88
  -6   1   3   37.98    7.40
   6  -1  -3   52.01    8.01
   6   1  -3   34.02    7.73
  -6  -1   3   57.61    8.87
  -6  -1   3   42.07    8.85
  -6   1   4  962.70   97.69
  -6   1   4  940.01   98.16
   6  -1  -4 1069.90   98.37
   6   1  -4 1036.85  100.15
  -6  -1   4  969.18   99.00
  -6  -1   4  989.74  100.21
  -6   1   5  127.64   15.51
  -6   1   5  125.38   16.06
   6  -1  -5  121.87   15.66
   6   1  -5  127.55   17.36
  -6  -1   5  163.90   17.75
  -6  -1   5  153.43   18.26
  -6   1   6  140.18   14.91
  -6   1   6  134.46   15.34
   6  -1  -6  127.64   14.94
   6   1  -6  115.78   16.20
  -6  -1   6  104.96   15.40
  -6  -1   6  117.66   16.44
  -6   1   7  276.98   28.60
  -6   1   7  242.63   28.87
   6  -1  -7  281.28   29.02
   6   1  -7  243.60   30.31
  -6  -1   7  319.25   30.82
  -6  -1   7  289.67   31.49
  -6   1   8  883.50   86.16
   6  -1  -8  850.53   86.56
   6   1  -8  901.11   88.80
  -6  -1   8  897.96   88.06
  -6   1   9    8.23    2.25
   6  -1  -9    8.56    2.71
   6   1  -9    3.80    2.63
  -6  -1   9   12.11    3.61
  -6   1  10  143.97   15.95
   6  -1 -10  156.13   16.77
   6   1 -10  124.04   17.81
  -6  -1  10  153.90   17.83
  -6   1  11   19.12    3.63
   6  -1 -11   18.90    4.11
   6   1 -11   22.52    5.54
  -6  -1  11   21.51    4.97
  -6   1  12  399.45   40.38
   6  -1 -12  390.90   41.07
   6   1 -12  375.18   42.90
  -6  -1  12  440.28   42.52
  -6   1  13   77.80    8.54
   6  -1 -13   68.04    8.96
   6   1 -13   47.23    9.37
  -6  -1  13   51.37    8.97
  -6   1  14  260.43   22.46
   6  -1 -14  196.78   22.46
   6   1 -14  187.21   23.97
  -6  -1  14  159.20   22.41
   6  -1 -15   18.07    4.08
   6  -1 -15   13.56    4.55
   6   1 -15    9.51    3.96
  -6  -1  15   23.38    4.83
   6  -1 -16    2.48    1.85
   6  -1 -16    1.39    2.31
   6   1 -16    1.59    2.42
  -6  -1  16    2.09    2.14
   6  -1 -17    8.18    3.07
   6  -1 -17    6.30    3.86
   6   1 -17    9.11    3.80
  -6  -1  17    8.24    3.00
   6  -1 -18  292.40   31.37
   6  -1 -18  260.08   32.62
   6   1 -18  311.88   33.41
  -6  -1  18  272.92   31.30
   6  -1 -19   45.81    7.91
   6  -1 -19   44.19    9.09
   6   1 -19   48.48    9.21
  -6  -1  19   38.89    7.63
   6  -1 -20   -0.28    2.12
   6   1 -20    0.94    2.30
   6   1 -20   -0.32    2.84
  -6  -1  20    1.86    1.87
   6  -1 -21   11.64    4.03
   6   1 -21    6.05    3.83
   6   1 -21   -0.33    3.36
   6  -1 -22   13.59    4.43
   6   1 -22   12.40    4.77
   6   1 -22    4.39    4.57
   6   1 -23   16.74    5.61
   6   1 -24   33.55    8.19
   6   1 -25    4.95    4.12
   6   1 -26    4.76    3.81
  -6   2   1    7.49    3.20
  -6   2   1    8.48    3.40
   6  -2  -1    6.15    3.16
   6  -2  -1    4.76    2.09
   6   2  -1    4.79    3.41
   6   2  -1    6.57    3.38
  -6  -2   1    2.23    2.37
  -6  -2   1    2.43    3.09
  -6   2   2    8.80    3.04
  -6   2   2   10.75    3.59
   6  -2  -2   13.81    3.85
   6  -2  -2   11.88    2.71
   6   2  -2   16.64    5.45
   6   2  -2    9.58    4.38
  -6  -2   2   11.25    4.28
  -6  -2   2   13.71    4.98
  -6   2   3    3.02    2.16
  -6   2   3    9.92    3.04
   6  -2  -3    8.03    2.96
   6   2  -3    4.75    3.46
  -6  -2   3    6.10    3.42
  -6  -2   3    2.75    3.07
  -6   2   4   67.03    9.72
  -6   2   4   80.18   10.34
   6  -2  -4   76.31   10.27
   6   2  -4   77.19   12.49
  -6  -2   4   74.12   11.73
  -6  -2   4  105.43   14.29
  -6   2   5   15.34    3.23
  -6   2   5    8.58    2.90
   6  -2  -5   10.14    2.98
   6   2  -5   19.25    5.58
  -6  -2   5   15.95    4.74
  -6  -2   5   19.94    5.78
  -6   2   6  408.86   40.22
  -6   2   6  413.29   40.88
   6  -2  -6  368.29   40.27
   6   2  -6  409.93   44.14
  -6  -2   6  458.45   43.93
  -6  -2   6  369.02   43.93
  -6   2   7   71.19    7.95
  -6   2   7   64.80    8.28
   6  -2  -7   62.00    7.96
   6   2  -7   73.53   11.37
  -6  -2   7   55.69    9.95
  -6  -2   7   57.86   10.81
  -6   2   8   10.17    2.13
   6  -2  -8   13.00    2.54
   6   2  -8   11.11    4.38
  -6  -2   8   10.69    3.87
  -6   2   9    1.34    0.75
   6  -2  -9   -0.46    1.05
   6   2  -9   -0.42    2.77
  -6  -2   9    3.45    2.54
  -6   2  10  329.95   33.00
   6  -2 -10  352.65   33.52
   6   2 -10  307.09   37.27
  -6  -2  10  337.15   36.79
   6  -2 -11  321.22   33.43
   6  -2 -11  336.17   34.28
   6   2 -11  365.12   38.20
  -6  -2  11  353.68   36.91
   6  -2 -12  113.58   13.24
   6  -2 -12  127.86   14.14
   6   2 -12  131.62   17.34
  -6  -2  12  131.71   16.37
   6  -2 -13   13.41    2.77
   6  -2 -13   15.50    3.27
   6   2 -13   11.64    4.63
  -6  -2  13   11.05    4.03
   6  -2 -14  108.69   12.82
   6  -2 -14  125.43   13.89
   6   2 -14  113.04   16.18
  -6  -2  14   99.39   14.64
   6  -2 -15   33.46    5.63
   6  -2 -15   46.19    6.93
   6   2 -15   41.92    8.49
  -6  -2  15   38.08    7.33
   6  -2 -16   67.61    9.38
   6  -2 -16   82.72   10.61
   6   2 -16   64.57   11.69
  -6  -2  16   75.83   11.24
   6  -2 -17   13.37    3.92
   6  -2 -17   21.35    5.02
   6   2 -17   29.74    7.01
  -6  -2  17   35.14    6.46
   6  -2 -18   16.03    4.17
   6  -2 -18   18.76    4.93
   6   2 -18   28.10    6.95
  -6  -2  18   20.01    5.32
   6  -2 -19   16.64    3.97
   6   2 -19   19.56    5.88
  -6  -2  19    7.40    3.58
  -6   2  20  182.71   22.91
   6  -2 -20  171.62   21.18
   6   2 -20  193.67   24.37
  -6  -2  20  191.49   22.72
   6   2 -21    6.56    3.82
  -6  -2  21    2.40    2.61
   6   2 -22   48.78   10.09
   6   2 -23    3.88    3.40
   6   2 -25   12.12    5.15
   6   2 -26   50.89   10.95
  -6   3   1    2.55    2.32
  -6   3   1    5.00    2.77
   6  -3  -1    2.86    2.62
   6  -3  -1    1.72    1.35
   6   3  -1    3.64    3.38
   6   3  -1    3.43    2.92
  -6  -3   1   -0.40    1.91
  -6  -3   1    7.62    4.22
  -6   3   2  181.00   19.32
  -6   3   2  161.53   19.26
   6  -3  -2  155.78   19.86
   6  -3  -2  165.57   17.14
   6   3  -2  157.63   22.24
   6   3  -2  171.11   21.72
  -6  -3   2  162.87   21.38
  -6  -3   2  153.08   22.38
  -6   3   3  154.42   18.76
  -6   3   3  176.04   19.45
   6  -3  -3  194.69   20.45
   6   3  -3  143.51   21.78
  -6  -3   3  171.95   21.78
  -6  -3   3  179.89   23.49
  -6   3   4   45.13    6.69
  -6   3   4   46.31    7.04
   6  -3  -4   53.52    7.70
   6   3  -4   74.20   11.55
  -6  -3   4   37.23    8.48
  -6  -3   4   49.23   10.10
  -6   3   5   15.10    2.91
  -6   3   5   13.46    3.16
   6  -3  -5   18.30    3.64
   6   3  -5   12.92    5.04
  -6  -3   5    6.43    3.52
  -6  -3   5   14.83    5.33
  -6   3   6   20.42    3.06
  -6   3   6   19.72    3.29
   6  -3  -6   17.86    3.34
   6   3  -6    9.44    4.60
  -6  -3   6   11.36    4.33
  -6  -3   6   14.17    5.32
  -6   3   7   19.10    2.42
  -6   3   7   24.18    2.72
  -6   3   7   22.93    3.46
   6   3  -7   17.82    5.60
  -6  -3   7   17.60    5.39
  -6  -3   7   30.87    7.55
  -6   3   8  443.74   44.64
   6   3  -8  452.61   50.01
  -6  -3   8  522.63   49.86
   6   3  -9   68.20   11.95
  -6  -3   9   72.14   11.47
   6   3 -10   23.02    6.44
  -6  -3  10   40.77    7.57
   6   3 -11   18.53    5.59
  -6  -3  11    5.15    3.44
   6   3 -12   65.71   12.55
  -6  -3  12   97.83   13.15
   6   3 -13  157.50   21.57
  -6  -3  13  163.33   20.54
   6  -3 -14  215.25   21.77
   6  -3 -14  223.49   21.85
   6   3 -14  207.08   27.35
  -6  -3  14  255.25   27.04
   6  -3 -15   15.61    2.87
   6  -3 -15   23.98    3.42
   6   3 -15   24.51    6.51
  -6  -3  15   24.55    5.90
   6  -3 -16   25.06    3.92
   6  -3 -16   24.19    4.04
   6   3 -16   13.77    5.66
  -6  -3  16   33.35    6.90
  -6   3  17   86.02   11.88
   6  -3 -17   81.08   10.57
   6  -3 -17   98.21   11.29
   6   3 -17  111.85   15.76
  -6  -3  17   90.49   13.49
  -6   3  18  136.35   17.03
   6  -3 -18  133.93   15.64
   6   3 -18  169.28   21.05
  -6  -3  18  128.43   18.06
  -6   3  19   54.51    9.08
   6   3 -19   56.54   11.24
  -6   3  20    3.66    2.64
   6   3 -20    2.15    3.35
   6   3 -21   -0.22    3.03
   6   3 -22   56.50   11.70
   6   3 -23   21.32    7.03
   6   3 -24   60.79   12.36
   6   3 -28   40.87   10.28
   6   3 -29    9.16    5.64
   6   3 -30   39.83   10.53
  -6   4   1  215.23   23.55
  -6   4   1  224.76   24.87
  -6   4   1  215.97   24.61
   6  -4  -1  206.32   25.95
   6  -4  -1  203.67   22.72
   6   4  -1  242.03   28.99
   6   4  -1  222.89   27.59
  -6  -4   1  264.94   28.36
  -6  -4   1  196.01   28.07
  -6   4   2   13.28    3.14
  -6   4   2   16.73    4.10
  -6   4   2   14.48    3.73
   6  -4  -2   13.28    2.20
   6   4  -2   16.25    6.04
  -6  -4   2   23.33    6.21
  -6  -4   2   16.95    6.56
  -6   4   3    7.21    2.05
  -6   4   3    7.41    2.50
  -6   4   3    2.31    1.74
   6   4  -3    3.44    3.72
  -6  -4   3    8.68    4.48
  -6  -4   3   -0.47    3.36
  -6   4   4   20.05    3.47
  -6   4   4   22.43    4.04
  -6   4   4   21.55    4.22
   6   4  -4   17.61    6.04
  -6  -4   4   18.80    5.65
  -6  -4   4   30.62    7.82
  -6   4   5  290.41   28.70
  -6   4   5  295.07   29.17
  -6   4   5  258.09   29.30
   6   4  -5  305.66   34.98
  -6  -4   5  290.31   33.58
  -6  -4   5  300.86   35.48
  -6   4   6  292.39   29.66
  -6   4   6  306.37   29.96
  -6   4   6  300.37   30.60
   6   4  -6  308.11   36.10
  -6  -4   6  322.57   35.34
  -6  -4   6  315.56   36.97
  -6   4   7   78.34    9.25
   6   4  -7   85.43   14.09
  -6  -4   7  110.30   14.49
  -6  -4   7   90.26   15.04
  -6   4   8    6.48    1.26
   6   4  -8    8.88    4.19
  -6  -4   8    9.82    3.94
  -6  -4   8    3.50    3.76
   6   4  -9   77.32   14.25
  -6  -4   9  100.14   14.25
   6   4 -10   38.78    8.76
  -6  -4  10   33.09    7.46
   6   4 -11  202.57   25.08
  -6  -4  11  169.86   22.89
   6   4 -12  133.56   20.21
  -6  -4  12  152.04   19.60
   6   4 -13   47.41   10.55
  -6  -4  13   64.38   10.66
  -6   4  14    1.47    1.20
   6   4 -14    5.82    3.92
  -6  -4  14    1.24    2.51
  -6   4  15  111.25   13.58
   6   4 -15  112.96   18.17
  -6  -4  15  178.80   19.12
  -6   4  16  180.71   20.25
   6  -4 -16  188.21   18.36
   6   4 -16  164.63   24.31
  -6   4  17   11.06    3.25
   6   4 -17    8.50    4.70
  -6   4  18   70.13    9.99
   6   4 -18   69.42   13.13
  -6   4  19  126.50   15.99
   6   4 -19  124.16   19.33
  -6   4  20  128.99   17.35
   6   4 -20  156.81   21.64
   6   4 -21   11.44    5.57
   6   4 -22   17.65    6.46
   6   4 -26   15.75    6.34
   6   4 -27   16.73    6.95
   6   4 -28   15.55    6.50
   6   4 -29    3.28    3.77
   6   4 -30   12.99    6.44
   6   4 -31    4.03    4.14
  -6   5   1   15.25    3.93
  -6   5   1   18.06    5.10
  -6   5   1   22.38    5.12
   6  -5  -1   22.67    3.97
   6   5  -1   17.58    6.84
  -6  -5   1   24.40    6.77
  -6  -5   1   25.15    7.93
  -6   5   2   79.42   12.75
  -6   5   2  118.47   14.84
  -6   5   2  112.93   14.43
   6  -5  -2  119.72   11.91
   6  -5  -2  126.35   11.94
   6   5  -2  138.87   19.45
  -6  -5   2   75.70   15.27
  -6  -5   2  112.90   18.76
  -6   5   3   88.22   14.03
  -6   5   3  140.82   16.05
  -6   5   3  169.43   16.56
   6   5  -3  139.13   20.05
  -6  -5   3  171.10   20.30
  -6  -5   3  176.99   22.54
  -6   5   4  117.60   14.69
  -6   5   4  133.28   15.64
  -6   5   4  160.18   16.26
   6   5  -4  144.56   20.61
  -6  -5   4  138.41   19.29
  -6  -5   4  114.46   19.77
  -6   5   5    2.73    1.42
  -6   5   5    5.22    1.99
  -6   5   5    2.58    1.58
   6   5  -5   -0.02    2.70
  -6  -5   5    2.02    3.14
  -6  -5   5    3.52    3.58
  -6   5   6    2.11    1.06
  -6   5   6    3.13    1.36
  -6   5   6    2.37    1.37
   6   5  -6    3.05    3.61
  -6  -5   6    5.44    3.39
  -6  -5   6    6.64    4.13
  -6   5   7   81.77    8.47
  -6   5   7   81.56    8.46
  -6   5   7   70.91    9.20
   6   5  -7   87.49   14.52
  -6  -5   7   69.24   12.74
  -6  -5   7   88.13   15.34
  -6   5   8   58.94    7.13
   6   5  -8   63.53   12.26
  -6  -5   8   74.89   11.99
  -6  -5   8   50.72   11.90
  -6   5   9  103.21   11.14
   6   5  -9  122.16   18.05
  -6  -5   9  110.05   16.15
  -6   5  10   51.49    5.96
   6   5 -10   77.04   12.89
  -6   5  11    2.83    0.91
   6   5 -11    0.91    2.51
  -6   5  12    7.97    1.61
   6   5 -12    7.88    5.22
  -6   5  13  276.01   28.56
   6   5 -13  371.74   37.68
  -6   5  14  326.76   33.07
   6   5 -14  338.57   40.02
  -6   5  15    0.21    1.21
   6   5 -15   -0.40    3.58
  -6   5  16   13.12    3.25
   6   5 -16   17.90    6.36
  -6   5  17    0.87    1.59
   6   5 -17    2.96    3.22
  -6   5  18  120.80   15.42
   6   5 -18  146.34   20.85
  -6   5  19   37.28    6.74
   6   5 -23   63.68   13.40
   6   5 -24   35.39    9.72
   6   5 -25   13.14    6.29
   6   5 -26   -1.40    3.29
   6   5 -27   -0.90    3.35
   6   5 -28   14.43    6.49
   6   5 -29   13.45    6.12
   6   5 -30   13.64    6.54
   6   5 -31   -0.60    2.86
   6   5 -32   -1.87    3.90
  -6   6   1  169.92   20.54
  -6   6   1  145.63   21.56
  -6   6   1  169.51   21.53
   6  -6  -1  196.30   19.82
   6   6  -1  175.30   25.55
  -6  -6   1  240.55   28.89
  -6   6   2   29.72    5.92
  -6   6   2   44.05    7.89
  -6   6   2   33.25    6.61
   6  -6  -2   36.24    5.00
   6  -6  -2   35.37    4.92
   6   6  -2   25.58    8.16
  -6  -6   2   72.41   13.69
  -6   6   3    3.44    2.26
  -6   6   3   19.87    4.74
  -6   6   3    3.78    2.28
   6   6  -3    5.68    4.74
  -6  -6   3   10.69    5.44
  -6   6   4   30.98    5.22
  -6   6   4   36.61    6.50
  -6   6   4   26.45    5.54
   6   6  -4   19.18    7.45
  -6  -6   4   23.43    8.00
  -6   6   5  165.23   18.85
  -6   6   5  153.45   19.42
  -6   6   5  186.54   20.08
   6   6  -5  231.10   26.71
  -6  -6   5  154.10   24.50
  -6   6   6   93.93   12.38
  -6   6   6  131.04   13.72
   6   6  -6  132.25   19.31
  -6  -6   6   98.51   17.96
  -6   6   7   82.93    9.80
  -6   6   7   86.02   10.16
   6   6  -7   62.41   13.81
  -6  -6   7   99.50   16.69
  -6   6   8   19.28    3.01
  -6   6   8   18.67    3.09
   6   6  -8   14.62    6.09
  -6  -6   8   14.64    6.58
   6   6  -9  145.06   21.12
  -6  -6   9  119.63   20.79
  -6   6  10   95.96   11.36
   6   6 -10   98.93   16.94
  -6   6  11   79.74    9.19
   6   6 -11   52.76   12.77
  -6   6  12   79.59   10.11
   6   6 -12  120.45   17.87
  -6   6  13    2.59    1.62
   6   6 -13    5.29    4.12
  -6   6  14    0.37    0.98
   6   6 -14   -1.23    3.66
  -6   6  15   72.23    9.60
  -6   6  16   17.90    4.09
  -6   6  17   20.36    4.65
  -6   6  18   48.08    7.98
   6   6 -20   -1.34    3.61
   6   6 -21    5.22    4.88
   6   6 -22    7.85    5.62
   6   6 -23   23.87    8.77
   6   6 -24    0.45    3.95
   6   6 -25   16.94    7.80
   6   6 -26   40.60   10.96
   6   6 -27   34.99   10.23
   6   6 -28    0.26    3.11
   6   6 -29    0.25    4.56
   6   6 -30    0.86    3.81
   6   6 -31   19.92    7.81
   6   6 -32    9.07    5.47
   6   6 -33    8.92    6.25
   6   6 -34   -1.97    4.65
  -6   7   1   16.89    4.53
  -6   7   1   28.21    7.02
   6  -7  -1   12.09    3.83
   6   7  -1   21.77    7.79
  -6  -7   1   13.42    7.10
  -6   7   2   11.48    3.63
  -6   7   2   17.63    5.25
   6  -7  -2   12.93    3.22
   6   7  -2   25.79    8.03
  -6  -7   2   15.11    7.07
  -6   7   3  309.68   32.05
  -6   7   3  307.96   33.91
   6  -7  -3  298.66   29.14
   6  -7  -3  282.83   28.94
   6   7  -3  319.82   38.08
  -6  -7   3  213.06   35.92
  -6   7   4   89.19   12.29
  -6   7   4   96.21   13.89
   6   7  -4   92.47   16.66
  -6  -7   4   97.30   18.19
  -6   7   5   27.61    5.43
  -6   7   5   30.21    6.39
   6   7  -5   32.00    9.27
  -6  -7   5   27.47    9.16
  -6   7   6   18.56    4.12
  -6   7   6   18.63    4.97
   6   7  -6   14.64    7.33
  -6  -7   6   23.15    8.87
  -6   7   7   22.51    4.48
  -6   7   7   28.96    5.65
   6   7  -7   19.94    7.72
  -6  -7   7   17.22    7.12
  -6   7   8   42.11    6.08
  -6   7   8   35.72    6.41
  -6  -7   8   30.67    9.92
  -6   7   9  164.27   18.16
  -6   7   9  169.84   18.86
  -6   7  10    1.12    1.09
  -6   7  11   -0.36    1.38
  -6   7  12   18.75    4.19
  -6   7  13  178.14   20.42
  -6   7  14   12.08    3.56
  -6   7  15    0.59    1.54
   6   7 -15   -0.23    1.45
  -6   7  16    6.93    2.96
   6   7 -16    9.46    5.59
  -6   7  17    0.60    2.06
   6   7 -17    3.82    3.75
   6   7 -18    3.85    3.88
   6   7 -19   61.95   13.84
   6   7 -20    7.99    5.54
   6   7 -21    6.62    5.45
   6   7 -22   -0.64    2.94
   6   7 -23   29.80    9.37
   6   7 -24    4.77    5.04
   6   7 -25   12.87    6.33
   6   7 -26   -0.74    3.23
   6   7 -27   -0.83    2.68
   6   7 -28   11.43    6.40
   6   7 -29   27.54    9.72
   6   7 -30   -0.19    3.85
   6   7 -31    6.50    5.18
   6   7 -32   -0.62    2.95
   6   7 -33    5.34    4.66
   6   7 -34    1.88    4.34
   6   7 -35   15.13    8.06
  -6   8   1  158.81   20.03
  -6   8   1  150.60   21.79
   6  -8  -1  152.10   18.91
  -6  -8   1  168.31   26.21
  -6   8   2   10.13    3.68
  -6   8   2    4.08    4.27
   6  -8  -2   11.28    3.12
  -6  -8   2    7.20    5.90
  -6   8   3    0.00    0.98
  -6   8   3   -0.73    2.73
   6  -8  -3   -0.48    1.38
  -6  -8   3    0.84    4.28
  -6   8   4    2.03    2.13
  -6   8   4   -0.58    2.57
   6  -8  -4    0.38    0.75
  -6  -8   4    4.69    4.54
  -6   8   5  282.15   30.50
  -6   8   5  223.84   31.09
   6  -8  -5  309.89   29.69
  -6  -8   5  236.14   35.91
  -6   8   6    5.14    2.94
  -6   8   6    3.60    2.62
  -6  -8   6    4.56    5.69
  -6   8   7  101.24   13.37
  -6   8   8    4.35    2.31
   6   8  -8    4.03    4.08
   6   8  -9  129.65   21.34
   6   8 -10   64.09   14.06
   6   8 -11  119.06   20.45
  -6   8  12   33.33    6.29
   6   8 -12   12.71    6.14
  -6   8  13    3.47    2.72
   6   8 -13    1.84    4.15
  -6   8  14    2.71    2.16
   6   8 -14   12.46    5.78
   6   8 -15  105.18   19.28
   6   8 -16   -3.03    4.98
   6   8 -17   42.88   11.13
   6   8 -18    1.66    4.24
   6   8 -19   19.21    7.46
   6   8 -20    3.04    4.80
   6   8 -21    8.60    5.91
   6   8 -22    4.98    5.14
   6   8 -23    1.87    4.34
   6   8 -24   -0.82    3.47
   6   8 -25    3.79    5.79
   6   8 -26   12.68    6.23
   6   8 -27   21.15    8.53
   6   8 -28    1.24    4.04
   6   8 -29   -1.15    5.12
   6   8 -30    2.55    4.08
   6   8 -31   20.40    8.60
   6   8 -32    8.86    6.16
   6   8 -33    6.52    5.49
   6   8 -34   -0.99    3.77
   6   8 -35    4.03    4.55
   6   8 -36    5.14    5.21
  -6   9   1    9.70    4.12
  -6   9   1   12.60    5.96
   6  -9  -1   12.89    4.09
   6   9  -1    8.29    5.82
  -6  -9   1   13.36    6.79
  -6   9   2    2.15    2.53
  -6   9   2   15.81    5.98
   6   9  -2    9.39    5.63
  -6  -9   2   24.70    9.37
  -6   9   3  208.91   25.13
   6   9  -3  199.38   29.65
  -6  -9   3  201.04   31.22
  -6   9   4   10.32    4.02
   6   9  -4   24.23    8.15
  -6  -9   4   22.22    8.67
  -6   9   5    4.08    2.94
   6  -9  -5    1.66    1.00
   6   9  -5    0.86    5.22
  -6  -9   5    3.11    4.75
  -6   9   6   17.52    5.03
   6   9  -6   21.26    8.39
  -6   9   7   12.68    3.99
   6   9  -7    8.35    5.70
   6   9  -8   -0.88    3.70
   6   9  -9  140.18   23.08
   6   9 -10    5.75    5.58
  -6  -9  10    1.79    3.67
   6   9 -11   -2.03    4.44
  -6  -9  11   -0.44    3.35
   6   9 -12   11.35    6.49
   6   9 -13   93.50   18.22
   6   9 -14    6.57    5.35
   6   9 -15   42.36   12.05
   6   9 -16    1.65    3.18
   6   9 -17   17.76    7.77
   6   9 -18    1.36    3.44
   6   9 -19   58.78   14.08
   6   9 -20    2.19    4.37
   6   9 -21    0.66    3.42
   6   9 -22    1.35    3.98
   6   9 -23   40.01   11.27
   6   9 -24   -1.62    4.81
   6   9 -25   17.13    7.79
   6   9 -26    2.12    3.64
   6   9 -27    3.87    4.13
   6   9 -28    4.17    4.61
   6   9 -29   10.21    6.94
   6   9 -30   -0.78    2.74
   6   9 -31    4.27    4.96
   6   9 -32   -0.38    3.67
   6   9 -33    5.59    5.72
   6   9 -34    2.06    5.22
   6   9 -35    6.70    5.25
   6   9 -36    5.64    5.79
  -6  10   1   27.34    7.48
   6  10  -1   57.18   13.14
  -6 -10   1   35.13   11.63
  -6  10   2   10.25    4.47
   6  10  -2   22.57    8.49
  -6 -10   2   12.74    8.05
  -6  10   3   -1.00    2.49
   6  10  -3   -1.09    3.93
  -6 -10   3   -0.94    4.50
  -6  10   4    6.70    3.63
   6  10  -4   12.30    7.00
   6  10  -5   62.65   14.88
   6  10  -6    3.75    4.16
   6  10  -7   21.99    8.81
   6  10  -8   -1.13    4.05
   6  10  -9   -2.15    5.18
  -6 -10   9   -3.59    6.03
   6  10 -10   -1.22    4.26
  -6 -10  10    8.78    5.49
   6  10 -11  123.50   22.10
  -6 -10  11  137.29   24.45
   6  10 -12   -1.46    3.89
  -6 -10  12   -1.79    4.98
   6  10 -13    2.12    5.25
   6  10 -14    3.95    5.54
   6  10 -15  103.38   19.82
   6  10 -16    3.69    4.61
   6  10 -17   42.09   11.89
   6  10 -18    9.37    5.60
   6  10 -19   10.82    7.74
   6  10 -20    1.86    4.83
   6  10 -21   45.72   12.69
   6  10 -22    2.02    4.88
   6  10 -23    6.17    6.40
   6  10 -24    1.79    2.90
   6  10 -25   19.20    8.17
   6  10 -26   -2.43    5.66
   6  10 -27    2.32    3.48
   6  10 -28   -0.02    3.97
   6  10 -29   -1.26    4.22
   6  10 -30    1.98    3.56
   6  10 -31    2.43    4.97
   6  10 -32   -0.21    1.39
   6  10 -33    8.28    6.60
   6  10 -34   -0.97    4.51
  -6  11   1    7.79    4.46
   6  11  -1   19.42    7.96
  -6 -11   1   26.48   10.77
  -6  11   2   -1.20    2.90
   6  11  -2   -1.25    4.50
   6  11  -3   53.83   13.50
   6  11  -4   -0.68    5.13
   6  11  -5   -1.65    4.03
   6  11  -6    6.80    6.33
   6  11  -7    0.73    3.54
  -6 -11   7   38.99   11.49
   6  11  -8   25.45    9.18
  -6 -11   8   10.51    6.89
   6  11  -9   48.91   12.84
  -6 -11   9   29.83   12.21
   6  11 -10   -1.13    4.92
  -6 -11  10    6.36    4.96
   6  11 -11    2.57    5.51
  -6 -11  11    2.55    5.03
   6  11 -12    3.77    6.52
  -6 -11  12    3.45    4.30
   6  11 -13   41.72   12.23
  -6 -11  13   56.41   15.38
   6  11 -14   -1.01    5.50
   6  11 -15   35.83   10.83
   6  11 -16   10.71    5.89
   6  11 -17   35.46   11.28
   6  11 -18   -1.53    3.76
   6  11 -19   22.67    9.12
   6  11 -20   -0.31    3.80
   6  11 -21    0.64    3.14
   6  11 -22    2.98    4.99
   6  11 -23   45.30   12.69
   6  11 -24   -1.19    4.27
   6  11 -25    0.36    4.70
   6  11 -26   -1.21    3.72
   6  11 -27    3.25    5.51
   6  11 -28    0.02    3.83
   6  11 -29    8.08    5.92
   6  11 -30   -0.79    3.54
   6  11 -31    5.78    4.92
   6  11 -32    0.30    3.74
   6  12  -1   66.08   15.64
   6  12  -2    0.23    6.06
   6  12  -3   -4.09    6.40
   6  12  -4    6.82    5.97
   6  12  -5   66.69   15.88
  -6 -12   5   41.35   14.20
   6  12  -6   -1.44    4.90
  -6 -12   6   -0.00    5.18
   6  12  -7   -0.78    4.13
  -6 -12   7    9.62    6.32
   6  12  -8   -0.77    4.84
  -6 -12   8   -1.61    4.70
   6  12  -9    8.00    6.67
  -6 -12   9    5.98    6.30
   6  12 -10   -1.10    3.30
  -6 -12  10    4.39    5.99
   6  12 -11   21.23    8.87
  -6 -12  11   30.31   11.71
   6  12 -12    2.36    5.05
  -6 -12  12    0.64    5.13
   6  12 -13    6.64    5.52
  -6 -12  13    2.95    5.11
   6  12 -14   -1.47    4.16
  -6 -12  14    0.76    4.05
   6  12 -15    7.49    5.40
  -6 -12  15    8.66    7.28
   6  12 -16    5.87    6.12
   6  12 -17   10.18    6.40
   6  12 -18   -0.84    4.31
   6  12 -19    1.85    4.25
   6  12 -20   -1.30    4.71
   6  12 -21   25.78    9.99
   6  12 -22   -0.17    1.55
   6  12 -23    7.83    6.84
   6  12 -24    8.76    5.93
   6  12 -25   11.76    7.87
   6  12 -26   -1.35    4.87
   6  12 -27   19.46    8.56
   6  12 -28    8.62    6.15
   6  12 -29    1.92    4.93
   6  13  -1   10.77    6.55
   6  13  -2    4.08    5.30
   6  13  -3   40.50   12.20
   6  13  -4   15.06    7.75
   6  13  -5    2.22    4.69
   6  13  -6   17.64    7.48
  -6 -13   6    3.78    6.36
   6  13  -7   22.58    9.01
  -6 -13   7   16.08    9.20
   6  13  -8    9.81    5.97
  -6 -13   8    7.39    7.75
   6  13  -9   60.68   15.32
  -6 -13   9   15.78    9.62
   6  13 -10   -1.00    3.52
  -6 -13  10   -1.33    5.40
   6  13 -11    1.52    5.14
  -6 -13  11   -2.12    5.27
   6  13 -12   14.61    8.53
  -6 -13  12    8.24    6.89
   6  13 -13   30.37   11.40
  -6 -13  13   26.01   11.24
   6  13 -14   -1.86    5.17
  -6 -13  14   -0.92    4.49
   6  13 -15   11.35    7.03
  -6 -13  15    9.32    7.60
   6  13 -16    0.09    3.77
  -6 -13  16   -1.14    5.96
   6  13 -17   13.13    7.83
   6  13 -18   -0.64    5.38
   6  13 -19   17.67    8.13
   6  13 -20    5.73    5.21
   6  13 -21    3.37    4.41
   6  13 -22   -1.85    4.23
   6  13 -23   -1.16    4.71
   6  13 -24   -0.59    4.16
   6  13 -25    4.99    6.95
   6  13 -26   -2.79    5.68
   6  14  -1   27.98   10.58
   6  14  -2    6.30    6.62
   6  14  -3    5.40    5.11
   6  14  -4    9.81    6.95
   6  14  -5   26.78   11.27
   6  14  -6   30.63   12.06
   6  14  -7   32.11   12.24
   6  14  -8    0.79    5.84
   6  14  -9   21.36    8.96
   6  14 -10    9.09    7.26
   6  14 -11    6.47    5.53
   6  14 -12    1.41    5.38
   6  14 -13   -1.44    5.44
   6  14 -14   -1.19    5.36
   6  14 -15    4.91    5.49
   6  14 -16   10.64    7.34
   6  14 -17   -1.28    5.50
   6  14 -18   -2.71    5.63
   6  14 -19   -0.38    2.11
   6  14 -20   10.65    6.94
   6  14 -21    1.02    6.11
   6  14 -22   -2.06    4.91
   6  15  -1    5.23    6.19
   6  15  -2    3.01    3.99
   6  15  -3    5.25    6.23
   6  15  -4    9.12    6.04
   6  15  -5   -1.08    3.97
   6  15  -6   -1.16    3.80
   6  15  -7   -2.04    5.94
   6  15  -8   10.77    6.79
   6  15  -9   10.13    6.90
   6  15 -10    7.69    7.37
   6  15 -11   -1.95    5.96
   6  15 -12    2.42    5.78
   6  15 -13    9.97    5.98
   6  15 -14   -1.70    5.94
   6  15 -15   -2.79    6.55
   6  15 -16   -1.41    4.63
   6  15 -17   -0.75    3.12
   6  15 -18    7.85    6.16
   6  16  -1    6.90    6.33
   6  16  -2    1.53    6.31
   6  16  -3   -0.39    2.19
   6  16  -4    0.71    2.47
   6  16  -5    9.05    6.76
   6  16  -6   -0.13    4.12
   6  16  -7   -1.53    4.64
   6  16  -8   -1.81    4.74
   6  16  -9   -2.12    5.47
   6  16 -10   -2.39    5.90
   6  16 -11   -2.25    6.20
   6  16 -12    8.31    5.64
  -5   0   1    8.09    2.95
  -5   0   1   -0.77    2.37
   5   0  -1    3.19    2.33
   5   0  -1    6.17    2.65
  -5   0   2    0.35    1.99
  -5   0   2   -0.67    2.17
   5   0  -2    0.13    1.39
   5   0  -2   -0.04    1.36
  -5   0   3  104.85   13.40
  -5   0   3  109.99   14.08
   5   0  -3  106.21   13.62
  -5   0   4   -0.22    1.68
  -5   0   4   -0.26    1.99
   5   0  -4    0.75    1.65
  -5   0   5 2879.76  269.83
  -5   0   5 2580.42  270.34
   5   0  -5 2937.19  270.37
  -5   0   6   -0.17    1.65
   5   0  -6   -0.33    1.40
  -5   0   7   93.10   11.43
   5   0  -7   90.02   11.69
  -5   0   8   -0.36    1.44
   5   0  -8    2.37    1.87
  -5   0   9  562.82   63.28
   5   0  -9  766.38   64.92
  -5   0  10   -0.43    1.32
   5   0 -10    0.48    1.74
  -5   0  11   38.84    6.00
   5   0 -11   35.61    6.29
  -5   0  12   -0.22    0.98
   5   0 -12   -0.10    1.04
  -5   0  13    8.94    2.84
   5   0 -13   15.33    3.89
  -5   0  14   -0.21    1.28
   5   0 -14   -0.10    1.27
  -5   0  15  135.50   16.21
   5   0 -15  137.42   16.99
  -5   0  16   -0.25    1.43
   5   0 -16    0.53    1.67
   5   0 -16   -0.49    2.80
   5   0 -17  103.56   14.69
   5   0 -17  130.40   17.81
   5   0 -18   -0.07    1.65
   5   0 -18   -0.68    2.44
   5   0 -19  197.03   22.62
   5   0 -19  161.49   23.90
   5   0 -20   -0.67    2.21
   5   0 -20   -1.01    2.91
  -5   0  21  249.98   31.53
   5   0 -21  247.16   29.34
   5   0 -21  254.69   32.05
   5   0 -22   -0.58    2.44
   5   0 -22    0.09    2.86
   5   0 -23   -0.70    2.28
   5   0 -23   -1.35    3.52
   5   0 -24   -1.31    2.79
   5   0 -25   40.04    8.82
   5   0 -26   -0.81    2.61
   5   0 -27   36.77    8.63
   5   0 -28   -0.14    1.83
  -5   1   1  553.42   56.16
  -5   1   1  589.81   56.80
   5  -1  -1  494.90   56.01
   5  -1  -1  583.74   55.78
   5   1  -1  571.20   57.75
   5   1  -1  530.89   56.86
  -5  -1   1  504.07   56.82
  -5  -1   1  618.23   58.60
  -5   1   2    8.32    2.69
  -5   1   2    8.14    2.92
   5  -1  -2    6.91    2.57
   5  -1  -2    2.66    1.92
   5   1  -2   10.85    3.75
   5   1  -2    4.50    2.36
  -5  -1   2    5.90    2.66
  -5  -1   2    4.84    3.30
  -5   1   3  625.92   61.63
  -5   1   3  626.36   61.90
   5  -1  -3  584.68   61.48
   5   1  -3  638.21   63.51
  -5  -1   3  624.84   62.80
  -5  -1   3  599.75   63.46
  -5   1   4   20.63    3.59
  -5   1   4    6.18    2.77
   5  -1  -4    9.67    2.81
   5   1  -4   12.73    4.33
  -5  -1   4   10.40    3.58
  -5  -1   4   19.28    4.97
  -5   1   5  116.39   13.34
  -5   1   5  112.83   13.54
   5  -1  -5  117.92   13.53
   5   1  -5  122.14   15.23
  -5  -1   5  107.52   14.52
  -5  -1   5  128.84   15.76
  -5   1   6  755.13   69.24
   5  -1  -6  722.63   69.38
   5   1  -6  655.94   70.95
  -5  -1   6  641.65   70.41
  -5   1   7  705.01   68.97
   5  -1  -7  684.73   69.32
   5   1  -7  707.48   71.31
  -5  -1   7  734.95   70.97
  -5   1   8   -0.32    1.18
   5  -1  -8    1.80    1.48
   5   1  -8   -0.47    1.92
  -5  -1   8   -0.46    1.44
  -5   1   9   37.21    5.36
   5  -1  -9   46.94    6.11
   5   1  -9   43.21    7.41
  -5  -1   9   39.51    6.88
  -5   1  10    3.85    1.53
   5  -1 -10    0.21    1.37
   5   1 -10    2.55    2.01
  -5  -1  10    0.22    1.25
  -5   1  11  213.38   22.41
   5  -1 -11  225.48   23.10
   5   1 -11  187.89   24.28
  -5  -1  11  230.06   24.25
  -5   1  12   18.60    3.46
   5  -1 -12   17.12    3.70
   5   1 -12   18.91    4.74
  -5  -1  12   19.64    4.56
   5  -1 -13  490.53   51.60
   5  -1 -13  496.66   53.35
   5   1 -13  513.46   53.57
  -5  -1  13  557.05   52.91
   5  -1 -14    2.40    1.96
   5  -1 -14    0.40    2.07
   5   1 -14    2.68    2.26
  -5  -1  14    4.27    2.18
   5  -1 -15   66.73    8.70
   5  -1 -15   54.14    9.59
   5   1 -15   38.33    8.29
  -5  -1  15   65.57    9.14
   5  -1 -16    3.22    2.34
   5  -1 -16    9.41    3.83
   5   1 -16    1.73    1.89
  -5  -1  16    8.24    2.95
   5  -1 -17   23.84    5.24
   5  -1 -17   30.30    6.93
   5   1 -17   27.68    6.43
  -5  -1  17   29.64    5.91
   5  -1 -18    4.95    2.76
   5  -1 -18    3.19    3.10
   5   1 -18    2.58    2.37
  -5  -1  18    1.52    1.78
  -5   1  19  223.72   26.73
   5  -1 -19  188.07   24.25
   5  -1 -19  227.90   26.99
   5   1 -19  246.35   26.86
   5   1 -19  198.49   28.09
  -5   1  20    5.64    3.50
   5  -1 -20    6.45    2.88
   5  -1 -20    2.24    3.20
   5   1 -20    1.90    2.87
   5   1 -20    4.06    4.55
  -5   1  21    7.05    4.16
   5  -1 -21    7.42    3.25
   5  -1 -21    5.54    3.82
   5   1 -21    3.79    3.00
   5   1 -21    5.41    4.44
   5  -1 -22    9.46    4.16
   5  -1 -22    7.25    3.98
   5   1 -22   10.62    4.48
   5   1 -22    9.99    5.48
   5  -1 -23   49.15    9.38
   5   1 -23   63.97   11.08
   5   1 -23   53.25   12.52
   5  -1 -24    3.14    2.72
   5   1 -24    2.01    2.28
   5  -1 -25   27.39    6.64
   5   1 -25   20.39    6.34
   5  -1 -26    9.69    4.34
   5   1 -26   10.65    4.72
   5   1 -27   76.12   13.60
  -5   2   1    6.07    2.40
  -5   2   1    3.77    2.54
   5  -2  -1    4.13    2.93
   5  -2  -1    5.39    1.98
   5   2  -1    4.81    3.65
   5   2  -1   11.00    4.01
  -5  -2   1    1.80    2.48
  -5  -2   1    1.58    3.48
  -5   2   2   20.37    4.12
  -5   2   2   15.29    3.82
   5  -2  -2   25.58    4.89
   5  -2  -2   23.46    3.43
   5   2  -2   18.14    5.52
   5   2  -2   13.50    4.63
  -5  -2   2   19.77    5.33
  -5  -2   2   28.08    6.51
  -5   2   3  219.11   24.53
  -5   2   3  222.69   24.75
   5  -2  -3  264.84   25.39
   5   2  -3  236.51   27.58
  -5  -2   3  246.96   27.18
  -5  -2   3  220.21   27.55
  -5   2   4   75.76    9.36
  -5   2   4   77.58    9.50
   5  -2  -4   78.66    9.63
   5   2  -4   77.92   11.96
  -5  -2   4   79.35   11.57
  -5  -2   4   78.26   12.37
  -5   2   5  711.73   70.30
  -5   2   5  779.01   70.81
   5  -2  -5  734.39   70.61
   5   2  -5  664.10   73.55
  -5  -2   5  663.70   73.05
  -5  -2   5  716.27   74.58
  -5   2   6   10.33    1.94
  -5   2   6    8.36    1.98
   5  -2  -6   10.82    2.15
   5   2  -6   14.24    4.42
  -5  -2   6    9.83    3.68
  -5  -2   6    7.99    3.72
  -5   2   7  133.79   12.78
   5  -2  -7  118.28   12.88
   5   2  -7  134.02   16.84
  -5  -2   7  105.68   15.48
  -5   2   8    9.05    1.47
   5  -2  -8   11.35    1.79
   5   2  -8    8.56    3.53
  -5  -2   8    6.59    3.08
   5  -2  -9  747.62   73.57
   5  -2  -9  763.01   74.26
   5   2  -9  849.76   78.66
  -5  -2   9  768.38   77.14
   5  -2 -10    3.06    1.13
   5  -2 -10    2.75    1.44
   5   2 -10    5.89    3.43
  -5  -2  10    5.27    2.58
   5  -2 -11    5.91    1.65
   5  -2 -11   16.47    2.82
   5   2 -11    4.05    2.94
  -5  -2  11   10.56    3.56
   5  -2 -12   95.59   11.26
   5  -2 -12  104.97   11.99
   5   2 -12  105.97   14.65
  -5  -2  12  105.93   13.85
   5  -2 -13   64.11    8.34
   5  -2 -13   68.95    9.14
   5   2 -13   75.00   11.38
  -5  -2  13   70.86   10.41
   5  -2 -14   48.93    6.78
   5  -2 -14   45.63    7.29
   5   2 -14   42.39    8.77
  -5  -2  14   58.10    8.79
   5  -2 -15  379.62   41.40
   5  -2 -15  413.69   42.65
   5   2 -15  408.00   44.80
  -5  -2  15  462.29   44.17
   5  -2 -16    2.14    1.70
   5  -2 -16    5.34    2.63
   5   2 -16    2.19    2.41
  -5  -2  16    1.59    2.15
  -5   2  17   10.43    3.61
   5  -2 -17    5.31    2.56
   5  -2 -17   11.12    3.82
   5   2 -17    7.02    3.78
  -5  -2  17    2.06    2.29
  -5   2  18   -0.51    1.78
   5  -2 -18    0.49    1.55
   5   2 -18   -0.31    1.70
  -5  -2  18    0.66    1.42
  -5   2  19  133.46   18.48
   5  -2 -19  179.40   18.21
   5  -2 -19  127.62   18.19
   5   2 -19  144.63   19.79
  -5  -2  19  133.85   18.18
  -5   2  20   47.50    9.96
   5  -2 -20   58.83    9.35
   5  -2 -20   77.37   11.43
   5   2 -20   81.54   12.45
  -5  -2  20   59.71   10.11
  -5   2  21    6.72    3.88
   5  -2 -21    7.05    3.15
   5  -2 -21    5.31    3.47
   5   2 -21   11.62    4.79
   5   2 -21    6.05    4.41
  -5  -2  21    3.13    2.52
   5  -2 -22   14.30    4.43
   5   2 -22   17.47    5.74
   5  -2 -23   11.51    4.03
   5   2 -23   15.73    5.58
   5  -2 -24    3.26    2.67
   5   2 -24    4.99    3.94
   5   2 -25  140.52   20.64
   5   2 -26   16.76    6.24
   5   2 -29   40.24    9.89
   5   2 -30    4.21    4.00
   5   2 -31   40.86   10.32
  -5   3   1  386.05   37.97
  -5   3   1  393.74   37.96
   5  -3  -1  356.23   38.82
   5  -3  -1  345.02   36.30
   5   3  -1  358.00   40.86
   5   3  -1  341.20   39.98
  -5  -3   1  338.22   39.66
  -5  -3   1  364.39   41.44
  -5   3   2   77.78    9.55
  -5   3   2   65.34    9.27
   5  -3  -2   58.45    9.74
   5  -3  -2   69.67    7.70
   5   3  -2   70.00   12.00
   5   3  -2   90.27   12.65
  -5  -3   2   69.22   11.43
  -5  -3   2   88.11   13.38
  -5   3   3  119.11   14.06
  -5   3   3  135.57   14.51
   5  -3  -3  143.25   15.43
   5   3  -3  111.99   17.15
  -5  -3   3  106.20   16.32
  -5  -3   3  124.43   17.92
  -5   3   4    2.95    1.04
  -5   3   4    3.79    1.42
  -5   3   4    3.56    1.58
   5  -3  -4    2.51    1.92
   5   3  -4    3.42    3.11
  -5  -3   4    1.54    2.55
  -5  -3   4    3.53    3.45
  -5   3   5  268.15   25.36
  -5   3   5  269.34   25.73
  -5   3   5  243.46   25.79
   5   3  -5  251.05   30.18
  -5  -3   5  253.71   29.59
  -5  -3   5  198.45   29.43
  -5   3   6  249.82   23.45
   5   3  -6  186.10   27.25
  -5  -3   6  214.79   27.20
  -5  -3   6  244.89   29.40
   5   3  -7   78.00   12.64
  -5  -3   7   84.04   12.27
   5   3  -8  115.61   17.23
  -5  -3   8  139.11   17.20
   5   3  -9  120.65   15.62
  -5  -3   9   84.95   13.43
   5   3 -10   18.50    5.49
  -5  -3  10   21.50    5.45
   5   3 -11   -0.44    2.07
  -5  -3  11   -0.26    1.73
   5  -3 -12   28.54    3.51
   5  -3 -12   35.47    3.72
   5   3 -12   27.83    7.02
  -5  -3  12   20.64    5.61
   5  -3 -13  221.69   22.92
   5  -3 -13  222.06   23.13
   5   3 -13  266.08   28.75
  -5  -3  13  255.50   27.26
  -5   3  14   29.28    4.96
   5  -3 -14   26.93    4.13
   5  -3 -14   26.52    4.34
   5   3 -14   33.34    7.42
  -5  -3  14   36.51    6.99
  -5   3  15   14.39    3.43
   5  -3 -15   11.84    2.57
   5  -3 -15   10.38    2.76
   5   3 -15    8.13    4.10
  -5  -3  15   12.69    4.31
  -5   3  16   48.74    7.54
   5  -3 -16   46.83    6.54
   5  -3 -16   44.81    6.93
   5   3 -16   44.46    9.40
  -5  -3  16   46.97    8.65
  -5   3  17   79.61   11.35
   5  -3 -17   82.67   10.29
   5  -3 -17   81.20   10.92
   5   3 -17   80.28   13.58
  -5  -3  17   80.06   12.28
  -5   3  18   21.74    5.00
   5  -3 -18   15.25    3.53
   5  -3 -18   15.01    4.22
   5   3 -18   15.51    5.58
  -5  -3  18    6.08    3.44
  -5   3  19    1.11    1.88
   5  -3 -19   -0.13    1.19
   5  -3 -19   -0.62    2.29
   5   3 -19    2.37    2.98
  -5  -3  19   -0.40    1.85
  -5   3  20   -0.04    2.01
   5  -3 -20   -0.18    0.96
   5   3 -20   -0.55    2.43
  -5   3  21   58.68   10.17
   5  -3 -21   40.84    7.70
   5   3 -21   65.81   11.69
   5  -3 -22   96.30   13.40
   5   3 -22  106.98   16.69
   5   3 -23  135.01   20.31
   5   3 -24    6.66    4.77
   5   3 -28    0.69    2.85
   5   3 -29   38.76   10.15
   5   3 -30    0.40    3.57
   5   3 -31   -0.54    2.72
   5   3 -32    4.61    4.10
   5   3 -33   16.55    6.99
  -5   4   1   90.32   10.77
  -5   4   1   95.01   12.06
  -5   4   1   75.47   11.09
   5  -4  -1   91.88   10.36
   5   4  -1   75.25   13.55
   5   4  -1   71.21   13.05
  -5  -4   1   86.92   13.63
  -5  -4   1   91.77   14.95
  -5   4   2   14.97    3.01
  -5   4   2    5.86    2.87
  -5   4   2   14.38    3.42
   5  -4  -2    9.97    1.93
   5   4  -2   17.31    6.07
  -5  -4   2   12.17    4.62
  -5  -4   2   20.57    6.37
  -5   4   3   31.32    5.26
  -5   4   3   38.01    6.15
  -5   4   3   50.50    6.51
   5   4  -3   44.89    9.24
  -5  -4   3   43.16    8.55
  -5  -4   3   48.12    9.99
  -5   4   4   53.34    7.34
  -5   4   4   72.77    8.37
  -5   4   4   72.16    8.27
   5   4  -4   53.93   10.93
  -5  -4   4   63.01   11.06
  -5  -4   4   69.80   12.44
  -5   4   5  171.62   20.79
  -5   4   5  245.22   21.63
  -5   4   5  219.97   21.53
   5   4  -5  204.02   26.08
  -5  -4   5  231.52   25.94
  -5  -4   5  224.47   27.28
  -5   4   6    0.82    0.66
  -5   4   6    0.44    0.49
  -5   4   6    0.02    0.71
   5   4  -6   -0.76    2.76
  -5  -4   6    1.29    2.43
  -5  -4   6   -0.55    2.42
  -5   4   7    8.08    1.58
  -5   4   7   13.83    1.78
   5   4  -7   11.21    4.73
  -5  -4   7   10.43    4.26
   5   4  -8   74.48   12.75
  -5  -4   8   77.87   12.25
   5   4  -9  132.18   19.31
  -5  -4   9  143.34   18.63
   5   4 -10  226.99   29.25
  -5  -4  10  251.11   28.70
  -5   4  11  221.05   22.13
   5   4 -11  228.73   28.18
  -5  -4  11  238.98   27.24
  -5   4  12    5.73    1.57
   5   4 -12    7.57    4.18
  -5  -4  12    2.78    2.49
  -5   4  13    0.69    1.07
   5  -4 -13    4.20    0.91
   5  -4 -13    3.72    0.91
   5   4 -13    2.00    2.92
  -5  -4  13    6.25    3.18
  -5   4  14   32.01    5.18
   5  -4 -14   33.90    4.32
   5  -4 -14   35.12    4.64
   5   4 -14   32.71    8.30
  -5  -4  14   28.80    6.79
  -5   4  15  345.40   39.31
   5  -4 -15  421.73   38.46
   5  -4 -15  374.84   38.74
   5   4 -15  400.67   44.46
  -5  -4  15  373.63   42.39
  -5   4  16   74.99   10.95
   5  -4 -16   98.11   10.33
   5  -4 -16   74.64   10.34
   5   4 -16  106.67   15.59
  -5  -4  16   89.52   13.39
  -5   4  17  119.48   15.59
   5  -4 -17  126.61   14.44
   5  -4 -17  133.60   15.17
   5   4 -17  131.95   19.19
  -5   4  18    1.62    2.35
   5  -4 -18    3.70    1.88
   5  -4 -18    4.18    2.10
   5   4 -18    6.10    3.92
  -5   4  19  208.17   24.71
   5  -4 -19  199.21   22.94
   5   4 -19  252.60   28.90
  -5   4  20   12.08    4.25
   5  -4 -20    6.27    2.63
   5   4 -20    6.72    4.68
   5   4 -21   72.09   13.83
   5   4 -22   11.68    5.52
   5   4 -26   41.76   10.34
   5   4 -27   27.35    8.88
   5   4 -28   -1.88    4.42
   5   4 -29   16.87    7.24
   5   4 -30   10.75    5.87
   5   4 -31   15.62    6.92
   5   4 -32   10.33    6.07
   5   4 -33   -0.53    2.45
   5   4 -34    3.77    3.93
  -5   5   1  258.66   26.69
  -5   5   1  280.76   28.89
  -5   5   1  200.83   26.67
   5  -5  -1  246.90   25.88
   5   5  -1  236.12   30.63
   5   5  -1  261.61   31.20
  -5  -5   1  256.49   30.24
  -5  -5   1  247.77   31.91
  -5   5   2   60.09    9.08
  -5   5   2   69.75   10.67
  -5   5   2   72.91   10.10
   5  -5  -2   71.28    8.43
   5  -5  -2   76.02    8.46
   5   5  -2   67.52   12.61
  -5  -5   2  101.12   13.88
  -5  -5   2   54.30   12.50
  -5   5   3  183.19   21.12
  -5   5   3  199.20   22.58
  -5   5   3  216.18   22.19
   5   5  -3  218.99   26.46
  -5  -5   3  194.56   24.94
  -5  -5   3  165.87   25.48
  -5   5   4   60.35    7.19
  -5   5   4   53.04    7.89
  -5   5   4   40.34    6.90
   5   5  -4   39.98    9.52
  -5  -5   4   60.47   10.56
  -5  -5   4   43.32   10.49
  -5   5   5   23.52    3.75
  -5   5   5   21.61    4.31
  -5   5   5   15.41    3.60
   5   5  -5   37.23    8.58
  -5  -5   5   11.47    5.00
  -5  -5   5   13.22    5.65
  -5   5   6   12.84    2.67
  -5   5   6   14.50    3.14
   5   5  -6   14.07    5.27
  -5  -5   6   14.03    5.18
  -5  -5   6   13.44    6.07
  -5   5   7  319.14   32.04
  -5   5   7  331.12   32.48
   5   5  -7  309.09   37.97
  -5  -5   7  318.69   37.03
  -5   5   8  164.44   15.62
  -5   5   8  151.60   15.73
  -5   5   8  152.68   16.46
   5   5  -8  118.70   20.29
  -5  -5   8  146.84   20.33
  -5   5   9   17.53    3.02
   5   5  -9   20.38    6.46
  -5  -5   9   13.79    5.23
  -5   5  10    1.07    0.98
   5   5 -10    1.24    2.69
  -5  -5  10    0.09    2.25
  -5   5  11   16.25    2.95
   5   5 -11   10.11    5.38
  -5  -5  11   15.61    5.31
  -5   5  12  271.51   28.69
   5  -5 -12  279.15   27.10
   5   5 -12  260.97   33.87
  -5  -5  12  342.74   34.23
  -5   5  13  299.50   32.33
  -5   5  13  302.46   33.07
   5  -5 -13  340.13   31.80
   5   5 -13  407.30   40.47
  -5   5  14   28.76    4.47
  -5   5  14   23.56    4.65
   5  -5 -14   27.13    3.93
   5   5 -14   26.12    7.76
  -5   5  15    3.22    2.08
  -5   5  15    2.55    1.93
   5  -5 -15    4.84    1.68
   5   5 -15    8.10    4.92
  -5   5  16   57.33    8.62
  -5   5  16   54.40    8.57
   5  -5 -16   64.52    7.97
   5   5 -16   47.68   11.03
  -5   5  17  108.05   14.76
  -5   5  17  126.60   15.17
   5   5 -17  112.00   18.27
  -5   5  18   39.43    7.61
  -5   5  18   36.26    7.21
   5   5 -18   45.44   10.17
  -5   5  19   86.22   12.70
  -5   5  19   76.97   12.04
   5   5 -19   85.57   15.35
  -5   5  20    1.84    2.42
   5   5 -23   36.62    9.92
   5   5 -24   38.32   10.06
   5   5 -25    4.67    4.53
   5   5 -26    1.67    4.10
   5   5 -27   25.33    8.49
   5   5 -28   26.13    8.84
   5   5 -29   11.96    6.31
   5   5 -30    1.04    3.14
   5   5 -31   -0.56    2.87
   5   5 -32    9.32    5.83
   5   5 -33   14.48    6.87
   5   5 -34   11.37    6.38
   5   5 -35   -2.93    5.42
   5   5 -36    1.40    2.58
  -5   6   1   18.26    4.50
  -5   6   1   25.67    6.51
   5  -6  -1   20.64    4.29
   5   6  -1   24.16    7.51
  -5  -6   1   29.02    8.76
  -5   6   2    1.98    2.08
  -5   6   2    4.44    2.98
   5  -6  -2    0.46    1.40
   5  -6  -2    1.64    1.24
   5   6  -2    0.78    3.24
  -5  -6   2   -0.16    2.91
  -5   6   3   85.64   12.21
  -5   6   3  111.59   14.51
   5  -6  -3  100.66   11.09
   5  -6  -3   98.61   10.91
   5   6  -3  120.72   17.73
  -5  -6   3   88.24   16.46
  -5   6   4  163.95   17.04
  -5   6   4  129.10   17.58
   5  -6  -4  140.18   15.89
   5   6  -4  139.48   20.93
  -5  -6   4  123.18   20.74
  -5   6   5  109.14   13.40
  -5   6   5  126.29   15.03
   5  -6  -5  109.59   12.78
   5   6  -5   99.94   17.23
  -5  -6   5  118.73   18.89
  -5   6   6   30.59    5.11
   5  -6  -6   28.09    4.46
   5   6  -6   29.21    8.07
  -5  -6   6   36.66    9.28
  -5   6   7  102.84   11.76
   5  -6  -7   98.10   11.09
   5   6  -7   87.70   15.84
  -5  -6   7   89.84   16.82
  -5   6   8   44.82    5.93
  -5   6   8   43.67    6.49
   5  -6  -8   32.60    4.95
   5   6  -8   44.18   10.10
  -5   6   9  104.40   12.96
  -5   6   9  116.62   13.93
   5  -6  -9  126.67   12.76
   5   6  -9  132.36   19.29
  -5   6  10  135.19   15.54
  -5   6  10  146.24   16.75
   5  -6 -10  160.63   15.41
   5   6 -10  116.89   20.32
  -5   6  11  108.79   10.34
  -5   6  11  109.61   11.63
   5  -6 -11   65.92    9.24
   5   6 -11  103.22   16.21
  -5   6  12   23.70    3.95
  -5   6  12   23.74    4.63
   5  -6 -12   26.82    3.81
   5   6 -12   20.92    7.08
  -5   6  13    2.74    1.53
  -5   6  13    2.48    1.79
   5  -6 -13    5.21    1.72
   5   6 -13    3.48    3.92
  -5   6  14  107.12   12.85
  -5   6  14  113.02   13.83
   5  -6 -14  109.19   12.30
   5   6 -14  100.28   17.46
  -5   6  15   78.42   10.84
  -5   6  15   95.36   12.03
   5   6 -15   84.42   15.38
  -5   6  16   -0.48    1.50
  -5   6  16    0.20    1.67
   5   6 -16    2.80    3.88
  -5   6  17   95.75   12.43
  -5   6  17   79.21   12.25
  -5   6  18   21.59    5.66
  -5   6  19   28.70    6.71
   5   6 -20    5.55    4.85
   5   6 -21   17.45    6.87
   5   6 -22   63.45   13.46
   5   6 -23   -1.48    4.37
   5   6 -24    5.93    5.23
   5   6 -25   35.08    9.69
   5   6 -26   19.80    8.13
   5   6 -27    4.35    3.82
   5   6 -28   -1.20    3.25
   5   6 -29    8.42    5.47
   5   6 -30   20.60    7.83
   5   6 -31   18.33    7.80
   5   6 -32    3.99    5.28
   5   6 -33   -0.30    3.09
   5   6 -34    4.38    5.14
   5   6 -35   -1.05    4.06
   5   6 -36   15.89    7.62
   5   6 -37    8.34    6.04
  -5   7   1   20.40    4.75
  -5   7   1   12.31    4.98
   5  -7  -1   11.31    3.30
   5  -7  -1   10.04    3.48
   5   7  -1   15.85    6.76
  -5  -7   1    5.97    5.26
  -5   7   2  191.88   23.64
   5  -7  -2  256.67   23.83
   5  -7  -2  184.87   22.64
   5   7  -2  187.15   27.56
  -5  -7   2  206.57   29.22
  -5   7   3  111.56   16.57
   5  -7  -3  147.62   16.57
   5  -7  -3  129.57   15.83
   5  -7  -3  153.60   15.76
   5   7  -3  155.59   22.06
  -5  -7   3  161.39   23.45
  -5   7   4   96.66   13.20
   5  -7  -4  135.41   13.38
   5  -7  -4  102.54   11.47
   5  -7  -4   88.83   11.04
   5   7  -4   90.46   16.81
  -5  -7   4  115.99   18.95
  -5   7   5   13.20    3.82
   5  -7  -5   28.35    4.52
   5   7  -5   11.17    5.82
  -5  -7   5   21.92    7.54
  -5   7   6   32.41    6.22
   5  -7  -6   39.36    5.97
   5   7  -6   31.67    9.11
  -5  -7   6   55.52   12.08
  -5   7   7  190.13   21.33
   5  -7  -7  206.03   20.72
   5   7  -7  175.82   26.06
  -5  -7   7  139.22   25.52
  -5   7   8  352.02   36.86
   5  -7  -8  356.47   36.07
   5   7  -8  324.01   42.09
  -5  -7   8  370.92   44.89
  -5   7   9   29.36    5.75
  -5   7   9   37.41    6.82
   5  -7  -9   44.01    5.84
   5   7  -9   40.01   10.32
  -5   7  10   17.96    3.71
  -5   7  10   10.01    3.39
   5  -7 -10    6.70    2.14
   5   7 -10   13.05    6.34
  -5   7  11   17.77    3.80
  -5   7  11   18.81    4.55
   5  -7 -11   15.61    3.23
   5   7 -11   11.87    6.54
  -5   7  12  164.06   19.11
  -5   7  12  148.80   19.99
   5  -7 -12  195.63   19.05
  -5   7  13   84.64   10.85
  -5   7  13   83.79   11.97
  -5   7  14    2.01    1.72
  -5   7  14    2.82    2.25
  -5   7  15   47.68    7.46
  -5   7  15   42.66    7.96
  -5   7  16    5.79    3.25
  -5   7  17    0.62    2.07
   5   7 -17    3.02    4.13
   5   7 -18  172.39   25.53
   5   7 -19   -0.66    2.22
   5   7 -20    4.99    4.41
   5   7 -21    1.37    3.89
   5   7 -22   46.97   12.04
   5   7 -23   18.42    7.42
   5   7 -24   32.33    9.79
   5   7 -25    6.36    5.84
   5   7 -26    1.42    3.40
   5   7 -27   26.73    9.09
   5   7 -28   55.03   13.29
   5   7 -29   -1.09    4.25
   5   7 -30    8.48    5.30
   5   7 -31    5.26    5.58
   5   7 -32    5.31    4.93
   5   7 -33    4.68    4.23
   5   7 -34   22.14    8.80
   5   7 -35   -1.19    4.29
   5   7 -36    3.19    5.34
   5   7 -37    0.29    3.20
   5   7 -38    5.45    5.21
  -5   8   1   19.28    5.35
   5  -8  -1   17.70    4.48
   5  -8  -1   14.96    4.56
  -5  -8   1   29.62    9.63
  -5   8   2   15.92    4.93
   5  -8  -2   10.34    3.39
   5  -8  -2    5.77    2.93
  -5  -8   2   13.35    6.72
  -5   8   3   14.41    4.65
   5  -8  -3   17.91    4.31
   5  -8  -3   20.87    4.65
  -5  -8   3   25.98    8.93
  -5   8   4  443.55   47.63
   5  -8  -4  410.97   46.15
   5  -8  -4  478.39   46.06
  -5  -8   4  475.99   54.77
  -5   8   5   56.89    9.19
   5  -8  -5   42.12    7.63
   5  -8  -5   57.18    7.20
  -5  -8   5   51.60   12.88
  -5   8   6  113.45   16.33
   5  -8  -6  173.66   16.83
   5  -8  -6  125.44   13.69
   5  -8  -6  131.82   13.59
  -5  -8   6  128.66   22.02
  -5   8   7   -0.55    1.49
   5  -8  -7   -0.11    1.47
  -5  -8   7   -0.44    3.45
  -5   8   8  110.57   13.52
   5  -8  -8   86.90   11.92
  -5  -8   8   94.34   18.27
  -5   8   9  151.38   20.24
   5  -8  -9  196.33   20.11
  -5   8  10   77.77   10.76
  -5   8  10   64.23   10.90
  -5   8  11   24.78    5.59
  -5   8  11   34.55    6.94
  -5   8  12   34.29    6.58
  -5   8  12   31.68    7.09
   5   8 -12   67.87   13.25
  -5   8  13    0.22    1.52
  -5   8  13    2.22    2.18
   5   8 -13    0.88    2.57
  -5   8  14  126.18   18.09
   5   8 -14  169.93   23.93
   5   8 -15   -0.73    2.86
   5   8 -16   24.12    8.48
   5   8 -17    0.14    3.62
   5   8 -18   -0.10    3.37
   5   8 -19    4.42    4.22
   5   8 -20   57.07   13.13
   5   8 -21   -1.59    4.34
   5   8 -22   15.40    8.19
   5   8 -23    4.42    5.12
   5   8 -24   53.37   13.00
   5   8 -25    5.13    4.50
   5   8 -26   27.29    9.44
   5   8 -27    1.76    3.21
   5   8 -28   -1.18    4.35
   5   8 -29   -1.09    3.34
   5   8 -30    8.75    5.78
   5   8 -31   -1.34    4.72
   5   8 -32    5.32    4.52
   5   8 -33   -1.11    3.64
   5   8 -34   -1.28    4.00
   5   8 -35    1.81    4.90
   5   8 -36   10.80    7.20
   5   8 -37    3.28    4.51
   5   8 -38   -1.42    4.01
  -5   9   1   -0.54    2.01
   5  -9  -1    0.22    1.98
   5   9  -1   -1.01    5.23
  -5  -9   1    1.26    4.15
  -5   9   2  190.06   24.15
   5  -9  -2  204.31   23.19
   5   9  -2  181.49   27.69
  -5  -9   2  182.64   29.18
  -5   9   3   15.93    5.10
   5  -9  -3   14.67    4.33
   5  -9  -3   19.28    4.99
   5   9  -3   26.03    8.13
  -5  -9   3    8.83    5.91
  -5   9   4    0.59    2.00
   5  -9  -4   -0.28    1.39
   5  -9  -4   -0.29    1.83
   5   9  -4    1.59    4.37
  -5  -9   4   -1.96    4.70
  -5   9   5    8.82    4.16
   5  -9  -5    5.51    2.69
   5  -9  -5    8.18    2.88
   5   9  -5   12.91    6.01
  -5  -9   5    4.83    4.59
  -5   9   6   45.55    8.41
   5  -9  -6   25.22    6.30
   5  -9  -6   47.04    6.60
   5   9  -6   69.30   13.44
  -5  -9   6   89.31   16.36
  -5   9   7   11.36    4.33
   5  -9  -7    9.47    2.50
   5   9  -7   17.12    7.16
  -5  -9   7    7.68    5.03
  -5   9   8  149.29   20.03
   5  -9  -8  162.01   16.05
   5   9  -8  181.89   25.97
  -5  -9   8  148.17   25.54
  -5   9   9    9.46    3.54
   5   9  -9    4.03    4.15
  -5  -9   9    6.09    5.05
  -5   9  10   -0.56    2.16
   5   9 -10    1.45    4.11
  -5   9  11    8.13    3.45
   5   9 -11    2.19    4.26
   5   9 -12  217.24   30.97
   5   9 -13    3.02    4.83
   5   9 -14   38.54   11.11
   5   9 -15    3.80    4.58
   5   9 -16   24.62    9.54
   5   9 -17    0.56    3.47
   5   9 -18   53.50   12.87
   5   9 -19    0.54    4.18
   5   9 -20    1.07    3.76
   5   9 -21   -0.48    3.57
   5   9 -22   77.14   16.23
   5   9 -23    2.25    5.24
   5   9 -24   11.63    6.32
   5   9 -25   -1.45    5.00
   5   9 -26   -0.89    3.16
   5   9 -27   -0.51    3.39
   5   9 -28   24.03    9.21
   5   9 -29   -0.70    3.29
   5   9 -30    1.91    5.43
   5   9 -31   -1.25    3.63
   5   9 -32   13.04    6.47
   5   9 -33    5.35    5.57
   5   9 -34    5.79    6.23
   5   9 -35   -0.42    3.92
   5   9 -36    4.78    5.87
  -5  10   1   20.55    5.84
   5 -10  -1   14.81    4.43
   5  10  -1    2.15    4.55
  -5 -10   1   14.73    8.12
  -5  10   2    1.23    2.31
   5 -10  -2    0.82    1.51
   5  10  -2    1.27    3.88
  -5 -10   2   -0.61    4.02
  -5  10   3   -0.16    3.04
   5 -10  -3   -0.46    1.80
   5  10  -3    2.12    4.10
  -5 -10   3   -0.90    4.10
  -5  10   4   12.81    4.82
   5  10  -4   10.91    6.58
  -5 -10   4   21.97    8.50
  -5  10   5    4.36    3.39
   5  10  -5    1.03    3.33
  -5 -10   5   -2.27    5.17
  -5  10   6   35.77    8.19
   5  10  -6   46.45   11.70
  -5 -10   6   46.44   12.54
  -5  10   7    9.94    4.11
   5  10  -7    1.36    4.16
  -5 -10   7    2.35    3.97
  -5  10   8    8.61    3.93
   5  10  -8    4.65    3.94
  -5 -10   8    0.44    3.16
   5  10  -9   -0.39    3.58
   5  10 -10  121.60   21.14
   5  10 -11    2.39    4.84
   5  10 -12   -2.11    4.88
   5  10 -13   -3.15    6.22
   5  10 -14   65.15   14.75
   5  10 -15    2.90    3.90
   5  10 -16   28.73   10.38
   5  10 -17    2.08    3.60
   5  10 -18    5.04    5.74
   5  10 -19    0.71    2.70
   5  10 -20   47.98   12.93
   5  10 -21    6.27    5.77
   5  10 -22    8.03    4.88
   5  10 -23    2.33    3.75
   5  10 -24    9.45    7.05
   5  10 -25    1.98    3.45
   5  10 -26   13.60    7.36
   5  10 -27   -2.74    6.00
   5  10 -28   -0.60    3.56
   5  10 -29   10.81    7.21
   5  10 -30    7.35    7.16
   5  10 -31    7.77    6.37
   5  10 -32    1.49    6.09
   5  10 -33    3.32    4.69
   5  10 -34   19.96    8.83
  -5  11   1    4.07    3.41
   5  11  -1   32.16   10.30
  -5 -11   1   13.42    7.74
  -5  11   2   87.10   15.51
   5  11  -2  106.75   19.54
  -5 -11   2  107.10   21.00
  -5  11   3   22.62    6.93
   5  11  -3   33.37    9.50
  -5 -11   3   -1.77    5.04
  -5  11   4    2.76    3.55
   5  11  -4    2.11    4.30
  -5 -11   4   -1.74    4.53
  -5  11   5    1.10    3.17
   5  11  -5   -0.33    3.06
  -5 -11   5    3.26    3.21
  -5  11   6    7.04    4.21
   5  11  -6    9.61    5.94
  -5 -11   6   15.55    8.07
   5  11  -7   -2.19    5.51
   5  11  -8   47.06   13.24
   5  11  -9   10.96    6.96
   5  11 -10   10.84    5.46
   5  11 -11    1.49    4.80
  -5 -11  11   11.80    6.95
   5  11 -12   56.51   14.22
   5  11 -13    3.28    4.07
   5  11 -14   32.55   10.71
   5  11 -15   -1.92    5.47
   5  11 -16   18.73    8.37
   5  11 -17    0.19    4.09
   5  11 -18   67.62   15.47
   5  11 -19   -1.57    4.05
   5  11 -20   -0.70    3.44
   5  11 -21   -1.55    4.18
   5  11 -22   40.45   11.92
   5  11 -23   -0.46    2.12
   5  11 -24   24.67    9.75
   5  11 -25   -0.71    3.01
   5  11 -26    7.22    6.68
   5  11 -27    0.97    3.28
   5  11 -28   17.14    7.83
   5  11 -29   -1.11    4.77
   5  11 -30   -1.54    4.04
   5  11 -31   -0.97    3.96
   5  11 -32   11.53    6.53
  -5  12   1    3.98    4.49
   5  12  -1   -0.25    5.02
  -5 -12   1    2.08    4.52
  -5  12   2    0.66    3.43
   5  12  -2   -1.47    4.96
  -5 -12   2    0.14    5.51
  -5  12   3    7.37    4.79
   5  12  -3   -0.15    4.38
  -5 -12   3    4.58    5.77
  -5  12   4   83.54   14.69
   5  12  -4   79.47   17.26
  -5 -12   4   75.55   18.74
   5  12  -5   17.18    8.79
  -5 -12   5   20.17    9.21
   5  12  -6   12.90    6.91
   5  12  -7   -1.67    4.84
   5  12  -8   12.80    6.83
   5  12  -9   -3.14    5.69
   5  12 -10   40.79   12.35
  -5 -12  10   44.60   13.82
   5  12 -11   -1.20    4.89
  -5 -12  11   -0.69    3.65
   5  12 -12    7.91    5.44
  -5 -12  12   10.95    7.29
   5  12 -13   -2.03    5.09
  -5 -12  13   -1.14    4.82
   5  12 -14    9.66    6.70
   5  12 -15   -1.10    3.84
   5  12 -16   35.86   11.05
   5  12 -17    2.65    4.99
   5  12 -18   -1.23    5.13
   5  12 -19    5.09    4.99
   5  12 -20   27.52   10.40
   5  12 -21   -1.76    5.57
   5  12 -22    1.58    5.33
   5  12 -23    2.63    4.99
   5  12 -24    7.88    6.85
   5  12 -25   -1.36    4.76
   5  12 -26    2.52    5.52
   5  12 -27   -2.83    6.40
   5  12 -28   -1.59    5.13
   5  12 -29   -1.16    4.23
   5  12 -30    2.42    4.16
   5  13  -1   11.56    7.24
   5  13  -2   30.91   11.06
   5  13  -3   18.70    7.95
   5  13  -4   35.30   10.62
   5  13  -5   -0.12    3.87
   5  13  -6   58.49   14.81
   5  13  -7   14.19    7.58
   5  13  -8   55.11   13.92
  -5 -13   8   46.78   14.82
   5  13  -9    1.40    5.18
  -5 -13   9   -1.45    5.62
   5  13 -10   -0.65    3.50
  -5 -13  10   -0.65    3.91
   5  13 -11   22.67    9.67
  -5 -13  11   12.66    9.36
   5  13 -12   11.64    8.30
  -5 -13  12    5.67    6.17
   5  13 -13    2.03    4.61
  -5 -13  13    1.86    5.21
   5  13 -14   13.72    7.92
  -5 -13  14    1.78    5.96
   5  13 -15   -1.78    5.44
   5  13 -16    6.13    6.13
   5  13 -17    3.39    4.06
   5  13 -18   12.46    6.95
   5  13 -19    9.86    6.58
   5  13 -20    7.36    7.22
   5  13 -21   -1.11    3.43
   5  13 -22   24.29   10.34
   5  13 -23   -2.33    4.98
   5  13 -24    1.79    5.67
   5  13 -25   -1.58    5.56
   5  13 -26   -0.50    5.26
   5  13 -27    1.32    3.84
   5  14  -1    1.79    4.53
   5  14  -2   -1.09    5.28
   5  14  -3    9.86    6.32
   5  14  -4   29.84   10.20
   5  14  -5   23.31    9.93
   5  14  -6   19.45    9.89
   5  14  -7   -2.14    5.86
   5  14  -8   -0.62    5.07
   5  14  -9    5.36    4.06
   5  14 -10   23.73   10.65
   5  14 -11   10.73    7.42
   5  14 -12   11.01    6.43
   5  14 -13    5.03    4.72
   5  14 -14   -1.92    5.17
   5  14 -15   11.06    7.03
   5  14 -16    6.76    4.90
   5  14 -17   -0.57    2.67
   5  14 -18   -0.71    3.41
   5  14 -19    3.42    4.35
   5  14 -20    7.73    5.85
   5  14 -21    7.41    7.35
   5  14 -22   -0.16    5.53
   5  14 -23   -2.24    4.98
   5  15  -1    4.45    5.92
   5  15  -2   16.55    8.49
   5  15  -3    8.31    6.94
   5  15  -4   -0.79    4.47
   5  15  -5   -1.70    4.79
   5  15  -6    4.51    5.91
   5  15  -7   12.09    6.78
   5  15  -8    1.17    6.77
   5  15  -9    9.06    6.05
   5  15 -10    1.20    6.07
   5  15 -11    3.79    3.94
   5  15 -12    5.18    5.78
   5  15 -13    1.71    5.17
   5  15 -14   -2.13    5.65
   5  15 -15    5.38    4.94
   5  15 -16   -1.51    4.78
   5  15 -17    2.11    5.12
   5  15 -18    4.11    5.41
   5  15 -19   -0.83    3.48
   5  16  -1   -0.36    4.85
   5  16  -2    2.90    5.33
   5  16  -3   -0.88    3.23
   5  16  -4   -2.57    6.45
   5  16  -5    2.02    5.03
   5  16  -6    7.13    6.25
   5  16  -7   -1.01    4.22
   5  16  -8   -1.49    5.19
   5  16  -9    4.80    6.42
   5  16 -10    3.60    5.73
   5  16 -11   10.90    7.09
   5  16 -12    1.88    4.72
   5  16 -13    5.67    6.42
   5  16 -14   -2.18    5.81
   5  17  -1    1.47    5.26
   5  17  -2    5.49    5.83
   5  17  -3    9.43    6.40
   5  17  -4   -1.22    5.23
   5  17  -5   -2.49    5.44
   5  17  -6    3.89    6.16
   5  17  -7    5.20    5.65
  -4   0   1    0.62    1.45
  -4   0   1    0.66    1.47
   4   0  -1   -0.56    1.53
   4   0  -1   -0.49    1.69
  -4   0   2   20.12    4.23
  -4   0   2   20.53    4.61
   4   0  -2   25.52    4.64
   4   0  -2   20.96    4.08
  -4   0   3   -0.33    1.21
  -4   0   3   -0.54    1.49
   4   0  -3   -0.13    1.60
  -4   0   4 1366.19  137.20
  -4   0   4 1375.06  138.06
   4   0  -4 1519.56  137.88
  -4   0   5   -0.26    1.13
   4   0  -5    0.47    1.48
  -4   0   6 1032.54   95.86
   4   0  -6  931.16   95.83
  -4   0   7   -0.20    1.06
   4   0  -7    0.78    1.44
  -4   0   8 3145.39  300.89
   4   0  -8 3135.51  301.37
  -4   0   9   -0.16    1.24
   4   0  -9   -0.24    1.49
  -4   0  10   38.21    5.26
   4   0 -10   20.48    4.54
  -4   0  11    0.82    1.42
   4   0 -11   -0.14    1.75
  -4   0  12   11.03    3.06
   4   0 -12   14.99    3.67
  -4   0  13   -0.17    1.12
   4   0 -13    0.27    1.17
   4   0 -14 1714.12  167.80
   4   0 -14 1740.68  171.48
   4   0 -15    0.77    1.62
   4   0 -15   -0.32    2.46
   4   0 -16   49.39    8.42
   4   0 -16   62.43   11.08
   4   0 -17   -0.15    1.44
   4   0 -17   -0.64    2.33
   4   0 -18  172.99   21.17
   4   0 -18  174.35   23.56
  -4   0  19    0.75    2.60
   4   0 -19   -0.51    1.82
   4   0 -19   -0.59    3.66
   4   0 -20  224.61   24.25
   4   0 -20  156.47   24.83
   4   0 -21    0.70    1.98
   4   0 -21   -0.37    2.83
   4   0 -22   21.86    5.97
   4   0 -22   23.26    7.55
   4   0 -23    0.15    2.45
   4   0 -23   -0.51    2.87
   4   0 -24   45.74    9.32
   4   0 -24   49.81   11.29
   4   0 -25    0.30    2.64
   4   0 -26   88.93   14.45
   4   0 -27    2.74    3.16
   4   0 -28   21.25    6.76
   4   0 -31    1.26    3.09
   4   0 -32   -0.88    2.94
  -4   1   1   23.91    4.36
  -4   1   1   27.07    4.70
   4  -1  -1   24.41    4.49
   4  -1  -1   18.74    3.74
   4   1  -1   18.94    4.86
   4   1  -1   18.27    4.50
  -4  -1   1   24.30    4.96
  -4  -1   1   20.22    5.17
  -4   1   2 1144.45  119.60
  -4   1   2 1290.94  120.17
   4  -1  -2 1324.84  120.16
   4  -1  -2 1258.16  119.50
   4   1  -2 1297.60  121.76
   4   1  -2 1385.30  122.65
  -4  -1   2  956.45  120.16
  -4  -1   2 1383.59  122.37
  -4   1   3   20.52    3.70
  -4   1   3   22.38    3.88
   4  -1  -3   18.31    3.68
   4   1  -3   23.80    5.13
  -4  -1   3   34.38    5.52
  -4  -1   3   20.81    5.19
  -4   1   4    3.16    1.40
  -4   1   4    2.66    1.36
   4  -1  -4    4.05    1.67
   4   1  -4    4.97    2.50
  -4  -1   4    1.32    1.60
  -4  -1   4    0.77    1.80
  -4   1   5   16.34    2.85
   4  -1  -5   14.91    2.99
   4   1  -5   18.80    4.22
  -4  -1   5   16.91    3.91
  -4   1   6  493.09   48.35
   4  -1  -6  501.21   48.65
   4   1  -6  482.52   50.51
  -4  -1   6  492.42   50.18
  -4   1   7   66.80    6.76
   4  -1  -7   49.31    6.68
   4   1  -7   45.48    7.94
  -4  -1   7   55.85    8.04
  -4   1   8 1385.67  132.33
   4  -1  -8 1562.72  133.04
   4   1  -8 1064.24  133.75
  -4  -1   8 1443.19  134.39
  -4   1   9    2.69    1.23
   4  -1  -9    0.71    1.11
   4   1  -9    1.01    1.97
  -4  -1   9    1.34    1.51
  -4   1  10  560.11   57.09
   4  -1 -10  595.70   57.37
   4   1 -10  600.87   59.29
  -4  -1  10  575.37   58.47
   4  -1 -11  216.20   22.86
   4  -1 -11  213.44   24.21
   4   1 -11  235.32   24.79
  -4  -1  11  202.92   23.67
   4  -1 -12  513.63   53.34
   4  -1 -12  535.81   55.23
   4   1 -12  539.34   55.14
  -4  -1  12  559.30   54.55
   4  -1 -13   92.24   13.07
   4  -1 -13  139.85   15.84
   4   1 -13  116.80   14.98
  -4  -1  13  131.18   14.66
   4  -1 -14    0.04    1.57
   4  -1 -14    1.31    1.86
   4   1 -14   -0.51    1.65
  -4  -1  14    1.35    1.91
   4  -1 -15   45.43    7.18
   4  -1 -15   48.39    8.74
   4   1 -15   50.86    8.58
  -4  -1  15   41.33    7.40
  -4   1  16  303.04   34.53
   4  -1 -16  348.58   33.52
   4  -1 -16  296.28   34.78
   4   1 -16  261.66   33.65
  -4  -1  16  326.63   33.71
  -4   1  17   -0.49    2.33
   4  -1 -17   -0.16    1.52
   4  -1 -17   -0.26    1.90
   4   1 -17   -0.58    1.96
   4   1 -17   -0.89    2.77
  -4  -1  17   -0.60    1.70
  -4   1  18  329.87   41.23
   4  -1 -18  393.20   40.50
   4  -1 -18  395.75   42.65
   4   1 -18  384.36   41.59
   4   1 -18  396.72   44.99
  -4   1  19   18.28    5.59
   4  -1 -19   26.10    5.48
   4  -1 -19   19.35    5.87
   4   1 -19   24.80    6.06
   4   1 -19   19.81    7.37
  -4   1  20   34.98    7.86
   4  -1 -20   23.37    5.99
   4  -1 -20   40.93    8.89
   4   1 -20   34.30    7.41
   4   1 -20   26.61    8.45
  -4   1  21    2.94    3.84
   4  -1 -21    3.78    2.72
   4  -1 -21    7.25    4.60
   4   1 -21    4.63    3.35
   4   1 -21   10.28    5.63
  -4  -1  21    8.11    5.24
  -4   1  22  271.09   35.31
   4  -1 -22  309.76   33.96
   4  -1 -22  290.20   35.78
   4   1 -22  318.03   35.13
   4   1 -22  290.80   37.69
   4  -1 -23    9.65    3.98
   4  -1 -23    8.13    4.44
   4   1 -23    7.02    3.63
   4   1 -23    6.39    5.32
   4  -1 -24   22.98    6.27
   4  -1 -24   15.85    6.25
   4   1 -24   13.08    5.33
   4  -1 -25   26.14    6.75
   4  -1 -25   23.79    7.42
   4   1 -25   28.00    7.19
   4  -1 -26   91.18   14.17
   4   1 -26   83.97   14.42
   4  -1 -27    3.38    3.30
   4   1 -27    2.02    3.12
   4  -1 -28   54.34   10.68
   4  -1 -29    1.16    3.14
   4   1 -30   -1.37    3.35
   4   1 -31    4.44    3.87
   4   1 -32   37.37    9.80
   4   1 -33    0.10    2.93
  -4   2   1   87.33   10.84
  -4   2   1   94.51   11.10
   4  -2  -1   87.30   11.32
   4  -2  -1   83.19   10.09
   4   2  -1   84.77   12.69
   4   2  -1  100.37   12.93
  -4  -2   1   89.43   12.37
  -4  -2   1   90.88   13.16
  -4   2   2  266.60   26.03
  -4   2   2  256.54   26.03
   4  -2  -2  230.45   26.17
   4  -2  -2  254.24   24.68
   4   2  -2  249.08   28.45
   4   2  -2  243.13   28.32
  -4  -2   2  270.23   28.30
  -4  -2   2  209.22   28.01
  -4   2   3   16.02    2.99
  -4   2   3   16.91    2.99
   4  -2  -3   17.60    3.37
   4   2  -3   23.01    5.34
  -4  -2   3   21.30    5.00
  -4  -2   3   18.10    5.08
  -4   2   4 2051.35  198.51
  -4   2   4 2129.71  198.64
   4  -2  -4 2003.19  198.78
   4   2  -4 2223.71  202.38
  -4  -2   4 1941.41  201.28
  -4  -2   4 2259.61  204.26
  -4   2   5   47.22    5.05
   4  -2  -5   44.99    5.21
   4   2  -5   44.08    7.93
  -4  -2   5   41.47    7.41
   4   2  -6    7.82    3.44
  -4  -2   6    4.65    2.78
   4   2  -7  455.87   46.75
  -4  -2   7  429.74   45.88
   4  -2  -8  917.67   82.52
   4   2  -8  845.23   86.45
  -4  -2   8  655.63   84.88
   4  -2  -9  230.69   22.36
   4  -2  -9  219.73   22.57
   4   2  -9  214.43   25.72
  -4  -2   9  227.63   25.39
   4  -2 -10   78.57    9.27
   4  -2 -10   89.00    9.86
   4   2 -10   93.30   12.61
  -4  -2  10   94.97   12.07
   4  -2 -11   71.47    8.66
   4  -2 -11   67.13    9.13
   4   2 -11   99.94   12.51
  -4  -2  11   93.31   11.44
   4  -2 -12    0.72    0.96
   4  -2 -12    1.83    1.50
   4   2 -12    0.67    1.74
  -4  -2  12    1.42    1.83
   4  -2 -13   17.36    3.34
   4  -2 -13   18.47    4.07
   4   2 -13   21.34    5.25
  -4  -2  13   14.89    4.33
  -4   2  14  910.32   93.49
   4  -2 -14  990.80   92.36
   4  -2 -14  893.28   93.15
   4   2 -14  964.58   95.35
  -4  -2  14  944.42   94.18
  -4   2  15   45.87    8.33
   4  -2 -15   68.77    8.34
   4  -2 -15   64.44    9.26
   4   2 -15   48.29    9.38
  -4  -2  15   55.83    9.16
  -4   2  16   16.84    5.09
   4  -2 -16   28.28    5.15
   4  -2 -16   23.78    5.53
   4   2 -16   44.21    7.91
  -4  -2  16   42.87    7.16
  -4   2  17    2.67    2.43
   4  -2 -17    0.80    1.43
   4  -2 -17   -0.88    2.57
   4   2 -17    2.19    2.73
  -4  -2  17   -0.41    1.90
  -4   2  18  151.89   19.74
   4  -2 -18  143.35   18.16
   4  -2 -18  154.04   19.73
   4   2 -18  159.62   20.61
  -4  -2  18  169.75   19.79
  -4   2  19  151.57   19.47
   4  -2 -19  174.64   18.51
   4  -2 -19  133.29   18.78
   4   2 -19  123.39   18.96
   4   2 -19  138.82   21.94
  -4  -2  19  144.27   18.54
  -4   2  20   51.56    9.49
   4  -2 -20   40.81    7.50
   4  -2 -20   57.91    9.80
   4   2 -20   30.26    8.00
   4   2 -20   47.44   11.32
  -4   2  21   -0.39    1.60
   4  -2 -21    5.92    3.16
   4  -2 -21    2.40    2.34
   4   2 -21    3.24    3.00
   4   2 -21    1.05    3.77
   4  -2 -22   19.00    4.77
   4  -2 -22    8.14    4.31
   4   2 -22   11.53    4.95
   4  -2 -23    0.03    1.39
   4  -2 -23   -0.44    2.44
   4   2 -23   -1.65    3.35
   4  -2 -24  151.32   20.98
   4  -2 -24  186.19   23.71
   4   2 -24  178.44   23.44
   4  -2 -25   33.61    7.21
   4   2 -25   16.71    6.15
   4  -2 -26   84.89   13.39
   4  -2 -27    2.78    3.26
   4  -2 -28   41.32    9.07
   4   2 -29   28.77    8.45
   4   2 -30   79.88   14.92
   4   2 -31    1.09    3.12
   4   2 -32   -1.19    3.67
   4   2 -33    4.03    3.54
   4   2 -34   13.75    5.96
   4   2 -35    5.19    3.98
  -4   3   1   37.55    5.73
  -4   3   1   49.08    7.10
  -4   3   1   41.51    6.51
   4  -3  -1   40.35    7.21
   4  -3  -1   49.61    6.00
   4   3  -1   49.18    8.96
   4   3  -1   61.17    9.42
  -4  -3   1   35.79    7.91
  -4  -3   1   45.99    9.16
  -4   3   2  354.63   40.58
  -4   3   2  445.50   41.89
  -4   3   2  441.93   41.51
   4  -3  -2  416.39   39.80
   4   3  -2  441.70   45.06
  -4  -3   2  414.20   44.18
  -4  -3   2  415.20   45.24
  -4   3   3    4.22    1.54
  -4   3   3   16.47    2.90
  -4   3   3   11.46    2.33
   4   3  -3    4.20    3.40
  -4  -3   3   18.64    5.00
  -4  -3   3    7.71    3.67
  -4   3   4   14.16    2.26
  -4   3   4   12.12    2.45
  -4   3   4   20.55    2.73
   4   3  -4   15.93    4.82
  -4  -3   4   16.13    4.56
  -4  -3   4   17.14    5.47
  -4   3   5   41.66    4.46
  -4   3   5   40.04    4.50
  -4   3   5   38.84    4.32
  -4   3   5   43.37    4.36
   4   3  -5   42.44    8.12
  -4  -3   5   35.52    7.27
   4   3  -6   62.58   10.70
  -4  -3   6   75.96   10.87
   4   3  -7  575.55   60.13
  -4  -3   7  571.44   59.32
   4   3  -8  110.40   15.91
  -4  -3   8  123.50   15.64
   4   3  -9    1.04    2.63
  -4  -3   9    1.09    2.38
   4  -3 -10  252.51   23.81
   4  -3 -10  225.67   23.91
   4   3 -10  237.51   28.44
  -4  -3  10  284.50   28.47
  -4   3  11  426.64   43.85
   4  -3 -11  444.61   43.31
   4  -3 -11  434.46   43.58
   4   3 -11  470.56   48.32
  -4  -3  11  498.97   47.59
  -4   3  12  331.93   38.57
   4  -3 -12  459.47   38.52
   4  -3 -12  372.77   38.52
   4   3 -12  383.02   42.53
  -4  -3  12  361.75   41.19
  -4   3  13  121.01   13.87
   4  -3 -13  116.86   12.95
   4  -3 -13  117.39   13.52
   4   3 -13  106.54   16.20
  -4  -3  13  122.05   15.83
  -4   3  14    3.70    2.00
   4  -3 -14   15.72    2.83
   4  -3 -14    6.32    2.40
   4   3 -14   10.22    4.27
  -4  -3  14    8.16    3.50
  -4   3  15   36.16    6.77
   4  -3 -15   43.13    6.24
   4  -3 -15   40.75    6.74
   4   3 -15   58.55    9.86
  -4  -3  15   43.26    8.04
  -4   3  16  309.46   33.84
   4  -3 -16  304.50   32.50
   4  -3 -16  305.57   33.40
   4   3 -16  325.54   36.40
  -4  -3  16  325.19   35.02
  -4   3  17   21.29    5.19
   4  -3 -17   19.88    4.23
   4  -3 -17   21.01    4.88
   4   3 -17   15.52    5.46
  -4  -3  17   19.10    5.33
  -4   3  18   67.07   10.43
   4  -3 -18   52.51    8.53
   4  -3 -18   69.82   10.24
   4   3 -18   58.38   11.20
  -4  -3  18   66.39   10.54
  -4   3  19    6.66    3.59
   4  -3 -19    5.98    2.41
   4  -3 -19    6.64    3.09
   4   3 -19   10.56    4.45
  -4  -3  19    7.33    3.55
  -4   3  20   28.19    6.70
   4  -3 -20   24.32    5.09
   4  -3 -20   15.19    4.84
   4   3 -20   22.41    6.69
  -4   3  21   60.79   11.14
   4  -3 -21   62.03    9.59
   4  -3 -21   64.16   10.70
   4   3 -21   56.40   11.46
   4  -3 -22   76.68   11.71
   4  -3 -22   87.34   13.24
   4   3 -22   81.61   14.11
   4  -3 -23   49.27    8.89
   4   3 -23   62.48   11.65
   4  -3 -24    2.75    2.52
   4   3 -24    2.57    3.54
   4  -3 -25    3.19    2.54
   4  -3 -26   78.36   12.52
   4   3 -27    7.92    5.26
   4   3 -28   68.68   13.62
   4   3 -29   14.89    6.59
   4   3 -30    0.18    3.47
   4   3 -31    6.71    5.07
   4   3 -32   32.23    9.51
   4   3 -33    6.25    5.03
   4   3 -34    1.38    3.22
   4   3 -35   -0.40    3.84
   4   3 -36   18.41    6.94
  -4   4   1   76.50    9.89
  -4   4   1   89.12   11.79
  -4   4   1   81.72   10.65
   4  -4  -1   74.82    9.59
   4   4  -1   77.25   12.78
   4   4  -1   85.05   13.12
  -4  -4   1   87.46   12.87
  -4  -4   1   93.55   14.24
  -4   4   2  185.20   20.04
  -4   4   2  206.13   21.77
  -4   4   2  211.82   20.93
   4  -4  -2  180.68   19.29
   4  -4  -2  192.92   19.30
   4   4  -2  187.72   23.82
  -4  -4   2  165.50   22.69
  -4  -4   2  155.75   23.52
  -4   4   3   74.48    9.32
  -4   4   3   95.37   10.94
  -4   4   3   85.48    9.91
   4   4  -3   58.85   11.87
  -4  -4   3   86.11   12.64
  -4  -4   3   68.76   12.66
  -4   4   4  365.42   37.35
  -4   4   4  366.17   38.33
  -4   4   4  374.42   37.66
   4   4  -4  362.48   41.74
  -4  -4   4  411.90   41.69
  -4  -4   4  417.99   43.45
  -4   4   5    7.57    1.88
  -4   4   5    8.77    2.30
  -4   4   5    7.10    1.89
   4   4  -5    4.62    3.77
  -4  -4   5    9.36    4.00
  -4  -4   5    6.67    4.20
  -4   4   6  115.64   11.88
  -4   4   6  131.41   12.58
  -4   4   6   97.69   11.88
  -4   4   6  108.65   12.00
   4  -4  -6  116.77   11.61
   4   4  -6  138.23   17.33
  -4  -4   6   90.32   14.89
  -4   4   7    9.44    1.62
  -4   4   7    8.45    1.73
   4  -4  -7    7.56    1.35
   4   4  -7    5.89    4.19
  -4  -4   7    4.10    3.15
  -4   4   8  120.59   11.81
  -4   4   8  115.64   12.12
   4  -4  -8  111.91   11.59
   4   4  -8  114.49   16.65
  -4  -4   8  121.86   16.10
  -4   4   9  353.97   32.71
  -4   4   9  331.84   32.93
   4  -4  -9  321.72   32.35
   4   4  -9  330.09   37.93
  -4  -4   9  310.63   36.68
  -4   4  10  251.34   27.80
  -4   4  10  282.38   28.07
   4  -4 -10  294.27   27.64
   4   4 -10  312.20   33.53
  -4  -4  10  274.78   31.81
  -4   4  11   25.50    4.60
  -4   4  11   36.08    4.91
   4  -4 -11   33.03    4.42
   4   4 -11   32.65    7.66
  -4  -4  11   41.10    7.65
  -4   4  12   47.10    6.89
  -4   4  12   51.53    6.84
   4  -4 -12   45.97    6.35
   4   4 -12   46.08    9.43
  -4  -4  12   55.63    9.24
  -4   4  13  130.26   14.64
  -4   4  13  123.78   14.10
   4  -4 -13  110.23   13.52
   4   4 -13  136.15   18.07
  -4  -4  13  103.98   15.80
  -4   4  14  354.91   38.01
  -4   4  14  359.11   37.43
   4  -4 -14  350.02   36.93
   4   4 -14  341.42   40.85
  -4  -4  14  402.59   40.38
  -4   4  15  130.53   16.45
  -4   4  15  120.52   15.48
   4  -4 -15  133.02   15.37
   4   4 -15  136.71   18.83
  -4  -4  15  120.60   17.08
  -4   4  16   24.87    6.31
  -4   4  16   34.45    6.36
   4  -4 -16   31.35    5.85
   4   4 -16   45.62    9.09
  -4  -4  16   45.35    8.07
  -4   4  17    6.75    3.75
  -4   4  17    4.59    2.61
   4  -4 -17    0.67    1.75
   4   4 -17   10.91    4.52
  -4   4  18  145.03   17.67
  -4   4  18  117.95   15.54
   4   4 -18   84.55   16.09
  -4   4  19   76.20   14.61
  -4   4  19  119.38   15.48
   4  -4 -19  111.86   14.44
   4   4 -19  114.44   17.11
  -4   4  20   73.06   13.00
  -4   4  20   66.90   11.69
   4  -4 -20   83.23   11.84
   4   4 -20   69.01   13.33
  -4   4  21   38.43    9.24
  -4   4  21   30.03    7.88
   4  -4 -21   40.31    7.89
   4   4 -21   37.95    9.52
  -4   4  22    6.34    4.50
   4   4 -22    8.20    4.69
  -4   4  23   31.24    9.36
  -4   4  24   89.42   16.43
  -4   4  25   88.47   15.69
   4   4 -25   55.82   12.60
   4   4 -26   74.49   14.54
   4   4 -27   -0.96    3.58
   4   4 -28   52.36   12.08
   4   4 -29   16.50    6.84
   4   4 -30   17.89    6.91
   4   4 -31    4.85    4.06
   4   4 -32   -1.19    3.29
   4   4 -33   -0.55    2.43
   4   4 -34   13.05    6.47
   4   4 -35   16.96    7.42
   4   4 -36    2.90    4.50
   4   4 -37    1.37    3.79
   4   4 -38   -0.45    2.48
  -4   5   1   92.08   12.10
  -4   5   1  121.47   14.82
   4  -5  -1   91.78   11.57
   4  -5  -1  104.03   11.76
   4   5  -1   98.04   15.56
   4   5  -1  114.55   16.23
  -4  -5   1   62.29   13.02
  -4  -5   1  116.04   16.98
  -4   5   2  385.64   39.18
   4  -5  -2  351.20   38.44
   4  -5  -2  389.97   38.61
   4  -5  -2  391.72   38.26
   4   5  -2  328.11   42.30
  -4  -5   2  399.61   42.67
  -4  -5   2  425.98   44.95
  -4   5   3  177.97   21.80
   4  -5  -3  180.67   21.40
   4  -5  -3  206.40   21.05
   4  -5  -3  230.06   21.01
   4   5  -3  233.56   26.89
  -4  -5   3  232.53   26.06
  -4  -5   3  180.29   26.04
  -4   5   4   28.49    4.85
   4  -5  -4   26.27    4.34
   4   5  -4   27.29    7.60
  -4  -5   4   36.78    7.73
  -4  -5   4   23.16    7.45
  -4   5   5   48.47    7.39
   4  -5  -5   62.38    7.30
   4   5  -5   71.63   11.80
  -4  -5   5   52.18    9.87
  -4  -5   5   61.85   11.80
  -4   5   6   95.84   10.49
  -4   5   6   80.37   10.55
   4  -5  -6   88.19    9.88
   4   5  -6   73.37   13.54
  -4  -5   6   80.16   13.15
  -4   5   7  273.68   26.75
  -4   5   7  262.52   27.07
   4  -5  -7  243.40   26.05
   4   5  -7  222.63   30.66
  -4  -5   7  299.22   31.19
  -4   5   8   46.63    6.37
  -4   5   8   43.56    6.63
   4   5  -8   53.90   10.48
  -4  -5   8   62.26   10.20
  -4   5   9   31.99    4.79
  -4   5   9   28.53    4.98
   4  -5  -9   30.70    4.47
   4   5  -9   44.60    9.13
  -4  -5   9   39.99    7.82
  -4   5  10   36.68    4.88
  -4   5  10   27.18    4.79
   4  -5 -10   25.06    4.19
   4   5 -10   30.60    7.84
  -4  -5  10   36.11    7.68
  -4   5  11  334.29   33.39
  -4   5  11  322.45   33.83
   4  -5 -11  292.02   32.82
   4   5 -11  356.83   38.93
  -4  -5  11  424.26   38.70
  -4   5  12  374.55   38.02
  -4   5  12  374.71   38.46
   4  -5 -12  352.71   37.45
   4   5 -12  399.05   43.27
  -4  -5  12  382.46   41.55
  -4   5  13   83.11    9.73
  -4   5  13   59.94    9.20
   4  -5 -13   61.85    8.60
   4   5 -13   59.80   11.90
  -4  -5  13   76.87   11.85
  -4   5  14   18.92    4.62
  -4   5  14   21.39    4.86
   4  -5 -14   23.36    4.50
   4   5 -14   39.60    8.47
  -4   5  15  117.42   15.46
  -4   5  15  127.18   15.78
   4  -5 -15  117.17   14.82
   4   5 -15  145.11   19.60
  -4   5  16  154.75   19.57
  -4   5  16  137.92   19.08
   4  -5 -16  196.41   19.64
   4   5 -16  148.30   22.15
  -4   5  17   99.35   14.64
  -4   5  17  103.81   14.75
   4  -5 -17  105.95   14.01
   4   5 -17  136.27   18.59
  -4   5  18  153.32   22.10
  -4   5  18  169.37   22.26
   4  -5 -18  205.82   22.08
   4   5 -18  206.84   25.83
  -4   5  19    0.52    2.21
  -4   5  19   -0.37    2.68
   4  -5 -19   -0.18    2.63
   4   5 -19   -0.73    3.58
  -4   5  20   11.48    4.90
  -4   5  20    5.17    3.69
  -4   5  21   33.44    8.42
  -4   5  22  135.16   20.34
  -4   5  23   23.10    7.34
   4   5 -23   11.75    6.08
   4   5 -24    7.35    4.96
   4   5 -25    1.18    3.69
   4   5 -26   17.93    7.31
   4   5 -27   32.43    9.33
   4   5 -28   31.30    9.33
   4   5 -29    7.69    5.13
   4   5 -30    3.04    3.67
   4   5 -31    8.93    5.03
   4   5 -32   25.64    8.52
   4   5 -33   21.80    8.97
   4   5 -34    4.86    5.02
   4   5 -35   -0.55    3.59
   4   5 -36    1.51    4.52
   4   5 -37   12.77    7.58
   4   5 -38    2.24    5.09
   4   5 -39   -1.33    4.54
  -4   6   1   49.03    9.26
   4  -6  -1   78.14    9.85
   4  -6  -1   81.09   10.47
   4  -6  -1   73.25    9.63
   4   6  -1   68.41   12.81
  -4  -6   1   73.20   12.28
  -4  -6   1   71.25   13.75
  -4   6   2   89.57   12.32
   4  -6  -2   88.28   11.66
   4  -6  -2   92.28   11.94
   4  -6  -2   94.55   11.61
   4   6  -2   80.39   14.73
  -4  -6   2  130.80   16.45
  -4  -6   2  112.61   17.41
  -4   6   3  105.73   12.86
   4  -6  -3   83.48   11.62
   4  -6  -3  104.52   12.04
   4  -6  -3   97.23   11.46
   4   6  -3  105.27   16.30
  -4  -6   3   94.43   14.77
  -4  -6   3   93.89   16.50
  -4   6   4  184.80   21.10
   4  -6  -4  211.25   20.78
   4  -6  -4  186.30   19.79
   4  -6  -4  177.61   19.42
   4   6  -4  142.75   23.57
  -4  -6   4  183.07   23.95
  -4  -6   4  235.79   27.60
  -4   6   5   90.93   12.20
   4  -6  -5   97.79   11.76
   4  -6  -5   96.19   10.50
   4  -6  -5  106.79   10.46
   4   6  -5   70.45   14.71
  -4  -6   5   96.95   15.02
  -4  -6   5   88.06   16.13
  -4   6   6   57.84    8.47
   4   6  -6   58.62   11.60
  -4  -6   6   67.64   11.51
  -4   6   7    0.07    1.29
  -4   6   7   -0.19    1.16
   4  -6  -7    0.25    1.28
   4   6  -7    0.13    2.74
  -4  -6   7    1.95    2.56
  -4   6   8  371.83   36.30
  -4   6   8  289.98   36.05
   4  -6  -8  356.94   35.54
   4   6  -8  411.91   42.30
  -4  -6   8  347.63   39.57
  -4   6   9  437.57   45.18
  -4   6   9  380.71   45.34
   4  -6  -9  470.85   44.78
   4   6  -9  462.54   50.68
  -4  -6   9  502.20   49.61
  -4   6  10    7.14    2.41
  -4   6  10    4.56    2.20
   4  -6 -10    4.57    1.80
   4   6 -10    0.55    3.02
  -4   6  11    1.62    1.69
  -4   6  11    4.62    2.41
   4  -6 -11    1.83    1.41
   4   6 -11    7.27    4.81
  -4   6  12    6.04    2.31
  -4   6  12    4.24    2.49
   4  -6 -12    6.33    2.41
   4   6 -12    4.91    4.09
  -4   6  13  149.64   17.13
  -4   6  13  147.34   17.73
   4  -6 -13  129.88   16.31
   4   6 -13  152.64   21.41
  -4   6  14  123.68   15.98
  -4   6  14  118.19   16.45
   4  -6 -14  141.66   15.97
   4   6 -14  154.53   20.91
  -4   6  15  117.94   14.37
  -4   6  15  111.55   14.71
   4  -6 -15  104.86   13.42
   4   6 -15   81.26   16.05
  -4   6  16   44.03    8.04
  -4   6  16   41.52    8.22
   4  -6 -16   50.04    7.89
   4   6 -16   50.22   10.95
  -4   6  17    5.47    3.21
  -4   6  17    0.68    2.47
   4  -6 -17    3.82    2.32
  -4   6  18   90.22   12.85
  -4   6  18   65.73   11.83
  -4   6  19   66.26   12.23
  -4   6  19   99.35   14.06
  -4   6  20   27.43    7.02
  -4   6  21   26.90    7.44
   4   6 -21   32.32    8.93
   4   6 -22   -0.15    2.87
   4   6 -23   11.62    5.83
   4   6 -24   13.63    6.34
   4   6 -25   68.20   14.14
   4   6 -26   30.35    9.58
   4   6 -27    0.26    3.46
   4   6 -28    1.00    4.31
   4   6 -29   30.60   10.09
   4   6 -30   11.09    6.04
   4   6 -31    8.63    5.67
   4   6 -32   -1.05    3.90
   4   6 -33   15.20    7.05
   4   6 -34    8.67    5.70
   4   6 -35   18.00    8.04
   4   6 -36   17.66    7.87
   4   6 -37   -2.28    5.05
   4   6 -38   -0.39    3.61
   4   6 -39   -0.75    2.68
   4   6 -40    2.09    4.29
  -4   7   1  333.24   34.59
   4  -7  -1  205.23   31.98
   4  -7  -1  366.83   35.04
   4  -7  -1  415.21   34.49
   4   7  -1  304.65   37.79
  -4  -7   1  368.32   40.64
  -4   7   2   47.67    8.05
   4  -7  -2   40.56    6.96
   4  -7  -2   30.21    6.60
   4  -7  -2   57.07    7.64
   4   7  -2   41.49   10.14
  -4  -7   2   41.43   10.75
  -4   7   3   97.10   14.48
   4  -7  -3  110.55   14.15
   4  -7  -3  114.21   14.44
   4  -7  -3  123.83   14.05
   4   7  -3  136.88   19.32
  -4  -7   3  116.11   19.16
  -4   7   4   13.62    4.09
   4  -7  -4   19.98    4.37
   4  -7  -4   18.65    4.29
   4  -7  -4   19.92    3.82
   4   7  -4   27.73    8.04
  -4  -7   4   12.95    6.45
  -4   7   5  179.99   21.67
   4  -7  -5  196.33   21.10
   4  -7  -5  191.33   20.39
   4  -7  -5  194.90   20.03
   4   7  -5  139.26   23.95
  -4  -7   5  166.80   25.86
  -4   7   6  256.94   27.07
   4  -7  -6  243.61   26.03
   4  -7  -6  238.54   24.83
   4  -7  -6  224.12   24.42
   4   7  -6  217.89   30.54
  -4  -7   6  291.02   34.10
  -4   7   7  518.85   52.37
   4  -7  -7  499.35   51.42
   4  -7  -7  511.16   49.64
   4  -7  -7  501.33   49.44
   4   7  -7  490.32   56.84
  -4   7   8    1.27    1.28
  -4   7   8   -0.07    1.84
   4  -7  -8   -0.15    1.46
   4   7  -8    0.73    2.93
  -4   7   9   16.86    4.16
  -4   7   9   17.36    4.69
   4  -7  -9   11.33    3.40
   4   7  -9   13.72    5.95
  -4   7  10    4.38    2.63
  -4   7  10    3.83    2.55
   4  -7 -10    7.47    2.59
   4   7 -10   10.82    5.02
  -4   7  11  164.27   20.21
  -4   7  11  172.52   21.24
   4  -7 -11  195.34   20.24
   4   7 -11  147.01   23.59
  -4   7  12   30.05    5.69
  -4   7  12   22.40    5.75
   4  -7 -12   25.00    5.08
   4   7 -12   31.00    8.61
  -4   7  13   52.30    8.67
  -4   7  13   54.94    9.61
   4  -7 -13   58.42    8.62
   4   7 -13   62.57   12.65
  -4   7  14    7.70    3.12
  -4   7  14    7.82    3.39
   4  -7 -14    7.05    3.00
  -4   7  15   72.69   10.65
  -4   7  15   53.25   10.32
   4  -7 -15   72.93   10.21
  -4   7  16    3.29    2.67
  -4   7  16    6.71    3.28
  -4   7  17   27.94    6.48
  -4   7  17   32.80    7.56
  -4   7  18    1.54    2.47
   4   7 -18    5.27    3.93
  -4   7  19    0.79    2.50
   4   7 -19   -2.92    4.71
   4   7 -20    6.51    4.74
   4   7 -21   80.73   15.90
   4   7 -22   47.27   11.56
   4   7 -23   55.69   12.70
   4   7 -24    6.16    5.11
   4   7 -25    6.21    5.48
   4   7 -26    2.97    4.56
   4   7 -27   31.73    9.67
   4   7 -28   14.83    6.68
   4   7 -29    8.46    5.81
   4   7 -30    1.47    2.96
   4   7 -31   12.24    7.37
   4   7 -32    5.47    5.04
   4   7 -33   34.06   10.77
   4   7 -34    3.33    4.93
   4   7 -35    3.71    4.15
   4   7 -36   -1.17    3.84
   4   7 -37    4.85    4.27
   4   7 -38   -2.62    5.38
   4   7 -39    4.64    4.85
   4   7 -40   -0.26    3.41
  -4   8   1   21.17    5.71
   4  -8  -1   18.94    4.88
   4  -8  -1   20.60    5.56
   4   8  -1   21.48    6.85
  -4  -8   1   24.94    8.88
  -4   8   2   33.08    7.10
   4  -8  -2   35.14    6.57
   4  -8  -2   27.89    6.25
   4   8  -2   40.91   10.62
  -4  -8   2   18.07    8.28
  -4   8   3  180.94   20.61
   4  -8  -3  124.25   18.01
   4  -8  -3  156.63   19.37
   4   8  -3  158.91   23.15
  -4  -8   3  205.37   26.51
  -4   8   4   18.34    5.36
   4  -8  -4   29.57    5.81
   4  -8  -4   27.51    5.78
   4   8  -4   32.27    8.57
  -4  -8   4   28.19    9.08
  -4   8   5   65.92   11.13
   4  -8  -5   76.61   10.78
   4  -8  -5   77.40   10.66
   4   8  -5   84.72   15.28
  -4  -8   5   66.61   14.78
  -4   8   6   34.15    7.20
   4  -8  -6   51.54    7.63
   4  -8  -6   36.33    6.32
   4   8  -6   21.13    8.45
  -4  -8   6   47.63   11.74
  -4   8   7    4.04    2.69
   4  -8  -7    0.59    1.54
   4  -8  -7    3.09    1.78
   4   8  -7    1.53    4.80
  -4  -8   7    5.63    5.26
  -4   8   8   40.46    7.65
  -4   8   8   38.43    7.78
   4  -8  -8   33.82    5.57
  -4   8   9  414.20   46.77
  -4   8   9  495.87   48.78
   4  -8  -9  465.56   46.27
   4  -8  -9  424.32   43.91
  -4   8  10    4.00    2.75
  -4   8  10    3.13    3.10
   4  -8 -10    2.96    2.33
   4  -8 -10    2.88    1.33
   4  -8 -10    4.33    1.43
  -4   8  11   35.32    6.90
  -4   8  11   28.35    7.14
   4  -8 -11   44.05    6.97
   4  -8 -11   33.18    3.91
   4  -8 -11   28.47    3.77
  -4   8  12    0.93    1.81
  -4   8  12   -1.60    3.41
   4  -8 -12    4.02    2.44
  -4   8  13  158.38   19.26
  -4   8  13  128.59   19.37
   4  -8 -13  159.67   18.65
  -4   8  14   14.57    4.61
  -4   8  14   11.33    4.86
   4   8 -14   27.61    8.33
  -4   8  15   39.38    7.63
  -4   8  15   27.12    7.40
   4   8 -15   57.59   12.33
  -4   8  16   -0.47    2.20
   4   8 -16   -0.36    1.73
  -4   8  17    4.98    3.28
   4   8 -17    4.27    4.57
   4   8 -18    9.76    5.88
   4   8 -19   85.43   16.46
   4   8 -20   -0.23    3.91
   4   8 -21  105.72   19.13
   4   8 -22   16.04    7.88
   4   8 -23   18.07    7.49
   4   8 -24    3.49    4.62
   4   8 -25   35.20   10.49
   4   8 -26    6.26    5.72
   4   8 -27    3.16    4.67
   4   8 -28   -0.78    3.83
   4   8 -29   36.02   11.22
   4   8 -30    4.43    4.99
   4   8 -31   18.22    7.81
   4   8 -32   -0.78    3.11
   4   8 -33    0.59    3.82
   4   8 -34    4.53    4.96
   4   8 -35   25.06    9.34
   4   8 -36    1.97    4.74
   4   8 -37   -0.36    2.41
   4   8 -38    5.49    4.89
  -4   9   1  232.40   28.54
   4  -9  -1  255.27   27.58
   4  -9  -1  198.94   27.64
  -4  -9   1  258.16   34.37
  -4   9   2    3.88    3.67
   4  -9  -2    2.61    2.61
   4  -9  -2   -0.50    2.64
  -4  -9   2    6.58    4.68
  -4   9   3   34.37    7.68
   4  -9  -3   37.44    7.03
   4  -9  -3   36.50    7.73
  -4  -9   3   18.59    8.51
  -4   9   4   -0.38    2.48
   4  -9  -4    3.71    2.61
   4  -9  -4    2.15    2.38
  -4  -9   4    2.22    3.86
  -4   9   5  138.02   17.99
   4  -9  -5  112.49   15.96
   4  -9  -5  119.81   16.36
  -4  -9   5  153.97   23.36
  -4   9   6    2.57    3.03
   4  -9  -6    3.90    2.40
   4  -9  -6    4.37    2.60
  -4  -9   6   -0.58    3.94
  -4   9   7  307.90   39.08
   4  -9  -7  427.85   39.53
   4  -9  -7  327.63   37.70
  -4  -9   7  407.41   47.35
  -4   9   8    3.84    2.83
   4  -9  -8    1.64    1.53
   4  -9  -8    0.65    1.59
   4   9  -8   -1.91    5.06
  -4  -9   8    1.36    4.63
  -4   9   9   17.14    5.20
  -4   9   9   15.62    5.50
   4  -9  -9   28.31    5.86
   4  -9  -9   16.50    4.06
   4   9  -9   31.03    8.90
  -4   9  10    0.73    2.09
  -4   9  10    4.25    3.74
   4  -9 -10    5.62    2.94
   4  -9 -10    3.49    1.93
   4   9 -10    5.78    5.13
  -4   9  11  268.29   29.55
   4  -9 -11  231.47   25.46
   4   9 -11  243.71   33.33
  -4   9  12    1.22    2.09
   4  -9 -12    1.08    1.28
   4   9 -12    2.48    4.21
  -4   9  13   11.30    4.64
   4  -9 -13   10.96    2.48
   4   9 -13    5.61    4.68
  -4   9  14   15.82    5.15
   4  -9 -14   13.94    2.72
   4   9 -14   13.12    6.75
  -4   9  15   47.65    9.24
   4   9 -15   42.20   11.76
   4   9 -16   -1.38    3.63
   4   9 -17  132.92   22.22
   4   9 -18   -1.07    3.06
   4   9 -19    3.57    4.06
   4   9 -20    0.28    3.36
   4   9 -21   46.45   12.38
   4   9 -22   -2.20    4.76
   4   9 -23   53.44   12.87
   4   9 -24    1.37    4.13
   4   9 -25   17.06    8.02
   4   9 -26    1.37    5.06
   4   9 -28   -1.38    4.74
   4   9 -29    2.61    3.93
   4   9 -30    3.46    5.05
   4   9 -31   16.76    8.03
   4   9 -32    9.50    6.39
   4   9 -33    7.25    6.13
   4   9 -34   -0.62    3.43
   4   9 -35   -0.98    4.49
   4   9 -36    2.03    4.66
  -4  10   1   -0.27    2.84
   4 -10  -1    0.31    2.36
   4  10  -1   -1.56    4.83
  -4 -10   1   -0.45    3.48
  -4  10   2    3.39    2.98
   4 -10  -2    2.26    2.84
   4  10  -2    3.83    4.75
  -4 -10   2   -0.34    2.58
  -4  10   3   45.51    9.84
   4 -10  -3   43.29    8.54
   4  10  -3   60.21   12.85
  -4 -10   3   38.33   11.98
  -4  10   4    5.63    4.00
   4 -10  -4    7.80    3.40
   4  10  -4   -0.50    4.71
  -4 -10   4   12.45    7.42
  -4  10   5   26.91    7.24
   4 -10  -5   27.18    6.65
   4  10  -5   59.15   12.94
  -4 -10   5   34.29   10.98
  -4  10   6   -0.10    1.32
   4 -10  -6    1.98    2.49
   4  10  -6   -0.41    3.57
  -4 -10   6    2.95    4.28
  -4  10   7   27.22    6.70
   4 -10  -7   14.68    4.59
   4  10  -7   25.17    8.92
  -4 -10   7   17.10    7.57
  -4  10   8   16.64    5.52
   4  10  -8   10.34    6.78
  -4 -10   8    7.06    5.75
  -4  10   9   10.32    4.55
   4  10  -9   14.02    6.65
  -4 -10   9    8.15    5.80
  -4  10  10    2.70    3.09
   4  10 -10    3.21    4.12
  -4  10  11   30.25    7.53
   4  10 -11   34.24   10.33
  -4  10  12   -0.68    2.59
   4  10 -12   -0.54    2.69
  -4  10  13   34.98    8.21
   4  10 -13   25.69    9.19
   4  10 -14   -0.06    3.70
   4  10 -15   72.63   15.77
   4  10 -16    8.75    6.85
   4  10 -17   -1.66    4.83
   4  10 -18   -1.47    3.80
   4  10 -19   55.94   13.45
   4  10 -20    1.39    3.58
   4  10 -21   25.13    9.39
   4  10 -22   10.99    5.75
   4  10 -23   21.54    8.98
   4  10 -24    1.02    2.91
   4  10 -25   57.08   14.11
   4  10 -26   19.78    8.85
   4  10 -27   -0.81    3.81
   4  10 -28    0.30    4.94
   4  10 -29    5.25    6.17
   4  10 -30   -1.36    4.09
   4  10 -31   -1.05    4.79
   4  10 -32   -1.03    4.29
   4  10 -33   -1.10    5.14
   4  10 -34   -0.58    3.05
  -4  11   1   88.79   15.36
   4  11  -1  100.71   18.51
  -4 -11   1   76.21   17.83
  -4  11   2    1.46    3.58
   4  11  -2   -0.59    4.75
  -4 -11   2    4.92    5.22
  -4  11   3    4.82    4.55
   4  11  -3    2.10    3.82
  -4 -11   3    5.36    6.33
  -4  11   4   12.07    5.36
   4 -11  -4   12.61    4.42
   4  11  -4   24.59    8.82
  -4 -11   4   19.90    8.87
  -4  11   5   11.86    5.02
   4  11  -5    6.96    6.55
  -4 -11   5    8.98    5.95
  -4  11   6    8.05    4.21
   4  11  -6    1.98    3.62
  -4 -11   6    3.81    5.61
  -4  11   7   50.14   10.26
   4  11  -7   46.58   12.65
  -4 -11   7   33.31   11.45
  -4  11   8    5.61    3.67
   4  11  -8   15.65    7.97
  -4 -11   8   11.48    7.00
  -4  11   9   -0.09    2.11
   4  11  -9   -1.98    5.44
  -4 -11   9   -1.56    4.96
  -4  11  10    3.05    3.51
   4  11 -10    6.65    5.35
  -4 -11  10   -2.69    5.71
   4  11 -11   99.81   18.99
   4  11 -12    1.82    3.34
   4  11 -13   36.77   11.48
   4  11 -14   15.37    7.27
   4  11 -15   48.00   12.45
   4  11 -16   -2.29    6.21
   4  11 -17   72.35   15.96
   4  11 -18    4.26    5.34
   4  11 -19    1.11    4.65
   4  11 -20   -0.20    1.54
   4  11 -21   37.49   11.25
   4  11 -22   -0.40    5.59
   4  11 -23    7.35    6.46
   4  11 -24   -1.74    4.25
   4  11 -25    5.28    4.77
   4  11 -26   -2.05    6.31
   4  11 -27   22.40    9.16
   4  11 -28   -1.82    4.15
   4  11 -29   -2.89    5.44
   4  11 -30    6.06    5.08
   4  11 -31    8.27    5.86
   4  11 -32    2.92    3.82
  -4  12   1    1.27    3.30
   4  12  -1   -2.04    4.91
  -4 -12   1    1.95    5.10
  -4  12   2   -0.14    2.48
   4  12  -2   -0.05    4.18
  -4 -12   2   -1.96    5.50
  -4  12   3   71.83   14.22
   4  12  -3  112.42   18.86
  -4 -12   3   59.21   16.32
  -4  12   4   14.60    6.75
   4  12  -4   27.28    9.42
  -4 -12   4   13.81    8.45
  -4  12   5   24.97    7.70
   4  12  -5   28.50    9.85
  -4 -12   5   42.15   12.65
  -4  12   6    3.33    3.73
   4  12  -6   -1.32    4.17
  -4 -12   6    7.09    6.49
  -4  12   7   -0.44    3.28
   4  12  -7    4.75    4.24
  -4 -12   7   -1.15    4.79
  -4  12   8    1.35    3.00
   4  12  -8   11.26    6.76
  -4 -12   8   18.11    9.10
   4  12  -9   62.13   15.12
  -4 -12   9   67.34   16.72
   4  12 -10    1.30    4.21
   4  12 -11    8.52    7.25
   4  12 -12    2.99    4.50
   4  12 -13   36.22   11.97
   4  12 -14   34.79   11.13
   4  12 -15   28.63   10.68
   4  12 -16   -0.56    4.07
   4  12 -17   -0.71    4.26
   4  12 -18   -1.41    5.52
   4  12 -19   24.37    9.65
   4  12 -20   -2.08    5.66
   4  12 -21    1.84    4.68
   4  12 -22    0.07    4.00
   4  12 -23    6.28    6.05
   4  12 -24   11.17    7.54
   4  12 -25   17.73    8.70
   4  12 -26   -1.40    4.73
   4  12 -27   -1.84    5.66
   4  12 -28   -1.62    4.24
   4  12 -29   14.92    7.56
   4  12 -30   -1.71    4.95
   4  13  -1   49.60   13.61
   4  13  -2    3.58    4.91
   4  13  -3   20.76    8.76
   4  13  -4   -0.44    2.95
   4  13  -5   96.86   19.30
  -4  13   6    7.51    4.83
   4  13  -6    1.99    5.79
   4  13  -7   48.70   12.94
   4  13  -8   -0.80    2.71
   4  13  -9   -1.44    3.82
   4  13 -10    1.88    3.72
   4  13 -11   64.38   15.26
   4  13 -12   22.62    8.71
   4  13 -13   23.38    9.64
   4  13 -14   -0.35    3.42
   4  13 -15   -0.53    2.81
   4  13 -16   11.73    7.50
   4  13 -17   15.07    7.73
   4  13 -18    1.10    3.50
   4  13 -19    3.30    5.61
   4  13 -20   -0.81    3.71
   4  13 -21    5.64    5.59
   4  13 -22    2.46    4.88
   4  13 -23   14.11    8.17
   4  13 -24    1.50    5.80
   4  13 -25   -0.96    4.46
   4  13 -26    1.26    5.69
   4  13 -27   25.70   10.00
  -4  14   1    2.13    4.01
   4  14  -1   -0.95    3.15
  -4  14   2    2.71    4.67
   4  14  -2    3.88    4.88
  -4  14   3   19.19    7.67
   4  14  -3   19.53    8.56
   4  14  -4   18.69    9.45
   4  14  -5   11.54    7.42
   4  14  -6   -1.43    3.94
   4  14  -7   -0.46    2.13
   4  14  -8   21.50    8.84
   4  14  -9   36.39   12.34
   4  14 -10    5.96    4.57
   4  14 -11    2.14    5.65
   4  14 -12    8.49    5.84
   4  14 -13    7.18    6.10
   4  14 -14   11.34    7.61
   4  14 -15   -1.31    3.69
   4  14 -16   -2.84    7.16
   4  14 -17    3.52    4.58
   4  14 -18    3.04    4.34
   4  14 -19   16.89    9.36
   4  14 -20   -1.54    4.41
   4  14 -21   10.34    7.00
   4  14 -22    0.03    4.04
   4  14 -23   10.81    7.62
   4  14 -24   -0.99    4.03
   4  15  -1    0.93    4.74
   4  15  -2   23.51    9.32
   4  15  -3    0.50    4.29
   4  15  -4   -1.55    5.11
   4  15  -5   -0.19    3.68
   4  15  -6   20.45    8.53
   4  15  -7   18.03    8.46
   4  15  -8   -0.20    3.00
   4  15  -9    5.92    5.65
   4  15 -10    6.27    4.45
   4  15 -11    1.59    5.02
   4  15 -12   -0.39    2.08
   4  15 -13    0.19    4.60
   4  15 -14    2.61    4.68
   4  15 -15    4.51    4.21
   4  15 -16   14.77    8.42
   4  15 -17   21.81   10.18
   4  15 -18   -0.08    1.96
   4  15 -19   -2.64    5.86
   4  15 -20   -1.47    4.68
   4  15 -21    5.81    6.04
   4  16  -1   -0.41    5.99
   4  16  -2    4.13    5.10
   4  16  -3    5.18    5.06
   4  16  -4    4.48    6.54
   4  16  -5    5.51    5.80
   4  16  -6    1.07    5.22
   4  16  -7   -1.51    5.11
   4  16  -8    5.60    5.35
   4  16  -9    5.11    6.16
   4  16 -10   -1.22    3.81
   4  16 -11    3.28    3.26
   4  16 -12   -0.20    3.84
   4  16 -13    9.01    6.63
   4  16 -14    7.86    6.39
   4  16 -15   -3.17    6.26
   4  16 -16    4.59    6.24
   4  17  -1    9.15    6.88
   4  17  -2   -1.04    4.26
   4  17  -3   -1.47    4.15
   4  17  -4    0.54    4.35
   4  17  -5   -1.42    3.99
   4  17  -6    2.65    4.97
   4  17  -7   -1.32    4.60
   4  17  -8   -1.47    4.95
   4  17  -9   -0.86    3.17
   4  17 -10   -2.38    5.26
  -3   0   1   -0.14    1.09
  -3   0   1    0.78    1.70
   3   0  -1   -0.24    1.27
   3   0  -1   -0.09    1.28
  -3   0   2    0.58    1.24
  -3   0   2   -0.22    1.50
   3   0  -2   -0.02    1.29
  -3   0   3 6604.74  560.58
  -3   0   3 6777.71  568.23
   3   0  -3 5101.34  559.73
  -3   0   4    0.11    1.15
   3   0  -4   -0.67    1.13
  -3   0   5   92.74   10.38
   3   0  -5   88.86   10.52
  -3   0   6    0.40    1.07
   3   0  -6   -0.55    1.40
  -3   0   7  412.79   40.30
   3   0  -7  393.63   40.51
  -3   0   8   -0.47    1.39
   3   0  -8    0.30    1.33
  -3   0   9  943.37   86.73
   3   0  -9  830.60   86.68
  -3   0  10   -0.05    1.16
   3   0 -10   -0.32    1.47
  -3   0  11 1008.00  106.51
   3   0 -11 1170.83  106.91
   3   0 -11 1110.85  109.97
   3   0 -12   -0.44    1.41
   3   0 -12    1.71    2.34
   3   0 -13  503.71   54.61
   3   0 -13  615.06   58.28
   3   0 -14   -0.11    1.37
   3   0 -14   -0.66    2.65
   3   0 -15  119.25   14.70
   3   0 -15  103.65   16.25
   3   0 -16    0.70    1.75
   3   0 -16   -1.04    3.48
   3   0 -17  160.47   20.75
   3   0 -17  205.35   24.41
   3   0 -18    2.20    2.42
   3   0 -18    6.38    4.04
   3   0 -19   67.27   10.87
   3   0 -19   72.47   13.01
  -3   0  20   -0.40    2.05
   3   0 -20   -0.66    2.12
   3   0 -20    0.15    2.71
  -3   0  21    6.76    4.10
   3   0 -21    2.64    2.78
   3   0 -21    5.39    4.53
  -3   0  22   -0.82    3.33
   3   0 -22   -0.59    2.83
   3   0 -22   -1.50    3.59
   3   0 -23  395.12   42.71
   3   0 -23  356.12   44.63
   3   0 -24   -1.30    3.03
   3   0 -25   73.29   12.72
   3   0 -26    1.16    2.35
   3   0 -27   45.71    9.83
   3   0 -30    1.70    3.17
   3   0 -31    2.38    3.71
   3   0 -32    1.84    3.22
   3   0 -33    8.03    4.92
   3   0 -34   -0.31    3.34
   3   0 -35   52.49   11.76
  -3   1   1 1082.77  101.97
  -3   1   1 1035.24  101.96
   3  -1  -1 1025.26  102.02
   3  -1  -1 1045.33  101.64
   3   1  -1 1023.06  103.33
   3   1  -1 1131.61  103.67
  -3  -1   1 1000.77  102.96
  -3  -1   1 1102.87  103.89
  -3   1   2  655.90   60.93
  -3   1   2  668.87   61.01
   3  -1  -2  593.69   60.84
   3   1  -2  607.15   62.35
  -3  -1   2  541.13   61.80
  -3  -1   2  666.86   62.98
  -3   1   3    8.12    1.84
  -3   1   3   10.04    1.80
   3  -1  -3    8.79    1.86
   3   1  -3    7.06    2.54
  -3  -1   3    6.95    2.50
  -3  -1   3    9.02    3.18
  -3   1   4    5.47    1.34
   3  -1  -4    4.35    1.35
   3   1  -4    9.57    2.74
  -3  -1   4    6.77    2.30
  -3   1   5 2023.41  193.13
   3  -1  -5 1991.58  193.28
   3   1  -5 2135.68  195.58
  -3  -1   5 1996.58  195.02
  -3   1   6    2.12    0.88
   3  -1  -6    1.45    0.89
   3   1  -6    1.43    1.52
  -3  -1   6    2.78    1.59
  -3   1   7  246.78   22.48
   3  -1  -7  228.07   22.53
   3   1  -7  187.23   23.79
  -3  -1   7  202.37   23.70
   3  -1  -8   93.74   10.23
   3  -1  -8   85.38   10.99
   3   1  -8  107.01   12.09
  -3  -1   8   85.44   11.16
   3  -1  -9  919.71   94.01
   3  -1  -9  990.28   95.64
   3   1  -9  995.00   95.87
  -3  -1   9 1023.96   95.50
   3  -1 -10   38.01    5.90
   3  -1 -10   45.80    7.30
   3   1 -10   73.90    8.61
  -3  -1  10   45.13    6.88
   3  -1 -11  494.16   52.90
   3  -1 -11  511.88   54.50
   3   1 -11  579.17   54.84
  -3  -1  11  576.97   54.28
   3  -1 -12    5.68    2.00
   3  -1 -12    4.41    2.75
   3   1 -12    3.94    2.59
  -3  -1  12    6.33    2.58
  -3   1  13    4.28    2.60
   3  -1 -13   11.82    3.18
   3  -1 -13   11.96    4.06
   3   1 -13   12.52    3.59
  -3  -1  13   10.10    3.22
  -3   1  14   12.98    4.19
   3  -1 -14   11.47    3.29
   3  -1 -14   24.84    5.60
   3   1 -14   13.46    4.18
   3   1 -14   14.02    5.64
  -3  -1  14   18.87    4.38
  -3   1  15  473.58   47.69
   3  -1 -15  455.60   46.08
   3  -1 -15  478.71   48.31
   3   1 -15  358.96   46.15
   3   1 -15  529.24   51.54
  -3   1  16    3.14    2.84
   3  -1 -16    7.11    2.84
   3  -1 -16   10.08    4.12
   3   1 -16    4.22    2.65
   3   1 -16    6.56    4.13
  -3   1  17  220.82   25.94
   3  -1 -17  208.50   24.23
   3  -1 -17  207.40   26.00
   3   1 -17  202.88   24.97
   3   1 -17  229.71   28.63
  -3   1  18    0.54    2.01
   3  -1 -18    3.02    2.21
   3  -1 -18    3.86    3.34
   3   1 -18    3.78    2.48
   3   1 -18    2.64    3.05
  -3  -1  18    4.64    3.24
   3  -1 -19   52.49    9.22
   3  -1 -19   58.97   11.05
   3   1 -19   68.80   10.75
   3   1 -19   73.52   13.74
  -3  -1  19   53.36   11.13
   3  -1 -20   56.49   10.27
   3  -1 -20   94.68   14.05
   3   1 -20   68.68   11.55
   3   1 -20   80.62   14.58
  -3  -1  20   67.76   12.92
   3  -1 -21  141.63   19.44
   3  -1 -21  162.67   22.05
   3   1 -21  182.50   21.44
   3   1 -21  164.85   23.71
  -3  -1  21  134.06   21.75
   3  -1 -22    3.68    2.70
   3  -1 -22    0.32    2.16
   3   1 -22   -0.82    2.16
   3   1 -22    3.40    3.66
  -3  -1  22   -0.72    3.01
   3  -1 -23   10.39    4.08
   3  -1 -23   16.03    5.83
   3   1 -23    6.39    4.04
   3  -1 -24    2.99    2.73
   3  -1 -24    0.63    2.83
   3   1 -24   -0.62    2.77
   3  -1 -25   63.43   11.43
   3   1 -25   66.06   11.90
   3  -1 -26   16.22    5.83
   3   1 -26   16.97    6.02
   3  -1 -27   57.18   11.02
   3  -1 -28   -0.15    2.00
   3   1 -29   -0.37    1.78
   3   1 -30   17.88    6.39
   3  -1 -31   48.86    9.78
   3   1 -31   20.60    7.37
   3  -1 -32   -0.13    3.02
   3   1 -32   -0.45    2.74
   3  -1 -33    7.08    4.72
   3   1 -33   16.88    6.74
   3   1 -34   -0.17    2.35
   3   1 -35   18.60    6.68
   3   1 -36   -1.55    3.80
  -3   2   1  189.91   20.95
  -3   2   1  189.93   20.70
   3  -2  -1  209.11   21.66
   3  -2  -1  210.90   20.28
   3   2  -1  169.70   22.40
   3   2  -1  241.43   23.62
  -3  -2   1  198.10   22.57
  -3  -2   1  188.17   22.95
  -3   2   2   80.81    9.26
  -3   2   2   78.37    9.04
   3  -2  -2   91.67    9.90
   3   2  -2   66.05   10.76
  -3  -2   2   98.96   11.62
  -3  -2   2   84.05   11.72
  -3   2   3 1184.94  127.81
  -3   2   3 1455.54  128.11
  -3   2   3 1422.59  127.79
   3   2  -3 1325.51  130.98
  -3  -2   3 1345.27  130.80
  -3  -2   3 1197.22  131.87
   3   2  -4   -0.87    2.22
  -3  -2   4    3.72    2.31
   3   2  -5    2.75    2.28
  -3  -2   5    0.06    1.60
   3   2  -6    3.94    2.57
  -3  -2   6    2.85    2.30
   3  -2  -7  454.71   44.05
   3  -2  -7  468.32   44.20
   3   2  -7  477.24   47.74
  -3  -2   7  413.18   46.75
   3  -2  -8  815.58   79.76
   3  -2  -8  873.99   80.11
   3   2  -8  962.39   83.70
  -3  -2   8  685.77   81.81
   3  -2  -9  545.63   52.97
   3  -2  -9  539.65   53.37
   3   2  -9  538.53   55.86
  -3  -2   9  544.77   55.31
  -3   2  10    6.56    1.95
   3  -2 -10    2.35    1.21
   3  -2 -10    3.75    1.87
   3   2 -10    7.91    3.34
  -3  -2  10    3.73    2.28
  -3   2  11   34.06    6.14
  -3   2  11   37.14    5.50
   3  -2 -11   26.45    4.55
   3  -2 -11   40.29    5.79
   3   2 -11   30.22    6.42
  -3  -2  11   32.60    6.21
  -3   2  12   10.01    3.76
  -3   2  12   15.59    3.72
   3  -2 -12   18.08    3.31
   3  -2 -12    9.93    3.50
   3   2 -12   16.55    4.84
  -3  -2  12   20.65    4.75
  -3   2  13  448.23   49.73
  -3   2  13  492.15   48.64
   3  -2 -13  517.66   48.97
   3   2 -13  408.57   49.18
  -3  -2  13  480.83   49.14
  -3   2  14   20.49    5.48
  -3   2  14   24.01    5.09
   3  -2 -14   24.07    5.15
   3   2 -14   20.06    5.34
  -3  -2  14   11.91    3.96
  -3   2  15   34.28    7.53
  -3   2  15   15.62    5.14
   3  -2 -15   32.67    6.29
   3   2 -15   33.68    6.84
  -3  -2  15   29.99    6.01
  -3   2  16    9.61    4.67
  -3   2  16   10.79    4.02
   3  -2 -16    9.52    3.81
   3   2 -16   17.53    5.01
  -3  -2  16   17.01    4.36
  -3   2  17  165.14   21.81
  -3   2  17  160.10   20.15
   3  -2 -17  158.16   20.01
   3   2 -17  156.47   20.33
   3   2 -17  146.13   22.58
  -3  -2  17  152.49   19.28
  -3   2  18    6.56    4.04
  -3   2  18    9.96    4.26
   3  -2 -18    9.54    4.33
   3   2 -18   16.53    4.98
   3   2 -18   16.05    6.30
  -3   2  19   46.83   10.96
  -3   2  19   46.19    9.69
   3  -2 -19   59.37   10.43
   3   2 -19   67.85   10.98
   3   2 -19   70.31   13.36
  -3   2  20   -0.15    2.81
  -3   2  20   -0.99    2.41
   3  -2 -20    5.45    2.66
   3  -2 -20    2.29    2.78
   3   2 -20    3.17    2.76
   3   2 -20   -1.11    4.09
  -3  -2  20    0.80    2.21
  -3   2  21   -1.31    3.29
  -3   2  21    3.37    3.69
   3  -2 -21    4.30    2.65
   3  -2 -21   -0.64    2.06
   3   2 -21    2.52    2.59
  -3  -2  21   -0.36    2.17
  -3   2  22   -0.57    3.00
   3  -2 -22   -0.67    2.11
   3  -2 -22    1.79    2.89
   3   2 -22    0.87    2.80
  -3  -2  22    1.42    3.34
  -3   2  23  153.76   22.80
   3  -2 -23  115.40   17.30
   3  -2 -23  123.64   19.21
   3   2 -23  168.07   20.71
  -3   2  24   37.82   10.33
   3  -2 -24   40.42    7.95
   3  -2 -24   17.39    6.97
   3   2 -24   54.60   10.15
  -3   2  25   63.82   13.98
   3  -2 -25   39.93    8.86
   3  -2 -25   64.88   11.93
   3   2 -25   44.65   10.19
   3  -2 -26    4.62    3.58
   3  -2 -27   70.81   12.37
   3  -2 -28    6.94    3.81
   3   2 -28    6.38    4.27
   3   2 -29  110.23   17.95
   3   2 -30   -0.73    2.87
   3   2 -31    0.72    3.16
   3  -2 -32    1.89    3.28
   3   2 -32   -0.03    2.58
   3   2 -33   37.70    9.87
   3   2 -34   -0.50    3.18
   3   2 -35   34.04    9.64
   3   2 -36    5.97    5.23
   3   2 -37    2.81    4.71
   3   2 -38    3.43    3.30
  -3   3   1  473.80   51.98
  -3   3   1  555.12   53.85
  -3   3   1  529.83   52.69
   3  -3  -1  578.48   52.17
   3   3  -1  573.37   55.71
   3   3  -1  508.35   55.42
  -3  -3   1  494.44   54.61
  -3  -3   1  554.57   56.10
  -3   3   2  233.46   25.00
  -3   3   2  274.62   26.52
  -3   3   2  234.41   25.29
   3  -3  -2  246.51   24.49
   3  -3  -2  257.85   24.48
   3   3  -2  237.68   28.09
  -3  -3   2  249.87   27.92
  -3  -3   2  252.67   28.80
  -3   3   3   42.21    5.60
  -3   3   3   50.41    6.50
  -3   3   3   50.04    5.86
   3  -3  -3   44.76    5.48
   3   3  -3   53.23    8.51
  -3  -3   3   65.45    9.07
  -3  -3   3   46.49    8.73
  -3   3   4   81.65    9.25
  -3   3   4   95.25    9.37
  -3   3   4   92.14    9.25
   3  -3  -4   84.04    9.07
   3   3  -4   83.58   12.37
  -3  -3   4   72.88   11.60
  -3   3   5  563.81   52.25
  -3   3   5  535.00   51.95
  -3   3   5  568.60   52.02
   3  -3  -5  495.97   51.94
   3   3  -5  536.25   56.17
  -3  -3   5  586.05   56.02
  -3   3   6  617.93   60.80
  -3   3   6  638.98   60.54
   3  -3  -6  618.83   60.70
   3   3  -6  615.69   64.83
  -3  -3   6  759.21   65.27
  -3   3   7  202.45   21.13
  -3   3   7  226.24   20.98
   3  -3  -7  200.44   21.01
   3   3  -7  238.21   25.39
  -3  -3   7  220.97   24.49
  -3   3   8   29.40    4.09
  -3   3   8   30.68    3.91
   3  -3  -8   25.27    3.83
   3   3  -8   34.39    6.67
  -3  -3   8   40.26    6.73
  -3   3   9  178.17   17.26
  -3   3   9  166.73   16.76
   3  -3  -9  143.16   16.58
   3   3  -9  130.76   19.14
  -3  -3   9  172.26   19.53
  -3   3  10  490.71   47.34
  -3   3  10  490.02   46.81
   3  -3 -10  529.28   46.95
   3   3 -10  405.85   49.21
  -3  -3  10  365.46   48.14
  -3   3  11  551.37   56.02
  -3   3  11  584.21   55.55
   3  -3 -11  541.80   55.24
   3   3 -11  615.24   58.88
  -3  -3  11  500.91   56.98
  -3   3  12    2.09    2.42
  -3   3  12   -0.24    1.64
   3  -3 -12    0.05    1.49
   3   3 -12    5.48    3.36
  -3  -3  12    1.52    2.07
  -3   3  13   10.25    3.80
  -3   3  13    7.95    3.02
   3  -3 -13    8.88    3.03
   3   3 -13   10.52    4.33
  -3  -3  13   19.96    5.00
  -3   3  14    4.85    2.86
  -3   3  14    4.93    2.42
   3  -3 -14    2.54    2.03
   3   3 -14    4.59    3.02
  -3  -3  14    1.69    2.22
  -3   3  15  195.47   26.44
  -3   3  15  235.81   26.21
   3  -3 -15  241.39   26.02
   3   3 -15  220.77   27.50
  -3  -3  15  249.28   27.02
  -3   3  16   52.31    9.64
  -3   3  16   42.69    8.21
   3  -3 -16   66.03    9.22
   3   3 -16   50.29    9.64
  -3  -3  16   42.22    8.55
  -3   3  17   67.49   11.52
  -3   3  17   66.03   10.44
   3  -3 -17   51.83    9.40
   3   3 -17   64.07   11.32
  -3  -3  17   66.79   10.47
  -3   3  18    1.11    2.57
  -3   3  18    5.10    2.77
   3  -3 -18    2.53    2.33
   3   3 -18    4.86    3.46
  -3  -3  18    7.08    3.10
  -3   3  19   11.17    5.25
  -3   3  19   25.12    6.12
   3  -3 -19   19.60    5.56
   3   3 -19   13.14    5.00
   3   3 -19   21.98    7.86
  -3   3  20   47.61   10.48
  -3   3  20   37.50    8.72
   3  -3 -20   40.07    8.47
   3   3 -20   49.16    9.88
  -3   3  21   84.64   15.39
  -3   3  21   65.85   12.65
   3  -3 -21   69.53   12.40
   3   3 -21  119.97   15.76
  -3  -3  21   86.55   15.86
  -3   3  22   61.87   13.51
  -3   3  22   64.14   12.49
   3  -3 -22   74.26   12.39
   3   3 -22   87.57   13.63
  -3  -3  22   63.89   13.68
  -3   3  23    6.13    4.82
   3  -3 -23    1.75    2.54
   3   3 -23    2.87    3.08
  -3   3  24    5.38    4.33
   3  -3 -24   18.58    6.01
  -3   3  25  166.07   25.78
   3  -3 -25  156.39   22.27
  -3   3  26   70.36   15.47
  -3   3  27   74.17   17.12
   3   3 -27  103.69   16.54
  -3   3  28   10.90    7.52
   3   3 -28   15.92    6.13
  -3   3  29    4.61    5.04
   3   3 -29    4.98    4.20
   3   3 -30   42.58   10.63
   3   3 -31   74.57   14.40
   3   3 -32    1.02    3.49
   3   3 -33    5.88    4.52
   3   3 -34   -1.01    3.30
   3   3 -35   12.49    6.47
   3   3 -36    1.61    2.93
   3   3 -37    1.38    4.27
   3   3 -38   -1.19    4.13
   3   3 -39    4.15    3.79
  -3   4   1  133.23   14.97
   3  -4  -1  132.16   14.65
   3  -4  -1  122.35   14.53
   3   4  -1  123.00   17.41
   3   4  -1  158.27   18.78
  -3  -4   1  146.77   17.77
  -3  -4   1  119.22   17.81
  -3   4   2  173.23   17.92
   3  -4  -2  152.86   17.31
   3  -4  -2  176.38   17.60
   3  -4  -2  152.41   17.10
   3   4  -2  219.58   22.30
  -3  -4   2  184.28   20.89
  -3  -4   2  115.37   19.81
  -3   4   3  320.46   36.27
   3  -4  -3  374.19   36.22
   3  -4  -3  380.46   35.78
   3  -4  -3  368.57   35.54
   3   4  -3  361.37   40.00
  -3  -4   3  375.10   39.53
  -3  -4   3  311.96   39.90
  -3   4   4   41.15    6.31
   3  -4  -4   57.84    6.51
   3   4  -4   49.20    9.15
  -3  -4   4   58.20    9.25
  -3   4   5   43.24    5.77
  -3   4   5   39.53    5.81
   3  -4  -5   43.61    5.58
   3   4  -5   46.01    8.60
  -3  -4   5   43.59    8.03
  -3   4   6   91.31   10.09
  -3   4   6   84.05   10.11
   3  -4  -6   74.88    9.53
   3   4  -6  107.46   14.11
  -3  -4   6  108.62   13.48
  -3   4   7  272.59   29.59
  -3   4   7  311.12   29.98
   3  -4  -7  300.43   29.53
   3   4  -7  251.81   32.75
  -3  -4   7  324.73   33.23
  -3   4   8  227.40   24.47
  -3   4   8  255.02   24.90
   3  -4  -8  230.99   24.37
   3   4  -8  252.71   28.51
  -3  -4   8  231.17   27.40
  -3   4   9  133.79   16.04
  -3   4   9  155.98   16.53
   3  -4  -9  147.19   16.04
   3   4  -9  148.52   19.60
  -3  -4   9  167.76   19.34
  -3   4  10   42.35    6.27
  -3   4  10   45.45    6.48
   3  -4 -10   48.29    6.33
   3   4 -10   43.17    8.93
  -3  -4  10   28.10    7.19
  -3   4  11  119.00   14.11
  -3   4  11  103.01   13.80
   3  -4 -11  136.12   14.21
   3   4 -11  116.07   16.75
  -3  -4  11  113.61   15.77
  -3   4  12  268.80   30.96
  -3   4  12  286.97   31.13
   3  -4 -12  311.61   31.08
   3   4 -12  302.22   34.23
  -3  -4  12  297.23   32.96
  -3   4  13  338.33   35.94
  -3   4  13  361.68   36.02
   3  -4 -13  343.95   35.40
   3   4 -13  330.16   38.28
  -3  -4  13  293.16   36.58
  -3   4  14   18.57    5.14
  -3   4  14   26.76    5.41
   3  -4 -14   24.27    5.01
   3   4 -14   15.99    5.75
  -3  -4  14   30.15    6.44
  -3   4  15  112.20   18.34
  -3   4  15  164.56   19.27
   3  -4 -15  187.33   19.32
   3   4 -15  131.22   20.19
  -3  -4  15  199.20   21.17
  -3   4  16   48.77    8.73
  -3   4  16   32.66    7.15
   3  -4 -16   45.01    7.52
   3   4 -16   46.28    9.30
  -3  -4  16   28.63    6.95
  -3   4  17   74.33   12.14
  -3   4  17   59.49   10.93
   3  -4 -17   67.07   10.78
   3   4 -17  108.64   14.71
  -3   4  18   65.83   12.54
  -3   4  18   92.34   13.22
   3  -4 -18   96.82   12.79
   3   4 -18   62.42   12.59
  -3   4  19   15.59    5.70
  -3   4  19   23.76    6.34
   3  -4 -19   25.09    6.03
   3   4 -19   15.81    6.02
  -3   4  20   18.63    6.46
  -3   4  20    8.99    4.32
   3  -4 -20   14.82    4.65
   3   4 -20   15.55    5.51
  -3   4  21    1.98    3.71
  -3   4  21    0.31    2.56
   3  -4 -21    0.07    2.13
   3   4 -21    0.23    2.28
  -3   4  22    3.09    4.37
   3  -4 -22    2.79    2.54
  -3   4  23   86.21   16.30
   3  -4 -23   87.05   14.19
  -3   4  24   68.50   14.45
  -3   4  25   70.39   14.31
   3   4 -25   44.85   10.94
  -3   4  26   -0.63    4.03
   3   4 -26    1.07    2.48
  -3   4  27   40.36   12.25
   3   4 -27   60.10   12.21
  -3   4  28   31.31   10.08
   3   4 -28   22.39    8.04
  -3   4  29   24.24   10.21
   3   4 -29   31.44    9.23
   3   4 -30    6.10    4.80
   3   4 -31    8.14    5.83
   3   4 -32   -0.37    2.87
   3   4 -33   20.16    7.57
   3   4 -34   10.33    5.20
   3   4 -35    6.17    5.20
   3   4 -36   -0.09    1.83
   3   4 -37    2.50    4.08
   3   4 -38   -0.30    2.36
   3   4 -39    9.97    5.98
   3   4 -40   10.61    6.62
   3   4 -41    3.31    3.61
  -3   5   1  791.45   76.52
   3  -5  -1  789.45   75.95
   3  -5  -1  708.31   76.98
   3  -5  -1  862.48   76.38
   3   5  -1  731.06   79.40
  -3  -5   1  772.33   79.01
  -3  -5   1  624.39   79.13
  -3   5   2   17.90    4.29
   3  -5  -2   21.46    3.95
   3  -5  -2   21.68    4.08
   3  -5  -2   12.87    3.40
   3   5  -2   12.80    5.06
  -3  -5   2   18.30    5.44
  -3  -5   2   15.09    5.69
  -3   5   3   16.42    3.63
   3  -5  -3   20.36    3.78
   3  -5  -3   14.79    3.53
   3  -5  -3   12.69    2.98
   3   5  -3   21.65    6.18
  -3  -5   3   13.36    5.32
  -3  -5   3   14.08    5.79
  -3   5   4  126.94   17.65
   3  -5  -4  175.40   17.97
   3  -5  -4  157.70   17.36
   3  -5  -4  179.97   17.36
   3   5  -4  154.16   21.29
  -3  -5   4  179.91   21.08
  -3  -5   4  154.13   21.88
  -3   5   5  398.10   40.78
  -3   5   5  348.56   40.83
   3  -5  -5  443.40   40.63
   3  -5  -5  397.54   39.53
   3  -5  -5  425.55   39.47
   3   5  -5  451.85   45.30
  -3  -5   5  297.62   42.16
  -3   5   6  244.92   25.54
  -3   5   6  237.10   25.84
   3  -5  -6  276.50   25.46
   3  -5  -6  232.04   23.79
   3  -5  -6  226.05   23.67
   3   5  -6  261.11   29.58
  -3  -5   6  229.56   27.92
  -3   5   7  198.69   22.37
  -3   5   7  204.56   22.80
   3  -5  -7  219.43   22.22
   3  -5  -7  199.28   20.22
   3  -5  -7  220.81   20.29
   3   5  -7  145.50   24.20
  -3  -5   7  209.04   25.04
  -3   5   8   48.17    6.62
  -3   5   8   37.29    6.34
   3  -5  -8   33.91    5.78
   3   5  -8   42.52    8.94
  -3  -5   8   33.31    7.46
  -3   5   9    7.47    2.59
  -3   5   9    6.06    2.56
   3  -5  -9    7.74    2.61
   3   5  -9    8.73    4.41
  -3  -5   9    9.55    4.30
  -3   5  10  291.14   29.98
  -3   5  10  278.78   30.29
   3  -5 -10  277.06   29.62
   3   5 -10  276.97   33.37
  -3  -5  10  278.91   32.34
  -3   5  11  346.12   35.75
  -3   5  11  306.27   35.75
   3  -5 -11  316.25   35.18
   3  -5 -11  350.14   33.02
   3   5 -11  341.75   39.21
  -3  -5  11  342.56   37.98
  -3   5  12   28.84    5.98
  -3   5  12   42.06    7.01
   3  -5 -12   37.49    6.19
   3  -5 -12   33.29    4.25
   3   5 -12   44.17    8.92
  -3  -5  12   32.93    7.31
  -3   5  13   28.30    5.85
  -3   5  13   34.12    6.51
   3  -5 -13   20.43    5.29
   3  -5 -13   28.92    4.10
   3   5 -13   35.68    8.25
  -3  -5  13   38.97    7.46
  -3   5  14  167.36   19.68
  -3   5  14  150.40   19.47
   3  -5 -14  128.96   18.41
   3  -5 -14  173.70   17.17
   3   5 -14  168.51   22.21
  -3  -5  14  160.86   20.72
  -3   5  15  384.40   42.10
  -3   5  15  362.61   42.04
   3  -5 -15  387.17   41.57
   3  -5 -15  406.80   39.68
   3   5 -15  395.88   44.82
  -3   5  16   63.26   10.81
  -3   5  16   66.63   11.16
   3  -5 -16   67.96   10.38
   3  -5 -16   66.35    8.82
   3   5 -16   74.41   13.07
  -3   5  17   59.61   10.09
  -3   5  17   45.74    8.97
   3  -5 -17   41.00    8.29
   3  -5 -17   52.77    7.59
   3   5 -17   57.62   11.46
  -3   5  18    1.78    2.76
  -3   5  18   -0.27    1.50
   3  -5 -18    0.41    2.27
   3  -5 -18   -0.42    1.61
   3   5 -18    4.49    3.10
  -3   5  19   18.19    5.58
  -3   5  19   14.94    5.18
   3  -5 -19   18.59    5.18
   3  -5 -19   17.97    4.36
   3   5 -19   16.20    6.22
  -3   5  20   64.22   12.21
  -3   5  20   61.79   11.75
   3  -5 -20   71.56   11.59
  -3   5  21  186.01   26.47
   3  -5 -21  216.38   25.60
  -3   5  22   35.72    9.69
   3  -5 -22   38.92    8.26
  -3   5  23   11.98    6.47
   3   5 -23   12.57    6.13
  -3   5  24    8.83    5.16
   3   5 -24   -0.03    2.97
  -3   5  25   31.05    9.70
   3   5 -25   33.48    9.07
  -3   5  26   22.55    9.24
   3   5 -26   53.89   11.14
  -3   5  27   38.25   11.54
   3   5 -27   41.68   10.54
   3   5 -28   -0.33    3.70
   3   5 -29    4.82    3.97
   3   5 -30   25.23    8.49
   3   5 -31   21.52    7.71
   3   5 -32   13.77    6.25
   3   5 -33    0.05    3.91
   3   5 -34    2.34    4.11
   3   5 -35   -0.92    3.89
   3   5 -36   11.62    5.97
   3   5 -37    5.70    4.81
   3   5 -38   -2.62    5.37
   3   5 -39   -1.03    3.59
   3   5 -40    1.13    4.11
   3   5 -41   -0.51    3.30
   3   5 -42    9.71    6.01
  -3   6   1   62.23    9.26
   3  -6  -1   59.29    8.55
   3  -6  -1   52.13    8.71
   3  -6  -1   54.56    8.47
   3   6  -1   47.52   10.35
  -3  -6   1   56.50   10.43
  -3  -6   1   54.34   11.39
  -3   6   2  242.61   27.51
   3  -6  -2  255.33   27.01
   3  -6  -2  240.02   27.34
   3  -6  -2  261.99   27.11
   3   6  -2  234.38   30.24
  -3  -6   2  244.24   29.61
  -3  -6   2  235.61   31.09
  -3   6   3  210.34   22.74
   3  -6  -3  200.10   21.90
   3  -6  -3  174.66   21.80
   3  -6  -3  200.85   21.71
   3   6  -3  185.65   25.12
  -3  -6   3  250.51   25.88
  -3  -6   3  148.66   24.67
  -3   6   4  156.58   19.92
   3  -6  -4  158.40   19.45
   3  -6  -4  199.08   20.16
   3  -6  -4  200.27   19.76
   3   6  -4  185.00   23.70
  -3  -6   4  128.56   21.01
  -3  -6   4  195.42   25.01
  -3   6   5   68.98    9.95
   3  -6  -5   69.90    9.52
   3  -6  -5   65.99    9.14
   3   6  -5   54.72   11.69
  -3  -6   5   99.15   13.15
  -3   6   6    0.21    1.48
  -3   6   6   -0.48    1.42
   3  -6  -6   -0.26    1.58
   3  -6  -6   -0.09    1.22
   3   6  -6   -1.25    3.90
  -3  -6   6   -0.16    1.68
  -3   6   7   15.81    4.30
  -3   6   7   21.34    5.05
   3  -6  -7   22.53    4.52
   3  -6  -7   23.57    4.08
   3   6  -7   16.82    5.72
  -3  -6   7   25.20    6.34
  -3   6   8  379.69   40.71
  -3   6   8  407.59   41.51
   3  -6  -8  344.13   39.78
   3  -6  -8  404.43   39.04
   3   6  -8  407.93   44.70
  -3  -6   8  396.06   43.25
  -3   6   9  148.45   19.39
  -3   6   9  141.42   19.69
   3  -6  -9  184.37   19.63
   3  -6  -9  177.72   17.95
   3   6  -9  190.10   23.67
  -3  -6   9  170.87   22.03
  -3   6  10    1.96    1.89
  -3   6  10   -0.05    1.59
   3  -6 -10    3.33    2.12
   3  -6 -10    0.59    0.98
   3   6 -10    4.60    3.64
  -3  -6  10   -0.20    1.09
  -3   6  11    1.87    2.01
  -3   6  11    1.47    2.17
   3  -6 -11    0.79    1.82
   3  -6 -11    0.31    1.00
   3   6 -11    0.19    2.78
  -3   6  12  271.80   30.02
  -3   6  12  214.27   29.70
   3  -6 -12  287.61   29.86
   3  -6 -12  299.63   27.90
   3   6 -12  241.11   32.70
  -3   6  13   54.58    8.81
  -3   6  13   48.37    8.87
   3  -6 -13   47.80    8.08
   3  -6 -13   54.39    6.83
   3   6 -13   39.59   10.04
  -3   6  14   82.37   13.55
  -3   6  14  102.30   14.64
   3  -6 -14  120.85   14.44
   3  -6 -14  109.46   12.16
   3   6 -14  101.30   16.70
  -3   6  15   90.43   13.34
  -3   6  15   87.40   13.63
   3  -6 -15  114.19   13.78
   3  -6 -15   94.13   11.23
   3   6 -15   70.68   14.49
  -3   6  16   12.74    4.38
  -3   6  16   12.48    4.69
   3  -6 -16    7.38    3.67
   3  -6 -16    8.47    2.66
   3   6 -16   12.71    5.66
  -3   6  17   17.50    5.36
  -3   6  17   15.37    5.58
   3  -6 -17   23.40    5.84
   3  -6 -17   24.77    4.65
   3   6 -17   25.37    7.58
  -3   6  18  151.92   20.30
  -3   6  18  132.20   19.92
   3  -6 -18  179.55   20.42
   3  -6 -18  141.33   17.32
  -3   6  19   33.34    7.83
  -3   6  19   32.60    8.04
   3  -6 -19   32.72    7.40
   3  -6 -19   28.39    5.68
  -3   6  20   28.04    7.17
   3  -6 -20   16.20    5.37
  -3   6  21    4.70    3.75
   3   6 -21   -0.69    2.63
  -3   6  22   76.51   13.70
   3   6 -22   52.95   12.73
  -3   6  23   36.97    9.99
   3   6 -23   55.99   12.14
  -3   6  24    1.49    3.95
   3   6 -24   17.39    6.57
  -3   6  25   15.47    7.30
   3   6 -25   19.11    7.51
   3   6 -26    1.96    2.64
   3   6 -27    1.07    4.41
   3   6 -28   13.32    6.42
   3   6 -29    5.90    4.87
   3   6 -30   32.56    9.59
   3   6 -31    7.36    6.28
   3   6 -32    2.85    5.26
   3   6 -33    4.24    4.40
   3   6 -34    9.47    6.08
   3   6 -35    7.25    4.93
   3   6 -36    1.57    4.04
   3   6 -37   -1.64    4.49
   3   6 -38    3.52    4.55
   3   6 -39    4.83    5.42
   3   6 -40    4.68    5.04
   3   6 -41   -1.55    4.52
  -3   7   1    6.27    3.36
   3  -7  -1   10.84    3.64
   3  -7  -1   24.79    5.50
   3  -7  -1   18.65    4.40
   3   7  -1   10.46    4.82
  -3  -7   1    7.04    4.22
  -3  -7   1   18.63    6.58
  -3   7   2   62.98   10.55
   3  -7  -2   57.96    9.64
   3  -7  -2   78.22   11.22
   3   7  -2   73.85   13.19
  -3  -7   2   83.78   12.81
  -3  -7   2   68.16   13.52
  -3   7   3   12.23    4.24
   3  -7  -3   11.78    3.76
   3  -7  -3   22.92    5.03
   3   7  -3    9.73    4.98
  -3  -7   3   22.86    6.15
  -3  -7   3   32.42    8.60
  -3   7   4  335.42   35.59
   3  -7  -4  288.76   34.12
   3  -7  -4  324.33   35.02
   3   7  -4  354.15   39.25
  -3  -7   4  361.13   38.05
  -3  -7   4  285.32   38.75
  -3   7   5  149.43   20.27
   3  -7  -5  190.33   20.46
   3  -7  -5  173.80   20.20
   3   7  -5  162.70   23.61
  -3  -7   5  170.30   22.52
  -3  -7   5  174.30   25.13
  -3   7   6  432.87   47.74
  -3   7   6  512.89   49.84
   3  -7  -6  470.94   47.34
   3  -7  -6  440.56   46.89
   3   7  -6  414.28   50.81
  -3   7   7    8.15    3.22
  -3   7   7    1.82    2.10
   3  -7  -7   -0.25    1.50
   3  -7  -7    1.76    1.91
   3   7  -7    9.64    5.09
  -3   7   8   38.24    6.77
  -3   7   8   23.49    5.86
   3  -7  -8   16.90    4.72
   3  -7  -8   20.08    4.48
   3   7  -8   23.13    7.61
  -3   7   9   17.04    4.37
  -3   7   9   10.84    4.21
   3  -7  -9    8.32    3.21
   3  -7  -9    7.80    2.76
   3   7  -9    4.36    3.83
  -3   7  10  441.04   49.12
  -3   7  10  449.04   50.02
   3  -7 -10  501.38   48.95
   3  -7 -10  446.28   47.23
   3   7 -10  538.30   54.15
  -3   7  11   81.89   11.05
  -3   7  11   84.02   11.90
   3  -7 -11   37.17    8.29
   3  -7 -11   71.69    8.71
   3   7 -11   56.49   11.92
  -3   7  12   43.11    8.01
  -3   7  12   38.42    8.05
   3  -7 -12   43.54    7.61
   3  -7 -12   42.96    6.36
   3   7 -12   33.83    9.30
  -3   7  13   41.89    7.92
  -3   7  13   38.50    8.23
   3  -7 -13   33.42    7.02
   3  -7 -13   39.94    6.14
   3   7 -13   49.74   10.71
  -3   7  14   17.10    4.82
  -3   7  14   10.34    4.06
   3  -7 -14   10.94    4.10
   3  -7 -14   11.30    3.01
   3   7 -14    7.52    4.06
  -3   7  15   19.10    5.20
  -3   7  15    7.82    4.14
   3  -7 -15   12.19    4.02
   3  -7 -15   14.90    3.56
  -3   7  16   66.52   11.42
  -3   7  16   76.47   12.58
   3  -7 -16   71.60   11.23
   3  -7 -16   67.57    9.51
  -3   7  17   19.15    6.25
  -3   7  17   39.14    8.54
   3  -7 -17   43.19    7.91
   3  -7 -17   21.37    4.71
  -3   7  18    2.20    2.48
   3  -7 -18    0.65    2.13
   3   7 -18    3.50    4.16
  -3   7  19    2.71    2.90
   3   7 -19   -1.10    4.07
  -3   7  20   64.96   12.15
   3   7 -20   65.01   13.72
  -3   7  21   21.43    7.15
   3   7 -21   33.03    9.22
  -3   7  22   38.10    9.65
   3   7 -22   41.47   10.57
  -3   7  23    2.69    3.30
   3   7 -23    8.66    5.67
   3   7 -24    2.21    4.00
   3   7 -25    1.61    2.89
   3   7 -26   30.18    9.48
   3   7 -27   15.60    7.02
   3   7 -28   -1.03    4.89
   3   7 -29    1.82    3.73
   3   7 -30    6.91    5.25
   3   7 -31   20.80    8.20
   3   7 -32   27.37    9.33
   3   7 -33    5.27    5.88
   3   7 -34   -1.44    4.51
   3   7 -35   -0.58    3.28
   3   7 -36   41.80   11.96
   3   7 -37    2.13    4.63
   3   7 -38    6.36    6.13
   3   7 -39   -2.04    4.60
  -3   8   1    1.00    2.18
   3  -8  -1    3.38    2.70
   3  -8  -1    7.26    3.71
   3   8  -1   -0.50    2.42
  -3  -8   1   -0.44    1.92
  -3   8   2  315.72   38.56
   3  -8  -2  384.40   38.39
   3  -8  -2  342.44   39.01
   3   8  -2  313.39   41.09
  -3  -8   2  397.43   44.49
  -3   8   3   11.87    4.27
   3  -8  -3    8.56    3.28
   3  -8  -3    1.51    3.26
   3   8  -3   15.34    5.93
  -3  -8   3    5.74    4.80
  -3   8   4  277.25   35.28
   3  -8  -4  364.19   35.57
   3  -8  -4  316.03   35.73
   3   8  -4  278.99   38.14
  -3  -8   4  364.50   41.53
  -3   8   5   -1.08    2.59
   3  -8  -5   -0.30    1.42
   3  -8  -5   -0.28    1.30
   3   8  -5   -0.74    3.26
  -3  -8   5    1.53    3.86
  -3   8   6   30.49    6.83
   3  -8  -6   29.34    6.12
   3  -8  -6   21.20    5.71
   3   8  -6   35.05    9.56
  -3   8   7   -0.55    1.98
  -3   8   7   -0.24    1.57
   3  -8  -7    0.63    1.86
   3  -8  -7    0.94    2.04
   3   8  -7   -0.68    4.18
  -3   8   8  537.25   61.94
  -3   8   8  593.84   63.48
   3  -8  -8  613.60   61.66
   3  -8  -8  562.30   60.93
   3   8  -8  794.07   69.04
  -3   8   9   18.00    5.15
  -3   8   9   12.77    5.21
   3  -8  -9   13.67    4.23
   3  -8  -9   15.89    4.35
   3   8  -9   20.61    7.61
  -3   8  10   20.63    5.64
  -3   8  10   25.21    6.59
   3  -8 -10   14.71    4.40
   3  -8 -10   21.15    4.82
   3   8 -10   10.03    5.70
  -3   8  11   -0.75    1.99
  -3   8  11   -0.77    2.20
   3  -8 -11   -0.26    1.98
  -3   8  12   70.94   11.74
  -3   8  12   68.96   12.30
   3  -8 -12   62.37   10.65
   3  -8 -12   81.71   10.55
  -3   8  13   -0.56    1.83
  -3   8  13    3.33    3.20
   3  -8 -13    2.66    2.20
   3  -8 -13    4.05    2.25
  -3   8  14   63.27   10.46
  -3   8  14   70.54   11.78
   3  -8 -14   34.72    8.18
   3  -8 -14   59.97    8.45
  -3   8  15    0.91    1.79
  -3   8  15   -0.18    2.68
   3  -8 -15    0.85    1.72
   3  -8 -15    0.46    1.58
   3   8 -15    0.92    2.22
  -3   8  16   -0.20    2.18
   3  -8 -16   -0.39    1.55
   3   8 -16    1.33    2.16
  -3   8  17    5.06    3.43
   3   8 -17    1.15    3.93
  -3   8  18  150.48   19.71
   3   8 -18  113.60   20.37
  -3   8  19    0.49    2.46
   3   8 -19   -1.00    2.75
  -3   8  20   52.31   11.07
   3   8 -20   68.15   14.16
  -3   8  21    1.66    2.74
   3   8 -21    3.06    3.60
   3   8 -22   44.79   11.80
   3   8 -23    7.31    5.03
   3   8 -24  108.87   19.62
   3   8 -25    1.65    2.97
   3   8 -26    0.48    3.92
   3   8 -27   -0.58    3.07
   3   8 -28   18.10    8.07
   3   8 -30   18.35    8.09
   3   8 -31   -0.65    4.61
   3   8 -32    7.04    6.23
   3   8 -33    4.25    4.51
   3   8 -34   25.42    9.65
   3   8 -35    2.37    3.11
   3   8 -36    4.87    6.12
   3   8 -37    0.34    5.08
   3   8 -38   -0.72    3.39
  -3   9   1   -0.32    2.15
   3  -9  -1   -0.37    1.84
   3  -9  -1   -0.49    2.50
   3   9  -1    6.42    4.38
  -3  -9   1   -0.24    3.29
  -3   9   2   28.65    7.88
   3  -9  -2   45.21    8.48
   3  -9  -2   51.23    9.73
   3   9  -2   55.52   11.48
  -3  -9   2   61.68   13.26
  -3   9   3    3.92    3.12
   3  -9  -3    3.84    2.91
   3  -9  -3   -0.38    1.57
  -3  -9   3    1.24    3.79
  -3   9   4  101.96   14.84
   3  -9  -4   84.02   12.94
   3  -9  -4   95.25   14.33
  -3  -9   4   70.76   15.80
  -3   9   5   14.03    5.17
   3  -9  -5   18.38    4.99
   3  -9  -5   14.10    4.81
  -3  -9   5    8.67    5.77
  -3   9   6  151.77   21.07
   3  -9  -6  178.91   20.80
   3  -9  -6  164.07   20.91
  -3  -9   6  135.57   24.20
  -3   9   7   -1.00    2.46
   3  -9  -7    0.05    1.78
   3  -9  -7    0.20    2.41
  -3   9   8    4.15    2.83
  -3   9   8    4.21    4.20
   3  -9  -8    6.31    3.09
   3  -9  -8    5.45    2.84
  -3   9   9   17.96    5.61
  -3   9   9   25.03    6.58
   3  -9  -9   19.78    5.20
   3  -9  -9    6.29    3.28
  -3   9  10  192.91   24.91
  -3   9  10  175.43   25.09
   3  -9 -10  204.62   24.09
   3  -9 -10  201.77   23.67
  -3   9  11    5.65    3.91
  -3   9  11    3.89    3.28
   3  -9 -11    9.40    3.75
   3  -9 -11   12.83    3.83
   3   9 -11   10.58    6.06
  -3   9  12   31.17    7.45
   3  -9 -12   30.58    6.89
   3   9 -12   32.69    9.13
  -3   9  13    5.75    3.71
   3  -9 -13   -0.50    1.87
   3   9 -13    3.69    4.35
  -3   9  14    6.26    3.73
   3   9 -14   -1.43    4.19
  -3   9  15   -0.57    2.28
   3   9 -15   -0.27    4.35
  -3   9  16   96.52   15.99
   3   9 -16  128.32   20.39
  -3   9  17   -0.94    2.40
   3   9 -17    0.87    4.02
  -3   9  18   -0.85    2.88
   3   9 -18    2.98    3.48
  -3   9  19   -0.84    3.38
   3   9 -19    1.69    4.25
   3   9 -20   40.41   11.21
   3   9 -21   -1.60    4.56
   3   9 -22   68.97   15.09
   3   9 -23    5.27    5.09
   3   9 -24   15.93    7.00
   3   9 -25   -2.24    5.24
   3   9 -26   48.45   12.91
   3   9 -27   -1.31    3.77
   3   9 -28    4.44    4.94
   3   9 -29   -0.83    4.54
   3   9 -30   12.78    7.37
   3   9 -31    0.68    2.89
   3   9 -32   18.27    8.68
   3   9 -33    1.98    3.82
   3   9 -34   -0.46    4.84
   3   9 -35   -0.47    3.73
   3   9 -36   -1.39    4.81
  -3  10   1    0.26    2.70
   3 -10  -1   -0.68    2.68
  -3 -10   1   -1.34    3.69
  -3  10   2   95.23   15.97
   3 -10  -2  115.43   15.70
  -3 -10   2   94.61   19.09
  -3  10   3    7.51    4.52
   3 -10  -3    5.51    3.41
   3  10  -3   11.13    5.05
  -3 -10   3   16.07    7.41
  -3  10   4   50.57   10.17
   3 -10  -4   34.74    7.88
   3  10  -4   50.26   11.82
  -3 -10   4   34.52   10.95
  -3  10   5    8.43    4.37
   3 -10  -5    1.75    2.71
   3  10  -5    7.81    5.25
  -3 -10   5   13.41    7.15
  -3  10   6   -0.90    2.46
   3 -10  -6   -0.19    2.35
   3  10  -6    2.69    3.17
  -3 -10   6   -1.48    4.64
  -3  10   7   36.27    8.04
   3 -10  -7   30.15    6.77
   3  10  -7    6.71    5.76
  -3 -10   7   14.39    8.12
  -3  10   8  112.04   16.21
   3 -10  -8   98.73   14.26
   3  10  -8   67.33   15.50
  -3  10   9   -0.69    3.08
   3 -10  -9    2.23    2.37
   3  10  -9    2.86    2.95
  -3  10  10   81.08   13.57
   3 -10 -10   63.84   11.29
   3  10 -10   62.36   14.24
  -3  10  11    4.62    3.68
   3 -10 -11   -0.42    2.61
   3  10 -11    7.20    5.03
  -3  10  12  154.82   21.85
   3  10 -12  156.65   24.51
  -3  10  13   -0.87    3.66
   3  10 -13    1.39    3.29
  -3  10  14   59.18   11.78
   3  10 -14   63.27   13.82
  -3  10  15   -1.38    3.13
   3  10 -15   -0.72    4.14
  -3  10  16   12.41    5.33
   3  10 -16   19.06    7.86
  -3  10  17    2.04    3.71
   3  10 -17    2.05    3.75
   3  10 -18   42.43   12.14
   3  10 -19   -1.34    3.52
   3  10 -20   18.38    7.44
   3  10 -21    2.47    5.04
   3  10 -22   56.86   13.47
   3  10 -23   -1.87    4.38
   3  10 -24   24.84    8.78
   3  10 -25    3.11    4.91
   3  10 -26    3.34    4.61
   3  10 -27   -1.28    4.60
   3  10 -28   13.12    7.52
   3  10 -29   -0.75    2.58
   3  10 -30   12.91    7.91
   3  10 -31   -1.62    5.19
   3  10 -32   13.37    7.65
   3  10 -33    7.73    6.11
   3  10 -34    8.25    6.27
  -3  11   1    2.09    2.88
   3  11  -1    0.31    2.10
  -3 -11   1   -1.27    5.05
  -3  11   2   51.25   11.22
   3  11  -2   66.22   14.12
  -3 -11   2   49.16   13.64
  -3  11   3   15.67    6.10
   3  11  -3    6.96    4.45
  -3 -11   3   28.41    9.69
  -3  11   4   19.37    6.83
   3  11  -4   43.93   11.02
  -3 -11   4   29.99   10.26
  -3  11   5    2.62    3.79
   3  11  -5    5.04    3.78
  -3 -11   5    2.78    3.35
  -3  11   6   67.77   13.01
   3 -11  -6   82.56   12.73
   3  11  -6   73.13   15.19
  -3 -11   6   52.96   14.65
  -3  11   7    0.09    2.58
   3 -11  -7   -0.85    2.88
   3  11  -7   -0.85    4.32
  -3 -11   7   -0.12    4.24
  -3  11   8   -0.54    3.40
   3 -11  -8   -1.41    3.02
   3  11  -8    4.15    3.96
  -3 -11   8    0.87    4.35
  -3  11   9   20.67    6.88
   3  11  -9   23.34    8.34
  -3  11  10   35.61    9.37
   3  11 -10   48.26   11.92
  -3  11  11    0.97    2.79
   3  11 -11    4.75    4.44
  -3  11  12   32.07    8.24
   3  11 -12   11.00    7.65
  -3  11  13    9.33    5.45
   3  11 -13   13.30    7.65
  -3  11  14   19.50    6.70
   3  11 -14   32.83   10.84
   3  11 -15   -0.49    4.77
   3  11 -16   59.12   14.45
   3  11 -17    2.71    4.24
   3  11 -18    3.67    4.87
   3  11 -19    4.63    5.07
   3  11 -20   32.48   11.12
   3  11 -21   -0.91    2.98
   3  11 -22   24.24    8.92
   3  11 -23    0.94    3.13
   3  11 -24    4.04    4.95
   3  11 -25    0.96    5.27
   3  11 -26   23.13    9.02
   3  11 -27    8.03    6.40
   3  11 -28   -0.00    4.10
   3  11 -29   -4.07    6.68
   3  11 -30   39.26   12.13
   3  11 -31   -0.61    4.41
   3  11 -32    4.41    5.76
   3  12  -1   -0.49    2.79
  -3  12   2   53.21   12.15
   3  12  -2   73.32   15.54
  -3 -12   2   56.90   15.49
  -3  12   3   45.34   10.13
   3  12  -3   26.96    8.98
  -3 -12   3    9.40    6.32
  -3  12   4   23.72    8.08
   3  12  -4   22.79    8.91
  -3 -12   4   34.51   11.19
  -3  12   5   -0.98    2.89
   3  12  -5    0.30    2.66
  -3 -12   5   -0.50    3.68
  -3  12   6    3.31    3.44
   3  12  -6    0.10    4.73
  -3 -12   6    1.38    5.42
  -3  12   7    1.39    3.57
   3  12  -7   -0.93    4.20
  -3 -12   7   -0.33    3.25
  -3  12   8  122.36   21.47
   3  12  -8  178.10   26.34
  -3 -12   8  202.61   30.06
  -3  12   9   -0.70    2.69
   3  12  -9   -1.35    4.40
  -3 -12   9   -1.04    4.19
  -3  12  10   13.16    5.86
   3  12 -10    6.27    5.65
  -3  12  11   10.55    5.81
   3  12 -11    1.79    4.38
  -3  12  12   12.19    5.92
   3  12 -12   18.95    8.33
   3  12 -13   10.51    6.08
   3  12 -14   63.22   14.49
   3  12 -15   -0.61    5.15
   3  12 -16   -0.38    3.56
   3  12 -17    4.39    5.45
   3  12 -18   30.62   10.93
   3  12 -19    9.67    6.50
   3  12 -20   18.81    8.30
   3  12 -21    0.51    2.99
   3  12 -22   10.45    6.21
   3  12 -23   -1.32    4.66
   3  12 -24   30.04   10.94
   3  12 -25   -0.53    3.38
   3  12 -26   -1.06    3.55
   3  12 -27   -1.41    4.33
   3  12 -28    9.50    5.98
   3  12 -29    7.93    7.24
   3  12 -30   24.45    9.82
  -3  13   1   17.94    7.19
   3  13  -1   11.07    7.03
   3  13  -2    5.37    6.02
   3  13  -3   -0.45    3.71
   3  13  -4   40.74   12.31
   3  13  -5   22.96    9.63
   3  13  -6   36.22   10.53
   3  13  -7    4.46    4.72
   3  13  -8    1.67    2.69
   3  13  -9    4.31    5.54
   3  13 -10   23.31    8.51
   3  13 -11   21.18    9.28
   3  13 -12   26.20   10.78
   3  13 -13    0.56    4.27
   3  13 -14    4.66    4.90
   3  13 -15    2.46    5.05
   3  13 -16   24.59    9.13
   3  13 -17    9.83    6.77
   3  13 -18   -0.71    2.96
   3  13 -19    1.87    3.67
   3  13 -20    9.88    7.09
   3  13 -21   -1.05    3.44
   3  13 -22   10.40    6.46
   3  13 -23   -2.56    5.46
   3  13 -24   -0.22    3.47
   3  13 -25   -2.12    5.72
   3  13 -26   19.10    9.73
   3  13 -27    2.87    4.27
   3  13 -28    3.97    4.41
  -3  14   1   10.73    5.92
   3  14  -1   12.35    7.05
  -3  14   2   20.63    8.59
   3  14  -2   30.77    9.87
  -3  14   3   14.13    7.13
   3  14  -3   11.70    6.68
  -3  14   4   18.95    7.62
   3  14  -4   12.85    6.84
  -3  14   5   -1.56    4.79
   3  14  -5   -1.64    4.27
  -3  14   6   -0.42    3.67
   3  14  -6    1.52    3.69
  -3  14   7   19.62    7.97
   3  14  -7   15.28    7.44
   3  14  -8   26.77   10.70
   3  14  -9   -0.78    4.03
   3  14 -10    2.63    4.76
   3  14 -11   -0.23    1.68
   3  14 -12   -1.20    3.55
   3  14 -13   20.49    9.92
   3  14 -14   12.53    8.16
   3  14 -15    4.11    3.91
   3  14 -16   -0.82    3.41
   3  14 -17    0.47    4.16
   3  14 -18   22.46    9.25
   3  14 -19    3.04    3.03
   3  14 -20    1.68    5.54
   3  14 -21    1.58    4.42
   3  14 -22    1.51    4.54
   3  14 -23    5.24    7.39
   3  14 -24   -1.08    3.69
   3  14 -25   -0.75    2.83
  -3  15   1   13.59    6.91
   3  15  -1    4.23    5.97
  -3  15   2   -1.36    3.82
   3  15  -2   -0.78    4.04
  -3  15   3   -1.19    3.31
   3  15  -3   -0.79    3.95
  -3  15   4   11.10    6.75
   3  15  -4   15.75    8.13
  -3  15   5    9.54    5.91
   3  15  -5   22.16    9.37
   3  15  -6    6.14    5.43
   3  15  -7    6.76    6.30
   3  15  -8    4.62    6.52
   3  15  -9    0.29    7.01
   3  15 -10    2.53    4.33
   3  15 -11   10.60    7.73
   3  15 -12    6.77    6.25
   3  15 -13   -1.06    4.80
   3  15 -14    2.06    4.84
   3  15 -15   21.15    9.45
   3  15 -16    1.97    6.05
   3  15 -17    2.67    6.12
   3  15 -18   -0.22    3.51
   3  15 -19   -1.08    5.15
   3  15 -20    2.51    6.24
   3  15 -21    2.74    3.92
  -3  16   1   -0.61    3.29
   3  16  -1    2.07    4.03
  -3  16   2    1.41    4.85
   3  16  -2    8.85    8.65
   3  16  -3   13.94    8.12
   3  16  -4   -0.98    4.84
   3  16  -5    9.58    6.64
   3  16  -6   -2.34    6.51
   3  16  -7    5.48    6.63
   3  16  -8    1.64    2.95
   3  16  -9    2.59    6.09
   3  16 -10    2.00    2.52
   3  16 -11   -1.00    4.79
   3  16 -12   -0.19    5.66
   3  16 -13    5.60    5.94
   3  16 -14   -0.89    3.99
   3  16 -15   -1.17    4.83
   3  16 -16   -0.65    4.86
   3  16 -17    5.82    5.85
   3  17  -1   11.12    7.03
   3  17  -2   -2.21    5.29
   3  17  -3   -1.05    3.84
   3  17  -4   -0.87    4.24
   3  17  -5    1.72    6.11
   3  17  -6   -0.12    4.13
   3  17  -7   -2.45    6.78
   3  17  -8   -0.80    2.89
   3  17  -9    1.95    3.59
   3  17 -10    1.83    4.43
   3  17 -11    6.46    5.79
   3  17 -12    6.25    5.12
   3  18  -1   -1.99    4.90
   3  18  -2   -0.23    3.65
   3  18  -3    2.11    4.97
   3  18  -4    0.08    3.58
   3  18  -5   -2.62    5.33
  -2   0   1    0.13    0.92
  -2   0   1   -0.48    1.26
   2   0  -1   -0.13    0.97
   2   0  -1    0.18    1.05
  -2   0   2  595.47   54.71
   2   0  -2  527.97   54.59
  -2   0   3   -0.49    0.97
   2   0  -3   -0.58    1.08
  -2   0   4    3.77    1.27
   2   0  -4    4.37    1.35
  -2   0   5   -0.19    0.79
   2   0  -5    0.59    1.02
  -2   0   6 2702.94  258.96
   2   0  -6 2712.23  259.01
  -2   0   7   -0.43    1.14
   2   0  -7   -0.04    1.16
  -2   0   8  236.87   22.85
   2   0  -8  199.70   22.64
   2   0  -9   -0.31    1.36
   2   0  -9   -0.57    1.96
   2   0 -10   15.65    3.65
   2   0 -10   28.59    5.92
   2   0 -11   -0.17    1.01
   2   0 -11    1.56    2.31
   2   0 -12  545.07   59.86
   2   0 -12  713.54   63.71
   2   0 -13    0.74    1.94
   2   0 -13   -1.00    2.86
   2   0 -14  714.68   77.21
   2   0 -14  887.33   80.99
  -2   0  15   -1.55    2.99
   2   0 -15   -0.57    1.79
   2   0 -15   -0.98    3.22
  -2   0  16   40.36    8.17
   2   0 -16   32.30    6.58
   2   0 -16   37.09    8.59
  -2   0  17   -0.08    2.36
   2   0 -17   -0.52    1.84
   2   0 -17    1.12    2.85
  -2   0  18  238.61   27.96
   2   0 -18  213.97   25.49
   2   0 -18  201.23   27.47
  -2   0  19   -0.10    2.34
   2   0 -19   -0.73    1.86
   2   0 -19    5.43    4.03
  -2   0  20   -0.18    2.53
   2   0 -20    2.08    2.32
   2   0 -20   -0.65    2.93
  -2   0  21    0.00    3.19
   2   0 -21   -0.44    2.17
   2   0 -21    1.71    2.92
  -2   0  22  338.67   39.09
   2   0 -22  294.00   35.60
   2   0 -22  318.38   38.71
  -2   0  23   -0.96    3.25
   2   0 -23    0.87    2.43
   2   0 -24   69.49   12.17
   2   0 -25   -0.45    2.66
   2   0 -26    6.16    4.04
   2   0 -29    1.14    2.89
   2   0 -30   32.46    8.81
   2   0 -31   -0.56    2.48
   2   0 -32    4.16    4.06
   2   0 -33   -0.91    2.93
   2   0 -34   36.89    9.61
   2   0 -35   -1.56    4.20
   2   0 -36    7.25    4.96
   2   0 -37   -2.04    4.04
   2   0 -38   32.30    9.42
  -2   1   1   64.21    7.22
  -2   1   1   68.61    7.19
   2  -1  -1   66.86    7.38
   2  -1  -1   64.16    6.83
   2   1  -1   64.15    8.27
   2   1  -1   71.77    8.62
  -2  -1   1   58.68    8.07
  -2  -1   1   50.99    8.10
  -2   1   2   28.27    3.20
  -2   1   2   26.30    2.85
   2  -1  -2   24.12    3.18
   2   1  -2   20.96    4.18
  -2  -1   2   35.16    4.78
   2   1  -3  978.25   97.16
  -2  -1   3 1016.91   97.08
   2   1  -4 9999.00  917.99
  -2  -1   4 9333.17  917.06
   2  -1  -5   63.49    7.07
   2  -1  -5   70.61    7.65
   2   1  -5   67.48    8.65
  -2  -1   5   79.59    8.81
   2  -1  -6    3.16    1.17
   2  -1  -6    6.44    1.95
   2   1  -6    6.09    2.20
  -2  -1   6    6.81    2.14
   2  -1  -7    3.13    1.17
   2  -1  -7    0.96    1.77
   2   1  -7    4.64    1.98
  -2  -1   7    0.11    1.38
  -2   1   8  247.35   26.32
   2  -1  -8  234.23   24.67
   2  -1  -8  249.74   25.74
   2   1  -8  234.46   25.77
  -2  -1   8  250.34   25.68
  -2   1   9  418.30   42.26
  -2   1   9  420.99   41.08
   2  -1  -9  439.35   41.66
   2   1  -9  431.90   41.52
  -2  -1   9  330.09   40.48
  -2   1  10 1801.06  169.47
  -2   1  10 1660.34  167.15
   2  -1 -10 1823.29  167.91
   2   1 -10 1512.76  166.83
  -2  -1  10 1911.19  167.66
  -2   1  11   31.43    6.71
  -2   1  11   33.86    5.79
   2  -1 -11   26.28    5.84
   2   1 -11   33.38    5.96
  -2  -1  11   33.05    5.53
  -2   1  12    3.80    3.32
  -2   1  12    4.14    2.35
   2  -1 -12    4.51    3.24
   2   1 -12    3.72    2.35
   2   1 -12    3.00    3.23
  -2  -1  12    2.61    1.90
  -2   1  13    3.72    3.46
   2  -1 -13   13.29    4.46
   2   1 -13    7.74    3.30
   2   1 -13    7.45    4.52
  -2   1  14  383.97   41.50
   2  -1 -14  340.90   39.35
   2   1 -14  339.41   38.37
   2   1 -14  372.52   41.89
  -2  -1  14  382.01   40.71
  -2   1  15    1.48    3.64
   2  -1 -15    1.03    2.64
   2   1 -15    1.43    2.12
   2   1 -15    3.25    3.95
  -2  -1  15    0.11    1.74
  -2   1  16  357.63   46.45
   2  -1 -16  380.83   45.22
   2   1 -16  426.11   44.63
   2   1 -16  458.40   48.50
  -2  -1  16  471.05   47.13
  -2   1  17    1.68    3.20
   2  -1 -17    6.22    3.35
   2   1 -17    2.00    2.26
   2   1 -17    3.27    3.96
  -2  -1  17    6.68    3.58
  -2   1  18    9.53    5.42
   2  -1 -18   36.99    7.78
   2   1 -18   10.63    4.54
   2   1 -18   23.43    7.51
  -2  -1  18   22.22    6.45
  -2   1  19    8.14    5.30
  -2   1  19   16.57    5.46
   2  -1 -19   12.59    4.91
   2   1 -19    8.20    3.69
   2   1 -19    4.91    4.19
  -2  -1  19    2.75    3.76
  -2   1  20  322.20   42.32
  -2   1  20  325.79   40.23
   2  -1 -20  412.16   41.78
   2   1 -20  389.51   39.80
   2   1 -20  283.40   40.63
  -2  -1  20  346.68   41.22
  -2   1  21    4.27    4.54
  -2   1  21   -0.33    3.46
   2  -1 -21    0.31    2.47
   2   1 -21    2.77    2.23
   2   1 -21    0.99    3.48
  -2  -1  21    0.74    3.42
  -2   1  22   34.60   10.50
  -2   1  22   35.77    8.61
   2  -1 -22   32.74    8.49
   2   1 -22   35.81    7.86
  -2  -1  22   19.04    7.27
  -2   1  23    5.91    5.65
  -2   1  23    8.66    4.47
   2  -1 -23    5.66    3.32
   2  -1 -23    0.34    3.27
   2   1 -23    8.58    4.46
  -2  -1  23    8.76    5.27
  -2   1  24   87.60   18.11
   2  -1 -24  119.33   15.71
   2   1 -24   79.01   14.33
  -2   1  25    2.37    3.98
   2  -1 -25    5.73    3.80
   2   1 -25    2.57    3.23
  -2   1  26  216.43   33.32
   2  -1 -26  231.30   28.47
   2  -1 -27    4.63    3.54
   2   1 -28   -1.32    2.77
   2   1 -29   11.18    5.52
   2  -1 -30   61.31   11.96
   2   1 -30   55.27   11.93
   2  -1 -31   -0.69    2.59
   2   1 -31    1.96    3.53
   2  -1 -32   17.89    6.60
   2   1 -32   18.27    6.53
   2  -1 -33   -0.00    2.76
   2   1 -33   -1.80    3.66
   2  -1 -34    1.27    3.00
   2   1 -34    0.22    2.04
   2  -1 -35    6.67    4.48
   2   1 -35   -1.40    3.99
   2  -1 -36   32.38    8.91
   2   1 -36   37.75   10.18
   2   1 -37    0.39    3.02
   2   1 -38    5.74    5.52
   2   1 -39    1.32    3.82
  -2   2   1  143.22   13.30
  -2   2   1  121.07   13.94
  -2   2   1  151.89   13.64
   2  -2  -1   99.13   12.89
   2  -2  -1  147.84   13.22
   2   2  -1  112.13   14.91
   2   2  -1  128.78   15.37
  -2  -2   1  109.39   14.63
  -2  -2   1  127.82   15.51
  -2   2   2 2478.15  245.42
  -2   2   2 2903.60  245.86
   2  -2  -2 2465.54  245.71
   2   2  -2 2773.41  248.38
  -2  -2   2 2479.19  247.66
  -2  -2   2 2174.72  249.94
  -2   2   3 1327.78  144.01
  -2   2   3 1669.03  143.89
  -2   2   3 1535.89  143.78
   2  -2  -3 1464.23  144.05
   2   2  -3 1435.33  146.63
  -2  -2   3 1579.50  146.73
   2  -2  -4    0.27    0.45
   2   2  -4    0.64    1.60
  -2  -2   4    0.72    1.85
  -2   2   5  887.39   80.42
  -2   2   5  829.26   79.97
   2  -2  -5  775.09   80.24
   2   2  -5  918.42   83.28
  -2  -2   5  885.91   82.80
  -2   2   6  636.58   60.37
  -2   2   6  618.73   59.98
   2  -2  -6  578.22   60.08
   2   2  -6  684.39   62.83
  -2  -2   6  658.93   62.36
  -2   2   7   -0.06    1.03
  -2   2   7   -0.34    0.90
   2  -2  -7    0.23    0.80
   2   2  -7    0.27    1.80
  -2  -2   7    0.77    1.61
  -2   2   8  639.10   62.00
  -2   2   8  696.40   61.68
   2  -2  -8  667.31   61.65
   2   2  -8  464.65   62.26
  -2  -2   8  629.11   62.82
  -2   2   9   80.79   10.74
  -2   2   9   98.41   10.66
   2  -2  -9   86.97   10.50
   2   2  -9   77.93   11.38
  -2  -2   9   80.34   11.08
  -2   2  10    4.72    2.44
  -2   2  10    4.07    1.98
   2  -2 -10    5.32    2.18
   2   2 -10    2.68    2.38
  -2  -2  10   -0.32    1.89
  -2   2  11  248.19   26.29
  -2   2  11  228.95   25.15
   2  -2 -11  208.02   24.98
   2   2 -11  224.04   26.02
  -2  -2  11  251.62   25.94
  -2   2  12  341.50   38.19
  -2   2  12  358.43   37.40
   2  -2 -12  340.90   37.28
   2   2 -12  388.49   38.49
  -2  -2  12  340.32   37.35
  -2   2  13  135.29   17.95
  -2   2  13  132.43   16.84
   2  -2 -13  132.64   16.96
   2   2 -13  155.35   18.03
  -2  -2  13  132.90   16.78
  -2   2  14  205.40   27.11
  -2   2  14  230.56   26.45
   2  -2 -14  199.34   25.87
   2   2 -14  239.61   26.85
  -2  -2  14  277.32   26.85
  -2   2  15   -0.59    2.91
  -2   2  15    0.79    1.90
   2  -2 -15   -0.20    1.67
   2   2 -15    0.56    2.38
   2   2 -15   -0.79    3.40
  -2  -2  15    0.48    1.91
  -2   2  16    0.28    2.90
   2  -2 -16    2.95    2.77
   2   2 -16    2.94    2.73
   2   2 -16   -0.56    2.99
  -2  -2  16   -1.05    3.50
  -2   2  17   32.46    8.32
   2  -2 -17   29.33    6.89
   2   2 -17   27.43    6.54
   2   2 -17   32.50    9.19
  -2  -2  17   44.07    9.12
  -2   2  18  126.40   19.86
   2  -2 -18  133.04   18.40
   2   2 -18  146.20   18.50
   2   2 -18  120.90   20.42
  -2  -2  18  127.92   19.35
  -2   2  19   87.55   15.91
   2  -2 -19  100.37   14.78
   2   2 -19   90.75   14.10
   2   2 -19   79.23   15.86
  -2  -2  19   98.44   15.91
  -2   2  20   18.39    7.38
   2  -2 -20    6.95    3.72
   2   2 -20    7.04    3.47
   2   2 -20   17.86    6.78
  -2  -2  20   10.87    5.09
  -2   2  21   25.46    8.67
  -2   2  21   40.44    9.11
   2  -2 -21   27.27    7.75
   2   2 -21   56.22    9.85
  -2  -2  21   40.42    9.87
  -2   2  22  144.73   22.87
  -2   2  22  130.82   20.33
   2  -2 -22  139.48   20.42
   2   2 -22  143.58   19.88
  -2  -2  22  138.13   21.60
  -2   2  23   53.76   12.38
   2  -2 -23   18.38    6.95
   2   2 -23   52.96    9.85
  -2  -2  23   32.53    9.75
  -2   2  24  165.32   26.77
   2   2 -24  180.92   23.80
  -2   2  25    0.08    3.10
  -2   2  26   67.46   16.10
  -2   2  27    4.43    5.68
   2   2 -27    8.70    5.14
   2   2 -28   81.62   14.86
   2   2 -29    4.15    3.76
  -2   2  30   -2.20    6.01
   2   2 -30    0.74    3.81
  -2   2  31    4.24    5.81
   2  -2 -31    7.33    3.98
   2   2 -31    2.56    3.76
  -2   2  32   28.51   11.12
   2  -2 -32   18.87    6.41
   2   2 -32   12.51    6.47
  -2   2  33    7.09    6.62
   2  -2 -33   17.73    6.19
   2   2 -33    2.09    3.59
   2  -2 -34   65.77   12.34
   2   2 -34   36.41   10.70
   2  -2 -35   -0.61    2.68
   2   2 -35   -0.27    2.77
   2   2 -36    4.78    4.69
   2   2 -38   16.09    7.22
   2   2 -39   -0.04    3.02
   2   2 -40   -1.27    3.22
   2   2 -41    6.76    4.86
  -2   3   1  314.73   28.70
   2  -3  -1  304.89   28.40
   2  -3  -1  288.46   28.39
   2   3  -1  296.58   30.91
  -2  -3   1  179.68   29.08
  -2  -3   1  277.11   31.05
  -2   3   2  273.13   38.91
   2  -3  -2  376.79   39.18
   2  -3  -2  428.90   39.45
   2  -3  -2  521.56   39.63
   2   3  -2  482.60   42.81
  -2  -3   2  437.77   41.92
  -2  -3   2  426.29   43.03
  -2   3   3   25.89    4.02
  -2   3   3   25.09    4.00
   2  -3  -3   33.89    4.11
   2  -3  -3   24.67    3.52
   2  -3  -3   25.92    3.47
   2   3  -3   27.36    5.82
  -2  -3   3   31.84    5.83
  -2   3   4 2128.95  200.27
  -2   3   4 2255.53  200.64
   2  -3  -4 1867.58  199.89
   2  -3  -4 2072.48  199.30
   2  -3  -4 2139.71  199.54
   2   3  -4 2105.17  202.96
  -2  -3   4 2172.87  202.72
  -2   3   5  204.89   22.85
  -2   3   5  216.38   22.89
   2  -3  -5  234.87   22.91
   2  -3  -5  216.94   21.61
   2  -3  -5  240.89   21.74
   2   3  -5  215.97   25.34
  -2  -3   5  209.09   24.79
  -2   3   6  279.02   31.01
  -2   3   6  299.06   31.16
   2  -3  -6  313.18   31.12
   2  -3  -6  335.95   29.90
   2   3  -6  309.68   33.69
  -2  -3   6  227.84   32.26
  -2   3   7   57.16    6.88
  -2   3   7   52.25    6.74
   2  -3  -7   40.48    6.33
   2  -3  -7   53.32    5.67
   2   3  -7   49.36    8.64
  -2  -3   7   54.42    8.18
  -2   3   8  193.68   20.97
  -2   3   8  220.23   21.27
   2  -3  -8  192.29   20.90
   2  -3  -8  194.78   19.85
   2   3  -8  222.30   23.57
  -2  -3   8  161.80   21.88
  -2   3   9  154.73   17.26
  -2   3   9  165.10   17.34
   2  -3  -9  140.47   16.85
   2  -3  -9  158.68   16.16
   2   3  -9  143.64   18.74
  -2  -3   9  144.95   18.14
  -2   3  10 1146.18  103.84
  -2   3  10 1086.24  103.34
   2  -3 -10 1080.11  103.18
   2  -3 -10 1037.71  102.22
   2   3 -10  919.19  104.52
  -2  -3  10 1024.06  104.32
  -2   3  11  327.40   33.60
  -2   3  11  321.55   33.16
   2  -3 -11  335.02   33.12
   2  -3 -11  293.46   31.90
   2   3 -11  277.70   34.17
  -2  -3  11  317.65   34.03
  -2   3  12   33.83    6.75
  -2   3  12   31.62    6.26
   2  -3 -12   39.76    6.64
   2  -3 -12   40.82    6.04
   2   3 -12   38.22    7.59
  -2  -3  12   34.71    6.94
  -2   3  13  147.90   17.17
  -2   3  13  121.27   15.77
   2  -3 -13  142.03   16.15
   2  -3 -13  113.41   14.67
   2   3 -13  119.90   16.72
  -2  -3  13  116.30   15.93
  -2   3  14  336.74   38.76
  -2   3  14  344.43   38.18
   2  -3 -14  379.85   38.33
   2  -3 -14  342.71   37.18
   2   3 -14  343.18   39.05
  -2  -3  14  371.96   38.67
  -2   3  15   25.16    6.46
  -2   3  15   12.29    4.47
   2  -3 -15   16.28    4.70
   2  -3 -15   21.11    4.84
   2   3 -15   32.56    6.85
  -2  -3  15   24.82    5.74
  -2   3  16   78.63   14.20
  -2   3  16   95.74   14.11
   2  -3 -16  122.33   14.80
   2  -3 -16   96.70   13.18
   2   3 -16  100.48   14.76
  -2  -3  16   93.62   13.61
  -2   3  17   22.98    6.70
  -2   3  17   23.53    5.91
   2  -3 -17   12.79    4.79
   2  -3 -17   26.05    5.86
   2   3 -17   24.97    6.27
   2   3 -17   17.28    6.85
  -2  -3  17   26.71    5.81
  -2   3  18   19.87    6.40
   2  -3 -18   13.16    4.77
   2  -3 -18   14.13    4.72
   2   3 -18   22.33    6.08
   2   3 -18   17.33    7.30
  -2  -3  18   26.14    7.46
  -2   3  19    3.15    4.47
   2  -3 -19    7.19    3.62
   2  -3 -19    7.03    3.35
   2   3 -19    6.03    3.31
  -2  -3  19    1.48    3.28
  -2   3  20   49.13   12.66
   2  -3 -20   92.65   13.80
   2  -3 -20   98.30   13.57
   2   3 -20   79.18   13.53
  -2  -3  20   91.38   15.61
  -2   3  21   15.19    7.07
   2  -3 -21   40.75    8.60
   2  -3 -21   41.62    8.18
   2   3 -21   36.36    8.43
  -2  -3  21   34.57    9.32
  -2   3  22   37.64   10.03
   2  -3 -22   30.13    7.75
   2   3 -22   40.02    8.75
  -2  -3  22   26.65    8.94
  -2   3  23   -1.30    4.26
   2  -3 -23   -0.40    2.44
   2   3 -23    0.04    1.98
  -2  -3  23    1.44    4.03
  -2   3  24  107.38   20.06
   2  -3 -24  115.43   17.85
  -2   3  25   63.48   14.66
  -2   3  26  123.06   24.17
   2   3 -26  192.32   24.01
  -2   3  27    2.16    5.09
   2   3 -27   22.10    7.27
   2   3 -28    3.23    3.65
   2   3 -29   11.90    5.87
  -2   3  30   53.99   15.34
   2   3 -30   64.13   13.45
  -2   3  31    2.19    6.39
   2   3 -31   18.36    6.83
  -2   3  32   -1.75    5.37
   2   3 -32   -0.32    1.97
  -2   3  33    8.54    6.69
   2   3 -33   -0.65    2.84
  -2   3  34    2.17    6.07
   2   3 -34    6.40    4.05
   2   3 -35    1.97    3.12
   2   3 -36   38.32   10.46
   2   3 -37   -0.83    3.27
   2   3 -38   -0.21    1.35
   2   3 -39   -0.33    3.74
   2   3 -40   32.45   10.09
   2   3 -41    8.15    4.90
   2   3 -42    7.91    5.12
  -2   4   1  958.40   88.35
   2  -4  -1  763.44   87.37
   2  -4  -1  996.32   89.56
   2   4  -1  870.27   90.34
  -2  -4   1 1072.09   92.48
  -2   4   2  349.65   37.08
   2  -4  -2  355.67   36.82
   2  -4  -2  408.05   37.49
   2   4  -2  325.74   39.05
  -2  -4   2  305.30   38.30
  -2  -4   2  488.16   42.21
  -2   4   3  116.92   14.57
  -2   4   3  130.62   15.17
   2  -4  -3  112.08   14.23
   2  -4  -3  154.95   15.04
   2   4  -3  134.04   17.03
  -2  -4   3  145.32   16.92
  -2   4   4  430.16   45.38
  -2   4   4  466.51   45.91
   2  -4  -4  488.62   45.45
   2  -4  -4  421.98   44.91
   2   4  -4  488.06   48.42
  -2  -4   4  437.70   47.33
  -2   4   5   25.03    4.62
  -2   4   5   29.40    5.09
   2  -4  -5   24.47    4.46
   2  -4  -5   27.20    4.31
   2   4  -5   41.45    7.36
  -2  -4   5   37.61    6.56
  -2   4   6  407.65   42.22
  -2   4   6  415.82   42.40
   2  -4  -6  378.57   41.78
   2  -4  -6  428.05   41.42
   2   4  -6  431.11   44.94
  -2  -4   6  463.47   44.60
  -2   4   7  792.39   70.66
  -2   4   7  752.10   70.67
   2  -4  -7  685.38   69.95
   2  -4  -7  716.17   69.27
   2   4  -7  540.04   71.58
  -2  -4   7  745.98   72.43
  -2   4   8  621.68   59.22
  -2   4   8  554.13   59.06
   2  -4  -8  533.63   58.59
   2  -4  -8  674.40   58.26
   2   4  -8  486.05   60.58
  -2  -4   8  628.16   61.09
  -2   4   9   22.50    4.84
  -2   4   9   25.67    5.24
   2  -4  -9   26.31    5.00
   2  -4  -9   33.52    4.79
   2   4  -9   35.94    7.55
  -2  -4   9   36.11    6.74
  -2   4  10    9.88    3.32
  -2   4  10   20.37    4.56
   2  -4 -10    9.22    3.12
   2  -4 -10   17.69    3.39
   2   4 -10   11.14    4.46
  -2  -4  10   17.24    4.68
  -2   4  11  242.03   25.95
  -2   4  11  204.66   25.50
   2  -4 -11  217.75   25.37
   2  -4 -11  238.16   24.61
   2   4 -11  223.63   27.50
  -2  -4  11  263.93   27.40
  -2   4  12  941.19   92.70
  -2   4  12  936.10   92.82
   2  -4 -12  975.02   92.44
   2  -4 -12  930.58   91.24
   2   4 -12  803.78   93.62
  -2  -4  12  954.73   93.55
  -2   4  13    9.81    4.01
  -2   4  13   16.80    4.47
   2  -4 -13   10.29    3.59
   2  -4 -13    8.60    2.85
   2   4 -13   17.38    5.13
  -2  -4  13   14.32    4.44
  -2   4  14  125.43   16.24
  -2   4  14  113.80   15.66
   2  -4 -14  111.96   15.14
   2  -4 -14  114.17   14.43
   2   4 -14  129.40   17.19
  -2  -4  14  106.82   15.55
  -2   4  15    5.01    2.82
  -2   4  15    6.51    3.79
   2  -4 -15    8.17    3.35
   2  -4 -15    5.04    2.51
   2   4 -15    8.02    3.47
  -2  -4  15    4.08    2.93
  -2   4  16  222.18   26.56
  -2   4  16  232.45   26.54
   2  -4 -16  269.81   26.51
   2  -4 -16  214.63   24.59
   2   4 -16  176.41   25.75
  -2  -4  16  182.47   24.94
  -2   4  17   55.31   10.05
  -2   4  17   59.30   10.08
   2  -4 -17   46.37    8.51
   2  -4 -17   42.10    7.76
   2   4 -17   30.27    8.29
  -2   4  18   62.95   11.36
  -2   4  18   39.93    9.52
   2  -4 -18   60.51   10.04
   2  -4 -18   47.39    8.63
   2   4 -18   50.71   10.28
  -2   4  19  105.33   17.92
  -2   4  19  119.25   17.94
   2  -4 -19  147.45   18.25
   2  -4 -19  108.34   16.21
   2   4 -19  148.81   19.32
  -2   4  20    9.25    5.16
   2  -4 -20   16.97    5.44
   2  -4 -20    8.09    4.19
   2   4 -20   16.85    5.90
  -2  -4  20   23.33    7.63
  -2   4  21   42.50   10.20
   2  -4 -21   36.91    8.26
   2  -4 -21   38.01    8.01
   2   4 -21   32.90    8.83
  -2  -4  21   38.58   10.23
  -2   4  22  106.04   18.64
   2  -4 -22  129.09   17.56
  -2  -4  22   96.53   18.49
  -2   4  23   59.57   13.68
   2  -4 -23   82.87   13.63
  -2   4  24   73.57   15.73
   2  -4 -24  109.50   15.31
   2   4 -24   54.88   12.73
  -2   4  25    5.30    5.05
   2   4 -25   15.15    5.72
  -2   4  26   43.34   11.99
   2   4 -26   29.47    8.73
  -2   4  27   31.28   11.43
   2   4 -27   77.62   13.57
   2   4 -28   93.84   16.79
   2   4 -29   42.71   10.49
   2   4 -30    2.04    2.95
  -2   4  31    2.42    5.38
   2   4 -31    2.49    3.44
  -2   4  32   11.51    7.73
   2   4 -32    4.04    3.95
   2   4 -33   11.94    6.19
   2   4 -34   20.29    7.68
   2   4 -35    1.01    3.78
   2   4 -36    5.23    4.76
   2   4 -37   18.89    7.57
   2   4 -38    7.15    5.15
   2   4 -39   -0.03    4.10
   2   4 -40    5.69    5.47
   2   4 -41    1.02    3.53
   2   4 -42   -0.44    4.00
   2   4 -43    5.61    6.61
  -2   5   1   17.79    4.16
   2  -5  -1   15.85    3.81
   2  -5  -1   10.27    3.59
   2   5  -1   15.33    4.74
  -2  -5   1   17.96    5.15
  -2  -5   1   16.11    5.76
  -2   5   2   10.73    3.42
   2  -5  -2   11.31    3.04
   2  -5  -2    6.03    2.59
   2   5  -2    6.08    3.43
  -2  -5   2   12.62    4.01
  -2  -5   2    9.91    4.65
  -2   5   3    1.43    2.13
   2  -5  -3    0.21    1.72
   2  -5  -3    0.52    1.93
   2   5  -3   -0.22    2.11
  -2  -5   3    0.07    2.57
  -2   5   4 1322.71  120.55
  -2   5   4 1493.31  122.18
   2  -5  -4 1304.20  120.01
   2  -5  -4 1326.55  120.26
   2   5  -4  837.77  120.78
  -2  -5   4 1084.66  121.34
  -2   5   5  408.73   45.16
  -2   5   5  441.52   45.88
   2  -5  -5  494.87   45.45
   2  -5  -5  428.21   44.91
   2   5  -5  469.60   48.36
  -2  -5   5  409.47   46.82
  -2   5   6  689.07   75.28
  -2   5   6  732.75   76.00
   2  -5  -6  840.05   75.62
   2  -5  -6  740.25   74.92
   2   5  -6  714.88   77.90
  -2  -5   6  856.49   78.12
  -2   5   7   69.80   10.23
  -2   5   7   85.17   11.05
   2  -5  -7   80.17   10.21
   2  -5  -7   62.26    9.32
   2   5  -7   78.66   12.46
  -2  -5   7   72.64   11.42
  -2   5   8   50.43    8.20
  -2   5   8   51.69    8.31
   2  -5  -8   69.92    8.70
   2  -5  -8   70.94    8.19
   2   5  -8   22.16    7.79
  -2  -5   8   51.36    9.31
  -2   5   9  136.97   16.65
  -2   5   9  153.09   17.38
   2  -5  -9  145.09   16.58
   2  -5  -9  138.06   15.79
   2   5  -9  149.46   19.20
  -2  -5   9   99.18   16.78
  -2   5  10 1081.01  109.31
  -2   5  10 1178.71  110.18
   2  -5 -10 1178.03  109.41
   2  -5 -10 1100.45  108.20
   2   5 -10 1043.08  111.58
  -2  -5  10 1033.29  110.42
  -2   5  11   -0.36    1.91
  -2   5  11    0.58    2.08
   2  -5 -11    0.40    2.12
   2  -5 -11   -0.25    1.55
   2   5 -11    1.85    3.15
  -2  -5  11   -0.59    1.84
  -2   5  12    3.89    3.00
  -2   5  12    4.77    3.06
   2  -5 -12    7.53    2.93
   2  -5 -12    5.42    2.29
   2   5 -12    1.97    3.18
  -2  -5  12    3.18    2.35
  -2   5  13   33.48    6.67
  -2   5  13   25.90    6.33
   2  -5 -13   20.82    5.51
   2  -5 -13   33.65    5.84
   2   5 -13   30.30    7.59
  -2  -5  13   33.24    6.96
  -2   5  14  101.92   14.83
  -2   5  14  113.87   15.63
   2  -5 -14  104.97   14.58
   2  -5 -14   96.23   13.37
   2   5 -14  112.19   16.47
  -2  -5  14  119.13   15.79
  -2   5  15   83.07   13.14
  -2   5  15  108.03   14.53
   2  -5 -15   89.56   12.90
   2  -5 -15   89.94   12.07
   2   5 -15   65.57   13.05
  -2   5  16  158.26   20.91
  -2   5  16  149.21   20.86
   2  -5 -16  150.66   20.02
   2  -5 -16  154.90   19.21
   2   5 -16  188.56   23.01
  -2   5  17   16.87    5.24
  -2   5  17    9.30    4.33
   2  -5 -17   10.50    4.12
   2  -5 -17    8.56    3.75
   2   5 -17   21.38    6.45
  -2   5  18   35.36    7.95
  -2   5  18   22.85    6.54
   2  -5 -18   19.80    5.77
   2  -5 -18   13.57    4.65
   2   5 -18   24.03    6.98
  -2   5  19   55.85   11.25
  -2   5  19   54.65   11.09
   2  -5 -19   43.47    9.61
   2  -5 -19   58.67    9.97
   2   5 -19   69.53   12.34
  -2   5  20  101.72   15.75
  -2   5  20   44.51   11.99
   2  -5 -20  120.68   15.22
   2  -5 -20  101.08   13.73
  -2   5  21  120.78   18.17
   2  -5 -21  105.42   15.85
  -2  -5  21   81.06   17.19
  -2   5  22   28.11    8.81
   2  -5 -22   32.15    7.91
  -2  -5  22   30.33    9.70
  -2   5  23   -1.15    3.92
   2  -5 -23    3.76    3.72
   2   5 -23   -0.86    2.78
  -2   5  24   47.99   11.09
   2   5 -24   18.93    7.12
  -2   5  25   29.78    9.74
   2   5 -25   16.80    6.97
  -2   5  26   53.32   14.11
   2   5 -26  110.70   16.94
  -2   5  27   -0.38    3.49
   2   5 -27    1.16    3.36
   2   5 -28   -2.04    4.22
   2   5 -29    7.15    4.98
   2   5 -30   22.30    8.39
   2   5 -31   11.66    6.29
   2   5 -32   -1.45    4.40
   2   5 -33   -1.05    3.37
   2   5 -34   -0.44    3.28
   2   5 -35    8.06    5.71
   2   5 -36    9.03    5.64
   2   5 -37    2.64    3.73
   2   5 -38    1.84    3.26
   2   5 -39   -0.85    3.72
   2   5 -40    3.31    3.95
   2   5 -41    7.20    6.04
  -2   6   1 1062.40   99.94
   2  -6  -1 1094.40   99.31
   2  -6  -1 1032.24  100.37
   2   6  -1  785.08  100.36
  -2  -6   1  967.65  100.76
  -2  -6   1 1014.75  103.06
  -2   6   2  235.23   29.90
   2  -6  -2  283.03   30.02
   2  -6  -2  276.02   30.66
   2   6  -2  295.68   33.20
  -2  -6   2  295.33   32.21
  -2  -6   2  275.27   33.48
  -2   6   3  372.31   41.22
   2  -6  -3  386.23   40.71
   2  -6  -3  437.14   42.07
   2   6  -3  370.09   43.37
  -2  -6   3  396.83   42.91
  -2  -6   3  349.63   44.14
  -2   6   4  145.63   18.91
  -2   6   4  157.19   19.74
   2  -6  -4  144.29   18.34
   2  -6  -4  147.25   18.88
   2   6  -4  161.50   21.31
  -2  -6   4  222.53   22.23
  -2   6   5  643.35   70.41
  -2   6   5  755.43   71.94
   2  -6  -5  759.25   70.61
   2  -6  -5  632.67   70.08
   2   6  -5  618.02   72.59
  -2  -6   5  813.32   73.23
  -2   6   6  150.24   16.67
  -2   6   6  116.39   16.19
   2  -6  -6  112.47   15.16
   2  -6  -6  110.91   15.22
   2   6  -6  115.96   17.52
  -2  -6   6  160.49   18.42
  -2   6   7  429.98   44.94
  -2   6   7  410.70   45.27
   2  -6  -7  345.69   43.59
   2  -6  -7  462.28   44.56
   2   6  -7  437.15   47.55
  -2  -6   7  522.11   47.52
  -2   6   8  118.27   14.47
  -2   6   8   98.60   14.22
   2  -6  -8  129.49   14.28
   2  -6  -8   97.21   12.98
   2   6  -8   98.14   15.42
  -2  -6   8   67.87   13.37
  -2   6   9   97.69   13.45
  -2   6   9   97.06   13.75
   2  -6  -9   94.36   12.80
   2  -6  -9   88.70   12.45
   2   6  -9   99.97   15.32
  -2  -6   9   94.05   14.19
  -2   6  10    2.73    2.57
  -2   6  10    6.37    2.90
   2  -6 -10   13.37    3.92
   2  -6 -10    4.76    2.51
   2   6 -10    6.12    3.97
  -2  -6  10    7.57    3.90
  -2   6  11  334.57   37.17
  -2   6  11  306.74   37.28
   2  -6 -11  328.75   36.64
   2  -6 -11  342.33   36.18
   2   6 -11  366.79   40.05
  -2  -6  11  368.59   38.64
  -2   6  12  197.30   24.47
  -2   6  12  207.54   25.31
   2  -6 -12  230.60   24.73
   2  -6 -12  220.48   23.73
   2   6 -12  165.27   25.51
  -2   6  13   57.32    9.98
  -2   6  13   54.01   10.13
   2  -6 -13   59.88    9.73
   2  -6 -13   58.75    9.03
   2   6 -13   58.84   11.32
  -2   6  14  168.37   21.02
  -2   6  14  157.32   21.23
   2  -6 -14  168.04   20.71
   2  -6 -14  148.49   19.22
   2   6 -14  181.97   23.33
  -2   6  15    1.84    2.31
  -2   6  15    7.26    4.32
   2  -6 -15    3.27    2.89
   2  -6 -15    4.30    2.39
   2   6 -15    4.34    3.32
  -2   6  16   26.95    6.88
  -2   6  16   26.78    7.36
   2  -6 -16   24.97    6.29
   2  -6 -16   33.88    6.54
   2   6 -16   32.77    8.25
  -2   6  17  125.76   17.80
  -2   6  17  100.23   17.38
   2  -6 -17  104.08   16.43
   2  -6 -17  129.48   16.34
   2   6 -17  160.05   20.49
  -2   6  18   93.35   14.78
  -2   6  18   79.31   14.51
   2  -6 -18  110.47   14.91
   2  -6 -18   74.53   12.46
  -2   6  19   69.56   12.13
  -2   6  19   47.98   10.86
   2  -6 -19   48.83   10.10
  -2   6  20    4.48    3.74
   2  -6 -20   -0.87    2.42
  -2   6  21   34.26    9.37
   2  -6 -21   39.26    8.94
   2   6 -21   53.48   11.32
  -2   6  22   73.15   14.86
   2  -6 -22   92.95   14.82
   2   6 -22   91.50   16.17
  -2   6  23   66.65   13.08
   2  -6 -23   51.40   10.70
   2   6 -23   38.29   10.53
  -2   6  24   34.61    9.90
   2   6 -24   25.49    8.70
  -2   6  25   -1.21    5.41
   2   6 -25    5.87    3.94
  -2   6  26   -1.26    3.97
   2   6 -26    3.36    3.98
  -2   6  27   24.65    9.47
   2   6 -27   26.64    8.30
   2   6 -28    9.93    5.64
   2   6 -29   24.39    8.41
   2   6 -30    1.60    4.05
   2   6 -31    4.75    4.94
   2   6 -32    6.24    4.38
   2   6 -33   10.58    5.92
   2   6 -34    4.82    4.55
   2   6 -35    6.60    5.22
   2   6 -36   -1.66    3.78
   2   6 -37   20.75    7.88
   2   6 -38    0.84    4.49
   2   6 -39   11.33    6.92
   2   6 -40   -0.27    3.31
  -2   7   1   11.43    4.17
   2  -7  -1   16.65    4.62
   2   7  -1    7.23    4.34
  -2  -7   1   17.16    5.54
  -2  -7   1   14.29    5.82
  -2   7   2   63.97   10.39
   2  -7  -2   62.78    9.61
   2  -7  -2   71.60   10.78
   2   7  -2   46.01   10.62
  -2  -7   2   67.69   11.16
  -2  -7   2   38.38   10.56
  -2   7   3   27.72    6.38
   2  -7  -3   28.54    5.98
   2  -7  -3   25.63    6.55
   2   7  -3   27.96    7.77
  -2  -7   3   29.72    7.43
  -2  -7   3   19.45    7.01
  -2   7   4  342.49   41.05
   2  -7  -4  422.56   41.28
   2  -7  -4  344.16   41.12
   2   7  -4  405.67   44.43
  -2  -7   4  405.69   43.04
  -2   7   5  438.27   48.64
   2  -7  -5  494.92   48.48
   2  -7  -5  390.72   47.93
   2   7  -5  458.78   51.27
  -2  -7   5  532.85   50.93
  -2   7   6    8.33    3.66
   2  -7  -6   14.68    4.16
   2  -7  -6   12.96    4.42
   2   7  -6   12.07    5.73
  -2  -7   6    7.56    4.19
  -2   7   7   52.45    9.14
  -2   7   7   43.62    9.27
   2  -7  -7   60.59    9.17
   2  -7  -7   43.42    8.35
   2   7  -7   48.25   10.54
  -2   7   8   39.83    7.50
  -2   7   8   44.02    8.05
   2  -7  -8   40.08    6.95
   2  -7  -8   13.84    4.85
   2   7  -8   19.42    6.72
  -2   7   9  428.55   45.66
  -2   7   9  395.77   45.80
   2  -7  -9  521.59   45.88
   2  -7  -9  390.77   44.25
   2   7  -9  351.54   46.52
  -2   7  10  160.76   20.40
  -2   7  10  160.50   20.98
   2  -7 -10  146.70   19.34
   2  -7 -10  150.82   19.30
   2   7 -10  170.43   22.74
  -2   7  11   37.65    7.76
  -2   7  11   33.07    7.86
   2  -7 -11   30.79    6.82
   2  -7 -11   42.55    7.58
   2   7 -11   40.29    9.31
  -2   7  12   75.85   11.81
  -2   7  12   63.45   11.53
   2  -7 -12   69.79   11.01
   2  -7 -12   61.46   10.16
   2   7 -12   77.42   13.47
  -2   7  13    0.87    2.15
  -2   7  13   -0.57    1.77
   2  -7 -13    0.02    0.96
   2  -7 -13   -0.42    1.46
   2   7 -13    1.32    2.73
  -2   7  14   18.13    5.25
  -2   7  14    2.85    2.32
   2  -7 -14   16.56    4.70
   2  -7 -14    6.26    2.97
   2   7 -14    7.53    4.47
  -2   7  15  155.67   23.07
  -2   7  15  191.29   24.87
   2  -7 -15  202.58   23.78
   2  -7 -15  199.07   22.84
  -2   7  16   30.37    7.15
  -2   7  16   28.79    7.74
   2  -7 -16   22.83    6.24
   2  -7 -16   23.64    5.86
  -2   7  17   55.68   10.76
  -2   7  17   73.44   12.53
   2  -7 -17   55.69   10.40
   2  -7 -17   50.66    9.30
  -2   7  18   17.25    5.67
   2  -7 -18    5.23    3.62
   2   7 -18    9.33    4.82
  -2   7  19   78.97   13.95
   2  -7 -19   84.65   13.56
   2   7 -19   68.51   14.36
  -2   7  20   25.58    7.43
   2  -7 -20   16.73    6.03
   2   7 -20   14.77    6.64
  -2   7  21   35.74    9.73
   2  -7 -21   53.89   10.69
   2   7 -21   62.87   12.75
  -2   7  22   -0.11    3.98
   2   7 -22   -1.53    4.40
  -2   7  23    2.82    4.37
   2   7 -23    2.15    5.29
  -2   7  24   16.90    7.29
   2   7 -24   28.35    9.32
  -2   7  25   67.66   14.37
   2   7 -25   63.26   14.14
  -2   7  26    0.97    3.79
   2   7 -26    5.93    5.01
   2   7 -27   -0.57    2.39
   2   7 -28   -1.28    4.26
   2   7 -29    6.39    5.98
   2   7 -30   -1.55    4.88
   2   7 -31   30.68    9.56
   2   7 -32    7.03    4.95
   2   7 -33   -1.42    4.62
   2   7 -34    5.02    5.42
   2   7 -35    7.19    5.72
   2   7 -36    2.08    3.57
   2   7 -37    7.30    6.40
   2   7 -38    1.08    3.68
   2   7 -39   -0.68    2.79
  -2   8   1  301.24   38.35
   2  -8  -1  393.06   38.69
   2   8  -1  318.44   40.38
  -2  -8   1  365.64   42.69
  -2   8   2  153.51   19.58
   2  -8  -2  145.12   18.34
   2   8  -2  140.20   20.76
  -2  -8   2  114.65   20.47
  -2   8   3  343.36   39.89
   2  -8  -3  419.07   39.89
   2  -8  -3  383.06   40.87
   2   8  -3  307.44   41.09
  -2  -8   3  299.34   42.06
  -2   8   4    6.25    3.47
   2  -8  -4    5.11    3.09
   2  -8  -4    7.24    3.99
   2   8  -4   -0.61    3.75
  -2  -8   4    7.98    5.24
  -2   8   5  215.58   27.13
   2  -8  -5  246.40   26.91
   2  -8  -5  256.32   28.15
   2   8  -5  176.63   28.06
  -2   8   6   19.96    5.52
   2  -8  -6    8.81    3.68
   2  -8  -6   13.43    4.86
   2   8  -6   13.55    6.11
  -2   8   7  536.31   57.21
   2  -8  -7  584.43   56.70
   2  -8  -7  484.06   56.20
   2   8  -7  531.98   59.58
  -2   8   8   95.04   13.39
   2  -8  -8   95.84   12.56
   2  -8  -8   79.84   12.14
   2   8  -8   36.97   11.48
  -2   8   9  140.51   17.61
  -2   8   9   86.18   15.70
   2  -8  -9  123.33   16.02
   2  -8  -9  126.30   16.24
   2   8  -9   84.50   16.58
  -2   8  10   -0.18    1.89
  -2   8  10    1.14    2.22
   2  -8 -10   -0.40    2.40
   2  -8 -10   -0.53    2.08
   2   8 -10    1.86    2.79
  -2   8  11  147.29   20.24
  -2   8  11  119.95   20.03
   2  -8 -11  167.79   20.07
   2  -8 -11  137.64   19.04
   2   8 -11  183.98   23.67
  -2   8  12   -0.34    2.09
  -2   8  12    1.09    2.67
   2  -8 -12    1.30    1.94
   2  -8 -12    7.41    3.24
  -2   8  13  150.61   19.64
  -2   8  13  124.76   19.63
   2  -8 -13  132.78   18.28
   2  -8 -13  135.12   18.16
  -2   8  14    5.32    3.41
  -2   8  14    0.55    2.62
   2  -8 -14    8.13    3.66
   2  -8 -14    5.50    3.80
  -2   8  15    6.00    4.00
  -2   8  15    1.98    3.61
   2  -8 -15    3.13    3.03
  -2   8  16    9.55    4.21
   2  -8 -16   -0.46    2.06
   2   8 -16    2.15    3.52
  -2   8  17   94.99   14.45
   2  -8 -17   65.11   12.07
   2   8 -17   64.85   13.97
  -2   8  18   37.70    9.13
   2  -8 -18   32.84    8.12
   2   8 -18   57.24   12.10
  -2   8  19   61.83   12.52
   2  -8 -19   54.63   11.46
   2   8 -19  124.19   17.95
  -2   8  20    9.05    4.73
   2   8 -20    4.49    4.46
  -2   8  21   46.63   10.68
   2   8 -21   45.24   11.85
  -2   8  22   13.59    6.13
   2   8 -22   18.17    7.45
  -2   8  23   52.92   12.32
   2   8 -23   64.19   13.87
  -2   8  24   -1.15    3.28
   2   8 -24   -1.48    4.48
  -2   8  25    8.32    5.33
   2   8 -25   16.64    7.12
   2   8 -26    2.01    3.50
   2   8 -27   35.23   10.68
   2   8 -28    1.30    4.79
   2   8 -29   56.38   13.64
   2   8 -30    5.22    3.68
   2   8 -31    9.45    5.76
   2   8 -32   -1.72    4.58
   2   8 -33   20.96    8.25
   2   8 -34    1.22    4.77
   2   8 -35    6.37    5.54
   2   8 -36    7.39    5.68
   2   8 -37    4.98    5.15
   2   8 -38    1.96    3.69
  -2   9   1   83.45   13.90
   2  -9  -1   77.83   12.64
   2   9  -1   83.75   15.22
  -2  -9   1   86.13   16.11
  -2   9   2   25.49    7.26
   2  -9  -2   43.41    8.03
   2   9  -2   35.39    9.08
  -2  -9   2   25.95    8.64
  -2   9   3   13.33    5.17
   2  -9  -3   12.49    4.60
   2  -9  -3   26.45    6.97
   2   9  -3   14.77    5.88
  -2  -9   3   10.36    5.93
  -2   9   4    2.28    2.62
   2  -9  -4   -0.31    2.61
   2  -9  -4   -0.81    2.58
   2   9  -4    4.00    4.79
  -2  -9   4   -0.83    2.79
  -2   9   5  274.29   33.88
   2  -9  -5  273.57   32.75
   2  -9  -5  303.71   34.72
   2   9  -5  284.55   36.13
  -2  -9   5  303.74   38.65
  -2   9   6    1.87    2.63
   2  -9  -6    0.99    2.06
   2  -9  -6   -0.32    2.21
   2   9  -6    1.44    2.59
  -2   9   7    1.07    2.37
   2  -9  -7   -0.37    1.90
   2  -9  -7    1.49    3.61
  -2   9   8   -1.42    3.28
   2  -9  -8    0.61    2.06
   2  -9  -8    2.12    2.60
  -2   9   9  114.55   16.79
   2  -9  -9  116.98   16.00
   2  -9  -9   89.03   15.22
  -2   9  10    1.65    2.37
   2  -9 -10    0.87    2.31
   2  -9 -10    3.46    2.71
  -2   9  11  142.60   20.11
   2  -9 -11  119.36   18.16
   2  -9 -11  154.38   19.58
  -2   9  12   13.41    5.35
   2  -9 -12   19.19    5.75
   2   9 -12   16.71    7.07
  -2   9  13    5.27    4.37
   2  -9 -13    4.59    3.28
   2   9 -13    3.60    3.28
  -2   9  14   61.81   12.40
   2  -9 -14   63.75   11.75
   2   9 -14  110.25   16.89
  -2   9  15  121.44   18.98
   2  -9 -15  155.01   19.44
   2   9 -15  110.00   19.92
  -2   9  16    3.06    3.28
   2  -9 -16    1.77    2.53
   2   9 -16    4.77    4.86
  -2   9  17    6.74    4.49
   2   9 -17    4.67    4.49
  -2   9  18   54.36   10.92
   2   9 -18   33.28   10.52
  -2   9  19   56.71   11.44
   2   9 -19   33.66   10.75
  -2   9  20    1.49    3.03
   2   9 -20   -1.35    3.29
  -2   9  21   64.72   14.04
   2   9 -21  114.93   18.52
  -2   9  22   -1.01    3.16
   2   9 -22   -1.10    3.36
   2   9 -23    1.99    6.20
   2   9 -24   -0.24    4.96
   2   9 -25   65.65   14.84
   2   9 -26    0.27    5.31
   2   9 -27   17.54    7.67
   2   9 -28    0.47    3.59
   2   9 -29   17.54    7.52
   2   9 -30   -0.43    3.53
   2   9 -31   26.82    9.50
   2   9 -32    3.28    5.71
   2   9 -33   -1.55    5.54
   2   9 -34    2.56    4.08
   2   9 -35   20.87    8.49
   2   9 -36    1.28    6.32
  -2  10   1  198.98   24.80
  -2 -10   1  140.14   25.03
  -2  10   2   19.90    6.88
   2 -10  -2   26.11    6.72
  -2 -10   2   18.51    7.68
  -2  10   3   55.71   11.81
   2 -10  -3   62.31   11.00
  -2 -10   3   72.74   15.11
  -2  10   4   -1.01    2.74
   2 -10  -4   17.01    5.12
   2 -10  -4    7.84    4.83
  -2 -10   4    2.26    3.60
  -2  10   5   -0.11    2.31
   2 -10  -5    0.47    3.10
  -2 -10   5    2.33    3.58
  -2  10   6    6.50    4.20
   2 -10  -6    7.12    3.95
  -2 -10   6    2.70    4.03
  -2  10   7  410.75   44.48
   2 -10  -7  386.32   42.54
   2  10  -7  325.40   44.76
  -2  10   8   23.57    7.07
   2 -10  -8   23.05    6.27
   2  10  -8   10.00    5.27
  -2  10   9   34.48    8.53
   2 -10  -9   20.76    6.10
   2  10  -9   18.69    8.08
  -2  10  10    3.13    3.69
   2 -10 -10    3.94    3.40
   2  10 -10   -1.76    5.03
  -2  10  11  324.15   36.76
   2 -10 -11  324.30   35.04
   2  10 -11  221.52   35.67
  -2  10  12    6.52    4.38
   2 -10 -12    7.74    4.13
   2  10 -12    2.54    5.30
  -2  10  13    4.48    3.83
   2 -10 -13    3.77    3.37
   2  10 -13    3.83    4.38
  -2  10  14   14.40    5.60
   2 -10 -14    7.86    3.90
   2  10 -14    3.64    6.57
  -2  10  15    4.72    3.97
   2  10 -15   10.83    6.44
  -2  10  16    2.29    3.71
   2  10 -16    4.01    5.08
  -2  10  17  103.87   17.33
   2  10 -17  102.47   18.99
  -2  10  18    2.24    2.97
   2  10 -18   -1.59    4.35
  -2  10  19   31.33    9.42
   2  10 -19   38.82   10.45
  -2  10  20    0.83    3.04
   2  10 -20   -0.03    3.28
   2  10 -21   42.93   11.90
   2  10 -22    7.20    5.11
   2  10 -23   20.95    8.37
   2  10 -24    5.93    6.07
   2  10 -25    3.09    5.42
   2  10 -26   11.47    7.71
   2  10 -27   26.10    9.69
   2  10 -28   -1.06    3.24
   2  10 -29   15.42    8.05
   2  10 -30   -0.85    3.16
   2  10 -31   -0.00    3.64
   2  10 -32   -1.25    5.02
   2  10 -33   14.07    7.65
   2  10 -34   -3.31    6.05
  -2  11   1   45.09   10.76
   2  11  -1   51.23   12.40
  -2 -11   1   51.32   13.09
  -2  11   2    2.17    3.93
   2  11  -2    3.16    4.89
  -2 -11   2    5.03    4.47
  -2  11   3   45.20   11.07
   2  11  -3   67.65   13.69
  -2 -11   3   51.36   13.26
  -2  11   4   43.22   10.57
   2  11  -4   84.11   14.87
  -2 -11   4   41.93   12.71
  -2  11   5   72.51   14.01
   2  11  -5  116.26   18.28
  -2 -11   5   55.38   15.03
  -2  11   6    9.83    5.16
   2  11  -6   28.70    8.84
  -2 -11   6    6.58    6.07
  -2  11   7   16.30    6.33
   2  11  -7   10.80    6.24
  -2 -11   7    5.03    5.86
  -2  11   8    1.82    3.25
   2  11  -8    5.72    5.99
  -2  11   9   51.92   11.64
   2  11  -9   57.83   13.49
  -2  11  10    3.56    4.40
   2  11 -10    4.89    4.57
  -2  11  11   70.12   13.88
   2  11 -11   64.67   14.29
  -2  11  12   -0.48    2.71
   2  11 -12   -1.28    4.50
  -2  11  13   24.11    8.04
   2  11 -13   38.64   11.07
  -2  11  14    7.04    4.47
   2  11 -14   24.40    8.93
  -2  11  15   98.90   17.20
   2  11 -15   97.87   18.43
  -2  11  16    2.99    3.38
   2  11 -16    9.84    6.35
  -2  11  17   -0.64    3.45
   2  11 -17   -0.40    3.78
  -2  11  18    1.95    3.39
   2  11 -18   -1.05    6.00
   2  11 -19   47.02   12.22
   2  11 -20   11.55    6.39
   2  11 -21   35.94   10.72
   2  11 -22   -0.51    2.26
   2  11 -23   -1.64    4.26
   2  11 -24   -0.53    3.05
   2  11 -25   49.72   13.20
   2  11 -26    8.06    6.26
   2  11 -27    6.05    6.18
   2  11 -28   -1.45    5.20
   2  11 -29   10.14    7.35
   2  11 -30   -1.07    4.59
   2  11 -31   -2.28    5.26
   2  11 -32    0.23    3.64
   2  12  -1   48.02   12.02
   2  12  -2   26.08    9.09
   2  12  -3   14.26    6.98
   2  12  -4   -0.35    2.85
  -2  12   5    3.68    4.05
   2  12  -5    7.74    5.79
  -2 -12   5    9.99    6.59
  -2  12   6    3.94    3.55
   2  12  -6   -0.70    2.64
  -2 -12   6    1.96    4.96
  -2  12   7  168.93   25.23
   2  12  -7  153.62   26.16
  -2 -12   7  222.81   31.94
  -2  12   8   -1.74    4.36
   2  12  -8    1.70    3.21
  -2 -12   8   -0.46    3.11
  -2  12   9   12.80    6.07
   2  12  -9    3.12    4.60
  -2  12  10    7.09    5.38
   2  12 -10    8.11    5.61
  -2  12  11   35.13   10.47
   2  12 -11   46.98   12.58
  -2  12  12   -0.34    3.81
   2  12 -12    5.36    5.22
  -2  12  13   96.81   18.19
   2  12 -13  117.55   20.67
  -2  12  14   -1.02    4.39
   2  12 -14    1.14    5.50
   2  12 -15    3.04    4.86
   2  12 -16    3.50    4.82
   2  12 -17   42.65   11.98
   2  12 -18   -1.06    3.41
   2  12 -19   13.83    7.47
   2  12 -20   -1.75    4.71
   2  12 -21    6.43    5.88
   2  12 -22   -0.53    3.48
   2  12 -23    6.47    6.70
   2  12 -24    1.11    4.44
   2  12 -25    6.31    5.69
   2  12 -26   10.01    6.39
   2  12 -27   14.67    7.62
   2  12 -28    3.85    6.03
   2  12 -29   14.89    8.50
   2  12 -30   -1.14    4.64
  -2  13   1   42.16   10.87
   2  13  -1   32.48   10.40
  -2  13   2   -0.99    3.63
   2  13  -2   -0.95    4.43
  -2  13   3   45.44   10.76
   2  13  -3   26.92    9.76
  -2  13   4   32.20    9.76
   2  13  -4   15.68    7.66
   2  13  -5   22.20    8.95
   2  13  -6    6.05    4.99
   2  13  -7    1.20    4.11
   2  13  -8   23.16    9.07
   2  13  -9   34.53   10.57
   2  13 -10   -0.00    5.30
   2  13 -11   92.14   18.52
   2  13 -12   -0.84    3.51
   2  13 -13   -0.87    3.18
   2  13 -14    3.07    3.73
   2  13 -15   43.39   12.57
   2  13 -16   19.20    8.00
   2  13 -17    1.21    4.49
   2  13 -18   -0.68    3.59
   2  13 -19    9.60    7.53
   2  13 -20    9.97    6.91
   2  13 -21    6.65    6.06
   2  13 -22    1.14    4.08
   2  13 -23   -0.60    3.68
   2  13 -24   -1.87    4.56
   2  13 -25    7.86    5.94
   2  13 -26    8.07    6.26
   2  13 -27    6.84    7.02
   2  13 -28   -2.21    4.90
  -2  14   1   49.26   13.35
   2  14  -1   81.27   16.84
  -2  14   2   29.29    9.59
   2  14  -2   16.14    7.99
  -2  14   3    3.83    4.69
   2  14  -3    2.46    4.91
  -2  14   4    3.80    5.12
   2  14  -4   -0.32    4.93
  -2  14   5   -0.15    3.33
   2  14  -5   14.85    7.82
  -2  14   6    2.19    3.37
   2  14  -6    3.91    4.46
  -2  14   7   46.09   11.39
   2  14  -7   17.49    8.88
  -2  14   8    1.57    4.09
   2  14  -8    0.48    4.70
  -2  14   9   -0.78    4.17
   2  14  -9    3.80    4.88
  -2  14  10    7.82    5.54
   2  14 -10   -1.20    3.97
  -2  14  11    4.58    5.20
   2  14 -11   11.16    7.59
   2  14 -12   36.64   11.46
   2  14 -13   17.46    8.29
   2  14 -14   -2.29    5.12
   2  14 -15    4.55    5.56
   2  14 -16   -1.21    5.66
   2  14 -17   50.35   14.03
   2  14 -18    4.19    5.80
   2  14 -19   -0.24    2.58
   2  14 -20   -1.50    6.08
   2  14 -21    8.60    5.50
   2  14 -22    4.11    5.21
   2  14 -23   10.12    6.63
   2  14 -24    9.63    5.77
   2  14 -25   -1.04    5.41
  -2  15   1   25.23    8.67
   2  15  -1    7.63    6.35
  -2  15   2    0.48    2.10
   2  15  -2   -0.18    5.11
  -2  15   3   16.64    7.59
   2  15  -3   21.98    8.93
  -2  15   4    9.40    5.88
   2  15  -4    4.40    6.60
  -2  15   5   22.03    8.54
   2  15  -5    6.75    6.55
  -2  15   6   14.58    7.48
   2  15  -6   15.56    7.98
  -2  15   7    3.34    4.55
   2  15  -7   -1.66    5.35
  -2  15   8   19.51    8.01
   2  15  -8   11.34    7.64
  -2  15   9   -0.88    3.23
   2  15  -9    1.19    4.00
   2  15 -10    4.87    5.78
   2  15 -11    4.59    4.50
   2  15 -12   -1.33    4.79
   2  15 -13   -0.92    4.30
   2  15 -14    6.10    5.57
   2  15 -15   10.95    6.49
   2  15 -16   -0.76    4.64
   2  15 -17    1.84    3.72
   2  15 -18   -1.34    4.11
   2  15 -19    5.21    6.37
   2  15 -20   -0.92    4.75
   2  15 -21   13.21    8.55
   2  15 -22    4.92    4.38
  -2  16   1    2.20    3.16
   2  16  -1    2.15    5.01
  -2  16   2   17.68    8.46
   2  16  -2   25.05   10.41
  -2  16   3   -0.69    3.27
   2  16  -3   -2.23    4.68
  -2  16   4   -1.70    5.16
   2  16  -4    3.32    5.41
  -2  16   5    3.56    4.87
   2  16  -5    2.29    4.54
  -2  16   6    5.26    5.19
   2  16  -6    7.64    6.38
   2  16  -7    7.06    7.45
   2  16  -8    1.29    4.23
   2  16  -9    1.32    6.57
   2  16 -10   -0.00    3.79
   2  16 -11    2.72    6.29
   2  16 -12   31.01   10.63
   2  16 -13   -3.29    6.08
   2  16 -14    1.66    4.56
   2  16 -15    0.29    3.13
   2  16 -16    3.38    6.63
   2  16 -17    3.86    3.97
   2  16 -18    2.36    6.67
  -2  17   1   -0.61    2.97
   2  17  -1   -0.87    3.96
  -2  17   2    4.43    4.95
   2  17  -2    7.30    6.89
  -2  17   3    8.35    5.45
   2  17  -3   -0.89    3.45
   2  17  -4   14.17    8.79
   2  17  -5    3.28    4.74
   2  17  -6    1.63    4.15
   2  17  -7   -1.02    4.90
   2  17  -8    0.82    4.55
   2  17  -9   -0.81    5.35
   2  17 -10    4.17    6.46
   2  17 -11    9.68    6.62
   2  17 -12    0.97    3.63
   2  17 -13   -1.43    4.70
   2  17 -14   21.30   10.33
   2  18  -1   -1.40    5.07
   2  18  -2   16.71    9.18
   2  18  -3   -1.29    5.01
   2  18  -4   -1.61    5.58
   2  18  -5   -0.91    5.51
   2  18  -6    7.25    7.54
   2  18  -7    3.58    6.16
   2  18  -8   -0.16    4.29
  -1   0   1   -0.00    0.25
   1   0  -1 6123.56   46.02
  -1   0   2    0.07    0.30
   1   0  -2   -0.00    0.37
  -1   0   3 1958.17  164.80
   1   0  -3 1546.46  164.48
  -1   0   4    0.34    0.66
   1   0  -4   -0.19    0.67
   1   0  -5 1461.72  150.55
   1   0  -5 1852.92  153.40
   1   0  -6    0.63    1.03
   1   0  -6   -0.11    1.91
  -1   0   7    0.65    2.30
   1   0  -7    0.60    1.31
   1   0  -7    1.43    2.57
  -1   0   8   -0.54    2.84
   1   0  -8   -0.15    1.04
   1   0  -8    0.33    2.40
  -1   0   9   11.37    4.07
  -1   0   9    8.77    3.11
   1   0  -9    2.69    2.89
  -1   0  10   -0.19    2.70
  -1   0  10   -0.57    1.92
   1   0 -10   -0.11    2.42
  -1   0  11 2557.82  248.14
  -1   0  11 2649.59  245.60
   1   0 -11 2386.50  245.89
  -1   0  12   -1.43    3.09
  -1   0  12   -0.37    2.08
   1   0 -12   -0.22    2.05
  -1   0  13  292.40   35.65
  -1   0  13  301.06   33.89
   1   0 -13  310.12   34.91
  -1   0  14   -0.55    3.36
  -1   0  14    1.32    2.45
   1   0 -14   -0.00    2.52
  -1   0  15  538.40   58.82
  -1   0  15  567.29   56.61
   1   0 -15  474.60   56.23
  -1   0  16   -0.59    2.36
  -1   0  16   -0.59    2.74
   1   0 -16   -0.08    2.80
  -1   0  17  558.17   65.24
  -1   0  17  605.30   63.10
   1   0 -17  587.26   63.52
  -1   0  18   -0.60    4.01
  -1   0  18    0.44    2.89
   1   0 -18   -0.46    3.33
  -1   0  19   14.72    6.78
  -1   0  19    9.12    5.17
   1   0 -19   21.96    6.59
  -1   0  20   -0.68    3.52
  -1   0  20   -0.41    3.37
   1   0 -20   -0.22    3.10
  -1   0  21  402.52   54.06
  -1   0  21  464.51   52.53
   1   0 -21  498.75   53.18
  -1   0  22   -0.77    3.26
  -1   0  22   -0.57    3.54
  -1   0  23  116.97   23.66
  -1   0  23  177.46   24.41
   1   0 -23  179.26   21.94
  -1   0  24   -0.81    4.60
   1   0 -24   -0.73    2.92
  -1   0  25   12.35    7.44
   1   0 -25   10.43    4.55
  -1   0  28   -0.62    4.97
   1   0 -28   -0.92    3.22
   1   0 -29   23.41    7.56
   1   0 -30   -0.74    2.34
   1   0 -31   19.30    6.76
   1   0 -32   -0.29    1.40
   1   0 -33   48.32   11.11
   1   0 -34   -1.63    4.22
   1   0 -35   -0.99    3.37
   1   0 -36   -1.59    3.49
   1   0 -37   34.30    9.86
   1   0 -38   -1.32    3.35
   1   0 -39    8.78    5.78
   1   0 -40   -1.50    3.62
   1   0 -41    2.69    3.68
  -1   1   1  531.97   62.72
  -1   1   1  683.94   62.48
   1  -1  -1  577.64   62.43
   1  -1  -1  748.70   62.38
   1  -1  -1  667.64   62.27
   1   1  -1  629.20   63.68
  -1  -1   1  649.65   63.69
   1   1  -2    2.34    1.18
  -1  -1   2    1.16    0.99
  -1   1   3 2070.78  181.31
   1  -1  -3 1958.70  180.93
   1   1  -3 1871.30  182.03
  -1  -1   3 1586.35  181.65
  -1   1   4   27.72    3.67
  -1   1   4   24.76    3.37
   1  -1  -4   28.82    3.63
   1   1  -4   29.47    4.24
  -1  -1   4   25.02    3.97
  -1   1   5 3268.53  310.95
  -1   1   5 3619.24  310.87
   1  -1  -5 3384.21  310.86
   1  -1  -5 3163.56  311.86
   1   1  -5 2890.79  310.83
  -1  -1   5 3157.02  310.97
  -1   1   6   62.79    8.38
  -1   1   6   71.50    8.12
   1  -1  -6   67.32    8.24
   1  -1  -6   66.58    7.93
   1   1  -6   74.91    8.60
  -1  -1   6   54.00    7.93
  -1   1   7  573.39   51.31
   1  -1  -7  570.21   50.87
   1  -1  -7  539.75   50.28
   1   1  -7  432.52   50.07
  -1  -1   7  449.08   50.04
  -1   1   8   11.30    3.83
   1  -1  -8   13.55    3.51
   1  -1  -8   18.75    3.54
   1   1  -8   12.49    3.34
  -1  -1   8   20.58    3.81
  -1   1   9   48.70    7.80
   1  -1  -9   52.84    7.63
   1  -1  -9   58.31    7.20
   1   1  -9   34.70    6.25
   1   1  -9   35.63    7.48
  -1  -1   9   33.79    5.96
  -1   1  10   57.62    8.65
   1  -1 -10   50.40    7.73
   1   1 -10   28.23    6.08
   1   1 -10   37.23    8.37
  -1  -1  10   56.67    8.44
  -1   1  11  122.88   16.90
   1  -1 -11  135.99   16.47
   1   1 -11  104.36   14.97
   1   1 -11  156.14   18.91
  -1  -1  11  141.72   17.05
  -1   1  12  110.52   16.06
   1  -1 -12  124.51   15.62
   1   1 -12  105.41   14.22
   1   1 -12  132.98   17.64
  -1  -1  12  106.01   15.26
  -1   1  13  443.80   45.61
  -1   1  13  451.45   44.01
   1  -1 -13  341.19   42.90
   1   1 -13  402.97   42.65
   1   1 -13  427.31   45.96
  -1  -1  13  385.80   43.83
  -1   1  14  428.50   49.31
  -1   1  14  440.89   47.87
   1  -1 -14  456.51   48.30
   1   1 -14  443.52   46.96
   1   1 -14  433.85   49.74
  -1  -1  14  468.27   48.88
  -1   1  15  187.96   25.87
  -1   1  15  233.33   25.39
   1  -1 -15  209.58   25.14
   1   1 -15  196.55   23.54
   1   1 -15  162.57   25.11
  -1  -1  15  209.64   25.38
  -1   1  16   16.50    7.24
  -1   1  16   12.56    5.21
   1  -1 -16   27.22    6.69
   1   1 -16   17.93    5.13
   1   1 -16   17.10    6.26
  -1  -1  16   26.58    6.76
  -1   1  17   52.29   11.17
  -1   1  17   49.25    9.35
   1  -1 -17   30.43    8.05
   1   1 -17   51.53    8.57
   1   1 -17   42.27    9.70
  -1  -1  17   30.19    8.23
  -1   1  18   16.01    6.84
  -1   1  18   25.97    7.04
   1  -1 -18   26.18    6.96
   1   1 -18   20.17    5.70
   1   1 -18   13.29    5.83
  -1  -1  18   26.39    7.55
  -1   1  19  529.96   55.78
  -1   1  19  443.36   51.69
   1  -1 -19  488.51   52.31
   1   1 -19  438.92   50.08
   1   1 -19  418.86   52.62
  -1  -1  19  512.68   53.30
  -1   1  20   35.03    9.79
  -1   1  20   39.45    9.17
   1  -1 -20   34.46    8.57
   1  -1 -20   32.31    8.12
   1   1 -20   17.26    5.69
   1   1 -20   20.89    7.78
  -1  -1  20   38.76    8.90
  -1   1  21    4.47    4.25
  -1   1  21    0.96    2.84
   1  -1 -21    3.24    3.34
   1  -1 -21    7.56    3.96
   1   1 -21    2.86    3.14
  -1  -1  21    3.74    3.34
  -1   1  22   11.67    6.45
  -1   1  22    7.09    4.37
   1  -1 -22    3.37    3.35
   1   1 -22    1.00    2.38
  -1  -1  22   -0.80    2.88
  -1   1  23  267.14   37.82
  -1   1  23  293.69   36.13
   1  -1 -23  257.29   34.86
   1   1 -23  290.54   33.77
  -1  -1  23  292.95   36.66
  -1   1  24   25.83    9.99
   1   1 -24   25.32    6.64
  -1  -1  24   12.19    6.58
  -1   1  25  244.99   35.85
   1   1 -27   -0.35    2.24
  -1   1  28   -0.87    5.21
   1   1 -28    4.69    3.96
  -1   1  29   58.69   15.92
   1   1 -29   53.10   11.37
  -1   1  30   -0.38    5.30
   1   1 -30    0.15    2.03
  -1   1  31   14.61    7.93
   1  -1 -31   13.43    5.57
   1   1 -31   15.74    6.47
  -1   1  32   -1.70    6.05
   1  -1 -32   -1.31    3.46
   1   1 -32   -0.71    2.76
  -1   1  33    5.14    7.50
   1  -1 -33   11.08    5.22
   1   1 -33    5.06    4.51
  -1   1  34   -0.34    2.51
   1  -1 -34    0.57    2.67
   1   1 -34   -0.06    3.06
   1  -1 -35   49.09   12.14
   1   1 -35   95.73   15.95
   1  -1 -36   -0.21    3.31
   1   1 -36   -0.94    3.25
   1  -1 -37   -1.39    3.80
   1   1 -37   -1.65    4.56
   1  -1 -38   -0.44    2.90
   1   1 -38    2.59    4.08
   1  -1 -39   13.19    6.50
   1   1 -39   10.23    5.61
   1   1 -40   -0.16    1.61
   1   1 -41    4.19    5.02
   1   1 -42    1.44    4.35
  -1   2   1 1110.32  134.38
   1  -2  -1 1581.31  134.91
   1  -2  -1 1528.76  135.41
   1   2  -1 1702.31  136.77
  -1  -2   1 1331.90  135.73
  -1  -2   1 1556.81  139.00
  -1   2   2   69.53    7.59
  -1   2   2   70.13    7.70
   1  -2  -2   65.95    7.46
   1  -2  -2   62.84    7.43
   1   2  -2   70.18    8.74
  -1  -2   2   57.69    8.27
  -1   2   3   14.61    2.70
  -1   2   3   22.01    3.09
   1  -2  -3   16.00    2.74
   1  -2  -3   26.09    3.02
   1   2  -3   16.09    3.52
  -1  -2   3   13.27    3.46
  -1   2   4  383.35   39.02
  -1   2   4  438.52   39.25
   1  -2  -4  370.86   38.94
   1  -2  -4  444.93   38.90
   1   2  -4  338.84   39.91
  -1  -2   4  361.94   39.90
  -1   2   5   38.93    5.43
  -1   2   5   49.44    5.78
   1  -2  -5   35.45    5.32
   1  -2  -5   53.59    5.50
   1   2  -5   27.04    5.61
  -1  -2   5   35.94    5.81
  -1   2   6 1585.21  160.39
  -1   2   6 1509.61  160.19
   1  -2  -6 1648.14  160.38
   1  -2  -6 1880.95  160.33
   1   2  -6 1569.03  161.21
  -1  -2   6 1841.58  161.58
  -1   2   7   46.16    7.59
  -1   2   7   77.27    8.44
   1  -2  -7   59.42    8.00
   1  -2  -7   62.01    7.74
   1   2  -7   65.91    8.75
  -1  -2   7   57.41    8.27
  -1   2   8  185.34   20.76
  -1   2   8  188.17   20.54
   1  -2  -8  176.83   20.36
   1  -2  -8  188.75   20.19
   1   2  -8  197.56   21.29
  -1  -2   8  185.58   20.80
  -1   2   9   85.26   10.51
   1  -2  -9   69.27    9.59
   1  -2  -9   88.05    9.84
   1   2  -9   62.11    9.69
  -1  -2   9   58.31    9.25
  -1   2  10   18.87    4.64
   1  -2 -10   20.47    4.63
   1  -2 -10   25.66    4.53
   1   2 -10   11.93    4.04
  -1  -2  10   17.16    4.21
  -1   2  11  283.19   34.01
   1  -2 -11  328.95   33.98
   1  -2 -11  390.66   34.26
   1   2 -11  259.36   33.28
  -1  -2  11  317.25   33.58
  -1   2  12  417.39   40.91
   1  -2 -12  369.33   39.44
   1  -2 -12  372.41   39.06
   1   2 -12  416.56   40.02
   1   2 -12  448.40   44.08
  -1  -2  12  271.65   37.94
  -1  -2  12  393.70   41.56
  -1   2  13  381.87   44.06
   1  -2 -13  411.49   43.42
   1  -2 -13  402.07   42.88
   1   2 -13  387.11   43.04
   1   2 -13  429.55   47.03
  -1  -2  13  430.34   45.24
  -1   2  14    0.13    3.10
   1  -2 -14   -0.98    2.55
   1  -2 -14   -0.42    1.95
   1   2 -14    0.02    2.23
   1   2 -14   -0.89    4.29
  -1  -2  14    1.94    2.96
  -1   2  15  151.57   19.56
  -1   2  15  144.45   18.18
   1  -2 -15  133.91   17.77
   1   2 -15  126.01   17.32
   1   2 -15  118.70   19.60
  -1  -2  15  119.84   18.36
[truncated: 643,948 more chars]
