# Supplementary material for: LED-pump-X-ray-multiprobe crystallography for sub-second timescales
Source: Commun Chem. 2022 Aug 26;5:102. doi: 10.1038/s42004-022-00716-1 (PMC9814726; doi:10.1038/s42004-022-00716-1)
Supplement: Supplementary file 10 — Supplementary Data 1 [file 42004_2022_716_MOESM10_ESM.zip › CIFs/1-6s_280K/280K_1-6s_t1_excit.cif]

data_global

# SUBMISSION DETAILS
 
_publ_contact_author_name       'Hatcher, Lauren'
_publ_contact_author_address
;
School of Chemistry
Cardiff University
Main Building
Park Place 
Cardiff
CF10 3AT
United Kingdom
;
_publ_contact_author_email       'HatcherL1@cardiff.ac.uk'
_publ_requested_category          FM
_publ_section_comment
; 
?
;
_publ_section_references
;
Diamond General Data Aquisition (GDA) software: http://www.opengda.org/

XIA2: Winter, G. (2010) J. Appl. Cryst. 43, 186-190.
POINTLESS: Evans, P. (2006) Acta Cryst. D62, 72-82.
AIMLESS: Evans, P. R. and Murshudov, G. N. (2013) Acta Cryst. D69, 1204-1214.
DIALS: Winter, G., et al. Acta Cryst. (2018) D74, 85-97.
CCP4: Winn, M. D. et al. (2011) Acta Cryst. D67, 235-242.
   
SHELXL: Sheldrick G. M. (2015). Acta Cryst. C71, 3-8.
SHELXT:	Sheldrick, G. M. (2015). Acta Cryst. A71, 3-8.
 
OLEX2: Dolomanov, O.V.; Bourhis, L.J.; Gildea, R.J.; Howard, J.A.K.; Puschmann,
 H., OLEX2: A complete structure solution, refinement and analysis program 
 (2009). J. Appl. Cryst., 42, 339-341.

MERCURY: Macrae, C. F., Bruno, I. J., Chisholm, J. A., Edgington,
P. R., McCabe, P., Pidcock, E., Rodriguez-Monge, L., Taylor, R.,
van de Streek, J. & Wood, P. A. (2008). J. Appl. Cryst. 41, 466-470.
;

####
 
data_280K_1-6s_t1_excit
 
_audit_creation_method            'SHELXL-2018/3'
_shelx_SHELXL_version_number      '2018/3'
_chemical_name_systematic         
;
Nitro-(N,N,N',N'-tetrabutyldiethylenetriamine)palladium(II)
tetraphenylborate, tetrahydrofuran solvate
;
_chemical_name_common             ?
_chemical_melting_point           ?
_chemical_formula_moiety          
;
C20 H45 N4 O2 Pd, C24 H20 B, C4 H8 O
;
_chemical_formula_sum            'C48 H73 B N4 O3 Pd' 
_chemical_formula_weight          871.31

loop_
 _atom_type_symbol
 _atom_type_description
 _atom_type_scat_dispersion_real
 _atom_type_scat_dispersion_imag
 _atom_type_scat_source
 'C'  'C'   0.0010   0.0010
 'International Tables Vol C Tables 4.2.6.8 and 6.1.1.4'
 'H'  'H'   0.0000   0.0000
 'International Tables Vol C Tables 4.2.6.8 and 6.1.1.4'
 'B'  'B'   0.0000   0.0000
 'International Tables Vol C Tables 4.2.6.8 and 6.1.1.4'
 'N'  'N'   0.0030   0.0020
 'International Tables Vol C Tables 4.2.6.8 and 6.1.1.4'
 'O'  'O'   0.0050   0.0030
 'International Tables Vol C Tables 4.2.6.8 and 6.1.1.4'
 'Pd'  'Pd'  -2.5040   0.6150
 'International Tables Vol C Tables 4.2.6.8 and 6.1.1.4'
 
_space_group_crystal_system       monoclinic
_space_group_IT_number            14
_space_group_name_H-M_alt         'P 21/n'
_space_group_name_Hall            '-P 2yn'
 
_shelx_space_group_comment
;
The symmetry employed for this shelxl refinement is uniquely defined
by the following loop, which should always be used as a source of
symmetry information in preference to the above space-group names.
They are only intended as comments.
;
 
loop_
 _space_group_symop_operation_xyz
 'x, y, z'
 '-x+1/2, y+1/2, -z+1/2'
 '-x, -y, -z'
 'x-1/2, -y-1/2, z-1/2'
 
_cell_length_a                    11.6882(4)
_cell_length_b                    13.5973(5)
_cell_length_c                    30.1897(10)
_cell_angle_alpha                 90
_cell_angle_beta                  93.319(3)
_cell_angle_gamma                 90
_cell_volume                      4789.9(3)
_cell_formula_units_Z             4
_cell_measurement_temperature     280(2)
_cell_measurement_reflns_used     8854
_cell_measurement_theta_max       21.0771067429
_cell_measurement_theta_min       1.24229745105
 
_exptl_crystal_description        Plate
_exptl_crystal_colour             Yellow
_exptl_crystal_density_meas       ?
_exptl_crystal_density_method     ?
_exptl_crystal_density_diffrn     1.208          
_exptl_crystal_F_000              1856
_exptl_transmission_factor_min    ?
_exptl_transmission_factor_max    ?
_exptl_crystal_size_max           0.100
_exptl_crystal_size_mid           0.100
_exptl_crystal_size_min           0.050
_exptl_absorpt_coefficient_mu     0.201
_shelx_estimated_absorpt_T_min    0.980
_shelx_estimated_absorpt_T_max    0.990
_exptl_absorpt_correction_T_min   0.993458571667
_exptl_absorpt_correction_T_max   1.0
_exptl_absorpt_correction_type    empirical
_exptl_absorpt_process_details    
;
CCP4 7.0.048: AIMLESS, version 0.5.32 : 29/03/17
Scaling & analysis of unmerged intensities, absorption correction using spherical harmonics
;
_exptl_absorpt_special_details    ?
_diffrn_ambient_temperature       280(2)
_diffrn_radiation_wavelength      0.534
_diffrn_measurement_device_type   'Photon counting pixel array'
_diffrn_radiation_type            Synchrotron
_diffrn_measurement_method        'shutterless scans'
_diffrn_radiation_source          'Diamond Light Source Beamline I19-2'
_diffrn_radiation_monochromator   'Silicon 111'
_diffrn_detector_area_resol_mean  ?
_diffrn_reflns_number             32940
_diffrn_reflns_av_unetI/netI      0.0860
_diffrn_reflns_av_R_equivalents   0.0880
_diffrn_reflns_limit_h_min        -14
_diffrn_reflns_limit_h_max        14
_diffrn_reflns_limit_k_min        -16
_diffrn_reflns_limit_k_max        16
_diffrn_reflns_limit_l_min        -26
_diffrn_reflns_limit_l_max        37
_diffrn_reflns_theta_min          1.234
_diffrn_reflns_theta_max          19.496
_diffrn_reflns_theta_full         18.687
_diffrn_measured_fraction_theta_max   0.980
_diffrn_measured_fraction_theta_full  0.981
_diffrn_reflns_Laue_measured_fraction_max    0.980
_diffrn_reflns_Laue_measured_fraction_full   0.981
_diffrn_reflns_point_group_measured_fraction_max   0.980
_diffrn_reflns_point_group_measured_fraction_full  0.981
_reflns_number_total              9606
_reflns_number_gt                 5521
_reflns_threshold_expression      'I > 2\s(I)'
_reflns_Friedel_coverage          0.000
_reflns_Friedel_fraction_max      .
_reflns_Friedel_fraction_full     .
 
_reflns_special_details
;
 Reflections were merged by SHELXL according to the crystal
 class for the calculation of statistics and refinement.
 
 _reflns_Friedel_fraction is defined as the number of unique
 Friedel pairs measured divided by the number that would be
 possible theoretically, ignoring centric projections and
 systematic absences.
;
 
_computing_data_collection        'Diamond GDA (http://www.opengda.org/)'
_computing_cell_refinement        'DIALS (Winter, 2018)'
_computing_data_reduction         'XIA2 (Winter 2010)'
_computing_structure_solution     'SHELXT (Sheldrick, 2015)'
_computing_structure_refinement   'SHELXL (Sheldrick, 2015)'
_computing_molecular_graphics     'OLEX2 (Dolomanov et al., 2009)'
_computing_publication_material   'MERCURY (Macrae et al., 2008)'
_refine_special_details           ?
_refine_ls_structure_factor_coef  Fsqd
_refine_ls_matrix_type            full
_refine_ls_weighting_scheme       calc
_refine_ls_weighting_details
'w=1/[\s^2^(Fo^2^)+(0.0562P)^2^] where P=(Fo^2^+2Fc^2^)/3'
_atom_sites_solution_primary      ?
_atom_sites_solution_secondary    ?
_atom_sites_solution_hydrogens    geom
_refine_ls_hydrogen_treatment     constr
_refine_ls_extinction_method      none
_refine_ls_extinction_coef        .
_refine_ls_number_reflns          9606
_refine_ls_number_parameters      526
_refine_ls_number_restraints      490
_refine_ls_R_factor_all           0.0939
_refine_ls_R_factor_gt            0.0558
_refine_ls_wR_factor_ref          0.1462
_refine_ls_wR_factor_gt           0.1269
_refine_ls_goodness_of_fit_ref    0.959
_refine_ls_restrained_S_all       0.967
_refine_ls_shift/su_max           0.001
_refine_ls_shift/su_mean          0.000
 
loop_
 _atom_site_label
 _atom_site_type_symbol
 _atom_site_fract_x
 _atom_site_fract_y
 _atom_site_fract_z
 _atom_site_U_iso_or_equiv
 _atom_site_adp_type
 _atom_site_occupancy
 _atom_site_site_symmetry_order  
 _atom_site_calc_flag
 _atom_site_refinement_flags_posn
 _atom_site_refinement_flags_adp
 _atom_site_refinement_flags_occupancy
 _atom_site_disorder_assembly
 _atom_site_disorder_group
Pd1 Pd 0.33957(2) 0.77516(2) 0.34656(2) 0.05515(13) Uani 1 1 d . . . . .
N2 N 0.3455(3) 0.9279(2) 0.33751(9) 0.0630(7) Uani 1 1 d . . . . .
N3 N 0.4533(3) 0.7989(2) 0.39792(8) 0.0562(7) Uani 1 1 d . . . . .
H3 H 0.530345 0.788649 0.387588 0.067 Uiso 1 1 calc R U . . .
N4 N 0.3310(2) 0.6317(2) 0.37159(9) 0.0561(7) Uani 1 1 d . . . . .
C1 C 0.4406(3) 0.9638(3) 0.36949(12) 0.0721(10) Uani 1 1 d . . . . .
H1A H 0.427939 1.032404 0.376599 0.087 Uiso 1 1 calc R U . . .
H1B H 0.513453 0.958667 0.355857 0.087 Uiso 1 1 calc R U . . .
C2 C 0.4437(4) 0.9030(3) 0.41150(12) 0.0712(10) Uani 1 1 d . . . . .
H2A H 0.508956 0.921557 0.431043 0.085 Uiso 1 1 calc R U . . .
H2B H 0.374336 0.913075 0.427048 0.085 Uiso 1 1 calc R U . . .
C3 C 0.4330(3) 0.7237(3) 0.43234(11) 0.0592(9) Uani 1 1 d . . . . .
H3A H 0.363693 0.738805 0.447152 0.071 Uiso 1 1 calc R U . . .
H3B H 0.496812 0.722071 0.454366 0.071 Uiso 1 1 calc R U . . .
C4 C 0.4213(3) 0.6262(3) 0.40898(11) 0.0601(9) Uani 1 1 d . . . . .
H4A H 0.494102 0.608141 0.397410 0.072 Uiso 1 1 calc R U . . .
H4B H 0.400803 0.575986 0.429902 0.072 Uiso 1 1 calc R U . . .
C5 C 0.2307(4) 0.9658(3) 0.35129(13) 0.0771(11) Uani 1 1 d . . . . .
H5A H 0.221181 0.944612 0.381540 0.092 Uiso 1 1 calc R U . . .
H5B H 0.171021 0.934313 0.332668 0.092 Uiso 1 1 calc R U . . .
C6 C 0.2113(4) 1.0762(3) 0.34908(16) 0.1063(15) Uani 1 1 d . . . . .
H6A H 0.270276 1.109296 0.367449 0.128 Uiso 1 1 calc R U . . .
H6B H 0.216820 1.098591 0.318766 0.128 Uiso 1 1 calc R U . . .
C7 C 0.0944(5) 1.1026(4) 0.3649(2) 0.135(2) Uani 1 1 d . . . . .
H7A H 0.036199 1.063835 0.348706 0.162 Uiso 1 1 calc R U . . .
H7B H 0.091949 1.086504 0.396146 0.162 Uiso 1 1 calc R U . . .
C8 C 0.0689(7) 1.2091(5) 0.3583(3) 0.207(4) Uani 1 1 d . . . . .
H8A H 0.013730 1.229658 0.378814 0.311 Uiso 1 1 calc R U . . .
H8B H 0.038379 1.219882 0.328511 0.311 Uiso 1 1 calc R U . . .
H8C H 0.138039 1.246550 0.363431 0.311 Uiso 1 1 calc R U . . .
C9 C 0.3652(3) 0.9598(3) 0.29160(11) 0.0735(11) Uani 1 1 d . . . . .
H9A H 0.374139 1.030710 0.291472 0.088 Uiso 1 1 calc R U . . .
H9B H 0.297519 0.944109 0.272813 0.088 Uiso 1 1 calc R U . . .
C10 C 0.4673(4) 0.9147(3) 0.27166(12) 0.0842(12) Uani 1 1 d . . . . .
H10A H 0.463847 0.843702 0.274480 0.101 Uiso 1 1 calc R U . . .
H10B H 0.536774 0.937319 0.287633 0.101 Uiso 1 1 calc R U . . .
C11 C 0.4709(4) 0.9423(4) 0.22283(13) 0.1029(15) Uani 1 1 d . . . . .
H11A H 0.406327 0.912110 0.206382 0.123 Uiso 1 1 calc R U . . .
H11B H 0.463073 1.013064 0.219837 0.123 Uiso 1 1 calc R U . . .
C12 C 0.5784(5) 0.9108(5) 0.20335(17) 0.153(2) Uani 1 1 d . . . . .
H12A H 0.576574 0.929773 0.172684 0.229 Uiso 1 1 calc R U . . .
H12B H 0.585788 0.840671 0.205651 0.229 Uiso 1 1 calc R U . . .
H12C H 0.642513 0.941633 0.219088 0.229 Uiso 1 1 calc R U . . .
C13 C 0.2124(3) 0.6241(3) 0.38877(12) 0.0664(10) Uani 1 1 d . . . . .
H13A H 0.204151 0.676303 0.410260 0.080 Uiso 1 1 calc R U . . .
H13B H 0.157174 0.636590 0.364184 0.080 Uiso 1 1 calc R U . . .
C14 C 0.1808(3) 0.5286(3) 0.41008(13) 0.0777(11) Uani 1 1 d . . . . .
H14A H 0.188450 0.475288 0.389086 0.093 Uiso 1 1 calc R U . . .
H14B H 0.233283 0.516003 0.435537 0.093 Uiso 1 1 calc R U . . .
C15 C 0.0600(4) 0.5308(3) 0.42477(15) 0.0903(13) Uani 1 1 d . . . . .
H15A H 0.008551 0.545656 0.399275 0.108 Uiso 1 1 calc R U . . .
H15B H 0.053583 0.583805 0.446005 0.108 Uiso 1 1 calc R U . . .
C16 C 0.0212(4) 0.4365(4) 0.44557(16) 0.1072(16) Uani 1 1 d . . . . .
H16A H 0.031795 0.382766 0.425605 0.161 Uiso 1 1 calc R U . . .
H16B H -0.058383 0.441657 0.451478 0.161 Uiso 1 1 calc R U . . .
H16C H 0.065583 0.425185 0.472848 0.161 Uiso 1 1 calc R U . . .
C17 C 0.3506(3) 0.5512(3) 0.33913(12) 0.0708(11) Uani 1 1 d . . . . .
H17A H 0.284134 0.547078 0.318412 0.085 Uiso 1 1 calc R U . . .
H17B H 0.356492 0.489350 0.355087 0.085 Uiso 1 1 calc R U . . .
C18 C 0.4551(4) 0.5635(3) 0.31331(12) 0.0863(13) Uani 1 1 d . . . . .
H18A H 0.522622 0.565498 0.333561 0.104 Uiso 1 1 calc R U . . .
H18B H 0.450545 0.625219 0.297225 0.104 Uiso 1 1 calc R U . . .
C19 C 0.4661(5) 0.4785(4) 0.28051(17) 0.138(2) Uani 1 1 d . . . . .
H19A H 0.462045 0.416926 0.296584 0.165 Uiso 1 1 calc R U . . .
H19B H 0.401205 0.480604 0.258991 0.165 Uiso 1 1 calc R U . . .
C20 C 0.5684(6) 0.4793(5) 0.25742(19) 0.167(3) Uani 1 1 d . . . . .
H20A H 0.574118 0.419236 0.240970 0.250 Uiso 1 1 calc R U . . .
H20B H 0.633203 0.485049 0.278298 0.250 Uiso 1 1 calc R U . . .
H20C H 0.567166 0.534119 0.237365 0.250 Uiso 1 1 calc R U . . .
C21 C 0.6558(3) 0.3736(3) 0.42725(11) 0.0588(8) Uani 1 1 d . . . . .
C22 C 0.7088(3) 0.4237(3) 0.39375(13) 0.0760(11) Uani 1 1 d . . . . .
H22 H 0.724801 0.389537 0.368144 0.091 Uiso 1 1 calc R U . . .
C23 C 0.7384(4) 0.5213(3) 0.39691(17) 0.0928(13) Uani 1 1 d . . . . .
H23 H 0.774309 0.551187 0.373747 0.111 Uiso 1 1 calc R U . . .
C24 C 0.7157(4) 0.5751(3) 0.43359(16) 0.0901(13) Uani 1 1 d . . . . .
H24 H 0.737101 0.640844 0.435946 0.108 Uiso 1 1 calc R U . . .
C25 C 0.6608(4) 0.5298(3) 0.46678(14) 0.0807(11) Uani 1 1 d . . . . .
H25 H 0.643637 0.565022 0.491944 0.097 Uiso 1 1 calc R U . . .
C26 C 0.6306(3) 0.4316(3) 0.46301(12) 0.0699(10) Uani 1 1 d . . . . .
H26 H 0.591371 0.403215 0.485703 0.084 Uiso 1 1 calc R U . . .
C27 C 0.7341(3) 0.2016(3) 0.45846(12) 0.0631(9) Uani 1 1 d . . . . .
C28 C 0.8085(4) 0.2500(3) 0.48799(14) 0.0742(11) Uani 1 1 d . . . . .
H28 H 0.803215 0.318157 0.489621 0.089 Uiso 1 1 calc R U . . .
C29 C 0.8910(4) 0.2033(4) 0.51550(16) 0.0951(14) Uani 1 1 d . . . . .
H29 H 0.937986 0.240403 0.534991 0.114 Uiso 1 1 calc R U . . .
C30 C 0.9035(4) 0.1052(4) 0.51425(16) 0.1011(15) Uani 1 1 d . . . . .
H30 H 0.958280 0.073849 0.532863 0.121 Uiso 1 1 calc R U . . .
C31 C 0.8340(4) 0.0522(4) 0.48500(18) 0.1064(16) Uani 1 1 d . . . . .
H31 H 0.842107 -0.015692 0.483383 0.128 Uiso 1 1 calc R U . . .
C32 C 0.7516(4) 0.0994(3) 0.45775(15) 0.0889(13) Uani 1 1 d . . . . .
H32 H 0.705745 0.061677 0.438114 0.107 Uiso 1 1 calc R U . . .
C33 C 0.5053(3) 0.2303(3) 0.44416(12) 0.0588(8) Uani 1 1 d . . . . .
C34 C 0.4786(3) 0.1455(3) 0.46691(11) 0.0633(9) Uani 1 1 d . . . . .
H34 H 0.537186 0.100857 0.473800 0.076 Uiso 1 1 calc R U . . .
C35 C 0.3692(3) 0.1233(3) 0.48004(12) 0.0747(11) Uani 1 1 d . . . . .
H35 H 0.355978 0.064665 0.494719 0.090 Uiso 1 1 calc R U . . .
C36 C 0.2813(4) 0.1884(3) 0.47123(14) 0.0830(12) Uani 1 1 d . . . . .
H36 H 0.208404 0.175589 0.480663 0.100 Uiso 1 1 calc R U . . .
C37 C 0.3027(4) 0.2728(3) 0.44825(17) 0.0912(14) Uani 1 1 d . . . . .
H37 H 0.243337 0.316550 0.441049 0.109 Uiso 1 1 calc R U . . .
C38 C 0.4114(4) 0.2928(3) 0.43584(15) 0.0852(13) Uani 1 1 d . . . . .
H38 H 0.423329 0.351531 0.420999 0.102 Uiso 1 1 calc R U . . .
C39 C 0.6347(4) 0.2134(3) 0.37453(12) 0.0743(11) Uani 1 1 d . . . . .
C40 C 0.5425(5) 0.2201(3) 0.34478(14) 0.0897(13) Uani 1 1 d . . . . .
H40 H 0.473499 0.243551 0.354447 0.108 Uiso 1 1 calc R U . . .
C41 C 0.5483(6) 0.1925(4) 0.29957(15) 0.1120(17) Uani 1 1 d . . . . .
H41 H 0.484752 0.199641 0.279828 0.134 Uiso 1 1 calc R U . . .
C42 C 0.6481(7) 0.1556(5) 0.28560(19) 0.138(2) Uani 1 1 d . . . . .
H42 H 0.652827 0.136744 0.256154 0.165 Uiso 1 1 calc R U . . .
C43 C 0.7404(6) 0.1463(5) 0.31423(18) 0.156(3) Uani 1 1 d . . . . .
H43 H 0.808144 0.120558 0.304381 0.187 Uiso 1 1 calc R U . . .
C44 C 0.7353(5) 0.1743(4) 0.35779(16) 0.1261(19) Uani 1 1 d . . . . .
H44 H 0.800275 0.167356 0.376835 0.151 Uiso 1 1 calc R U . . .
B1 B 0.6325(4) 0.2550(3) 0.42640(15) 0.0626(9) Uani 1 1 d . . . . .
O3 O 0.6878(11) 0.803(2) 0.3654(8) 0.099(3) Uani 0.643(16) 1 d D . P A 1
C45 C 0.7362(10) 0.7743(15) 0.3251(5) 0.108(2) Uani 0.643(16) 1 d D . P A 1
H45A H 0.727312 0.826212 0.303084 0.129 Uiso 0.643(16) 1 calc R U P A 1
H45B H 0.699065 0.715356 0.313205 0.129 Uiso 0.643(16) 1 calc R U P A 1
C46 C 0.8600(9) 0.7554(12) 0.3368(5) 0.123(3) Uani 0.643(16) 1 d D . P A 1
H46A H 0.872989 0.687061 0.344882 0.148 Uiso 0.643(16) 1 calc R U P A 1
H46B H 0.906768 0.771969 0.312371 0.148 Uiso 0.643(16) 1 calc R U P A 1
C47 C 0.8843(8) 0.8190(12) 0.3740(4) 0.123(3) Uani 0.643(16) 1 d D . P A 1
H47A H 0.925390 0.876687 0.364704 0.148 Uiso 0.643(16) 1 calc R U P A 1
H47B H 0.931612 0.785001 0.396541 0.148 Uiso 0.643(16) 1 calc R U P A 1
C48 C 0.7778(9) 0.8475(9) 0.3914(3) 0.108(2) Uani 0.643(16) 1 d D . P A 1
H48A H 0.775481 0.826244 0.422045 0.129 Uiso 0.643(16) 1 calc R U P A 1
H48B H 0.769859 0.918498 0.390538 0.129 Uiso 0.643(16) 1 calc R U P A 1
O3A O 0.675(2) 0.808(4) 0.3609(14) 0.099(3) Uani 0.357(16) 1 d D . P A 2
C45A C 0.7305(17) 0.757(3) 0.3271(11) 0.108(2) Uani 0.357(16) 1 d D . P A 2
H45C H 0.699260 0.774696 0.297738 0.129 Uiso 0.357(16) 1 calc R U P A 2
H45D H 0.725074 0.686160 0.330860 0.129 Uiso 0.357(16) 1 calc R U P A 2
C46A C 0.8521(15) 0.7925(18) 0.3351(9) 0.123(3) Uani 0.357(16) 1 d D . P A 2
H46C H 0.898862 0.740583 0.348792 0.148 Uiso 0.357(16) 1 calc R U P A 2
H46D H 0.883520 0.809259 0.307013 0.148 Uiso 0.357(16) 1 calc R U P A 2
C47A C 0.8547(15) 0.8749(18) 0.3627(7) 0.123(3) Uani 0.357(16) 1 d D . P A 2
H47C H 0.868749 0.934046 0.345907 0.148 Uiso 0.357(16) 1 calc R U P A 2
H47D H 0.914598 0.868346 0.386144 0.148 Uiso 0.357(16) 1 calc R U P A 2
C48A C 0.7450(16) 0.8792(16) 0.3809(6) 0.108(2) Uani 0.357(16) 1 d D . P A 2
H48C H 0.752741 0.867817 0.412630 0.129 Uiso 0.357(16) 1 calc R U P A 2
H48D H 0.711624 0.943819 0.375829 0.129 Uiso 0.357(16) 1 calc R U P A 2
O1 O 0.1248(3) 0.7596(2) 0.29891(10) 0.1253(11) Uani 0.948(5) 1 d D . P B 3
O2 O 0.2617(3) 0.72419(19) 0.25981(10) 0.1253(11) Uani 0.948(5) 1 d D . P B 3
N1 N 0.2256(2) 0.74941(12) 0.29448(8) 0.0788(10) Uani 0.948(5) 1 d D . P B 3
O1A O 0.217(2) 0.7565(2) 0.3045(4) 0.1253(11) Uani 0.052(5) 1 d D . P B 4
O2A O 0.3225(17) 0.7157(4) 0.2535(5) 0.1253(11) Uani 0.052(5) 1 d D . P B 4
N1A N 0.2167(16) 0.7296(3) 0.2631(4) 0.0788(10) Uani 0.052(5) 1 d D . P B 4
 
loop_
 _atom_site_aniso_label
 _atom_site_aniso_U_11
 _atom_site_aniso_U_22
 _atom_site_aniso_U_33
 _atom_site_aniso_U_23
 _atom_site_aniso_U_13
 _atom_site_aniso_U_12
Pd1 0.0559(2) 0.0574(2) 0.0518(2) 0.00104(14) 0.00071(15) -0.00203(15)
N2 0.0662(18) 0.058(2) 0.0645(15) 0.0084(14) -0.0006(13) -0.0014(14)
N3 0.0616(18) 0.0580(16) 0.0486(15) -0.0013(12) -0.0001(13) -0.0050(14)
N4 0.0565(16) 0.0557(17) 0.0561(15) -0.0011(12) 0.0029(11) -0.0002(14)
C1 0.082(3) 0.061(2) 0.071(2) 0.0032(17) -0.0077(17) -0.008(2)
C2 0.086(3) 0.0594(19) 0.067(2) -0.0023(16) -0.0066(19) -0.003(2)
C3 0.064(2) 0.063(2) 0.0498(19) 0.0051(13) -0.0002(17) 0.0015(18)
C4 0.059(2) 0.061(2) 0.0602(19) 0.0043(16) 0.0000(15) 0.0021(18)
C5 0.076(2) 0.073(2) 0.082(3) -0.001(2) 0.001(2) 0.007(2)
C6 0.118(4) 0.075(2) 0.124(4) -0.003(3) -0.007(3) 0.024(3)
C7 0.118(4) 0.111(4) 0.174(5) -0.034(4) -0.014(3) 0.044(3)
C8 0.171(7) 0.110(4) 0.333(11) -0.049(6) -0.047(7) 0.057(4)
C9 0.081(3) 0.072(3) 0.0668(19) 0.0137(19) 0.0010(18) -0.003(2)
C10 0.081(3) 0.100(3) 0.072(2) 0.012(2) 0.007(2) 0.000(2)
C11 0.116(4) 0.119(4) 0.075(2) 0.014(3) 0.017(2) -0.011(3)
C12 0.126(5) 0.233(7) 0.103(4) -0.004(4) 0.039(3) -0.006(4)
C13 0.0566(19) 0.068(2) 0.074(2) 0.0067(19) 0.0030(17) -0.0042(18)
C14 0.070(2) 0.077(3) 0.087(3) 0.013(2) 0.011(2) -0.005(2)
C15 0.072(3) 0.089(3) 0.112(3) -0.002(3) 0.024(2) -0.015(2)
C16 0.091(4) 0.104(3) 0.130(4) 0.015(3) 0.031(3) -0.018(3)
C17 0.077(3) 0.066(2) 0.069(2) -0.0094(17) -0.0007(18) 0.006(2)
C18 0.086(3) 0.098(3) 0.075(3) -0.014(2) 0.011(2) 0.011(2)
C19 0.150(5) 0.129(4) 0.139(4) -0.052(3) 0.058(4) 0.004(4)
C20 0.171(6) 0.180(7) 0.158(5) -0.033(5) 0.078(5) 0.022(5)
C21 0.054(2) 0.0575(18) 0.0638(19) 0.0049(14) -0.0072(16) -0.0023(16)
C22 0.069(3) 0.075(2) 0.084(2) 0.015(2) 0.008(2) -0.005(2)
C23 0.072(3) 0.075(2) 0.133(3) 0.025(2) 0.020(3) -0.009(2)
C24 0.070(3) 0.059(3) 0.139(3) 0.014(2) -0.011(2) -0.001(2)
C25 0.085(3) 0.058(2) 0.097(3) -0.005(2) -0.015(2) 0.009(2)
C26 0.083(3) 0.057(2) 0.068(2) 0.0033(17) -0.003(2) 0.005(2)
C27 0.066(2) 0.0556(19) 0.069(2) 0.0010(17) 0.0136(15) 0.0041(16)
C28 0.073(3) 0.070(3) 0.079(3) -0.0036(19) 0.0004(17) 0.0101(19)
C29 0.087(3) 0.094(3) 0.102(3) -0.006(3) -0.014(2) 0.022(3)
C30 0.084(3) 0.092(3) 0.126(4) 0.019(3) 0.002(3) 0.025(3)
C31 0.080(3) 0.075(3) 0.163(4) 0.018(3) 0.001(2) 0.016(2)
C32 0.072(3) 0.059(2) 0.135(4) -0.003(2) 0.002(2) 0.007(2)
C33 0.0655(19) 0.055(2) 0.055(2) -0.0006(16) -0.0006(17) -0.0029(15)
C34 0.067(2) 0.057(2) 0.065(2) 0.0047(17) 0.0030(18) 0.0012(18)
C35 0.072(2) 0.072(3) 0.080(3) 0.013(2) 0.005(2) -0.0056(18)
C36 0.069(3) 0.072(3) 0.109(3) -0.003(2) 0.012(2) -0.0004(19)
C37 0.069(2) 0.066(3) 0.138(4) 0.006(2) 0.005(3) 0.008(2)
C38 0.073(2) 0.065(3) 0.117(3) 0.016(2) 0.002(2) 0.0044(19)
C39 0.097(3) 0.066(3) 0.0608(19) -0.0017(18) 0.0099(16) -0.010(2)
C40 0.120(3) 0.076(3) 0.071(2) 0.008(2) -0.011(2) -0.028(3)
C41 0.172(5) 0.092(4) 0.070(2) 0.008(2) -0.011(3) -0.045(4)
C42 0.209(6) 0.125(5) 0.080(3) -0.006(3) 0.024(3) -0.032(4)
C43 0.190(6) 0.191(7) 0.090(3) -0.034(4) 0.037(3) 0.025(5)
C44 0.129(4) 0.169(5) 0.084(3) -0.023(3) 0.027(3) 0.026(4)
B1 0.070(2) 0.058(2) 0.0603(19) 0.0007(17) 0.0054(17) -0.0049(18)
O3 0.081(3) 0.111(4) 0.106(4) -0.011(4) 0.013(3) -0.002(3)
C45 0.095(3) 0.120(5) 0.109(3) -0.020(3) 0.010(2) -0.002(2)
C46 0.090(3) 0.126(8) 0.155(4) -0.011(4) 0.017(2) -0.003(3)
C47 0.090(3) 0.126(8) 0.155(4) -0.011(4) 0.017(2) -0.003(3)
C48 0.095(3) 0.120(5) 0.109(3) -0.020(3) 0.010(2) -0.002(2)
O3A 0.081(3) 0.111(4) 0.106(4) -0.011(4) 0.013(3) -0.002(3)
C45A 0.095(3) 0.120(5) 0.109(3) -0.020(3) 0.010(2) -0.002(2)
C46A 0.090(3) 0.126(8) 0.155(4) -0.011(4) 0.017(2) -0.003(3)
C47A 0.090(3) 0.126(8) 0.155(4) -0.011(4) 0.017(2) -0.003(3)
C48A 0.095(3) 0.120(5) 0.109(3) -0.020(3) 0.010(2) -0.002(2)
O1 0.0781(18) 0.212(3) 0.0841(15) -0.0279(15) -0.0109(14) 0.0040(16)
O2 0.0781(18) 0.212(3) 0.0841(15) -0.0279(15) -0.0109(14) 0.0040(16)
N1 0.0785(19) 0.086(3) 0.0712(17) 0.0093(16) -0.0022(18) -0.0024(19)
O1A 0.0781(18) 0.212(3) 0.0841(15) -0.0279(15) -0.0109(14) 0.0040(16)
O2A 0.0781(18) 0.212(3) 0.0841(15) -0.0279(15) -0.0109(14) 0.0040(16)
N1A 0.0785(19) 0.086(3) 0.0712(17) 0.0093(16) -0.0022(18) -0.0024(19)
 
_geom_special_details
;
 All esds (except the esd in the dihedral angle between two l.s. planes)
 are estimated using the full covariance matrix.  The cell esds are taken
 into account individually in the estimation of esds in distances, angles
 and torsion angles; correlations between esds in cell parameters are only
 used when they are defined by crystal symmetry.  An approximate (isotropic)
 treatment of cell esds is used for estimating esds involving l.s. planes.
;
 
loop_
 _geom_bond_atom_site_label_1
 _geom_bond_atom_site_label_2
 _geom_bond_distance
 _geom_bond_site_symmetry_2
 _geom_bond_publ_flag
Pd1 O1A 1.88(2) . ?
Pd1 N3 2.009(3) . ?
Pd1 N1 2.031(2) . ?
Pd1 N2 2.096(3) . ?
Pd1 N4 2.097(3) . ?
N2 C9 1.483(4) . ?
N2 C1 1.510(4) . ?
N2 C5 1.518(4) . ?
N3 C2 1.479(4) . ?
N3 C3 1.487(4) . ?
N3 H3 0.9800 . ?
N4 C17 1.495(4) . ?
N4 C4 1.502(4) . ?
N4 C13 1.511(4) . ?
C1 C2 1.513(5) . ?
C1 H1A 0.9700 . ?
C1 H1B 0.9700 . ?
C2 H2A 0.9700 . ?
C2 H2B 0.9700 . ?
C3 C4 1.503(5) . ?
C3 H3A 0.9700 . ?
C3 H3B 0.9700 . ?
C4 H4A 0.9700 . ?
C4 H4B 0.9700 . ?
C5 C6 1.520(5) . ?
C5 H5A 0.9700 . ?
C5 H5B 0.9700 . ?
C6 C7 1.516(6) . ?
C6 H6A 0.9700 . ?
C6 H6B 0.9700 . ?
C7 C8 1.491(8) . ?
C7 H7A 0.9700 . ?
C7 H7B 0.9700 . ?
C8 H8A 0.9600 . ?
C8 H8B 0.9600 . ?
C8 H8C 0.9600 . ?
C9 C10 1.499(5) . ?
C9 H9A 0.9700 . ?
C9 H9B 0.9700 . ?
C10 C11 1.524(5) . ?
C10 H10A 0.9700 . ?
C10 H10B 0.9700 . ?
C11 C12 1.481(6) . ?
C11 H11A 0.9700 . ?
C11 H11B 0.9700 . ?
C12 H12A 0.9600 . ?
C12 H12B 0.9600 . ?
C12 H12C 0.9600 . ?
C13 C14 1.506(5) . ?
C13 H13A 0.9700 . ?
C13 H13B 0.9700 . ?
C14 C15 1.505(5) . ?
C14 H14A 0.9700 . ?
C14 H14B 0.9700 . ?
C15 C16 1.509(6) . ?
C15 H15A 0.9700 . ?
C15 H15B 0.9700 . ?
C16 H16A 0.9600 . ?
C16 H16B 0.9600 . ?
C16 H16C 0.9600 . ?
C17 C18 1.496(5) . ?
C17 H17A 0.9700 . ?
C17 H17B 0.9700 . ?
C18 C19 1.532(6) . ?
C18 H18A 0.9700 . ?
C18 H18B 0.9700 . ?
C19 C20 1.419(6) . ?
C19 H19A 0.9700 . ?
C19 H19B 0.9700 . ?
C20 H20A 0.9600 . ?
C20 H20B 0.9600 . ?
C20 H20C 0.9600 . ?
C21 C26 1.383(5) . ?
C21 C22 1.394(5) . ?
C21 B1 1.635(5) . ?
C22 C23 1.373(6) . ?
C22 H22 0.9300 . ?
C23 C24 1.366(6) . ?
C23 H23 0.9300 . ?
C24 C25 1.368(5) . ?
C24 H24 0.9300 . ?
C25 C26 1.383(5) . ?
C25 H25 0.9300 . ?
C26 H26 0.9300 . ?
C27 C28 1.376(6) . ?
C27 C32 1.404(5) . ?
C27 B1 1.656(6) . ?
C28 C29 1.389(6) . ?
C28 H28 0.9300 . ?
C29 C30 1.343(6) . ?
C29 H29 0.9300 . ?
C30 C31 1.370(7) . ?
C30 H30 0.9300 . ?
C31 C32 1.388(6) . ?
C31 H31 0.9300 . ?
C32 H32 0.9300 . ?
C33 C34 1.386(5) . ?
C33 C38 1.399(5) . ?
C33 B1 1.644(6) . ?
C34 C35 1.393(5) . ?
C34 H34 0.9300 . ?
C35 C36 1.371(5) . ?
C35 H35 0.9300 . ?
C36 C37 1.371(6) . ?
C36 H36 0.9300 . ?
C37 C38 1.373(6) . ?
C37 H37 0.9300 . ?
C38 H38 0.9300 . ?
C39 C40 1.365(6) . ?
C39 C44 1.411(6) . ?
C39 B1 1.667(6) . ?
C40 C41 1.421(6) . ?
C40 H40 0.9300 . ?
C41 C42 1.360(8) . ?
C41 H41 0.9300 . ?
C42 C43 1.348(8) . ?
C42 H42 0.9300 . ?
C43 C44 1.374(6) . ?
C43 H43 0.9300 . ?
C44 H44 0.9300 . ?
O3 C48 1.411(10) . ?
O3 C45 1.428(11) . ?
C45 C46 1.492(13) . ?
C45 H45A 0.9700 . ?
C45 H45B 0.9700 . ?
C46 C47 1.431(11) . ?
C46 H46A 0.9700 . ?
C46 H46B 0.9700 . ?
C47 C48 1.433(8) . ?
C47 H47A 0.9700 . ?
C47 H47B 0.9700 . ?
C48 H48A 0.9700 . ?
C48 H48B 0.9700 . ?
O3A C48A 1.382(16) . ?
O3A C45A 1.427(15) . ?
C45A C46A 1.508(15) . ?
C45A H45C 0.9700 . ?
C45A H45D 0.9700 . ?
C46A C47A 1.397(14) . ?
C46A H46C 0.9700 . ?
C46A H46D 0.9700 . ?
C47A C48A 1.424(13) . ?
C47A H47C 0.9700 . ?
C47A H47D 0.9700 . ?
C48A H48C 0.9700 . ?
C48A H48D 0.9700 . ?
O1 N1 1.2008(10) . ?
O2 N1 1.2011(10) . ?
O1A N1A 1.3001(10) . ?
O2A N1A 1.3001(10) . ?
 
loop_
 _geom_angle_atom_site_label_1
 _geom_angle_atom_site_label_2
 _geom_angle_atom_site_label_3
 _geom_angle
 _geom_angle_site_symmetry_1
 _geom_angle_site_symmetry_3
 _geom_angle_publ_flag
O1A Pd1 N3 171.7(5) . . ?
N3 Pd1 N1 179.25(11) . . ?
O1A Pd1 N2 94.32(12) . . ?
N3 Pd1 N2 85.16(11) . . ?
N1 Pd1 N2 95.46(9) . . ?
O1A Pd1 N4 93.90(10) . . ?
N3 Pd1 N4 85.12(11) . . ?
N1 Pd1 N4 94.34(9) . . ?
N2 Pd1 N4 166.28(10) . . ?
C9 N2 C1 110.8(3) . . ?
C9 N2 C5 110.1(3) . . ?
C1 N2 C5 110.1(3) . . ?
C9 N2 Pd1 114.8(2) . . ?
C1 N2 Pd1 105.4(2) . . ?
C5 N2 Pd1 105.3(2) . . ?
C2 N3 C3 116.5(3) . . ?
C2 N3 Pd1 108.1(2) . . ?
C3 N3 Pd1 107.7(2) . . ?
C2 N3 H3 108.1 . . ?
C3 N3 H3 108.1 . . ?
Pd1 N3 H3 108.1 . . ?
C17 N4 C4 109.2(3) . . ?
C17 N4 C13 110.7(3) . . ?
C4 N4 C13 110.9(2) . . ?
C17 N4 Pd1 115.6(2) . . ?
C4 N4 Pd1 105.7(2) . . ?
C13 N4 Pd1 104.5(2) . . ?
N2 C1 C2 109.9(3) . . ?
N2 C1 H1A 109.7 . . ?
C2 C1 H1A 109.7 . . ?
N2 C1 H1B 109.7 . . ?
C2 C1 H1B 109.7 . . ?
H1A C1 H1B 108.2 . . ?
N3 C2 C1 106.8(3) . . ?
N3 C2 H2A 110.4 . . ?
C1 C2 H2A 110.4 . . ?
N3 C2 H2B 110.4 . . ?
C1 C2 H2B 110.4 . . ?
H2A C2 H2B 108.6 . . ?
N3 C3 C4 107.0(3) . . ?
N3 C3 H3A 110.3 . . ?
C4 C3 H3A 110.3 . . ?
N3 C3 H3B 110.3 . . ?
C4 C3 H3B 110.3 . . ?
H3A C3 H3B 108.6 . . ?
N4 C4 C3 110.5(3) . . ?
N4 C4 H4A 109.5 . . ?
C3 C4 H4A 109.5 . . ?
N4 C4 H4B 109.5 . . ?
C3 C4 H4B 109.5 . . ?
H4A C4 H4B 108.1 . . ?
N2 C5 C6 117.1(4) . . ?
N2 C5 H5A 108.0 . . ?
C6 C5 H5A 108.0 . . ?
N2 C5 H5B 108.0 . . ?
C6 C5 H5B 108.0 . . ?
H5A C5 H5B 107.3 . . ?
C7 C6 C5 110.8(4) . . ?
C7 C6 H6A 109.5 . . ?
C5 C6 H6A 109.5 . . ?
C7 C6 H6B 109.5 . . ?
C5 C6 H6B 109.5 . . ?
H6A C6 H6B 108.1 . . ?
C8 C7 C6 111.4(6) . . ?
C8 C7 H7A 109.3 . . ?
C6 C7 H7A 109.3 . . ?
C8 C7 H7B 109.3 . . ?
C6 C7 H7B 109.3 . . ?
H7A C7 H7B 108.0 . . ?
C7 C8 H8A 109.5 . . ?
C7 C8 H8B 109.5 . . ?
H8A C8 H8B 109.5 . . ?
C7 C8 H8C 109.5 . . ?
H8A C8 H8C 109.5 . . ?
H8B C8 H8C 109.5 . . ?
N2 C9 C10 115.2(3) . . ?
N2 C9 H9A 108.5 . . ?
C10 C9 H9A 108.5 . . ?
N2 C9 H9B 108.5 . . ?
C10 C9 H9B 108.5 . . ?
H9A C9 H9B 107.5 . . ?
C9 C10 C11 110.8(3) . . ?
C9 C10 H10A 109.5 . . ?
C11 C10 H10A 109.5 . . ?
C9 C10 H10B 109.5 . . ?
C11 C10 H10B 109.5 . . ?
H10A C10 H10B 108.1 . . ?
C12 C11 C10 112.6(4) . . ?
C12 C11 H11A 109.1 . . ?
C10 C11 H11A 109.1 . . ?
C12 C11 H11B 109.1 . . ?
C10 C11 H11B 109.1 . . ?
H11A C11 H11B 107.8 . . ?
C11 C12 H12A 109.5 . . ?
C11 C12 H12B 109.5 . . ?
H12A C12 H12B 109.5 . . ?
C11 C12 H12C 109.5 . . ?
H12A C12 H12C 109.5 . . ?
H12B C12 H12C 109.5 . . ?
C14 C13 N4 117.2(3) . . ?
C14 C13 H13A 108.0 . . ?
N4 C13 H13A 108.0 . . ?
C14 C13 H13B 108.0 . . ?
N4 C13 H13B 108.0 . . ?
H13A C13 H13B 107.2 . . ?
C15 C14 C13 111.5(3) . . ?
C15 C14 H14A 109.3 . . ?
C13 C14 H14A 109.3 . . ?
C15 C14 H14B 109.3 . . ?
C13 C14 H14B 109.3 . . ?
H14A C14 H14B 108.0 . . ?
C14 C15 C16 114.5(4) . . ?
C14 C15 H15A 108.6 . . ?
C16 C15 H15A 108.6 . . ?
C14 C15 H15B 108.6 . . ?
C16 C15 H15B 108.6 . . ?
H15A C15 H15B 107.6 . . ?
C15 C16 H16A 109.5 . . ?
C15 C16 H16B 109.5 . . ?
H16A C16 H16B 109.5 . . ?
C15 C16 H16C 109.5 . . ?
H16A C16 H16C 109.5 . . ?
H16B C16 H16C 109.5 . . ?
N4 C17 C18 114.9(3) . . ?
N4 C17 H17A 108.6 . . ?
C18 C17 H17A 108.6 . . ?
N4 C17 H17B 108.6 . . ?
C18 C17 H17B 108.6 . . ?
H17A C17 H17B 107.5 . . ?
C17 C18 C19 110.7(4) . . ?
C17 C18 H18A 109.5 . . ?
C19 C18 H18A 109.5 . . ?
C17 C18 H18B 109.5 . . ?
C19 C18 H18B 109.5 . . ?
H18A C18 H18B 108.1 . . ?
C20 C19 C18 114.6(5) . . ?
C20 C19 H19A 108.6 . . ?
C18 C19 H19A 108.6 . . ?
C20 C19 H19B 108.6 . . ?
C18 C19 H19B 108.6 . . ?
H19A C19 H19B 107.6 . . ?
C19 C20 H20A 109.5 . . ?
C19 C20 H20B 109.5 . . ?
H20A C20 H20B 109.5 . . ?
C19 C20 H20C 109.5 . . ?
H20A C20 H20C 109.5 . . ?
H20B C20 H20C 109.5 . . ?
C26 C21 C22 114.3(4) . . ?
C26 C21 B1 122.1(3) . . ?
C22 C21 B1 123.4(3) . . ?
C23 C22 C21 122.8(4) . . ?
C23 C22 H22 118.6 . . ?
C21 C22 H22 118.6 . . ?
C24 C23 C22 120.9(4) . . ?
C24 C23 H23 119.5 . . ?
C22 C23 H23 119.5 . . ?
C23 C24 C25 118.3(4) . . ?
C23 C24 H24 120.9 . . ?
C25 C24 H24 120.9 . . ?
C24 C25 C26 120.2(4) . . ?
C24 C25 H25 119.9 . . ?
C26 C25 H25 119.9 . . ?
C21 C26 C25 123.4(4) . . ?
C21 C26 H26 118.3 . . ?
C25 C26 H26 118.3 . . ?
C28 C27 C32 113.4(4) . . ?
C28 C27 B1 125.0(4) . . ?
C32 C27 B1 121.6(4) . . ?
C27 C28 C29 124.0(4) . . ?
C27 C28 H28 118.0 . . ?
C29 C28 H28 118.0 . . ?
C30 C29 C28 120.7(5) . . ?
C30 C29 H29 119.7 . . ?
C28 C29 H29 119.7 . . ?
C29 C30 C31 118.6(5) . . ?
C29 C30 H30 120.7 . . ?
C31 C30 H30 120.7 . . ?
C30 C31 C32 120.3(5) . . ?
C30 C31 H31 119.8 . . ?
C32 C31 H31 119.8 . . ?
C31 C32 C27 123.0(5) . . ?
C31 C32 H32 118.5 . . ?
C27 C32 H32 118.5 . . ?
C34 C33 C38 113.4(4) . . ?
C34 C33 B1 124.4(3) . . ?
C38 C33 B1 122.1(4) . . ?
C33 C34 C35 123.9(4) . . ?
C33 C34 H34 118.1 . . ?
C35 C34 H34 118.1 . . ?
C36 C35 C34 119.7(4) . . ?
C36 C35 H35 120.2 . . ?
C34 C35 H35 120.2 . . ?
C37 C36 C35 118.8(4) . . ?
C37 C36 H36 120.6 . . ?
C35 C36 H36 120.6 . . ?
C36 C37 C38 120.2(4) . . ?
C36 C37 H37 119.9 . . ?
C38 C37 H37 119.9 . . ?
C37 C38 C33 124.0(4) . . ?
C37 C38 H38 118.0 . . ?
C33 C38 H38 118.0 . . ?
C40 C39 C44 115.6(4) . . ?
C40 C39 B1 122.8(4) . . ?
C44 C39 B1 121.5(4) . . ?
C39 C40 C41 122.3(5) . . ?
C39 C40 H40 118.8 . . ?
C41 C40 H40 118.8 . . ?
C42 C41 C40 119.0(6) . . ?
C42 C41 H41 120.5 . . ?
C40 C41 H41 120.5 . . ?
C43 C42 C41 120.3(6) . . ?
C43 C42 H42 119.8 . . ?
C41 C42 H42 119.8 . . ?
C42 C43 C44 120.7(7) . . ?
C42 C43 H43 119.7 . . ?
C44 C43 H43 119.7 . . ?
C43 C44 C39 122.0(6) . . ?
C43 C44 H44 119.0 . . ?
C39 C44 H44 119.0 . . ?
C21 B1 C33 110.4(3) . . ?
C21 B1 C27 108.1(3) . . ?
C33 B1 C27 110.6(3) . . ?
C21 B1 C39 109.7(3) . . ?
C33 B1 C39 107.5(3) . . ?
C27 B1 C39 110.5(3) . . ?
C48 O3 C45 105.9(7) . . ?
O3 C45 C46 105.7(13) . . ?
O3 C45 H45A 110.6 . . ?
C46 C45 H45A 110.6 . . ?
O3 C45 H45B 110.6 . . ?
C46 C45 H45B 110.6 . . ?
H45A C45 H45B 108.7 . . ?
C47 C46 C45 103.1(8) . . ?
C47 C46 H46A 111.1 . . ?
C45 C46 H46A 111.1 . . ?
C47 C46 H46B 111.1 . . ?
C45 C46 H46B 111.1 . . ?
H46A C46 H46B 109.1 . . ?
C46 C47 C48 108.4(7) . . ?
C46 C47 H47A 110.0 . . ?
C48 C47 H47A 110.0 . . ?
C46 C47 H47B 110.0 . . ?
C48 C47 H47B 110.0 . . ?
H47A C47 H47B 108.4 . . ?
O3 C48 C47 108.3(7) . . ?
O3 C48 H48A 110.0 . . ?
C47 C48 H48A 110.0 . . ?
O3 C48 H48B 110.0 . . ?
C47 C48 H48B 110.0 . . ?
H48A C48 H48B 108.4 . . ?
C48A O3A C45A 111.6(13) . . ?
O3A C45A C46A 101.2(12) . . ?
O3A C45A H45C 111.5 . . ?
C46A C45A H45C 111.5 . . ?
O3A C45A H45D 111.5 . . ?
C46A C45A H45D 111.5 . . ?
H45C C45A H45D 109.3 . . ?
C47A C46A C45A 109.9(13) . . ?
C47A C46A H46C 109.7 . . ?
C45A C46A H46C 109.7 . . ?
C47A C46A H46D 109.7 . . ?
C45A C46A H46D 109.7 . . ?
H46C C46A H46D 108.2 . . ?
C46A C47A C48A 105.9(13) . . ?
C46A C47A H47C 110.6 . . ?
C48A C47A H47C 110.6 . . ?
C46A C47A H47D 110.6 . . ?
C48A C47A H47D 110.6 . . ?
H47C C47A H47D 108.7 . . ?
O3A C48A C47A 109.3(12) . . ?
O3A C48A H48C 109.8 . . ?
C47A C48A H48C 109.8 . . ?
O3A C48A H48D 109.8 . . ?
C47A C48A H48D 109.8 . . ?
H48C C48A H48D 108.3 . . ?
O1 N1 O2 121.76(15) . . ?
O1 N1 Pd1 119.8(2) . . ?
O2 N1 Pd1 118.4(2) . . ?
N1A O1A Pd1 130.4(11) . . ?
O1A N1A O2A 107.72(12) . . ?
 
loop_
 _geom_torsion_atom_site_label_1
 _geom_torsion_atom_site_label_2
 _geom_torsion_atom_site_label_3
 _geom_torsion_atom_site_label_4
 _geom_torsion
 _geom_torsion_site_symmetry_1
 _geom_torsion_site_symmetry_2
 _geom_torsion_site_symmetry_3
 _geom_torsion_site_symmetry_4
 _geom_torsion_publ_flag
C9 N2 C1 C2 -159.8(3) . . . . ?
C5 N2 C1 C2 78.1(4) . . . . ?
Pd1 N2 C1 C2 -35.0(3) . . . . ?
C3 N3 C2 C1 -167.4(3) . . . . ?
Pd1 N3 C2 C1 -46.0(3) . . . . ?
N2 C1 C2 N3 54.7(4) . . . . ?
C2 N3 C3 C4 167.7(3) . . . . ?
Pd1 N3 C3 C4 46.2(3) . . . . ?
C17 N4 C4 C3 158.6(3) . . . . ?
C13 N4 C4 C3 -79.1(3) . . . . ?
Pd1 N4 C4 C3 33.6(3) . . . . ?
N3 C3 C4 N4 -53.9(4) . . . . ?
C9 N2 C5 C6 -56.9(4) . . . . ?
C1 N2 C5 C6 65.6(4) . . . . ?
Pd1 N2 C5 C6 178.8(3) . . . . ?
N2 C5 C6 C7 -178.6(4) . . . . ?
C5 C6 C7 C8 -173.8(5) . . . . ?
C1 N2 C9 C10 66.6(4) . . . . ?
C5 N2 C9 C10 -171.3(3) . . . . ?
Pd1 N2 C9 C10 -52.6(4) . . . . ?
N2 C9 C10 C11 172.9(4) . . . . ?
C9 C10 C11 C12 172.2(5) . . . . ?
C17 N4 C13 C14 56.2(4) . . . . ?
C4 N4 C13 C14 -65.2(4) . . . . ?
Pd1 N4 C13 C14 -178.7(3) . . . . ?
N4 C13 C14 C15 -178.9(3) . . . . ?
C13 C14 C15 C16 178.7(4) . . . . ?
C4 N4 C17 C18 -69.4(4) . . . . ?
C13 N4 C17 C18 168.1(3) . . . . ?
Pd1 N4 C17 C18 49.6(4) . . . . ?
N4 C17 C18 C19 -179.0(4) . . . . ?
C17 C18 C19 C20 -174.6(5) . . . . ?
C26 C21 C22 C23 2.9(6) . . . . ?
B1 C21 C22 C23 -173.2(4) . . . . ?
C21 C22 C23 C24 -0.7(7) . . . . ?
C22 C23 C24 C25 -1.2(7) . . . . ?
C23 C24 C25 C26 0.7(7) . . . . ?
C22 C21 C26 C25 -3.5(6) . . . . ?
B1 C21 C26 C25 172.7(4) . . . . ?
C24 C25 C26 C21 1.8(6) . . . . ?
C32 C27 C28 C29 -1.7(6) . . . . ?
B1 C27 C28 C29 178.0(4) . . . . ?
C27 C28 C29 C30 0.8(7) . . . . ?
C28 C29 C30 C31 0.6(8) . . . . ?
C29 C30 C31 C32 -0.8(8) . . . . ?
C30 C31 C32 C27 -0.2(8) . . . . ?
C28 C27 C32 C31 1.4(6) . . . . ?
B1 C27 C32 C31 -178.3(4) . . . . ?
C38 C33 C34 C35 0.6(5) . . . . ?
B1 C33 C34 C35 -177.0(3) . . . . ?
C33 C34 C35 C36 -1.3(6) . . . . ?
C34 C35 C36 C37 2.1(6) . . . . ?
C35 C36 C37 C38 -2.3(7) . . . . ?
C36 C37 C38 C33 1.7(8) . . . . ?
C34 C33 C38 C37 -0.8(6) . . . . ?
B1 C33 C38 C37 176.8(4) . . . . ?
C44 C39 C40 C41 -1.9(6) . . . . ?
B1 C39 C40 C41 174.2(4) . . . . ?
C39 C40 C41 C42 1.9(8) . . . . ?
C40 C41 C42 C43 -0.6(10) . . . . ?
C41 C42 C43 C44 -0.4(11) . . . . ?
C42 C43 C44 C39 0.2(10) . . . . ?
C40 C39 C44 C43 0.9(8) . . . . ?
B1 C39 C44 C43 -175.3(5) . . . . ?
C26 C21 B1 C33 45.0(5) . . . . ?
C22 C21 B1 C33 -139.2(4) . . . . ?
C26 C21 B1 C27 -76.1(4) . . . . ?
C22 C21 B1 C27 99.7(4) . . . . ?
C26 C21 B1 C39 163.3(4) . . . . ?
C22 C21 B1 C39 -20.9(5) . . . . ?
C34 C33 B1 C21 -148.2(3) . . . . ?
C38 C33 B1 C21 34.5(5) . . . . ?
C34 C33 B1 C27 -28.6(5) . . . . ?
C38 C33 B1 C27 154.1(4) . . . . ?
C34 C33 B1 C39 92.2(4) . . . . ?
C38 C33 B1 C39 -85.2(5) . . . . ?
C28 C27 B1 C21 13.2(5) . . . . ?
C32 C27 B1 C21 -167.1(3) . . . . ?
C28 C27 B1 C33 -107.8(4) . . . . ?
C32 C27 B1 C33 72.0(4) . . . . ?
C28 C27 B1 C39 133.3(4) . . . . ?
C32 C27 B1 C39 -47.0(5) . . . . ?
C40 C39 B1 C21 -81.7(5) . . . . ?
C44 C39 B1 C21 94.2(5) . . . . ?
C40 C39 B1 C33 38.4(5) . . . . ?
C44 C39 B1 C33 -145.6(4) . . . . ?
C40 C39 B1 C27 159.2(4) . . . . ?
C44 C39 B1 C27 -24.9(6) . . . . ?
C48 O3 C45 C46 28(3) . . . . ?
O3 C45 C46 C47 -28(2) . . . . ?
C45 C46 C47 C48 17.4(17) . . . . ?
C45 O3 C48 C47 -18(2) . . . . ?
C46 C47 C48 O3 -0.5(19) . . . . ?
C48A O3A C45A C46A 10(5) . . . . ?
O3A C45A C46A C47A -15(4) . . . . ?
C45A C46A C47A C48A 13(3) . . . . ?
C45A O3A C48A C47A -3(5) . . . . ?
C46A C47A C48A O3A -7(4) . . . . ?
N2 Pd1 O1A N1A 97.83(16) . . . . ?
N4 Pd1 O1A N1A -93.17(14) . . . . ?
Pd1 O1A N1A O2A 0.00(3) . . . . ?
 
_refine_diff_density_max    0.408
_refine_diff_density_min   -0.519
_refine_diff_density_rms    0.060

_shelx_res_file
;
TITL shelxt in P 1 21/n 1
    01_excit.res
    created by SHELXL-2018/3 at 09:09:36 on 01-Apr-2020
CELL 0.534 11.6882 13.5973 30.1897 90 93.319 90
ZERR 4 0.000442 0.000487 0.001015 0 0.003018 0
LATT 1
SYMM 0.5-X,0.5+Y,0.5-Z
SFAC C H B N O Pd
DISP B 0 0 4.561
DISP C 0.001 0.001 6.94
DISP H -0 0 0.611
DISP N 0.003 0.002 10.693
DISP O 0.005 0.003 16.398
DISP Pd -2.504 0.615 1934.604
UNIT 192 292 4 16 12 4
DFIX 1.2 0.001 N1 O1 N1 O2
DFIX 1.3 0.001 O1A N1A N1A O2A
DANG 2.1 0.001 O1 O2 O1A O2A
FLAT 0.001 Pd1 O1 O2 N1 O1A O2A N1A
RIGU 0.001 0.002
EADP O3 O3A
EADP C45 C45A C48 C48A
EADP C46 C46A C47 C47A
EADP O1 O1A O2 O2A
EADP N1 N1A

L.S. 20
PLAN  5
SIZE 0.1 0.1 0.05
TEMP 7
BOND $H
list 4
CONF
fmap 2
acta
SHEL 999 0.8
OMIT -1 2 3
REM <olex2.extras>
REM <HklSrc "%.\\01_excit.hkl">
REM </olex2.extras>

WGHT    0.056200
FVAR       0.23259   0.64305   0.94821
PD1   6    0.339567    0.775164    0.346563    11.00000    0.05595    0.05745 =
         0.05178    0.00104    0.00071   -0.00203
N2    4    0.345537    0.927900    0.337508    11.00000    0.06624    0.05787 =
         0.06449    0.00836   -0.00058   -0.00144
N3    4    0.453297    0.798946    0.397919    11.00000    0.06158    0.05803 =
         0.04865   -0.00134   -0.00012   -0.00500
AFIX  13
H3    2    0.530345    0.788649    0.387588    11.00000   -1.20000
AFIX   0
N4    4    0.331020    0.631667    0.371590    11.00000    0.05654    0.05572 =
         0.05607   -0.00109    0.00290   -0.00024
C1    1    0.440558    0.963828    0.369493    11.00000    0.08244    0.06104 =
         0.07143    0.00321   -0.00774   -0.00836
AFIX  23
H1A   2    0.427939    1.032404    0.376599    11.00000   -1.20000
H1B   2    0.513453    0.958667    0.355857    11.00000   -1.20000
AFIX   0
C2    1    0.443725    0.903006    0.411501    11.00000    0.08568    0.05943 =
         0.06712   -0.00229   -0.00663   -0.00322
AFIX  23
H2A   2    0.508956    0.921557    0.431043    11.00000   -1.20000
H2B   2    0.374336    0.913075    0.427048    11.00000   -1.20000
AFIX   0
C3    1    0.433029    0.723677    0.432344    11.00000    0.06408    0.06343 =
         0.04975    0.00507   -0.00018    0.00151
AFIX  23
H3A   2    0.363693    0.738805    0.447152    11.00000   -1.20000
H3B   2    0.496812    0.722071    0.454366    11.00000   -1.20000
AFIX   0
C4    1    0.421311    0.626245    0.408981    11.00000    0.05884    0.06073 =
         0.06023    0.00429    0.00004    0.00212
AFIX  23
H4A   2    0.494102    0.608141    0.397410    11.00000   -1.20000
H4B   2    0.400803    0.575986    0.429902    11.00000   -1.20000
AFIX   0
C5    1    0.230743    0.965767    0.351293    11.00000    0.07620    0.07265 =
         0.08191   -0.00102    0.00093    0.00721
AFIX  23
H5A   2    0.221181    0.944612    0.381540    11.00000   -1.20000
H5B   2    0.171021    0.934313    0.332668    11.00000   -1.20000
AFIX   0
C6    1    0.211302    1.076211    0.349076    11.00000    0.11781    0.07508 =
         0.12439   -0.00258   -0.00739    0.02364
AFIX  23
H6A   2    0.270276    1.109296    0.367449    11.00000   -1.20000
H6B   2    0.216820    1.098591    0.318766    11.00000   -1.20000
AFIX   0
C7    1    0.094410    1.102556    0.364910    11.00000    0.11815    0.11108 =
         0.17369   -0.03381   -0.01388    0.04404
AFIX  23
H7A   2    0.036199    1.063835    0.348706    11.00000   -1.20000
H7B   2    0.091949    1.086504    0.396146    11.00000   -1.20000
AFIX   0
C8    1    0.068866    1.209150    0.358331    11.00000    0.17142    0.11034 =
         0.33329   -0.04892   -0.04674    0.05745
AFIX 137
H8A   2    0.013730    1.229658    0.378814    11.00000   -1.50000
H8B   2    0.038379    1.219882    0.328511    11.00000   -1.50000
H8C   2    0.138039    1.246550    0.363431    11.00000   -1.50000
AFIX   0
C9    1    0.365202    0.959790    0.291595    11.00000    0.08094    0.07245 =
         0.06681    0.01373    0.00101   -0.00340
AFIX  23
H9A   2    0.374139    1.030710    0.291472    11.00000   -1.20000
H9B   2    0.297519    0.944109    0.272813    11.00000   -1.20000
AFIX   0
C10   1    0.467316    0.914687    0.271663    11.00000    0.08105    0.10009 =
         0.07170    0.01240    0.00683   -0.00029
AFIX  23
H10A  2    0.463847    0.843702    0.274480    11.00000   -1.20000
H10B  2    0.536774    0.937319    0.287633    11.00000   -1.20000
AFIX   0
C11   1    0.470864    0.942316    0.222830    11.00000    0.11579    0.11885 =
         0.07547    0.01389    0.01726   -0.01053
AFIX  23
H11A  2    0.406327    0.912110    0.206382    11.00000   -1.20000
H11B  2    0.463073    1.013064    0.219837    11.00000   -1.20000
AFIX   0
C12   1    0.578396    0.910828    0.203349    11.00000    0.12616    0.23341 =
         0.10320   -0.00437    0.03936   -0.00641
AFIX 137
H12A  2    0.576574    0.929773    0.172684    11.00000   -1.50000
H12B  2    0.585788    0.840671    0.205651    11.00000   -1.50000
H12C  2    0.642513    0.941633    0.219088    11.00000   -1.50000
AFIX   0
C13   1    0.212422    0.624134    0.388766    11.00000    0.05661    0.06839 =
         0.07414    0.00674    0.00298   -0.00418
AFIX  23
H13A  2    0.204151    0.676303    0.410260    11.00000   -1.20000
H13B  2    0.157174    0.636590    0.364184    11.00000   -1.20000
AFIX   0
C14   1    0.180832    0.528555    0.410084    11.00000    0.06997    0.07726 =
         0.08662    0.01324    0.01128   -0.00507
AFIX  23
H14A  2    0.188450    0.475288    0.389086    11.00000   -1.20000
H14B  2    0.233283    0.516003    0.435537    11.00000   -1.20000
AFIX   0
C15   1    0.059983    0.530831    0.424771    11.00000    0.07235    0.08932 =
         0.11151   -0.00204    0.02427   -0.01526
AFIX  23
H15A  2    0.008551    0.545656    0.399275    11.00000   -1.20000
H15B  2    0.053583    0.583805    0.446005    11.00000   -1.20000
AFIX   0
C16   1    0.021220    0.436536    0.445566    11.00000    0.09055    0.10358 =
         0.13018    0.01532    0.03059   -0.01751
AFIX 137
H16A  2    0.031795    0.382766    0.425605    11.00000   -1.50000
H16B  2   -0.058383    0.441657    0.451478    11.00000   -1.50000
H16C  2    0.065583    0.425185    0.472848    11.00000   -1.50000
AFIX   0
C17   1    0.350565    0.551223    0.339126    11.00000    0.07713    0.06590 =
         0.06885   -0.00943   -0.00069    0.00589
AFIX  23
H17A  2    0.284134    0.547078    0.318412    11.00000   -1.20000
H17B  2    0.356492    0.489350    0.355087    11.00000   -1.20000
AFIX   0
C18   1    0.455139    0.563456    0.313309    11.00000    0.08557    0.09849 =
         0.07545   -0.01425    0.01090    0.01099
AFIX  23
H18A  2    0.522622    0.565498    0.333561    11.00000   -1.20000
H18B  2    0.450545    0.625219    0.297225    11.00000   -1.20000
AFIX   0
C19   1    0.466082    0.478483    0.280511    11.00000    0.14994    0.12920 =
         0.13930   -0.05157    0.05758    0.00366
AFIX  23
H19A  2    0.462045    0.416926    0.296584    11.00000   -1.20000
H19B  2    0.401205    0.480604    0.258991    11.00000   -1.20000
AFIX   0
C20   1    0.568417    0.479287    0.257419    11.00000    0.17085    0.17966 =
         0.15820   -0.03286    0.07791    0.02243
AFIX 137
H20A  2    0.574118    0.419236    0.240970    11.00000   -1.50000
H20B  2    0.633203    0.485049    0.278298    11.00000   -1.50000
H20C  2    0.567166    0.534119    0.237365    11.00000   -1.50000
AFIX   0

C21   1    0.655766    0.373604    0.427245    11.00000    0.05374    0.05753 =
         0.06382    0.00495   -0.00722   -0.00232
C22   1    0.708772    0.423691    0.393745    11.00000    0.06930    0.07513 =
         0.08406    0.01506    0.00844   -0.00522
AFIX  43
H22   2    0.724801    0.389537    0.368144    11.00000   -1.20000
AFIX   0
C23   1    0.738351    0.521297    0.396911    11.00000    0.07164    0.07504 =
         0.13346    0.02464    0.02030   -0.00892
AFIX  43
H23   2    0.774309    0.551187    0.373747    11.00000   -1.20000
AFIX   0
C24   1    0.715708    0.575089    0.433594    11.00000    0.07015    0.05947 =
         0.13888    0.01441   -0.01068   -0.00118
AFIX  43
H24   2    0.737101    0.640844    0.435946    11.00000   -1.20000
AFIX   0
C25   1    0.660765    0.529760    0.466776    11.00000    0.08544    0.05757 =
         0.09670   -0.00502   -0.01527    0.00871
AFIX  43
H25   2    0.643637    0.565022    0.491944    11.00000   -1.20000
AFIX   0
C26   1    0.630593    0.431625    0.463015    11.00000    0.08342    0.05713 =
         0.06833    0.00326   -0.00320    0.00488
AFIX  43
H26   2    0.591371    0.403215    0.485703    11.00000   -1.20000
AFIX   0
C27   1    0.734142    0.201598    0.458457    11.00000    0.06618    0.05560 =
         0.06870    0.00105    0.01363    0.00412
C28   1    0.808501    0.250022    0.487987    11.00000    0.07331    0.06960 =
         0.07932   -0.00361    0.00039    0.01013
AFIX  43
H28   2    0.803215    0.318157    0.489621    11.00000   -1.20000
AFIX   0
C29   1    0.890972    0.203326    0.515501    11.00000    0.08686    0.09413 =
         0.10210   -0.00646   -0.01351    0.02230
AFIX  43
H29   2    0.937986    0.240403    0.534991    11.00000   -1.20000
AFIX   0
C30   1    0.903536    0.105178    0.514254    11.00000    0.08446    0.09212 =
         0.12618    0.01910    0.00240    0.02528
AFIX  43
H30   2    0.958280    0.073849    0.532863    11.00000   -1.20000
AFIX   0
C31   1    0.834016    0.052233    0.484996    11.00000    0.08032    0.07499 =
         0.16325    0.01804    0.00054    0.01560
AFIX  43
H31   2    0.842107   -0.015692    0.483383    11.00000   -1.20000
AFIX   0
C32   1    0.751565    0.099431    0.457747    11.00000    0.07240    0.05853 =
         0.13527   -0.00255    0.00169    0.00692
AFIX  43
H32   2    0.705745    0.061677    0.438114    11.00000   -1.20000
AFIX   0
C33   1    0.505273    0.230320    0.444165    11.00000    0.06550    0.05536 =
         0.05502   -0.00057   -0.00058   -0.00292
C34   1    0.478607    0.145549    0.466905    11.00000    0.06748    0.05712 =
         0.06510    0.00475    0.00302    0.00120
AFIX  43
H34   2    0.537186    0.100857    0.473800    11.00000   -1.20000
AFIX   0
C35   1    0.369237    0.123345    0.480043    11.00000    0.07191    0.07212 =
         0.08010    0.01301    0.00521   -0.00563
AFIX  43
H35   2    0.355978    0.064665    0.494719    11.00000   -1.20000
AFIX   0
C36   1    0.281263    0.188428    0.471228    11.00000    0.06916    0.07170 =
         0.10879   -0.00258    0.01160   -0.00041
AFIX  43
H36   2    0.208404    0.175589    0.480663    11.00000   -1.20000
AFIX   0
C37   1    0.302659    0.272773    0.448252    11.00000    0.06879    0.06620 =
         0.13835    0.00616    0.00500    0.00760
AFIX  43
H37   2    0.243337    0.316550    0.441049    11.00000   -1.20000
AFIX   0
C38   1    0.411359    0.292823    0.435843    11.00000    0.07303    0.06486 =
         0.11729    0.01611    0.00245    0.00443
AFIX  43
H38   2    0.423329    0.351531    0.420999    11.00000   -1.20000
AFIX   0
C39   1    0.634681    0.213433    0.374525    11.00000    0.09676    0.06589 =
         0.06076   -0.00166    0.00986   -0.01037
C40   1    0.542526    0.220117    0.344778    11.00000    0.12045    0.07583 =
         0.07102    0.00777   -0.01092   -0.02813
AFIX  43
H40   2    0.473499    0.243551    0.354447    11.00000   -1.20000
AFIX   0
C41   1    0.548301    0.192546    0.299567    11.00000    0.17248    0.09158 =
         0.07001    0.00752   -0.01081   -0.04490
AFIX  43
H41   2    0.484752    0.199641    0.279828    11.00000   -1.20000
AFIX   0
C42   1    0.648143    0.155633    0.285600    11.00000    0.20941    0.12538 =
         0.07970   -0.00631    0.02409   -0.03182
AFIX  43
H42   2    0.652827    0.136744    0.256154    11.00000   -1.20000
AFIX   0
C43   1    0.740395    0.146274    0.314225    11.00000    0.18995    0.19121 =
         0.09010   -0.03431    0.03738    0.02523
AFIX  43
H43   2    0.808144    0.120558    0.304381    11.00000   -1.20000
AFIX   0
C44   1    0.735349    0.174340    0.357792    11.00000    0.12863    0.16854 =
         0.08363   -0.02340    0.02655    0.02631
AFIX  43
H44   2    0.800275    0.167356    0.376835    11.00000   -1.20000
AFIX   0
B1    3    0.632464    0.255015    0.426402    11.00000    0.06992    0.05792 =
         0.06025    0.00071    0.00537   -0.00487

PART 1
O3    5    0.687802    0.803208    0.365416    21.00000    0.08119    0.11059 =
         0.10639   -0.01130    0.01331   -0.00232
C45   1    0.736165    0.774316    0.325061    21.00000    0.09520    0.12007 =
         0.10852   -0.01989    0.00965   -0.00248
AFIX  23
H45A  2    0.727312    0.826212    0.303084    21.00000   -1.20000
H45B  2    0.699065    0.715356    0.313205    21.00000   -1.20000
AFIX   0
C46   1    0.859994    0.755371    0.336810    21.00000    0.09044    0.12610 =
         0.15505   -0.01148    0.01652   -0.00273
AFIX  23
H46A  2    0.872989    0.687061    0.344882    21.00000   -1.20000
H46B  2    0.906768    0.771969    0.312371    21.00000   -1.20000
AFIX   0
C47   1    0.884251    0.818956    0.373953    21.00000    0.09044    0.12610 =
         0.15505   -0.01148    0.01652   -0.00273
AFIX  23
H47A  2    0.925390    0.876687    0.364704    21.00000   -1.20000
H47B  2    0.931612    0.785001    0.396541    21.00000   -1.20000
AFIX   0
C48   1    0.777767    0.847502    0.391439    21.00000    0.09520    0.12007 =
         0.10852   -0.01989    0.00965   -0.00248
AFIX  23
H48A  2    0.775481    0.826244    0.422045    21.00000   -1.20000
H48B  2    0.769859    0.918498    0.390538    21.00000   -1.20000
AFIX   0
SAME 0.02 0.04 O3 > C48
PART 0
PART 2
O3A   5    0.674621    0.808355    0.360914   -21.00000    0.08119    0.11059 =
         0.10639   -0.01130    0.01331   -0.00232
C45A  1    0.730501    0.756823    0.327104   -21.00000    0.09520    0.12007 =
         0.10852   -0.01989    0.00965   -0.00248
AFIX  23
H45C  2    0.699260    0.774696    0.297738   -21.00000   -1.20000
H45D  2    0.725074    0.686160    0.330860   -21.00000   -1.20000
AFIX   0
C46A  1    0.852137    0.792458    0.335084   -21.00000    0.09044    0.12610 =
         0.15505   -0.01148    0.01652   -0.00273
AFIX  23
H46C  2    0.898862    0.740583    0.348792   -21.00000   -1.20000
H46D  2    0.883520    0.809259    0.307013   -21.00000   -1.20000
AFIX   0
C47A  1    0.854690    0.874912    0.362723   -21.00000    0.09044    0.12610 =
         0.15505   -0.01148    0.01652   -0.00273
AFIX  23
H47C  2    0.868749    0.934046    0.345907   -21.00000   -1.20000
H47D  2    0.914598    0.868346    0.386144   -21.00000   -1.20000
AFIX   0
C48A  1    0.744992    0.879183    0.380879   -21.00000    0.09520    0.12007 =
         0.10852   -0.01989    0.00965   -0.00248
AFIX  23
H48C  2    0.752741    0.867817    0.412630   -21.00000   -1.20000
H48D  2    0.711624    0.943819    0.375829   -21.00000   -1.20000
AFIX   0

PART 0
PART 3
O1    5    0.124847    0.759564    0.298911    31.00000    0.07812    0.21182 =
         0.08410   -0.02791   -0.01092    0.00401
O2    5    0.261732    0.724187    0.259815    31.00000    0.07812    0.21182 =
         0.08410   -0.02791   -0.01092    0.00401
N1    4    0.225601    0.749409    0.294482    31.00000    0.07850    0.08588 =
         0.07117    0.00928   -0.00217   -0.00236
PART 0
PART 4
O1A   5    0.217132    0.756527    0.304457   -31.00000    0.07812    0.21182 =
         0.08410   -0.02791   -0.01092    0.00401
O2A   5    0.322526    0.715698    0.253523   -31.00000    0.07812    0.21182 =
         0.08410   -0.02791   -0.01092    0.00401
N1A   4    0.216733    0.729595    0.263129   -31.00000    0.07850    0.08588 =
         0.07117    0.00928   -0.00217   -0.00236
HKLF 4


REM  shelxt in P 1 21/n 1
REM wR2 = 0.1462, GooF = S = 0.959, Restrained GooF = 0.967 for all data
REM R1 = 0.0558 for 5521 Fo > 4sig(Fo) and 0.0939 for all 9606 data
REM 526 parameters refined using 490 restraints

END

WGHT      0.0562      0.0000

REM Highest difference peak  0.408,  deepest hole -0.519,  1-sigma level  0.060
Q1    1   0.2074  0.6795  0.2678  11.00000  0.05    0.41
Q2    1   0.8611  0.8505  0.3928  11.00000  0.05    0.33
Q3    1   0.7000  0.2262  0.4447  11.00000  0.05    0.33
Q4    1   0.1491  0.7042  0.2865  11.00000  0.05    0.33
Q5    1   0.3038  0.8389  0.3451  11.00000  0.05    0.32
;
_shelx_res_checksum   16461

_shelx_hkl_file
;
 -16   0   7    0.00    3.89
 -16   0   8   -0.00    4.25
 -16   0   9    0.00    2.39
  16   0  -9    0.72    2.40
 -16   0  10    3.53    3.33
  16   0 -10    0.74    2.39
 -16   0  11    0.00    2.92
  16   0 -11   -0.00    2.88
 -16   0  12   -0.00    3.08
  16   0 -12   -0.00    3.22
 -16   0  13   -0.00    2.88
  16   0 -13   -0.00    2.92
  16   0 -14    0.04    2.93
  16   0 -15   -0.00    2.40
  16   0 -16    4.98    3.91
 -16   1   6    0.00    3.40
 -16   1   7    0.25    3.04
 -16  -1   7   -0.00    3.42
 -16   1   8    0.17    3.05
  16  -1  -8    1.85    3.47
 -16  -1   8    0.00    3.67
 -16   1   9    4.04    4.73
  16  -1  -9    1.73    3.50
 -16  -1   9    0.38    3.57
 -16   1  10    1.29    3.15
  16  -1 -10    2.15    3.76
 -16  -1  10   -0.00    2.95
 -16   1  11   -0.00    4.52
  16  -1 -11    0.29    2.33
  16   1 -11   -0.00    2.45
 -16  -1  11    0.56    3.72
 -16   1  12    0.35    3.16
  16  -1 -12    0.10    4.03
  16   1 -12   -0.00    2.98
 -16  -1  12   -0.00    3.37
  16  -1 -13   -0.00    2.23
  16   1 -13   -0.00    2.92
 -16  -1  13   -0.00    4.46
  16  -1 -14    1.31    2.70
  16   1 -14   -0.00    1.98
  16  -1 -15   -0.00    2.92
  16   1 -15    3.34    3.27
  16  -1 -16    0.48    2.77
  16   1 -16   -0.00    3.24
  16   1 -17    0.00    2.78
 -16   2   6   -0.00    2.16
 -16   2   7    1.61    3.67
 -16   2   8   -0.00    3.90
 -16  -2   8    1.79    3.61
 -16   2   9    5.06    4.73
 -16  -2   9    0.00    2.67
 -16   2  10   -0.00    4.06
  16  -2 -10    4.55    3.59
 -16  -2  10    0.41    2.86
 -16   2  11    0.00    3.15
  16  -2 -11    3.33    3.66
 -16  -2  11    2.00    3.74
 -16   2  12    4.17    5.27
  16  -2 -12   -0.00    2.93
 -16  -2  12   -0.00    2.98
  16  -2 -13   -0.00    3.23
 -16  -2  13   -0.00    3.26
  16  -2 -14    0.69    2.92
  16  -2 -15    0.99    3.07
  16  -2 -16    0.00    2.69
  16   2 -17   -0.00    3.63
 -16   3   6    3.47    4.53
 -16   3   7   -0.00    3.83
 -16   3   8    1.55    3.99
 -16   3   9    0.89    3.53
 -16  -3   9   -0.00    3.12
 -16   3  10    0.00    3.13
 -16  -3  10    1.29    4.27
 -16   3  11   -0.00    2.98
 -16  -3  11   -0.00    3.69
  16  -3 -12    0.00    3.95
 -16  -3  12    0.24    3.51
  16  -3 -13   -0.00    3.26
  16  -3 -14   -0.00    3.08
  16  -3 -15   -0.00    2.49
 -16   4   6    4.13    4.96
 -16   4   7   -0.00    3.55
 -16   4   8   -0.00    2.85
 -16   4   9   -0.00    3.49
 -16  -4   9   -0.00    2.72
 -16   4  10    1.23    2.76
 -16  -4  10   -0.00    3.81
 -16  -4  11    1.82    4.27
 -16  -4  12    1.90    3.55
 -16   5   7    0.01    3.19
 -16   5   8    1.09    4.08
 -16   5   9    0.96    4.60
 -16  -5  11    2.23    4.17
 -16   6   7   -0.00    2.88
 -16   6   8    0.30    3.00
  15   0  -1   -0.00    3.25
  15   0  -2    1.65    3.29
  15   0  -3   12.04    5.81
 -15   0   4    0.00    2.48
  15   0  -4    4.43    4.30
 -15   0   5    2.44    3.99
  15   0  -5    1.33    3.00
 -15   0   6    2.45    3.41
  15   0  -6   -0.00    3.27
 -15   0   7    1.80    3.45
  15   0  -7   -0.00    3.19
 -15   0   8    1.46    3.12
  15   0  -8    1.22    2.67
 -15   0   9    4.89    4.19
  15   0  -9   13.35    5.65
 -15   0  10    0.00    3.82
  15   0 -10    5.13    4.08
 -15   0  11   -0.00    3.43
  15   0 -11    2.97    3.13
 -15   0  12   -0.00    3.13
  15   0 -12    0.31    2.73
 -15   0  13    1.63    2.70
  15   0 -13    5.23    4.09
 -15   0  14    2.58    3.97
  15   0 -14    0.61    2.20
 -15   0  15   10.78    5.59
  15   0 -15    4.23    3.62
 -15   0  16   -0.00    3.68
  15   0 -16   -0.00    2.60
 -15   0  17    2.30    3.38
  15   0 -17    0.00    2.46
  15  -1  -1    6.41    4.80
  15   1  -1    2.80    3.90
  15  -1  -2   -0.00    2.45
  15   1  -2    4.81    3.95
  15  -1  -3    0.00    2.92
  15   1  -3   -0.00    3.33
 -15   1   4    0.00    4.13
  15  -1  -4    0.00    2.86
  15   1  -4    4.62    4.02
 -15  -1   4    5.47    4.50
 -15   1   5    7.73    6.26
  15  -1  -5   10.39    5.06
  15   1  -5    4.64    3.53
 -15  -1   5    6.57    4.65
 -15   1   6    4.55    4.30
  15  -1  -6    1.90    3.28
  15   1  -6   -0.00    2.67
 -15  -1   6   -0.00    3.46
 -15   1   7    1.57    3.19
  15  -1  -7    3.87    4.10
  15   1  -7    0.00    3.49
 -15  -1   7    7.91    5.06
 -15   1   8    3.15    4.23
  15  -1  -8    2.55    3.08
  15   1  -8   -0.00    3.30
 -15  -1   8    2.09    3.94
 -15   1   9    1.21    2.61
  15  -1  -9   -0.00    3.48
  15   1  -9    1.66    3.13
 -15  -1   9    5.29    4.18
 -15   1  10   -0.00    3.12
  15  -1 -10    2.79    3.24
  15   1 -10    2.52    3.65
 -15  -1  10    0.94    3.30
 -15   1  11    4.86    5.37
  15  -1 -11    1.63    3.47
  15   1 -11   -0.00    3.08
 -15  -1  11   12.04    5.98
 -15   1  12    3.00    3.78
  15  -1 -12    0.82    2.09
  15   1 -12    0.00    2.58
 -15  -1  12   -0.00    2.19
 -15   1  13   -0.00    2.67
  15  -1 -13    2.33    2.78
  15   1 -13    3.49    3.36
 -15  -1  13    0.00    3.94
 -15   1  14   -0.00    3.22
  15  -1 -14   -0.00    2.39
  15   1 -14    2.47    3.05
 -15  -1  14    2.04    3.44
 -15   1  15    3.55    3.91
  15  -1 -15    1.59    3.76
  15   1 -15    1.44    3.47
 -15  -1  15    1.53    3.74
 -15   1  16   -0.00    3.11
  15  -1 -16   -0.00    3.25
  15   1 -16    1.91    2.89
 -15  -1  16    3.79    3.63
  15  -1 -17    2.39    3.59
  15   1 -17    2.62    3.34
 -15  -1  17    0.65    2.81
  15  -2  -1   -0.00    3.52
  15   2  -1   -0.00    2.31
  15  -2  -2   -0.00    3.04
  15   2  -2   -0.00    3.04
  15  -2  -3    1.96    3.56
  15   2  -3    1.05    4.34
 -15   2   4    1.95    3.33
  15  -2  -4   -0.00    2.71
  15   2  -4    0.00    2.85
 -15   2   5   -0.00    2.08
  15  -2  -5    4.55    3.39
  15   2  -5    4.81    3.93
 -15  -2   5    8.27    5.64
 -15   2   6    0.98    3.79
  15  -2  -6   -0.00    2.72
  15   2  -6    1.62    3.08
 -15  -2   6   -0.00    2.67
 -15   2   7    9.34    5.42
  15  -2  -7    1.62    3.43
  15   2  -7    2.03    3.20
 -15  -2   7    3.31    4.06
 -15   2   8    2.06    4.21
  15  -2  -8   -0.00    2.96
  15   2  -8   -0.00    3.12
 -15  -2   8    1.19    4.04
 -15   2   9    3.30    3.90
  15  -2  -9    0.00    3.25
  15   2  -9    4.07    3.84
 -15  -2   9    0.00    3.79
 -15   2  10   -0.00    3.94
  15  -2 -10   -0.00    2.87
  15   2 -10    0.00    3.18
 -15  -2  10   -0.00    3.30
 -15   2  11    1.79    3.79
  15  -2 -11    1.98    3.51
  15   2 -11   -0.00    1.84
 -15  -2  11    0.53    3.45
 -15   2  12    1.34    4.14
  15  -2 -12   -0.00    2.30
  15   2 -12   -0.00    3.27
 -15  -2  12   -0.00    2.72
 -15   2  13    0.00    3.06
  15  -2 -13    0.46    2.06
  15   2 -13    6.63    4.46
 -15  -2  13    0.00    2.75
 -15   2  14    2.64    3.97
  15  -2 -14    5.43    4.05
  15   2 -14    0.68    3.68
 -15  -2  14    0.00    3.28
 -15   2  15    3.80    4.54
  15  -2 -15    3.99    4.12
  15   2 -15    1.69    3.17
 -15  -2  15    0.60    2.99
 -15   2  16   -0.00    3.30
  15  -2 -16    0.74    2.97
  15   2 -16    1.02    2.88
 -15  -2  16   -0.00    2.61
  15   2 -17    4.09    3.33
 -15  -2  17   -0.00    1.96
  15   2 -18   -0.00    1.68
  15  -3  -1    6.38    4.10
  15   3  -1    2.69    3.37
  15  -3  -2   -0.00    3.14
  15   3  -2    0.00    2.82
  15  -3  -3   -0.00    2.63
  15   3  -3   -0.00    2.76
 -15   3   4   -0.00    2.97
  15  -3  -4   -0.00    2.12
  15   3  -4    0.37    2.18
 -15   3   5    6.82    4.96
  15  -3  -5    0.00    3.44
  15   3  -5    0.93    3.18
 -15   3   6    1.11    3.15
  15  -3  -6   -0.00    3.27
  15   3  -6   -0.00    2.66
 -15  -3   6    0.28    4.22
 -15   3   7    5.24    4.20
  15  -3  -7    0.00    3.41
  15   3  -7    5.22    4.56
 -15  -3   7    0.00    2.54
 -15   3   8   -0.00    2.20
  15  -3  -8    4.15    4.09
  15   3  -8    0.00    3.87
 -15  -3   8    3.75    4.40
 -15   3   9    0.18    3.64
  15  -3  -9   -0.00    2.46
  15   3  -9   -0.00    1.88
 -15  -3   9    1.38    3.76
 -15   3  10   -0.00    3.02
  15  -3 -10    2.67    3.61
  15   3 -10    0.14    3.04
 -15  -3  10   -0.00    3.09
 -15   3  11    8.16    5.09
  15  -3 -11    9.10    5.35
  15   3 -11    6.50    5.17
 -15  -3  11   11.88    6.20
 -15   3  12   -0.00    4.02
  15  -3 -12    1.81    3.02
  15   3 -12   -0.00    3.13
 -15  -3  12    0.19    3.52
 -15   3  13   -0.00    2.96
  15  -3 -13    0.58    2.89
  15   3 -13    0.12    2.67
 -15  -3  13   -0.00    3.74
 -15   3  14   -0.00    3.56
  15  -3 -14   -0.00    2.16
  15   3 -14   -0.00    3.13
 -15  -3  14   -0.00    2.49
 -15   3  15    0.00    3.15
  15  -3 -15    1.79    2.58
  15   3 -15    3.37    3.94
 -15  -3  15   -0.00    3.15
  15  -3 -16    6.12    4.00
  15   3 -16   -0.00    3.28
 -15  -3  16   -0.00    3.38
  15   3 -17    6.67    4.69
  15   3 -18    3.78    3.41
  15  -4  -1   -0.00    2.53
  15   4  -1    1.21    2.61
  15  -4  -2   -0.00    3.36
  15   4  -2   -0.00    3.67
  15  -4  -3    0.00    3.01
  15   4  -3   -0.00    3.33
 -15   4   4    7.97    5.38
  15  -4  -4   -0.00    3.13
  15   4  -4    0.97    3.27
 -15   4   5    0.00    3.38
  15  -4  -5    1.32    3.42
  15   4  -5    3.70    3.29
 -15   4   6   -0.00    2.93
  15  -4  -6   -0.00    2.93
  15   4  -6    1.38    2.88
 -15   4   7    5.20    4.49
  15  -4  -7    1.26    4.33
  15   4  -7    2.05    2.66
 -15  -4   7    2.27    3.97
 -15   4   8    2.03    3.91
  15  -4  -8    2.57    3.24
  15   4  -8   -0.00    2.23
 -15  -4   8    0.55    3.33
 -15   4   9   -0.00    3.18
  15  -4  -9    1.53    2.94
  15   4  -9    3.12    3.60
 -15  -4   9    4.66    4.56
 -15   4  10   -0.00    4.15
  15  -4 -10    2.96    3.37
  15   4 -10    4.46    3.36
 -15  -4  10    1.44    3.97
 -15   4  11    1.98    4.00
  15  -4 -11   -0.00    3.02
  15   4 -11   -0.00    2.09
 -15  -4  11   -0.00    2.97
 -15   4  12    1.40    4.38
  15  -4 -12   -0.00    1.91
  15   4 -12   -0.00    2.77
 -15  -4  12   -0.00    2.74
 -15   4  13    4.84    4.49
  15  -4 -13    2.47    3.88
  15   4 -13    2.36    2.80
 -15  -4  13    2.84    4.09
 -15   4  14    3.54    4.54
  15  -4 -14    3.48    3.80
  15   4 -14    1.27    2.62
 -15  -4  14    6.47    4.43
  15  -4 -15   -0.00    2.25
  15   4 -15    2.55    3.32
 -15  -4  15    2.20    3.84
 -15   4  16    0.43    2.65
  15  -4 -16    2.03    3.58
  15   4 -16   -0.00    1.79
 -15  -4  16    3.03    4.09
  15   4 -17   -0.00    2.38
  15   4 -18    1.11    2.13
 -15   5   1    6.22    4.25
  15  -5  -1    4.77    4.31
  15   5  -1    0.00    2.97
 -15   5   2    3.31    4.13
  15  -5  -2    2.87    3.71
  15   5  -2    0.00    2.53
 -15   5   3    5.79    4.23
  15  -5  -3    1.09    3.43
  15   5  -3    1.74    2.83
 -15   5   4    1.74    3.44
 -15   5   4    0.00    3.42
  15  -5  -4   -0.00    2.57
  15   5  -4    0.74    2.06
 -15   5   5    0.69    3.33
 -15   5   5    2.05    3.24
  15  -5  -5   -0.00    3.02
  15   5  -5   -0.00    3.02
 -15   5   6    8.21    4.75
 -15   5   6    5.56    4.74
  15  -5  -6    3.51    4.01
  15   5  -6    1.46    2.36
 -15   5   7    8.99    4.54
 -15   5   7    3.20    4.52
  15  -5  -7   -0.00    3.20
  15   5  -7    6.29    3.95
 -15   5   8   -0.00    2.11
 -15   5   8   -0.00    2.98
  15  -5  -8   -0.00    3.21
  15   5  -8    1.62    3.37
 -15  -5   8    5.29    4.26
 -15   5   9   -0.00    2.55
 -15   5   9    2.48    4.15
  15  -5  -9   -0.00    2.93
  15   5  -9   -0.00    2.14
 -15  -5   9    0.75    3.85
 -15   5  10    1.91    3.41
 -15   5  10    2.61    4.35
  15  -5 -10    2.56    3.10
  15   5 -10    2.75    3.41
 -15  -5  10    0.00    3.65
 -15   5  11    4.37    4.28
 -15   5  11    3.36    4.44
  15   5 -11    3.69    3.62
 -15  -5  11    2.33    4.47
 -15   5  12   -0.00    2.95
 -15   5  12    5.19    5.17
  15   5 -12    8.38    4.04
 -15  -5  12    0.28    2.95
 -15   5  13    0.78    2.82
 -15   5  13    1.55    3.56
  15   5 -13    0.68    2.26
 -15  -5  13    2.29    4.63
 -15   5  14   -0.00    3.13
  15   5 -14    0.24    2.79
 -15  -5  14    1.19    3.21
 -15   5  15   -0.00    2.54
  15   5 -15   -0.00    2.32
 -15  -5  15   -0.00    3.50
 -15   5  16    3.88    3.96
  15   5 -16    1.83    2.52
  15   5 -17    1.36    2.70
  15   5 -18    2.34    2.84
 -15   6   4    5.19    4.07
 -15   6   4    2.74    4.55
 -15   6   5    1.18    2.67
 -15   6   5    3.72    4.57
 -15   6   6    1.29    2.76
 -15   6   6    3.03    4.55
 -15   6   7    0.46    2.82
 -15   6   7    4.41    4.36
 -15   6   8    1.57    3.62
 -15   6   8    2.33    4.50
 -15   6   9    2.44    3.28
 -15   6   9    0.80    3.75
 -15  -6   9    0.01    3.35
 -15   6  10    1.13    2.75
 -15   6  10    2.76    3.86
 -15  -6  10    2.02    3.20
 -15   6  11    0.00    2.30
 -15   6  11    2.57    4.40
 -15  -6  11    0.00    3.00
 -15   6  12    0.05    3.75
 -15   6  12    1.73    3.66
 -15  -6  12    0.00    3.97
 -15   6  13    1.53    3.12
 -15  -6  13    3.51    3.75
 -15   6  14    1.81    3.52
 -15  -6  14    1.47    3.03
 -15   6  15    2.32    3.47
 -15   7   5   -0.00    3.70
 -15   7   6    0.13    3.04
 -15   7   7   -0.00    2.70
 -15   7   8    3.35    4.01
 -15   7   9    0.00    3.21
 -15   7  10    9.62    5.26
 -15   7  10    5.43    5.00
 -15  -7  10    3.87    4.46
 -15   7  11    1.42    2.92
 -15  -7  11    1.18    2.79
 -15   7  12   10.18    4.93
 -15  -7  12   -0.00    2.83
 -15   7  13    0.25    3.11
 -15  -7  13    2.48    4.15
 -15   7  14   -0.00    3.54
 -15   7  15   -0.00    2.52
 -15  -8  12   -0.00    3.37
 -14   0   1   -0.00    2.30
  14   0  -1    3.06    3.35
 -14   0   2   13.51    6.32
  14   0  -2   15.17    5.94
 -14   0   3   -0.00    2.81
  14   0  -3    1.09    3.87
 -14   0   4    7.79    5.13
  14   0  -4   11.02    5.19
 -14   0   5   -0.00    4.17
  14   0  -5   -0.00    3.01
 -14   0   6    2.58    3.84
  14   0  -6    0.74    2.99
 -14   0   7   -0.00    3.44
  14   0  -7    2.27    2.91
 -14   0   8    3.14    3.75
  14   0  -8   11.12    4.75
 -14   0   9    0.00    3.27
  14   0  -9   -0.00    2.45
 -14   0  10    0.00    3.04
  14   0 -10    3.63    3.19
 -14   0  11    0.42    2.55
  14   0 -11   -0.00    2.83
 -14   0  12    1.63    3.70
  14   0 -12    3.34    3.44
 -14   0  13   -0.00    3.58
  14   0 -13    0.00    2.32
 -14   0  14    6.80    5.02
  14   0 -14    4.16    3.64
 -14   0  15    0.00    2.96
  14   0 -15    0.92    2.58
 -14   0  16   -0.00    3.30
  14   0 -16   -0.00    2.74
 -14   0  17    1.53    3.27
  14   0 -17    1.65    2.27
 -14   0  18    6.53    4.88
  14   0 -18    5.37    3.75
 -14   0  19   -0.00    2.74
 -14   0  20    1.52    3.98
 -14   1   1   -0.00    3.25
  14  -1  -1    0.60    2.51
  14   1  -1   -0.00    2.78
 -14   1   2    1.27    3.62
  14  -1  -2    0.30    2.88
  14   1  -2    2.44    3.54
 -14  -1   2    0.84    2.66
 -14   1   3   -0.00    2.90
  14  -1  -3    3.15    3.38
  14   1  -3    5.53    3.59
 -14  -1   3   -0.00    3.34
 -14   1   4    8.90    5.43
  14  -1  -4    3.55    4.01
  14   1  -4    3.28    3.34
 -14  -1   4    4.49    4.56
 -14   1   5    0.00    2.52
  14  -1  -5    3.82    3.46
  14   1  -5   -0.00    2.74
 -14  -1   5    3.15    3.88
 -14   1   6    5.40    4.59
  14  -1  -6   14.58    5.88
  14   1  -6    2.52    3.37
 -14  -1   6   11.24    5.86
 -14   1   7    2.91    3.86
  14  -1  -7    0.99    2.07
  14   1  -7    0.00    3.12
 -14  -1   7    0.02    3.60
 -14   1   8    1.50    3.54
  14  -1  -8   -0.00    2.75
  14   1  -8    0.72    3.29
 -14  -1   8    0.00    3.26
 -14   1   9   -0.00    3.55
  14  -1  -9    3.24    3.48
  14   1  -9   -0.00    3.34
 -14  -1   9    0.00    2.97
 -14   1  10   18.63    7.19
  14  -1 -10   10.01    5.09
  14   1 -10   16.80    5.71
 -14  -1  10    4.85    3.95
 -14   1  11   -0.00    2.78
  14  -1 -11    0.06    3.03
  14   1 -11   -0.00    2.44
 -14  -1  11    1.08    2.76
 -14   1  12    0.00    2.67
  14  -1 -12    1.28    2.77
  14   1 -12    4.74    3.80
 -14  -1  12    4.47    3.75
 -14   1  13    2.09    3.55
  14  -1 -13   -0.00    2.67
  14   1 -13    2.31    2.53
 -14  -1  13   -0.00    2.93
 -14   1  14    0.00    3.50
  14  -1 -14    1.59    2.41
  14   1 -14    0.45    2.88
 -14  -1  14    2.44    4.00
 -14   1  15    0.70    3.60
  14  -1 -15    1.87    3.14
  14   1 -15    1.63    2.84
 -14  -1  15   -0.00    2.14
 -14   1  16    0.00    3.45
  14  -1 -16    4.86    3.50
  14   1 -16    6.33    3.72
 -14  -1  16    1.16    2.79
 -14   1  17    0.00    2.75
  14  -1 -17    0.18    2.21
  14   1 -17   -0.00    3.10
 -14  -1  17    0.54    2.98
 -14   1  18   -0.00    2.33
  14   1 -18   -0.00    1.84
 -14  -1  18    1.87    3.76
 -14   1  19   -0.00    3.18
 -14  -1  19   -0.00    3.69
 -14   1  20    5.66    4.41
 -14  -1  20    6.62    4.54
 -14   2   1    3.27    4.15
  14  -2  -1   -0.00    2.11
  14   2  -1    1.52    2.60
 -14   2   2    9.45    5.62
  14  -2  -2    4.31    4.25
  14   2  -2   10.91    5.22
 -14  -2   2   15.98    7.11
 -14   2   3    3.78    4.22
  14  -2  -3    0.98    2.99
  14   2  -3    4.02    3.69
 -14  -2   3   -0.00    2.23
 -14   2   4    4.63    5.29
  14  -2  -4    2.92    3.46
  14   2  -4   -0.00    3.43
 -14  -2   4    8.80    4.98
 -14   2   5    3.31    4.42
  14  -2  -5    0.00    2.38
  14   2  -5   -0.00    3.88
 -14  -2   5    0.37    3.22
 -14   2   6    8.89    5.10
  14  -2  -6    2.97    3.21
  14   2  -6    4.70    3.72
 -14  -2   6    9.07    5.81
 -14   2   7    6.00    4.43
  14  -2  -7   -0.00    2.22
  14   2  -7   -0.00    3.05
 -14  -2   7   -0.00    3.22
 -14   2   8    1.92    3.80
  14  -2  -8    1.63    2.79
  14   2  -8    2.67    3.09
 -14  -2   8    8.07    5.17
 -14   2   9    0.84    2.95
  14  -2  -9    0.00    3.05
  14   2  -9    5.08    4.03
 -14  -2   9    0.00    2.95
 -14   2  10    0.83    3.18
  14  -2 -10    4.22    3.37
  14   2 -10   -0.00    2.63
 -14  -2  10    1.61    3.59
 -14   2  11    0.60    3.71
  14  -2 -11    1.21    2.87
  14   2 -11    1.11    2.88
 -14  -2  11   -0.00    3.93
 -14   2  12    3.26    3.71
  14  -2 -12    3.54    4.01
  14   2 -12    8.49    4.23
 -14  -2  12   15.08    6.32
 -14   2  13   -0.00    3.18
  14  -2 -13    3.25    3.31
  14   2 -13    0.83    3.13
 -14  -2  13    4.36    4.03
 -14   2  14    2.02    4.13
  14  -2 -14    8.02    4.27
  14   2 -14    5.21    3.62
 -14  -2  14    0.65    3.16
 -14   2  15   -0.00    3.51
  14  -2 -15    0.83    1.99
  14   2 -15    2.82    2.47
 -14  -2  15    2.33    2.51
 -14   2  16    0.00    3.21
  14  -2 -16    2.17    2.98
  14   2 -16    2.10    2.88
 -14  -2  16    1.09    3.44
 -14   2  17   -0.00    3.31
  14  -2 -17    3.31    3.09
  14   2 -17    0.64    1.76
 -14  -2  17    0.00    2.72
 -14   2  18    2.09    3.46
  14   2 -18    3.68    3.93
 -14  -2  18    0.70    3.48
 -14   2  19   -0.00    2.95
 -14  -2  19    2.53    3.33
 -14   2  20   -0.00    2.87
 -14  -2  20    0.00    3.01
 -14   3   1    0.70    3.38
  14  -3  -1    0.27    2.75
  14   3  -1    1.75    2.89
 -14   3   2   -0.00    2.72
  14  -3  -2    0.00    3.38
  14   3  -2    2.42    3.45
 -14   3   3    3.49    4.51
  14  -3  -3    1.48    2.54
  14   3  -3    2.17    3.59
 -14  -3   3    0.77    3.31
 -14   3   4    4.38    4.24
  14  -3  -4    1.40    2.57
  14   3  -4   -0.00    1.70
 -14  -3   4    1.70    3.61
 -14   3   5    1.02    3.47
  14  -3  -5   -0.00    2.30
  14   3  -5    2.13    2.78
 -14  -3   5    0.00    3.16
 -14   3   6    9.42    5.56
  14  -3  -6   11.98    5.34
  14   3  -6   10.53    5.01
 -14  -3   6   17.84    6.93
 -14   3   7    0.17    3.13
  14  -3  -7    3.10    3.18
  14   3  -7    6.57    3.75
 -14  -3   7    3.10    4.51
 -14   3   8    2.13    3.93
  14  -3  -8    0.00    3.47
  14   3  -8   -0.00    2.21
 -14  -3   8    0.00    2.74
 -14   3   9   -0.00    3.14
  14  -3  -9   -0.00    2.69
  14   3  -9    1.12    2.30
 -14  -3   9    0.00    2.97
 -14   3  10    7.59    5.10
  14  -3 -10    5.15    4.29
  14   3 -10   12.37    5.03
 -14  -3  10   12.74    6.22
 -14   3  11    3.08    4.31
  14  -3 -11    2.51    3.28
  14   3 -11    6.26    3.90
 -14  -3  11    3.33    4.05
 -14   3  12    2.94    3.66
  14  -3 -12    1.24    2.88
  14   3 -12   -0.00    2.37
 -14  -3  12    0.00    2.67
 -14   3  13    1.01    3.14
  14  -3 -13   -0.00    2.83
  14   3 -13   -0.00    2.02
 -14  -3  13   -0.00    3.04
 -14   3  14   -0.00    3.80
  14  -3 -14   -0.00    2.61
  14   3 -14    0.25    2.19
 -14  -3  14    2.83    3.36
 -14   3  15    2.22    4.15
  14  -3 -15   -0.00    2.61
  14   3 -15    3.33    2.90
 -14  -3  15    9.92    5.26
 -14   3  16    3.87    4.54
  14  -3 -16    1.81    3.20
  14   3 -16    3.30    3.30
 -14  -3  16    7.44    5.36
 -14   3  17    1.42    3.07
  14  -3 -17    2.28    3.05
  14   3 -17    0.00    2.69
 -14  -3  17    0.99    3.36
 -14   3  18    0.00    3.59
  14   3 -18    0.14    1.95
 -14  -3  18    0.77    3.17
 -14   3  19   -0.00    3.33
  14   3 -19    2.99    2.56
 -14  -3  19   -0.00    2.89
 -14  -3  20    8.52    4.79
 -14   4   1    2.78    3.58
  14  -4  -1    0.00    2.75
  14   4  -1    6.68    3.96
 -14   4   2   -0.00    3.59
  14  -4  -2    2.88    4.02
  14   4  -2   -0.00    2.22
 -14   4   3    0.84    3.12
  14  -4  -3   -0.00    2.55
  14   4  -3    0.36    2.59
 -14   4   4    7.60    5.23
  14  -4  -4    2.90    3.37
  14   4  -4    2.97    3.63
 -14  -4   4    6.70    5.00
 -14   4   5   -0.00    3.70
  14  -4  -5    1.31    3.21
  14   4  -5   -0.00    2.91
 -14  -4   5    0.00    2.22
 -14   4   6    8.41    5.49
  14  -4  -6    0.51    2.57
  14   4  -6    4.94    3.19
 -14  -4   6   -0.00    3.01
 -14   4   7    0.38    3.52
  14  -4  -7    4.19    3.83
  14   4  -7    0.00    2.40
 -14   4   8    0.97    3.47
  14  -4  -8    2.77    3.77
  14   4  -8    1.15    2.36
 -14  -4   8   -0.00    2.35
 -14   4   9    0.00    3.06
  14  -4  -9    1.66    3.19
  14   4  -9    4.41    3.56
 -14  -4   9    1.22    3.28
 -14   4  10    2.30    3.31
  14  -4 -10   12.27    5.54
  14   4 -10    9.19    4.47
 -14  -4  10    5.38    4.97
 -14   4  11   -0.00    3.35
  14  -4 -11   -0.00    2.55
  14   4 -11   -0.00    2.58
 -14  -4  11    1.17    3.09
 -14   4  12    8.24    5.49
  14  -4 -12    9.04    4.83
  14   4 -12    5.88    3.90
 -14  -4  12   12.72    5.78
 -14   4  13    4.03    4.80
  14  -4 -13    2.02    3.69
  14   4 -13    4.26    3.24
 -14  -4  13    5.72    4.15
 -14   4  14    5.35    4.83
  14  -4 -14    2.69    3.80
  14   4 -14   13.15    5.07
 -14  -4  14   16.60    6.49
 -14   4  15    3.66    4.03
  14  -4 -15   -0.00    2.35
  14   4 -15    0.53    2.46
 -14  -4  15    2.57    4.07
 -14   4  16    0.00    3.17
  14  -4 -16    1.29    2.50
  14   4 -16    3.05    3.09
 -14  -4  16    2.88    3.69
 -14   4  17    2.18    3.50
 -14   4  17    0.03    2.74
  14   4 -17    1.61    2.59
 -14  -4  17    0.14    3.24
 -14   4  18   -0.00    3.95
  14   4 -18   -0.00    1.81
 -14  -4  18    1.58    3.37
  14   4 -19    0.43    2.03
 -14  -4  19   -0.00    2.72
 -14   5   1    2.25    3.81
 -14   5   1    4.79    4.98
  14  -5  -1    6.46    4.54
  14   5  -1    7.36    3.99
 -14   5   2    3.41    3.12
 -14   5   2   -0.00    3.05
  14  -5  -2    2.81    4.07
  14   5  -2    4.14    3.62
 -14   5   3   -0.00    2.15
 -14   5   3   -0.00    3.87
  14  -5  -3   -0.00    3.29
  14   5  -3   -0.00    2.45
 -14   5   4    2.41    2.65
 -14   5   4    1.58    3.82
  14  -5  -4    2.46    2.92
  14   5  -4    0.59    1.83
 -14   5   5    1.54    2.75
 -14   5   5    1.98    3.65
  14  -5  -5    1.71    3.70
  14   5  -5    1.06    2.60
 -14  -5   5    8.20    5.18
 -14   5   6    0.00    2.47
 -14   5   6    2.69    3.63
  14  -5  -6    1.39    3.86
  14   5  -6    7.86    4.24
 -14  -5   6    1.13    3.27
 -14   5   7   -0.00    2.62
 -14   5   7    0.35    2.26
  14  -5  -7   -0.00    3.01
  14   5  -7    1.03    2.44
 -14  -5   7    0.68    3.07
 -14   5   8   -0.00    3.40
 -14   5   8    0.00    3.27
  14  -5  -8   -0.00    2.14
  14   5  -8   -0.00    2.40
 -14  -5   8    1.58    3.02
 -14   5   9    0.86    2.94
 -14   5   9    2.63    3.64
  14  -5  -9    2.70    3.52
  14   5  -9    1.59    2.42
 -14  -5   9    4.59    4.61
 -14   5  10    2.09    3.10
 -14   5  10    6.76    4.75
  14  -5 -10    5.46    4.31
  14   5 -10   14.29    5.35
 -14  -5  10    5.03    4.49
 -14   5  11    1.28    3.01
 -14   5  11    2.81    3.91
  14  -5 -11   -0.00    3.06
  14   5 -11    3.49    3.20
 -14  -5  11    0.00    3.46
 -14   5  12    0.00    2.25
 -14   5  12   -0.00    3.88
  14   5 -12    4.19    3.46
 -14  -5  12   -0.00    4.05
 -14   5  13   -0.00    2.20
 -14   5  13   -0.00    3.62
  14   5 -13    0.00    2.14
 -14  -5  13    3.79    3.40
 -14   5  14    0.33    3.00
 -14   5  14   -0.00    2.09
  14   5 -14    2.12    2.54
 -14  -5  14    0.00    2.49
 -14   5  15    4.13    3.53
 -14   5  15    5.33    5.07
  14   5 -15    1.31    2.78
 -14  -5  15   -0.00    3.52
 -14   5  16    6.16    4.25
 -14   5  16    0.00    1.50
  14   5 -16   14.88    5.02
 -14  -5  16    5.48    3.80
 -14   5  17    0.27    2.44
 -14   5  17   -0.00    3.29
  14   5 -17   -0.00    2.13
 -14  -5  17    1.55    3.33
  14   5 -18   -0.00    2.28
 -14  -5  18   -0.00    3.02
  14   5 -19    0.00    2.08
 -14  -5  19    1.86    3.15
 -14   6   1    4.83    3.88
  14   6  -1    0.15    2.76
 -14   6   2    0.16    2.56
 -14   6   2    2.06    3.74
  14   6  -2    7.18    4.04
 -14   6   3    4.53    3.92
 -14   6   3   -0.00    3.55
  14   6  -3    2.53    2.52
 -14   6   4   12.60    5.44
 -14   6   4   -0.00    4.19
  14   6  -4    7.13    4.08
 -14   6   5   -0.00    2.89
 -14   6   5    0.68    3.45
  14   6  -5   -0.00    2.16
 -14   6   6    3.76    3.91
 -14   6   6    6.00    5.03
  14   6  -6    5.18    3.32
 -14  -6   6    3.67    4.36
 -14   6   7    3.12    3.98
 -14   6   7    8.04    5.35
  14   6  -7    0.00    2.60
 -14  -6   7    3.96    3.84
 -14   6   8    5.01    3.58
 -14   6   8   -0.00    2.43
  14   6  -8    1.47    2.42
 -14  -6   8    6.34    4.43
 -14   6   9   -0.00    2.44
 -14   6   9    2.09    3.81
  14   6  -9    0.00    2.11
 -14  -6   9   -0.00    3.16
 -14   6  10    4.02    3.79
 -14   6  10   -0.00    3.27
  14   6 -10    2.31    2.81
 -14  -6  10   -0.00    3.72
 -14   6  11    0.00    2.53
 -14   6  11   -1.49    4.13
  14   6 -11    6.77    3.59
 -14  -6  11    3.60    4.34
 -14   6  12    0.00    3.07
 -14   6  12    0.00    3.85
  14   6 -12    6.31    3.74
 -14  -6  12    0.07    3.72
 -14   6  13    0.00    2.63
 -14   6  13   -0.00    2.77
  14   6 -13   -0.00    2.13
 -14  -6  13   -0.00    2.91
 -14   6  14    4.74    3.96
 -14   6  14    3.53    4.27
  14   6 -14    2.19    2.80
 -14  -6  14    0.97    3.56
 -14   6  15    0.00    2.32
 -14   6  15    1.53    3.47
  14   6 -15    0.74    2.02
 -14  -6  15    6.70    4.91
 -14   6  16    1.12    2.56
 -14   6  16   -0.00    3.80
  14   6 -16   -0.00    2.31
 -14  -6  16   -0.00    2.83
  14   6 -17    0.00    1.64
 -14  -6  17    1.04    3.60
  14   6 -18    0.00    1.97
 -14  -6  18    0.15    2.45
  14   6 -19    1.57    2.69
 -14   7   1    1.06    3.16
  14   7  -1    5.75    4.27
 -14   7   2    2.08    3.45
 -14   7   2   -0.00    3.24
  14   7  -2    0.00    2.72
 -14   7   3    2.45    3.49
 -14   7   3   -0.00    4.04
  14   7  -3    1.14    2.65
 -14   7   4    1.33    2.68
 -14   7   4   -0.00    3.29
  14   7  -4    0.00    3.31
 -14   7   5    9.07    5.18
 -14   7   5    7.78    5.93
  14   7  -5   13.89    5.26
 -14   7   6   -0.00    3.56
 -14   7   6    3.18    4.45
  14   7  -6    6.15    3.67
 -14   7   7   -0.00    3.04
 -14   7   7    0.26    2.81
  14   7  -7    1.55    2.37
 -14   7   8   -0.00    2.88
 -14   7   8   -0.00    3.98
  14   7  -8    0.00    2.77
 -14  -7   8    3.87    4.17
 -14   7   9    0.16    2.84
 -14   7   9    1.20    3.78
  14   7  -9    1.65    2.86
 -14  -7   9    0.85    3.91
 -14   7  10    1.83    3.81
 -14   7  10    0.87    2.90
  14   7 -10    4.81    3.28
 -14  -7  10    0.46    2.47
 -14   7  11    2.25    3.07
 -14   7  11    0.66    2.81
  14   7 -11    9.31    4.09
 -14  -7  11   -0.00    3.16
 -14   7  12    1.08    3.45
 -14   7  12   -0.00    3.38
  14   7 -12   -0.00    2.18
 -14  -7  12    2.30    3.60
 -14   7  13    2.95    2.90
 -14   7  13    6.26    4.36
  14   7 -13   -0.00    2.10
 -14  -7  13    4.66    3.97
 -14   7  14    1.24    2.52
 -14   7  14   -0.00    3.59
  14   7 -14    0.36    2.52
 -14  -7  14   -0.00    3.37
 -14   7  15    9.02    4.91
 -14   7  15    3.49    3.59
  14   7 -15    2.62    3.28
 -14  -7  15    3.58    4.32
 -14   7  16    1.17    2.91
  14   7 -16    0.68    2.70
 -14  -7  16   -0.00    3.57
  14   7 -17   -0.00    2.10
 -14  -7  17    0.00    2.90
  14   7 -18    1.26    2.50
  14   7 -19   -0.00    2.06
 -14   8   1    4.24    3.67
  14   8  -1    4.63    3.85
 -14   8   2    0.58    2.43
  14   8  -2    0.00    2.97
 -14   8   3    5.69    4.67
  14   8  -3    6.35    4.41
 -14   8   4    0.61    2.98
  14   8  -4    0.29    2.01
 -14   8   5    4.20    3.33
  14   8  -5    2.32    3.11
 -14   8   6   -0.00    2.72
  14   8  -6    1.77    3.37
 -14   8   7    2.58    3.70
  14   8  -7    7.87    4.46
 -14   8   8   -0.00    2.79
  14   8  -8    0.00    2.31
 -14   8   9    0.21    3.02
  14   8  -9    2.73    3.32
 -14  -8   9    0.00    3.52
 -14   8  10   -0.00    2.58
  14   8 -10   -0.00    2.34
 -14  -8  10    0.80    3.43
 -14   8  11    0.00    2.32
 -14   8  11   -0.00    3.62
  14   8 -11   -0.00    3.10
 -14  -8  11    1.19    3.25
 -14   8  12    0.00    3.10
 -14   8  12    0.55    2.97
  14   8 -12   -0.00    2.67
 -14  -8  12   -0.00    2.74
 -14   8  13    8.75    4.69
 -14   8  13    4.49    5.17
  14   8 -13    5.14    3.93
 -14  -8  13    1.80    3.36
 -14   8  14   -0.00    2.53
  14   8 -14   -0.00    2.21
 -14  -8  14    0.43    3.02
 -14   8  15    1.31    3.08
  14   8 -15    0.00    2.22
 -14  -8  15    2.46    3.24
  14   8 -16    1.51    2.50
 -14  -8  16   -0.00    2.64
  14   8 -17    3.98    3.73
  14   8 -18    0.65    2.76
  14   8 -19    2.29    3.02
  14   8 -20   -0.00    2.09
 -14   9   5    8.54    5.20
 -14   9   6   -0.00    3.41
 -14   9   7    4.02    3.96
 -14   9   8    0.22    2.97
 -14   9   9   -0.00    3.42
 -14   9  10    9.37    5.40
 -14   9  11    5.32    3.97
 -14  -9  11    3.14    3.67
 -14   9  12   -0.00    3.04
 -14  -9  12   -0.00    3.07
 -14   9  13    3.26    4.00
 -14  -9  13    0.18    2.68
 -14   9  14   -0.00    3.31
 -14  -9  14    0.28    3.21
 -14   9  15   14.25    5.95
 -14  -9  15    2.68    3.77
 -14 -10  13    0.00    3.12
 -13   0   1   44.45   11.24
  13   0  -1   36.26    8.91
 -13   0   2    2.40    2.84
  13   0  -2    0.00    2.58
 -13   0   3    5.07    4.06
  13   0  -3   13.98    5.20
 -13   0   4   -0.00    2.22
  13   0  -4    2.07    2.89
 -13   0   5    7.90    4.89
  13   0  -5    4.38    3.73
 -13   0   6    1.21    3.42
  13   0  -6    0.61    2.81
 -13   0   7    6.00    5.00
  13   0  -7   13.81    5.46
 -13   0   8    1.64    3.26
  13   0  -8   -0.00    2.96
 -13   0   9    1.85    4.00
  13   0  -9    5.07    4.10
 -13   0  10    3.90    4.39
  13   0 -10   -0.00    2.78
 -13   0  11    8.40    5.50
  13   0 -11   15.83    5.59
 -13   0  12   -0.00    3.52
  13   0 -12   -0.00    2.84
 -13   0  13   11.18    5.84
  13   0 -13   21.54    6.72
 -13   0  14    0.00    2.85
  13   0 -14    0.15    2.41
 -13   0  15    0.61    2.84
  13   0 -15    0.00    2.42
 -13   0  16   -0.00    3.19
  13   0 -16    1.02    2.66
 -13   0  17   12.23    5.32
  13   0 -17   10.18    4.95
 -13   0  18    0.93    2.37
  13   0 -18    3.22    2.96
 -13   0  19    1.66    3.15
 -13   0  20   -0.00    2.40
 -13   0  21    0.00    3.38
 -13   0  22   -0.00    3.03
 -13   0  23    2.94    3.66
 -13   0  24   -0.00    3.22
 -13   1   1    3.15    3.92
  13  -1  -1    9.71    4.83
  13   1  -1    2.16    3.90
 -13  -1   1    7.97    5.48
 -13   1   2    0.00    2.84
  13  -1  -2    3.12    3.50
  13   1  -2    0.22    2.72
 -13  -1   2    1.39    2.85
 -13   1   3    4.60    4.07
  13  -1  -3    1.71    3.08
  13   1  -3    5.55    4.03
 -13  -1   3    9.03    5.21
 -13   1   4    0.97    3.76
  13  -1  -4    3.53    3.59
  13   1  -4    0.66    3.27
 -13  -1   4   -0.00    1.95
 -13   1   5   34.58    9.29
  13  -1  -5   28.11    7.77
  13   1  -5   29.04    7.53
 -13  -1   5   27.35    8.42
 -13   1   6   -0.00    3.30
  13  -1  -6   -0.00    2.85
  13   1  -6   -0.00    3.57
 -13  -1   6    1.16    2.64
 -13   1   7    3.71    3.61
  13  -1  -7    0.34    2.45
  13   1  -7    4.03    3.25
 -13  -1   7    2.85    3.79
 -13   1   8    6.18    4.76
  13  -1  -8    0.81    2.76
  13   1  -8    0.00    2.61
 -13  -1   8    0.76    3.49
 -13   1   9   14.05    6.62
  13  -1  -9   12.50    5.23
  13   1  -9   10.75    5.17
 -13  -1   9   14.25    6.16
 -13   1  10    0.00    2.99
  13  -1 -10    2.30    2.84
  13   1 -10    2.78    3.27
 -13  -1  10    0.56    3.07
 -13   1  11    7.40    4.66
  13  -1 -11   10.06    4.71
  13   1 -11    2.07    2.90
 -13  -1  11    2.37    3.58
 -13   1  12    0.49    3.41
  13  -1 -12   -0.00    2.38
  13   1 -12    0.00    2.43
 -13  -1  12    1.31    3.03
 -13   1  13    5.45    4.10
  13  -1 -13    5.94    4.00
  13   1 -13    1.61    3.44
 -13  -1  13    1.63    3.24
 -13   1  14   -0.00    2.92
  13  -1 -14    2.05    2.88
  13   1 -14   -0.00    2.45
 -13  -1  14    0.64    2.95
 -13   1  15   13.60    5.78
  13  -1 -15   14.48    5.58
  13   1 -15   11.13    5.18
 -13  -1  15    4.09    3.70
 -13   1  16    1.77    2.98
  13  -1 -16    0.26    2.36
  13   1 -16    2.85    3.05
 -13  -1  16    0.00    2.41
 -13   1  17    0.59    2.95
  13  -1 -17    1.18    2.31
  13   1 -17    0.93    2.64
 -13  -1  17    0.73    3.17
 -13   1  18    1.14    3.59
  13  -1 -18    0.43    1.85
  13   1 -18   -2.76    3.32
 -13  -1  18   -0.00    2.91
 -13   1  19    3.12    3.13
  13   1 -19    8.34    4.53
 -13  -1  19    1.15    3.11
 -13   1  20   -0.00    2.72
 -13  -1  20   -0.00    2.35
 -13   1  21   -0.00    2.87
 -13  -1  21    8.79    4.85
 -13   1  22    0.02    2.52
 -13  -1  22    1.24    2.38
 -13   1  23    0.00    3.01
 -13  -1  23    0.85    2.80
 -13   1  24    0.00    2.95
 -13  -1  24    1.98    3.90
 -13   2   1   12.31    5.81
  13  -2  -1   22.61    6.82
  13   2  -1   16.32    5.95
 -13  -2   1   13.05    5.90
 -13   2   2   -0.00    3.88
  13  -2  -2   -0.00    3.01
  13   2  -2   -0.00    2.62
 -13  -2   2    1.66    3.61
 -13   2   3    8.64    5.01
  13  -2  -3    3.74    4.13
  13   2  -3    1.12    2.88
 -13  -2   3    2.98    4.13
 -13   2   4    1.46    3.54
  13  -2  -4    6.92    4.01
  13   2  -4    0.00    2.98
 -13  -2   4   -0.00    3.23
 -13   2   5    0.00    3.80
  13  -2  -5    0.11    2.87
  13   2  -5   -0.00    3.50
 -13  -2   5    1.26    3.20
 -13   2   6    2.72    3.44
  13  -2  -6   -0.00    3.39
  13   2  -6   -0.00    3.19
 -13  -2   6    1.01    3.40
 -13   2   7   16.14    6.34
  13  -2  -7    9.93    4.95
  13   2  -7   13.65    5.44
 -13  -2   7    1.67    4.06
 -13   2   8    9.66    5.90
  13  -2  -8    1.23    2.68
  13   2  -8   -0.00    2.52
 -13  -2   8    0.91    2.69
 -13   2   9    4.24    4.02
  13  -2  -9    0.16    2.59
 -13  -2   9    8.17    5.03
 -13   2  10    4.01    3.93
  13  -2 -10    0.09    2.60
  13   2 -10    0.36    2.39
 -13  -2  10   -0.00    3.34
 -13   2  11   13.25    5.83
  13  -2 -11   14.01    5.68
  13   2 -11    7.57    4.08
 -13  -2  11   10.76    5.55
 -13   2  12   -0.00    3.67
  13  -2 -12    0.00    2.35
  13   2 -12    0.54    2.26
 -13  -2  12    0.00    3.33
 -13   2  13    3.15    4.07
  13  -2 -13   12.33    5.30
  13   2 -13   11.32    4.94
 -13  -2  13    9.23    5.56
 -13   2  14   -0.00    2.67
  13  -2 -14    0.50    2.74
  13   2 -14    7.23    4.18
 -13  -2  14    1.95    2.82
 -13   2  15    3.39    3.84
  13  -2 -15    5.52    3.42
  13   2 -15    1.63    2.63
 -13  -2  15    0.00    2.98
 -13   2  16    2.90    3.51
  13  -2 -16    1.85    2.53
  13   2 -16    2.59    3.29
 -13  -2  16    2.50    3.67
 -13   2  17   -0.00    2.87
  13  -2 -17    0.57    2.74
  13   2 -17    0.54    2.13
 -13  -2  17    3.05    3.84
 -13   2  18    3.10    3.74
  13  -2 -18    2.46    2.89
  13   2 -18    3.57    3.45
 -13  -2  18   -0.00    2.37
 -13   2  19    0.72    2.30
  13   2 -19    1.29    2.38
 -13  -2  19    5.31    3.75
 -13   2  20   -0.00    2.34
 -13  -2  20    1.99    3.22
 -13   2  21    5.29    4.07
 -13  -2  21    6.30    4.64
 -13   2  22    0.32    2.36
 -13  -2  22    4.62    3.95
 -13   2  23    9.81    4.84
 -13  -2  23    0.00    2.52
 -13  -2  24    0.11    2.48
 -13   3   1    0.00    3.22
  13  -3  -1    0.00    4.20
  13   3  -1    0.29    2.46
 -13  -3   1    2.96    3.73
 -13   3   2    5.46    4.65
  13  -3  -2   -0.00    2.63
  13   3  -2   -0.00    3.15
 -13  -3   2   -0.00    1.80
 -13   3   3    1.35    3.35
  13  -3  -3    1.54    3.10
  13   3  -3    2.59    3.31
 -13  -3   3    4.74    4.18
 -13   3   4    5.30    4.52
  13  -3  -4   13.17    5.26
  13   3  -4    1.72    2.97
 -13  -3   4    0.00    2.70
 -13   3   5   14.33    6.16
  13  -3  -5    8.71    4.97
  13   3  -5   14.17    5.10
 -13  -3   5    9.03    5.45
 -13   3   6    2.59    3.36
  13  -3  -6    5.13    4.28
  13   3  -6    8.37    4.10
 -13  -3   6    2.16    3.27
 -13   3   7    1.08    3.30
  13  -3  -7    0.95    2.53
  13   3  -7   -0.00    1.99
 -13  -3   7    1.06    2.85
 -13   3   8    0.73    2.70
  13  -3  -8    1.12    2.88
  13   3  -8    1.50    2.47
 -13  -3   8    0.00    3.64
 -13   3   9   13.91    5.99
  13  -3  -9    4.90    3.73
  13   3  -9   13.48    4.98
 -13  -3   9   10.73    5.00
 -13   3  10   -0.00    2.30
  13  -3 -10    0.00    3.38
  13   3 -10    4.15    3.31
 -13  -3  10    9.62    5.09
 -13   3  11    8.57    5.31
  13  -3 -11   16.29    5.41
  13   3 -11    1.62    2.63
 -13  -3  11    9.10    5.32
 -13   3  12    1.12    3.45
  13  -3 -12   -0.00    2.48
  13   3 -12    5.60    3.14
 -13  -3  12    0.73    3.15
 -13   3  13    0.99    3.28
  13  -3 -13    1.08    2.55
  13   3 -13    5.47    3.39
 -13  -3  13    1.61    2.77
 -13   3  14    0.80    2.76
  13  -3 -14    4.52    3.64
  13   3 -14   -0.00    2.28
 -13  -3  14   -0.00    2.59
 -13   3  15   20.41    6.75
  13  -3 -15   10.62    4.87
  13   3 -15    6.73    3.82
 -13  -3  15   10.69    5.42
 -13   3  16   -0.00    2.20
  13  -3 -16    0.83    2.26
  13   3 -16    0.83    2.11
 -13  -3  16    1.78    3.39
 -13   3  17    0.46    3.19
  13  -3 -17    2.01    3.33
  13   3 -17   -0.00    1.92
 -13  -3  17   -0.00    2.68
 -13   3  18    1.38    2.33
  13   3 -18    5.09    3.28
 -13  -3  18    0.17    2.98
 -13   3  19    8.46    5.37
  13   3 -19    9.99    4.65
 -13  -3  19    8.12    5.00
 -13   3  20    5.79    4.56
 -13  -3  20    1.54    3.61
 -13   3  21    0.00    3.46
 -13  -3  21    0.11    2.11
 -13   3  22    0.00    2.92
 -13  -3  22   -0.00    3.30
 -13   3  23    1.77    2.72
 -13  -3  23    0.00    2.71
 -13   4   1    1.20    4.09
  13  -4  -1    8.60    4.60
  13   4  -1    0.00    2.93
 -13  -4   1   10.23    5.37
 -13   4   2   -0.00    2.55
  13  -4  -2    3.49    3.96
  13   4  -2    4.09    3.37
 -13  -4   2    8.50    5.44
 -13   4   3    1.71    3.51
  13  -4  -3    0.95    3.11
  13   4  -3    1.77    2.52
 -13  -4   3    5.81    4.24
 -13   4   4   -0.00    3.17
  13  -4  -4    1.02    2.73
  13   4  -4    0.00    2.00
 -13  -4   4    2.29    3.35
 -13   4   5    2.04    3.51
  13  -4  -5   -0.00    2.79
  13   4  -5    3.75    3.05
 -13  -4   5    0.00    3.06
 -13   4   6    6.55    5.10
  13  -4  -6    4.13    4.29
  13   4  -6    4.38    3.09
 -13  -4   6    0.00    3.38
 -13   4   7    5.89    4.65
  13  -4  -7    6.62    4.33
  13   4  -7    9.59    4.42
 -13  -4   7    6.85    4.24
 -13   4   8    1.94    3.04
  13  -4  -8    6.94    4.12
  13   4  -8    3.96    3.29
 -13  -4   8    2.33    3.58
 -13   4   9    3.78    3.93
  13  -4  -9   -0.00    3.12
  13   4  -9    0.77    2.35
 -13  -4   9    2.42    3.38
 -13   4  10    0.00    2.80
  13  -4 -10    1.66    2.36
  13   4 -10    1.00    2.26
 -13  -4  10   -0.00    2.90
 -13   4  11    3.19    4.14
  13  -4 -11    4.23    3.73
  13   4 -11    6.22    3.64
 -13  -4  11    8.17    5.31
 -13   4  12    5.21    4.43
  13  -4 -12    8.09    5.18
  13   4 -12    4.98    3.24
 -13  -4  12    4.12    4.10
 -13   4  13    3.53    3.81
  13  -4 -13    4.71    3.73
  13   4 -13   10.92    4.47
 -13  -4  13    0.00    3.97
 -13   4  14   -0.00    2.58
  13  -4 -14   -0.00    2.43
  13   4 -14   -0.00    1.77
 -13  -4  14    0.00    3.93
 -13   4  15    0.77    2.34
  13  -4 -15   -0.00    2.44
  13   4 -15    0.00    1.91
 -13  -4  15    2.11    2.66
 -13   4  16    2.16    3.64
  13  -4 -16    3.60    3.31
  13   4 -16    0.00    2.15
 -13  -4  16    6.83    4.60
 -13   4  17    2.87    3.05
 -13   4  17    2.66    2.86
  13  -4 -17    0.26    2.74
  13   4 -17    0.00    2.02
 -13  -4  17    7.21    4.42
 -13   4  18    1.54    3.12
 -13   4  18    0.00    2.97
  13   4 -18    9.13    4.10
 -13  -4  18    6.93    3.89
 -13   4  19   -0.00    3.75
  13   4 -19    1.78    2.46
 -13  -4  19   -0.00    2.88
 -13   4  20   -0.00    3.66
  13   4 -20   -0.00    2.12
 -13  -4  20   -0.00    2.24
 -13   4  21    6.51    4.35
 -13  -4  21    2.44    3.10
 -13   4  22    3.55    3.82
 -13  -4  22    5.16    3.88
 -13  -4  23    2.19    3.10
 -13   5   1    4.34    3.42
 -13   5   1    0.00    3.19
  13  -5  -1    6.51    4.18
  13   5  -1    8.48    4.31
 -13   5   2    2.25    2.80
 -13   5   2    1.10    2.87
  13  -5  -2    4.63    3.76
  13   5  -2    4.22    3.17
 -13  -5   2   -0.00    3.07
 -13   5   3    3.55    3.91
 -13   5   3    0.03    2.98
  13  -5  -3    3.63    4.11
  13   5  -3   10.26    4.54
 -13  -5   3    3.56    4.69
 -13   5   4    3.39    3.50
 -13   5   4   -0.00    3.61
  13  -5  -4    0.52    3.17
  13   5  -4    0.89    2.33
 -13  -5   4    0.00    3.42
 -13   5   5    7.09    4.35
 -13   5   5    3.89    4.56
  13  -5  -5    7.25    4.79
  13   5  -5    6.88    3.85
 -13  -5   5   14.35    5.89
 -13   5   6   -0.00    1.99
 -13   5   6    2.41    3.60
  13  -5  -6    0.00    3.16
  13   5  -6    4.26    3.53
 -13  -5   6   -0.00    2.18
 -13   5   7    2.03    2.85
 -13   5   7    0.00    3.88
  13  -5  -7    0.20    3.62
  13   5  -7   -0.00    2.06
 -13  -5   7    0.00    3.28
 -13   5   8   -0.00    2.39
 -13   5   8   -0.00    2.97
  13  -5  -8    1.52    3.08
  13   5  -8    2.88    3.05
 -13  -5   8    3.22    3.73
 -13   5   9    9.45    4.57
 -13   5   9   12.45    5.84
  13  -5  -9    7.77    4.73
  13   5  -9   10.77    4.62
 -13  -5   9    5.79    3.98
 -13   5  10   15.26    5.50
 -13   5  10    8.18    5.37
  13  -5 -10    1.08    3.56
  13   5 -10   16.83    5.54
 -13  -5  10   11.00    5.39
 -13   5  11    0.79    2.78
 -13   5  11    1.31    3.63
  13  -5 -11    2.54    3.80
  13   5 -11    0.56    2.61
 -13  -5  11   10.32    5.78
 -13   5  12    1.23    2.90
 -13   5  12    0.00    4.07
  13   5 -12    0.63    1.77
 -13  -5  12    6.58    4.58
 -13   5  13    4.51    3.60
 -13   5  13    0.00    4.38
  13   5 -13    1.94    2.72
 -13  -5  13    1.61    3.42
 -13   5  14    3.14    3.19
 -13   5  14    3.33    4.09
  13   5 -14    6.36    3.92
 -13  -5  14    5.99    4.31
 -13   5  15   17.16    5.66
 -13   5  15    9.74    5.70
  13   5 -15   18.20    5.72
 -13  -5  15   10.88    5.58
 -13   5  16    3.76    3.10
 -13   5  16    1.30    3.68
  13   5 -16    6.46    3.59
 -13  -5  16    2.46    3.57
 -13   5  17    0.39    2.97
 -13   5  17   -0.00    2.86
  13   5 -17   -0.00    2.23
 -13  -5  17    0.00    2.70
 -13   5  18   -0.00    2.97
  13   5 -18    1.51    2.34
 -13  -5  18   -0.00    2.10
 -13   5  19    3.93    3.94
  13   5 -19    0.00    2.19
 -13  -5  19    6.65    4.84
 -13   5  20   -0.00    3.84
  13   5 -20   -0.00    1.90
 -13  -5  20    1.78    3.82
 -13   5  21    1.46    3.56
 -13  -5  21   -0.00    3.45
 -13  -5  22    0.00    2.46
 -13   6   1    0.91    2.84
 -13   6   1    1.62    4.00
  13   6  -1    9.70    4.85
 -13   6   2    0.93    2.74
 -13   6   2   -0.00    3.09
  13   6  -2    0.38    2.48
 -13   6   3    1.49    2.69
 -13   6   3    8.16    5.54
  13   6  -3    0.66    2.67
 -13   6   4    4.18    3.52
 -13   6   4    8.47    5.73
  13   6  -4    4.17    3.99
 -13  -6   4    1.13    2.86
 -13   6   5   -0.00    2.66
 -13   6   5    0.00    3.86
  13   6  -5    2.72    3.20
 -13  -6   5    1.09    2.45
 -13   6   6    6.11    4.10
 -13   6   6    6.83    5.22
  13   6  -6    3.69    3.97
 -13  -6   6    4.88    4.29
 -13   6   7    0.30    2.83
 -13   6   7    0.00    3.23
  13   6  -7    2.22    3.24
 -13  -6   7    0.97    2.55
 -13   6   8    4.45    3.78
 -13   6   8    1.34    3.70
  13   6  -8    2.03    3.37
 -13  -6   8    7.49    4.89
 -13   6   9    0.00    2.89
 -13   6   9    7.18    4.71
  13   6  -9    1.93    2.93
 -13  -6   9    2.54    3.53
 -13   6  10    5.41    3.71
 -13   6  10    6.04    4.62
  13   6 -10    4.02    3.67
 -13  -6  10    8.04    5.05
 -13   6  11    3.34    3.81
 -13   6  11   -0.00    3.67
  13   6 -11    4.44    3.55
 -13  -6  11    0.81    3.52
 -13   6  12    1.87    3.19
 -13   6  12   -0.00    2.90
  13   6 -12    4.65    3.95
 -13  -6  12   17.63    6.50
 -13   6  13    3.99    3.89
 -13   6  13    6.74    4.92
  13   6 -13   12.77    5.13
 -13  -6  13    1.50    2.63
 -13   6  14   -0.00    3.07
 -13   6  14    0.00    3.80
  13   6 -14   -0.00    2.04
 -13  -6  14    0.24    3.14
 -13   6  15   -0.00    2.70
 -13   6  15   -0.00    2.99
  13   6 -15   -0.00    2.57
 -13  -6  15   -0.00    3.36
 -13   6  16    2.62    3.04
 -13   6  16    3.01    4.18
  13   6 -16    2.55    3.10
 -13  -6  16    5.59    4.54
 -13   6  17   -0.00    2.85
 -13   6  17   -0.00    2.65
  13   6 -17   -0.00    2.44
 -13  -6  17    0.49    3.26
 -13   6  18    2.33    3.29
  13   6 -18    1.30    2.47
 -13  -6  18    4.13    4.30
 -13   6  19    0.34    3.15
  13   6 -19    1.56    2.68
 -13  -6  19    1.11    3.56
 -13   6  20    0.57    3.07
  13   6 -20    0.94    2.12
 -13  -6  20   -0.00    2.85
 -13  -6  21   -0.00    2.76
 -13   7   1    2.97    3.28
 -13   7   1   -0.00    4.42
  13   7  -1    2.93    3.28
 -13   7   2    0.00    2.93
 -13   7   2    0.49    3.75
  13   7  -2   -0.00    3.36
 -13   7   3    3.70    3.62
 -13   7   3    0.58    3.06
  13   7  -3   -0.00    1.89
 -13   7   4   30.97    7.77
 -13   7   4    4.24    4.42
  13   7  -4   16.89    5.79
 -13   7   5    4.80    4.01
 -13   7   5    1.72    3.73
  13   7  -5    3.02    3.28
 -13  -7   5   10.98    5.63
 -13   7   6    1.20    2.61
 -13   7   6    0.55    2.10
  13   7  -6    4.27    3.69
 -13  -7   6    0.58    2.69
 -13   7   7   -0.00    2.71
 -13   7   7    2.36    4.36
  13   7  -7   -0.00    2.26
 -13  -7   7    1.61    3.49
 -13   7   8    1.78    2.87
 -13   7   8    1.85    4.05
  13   7  -8    3.37    3.41
 -13  -7   8    3.69    4.59
 -13   7   9    0.07    2.97
 -13   7   9    3.53    4.19
  13   7  -9    2.96    3.30
 -13  -7   9    4.62    4.09
 -13   7  10    6.87    4.49
 -13   7  10    8.79    5.24
  13   7 -10    4.21    3.65
 -13  -7  10    5.23    4.31
 -13   7  11    0.35    2.18
 -13   7  11   -0.00    2.87
  13   7 -11    0.00    2.76
 -13  -7  11   -0.00    2.36
 -13   7  12    2.26    2.70
 -13   7  12   -0.00    3.00
  13   7 -12   -0.00    2.72
 -13  -7  12    2.92    3.11
 -13   7  13   -0.00    2.62
 -13   7  13    1.59    3.82
  13   7 -13   -0.00    2.61
 -13  -7  13   -0.00    3.57
 -13   7  14    3.12    4.01
 -13   7  14    3.96    4.20
  13   7 -14    0.00    2.28
 -13  -7  14    3.33    3.44
 -13   7  15    2.37    3.57
 -13   7  15   -0.00    3.99
  13   7 -15    1.80    3.09
 -13  -7  15   -0.00    2.14
 -13   7  16    0.60    2.10
 -13   7  16   -0.00    4.07
  13   7 -16    3.88    3.65
 -13  -7  16   -0.00    3.08
 -13   7  17   -0.00    3.28
  13   7 -17    2.42    2.72
 -13  -7  17    1.55    3.35
 -13   7  18    1.52    3.89
  13   7 -18    2.37    3.20
 -13  -7  18    2.90    3.18
  13   7 -19    2.98    2.96
 -13  -7  19    0.00    2.69
  13   7 -20    6.32    4.16
 -13  -7  20    2.63    3.91
 -13   8   1    2.02    2.96
  13   8  -1    3.36    3.64
 -13   8   2    4.28    4.64
  13   8  -2    4.29    3.74
 -13   8   3    6.05    3.94
  13   8  -3    1.65    3.47
 -13   8   4    3.57    3.07
  13   8  -4    4.93    3.41
 -13   8   5   -0.00    2.55
  13   8  -5    4.64    4.05
 -13   8   6    3.91    4.14
  13   8  -6    8.89    4.49
 -13   8   7    0.38    2.62
  13   8  -7    3.91    3.72
 -13  -8   7    3.86    3.34
 -13   8   8    2.79    3.51
  13   8  -8    9.38    4.81
 -13  -8   8    2.67    3.79
 -13   8   9    0.91    3.54
  13   8  -9    0.00    2.10
 -13  -8   9   -0.00    2.06
 -13   8  10    1.49    3.36
  13   8 -10    0.00    2.21
 -13  -8  10    0.99    2.79
 -13   8  11    1.37    3.20
  13   8 -11   -0.00    1.39
 -13  -8  11    0.00    2.87
 -13   8  12    1.87    3.57
  13   8 -12    1.66    2.49
 -13  -8  12    2.97    4.19
 -13   8  13   -0.00    2.78
 -13   8  13   -0.00    3.10
  13   8 -13    4.54    3.55
 -13  -8  13   -0.00    2.97
 -13   8  14    2.91    2.87
 -13   8  14   -0.00    3.23
  13   8 -14    0.19    2.28
 -13  -8  14    0.46    2.62
 -13   8  15    2.99    3.71
 -13   8  15    0.00    3.25
  13   8 -15   -0.00    2.66
 -13  -8  15    0.45    3.05
 -13   8  16    4.67    4.12
 -13   8  16    2.07    4.09
  13   8 -16    3.38    3.33
 -13  -8  16   15.68    6.45
 -13   8  17   -0.00    3.35
  13   8 -17   -0.00    1.90
 -13  -8  17    1.94    3.23
  13   8 -18    8.26    4.44
 -13  -8  18    1.83    2.85
  13   8 -19    3.52    3.47
 -13  -8  19   -0.00    3.32
  13   8 -20    1.19    3.52
 -13   9   1   -0.00    2.47
  13   9  -1    0.97    3.15
 -13   9   2    3.05    3.44
  13   9  -2    3.19    3.11
 -13   9   3    0.11    2.78
  13   9  -3    4.17    3.21
 -13   9   4    5.68    3.88
  13   9  -4   11.36    4.93
 -13   9   5   -0.00    2.87
  13   9  -5    0.77    2.56
 -13   9   6    0.25    3.20
  13   9  -6   -0.00    3.58
 -13   9   7    1.75    3.21
  13   9  -7   -0.00    2.75
 -13   9   8    5.71    4.49
  13   9  -8    0.00    3.00
 -13   9   9   -0.00    1.84
  13   9  -9   -0.00    2.62
 -13  -9   9    0.00    3.30
 -13   9  10    7.19    4.58
  13   9 -10    2.09    3.25
 -13  -9  10    0.00    3.49
 -13   9  11    1.48    2.39
  13   9 -11    0.00    2.63
 -13  -9  11    1.58    3.00
 -13   9  12   -0.00    3.25
  13   9 -12   -0.00    2.42
 -13  -9  12    3.42    3.93
 -13   9  13    0.98    2.93
  13   9 -13    0.00    2.49
 -13  -9  13    2.08    3.45
 -13   9  14    8.34    4.51
  13   9 -14    8.57    4.20
 -13  -9  14    0.00    3.05
 -13   9  15    0.38    2.63
  13   9 -15    0.36    2.80
 -13  -9  15   -0.00    3.22
  13   9 -16   -0.00    2.48
 -13  -9  16    0.00    2.98
  13   9 -17   -0.00    2.95
 -13  -9  17    0.17    3.61
  13   9 -18    0.00    2.56
 -13  -9  18   -0.00    2.38
  13   9 -19   -0.00    2.32
  13   9 -20    3.59    3.69
 -13  10   1   -0.00    3.87
  13  10  -1    3.38    3.41
 -13  10   2    2.27    2.94
  13  10  -2    9.49    4.38
 -13  10   3   -0.00    2.54
  13  10  -3   -0.00    3.30
 -13  10   4    2.50    3.37
  13  10  -4    4.20    3.22
 -13  10   5   -0.00    3.25
  13  10  -5    1.18    2.91
 -13  10   6   13.12    5.33
  13  10  -6    5.49    4.42
 -13  10   7    0.00    2.22
  13  10  -7    0.85    2.65
 -13  10   8    5.20    4.76
  13  10  -8    0.78    3.19
 -13  10   9   -0.00    2.29
  13  10  -9   -0.00    2.70
 -13  10  10    2.40    3.28
  13  10 -10    1.98    3.00
 -13  10  11   -0.00    2.40
  13  10 -11   -0.00    2.37
 -13 -10  11   -0.00    3.40
 -13  10  12   13.63    5.65
  13  10 -12   12.37    4.94
 -13 -10  12    2.43    3.81
 -13  10  13    4.16    3.75
  13  10 -13   -0.00    2.33
 -13 -10  13    3.79    4.09
 -13  10  14   -0.00    1.90
  13  10 -14    5.01    3.62
 -13 -10  14   -0.00    2.46
 -13  10  15    3.30    4.04
  13  10 -15    5.88    3.62
 -13 -10  15    3.33    3.94
  13  10 -16   -0.00    2.19
 -13 -10  16    0.69    2.91
 -13  11   6    0.00    2.87
 -13  11   7    1.34    3.09
 -13  11   8    0.48    3.07
 -13  11   9   -0.00    2.68
 -13  11  10    8.26    5.21
 -13  11  11   -0.00    3.50
 -13  11  12   -0.00    2.81
 -13  11  13    0.63    2.85
 -13 -11  13   -0.00    3.36
 -13  11  14    2.64    3.84
 -13 -11  14    1.46    3.42
 -13 -11  15   -0.00    3.65
 -12   0   1    1.57    3.57
  12   0  -1    0.00    2.79
 -12   0   2   17.55    6.68
  12   0  -2    6.05    4.02
 -12   0   3   -0.00    2.59
  12   0  -3   -0.00    2.83
 -12   0   4    4.28    4.15
  12   0  -4    2.17    3.84
 -12   0   5   -0.00    2.70
  12   0  -5    0.00    3.14
 -12   0   6   37.15    9.76
  12   0  -6   43.92    9.40
 -12   0   7    3.22    3.66
  12   0  -7    0.46    2.85
 -12   0   8    5.28    4.32
  12   0  -8    6.27    3.74
 -12   0   9    0.26    2.49
  12   0  -9    1.01    2.25
 -12   0  10   51.48   10.71
  12   0 -10   32.71    8.35
 -12   0  11    3.66    3.73
  12   0 -11   -0.00    2.46
 -12   0  12   14.36    6.27
  12   0 -12   19.53    6.42
 -12   0  13    1.07    3.04
  12   0 -13    2.10    2.94
 -12   0  14    2.04    2.97
  12   0 -14   -0.00    1.97
 -12   0  15    2.61    3.10
  12   0 -15   -0.00    2.07
 -12   0  16    7.54    4.90
  12   0 -16   13.14    5.08
 -12   0  17    0.07    2.54
  12   0 -17    0.93    2.31
 -12   0  18    8.42    4.46
  12   0 -18    9.11    4.29
 -12   0  19    1.98    3.40
  12   0 -19    0.64    2.28
 -12   0  20    7.92    4.09
 -12   0  21    4.61    3.62
 -12   0  22   10.48    5.30
 -12   0  23    1.06    3.33
 -12   0  24    0.00    1.92
 -12   0  25   -0.00    2.46
 -12   0  26    2.45    3.04
 -12   0  27    0.00    2.63
 -12   1   1    0.29    2.92
  12  -1  -1    0.44    2.20
  12   1  -1    0.79    2.89
 -12  -1   1   -0.00    3.43
 -12   1   2   26.75    8.57
  12  -1  -2   37.14    8.31
  12   1  -2   19.42    6.40
 -12  -1   2   32.25    9.03
 -12   1   3    1.93    3.48
  12  -1  -3    2.39    2.71
  12   1  -3    0.08    3.04
 -12  -1   3   -0.00    2.77
 -12   1   4   43.36   10.37
  12  -1  -4   32.37    8.12
  12   1  -4   26.15    7.25
 -12  -1   4   31.16    8.59
 -12   1   5    3.70    3.79
  12  -1  -5    1.74    2.93
  12   1  -5    0.53    2.33
 -12  -1   5    4.23    4.15
 -12   1   6   -0.00    3.26
  12  -1  -6    2.46    3.20
  12   1  -6    3.49    3.76
 -12  -1   6    2.52    3.56
 -12   1   7    1.85    3.05
  12  -1  -7    0.88    2.97
  12   1  -7    0.14    2.24
 -12  -1   7    4.37    3.64
 -12   1   8   50.18   11.01
  12  -1  -8   49.85   10.14
  12   1  -8   44.33    9.36
 -12  -1   8   40.09   10.27
 -12   1   9    5.15    4.08
  12  -1  -9    0.55    2.08
  12   1  -9    0.00    2.85
 -12  -1   9   -0.00    2.87
 -12   1  10   13.19    5.76
  12  -1 -10   13.51    4.95
  12   1 -10   13.90    5.05
 -12  -1  10    4.93    4.09
 -12   1  11   -0.00    2.84
  12  -1 -11    2.92    2.93
  12   1 -11    2.18    2.74
 -12  -1  11   -0.00    2.25
 -12   1  12    7.27    3.95
  12  -1 -12    3.37    3.16
  12   1 -12    2.63    3.40
 -12  -1  12    6.20    3.82
 -12   1  13    0.93    2.89
  12  -1 -13    2.24    3.16
  12   1 -13   -0.00    1.56
 -12  -1  13    2.67    2.87
 -12   1  14   27.86    7.81
  12  -1 -14   20.53    6.52
  12   1 -14   28.21    7.23
 -12  -1  14   25.76    7.78
 -12   1  15    2.11    3.95
  12  -1 -15   -0.00    2.55
  12   1 -15   -0.00    1.82
 -12  -1  15    0.75    2.51
 -12   1  16    0.03    2.76
  12  -1 -16    0.97    2.24
  12   1 -16    1.32    2.75
 -12  -1  16   -0.00    2.88
 -12   1  17    0.85    2.96
  12  -1 -17    1.10    2.37
  12   1 -17   -0.00    2.25
 -12  -1  17   -0.00    1.95
 -12   1  18    5.54    4.58
  12  -1 -18   11.64    4.70
  12   1 -18    7.22    3.92
 -12  -1  18    8.84    4.43
 -12   1  19    0.38    2.06
  12  -1 -19   -0.00    1.63
  12   1 -19    0.20    1.86
 -12  -1  19    0.37    2.42
 -12   1  20   13.25    5.18
 -12  -1  20    9.18    4.68
 -12   1  21   -0.00    2.86
 -12  -1  21    1.66    2.61
 -12   1  22    0.93    2.65
 -12  -1  22    2.17    2.99
 -12   1  23    1.41    2.55
 -12  -1  23    2.06    3.34
 -12   1  24    7.73    4.34
 -12  -1  24    5.22    3.95
 -12   1  25   -0.00    2.49
 -12  -1  25    0.33    2.20
 -12   1  26    5.73    4.01
 -12  -1  26    2.42    3.04
 -12   1  27    1.05    2.08
 -12  -1  27    2.94    2.70
 -12   2   1   -0.00    3.53
  12  -2  -1    3.65    3.26
  12   2  -1    6.08    3.39
 -12  -2   1    0.13    2.73
 -12   2   2    6.14    5.15
  12  -2  -2   11.77    5.01
  12   2  -2   14.66    5.11
 -12  -2   2   14.38    6.25
 -12   2   3   -0.00    2.40
  12  -2  -3    0.00    3.17
  12   2  -3   -0.00    2.79
 -12  -2   3    1.13    3.35
 -12   2   4    4.75    4.64
  12  -2  -4    5.41    3.92
  12   2  -4    4.31    3.02
 -12  -2   4    7.92    5.05
 -12   2   5    4.43    4.94
  12  -2  -5    4.05    2.97
  12   2  -5    5.40    3.68
 -12  -2   5    4.90    3.79
 -12   2   6   32.86    8.93
  12  -2  -6   35.13    8.17
  12   2  -6   28.14    7.10
 -12  -2   6   20.90    7.20
 -12   2   7    4.92    4.26
  12  -2  -7    8.20    4.90
  12   2  -7   15.44    5.19
 -12  -2   7    5.90    4.21
 -12   2   8    5.81    4.44
  12  -2  -8    1.94    3.15
  12   2  -8    6.99    3.66
 -12  -2   8    8.42    4.90
 -12   2   9   -0.00    1.87
  12  -2  -9   -0.00    2.49
  12   2  -9   -0.00    2.12
 -12  -2   9   -0.00    2.48
 -12   2  10   31.01    8.47
  12  -2 -10   22.60    6.92
  12   2 -10   36.98    8.02
 -12  -2  10   24.32    7.61
 -12   2  11   13.77    5.51
  12  -2 -11    7.82    3.98
  12   2 -11    8.54    4.02
 -12  -2  11    4.99    4.19
 -12   2  12   18.82    6.55
  12  -2 -12    8.76    4.51
  12   2 -12   16.40    5.27
 -12  -2  12   19.95    6.57
 -12   2  13    0.34    2.37
  12  -2 -13    0.00    2.41
  12   2 -13    2.10    2.38
 -12  -2  13   -0.00    2.95
 -12   2  14   -0.00    2.77
  12  -2 -14    3.43    2.99
  12   2 -14   -0.00    2.02
 -12  -2  14    1.27    2.69
 -12   2  15    2.52    3.20
  12  -2 -15    0.64    2.68
  12   2 -15    1.13    2.13
 -12  -2  15   -0.00    2.74
 -12   2  16   12.41    5.60
  12  -2 -16   20.51    6.12
  12   2 -16    2.73    2.74
 -12  -2  16    2.58    3.62
 -12   2  17    0.57    2.95
  12  -2 -17   -0.00    2.22
  12   2 -17    0.96    1.93
 -12  -2  17   -0.00    2.04
 -12   2  18    0.00    2.79
  12  -2 -18    0.29    2.34
  12   2 -18    0.00    1.89
 -12  -2  18    1.09    2.13
 -12   2  19    0.00    2.44
  12   2 -19    4.85    3.46
 -12  -2  19   -0.00    2.26
 -12   2  20    0.00    2.50
  12   2 -20    1.28    2.44
 -12  -2  20    3.08    3.42
 -12   2  21    2.16    3.23
 -12  -2  21    3.22    3.22
 -12   2  22   14.09    5.63
 -12  -2  22    7.34    3.94
 -12   2  23    0.31    2.23
 -12  -2  23    0.71    2.47
 -12   2  24   -0.00    2.25
 -12  -2  24   -0.00    2.70
 -12   2  25    3.76    3.00
 -12  -2  25    2.92    3.61
 -12   2  26    0.00    3.36
 -12  -2  26    9.85    4.31
 -12   2  27    0.07    2.59
 -12  -2  27    0.00    2.26
 -12   3   1   -0.00    2.98
  12  -3  -1    2.35    2.79
  12   3  -1    0.00    2.52
 -12  -3   1   -0.00    2.74
 -12   3   2   24.74    7.80
  12  -3  -2   16.22    6.29
  12   3  -2   12.84    5.08
 -12  -3   2   19.63    7.13
 -12   3   3    5.07    4.38
  12  -3  -3    4.81    3.61
  12   3  -3    6.09    3.48
 -12  -3   3    5.72    4.60
 -12   3   4   19.71    7.18
  12  -3  -4   22.14    6.58
  12   3  -4   17.01    5.54
 -12  -3   4   10.52    5.21
 -12   3   5    0.90    3.66
  12  -3  -5    1.91    3.27
  12   3  -5    2.19    2.68
 -12  -3   5    7.33    4.39
 -12   3   6   -0.00    2.55
  12  -3  -6    2.14    3.34
  12   3  -6   -0.00    1.73
 -12  -3   6   -0.00    2.57
 -12   3   7    2.95    3.17
  12  -3  -7    6.16    3.92
  12   3  -7    3.75    3.33
 -12  -3   7   -0.00    2.56
 -12   3   8   17.75    7.21
  12  -3  -8   15.03    5.46
  12   3  -8   27.12    6.80
 -12  -3   8   22.41    7.09
 -12   3   9   10.91    5.42
  12  -3  -9   11.09    5.11
  12   3  -9    4.84    3.55
 -12  -3   9    9.52    5.01
 -12   3  10   18.09    6.74
  12  -3 -10   12.55    5.47
  12   3 -10   22.23    6.24
 -12  -3  10   18.48    6.49
 -12   3  11   -0.00    2.69
  12  -3 -11   -0.00    1.97
  12   3 -11    0.04    1.58
 -12  -3  11    1.05    3.10
 -12   3  12   13.48    5.89
  12  -3 -12    6.84    3.99
  12   3 -12    6.00    3.44
 -12  -3  12   10.68    5.24
 -12   3  13    4.32    4.04
  12  -3 -13    4.10    3.34
  12   3 -13    2.37    2.43
 -12  -3  13   -0.00    2.67
 -12   3  14   15.74    6.00
  12  -3 -14    5.81    4.02
  12   3 -14   25.14    6.26
 -12  -3  14   12.15    5.39
 -12   3  15    0.92    2.77
  12  -3 -15    1.40    2.30
  12   3 -15   11.32    4.45
 -12  -3  15    0.00    3.51
 -12   3  16    1.98    3.16
  12  -3 -16    0.79    1.92
  12   3 -16    1.21    1.96
 -12  -3  16    3.02    3.68
 -12   3  17    0.77    3.92
  12  -3 -17   -0.00    1.48
  12   3 -17    1.41    2.33
 -12  -3  17    1.06    2.70
 -12   3  18    3.84    4.25
  12  -3 -18    0.04    2.34
  12   3 -18   -0.00    1.47
 -12  -3  18    1.71    2.44
 -12   3  19    5.77    4.40
  12   3 -19    2.84    2.80
 -12  -3  19    7.54    4.21
 -12   3  20    1.33    3.07
  12   3 -20    1.93    2.42
 -12  -3  20    1.37    2.59
 -12   3  21    0.00    3.29
 -12  -3  21    0.41    2.61
 -12   3  22    0.63    2.39
 -12  -3  22   -0.00    2.07
 -12   3  23    6.24    3.76
 -12  -3  23    1.88    3.09
 -12   3  24    9.96    4.80
 -12  -3  24   11.45    5.07
 -12   3  25   -0.00    2.65
 -12  -3  25   -0.00    2.97
 -12   3  26    0.00    3.18
 -12  -3  26    0.00    2.72
 -12   4   1    6.09    5.06
  12  -4  -1    4.75    4.33
  12   4  -1   13.34    4.96
 -12  -4   1    6.09    4.73
 -12   4   2   15.40    6.67
  12  -4  -2    6.81    4.69
  12   4  -2   19.01    5.67
 -12  -4   2   11.23    5.90
 -12   4   3    1.91    3.83
  12  -4  -3    4.06    3.94
  12   4  -3    2.56    2.72
 -12  -4   3    5.10    3.79
 -12   4   4    0.00    2.71
  12  -4  -4   -0.00    2.02
  12   4  -4    1.70    2.48
 -12  -4   4    2.65    3.55
 -12   4   5    5.55    4.20
  12  -4  -5    1.24    2.75
  12   4  -5    7.21    3.48
 -12  -4   5    0.97    2.93
 -12   4   6   20.61    7.58
  12  -4  -6   17.38    6.55
  12   4  -6   33.95    7.72
 -12  -4   6   26.67    7.70
 -12   4   7    8.93    5.71
  12  -4  -7   11.13    5.39
  12   4  -7   13.13    4.85
 -12  -4   7   12.13    5.42
 -12   4   8    0.19    2.98
  12  -4  -8    0.25    2.67
  12   4  -8   -0.00    2.17
 -12  -4   8    1.01    2.49
 -12   4   9   10.14    5.35
  12  -4  -9   11.95    4.67
  12   4  -9    0.57    2.31
 -12  -4   9    0.00    2.92
 -12   4  10   16.25    6.45
  12  -4 -10   11.26    5.18
  12   4 -10    5.23    3.42
 -12  -4  10   10.55    5.16
 -12   4  11    3.03    3.92
  12  -4 -11    1.15    2.73
  12   4 -11    8.16    3.93
 -12  -4  11    2.60    3.00
 -12   4  12   11.56    5.72
  12  -4 -12   16.88    5.79
  12   4 -12   18.36    5.62
 -12  -4  12   12.31    5.43
 -12   4  13    0.00    2.57
  12  -4 -13    1.06    3.06
  12   4 -13    3.70    2.97
 -12  -4  13    3.34    3.64
 -12   4  14    0.07    2.46
  12  -4 -14   -0.00    1.90
  12   4 -14    0.34    2.48
 -12  -4  14   -0.00    2.25
 -12   4  15    2.69    3.29
  12  -4 -15    1.21    2.27
  12   4 -15    5.56    3.41
 -12  -4  15    1.13    2.85
 -12   4  16    5.37    4.41
  12  -4 -16    6.75    3.99
  12   4 -16   17.22    5.24
 -12  -4  16   10.75    5.62
 -12   4  17    9.21    4.40
 -12   4  17   14.02    6.19
  12  -4 -17    5.83    4.10
  12   4 -17   18.71    5.48
 -12  -4  17   12.06    5.13
 -12   4  18   10.77    4.48
 -12   4  18    9.41    5.20
  12  -4 -18    0.72    2.52
  12   4 -18    9.50    4.16
 -12  -4  18    2.32    3.84
 -12   4  19    2.25    3.32
  12   4 -19    0.40    1.58
 -12  -4  19    8.78    4.29
 -12   4  20    5.63    4.90
  12   4 -20    4.08    3.07
 -12  -4  20    1.49    2.98
 -12   4  21    8.02    4.65
 -12  -4  21    8.77    4.64
 -12   4  22    4.25    3.44
 -12  -4  22    9.61    5.02
 -12   4  23    1.74    3.40
 -12  -4  23   -0.00    3.01
 -12   4  24    2.46    3.52
 -12  -4  24    0.76    2.78
 -12   4  25   -0.00    2.45
 -12  -4  25    1.94    3.32
 -12   4  26    8.47    4.38
 -12  -4  26    9.13    4.05
 -12   5   1   -0.00    2.72
 -12   5   1   -0.00    3.01
  12  -5  -1   -0.00    2.32
  12   5  -1    0.11    2.47
 -12  -5   1    0.05    2.89
 -12   5   2    2.03    2.65
 -12   5   2    7.06    5.33
  12  -5  -2    4.81    4.32
  12   5  -2    7.11    3.77
 -12  -5   2    2.97    3.53
 -12   5   3    5.11    3.71
 -12   5   3    5.80    4.37
  12  -5  -3    6.22    4.36
  12   5  -3    9.78    4.52
 -12  -5   3   20.88    7.12
 -12   5   4   10.66    4.50
 -12   5   4   16.08    6.74
  12  -5  -4    2.05    3.13
  12   5  -4    7.97    4.01
 -12  -5   4    0.44    2.79
 -12   5   5    1.07    2.99
 -12   5   5    0.00    2.77
  12  -5  -5    4.57    3.62
  12   5  -5    0.50    2.54
 -12  -5   5    2.85    3.45
 -12   5   6    0.95    2.32
 -12   5   6    0.21    3.48
  12  -5  -6   -0.00    3.16
  12   5  -6    1.73    2.87
 -12  -5   6    1.09    3.06
 -12   5   7    3.10    3.17
 -12   5   7    9.80    5.25
  12  -5  -7    0.00    2.96
  12   5  -7    2.43    2.82
 -12  -5   7   11.00    5.28
 -12   5   8   13.94    5.39
 -12   5   8    7.36    5.18
  12  -5  -8    6.89    4.53
  12   5  -8   17.47    5.57
 -12  -5   8   25.95    7.88
 -12   5   9   15.37    5.30
 -12   5   9    4.66    4.92
  12  -5  -9    9.91    5.08
  12   5  -9   13.17    5.03
 -12  -5   9   11.71    5.78
 -12   5  10    6.31    3.44
 -12   5  10    5.69    4.78
  12  -5 -10   14.71    5.71
  12   5 -10    7.91    4.00
 -12  -5  10    6.77    4.10
 -12   5  11   -0.00    2.34
 -12   5  11    0.00    4.10
  12   5 -11    2.28    2.86
 -12  -5  11    3.11    3.99
 -12   5  12    0.82    1.88
 -12   5  12   -0.00    3.94
  12   5 -12    0.73    2.46
 -12  -5  12   -0.00    3.23
 -12   5  13   30.90    7.44
 -12   5  13    5.72    4.78
  12   5 -13   15.96    5.46
 -12  -5  13   11.28    5.72
 -12   5  14   17.32    5.91
 -12   5  14   22.99    7.55
  12   5 -14   12.27    4.87
 -12  -5  14    6.20    4.81
 -12   5  15    0.00    2.16
 -12   5  15    4.35    3.51
  12   5 -15    0.53    1.90
 -12  -5  15    0.28    2.95
 -12   5  16    2.54    2.73
 -12   5  16    0.06    2.74
  12   5 -16    1.40    1.95
 -12  -5  16    1.52    3.09
 -12   5  17    5.04    3.75
 -12   5  17   -0.00    3.12
  12   5 -17    2.65    3.29
 -12  -5  17    4.07    3.91
 -12   5  18    6.15    4.33
 -12   5  18    6.46    4.41
  12   5 -18   14.05    4.82
 -12  -5  18    9.63    4.81
 -12   5  19    0.00    2.88
  12   5 -19    2.87    2.67
 -12  -5  19    1.60    2.59
 -12   5  20    2.51    2.68
  12   5 -20    3.27    3.31
 -12  -5  20    4.02    3.77
 -12   5  21    0.22    2.28
 -12  -5  21    0.00    3.12
 -12   5  22    1.02    3.15
 -12  -5  22    1.35    2.39
 -12   5  23    4.04    3.29
 -12  -5  23   -0.00    2.58
 -12   5  24    7.85    4.03
 -12  -5  24    4.92    3.84
 -12   5  25    6.45    4.16
 -12  -5  25    0.00    3.46
 -12   6   1   12.04    5.00
 -12   6   1    4.75    4.52
  12   6  -1   11.77    4.72
 -12  -6   1   12.60    6.14
 -12   6   2    5.14    3.70
 -12   6   2    0.00    3.48
  12   6  -2    7.50    4.02
 -12  -6   2    3.03    4.12
 -12   6   3    1.10    2.34
 -12   6   3    2.17    3.75
  12   6  -3    3.18    2.53
 -12  -6   3    3.38    3.48
 -12   6   4    0.17    2.28
 -12   6   4    1.89    4.23
  12   6  -4   -0.00    1.91
 -12  -6   4    4.08    4.30
 -12   6   5   13.64    5.43
 -12   6   5   12.29    6.51
  12   6  -5   27.07    6.92
 -12  -6   5   20.64    7.21
 -12   6   6   17.05    5.96
 -12   6   6    9.73    5.76
  12   6  -6   14.98    5.60
 -12  -6   6    5.55    4.42
 -12   6   7   12.05    5.26
 -12   6   7   10.81    5.81
  12   6  -7    2.75    3.07
 -12  -6   7    5.11    3.67
 -12   6   8    0.58    2.67
 -12   6   8    1.17    3.02
  12   6  -8    1.55    2.96
 -12  -6   8    8.81    4.94
 -12   6   9    2.16    3.04
 -12   6   9   -0.00    3.57
  12   6  -9    0.65    2.84
 -12  -6   9    1.08    3.73
 -12   6  10    7.45    4.28
  12   6 -10    3.10    3.23
 -12  -6  10    5.16    4.03
 -12   6  11   19.46    6.34
 -12   6  11   16.18    6.65
  12   6 -11   29.01    7.46
 -12  -6  11   25.36    7.88
 -12   6  12    6.10    4.17
 -12   6  12    9.53    5.03
  12   6 -12    9.22    4.25
 -12  -6  12    2.57    3.31
 -12   6  13   -0.00    2.59
 -12   6  13    2.47    4.19
  12   6 -13   -0.00    2.09
 -12  -6  13    2.52    3.48
 -12   6  14    2.44    3.00
 -12   6  14    0.30    2.66
  12   6 -14    1.95    2.54
 -12  -6  14   -0.00    2.58
 -12   6  15    2.17    3.41
 -12   6  15    0.00    3.16
  12   6 -15    4.34    3.16
 -12  -6  15    4.74    3.80
 -12   6  16    4.66    3.83
 -12   6  16    6.05    4.28
  12   6 -16    1.22    3.19
 -12  -6  16    2.84    3.50
 -12   6  17    0.95    2.14
 -12   6  17    0.00    3.03
  12   6 -17    2.04    2.85
 -12  -6  17   -0.00    2.38
 -12   6  18    3.78    4.04
  12   6 -18    3.44    3.37
 -12  -6  18    0.00    2.32
 -12   6  19    2.64    3.64
  12   6 -19   -0.00    2.49
 -12  -6  19    0.00    3.05
 -12   6  20   -0.00    2.93
  12   6 -20   -0.00    1.88
 -12  -6  20    1.96    3.43
 -12   6  21    0.78    2.09
  12   6 -21   -0.00    2.27
 -12  -6  21    3.08    3.21
 -12   6  22    0.69    3.28
 -12  -6  22    0.94    2.55
 -12   6  23   -0.00    4.12
 -12  -6  23    0.66    2.89
 -12  -6  24    2.74    2.51
 -12   7   1    4.10    3.66
 -12   7   1    2.15    3.81
  12   7  -1   12.42    4.98
 -12   7   2    5.54    4.32
 -12   7   2    6.88    4.99
  12   7  -2    4.74    3.17
 -12   7   3    7.39    4.66
 -12   7   3    9.25    5.66
  12   7  -3    7.66    4.58
 -12  -7   3   14.41    6.08
 -12   7   4   -0.00    2.58
 -12   7   4    1.67    3.65
  12   7  -4    0.00    3.12
 -12  -7   4   -0.00    3.26
 -12   7   5   -0.00    2.43
 -12   7   5    0.00    3.40
  12   7  -5   -0.00    2.63
 -12  -7   5    0.34    2.66
 -12   7   6    2.72    2.97
 -12   7   6    2.06    3.21
  12   7  -6   -0.00    1.98
 -12  -7   6   -0.00    2.17
 -12   7   7    1.17    2.45
 -12   7   7    1.12    3.83
  12   7  -7    3.86    3.70
 -12  -7   7    2.71    3.80
 -12   7   8    3.15    3.23
 -12   7   8    0.97    3.12
  12   7  -8    2.62    3.40
 -12  -7   8    8.63    4.74
 -12   7   9    7.39    4.22
 -12   7   9   16.52    6.82
  12   7  -9   23.54    6.32
 -12  -7   9    5.73    4.80
 -12   7  10    1.76    2.91
 -12   7  10   -0.00    3.59
  12   7 -10   -0.00    2.38
 -12  -7  10    0.00    2.47
 -12   7  11   -0.00    1.79
 -12   7  11    1.66    3.46
  12   7 -11    1.63    2.70
 -12  -7  11   -0.00    2.21
 -12   7  12   -0.00    2.52
 -12   7  12    0.00    3.27
  12   7 -12    0.22    2.35
 -12  -7  12   -0.00    3.15
 -12   7  13    2.84    3.16
 -12   7  13    6.05    4.30
  12   7 -13    1.98    2.91
 -12  -7  13    0.35    2.85
 -12   7  14    2.53    3.60
 -12   7  14    4.01    4.17
  12   7 -14   11.58    4.94
 -12  -7  14    6.29    4.62
 -12   7  15    8.66    4.38
 -12   7  15    6.54    4.31
  12   7 -15    9.69    4.24
 -12  -7  15   11.08    5.27
 -12   7  16    0.13    2.77
 -12   7  16   -0.00    3.06
  12   7 -16   -0.00    1.98
 -12  -7  16    2.12    2.96
 -12   7  17    1.11    2.82
 -12   7  17    3.39    4.21
  12   7 -17    4.42    3.30
 -12  -7  17    1.14    3.63
 -12   7  18    1.12    3.50
  12   7 -18    0.00    2.52
 -12  -7  18    0.00    2.41
 -12   7  19    6.42    4.09
  12   7 -19    8.75    4.46
 -12  -7  19    0.00    3.25
 -12   7  20   -0.00    3.10
  12   7 -20   -0.00    2.68
 -12  -7  20    1.18    3.09
 -12   7  21    1.79    3.37
  12   7 -21    1.11    2.55
 -12  -7  21    0.00    2.57
 -12   7  22   -0.00    2.81
 -12  -7  22   -0.00    1.63
 -12  -7  23    2.56    3.52
 -12   8   1    7.63    4.61
  12   8  -1   14.20    5.29
 -12   8   2    1.51    3.20
  12   8  -2   -0.00    3.47
 -12   8   3    2.28    2.35
  12   8  -3    0.00    2.49
 -12   8   4    1.45    2.80
  12   8  -4   -0.00    3.22
 -12  -8   4    0.37    2.89
 -12   8   5   21.24    6.82
  12   8  -5   16.70    6.05
 -12  -8   5   10.78    6.04
 -12   8   6    1.16    3.68
  12   8  -6    0.00    2.80
 -12  -8   6   -0.00    3.11
 -12   8   7   26.78    7.37
  12   8  -7   12.29    5.39
 -12  -8   7   11.79    6.07
 -12   8   8    1.47    3.35
  12   8  -8   -0.00    2.75
 -12  -8   8   -0.00    2.65
 -12   8   9    1.21    2.72
  12   8  -9    1.93    3.02
 -12  -8   9    0.90    3.06
 -12   8  10    0.00    2.35
  12   8 -10    0.00    2.25
 -12  -8  10    1.09    3.65
 -12   8  11    4.54    3.67
  12   8 -11    4.71    3.83
 -12  -8  11    6.67    4.22
 -12   8  12   -0.00    2.03
  12   8 -12    5.51    3.53
 -12  -8  12    0.43    3.05
 -12   8  13    4.68    3.72
  12   8 -13    0.00    2.44
 -12  -8  13   -0.00    3.63
 -12   8  14   -0.00    1.73
  12   8 -14   -0.00    2.68
 -12  -8  14    2.21    3.22
 -12   8  15    1.47    3.44
  12   8 -15   10.39    4.54
 -12  -8  15   -0.00    3.15
 -12   8  16    2.02    2.90
  12   8 -16    8.17    4.01
 -12  -8  16   -0.00    2.92
  12   8 -17    8.63    4.07
 -12  -8  17    5.75    4.13
  12   8 -18    1.21    2.61
 -12  -8  18    0.23    2.96
  12   8 -19   -0.00    1.55
 -12  -8  19    2.76    3.93
  12   8 -20    2.43    2.32
 -12  -8  20    3.33    3.80
  12   8 -21    3.65    3.63
 -12  -8  21    5.32    4.28
 -12  -8  22    2.83    3.50
 -12   9   1    3.34    3.47
  12   9  -1    1.64    3.06
 -12   9   2   -0.00    1.84
  12   9  -2    0.69    2.52
 -12   9   3   21.61    7.01
  12   9  -3   16.77    5.67
 -12   9   4    2.49    3.21
  12   9  -4    2.57    2.58
 -12   9   5    2.48    3.76
  12   9  -5    7.27    4.39
 -12   9   6   -0.00    2.66
  12   9  -6    0.13    2.45
 -12  -9   6    0.00    2.23
 -12   9   7    2.18    3.10
  12   9  -7    0.54    3.00
 -12  -9   7    3.14    3.28
 -12   9   8   -0.00    2.34
  12   9  -8    1.79    2.70
 -12  -9   8   -0.00    3.43
 -12   9   9   13.05    5.40
  12   9  -9   19.26    6.03
 -12  -9   9   10.01    5.77
 -12   9  10    0.32    2.21
  12   9 -10   -0.00    3.22
 -12  -9  10    0.22    2.34
 -12   9  11   -0.00    2.68
  12   9 -11   -0.00    2.44
 -12  -9  11   -0.00    3.06
 -12   9  12   -0.00    3.27
  12   9 -12   -0.00    2.70
 -12  -9  12    1.07    3.30
 -12   9  13    3.17    3.79
  12   9 -13    3.15    3.41
 -12  -9  13    7.11    4.76
 -12   9  14   -0.00    2.48
  12   9 -14   -0.00    2.30
 -12  -9  14   -0.00    3.42
 -12   9  15    6.84    4.33
  12   9 -15   -0.00    2.62
 -12  -9  15    0.92    2.81
 -12   9  16    3.24    3.28
  12   9 -16    0.80    2.55
 -12  -9  16   -0.00    3.81
  12   9 -17   -0.00    1.80
 -12  -9  17   -0.00    2.51
  12   9 -18   -0.00    1.93
 -12  -9  18    0.39    2.85
  12   9 -19    8.10    4.18
 -12  -9  19    3.76    4.21
  12   9 -20    0.00    2.36
 -12  -9  20   -0.00    3.62
  12   9 -21    0.19    2.08
 -12  10   1    3.78    3.75
  12  10  -1    4.03    3.55
 -12  10   2   -0.00    2.64
  12  10  -2   -0.00    3.33
 -12  10   3    1.28    3.28
  12  10  -3   -0.00    2.12
 -12  10   4    0.00    2.97
  12  10  -4    2.27    3.27
 -12  10   5    3.39    3.42
  12  10  -5    3.66    3.52
 -12  10   6    0.27    2.91
  12  10  -6   -0.00    3.76
 -12  10   7   11.29    5.76
  12  10  -7    8.55    4.71
 -12  10   8    0.00    2.30
  12  10  -8   -0.00    2.28
 -12 -10   8   -0.00    2.67
 -12  10   9    2.49    3.85
  12  10  -9    3.12    3.58
 -12 -10   9    2.36    3.61
 -12  10  10    2.70    3.69
  12  10 -10    0.00    2.49
 -12 -10  10    2.07    3.34
 -12  10  11    0.00    2.31
  12  10 -11   10.14    4.66
 -12 -10  11    0.00    3.13
 -12  10  12    3.55    3.75
  12  10 -12    1.21    2.42
 -12 -10  12    0.54    3.02
 -12  10  13   -0.00    2.75
  12  10 -13    5.33    3.53
 -12 -10  13    0.00    2.92
 -12  10  14    1.98    3.26
  12  10 -14    0.00    1.93
 -12 -10  14   -0.00    3.03
 -12  10  15   -0.00    2.58
  12  10 -15    2.13    3.45
 -12 -10  15    1.62    3.33
  12  10 -16    3.57    3.28
 -12 -10  16    2.70    3.55
  12  10 -17    8.81    4.33
 -12 -10  17    6.45    4.40
  12  10 -18    1.98    2.75
 -12 -10  18    1.12    3.18
  12  10 -19    2.23    2.77
 -12 -10  19    1.29    2.86
  12  10 -20    3.26    3.22
  12  10 -21    4.58    3.70
 -12  11   1   -0.00    4.03
  12  11  -1   -0.00    2.40
 -12  11   2   -0.00    2.86
  12  11  -2   -0.00    3.15
 -12  11   3    4.00    4.29
  12  11  -3   11.65    4.67
 -12  11   4    0.70    2.15
  12  11  -4    3.31    3.53
 -12  11   5   -0.00    2.30
  12  11  -5    2.89    3.87
 -12  11   6    0.29    2.53
  12  11  -6    0.22    1.96
 -12  11   7    1.19    3.41
  12  11  -7    0.47    2.89
 -12  11   8   -0.00    2.34
  12  11  -8    0.00    2.38
 -12  11   9   14.67    5.84
  12  11  -9    4.18    3.51
 -12  11  10   -0.00    2.41
  12  11 -10   -0.00    2.06
 -12 -11  10    0.54    2.76
 -12  11  11    0.00    2.51
  12  11 -11    5.99    3.83
 -12 -11  11    2.99    3.50
 -12  11  12   -0.00    2.55
  12  11 -12   -0.00    2.31
 -12 -11  12   -0.00    2.48
 -12  11  13    0.94    3.14
  12  11 -13   11.23    4.63
 -12 -11  13   -0.00    2.80
 -12  11  14    2.95    3.91
  12  11 -14    0.52    1.89
 -12 -11  14   -0.00    3.00
 -12  11  15   -0.00    2.24
  12  11 -15    0.46    2.78
 -12 -11  15    3.24    4.04
  12  11 -16    0.77    2.95
 -12 -11  16   -0.00    2.90
  12  11 -17   -0.00    2.75
 -12 -11  17   -0.00    3.14
  12  11 -18    0.91    2.30
 -12 -11  18    0.00    2.95
  12  11 -19    6.66    4.47
  12  11 -20    0.38    2.51
  12  11 -21   -0.00    2.63
 -12  12   1    2.89    3.57
 -12  12   2    2.04    3.16
 -12  12   3    1.59    3.11
 -12  12   4    0.01    2.94
 -12  12   5    4.97    3.76
 -12  12   6   -0.00    2.60
 -12  12   7    2.62    3.33
 -12  12   8   -0.00    3.12
 -12  12   9   -0.00    2.62
 -12  12  10    2.38    3.33
 -12  12  11    6.54    4.47
 -12  12  12    3.01    3.74
 -12  12  13    2.85    3.40
 -12 -12  13    0.76    3.33
 -12  12  14    2.23    3.40
 -12 -12  14   -0.00    2.69
 -12 -12  15    4.09    4.10
 -12 -12  16    0.95    3.73
 -12  13  13    5.10    4.24
 -12  13  14   -0.00    2.75
  11   0  -1   74.88   12.81
 -11   0   2   -0.00    3.64
  11   0  -2   -0.00    2.40
 -11   0   3   24.85    7.44
  11   0  -3   18.06    5.98
 -11   0   4    1.49    3.34
  11   0  -4    0.00    2.47
 -11   0   5   81.57   15.47
  11   0  -5  117.01   16.13
 -11   0   6    0.00    2.15
  11   0  -6   -0.00    2.59
 -11   0   7    0.00    2.39
  11   0  -7    0.07    2.51
 -11   0   8   -0.00    2.33
  11   0  -8   -0.00    2.27
 -11   0   9   31.86    8.07
  11   0  -9   24.37    6.68
 -11   0  10    0.00    2.37
  11   0 -10    0.28    2.10
 -11   0  11   39.07    9.77
  11   0 -11   50.59    9.56
 -11   0  12    1.57    3.38
  11   0 -12   -0.00    1.50
 -11   0  13    6.28    4.24
  11   0 -13    4.64    3.43
 -11   0  14   -0.00    3.17
  11   0 -14   -0.00    1.53
 -11   0  15   16.49    5.71
  11   0 -15   17.20    5.67
 -11   0  16    2.31    3.05
  11   0 -16    4.38    3.02
 -11   0  17    5.66    3.51
  11   0 -17    4.99    3.25
 -11   0  18    0.07    2.07
  11   0 -18    0.31    1.98
 -11   0  19   12.36    5.07
  11   0 -19    4.28    2.83
 -11   0  20    3.80    3.15
  11   0 -20   -0.00    2.28
 -11   0  21   16.13    5.99
 -11   0  22    0.53    2.61
 -11   0  23    5.13    3.45
 -11   0  24    1.19    2.61
 -11   0  25   10.27    4.43
 -11   0  26   -0.00    2.29
 -11   0  27    6.09    3.90
 -11   0  28    1.88    2.50
 -11   0  29    0.00    2.51
 -11   0  30   -0.00    2.60
  11  -1  -1   77.22   13.14
  11   1  -1   79.03   13.04
 -11   1   2   -0.00    2.94
  11  -1  -2    2.61    2.78
  11   1  -2    1.15    2.90
 -11   1   3   42.74   10.07
  11  -1  -3   36.74    8.55
  11   1  -3   41.36    9.01
 -11  -1   3   44.04   10.16
 -11   1   4    0.52    3.07
  11  -1  -4    0.00    2.37
  11   1  -4   -0.00    2.67
 -11  -1   4    0.49    2.79
 -11   1   5    5.85    4.40
  11  -1  -5    3.45    3.39
  11   1  -5    4.93    3.09
 -11  -1   5    2.65    3.54
 -11   1   6    0.81    2.68
  11  -1  -6    1.65    2.29
  11   1  -6    1.57    2.92
 -11  -1   6    2.58    3.72
 -11   1   7   31.76    8.65
  11  -1  -7   38.34    8.29
  11   1  -7   36.62    8.31
 -11  -1   7   40.13    9.39
 -11   1   8    1.77    3.05
  11  -1  -8    0.00    1.97
  11   1  -8    0.00    2.24
 -11  -1   8    3.60    3.58
 -11   1   9   18.59    6.68
  11  -1  -9   16.00    5.78
  11   1  -9   23.19    6.37
 -11  -1   9   24.80    7.17
 -11   1  10    3.23    3.59
  11  -1 -10   -0.00    2.28
  11   1 -10   -0.00    1.73
 -11  -1  10    0.02    2.70
 -11   1  11    8.27    4.28
  11  -1 -11    2.12    2.73
  11   1 -11   16.00    5.28
 -11  -1  11    9.33    4.53
 -11   1  12   -0.00    2.46
  11  -1 -12    2.28    3.21
  11   1 -12    0.74    2.16
 -11  -1  12    1.66    2.27
 -11   1  13   25.09    7.38
  11  -1 -13   28.51    7.03
  11   1 -13   22.08    6.50
 -11  -1  13   37.97    8.76
 -11   1  14    0.00    3.29
  11  -1 -14    3.53    2.61
  11   1 -14   -0.00    2.15
 -11  -1  14   -0.00    2.54
 -11   1  15   -0.00    2.35
  11  -1 -15    0.00    2.21
  11   1 -15    0.61    1.67
 -11  -1  15    1.68    2.91
 -11   1  16    1.20    2.46
  11  -1 -16   -0.00    2.15
  11   1 -16   -0.00    2.01
 -11  -1  16    1.08    1.90
 -11   1  17   30.57    7.45
  11  -1 -17    9.55    4.33
  11   1 -17    7.04    3.79
 -11  -1  17    9.76    4.33
 -11   1  18    1.90    2.53
  11  -1 -18    0.07    1.99
  11   1 -18    1.37    2.15
 -11  -1  18    1.97    3.01
 -11   1  19   10.00    4.72
  11  -1 -19    0.53    2.51
  11   1 -19    2.56    2.73
 -11  -1  19    5.32    3.98
 -11   1  20   -0.00    2.68
  11   1 -20    0.00    2.00
 -11  -1  20    0.43    2.35
 -11   1  21    0.00    2.48
 -11  -1  21    0.04    2.39
 -11   1  22   -0.00    3.27
 -11  -1  22    1.37    2.52
 -11   1  23   28.54    7.41
 -11  -1  23   29.14    7.37
 -11   1  24   -0.00    2.79
 -11  -1  24   -0.00    2.24
 -11   1  25    3.17    3.09
 -11  -1  25    3.27    3.30
 -11   1  26   -0.00    1.82
 -11  -1  26    0.44    2.56
 -11   1  27    1.70    2.69
 -11  -1  27    7.65    3.97
 -11   1  28   -0.00    2.16
 -11  -1  28    0.06    2.15
 -11   1  29   -0.00    2.80
 -11  -1  29    7.09    3.56
 -11   1  30   -0.00    2.19
 -11  -1  30   -0.00    2.18
 -11   2   1   16.03    6.79
  11  -2  -1   19.27    6.15
  11   2  -1   12.86    4.79
 -11   2   2   -0.00    2.31
  11  -2  -2    0.42    2.64
  11   2  -2    0.39    2.20
 -11   2   3   28.45    7.75
  11  -2  -3   13.10    4.90
  11   2  -3    7.09    4.13
 -11  -2   3   12.05    5.30
 -11   2   4    9.43    5.73
  11  -2  -4    4.04    3.47
  11   2  -4    3.76    3.10
 -11  -2   4    9.77    5.09
 -11   2   5   26.02    8.31
  11  -2  -5   46.79    9.28
  11   2  -5   32.07    7.83
 -11  -2   5   55.92   10.72
 -11   2   6   16.41    6.10
  11  -2  -6    6.46    4.15
  11   2  -6   13.05    4.68
 -11  -2   6   21.53    6.59
 -11   2   7   11.30    5.15
  11  -2  -7    2.85    3.05
  11   2  -7   11.07    4.19
 -11  -2   7    8.63    4.71
 -11   2   8   14.74    5.91
  11  -2  -8    4.26    3.52
  11   2  -8    9.18    4.12
 -11  -2   8   18.48    6.21
 -11   2   9   19.42    6.60
  11  -2  -9   26.99    6.90
  11   2  -9   21.54    6.03
 -11  -2   9   30.05    7.88
 -11   2  10    4.53    3.49
  11  -2 -10    0.84    2.28
  11   2 -10    2.09    2.68
 -11  -2  10    1.28    3.19
 -11   2  11   16.56    6.16
  11  -2 -11   19.05    5.75
  11   2 -11   22.16    6.01
 -11  -2  11   31.43    7.82
 -11   2  12    0.00    1.85
  11  -2 -12   -0.00    2.38
  11   2 -12    0.00    1.70
 -11  -2  12    0.82    2.89
 -11   2  13   -0.00    2.26
  11  -2 -13   -0.00    2.53
  11   2 -13   -0.00    1.76
 -11  -2  13   -0.00    2.32
 -11   2  14    2.14    2.50
  11  -2 -14    3.47    2.77
  11   2 -14    4.55    2.94
 -11  -2  14   -0.00    1.78
 -11   2  15   11.13    5.13
  11  -2 -15   18.21    5.47
  11   2 -15   17.70    5.27
 -11  -2  15   10.15    4.97
 -11   2  16    0.88    3.23
  11  -2 -16    8.49    3.95
  11   2 -16    7.61    3.65
 -11  -2  16   11.79    4.86
 -11   2  17    6.40    3.90
  11  -2 -17    5.10    3.15
  11   2 -17    7.59    3.58
 -11  -2  17    4.48    3.48
 -11   2  18   -0.00    2.52
  11  -2 -18    0.67    2.39
  11   2 -18    0.28    1.45
 -11  -2  18   -0.00    1.81
 -11   2  19    5.16    3.31
  11  -2 -19    5.21    3.48
  11   2 -19    8.26    3.85
 -11  -2  19   16.00    5.74
 -11   2  20    2.15    2.80
  11   2 -20    2.18    2.46
 -11  -2  20    0.00    2.29
 -11   2  21   13.83    5.34
 -11  -2  21   12.57    5.12
 -11   2  22   -0.00    2.46
 -11  -2  22    0.00    2.62
 -11   2  23    0.00    2.25
 -11  -2  23   -0.00    2.52
 -11   2  24    3.45    3.30
 -11  -2  24    0.00    2.44
 -11   2  25    3.79    3.42
 -11  -2  25    7.80    3.79
 -11   2  26    0.00    2.34
 -11  -2  26    3.31    3.27
 -11   2  27    3.03    3.07
 -11  -2  27    4.89    3.26
 -11   2  28    8.42    3.62
 -11  -2  28    1.43    2.83
 -11   2  29    0.86    2.91
 -11  -2  29    1.57    2.68
 -11   2  30    2.79    3.25
 -11  -2  30    1.97    2.47
 -11   3   1    7.01    4.90
  11  -3  -1    6.05    4.28
  11   3  -1   13.03    4.53
 -11   3   2   21.87    7.08
  11  -3  -2   14.59    5.50
  11   3  -2   10.04    4.50
 -11   3   3   38.26   10.20
  11  -3  -3   31.26    8.61
  11   3  -3   66.61   10.58
 -11  -3   3   54.14   10.95
 -11   3   4    0.00    2.73
  11  -3  -4    4.40    3.16
  11   3  -4    7.03    3.48
 -11  -3   4    5.30    4.18
 -11   3   5    4.18    3.36
  11  -3  -5    3.95    3.59
  11   3  -5    5.12    3.26
 -11  -3   5    0.00    2.90
 -11   3   6    7.06    4.50
  11  -3  -6    6.55    3.89
  11   3  -6    9.07    3.84
 -11  -3   6   10.08    4.83
 -11   3   7   41.92    9.88
  11  -3  -7   18.83    6.42
  11   3  -7   44.01    8.31
 -11  -3   7   31.35    8.48
 -11   3   8    1.28    3.55
  11  -3  -8    0.00    2.94
  11   3  -8    1.53    2.56
 -11  -3   8    5.63    4.19
 -11   3   9    8.01    4.46
  11  -3  -9    9.43    4.30
  11   3  -9   12.89    4.58
 -11  -3   9   20.97    6.63
 -11   3  10    5.93    3.69
  11  -3 -10    6.80    3.76
  11   3 -10    3.17    2.90
 -11  -3  10    6.21    3.70
 -11   3  11    3.92    3.68
  11  -3 -11    7.00    3.91
  11   3 -11   10.16    3.93
 -11  -3  11    5.74    3.90
 -11   3  12    5.10    4.64
  11  -3 -12    7.45    3.88
  11   3 -12    8.24    3.68
 -11  -3  12    7.29    4.73
 -11   3  13   23.91    6.67
  11  -3 -13    8.78    4.22
  11   3 -13   20.10    5.49
 -11  -3  13    7.91    4.87
 -11   3  14    0.17    2.64
  11  -3 -14   -0.00    2.55
  11   3 -14   -0.00    1.98
 -11  -3  14   -0.00    2.64
 -11   3  15   -0.00    2.12
  11  -3 -15    0.00    2.21
  11   3 -15    0.00    1.93
 -11  -3  15    0.00    2.40
 -11   3  16    3.10    3.17
  11  -3 -16    0.52    1.97
  11   3 -16   -0.00    1.92
 -11  -3  16    1.87    2.60
 -11   3  17    8.06    4.42
  11  -3 -17    5.47    3.58
  11   3 -17    4.43    3.14
 -11  -3  17    7.26    3.96
 -11   3  18    0.00    3.58
  11  -3 -18    2.16    2.53
  11   3 -18    7.52    3.42
 -11  -3  18    3.23    3.59
 -11   3  19   14.99    5.88
  11  -3 -19    7.00    4.12
  11   3 -19    7.13    3.60
 -11  -3  19    9.91    4.60
 -11   3  20    1.58    2.37
  11   3 -20    0.58    2.40
 -11  -3  20    7.00    4.25
 -11   3  21    0.40    2.70
  11   3 -21    0.49    1.94
 -11  -3  21    0.00    2.73
 -11   3  22    3.69    4.11
 -11  -3  22    4.90    3.80
 -11   3  23    9.40    4.59
 -11  -3  23   13.35    5.30
 -11   3  24    0.52    2.77
 -11  -3  24    2.38    3.21
 -11   3  25   -0.00    2.50
 -11  -3  25    2.16    2.45
 -11   3  26    1.73    2.85
 -11  -3  26   -0.00    2.29
 -11   3  27   17.56    5.67
 -11  -3  27   11.72    5.12
 -11   3  28    3.09    3.97
 -11  -3  28    6.92    4.07
 -11   3  29    5.63    3.49
 -11  -3  29    4.54    4.00
 -11   3  30    2.99    2.98
 -11   4   1   25.94    8.10
  11  -4  -1   31.58    7.90
  11   4  -1   25.62    7.01
 -11   4   2   -0.00    2.73
  11  -4  -2    1.43    2.93
  11   4  -2    0.09    2.09
 -11  -4   2   -0.00    2.83
 -11   4   3    5.50    4.28
  11  -4  -3    3.01    3.56
  11   4  -3    4.06    3.13
 -11  -4   3    5.19    3.67
 -11   4   4    1.39    3.17
  11  -4  -4    7.55    4.13
  11   4  -4    3.59    3.21
 -11  -4   4    8.44    4.80
 -11   4   5   67.40   12.59
  11  -4  -5   53.39   10.49
  11   4  -5   51.08    9.80
 -11  -4   5   29.64    8.82
 -11   4   6   13.61    5.77
  11  -4  -6    9.71    4.94
  11   4  -6    7.12    3.89
 -11  -4   6   17.33    6.07
 -11   4   7    9.24    4.77
  11  -4  -7    6.99    4.28
  11   4  -7   11.68    4.63
 -11  -4   7   12.05    5.50
 -11   4   8    2.52    3.06
  11  -4  -8    2.11    2.85
  11   4  -8    0.00    2.06
 -11  -4   8    6.98    4.48
 -11   4   9   30.10    8.20
  11  -4  -9   37.24    8.34
  11   4  -9   27.32    6.86
 -11  -4   9   18.71    7.24
 -11   4  10    5.85    4.04
  11  -4 -10    2.74    2.90
  11   4 -10    5.09    3.60
 -11  -4  10    6.08    4.57
 -11   4  11   17.53    6.13
  11  -4 -11    6.41    4.41
  11   4 -11   16.05    5.47
 -11  -4  11   11.17    5.14
 -11   4  12   -0.00    2.11
  11  -4 -12   -0.00    2.17
  11   4 -12    0.61    2.42
 -11  -4  12    1.88    3.35
 -11   4  13    3.81    4.12
  11  -4 -13   -0.00    2.63
  11   4 -13    1.37    1.96
 -11  -4  13   -0.00    2.64
 -11   4  14    0.00    3.36
  11  -4 -14    7.88    4.12
  11   4 -14    3.13    3.02
 -11  -4  14    7.38    3.95
 -11   4  15   21.21    6.80
  11  -4 -15   14.80    5.54
  11   4 -15   18.50    5.46
 -11  -4  15   11.09    5.18
 -11   4  16    7.90    3.64
 -11   4  16    6.61    4.01
  11  -4 -16   -0.00    2.31
  11   4 -16   11.05    4.26
 -11  -4  16    0.94    2.82
 -11   4  17    1.18    2.32
 -11   4  17    0.00    3.13
  11  -4 -17    1.63    3.32
  11   4 -17    2.93    2.56
 -11  -4  17    5.93    4.02
 -11   4  18    0.84    2.41
 -11   4  18   -0.00    2.33
  11  -4 -18   -0.00    2.26
  11   4 -18   -0.00    1.68
 -11  -4  18    0.49    2.39
 -11   4  19    3.25    2.75
 -11   4  19    1.37    2.68
  11   4 -19    0.00    1.84
 -11  -4  19    4.06    3.70
 -11   4  20    1.34    2.87
  11   4 -20    2.12    2.56
 -11  -4  20    3.74    3.50
 -11   4  21    6.34    4.49
  11   4 -21   15.24    4.83
 -11  -4  21    5.90    3.93
 -11   4  22    3.31    3.77
 -11  -4  22   12.70    4.69
 -11   4  23   -0.00    2.41
 -11  -4  23    0.00    2.63
 -11   4  24    0.22    2.45
 -11  -4  24    3.09    3.37
 -11   4  25   19.11    6.05
 -11  -4  25    4.00    3.54
 -11   4  26    0.00    2.87
 -11  -4  26    2.58    2.86
 -11   4  27    2.98    3.46
 -11  -4  27    6.44    3.47
 -11   4  28    3.87    3.11
 -11  -4  28    2.26    2.87
 -11   4  29   -0.00    2.09
 -11   5   1    4.42    3.39
 -11   5   1    0.09    2.50
  11  -5  -1    1.75    2.73
  11   5  -1    1.96    2.31
 -11   5   2   30.20    7.31
 -11   5   2   11.97    6.62
  11  -5  -2   23.20    7.27
  11   5  -2   48.81    9.05
 -11  -5   2   32.56    8.44
 -11   5   3   39.44    8.56
 -11   5   3   24.09    8.08
  11  -5  -3   28.23    7.90
  11   5  -3   41.19    8.55
 -11  -5   3   36.90    9.12
 -11   5   4    1.75    3.02
 -11   5   4    4.79    3.72
  11  -5  -4    2.58    3.52
  11   5  -4    0.94    2.39
 -11  -5   4    2.88    3.91
 -11   5   5    1.75    2.51
 -11   5   5   -0.00    3.18
  11  -5  -5    1.02    2.97
  11   5  -5    0.12    2.62
 -11  -5   5   -0.00    2.38
 -11   5   6   15.21    5.15
 -11   5   6    8.45    5.21
  11  -5  -6    8.05    4.59
  11   5  -6    9.81    4.37
 -11  -5   6    8.61    4.66
 -11   5   7   33.42    7.42
 -11   5   7   20.69    7.20
  11  -5  -7   10.91    5.18
  11   5  -7   14.88    5.31
 -11  -5   7   28.46    7.77
 -11   5   8   11.55    4.35
 -11   5   8    7.42    4.74
  11  -5  -8   -0.00    2.52
  11   5  -8    5.77    3.45
 -11  -5   8    8.35    4.26
 -11   5   9   21.82    6.17
 -11   5   9   16.75    6.66
  11   5  -9   17.58    5.32
 -11  -5   9   11.00    5.26
 -11   5  10    0.09    2.66
 -11   5  10    4.35    3.30
  11   5 -10    0.00    2.29
 -11  -5  10    0.22    2.14
 -11   5  11    3.90    2.97
 -11   5  11    3.79    3.66
  11   5 -11    8.77    3.86
 -11  -5  11    6.31    4.15
 -11   5  12   12.14    5.14
 -11   5  12    8.29    4.76
  11   5 -12   29.33    6.80
 -11  -5  12   13.74    5.68
 -11   5  13   31.77    7.56
 -11   5  13   20.57    6.70
  11   5 -13   16.70    5.54
 -11  -5  13   18.59    6.39
 -11   5  14    2.23    2.85
 -11   5  14   -0.00    2.38
  11   5 -14    2.01    2.82
 -11  -5  14    5.76    4.04
 -11   5  15    0.00    1.95
 -11   5  15    1.04    3.20
  11   5 -15    0.29    1.92
 -11  -5  15    0.89    2.89
 -11   5  16   -0.00    2.20
 -11   5  16    0.96    1.98
  11   5 -16   -0.00    1.80
 -11  -5  16   -0.00    2.25
 -11   5  17    3.59    2.96
 -11   5  17    5.02    4.10
  11   5 -17    4.38    2.96
 -11  -5  17    4.60    3.75
 -11   5  18    9.64    4.27
 -11   5  18    5.13    4.19
  11   5 -18   12.50    4.77
 -11  -5  18    4.32    3.67
 -11   5  19   14.79    5.89
  11   5 -19    9.78    4.46
 -11  -5  19   16.67    6.09
 -11   5  20    0.76    2.32
  11   5 -20    1.95    2.22
 -11  -5  20   -0.00    1.58
 -11   5  21    2.28    3.10
  11   5 -21    0.80    1.88
 -11  -5  21    0.18    2.25
 -11   5  22   -0.00    2.95
 -11  -5  22    3.86    2.98
 -11   5  23    3.66    3.69
 -11  -5  23    8.03    4.57
 -11   5  24    0.00    2.31
 -11  -5  24   -0.00    2.64
 -11   5  25    0.23    2.67
 -11  -5  25   -0.00    2.31
 -11   5  26   -0.00    2.09
 -11  -5  26    0.49    2.13
 -11   5  27    1.73    3.03
 -11  -5  27    3.01    3.01
 -11   5  28    4.20    3.17
 -11  -5  28    2.70    3.08
 -11   6   1   25.14    6.83
 -11   6   1    8.37    5.19
  11   6  -1   13.47    5.05
 -11  -6   1   15.44    6.04
 -11   6   2   -0.00    2.88
 -11   6   2   -0.00    2.48
  11   6  -2    6.10    3.98
 -11  -6   2    0.21    2.44
 -11   6   3    1.53    2.41
 -11   6   3    1.63    3.92
  11   6  -3    8.00    4.00
 -11  -6   3    5.86    4.34
 -11   6   4   25.01    6.97
 -11   6   4   16.14    6.76
  11   6  -4   21.08    6.17
 -11  -6   4   22.08    7.50
 -11   6   5   10.56    5.00
 -11   6   5    7.13    4.94
  11   6  -5   11.54    4.80
 -11  -6   5   15.63    6.28
 -11   6   6    3.47    2.93
 -11   6   6    4.57    4.77
  11   6  -6   20.77    5.90
 -11  -6   6    4.68    3.80
 -11   6   7    1.09    2.66
 -11   6   7    7.64    5.55
  11   6  -7    6.06    3.98
 -11  -6   7    5.32    3.97
 -11   6   8    8.58    4.02
 -11   6   8   16.72    6.70
  11   6  -8   12.08    4.89
 -11  -6   8    6.16    4.22
 -11   6   9    0.27    2.24
 -11   6   9    3.83    4.33
  11   6  -9    2.21    2.74
 -11  -6   9    4.98    3.74
 -11   6  10    6.81    4.38
 -11   6  10    9.24    5.54
  11   6 -10   14.06    5.42
 -11  -6  10   15.16    5.81
 -11   6  11    4.12    3.29
 -11   6  11    2.72    3.76
  11   6 -11    6.89    4.09
 -11  -6  11   10.28    5.42
 -11   6  12   -0.00    2.09
 -11   6  12    4.19    3.16
  11   6 -12    3.11    2.63
 -11  -6  12    3.49    3.63
 -11   6  13    0.99    2.65
  11   6 -13    1.56    3.23
 -11  -6  13    4.80    3.95
 -11   6  14    5.12    3.74
 -11   6  14   17.08    6.34
  11   6 -14   13.24    5.31
 -11  -6  14   11.78    5.36
 -11   6  15   16.33    5.59
 -11   6  15   17.48    6.06
  11   6 -15    4.60    3.19
 -11  -6  15   14.30    5.75
 -11   6  16   13.62    5.33
 -11   6  16    5.26    3.75
  11   6 -16   10.56    4.42
 -11  -6  16    6.17    4.03
 -11   6  17    2.85    2.98
 -11   6  17    2.19    2.64
  11   6 -17    0.00    1.91
 -11  -6  17    4.08    3.84
 -11   6  18    0.14    1.59
 -11   6  18    0.00    2.51
  11   6 -18   -0.00    2.15
 -11  -6  18    1.87    3.10
 -11   6  19    5.06    4.30
  11   6 -19   13.05    4.68
 -11  -6  19    3.17    3.67
 -11   6  20    0.00    3.01
  11   6 -20    1.88    2.19
 -11  -6  20    3.42    3.21
 -11   6  21    0.00    3.14
  11   6 -21    4.98    3.50
 -11  -6  21    0.42    2.20
 -11   6  22   -0.00    3.07
 -11  -6  22    4.09    3.28
 -11   6  23   -0.00    3.14
 -11  -6  23    0.50    2.68
 -11   6  24    1.16    3.28
 -11  -6  24    3.79    4.01
 -11   6  25    6.50    3.78
 -11  -6  25    4.54    3.23
 -11   6  26    8.22    4.41
 -11  -6  26    2.94    3.21
 -11   6  27    2.03    2.96
 -11  -6  27   -0.00    2.67
 -11   7   1    7.68    4.25
  11   7  -1    6.07    4.10
 -11  -7   1   11.52    5.20
 -11   7   2   23.39    7.32
  11   7  -2   19.53    6.16
 -11  -7   2   16.21    6.17
 -11   7   3    0.22    2.04
 -11   7   3   -0.00    2.63
  11   7  -3   -0.00    2.21
 -11  -7   3    4.35    3.55
 -11   7   4   12.28    5.50
 -11   7   4    4.51    4.26
  11   7  -4   16.97    5.42
 -11  -7   4    5.14    4.38
 -11   7   5    1.22    2.40
 -11   7   5   -0.00    3.45
  11   7  -5    5.23    3.53
 -11  -7   5    2.95    3.33
 -11   7   6    6.65    4.22
 -11   7   6    3.21    4.10
  11   7  -6    9.89    4.66
 -11  -7   6   19.21    6.76
 -11   7   7    0.35    3.56
 -11   7   7   -0.00    3.23
  11   7  -7    1.33    2.98
 -11  -7   7   -0.00    3.16
 -11   7   8   29.14    7.66
 -11   7   8   10.92    5.58
  11   7  -8   33.33    7.54
 -11  -7   8   20.82    7.43
 -11   7   9   16.24    5.64
 -11   7   9    8.15    5.36
  11   7  -9   19.22    5.82
 -11  -7   9    7.36    4.88
 -11   7  10   -0.00    2.57
 -11   7  10    0.36    3.74
  11   7 -10   -0.00    2.44
 -11  -7  10    0.00    2.74
 -11   7  11    1.17    2.40
 -11   7  11   -0.00    3.19
  11   7 -11   -0.00    1.79
 -11  -7  11   -0.00    2.54
 -11   7  12   12.41    4.97
 -11   7  12   12.50    5.91
  11   7 -12   27.44    6.82
 -11  -7  12   18.41    6.70
 -11   7  13    7.52    4.47
 -11   7  13    2.07    3.36
  11   7 -13    8.95    4.12
 -11  -7  13   -0.00    3.46
 -11   7  14    5.65    4.05
 -11   7  14    0.00    3.54
  11   7 -14    7.19    3.65
 -11  -7  14    2.44    3.33
 -11   7  15   -0.00    2.41
 -11   7  15    1.12    4.29
  11   7 -15    1.25    2.39
 -11  -7  15    1.12    2.14
 -11   7  16   -0.00    2.19
 -11   7  16   -0.00    4.05
  11   7 -16    5.29    3.23
 -11  -7  16    0.99    2.65
 -11   7  17    3.03    4.03
 -11   7  17    0.23    3.81
  11   7 -17   -0.00    1.94
 -11  -7  17    7.28    4.03
 -11   7  18    3.93    3.39
 -11   7  18    3.09    3.75
  11   7 -18   11.10    4.30
 -11  -7  18    6.85    4.57
 -11   7  19   -0.00    2.86
  11   7 -19    3.35    3.02
 -11  -7  19   -0.00    2.70
 -11   7  20    0.66    3.21
  11   7 -20    0.00    2.32
 -11  -7  20   -0.00    2.50
 -11   7  21    4.79    3.43
  11   7 -21    1.62    2.50
 -11  -7  21   -0.00    2.74
 -11   7  22    5.27    4.03
 -11  -7  22    2.22    2.80
 -11   7  23    0.22    2.83
 -11  -7  23    4.00    3.02
 -11   7  24    0.00    2.80
 -11  -7  24    1.14    3.09
 -11   7  25   -0.00    2.36
 -11  -7  25   -0.00    2.54
 -11  -7  26    2.23    2.98
 -11   8   1    0.00    2.81
  11   8  -1    2.68    2.80
 -11   8   2    3.81    4.16
  11   8  -2    7.86    4.06
 -11  -8   2    5.34    4.27
 -11   8   3    0.00    2.30
  11   8  -3    0.42    2.55
 -11  -8   3    0.85    2.72
 -11   8   4   22.72    7.12
  11   8  -4   38.59    8.53
 -11  -8   4   19.54    7.33
 -11   8   5    2.29    2.78
  11   8  -5    4.69    3.28
 -11  -8   5    2.71    3.59
 -11   8   6   24.74    7.19
  11   8  -6   22.72    6.63
 -11  -8   6   20.65    7.37
 -11   8   7    2.95    2.90
  11   8  -7    0.67    2.10
 -11  -8   7    0.00    2.89
 -11   8   8    0.16    2.83
  11   8  -8    3.60    2.73
 -11  -8   8    3.07    3.76
 -11   8   9    1.59    2.27
  11   8  -9    0.95    2.44
 -11  -8   9    4.52    3.72
 -11   8  10   18.75    6.41
  11   8 -10   17.94    6.02
 -11  -8  10   12.98    6.01
 -11   8  11   -0.00    2.26
  11   8 -11    1.11    1.99
 -11  -8  11    0.11    3.02
 -11   8  12    0.87    2.66
  11   8 -12   -0.00    2.63
 -11  -8  12    0.64    2.70
 -11   8  13    0.34    2.22
  11   8 -13    2.84    2.80
 -11  -8  13   -0.00    3.17
 -11   8  14    0.11    2.20
  11   8 -14    0.97    2.30
 -11  -8  14    2.18    3.25
 -11   8  15    4.21    3.49
  11   8 -15    1.61    2.32
 -11  -8  15    3.30    4.23
 -11   8  16    9.98    4.46
  11   8 -16    9.51    4.51
 -11  -8  16    5.76    4.22
 -11   8  17   -0.00    2.09
  11   8 -17    0.16    1.76
 -11  -8  17    0.00    3.12
  11   8 -18    0.45    1.88
 -11  -8  18   -0.00    3.23
  11   8 -19    0.00    1.92
 -11  -8  19    3.03    3.90
  11   8 -20    2.81    3.09
 -11  -8  20    9.36    4.77
  11   8 -21    1.02    2.43
 -11  -8  21    0.00    3.11
 -11  -8  22    3.50    3.47
 -11  -8  23   -0.00    1.96
 -11  -8  24    0.00    3.04
 -11   9   1   -0.00    2.76
  11   9  -1   -0.00    2.69
 -11   9   2   15.22    5.91
  11   9  -2   38.02    8.61
 -11   9   3   -0.00    2.56
  11   9  -3    0.05    1.90
 -11   9   4    6.62    4.14
  11   9  -4   11.25    4.95
 -11  -9   4    9.93    5.70
 -11   9   5   -0.00    2.31
  11   9  -5    1.34    2.37
 -11  -9   5    0.10    2.15
 -11   9   6    0.00    2.73
  11   9  -6    3.33    2.77
 -11  -9   6    0.76    2.70
 -11   9   7    1.96    2.91
  11   9  -7    2.87    3.06
 -11  -9   7   -0.00    2.60
 -11   9   8   22.39    6.96
  11   9  -8   33.83    7.84
 -11  -9   8   13.20    6.09
 -11   9   9    1.32    2.73
  11   9  -9   -0.00    2.56
 -11  -9   9    1.80    2.41
 -11   9  10    1.08    2.97
  11   9 -10   -0.00    1.65
 -11  -9  10   -0.00    3.40
 -11   9  11    0.32    2.86
  11   9 -11    1.06    2.37
 -11  -9  11    0.31    3.14
 -11   9  12    6.02    4.18
  11   9 -12    8.89    4.48
 -11  -9  12    6.80    4.56
 -11   9  13    2.52    3.00
  11   9 -13    3.73    3.32
 -11  -9  13    0.00    2.80
 -11   9  14    4.69    4.06
  11   9 -14    4.80    3.71
 -11  -9  14    5.48    4.77
 -11   9  15    0.52    2.57
  11   9 -15   -0.00    2.14
 -11  -9  15    2.75    3.43
 -11   9  16    0.00    2.70
  11   9 -16    0.00    1.94
 -11  -9  16    1.04    3.03
 -11   9  17   -0.00    2.47
  11   9 -17    1.24    2.65
 -11  -9  17   -0.00    2.89
  11   9 -18   22.92    6.66
 -11  -9  18   12.85    6.12
  11   9 -19    0.35    2.50
 -11  -9  19    0.00    2.85
  11   9 -20    1.10    2.87
 -11  -9  20    1.60    3.30
  11   9 -21   -0.00    2.40
 -11  -9  21   -0.00    2.60
  11   9 -22    3.44    3.34
 -11  -9  22    3.36    3.22
 -11  -9  23    0.25    1.70
 -11  10   1   -0.00    2.53
  11  10  -1   -0.00    2.93
 -11  10   2    3.00    3.83
  11  10  -2    2.79    2.84
 -11  10   3    0.00    2.75
  11  10  -3    0.69    2.18
 -11  10   4    1.74    3.26
  11  10  -4    5.32    3.35
 -11  10   5    1.23    3.11
  11  10  -5   -0.00    2.77
 -11  10   6    5.02    3.78
  11  10  -6   15.24    5.69
 -11 -10   6    7.27    4.75
 -11  10   7   -0.00    3.03
  11  10  -7   -0.00    2.55
 -11 -10   7    2.69    3.98
 -11  10   8    1.36    3.46
  11  10  -8   -0.00    2.62
 -11 -10   8    8.01    4.45
 -11  10   9   -0.00    2.49
  11  10  -9    0.28    1.42
 -11 -10   9    0.90    2.79
 -11  10  10    7.10    4.51
  11  10 -10   10.08    5.16
 -11 -10  10    9.45    5.22
 -11  10  11   -0.00    2.66
  11  10 -11   -0.00    2.62
 -11 -10  11    2.32    3.08
 -11  10  12    1.74    2.66
  11  10 -12    0.00    2.20
 -11 -10  12   -0.00    2.58
 -11  10  13    1.96    3.31
  11  10 -13    1.64    2.66
 -11 -10  13    0.00    2.89
 -11  10  14   -0.00    2.33
  11  10 -14    4.22    3.38
 -11 -10  14    3.38    3.49
 -11  10  15   -0.00    2.67
  11  10 -15    0.00    2.31
 -11 -10  15    0.28    2.90
 -11  10  16   12.52    5.15
  11  10 -16    7.83    4.25
 -11 -10  16    6.25    4.76
  11  10 -17    2.15    2.79
 -11 -10  17   -0.00    1.88
  11  10 -18    0.05    2.09
 -11 -10  18   -0.00    3.21
  11  10 -19   -0.00    2.53
 -11 -10  19   -0.00    2.67
  11  10 -20    7.70    4.37
 -11 -10  20    2.97    3.60
  11  10 -21    1.29    2.27
 -11 -10  21    0.00    1.93
  11  10 -22   -0.00    2.03
 -11 -10  22   -0.00    2.65
 -11  11   1    5.01    4.43
  11  11  -1    0.00    3.28
 -11  11   2   13.44    5.70
  11  11  -2   11.48    5.55
 -11  11   3    2.13    2.68
  11  11  -3   -0.00    2.96
 -11  11   4   -0.00    3.76
  11  11  -4    0.00    2.95
 -11  11   5   -0.00    2.59
  11  11  -5    0.81    3.17
 -11  11   6    4.70    3.42
  11  11  -6    2.61    2.71
 -11  11   7    0.70    1.80
  11  11  -7    1.25    2.85
 -11  11   8   23.26    7.32
  11  11  -8   21.18    6.45
 -11 -11   8    8.36    5.36
 -11  11   9    0.00    2.31
  11  11  -9    3.25    2.92
 -11 -11   9    3.89    3.98
 -11  11  10    0.58    2.50
  11  11 -10   -0.00    2.08
 -11 -11  10    1.12    3.01
 -11  11  11   -0.00    2.79
  11  11 -11   -0.00    2.82
 -11 -11  11   -0.00    3.24
 -11  11  12   13.26    5.73
  11  11 -12   15.76    5.77
 -11 -11  12    9.15    5.18
 -11  11  13    0.86    2.92
  11  11 -13   -0.00    2.79
 -11 -11  13    2.46    3.44
 -11  11  14    0.95    2.65
  11  11 -14   -0.00    2.96
 -11 -11  14    0.28    2.62
 -11  11  15   -0.00    3.48
  11  11 -15   -0.00    2.12
 -11 -11  15    1.68    3.42
  11  11 -16   -0.00    2.65
 -11 -11  16   -0.00    2.32
  11  11 -17    0.00    2.96
 -11 -11  17   -0.00    2.95
  11  11 -18    7.90    4.58
 -11 -11  18    4.01    3.89
  11  11 -19    0.39    1.83
 -11 -11  19   -0.00    2.55
  11  11 -20   -0.00    2.22
 -11 -11  20    1.36    2.01
  11  11 -21   -0.00    2.26
  11  11 -22    6.65    4.33
 -11  12   1   -0.00    3.29
  11  12  -1   -0.00    2.72
 -11  12   2    1.80    2.86
  11  12  -2    1.85    3.35
 -11  12   3    0.71    2.66
  11  12  -3    0.90    2.68
 -11  12   4   13.52    5.89
  11  12  -4   14.53    5.95
 -11  12   5    0.00    3.24
  11  12  -5    2.33    2.86
 -11  12   6    8.60    4.56
  11  12  -6    3.83    3.80
 -11  12   7    0.80    3.17
  11  12  -7    0.00    3.01
 -11  12   8    1.58    3.39
  11  12  -8    1.71    3.45
 -11  12   9    0.00    3.10
  11  12  -9    0.51    2.41
 -11  12  10   11.34    5.60
  11  12 -10    5.36    3.97
 -11 -12  10    0.00    2.59
 -11  12  11   -0.00    3.12
  11  12 -11    2.20    3.77
 -11 -12  11    5.99    4.14
 -11  12  12    2.44    3.48
  11  12 -12    4.82    3.73
 -11 -12  12    3.81    3.78
 -11  12  13    2.16    3.23
  11  12 -13    0.00    2.13
 -11 -12  13   -0.00    2.86
 -11  12  14    3.13    3.80
  11  12 -14    5.58    4.03
 -11 -12  14    1.48    3.22
 -11  12  15   -0.00    2.76
  11  12 -15    0.43    2.43
 -11 -12  15   -0.00    2.91
  11  12 -16   11.23    4.99
 -11 -12  16   11.27    5.50
  11  12 -17    0.55    2.82
 -11 -12  17    1.75    2.88
  11  12 -18    1.87    2.75
 -11 -12  18    1.13    2.91
  11  12 -19    0.00    2.52
  11  12 -20    3.61    3.38
  11  12 -21    0.82    2.50
  11  12 -22    1.80    2.93
 -11  13   1    0.05    3.04
 -11  13   2    2.24    3.01
 -11  13   3   -0.00    3.30
 -11  13   4    4.09    3.77
 -11  13   5   -0.00    2.79
 -11  13   6    1.89    2.99
 -11  13   7    2.41    3.78
 -11  13   8   10.97    5.58
 -11  13   9    1.35    3.37
 -11  13  10    1.23    2.66
 -11  13  11    2.58    2.94
 -11  13  12   -0.00    2.25
 -11  13  13    4.76    4.14
 -11 -13  13    0.00    2.82
 -11  13  14    6.42    4.53
 -11 -13  14    2.40    3.14
 -11 -13  15   -0.00    2.19
 -11 -13  16    0.55    2.76
 -11 -13  17    0.05    3.16
 -11  14  11    1.49    3.88
 -11  14  12   -0.00    2.46
 -11  14  13    1.67    3.18
 -11  14  14   -0.00    2.59
 -10   0   1    1.27    2.89
  10   0  -1   -0.00    2.45
 -10   0   2   21.56    7.01
  10   0  -2   17.43    5.67
  10   0  -3    1.50    2.62
  10   0  -4   96.34   14.59
  10   0  -5   -0.00    1.89
 -10   0   6    9.81    5.08
  10   0  -6   18.92    5.46
 -10   0   7    1.85    3.27
  10   0  -7   -0.00    1.78
 -10   0   8   19.95    6.30
  10   0  -8    9.36    4.17
 -10   0   9   -0.00    3.15
  10   0  -9   -0.00    1.95
 -10   0  10  111.78   15.41
  10   0 -10   65.69   12.12
 -10   0  11    0.27    1.91
  10   0 -11    1.59    2.60
 -10   0  12    0.55    2.67
  10   0 -12   -0.00    2.30
 -10   0  13    0.00    1.86
  10   0 -13    0.00    2.35
 -10   0  14   14.71    5.32
  10   0 -14   11.49    4.57
 -10   0  15   -0.00    1.61
  10   0 -15    0.88    1.91
 -10   0  16   26.22    7.01
  10   0 -16   31.78    6.97
 -10   0  17    1.37    2.48
  10   0 -17   -0.00    1.99
 -10   0  18   22.43    6.70
 -10   0  19    1.18    2.83
 -10   0  20   27.30    7.04
 -10   0  21    1.75    2.07
 -10   0  22    1.98    2.76
 -10   0  23   -0.00    2.54
 -10   0  24   13.22    4.87
 -10   0  25   -0.00    1.88
 -10   0  26   17.67    5.51
 -10   0  27   -0.00    2.48
 -10   0  28    5.35    3.12
 -10   0  29    1.73    2.14
 -10   0  30    5.59    3.26
 -10   0  31   -0.00    2.18
 -10   0  32    4.03    2.84
 -10   0  33    0.00    2.01
 -10   1   1    0.00    2.77
  10  -1  -1    0.13    2.03
  10   1  -1   -0.00    2.12
 -10  -1   1   -0.00    2.97
  10  -1  -2  112.71   17.09
  10   1  -2  127.05   17.50
 -10  -1   2  135.90   19.26
  10  -1  -3    3.77    2.98
  10   1  -3    5.77    3.32
  10  -1  -4    3.39    2.75
  10   1  -4    0.00    1.86
  10  -1  -5   17.83    5.61
  10   1  -5    6.90    3.86
 -10   1   6   81.66   13.52
  10  -1  -6   71.56   11.90
  10   1  -6   57.30   10.82
 -10  -1   6   83.99   13.59
 -10   1   7    4.40    3.76
  10  -1  -7    1.14    2.57
  10   1  -7    0.95    1.89
 -10  -1   7    0.00    2.60
 -10   1   8   55.75   10.90
  10  -1  -8   46.67    9.36
  10   1  -8   64.76   10.33
 -10  -1   8   44.51    9.82
 -10   1   9   -0.00    2.33
  10  -1  -9    2.73    2.89
  10   1  -9   -0.00    1.77
 -10  -1   9    2.21    2.50
 -10   1  10    0.00    1.86
  10  -1 -10   -0.00    1.92
  10   1 -10   -0.00    1.88
 -10  -1  10   -0.00    2.36
 -10   1  11    4.61    3.94
  10  -1 -11    6.41    3.72
  10   1 -11    8.70    3.58
 -10  -1  11    7.76    3.79
 -10   1  12   69.36   12.01
  10  -1 -12   56.76   10.62
  10   1 -12   53.57   10.20
 -10  -1  12   83.47   12.83
 -10   1  13   -0.00    2.18
  10  -1 -13    1.67    2.69
  10   1 -13    1.60    2.19
 -10  -1  13    0.81    2.34
 -10   1  14   12.34    4.91
  10  -1 -14    5.97    3.17
  10   1 -14    4.08    2.86
 -10  -1  14    1.69    2.83
 -10   1  15    0.27    2.92
  10  -1 -15   -0.00    1.83
  10   1 -15    0.16    1.41
 -10  -1  15    0.94    2.55
 -10   1  16   16.96    5.59
  10  -1 -16   22.00    6.04
  10   1 -16   23.09    5.91
 -10  -1  16   18.44    5.89
 -10   1  17   -0.00    2.63
  10   1 -17    0.78    1.40
 -10  -1  17   -0.00    2.64
 -10   1  18   22.49    6.60
  10   1 -18   25.77    6.21
 -10  -1  18   20.30    6.02
 -10   1  19    1.71    2.72
  10   1 -19    2.36    2.47
 -10  -1  19    2.92    3.08
 -10   1  20   -0.00    2.78
  10   1 -20    1.18    1.70
 -10  -1  20   -0.00    2.37
 -10   1  21    0.00    2.38
 -10  -1  21    0.97    2.45
 -10   1  22   55.61   10.26
 -10  -1  22   50.08    9.75
 -10   1  23    1.48    2.67
 -10  -1  23    0.54    2.34
 -10   1  24    2.72    2.60
 -10  -1  24    2.63    2.44
 -10   1  25    1.45    2.60
 -10  -1  25    0.27    1.80
 -10   1  26    3.13    3.23
 -10  -1  26    4.43    3.00
 -10   1  27   -0.00    1.96
 -10  -1  27    1.43    2.30
 -10   1  28    3.69    3.07
 -10  -1  28    3.41    3.18
 -10   1  29    0.00    2.06
 -10  -1  29    0.85    2.04
 -10   1  30   -0.00    2.38
 -10  -1  30    1.34    2.41
 -10   1  31    0.76    2.44
 -10  -1  31    0.00    2.04
 -10   1  32    0.00    1.93
 -10  -1  32    9.40    3.62
 -10   1  33   -0.00    1.94
 -10  -1  33   -0.00    1.63
  10  -2  -1    2.93    2.69
  10   2  -1    3.83    2.80
 -10  -2   1    2.39    3.45
  10  -2  -2    0.00    2.31
  10   2  -2    3.07    2.61
 -10  -2   2   -0.00    2.95
  10  -2  -3    2.25    3.20
  10   2  -3    1.46    2.14
  10  -2  -4  120.69   16.78
  10   2  -4  106.86   15.83
 -10   2   5   26.51    7.97
  10  -2  -5   35.60    7.62
  10   2  -5   19.56    5.80
 -10   2   6   23.74    7.02
  10  -2  -6   22.81    6.24
  10   2  -6   21.13    5.71
 -10  -2   6   14.26    5.58
 -10   2   7    3.64    3.12
  10  -2  -7    4.32    3.24
  10   2  -7    5.60    3.42
 -10  -2   7    4.24    3.56
 -10   2   8    4.30    3.67
  10  -2  -8    6.24    3.54
  10   2  -8   13.01    4.28
 -10  -2   8   13.10    5.37
 -10   2   9   11.10    4.78
  10  -2  -9    5.81    3.41
  10   2  -9    9.30    3.85
 -10  -2   9    4.70    3.87
 -10   2  10   70.16   12.78
  10  -2 -10   64.93   11.70
  10   2 -10   76.45   11.91
 -10  -2  10   85.18   13.47
 -10   2  11    2.62    3.41
  10  -2 -11   10.49    4.00
  10   2 -11    8.88    3.86
 -10  -2  11    3.80    3.72
 -10   2  12   -0.00    2.58
  10  -2 -12    1.58    2.43
  10   2 -12   -0.00    1.44
 -10  -2  12    1.40    2.63
 -10   2  13    1.01    2.25
  10  -2 -13   -0.00    1.94
  10   2 -13    0.00    1.49
 -10  -2  13   -0.00    2.42
 -10   2  14   28.00    7.17
  10  -2 -14   14.98    5.32
  10   2 -14   24.50    5.97
 -10  -2  14   23.97    6.61
 -10   2  15    8.57    4.58
  10  -2 -15   11.73    4.37
  10   2 -15   19.87    5.30
 -10  -2  15   15.61    5.27
 -10   2  16   13.04    5.00
  10  -2 -16   15.75    4.78
  10   2 -16    5.42    3.30
 -10  -2  16   12.69    5.09
 -10   2  17    3.98    3.58
  10   2 -17    0.08    1.45
 -10  -2  17   -0.00    2.50
 -10   2  18    4.33    3.47
  10   2 -18    3.76    2.73
 -10  -2  18    9.50    3.97
 -10   2  19    0.68    2.17
  10   2 -19    4.77    2.79
 -10  -2  19    3.40    3.77
 -10   2  20   29.92    7.43
  10   2 -20   26.16    6.43
 -10  -2  20   27.43    6.91
 -10   2  21    2.05    2.64
  10   2 -21    0.22    1.56
 -10  -2  21    0.00    2.99
 -10   2  22    0.00    1.93
 -10  -2  22    0.00    2.59
 -10   2  23    0.17    1.55
 -10  -2  23    0.00    2.40
 -10   2  24   16.36    5.33
 -10  -2  24   18.19    5.71
 -10   2  25    1.71    2.65
 -10  -2  25    3.77    3.21
 -10   2  26    9.38    4.16
 -10  -2  26   12.68    4.80
 -10   2  27    2.89    2.68
 -10  -2  27   -0.00    2.58
 -10   2  28    1.84    2.63
 -10  -2  28    2.57    2.95
 -10   2  29    0.00    2.08
 -10  -2  29    0.70    1.90
 -10   2  30    4.44    2.67
 -10  -2  30    3.31    2.61
 -10   2  31    2.54    2.69
 -10  -2  31    1.92    2.69
 -10   2  32   -0.00    2.01
 -10  -2  32   -0.00    2.19
 -10   2  33   -0.00    1.56
  10  -3  -1    9.91    4.26
  10   3  -1    7.55    3.68
 -10  -3   1    5.70    3.83
  10  -3  -2   65.72   12.01
  10   3  -2   78.02   11.92
 -10  -3   2   67.52   12.75
  10  -3  -3   37.65    8.34
  10   3  -3   37.07    7.78
 -10   3   4    0.85    3.15
  10  -3  -4   -0.00    2.62
  10   3  -4    1.65    2.16
 -10   3   5    5.96    3.70
  10  -3  -5    7.84    4.00
  10   3  -5    5.73    3.70
 -10   3   6   19.60    6.90
  10  -3  -6   16.89    5.65
  10   3  -6   26.57    6.40
 -10  -3   6   18.30    6.06
 -10   3   7   15.44    5.61
  10  -3  -7    7.61    4.27
  10   3  -7   14.82    5.06
 -10  -3   7   21.14    6.64
 -10   3   8   37.84    9.66
  10  -3  -8   57.80   10.17
  10   3  -8   52.42    9.34
 -10  -3   8   49.75   10.19
 -10   3   9   -0.00    2.67
  10  -3  -9    7.28    3.78
  10   3  -9    0.00    2.18
 -10  -3   9    8.50    4.48
 -10   3  10   -0.00    3.11
  10  -3 -10    1.12    2.38
  10   3 -10   -0.00    1.60
 -10  -3  10    4.51    3.55
 -10   3  11    9.25    4.66
  10  -3 -11    9.94    4.09
  10   3 -11   14.11    4.62
 -10  -3  11    6.30    4.25
 -10   3  12   29.99    7.90
  10  -3 -12   28.83    7.28
  10   3 -12   43.20    8.25
 -10  -3  12   40.22    8.77
 -10   3  13    0.00    3.03
  10  -3 -13    2.70    2.89
  10   3 -13   -0.00    1.76
 -10  -3  13   -0.00    2.20
 -10   3  14    2.50    3.43
  10  -3 -14   -0.00    1.75
  10   3 -14    3.02    2.51
 -10  -3  14    2.10    2.57
 -10   3  15   -0.00    3.17
  10  -3 -15    0.02    2.11
  10   3 -15    2.00    2.79
 -10  -3  15    0.00    2.24
 -10   3  16   19.84    6.18
  10  -3 -16   16.63    5.61
  10   3 -16   25.76    6.28
 -10  -3  16   23.22    6.43
 -10   3  17   13.99    5.41
  10  -3 -17   26.36    6.45
  10   3 -17   18.86    5.40
 -10  -3  17   17.91    5.96
 -10   3  18   14.01    5.18
  10  -3 -18   10.13    4.21
  10   3 -18   13.30    4.42
 -10  -3  18   20.33    5.85
 -10   3  19   11.92    4.63
  10   3 -19    0.00    1.77
 -10  -3  19    8.80    4.04
 -10   3  20    0.36    2.54
  10   3 -20    0.00    1.71
 -10  -3  20   -0.00    3.11
 -10   3  21    9.38    4.26
  10   3 -21    5.11    2.95
 -10  -3  21    7.27    4.25
 -10   3  22   20.46    6.02
 -10  -3  22   21.51    5.99
 -10   3  23    0.46    2.09
 -10  -3  23    2.87    2.93
 -10   3  24    0.79    2.60
 -10  -3  24    0.66    2.56
 -10   3  25    0.00    2.38
 -10  -3  25    2.07    2.29
 -10   3  26   11.92    4.71
 -10  -3  26    7.93    4.04
 -10   3  27    3.57    3.56
 -10  -3  27    6.55    3.45
 -10   3  28    3.47    3.08
 -10  -3  28    5.97    3.55
 -10   3  29   -0.00    1.93
 -10  -3  29   -0.00    1.68
 -10   3  30    2.72    2.91
 -10  -3  30    0.00    2.00
 -10   3  31   -0.00    1.83
 -10  -3  31    3.42    2.85
 -10   3  32   11.32    4.30
 -10  -3  32    3.66    2.93
 -10   3  33    0.00    2.31
  10  -4  -1    0.99    2.53
  10   4  -1    8.14    3.87
 -10  -4   1    0.00    2.30
  10  -4  -2   -0.00    1.88
  10   4  -2    2.29    2.75
 -10   4   3   12.35    5.51
  10  -4  -3    5.87    3.68
  10   4  -3    6.29    3.87
 -10   4   4   81.50   14.28
  10  -4  -4   63.87   11.92
  10   4  -4   62.45   11.09
 -10   4   5   23.14    7.49
  10  -4  -5   23.83    6.71
  10   4  -5   37.68    7.76
 -10  -4   5   24.52    7.33
 -10   4   6   21.83    7.73
  10  -4  -6   29.96    7.67
  10   4  -6   63.23    9.64
 -10  -4   6   36.44    8.95
 -10   4   7    0.00    2.93
  10  -4  -7    0.00    2.71
  10   4  -7   -0.00    2.32
 -10  -4   7   -0.00    2.53
 -10   4   8   42.87   10.24
  10  -4  -8   57.02   10.76
  10   4  -8   69.21   10.62
 -10  -4   8   40.92    9.73
 -10   4   9    7.20    4.24
  10  -4  -9   -0.00    2.86
  10   4  -9    9.08    3.91
 -10  -4   9    3.08    3.14
 -10   4  10   22.53    6.86
  10  -4 -10   13.45    5.22
  10   4 -10   16.56    5.01
 -10  -4  10   14.94    5.25
 -10   4  11    3.43    3.55
  10  -4 -11    3.23    2.96
  10   4 -11    9.84    3.95
 -10  -4  11    2.62    2.95
 -10   4  12   -0.00    2.14
  10  -4 -12   -0.00    2.15
  10   4 -12    0.19    1.77
 -10  -4  12   -0.00    2.35
 -10   4  13   -0.00    3.33
  10  -4 -13   -0.00    2.07
  10   4 -13    0.45    2.02
 -10  -4  13    2.71    3.33
 -10   4  14   22.72    6.47
  10  -4 -14    8.97    4.50
  10   4 -14   13.16    4.80
 -10  -4  14   23.79    6.39
 -10   4  15   15.28    4.92
 -10   4  15   13.89    5.38
  10  -4 -15    9.49    4.50
  10   4 -15   12.10    4.28
 -10  -4  15   13.71    5.34
 -10   4  16   20.95    5.67
 -10   4  16   12.31    4.89
  10  -4 -16   14.43    5.01
  10   4 -16    6.63    3.49
 -10  -4  16   11.16    4.66
 -10   4  17    0.45    2.17
 -10   4  17    3.73    3.61
  10  -4 -17    1.10    2.62
  10   4 -17    0.39    1.87
 -10  -4  17    0.94    2.05
 -10   4  18    8.67    3.84
 -10   4  18    0.00    2.96
  10  -4 -18    0.00    2.36
  10   4 -18    3.89    2.72
 -10  -4  18    7.38    3.76
 -10   4  19   10.39    3.90
 -10   4  19    7.75    4.53
  10   4 -19   10.52    3.90
 -10  -4  19    9.47    4.34
 -10   4  20   28.56    7.46
  10   4 -20   45.43    8.32
 -10  -4  20   26.08    7.35
 -10   4  21    5.41    4.01
  10   4 -21   12.77    4.64
 -10  -4  21   11.94    4.77
 -10   4  22    1.92    2.94
 -10  -4  22    1.57    2.90
 -10   4  23   15.47    5.29
 -10  -4  23    5.56    3.63
 -10   4  24    4.45    3.70
 -10  -4  24   18.25    5.64
 -10   4  25   13.64    5.44
 -10  -4  25   12.11    5.05
 -10   4  26    4.68    3.42
 -10  -4  26    1.81    2.53
 -10   4  27    0.68    2.41
 -10  -4  27    0.00    1.85
 -10   4  28    5.37    3.44
 -10  -4  28    5.66    4.15
 -10   4  29    1.97    2.75
 -10  -4  29    0.00    2.38
 -10   4  30    4.28    3.03
 -10  -4  30    1.01    2.54
 -10   4  31    1.00    2.96
 -10  -4  31    1.59    2.33
 -10   4  32    2.69    2.37
 -10   5   1   56.31   10.02
 -10   5   1   19.72    8.25
  10   5  -1   42.07    8.41
 -10  -5   1   36.24    9.12
 -10   5   2  157.23   20.36
 -10   5   2  122.82   20.91
  10   5  -2  148.44   19.70
 -10   5   3    9.07    4.33
 -10   5   3    6.20    5.22
  10   5  -3   15.81    5.47
 -10   5   4   -0.00    1.89
 -10   5   4    2.05    3.42
  10   5  -4   -0.00    2.10
 -10   5   5    3.19    2.99
 -10   5   5    0.00    2.90
  10   5  -5    2.34    2.68
 -10  -5   5   -0.00    2.83
 -10   5   6   39.28    7.97
 -10   5   6   23.59    7.52
  10   5  -6   13.71    5.23
 -10  -5   6   28.62    7.62
 -10   5   7   51.73    9.24
 -10   5   7   40.50    9.59
  10   5  -7   17.10    5.97
 -10  -5   7   37.02    8.61
 -10   5   8   19.81    5.80
 -10   5   8   28.04    7.61
  10   5  -8   29.65    6.73
 -10  -5   8   12.07    5.43
 -10   5   9   -0.00    1.70
 -10   5   9   -0.00    2.16
  10   5  -9    0.35    2.33
 -10  -5   9    1.86    3.36
 -10   5  10    0.00    2.48
 -10   5  10    0.00    3.20
  10   5 -10    0.00    1.66
 -10  -5  10    0.93    2.63
 -10   5  11   14.43    4.88
 -10   5  11   15.50    5.61
  10   5 -11    3.75    3.09
 -10  -5  11    4.58    3.81
 -10   5  12   18.16    5.93
 -10   5  12   23.03    7.33
  10   5 -12   30.03    7.04
 -10  -5  12   24.78    7.06
 -10   5  13   11.61    4.56
 -10   5  13   11.88    5.21
  10   5 -13    7.17    3.85
 -10  -5  13   11.03    4.94
 -10   5  14   -0.00    2.00
 -10   5  14    1.73    2.67
  10   5 -14   -0.00    2.65
 -10  -5  14    1.35    2.28
 -10   5  15    1.79    2.93
 -10   5  15    1.96    3.62
  10   5 -15    4.56    3.01
 -10  -5  15    2.04    2.93
 -10   5  16    5.08    3.55
 -10   5  16    4.87    3.57
  10   5 -16   17.34    5.00
 -10  -5  16    0.00    2.45
 -10   5  17   25.82    6.65
 -10   5  17   30.03    7.61
  10   5 -17   15.80    5.42
 -10  -5  17   29.53    7.45
 -10   5  18    9.83    4.32
 -10   5  18   10.68    5.11
  10   5 -18   10.93    4.55
 -10  -5  18   10.46    4.60
 -10   5  19    2.08    2.56
 -10   5  19    2.80    3.25
  10   5 -19    0.69    1.79
 -10  -5  19    5.02    3.49
 -10   5  20   -0.00    2.44
  10   5 -20   -0.00    2.11
 -10  -5  20    2.79    3.25
 -10   5  21    4.45    3.74
  10   5 -21    4.61    3.33
 -10  -5  21    5.87    3.58
 -10   5  22   20.28    6.19
 -10  -5  22   16.33    5.75
 -10   5  23    0.28    2.96
 -10  -5  23    6.07    3.62
 -10   5  24    0.07    2.68
 -10  -5  24   -0.00    1.93
 -10   5  25    0.31    2.45
 -10  -5  25    2.27    2.90
 -10   5  26    0.00    2.29
 -10  -5  26    1.24    2.26
 -10   5  27    2.24    2.77
 -10  -5  27   11.39    4.73
 -10   5  28   -0.00    2.75
 -10  -5  28    4.36    2.99
 -10   5  29    2.57    2.92
 -10  -5  29   -0.00    2.43
 -10   5  30    0.00    2.24
 -10  -5  30   -0.00    2.26
 -10   5  31    0.00    1.98
 -10   6   1    0.00    2.49
 -10   6   1   -0.00    2.85
  10   6  -1   -0.00    2.36
 -10   6   2    3.47    3.04
 -10   6   2    1.28    3.91
  10   6  -2    7.78    3.95
 -10   6   3   10.03    4.52
 -10   6   3    8.10    5.03
  10   6  -3    7.26    4.16
 -10   6   4    8.61    4.16
 -10   6   4    7.43    4.94
  10   6  -4   14.99    5.16
 -10  -6   4   10.76    5.25
 -10   6   5   11.86    5.45
 -10   6   5   15.79    6.38
  10   6  -5   21.31    5.87
 -10  -6   5   21.94    6.80
 -10   6   6   22.46    6.42
 -10   6   6   20.59    7.21
  10   6  -6   35.13    7.69
 -10  -6   6   16.19    6.26
 -10   6   7    0.00    2.04
 -10   6   7    3.51    3.66
  10   6  -7   -0.00    3.04
 -10  -6   7    2.46    3.08
 -10   6   8    0.31    2.18
 -10   6   8    0.19    2.89
  10   6  -8    2.91    2.67
 -10  -6   8    2.50    3.49
 -10   6   9   38.46    8.48
 -10   6   9   20.18    7.53
  10   6  -9   49.94    8.98
 -10  -6   9   39.41    8.98
 -10   6  10   23.55    6.49
 -10   6  10   12.22    5.63
  10   6 -10   26.95    6.57
 -10  -6  10   13.37    5.72
 -10   6  11    3.35    2.45
 -10   6  11    2.03    3.56
  10   6 -11    7.65    3.67
 -10  -6  11    2.37    2.52
 -10   6  12    0.38    1.90
 -10   6  12    3.81    3.14
  10   6 -12    0.00    2.09
 -10  -6  12    3.04    3.47
 -10   6  13   10.35    4.49
 -10   6  13    9.79    5.07
  10   6 -13   16.14    5.18
 -10  -6  13   10.49    4.98
 -10   6  14    7.34    3.46
 -10   6  14    0.98    3.31
  10   6 -14   13.24    4.82
 -10  -6  14    4.77    3.45
 -10   6  15   15.85    5.38
 -10   6  15    8.62    4.79
  10   6 -15   20.74    5.74
 -10  -6  15   10.78    5.08
 -10   6  16    1.71    2.44
 -10   6  16   -0.00    2.48
  10   6 -16    3.92    2.92
 -10  -6  16   -0.00    1.83
 -10   6  17   -0.00    2.11
 -10   6  17   -0.00    2.83
  10   6 -17    2.86    2.70
 -10  -6  17    0.27    2.09
 -10   6  18    1.83    2.31
 -10   6  18    5.64    3.60
  10   6 -18    9.22    3.96
 -10  -6  18    8.90    4.79
 -10   6  19    6.01    4.20
  10   6 -19   16.93    5.33
 -10  -6  19    4.08    3.52
 -10   6  20    3.30    3.76
  10   6 -20    6.34    3.48
 -10  -6  20    3.68    3.98
 -10   6  21    2.38    2.93
  10   6 -21    3.59    3.28
 -10  -6  21    1.64    2.99
 -10   6  22   -0.00    2.58
  10   6 -22    0.00    1.70
 -10  -6  22   -0.00    2.47
 -10   6  23    0.47    2.54
 -10  -6  23    2.59    2.67
 -10   6  24    3.09    2.91
 -10  -6  24    2.53    3.01
 -10   6  25    1.41    3.31
 -10  -6  25    3.97    3.27
 -10   6  26    5.33    4.04
 -10  -6  26    5.73    3.80
 -10   6  27    0.00    2.38
 -10  -6  27    1.96    2.71
 -10   6  28    0.29    2.30
 -10  -6  28    0.86    1.38
 -10   6  29    3.30    3.34
 -10  -6  29   -0.00    2.15
 -10   6  30    0.01    2.38
 -10   7   1   46.47   10.50
  10   7  -1   49.21    9.58
 -10   7   2    3.69    3.63
  10   7  -2    2.61    2.99
 -10   7   3   16.30    5.72
  10   7  -3   16.96    5.24
 -10  -7   3    4.59    3.85
 -10   7   4    0.00    2.31
  10   7  -4    1.51    3.09
 -10  -7   4   -0.00    2.32
 -10   7   5   28.51    7.77
 -10   7   5   25.79    8.12
  10   7  -5   39.40    8.15
 -10  -7   5   24.56    7.71
 -10   7   6    0.00    2.19
 -10   7   6    7.55    4.68
  10   7  -6    0.74    2.53
 -10  -7   6    0.77    2.85
 -10   7   7   18.17    5.95
 -10   7   7   24.72    8.02
  10   7  -7   27.99    6.71
 -10  -7   7   14.11    6.14
 -10   7   8    8.47    4.47
 -10   7   8    2.96    3.87
  10   7  -8    6.32    3.84
 -10  -7   8    6.00    4.54
 -10   7   9   -0.00    1.79
 -10   7   9    0.00    3.43
  10   7  -9    0.00    2.40
 -10  -7   9   -0.00    2.22
 -10   7  10    1.01    2.49
 -10   7  10    2.21    3.64
  10   7 -10   -0.00    1.91
 -10  -7  10    5.76    3.86
 -10   7  11   16.77    5.43
 -10   7  11    6.57    4.96
  10   7 -11    5.72    3.64
 -10  -7  11    3.06    3.05
 -10   7  12    0.00    1.99
 -10   7  12    2.54    3.99
  10   7 -12    2.82    2.49
 -10  -7  12    0.67    2.82
 -10   7  13   26.20    7.06
 -10   7  13   15.66    6.58
  10   7 -13   32.64    7.36
 -10  -7  13   23.00    7.05
 -10   7  14   -0.00    2.77
 -10   7  14    0.00    2.95
  10   7 -14    1.78    2.64
 -10  -7  14   -0.00    2.43
 -10   7  15    1.48    1.89
 -10   7  15   -0.00    3.26
  10   7 -15    0.00    1.79
 -10  -7  15   -0.00    3.18
 -10   7  16    2.15    2.43
 -10   7  16    7.60    4.64
  10   7 -16    4.56    3.04
 -10  -7  16    0.00    2.70
 -10   7  17    9.33    5.31
  10   7 -17   16.47    5.18
 -10  -7  17   11.20    5.48
 -10   7  18   -0.54    2.29
 -10   7  18    0.00    3.14
  10   7 -18    0.00    2.08
 -10  -7  18   -0.00    2.26
 -10   7  19    2.16    3.37
  10   7 -19    3.42    2.49
 -10  -7  19    0.00    3.05
 -10   7  20   -0.00    2.40
  10   7 -20    0.00    2.03
 -10  -7  20    0.24    2.26
 -10   7  21    3.50    3.48
  10   7 -21   -0.00    1.92
 -10  -7  21    3.44    3.79
 -10   7  22    3.02    3.63
  10   7 -22    3.82    3.40
 -10  -7  22    0.00    2.68
 -10   7  23   10.22    4.83
 -10  -7  23    7.37    4.12
 -10   7  24    0.56    2.40
 -10  -7  24    0.98    2.21
 -10   7  25   -0.00    2.95
 -10  -7  25   -0.00    2.37
 -10  -7  26   -0.00    2.61
 -10  -7  27   11.07    5.00
 -10  -7  28   -0.00    1.64
 -10   8   1    3.30    3.39
  10   8  -1    3.44    3.65
 -10   8   2    4.21    3.14
  10   8  -2    2.21    2.76
 -10  -8   2   -0.00    2.53
 -10   8   3   26.64    7.31
  10   8  -3   24.22    6.58
 -10  -8   3   16.30    6.43
 -10   8   4    7.59    4.25
  10   8  -4    7.49    4.48
 -10  -8   4   12.74    5.67
 -10   8   5   39.13    8.73
  10   8  -5   43.93    9.08
 -10  -8   5   26.83    8.20
 -10   8   6    1.01    2.74
  10   8  -6    0.69    2.94
 -10  -8   6    1.73    3.74
 -10   8   7    4.90    3.64
  10   8  -7    2.40    2.37
 -10  -8   7    3.48    2.92
 -10   8   8    1.87    3.11
  10   8  -8    0.00    2.53
 -10  -8   8   -0.00    1.92
 -10   8   9   13.00    5.10
  10   8  -9   15.71    5.45
 -10  -8   9   11.27    5.33
 -10   8  10    3.26    3.21
  10   8 -10    4.98    3.46
 -10  -8  10    5.60    3.90
 -10   8  11   20.68    6.16
  10   8 -11   24.94    6.47
 -10  -8  11    6.27    4.05
 -10   8  12    1.12    2.42
  10   8 -12    1.42    2.31
 -10  -8  12    4.33    3.63
 -10   8  13    5.19    3.60
  10   8 -13    1.97    2.64
 -10  -8  13    3.47    3.81
 -10   8  14    0.21    2.54
  10   8 -14    4.75    3.20
 -10  -8  14    2.90    3.13
 -10   8  15   16.16    5.99
  10   8 -15   19.63    5.83
 -10  -8  15    9.30    4.69
 -10   8  16    0.99    2.11
  10   8 -16    0.22    2.20
 -10  -8  16   -0.00    2.85
 -10   8  17    0.53    2.28
  10   8 -17   -0.00    2.32
 -10  -8  17   -0.00    2.57
 -10   8  18   -0.00    1.94
  10   8 -18    0.00    1.95
 -10  -8  18    0.00    2.41
  10   8 -19   17.27    5.72
 -10  -8  19   27.35    7.61
  10   8 -20   -0.00    1.95
 -10  -8  20   -0.00    2.05
  10   8 -21   13.00    4.73
 -10  -8  21   11.99    4.93
  10   8 -22    0.16    2.00
 -10  -8  22    1.75    2.90
 -10  -8  23    5.28    3.78
 -10  -8  24   -0.00    2.16
 -10  -8  25    3.51    3.88
 -10  -8  26    0.34    2.50
 -10  -8  27    2.01    2.59
 -10   9   1   27.50    7.75
  10   9  -1   27.17    7.24
 -10   9   2    1.21    2.55
  10   9  -2    0.00    2.80
 -10  -9   2    6.62    4.98
 -10   9   3   29.55    7.89
  10   9  -3   23.21    6.70
 -10  -9   3   19.37    7.14
 -10   9   4    0.30    1.96
  10   9  -4    4.22    3.62
 -10  -9   4    0.00    2.25
 -10   9   5   12.86    4.99
  10   9  -5    2.76    2.84
 -10  -9   5    2.94    3.59
 -10   9   6    0.00    3.08
  10   9  -6    1.54    2.32
 -10  -9   6   -0.00    2.61
 -10   9   7   32.76    8.41
  10   9  -7   27.69    7.44
 -10  -9   7   27.55    8.23
 -10   9   8    7.54    4.46
  10   9  -8    3.82    3.38
 -10  -9   8    6.38    4.34
 -10   9   9    3.37    3.38
  10   9  -9    2.38    2.59
 -10  -9   9    0.00    1.99
 -10   9  10    3.40    3.88
  10   9 -10    7.63    3.57
 -10  -9  10    5.57    3.63
 -10   9  11   11.77    5.07
  10   9 -11   10.81    4.90
 -10  -9  11   14.72    5.83
 -10   9  12    1.20    2.34
  10   9 -12   -0.00    1.81
 -10  -9  12   -0.00    2.31
 -10   9  13   11.41    4.74
  10   9 -13   -0.00    2.27
 -10  -9  13    7.50    4.34
 -10   9  14    0.00    2.72
  10   9 -14    1.82    2.65
 -10  -9  14   -0.00    2.45
 -10   9  15   -0.00    2.62
  10   9 -15   -0.00    2.53
 -10  -9  15    0.47    1.90
 -10   9  16    2.01    2.79
  10   9 -16   -0.00    2.05
 -10  -9  16    2.59    2.66
 -10   9  17   20.07    6.47
  10   9 -17   20.92    6.74
 -10  -9  17   34.21    8.56
  10   9 -18    0.00    2.17
 -10  -9  18   -0.00    2.23
  10   9 -19   -0.00    2.01
 -10  -9  19    2.91    3.52
 -10  -9  20   -0.00    2.92
  10   9 -21    3.04    3.58
 -10  -9  21    0.18    2.64
  10   9 -22    0.00    2.08
 -10  -9  22    0.16    2.25
 -10  -9  23    4.29    3.85
 -10  -9  24   -0.00    2.58
 -10  -9  25    0.08    2.25
 -10  10   1    2.98    3.74
  10  10  -1    4.44    3.20
 -10  10   2    2.09    3.08
  10  10  -2   -0.00    3.33
 -10  10   3   14.06    6.00
  10  10  -3   18.28    6.23
 -10  10   4    1.82    3.75
  10  10  -4    0.31    2.96
 -10 -10   4    0.00    2.95
 -10  10   5   29.66    8.03
  10  10  -5   33.22    7.76
 -10 -10   5   13.82    6.45
 -10  10   6    0.06    2.73
  10  10  -6    0.23    2.60
 -10 -10   6   -0.00    2.91
 -10  10   7    2.49    3.32
  10  10  -7    3.91    3.17
 -10 -10   7   -0.00    2.48
 -10  10   8    0.00    2.82
  10  10  -8    0.88    2.99
 -10 -10   8   -0.00    1.92
 -10  10   9   16.01    6.26
  10  10  -9   15.22    5.68
 -10 -10   9   16.38    6.40
 -10  10  10   -0.00    2.78
  10  10 -10    0.38    1.98
 -10 -10  10    2.05    3.00
 -10  10  11    3.73    3.66
  10  10 -11    3.79    3.42
 -10 -10  11    3.09    3.41
 -10  10  12   -0.00    2.22
  10  10 -12    3.38    3.39
 -10 -10  12    1.98    3.05
 -10  10  13   15.39    5.91
  10  10 -13   24.09    6.74
 -10 -10  13   21.66    7.33
 -10  10  14    3.20    3.65
  10  10 -14    1.58    3.14
 -10 -10  14    1.72    3.37
 -10  10  15    9.59    5.08
  10  10 -15    9.64    4.64
 -10 -10  15    4.26    3.86
 -10  10  16    1.47    3.02
  10  10 -16   -0.00    2.06
 -10 -10  16    3.44    3.61
 -10  10  17   -0.00    2.88
  10  10 -17    0.00    2.92
 -10 -10  17    2.27    3.52
  10  10 -18    1.06    2.13
 -10 -10  18    1.47    3.62
  10  10 -19   -0.00    2.21
 -10 -10  19    0.11    1.91
  10  10 -20    0.00    2.41
 -10 -10  20    1.11    3.27
  10  10 -21    4.94    3.65
 -10 -10  21    2.75    3.57
  10  10 -22    1.26    2.29
 -10 -10  22    3.23    4.53
 -10 -10  23    4.88    4.24
 -10 -10  24    0.98    2.76
 -10  11   1    2.83    4.19
  10  11  -1    6.39    4.35
 -10  11   2    0.37    2.54
  10  11  -2   -0.00    3.51
 -10  11   3    8.60    4.73
  10  11  -3   11.47    5.06
 -10  11   4    1.44    3.18
  10  11  -4    1.12    2.58
 -10  11   5    3.98    3.50
  10  11  -5    0.35    3.23
 -10  11   6    1.27    3.05
  10  11  -6    0.00    3.08
 -10 -11   6    4.42    4.06
 -10  11   7   24.65    7.55
  10  11  -7   29.65    7.54
 -10 -11   7   14.54    6.68
 -10  11   8    4.62    3.99
  10  11  -8    0.00    2.70
 -10 -11   8    3.64    3.66
 -10  11   9   -0.00    2.45
  10  11  -9    0.93    2.50
 -10 -11   9   -0.00    2.84
 -10  11  10    0.85    2.34
  10  11 -10    0.52    2.47
 -10 -11  10    0.00    2.14
 -10  11  11    6.69    4.15
  10  11 -11    6.94    4.10
 -10 -11  11   11.99    5.72
 -10  11  12    2.66    3.22
  10  11 -12    3.36    3.11
 -10 -11  12    2.99    3.97
 -10  11  13    3.92    3.82
  10  11 -13    9.10    4.29
 -10 -11  13    0.71    2.19
 -10  11  14    0.46    2.37
  10  11 -14    1.18    3.12
 -10 -11  14   -0.00    3.00
 -10  11  15    2.65    3.54
  10  11 -15   -0.00    2.66
 -10 -11  15    1.48    3.21
 -10  11  16   -0.00    3.49
  10  11 -16   -0.00    2.24
 -10 -11  16    0.78    3.07
  10  11 -17    8.42    4.53
 -10 -11  17    4.85    4.28
  10  11 -18   -0.00    2.21
 -10 -11  18    0.68    3.84
  10  11 -19    4.39    3.10
 -10 -11  19    0.36    3.22
  10  11 -20    0.00    2.59
 -10 -11  20    0.24    2.83
  10  11 -21    0.99    2.43
 -10 -11  21    3.52    4.46
  10  11 -22   -0.00    2.55
 -10 -11  22    2.81    3.44
 -10  12   1   -0.00    2.46
  10  12  -1   -0.00    2.59
 -10  12   2    0.27    2.48
  10  12  -2   -0.00    2.71
 -10  12   3   10.41    4.89
  10  12  -3   12.12    5.15
 -10  12   4    5.65    3.87
  10  12  -4   -0.00    2.50
 -10  12   5   12.37    5.75
  10  12  -5   17.48    6.19
 -10  12   6    0.14    2.96
  10  12  -6    0.00    3.34
 -10  12   7    0.91    2.89
  10  12  -7    3.38    3.12
 -10  12   8   -0.00    3.26
  10  12  -8    4.71    4.54
 -10 -12   8    0.00    2.44
 -10  12   9    8.02    4.85
  10  12  -9   20.65    6.34
 -10 -12   9    9.71    5.45
 -10  12  10   -0.00    3.01
  10  12 -10    1.67    3.01
 -10 -12  10   -0.00    2.81
 -10  12  11    5.10    3.71
  10  12 -11    2.29    3.13
 -10 -12  11    3.96    4.53
 -10  12  12   -0.00    2.85
  10  12 -12   -0.00    2.79
 -10 -12  12   -0.00    3.43
 -10  12  13    1.07    2.71
  10  12 -13    0.47    3.27
 -10 -12  13    1.09    3.21
 -10  12  14    0.61    2.61
  10  12 -14    1.91    3.26
 -10 -12  14    0.00    3.20
 -10  12  15    7.29    4.80
  10  12 -15   11.84    5.39
 -10 -12  15    1.83    3.60
  10  12 -16    1.53    2.53
 -10 -12  16    0.29    3.11
  10  12 -17    0.10    2.96
 -10 -12  17    6.63    4.59
  10  12 -18    0.00    2.39
 -10 -12  18    1.01    2.27
  10  12 -19    1.00    2.48
 -10 -12  19   -0.00    2.82
  10  12 -20    2.01    2.70
 -10 -12  20   -0.00    3.04
  10  12 -21    0.00    2.11
 -10 -12  21   -0.00    2.92
  10  12 -22   -0.00    2.86
 -10  13   1    4.12    4.08
  10  13  -1    5.66    4.26
 -10  13   2    3.59    3.83
  10  13  -2    1.86    2.79
 -10  13   3    1.43    3.23
  10  13  -3    2.18    3.19
 -10  13   4   -0.00    2.69
  10  13  -4    0.00    3.00
 -10  13   5    1.00    3.93
  10  13  -5    0.43    2.28
 -10  13   6    1.04    2.47
  10  13  -6   -0.00    3.13
 -10  13   7    0.36    3.55
  10  13  -7    9.78    4.96
 -10  13   8   -0.00    3.06
  10  13  -8    1.15    2.58
 -10  13   9   -0.00    2.95
  10  13  -9    2.26    3.47
 -10  13  10    0.51    1.91
  10  13 -10   -0.00    2.58
 -10  13  11    4.25    3.72
  10  13 -11    0.72    2.59
 -10 -13  11    2.35    4.82
 -10  13  12    7.60    4.47
  10  13 -12    2.56    3.28
 -10 -13  12    2.78    4.21
 -10  13  13    9.26    5.32
  10  13 -13   12.45    5.49
 -10 -13  13   10.53    6.08
 -10  13  14    1.57    3.54
  10  13 -14   -0.00    2.59
 -10 -13  14    4.95    4.66
 -10  13  15    1.64    3.32
  10  13 -15    4.53    3.48
 -10 -13  15   -0.00    2.83
  10  13 -16    0.00    2.91
 -10 -13  16    1.23    3.50
  10  13 -17    8.40    4.57
 -10 -13  17    3.18    3.94
  10  13 -18    2.45    3.39
 -10 -13  18    0.03    3.31
  10  13 -19   -0.00    2.36
 -10 -13  19   -0.00    4.36
  10  13 -20   -0.00    2.18
  10  13 -21    0.07    2.53
  10  13 -22    2.00    3.28
 -10  14   1    1.23    2.64
 -10  14   2    0.79    2.74
 -10  14   3    2.41    3.77
 -10  14   4    1.23    2.84
 -10  14   5    0.65    2.03
 -10  14   6    0.00    2.61
 -10  14   7    0.69    3.16
 -10  14   8    1.97    3.50
 -10  14   9    1.06    3.04
 -10  14  10   -0.00    2.81
 -10  14  11   10.26    5.51
 -10  14  12    1.38    2.94
 -10  14  13    1.16    2.90
 -10  14  14    6.01    4.11
 -10 -14  14   -0.00    1.89
 -10 -14  15    5.51    4.17
 -10 -14  16    1.53    3.84
 -10 -14  17   -0.00    2.75
 -10  15  11   -0.00    3.39
 -10  15  12    4.50    3.97
 -10  15  13   -0.00    2.36
  -9   0   1   17.39    5.63
  -9   0   2   -0.00    2.27
  -9   0   3  116.17   17.29
  -9   0   4    0.00    2.36
  -9   0   5   32.09    7.80
  -9   0  10   -0.00    1.70
  -9   0  11   14.48    4.83
  -9   0  12    0.50    2.36
  -9   0  13  107.46   16.56
   9   0 -13  133.76   16.82
  -9   0  14    1.08    2.34
   9   0 -14   -0.00    2.24
  -9   0  15   18.01    5.34
   9   0 -15   30.37    6.48
  -9   0  16   -0.00    2.73
   9   0 -16   -0.00    1.92
  -9   0  17   20.88    6.02
   9   0 -17   29.38    6.42
  -9   0  18    0.10    1.88
   9   0 -18   -0.00    1.68
  -9   0  19   57.70    9.95
   9   0 -19   46.47    8.87
  -9   0  20    1.11    2.33
   9   0 -20    0.00    1.94
  -9   0  21   14.55    4.63
   9   0 -21   10.52    3.86
  -9   0  22    0.00    2.26
  -9   0  23   36.50    7.73
  -9   0  24    0.00    2.32
  -9   0  25   17.70    5.25
  -9   0  26    2.09    2.22
  -9   0  27    0.24    1.88
  -9   0  28   -0.00    1.54
  -9   0  29   12.48    4.34
  -9   0  30    0.68    1.92
  -9   0  31    3.50    2.63
  -9   0  32   -0.00    1.64
  -9   0  33    4.79    2.88
  -9   0  34   -0.00    1.50
  -9   0  35    5.05    2.90
  -9   0  36    0.00    1.74
  -9   1   1  377.84   39.58
  -9  -1   1  290.62   37.52
  -9   1   2   14.26    5.48
  -9  -1   2    7.28    4.28
  -9   1   3    4.48    3.21
  -9  -1   3    0.94    2.58
  -9   1   4   61.43   10.61
  -9  -1   4   30.25    7.99
  -9   1   5  113.74   17.07
  -9  -1   5  120.45   17.30
  -9   1   9   11.33    4.84
  -9   1  10    0.54    2.10
  -9  -1  10   -0.00    2.33
  -9   1  11   75.12   12.54
  -9  -1  11   77.07   12.57
  -9   1  12    4.51    3.39
   9  -1 -12    6.23    3.07
  -9  -1  12    2.84    2.89
  -9   1  13    0.74    2.06
   9  -1 -13    7.21    3.12
  -9  -1  13    0.98    1.98
  -9   1  14    0.00    1.71
   9  -1 -14    1.22    1.80
  -9  -1  14    1.35    2.08
  -9   1  15   66.89   11.02
   9  -1 -15   66.16   10.51
  -9  -1  15   51.20   10.06
  -9   1  16    4.54    3.66
   9  -1 -16   12.21    4.20
  -9  -1  16   15.91    4.92
  -9   1  17   42.17    8.58
   9  -1 -17   47.69    8.51
   9   1 -17   46.26    8.41
  -9  -1  17   39.66    8.28
  -9   1  18    3.98    3.04
   9  -1 -18    2.13    2.52
   9   1 -18    2.72    2.54
  -9  -1  18    1.84    2.62
  -9   1  19   10.51    4.21
   9  -1 -19   10.09    3.81
   9   1 -19    6.00    3.18
  -9  -1  19    4.14    3.02
  -9   1  20    0.00    2.47
   9  -1 -20    5.78    3.22
   9   1 -20    3.56    2.51
  -9  -1  20    6.52    3.37
   9   1 -21   68.04   10.27
  -9  -1  21   48.66    9.66
  -9   1  22    0.27    2.19
  -9  -1  22   -0.00    2.16
  -9   1  23    6.90    3.30
  -9  -1  23    3.03    3.20
  -9   1  24    1.07    2.42
  -9  -1  24    1.30    2.21
  -9   1  25    6.90    3.71
  -9  -1  25    9.03    3.77
  -9   1  26    4.81    2.77
  -9  -1  26    0.83    2.06
  -9   1  27   25.67    6.01
  -9  -1  27   18.97    5.44
  -9   1  28   -0.00    2.27
  -9  -1  28    0.55    2.27
  -9   1  29    0.35    2.24
  -9  -1  29   -0.00    2.58
  -9   1  30    0.12    1.69
  -9  -1  30   -0.00    2.11
  -9   1  31    3.53    2.82
  -9  -1  31    6.63    3.29
  -9   1  32   -0.00    2.14
  -9  -1  32   -0.00    1.59
  -9   1  33    0.00    2.59
  -9  -1  33    9.27    3.44
  -9   1  34   -0.00    1.25
  -9  -1  34    0.46    1.71
  -9   1  35    0.00    1.63
  -9  -1  35    1.70    1.86
  -9   1  36   -0.00    1.50
  -9   2   1   21.38    7.14
   9   2  -1   42.11    7.61
  -9  -2   1   34.42    8.27
  -9   2   2   11.58    5.38
  -9  -2   2    9.70    4.96
  -9   2   3  120.26   17.47
  -9  -2   3  105.97   16.69
  -9   2   4    3.18    3.64
  -9  -2   4    5.06    3.44
  -9  -2   5    6.78    4.10
  -9   2   9   29.16    7.17
  -9   2  10    2.52    3.29
  -9  -2  10    0.66    2.54
  -9   2  11   -0.00    2.56
  -9  -2  11    1.59    3.11
  -9   2  12    9.89    4.23
  -9  -2  12   15.77    5.10
  -9   2  13   41.88    9.02
   9  -2 -13   44.64    8.64
  -9  -2  13   43.97    8.84
  -9   2  14   35.48    7.73
   9  -2 -14   32.31    7.27
  -9  -2  14   36.04    7.93
  -9   2  15   16.26    5.29
   9  -2 -15    7.65    3.88
  -9  -2  15    4.19    3.69
  -9   2  16    0.00    1.79
   9  -2 -16    0.00    1.31
  -9  -2  16   -0.00    2.08
  -9   2  17   27.40    7.08
   9  -2 -17   45.54    8.17
  -9  -2  17   46.12    8.66
  -9   2  18    0.36    2.76
   9  -2 -18    0.00    1.71
  -9  -2  18    4.89    3.04
  -9   2  19   68.64   12.36
   9  -2 -19  109.26   13.72
  -9  -2  19   75.66   12.61
  -9   2  20    4.20    3.28
   9  -2 -20   10.32    3.98
  -9  -2  20    3.01    2.79
  -9   2  21    3.85    3.12
  -9  -2  21   -0.00    1.69
  -9   2  22    8.17    3.96
  -9  -2  22    8.68    3.87
  -9   2  23   41.47    8.33
  -9  -2  23   47.94    8.93
  -9   2  24    0.78    2.31
  -9  -2  24   -0.00    1.91
  -9   2  25    2.93    2.74
  -9  -2  25    5.77    3.29
  -9   2  26   -0.00    2.25
  -9  -2  26    0.03    2.11
  -9   2  27    3.14    3.03
  -9  -2  27    5.28    3.11
  -9   2  28    2.79    2.59
  -9  -2  28    0.00    1.73
  -9   2  29    6.05    3.28
  -9  -2  29   10.40    3.84
  -9   2  30    1.99    2.35
  -9  -2  30    2.80    2.69
  -9   2  31    0.00    1.73
  -9  -2  31    0.00    1.95
  -9   2  32    0.00    2.02
  -9  -2  32   -0.00    2.29
  -9   2  33    0.00    2.28
  -9  -2  33    1.62    2.17
  -9   2  34   -0.00    2.15
  -9  -2  34    0.00    1.69
  -9   2  35    6.27    3.22
  -9  -2  35    3.90    2.46
  -9   2  36   -0.00    2.05
  -9   3   1  152.05   21.86
   9  -3  -1  171.45   21.01
   9   3  -1  150.26   19.77
  -9  -3   1  147.58   21.02
  -9   3   2   22.62    7.31
   9  -3  -2   25.07    7.00
   9   3  -2   32.48    6.76
  -9  -3   2   25.06    7.00
  -9   3   3   -0.00    2.67
   9   3  -3    2.72    2.50
  -9  -3   3    2.60    3.37
   9   3  -4    5.11    2.94
  -9  -3   4    6.98    3.76
   9   3  -5   54.71    9.73
  -9  -3   5   60.30   11.02
   9   3  -6   37.58    7.64
   9   3  -7   30.29    6.81
  -9   3   8    2.48    2.89
  -9   3   9   12.23    5.10
  -9  -3   9    7.55    3.95
  -9   3  10    8.14    3.99
  -9  -3  10    5.60    3.68
  -9   3  11  116.45   17.09
  -9  -3  11  112.09   16.57
  -9   3  12   14.22    5.65
  -9  -3  12   24.59    6.52
  -9   3  13    8.17    3.91
  -9  -3  13   10.12    4.38
  -9   3  14   -0.00    2.84
  -9  -3  14    0.00    1.67
  -9   3  15   43.16    9.20
   9  -3 -15   42.60    8.55
  -9  -3  15   56.05    9.76
  -9   3  16   13.92    5.16
   9  -3 -16   13.42    4.43
  -9  -3  16   16.18    5.00
  -9   3  17   37.53    7.78
   9  -3 -17   25.76    6.24
  -9  -3  17   21.14    6.25
  -9   3  18    1.48    2.40
   9  -3 -18    0.00    1.98
  -9  -3  18    1.45    1.97
  -9   3  19    4.72    3.40
   9  -3 -19    4.15    3.16
  -9  -3  19    2.45    2.89
  -9   3  20   12.32    4.67
   9  -3 -20   11.97    4.34
  -9  -3  20    7.99    3.98
  -9   3  21   53.37    9.75
  -9  -3  21   46.84    9.25
  -9   3  22    6.21    3.34
  -9  -3  22    9.20    4.09
  -9   3  23    2.36    2.64
  -9  -3  23    8.66    3.76
  -9   3  24    0.95    2.07
  -9  -3  24    2.51    2.45
  -9   3  25    7.59    3.73
  -9  -3  25    3.49    2.81
  -9   3  26   -0.00    2.02
  -9  -3  26    2.94    2.88
  -9   3  27    4.74    3.23
  -9  -3  27   14.70    4.80
  -9   3  28   -0.00    2.05
  -9  -3  28    0.00    2.14
  -9   3  29   -0.00    2.50
  -9  -3  29    0.48    1.64
  -9   3  30    3.60    2.62
  -9  -3  30    0.00    2.25
  -9   3  31    9.20    3.90
  -9  -3  31    7.09    3.58
  -9   3  32   -0.00    2.02
  -9  -3  32    2.06    2.74
  -9   3  33    0.96    1.97
  -9  -3  33   -0.00    2.01
  -9   3  34    0.29    1.77
  -9  -3  34   -0.00    1.99
  -9   3  35    0.00    2.09
  -9   3  36    0.72    2.01
  -9   4   1    0.00    3.21
   9  -4  -1    2.70    2.30
   9   4  -1    3.94    2.76
  -9  -4   1    5.33    3.52
  -9   4   2   49.04   10.30
   9  -4  -2   31.23    7.95
   9   4  -2   44.14    8.19
  -9  -4   2   33.34    8.40
   9  -4  -3   51.84    9.79
   9   4  -3   48.53    8.80
  -9  -4   3   36.88    8.78
   9  -4  -4   36.31    8.24
   9   4  -4   44.51    8.54
  -9  -4   4   52.93   10.11
   9  -4  -5   92.51   14.05
   9   4  -5   81.68   12.97
   9  -4  -6    2.65    2.85
   9   4  -6    3.80    2.68
  -9   4   7   53.66   11.23
   9   4  -7   70.58   10.99
  -9   4   8   82.55   13.86
   9   4  -8   76.92   12.19
  -9   4   9   51.42   10.38
   9   4  -9   48.09    9.10
  -9  -4   9   51.84   10.09
  -9   4  10   -0.00    2.30
   9   4 -10   -0.00    1.92
  -9  -4  10   -0.00    1.82
  -9   4  11    5.56    3.87
   9   4 -11    8.88    3.60
  -9  -4  11   11.30    4.63
  -9   4  12    7.59    4.32
   9   4 -12    1.44    1.98
  -9  -4  12   -0.00    2.17
  -9   4  13   33.64    8.15
   9   4 -13   43.00    8.03
  -9  -4  13   38.13    8.42
  -9   4  14    5.89    4.32
   9   4 -14    8.85    3.87
  -9  -4  14    5.49    3.30
  -9   4  15   10.90    4.82
   9   4 -15   21.51    5.34
  -9  -4  15    5.28    3.61
  -9   4  16    2.20    2.96
   9   4 -16    0.32    1.96
  -9  -4  16   -0.00    2.00
  -9   4  17   21.99    6.16
   9   4 -17   27.06    6.19
  -9  -4  17   12.32    4.98
  -9   4  18   41.84    8.99
   9   4 -18   51.20    8.96
  -9  -4  18   40.12    8.71
  -9   4  19   38.21    8.79
   9   4 -19   38.65    7.87
  -9  -4  19   51.29    9.41
  -9   4  20    1.43    2.15
  -9   4  20    1.51    2.69
   9   4 -20    2.02    2.21
  -9  -4  20   -0.00    2.80
  -9   4  21    0.00    2.73
   9   4 -21    2.78    2.25
  -9  -4  21    0.45    2.09
  -9   4  22    8.90    4.18
   9   4 -22    3.67    2.85
  -9  -4  22    3.03    3.12
  -9   4  23   17.52    5.65
  -9  -4  23   29.66    7.04
  -9   4  24    7.88    4.14
  -9  -4  24    9.71    4.11
  -9   4  25    1.72    2.57
  -9  -4  25    2.20    2.62
  -9   4  26    0.68    2.04
  -9  -4  26   -0.00    2.10
  -9   4  27   -0.00    2.57
  -9  -4  27    1.46    2.86
  -9   4  28    7.33    3.67
  -9  -4  28    3.10    2.65
  -9   4  29    3.94    2.90
  -9  -4  29   13.23    4.61
  -9   4  30    0.72    2.00
  -9  -4  30    2.68    2.61
  -9   4  31    2.09    2.56
  -9  -4  31    1.16    1.99
  -9   4  32    0.16    1.91
  -9  -4  32    0.00    2.28
  -9   4  33    1.29    2.34
  -9  -4  33    1.29    2.19
  -9   4  34   -0.00    2.15
  -9   4  35    3.39    2.70
  -9   5   1   98.77   14.83
   9  -5  -1   93.55   15.06
   9   5  -1  114.49   15.20
  -9  -5   1   82.57   14.78
  -9   5   2   48.14    9.48
   9  -5  -2   54.50   10.24
   9   5  -2   42.04    8.70
  -9  -5   2   47.57   10.02
  -9   5   3    8.85    4.60
   9  -5  -3    0.00    2.37
   9   5  -3   15.19    4.53
  -9  -5   3    5.09    3.58
  -9   5   4   51.57   10.21
   9  -5  -4   57.91   10.90
   9   5  -4   69.91   11.02
  -9  -5   4   54.52   11.03
  -9   5   5   25.13    6.69
  -9   5   5   24.91    7.47
   9   5  -5   24.76    6.31
  -9   5   6   41.51    8.48
  -9   5   6   32.10    8.58
   9   5  -6   49.21    9.05
  -9   5   7   77.46   12.16
  -9   5   7   52.97   11.99
   9   5  -7   87.67   12.56
  -9   5   8    3.27    2.66
  -9   5   8    4.67    3.98
   9   5  -8    3.83    2.77
  -9  -5   8    0.00    2.98
  -9   5   9   -0.00    2.41
  -9   5   9   -0.00    2.61
   9   5  -9    2.84    2.76
  -9  -5   9    3.66    3.05
  -9   5  10    3.17    2.88
  -9   5  10    4.18    3.29
   9   5 -10    0.00    1.76
  -9  -5  10    3.66    3.56
  -9   5  11   33.08    7.49
  -9   5  11   47.15    9.39
   9   5 -11   38.59    7.87
  -9  -5  11   35.20    8.33
  -9   5  12   23.25    6.23
  -9   5  12   21.46    6.72
   9   5 -12   23.61    5.89
  -9  -5  12   24.41    6.86
  -9   5  13    2.50    3.61
   9   5 -13    0.22    1.80
  -9  -5  13    0.00    2.35
  -9   5  14   18.80    6.26
   9   5 -14   19.82    5.31
  -9  -5  14    8.32    5.21
  -9   5  15   17.94    5.83
   9   5 -15   19.89    5.54
  -9  -5  15   17.08    5.52
  -9   5  16   29.99    7.85
   9   5 -16   30.29    6.94
  -9  -5  16   32.76    7.56
  -9   5  17   29.49    7.30
   9   5 -17   27.85    6.48
  -9  -5  17   21.50    6.40
  -9   5  18    2.84    3.23
   9   5 -18    0.00    1.91
  -9  -5  18    1.84    2.72
  -9   5  19    2.65    3.08
   9   5 -19    0.68    1.59
  -9  -5  19   -0.00    3.01
  -9   5  20    7.42    4.09
   9   5 -20    6.43    3.81
  -9  -5  20    3.89    2.80
  -9   5  21   19.32    5.71
   9   5 -21   20.74    5.80
  -9  -5  21   35.34    7.76
  -9   5  22   15.60    5.48
   9   5 -22   26.71    6.32
  -9  -5  22   21.89    6.39
  -9   5  23    4.26    3.55
  -9  -5  23    3.96    2.78
  -9   5  24    0.00    2.46
  -9  -5  24    1.83    3.04
  -9   5  25    0.26    2.23
  -9  -5  25   -0.00    2.29
  -9   5  26   13.47    4.87
  -9  -5  26    6.85    3.90
  -9   5  27    8.75    4.01
  -9  -5  27    6.37    3.79
  -9   5  28   -0.00    2.25
  -9  -5  28    0.82    2.55
  -9   5  29   -0.00    1.49
  -9  -5  29    0.91    1.79
  -9   5  30    3.52    2.81
  -9  -5  30    2.62    3.00
  -9   5  31    1.97    2.36
  -9  -5  31    2.98    2.79
  -9   5  32    2.52    2.52
  -9  -5  32   -0.00    2.07
  -9   5  33   -0.00    2.24
  -9   5  34    0.42    2.27
  -9   6   1    0.57    2.65
   9  -6  -1   -0.00    2.58
   9   6  -1    0.06    1.81
  -9  -6   1    0.53    2.99
  -9   6   2   87.24   14.63
   9  -6  -2  109.85   16.09
   9   6  -2  103.45   14.78
  -9  -6   2   88.62   15.36
  -9   6   3   27.95    7.04
  -9   6   3   24.10    7.37
   9   6  -3   36.10    7.69
  -9  -6   3   21.26    6.81
  -9   6   4   21.74    6.00
  -9   6   4   17.61    6.18
   9   6  -4   19.04    5.57
  -9   6   5   28.45    6.82
  -9   6   5   20.15    6.67
   9   6  -5   19.02    5.92
  -9   6   6   10.08    4.22
  -9   6   6    2.87    3.67
   9   6  -6    4.27    3.13
  -9   6   7   28.97    6.79
  -9   6   7   11.12    5.39
   9   6  -7   16.08    5.19
  -9  -6   7   21.17    6.44
  -9   6   8   52.72   10.35
  -9   6   8   51.97   11.33
   9   6  -8   68.71   11.04
  -9  -6   8   62.88   11.64
  -9   6   9   10.58    4.46
  -9   6   9    4.03    3.63
   9   6  -9   15.04    4.68
  -9  -6   9    6.04    4.03
  -9   6  10    1.15    2.69
  -9   6  10   -0.00    2.85
   9   6 -10   -0.00    2.39
  -9  -6  10    2.15    2.46
  -9   6  11    0.00    2.38
  -9   6  11    1.49    2.94
   9   6 -11    2.48    2.55
  -9  -6  11    0.94    2.50
  -9   6  12   25.47    6.34
  -9   6  12   15.71    6.30
   9   6 -12   25.42    6.23
  -9  -6  12   24.09    6.83
  -9   6  13   12.50    4.67
  -9   6  13   14.49    5.36
   9   6 -13    5.06    3.31
  -9  -6  13   10.90    4.46
  -9   6  14   32.44    7.55
  -9   6  14   29.13    7.73
   9   6 -14   35.79    7.70
  -9  -6  14   36.78    8.61
  -9   6  15    4.09    3.28
  -9   6  15    9.02    4.38
   9   6 -15   10.52    4.25
  -9  -6  15    9.49    4.47
  -9   6  16    1.83    2.52
  -9   6  16    2.75    3.31
   9   6 -16    4.57    3.07
  -9  -6  16   -0.00    2.38
  -9   6  17    5.10    2.99
  -9   6  17    3.62    3.17
   9   6 -17    9.32    3.79
  -9  -6  17    2.60    3.14
  -9   6  18   23.06    6.93
   9   6 -18   21.13    6.04
  -9  -6  18   22.67    6.58
  -9   6  19    5.63    3.91
   9   6 -19   13.14    4.63
  -9  -6  19    4.58    3.54
  -9   6  20    0.56    2.87
   9   6 -20    2.16    2.20
  -9  -6  20    3.43    3.12
  -9   6  21    3.76    3.93
   9   6 -21    3.20    2.76
  -9  -6  21    1.21    2.85
  -9   6  22    0.00    2.49
   9   6 -22    5.26    3.16
  -9  -6  22    8.76    3.78
  -9   6  23    8.91    4.37
  -9  -6  23    9.90    4.06
  -9   6  24   10.30    4.40
  -9  -6  24    6.42    4.30
  -9   6  25    0.00    2.64
  -9  -6  25    0.00    2.49
  -9   6  26    2.60    2.66
  -9  -6  26    1.25    2.12
  -9   6  27   -0.00    2.56
  -9  -6  27   -0.00    2.16
  -9   6  28    4.12    3.16
  -9  -6  28    6.71    3.80
  -9   6  29    0.95    2.22
  -9  -6  29    4.32    3.77
  -9   6  30   -0.00    2.61
  -9  -6  30    2.17    2.43
  -9   6  31    0.00    2.09
  -9  -6  31   -0.00    2.03
  -9   7   1    3.05    3.37
   9   7  -1   21.38    6.03
  -9  -7   1   13.36    5.55
  -9   7   2    7.69    3.88
   9   7  -2    6.29    4.17
  -9  -7   2    2.70    2.85
  -9   7   3    0.76    2.68
   9   7  -3    1.38    2.26
  -9   7   4   16.03    5.50
   9   7  -4   16.59    5.31
  -9   7   5   16.96    5.23
   9   7  -5    9.66    4.34
  -9   7   6   43.42    8.56
   9   7  -6   29.28    7.08
  -9  -7   6   22.98    7.11
  -9   7   7    7.59    3.75
   9   7  -7    2.56    2.84
  -9  -7   7    0.77    2.37
  -9   7   8    3.80    3.37
   9   7  -8    2.36    2.52
  -9  -7   8    2.88    3.29
  -9   7   9   15.86    5.20
   9   7  -9    8.67    3.81
  -9  -7   9   17.67    5.80
  -9   7  10   12.52    4.75
  -9   7  10    9.01    5.03
   9   7 -10   13.86    4.82
  -9  -7  10   24.60    6.90
  -9   7  11   18.09    5.69
  -9   7  11    4.95    4.50
   9   7 -11   19.15    5.55
  -9  -7  11   12.49    5.01
  -9   7  12   12.45    5.38
  -9   7  12   47.74    9.88
   9   7 -12   41.98    8.30
  -9  -7  12   36.25    8.20
  -9   7  13    0.09    2.23
  -9   7  13   -0.00    2.56
   9   7 -13    3.00    3.08
  -9  -7  13    1.02    2.62
  -9   7  14    3.67    2.89
  -9   7  14    7.81    4.63
   9   7 -14    1.98    2.61
  -9  -7  14    2.67    2.76
  -9   7  15    2.56    2.59
  -9   7  15    0.00    3.10
   9   7 -15    8.23    3.86
  -9  -7  15    7.59    4.35
  -9   7  16   58.03    9.99
  -9   7  16   33.45    9.02
   9   7 -16   40.03    8.66
  -9  -7  16   49.04    9.93
  -9   7  17    2.05    2.59
  -9   7  17   -0.00    2.33
   9   7 -17    4.89    3.40
  -9  -7  17    0.00    2.57
  -9   7  18    1.55    2.40
  -9   7  18   -0.00    3.31
   9   7 -18    0.87    2.23
  -9  -7  18    0.03    2.08
  -9   7  19    0.03    1.97
  -9   7  19   -0.00    3.16
   9   7 -19   -0.00    2.20
  -9  -7  19    0.74    2.24
  -9   7  20    6.96    4.40
   9   7 -20    7.48    3.69
  -9  -7  20   11.07    4.77
   9   7 -21   10.02    4.29
  -9  -7  21    8.92    4.27
   9   7 -22   16.56    5.19
  -9  -7  22   13.30    5.39
  -9  -7  23    2.59    2.68
  -9  -7  24    0.16    1.94
  -9  -7  25    0.38    1.54
  -9  -7  26   15.14    5.11
  -9  -7  27    4.11    3.09
  -9  -7  28    4.22    3.01
  -9  -7  29   -0.00    2.87
  -9  -7  30   -0.00    2.36
  -9   8   1   14.34    5.76
   9   8  -1   16.13    5.44
  -9  -8   1   19.76    6.72
  -9   8   2   15.76    5.41
   9   8  -2   11.36    5.08
  -9   8   3    1.21    2.74
   9   8  -3    3.11    2.96
  -9   8   4   48.44   10.15
   9   8  -4   64.68   11.10
  -9   8   5   -0.00    2.50
   9   8  -5    2.76    2.86
  -9  -8   5   -0.00    2.33
  -9   8   6    0.00    2.51
   9   8  -6   -0.00    1.79
  -9  -8   6    0.00    2.03
  -9   8   7    0.55    2.35
   9   8  -7    4.43    3.44
  -9  -8   7    1.83    2.93
  -9   8   8   58.58   11.16
   9   8  -8   67.24   11.46
  -9  -8   8   50.42   11.09
  -9   8   9    3.48    2.93
   9   8  -9   10.63    4.31
  -9  -8   9    8.68    4.49
  -9   8  10    7.33    4.17
   9   8 -10   13.36    4.83
  -9  -8  10   15.19    5.60
  -9   8  11    0.30    2.57
   9   8 -11    4.10    3.30
  -9  -8  11    7.47    4.02
  -9   8  12   28.03    6.98
   9   8 -12   22.24    6.40
  -9  -8  12   20.22    6.74
  -9   8  13    1.64    2.58
   9   8 -13   -0.00    2.22
  -9  -8  13    0.00    1.74
  -9   8  14   24.06    6.65
   9   8 -14   17.34    5.77
  -9  -8  14   11.77    5.47
  -9   8  15   -0.00    2.17
   9   8 -15    0.77    2.19
  -9  -8  15    2.08    2.85
  -9   8  16   -0.00    2.60
   9   8 -16    0.00    1.99
  -9  -8  16    0.00    2.45
  -9   8  17    4.71    3.34
   9   8 -17    0.00    1.99
  -9  -8  17    7.47    4.24
  -9   8  18   21.40    6.08
   9   8 -18   21.07    6.03
  -9  -8  18    6.67    4.94
   9   8 -19    5.55    3.59
  -9  -8  19   -0.00    2.65
   9   8 -20    7.67    3.74
  -9  -8  20    5.92    4.03
   9   8 -21    7.73    3.81
  -9  -8  21   -0.00    2.56
   9   8 -22   -0.00    2.42
  -9  -8  22   -0.00    2.51
   9   8 -23   -0.00    1.54
  -9  -8  23    0.00    2.23
  -9  -8  24    0.00    3.08
  -9  -8  25    2.20    2.16
  -9  -8  26    6.73    4.01
  -9  -8  27    1.72    2.31
  -9  -8  28    2.30    3.32
  -9  -8  29   -0.00    2.26
  -9   9   1    6.26    3.84
   9   9  -1    3.76    3.11
  -9   9   2   35.78    8.74
   9   9  -2   38.36    8.39
  -9   9   3    0.02    3.41
   9   9  -3    0.00    2.62
  -9  -9   3    3.43    3.20
  -9   9   4   11.24    4.92
   9   9  -4   18.59    5.78
  -9  -9   4    4.23    3.72
  -9   9   5    2.15    3.49
   9   9  -5    4.05    3.10
  -9  -9   5   -0.00    2.87
  -9   9   6   72.08   12.80
   9   9  -6   80.77   12.88
  -9  -9   6   57.66   12.43
  -9   9   7   -0.00    2.22
   9   9  -7    1.69    2.84
  -9  -9   7   -0.00    2.12
  -9   9   8   -0.00    2.46
   9   9  -8    1.17    2.38
  -9  -9   8    0.96    2.52
  -9   9   9    1.72    2.79
   9   9  -9    0.00    2.70
  -9  -9   9   -0.00    2.76
  -9   9  10    6.13    3.92
   9   9 -10    4.46    3.40
  -9  -9  10    0.00    2.84
  -9   9  11    0.02    2.69
   9   9 -11    0.62    2.77
  -9  -9  11    2.73    3.35
  -9   9  12   36.60    8.09
   9   9 -12   38.83    8.22
  -9  -9  12   12.56    6.24
  -9   9  13    0.73    2.66
   9   9 -13    3.43    2.63
  -9  -9  13    2.45    2.90
  -9   9  14    0.35    1.92
   9   9 -14    0.92    2.38
  -9  -9  14   -0.00    3.17
  -9   9  15    4.43    3.47
   9   9 -15    2.36    3.59
  -9  -9  15    4.12    3.81
  -9   9  16   24.02    6.64
   9   9 -16   26.10    6.94
  -9  -9  16   17.75    6.62
  -9   9  17   -0.00    2.32
   9   9 -17   -0.00    2.36
  -9  -9  17   -0.00    2.33
  -9   9  18    1.47    2.44
   9   9 -18    0.78    2.38
  -9  -9  18   -0.00    2.40
   9   9 -19   -0.00    1.79
  -9  -9  19    1.29    2.75
   9   9 -20    6.57    3.88
  -9  -9  20    9.69    5.38
   9   9 -21    1.70    2.76
  -9  -9  21    2.03    3.33
   9   9 -22   11.50    4.65
  -9  -9  22    6.67    4.51
   9   9 -23    4.80    3.58
  -9  -9  23    0.22    2.34
  -9  -9  24    2.06    2.88
  -9  -9  25    0.41    2.62
  -9  -9  26   12.56    5.03
  -9  -9  27    1.21    2.81
  -9  10   1    4.63    4.16
   9  10  -1    2.32    3.03
  -9  10   2   16.76    5.89
   9  10  -2   21.11    6.43
  -9 -10   2   14.64    5.93
  -9  10   3    0.91    2.67
   9  10  -3    1.10    2.32
  -9 -10   3    1.56    2.96
  -9  10   4   19.70    6.78
   9  10  -4   40.25    8.92
  -9 -10   4   24.51    7.54
  -9  10   5    2.49    2.56
   9  10  -5    1.11    2.32
  -9 -10   5    1.58    2.90
  -9  10   6    0.59    3.11
   9  10  -6   -0.00    1.99
  -9 -10   6    1.19    2.66
  -9  10   7    2.64    2.89
   9  10  -7    2.26    3.14
  -9 -10   7    0.00    2.24
  -9  10   8   16.54    5.96
   9  10  -8   22.77    6.56
  -9 -10   8   12.59    5.45
  -9  10   9    0.36    2.42
   9  10  -9    0.00    2.79
  -9 -10   9    4.77    3.89
  -9  10  10   15.26    5.59
   9  10 -10    9.50    4.53
  -9 -10  10    3.02    4.14
  -9  10  11    2.74    3.11
   9  10 -11    1.32    2.58
  -9 -10  11    5.50    4.34
  -9  10  12    6.99    4.24
   9  10 -12   12.59    4.82
  -9 -10  12    1.79    3.11
  -9  10  13    3.01    3.53
   9  10 -13    3.45    3.46
  -9 -10  13   -0.00    3.25
  -9  10  14   15.79    5.66
   9  10 -14   24.41    6.77
  -9 -10  14    6.97    4.93
  -9  10  15   -0.00    2.65
   9  10 -15   -0.00    2.40
  -9 -10  15   -0.00    3.43
  -9  10  16   -0.00    2.54
   9  10 -16    2.46    2.95
  -9 -10  16   -0.00    3.04
  -9  10  17   -0.00    3.01
   9  10 -17    1.48    2.70
  -9 -10  17    1.82    2.89
   9  10 -18   14.64    5.50
  -9 -10  18   13.48    5.89
   9  10 -19    0.00    2.31
  -9 -10  19    0.32    2.84
   9  10 -20    5.33    4.00
  -9 -10  20    9.36    4.80
   9  10 -21   -0.00    2.09
  -9 -10  21   -0.00    2.93
   9  10 -22    1.94    2.71
  -9 -10  22   -0.00    2.90
   9  10 -23    0.22    2.24
  -9 -10  23    1.12    2.12
  -9 -10  24    6.73    4.22
  -9 -10  25    1.43    2.67
  -9 -10  26    1.44    2.47
  -9  11   1    1.33    2.93
   9  11  -1    1.76    2.90
  -9  11   2   31.44    8.10
   9  11  -2   18.06    6.49
  -9  11   3    3.65    3.98
   9  11  -3    2.07    3.29
  -9  11   4   13.00    5.61
   9  11  -4   23.79    6.99
  -9 -11   4    4.62    3.91
  -9  11   5    2.70    2.97
   9  11  -5    0.82    1.74
  -9 -11   5    1.91    3.29
  -9  11   6   12.63    5.48
   9  11  -6   15.29    5.49
  -9 -11   6   15.21    6.40
  -9  11   7    2.63    3.19
   9  11  -7   -0.00    2.35
  -9 -11   7   -0.00    2.29
  -9  11   8   -0.00    3.01
   9  11  -8   -0.00    2.16
  -9 -11   8    0.76    3.39
  -9  11   9    0.00    2.46
   9  11  -9    0.26    2.43
  -9 -11   9    1.28    3.52
  -9  11  10   12.07    5.00
   9  11 -10   14.55    5.55
  -9 -11  10    4.18    3.63
  -9  11  11    2.09    2.86
   9  11 -11   -0.00    2.59
  -9 -11  11   -0.00    2.59
  -9  11  12   11.67    5.11
   9  11 -12    4.64    3.92
  -9 -11  12    4.17    3.88
  -9  11  13   -0.00    2.48
   9  11 -13    0.00    2.73
  -9 -11  13   -0.00    2.79
  -9  11  14    1.40    3.02
   9  11 -14    4.68    3.58
  -9 -11  14   -0.00    2.91
  -9  11  15    0.99    2.74
   9  11 -15    2.85    3.15
  -9 -11  15    0.00    3.36
  -9  11  16   14.71    5.48
   9  11 -16   13.66    5.45
  -9 -11  16    2.66    3.15
  -9  11  17   -0.00    2.49
   9  11 -17   -0.00    2.16
  -9 -11  17   -0.00    2.76
   9  11 -18    0.00    2.41
  -9 -11  18    0.40    2.97
   9  11 -19    1.94    2.75
  -9 -11  19    0.00    3.31
   9  11 -20    4.90    3.25
  -9 -11  20    2.13    3.29
   9  11 -21    0.23    2.66
  -9 -11  21   -0.00    2.93
   9  11 -22    4.34    3.87
  -9 -11  22   -0.00    2.99
   9  11 -23   -0.00    2.25
  -9 -11  23    1.07    2.41
  -9 -11  24   -0.00    3.06
  -9  12   1    2.81    3.06
   9  12  -1    7.06    4.45
  -9  12   2    2.97    3.52
   9  12  -2    6.89    4.63
  -9  12   3    0.11    1.96
   9  12  -3   -0.00    2.72
  -9  12   4   12.29    5.86
   9  12  -4   21.12    6.57
  -9  12   5    0.00    2.71
   9  12  -5    0.69    2.82
  -9  12   6   -0.00    3.16
   9  12  -6    0.43    3.40
  -9 -12   6   -0.00    2.83
  -9  12   7    1.15    2.82
   9  12  -7   -0.00    2.67
  -9 -12   7    0.07    2.98
  -9  12   8   19.64    6.68
   9  12  -8   13.79    6.04
  -9 -12   8   24.63    8.14
  -9  12   9   -0.00    2.76
   9  12  -9   -0.00    2.76
  -9 -12   9   -0.00    2.25
  -9  12  10    0.06    2.24
   9  12 -10    2.58    3.13
  -9 -12  10    0.39    3.54
  -9  12  11    2.46    2.90
   9  12 -11    2.65    3.23
  -9 -12  11    0.00    3.38
  -9  12  12    0.82    2.79
   9  12 -12    8.77    4.54
  -9 -12  12    0.33    2.58
  -9  12  13    0.59    2.79
   9  12 -13    1.06    2.25
  -9 -12  13    0.96    3.69
  -9  12  14    9.56    5.07
   9  12 -14   18.11    5.92
  -9 -12  14    4.35    4.15
  -9  12  15    0.79    2.07
   9  12 -15   -0.00    2.85
  -9 -12  15    1.45    3.61
  -9  12  16    0.75    2.29
   9  12 -16   -0.00    1.96
  -9 -12  16    2.35    3.73
   9  12 -17   -0.00    2.55
  -9 -12  17    0.00    3.52
   9  12 -18   -0.00    2.83
  -9 -12  18   -0.00    2.47
   9  12 -19    0.67    2.45
  -9 -12  19    2.93    3.98
   9  12 -20    8.52    4.51
  -9 -12  20    1.20    3.64
   9  12 -21   -0.00    2.40
  -9 -12  21    0.62    3.48
   9  12 -22   -0.00    2.55
  -9 -12  22    1.02    2.48
   9  12 -23   -0.00    2.38
  -9 -12  23    0.46    2.93
  -9  13   1    5.81    4.45
   9  13  -1    6.32    3.94
  -9  13   2    3.54    3.23
   9  13  -2    2.14    2.58
  -9  13   3    0.91    2.30
   9  13  -3    0.24    1.79
  -9  13   4   -0.00    2.33
   9  13  -4   -0.00    3.43
  -9  13   5    2.17    3.79
   9  13  -5    5.93    3.97
  -9  13   6    6.30    4.14
   9  13  -6   12.00    5.63
  -9  13   7    1.93    3.29
   9  13  -7    0.30    2.23
  -9  13   8    4.88    4.25
   9  13  -8    0.00    3.45
  -9  13   9    3.17    3.06
   9  13  -9    2.40    3.60
  -9 -13   9    2.09    3.43
  -9  13  10    2.54    3.53
   9  13 -10    8.02    4.44
  -9 -13  10    5.18    4.31
  -9  13  11    1.93    3.44
   9  13 -11    1.90    4.10
  -9 -13  11   -0.00    3.43
  -9  13  12    3.08    3.46
   9  13 -12    8.99    4.40
  -9 -13  12    3.18    3.86
  -9  13  13    3.23    3.38
   9  13 -13    1.28    2.64
  -9 -13  13   -0.00    3.69
  -9  13  14    0.38    2.40
   9  13 -14   -0.00    2.73
  -9 -13  14    3.75    3.84
  -9  13  15   -0.00    2.48
   9  13 -15    0.00    3.03
  -9 -13  15   -0.00    2.77
   9  13 -16    6.20    4.82
  -9 -13  16    4.06    4.04
   9  13 -17   -0.00    3.22
  -9 -13  17    1.73    3.56
   9  13 -18    0.00    3.24
  -9 -13  18   -0.00    2.30
   9  13 -19    0.87    2.95
  -9 -13  19    3.60    3.64
   9  13 -20    1.66    3.04
  -9 -13  20    1.40    3.02
   9  13 -21   -0.00    2.98
  -9 -13  21    1.49    3.14
   9  13 -22    0.00    2.65
   9  13 -23   -0.00    2.39
  -9  14   1    3.69    4.03
   9  14  -1    2.63    3.03
  -9  14   2    1.17    3.21
   9  14  -2   -0.00    3.33
  -9  14   3    3.98    3.85
   9  14  -3    4.55    3.44
  -9  14   4    8.01    4.74
   9  14  -4   11.79    5.31
  -9  14   5    0.73    2.43
   9  14  -5   -0.00    2.60
  -9  14   6    6.99    4.28
   9  14  -6   -0.00    2.68
  -9  14   7    0.00    3.24
   9  14  -7    3.76    3.12
  -9  14   8   -0.00    2.76
   9  14  -8    6.24    4.38
  -9  14   9   -0.00    2.70
   9  14  -9    3.39    4.10
  -9  14  10    5.55    4.29
   9  14 -10    7.51    4.57
  -9  14  11   -0.00    2.18
   9  14 -11    0.00    2.61
  -9  14  12   -0.00    3.15
   9  14 -12   -0.00    3.30
  -9 -14  12    0.00    2.17
  -9  14  13    3.98    4.09
   9  14 -13    6.04    3.93
  -9 -14  13    2.30    3.37
  -9  14  14    2.38    3.79
   9  14 -14    4.49    3.96
  -9 -14  14    0.00    3.31
  -9  14  15    1.77    3.12
   9  14 -15    1.69    2.62
  -9 -14  15   -0.00    2.64
   9  14 -16   -0.00    2.96
  -9 -14  16    0.00    2.89
   9  14 -17    1.62    2.25
  -9 -14  17   -0.00    3.11
   9  14 -18    5.26    3.83
  -9 -14  18    1.34    2.58
   9  14 -19    0.20    2.14
  -9 -14  19    0.00    2.53
   9  14 -20    0.75    2.50
  -9  15   1    1.79    2.95
  -9  15   2    0.89    3.25
  -9  15   3    0.72    2.91
  -9  15   4    4.77    4.10
  -9  15   5    1.51    3.13
  -9  15   6    3.62    3.37
  -9  15   7    3.82    3.71
  -9  15   8    0.51    2.21
  -9  15   9    0.76    3.06
  -9  15  10    1.13    2.95
  -9  15  11    7.01    5.14
  -9  15  12    2.10    3.72
  -9  15  13   -0.00    2.64
  -9  15  14    0.71    2.34
  -9 -15  15    3.22    3.70
  -9 -15  16   -0.00    3.00
  -9 -15  17   -0.00    3.65
  -8   0   1    2.11    3.21
   8   0  -1    0.00    1.63
   8   0  -1    0.63    1.78
  -8   0   2  385.04   48.59
   8   0  -2  526.79   49.06
  -8   0   3   -0.00    2.27
   8   0  -3    0.34    1.80
  -8   0   4   74.18   12.37
   8   0  -4   82.53   11.95
  -8   0   5   -0.00    2.42
   8   0  -5    1.29    1.66
  -8   0   6   88.18   12.64
   8   0  -6   61.19   10.49
  -8   0   7   -0.00    2.43
   8   0  -7    2.55    2.71
  -8   0   8  180.91   21.22
   8   0  -8  143.27   19.21
  -8   0   9    0.81    2.29
   8   0  -9    1.53    1.90
   8   0 -10   -0.00    1.91
   8   0 -11   -0.00    1.59
   8   0 -12  153.95   19.16
  -8   0  13    1.87    1.96
   8   0 -13   -0.00    1.65
  -8   0  14   55.31    9.80
   8   0 -14   59.85    9.54
  -8   0  15   -0.00    2.68
   8   0 -15   -0.00    1.67
  -8   0  16    8.05    3.35
   8   0 -16    4.27    2.80
  -8   0  17    0.33    1.68
   8   0 -17    0.18    1.59
  -8   0  18   80.46   12.54
   8   0 -18   90.09   12.48
  -8   0  19   -0.00    2.35
   8   0 -19    1.04    1.78
  -8   0  20    4.07    2.94
   8   0 -20   10.49    3.68
  -8   0  21    0.00    2.23
   8   0 -21   -0.00    1.61
  -8   0  22   37.50    7.31
  -8   0  23    0.89    1.79
  -8   0  24   21.71    5.35
  -8   0  25    1.15    1.97
  -8   0  26    2.01    2.00
  -8   0  27   -0.00    1.68
  -8   0  28   29.16    6.17
  -8   0  29   -0.00    1.60
  -8   0  30    0.01    1.63
  -8   0  31    0.88    1.65
  -8   0  32    1.23    1.77
  -8   0  33    0.31    1.14
  -8   0  34   11.65    3.72
  -8   0  35    1.03    1.90
  -8   0  36    0.91    1.68
  -8   0  37    0.00    1.46
  -8   0  38    3.23    2.35
  -8   1   1   48.90   10.31
   8  -1  -1   68.24   10.66
   8   1  -1   59.10    9.66
   8   1  -1   60.38    9.96
  -8  -1   1   64.70   11.15
  -8   1   2    2.19    2.98
   8  -1  -2    0.00    1.84
   8   1  -2    4.86    2.82
  -8  -1   2    3.35    3.06
  -8   1   3    0.81    2.30
   8  -1  -3    7.18    3.06
   8   1  -3    1.59    1.72
  -8  -1   3    4.98    3.51
  -8   1   4   22.81    6.46
   8  -1  -4   28.98    6.40
   8   1  -4   35.36    6.81
  -8  -1   4   42.56    8.36
  -8   1   5    0.84    2.06
   8  -1  -5    7.03    3.19
   8   1  -5    3.32    2.84
  -8  -1   5    4.68    3.16
  -8   1   6   56.47   10.65
   8  -1  -6   68.75   10.71
   8   1  -6   70.93   10.46
  -8  -1   6   59.22   10.72
  -8   1   7    7.73    3.91
   8  -1  -7   -0.00    1.86
   8   1  -7    1.50    2.18
  -8  -1   7    3.59    2.50
  -8   1   8   -0.00    2.19
   8  -1  -8    1.95    2.05
   8   1  -8    0.22    1.73
  -8  -1   8    4.42    2.75
   8  -1  -9    6.08    3.14
   8   1  -9   11.64    3.90
  -8  -1   9   15.50    4.82
   8  -1 -10  121.11   16.87
   8   1 -10  143.08   17.21
   8  -1 -11   10.34    3.71
   8   1 -11    6.19    2.82
   8  -1 -12    7.83    3.37
   8   1 -12    5.77    2.92
  -8   1  13    0.82    2.42
   8  -1 -13    0.00    1.44
   8   1 -13    0.24    1.93
  -8  -1  13    0.00    2.09
  -8   1  14   51.08   10.22
   8  -1 -14   70.24   10.67
   8   1 -14   78.03   10.88
  -8  -1  14   75.51   11.41
  -8   1  15   34.47    7.46
   8  -1 -15   31.22    6.93
   8   1 -15   46.36    7.68
  -8  -1  15   44.88    8.18
  -8   1  16   56.55   10.12
   8  -1 -16   62.32    9.91
   8   1 -16   68.43   10.10
  -8  -1  16   59.30   10.17
  -8   1  17    1.72    2.33
   8  -1 -17    5.37    2.89
   8   1 -17   -0.00    1.88
  -8  -1  17    1.48    2.36
  -8   1  18    0.75    1.95
   8  -1 -18    4.08    2.47
   8   1 -18    3.92    2.55
  -8  -1  18    1.02    1.74
  -8   1  19    6.99    3.27
   8  -1 -19    5.25    2.74
   8   1 -19    5.33    2.81
  -8  -1  19    7.20    3.52
  -8   1  20    8.67    3.90
   8  -1 -20   23.82    5.14
   8   1 -20   20.25    4.86
  -8  -1  20   21.31    5.39
  -8   1  21   -0.00    1.87
   8  -1 -21   -0.00    1.65
   8   1 -21    1.42    2.22
  -8  -1  21   -0.00    2.15
  -8   1  22   34.06    7.48
  -8  -1  22   58.02    8.94
  -8   1  23    0.72    1.83
  -8  -1  23   -0.00    1.64
  -8   1  24    6.98    3.39
  -8  -1  24   13.15    4.02
  -8   1  25   -0.00    1.59
  -8  -1  25   -0.00    1.75
  -8   1  26   13.23    3.89
  -8  -1  26    7.60    3.48
  -8   1  27    1.55    2.06
  -8  -1  27    0.54    1.95
  -8   1  28   -0.00    1.75
  -8  -1  28    3.45    2.48
  -8   1  29   -0.00    1.80
  -8  -1  29   -0.00    1.60
  -8   1  30   13.54    4.11
  -8  -1  30    9.49    3.55
  -8   1  31   -0.00    2.03
  -8  -1  31    1.91    2.39
  -8   1  32    6.38    3.03
  -8  -1  32   10.03    3.53
  -8   1  33    1.18    2.13
  -8  -1  33    0.43    1.92
  -8   1  34    4.09    2.66
  -8  -1  34    2.89    2.11
  -8   1  35    0.51    1.67
  -8  -1  35   -0.00    1.47
  -8   1  36    4.86    2.68
  -8  -1  36    9.96    3.48
  -8   1  37   -0.00    1.51
  -8  -1  37   -0.00    1.70
  -8   1  38    0.46    1.53
  -8  -1  38   -0.00    1.48
  -8   1  39   -0.00    1.60
  -8   2   1   -0.00    2.42
   8  -2  -1    1.46    2.36
   8   2  -1   -0.00    1.32
   8   2  -1    0.00    1.92
  -8  -2   1    0.00    2.55
  -8   2   2   56.41   10.57
   8  -2  -2   57.79    9.97
   8   2  -2   60.69    9.73
  -8  -2   2   56.55   10.42
  -8   2   3   12.64    5.33
   8  -2  -3   14.90    4.60
   8   2  -3    5.31    3.24
  -8  -2   3    9.60    4.32
  -8   2   4   30.88    7.28
   8  -2  -4   30.99    6.60
   8   2  -4   28.13    6.22
  -8  -2   4   25.46    6.65
  -8   2   5    0.93    2.30
   8  -2  -5    9.48    3.91
   8   2  -5   11.41    3.63
  -8  -2   5    3.36    3.12
  -8   2   6   89.99   13.36
   8  -2  -6   71.51   11.72
   8   2  -6   80.82   11.84
  -8  -2   6   80.25   12.70
  -8   2   7   27.55    7.14
   8  -2  -7   41.09    7.67
   8   2  -7   50.55    7.97
  -8  -2   7   23.62    6.58
  -8   2   8   73.88   13.09
   8  -2  -8   88.13   12.93
   8   2  -8   94.77   12.89
  -8  -2   8  102.61   14.14
   8  -2  -9    5.76    3.17
   8   2  -9   10.82    3.61
   8  -2 -10    0.63    1.59
   8   2 -10    0.50    1.80
   8  -2 -11    2.94    2.50
   8   2 -11    2.29    2.13
  -8   2  12   37.34    8.23
   8  -2 -12   56.43    9.02
   8   2 -12   47.85    8.30
  -8   2  13   31.75    7.16
   8  -2 -13   28.42    6.29
   8   2 -13   29.12    6.27
  -8  -2  13   27.96    6.54
  -8   2  14   28.43    6.44
   8  -2 -14   33.19    6.47
   8   2 -14   25.66    5.64
  -8  -2  14   11.86    4.57
  -8   2  15   17.96    5.22
   8  -2 -15   18.38    4.94
   8   2 -15   25.13    5.46
  -8  -2  15   12.36    4.33
  -8   2  16   34.25    6.73
   8  -2 -16   17.34    4.90
   8   2 -16   19.96    5.18
  -8  -2  16   23.46    5.95
  -8   2  17   19.10    5.37
   8  -2 -17   20.92    5.28
   8   2 -17   21.49    5.29
  -8  -2  17   21.55    5.60
  -8   2  18  125.91   17.37
   8  -2 -18  139.20   17.26
   8   2 -18  165.70   17.75
  -8  -2  18  103.62   16.59
  -8   2  19    0.48    1.99
   8  -2 -19    0.00    1.80
   8   2 -19    4.23    2.79
  -8  -2  19    3.32    2.64
  -8   2  20    3.99    3.10
   8  -2 -20    0.00    1.72
   8   2 -20    0.00    1.60
  -8  -2  20    0.65    1.92
  -8   2  21    2.13    2.33
   8   2 -21    2.00    2.31
  -8  -2  21    0.24    1.86
  -8   2  22   27.61    6.24
   8   2 -22   23.14    5.45
  -8  -2  22   26.96    6.22
  -8   2  23    0.30    1.96
  -8  -2  23    3.24    2.46
  -8   2  24    3.79    2.60
  -8  -2  24    3.91    2.81
  -8   2  25   -0.00    1.55
  -8  -2  25   -0.00    1.98
  -8   2  26    1.20    1.84
  -8  -2  26    3.88    2.57
  -8   2  27    0.00    1.83
  -8  -2  27   -0.00    1.79
  -8   2  28   16.99    4.46
  -8  -2  28   11.75    4.11
  -8   2  29    3.24    2.38
  -8  -2  29    4.11    2.35
  -8   2  30    6.30    3.02
  -8  -2  30    3.71    2.43
  -8   2  31   -0.00    1.53
  -8  -2  31    3.28    2.50
  -8   2  32    6.10    2.97
  -8  -2  32    4.95    3.14
  -8   2  33    2.00    2.32
  -8  -2  33    0.00    1.76
  -8   2  34    6.91    3.04
  -8  -2  34    3.56    2.60
  -8   2  35   -0.00    1.59
  -8  -2  35   -0.00    1.59
  -8   2  36    0.82    1.70
  -8  -2  36    1.83    2.50
  -8   2  37    0.04    1.73
  -8  -2  37    0.62    1.65
  -8   2  38    0.42    1.71
  -8   2  39    0.00    1.72
  -8   3   1   65.13   12.13
   8  -3  -1   87.65   12.25
  -8  -3   1   59.66   11.29
  -8   3   2    0.71    2.93
   8  -3  -2    4.12    2.99
  -8  -3   2    0.31    2.24
  -8   3   3   24.80    6.88
   8  -3  -3   24.14    6.14
   8   3  -3   39.58    7.05
  -8  -3   3   23.67    6.38
  -8   3   4   79.18   14.46
   8  -3  -4  110.87   14.92
   8   3  -4  106.09   14.23
  -8  -3   4  107.57   15.34
  -8   3   5   12.02    5.18
   8  -3  -5   11.20    4.36
   8   3  -5    5.93    3.26
  -8  -3   5   13.03    4.63
  -8   3   6   34.35    7.82
   8  -3  -6   41.82    7.77
   8   3  -6   33.72    6.90
  -8  -3   6   29.92    7.30
  -8   3   7    9.07    4.01
   8  -3  -7   22.43    5.47
   8   3  -7   15.74    4.51
  -8  -3   7   12.46    4.91
   8  -3  -8    8.17    3.46
   8   3  -8    6.92    3.37
  -8  -3   8    7.62    3.69
   8  -3  -9    3.20    2.41
   8   3  -9    1.48    1.77
   8  -3 -10   73.06   11.65
   8   3 -10   79.09   11.59
  -8   3  11   54.18   11.28
   8  -3 -11   91.92   12.56
   8   3 -11   91.24   12.10
  -8   3  12    3.64    2.74
   8  -3 -12    0.47    2.09
   8   3 -12    2.74    2.59
  -8  -3  12    0.77    2.51
  -8   3  13    6.34    3.43
   8  -3 -13   13.21    4.29
   8   3 -13    8.12    3.23
  -8  -3  13    7.69    3.50
  -8   3  14   25.41    6.22
   8  -3 -14   15.50    4.84
   8   3 -14   22.22    5.43
  -8  -3  14   19.50    5.58
  -8   3  15   20.58    5.78
   8  -3 -15   21.74    5.62
   8   3 -15   29.07    6.09
  -8  -3  15   24.14    6.09
  -8   3  16   71.90   11.29
   8  -3 -16   54.17    9.75
   8   3 -16   66.31   10.17
  -8  -3  16   58.49   10.27
  -8   3  17   -0.00    2.36
   8  -3 -17    0.00    1.64
   8   3 -17    0.72    1.98
  -8  -3  17   -0.00    2.14
  -8   3  18    4.06    2.75
   8  -3 -18    3.18    2.80
   8   3 -18    6.57    3.22
  -8  -3  18    8.25    3.70
  -8   3  19   15.68    4.82
   8  -3 -19    8.85    3.68
   8   3 -19   11.07    3.95
  -8  -3  19   15.14    4.77
  -8   3  20   92.91   12.02
  -8   3  20   76.45   11.92
   8  -3 -20   67.84   11.38
   8   3 -20   78.80   11.54
  -8  -3  20   68.14   11.80
  -8   3  21    8.93    3.74
   8   3 -21    6.40    3.15
  -8  -3  21    5.71    3.38
  -8   3  22    5.12    3.38
   8   3 -22   13.70    4.12
  -8  -3  22    7.13    3.37
  -8   3  23    0.87    2.02
  -8  -3  23    3.54    2.84
  -8   3  24   11.73    4.33
  -8  -3  24   12.98    4.38
  -8   3  25    7.85    3.59
  -8  -3  25    8.21    3.77
  -8   3  26    8.01    3.28
  -8  -3  26    1.62    2.20
  -8   3  27    0.19    2.19
  -8  -3  27   -0.00    1.80
  -8   3  28    0.00    1.94
  -8  -3  28    0.00    2.25
  -8   3  29    0.25    2.01
  -8  -3  29    0.19    1.94
  -8   3  30    7.44    3.33
  -8  -3  30    3.93    3.17
  -8   3  31    0.14    1.97
  -8  -3  31    1.18    2.10
  -8   3  32    2.62    2.31
  -8  -3  32    1.80    2.27
  -8   3  33   -0.00    1.81
  -8  -3  33    3.42    2.16
  -8   3  34    1.89    2.47
  -8  -3  34    1.92    2.26
  -8   3  35    1.17    2.08
  -8  -3  35    0.00    2.33
  -8   3  36    2.10    2.22
  -8  -3  36    1.26    2.53
  -8   3  37    0.66    1.78
  -8   3  38   -0.00    1.39
  -8   4   1   53.12   10.87
  -8  -4   1   58.96   10.61
  -8   4   2   28.66    7.66
  -8  -4   2   25.38    6.86
  -8   4   3   12.77    5.17
  -8  -4   3   19.41    5.79
  -8   4   4  101.72   15.13
  -8  -4   4   77.88   13.37
  -8   4   5    3.30    3.32
   8  -4  -5    4.19    2.98
   8  -4  -5    3.22    2.67
  -8  -4   5    4.35    3.40
   8  -4  -6   43.49    8.43
   8  -4  -6   45.69    8.58
  -8  -4   6   32.98    8.05
   8  -4  -7   78.36   12.22
   8  -4  -7   78.17   11.95
  -8  -4   7   62.38   11.56
   8  -4  -8   28.75    6.24
   8  -4  -8   10.18    3.94
  -8   4   9    8.85    3.48
   8  -4  -9    6.35    3.40
   8  -4  -9    3.91    2.83
  -8   4  10    1.17    2.22
  -8   4  10    0.00    2.93
   8  -4 -10    1.70    2.33
  -8   4  11   12.73    4.30
  -8   4  11    3.81    3.55
   8  -4 -11    7.61    3.89
  -8  -4  11    9.22    4.01
  -8   4  12   92.78   13.40
  -8   4  12   88.75   14.04
   8  -4 -12  103.26   14.29
  -8  -4  12   85.97   13.83
  -8   4  13    8.84    3.75
  -8   4  13   11.90    4.62
   8  -4 -13    9.05    3.85
  -8  -4  13   11.55    4.47
  -8   4  14   62.95    8.99
  -8   4  14   22.21    6.57
  -8  -4  14   36.34    7.79
  -8   4  15    0.09    1.71
  -8   4  15   -0.00    2.36
  -8  -4  15    0.26    2.68
  -8   4  16   18.27    4.99
  -8   4  16   18.37    5.52
  -8  -4  16   15.95    5.23
  -8   4  17   16.96    4.77
  -8   4  17   19.12    5.67
  -8  -4  17   19.46    5.67
  -8   4  18   79.76   11.16
  -8   4  18   56.00   10.73
  -8  -4  18   66.32   11.26
  -8   4  19    1.61    2.12
  -8   4  19    7.30    3.41
  -8  -4  19    4.58    3.09
  -8   4  20   10.61    3.93
  -8   4  20   12.53    4.46
  -8  -4  20    7.49    3.86
  -8   4  21    0.17    2.00
   8   4 -21   -0.00    1.38
  -8  -4  21   -0.00    2.10
  -8   4  22   13.67    4.56
   8   4 -22   16.11    4.71
  -8  -4  22   22.62    5.62
  -8   4  23   11.92    4.25
  -8  -4  23    8.45    4.00
  -8   4  24    3.97    3.21
  -8  -4  24    4.33    3.45
  -8   4  25   -0.00    1.95
  -8  -4  25   -0.00    2.10
  -8   4  26    0.33    2.20
  -8  -4  26    0.00    2.45
  -8   4  27    4.42    3.08
  -8  -4  27    1.35    1.86
  -8   4  28    5.31    2.95
  -8  -4  28    3.80    2.88
  -8   4  29    1.07    1.96
  -8  -4  29    7.13    3.61
  -8   4  30    0.29    1.57
  -8  -4  30    0.10    1.81
  -8   4  31    1.47    2.14
  -8  -4  31    0.00    1.94
  -8   4  32    0.00    1.83
  -8  -4  32    6.64    3.29
  -8   4  33    3.94    2.55
  -8  -4  33    1.09    2.13
  -8   4  34    3.46    2.66
  -8  -4  34    5.18    3.17
  -8   4  35   -0.00    1.69
  -8  -4  35    1.01    2.02
  -8   4  36   -0.00    1.83
  -8   4  37    2.92    2.46
  -8   4  38    0.00    1.92
  -8   5   1   12.90    5.75
   8  -5  -1   39.48    7.87
  -8  -5   1   28.37    7.38
  -8   5   2   25.59    7.05
   8  -5  -2   14.90    4.96
  -8  -5   2   11.37    4.82
  -8   5   3   47.19   10.59
   8  -5  -3   64.76   10.88
  -8  -5   3   62.80   11.03
  -8   5   4   12.55    5.09
   8  -5  -4    7.31    3.85
  -8  -5   4   13.58    4.82
   8  -5  -5   46.89    9.15
  -8  -5   5   48.06    9.62
   8  -5  -6   83.52   12.70
  -8  -5   6   70.73   12.57
   8  -5  -7    2.41    2.57
  -8   5   9    3.84    3.40
  -8   5  10  164.86   19.89
  -8   5  10  132.20   19.90
  -8   5  11   27.27    6.18
  -8   5  11   19.69    6.22
  -8  -5  11   21.52    6.31
  -8   5  12    4.11    2.91
  -8   5  12    0.00    2.05
  -8  -5  12    0.07    1.77
  -8   5  13   -0.00    1.83
  -8   5  13    0.69    2.10
  -8  -5  13    0.13    1.43
  -8   5  14   11.45    4.14
  -8   5  14   10.42    4.90
  -8  -5  14    4.60    3.05
  -8   5  15   19.74    5.38
  -8   5  15   17.11    5.46
  -8  -5  15   19.71    5.72
  -8   5  16   44.93    8.65
  -8   5  16   45.79    9.30
  -8  -5  16   59.73   10.28
  -8   5  17    5.93    3.06
  -8   5  17    8.91    4.05
  -8  -5  17    1.67    2.76
  -8   5  18    8.95    3.56
  -8   5  18   -0.00    2.53
  -8  -5  18    4.62    3.49
  -8   5  19   10.41    3.83
  -8   5  19   10.74    4.40
  -8  -5  19   23.34    6.03
  -8   5  20   22.22    5.66
  -8   5  20   22.78    6.15
  -8  -5  20   16.47    5.13
  -8   5  21   13.21    4.83
  -8  -5  21   22.33    5.82
  -8   5  22    8.96    3.73
  -8  -5  22    6.72    3.71
  -8   5  23    1.87    2.66
  -8  -5  23    0.00    2.43
  -8   5  24    7.32    3.50
  -8  -5  24    1.64    2.40
  -8   5  25    4.53    3.12
  -8  -5  25   11.98    4.43
  -8   5  26    7.06    3.32
  -8  -5  26    1.94    2.66
  -8   5  27    2.17    2.38
  -8  -5  27    1.33    2.30
  -8   5  28    1.89    2.35
  -8  -5  28    0.00    1.76
  -8   5  29   -0.00    1.80
  -8  -5  29    2.35    2.75
  -8   5  30    7.23    3.23
  -8  -5  30    9.69    4.17
  -8   5  31    0.00    1.61
  -8  -5  31    0.00    1.96
  -8   5  32    5.10    3.03
  -8  -5  32    0.48    2.76
  -8   5  33    1.10    2.00
  -8  -5  33   -0.00    1.85
  -8   5  34    2.31    2.26
  -8  -5  34    1.26    2.26
  -8   5  35    0.67    1.93
  -8   6   1   98.26   14.39
   8  -6  -1   78.38   13.76
   8   6  -1   88.53   13.39
  -8  -6   1   97.34   15.00
  -8   6   2   56.50   11.08
  -8   6   2   67.29   13.23
   8  -6  -2   82.87   12.89
   8   6  -2   86.91   12.30
  -8  -6   2   69.49   12.38
  -8   6   3   52.23   11.03
   8  -6  -3   71.29   12.28
   8   6  -3  102.10   13.18
  -8  -6   3   80.06   13.15
  -8   6   4   33.61    7.42
   8  -6  -4   27.25    7.01
   8   6  -4   32.67    6.89
  -8  -6   4   16.40    5.97
   8  -6  -5   19.08    5.85
   8   6  -5   19.39    5.68
  -8  -6   5   20.55    6.31
   8   6  -6   26.53    6.56
  -8   6   7   11.98    4.96
   8   6  -7   13.78    4.70
  -8   6   8   14.99    5.57
   8   6  -8   15.15    5.12
  -8   6   9    0.47    2.58
   8   6  -9    0.90    1.93
  -8  -6   9   -0.00    1.75
  -8   6  10   -0.00    3.09
   8   6 -10    6.87    3.34
  -8  -6  10    0.32    1.90
  -8   6  11    9.34    5.04
   8   6 -11   17.97    5.16
  -8  -6  11   12.64    4.79
  -8   6  12   23.49    6.60
   8   6 -12   20.65    5.78
  -8  -6  12   23.56    6.50
  -8   6  13    9.06    4.84
   8   6 -13    8.07    3.82
  -8  -6  13   33.86    7.16
  -8   6  14   13.14    5.33
   8   6 -14   12.42    4.54
  -8  -6  14   28.32    7.01
  -8   6  15    8.16    4.71
   8   6 -15   15.38    4.62
  -8  -6  15    7.33    3.61
  -8   6  16    1.02    2.14
  -8   6  16   11.42    4.63
   8   6 -16    1.75    2.33
  -8  -6  16    4.11    3.09
  -8   6  17   58.46    9.82
  -8   6  17   48.97    9.89
   8   6 -17   58.23    9.82
  -8  -6  17   39.99    9.02
  -8   6  18   19.27    5.28
  -8   6  18   15.73    5.29
   8   6 -18   17.54    5.01
  -8  -6  18    9.43    4.26
  -8   6  19    7.07    3.54
  -8   6  19   -0.00    2.36
   8   6 -19   14.83    4.46
  -8  -6  19    4.60    3.15
  -8   6  20   -0.00    2.55
   8   6 -20    2.90    2.56
  -8  -6  20    1.63    2.48
  -8   6  21    0.00    2.49
   8   6 -21    0.90    1.35
  -8  -6  21   -0.00    1.22
  -8   6  22    5.21    3.48
   8   6 -22    7.32    3.45
  -8  -6  22    1.01    2.02
  -8   6  23   13.51    5.02
   8   6 -23   13.12    4.42
  -8  -6  23   10.61    4.57
  -8   6  24    1.78    2.52
  -8  -6  24    3.86    2.89
  -8   6  25    3.00    2.74
  -8  -6  25    2.55    2.75
  -8   6  26   -0.00    1.94
  -8  -6  26   -0.00    2.29
  -8   6  27    9.35    4.04
  -8  -6  27   11.38    4.30
  -8   6  28    1.01    2.16
  -8  -6  28    1.48    2.26
  -8  -6  29    6.41    3.62
  -8  -6  30    2.70    2.49
  -8  -6  31   -0.00    2.00
  -8  -6  32    0.86    1.73
  -8  -6  33    6.63    3.40
  -8   7   1   49.10    9.86
   8  -7  -1   59.73   11.20
   8   7  -1   60.51   10.32
  -8  -7   1   51.52   10.83
  -8   7   2   -0.00    1.88
   8  -7  -2    0.16    1.36
   8   7  -2    0.85    2.56
  -8  -7   2    1.88    3.24
  -8   7   3   24.01    6.57
   8  -7  -3   23.28    6.59
   8   7  -3   19.64    5.70
  -8  -7   3   23.55    6.79
  -8   7   4   -0.00    2.15
   8   7  -4    0.00    2.67
  -8  -7   4   -0.00    3.12
  -8   7   5   44.36    9.17
   8   7  -5   52.44    9.66
  -8   7   6   14.67    4.92
   8   7  -6   10.65    4.22
  -8   7   7    0.64    2.04
   8   7  -7    2.18    3.12
  -8   7   8   -0.00    2.02
   8   7  -8    1.02    1.98
  -8  -7   8   -0.00    2.29
  -8   7   9   27.81    7.18
   8   7  -9   32.33    7.60
  -8  -7   9   42.71    8.96
  -8   7  10   10.72    4.09
   8   7 -10    4.75    3.56
  -8  -7  10    9.80    4.34
  -8   7  11   33.83    7.60
   8   7 -11   27.92    6.73
  -8  -7  11   24.80    6.96
   8   7 -12    2.11    2.25
  -8  -7  12   -0.00    2.97
   8   7 -13   11.60    4.44
  -8  -7  13   19.91    5.86
   8   7 -14   20.88    5.51
  -8  -7  14    4.24    3.80
   8   7 -15   45.64    8.66
  -8  -7  15   32.24    8.25
   8   7 -16    4.52    3.10
  -8  -7  16    3.99    3.39
   8   7 -17    3.75    2.91
  -8  -7  17    2.35    3.06
   8   7 -18   -0.00    2.13
  -8  -7  18    1.66    2.82
   8   7 -19    5.58    3.66
  -8  -7  19    0.00    2.86
   8   7 -20    4.44    2.99
  -8  -7  20    8.11    4.37
   8   7 -21   18.47    5.46
  -8  -7  21   13.72    5.10
   8   7 -22    3.80    2.82
  -8  -7  22    1.96    2.25
   8   7 -23    0.00    2.43
  -8  -7  23   -0.00    1.79
  -8  -7  24    0.05    2.69
  -8  -7  25   11.30    4.31
  -8  -7  26    1.99    2.97
  -8  -7  27    6.77    3.95
  -8  -7  28    0.72    2.37
  -8  -7  29   -0.00    3.06
  -8  -7  30   -0.00    2.33
  -8  -7  31    4.60    3.26
  -8  -7  32    1.94    2.72
  -8   8   1   82.08   13.15
   8  -8  -1   54.85   12.09
   8   8  -1   87.50   13.15
  -8  -8   1   73.33   13.32
  -8   8   2    0.10    2.94
   8   8  -2    1.34    2.25
  -8  -8   2   -0.00    2.39
  -8   8   3   27.19    7.34
   8   8  -3   32.65    7.23
  -8  -8   3   22.77    7.30
  -8   8   4    3.78    3.39
   8   8  -4    8.40    4.20
  -8   8   5    0.00    2.67
   8   8  -5    1.42    2.66
  -8   8   6   -0.00    2.02
   8   8  -6    2.41    2.91
  -8   8   7   79.77   13.53
   8   8  -7   86.83   13.36
  -8  -8   7   79.67   14.05
  -8   8   8    2.17    2.86
   8   8  -8    1.67    2.03
  -8  -8   8    4.91    3.59
  -8   8   9    7.44    4.18
   8   8  -9   14.25    4.97
  -8  -8   9   17.50    6.06
  -8   8  10    0.95    2.19
   8   8 -10   11.71    4.37
  -8  -8  10    7.54    4.47
  -8   8  11    5.82    3.47
   8   8 -11    9.01    3.99
  -8  -8  11    1.65    3.26
  -8   8  12   -0.00    2.37
   8   8 -12    4.42    3.81
  -8  -8  12    1.84    2.51
  -8   8  13   28.95    7.17
   8   8 -13   50.34    8.73
  -8  -8  13   16.28    6.38
  -8   8  14   -0.00    2.01
   8   8 -14    1.18    2.48
  -8  -8  14    0.42    2.80
  -8   8  15    3.73    3.24
   8   8 -15   11.28    4.14
  -8  -8  15    5.33    3.70
  -8   8  16   -0.00    1.54
   8   8 -16    0.41    2.32
  -8  -8  16    0.00    2.38
  -8   8  17   18.93    5.63
   8   8 -17   22.25    6.03
  -8  -8  17   18.17    5.93
  -8   8  18    0.97    2.21
   8   8 -18    3.28    2.76
  -8  -8  18    0.00    2.71
   8   8 -19    4.42    3.18
  -8  -8  19    0.60    2.63
   8   8 -20   -0.00    2.14
  -8  -8  20   -0.00    2.62
   8   8 -21    0.42    1.72
  -8  -8  21    3.09    3.12
   8   8 -22    1.27    2.41
  -8  -8  22   -0.00    2.66
   8   8 -23   30.52    7.07
  -8  -8  23   14.32    5.58
  -8  -8  24    0.01    1.95
  -8  -8  25    4.01    3.35
  -8  -8  26    0.02    2.19
  -8  -8  27    5.31    3.49
  -8  -8  28    0.00    1.85
  -8  -8  29    7.01    3.79
  -8  -8  30   -0.00    2.56
  -8  -8  31    0.49    2.29
  -8   9   1   68.33   12.11
   8   9  -1   55.59   10.95
  -8  -9   1   60.70   12.25
  -8   9   2   -0.00    2.29
   8   9  -2    2.92    3.04
  -8  -9   2   -0.00    2.48
  -8   9   3   46.22    9.16
   8   9  -3   26.04    7.30
  -8   9   4    7.91    4.25
   8   9  -4    7.57    4.10
  -8   9   5   51.72    9.94
   8   9  -5   38.23    8.92
  -8   9   6    1.43    2.60
   8   9  -6    2.80    2.70
  -8  -9   6   -0.00    2.88
  -8   9   7    4.64    4.03
   8   9  -7    3.99    3.22
  -8  -9   7    3.70    3.79
  -8   9   8   -0.00    2.25
   8   9  -8    0.74    2.06
  -8  -9   8    1.44    2.83
  -8   9   9    7.75    4.20
   8   9  -9    9.38    4.30
  -8  -9   9    5.50    4.16
  -8   9  10    0.90    2.51
   8   9 -10   11.42    4.37
  -8  -9  10    0.88    3.28
  -8   9  11   62.70   11.35
   8   9 -11   78.59   12.17
  -8  -9  11   46.96   10.90
  -8   9  12   -0.00    2.11
   8   9 -12    1.12    3.07
  -8  -9  12    5.68    4.52
  -8   9  13    0.90    2.39
   8   9 -13    4.41    2.79
  -8  -9  13    0.28    2.60
  -8   9  14    4.11    3.26
   8   9 -14    6.10    3.89
  -8  -9  14    2.14    2.69
  -8   9  15   32.90    7.87
   8   9 -15   40.93    8.54
  -8  -9  15   28.97    8.08
  -8   9  16    1.33    2.60
   8   9 -16   -0.00    2.32
  -8  -9  16   -0.00    2.44
  -8   9  17    3.28    2.66
   8   9 -17    2.73    2.97
  -8  -9  17    0.74    2.90
  -8   9  18    6.71    3.84
   8   9 -18    2.95    3.18
  -8  -9  18    1.05    3.15
   8   9 -19   12.14    4.82
  -8  -9  19    5.36    4.15
   8   9 -20    0.00    2.35
  -8  -9  20    0.15    2.57
   8   9 -21   16.74    5.52
  -8  -9  21    7.99    4.35
   8   9 -22    4.89    3.43
  -8  -9  22    4.58    3.92
   8   9 -23    0.27    1.84
  -8  -9  23    1.32    2.39
  -8  -9  24    1.23    3.10
  -8  -9  25    8.29    4.18
  -8  -9  26    0.00    2.66
  -8  -9  27    2.11    2.92
  -8  -9  28    4.06    3.20
  -8  -9  29    1.10    2.15
  -8  10   1    2.79    3.61
   8  10  -1   21.60    6.16
  -8  10   2   -0.00    2.78
   8  10  -2    0.52    1.95
  -8  10   3   58.63   10.82
   8  10  -3   41.98    9.55
  -8  10   4    5.57    3.50
   8  10  -4   12.47    4.89
  -8 -10   4    5.74    4.17
  -8  10   5    1.24    2.65
   8  10  -5    4.20    3.20
  -8 -10   5   -0.00    2.79
  -8  10   6    2.64    3.01
   8  10  -6   -0.00    2.24
  -8 -10   6   -0.00    3.13
  -8  10   7   44.89    9.68
   8  10  -7   53.37   10.08
  -8 -10   7   37.25    9.70
  -8  10   8   -0.00    2.00
   8  10  -8    1.02    2.16
  -8 -10   8   -0.00    3.53
  -8  10   9    3.29    3.13
   8  10  -9    7.62    4.45
  -8 -10   9    7.08    4.74
  -8  10  10    0.45    2.29
   8  10 -10   -0.00    2.40
  -8 -10  10    2.18    3.41
  -8  10  11    0.90    2.01
   8  10 -11    8.75    4.13
  -8 -10  11   12.67    5.01
  -8  10  12    1.22    2.42
   8  10 -12    1.06    2.70
  -8 -10  12   -0.00    2.80
  -8  10  13   35.87    8.37
   8  10 -13   36.53    8.14
  -8 -10  13   25.92    7.97
  -8  10  14    0.42    1.74
   8  10 -14    5.95    3.76
  -8 -10  14    1.81    2.70
  -8  10  15   12.51    4.92
   8  10 -15    5.36    3.67
  -8 -10  15    4.23    3.57
  -8  10  16   -0.00    2.44
   8  10 -16   -0.00    1.60
  -8 -10  16    4.20    3.48
  -8  10  17   23.39    6.50
   8  10 -17   34.79    7.67
  -8 -10  17    5.68    4.74
  -8  10  18    0.49    2.01
   8  10 -18    1.32    2.59
  -8 -10  18   -0.00    2.91
   8  10 -19    7.82    4.18
  -8 -10  19    7.03    4.83
   8  10 -20    0.50    1.90
  -8 -10  20    0.82    2.21
   8  10 -21   11.01    5.00
  -8 -10  21    1.37    2.87
   8  10 -22   -0.00    2.19
  -8 -10  22   -0.00    2.20
   8  10 -23   13.71    4.99
  -8 -10  23    4.11    3.79
  -8 -10  24   -0.00    2.89
  -8 -10  25   -0.00    3.04
  -8 -10  26    1.28    2.59
  -8 -10  27    3.80    4.04
  -8 -10  28    0.46    2.84
  -8  11   1   31.55    8.17
   8  11  -1   27.22    7.52
  -8  11   2    6.05    3.74
   8  11  -2    8.17    4.42
  -8  11   3    3.95    3.30
   8  11  -3    0.54    2.36
  -8 -11   3    3.01    3.15
  -8  11   4   -0.00    2.46
   8  11  -4    0.00    2.46
  -8 -11   4    1.50    3.21
  -8  11   5   13.20    5.47
   8  11  -5   24.24    6.87
  -8 -11   5   16.61    6.59
  -8  11   6   -0.00    2.64
   8  11  -6    1.58    2.63
  -8 -11   6    3.38    3.36
  -8  11   7    0.84    2.77
   8  11  -7    5.98    3.92
  -8 -11   7   -0.00    3.02
  -8  11   8    5.22    4.11
   8  11  -8    8.00    4.01
  -8 -11   8    4.82    3.90
  -8  11   9   16.25    5.51
   8  11  -9   18.41    6.16
  -8 -11   9    6.71    4.33
  -8  11  10   -0.00    2.05
   8  11 -10    2.82    2.87
  -8 -11  10    1.88    3.77
  -8  11  11    6.77    4.13
   8  11 -11   13.10    5.10
  -8 -11  11   10.19    5.09
  -8  11  12   -0.00    2.31
   8  11 -12    0.00    2.83
  -8 -11  12   -0.00    2.57
  -8  11  13    2.64    3.09
   8  11 -13    2.19    2.72
  -8 -11  13    3.38    3.78
  -8  11  14    2.06    3.08
   8  11 -14   -0.00    2.50
  -8 -11  14   -0.00    2.60
  -8  11  15   20.19    6.35
   8  11 -15   14.53    5.67
  -8 -11  15    9.36    5.42
  -8  11  16   -0.00    2.38
   8  11 -16   -0.00    3.06
  -8 -11  16    0.13    3.35
  -8  11  17    2.87    3.15
   8  11 -17    1.42    2.68
  -8 -11  17   -0.00    2.97
   8  11 -18    1.01    2.55
  -8 -11  18   -0.00    2.37
   8  11 -19   19.17    6.12
  -8 -11  19    8.35    4.76
   8  11 -20    1.93    3.28
  -8 -11  20    0.00    3.90
   8  11 -21    4.24    3.73
  -8 -11  21    4.69    4.25
   8  11 -22    4.13    3.30
  -8 -11  22    0.00    3.44
   8  11 -23   -0.00    2.72
  -8 -11  23   -0.00    3.06
  -8 -11  24    0.00    3.50
  -8 -11  25   14.47    5.39
  -8 -11  26   -0.00    2.58
  -8  12   1    0.00    3.22
   8  12  -1   -0.00    2.84
  -8  12   2   -0.00    3.42
   8  12  -2   -0.00    2.77
  -8  12   3   22.45    7.20
   8  12  -3   33.22    8.13
  -8  12   4    1.46    3.31
   8  12  -4    0.00    3.03
  -8  12   5    1.83    2.21
   8  12  -5    0.45    2.63
  -8 -12   5    2.10    3.72
  -8  12   6    1.33    2.55
   8  12  -6    3.55    3.37
  -8 -12   6   -0.00    3.14
  -8  12   7   13.25    5.81
   8  12  -7   32.10    7.63
  -8 -12   7   18.55    7.02
  -8  12   8    2.58    3.16
   8  12  -8    4.73    3.56
  -8 -12   8    5.60    4.53
  -8  12   9   14.47    5.54
   8  12  -9    9.71    4.84
  -8 -12   9    4.94    3.93
  -8  12  10    7.72    4.68
   8  12 -10    3.25    2.69
  -8 -12  10    0.46    3.02
  -8  12  11    3.61    3.76
   8  12 -11    1.98    2.85
  -8 -12  11    5.61    4.20
  -8  12  12   -0.00    2.75
   8  12 -12   -0.00    2.48
  -8 -12  12   -0.00    2.90
  -8  12  13   16.20    5.89
   8  12 -13    8.32    4.70
  -8 -12  13    9.11    5.11
  -8  12  14    4.66    4.28
   8  12 -14    0.00    2.38
  -8 -12  14   -0.00    3.23
  -8  12  15   -0.00    2.80
   8  12 -15   -0.00    2.76
  -8 -12  15    0.00    2.94
  -8  12  16    1.12    2.63
   8  12 -16   -0.00    2.69
  -8 -12  16    3.39    3.55
   8  12 -17    7.61    4.37
  -8 -12  17    5.95    4.16
   8  12 -18   -0.00    2.31
  -8 -12  18    0.90    2.97
   8  12 -19    7.87    4.28
  -8 -12  19    7.98    4.56
   8  12 -20   -0.00    2.79
  -8 -12  20    1.36    3.27
   8  12 -21    1.46    2.42
  -8 -12  21    1.13    3.37
   8  12 -22    4.69    3.41
  -8 -12  22    0.00    3.08
   8  12 -23    6.39    3.83
  -8 -12  23    1.57    2.57
  -8 -12  24   -0.00    2.73
  -8  13   1   14.39    6.04
   8  13  -1    4.25    4.00
  -8  13   2    1.39    3.62
   8  13  -2   -0.00    2.31
  -8  13   3   -0.00    3.03
   8  13  -3    0.34    2.58
  -8  13   4    4.15    4.02
   8  13  -4   11.21    4.87
  -8  13   5   22.42    7.44
   8  13  -5   29.20    7.91
  -8  13   6    0.93    3.14
   8  13  -6    2.57    2.83
  -8  13   7    0.00    2.72
   8  13  -7    5.64    3.57
  -8 -13   7    1.81    3.91
  -8  13   8    0.20    2.42
   8  13  -8    1.07    2.96
  -8 -13   8    2.83    3.93
  -8  13   9    5.61    4.96
   8  13  -9   12.99    5.11
  -8 -13   9    2.31    3.27
  -8  13  10    4.69    3.77
   8  13 -10    3.80    3.50
  -8 -13  10    0.00    2.86
  -8  13  11    7.55    4.91
   8  13 -11   10.32    4.82
  -8 -13  11    5.29    4.91
  -8  13  12    0.00    3.13
   8  13 -12    2.59    3.30
  -8 -13  12    0.19    3.68
  -8  13  13   -0.00    3.50
   8  13 -13    0.00    2.47
  -8 -13  13   -0.00    2.42
  -8  13  14   -0.00    2.70
   8  13 -14   -0.00    3.30
  -8 -13  14    0.72    2.89
  -8  13  15    6.43    4.54
   8  13 -15    8.51    4.73
  -8 -13  15    3.83    4.45
  -8  13  16   -0.00    2.22
   8  13 -16    0.90    2.42
  -8 -13  16    0.79    2.86
   8  13 -17    2.48    3.29
  -8 -13  17    1.09    3.31
   8  13 -18    2.00    3.08
  -8 -13  18    0.48    3.06
   8  13 -19   -0.00    2.19
  -8 -13  19    3.03    3.63
   8  13 -20    1.25    2.89
  -8 -13  20    1.86    3.92
   8  13 -21    0.00    2.85
  -8 -13  21    3.15    4.03
   8  13 -22   -0.00    2.55
  -8 -13  22    5.34    3.80
   8  13 -23    4.93    3.56
  -8 -13  23    2.25    4.49
  -8  14   1    6.44    4.91
   8  14  -1    7.57    4.44
  -8  14   2    9.45    5.48
   8  14  -2    2.60    3.67
  -8  14   3   -0.00    3.58
   8  14  -3    6.40    3.82
  -8  14   4   -0.00    3.05
   8  14  -4   -0.00    2.57
  -8  14   5    3.81    3.59
   8  14  -5    0.16    2.20
  -8  14   6    0.00    2.98
   8  14  -6    5.01    3.35
  -8  14   7    9.47    5.14
   8  14  -7    3.82    3.19
  -8  14   8   16.81    6.34
   8  14  -8   12.27    5.78
  -8  14   9    0.41    3.30
   8  14  -9    5.05    3.68
  -8  14  10    2.17    3.14
   8  14 -10    1.37    3.37
  -8 -14  10    1.53    3.50
  -8  14  11    0.43    3.36
   8  14 -11    0.00    3.48
  -8 -14  11   -6.36    5.25
  -8  14  12    4.01    3.63
   8  14 -12    0.00    3.06
  -8 -14  12   -0.00    2.86
  -8  14  13    8.11    4.73
   8  14 -13   -0.00    2.74
  -8 -14  13    3.37    3.56
  -8  14  14    5.23    4.22
   8  14 -14    0.00    2.80
  -8 -14  14   -0.00    2.39
  -8  14  15    3.87    3.67
   8  14 -15    1.53    2.67
  -8 -14  15   -0.00    2.91
   8  14 -16   -0.00    2.50
  -8 -14  16    0.83    3.27
   8  14 -17    0.00    2.19
  -8 -14  17   -0.00    2.87
   8  14 -18    5.10    3.83
  -8 -14  18    0.24    2.99
   8  14 -19    6.77    4.15
  -8 -14  19    1.34    3.36
   8  14 -20    0.94    2.20
  -8 -14  20   -0.00    2.74
   8  14 -21   -0.00    2.14
  -8 -14  21   -0.00    2.70
   8  14 -22   -0.00    2.78
   8  14 -23    2.91    3.65
  -8  15   1    8.52    4.57
   8  15  -1    6.98    4.01
  -8  15   2   -0.00    2.96
   8  15  -2   -0.00    3.57
  -8  15   3    3.22    4.11
   8  15  -3    8.65    4.53
  -8  15   4    0.33    2.88
   8  15  -4    7.07    4.38
  -8  15   5    5.22    4.35
   8  15  -5    6.66    4.39
  -8  15   6    7.35    4.29
   8  15  -6    5.63    4.22
  -8  15   7    1.82    3.58
   8  15  -7    0.00    2.94
  -8  15   8    0.75    2.74
   8  15  -8    0.97    3.30
  -8  15   9    1.45    3.04
   8  15  -9   -0.00    3.22
  -8  15  10    5.19    4.16
   8  15 -10    3.75    4.01
  -8  15  11    6.76    4.51
   8  15 -11    3.31    3.80
  -8  15  12    0.94    3.53
   8  15 -12   -0.00    1.98
  -8  15  13    0.00    2.86
   8  15 -13   -0.00    2.62
  -8  15  14    3.43    3.61
   8  15 -14    5.27    3.85
  -8 -15  14   -0.00    3.49
  -8  15  15    2.81    3.66
   8  15 -15    1.10    2.66
  -8 -15  15   -0.00    2.51
   8  15 -16    1.48    3.00
  -8 -15  16   -0.00    2.41
  -8 -15  17   -0.00    2.74
  -8 -15  18   -0.00    2.84
  -8 -15  19    2.21    3.51
  -8  16   3    0.58    3.63
  -8  16   4    0.00    2.45
  -8  16   5    0.00    2.88
  -8  16   6    0.00    3.61
  -8  16   7    0.00    2.61
  -8  16   8    2.30    3.32
  -8  16   9   -0.00    3.83
  -8  16  10   -0.00    2.87
  -8  16  11    2.38    3.41
  -8  16  12    0.00    3.36
  -8  16  13   -0.00    3.34
  -8  16  14   -0.00    2.71
  -8 -16  17   -0.00    3.93
  -7   0   1  592.29   66.58
  -7   0   1  719.15   69.46
   7   0  -1  683.56   67.90
   7   0  -1  705.06   68.27
  -7   0   2   -0.00    1.76
  -7   0   2   -0.00    2.59
   7   0  -2    0.02    1.60
   7   0  -2    1.35    1.75
  -7   0   3   11.24    3.25
  -7   0   3    4.21    2.92
   7   0  -3    3.16    2.96
   7   0  -3    8.43    3.27
  -7   0   4    0.67    1.47
  -7   0   4   -0.00    1.63
   7   0  -4   -0.00    1.45
   7   0  -4    0.61    1.52
  -7   0   5   33.70    6.35
  -7   0   5   42.34    7.89
   7   0  -5   31.13    6.54
   7   0  -5   48.99    7.57
  -7   0   6    0.27    1.27
  -7   0   6    0.80    2.18
   7   0  -6   -0.00    1.42
  -7   0   7  318.27   33.31
  -7   0   7  311.69   34.71
   7   0  -7  301.78   33.68
  -7   0   8   -0.00    1.14
  -7   0   8    0.72    2.03
   7   0  -8   -0.00    1.62
  -7   0   9   11.70    3.22
  -7   0   9    4.06    2.59
   7   0  -9    3.59    2.45
  -7   0  10    0.51    1.63
  -7   0  10    0.57    1.86
   7   0 -10    0.33    1.44
  -7   0  11  286.84   30.47
  -7   0  11  299.16   31.97
   7   0 -11  264.52   30.72
  -7   0  12   -0.00    1.26
  -7   0  12   -0.00    2.27
   7   0 -12    1.84    2.29
  -7   0  13   96.63   12.18
   7   0 -13   87.56   12.34
  -7   0  14   -0.00    1.03
   7   0 -14   -0.00    1.63
  -7   0  15    5.08    2.57
   7   0 -15    6.01    2.71
  -7   0  16   -0.00    1.23
   7   0 -16   -0.00    1.86
  -7   0  17  473.25   45.78
  -7   0  17  434.36   46.51
   7   0 -17  412.44   45.74
  -7   0  18    0.81    1.63
  -7   0  18   -0.00    2.14
   7   0 -18    0.00    1.73
  -7   0  19   19.61    4.06
  -7   0  19    7.92    3.35
   7   0 -19   10.51    3.47
  -7   0  20    0.25    1.80
   7   0 -20    0.74    1.34
  -7   0  21    2.48    2.08
   7   0 -21    8.47    2.94
  -7   0  22   -0.00    1.92
  -7   0  23   48.68    8.11
  -7   0  24   -0.00    1.90
  -7   0  25    2.52    2.09
  -7   0  26   -0.00    1.58
  -7   0  27   38.76    6.96
  -7   0  28    0.49    1.59
  -7   0  29    5.94    2.72
  -7   0  30   -0.00    1.52
  -7   0  31    8.80    3.03
  -7   0  32   -0.00    1.17
  -7   0  33   29.34    5.66
  -7   0  34    1.15    1.42
  -7   0  35    0.00    1.06
  -7   0  36    0.30    1.27
  -7   0  37    2.50    1.81
  -7   0  38    0.00    1.62
  -7   0  39    6.42    2.53
  -7   0  40   -0.00    1.52
  -7   0  41    0.00    1.67
  -7   1   1    2.55    2.29
  -7   1   1    4.51    2.84
   7  -1  -1    0.00    1.90
   7  -1  -1   -0.00    2.14
   7   1  -1    2.56    2.14
   7   1  -1    0.81    1.87
  -7  -1   1    1.61    2.38
  -7   1   2   44.85    6.63
  -7   1   2   27.39    6.71
   7  -1  -2   27.38    6.11
   7  -1  -2   37.95    6.89
   7   1  -2   21.50    5.60
   7   1  -2   31.04    6.33
  -7  -1   2   43.21    6.57
  -7  -1   2   26.37    6.37
  -7   1   3  248.00   27.01
  -7   1   3  210.13   28.00
   7  -1  -3  251.81   27.91
   7  -1  -3  221.56   27.32
   7   1  -3  286.09   28.11
   7   1  -3  269.32   28.14
  -7  -1   3  235.24   26.91
  -7  -1   3  242.79   28.54
  -7   1   4    1.12    1.58
  -7   1   4    0.00    2.05
   7  -1  -4    0.37    1.84
   7  -1  -4    0.00    1.64
   7   1  -4   -0.00    2.03
   7   1  -4    2.84    1.97
  -7  -1   4    0.86    1.51
  -7  -1   4    0.00    1.64
  -7   1   5   72.09   10.21
  -7   1   5   74.72   11.63
   7  -1  -5   62.30   10.36
   7  -1  -5   90.43   11.39
   7   1  -5   78.17   10.84
   7   1  -5   73.21   10.77
  -7  -1   5   68.69   10.11
  -7  -1   5   71.87   11.42
  -7   1   6    2.56    1.90
  -7   1   6    2.74    2.68
   7  -1  -6    1.83    2.02
   7   1  -6   -0.00    1.30
  -7  -1   6    0.91    1.34
  -7  -1   6   -0.00    1.94
  -7   1   7   26.26    5.44
  -7   1   7   33.04    6.93
   7  -1  -7   28.00    5.88
   7   1  -7   26.89    5.81
  -7  -1   7   36.90    6.30
  -7  -1   7   41.16    7.46
  -7   1   8   15.49    4.00
  -7   1   8   13.06    4.61
   7  -1  -8   18.82    4.63
   7   1  -8   18.67    4.49
  -7  -1   8   18.10    4.20
  -7  -1   8   17.84    5.03
  -7   1   9  278.26   29.84
  -7   1   9  198.14   29.99
   7  -1  -9  299.84   30.99
   7   1  -9  291.16   30.58
  -7  -1   9  327.49   30.66
  -7  -1   9  277.68   31.25
  -7   1  10   23.22    4.60
  -7   1  10   10.99    4.04
   7  -1 -10   18.62    4.84
   7   1 -10   22.32    4.89
  -7  -1  10   20.07    4.39
  -7  -1  10   13.48    4.55
  -7   1  11   72.94    9.44
  -7   1  11   52.32    9.65
   7  -1 -11   78.43   10.38
   7   1 -11   64.32    9.60
  -7  -1  11   66.94    9.44
  -7  -1  11   47.82    9.24
  -7   1  12    0.00    1.55
  -7   1  12    1.94    2.22
   7  -1 -12    0.21    1.83
   7   1 -12    1.52    1.54
  -7  -1  12    0.60    1.33
  -7  -1  12    2.31    1.94
  -7   1  13  164.87   18.12
   7  -1 -13  160.58   18.77
   7   1 -13  118.25   17.56
  -7  -1  13  178.53   18.65
  -7   1  14    6.57    2.74
   7  -1 -14    1.70    2.14
   7   1 -14    2.40    2.10
  -7  -1  14    3.90    2.31
  -7   1  15  114.05   14.10
   7  -1 -15  120.49   14.95
   7   1 -15  110.38   14.42
  -7  -1  15  112.26   14.29
  -7   1  16   28.47    5.26
   7  -1 -16   27.12    5.63
   7   1 -16   24.73    5.36
  -7  -1  16   28.23    5.42
  -7  -1  16   21.79    5.59
  -7   1  17   31.44    5.35
  -7   1  17   19.27    5.09
   7  -1 -17   26.34    5.44
   7   1 -17   25.97    5.31
  -7  -1  17   20.07    4.65
  -7  -1  17   22.86    5.46
  -7   1  18    0.00    1.51
  -7   1  18    0.00    1.31
   7  -1 -18    0.00    1.41
   7   1 -18    0.00    1.83
  -7  -1  18    0.49    1.50
  -7  -1  18   -0.00    1.74
  -7   1  19  152.81   17.26
  -7   1  19  163.69   18.56
   7  -1 -19  160.39   18.00
   7   1 -19  156.84   17.84
  -7  -1  19  123.27   16.96
  -7  -1  19  124.59   17.56
  -7   1  20    7.15    3.07
   7  -1 -20    3.74    2.26
   7   1 -20    4.39    2.56
  -7  -1  20    3.62    2.11
  -7  -1  20    6.68    2.98
  -7   1  21   42.33    7.77
   7  -1 -21   54.34    8.13
   7   1 -21   44.71    7.55
  -7  -1  21   45.79    7.96
  -7   1  22    1.75    2.10
   7   1 -22   -0.00    1.40
  -7  -1  22    1.96    2.26
  -7   1  23   29.82    5.89
  -7  -1  23   21.04    5.20
  -7   1  24   16.66    4.27
  -7  -1  24    7.61    3.29
  -7   1  25   38.08    6.73
  -7  -1  25   36.18    6.99
  -7   1  26    0.00    1.47
  -7  -1  26    0.00    1.64
  -7   1  27    2.98    2.22
  -7  -1  27    5.40    2.43
  -7   1  28    1.02    1.66
  -7  -1  28   -0.00    1.52
  -7   1  29   26.22    5.33
  -7  -1  29   21.66    5.12
  -7   1  30    0.00    1.33
  -7  -1  30    1.99    2.03
  -7   1  31   22.27    4.74
  -7  -1  31   14.09    3.99
  -7   1  32    2.87    1.88
  -7  -1  32   -0.00    1.33
  -7   1  33    6.14    2.55
  -7  -1  33    4.32    2.37
  -7   1  34   -0.00    1.62
  -7  -1  34   -0.00    1.63
  -7   1  35   10.20    3.29
  -7  -1  35    5.03    2.55
  -7   1  36   -0.00    1.73
  -7  -1  36   -0.00    1.44
  -7   1  37    1.98    1.96
  -7  -1  37    1.57    1.75
  -7   1  38    0.20    1.50
  -7  -1  38    0.60    1.40
  -7   1  39    3.89    2.15
  -7  -1  39    3.89    2.09
  -7   1  40    0.00    1.29
  -7  -1  40    0.18    1.11
  -7   2   1   28.53    7.08
   7  -2  -1   32.83    6.74
   7  -2  -1   38.08    7.21
   7   2  -1   37.51    6.73
   7   2  -1   33.52    6.70
  -7  -2   1   35.85    7.50
  -7   2   2   53.86    9.23
   7  -2  -2   36.92    7.44
   7  -2  -2   40.68    7.56
   7   2  -2   31.86    6.80
   7   2  -2   57.05    8.53
  -7  -2   2   42.27    8.09
  -7   2   3    5.41    2.47
  -7   2   3   -0.00    2.68
   7  -2  -3    2.49    2.33
   7  -2  -3    3.96    2.65
   7   2  -3    6.68    2.73
   7   2  -3    4.48    2.58
  -7  -2   3    0.00    2.19
  -7   2   4    6.11    2.60
  -7   2   4    2.45    2.41
   7  -2  -4    0.00    2.43
   7  -2  -4    4.74    2.37
   7   2  -4    3.97    2.33
   7   2  -4    3.48    2.59
  -7  -2   4    2.63    2.47
  -7   2   5  220.52   25.58
  -7   2   5  257.24   28.16
   7  -2  -5  207.07   26.25
   7   2  -5  222.33   26.13
   7   2  -5  251.81   26.76
  -7  -2   5  254.18   27.71
  -7   2   6   13.36    3.65
  -7   2   6   13.20    4.49
   7  -2  -6    7.93    3.44
   7   2  -6   15.89    4.21
  -7  -2   6   15.86    4.79
  -7   2   7  242.44   24.87
  -7   2   7  224.82   26.32
   7  -2  -7  211.55   25.26
   7   2  -7  234.63   25.39
  -7  -2   7  254.10   25.36
  -7  -2   7  160.34   24.73
  -7   2   8    4.61    2.08
  -7   2   8    3.01    2.39
   7  -2  -8    0.00    1.89
   7   2  -8    4.03    2.58
  -7  -2   8    4.08    2.31
  -7  -2   8    2.02    2.20
  -7   2   9   47.75    7.57
  -7   2   9   45.76    8.76
   7  -2  -9   65.53    9.19
   7   2  -9   26.37    6.66
  -7  -2   9   68.75    8.77
  -7  -2   9   61.86    9.36
  -7   2  10   17.18    4.00
  -7   2  10    7.32    3.35
   7  -2 -10    7.82    3.46
   7   2 -10   19.16    4.61
  -7  -2  10   18.85    4.44
  -7  -2  10   13.28    4.39
  -7   2  11  131.33   16.56
  -7   2  11  168.62   19.03
   7  -2 -11  140.32   17.55
   7   2 -11  128.57   17.07
  -7  -2  11  163.71   17.67
  -7  -2  11  125.64   17.71
  -7   2  12   38.83    6.61
   7  -2 -12   33.83    6.73
   7   2 -12   42.47    7.20
  -7  -2  12   41.51    7.00
  -7  -2  12   38.86    7.45
  -7   2  13   72.44    9.30
   7  -2 -13   58.53    9.53
   7   2 -13   54.15    9.09
  -7  -2  13   62.46    9.34
  -7   2  14    4.73    2.26
   7  -2 -14    1.97    1.84
   7  -2 -14    1.70    1.75
   7   2 -14    3.18    1.91
  -7  -2  14    0.00    1.53
  -7   2  15   31.03    5.19
   7  -2 -15   17.36    4.54
   7   2 -15   21.07    4.70
  -7  -2  15   13.03    3.87
  -7   2  16   63.86    9.52
  -7   2  16   67.94   10.76
   7  -2 -16   84.53   11.06
   7   2 -16   58.83    9.82
  -7  -2  16   80.35   10.64
  -7  -2  16   81.50   11.42
  -7   2  17   53.24    8.33
  -7   2  17   62.82    9.79
   7  -2 -17   55.43    9.05
   7   2 -17   72.03    9.67
  -7  -2  17   62.90    9.19
  -7  -2  17   52.51    9.24
  -7   2  18   44.89    6.81
  -7   2  18   50.80    8.17
   7  -2 -18   32.46    6.60
   7   2 -18   31.63    6.64
  -7  -2  18   42.34    7.18
  -7  -2  18   44.81    7.89
  -7   2  19    0.60    1.63
  -7   2  19    0.00    1.73
   7  -2 -19    0.33    1.70
   7   2 -19    0.43    1.65
  -7  -2  19   -0.00    1.28
  -7  -2  19   -0.00    2.19
  -7   2  20    7.48    3.43
   7  -2 -20    8.77    3.11
   7   2 -20    7.08    2.97
  -7  -2  20   12.22    3.58
  -7  -2  20    8.69    3.48
  -7   2  21   52.35    8.74
   7  -2 -21   41.81    7.80
   7   2 -21   51.99    8.24
  -7  -2  21   65.92    9.43
  -7   2  22    3.00    2.60
   7   2 -22   10.44    3.28
  -7  -2  22    7.68    3.50
  -7   2  23   51.70    7.64
  -7  -2  23   22.20    5.97
  -7   2  24    2.79    2.15
  -7  -2  24    0.97    1.78
  -7   2  25   10.95    3.57
  -7  -2  25    8.79    3.43
  -7  -2  26    3.04    2.41
  -7   2  27   11.63    3.73
  -7  -2  27   14.80    4.26
  -7   2  28    7.18    3.05
  -7  -2  28   11.26    3.58
  -7   2  29    6.09    2.69
  -7  -2  29    8.11    2.89
  -7   2  30    0.00    1.92
  -7  -2  30   -0.00    1.62
  -7   2  31    2.58    2.19
  -7  -2  31    8.13    3.05
  -7   2  32    0.44    1.32
  -7  -2  32    0.69    1.64
  -7   2  33    8.56    3.02
  -7  -2  33    8.50    3.13
  -7   2  34    0.49    1.55
  -7  -2  34    0.81    1.77
  -7   2  35   -0.00    1.35
  -7  -2  35   -0.00    1.67
  -7   2  36   -0.00    1.31
  -7  -2  36   -0.00    1.42
  -7   2  37    4.05    2.23
  -7  -2  37    5.45    2.62
  -7   2  38    0.00    1.35
  -7  -2  38    1.97    1.90
  -7   2  39   -0.00    1.50
  -7  -2  39   -0.00    1.51
  -7   3   1    0.63    2.48
   7  -3  -1   -0.00    2.51
   7  -3  -1   -0.00    2.14
   7   3  -1   -0.00    1.58
   7   3  -1   -0.00    1.25
  -7  -3   1   -0.00    2.00
  -7   3   2  158.12   19.09
   7  -3  -2  144.76   17.74
   7  -3  -2  131.89   17.22
   7   3  -2  150.18   17.32
   7   3  -2   99.45   16.06
  -7  -3   2  135.99   17.95
  -7   3   3   43.67    8.65
   7  -3  -3   45.28    8.11
   7   3  -3   31.39    6.78
   7   3  -3   49.95    8.12
  -7  -3   3   46.40    8.44
  -7   3   4    2.16    2.95
   7  -3  -4    6.36    3.00
   7   3  -4    2.49    2.37
   7   3  -4    7.28    3.19
  -7  -3   4    5.31    3.24
  -7   3   5   68.10   12.20
   7  -3  -5   86.29   12.17
   7   3  -5   85.66   11.78
  -7  -3   5   81.76   12.52
  -7   3   6   15.67    5.05
   7  -3  -6   10.18    4.04
   7   3  -6   11.05    3.74
  -7  -3   6    7.60    3.71
  -7   3   7    6.36    2.53
  -7   3   7    2.96    2.88
   7  -3  -7    4.82    2.61
   7   3  -7    2.14    2.52
  -7  -3   7    6.36    3.18
  -7   3   8    0.29    1.34
  -7   3   8   -0.00    2.18
   7  -3  -8    3.05    2.39
   7   3  -8    0.00    1.78
  -7  -3   8   -0.00    1.12
  -7   3   9  211.59   24.14
  -7   3   9  173.87   24.96
   7  -3  -9  229.78   25.52
   7  -3  -9  226.70   25.33
   7   3  -9  256.53   25.62
  -7  -3   9  202.88   25.42
  -7   3  10   61.74    8.42
  -7   3  10   51.08    9.32
   7  -3 -10   61.87    9.33
   7  -3 -10   53.05    8.67
   7   3 -10   30.77    7.38
  -7  -3  10   67.62   10.12
  -7   3  11    9.88    3.05
   7  -3 -11    9.71    3.62
   7   3 -11    3.77    2.55
  -7  -3  11    3.50    2.66
  -7   3  12    2.11    1.78
   7  -3 -12    0.04    1.49
   7   3 -12   -0.00    1.78
  -7   3  13   85.18    9.57
   7  -3 -13   87.03   10.71
   7  -3 -13   63.84    9.18
   7   3 -13   29.44    7.56
  -7   3  14   75.81   10.73
   7  -3 -14   72.24   11.35
   7  -3 -14   75.13   11.09
   7   3 -14  109.88   12.65
  -7   3  15  151.12   17.57
  -7   3  15  142.63   18.81
   7  -3 -15  144.18   18.48
   7   3 -15  160.25   18.64
  -7  -3  15  146.60   19.03
  -7   3  16   26.65    5.04
  -7   3  16   25.76    5.87
   7  -3 -16   18.13    5.03
   7   3 -16   26.03    5.58
  -7  -3  16   23.24    5.69
  -7   3  17    1.43    1.82
  -7   3  17    3.29    2.03
  -7   3  17    3.43    2.52
   7  -3 -17    0.55    1.64
   7   3 -17    2.36    1.91
  -7  -3  17    0.00    2.31
  -7   3  18   33.63    6.03
  -7   3  18   26.54    5.18
  -7   3  18   26.90    6.10
   7  -3 -18   18.91    5.18
   7   3 -18   28.19    5.83
  -7  -3  18   22.38    6.06
  -7   3  19  265.98   28.50
  -7   3  19  223.71   28.52
   7  -3 -19  267.03   29.17
   7   3 -19  265.49   28.69
  -7  -3  19  251.02   29.14
  -7   3  20    0.00    1.37
  -7   3  20    0.82    1.88
   7   3 -20    0.00    1.60
  -7  -3  20    2.08    2.23
  -7   3  21    9.78    3.33
  -7   3  21    3.68    2.62
   7   3 -21   11.50    3.54
  -7  -3  21    5.92    3.06
  -7   3  22    0.00    1.86
   7   3 -22    0.00    1.76
  -7  -3  22   -0.00    1.54
  -7   3  23   22.22    5.17
  -7  -3  23   12.14    4.11
  -7   3  24    0.00    1.73
  -7  -3  24    6.66    3.31
  -7   3  25   12.02    4.04
  -7  -3  25   20.90    5.14
  -7   3  26    0.05    1.74
  -7  -3  26   -0.00    1.73
  -7   3  27    0.43    1.55
  -7  -3  27   -0.00    2.15
  -7   3  28    1.08    2.04
  -7  -3  28   -0.00    1.33
  -7   3  29    7.02    3.18
  -7  -3  29   13.16    4.11
  -7   3  30    2.76    2.49
  -7  -3  30    0.93    1.82
  -7   3  31    9.58    3.36
  -7  -3  31   10.33    3.45
  -7   3  32    1.19    1.67
  -7  -3  32    0.97    1.64
  -7   3  33    5.29    2.67
  -7  -3  33    1.51    1.93
  -7   3  34    4.55    2.31
  -7  -3  34    3.96    2.26
  -7   3  35    4.66    2.77
  -7  -3  35    6.83    3.01
  -7   3  36   -0.00    1.50
  -7  -3  36    0.00    1.54
  -7   3  37    0.62    1.61
  -7  -3  37   -0.00    2.01
  -7   3  38   -0.00    1.55
  -7  -3  38   -0.00    1.55
  -7   3  39    3.17    2.12
  -7   4   1   64.39   10.04
  -7   4   1   51.11   10.32
   7  -4  -1   60.63   10.28
   7   4  -1   55.90    9.44
   7   4  -1   55.78    9.57
  -7  -4   1   63.99   10.69
  -7   4   2   97.70   13.74
  -7   4   2   71.06   13.65
   7  -4  -2  122.49   15.28
   7  -4  -2   94.95   13.87
   7   4  -2  103.54   13.76
   7   4  -2   89.25   13.43
  -7  -4   2  113.57   15.00
  -7   4   3    7.39    3.64
  -7   4   3   13.09    4.96
   7  -4  -3    8.63    3.74
   7  -4  -3   15.52    4.48
   7   4  -3    9.89    3.42
   7   4  -3   16.03    4.60
  -7  -4   3   12.47    4.31
  -7   4   4   27.55    6.14
  -7   4   4   30.80    7.21
   7  -4  -4   32.51    6.97
   7  -4  -4   29.79    6.51
   7   4  -4   33.65    6.60
  -7  -4   4   22.41    6.11
  -7   4   5   76.50   11.28
  -7   4   5   80.46   12.62
   7  -4  -5   79.84   11.89
   7  -4  -5   71.77   11.24
   7   4  -5   68.73   10.83
  -7  -4   5   60.03   11.05
  -7   4   6   81.16   10.64
  -7   4   6   68.35   11.05
   7  -4  -6   50.94    9.54
   7  -4  -6   41.53    8.64
   7   4  -6   52.92    9.21
  -7  -4   6   64.84   10.50
  -7   4   7   55.37    8.45
  -7   4   7   35.67    8.09
   7  -4  -7   39.35    7.83
   7  -4  -7   47.21    8.10
   7   4  -7   40.21    7.58
  -7  -4   7   29.40    7.41
  -7   4   8   54.78    8.65
  -7   4   8   53.23    9.56
   7  -4  -8   33.61    7.61
   7  -4  -8   39.70    7.85
   7   4  -8   43.50    7.87
  -7  -4   8   49.77    9.04
  -7   4   9   26.81    5.63
  -7   4   9   23.86    6.14
   7  -4  -9   26.56    6.01
   7  -4  -9   17.35    4.96
   7   4  -9   17.97    4.80
  -7  -4   9   22.63    5.66
  -7   4  10    0.00    1.55
   7  -4 -10    0.00    1.53
   7   4 -10    0.00    1.72
  -7  -4  10    0.00    2.16
  -7   4  11  121.02   15.84
  -7   4  11  111.53   14.94
   7   4 -11  133.61   16.21
  -7   4  12  105.75   15.69
  -7   4  12  150.78   16.20
   7   4 -12  121.78   16.11
  -7   4  13  113.12   15.79
  -7   4  13  113.15   15.11
   7   4 -13  154.01   16.96
  -7   4  14   18.88    5.14
  -7   4  14   31.72    5.71
  -7   4  14   20.17    5.78
   7   4 -14   31.89    6.37
  -7  -4  14   39.54    7.51
  -7   4  15   64.08    9.12
  -7   4  15   48.68    7.59
  -7   4  15   45.32    8.79
   7   4 -15   48.78    8.32
  -7  -4  15   34.98    7.91
  -7   4  16   31.48    6.33
  -7   4  16   26.53    5.53
  -7   4  16   27.29    6.53
   7   4 -16   32.49    6.45
  -7  -4  16   32.83    6.91
  -7   4  17  144.71   17.20
  -7   4  17  150.50   16.45
  -7   4  17  103.88   16.69
   7   4 -17  135.94   17.04
  -7  -4  17  130.13   17.60
  -7   4  18   23.20    5.21
  -7   4  18   15.01    4.02
  -7   4  18   21.67    5.56
   7   4 -18   23.29    5.42
  -7  -4  18   17.78    5.26
  -7   4  19    9.35    3.50
  -7   4  19   14.67    4.40
   7   4 -19   10.42    3.75
  -7  -4  19   17.03    4.67
  -7   4  20   34.42    6.17
  -7   4  20   20.26    5.67
   7   4 -20   33.39    6.45
  -7  -4  20   19.95    5.62
  -7   4  21   43.75    7.89
   7   4 -21   36.26    7.20
  -7  -4  21   38.13    7.81
  -7   4  22   22.76    5.68
   7   4 -22   26.80    5.83
  -7  -4  22   27.68    6.20
  -7   4  23   12.44    4.00
   7   4 -23   13.82    3.97
  -7  -4  23    1.68    2.45
  -7   4  24   -0.00    2.20
  -7  -4  24    0.55    1.71
  -7   4  25    1.16    1.87
  -7  -4  25    0.61    1.95
  -7   4  26   13.11    4.21
  -7  -4  26    9.95    3.87
  -7   4  27    6.22    3.08
  -7  -4  27   12.02    3.98
  -7   4  28    7.65    3.25
  -7  -4  28    6.75    3.30
  -7   4  29    0.00    1.77
  -7  -4  29    7.89    3.31
  -7   4  30    0.00    1.66
  -7  -4  30   -0.00    1.59
  -7   4  31    3.53    2.36
  -7  -4  31    2.70    2.57
  -7   4  32    4.14    2.48
  -7  -4  32    2.03    2.08
  -7   4  33    9.91    3.40
  -7  -4  33    9.13    3.61
  -7   4  34   -0.00    1.44
  -7  -4  34    0.43    1.51
  -7   4  35   -0.00    1.32
  -7  -4  35   -0.00    1.56
  -7   4  36   -0.00    1.68
  -7  -4  36    2.13    2.04
  -7   4  37    6.13    2.78
  -7  -4  37    1.92    2.00
  -7   5   1    0.00    2.12
  -7   5   1    0.00    2.27
   7  -5  -1    1.49    2.06
   7   5  -1    3.58    2.64
   7   5  -1    0.00    2.08
  -7  -5   1    4.44    3.36
  -7   5   2    0.00    1.60
  -7   5   2    7.39    4.10
   7  -5  -2    2.06    2.62
   7   5  -2    1.26    2.19
   7   5  -2    6.39    3.23
  -7  -5   2    4.77    3.07
  -7   5   3   53.57    8.69
  -7   5   3   39.35    8.87
   7  -5  -3   38.74    7.89
   7   5  -3   32.39    7.04
  -7  -5   3   38.53    8.21
  -7   5   4  131.70   16.08
  -7   5   4  102.33   16.08
   7  -5  -4  105.05   15.30
   7   5  -4  101.56   14.74
  -7  -5   4  114.04   16.03
  -7   5   5   29.18    6.64
  -7   5   5   38.59    8.28
   7  -5  -5   37.77    7.60
   7   5  -5   37.50    7.26
  -7  -5   5   36.11    7.79
  -7   5   6    2.53    2.06
  -7   5   6    1.77    2.88
   7  -5  -6    2.80    2.14
   7   5  -6    0.00    1.39
  -7  -5   6   -0.00    2.00
  -7   5   7    8.74    3.57
  -7   5   7    9.50    4.46
   7  -5  -7   12.70    4.37
   7   5  -7   14.76    4.26
  -7  -5   7    7.94    3.73
  -7   5   8   80.44   11.99
   7  -5  -8   67.34   11.50
   7   5  -8   85.41   12.21
  -7  -5   8   79.27   12.60
  -7   5   9  118.55   15.35
   7  -5  -9  120.67   15.54
   7   5  -9  116.02   15.19
  -7  -5   9   84.81   14.78
  -7   5  10   33.70    7.19
   7  -5 -10   45.12    8.04
   7   5 -10   37.53    7.48
  -7   5  11  101.54   13.16
   7   5 -11   70.98   11.78
  -7   5  12    0.00    1.66
  -7   5  12    0.84    2.40
   7   5 -12    0.99    1.75
  -7   5  13   48.74    8.28
  -7   5  13   34.40    7.98
   7   5 -13   47.15    8.23
  -7  -5  13   38.06    8.21
  -7   5  14   50.71    8.86
  -7   5  14   53.83    9.74
   7   5 -14   51.91    9.02
  -7  -5  14   52.11    9.57
  -7   5  15  179.98   20.04
  -7   5  15  134.30   19.60
   7   5 -15  155.92   19.54
  -7  -5  15  151.68   20.08
  -7   5  16    0.00    1.62
  -7   5  16    0.52    1.40
  -7   5  16    0.13    2.28
   7   5 -16    0.63    2.53
  -7  -5  16    2.26    2.51
  -7   5  17    8.63    3.42
  -7   5  17    3.68    2.31
  -7   5  17    2.24    2.34
   7   5 -17    7.08    3.19
  -7  -5  17    4.17    3.08
  -7   5  18    2.29    2.59
  -7   5  18    7.29    3.49
   7   5 -18    5.58    3.14
  -7  -5  18    3.83    3.02
  -7   5  19   36.68    6.66
  -7   5  19   20.74    5.94
   7   5 -19   23.44    5.79
  -7  -5  19   43.76    8.11
  -7   5  20   25.72    5.91
  -7   5  20   25.47    6.50
   7   5 -20   32.12    6.58
  -7  -5  20   26.84    6.66
  -7   5  21    8.76    3.62
   7   5 -21    6.43    3.09
  -7  -5  21    9.02    3.88
  -7   5  22    0.00    1.80
   7   5 -22   -0.00    1.91
  -7  -5  22    1.75    2.28
  -7   5  23    6.35    3.22
   7   5 -23    2.28    2.20
  -7  -5  23    4.57    2.75
  -7   5  24    8.70    3.92
  -7  -5  24   10.98    4.05
  -7   5  25   17.40    4.62
  -7  -5  25    5.48    3.45
  -7   5  26    4.00    3.00
  -7  -5  26    5.44    3.17
  -7   5  27    0.30    1.76
  -7  -5  27   -0.00    2.30
  -7   5  28    2.33    2.27
  -7  -5  28   -0.00    1.77
  -7   5  29   10.22    3.65
  -7  -5  29    6.93    3.53
  -7   5  30    6.47    3.03
  -7  -5  30    3.05    2.78
  -7   5  31    5.70    3.00
  -7  -5  31    5.93    3.18
  -7   5  32   -0.00    1.85
  -7  -5  32    0.00    2.25
  -7  -5  33    1.02    1.93
  -7  -5  34   16.63    4.72
  -7  -5  35    1.01    1.97
  -7  -5  36    1.12    1.56
   7  -6  -1   60.47   10.95
  -7  -6   1   70.98   11.95
   7  -6  -2   58.35   10.15
  -7  -6   2   48.87    9.90
   7  -6  -3   27.50    6.65
  -7  -6   3   21.64    6.37
  -7   6   4    6.52    3.13
   7  -6  -4    8.58    3.76
  -7  -6   4    4.13    3.32
  -7   6   5    0.00    1.87
   7  -6  -5    0.00    1.97
  -7  -6   5    1.13    2.67
  -7   6   6   67.86   11.48
   7  -6  -6   71.69   11.96
  -7  -6   6   85.54   13.04
  -7   6   7  176.50   20.27
   7  -6  -7  154.39   19.85
  -7  -6   7  124.83   19.32
  -7   6   8   52.39    9.68
   7  -6  -8   57.69   10.12
  -7  -6   8   63.33   10.90
  -7   6   9    0.00    2.07
  -7   6  10   86.73   12.05
  -7   6  10   58.01   11.43
  -7   6  11   39.64    8.58
  -7   6  11  106.54   13.38
  -7   6  12   13.60    4.72
  -7   6  12   24.96    6.62
  -7  -6  12   19.25    5.61
  -7   6  13    6.25    3.05
  -7   6  13    7.28    4.05
  -7  -6  13   12.69    4.78
  -7   6  14   11.95    3.92
  -7   6  14    9.29    4.10
  -7  -6  14    6.98    3.84
  -7   6  15    5.49    3.15
  -7   6  15    5.01    3.24
  -7  -6  15    2.85    3.21
  -7   6  16   64.56    9.42
  -7   6  16   38.33    8.51
  -7  -6  16   34.01    8.11
  -7   6  17   52.47    8.66
  -7   6  17   36.58    8.39
  -7  -6  17   37.50    8.30
  -7   6  18   69.39   10.04
  -7   6  18   48.09    9.39
  -7  -6  18   44.49    9.26
  -7   6  19    5.83    3.23
  -7   6  19    5.10    3.11
  -7  -6  19    0.20    2.02
  -7   6  20    0.00    1.30
  -7   6  20    1.08    2.24
  -7  -6  20    0.79    2.34
  -7   6  21    1.07    2.86
  -7  -6  21    0.64    2.40
  -7   6  22   20.00    5.97
  -7  -6  22   35.51    7.33
  -7   6  23    9.79    3.97
  -7  -6  23    5.01    2.90
  -7  -6  24    6.83    3.31
  -7  -6  25    0.61    1.74
  -7  -6  26    7.24    3.75
  -7  -6  27    5.13    3.37
  -7  -6  28    5.87    3.20
  -7  -6  29    2.56    2.77
  -7  -6  30    1.11    2.19
  -7  -6  31    0.00    2.34
  -7  -6  32   10.41    4.19
  -7  -6  33    2.16    3.03
  -7  -6  34    2.50    2.18
  -7  -6  35    0.00    1.71
   7  -7  -1    0.45    3.01
   7   7  -1    2.58    3.16
  -7  -7   1    5.03    3.45
   7  -7  -2   24.83    6.62
   7   7  -2   21.92    5.92
  -7  -7   2   30.75    7.19
   7  -7  -3    7.31    4.20
   7   7  -3   17.76    5.41
  -7  -7   3   11.66    4.91
   7  -7  -4  220.82   27.73
   7   7  -4  236.91   27.43
  -7  -7   4  220.87   28.12
   7  -7  -5   65.00   12.27
   7   7  -5   97.53   13.43
  -7  -7   5   85.39   13.67
   7  -7  -6    9.16    3.97
   7   7  -6    3.57    2.95
  -7  -7   6    4.77    3.43
   7   7  -7   71.20   11.61
  -7  -7   7   68.92   12.06
   7   7  -8   20.81    5.73
   7   7  -9   26.81    6.42
   7   7 -10   79.60   12.58
   7   7 -11   35.90    7.22
  -7  -7  11   18.51    5.86
  -7   7  12    5.05    3.25
   7   7 -12    5.78    3.64
  -7  -7  12    4.05    3.18
  -7   7  13   28.97    6.37
   7   7 -13   17.69    5.61
  -7  -7  13   15.68    5.82
  -7   7  14  144.17   18.27
   7   7 -14  140.47   18.35
  -7  -7  14  116.12   18.11
  -7   7  15    0.13    1.72
   7   7 -15    0.00    1.63
  -7  -7  15   -0.00    2.45
  -7   7  16    0.00    1.90
   7   7 -16    3.71    2.91
  -7  -7  16    0.00    2.46
  -7   7  17    0.00    2.10
   7   7 -17   -0.00    1.90
  -7  -7  17   -0.00    1.84
  -7   7  18    9.38    3.74
   7   7 -18    4.80    2.79
  -7  -7  18    7.00    3.56
  -7   7  19    1.62    2.20
   7   7 -19    5.91    3.42
  -7  -7  19   -0.00    3.03
   7   7 -20   29.35    6.56
  -7  -7  20   15.71    5.67
   7   7 -21    2.72    2.53
  -7  -7  21    1.33    2.53
   7   7 -22    0.00    2.07
  -7  -7  22    2.81    3.07
   7   7 -23    8.85    3.81
  -7  -7  23    2.21    3.24
  -7  -7  24    6.81    4.10
  -7  -7  25    0.84    2.46
  -7  -7  26    6.78    3.74
  -7  -7  27    0.86    2.53
  -7  -7  28    1.42    2.76
  -7  -7  29    2.20    2.78
  -7  -7  30    4.56    3.34
  -7  -7  31    0.56    1.98
  -7  -7  32   -0.00    2.11
  -7  -7  33    2.82    2.62
  -7   8   1   46.33    9.01
   7  -8  -1   44.40    9.01
   7   8  -1   31.30    7.69
  -7  -8   1   24.65    7.46
  -7   8   2   77.33   12.62
   7  -8  -2   86.76   13.71
   7   8  -2   77.65   12.49
  -7  -8   2   60.43   12.38
  -7   8   3    4.33    3.45
   7  -8  -3   10.63    4.92
   7   8  -3   11.12    4.28
  -7  -8   3   11.64    4.93
  -7   8   4   26.40    6.65
   7  -8  -4   15.62    5.49
   7   8  -4   30.14    6.82
  -7  -8   4   15.51    5.55
  -7   8   5    4.40    3.12
   7   8  -5    8.10    3.78
  -7  -8   5   16.00    5.30
  -7   8   6   20.05    5.95
   7   8  -6   25.88    6.76
  -7   8   7   -0.00    2.77
   7   8  -7    2.69    2.79
  -7   8   8   52.03    9.37
   7   8  -8   37.30    8.31
   7   8  -9    7.03    3.78
  -7  -8   9    3.58    2.93
   7   8 -10   15.02    5.03
  -7  -8  10   11.30    4.93
   7   8 -11    8.69    3.90
  -7  -8  11    3.06    2.89
   7   8 -12  132.89   17.23
  -7  -8  12  100.80   16.74
   7   8 -13    1.83    2.10
  -7  -8  13    0.41    2.17
   7   8 -14    5.52    3.27
  -7  -8  14    7.76    4.38
   7   8 -15    4.45    3.17
  -7  -8  15    1.44    2.81
   7   8 -16   70.34   11.75
  -7  -8  16   64.27   11.81
   7   8 -17   -0.00    1.28
  -7  -8  17   -0.00    1.84
   7   8 -18   15.24    4.89
  -7  -8  18    8.68    4.37
  -7   8  19   -0.00    2.06
   7   8 -19   -0.00    2.20
  -7  -8  19    0.96    2.37
   7   8 -20   10.73    4.01
  -7  -8  20    5.25    3.25
   7   8 -21    0.41    2.32
  -7  -8  21    0.50    2.73
   7   8 -22   10.77    4.24
  -7  -8  22    8.46    4.54
   7   8 -23   14.20    4.88
  -7  -8  23    9.49    4.31
  -7  -8  24    1.00    2.36
  -7  -8  25    0.33    2.30
  -7  -8  26    4.26    3.64
  -7  -8  27    0.21    2.11
  -7  -8  28    6.54    4.04
  -7  -8  29    0.17    2.29
  -7  -8  30   -0.00    2.42
  -7  -8  31    2.56    2.77
  -7  -8  32    2.38    3.09
  -7   9   1    2.45    3.21
   7  -9  -1    0.00    2.43
   7   9  -1    0.19    2.72
  -7  -9   1    0.00    3.26
  -7   9   2   28.97    7.35
   7   9  -2   30.76    7.20
  -7  -9   2   14.84    5.89
  -7   9   3    1.17    2.32
   7   9  -3   -0.00    2.22
  -7  -9   3    8.67    4.20
  -7   9   4   40.31    8.75
   7   9  -4   35.37    7.99
  -7  -9   4   38.94    8.98
  -7   9   5    3.10    2.70
   7   9  -5    2.99    2.90
  -7   9   6   15.26    5.28
   7   9  -6   24.19    6.23
  -7   9   7   17.52    5.28
   7   9  -7    8.44    4.48
  -7   9   8   26.74    6.73
   7   9  -8   21.02    6.35
  -7  -9   8   21.31    6.70
  -7   9   9    2.44    2.42
   7   9  -9    0.68    2.43
  -7  -9   9    0.00    2.80
  -7   9  10   74.44   12.46
   7   9 -10   85.12   12.85
  -7  -9  10   53.18   11.59
  -7   9  11    0.41    2.40
   7   9 -11   -0.00    2.77
  -7  -9  11   -0.00    2.46
  -7   9  12    0.00    2.07
   7   9 -12    0.00    2.23
  -7  -9  12    1.97    2.50
  -7   9  13    3.26    2.90
   7   9 -13    1.93    2.86
  -7  -9  13    5.30    4.07
  -7   9  14   52.22    9.68
   7   9 -14   38.18    8.94
  -7  -9  14   57.43   10.94
  -7   9  15    1.81    2.35
   7   9 -15    2.00    2.50
  -7  -9  15    0.09    2.26
  -7   9  16   12.59    4.56
   7   9 -16   10.04    4.55
  -7  -9  16    5.27    3.91
   7   9 -17    0.80    1.96
  -7  -9  17   -0.00    2.65
   7   9 -18   22.01    6.34
  -7  -9  18   21.59    6.56
   7   9 -19    1.48    1.95
  -7  -9  19   -0.00    1.96
   7   9 -20   12.57    4.69
  -7  -9  20   11.83    4.99
   7   9 -21    2.44    2.87
  -7  -9  21    1.62    3.03
   7   9 -22   -0.00    1.96
  -7  -9  22   -0.00    2.61
   7   9 -23   -0.00    1.52
  -7  -9  23    5.75    3.48
   7   9 -24   19.98    5.43
  -7  -9  24    2.76    3.08
  -7  -9  25   -0.00    2.72
  -7  -9  26    1.34    2.70
  -7  -9  27    0.33    2.64
  -7  -9  28    0.00    2.63
  -7  -9  29   -0.00    2.01
  -7  -9  30    1.25    2.89
  -7  -9  31    0.04    2.52
  -7  10   1   12.49    4.89
   7  10  -1    1.17    2.32
  -7 -10   1    3.79    3.49
  -7  10   2   46.12    9.40
   7  10  -2   30.86    7.94
  -7 -10   2   44.94   10.01
  -7  10   3   -0.00    2.45
   7  10  -3   -0.00    2.16
  -7  10   4    1.69    2.62
   7  10  -4    1.67    3.06
  -7  10   5    0.39    2.43
   7  10  -5    0.85    2.58
  -7  10   6   87.89   13.93
   7  10  -6   71.23   12.74
  -7 -10   6   79.44   14.28
  -7  10   7    0.74    2.46
   7  10  -7   -0.00    1.94
  -7 -10   7   -0.00    2.88
  -7  10   8    2.55    2.83
   7  10  -8    8.03    3.83
  -7 -10   8    6.01    4.20
  -7  10   9    0.00    2.43
   7  10  -9    0.12    2.15
  -7 -10   9    1.00    3.04
  -7  10  10    6.85    3.93
   7  10 -10    7.05    3.65
  -7 -10  10    0.29    2.52
  -7  10  11   -0.00    2.31
   7  10 -11    0.00    1.54
  -7 -10  11    1.47    2.55
  -7  10  12   37.60    8.74
   7  10 -12   51.08    9.68
  -7 -10  12   36.05    9.13
  -7  10  13    0.69    2.37
   7  10 -13   -0.00    1.69
  -7 -10  13    0.61    2.85
  -7  10  14    0.00    2.48
   7  10 -14    0.00    2.65
  -7 -10  14    2.53    3.18
  -7  10  15    1.69    2.18
   7  10 -15    0.63    2.63
  -7 -10  15    1.40    3.56
  -7  10  16   20.34    6.07
   7  10 -16   33.95    7.87
  -7 -10  16   21.57    6.88
  -7  10  17    4.55    3.31
   7  10 -17    0.99    2.67
  -7 -10  17    1.69    2.59
  -7  10  18   20.87    6.07
   7  10 -18   17.08    5.67
  -7 -10  18   15.61    5.91
   7  10 -19    3.96    3.08
  -7 -10  19    4.54    3.28
   7  10 -20    6.24    3.86
  -7 -10  20   -0.00    3.38
   7  10 -21    3.75    3.09
  -7 -10  21    0.95    2.90
   7  10 -22   16.87    5.55
  -7 -10  22   18.12    6.55
   7  10 -23    0.00    1.95
  -7 -10  23   -0.00    1.96
   7  10 -24    0.68    2.15
  -7 -10  24    2.19    3.35
  -7 -10  25    0.00    2.54
  -7 -10  26    2.87    3.59
  -7 -10  27    0.29    2.91
  -7 -10  28    6.45    3.62
  -7 -10  29    2.26    3.03
  -7  11   1   -0.00    2.16
   7  11  -1   -0.00    2.37
  -7 -11   1   -0.00    2.91
  -7  11   2    5.57    3.84
   7  11  -2    6.02    3.91
  -7  11   3    6.35    4.28
   7  11  -3   15.38    5.32
  -7  11   4   24.72    7.06
   7  11  -4   29.61    7.54
  -7  11   5   18.97    6.26
   7  11  -5   19.03    6.27
  -7 -11   5   14.92    6.14
  -7  11   6    3.07    2.96
   7  11  -6    0.36    2.17
  -7 -11   6   -0.00    3.20
  -7  11   7    9.86    4.81
   7  11  -7   13.02    4.95
  -7 -11   7   10.01    4.97
  -7  11   8   19.22    6.01
   7  11  -8   18.85    6.00
  -7 -11   8   10.38    5.05
  -7  11   9    1.32    2.72
   7  11  -9    5.72    3.84
  -7 -11   9    0.32    2.85
  -7  11  10   18.85    6.25
   7  11 -10   26.69    6.90
  -7 -11  10   17.20    6.34
  -7  11  11    0.84    2.71
   7  11 -11   -0.00    1.53
  -7 -11  11   -0.00    2.00
  -7  11  12   -0.00    2.47
   7  11 -12    1.21    2.31
  -7 -11  12    1.23    3.03
  -7  11  13   -0.00    2.40
   7  11 -13   -0.00    2.39
  -7 -11  13    2.20    3.44
  -7  11  14   25.44    7.15
   7  11 -14   23.33    6.81
  -7 -11  14   18.93    6.98
  -7  11  15   -0.00    2.15
   7  11 -15    0.00    2.56
  -7 -11  15   -0.00    3.19
  -7  11  16   16.07    5.50
   7  11 -16    8.83    4.37
  -7 -11  16    9.15    4.70
  -7  11  17    1.25    3.28
   7  11 -17    0.00    2.22
  -7 -11  17   -0.00    3.06
   7  11 -18   14.67    5.20
  -7 -11  18    6.71    4.28
   7  11 -19   -0.00    2.04
  -7 -11  19   -0.00    3.33
   7  11 -20   23.83    6.77
  -7 -11  20   14.05    6.28
   7  11 -21   -0.00    2.08
  -7 -11  21    0.67    3.37
   7  11 -22   -0.00    2.34
  -7 -11  22    1.20    2.97
   7  11 -23   -0.00    2.74
  -7 -11  23    4.90    3.95
   7  11 -24    6.82    3.95
  -7 -11  24    7.92    4.33
  -7 -11  25    2.06    3.17
  -7 -11  26    0.13    3.07
  -7 -11  27    0.73    2.69
  -7 -11  28    0.83    2.49
  -7  12   1    2.04    3.39
   7  12  -1    2.38    2.95
  -7  12   2    4.98    3.75
   7  12  -2   16.52    5.78
  -7  12   3    0.81    2.79
   7  12  -3    4.06    3.28
  -7 -12   3   -2.98    3.42
  -7  12   4    0.00    2.47
   7  12  -4    0.40    2.46
  -7 -12   4   -0.00    3.53
  -7  12   5    1.92    3.08
   7  12  -5    7.09    3.87
  -7 -12   5    4.72    4.90
  -7  12   6   22.57    7.57
   7  12  -6   31.38    7.93
  -7 -12   6   26.36    8.01
  -7  12   7   -0.00    2.88
   7  12  -7   -0.00    2.18
  -7 -12   7   -0.00    3.35
  -7  12   8    4.88    3.73
   7  12  -8    5.28    3.55
  -7 -12   8    3.04    3.71
  -7  12   9    0.67    2.25
   7  12  -9   -0.00    3.11
  -7 -12   9    0.77    3.60
  -7  12  10    3.92    3.76
   7  12 -10    6.29    4.24
  -7 -12  10    5.72    4.60
  -7  12  11    1.76    2.84
   7  12 -11    1.27    3.15
  -7 -12  11   -0.00    2.43
  -7  12  12   13.26    5.52
   7  12 -12   16.52    6.10
  -7 -12  12   28.35    7.85
  -7  12  13   -0.00    2.34
   7  12 -13    1.40    2.51
  -7 -12  13   -0.00    2.87
  -7  12  14    0.92    2.46
  -7 -12  14    0.73    2.37
  -7  12  15   -0.00    2.10
   7  12 -15    0.29    2.67
  -7 -12  15    1.26    3.34
  -7  12  16   22.54    6.89
   7  12 -16   18.79    6.25
  -7 -12  16   14.01    6.16
  -7  12  17    0.00    3.21
   7  12 -17    2.26    2.99
  -7 -12  17   -0.00    3.56
   7  12 -18    4.84    3.59
  -7 -12  18    3.54    3.39
   7  12 -19   -0.00    1.75
  -7 -12  19    0.00    2.68
   7  12 -20    3.52    3.20
  -7 -12  20    0.08    2.73
   7  12 -21   -0.00    1.84
  -7 -12  21    4.26    4.01
   7  12 -22    5.06    3.88
  -7 -12  22    3.13    3.24
   7  12 -23    3.07    2.87
  -7 -12  23    0.40    2.42
   7  12 -24    4.34    3.40
  -7 -12  24    1.11    3.84
  -7 -12  25   -0.00    2.89
  -7 -12  26    1.64    3.03
  -7  13   1    2.91    3.17
   7  13  -1   -0.00    2.24
  -7  13   2    4.35    3.70
   7  13  -2    8.74    4.55
  -7  13   3   11.95    5.41
   7  13  -3   14.63    5.49
  -7  13   4   44.63   10.37
   7  13  -4   51.68   10.55
  -7  13   5    7.84    4.99
   7  13  -5    6.56    3.81
  -7  13   6    0.00    2.86
   7  13  -6    0.10    2.21
  -7 -13   6    0.93    3.78
  -7  13   7    3.03    3.54
   7  13  -7   -0.00    2.24
  -7 -13   7    0.46    3.09
  -7  13   8    1.59    3.37
   7  13  -8    4.53    3.59
  -7 -13   8    2.01    3.47
  -7  13   9    8.33    4.73
   7  13  -9    8.33    4.61
  -7 -13   9    4.16    4.21
  -7  13  10   17.90    6.53
   7  13 -10   31.65    7.71
  -7 -13  10   11.08    5.96
  -7  13  11    2.64    3.33
   7  13 -11    3.62    3.66
  -7 -13  11    1.45    3.24
  -7  13  12    1.19    3.19
   7  13 -12    1.00    3.29
  -7 -13  12    0.24    2.85
  -7  13  13    2.50    3.34
   7  13 -13    7.29    3.91
  -7 -13  13    1.68    3.51
  -7  13  14   13.33    5.56
   7  13 -14   20.62    6.68
  -7 -13  14    5.56    4.64
  -7  13  15   -0.00    2.49
   7  13 -15    0.16    2.70
  -7 -13  15    0.79    2.39
  -7  13  16    3.93    3.23
   7  13 -16   -0.00    1.89
  -7 -13  16   -0.00    3.08
   7  13 -17    0.76    2.44
  -7 -13  17   -0.00    3.11
   7  13 -18    1.61    2.74
  -7 -13  18    2.26    3.05
   7  13 -19    1.35    2.63
  -7 -13  19    1.94    3.41
   7  13 -20   10.61    4.86
  -7 -13  20    0.98    3.85
   7  13 -21    4.95    3.45
  -7 -13  21    0.62    2.99
   7  13 -22   -0.00    2.45
  -7 -13  22    6.54    4.56
   7  13 -23   -0.00    2.11
  -7 -13  23   -0.00    3.00
   7  13 -24    4.04    3.48
  -7 -13  24   -0.00    3.63
  -7  14   1    5.73    4.39
   7  14  -1    0.00    2.74
  -7  14   2    7.17    5.00
   7  14  -2   19.60    6.39
  -7  14   3    6.93    4.63
   7  14  -3   -0.00    1.51
  -7  14   4    1.04    3.28
   7  14  -4   -0.00    2.88
  -7  14   5    2.34    3.09
   7  14  -5    3.36    4.48
  -7  14   6   20.49    7.02
   7  14  -6   20.11    6.20
  -7  14   7   16.50    6.43
   7  14  -7   20.20    6.64
  -7  14   8   10.33    5.25
   7  14  -8    4.48    4.04
  -7  14   9    5.78    4.50
   7  14  -9    3.16    3.77
  -7 -14   9   -0.00    3.15
  -7  14  10   10.30    5.26
   7  14 -10   11.43    5.04
  -7 -14  10    4.78    3.98
  -7  14  11    1.68    3.01
   7  14 -11    0.57    2.91
  -7 -14  11    0.21    1.81
  -7  14  12    1.84    3.35
   7  14 -12    1.04    2.80
  -7 -14  12    4.50    4.31
  -7  14  13   -0.00    2.80
   7  14 -13    0.96    2.59
  -7 -14  13    0.80    2.94
  -7  14  14    2.87    3.20
   7  14 -14   -0.00    2.57
  -7 -14  14   -0.00    2.70
  -7  14  15   -0.00    2.63
   7  14 -15    4.34    4.18
  -7 -14  15   -0.00    2.15
  -7  14  16    0.75    2.97
   7  14 -16    0.70    2.71
  -7 -14  16    6.10    4.41
   7  14 -17    5.37    4.33
  -7 -14  17   -0.00    2.29
   7  14 -18    3.17    3.35
  -7 -14  18    0.46    3.51
   7  14 -19   -0.00    2.49
  -7 -14  19   -0.00    2.81
   7  14 -20    0.00    3.47
  -7 -14  20    2.04    3.07
   7  14 -21    0.00    2.28
  -7 -14  21    0.99    4.06
   7  14 -22    0.87    2.36
  -7 -14  22    2.95    4.32
   7  14 -23   -0.00    1.86
   7  14 -24    2.12    3.27
  -7  15   1   -0.00    2.98
   7  15  -1    0.44    2.94
  -7  15   2    1.65    3.79
   7  15  -2    0.74    2.28
  -7  15   3    6.79    4.89
   7  15  -3    9.78    5.38
  -7  15   4    3.19    3.81
   7  15  -4    4.88    3.85
  -7  15   5    1.88    2.76
   7  15  -5   -0.00    3.02
  -7  15   6    1.59    2.53
   7  15  -6   -0.00    2.36
  -7  15   7    1.52    2.54
   7  15  -7   -0.00    3.41
  -7  15   8    4.69    4.15
   7  15  -8   10.94    5.08
  -7  15   9    2.33    3.71
   7  15  -9   -0.00    2.41
  -7  15  10   -0.00    2.88
   7  15 -10    0.00    3.06
  -7  15  11   -0.00    2.78
   7  15 -11    2.08    2.86
  -7  15  12    0.00    2.66
   7  15 -12    0.80    2.77
  -7 -15  12    0.90    3.02
  -7  15  13   -0.00    2.31
   7  15 -13   -0.00    2.62
  -7 -15  13    2.10    3.43
  -7  15  14   -0.00    2.88
   7  15 -14    0.00    2.82
  -7 -15  14   -3.14    3.86
  -7  15  15    0.00    2.17
   7  15 -15   -0.00    2.52
  -7 -15  15   -0.00    2.94
   7  15 -16    0.42    2.90
  -7 -15  16    0.37    2.81
   7  15 -17   -0.00    2.21
  -7 -15  17   -0.00    3.27
   7  15 -18    2.75    2.95
  -7 -15  18    0.68    2.52
   7  15 -19    8.21    4.73
  -7 -15  19    0.17    3.50
   7  15 -20    4.22    3.65
  -7 -15  20    3.76    4.02
   7  15 -21    1.41    2.94
   7  15 -22   -0.00    2.31
   7  15 -23    0.00    2.63
  -7  16   1    5.62    4.67
   7  16  -1    8.77    4.84
  -7  16   2   -0.00    3.12
   7  16  -2   -0.00    2.20
  -7  16   3    0.85    2.12
   7  16  -3    0.00    2.38
  -7  16   4    1.14    3.61
   7  16  -4    1.23    2.01
  -7  16   5   -0.00    2.90
   7  16  -5    0.97    3.42
  -7  16   6    4.91    4.17
   7  16  -6    4.54    3.55
  -7  16   7   -0.00    3.28
   7  16  -7    6.02    4.08
  -7  16   8   -0.00    2.39
   7  16  -8    1.98    2.96
  -7  16   9    0.82    3.84
   7  16  -9   -0.00    2.81
  -7  16  10    1.49    3.01
  -7  16  11    1.48    3.52
  -7  16  12    1.87    3.75
  -7  16  13    3.75    3.74
  -7  16  14    1.98    3.11
  -7 -16  16   -0.00    2.80
  -7 -16  17   -0.00    3.46
  -7 -16  18    3.18    3.87
  -7  17   9    4.91    4.37
  -7  17  10    3.13    3.83
  -7  17  11   -0.00    2.54
  -7  17  12    6.06    4.13
  -7  17  13   -0.00    3.63
  -7  17  14    3.74    3.86
  -6   0   1   -0.00    1.55
  -6   0   1    0.88    1.86
   6   0  -1    1.57    1.96
   6   0  -1   -0.00    1.25
  -6   0   2  303.33   33.17
  -6   0   2  318.34   34.81
   6   0  -2  311.73   33.77
   6   0  -2  333.58   34.27
  -6   0   3   -0.00    1.47
  -6   0   3    2.80    2.60
   6   0  -3   -0.00    1.58
   6   0  -3    0.00    1.91
  -6   0   4   18.95    4.48
  -6   0   4   34.00    6.27
   6   0  -4   16.71    4.55
   6   0  -4   32.81    5.76
  -6   0   5    0.17    1.67
  -6   0   5   -0.00    2.40
   6   0  -5    0.58    1.68
   6   0  -5    0.97    1.95
  -6   0   6 1164.72  120.63
  -6   0   6 1325.72  122.54
   6   0  -6 1222.00  121.27
   6   0  -6 1268.02  121.40
  -6   0   7   -0.00    1.67
  -6   0   7   -0.00    1.90
   6   0  -7   -0.00    1.83
   6   0  -7    1.26    1.76
  -6   0   8   28.27    4.91
  -6   0   8   18.65    4.93
   6   0  -8   22.91    4.76
   6   0  -8   20.52    4.61
  -6   0   9    1.25    1.54
  -6   0   9   -0.00    1.50
   6   0  -9    0.33    1.60
   6   0  -9    0.75    1.42
  -6   0  10  210.83   25.17
  -6   0  10  270.33   27.07
   6   0 -10  216.32   25.57
   6   0 -10  260.98   25.92
  -6   0  11    0.00    1.20
  -6   0  11    2.90    1.95
   6   0 -11    0.43    1.62
  -6   0  12  292.04   27.08
  -6   0  12  233.12   27.22
   6   0 -12  218.85   26.46
  -6   0  13   -0.00    1.26
  -6   0  13    0.08    2.06
   6   0 -13    0.19    1.38
  -6   0  14   90.68   11.12
  -6   0  14   81.45   11.54
   6   0 -14   82.96   11.13
  -6   0  15    0.00    1.24
  -6   0  15    0.20    1.49
   6   0 -15    0.40    1.39
  -6   0  16  266.01   26.34
  -6   0  16  206.43   26.35
   6   0 -16  252.04   26.45
  -6   0  17    0.42    1.27
   6   0 -17   -0.00    1.26
  -6   0  18  154.11   17.77
   6   0 -18  157.79   18.09
  -6   0  19   -0.00    1.17
   6   0 -19    0.00    1.35
  -6   0  20    0.00    1.18
  -6   0  20    2.28    1.96
   6   0 -20    1.15    1.70
   6   0 -20    0.00    0.97
  -6   0  21   -0.00    1.49
   6   0 -21    0.46    1.43
  -6   0  22  109.24   13.10
   6   0 -22   99.88   12.50
   6   0 -22   97.27   10.33
  -6   0  23   -0.00    1.67
  -6   0  24    0.08    1.27
  -6   0  25    0.00    1.47
  -6   0  26   41.96    6.89
  -6   0  27   -0.00    1.42
  -6   0  28   18.84    4.23
  -6   0  29   -0.00    1.34
  -6   0  30   20.39    4.43
  -6   0  31    0.08    1.26
  -6   0  32   30.73    5.56
  -6   0  33    1.30    1.48
  -6   0  34   -0.00    1.18
  -6   0  35   -0.00    1.13
  -6   0  36    4.51    2.03
  -6   0  37   -0.00    0.88
  -6   0  38    4.78    2.03
  -6   0  39    0.47    1.09
  -6   0  40    1.38    1.31
  -6   1   1    4.27    2.18
  -6   1   1    0.00    2.10
   6  -1  -1    5.97    2.77
   6  -1  -1    4.18    2.29
   6   1  -1    2.77    1.91
   6   1  -1    0.74    1.84
  -6  -1   1    6.35    2.54
  -6  -1   1    4.25    2.87
  -6   1   2  553.24   55.31
  -6   1   2  589.77   57.25
   6  -1  -2  479.89   55.51
   6  -1  -2  573.63   56.22
   6   1  -2  556.12   55.74
   6   1  -2  569.97   56.19
  -6  -1   2  485.01   54.94
  -6  -1   2  610.25   57.23
  -6   1   3   28.63    5.22
  -6   1   3   30.45    6.31
   6  -1  -3   32.80    6.05
   6  -1  -3   24.11    5.44
   6   1  -3   22.09    5.17
   6   1  -3   24.29    5.24
  -6  -1   3   30.64    5.46
  -6  -1   3   29.57    6.30
  -6   1   4  729.39   73.45
  -6   1   4  789.51   75.42
   6  -1  -4  556.57   73.22
   6  -1  -4  744.88   74.18
   6   1  -4  814.40   74.35
   6   1  -4  744.87   74.22
  -6  -1   4  877.68   74.26
  -6  -1   4  717.76   74.77
  -6   1   5  112.48   12.80
  -6   1   5   81.32   13.07
   6  -1  -5   93.24   12.88
   6  -1  -5  103.17   13.01
   6   1  -5  106.20   13.01
   6   1  -5   96.89   12.90
  -6  -1   5  114.17   12.93
  -6  -1   5   85.65   13.11
  -6   1   6  106.94   12.29
  -6   1   6   94.58   13.06
   6  -1  -6  114.76   13.21
   6  -1  -6   91.37   12.26
   6   1  -6   79.19   11.83
   6   1  -6   89.10   12.26
  -6  -1   6   97.70   12.16
  -6  -1   6   90.46   12.82
  -6   1   7  229.72   23.34
  -6   1   7  218.54   24.57
   6  -1  -7  246.06   24.33
   6  -1  -7  198.43   23.25
   6   1  -7  235.49   23.87
   6   1  -7  172.63   22.91
  -6  -1   7  223.95   23.46
  -6  -1   7  173.59   23.56
  -6   1   8  712.00   66.01
  -6   1   8  690.45   67.35
   6  -1  -8  686.58   66.64
   6  -1  -8  630.23   65.93
   6   1  -8  635.16   66.04
   6   1  -8  607.55   65.87
  -6  -1   8  628.01   65.77
  -6  -1   8  701.32   67.32
  -6   1   9    5.31    2.22
  -6   1   9   13.20    3.85
   6  -1  -9   10.95    3.19
   6  -1  -9   14.89    3.43
   6   1  -9   11.78    3.39
   6   1  -9   11.96    3.46
  -6  -1   9    9.52    3.06
  -6  -1   9    9.06    3.36
  -6   1  10   77.44   10.82
  -6   1  10   91.14   12.25
   6  -1 -10   99.72   12.07
   6   1 -10   73.76   11.01
  -6  -1  10   98.00   11.65
  -6  -1  10   92.62   12.32
  -6   1  11   20.25    4.13
   6  -1 -11   17.52    4.11
   6   1 -11   14.99    3.81
  -6  -1  11   19.16    4.10
  -6  -1  11   17.22    4.48
  -6   1  12  291.31   30.53
  -6   1  12  269.32   31.36
   6  -1 -12  307.57   31.35
   6   1 -12  285.34   30.89
  -6  -1  12  278.56   30.66
  -6  -1  12  304.66   31.86
  -6   1  13   43.38    6.88
  -6   1  13   51.48    8.11
   6  -1 -13   50.64    7.70
   6   1 -13   58.30    7.90
  -6  -1  13   50.76    7.45
  -6  -1  13   35.76    7.23
  -6   1  14  168.00   17.94
  -6   1  14  131.22   18.18
   6  -1 -14  211.14   19.35
   6   1 -14  146.76   17.95
  -6  -1  14  150.45   17.91
  -6  -1  14  142.66   18.46
  -6   1  15   10.05    2.85
  -6   1  15    7.68    3.05
   6  -1 -15   11.84    3.37
   6   1 -15    8.90    2.98
  -6  -1  15   10.38    3.06
  -6  -1  15   15.57    3.97
  -6   1  16    3.07    1.86
  -6   1  16    3.73    2.49
   6  -1 -16    2.46    1.86
   6  -1 -16    4.42    2.03
   6   1 -16    2.65    1.89
  -6  -1  16    2.14    1.56
  -6   1  17    4.88    2.10
   6  -1 -17   10.97    3.16
   6  -1 -17    7.05    2.15
   6   1 -17    6.97    2.68
  -6  -1  17    5.65    2.46
  -6   1  18  218.62   22.13
   6  -1 -18  161.23   21.78
   6  -1 -18  193.25   21.22
   6   1 -18  200.31   22.32
  -6  -1  18  244.84   22.98
  -6   1  19   30.44    5.18
   6  -1 -19   35.94    5.85
   6  -1 -19   33.13    4.73
   6   1 -19   26.49    5.29
  -6  -1  19   30.71    5.62
  -6  -1  19   26.72    5.89
  -6   1  20    0.64    1.33
  -6   1  20   -0.00    1.63
   6  -1 -20    0.71    1.28
   6  -1 -20   -0.00    0.82
   6   1 -20   -0.00    1.43
  -6  -1  20   -0.00    1.28
  -6  -1  20    1.88    2.10
  -6   1  21    2.11    1.98
   6  -1 -21    6.34    2.40
   6  -1 -21    2.66    0.96
   6   1 -21    2.63    1.93
  -6  -1  21    0.00    1.66
  -6   1  22   10.35    3.23
   6   1 -22    9.16    3.00
  -6  -1  22   15.94    4.02
  -6   1  23    3.51    1.90
  -6  -1  23    3.09    2.25
  -6   1  24   22.98    4.85
  -6  -1  24   29.88    5.64
  -6   1  25    2.79    1.73
  -6  -1  25   -0.00    1.30
  -6   1  26   -0.00    1.10
  -6  -1  26    1.76    1.70
  -6   1  27    0.52    1.21
  -6  -1  27   -0.00    1.22
  -6   1  28   34.48    6.11
  -6  -1  28   43.79    6.92
  -6   1  29    0.53    1.24
  -6  -1  29    1.12    1.53
  -6   1  30   16.18    3.61
  -6  -1  30    8.49    3.02
  -6   1  31    0.04    1.27
  -6  -1  31    0.51    1.44
  -6   1  32    1.82    1.55
  -6  -1  32    0.82    1.66
  -6   1  33    0.05    1.16
  -6  -1  33    0.09    1.46
  -6   1  34   15.04    3.50
  -6  -1  34   14.07    3.63
  -6   1  35    2.13    1.64
  -6  -1  35    1.39    1.63
  -6   1  36    1.99    1.73
  -6  -1  36    0.14    1.58
  -6   1  37    0.66    1.30
  -6  -1  37   -0.00    1.40
  -6   1  38    0.28    1.25
  -6  -1  38    4.34    2.08
  -6   1  39    0.00    1.25
  -6  -1  39    0.92    1.57
  -6  -1  40    3.35    1.88
  -6  -1  41    0.25    1.25
  -6   2   1    6.66    2.61
  -6   2   1    9.54    4.01
   6  -2  -1    7.55    3.09
   6  -2  -1    3.93    2.44
   6   2  -1    0.97    1.64
   6   2  -1    1.85    2.08
  -6  -2   1    5.31    2.66
  -6  -2   1    4.22    2.58
  -6   2   2   14.11    3.63
  -6   2   2    3.91    2.94
   6  -2  -2    5.03    2.93
   6  -2  -2    7.54    3.07
   6   2  -2   12.32    3.46
   6   2  -2    4.42    2.60
  -6  -2   2    8.16    3.12
  -6  -2   2    7.53    3.23
  -6   2   3    1.56    1.72
  -6   2   3    5.13    2.74
   6  -2  -3    5.20    2.65
   6  -2  -3    2.36    2.26
   6   2  -3    5.26    2.66
   6   2  -3    2.11    2.22
  -6  -2   3    3.59    2.27
  -6  -2   3    2.36    2.63
  -6   2   4   62.46    9.21
  -6   2   4   63.96   10.50
   6  -2  -4   75.08   10.29
   6  -2  -4   84.89   10.54
   6   2  -4   57.85    9.33
   6   2  -4   78.04   10.29
  -6  -2   4   50.90    8.84
  -6  -2   4   74.37   10.68
  -6   2   5   13.39    3.54
  -6   2   5    9.71    3.55
   6  -2  -5   11.49    3.87
   6  -2  -5   15.47    4.02
   6   2  -5   13.99    3.68
   6   2  -5   10.21    3.24
  -6  -2   5   12.67    3.51
  -6  -2   5   15.47    4.49
  -6   2   6  351.50   33.02
  -6   2   6  335.25   34.47
   6  -2  -6  280.65   32.97
   6  -2  -6  302.69   32.97
   6   2  -6  241.86   32.21
   6   2  -6  302.30   33.03
  -6  -2   6  375.35   33.52
  -6  -2   6  304.53   33.75
  -6   2   7   61.87    8.22
  -6   2   7   46.55    8.52
   6  -2  -7   49.10    8.24
   6  -2  -7   58.64    8.38
   6   2  -7   47.82    8.08
   6   2  -7   60.31    8.61
  -6  -2   7   53.26    8.07
  -6  -2   7   46.82    8.42
  -6   2   8    7.16    2.38
  -6   2   8    3.82    2.51
   6  -2  -8    5.46    2.72
   6  -2  -8    2.78    1.96
   6   2  -8    5.91    2.63
   6   2  -8    1.90    1.68
  -6  -2   8    8.06    2.72
  -6  -2   8    3.27    2.38
  -6   2   9    0.00    1.18
  -6   2   9   -0.00    1.03
   6  -2  -9    0.05    1.68
   6   2  -9   -0.00    1.46
   6   2  -9   -0.00    1.42
  -6  -2   9    1.21    1.65
  -6  -2   9    1.34    1.53
  -6   2  10  199.24   24.70
  -6   2  10  245.36   26.72
   6  -2 -10  223.88   25.73
   6   2 -10  278.79   26.40
  -6  -2  10  244.70   25.76
  -6  -2  10  222.35   26.27
  -6   2  11  245.16   24.81
  -6   2  11  172.94   24.90
   6  -2 -11  233.40   25.42
   6   2 -11  243.71   25.43
  -6  -2  11  246.06   26.25
  -6   2  12  105.01   12.16
  -6   2  12   95.27   13.05
   6  -2 -12   99.31   12.69
   6  -2 -12  102.86   12.46
   6   2 -12   98.76   12.57
  -6  -2  12   86.06   12.08
  -6  -2  12   82.32   12.67
  -6   2  13    7.98    2.70
  -6   2  13    5.99    3.15
   6  -2 -13    7.62    2.94
   6  -2 -13   13.01    3.26
   6   2 -13    9.63    3.06
  -6  -2  13    9.32    2.96
  -6  -2  13   10.29    3.47
  -6   2  14  104.36   12.49
  -6   2  14   90.38   13.14
   6  -2 -14  107.94   13.25
   6  -2 -14  107.60   12.69
   6   2 -14  105.39   13.14
  -6  -2  14   99.29   12.91
  -6  -2  14   92.51   13.31
  -6   2  15   28.43    5.11
  -6   2  15   30.86    6.13
   6  -2 -15   35.41    6.01
   6  -2 -15   32.13    5.35
   6   2 -15   26.67    5.34
  -6  -2  15   28.58    5.44
  -6  -2  15   31.46    6.16
  -6   2  16   60.18    8.38
   6  -2 -16   53.61    8.63
   6  -2 -16   67.03    8.43
   6   2 -16   57.83    8.77
  -6  -2  16   66.77    9.15
  -6   2  17   22.42    4.26
   6  -2 -17   18.45    4.31
   6  -2 -17   19.85    3.84
   6   2 -17   23.12    4.72
  -6  -2  17   19.16    4.36
  -6   2  18   12.21    3.26
   6  -2 -18   16.75    3.85
   6  -2 -18   13.29    2.98
   6   2 -18   11.35    3.41
  -6  -2  18   16.64    3.94
  -6   2  19   16.86    3.55
  -6   2  19   10.61    3.54
   6  -2 -19   13.59    3.50
   6  -2 -19   13.51    2.81
   6   2 -19   17.91    4.06
  -6  -2  19   15.33    3.86
  -6  -2  19   15.80    4.13
  -6   2  20  142.15   15.39
  -6   2  20  124.05   16.01
   6  -2 -20  127.88   15.72
   6  -2 -20  129.00   13.96
   6   2 -20  145.82   16.14
  -6  -2  20  125.72   15.88
  -6  -2  20  127.19   16.35
  -6   2  21    1.25    1.69
   6  -2 -21    3.42    2.13
   6  -2 -21    2.08    0.86
   6   2 -21    5.07    2.23
  -6  -2  21    1.89    2.16
  -6   2  22   31.38    5.87
   6   2 -22   29.06    5.48
  -6  -2  22   29.41    5.90
  -6   2  23    0.37    1.60
  -6  -2  23    0.16    1.63
  -6   2  24    6.14    2.63
  -6  -2  24   10.59    3.51
  -6   2  25   11.65    3.50
  -6  -2  25    8.61    3.18
  -6   2  26   28.77    5.79
  -6  -2  26   41.37    6.91
  -6   2  27    3.01    1.75
  -6  -2  27    2.27    1.66
  -6   2  28   10.18    3.01
  -6  -2  28    7.33    2.85
  -6   2  29    0.73    1.64
  -6  -2  29    3.55    1.98
  -6   2  30   16.39    3.77
  -6  -2  30   14.18    3.95
  -6   2  31    0.59    1.32
  -6  -2  31   -0.00    1.14
  -6   2  32   14.88    3.68
  -6  -2  32   16.69    4.11
  -6   2  33    2.39    1.83
  -6  -2  33    3.38    2.01
  -6   2  34    0.89    1.44
  -6  -2  34    0.73    1.61
  -6   2  35    0.49    1.52
  -6  -2  35    0.83    1.47
  -6   2  36   10.78    3.04
  -6  -2  36   10.24    3.29
  -6   2  37    0.00    1.51
  -6  -2  37    0.36    1.31
  -6   2  38    1.85    1.60
  -6  -2  38    0.81    1.43
  -6  -2  39    0.65    1.38
  -6  -2  40    2.09    1.73
  -6  -2  41    1.27    1.65
  -6   3   1    0.42    1.71
  -6   3   1    0.75    2.32
   6  -3  -1    2.25    1.82
   6  -3  -1    3.81    2.39
   6   3  -1    4.49    2.25
   6   3  -1    5.20    2.59
  -6  -3   1    2.84    1.81
  -6  -3   1    4.41    2.74
  -6   3   2  133.69   15.10
  -6   3   2  133.63   16.76
   6  -3  -2  118.43   15.34
   6  -3  -2   93.52   14.55
   6   3  -2   99.91   14.39
   6   3  -2  129.75   15.44
  -6  -3   2  126.28   14.91
  -6  -3   2  112.15   15.42
  -6   3   3  113.24   15.29
  -6   3   3  102.91   16.25
   6  -3  -3  149.28   16.93
   6  -3  -3  117.54   15.93
   6   3  -3  141.40   16.26
   6   3  -3  144.58   16.58
  -6  -3   3  136.21   15.87
  -6  -3   3  120.87   16.43
  -6   3   4   27.29    5.52
  -6   3   4   30.78    6.71
   6  -3  -4   40.36    7.02
   6  -3  -4   33.54    6.37
   6   3  -4   31.75    6.05
   6   3  -4   28.92    5.90
  -6  -3   4   29.67    5.86
  -6  -3   4   27.29    6.19
  -6   3   5   12.49    3.42
  -6   3   5    7.36    3.65
   6  -3  -5   12.42    3.90
   6  -3  -5   13.64    3.79
   6   3  -5    5.03    2.79
   6   3  -5   18.81    4.38
  -6  -3   5   10.78    3.43
  -6  -3   5    9.38    3.66
  -6   3   6   19.89    4.23
  -6   3   6   20.44    5.12
   6  -3  -6   15.16    4.19
   6  -3  -6   22.54    4.73
   6   3  -6    8.00    3.52
   6   3  -6   13.19    3.92
  -6  -3   6   25.39    4.81
  -6  -3   6   15.12    4.46
  -6   3   7   18.58    4.40
  -6   3   7   22.84    5.74
   6  -3  -7   23.35    5.14
   6  -3  -7   17.66    4.55
   6  -3  -7   24.42    5.04
   6   3  -7   23.06    5.00
   6   3  -7   27.45    5.39
  -6  -3   7   20.49    4.82
  -6  -3   7   27.18    5.77
  -6   3   8  264.90   34.22
  -6   3   8  289.65   35.78
   6  -3  -8  344.57   35.94
   6  -3  -8  320.71   35.40
   6   3  -8  398.28   36.18
   6   3  -8  310.05   35.13
  -6  -3   8  409.61   36.12
  -6  -3   8  361.04   36.56
  -6   3   9   70.24    9.10
  -6   3   9   80.86   10.75
   6  -3  -9   46.71    8.67
   6  -3  -9   47.56    8.42
   6   3  -9   60.22    9.11
  -6  -3   9   68.48    9.45
  -6  -3   9   65.44   10.08
  -6   3  10   18.33    4.24
  -6   3  10   18.88    5.16
   6  -3 -10   29.13    5.59
   6   3 -10   20.52    4.83
  -6  -3  10   22.45    4.88
  -6  -3  10   27.14    5.60
  -6   3  11    7.70    2.55
  -6   3  11    5.48    2.86
   6  -3 -11   10.61    3.54
   6   3 -11    9.82    3.21
  -6  -3  11    6.59    2.78
  -6  -3  11    5.35    2.64
  -6   3  12   73.83    9.74
  -6   3  12   74.02   10.88
   6  -3 -12   82.93   10.84
   6  -3 -12   64.69    9.68
   6   3 -12   68.75   10.13
  -6  -3  12   72.85   10.29
  -6  -3  12   64.34   10.49
  -6   3  13  102.12   13.04
  -6   3  13  112.52   14.56
   6  -3 -13   99.27   13.72
   6  -3 -13  123.76   13.81
   6   3 -13   94.56   13.44
  -6  -3  13  120.62   14.18
  -6  -3  13  102.65   14.20
  -6   3  14  180.88   18.88
  -6   3  14  141.28   17.48
  -6   3  14  119.08   18.15
   6  -3 -14  139.31   18.30
   6  -3 -14  164.35   18.12
   6   3 -14  178.03   18.99
  -6  -3  14  188.75   19.23
  -6  -3  14  145.62   18.91
  -6   3  15   16.36    4.12
  -6   3  15   20.54    4.13
   6  -3 -15   20.59    4.73
   6  -3 -15   19.71    4.09
   6   3 -15   17.07    4.42
  -6  -3  15   20.84    4.62
  -6   3  16   32.21    5.54
  -6   3  16   26.02    4.76
   6  -3 -16   18.59    4.76
   6  -3 -16   24.08    4.55
   6   3 -16   28.40    5.51
  -6  -3  16   22.82    5.05
  -6   3  17   66.87    9.63
  -6   3  17   77.11    9.48
   6  -3 -17   67.58    8.97
   6   3 -17   60.24    9.65
  -6  -3  17   75.62   10.34
  -6   3  18  116.13   13.72
  -6   3  18  118.21   13.16
  -6   3  18   86.48   13.44
   6  -3 -18  117.35   12.69
   6   3 -18  105.83   13.75
  -6  -3  18  116.99   14.18
  -6  -3  18   86.59   13.70
  -6   3  19   30.10    5.90
  -6   3  19   41.48    6.12
  -6   3  19   33.43    6.61
   6   3 -19   41.97    6.81
  -6  -3  19   45.53    7.19
  -6  -3  19   33.28    6.84
  -6   3  20    4.04    2.13
  -6   3  20    1.93    1.88
   6   3 -20    5.73    2.48
  -6  -3  20    5.06    2.64
  -6  -3  20    0.29    1.48
  -6   3  21    0.22    1.24
  -6   3  21   -0.00    1.48
   6  -3 -21   -0.00    0.67
   6   3 -21    0.81    1.63
  -6  -3  21   -0.00    1.47
  -6  -3  21    2.82    2.14
  -6   3  22   38.56    7.33
   6   3 -22   65.83    8.56
  -6  -3  22   42.66    7.86
  -6   3  23   18.57    4.42
   6   3 -23   16.22    4.02
  -6  -3  23   11.37    4.05
  -6   3  24   46.46    8.13
  -6  -3  24   69.40    9.64
  -6   3  25    1.07    1.86
  -6  -3  25    1.50    1.71
  -6   3  26    4.06    2.26
  -6  -3  26    4.46    2.68
  -6   3  27   -0.00    1.61
  -6  -3  27    0.27    1.59
  -6   3  28   18.54    4.42
  -6  -3  28   21.99    5.06
  -6   3  29    3.24    2.44
  -6  -3  29    4.12    2.36
  -6   3  30   21.90    4.64
  -6  -3  30   21.12    4.92
  -6   3  31    0.00    1.42
  -6  -3  31    0.14    1.30
  -6   3  32    3.02    1.83
  -6  -3  32    0.00    1.25
  -6   3  33    1.10    1.68
  -6  -3  33    8.07    2.94
  -6   3  34    9.84    2.91
  -6  -3  34    5.81    2.77
  -6   3  35    0.31    1.35
  -6  -3  35    0.00    1.15
  -6   3  36    0.00    1.60
  -6  -3  36    0.00    1.51
  -6   3  37    0.39    1.16
  -6  -3  37    0.00    1.44
  -6   3  38    3.13    1.79
  -6  -3  38    1.20    1.76
  -6  -3  39    0.60    1.71
  -6  -3  40   -0.00    1.57
  -6   4   1  164.77   19.82
  -6   4   1  178.93   19.61
  -6   4   1  132.02   20.02
   6  -4  -1  150.93   19.58
   6  -4  -1  145.33   19.55
   6   4  -1  173.52   19.76
   6   4  -1  190.28   20.36
  -6  -4   1  137.24   18.74
  -6  -4   1  188.97   21.01
  -6   4   2   10.61    3.89
  -6   4   2   14.09    3.78
  -6   4   2   14.05    4.80
   6  -4  -2   10.73    3.72
   6  -4  -2   12.02    3.92
   6   4  -2    9.33    3.59
   6   4  -2   10.35    3.87
  -6  -4   2   10.32    3.45
  -6  -4   2   10.59    4.10
  -6   4   3    3.66    2.38
  -6   4   3    5.34    2.61
  -6   4   3    4.79    2.91
   6  -4  -3    4.66    2.59
   6  -4  -3    2.88    2.53
   6   4  -3    6.43    2.68
   6   4  -3    5.30    2.87
  -6  -4   3    6.41    2.91
  -6  -4   3   -0.00    2.26
  -6   4   4   16.64    4.42
  -6   4   4   17.02    4.31
  -6   4   4   11.40    4.41
   6  -4  -4   19.29    4.82
   6  -4  -4   16.78    4.56
   6   4  -4   12.31    3.95
   6   4  -4   25.52    5.20
  -6  -4   4   19.47    4.63
  -6  -4   4   17.54    4.77
  -6   4   5  148.63   22.51
  -6   4   5  220.59   23.39
  -6   4   5  177.88   24.05
   6  -4  -5  227.84   24.12
   6  -4  -5  208.67   23.64
   6   4  -5  252.56   24.32
   6   4  -5  182.02   23.05
  -6  -4   5  226.43   23.70
  -6  -4   5  202.75   24.20
  -6   4   6  281.41   28.26
  -6   4   6  241.03   27.11
  -6   4   6  204.13   27.91
   6  -4  -6  242.15   27.70
   6   4  -6  272.11   27.98
   6   4  -6  249.27   27.62
  -6  -4   6  245.98   27.40
  -6  -4   6  226.48   27.97
  -6   4   7   77.17   10.53
  -6   4   7   69.29    9.84
  -6   4   7   65.12   10.77
   6  -4  -7   66.75   10.11
   6   4  -7   54.97    9.51
  -6  -4   7   75.95   10.38
  -6  -4   7   63.38   10.54
  -6   4   8    7.73    2.89
  -6   4   8    5.26    2.71
  -6   4   8    6.06    3.42
   6  -4  -8    7.65    3.17
   6   4  -8    6.32    2.91
  -6  -4   8    5.56    2.74
  -6  -4   8    4.44    2.87
  -6   4   9   57.50    8.99
  -6   4   9   58.75    8.73
  -6   4   9   46.56    9.05
   6  -4  -9   63.11    9.28
   6   4  -9   61.37    9.28
  -6  -4   9   57.40    8.97
  -6  -4   9   54.89    9.34
  -6   4  10   38.63    6.83
  -6   4  10   35.10    6.24
  -6   4  10   30.76    7.06
   6   4 -10   36.14    6.77
  -6  -4  10   29.97    6.16
  -6  -4  10   38.08    7.38
  -6   4  11  128.15   15.63
  -6   4  11  133.55   15.21
  -6   4  11  109.24   15.92
   6   4 -11  121.66   15.52
  -6  -4  11  130.48   15.74
  -6  -4  11  102.45   15.54
  -6   4  12  110.24   13.70
  -6   4  12   83.44   12.37
  -6   4  12  123.20   15.03
   6  -4 -12   98.45   13.12
   6   4 -12  104.68   13.68
  -6  -4  12  109.01   13.73
  -6  -4  12   94.27   13.89
  -6   4  13   36.76    6.67
  -6   4  13   40.07    6.47
   6  -4 -13   37.81    6.48
   6   4 -13   37.15    6.84
  -6  -4  13   29.49    6.27
  -6  -4  13   36.02    7.37
  -6   4  14    1.14    1.70
  -6   4  14    0.37    1.41
   6  -4 -14    2.03    1.77
   6   4 -14    2.11    1.74
  -6  -4  14    1.02    1.87
  -6   4  15  126.02   14.26
  -6   4  15  108.28   13.15
   6  -4 -15  102.94   13.07
   6   4 -15  126.92   14.62
  -6  -4  15   75.18   12.93
  -6   4  16  147.78   17.89
  -6   4  16  153.70   17.33
   6  -4 -16  143.54   17.10
   6   4 -16  139.24   17.99
  -6  -4  16  158.32   18.48
  -6   4  17   13.17    3.72
  -6   4  17   12.31    3.31
  -6   4  17   10.10    3.49
   6   4 -17   14.21    4.05
  -6  -4  17   14.54    4.07
  -6  -4  17   13.64    4.19
  -6   4  18   55.65    8.28
  -6   4  18   51.58    7.63
  -6   4  18   49.87    8.51
   6   4 -18   53.70    8.53
  -6  -4  18   67.39    9.24
  -6  -4  18   33.22    7.79
  -6   4  19   99.23   12.25
  -6   4  19   93.67   11.40
  -6   4  19   93.72   12.75
   6   4 -19   75.07   11.88
  -6  -4  19  106.85   13.10
  -6  -4  19   73.57   12.27
  -6   4  20  116.41   14.27
  -6   4  20  107.10   14.53
   6   4 -20  106.26   14.42
  -6  -4  20  140.99   15.56
  -6  -4  20   95.20   14.49
  -6   4  21    8.27    3.02
  -6   4  21   11.79    3.59
   6   4 -21    6.19    2.68
  -6  -4  21    9.10    3.32
  -6  -4  21    8.85    3.56
  -6   4  22    5.17    2.71
   6   4 -22    8.30    3.15
  -6  -4  22    4.88    2.89
  -6   4  23    0.60    1.74
   6   4 -23    0.06    1.32
  -6  -4  23    0.42    1.72
  -6   4  24    1.56    1.91
  -6  -4  24    0.73    1.52
  -6   4  25    7.62    2.83
  -6  -4  25    4.02    2.51
  -6   4  26   16.06    4.09
  -6  -4  26    8.29    3.31
  -6   4  27    4.84    2.51
  -6  -4  27    6.52    3.01
  -6   4  28   12.77    3.70
  -6  -4  28    5.78    3.18
  -6   4  29    0.37    1.61
  -6  -4  29    1.76    1.83
  -6   4  30    7.13    2.80
  -6  -4  30    1.93    1.99
  -6   4  31    3.84    2.09
  -6  -4  31    2.08    2.00
  -6   4  32   15.93    3.88
  -6  -4  32   10.00    3.67
  -6   4  33    0.00    1.61
  -6  -4  33    0.70    1.52
  -6   4  34    0.00    1.31
  -6  -4  34    0.54    1.83
  -6  -4  35    2.72    2.11
  -6  -4  36    6.41    2.80
  -6  -4  37    0.00    1.36
  -6  -4  38    1.34    1.83
  -6  -4  39   -0.00    1.59
  -6   5   1   17.79    5.05
  -6   5   1   19.81    5.78
   6  -5  -1   13.66    4.51
   6  -5  -1   18.58    5.17
   6   5  -1   16.05    4.41
   6   5  -1   18.67    5.05
  -6  -5   1   11.70    4.46
  -6   5   2  105.22   13.44
  -6   5   2   93.25   14.14
   6  -5  -2   82.49   12.61
   6  -5  -2   83.26   12.75
   6   5  -2   85.31   12.38
   6   5  -2   76.56   12.16
  -6  -5   2  102.73   13.83
  -6   5   3  125.21   15.91
  -6   5   3   94.71   15.85
   6  -5  -3  113.30   15.58
   6   5  -3  114.55   15.40
   6   5  -3  126.01   15.85
  -6  -5   3  130.35   16.67
  -6   5   4   84.32   13.24
  -6   5   4   93.43   14.60
   6  -5  -4  100.77   13.91
   6   5  -4   91.27   13.41
   6   5  -4  122.18   14.51
  -6  -5   4  112.60   14.85
  -6   5   5    2.27    2.48
  -6   5   5    1.88    1.74
  -6   5   5    2.04    2.58
   6  -5  -5    1.60    2.22
   6   5  -5    0.43    1.61
   6   5  -5    4.79    2.90
  -6  -5   5    0.00    2.37
  -6   5   6    2.49    2.32
  -6   5   6    3.40    1.98
  -6   5   6    0.57    2.41
   6  -5  -6    4.57    2.71
   6   5  -6    2.87    2.25
  -6  -5   6    0.47    2.66
  -6   5   7   48.93    8.34
  -6   5   7   38.99    7.34
  -6   5   7   47.08    8.97
   6  -5  -7   59.19    8.86
   6   5  -7   54.43    8.62
  -6  -5   7   39.53    8.16
  -6   5   8   44.74    8.13
  -6   5   8   51.84    8.10
  -6   5   8   49.55    9.22
   6  -5  -8   41.46    7.91
   6   5  -8   50.54    8.50
  -6  -5   8   54.06    9.19
  -6   5   9   77.74   11.08
  -6   5   9   77.47   10.51
  -6   5   9   46.11   10.08
   6  -5  -9   74.91   10.88
   6   5  -9   88.60   11.54
  -6  -5   9   70.24   11.27
  -6   5  10   34.82    6.88
  -6   5  10   45.10    7.16
  -6   5  10   30.35    7.21
   6   5 -10   34.35    7.03
  -6  -5  10   48.07    8.53
  -6   5  11    0.00    1.69
  -6   5  11    2.15    2.14
   6   5 -11   -0.00    1.48
  -6  -5  11    2.14    2.29
  -6   5  12    7.91    3.25
  -6   5  12   10.77    3.30
   6  -5 -12    7.46    2.97
   6   5 -12    7.76    3.32
  -6   5  13  235.53   25.65
  -6   5  13  195.34   24.41
   6  -5 -13  219.46   25.05
   6   5 -13  246.59   26.12
  -6   5  14  283.09   28.17
  -6   5  14  235.61   26.84
   6  -5 -14  245.92   27.14
   6   5 -14  218.65   27.42
  -6   5  15    0.00    1.57
  -6   5  15   -0.00    1.58
  -6   5  15   -0.00    1.94
   6   5 -15    1.38    1.93
  -6  -5  15   -0.00    1.71
  -6   5  16   15.65    4.11
  -6   5  16   10.85    3.31
  -6   5  16    8.18    3.47
   6   5 -16   13.47    4.26
  -6  -5  16   16.14    4.61
  -6   5  17   -0.00    1.74
  -6   5  17    0.17    1.25
  -6   5  17   -0.00    2.20
   6   5 -17   -0.00    1.73
  -6  -5  17   -0.00    2.00
  -6   5  18  139.84   15.37
  -6   5  18  138.09   14.65
  -6   5  18   83.51   14.35
   6   5 -18  104.33   14.85
  -6  -5  18  106.99   15.42
  -6   5  19   21.69    5.15
  -6   5  19   27.48    6.03
   6   5 -19   26.41    5.82
  -6  -5  19   29.29    6.62
  -6   5  20   12.81    3.81
  -6   5  20   17.48    4.84
   6   5 -20   21.16    5.06
  -6  -5  20   12.96    4.41
  -6   5  21    1.12    1.56
   6   5 -21    0.00    1.57
  -6  -5  21    0.00    2.26
  -6   5  22   -0.00    2.00
   6   5 -22    0.00    1.91
  -6  -5  22   -0.00    1.98
  -6   5  23   29.89    6.50
   6   5 -23   40.13    7.14
  -6  -5  23   30.07    7.07
  -6   5  24   19.31    4.87
  -6  -5  24   13.11    4.55
  -6   5  25    4.80    2.59
  -6  -5  25    3.74    3.12
  -6   5  26   -0.00    1.78
  -6  -5  26    0.42    1.77
  -6   5  27    1.84    1.90
  -6  -5  27    1.43    2.02
  -6   5  28    6.04    2.87
  -6  -5  28    5.02    3.17
  -6  -5  29    5.91    3.05
  -6  -5  30    3.28    2.78
  -6  -5  31    0.00    1.90
  -6  -5  32   -0.00    1.92
  -6  -5  33    6.39    3.01
  -6  -5  34   -0.00    2.01
  -6  -5  35    2.37    2.37
  -6  -5  36    4.01    2.46
  -6  -5  37   -0.00    1.65
  -6   6   1  165.16   19.60
   6  -6  -1  150.65   19.39
   6   6  -1  141.49   18.60
   6   6  -1  133.56   18.49
  -6  -6   1  151.91   19.65
  -6   6   2   23.51    5.90
   6  -6  -2   28.81    6.44
   6   6  -2   22.94    5.68
   6   6  -2   28.16    6.26
  -6  -6   2   31.58    7.02
  -6   6   3    9.77    3.75
   6  -6  -3    4.33    2.77
   6   6  -3    5.77    3.22
   6   6  -3    4.08    2.92
  -6  -6   3    4.24    3.36
  -6   6   4   29.33    6.27
   6  -6  -4   23.96    5.89
   6   6  -4   15.06    4.57
  -6  -6   4   20.66    5.72
  -6   6   5  122.86   16.19
   6  -6  -5  106.69   15.85
   6   6  -5  130.07   16.38
  -6  -6   5  118.88   16.67
  -6   6   6   78.15   11.76
   6  -6  -6  104.04   13.13
   6   6  -6   57.26   10.80
  -6  -6   6   87.44   12.85
  -6   6   7   49.67    8.92
   6  -6  -7   48.51    8.86
   6   6  -7   48.61    8.90
  -6  -6   7   67.61   10.57
  -6   6   8   16.92    4.51
   6  -6  -8   13.23    4.24
   6   6  -8   13.68    4.23
  -6  -6   8    3.14    2.89
  -6   6   9  113.92   14.93
   6  -6  -9  115.50   15.04
   6   6  -9  110.53   14.86
  -6  -6   9   87.53   14.55
  -6   6  10   90.49   12.03
   6  -6 -10   67.98   11.00
   6   6 -10   73.73   11.31
  -6  -6  10   64.84   11.47
  -6   6  11   61.04    9.76
  -6   6  11   61.26    9.38
   6   6 -11   56.92    9.82
  -6   6  12   68.51   10.28
  -6   6  12   60.70    9.57
   6   6 -12   62.42   10.25
  -6   6  13    2.77    2.30
  -6   6  13    2.25    2.08
   6   6 -13    6.30    3.09
  -6   6  14    3.51    2.43
  -6   6  14    0.42    1.32
   6   6 -14   -0.00    1.69
  -6  -6  14   -0.00    1.91
  -6   6  15   48.56    8.27
  -6   6  15   54.19    8.11
   6   6 -15   65.45    9.65
  -6  -6  15   27.57    7.47
  -6   6  16    8.38    3.46
  -6   6  16   14.17    3.71
   6   6 -16    5.97    2.91
  -6  -6  16    5.11    3.09
  -6   6  17   12.15    4.03
  -6   6  17   28.85    5.27
   6   6 -17   14.90    4.70
  -6  -6  17   12.16    4.43
  -6   6  18   41.83    6.84
   6   6 -18   33.68    6.51
  -6  -6  18   10.22    5.10
  -6   6  19    8.21    3.39
   6   6 -19   20.71    5.22
  -6  -6  19   13.12    4.74
  -6   6  20    2.35    2.17
   6   6 -20    3.10    2.41
  -6  -6  20    2.21    2.39
   6   6 -21   18.34    4.82
  -6  -6  21    8.80    4.03
   6   6 -22   10.64    3.94
  -6  -6  22    7.13    3.90
   6   6 -23   21.71    5.42
  -6  -6  23   12.04    4.65
  -6  -6  24    2.35    2.74
  -6  -6  25   13.53    4.52
  -6  -6  26   16.65    5.02
  -6  -6  27    8.15    3.64
  -6  -6  28    4.73    3.51
  -6  -6  29    0.67    2.16
  -6  -6  30    0.65    1.89
  -6  -6  31    9.76    3.87
  -6  -6  32    3.65    3.24
  -6  -6  33   -0.00    2.19
  -6  -6  34    1.45    1.82
  -6  -6  35    0.00    1.91
  -6  -6  36   -0.00    1.86
  -6   7   1   13.79    4.78
   6  -7  -1   18.04    5.44
   6   7  -1   18.75    5.43
  -6  -7   1   19.20    5.88
  -6   7   2   12.06    4.59
   6  -7  -2   18.43    5.23
   6   7  -2   11.74    4.09
  -6  -7   2    5.56    3.61
  -6   7   3  256.69   27.71
   6  -7  -3  205.95   26.92
  -6  -7   3  218.81   27.43
  -6   7   4   52.28    9.71
   6  -7  -4   59.85   10.42
  -6  -7   4   62.77   10.86
  -6   7   5   20.67    5.82
   6  -7  -5   14.05    4.81
  -6  -7   5   12.03    4.93
  -6   7   6   22.80    5.77
   6  -7  -6   17.27    5.65
  -6  -7   6   19.28    5.99
  -6   7   7   23.85    5.71
   6  -7  -7   14.65    5.01
  -6  -7   7   17.43    5.52
  -6   7   8   44.19    8.27
   6  -7  -8   43.72    8.61
  -6  -7   8   33.84    7.84
  -6   7   9  107.60   15.28
   6  -7  -9   95.51   14.92
  -6  -7   9  135.99   17.09
  -6   7  10   -0.00    2.12
  -6   7  11    1.49    2.05
  -6   7  12   10.01    3.98
  -6   7  13  172.87   19.21
  -6  -7  13  114.58   18.36
  -6   7  14    6.58    3.38
  -6  -7  14    0.64    2.42
  -6   7  15    1.38    2.15
  -6  -7  15   -0.00    2.16
  -6   7  16    6.25    2.96
  -6  -7  16    1.57    3.25
  -6   7  17    1.17    2.32
  -6  -7  17    4.42    3.12
  -6   7  18    4.96    2.79
  -6  -7  18    4.64    3.00
  -6   7  19   59.07    9.24
  -6  -7  19   39.35    8.93
  -6   7  20    6.82    3.15
  -6  -7  20    4.09    4.17
  -6  -7  21    4.03    2.93
  -6  -7  22    1.68    2.17
  -6  -7  23   16.05    5.47
  -6  -7  24    2.78    2.98
  -6  -7  25    8.76    4.36
  -6  -7  26    2.13    2.50
  -6  -7  27    0.11    1.53
  -6  -7  28    9.83    4.25
  -6  -7  29   18.43    5.61
  -6  -7  30    1.82    2.62
  -6  -7  31    3.10    2.84
  -6  -7  32    0.56    2.42
  -6  -7  33    5.53    3.16
  -6  -7  34    1.30    2.21
  -6  -7  35    7.67    3.73
   6  -8  -1  121.27   16.74
   6   8  -1  104.31   15.60
  -6  -8   1   99.26   15.87
   6  -8  -2    1.41    2.59
   6   8  -2    9.26    4.31
  -6  -8   2    8.07    4.38
  -6   8   3   -0.00    1.78
   6  -8  -3   -0.00    2.05
   6   8  -3    0.40    1.73
  -6  -8   3   -0.00    2.08
  -6   8   4    1.88    2.24
   6  -8  -4    1.19    2.95
   6   8  -4   -0.00    2.35
  -6  -8   4    3.80    2.86
  -6   8   5  205.83   24.05
   6  -8  -5  211.43   24.65
   6   8  -5  161.47   22.83
  -6  -8   5  183.83   24.20
  -6   8   6    5.07    3.55
   6  -8  -6    8.51    3.75
   6   8  -6    4.67    3.74
  -6  -8   6    7.27    3.73
  -6   8   7  100.74   13.75
   6  -8  -7   71.54   12.58
   6   8  -7   84.42   13.10
  -6  -8   7   78.00   13.41
   6   8  -8    1.21    2.07
   6   8  -9  112.73   16.18
  -6   8  10   54.04    9.28
   6   8 -10   32.13    7.55
  -6   8  11  107.13   13.85
   6   8 -11   74.46   12.52
  -6  -8  11   72.26   12.93
  -6   8  12   28.93    6.49
   6   8 -12   17.02    5.20
  -6  -8  12   12.47    4.89
  -6   8  13    3.50    2.39
   6   8 -13   -0.00    2.39
  -6  -8  13    1.02    2.57
  -6   8  14    6.01    3.18
   6   8 -14    2.55    2.72
  -6  -8  14    1.88    2.95
  -6   8  15   90.84   13.15
   6   8 -15   88.52   13.33
  -6  -8  15   71.80   13.04
  -6   8  16    0.40    2.36
   6   8 -16    2.51    2.88
  -6  -8  16   -0.00    2.84
  -6   8  17   24.11    5.85
   6   8 -17   33.12    6.86
  -6  -8  17    9.81    4.82
  -6   8  18    0.64    1.73
   6   8 -18    0.56    1.91
  -6  -8  18   -0.00    2.66
  -6   8  19   14.55    4.70
   6   8 -19   13.13    4.90
  -6  -8  19   11.97    4.80
   6   8 -20    1.32    2.41
  -6  -8  20    2.11    2.94
   6   8 -21   12.71    4.49
  -6  -8  21    7.39    3.85
   6   8 -22   -0.00    1.97
  -6  -8  22    0.00    2.53
   6   8 -23    8.70    3.99
  -6  -8  23    4.28    3.89
   6   8 -24    2.31    2.37
  -6  -8  24   -0.00    2.37
  -6  -8  25    9.77    4.37
  -6  -8  26    2.45    3.24
  -6  -8  27   17.43    5.39
  -6  -8  28   -0.00    2.63
  -6  -8  29    0.09    2.27
  -6  -8  30    0.64    2.30
  -6  -8  31    7.07    4.26
  -6  -8  32    1.46    2.97
  -6  -8  33    1.02    2.97
  -6   9   1    5.26    3.66
  -6   9   1    5.08    2.98
   6  -9  -1    3.90    3.23
   6   9  -1    4.47    3.28
  -6  -9   1    9.07    4.78
  -6   9   2    7.86    3.98
  -6   9   2    3.02    2.80
   6  -9  -2    6.54    3.97
   6   9  -2   10.72    4.51
  -6  -9   2    3.50    3.14
  -6   9   3  141.38   18.41
  -6   9   3  100.93   16.44
   6  -9  -3  113.91   17.58
   6   9  -3  143.15   18.09
  -6  -9   3  128.72   18.40
  -6   9   4    2.53    3.27
   6  -9  -4    4.73    3.46
   6   9  -4    6.65    3.76
  -6  -9   4   15.41    5.23
  -6   9   5   -0.00    2.36
   6   9  -5    0.00    1.70
  -6  -9   5    3.93    3.27
  -6   9   6   11.01    4.39
   6   9  -6   13.00    4.95
  -6  -9   6   14.55    5.57
  -6   9   7    9.46    4.38
   6   9  -7   16.17    5.15
   6   9  -8    1.66    2.58
   6   9  -9   72.37   12.15
   6   9 -10    4.80    3.46
  -6  -9  10    1.35    2.35
   6   9 -11   -0.00    2.27
  -6  -9  11    1.12    2.82
   6   9 -12    2.21    2.49
  -6  -9  12   -0.00    2.23
   6   9 -13   81.78   12.59
  -6  -9  13   60.73   11.98
   6   9 -14    2.29    2.74
  -6  -9  14    1.17    2.33
   6   9 -15   20.58    5.76
  -6  -9  15    8.07    4.62
   6   9 -16    6.35    3.39
  -6  -9  16    0.70    2.36
   6   9 -17    9.67    4.12
  -6  -9  17    4.15    3.29
   6   9 -18    0.00    2.46
  -6  -9  18    0.94    2.80
  -6   9  19   37.48    7.65
   6   9 -19   33.06    7.48
  -6  -9  19   14.95    5.87
   6   9 -20    4.40    3.36
  -6  -9  20    1.16    2.43
   6   9 -21    2.12    2.01
  -6  -9  21    1.37    2.63
   6   9 -22   -0.00    1.74
  -6  -9  22   -0.00    2.94
   6   9 -23   23.85    6.52
  -6  -9  23   28.04    7.24
   6   9 -24    0.94    1.87
  -6  -9  24   -0.00    3.22
  -6  -9  25    8.88    4.38
  -6  -9  26    0.32    2.81
  -6  -9  27    2.64    3.16
  -6  -9  28   -0.00    2.64
  -6  -9  29    3.23    2.96
  -6  -9  30   -0.00    2.19
  -6  -9  31    1.41    3.26
  -6  -9  32    2.75    3.06
  -6  10   1   39.39    8.52
   6 -10  -1   27.76    7.66
   6  10  -1   28.23    7.16
  -6 -10   1   23.76    7.36
  -6  10   2    8.24    4.33
   6  10  -2   13.45    5.09
  -6 -10   2   11.10    4.70
  -6  10   3    3.08    3.18
   6  10  -3    1.08    2.48
  -6 -10   3   -0.00    2.34
  -6  10   4    5.56    3.86
   6  10  -4   14.56    5.13
  -6 -10   4    4.78    3.66
  -6  10   5   25.27    6.59
   6  10  -5   12.39    4.80
  -6  10   6    0.00    2.04
   6  10  -6    0.39    2.67
  -6  10   7   10.44    4.50
   6  10  -7   15.81    5.00
  -6  10   8    0.91    2.38
   6  10  -8   -0.00    1.73
  -6 -10   8    0.67    2.15
  -6  10   9    0.00    1.90
   6  10  -9   -0.00    1.69
  -6 -10   9    1.00    2.63
  -6  10  10    1.76    2.50
   6  10 -10   -0.00    2.50
  -6 -10  10    0.98    2.69
  -6  10  11   56.45   10.96
   6  10 -11  102.37   13.58
  -6 -10  11   43.96   10.52
  -6  10  12    0.00    1.80
   6  10 -12    1.67    2.93
  -6 -10  12    0.00    2.07
  -6  10  13    1.41    2.47
   6  10 -13    8.45    4.13
  -6 -10  13    6.70    4.11
  -6  10  14    1.91    2.98
   6  10 -14   10.92    4.63
  -6 -10  14    0.77    2.21
  -6  10  15   53.06    9.58
   6  10 -15   46.24    9.20
  -6 -10  15   21.39    7.39
  -6  10  16    0.00    2.50
   6  10 -16    0.87    2.36
  -6 -10  16    4.03    3.35
  -6  10  17   41.66    8.44
   6  10 -17   26.14    7.07
  -6 -10  17   31.20    8.25
   6  10 -18    5.15    3.50
  -6 -10  18    0.78    2.42
   6  10 -19    7.67    3.88
  -6 -10  19    3.72    3.56
   6  10 -20    1.62    2.25
  -6 -10  20   -0.00    1.91
   6  10 -21   44.43    9.02
  -6 -10  21   24.59    7.62
   6  10 -22    3.58    2.91
  -6 -10  22   -0.00    2.32
   6  10 -23    2.71    3.11
  -6 -10  23   -0.00    2.90
   6  10 -24    3.11    3.07
  -6 -10  24   -0.00    2.81
  -6 -10  25    8.46    4.23
  -6 -10  26   -0.00    2.15
  -6 -10  27    0.82    2.25
  -6 -10  28    0.02    1.82
  -6 -10  29    0.00    2.49
  -6 -10  30    0.00    2.20
  -6  11   1    3.85    3.52
   6  11  -1    5.71    3.88
  -6 -11   1   11.69    5.16
  -6  11   2   -0.00    2.81
   6  11  -2    2.06    2.84
  -6 -11   2   -0.00    2.08
  -6  11   3   47.54    9.94
   6  11  -3   59.83   10.65
  -6 -11   3   29.27    8.84
  -6  11   4    1.14    2.36
   6  11  -4    3.37    3.32
  -6  11   5    3.16    3.22
   6  11  -5   -0.00    2.91
  -6  11   6    1.20    2.79
   6  11  -6    0.00    2.43
  -6  11   7    1.87    2.53
   6  11  -7    3.71    3.54
  -6 -11   7   10.29    4.90
  -6  11   8   10.74    5.06
   6  11  -8   13.66    5.22
  -6 -11   8   13.44    5.46
  -6  11   9   35.36    8.21
   6  11  -9   23.57    7.11
  -6 -11   9   16.26    6.18
  -6  11  10    3.05    3.51
   6  11 -10    1.89    2.95
  -6 -11  10    0.47    3.00
  -6  11  11    1.16    2.05
   6  11 -11    0.65    2.32
  -6 -11  11   -0.00    3.08
  -6  11  12    3.11    3.54
   6  11 -12    3.51    3.53
  -6 -11  12   -0.00    2.55
  -6  11  13   28.64    7.43
   6  11 -13   23.14    6.44
  -6 -11  13   16.91    6.54
  -6  11  14    2.01    2.74
   6  11 -14   -0.00    2.53
  -6 -11  14   -0.00    2.51
  -6  11  15   14.75    5.20
   6  11 -15   17.41    5.57
  -6 -11  15    2.22    3.36
  -6  11  16   -0.00    2.17
   6  11 -16    0.93    2.37
  -6 -11  16    1.60    3.07
  -6  11  17   12.14    5.08
   6  11 -17   16.68    5.52
  -6 -11  17   10.09    4.87
  -6  11  18    0.51    2.57
   6  11 -18    3.27    2.80
  -6 -11  18   -0.00    3.06
   6  11 -19   22.78    6.74
  -6 -11  19   13.66    5.90
   6  11 -20   -0.00    2.04
  -6 -11  20    0.00    2.15
   6  11 -21    0.87    2.54
  -6 -11  21    2.13    2.73
   6  11 -22    2.48    3.13
  -6 -11  22    1.07    2.80
   6  11 -23   18.38    5.91
  -6 -11  23    5.08    4.18
   6  11 -24    8.84    4.28
  -6 -11  24    3.71    3.18
  -6 -11  25    2.42    3.10
  -6 -11  26    2.09    2.97
  -6 -11  27    1.49    3.52
  -6 -11  28    1.28    3.36
  -6 -11  29    3.53    3.24
  -6  12   1   31.25    8.11
   6  12  -1   39.07    8.69
  -6 -12   1   28.61    8.61
  -6  12   2   -0.00    2.43
   6  12  -2    0.00    2.48
  -6  12   3    0.00    3.13
   6  12  -3    3.42    3.15
  -6  12   4   -0.00    2.72
   6  12  -4    2.72    2.56
  -6  12   5   32.55    8.15
   6  12  -5   39.35    8.67
  -6 -12   5   18.71    7.29
  -6  12   6    0.38    2.53
   6  12  -6    0.27    2.74
  -6 -12   6    1.70    3.05
  -6  12   7    2.99    3.29
   6  12  -7    6.52    3.96
  -6 -12   7    0.00    2.50
  -6  12   8    0.75    2.71
   6  12  -8    2.30    2.59
  -6 -12   8   -0.00    3.00
  -6  12   9    9.57    4.81
   6  12  -9   11.07    4.78
  -6 -12   9    4.98    4.03
  -6  12  10    0.00    2.78
   6  12 -10   -0.00    2.89
  -6 -12  10   -0.00    2.94
  -6  12  11   17.82    6.08
   6  12 -11   33.42    7.61
  -6 -12  11    7.08    4.66
  -6  12  12   -0.00    2.66
   6  12 -12    1.94    2.44
  -6 -12  12    1.78    3.64
  -6  12  13    8.66    4.30
   6  12 -13    1.51    2.73
  -6 -12  13    4.13    3.72
  -6  12  14    1.64    2.77
   6  12 -14   -0.00    1.96
  -6 -12  14   -0.00    2.47
  -6  12  15   14.70    5.64
   6  12 -15   17.15    6.06
  -6 -12  15   16.21    5.90
  -6  12  16    2.45    2.91
   6  12 -16    0.00    2.61
  -6 -12  16    0.27    2.49
  -6  12  17    1.92    2.80
   6  12 -17   12.99    5.03
  -6 -12  17    0.94    2.93
   6  12 -18    1.11    2.74
  -6 -12  18    0.00    3.51
   6  12 -19    5.18    4.15
  -6 -12  19    1.68    3.32
   6  12 -20    0.45    2.34
  -6 -12  20   -0.00    2.49
   6  12 -21   20.51    6.28
  -6 -12  21    7.79    4.64
  -6 -12  22   -0.00    3.27
   6  12 -23    1.58    2.42
  -6 -12  23    0.00    2.49
   6  12 -24    1.95    2.76
  -6 -12  24    1.88    2.95
  -6 -12  25    3.46    3.49
  -6 -12  26   -0.00    2.31
  -6 -12  27    0.00    3.03
  -6  13   1    1.11    2.91
   6  13  -1   13.47    5.24
  -6  13   2    3.20    3.44
   6  13  -2    4.67    3.51
  -6  13   3   41.22    9.53
   6  13  -3   26.53    7.93
  -6  13   4    9.50    4.83
   6  13  -4   11.51    5.02
  -6 -13   4    7.61    4.91
  -6  13   5    9.15    4.73
   6  13  -5    7.21    4.03
  -6 -13   5    5.19    4.56
  -6  13   6    1.06    2.75
   6  13  -6    4.95    4.00
  -6 -13   6    1.42    2.72
  -6  13   7    9.61    5.12
   6  13  -7    8.30    4.94
  -6 -13   7    2.45    4.17
  -6  13   8   10.57    5.29
   6  13  -8   10.79    5.32
  -6 -13   8    0.33    3.18
  -6  13   9   35.09    8.93
   6  13  -9   24.38    7.33
  -6 -13   9   22.66    7.81
  -6  13  10    5.56    4.58
   6  13 -10    2.74    3.16
  -6 -13  10   -0.00    2.51
  -6  13  11    2.25    3.31
   6  13 -11   -0.00    2.71
  -6 -13  11    1.40    2.47
  -6  13  12    3.38    3.77
   6  13 -12    6.47    3.91
  -6 -13  12    5.75    4.08
  -6  13  13   12.31    5.36
   6  13 -13    5.32    3.68
  -6 -13  13    5.47    4.34
  -6  13  14    0.61    2.95
   6  13 -14   -0.00    2.31
  -6 -13  14   -0.00    2.95
  -6  13  15    0.00    2.78
   6  13 -15    2.82    3.07
  -6 -13  15    2.44    3.60
  -6  13  16   -0.00    2.11
   6  13 -16    0.00    3.06
  -6 -13  16   -0.00    2.47
  -6  13  17    0.15    2.64
   6  13 -17    3.13    3.62
  -6 -13  17   -0.00    3.05
   6  13 -18    3.46    3.42
  -6 -13  18    0.48    2.83
   6  13 -19   20.87    6.33
  -6 -13  19    3.09    3.67
   6  13 -20    0.00    2.09
  -6 -13  20    0.24    3.33
   6  13 -21    2.13    2.61
  -6 -13  21    0.34    3.36
   6  13 -22    0.00    2.76
  -6 -13  22    1.72    3.12
   6  13 -23    3.65    3.69
  -6 -13  23    3.11    3.70
   6  13 -24    1.19    2.94
  -6 -13  24    0.02    2.19
  -6 -13  25   -0.00    3.23
  -6  14   1   20.00    6.64
   6  14  -1   12.85    5.34
  -6  14   2    7.83    4.74
   6  14  -2    6.92    4.05
  -6  14   3    2.96    3.85
   6  14  -3    0.00    3.60
  -6  14   4    2.82    3.95
   6  14  -4    3.61    4.10
  -6  14   5   20.60    7.00
   6  14  -5   28.38    7.79
  -6  14   6   16.91    6.51
   6  14  -6   19.43    6.65
  -6  14   7   16.34    6.28
   6  14  -7   19.04    6.53
  -6 -14   7   -0.00    3.15
  -6  14   8    0.00    2.00
   6  14  -8    0.77    2.73
  -6 -14   8    3.96    3.90
  -6  14   9    5.47    4.85
   6  14  -9   13.18    5.14
  -6 -14   9    4.00    4.71
  -6  14  10    2.45    3.57
   6  14 -10   11.30    5.36
  -6 -14  10    1.91    2.81
  -6  14  11   11.62    4.97
   6  14 -11    3.39    3.82
  -6 -14  11    1.78    3.54
  -6  14  12   -0.00    2.57
   6  14 -12    4.47    3.78
  -6 -14  12   -0.00    3.10
  -6  14  13    0.53    2.32
   6  14 -13    0.12    3.12
  -6 -14  13    0.71    3.15
  -6  14  14    1.19    2.20
   6  14 -14    1.73    3.22
  -6 -14  14   -0.00    3.09
  -6  14  15   -0.00    2.91
   6  14 -15    4.39    3.69
  -6 -14  15    2.05    3.19
  -6  14  16    2.96    3.27
   6  14 -16    7.84    4.25
  -6 -14  16    0.33    3.67
   6  14 -17    4.41    3.73
  -6 -14  17    1.12    2.91
   6  14 -18    0.67    2.79
  -6 -14  18   -0.00    3.03
   6  14 -19    1.53    3.02
  -6 -14  19    0.69    3.03
   6  14 -20   -0.00    2.12
  -6 -14  20    0.00    2.54
   6  14 -21    7.08    4.10
  -6 -14  21    0.00    2.89
   6  14 -22    1.37    2.53
  -6 -14  22   -0.00    3.05
   6  14 -23    7.51    4.28
  -6 -14  23    1.24    3.64
   6  14 -24   -0.00    2.53
  -6  15   1   -0.00    2.20
   6  15  -1   -0.00    2.91
  -6  15   2    9.50    4.69
   6  15  -2   -0.00    3.05
  -6  15   3   15.77    6.14
   6  15  -3    3.91    3.65
  -6  15   4   -0.00    3.01
   6  15  -4    3.70    3.77
  -6  15   5    2.43    3.76
   6  15  -5    1.64    2.91
  -6  15   6   -0.00    3.06
   6  15  -6    1.07    2.24
  -6  15   7    0.00    3.64
   6  15  -7    0.00    2.37
  -6  15   8    1.88    3.36
   6  15  -8    2.28    2.79
  -6  15   9    2.83    3.48
   6  15  -9   -0.00    3.00
  -6  15  10    1.56    3.70
   6  15 -10    5.51    3.93
  -6  15  11   -0.00    2.75
   6  15 -11    1.31    3.11
  -6 -15  11    1.24    3.57
  -6  15  12    5.05    5.08
   6  15 -12    1.07    3.28
  -6 -15  12    0.31    2.47
  -6  15  13   11.90    5.64
   6  15 -13    0.90    3.14
  -6 -15  13    2.25    4.36
  -6  15  14    1.37    3.02
   6  15 -14    2.74    3.24
  -6 -15  14    0.18    3.07
  -6  15  15   -0.00    2.93
   6  15 -15    0.15    2.65
  -6 -15  15    1.32    2.72
   6  15 -16    2.94    3.32
  -6 -15  16    2.16    2.88
   6  15 -17   -0.00    3.27
  -6 -15  17   -0.00    3.65
   6  15 -18   -0.00    3.13
  -6 -15  18   -0.00    3.36
   6  15 -19    1.09    2.79
  -6 -15  19    2.29    2.95
   6  15 -20    0.03    2.88
  -6 -15  20    0.00    2.08
   6  15 -21    0.00    2.06
  -6 -15  21    3.08    4.01
   6  15 -22    8.15    4.17
  -6 -15  22    1.30    3.47
   6  15 -23    2.83    3.17
   6  15 -24    1.42    3.23
  -6  16   1    3.64    3.93
   6  16  -1    4.95    3.92
  -6  16   2    1.37    3.68
   6  16  -2   -0.00    1.50
  -6  16   3   -0.00    2.63
   6  16  -3    0.48    2.69
  -6  16   4    2.22    3.62
   6  16  -4    0.09    2.48
  -6  16   5    3.93    3.60
   6  16  -5    0.00    3.03
  -6  16   6    4.66    4.21
   6  16  -6    3.33    4.20
  -6  16   7    0.52    2.93
   6  16  -7   -0.00    3.24
  -6  16   8   -0.00    2.61
   6  16  -8    1.58    2.95
  -6  16   9    1.60    2.76
   6  16  -9    3.27    3.36
  -6  16  10   -0.00    2.87
   6  16 -10   -0.00    3.29
  -6  16  11    1.45    3.14
   6  16 -11    2.45    3.33
  -6  16  12   -0.00    3.04
   6  16 -12    0.00    2.50
  -6  16  13   -0.00    2.85
   6  16 -13    0.00    2.46
  -6  16  14   -0.00    2.48
   6  16 -14    2.49    3.34
  -6 -16  14   -0.00    3.16
  -6  16  15    0.77    3.01
   6  16 -15    2.60    3.60
  -6 -16  15   -0.00    3.37
   6  16 -16    9.71    5.10
  -6 -16  16    1.23    3.10
  -6 -16  17    2.05    2.92
  -6 -16  18    0.00    2.96
  -6 -16  19   -0.00    3.28
  -6 -16  20    1.25    3.58
  -6  17   1    0.38    2.46
  -6  17   2    2.25    3.97
  -6  17   3    6.09    3.93
  -6  17   4    0.00    3.75
  -6  17   5    0.88    3.29
  -6  17   6   -0.00    2.67
  -6  17   7    1.63    3.33
  -6  17   8    2.30    3.04
  -6  17   9    1.49    3.16
  -6  17  10    3.95    4.03
  -6  17  11   -0.00    2.86
  -6  17  12    1.50    2.30
  -6  17  13   -0.00    2.78
  -6  17  14    6.98    4.84
  -5   0   1    4.34    2.02
  -5   0   1    2.01    2.09
   5   0  -1    0.00    1.33
   5   0  -1    0.00    1.70
  -5   0   2   -0.00    1.30
  -5   0   2   -0.00    2.01
   5   0  -2   -0.00    1.49
   5   0  -2   -0.00    1.22
  -5   0   3   83.69   10.64
  -5   0   3   77.98   11.38
   5   0  -3   81.34   10.88
   5   0  -3   99.93   11.56
  -5   0   4    0.14    1.24
  -5   0   4   -0.00    1.51
   5   0  -4    0.45    1.65
   5   0  -4   -0.00    1.46
  -5   0   5 1921.16  201.35
  -5   0   5 2152.19  202.82
   5   0  -5 2098.33  202.00
   5   0  -5 2258.56  202.40
  -5   0   6    0.12    1.38
  -5   0   6   -0.00    1.78
   5   0  -6    0.00    1.36
   5   0  -6   -0.00    1.13
  -5   0   7   78.78    9.31
  -5   0   7   57.27    9.24
   5   0  -7   70.76    9.24
   5   0  -7   66.84    9.20
  -5   0   8    1.05    1.39
  -5   0   8   -0.00    1.98
   5   0  -8    0.00    1.59
   5   0  -8    0.43    1.45
  -5   0   9  497.22   50.21
  -5   0   9  473.00   50.87
   5   0  -9  475.71   50.33
   5   0  -9  554.74   50.68
  -5   0  10   -0.00    1.07
  -5   0  10    0.63    1.52
   5   0 -10    0.00    1.33
   5   0 -10    1.66    1.51
  -5   0  11   43.19    5.96
  -5   0  11   32.32    5.95
   5   0 -11   34.53    5.78
   5   0 -11   36.46    5.63
  -5   0  12   -0.00    1.34
  -5   0  12   -0.00    1.31
   5   0 -12    0.53    1.05
   5   0 -12    0.00    1.00
  -5   0  13    5.56    2.03
  -5   0  13    1.27    1.50
   5   0 -13    8.75    2.69
   5   0 -13    3.85    1.76
  -5   0  14    1.50    1.30
  -5   0  14    0.21    1.23
   5   0 -14   -0.00    1.16
   5   0 -14    0.21    0.93
  -5   0  15  103.17   13.58
  -5   0  15  115.27   14.40
   5   0 -15  137.51   14.37
   5   0 -15  128.12   13.55
  -5   0  16   -0.00    1.16
  -5   0  16    0.14    1.26
   5   0 -16    0.24    0.91
  -5   0  17   92.09   10.30
  -5   0  17   66.46   10.03
   5   0 -17   83.25   10.16
  -5   0  18    0.65    1.08
  -5   0  18    0.07    1.06
   5   0 -18   -0.00    1.10
   5   0 -18    0.07    0.75
  -5   0  19  139.59   13.92
  -5   0  19  112.66   13.93
   5   0 -19   82.14   12.86
   5   0 -19  130.32   12.25
  -5   0  20    0.00    1.00
   5   0 -20   -0.00    1.06
  -5   0  21  104.69   14.78
   5   0 -21  191.00   16.25
   5   0 -22    0.26    1.06
  -5   0  23   -0.00    1.09
  -5   0  24    0.06    1.12
  -5   0  25   19.71    4.06
  -5   0  26   -0.00    1.39
  -5   0  27   39.88    6.15
  -5   0  28    0.18    1.12
  -5   0  29    6.78    2.42
  -5   0  30   -0.00    1.13
  -5   0  31   24.35    4.50
  -5   0  32    0.90    1.33
  -5   0  33    0.00    1.05
  -5   0  34    0.12    1.26
  -5   0  35    6.54    2.22
  -5   0  36   -0.00    1.04
  -5   0  37   11.17    2.75
  -5   0  38    0.17    0.94
  -5   0  39   -0.00    0.96
  -5   1   1  486.26   45.69
  -5   1   1  441.02   46.69
   5  -1  -1  451.67   46.04
   5  -1  -1  434.17   46.07
   5   1  -1  431.13   45.57
   5   1  -1  463.26   46.19
  -5  -1   1  427.48   45.33
  -5  -1   1  441.20   46.44
  -5   1   2    1.82    1.63
  -5   1   2    3.35    2.38
   5  -1  -2    1.33    2.04
   5  -1  -2    3.26    2.24
   5   1  -2    4.55    2.23
   5   1  -2    4.10    2.22
  -5  -1   2    5.04    1.93
  -5  -1   2    4.90    2.46
  -5   1   3  472.35   48.73
  -5   1   3  439.21   49.65
   5  -1  -3  511.36   49.56
   5  -1  -3  460.85   49.22
   5   1  -3  504.39   49.19
   5   1  -3  466.01   49.24
  -5  -1   3  520.05   49.10
  -5  -1   3  487.61   49.91
  -5   1   4   11.81    2.87
  -5   1   4    7.34    3.33
   5  -1  -4   12.52    3.49
   5  -1  -4    5.99    2.62
   5   1  -4    8.90    2.89
   5   1  -4    5.23    2.42
  -5  -1   4   10.00    2.74
  -5  -1   4    7.23    2.82
  -5   1   5   87.71   11.45
  -5   1   5  109.02   13.04
   5  -1  -5   89.39   12.03
   5  -1  -5   84.15   11.71
   5   1  -5   95.23   11.92
   5   1  -5  125.43   12.84
  -5  -1   5   91.41   11.66
  -5  -1   5   98.21   12.63
  -5   1   6  407.93   45.44
  -5   1   6  569.25   47.81
   5  -1  -6  529.15   46.83
   5  -1  -6  455.09   46.15
   5   1  -6  330.08   45.20
   5   1  -6  435.92   46.05
  -5  -1   6  560.08   46.55
  -5  -1   6  460.26   46.81
  -5   1   7  603.63   58.80
  -5   1   7  549.35   59.58
   5  -1  -7  573.88   59.20
   5  -1  -7  731.44   59.82
   5   1  -7  559.73   58.91
   5   1  -7  670.49   59.58
  -5  -1   7  493.20   58.42
  -5  -1   7  588.57   59.74
  -5   1   8    0.00    1.24
  -5   1   8    0.11    1.70
   5  -1  -8    0.33    1.58
   5  -1  -8    0.48    1.39
   5   1  -8    2.12    1.55
   5   1  -8    1.95    1.47
  -5  -1   8   -0.00    1.49
  -5  -1   8    0.88    1.99
  -5   1   9   37.51    5.78
  -5   1   9   41.18    6.72
   5  -1  -9   33.42    5.90
   5  -1  -9   38.73    5.94
   5   1  -9   40.05    6.17
   5   1  -9   46.07    6.38
  -5  -1   9   31.09    5.61
  -5  -1   9   34.39    6.27
  -5   1  10    1.49    1.53
  -5   1  10    1.06    1.78
   5  -1 -10    5.03    2.17
   5  -1 -10    2.73    1.58
   5   1 -10    0.90    1.59
   5   1 -10    1.83    1.56
  -5  -1  10    2.11    1.62
  -5  -1  10    2.71    2.11
  -5   1  11  165.57   18.71
  -5   1  11  159.35   19.44
   5  -1 -11  151.42   18.94
   5  -1 -11  180.98   18.93
   5   1 -11  142.13   18.70
   5   1 -11  207.86   19.51
  -5  -1  11  184.27   19.28
  -5  -1  11  199.23   20.20
  -5   1  12   16.54    3.42
  -5   1  12   16.76    3.99
   5  -1 -12   21.29    4.05
   5  -1 -12   16.29    3.32
   5   1 -12   12.49    3.33
   5   1 -12   15.24    3.42
  -5  -1  12   14.05    3.37
  -5  -1  12   14.02    3.75
  -5   1  13  375.58   34.39
  -5   1  13  296.66   34.54
   5  -1 -13  306.15   34.31
   5  -1 -13  331.41   33.81
   5   1 -13  311.48   34.26
   5   1 -13  379.43   34.50
  -5  -1  13  333.96   34.42
  -5  -1  13  319.40   34.91
  -5   1  14    1.08    1.31
  -5   1  14    0.98    1.66
   5  -1 -14    2.08    1.60
   5  -1 -14    1.89    1.23
   5  -1 -14    2.02    1.36
   5   1 -14    2.76    1.78
   5   1 -14    7.09    2.08
  -5  -1  14    1.06    1.42
  -5  -1  14    0.24    1.50
  -5   1  15   39.87    5.75
  -5   1  15   31.90    5.93
   5  -1 -15   40.93    6.16
   5  -1 -15   37.89    5.44
   5  -1 -15   39.86    5.37
   5   1 -15   45.81    6.34
  -5  -1  15   36.94    5.94
  -5  -1  15   32.17    6.03
  -5   1  16    3.03    1.57
  -5   1  16    1.66    2.02
   5  -1 -16    7.17    2.26
   5  -1 -16    3.54    1.49
   5  -1 -16    5.32    1.59
   5   1 -16    3.71    1.81
  -5  -1  16    3.21    1.88
  -5  -1  16    5.94    2.43
  -5   1  17   22.21    4.28
  -5   1  17   33.09    5.33
   5  -1 -17   34.06    5.16
   5  -1 -17   29.26    4.07
   5   1 -17   22.54    4.52
  -5  -1  17   26.03    4.76
  -5  -1  17   32.70    5.56
  -5   1  18    1.83    1.42
  -5   1  18    3.34    1.89
   5  -1 -18    3.56    1.80
   5  -1 -18    3.27    1.13
   5  -1 -18    2.04    0.94
   5   1 -18    1.88    1.47
  -5  -1  18    3.98    1.88
  -5  -1  18    3.55    2.00
  -5   1  19  152.61   15.50
  -5   1  19  128.76   15.75
   5  -1 -19  125.21   15.34
   5  -1 -19  130.48   13.51
   5  -1 -19  138.05   13.52
   5   1 -19  140.68   15.70
  -5  -1  19  166.98   16.32
  -5   1  20    3.67    1.58
   5  -1 -20    4.10    1.77
   5   1 -20    3.65    1.93
  -5  -1  20    4.83    2.13
  -5   1  21    4.36    1.76
   5  -1 -21    2.75    1.61
   5   1 -21    3.95    1.69
   5   1 -21    2.61    0.82
  -5  -1  21    3.79    1.87
   5  -1 -22    6.29    2.11
   5   1 -22    7.22    2.42
  -5  -1  22    6.26    2.38
  -5   1  23   32.30    5.64
  -5  -1  23   44.41    6.49
  -5   1  24    1.91    1.47
  -5  -1  24    4.03    2.03
  -5   1  25   11.54    2.91
  -5  -1  25   11.24    3.04
  -5   1  26   10.65    2.65
  -5  -1  26    4.14    2.05
  -5   1  27   56.98    7.57
  -5  -1  27   50.79    7.73
  -5   1  28    5.64    2.07
  -5  -1  28    9.94    2.77
  -5   1  29   31.33    5.01
  -5  -1  29   27.58    5.15
  -5   1  30    1.43    1.26
  -5  -1  30    2.11    1.59
  -5   1  31    0.63    1.09
  -5  -1  31   -0.00    1.14
  -5   1  32   -0.00    0.90
  -5  -1  32    0.04    1.10
  -5   1  33   22.59    4.22
  -5  -1  33   31.96    5.18
  -5   1  34   -0.00    1.03
  -5  -1  34    0.99    1.40
  -5   1  35    4.64    1.78
  -5  -1  35    5.48    2.19
  -5   1  36    0.66    1.10
  -5  -1  36    0.26    1.28
  -5   1  37    4.23    1.87
  -5  -1  37    4.46    2.14
  -5  -1  38    0.00    1.16
  -5  -1  39    2.43    1.65
  -5  -1  40    0.00    1.18
  -5   2   1    3.31    1.84
  -5   2   1    2.05    2.44
   5  -2  -1    2.00    1.99
   5  -2  -1    1.61    1.87
   5   2  -1    4.39    2.51
   5   2  -1    1.75    1.74
  -5  -2   1    5.37    2.33
  -5  -2   1    1.80    1.90
  -5   2   2   11.16    3.24
  -5   2   2   12.97    3.95
   5  -2  -2    9.17    3.38
   5  -2  -2   12.22    3.53
   5   2  -2   18.01    3.96
   5   2  -2   18.88    4.18
  -5  -2   2   16.73    3.69
  -5  -2   2   13.27    3.87
  -5   2   3  194.27   20.69
  -5   2   3  156.29   21.09
   5  -2  -3  202.13   21.30
   5  -2  -3  210.44   21.50
   5   2  -3  156.18   20.29
   5   2  -3  214.19   21.43
  -5  -2   3  171.95   20.41
  -5  -2   3  185.71   21.42
  -5   2   4   82.87    8.88
  -5   2   4   65.68    9.34
   5  -2  -4   66.70    8.68
   5  -2  -4   66.31    8.80
   5   2  -4   61.60    8.33
   5   2  -4   56.82    8.28
  -5  -2   4   28.48    6.80
  -5  -2   4   51.98    8.38
  -5   2   5  636.24   56.13
  -5   2   5  591.95   57.22
   5  -2  -5  499.12   55.88
   5  -2  -5  587.35   56.32
   5   2  -5  532.52   55.86
   5   2  -5  571.03   56.24
  -5  -2   5  498.17   55.51
  -5  -2   5  540.88   56.58
  -5   2   6    6.71    2.39
  -5   2   6    3.71    2.69
   5  -2  -6    8.66    3.20
   5  -2  -6    2.35    1.92
   5   2  -6   12.01    3.35
   5   2  -6    2.39    2.17
  -5  -2   6    6.90    2.63
  -5  -2   6    3.74    2.43
  -5   2   7   74.06    9.24
  -5   2   7   54.98    9.47
   5  -2  -7   69.98    9.51
   5  -2  -7   50.46    8.66
   5   2  -7   88.71   10.09
   5   2  -7   82.95    9.94
  -5  -2   7   75.82    9.52
  -5  -2   7   61.97    9.63
  -5   2   8   10.81    2.88
  -5   2   8    6.72    2.90
   5  -2  -8    6.67    2.57
   5  -2  -8    8.70    2.73
   5   2  -8   11.43    3.14
   5   2  -8   10.86    3.05
  -5  -2   8    8.36    2.57
  -5  -2   8   10.79    3.46
  -5   2   9  665.24   62.19
  -5   2   9  591.68   62.94
   5  -2  -9  639.26   62.73
   5  -2  -9  628.20   62.17
   5   2  -9  697.53   62.91
   5   2  -9  613.85   62.37
  -5  -2   9  536.40   61.93
  -5  -2   9  628.73   63.19
  -5   2  10    4.09    1.81
  -5   2  10    1.08    1.51
   5  -2 -10    2.13    1.74
   5  -2 -10    2.30    1.46
   5  -2 -10    2.11    1.47
   5   2 -10    4.52    2.12
   5   2 -10    1.74    1.88
  -5  -2  10    7.27    2.55
  -5  -2  10    2.72    2.43
  -5   2  11    6.12    2.27
  -5   2  11    9.14    3.07
   5  -2 -11    5.71    2.40
   5  -2 -11   10.37    2.73
   5  -2 -11    8.59    2.50
   5   2 -11    7.82    2.67
   5   2 -11    6.04    2.45
  -5  -2  11    9.01    2.78
  -5  -2  11   18.36    4.04
  -5   2  12   61.95    7.64
  -5   2  12   79.32    9.24
   5  -2 -12   60.98    8.14
   5  -2 -12   59.02    7.62
   5  -2 -12   57.90    7.42
   5   2 -12   23.85    6.46
   5   2 -12   53.74    7.64
  -5  -2  12   75.77    8.70
  -5  -2  12   66.70    8.88
  -5   2  13   50.90    7.34
  -5   2  13   51.96    8.13
   5  -2 -13   57.36    8.04
   5  -2 -13   45.48    7.13
   5  -2 -13   56.41    7.34
   5   2 -13   63.86    8.29
  -5  -2  13   70.03    8.57
  -5  -2  13   54.08    8.35
  -5   2  14   31.27    4.96
  -5   2  14   28.96    5.56
   5  -2 -14   28.55    5.16
   5  -2 -14   24.64    4.50
   5  -2 -14   35.54    4.83
   5   2 -14   32.91    5.45
  -5  -2  14   28.90    5.25
  -5  -2  14   28.08    5.69
  -5   2  15  356.48   32.77
  -5   2  15  329.21   33.57
   5  -2 -15  258.95   32.56
   5  -2 -15  323.88   32.25
   5   2 -15  340.76   33.43
  -5  -2  15  327.84   33.38
  -5  -2  15  280.49   33.37
  -5   2  16    3.19    1.56
  -5   2  16    5.07    2.18
   5  -2 -16    2.74    1.59
   5  -2 -16    4.52    1.57
   5   2 -16    1.92    1.72
  -5  -2  16    5.82    2.16
  -5  -2  16    3.92    2.44
  -5   2  17    3.05    1.66
  -5   2  17    5.31    2.47
   5  -2 -17    8.92    2.65
   5  -2 -17    6.65    1.69
   5   2 -17    6.10    2.33
  -5  -2  17    9.39    2.79
  -5  -2  17    7.29    2.67
  -5   2  18    0.00    0.92
  -5   2  18    2.73    1.90
   5  -2 -18   -0.00    1.07
   5  -2 -18    0.00    0.59
   5   2 -18    0.00    1.13
  -5  -2  18    0.00    1.22
  -5   2  19  107.29   12.47
  -5   2  19  109.93   12.18
   5  -2 -19   96.66   12.50
   5   2 -19  102.65   12.77
  -5  -2  19  104.72   12.96
  -5   2  20   62.63    7.46
  -5   2  20   49.64    6.77
   5   2 -20   37.98    6.90
  -5  -2  20   59.45    8.01
  -5   2  21    4.85    1.90
   5   2 -21    3.66    1.89
  -5  -2  21    3.23    1.99
  -5  -2  21    3.55    2.00
  -5   2  22    8.39    2.39
   5   2 -22    9.53    2.87
  -5  -2  22   10.64    3.17
  -5   2  23    9.26    2.94
   5   2 -23   10.66    2.92
  -5  -2  23   14.72    3.72
  -5   2  24    1.78    1.66
  -5  -2  24    0.72    1.57
  -5   2  25   79.70   10.04
  -5  -2  25   74.03   10.45
  -5   2  26    4.54    2.21
  -5  -2  26    6.56    2.58
  -5   2  27   35.34    5.83
  -5  -2  27   40.54    6.53
  -5   2  28    0.04    1.34
  -5  -2  28    0.22    1.23
  -5   2  29   27.39    4.73
  -5  -2  29   27.99    5.32
  -5   2  30    2.16    1.54
  -5  -2  30    1.70    1.65
  -5   2  31   25.45    4.54
  -5  -2  31   29.44    5.38
  -5   2  32    1.54    1.32
  -5  -2  32   -0.00    1.32
  -5   2  33    1.61    1.35
  -5  -2  33    0.14    1.33
  -5   2  34   -0.00    1.16
  -5  -2  34    0.00    1.41
  -5   2  35    6.31    2.02
  -5  -2  35    2.02    1.80
  -5   2  36    0.00    1.18
  -5  -2  36    0.53    1.21
  -5   2  37    2.89    1.53
  -5  -2  37    5.90    2.30
  -5  -2  38   -0.00    1.25
  -5  -2  39    2.53    1.71
  -5  -2  40   -0.00    1.22
  -5  -2  41    0.00    1.27
  -5  -2  42   -0.00    1.13
  -5   3   1  238.53   28.98
  -5   3   1  236.68   30.18
   5  -3  -1  236.39   29.57
   5  -3  -1  322.31   30.78
   5   3  -1  266.25   29.40
   5   3  -1  304.72   30.20
  -5  -3   1  288.25   29.50
  -5  -3   1  318.55   30.84
  -5   3   2   45.47    7.30
  -5   3   2   39.58    7.86
   5  -3  -2   61.52    8.53
   5  -3  -2   54.25    8.16
   5   3  -2   43.43    7.38
   5   3  -2   51.85    7.93
  -5  -3   2   36.24    6.82
  -5  -3   2   55.60    8.42
  -5   3   3  115.52   13.15
  -5   3   3   98.11   13.83
   5  -3  -3   94.29   13.11
   5  -3  -3  110.46   13.48
   5   3  -3   98.51   12.85
   5   3  -3  114.99   13.50
  -5  -3   3   84.05   12.36
  -5  -3   3  103.71   13.62
  -5   3   4    1.81    1.77
  -5   3   4    1.06    2.05
   5  -3  -4    3.05    2.24
   5  -3  -4    5.83    2.69
   5  -3  -4    0.41    1.58
   5   3  -4    3.92    2.28
   5   3  -4    3.32    2.07
  -5  -3   4    2.38    1.84
  -5  -3   4    2.72    2.21
  -5   3   5  209.80   20.36
  -5   3   5  142.38   20.18
   5  -3  -5  163.54   20.15
   5  -3  -5  190.64   20.38
   5  -3  -5  198.13   20.54
   5   3  -5  165.72   19.84
   5   3  -5  181.81   20.24
  -5  -3   5  166.72   19.75
  -5  -3   5  154.49   20.16
  -5   3   6  198.43   21.09
  -5   3   6  155.42   21.37
   5  -3  -6  176.57   21.37
   5  -3  -6  185.32   21.24
   5  -3  -6  185.25   21.19
   5   3  -6  232.92   22.03
   5   3  -6  189.07   21.32
  -5  -3   6  181.21   21.03
  -5  -3   6  185.46   21.80
  -5   3   7   79.53    9.98
  -5   3   7   65.16   10.34
   5  -3  -7   81.07   10.61
   5  -3  -7   66.70    9.69
   5  -3  -7   71.86    9.94
   5   3  -7   71.36    9.97
   5   3  -7   69.01    9.94
  -5  -3   7   79.95   10.19
  -5  -3   7   67.24   10.32
  -5   3   8   84.42   11.35
  -5   3   8   99.13   11.50
  -5   3   8   69.65   11.52
   5  -3  -8  102.65   12.19
   5  -3  -8   92.63   11.42
   5   3  -8   89.97   11.61
   5   3  -8   69.55   10.93
  -5  -3   8  107.35   12.07
  -5  -3   8   79.69   11.80
  -5   3   9   79.13   10.31
  -5   3   9   76.21    9.92
  -5   3   9   75.26   10.77
   5  -3  -9   77.02   10.53
   5  -3  -9   65.23    9.57
   5   3  -9   85.54   10.60
   5   3  -9   81.82   10.40
  -5  -3   9   73.51   10.13
  -5  -3   9   62.24   10.16
  -5   3  10   22.22    4.38
  -5   3  10   19.70    3.95
  -5   3  10   11.03    3.67
   5  -3 -10   17.63    4.26
   5  -3 -10   18.16    3.80
   5  -3 -10   16.40    3.63
   5   3 -10   19.27    4.19
   5   3 -10   17.12    3.97
  -5  -3  10   15.92    3.95
  -5  -3  10   18.66    4.66
  -5   3  11    0.88    1.38
  -5   3  11    1.53    1.25
  -5   3  11   -0.00    1.61
   5  -3 -11    0.90    1.55
   5  -3 -11    1.32    1.13
   5  -3 -11    0.00    1.08
   5   3 -11   -0.00    1.28
  -5  -3  11    1.25    1.32
  -5  -3  11    2.00    1.88
  -5   3  12   22.39    4.67
  -5   3  12   30.51    4.94
  -5   3  12   24.14    5.31
   5  -3 -12   21.37    4.43
   5  -3 -12   29.60    4.74
   5   3 -12   32.20    5.48
  -5  -3  12   22.44    4.85
  -5  -3  12   28.20    5.55
  -5   3  13  175.28   20.73
  -5   3  13  187.47   20.46
  -5   3  13  154.06   20.90
   5  -3 -13  195.74   20.59
   5   3 -13  185.48   21.14
  -5  -3  13  208.89   21.58
  -5  -3  13  210.81   22.17
  -5   3  14   23.21    4.56
  -5   3  14   21.22    4.09
  -5   3  14   24.44    4.97
   5  -3 -14   21.74    4.07
   5   3 -14   21.87    4.67
  -5  -3  14   25.41    4.91
  -5  -3  14   24.52    5.25
  -5   3  15    2.38    1.75
  -5   3  15    5.02    2.02
  -5   3  15   13.22    3.45
   5  -3 -15    8.04    2.24
   5   3 -15   10.64    3.09
  -5  -3  15    6.97    2.74
  -5  -3  15   11.87    3.44
  -5   3  16   38.52    6.12
  -5   3  16   40.11    5.78
  -5   3  16   35.57    6.34
   5  -3 -16   33.47    5.20
   5   3 -16   34.59    6.25
  -5  -3  16   39.62    6.55
  -5  -3  16   41.01    6.91
  -5   3  17   59.71    8.74
  -5   3  17   68.94    8.56
  -5   3  17   56.20    9.06
   5  -3 -17   73.78    8.08
   5   3 -17   62.71    9.22
  -5  -3  17   70.00    9.60
  -5   3  18   12.43    3.11
  -5   3  18   10.72    2.66
   5  -3 -18   11.13    2.09
   5   3 -18    7.24    2.83
  -5  -3  18   14.75    3.66
  -5   3  19   -0.00    1.01
  -5   3  19    1.32    1.18
   5  -3 -19    0.56    0.50
   5  -3 -19    0.88    0.51
   5   3 -19    0.00    1.16
  -5  -3  19    0.76    1.64
  -5   3  20   -0.00    1.18
  -5   3  20    1.21    1.15
   5   3 -20    0.00    1.24
  -5  -3  20    0.00    1.53
  -5  -3  20    1.53    2.12
  -5   3  21   43.84    6.42
   5   3 -21   36.63    6.65
  -5  -3  21   50.08    7.49
  -5  -3  21   44.42    7.45
  -5   3  22   61.78    9.25
   5   3 -22   91.23   10.33
  -5  -3  22   60.03    9.68
  -5   3  23   72.04    9.74
   5   3 -23   69.03    9.75
  -5  -3  23   72.76   10.39
  -5   3  24    5.91    2.39
  -5  -3  24    3.17    2.27
  -5   3  25    1.85    1.79
  -5  -3  25    1.28    1.95
  -5   3  26   -0.00    1.18
  -5  -3  26    0.00    1.62
  -5   3  27   35.87    5.34
  -5  -3  27   16.88    4.66
  -5   3  28    4.20    2.11
  -5  -3  28    5.43    2.53
  -5   3  29   29.82    4.78
  -5  -3  29   15.39    4.31
  -5   3  30    0.00    1.20
  -5  -3  30   -0.00    1.28
  -5   3  31    2.87    1.74
  -5  -3  31    1.02    1.56
  -5   3  32    2.86    1.73
  -5  -3  32    0.29    1.39
  -5   3  33   18.14    3.62
  -5  -3  33   16.59    4.28
  -5   3  34    0.24    1.17
  -5  -3  34    0.00    1.76
  -5   3  35    0.48    1.13
  -5  -3  35   -0.00    1.51
  -5   3  36   -0.00    1.00
  -5  -3  36    1.81    1.69
  -5  -3  37    3.97    2.25
  -5  -3  38    0.42    1.60
  -5  -3  39    3.22    2.19
  -5  -3  40    0.85    1.50
  -5  -3  41    0.46    1.24
  -5   4   1   48.33    9.05
  -5   4   1   73.32    9.87
  -5   4   1   92.99   11.96
   5  -4  -1   78.64   10.49
   5  -4  -1   43.86    9.08
   5   4  -1   75.04   10.07
   5   4  -1   79.07   10.40
  -5  -4   1   70.06    9.78
  -5  -4   1   65.63   10.27
  -5   4   2   14.28    3.79
  -5   4   2   15.34    3.84
  -5   4   2   10.76    3.94
   5  -4  -2    5.42    2.81
   5  -4  -2   12.78    4.07
   5   4  -2   12.19    3.41
   5   4  -2   10.73    3.49
  -5  -4   2   11.01    3.44
  -5  -4   2   13.41    4.19
  -5   4   3   33.10    6.43
  -5   4   3   50.89    7.26
  -5   4   3   34.45    7.39
   5  -4  -3   41.54    7.07
   5  -4  -3   35.34    6.72
   5   4  -3   32.32    6.51
   5   4  -3   42.05    7.04
  -5  -4   3   41.99    6.84
  -5  -4   3   34.03    6.95
  -5   4   4   46.94    8.19
  -5   4   4   46.17    7.86
  -5   4   4   55.48    9.27
   5  -4  -4   68.70    9.24
   5  -4  -4   63.48    9.04
   5   4  -4   61.14    8.82
   5   4  -4   47.14    8.13
  -5  -4   4   55.07    8.42
  -5  -4   4   53.15    8.90
  -5   4   5  190.35   20.43
  -5   4   5  161.89   19.51
  -5   4   5  175.08   21.07
   5  -4  -5  159.95   19.83
   5  -4  -5  199.67   20.70
   5   4  -5  176.37   20.14
   5   4  -5  153.77   19.71
  -5  -4   5  180.57   20.10
  -5  -4   5  149.14   20.09
  -5   4   6    0.47    1.50
  -5   4   6    2.62    1.90
  -5   4   6    0.94    1.80
   5  -4  -6    0.59    1.40
   5  -4  -6   -0.00    1.49
   5   4  -6   -0.00    1.56
   5   4  -6    0.09    1.47
  -5  -4   6   -0.00    1.38
  -5  -4   6   -0.00    1.92
  -5   4   7    8.36    2.93
  -5   4   7    8.93    2.88
  -5   4   7    6.16    3.47
   5  -4  -7    8.89    2.99
   5  -4  -7    8.57    3.15
   5   4  -7   11.20    3.32
   5   4  -7   13.93    3.54
  -5  -4   7    7.78    2.96
  -5  -4   7    5.20    2.78
  -5   4   8   79.92    9.86
  -5   4   8   52.36    8.33
  -5   4   8   63.98    9.77
   5  -4  -8   58.30    8.77
   5  -4  -8   52.55    8.52
   5   4  -8   69.19    9.49
   5   4  -8   58.94    8.96
  -5  -4   8   63.11    9.06
  -5  -4   8   51.46    9.08
  -5   4   9   88.43   11.88
  -5   4   9   80.33   11.27
  -5   4   9   97.93   12.98
   5  -4  -9   91.19   11.67
   5   4  -9   81.35   11.78
   5   4  -9   99.80   12.21
  -5  -4   9   90.12   12.02
  -5  -4   9   93.15   12.65
  -5   4  10  135.40   17.58
  -5   4  10  176.23   18.08
  -5   4  10  145.85   18.60
   5   4 -10  140.27   17.95
  -5  -4  10  159.34   18.29
  -5  -4  10  156.42   18.80
  -5   4  11  155.87   19.19
  -5   4  11  184.97   19.38
  -5   4  11  220.87   21.42
   5  -4 -11  167.97   19.25
   5   4 -11  154.28   19.40
  -5  -4  11  143.18   19.15
  -5  -4  11  168.04   20.22
  -5   4  12    5.74    2.63
  -5   4  12    7.02    2.43
  -5   4  12    1.28    1.91
   5  -4 -12    4.29    1.92
   5   4 -12    5.25    2.61
  -5  -4  12    5.15    2.44
  -5  -4  12    6.80    2.85
  -5   4  13    1.25    1.42
  -5   4  13    2.41    1.51
  -5   4  13    0.56    1.79
   5  -4 -13    2.56    1.74
   5   4 -13    1.73    2.00
  -5  -4  13    4.17    2.32
  -5  -4  13   -0.00    1.65
  -5   4  14   30.39    5.37
  -5   4  14   31.99    5.19
  -5   4  14   21.68    5.23
   5  -4 -14   28.24    4.86
   5   4 -14   27.17    5.44
  -5  -4  14   25.63    5.35
  -5  -4  14   18.39    5.07
  -5   4  15  296.56   29.35
  -5   4  15  290.70   28.76
  -5   4  15  211.65   28.92
   5  -4 -15  267.50   28.21
   5   4 -15  295.08   29.86
  -5  -4  15  242.48   29.18
  -5  -4  15  289.47   30.29
  -5   4  16   62.25    7.77
  -5   4  16   56.20    7.08
  -5   4  16   50.86    7.82
   5  -4 -16   26.38    5.50
   5   4 -16   43.08    7.35
  -5  -4  16   55.27    7.99
  -5   4  17   80.92   11.22
  -5   4  17   88.96   10.99
   5  -4 -17   84.54   10.28
   5   4 -17   93.52   12.16
  -5  -4  17   99.78   12.42
  -5   4  18    1.75    1.70
  -5   4  18    3.01    1.71
   5  -4 -18    1.81    1.26
   5   4 -18    1.32    1.70
  -5  -4  18    1.08    1.84
  -5   4  19  141.09   17.64
  -5   4  19  163.58   17.46
   5  -4 -19  159.67   16.04
   5   4 -19  170.52   18.96
  -5  -4  19  196.55   19.67
  -5  -4  19  116.32   18.15
  -5   4  20    5.55    2.29
  -5   4  20    7.99    2.85
   5   4 -20    6.28    2.64
  -5  -4  20    2.45    2.16
  -5  -4  20    5.53    2.86
  -5   4  21   49.44    7.13
  -5   4  21   52.22    7.77
   5   4 -21   57.54    8.25
  -5  -4  21   40.43    7.49
  -5  -4  21   39.80    7.63
  -5   4  22    6.18    2.65
   5   4 -22    6.93    2.83
  -5  -4  22    7.51    3.07
  -5   4  23    3.77    2.28
   5   4 -23    2.10    1.69
  -5  -4  23    2.70    2.09
  -5   4  24    2.12    1.76
  -5  -4  24    0.09    1.63
  -5   4  25   37.47    5.86
  -5  -4  25   18.77    5.27
  -5   4  26   16.58    3.92
  -5  -4  26   14.02    4.20
  -5   4  27   18.45    3.84
  -5  -4  27    6.84    3.24
  -5   4  28    0.13    1.35
  -5  -4  28   -0.00    1.58
  -5   4  29   14.48    3.49
  -5  -4  29   10.10    3.59
  -5   4  30   12.88    3.24
  -5  -4  30    8.05    3.29
  -5   4  31   11.36    3.15
  -5  -4  31    8.62    3.29
  -5  -4  32    8.74    3.17
  -5  -4  33    1.88    1.98
  -5  -4  34    5.77    2.92
  -5  -4  35    0.02    1.67
  -5  -4  36    4.08    2.27
  -5  -4  37    3.05    2.20
  -5  -4  38    0.92    1.59
  -5  -4  39    1.83    1.95
  -5  -4  40   -0.00    1.56
  -5   5   1  222.68   23.05
  -5   5   1  203.89   22.25
   5  -5  -1  191.16   22.52
   5  -5  -1  167.10   22.19
   5   5  -1  187.80   22.09
   5   5  -1  201.19   22.55
  -5  -5   1  179.69   21.77
  -5  -5   1  164.73   22.20
  -5   5   2   63.09    9.08
  -5   5   2   56.17    8.48
   5  -5  -2   53.79    8.76
   5  -5  -2   40.94    8.10
   5   5  -2   40.53    7.95
   5   5  -2   50.97    8.46
  -5  -5   2   52.83    8.37
  -5  -5   2   59.08    9.28
  -5   5   3  147.72   17.81
  -5   5   3  138.57   17.18
   5  -5  -3  144.91   17.75
   5  -5  -3  135.02   17.64
   5   5  -3  147.36   17.65
   5   5  -3  145.87   17.69
  -5  -5   3  146.71   17.44
  -5  -5   3  120.83   17.46
  -5   5   4   38.28    6.84
  -5   5   4   41.57    6.70
   5  -5  -4   40.65    7.07
   5  -5  -4   26.69    6.11
   5   5  -4   27.24    6.06
   5   5  -4   42.74    7.01
  -5  -5   4   23.92    5.76
  -5  -5   4   29.16    6.53
  -5   5   5   15.41    4.28
  -5   5   5   15.72    4.19
   5  -5  -5   21.14    4.96
   5  -5  -5   15.64    4.23
   5   5  -5   16.55    4.39
   5   5  -5   18.85    4.62
  -5  -5   5   13.81    4.13
  -5  -5   5    9.54    3.81
  -5   5   6   12.45    3.80
  -5   5   6   13.83    3.61
   5  -5  -6    9.68    3.51
   5  -5  -6    9.87    3.43
   5   5  -6   10.81    3.68
   5   5  -6   10.82    3.70
  -5  -5   6   12.48    3.77
  -5  -5   6   19.27    4.73
  -5   5   7  236.19   27.34
  -5   5   7  229.85   26.83
  -5   5   7  245.89   28.61
   5  -5  -7  233.26   27.27
   5   5  -7  223.93   27.24
   5   5  -7  275.10   27.89
  -5  -5   7  243.32   27.42
  -5  -5   7  291.26   28.95
  -5   5   8  152.53   16.42
  -5   5   8  152.10   15.94
  -5   5   8  135.03   16.97
   5  -5  -8  105.34   15.06
   5   5  -8  111.69   15.44
   5   5  -8  111.57   15.21
  -5  -5   8  115.19   15.41
  -5  -5   8  117.26   15.98
  -5   5   9   15.12    4.15
  -5   5   9   19.76    4.33
  -5   5   9   14.72    4.62
   5   5  -9   13.69    4.15
  -5  -5   9   16.05    4.21
  -5  -5   9   22.80    5.44
  -5   5  10    3.64    2.25
  -5   5  10    1.68    1.54
  -5   5  10    3.80    2.37
   5   5 -10    0.00    1.57
  -5  -5  10    1.36    1.75
  -5  -5  10    2.17    1.96
  -5   5  11   10.95    3.45
  -5   5  11   15.42    3.71
  -5   5  11   14.36    4.40
   5  -5 -11   14.39    3.69
   5   5 -11   10.18    3.56
  -5  -5  11    6.13    2.85
  -5  -5  11   10.90    3.98
  -5   5  12  253.84   25.29
  -5   5  12  226.26   24.41
  -5   5  12  267.39   26.64
   5  -5 -12  213.10   24.28
   5   5 -12  209.40   24.88
  -5  -5  12  170.81   24.17
  -5  -5  12  218.01   25.59
  -5   5  13  278.64   27.61
  -5   5  13  238.59   26.57
  -5   5  13  228.92   27.76
   5  -5 -13  253.06   26.74
   5   5 -13  208.65   26.95
  -5  -5  13  232.89   27.29
  -5  -5  13  279.51   28.69
  -5   5  14   12.87    3.83
  -5   5  14   20.83    4.31
  -5   5  14   22.05    5.32
   5  -5 -14   20.07    4.29
   5   5 -14   21.67    5.07
  -5  -5  14   32.06    5.88
  -5  -5  14   19.17    5.02
  -5   5  15    4.35    2.20
  -5   5  15    5.43    2.16
   5  -5 -15    0.00    1.30
   5   5 -15    3.19    2.33
  -5  -5  15    2.72    2.25
  -5   5  16   29.54    6.10
  -5   5  16   41.02    6.42
   5  -5 -16   40.79    6.05
   5   5 -16   47.96    7.68
  -5  -5  16   30.88    6.56
  -5   5  17   69.76    9.90
  -5   5  17   74.41    9.65
   5  -5 -17   75.74    9.10
   5   5 -17   81.61   10.90
  -5  -5  17   59.85    9.98
  -5  -5  17   51.92   10.04
  -5   5  18   31.43    5.61
  -5   5  18   29.56    5.16
  -5   5  18   30.90    6.08
   5  -5 -18   24.43    4.34
   5   5 -18   25.04    5.65
  -5  -5  18   44.02    7.04
  -5  -5  18   20.16    5.50
  -5   5  19   74.53   10.49
  -5   5  19   83.26   10.35
  -5   5  19   69.17   10.93
   5  -5 -19   74.37    8.99
   5   5 -19   75.97   11.22
  -5  -5  19  109.20   12.56
  -5  -5  19   71.88   11.56
  -5   5  20    0.56    1.36
  -5   5  20    1.34    2.29
   5  -5 -20    0.43    0.73
   5   5 -20   -0.00    1.36
  -5  -5  20    0.53    1.63
  -5  -5  20    0.00    2.26
  -5   5  21    1.72    1.52
  -5   5  21   -0.00    1.39
   5   5 -21    4.53    2.50
  -5  -5  21    1.08    1.78
  -5  -5  21    0.85    2.15
  -5   5  22   44.83    7.21
   5   5 -22   33.74    6.73
  -5  -5  22   30.92    6.81
   5   5 -23   19.67    5.00
  -5  -5  23   26.34    5.79
  -5  -5  24    6.28    3.41
  -5  -5  25   -0.00    1.97
  -5  -5  26   -0.00    1.66
  -5  -5  27   14.59    4.47
  -5  -5  28   22.73    5.56
  -5  -5  29    5.94    3.16
  -5  -5  30    1.66    2.34
  -5  -5  31   -0.00    1.72
  -5  -5  32    3.12    2.36
  -5  -5  33    5.78    2.94
  -5  -5  34    1.28    2.03
  -5  -5  35   -0.00    1.72
  -5  -5  36    0.02    1.71
  -5  -5  37   -0.00    1.91
  -5  -5  38    3.75    2.53
  -5  -5  39    2.33    2.15
  -5   6   1   14.88    4.57
   5  -6  -1   14.65    4.53
   5  -6  -1   19.43    5.47
   5   6  -1   18.04    4.86
   5   6  -1   22.91    5.26
  -5  -6   1   26.80    6.08
  -5   6   2    1.76    2.31
  -5   6   2    1.82    2.13
   5  -6  -2    5.08    2.38
   5  -6  -2    1.79    2.22
   5  -6  -2    0.61    2.02
   5   6  -2    1.46    2.21
   5   6  -2    4.76    2.61
  -5  -6   2    3.48    2.73
  -5   6   3   71.87   10.83
  -5   6   3   61.21   10.09
  -5   6   3   71.63   10.64
   5  -6  -3   79.64   10.54
   5  -6  -3   57.89   10.30
   5  -6  -3   89.02   11.82
   5   6  -3   57.94   10.18
   5   6  -3   91.79   11.67
  -5  -6   3   60.16   10.68
  -5   6   4  103.40   14.73
  -5   6   4  118.11   14.92
  -5   6   4  116.41   15.02
   5  -6  -4  103.94   14.17
   5  -6  -4  119.25   15.40
   5   6  -4  106.22   14.83
   5   6  -4  136.07   15.71
  -5  -6   4   96.61   14.92
  -5   6   5  105.99   13.19
  -5   6   5   77.05   11.87
  -5   6   5   74.56   11.89
   5  -6  -5  112.48   12.80
   5  -6  -5   79.45   12.33
   5   6  -5   57.21   11.31
   5   6  -5  111.57   13.35
  -5  -6   5  128.50   14.74
  -5   6   6   14.96    4.46
  -5   6   6   24.29    5.14
  -5   6   6   23.31    5.33
   5  -6  -6   22.41    5.31
   5   6  -6   22.44    5.29
   5   6  -6   21.83    5.19
  -5  -6   6   17.28    5.05
  -5   6   7   64.45   10.49
  -5   6   7   82.57   10.96
  -5   6   7   75.90   10.97
   5  -6  -7   65.23   10.48
   5   6  -7   65.85   10.61
  -5  -6   7   75.15   11.43
  -5   6   8   26.29    5.73
  -5   6   8   31.38    5.93
  -5   6   8   35.35    6.37
   5  -6  -8   30.70    6.20
   5   6  -8   13.69    5.05
  -5  -6   8   26.60    6.06
  -5   6   9   87.73   12.42
  -5   6   9  119.27   13.12
  -5   6   9   93.97   12.61
   5  -6  -9   85.46   12.29
   5   6  -9  100.52   13.16
  -5  -6   9   56.72   11.72
  -5   6  10   98.66   14.18
  -5   6  10  119.90   14.45
  -5   6  10   89.70   13.82
   5   6 -10  115.80   15.03
  -5  -6  10  133.02   16.04
  -5   6  11   84.97   12.04
  -5   6  11   87.88   11.78
  -5   6  11   81.02   11.90
   5   6 -11   94.37   12.82
  -5  -6  11   76.24   12.40
  -5   6  12   20.84    4.91
  -5   6  12   15.86    4.11
  -5   6  12   15.65    4.43
   5  -6 -12   17.63    4.36
   5   6 -12   16.55    4.54
  -5  -6  12   20.71    5.63
  -5   6  13    2.98    2.14
  -5   6  13    0.00    1.27
   5  -6 -13    5.76    2.40
   5   6 -13    0.00    1.62
  -5   6  14   91.63   12.08
  -5   6  14   84.67   11.36
   5  -6 -14   93.27   11.58
   5   6 -14   63.81   11.36
  -5   6  15   63.34   10.15
  -5   6  15   79.65   10.39
   5   6 -15   71.58   11.06
  -5   6  16   -0.00    1.69
  -5   6  16    0.52    1.74
   5   6 -16   -0.00    1.54
  -5  -6  16   -0.00    1.72
  -5   6  17   76.88   10.18
  -5   6  17   59.62    8.96
   5   6 -17   55.72    9.79
  -5  -6  17   61.46   10.37
  -5   6  18   17.30    4.36
  -5   6  18   13.43    3.49
   5   6 -18   11.64    3.98
  -5  -6  18    3.42    3.42
  -5   6  19   21.50    4.83
   5   6 -19   14.33    4.44
  -5  -6  19   28.44    6.25
  -5   6  20    2.79    1.88
   5   6 -20    0.63    1.81
  -5  -6  20    1.75    2.16
   5   6 -21    6.59    3.03
  -5  -6  21    7.13    3.34
   5   6 -22   29.12    6.03
  -5  -6  22   16.41    5.28
   5   6 -23   -0.00    1.57
  -5  -6  23   -0.00    1.67
   5   6 -24    5.13    2.95
  -5  -6  24   12.84    4.08
  -5  -6  25    9.69    3.94
  -5  -6  26   24.28    5.88
  -5  -6  27    8.14    3.50
  -5  -6  28   -0.00    2.11
  -5  -6  29    0.16    1.82
  -5  -6  30   12.07    4.38
  -5  -6  31    1.55    2.54
  -5  -6  32    3.44    2.60
  -5  -6  33   -0.00    2.09
  -5  -6  34    4.09    3.05
  -5  -6  35    1.47    2.46
  -5  -6  36    5.30    3.21
  -5  -6  37    1.95    2.23
  -5   7   1    7.32    3.61
  -5   7   1   10.97    3.92
   5  -7  -1    9.31    3.96
   5   7  -1    7.39    3.51
   5   7  -1   10.08    3.86
  -5  -7   1   10.69    4.34
  -5   7   2  167.77   19.88
  -5   7   2  169.35   19.56
   5  -7  -2  143.87   19.36
   5   7  -2  125.32   18.46
   5   7  -2  162.51   19.48
  -5  -7   2  142.84   19.60
  -5   7   3  133.41   15.89
  -5   7   3  102.42   14.53
   5  -7  -3  117.21   15.49
   5   7  -3  106.22   14.91
   5   7  -3   83.68   13.87
  -5  -7   3  109.07   15.41
  -5   7   4   82.58   11.84
  -5   7   4   79.49   11.47
   5  -7  -4   76.76   11.72
   5   7  -4   69.52   11.20
   5   7  -4   64.09   10.84
  -5  -7   4   66.58   11.51
  -5   7   5   15.59    4.81
  -5   7   5   21.46    5.28
   5  -7  -5   14.37    4.55
   5   7  -5   15.46    4.62
  -5  -7   5    9.67    4.06
  -5   7   6   22.36    5.81
  -5   7   6   31.15    6.59
   5  -7  -6   29.96    6.57
   5   7  -6   32.61    6.79
  -5  -7   6   39.15    7.77
  -5   7   7  131.76   16.91
  -5   7   7  138.49   17.07
   5  -7  -7  117.01   16.54
   5   7  -7  116.51   16.59
  -5  -7   7  131.35   17.58
  -5   7   8  337.81   32.04
  -5   7   8  260.89   30.75
   5  -7  -8  248.68   30.60
   5   7  -8  291.75   31.47
  -5  -7   8  238.11   30.99
  -5   7   9   27.61    6.19
  -5   7   9   21.93    5.46
   5  -7  -9   22.10    5.77
   5   7  -9   16.50    5.11
  -5  -7   9   27.95    6.33
  -5   7  10   13.18    4.14
  -5   7  10   10.47    3.74
  -5   7  10   11.08    3.97
   5  -7 -10   13.04    3.74
   5  -7 -10   10.35    3.99
   5   7 -10    9.05    3.90
  -5  -7  10    9.03    3.87
  -5   7  11   11.14    3.92
  -5   7  11   12.30    3.94
  -5   7  11   16.26    4.45
   5  -7 -11   11.99    3.64
   5   7 -11   10.11    4.11
  -5  -7  11   24.74    5.93
  -5   7  12  107.12   16.05
  -5   7  12  147.01   16.88
  -5   7  12  121.15   16.54
   5  -7 -12  144.99   16.42
   5  -7 -12  119.44   16.16
   5   7 -12  130.88   17.21
  -5   7  13   55.27    9.65
  -5   7  13   63.52    9.67
  -5   7  13   64.11   10.23
   5   7 -13   66.26   10.60
  -5   7  14    3.28    2.35
  -5   7  14    0.29    1.84
   5   7 -14   -0.00    2.02
  -5  -7  14    1.32    2.47
  -5   7  15   32.66    6.61
  -5   7  15   34.55    6.41
   5   7 -15   33.83    7.12
  -5  -7  15   29.46    7.00
  -5   7  16    9.22    3.56
  -5   7  16    3.64    2.31
   5   7 -16   11.52    4.01
  -5  -7  16    2.16    2.90
  -5   7  17    0.99    1.72
  -5   7  17    1.74    1.97
   5   7 -17    1.73    2.12
  -5  -7  17    0.66    1.87
  -5   7  18  113.55   13.76
   5   7 -18  107.19   14.18
  -5  -7  18   66.41   12.69
  -5   7  19   -0.00    1.85
   5   7 -19    1.36    2.02
  -5  -7  19   -0.00    1.97
  -5   7  20    8.42    3.34
   5   7 -20    1.60    2.59
  -5  -7  20    4.94    2.82
   5   7 -21    2.05    2.24
  -5  -7  21    1.03    2.38
   5   7 -22   35.42    6.95
  -5  -7  22   18.61    6.04
   5   7 -23   20.01    5.18
  -5  -7  23   11.68    4.57
   5   7 -24   30.42    6.34
  -5  -7  24   13.91    4.92
  -5  -7  25    0.25    1.99
  -5  -7  26    0.78    2.45
  -5  -7  27   12.56    4.29
  -5  -7  28   17.33    5.23
  -5  -7  29   -0.00    2.12
  -5  -7  30    1.82    2.49
  -5  -7  31    2.93    2.72
  -5  -7  32    6.74    3.81
  -5  -7  33   -0.00    2.10
  -5  -7  34   15.38    4.92
  -5  -7  35    0.79    2.06
  -5  -7  36    0.79    2.47
  -5   8   1   23.10    6.36
  -5   8   1   16.39    5.03
   5  -8  -1   21.19    5.91
   5   8  -1   18.26    5.29
  -5  -8   1   18.18    5.81
  -5   8   2    8.47    3.77
  -5   8   2   11.17    4.08
   5  -8  -2    9.94    4.62
   5   8  -2    8.48    3.81
  -5  -8   2   13.10    4.74
  -5   8   3   14.26    5.07
  -5   8   3   17.17    4.89
   5  -8  -3   19.54    5.52
  -5  -8   3   18.16    5.51
  -5   8   4  366.86   38.17
  -5   8   4  371.89   38.05
   5  -8  -4  345.03   38.15
  -5  -8   4  270.78   37.15
  -5   8   5   37.43    8.00
  -5   8   5   44.21    8.16
   5  -8  -5   25.39    7.08
  -5  -8   5   52.71    9.21
  -5   8   6  110.36   14.31
  -5   8   6   80.65   12.88
   5  -8  -6   93.03   13.74
  -5  -8   6   78.13   13.38
  -5   8   7   -0.00    2.36
  -5   8   7    1.61    1.75
   5  -8  -7   -0.00    2.43
  -5  -8   7   -0.00    2.24
  -5   8   8   73.76   11.98
  -5   8   8   59.22   11.21
   5  -8  -8   87.49   12.66
  -5  -8   8  116.81   14.77
  -5   8   9  138.77   16.87
  -5   8   9  136.92   16.74
   5  -8  -9  100.06   15.55
  -5  -8   9   97.49   16.03
  -5   8  10   42.10    8.21
  -5   8  11   14.18    4.56
  -5   8  12   40.90    8.02
  -5   8  13    1.93    2.11
  -5  -8  13    0.85    2.10
  -5   8  14  106.49   14.68
  -5  -8  14   97.23   15.09
  -5   8  15    0.00    1.83
  -5  -8  15    0.93    2.37
  -5   8  16   26.81    6.06
  -5  -8  16   21.75    6.13
  -5   8  17   -0.00    1.78
  -5  -8  17    3.23    3.02
  -5   8  18    2.18    2.49
  -5  -8  18    2.59    2.74
  -5   8  19    1.46    1.89
  -5  -8  19   -0.00    1.94
  -5   8  20   48.42    8.61
  -5  -8  20   43.98    8.91
  -5  -8  21    1.08    2.04
  -5  -8  22    3.03    2.52
  -5  -8  23    1.80    2.65
   5   8 -24   26.31    6.35
  -5  -8  24   12.84    5.04
  -5  -8  25    2.23    2.53
  -5  -8  26   10.58    4.36
  -5  -8  27   -0.00    1.83
  -5  -8  28    0.54    2.11
  -5  -8  29    0.28    1.75
  -5  -8  30    1.68    2.35
  -5  -8  31    8.74    3.78
  -5  -8  32    6.14    3.25
  -5  -8  33    0.32    2.17
  -5  -8  34    1.42    2.94
  -5  -8  35    0.03    1.67
  -5   9   1    2.10    2.85
   5  -9  -1    0.55    2.64
   5   9  -1    2.16    1.86
  -5  -9   1    0.56    2.20
  -5   9   2  137.95   18.56
   5  -9  -2  140.21   19.25
   5   9  -2  134.60   18.64
  -5  -9   2  137.11   19.38
  -5   9   3    8.46    4.34
   5  -9  -3   16.81    5.33
   5   9  -3   12.05    4.74
  -5  -9   3   24.10    6.13
  -5   9   4    1.12    1.92
   5  -9  -4    0.93    1.94
   5   9  -4   -0.00    2.77
  -5  -9   4   -0.00    2.19
  -5   9   5    3.84    2.80
   5  -9  -5    4.51    3.49
   5   9  -5    6.83    3.58
  -5  -9   5    8.89    4.00
  -5   9   6   39.80    7.94
   5  -9  -6   37.40    7.99
   5   9  -6   29.05    7.29
  -5  -9   6   28.60    7.55
   5   9  -7    5.23    3.11
  -5  -9   7    6.44    3.61
   5   9  -8  120.20   17.15
   5   9  -9    1.92    2.33
   5   9 -10   -0.00    1.53
   5   9 -11    3.66    3.24
  -5  -9  11    1.35    2.67
  -5   9  12  169.56   20.34
   5   9 -12  171.18   20.63
  -5  -9  12  114.77   19.24
  -5   9  13    5.93    3.41
   5   9 -13    5.67    3.16
  -5  -9  13    0.81    2.44
  -5   9  14   40.39    8.03
   5   9 -14   29.24    7.15
  -5  -9  14   34.61    7.98
  -5   9  15    1.79    2.16
   5   9 -15    4.52    2.96
  -5  -9  15    0.77    2.53
  -5   9  16   29.66    6.60
   5   9 -16   15.71    5.22
  -5  -9  16   10.82    4.93
  -5   9  17    0.00    1.65
   5   9 -17    0.57    2.22
  -5  -9  17   -0.00    1.43
  -5   9  18   52.06    9.54
   5   9 -18   62.93   10.58
  -5  -9  18   39.01    9.19
  -5   9  19    3.28    2.71
   5   9 -19    7.18    3.53
  -5  -9  19    0.90    2.66
   5   9 -20   -0.00    1.71
  -5  -9  20   -0.00    2.72
   5   9 -21    1.04    2.34
  -5  -9  21    2.47    2.88
   5   9 -22   35.28    7.78
  -5  -9  22   25.82    7.04
   5   9 -23    0.75    2.00
  -5  -9  23    0.00    2.50
   5   9 -24   15.70    5.04
  -5  -9  24   11.73    4.47
  -5  -9  25   -0.00    2.63
  -5  -9  26    1.48    2.48
  -5  -9  27    3.51    3.18
  -5  -9  28    4.08    2.99
  -5  -9  29    0.00    2.63
  -5  -9  30    1.19    2.31
  -5  -9  31    3.64    3.05
  -5  -9  32   -0.00    2.74
  -5  -9  33    0.29    2.46
  -5  10   1    3.79    3.03
  -5  10   1    9.49    4.10
   5 -10  -1    5.22    3.62
   5  10  -1    5.56    3.42
  -5 -10   1    7.39    4.23
  -5  10   2   -0.00    2.47
  -5  10   2    1.31    2.20
   5 -10  -2    1.11    2.54
   5  10  -2   -0.00    1.67
  -5 -10   2    6.61    3.81
  -5  10   3    1.19    2.86
  -5  10   3    0.86    2.23
   5 -10  -3   -0.00    2.52
   5  10  -3    0.01    1.71
  -5 -10   3    2.32    3.32
  -5  10   4    3.92    3.26
   5  10  -4   13.81    4.81
  -5 -10   4    8.78    4.15
  -5  10   5    0.84    3.02
   5  10  -5    0.19    2.16
  -5 -10   5    0.37    2.45
  -5  10   6   24.96    6.65
   5  10  -6   12.13    5.14
  -5 -10   6   29.81    7.39
  -5  10   7    6.75    4.04
   5  10  -7    0.00    2.61
  -5  10   8    5.40    3.76
   5  10  -8    2.83    3.02
  -5  10   9    2.70    2.81
   5  10  -9    0.00    2.09
  -5  10  10   78.03   12.45
   5  10 -10   68.98   11.91
  -5 -10  10   56.51   11.58
   5  10 -11    2.15    2.68
  -5 -10  11    1.30    2.44
   5  10 -12    8.53    3.83
  -5 -10  12    2.59    3.10
   5  10 -13   -0.00    2.42
  -5 -10  13   -0.00    2.52
   5  10 -14   34.96    8.01
  -5 -10  14   31.77    8.23
   5  10 -15    0.02    1.67
  -5 -10  15   -0.00    2.50
   5  10 -16   13.65    4.93
  -5 -10  16   18.81    6.07
   5  10 -17   -0.00    2.30
  -5 -10  17    0.00    2.37
   5  10 -18    1.12    2.58
  -5 -10  18    0.84    2.45
   5  10 -19    1.99    2.80
  -5 -10  19    0.45    1.78
   5  10 -20   40.48    8.50
  -5 -10  20   22.63    6.75
   5  10 -21    1.54    2.71
  -5 -10  21    3.56    2.99
   5  10 -22    8.17    3.98
  -5 -10  22    6.02    3.50
   5  10 -23   -0.00    1.95
  -5 -10  23   -0.00    2.52
   5  10 -24    5.14    3.34
  -5 -10  24    2.92    3.20
  -5 -10  25   -0.00    2.39
  -5 -10  26    7.23    4.40
  -5 -10  27   -0.00    2.64
  -5 -10  28   -0.00    2.04
  -5 -10  29    1.37    2.73
  -5 -10  30    4.36    3.41
  -5 -10  31    3.61    3.29
  -5  11   1    4.16    3.48
   5  11  -1   20.95    6.06
  -5 -11   1   14.23    5.81
  -5  11   2   71.93   13.49
   5  11  -2   99.76   14.49
  -5 -11   2   74.34   13.83
  -5  11   3   17.29    5.90
   5  11  -3   15.87    5.58
  -5 -11   3   14.66    5.43
  -5  11   4   -0.00    2.09
   5  11  -4    1.34    2.69
  -5 -11   4   -0.00    2.26
  -5  11   5   -0.00    2.58
   5  11  -5    0.91    1.96
  -5  11   6    4.31    3.48
   5  11  -6    9.79    4.74
  -5  11   7   -0.00    2.22
   5  11  -7    1.54    2.36
  -5  11   8   29.94    7.58
   5  11  -8   37.17    8.08
  -5 -11   8   15.77    6.61
  -5  11   9    3.68    3.10
   5  11  -9    3.42    3.13
  -5 -11   9    2.94    3.37
  -5  11  10    2.19    3.17
   5  11 -10   -0.00    1.94
  -5 -11  10    2.43    3.16
  -5  11  11   -0.00    2.73
   5  11 -11    3.10    3.08
  -5 -11  11   -0.00    2.29
  -5  11  12   74.17   11.82
   5  11 -12   45.22    9.65
  -5 -11  12   38.51    9.76
  -5  11  13    1.33    2.97
   5  11 -13   -0.00    2.42
  -5 -11  13    1.26    3.07
  -5  11  14   29.16    7.08
   5  11 -14   24.26    6.68
  -5 -11  14    5.07    4.28
  -5  11  15    0.57    2.57
   5  11 -15    3.18    3.01
  -5 -11  15    0.50    3.15
  -5  11  16   20.83    6.15
   5  11 -16   22.05    6.54
  -5 -11  16    7.19    4.44
  -5  11  17   -0.00    2.30
   5  11 -17    0.00    1.60
  -5 -11  17    0.81    2.53
  -5  11  18   35.35    7.97
   5  11 -18   32.32    7.68
  -5 -11  18   13.06    5.77
   5  11 -19   -0.00    2.98
  -5 -11  19    2.77    2.98
   5  11 -20    0.80    2.28
  -5 -11  20    0.47    2.46
   5  11 -21   -0.00    2.57
  -5 -11  21    1.26    2.56
   5  11 -22   24.52    6.83
  -5 -11  22   21.83    6.75
   5  11 -23   -0.00    1.72
  -5 -11  23   -0.00    2.18
   5  11 -24    6.75    3.74
  -5 -11  24    9.18    4.54
  -5 -11  25   -0.00    2.61
  -5 -11  26    7.73    4.26
  -5 -11  27    0.00    2.05
  -5 -11  28    0.92    2.24
  -5 -11  29    1.40    2.52
  -5 -11  30   -0.00    2.26
  -5  12   1    0.64    2.77
   5  12  -1   -0.00    2.29
  -5 -12   1    0.66    2.96
  -5  12   2    1.13    2.17
   5  12  -2   -0.00    2.45
  -5 -12   2   -0.00    2.73
  -5  12   3    7.11    4.32
   5  12  -3   -0.00    3.24
  -5 -12   3   -0.00    2.34
  -5  12   4   75.48   12.96
   5  12  -4   51.50   10.87
  -5  12   5    9.54    4.78
   5  12  -5    9.47    4.55
  -5  12   6    4.68    3.83
   5  12  -6   10.86    4.66
  -5 -12   6   10.80    5.15
  -5  12   7   -0.00    2.21
   5  12  -7    1.69    3.36
  -5 -12   7    0.05    2.77
  -5  12   8    2.08    2.98
   5  12  -8    0.75    2.95
  -5 -12   8    0.56    2.65
  -5  12   9    6.71    4.10
   5  12  -9    0.00    2.55
  -5 -12   9    6.65    4.09
  -5  12  10   29.89    7.50
   5  12 -10   23.78    6.80
  -5 -12  10   12.32    5.61
  -5  12  11    0.00    2.39
   5  12 -11   -0.00    2.98
  -5 -12  11    0.63    2.37
  -5  12  12    3.18    2.93
   5  12 -12    0.42    1.98
  -5 -12  12    0.00    2.49
  -5  12  13   -0.00    1.92
   5  12 -13    2.88    3.04
  -5 -12  13    0.97    2.63
  -5  12  14   13.70    5.19
   5  12 -14   19.45    5.82
  -5 -12  14    5.67    4.16
  -5  12  15   10.04    4.58
   5  12 -15    3.65    3.70
  -5 -12  15   -0.00    2.82
  -5  12  16   17.53    5.76
   5  12 -16   17.12    5.82
  -5 -12  16   21.88    6.61
  -5  12  17   -0.00    2.01
   5  12 -17   -0.00    3.23
  -5 -12  17    0.00    2.91
  -5  12  18   -0.00    2.34
   5  12 -18    0.19    2.35
  -5 -12  18   -0.00    2.51
   5  12 -19    1.64    2.42
  -5 -12  19   -0.00    2.52
   5  12 -20   18.99    6.07
  -5 -12  20   15.12    6.24
   5  12 -21    2.98    3.06
  -5 -12  21    2.09    3.58
   5  12 -22    0.00    2.50
  -5 -12  22    0.10    3.41
   5  12 -23    0.48    2.29
  -5 -12  23    1.04    2.43
   5  12 -24   16.01    5.89
  -5 -12  24    3.03    3.17
   5  12 -25    3.79    3.18
  -5 -12  25    0.00    2.77
  -5 -12  26    2.34    3.44
  -5 -12  27    1.30    3.24
  -5 -12  28   -0.00    3.17
  -5  13   1    5.33    4.35
   5  13  -1   19.72    6.19
  -5  13   2   37.67    9.18
   5  13  -2   38.18    9.07
  -5  13   3    5.87    4.21
   5  13  -3    5.40    3.78
  -5  13   4   15.15    5.82
   5  13  -4   17.54    6.07
  -5  13   5    0.37    2.61
   5  13  -5   -0.00    2.09
  -5 -13   5   -0.00    2.59
  -5  13   6   42.72    9.39
   5  13  -6   28.84    7.90
  -5 -13   6   21.73    7.75
  -5  13   7    9.60    4.67
   5  13  -7    8.61    4.29
  -5 -13   7    7.60    4.67
  -5  13   8   54.50   10.53
   5  13  -8   48.99    9.89
  -5 -13   8   17.52    7.14
  -5  13   9    2.38    3.21
   5  13  -9   -0.00    2.44
  -5 -13   9   -0.00    2.27
  -5  13  10   -0.00    2.67
   5  13 -10    2.48    2.81
  -5 -13  10    0.00    3.03
  -5  13  11    9.71    5.13
   5  13 -11   10.51    5.34
  -5 -13  11    7.61    4.86
  -5  13  12   27.66    7.45
   5  13 -12    8.83    4.79
  -5 -13  12   17.42    6.60
  -5  13  13    2.48    3.42
   5  13 -13    0.13    2.12
  -5 -13  13    5.00    3.63
  -5  13  14   10.93    4.91
   5  13 -14    5.60    4.40
  -5 -13  14    0.86    2.99
  -5  13  15   -0.00    2.74
  -5 -13  15   -0.00    2.51
  -5  13  16    3.07    3.55
   5  13 -16    2.11    3.63
  -5 -13  16    2.38    3.52
  -5  13  17    5.94    4.21
   5  13 -17    7.08    4.18
  -5 -13  17    4.53    3.84
   5  13 -18   13.36    5.72
  -5 -13  18    5.67    4.05
   5  13 -19    0.00    2.43
  -5 -13  19    0.42    2.87
   5  13 -20    0.63    3.19
  -5 -13  20    5.95    3.99
   5  13 -21   -0.00    2.42
  -5 -13  21    2.71    3.15
   5  13 -22   17.40    5.89
  -5 -13  22    2.62    3.77
   5  13 -23   -0.00    2.05
  -5 -13  23    0.94    2.49
   5  13 -24    1.54    3.14
  -5 -13  24    7.65    4.62
   5  13 -25    3.24    3.21
  -5 -13  25   -0.00    2.77
  -5 -13  26   -0.00    2.49
  -5  14   1    2.41    3.52
   5  14  -1    1.76    2.87
  -5  14   2   -0.00    3.03
   5  14  -2   -0.00    2.75
  -5  14   3    1.60    3.76
   5  14  -3    4.30    4.19
  -5  14   4   19.47    6.64
   5  14  -4   14.46    5.74
  -5  14   5   24.06    7.33
   5  14  -5   15.13    5.57
  -5  14   6   20.94    7.24
   5  14  -6   15.65    6.21
  -5 -14   6   10.23    5.41
  -5  14   7    3.69    3.58
   5  14  -7   -0.00    2.19
  -5 -14   7   -0.00    2.09
  -5  14   8    2.39    3.51
   5  14  -8    0.87    2.42
  -5 -14   8    0.66    2.90
  -5  14   9    3.76    3.22
   5  14  -9    0.00    3.33
  -5 -14   9    1.45    3.00
  -5  14  10   17.57    6.21
   5  14 -10   10.55    5.48
  -5 -14  10    7.76    4.95
  -5  14  11   10.27    5.17
   5  14 -11   10.98    5.16
  -5 -14  11    3.34    3.69
  -5  14  12   -0.00    2.72
   5  14 -12    1.63    2.73
  -5 -14  12   -0.00    2.67
  -5  14  13    2.80    3.54
   5  14 -13    1.77    2.52
  -5 -14  13   -0.00    3.41
  -5  14  14    9.80    5.13
   5  14 -14    4.89    3.46
  -5 -14  14    2.36    3.69
  -5  14  15    8.50    4.99
   5  14 -15    4.03    4.12
  -5 -14  15    2.84    3.39
  -5  14  16    9.54    4.48
   5  14 -16    0.00    2.55
  -5 -14  16    1.71    2.70
  -5  14  17    0.36    2.71
   5  14 -17    2.20    3.75
  -5 -14  17    0.03    2.55
   5  14 -18   -0.00    2.50
  -5 -14  18   -0.00    2.94
   5  14 -19    1.18    2.33
  -5 -14  19   -0.00    2.29
   5  14 -20    0.48    2.59
  -5 -14  20    1.11    3.02
   5  14 -21    0.00    2.52
  -5 -14  21    5.99    4.31
   5  14 -22    1.38    2.86
  -5 -14  22    2.93    3.69
   5  14 -23    4.52    3.34
  -5 -14  23   -0.00    2.34
   5  14 -24   -0.00    2.96
  -5 -14  24    3.55    3.63
   5  14 -25    5.93    4.12
  -5  15   1   10.16    4.89
   5  15  -1    0.74    2.83
  -5  15   2   17.79    6.46
   5  15  -2    6.49    3.74
  -5  15   3   11.71    5.57
   5  15  -3   16.13    6.17
  -5  15   4   -0.00    3.17
   5  15  -4    1.17    2.77
  -5  15   5    3.46    4.16
   5  15  -5    4.75    3.64
  -5  15   6    4.00    4.15
   5  15  -6    3.88    4.16
  -5  15   7    8.68    4.79
   5  15  -7   13.33    5.46
[truncated: 819,891 more chars]
