# Supplementary material for: LED-pump-X-ray-multiprobe crystallography for sub-second timescales
Source: Commun Chem. 2022 Aug 26;5:102. doi: 10.1038/s42004-022-00716-1 (PMC9814726; doi:10.1038/s42004-022-00716-1)
Supplement: Supplementary file 10 — Supplementary Data 1 [file 42004_2022_716_MOESM10_ESM.zip › CIFs/1-6s_280K/280K_1-6s_t10_decay.cif]

data_global

# SUBMISSION DETAILS
 
_publ_contact_author_name       'Hatcher, Lauren'
_publ_contact_author_address
;
School of Chemistry
Cardiff University
Main Building
Park Place 
Cardiff
CF10 3AT
United Kingdom
;
_publ_contact_author_email       'HatcherL1@cardiff.ac.uk'
_publ_requested_category          FM
_publ_section_comment
; 
?
;
_publ_section_references
;
Diamond General Data Aquisition (GDA) software: http://www.opengda.org/

XIA2: Winter, G. (2010) J. Appl. Cryst. 43, 186-190.
POINTLESS: Evans, P. (2006) Acta Cryst. D62, 72-82.
AIMLESS: Evans, P. R. and Murshudov, G. N. (2013) Acta Cryst. D69, 1204-1214.
DIALS: Winter, G., et al. Acta Cryst. (2018) D74, 85-97.
CCP4: Winn, M. D. et al. (2011) Acta Cryst. D67, 235-242.
   
SHELXL: Sheldrick G. M. (2015). Acta Cryst. C71, 3-8.
SHELXT:	Sheldrick, G. M. (2015). Acta Cryst. A71, 3-8.
 
OLEX2: Dolomanov, O.V.; Bourhis, L.J.; Gildea, R.J.; Howard, J.A.K.; Puschmann,
 H., OLEX2: A complete structure solution, refinement and analysis program 
 (2009). J. Appl. Cryst., 42, 339-341.

MERCURY: Macrae, C. F., Bruno, I. J., Chisholm, J. A., Edgington,
P. R., McCabe, P., Pidcock, E., Rodriguez-Monge, L., Taylor, R.,
van de Streek, J. & Wood, P. A. (2008). J. Appl. Cryst. 41, 466-470.
;

####
 
data_280K_1-6s_t10_decay
 
_audit_creation_method            'SHELXL-2018/3'
_shelx_SHELXL_version_number      '2018/3'
_chemical_name_systematic         
;
Nitro-(N,N,N',N'-tetrabutyldiethylenetriamine)palladium(II)
tetraphenylborate, tetrahydrofuran solvate
;
_chemical_name_common             ?
_chemical_melting_point           ?
_chemical_formula_moiety          
;
C20 H45 N4 O2 Pd, C24 H20 B, C4 H8 O
;
_chemical_formula_sum            'C48 H73 B N4 O3 Pd' 
_chemical_formula_weight          871.31

loop_
 _atom_type_symbol
 _atom_type_description
 _atom_type_scat_dispersion_real
 _atom_type_scat_dispersion_imag
 _atom_type_scat_source
 'C'  'C'   0.0010   0.0010
 'International Tables Vol C Tables 4.2.6.8 and 6.1.1.4'
 'H'  'H'   0.0000   0.0000
 'International Tables Vol C Tables 4.2.6.8 and 6.1.1.4'
 'B'  'B'   0.0000   0.0000
 'International Tables Vol C Tables 4.2.6.8 and 6.1.1.4'
 'N'  'N'   0.0030   0.0020
 'International Tables Vol C Tables 4.2.6.8 and 6.1.1.4'
 'O'  'O'   0.0050   0.0030
 'International Tables Vol C Tables 4.2.6.8 and 6.1.1.4'
 'Pd'  'Pd'  -2.5040   0.6150
 'International Tables Vol C Tables 4.2.6.8 and 6.1.1.4'
 
_space_group_crystal_system       monoclinic
_space_group_IT_number            14
_space_group_name_H-M_alt         'P 21/n'
_space_group_name_Hall            '-P 2yn'
 
_shelx_space_group_comment
;
The symmetry employed for this shelxl refinement is uniquely defined
by the following loop, which should always be used as a source of
symmetry information in preference to the above space-group names.
They are only intended as comments.
;
 
loop_
 _space_group_symop_operation_xyz
 'x, y, z'
 '-x+1/2, y+1/2, -z+1/2'
 '-x, -y, -z'
 'x-1/2, -y-1/2, z-1/2'
 
_cell_length_a                    11.6874(5)
_cell_length_b                    13.5954(5)
_cell_length_c                    30.1828(10)
_cell_angle_alpha                 90
_cell_angle_beta                  93.345(3)
_cell_angle_gamma                 90
_cell_volume                      4787.7(3)
_cell_formula_units_Z             4
_cell_measurement_temperature     280(2)
_cell_measurement_reflns_used     8827
_cell_measurement_theta_max       21.7810719356
_cell_measurement_theta_min       1.23120905589
 
_exptl_crystal_description        Plate
_exptl_crystal_colour             Yellow
_exptl_crystal_density_meas       ?
_exptl_crystal_density_method     ?
_exptl_crystal_density_diffrn     1.209          
_exptl_crystal_F_000              1856
_exptl_transmission_factor_min    ?
_exptl_transmission_factor_max    ?
_exptl_crystal_size_max           0.100
_exptl_crystal_size_mid           0.100
_exptl_crystal_size_min           0.050
_exptl_absorpt_coefficient_mu     0.201
_shelx_estimated_absorpt_T_min    0.980
_shelx_estimated_absorpt_T_max    0.990
_exptl_absorpt_correction_T_min   0.992816098806
_exptl_absorpt_correction_T_max   1.0
_exptl_absorpt_correction_type    empirical
_exptl_absorpt_process_details    
;
CCP4 7.0.048: AIMLESS, version 0.5.32 : 29/03/17
Scaling & analysis of unmerged intensities, absorption correction using spherical harmonics
;
_exptl_absorpt_special_details    ?
_diffrn_ambient_temperature       280(2)
_diffrn_radiation_wavelength      0.534
_diffrn_measurement_device_type   'Photon counting pixel array'
_diffrn_radiation_type            Synchrotron
_diffrn_measurement_method        'shutterless scans'
_diffrn_radiation_source          'Diamond Light Source Beamline I19-2'
_diffrn_radiation_monochromator   'Silicon 111'
_diffrn_detector_area_resol_mean  ?
_diffrn_reflns_number             32908
_diffrn_reflns_av_unetI/netI      0.0846
_diffrn_reflns_av_R_equivalents   0.0845
_diffrn_reflns_limit_h_min        -14
_diffrn_reflns_limit_h_max        14
_diffrn_reflns_limit_k_min        -16
_diffrn_reflns_limit_k_max        16
_diffrn_reflns_limit_l_min        -37
_diffrn_reflns_limit_l_max        26
_diffrn_reflns_theta_min          1.235
_diffrn_reflns_theta_max          19.497
_diffrn_reflns_theta_full         18.687
_diffrn_measured_fraction_theta_max   0.980
_diffrn_measured_fraction_theta_full  0.981
_diffrn_reflns_Laue_measured_fraction_max    0.980
_diffrn_reflns_Laue_measured_fraction_full   0.981
_diffrn_reflns_point_group_measured_fraction_max   0.980
_diffrn_reflns_point_group_measured_fraction_full  0.981
_reflns_number_total              9598
_reflns_number_gt                 5488
_reflns_threshold_expression      'I > 2\s(I)'
_reflns_Friedel_coverage          0.000
_reflns_Friedel_fraction_max      .
_reflns_Friedel_fraction_full     .
 
_reflns_special_details
;
 Reflections were merged by SHELXL according to the crystal
 class for the calculation of statistics and refinement.
 
 _reflns_Friedel_fraction is defined as the number of unique
 Friedel pairs measured divided by the number that would be
 possible theoretically, ignoring centric projections and
 systematic absences.
;
 
_computing_data_collection        'Diamond GDA (http://www.opengda.org/)'
_computing_cell_refinement        'DIALS (Winter, 2018)'
_computing_data_reduction         'XIA2 (Winter 2010)'
_computing_structure_solution     'SHELXT (Sheldrick, 2015)'
_computing_structure_refinement   'SHELXL (Sheldrick, 2015)'
_computing_molecular_graphics     'OLEX2 (Dolomanov et al., 2009)'
_computing_publication_material   'MERCURY (Macrae et al., 2008)'
_refine_special_details           ?
_refine_ls_structure_factor_coef  Fsqd
_refine_ls_matrix_type            full
_refine_ls_weighting_scheme       calc
_refine_ls_weighting_details
'w=1/[\s^2^(Fo^2^)+(0.0536P)^2^] where P=(Fo^2^+2Fc^2^)/3'
_atom_sites_solution_primary      ?
_atom_sites_solution_secondary    ?
_atom_sites_solution_hydrogens    geom
_refine_ls_hydrogen_treatment     constr
_refine_ls_extinction_method      none
_refine_ls_extinction_coef        .
_refine_ls_number_reflns          9598
_refine_ls_number_parameters      526
_refine_ls_number_restraints      491
_refine_ls_R_factor_all           0.0906
_refine_ls_R_factor_gt            0.0543
_refine_ls_wR_factor_ref          0.1399
_refine_ls_wR_factor_gt           0.1225
_refine_ls_goodness_of_fit_ref    0.954
_refine_ls_restrained_S_all       0.960
_refine_ls_shift/su_max           0.001
_refine_ls_shift/su_mean          0.000
 
loop_
 _atom_site_label
 _atom_site_type_symbol
 _atom_site_fract_x
 _atom_site_fract_y
 _atom_site_fract_z
 _atom_site_U_iso_or_equiv
 _atom_site_adp_type
 _atom_site_occupancy
 _atom_site_site_symmetry_order  
 _atom_site_calc_flag
 _atom_site_refinement_flags_posn
 _atom_site_refinement_flags_adp
 _atom_site_refinement_flags_occupancy
 _atom_site_disorder_assembly
 _atom_site_disorder_group
Pd1 Pd 0.33960(2) 0.77512(2) 0.34650(2) 0.05453(13) Uani 1 1 d D . . . .
N2 N 0.3455(3) 0.9280(2) 0.33755(9) 0.0640(7) Uani 1 1 d . . . . .
N3 N 0.4535(2) 0.7987(2) 0.39786(8) 0.0556(7) Uani 1 1 d . . . . .
H3 H 0.530575 0.788586 0.387543 0.067 Uiso 1 1 calc R U . . .
N4 N 0.3315(2) 0.6318(2) 0.37154(8) 0.0562(7) Uani 1 1 d . . . . .
C1 C 0.4410(3) 0.9635(3) 0.36950(11) 0.0731(10) Uani 1 1 d . . . . .
H1A H 0.429131 1.032268 0.376491 0.088 Uiso 1 1 calc R U . . .
H1B H 0.513840 0.957622 0.355881 0.088 Uiso 1 1 calc R U . . .
C2 C 0.4435(3) 0.9030(3) 0.41168(11) 0.0701(10) Uani 1 1 d . . . . .
H2A H 0.508437 0.921562 0.431380 0.084 Uiso 1 1 calc R U . . .
H2B H 0.373780 0.912939 0.427017 0.084 Uiso 1 1 calc R U . . .
C3 C 0.4333(3) 0.7235(3) 0.43249(11) 0.0590(9) Uani 1 1 d . . . . .
H3A H 0.363996 0.738491 0.447308 0.071 Uiso 1 1 calc R U . . .
H3B H 0.497204 0.721831 0.454499 0.071 Uiso 1 1 calc R U . . .
C4 C 0.4218(3) 0.6265(3) 0.40898(10) 0.0602(9) Uani 1 1 d . . . . .
H4A H 0.401407 0.576060 0.429817 0.072 Uiso 1 1 calc R U . . .
H4B H 0.494634 0.608688 0.397404 0.072 Uiso 1 1 calc R U . . .
C5 C 0.2305(3) 0.9657(3) 0.35094(13) 0.0771(11) Uani 1 1 d . . . . .
H5A H 0.220048 0.943752 0.381022 0.092 Uiso 1 1 calc R U . . .
H5B H 0.171300 0.934548 0.331913 0.092 Uiso 1 1 calc R U . . .
C6 C 0.2106(4) 1.0763(3) 0.34921(15) 0.1035(15) Uani 1 1 d . . . . .
H6A H 0.269251 1.109007 0.367878 0.124 Uiso 1 1 calc R U . . .
H6B H 0.216685 1.099316 0.319027 0.124 Uiso 1 1 calc R U . . .
C7 C 0.0941(4) 1.1026(4) 0.36468(19) 0.1346(19) Uani 1 1 d . . . . .
H7A H 0.036081 1.064001 0.348328 0.161 Uiso 1 1 calc R U . . .
H7B H 0.091200 1.086525 0.395899 0.161 Uiso 1 1 calc R U . . .
C8 C 0.0688(6) 1.2089(4) 0.3581(3) 0.204(4) Uani 1 1 d . . . . .
H8A H 0.025416 1.232421 0.382014 0.306 Uiso 1 1 calc R U . . .
H8B H 0.025254 1.218100 0.330473 0.306 Uiso 1 1 calc R U . . .
H8C H 0.139371 1.244957 0.357656 0.306 Uiso 1 1 calc R U . . .
C9 C 0.3658(3) 0.9607(3) 0.29145(11) 0.0728(10) Uani 1 1 d . . . . .
H9A H 0.375718 1.031488 0.291549 0.087 Uiso 1 1 calc R U . . .
H9B H 0.297972 0.945858 0.272570 0.087 Uiso 1 1 calc R U . . .
C10 C 0.4673(3) 0.9147(3) 0.27156(11) 0.0838(12) Uani 1 1 d . . . . .
H10A H 0.463380 0.843794 0.274506 0.101 Uiso 1 1 calc R U . . .
H10B H 0.537111 0.937175 0.287395 0.101 Uiso 1 1 calc R U . . .
C11 C 0.4703(4) 0.9420(4) 0.22269(12) 0.1031(15) Uani 1 1 d . . . . .
H11A H 0.405924 0.911289 0.206320 0.124 Uiso 1 1 calc R U . . .
H11B H 0.461930 1.012714 0.219560 0.124 Uiso 1 1 calc R U . . .
C12 C 0.5788(5) 0.9107(5) 0.20321(16) 0.151(2) Uani 1 1 d . . . . .
H12A H 0.578418 0.932010 0.172883 0.227 Uiso 1 1 calc R U . . .
H12B H 0.584871 0.840289 0.204407 0.227 Uiso 1 1 calc R U . . .
H12C H 0.642852 0.939505 0.219791 0.227 Uiso 1 1 calc R U . . .
C13 C 0.2123(3) 0.6237(3) 0.38883(12) 0.0664(9) Uani 1 1 d . . . . .
H13A H 0.203635 0.675964 0.410254 0.080 Uiso 1 1 calc R U . . .
H13B H 0.156931 0.635772 0.364213 0.080 Uiso 1 1 calc R U . . .
C14 C 0.1812(3) 0.5282(3) 0.41025(13) 0.0799(11) Uani 1 1 d . . . . .
H14A H 0.233406 0.516121 0.435840 0.096 Uiso 1 1 calc R U . . .
H14B H 0.189294 0.474764 0.389383 0.096 Uiso 1 1 calc R U . . .
C15 C 0.0596(4) 0.5305(3) 0.42471(14) 0.0890(13) Uani 1 1 d . . . . .
H15A H 0.052676 0.583757 0.445790 0.107 Uiso 1 1 calc R U . . .
H15B H 0.008381 0.544847 0.399069 0.107 Uiso 1 1 calc R U . . .
C16 C 0.0214(4) 0.4367(3) 0.44559(15) 0.1058(15) Uani 1 1 d . . . . .
H16A H 0.028482 0.383285 0.425117 0.159 Uiso 1 1 calc R U . . .
H16B H -0.057179 0.442857 0.452866 0.159 Uiso 1 1 calc R U . . .
H16C H 0.068383 0.423938 0.472111 0.159 Uiso 1 1 calc R U . . .
C17 C 0.3501(3) 0.5509(3) 0.33909(11) 0.0729(11) Uani 1 1 d . . . . .
H17A H 0.283727 0.547119 0.318298 0.087 Uiso 1 1 calc R U . . .
H17B H 0.355691 0.488979 0.355029 0.087 Uiso 1 1 calc R U . . .
C18 C 0.4558(3) 0.5637(3) 0.31340(12) 0.0852(12) Uani 1 1 d . . . . .
H18A H 0.523178 0.565128 0.333716 0.102 Uiso 1 1 calc R U . . .
H18B H 0.451590 0.625614 0.297422 0.102 Uiso 1 1 calc R U . . .
C19 C 0.4653(5) 0.4783(4) 0.28043(17) 0.137(2) Uani 1 1 d . . . . .
H19A H 0.460515 0.416690 0.296444 0.164 Uiso 1 1 calc R U . . .
H19B H 0.400554 0.481102 0.258864 0.164 Uiso 1 1 calc R U . . .
C20 C 0.5687(5) 0.4786(5) 0.25732(18) 0.163(3) Uani 1 1 d . . . . .
H20A H 0.568349 0.423847 0.237226 0.245 Uiso 1 1 calc R U . . .
H20B H 0.633383 0.473371 0.278294 0.245 Uiso 1 1 calc R U . . .
H20C H 0.573747 0.538790 0.240920 0.245 Uiso 1 1 calc R U . . .
C21 C 0.6561(3) 0.3741(3) 0.42733(11) 0.0585(8) Uani 1 1 d . . . . .
C22 C 0.7092(3) 0.4239(3) 0.39362(13) 0.0746(11) Uani 1 1 d . . . . .
H22 H 0.725849 0.389827 0.368072 0.090 Uiso 1 1 calc R U . . .
C23 C 0.7377(4) 0.5219(3) 0.39709(16) 0.0931(13) Uani 1 1 d . . . . .
H23 H 0.772476 0.552591 0.373837 0.112 Uiso 1 1 calc R U . . .
C24 C 0.7158(4) 0.5749(3) 0.43411(16) 0.0907(12) Uani 1 1 d . . . . .
H24 H 0.738253 0.640394 0.436873 0.109 Uiso 1 1 calc R U . . .
C25 C 0.6606(3) 0.5297(3) 0.46671(14) 0.0793(11) Uani 1 1 d . . . . .
H25 H 0.642460 0.565012 0.491746 0.095 Uiso 1 1 calc R U . . .
C26 C 0.6309(3) 0.4315(3) 0.46303(12) 0.0671(10) Uani 1 1 d . . . . .
H26 H 0.592083 0.402872 0.485759 0.081 Uiso 1 1 calc R U . . .
C27 C 0.7337(3) 0.2013(3) 0.45863(12) 0.0617(9) Uani 1 1 d . . . . .
C28 C 0.8088(4) 0.2506(3) 0.48812(13) 0.0732(10) Uani 1 1 d . . . . .
H28 H 0.803971 0.318816 0.489699 0.088 Uiso 1 1 calc R U . . .
C29 C 0.8909(4) 0.2029(4) 0.51538(15) 0.0947(14) Uani 1 1 d . . . . .
H29 H 0.938518 0.239772 0.534777 0.114 Uiso 1 1 calc R U . . .
C30 C 0.9033(4) 0.1044(4) 0.51437(16) 0.0978(14) Uani 1 1 d . . . . .
H30 H 0.957528 0.072746 0.533093 0.117 Uiso 1 1 calc R U . . .
C31 C 0.8333(4) 0.0525(4) 0.48485(17) 0.1019(14) Uani 1 1 d . . . . .
H31 H 0.841049 -0.015430 0.483060 0.122 Uiso 1 1 calc R U . . .
C32 C 0.7512(3) 0.0997(3) 0.45767(15) 0.0865(12) Uani 1 1 d . . . . .
H32 H 0.705674 0.062148 0.437852 0.104 Uiso 1 1 calc R U . . .
C33 C 0.5050(3) 0.2299(3) 0.44430(11) 0.0572(8) Uani 1 1 d . . . . .
C34 C 0.4795(3) 0.1457(3) 0.46698(10) 0.0621(9) Uani 1 1 d . . . . .
H34 H 0.538419 0.101483 0.474090 0.075 Uiso 1 1 calc R U . . .
C35 C 0.3701(3) 0.1233(3) 0.47984(12) 0.0733(10) Uani 1 1 d . . . . .
H35 H 0.357301 0.064447 0.494490 0.088 Uiso 1 1 calc R U . . .
C36 C 0.2806(4) 0.1878(3) 0.47098(14) 0.0843(12) Uani 1 1 d . . . . .
H36 H 0.207512 0.174174 0.480028 0.101 Uiso 1 1 calc R U . . .
C37 C 0.3027(4) 0.2730(3) 0.44831(16) 0.0882(13) Uani 1 1 d . . . . .
H37 H 0.243700 0.317287 0.441355 0.106 Uiso 1 1 calc R U . . .
C38 C 0.4122(4) 0.2928(3) 0.43588(14) 0.0819(12) Uani 1 1 d . . . . .
H38 H 0.424702 0.351504 0.421063 0.098 Uiso 1 1 calc R U . . .
C39 C 0.6352(4) 0.2132(3) 0.37478(12) 0.0731(10) Uani 1 1 d . . . . .
C40 C 0.5430(4) 0.2202(3) 0.34485(14) 0.0873(13) Uani 1 1 d . . . . .
H40 H 0.474068 0.243855 0.354555 0.105 Uiso 1 1 calc R U . . .
C41 C 0.5481(5) 0.1932(4) 0.29987(15) 0.1093(16) Uani 1 1 d . . . . .
H41 H 0.484316 0.200528 0.280275 0.131 Uiso 1 1 calc R U . . .
C42 C 0.6473(6) 0.1562(5) 0.28555(18) 0.136(2) Uani 1 1 d . . . . .
H42 H 0.651317 0.137483 0.256055 0.163 Uiso 1 1 calc R U . . .
C43 C 0.7411(6) 0.1466(5) 0.31425(17) 0.151(2) Uani 1 1 d . . . . .
H43 H 0.809011 0.121262 0.304345 0.181 Uiso 1 1 calc R U . . .
C44 C 0.7352(5) 0.1742(4) 0.35774(15) 0.1231(18) Uani 1 1 d . . . . .
H44 H 0.800055 0.166895 0.376811 0.148 Uiso 1 1 calc R U . . .
B1 B 0.6321(4) 0.2546(3) 0.42647(14) 0.0624(9) Uani 1 1 d . . . . .
O3 O 0.6899(9) 0.8013(17) 0.3663(6) 0.095(3) Uani 0.597(15) 1 d D . P A 1
C45 C 0.7379(10) 0.7750(15) 0.3252(5) 0.1049(18) Uani 0.597(15) 1 d D . P A 1
H45A H 0.730540 0.829073 0.304305 0.126 Uiso 0.597(15) 1 calc R U P A 1
H45B H 0.698759 0.718073 0.312253 0.126 Uiso 0.597(15) 1 calc R U P A 1
C46 C 0.8605(9) 0.7522(12) 0.3361(5) 0.121(3) Uani 0.597(15) 1 d D . P A 1
H46A H 0.871179 0.683640 0.344112 0.146 Uiso 0.597(15) 1 calc R U P A 1
H46B H 0.907058 0.767573 0.311393 0.146 Uiso 0.597(15) 1 calc R U P A 1
C47 C 0.8870(9) 0.8155(12) 0.3730(4) 0.121(3) Uani 0.597(15) 1 d D . P A 1
H47A H 0.929620 0.872223 0.363560 0.146 Uiso 0.597(15) 1 calc R U P A 1
H47B H 0.933999 0.780702 0.395477 0.146 Uiso 0.597(15) 1 calc R U P A 1
C48 C 0.7820(9) 0.8468(9) 0.3911(3) 0.1049(18) Uani 0.597(15) 1 d D . P A 1
H48A H 0.781247 0.827882 0.422047 0.126 Uiso 0.597(15) 1 calc R U P A 1
H48B H 0.774986 0.917773 0.389149 0.126 Uiso 0.597(15) 1 calc R U P A 1
O3A O 0.6721(14) 0.812(3) 0.3601(9) 0.095(3) Uani 0.403(15) 1 d D . P A 2
C45A C 0.7277(14) 0.757(2) 0.3269(8) 0.1049(18) Uani 0.403(15) 1 d D . P A 2
H45C H 0.698681 0.775009 0.297217 0.126 Uiso 0.403(15) 1 calc R U P A 2
H45D H 0.719906 0.687030 0.331114 0.126 Uiso 0.403(15) 1 calc R U P A 2
C46A C 0.8491(13) 0.7908(16) 0.3360(7) 0.121(3) Uani 0.403(15) 1 d D . P A 2
H46C H 0.895021 0.736426 0.347871 0.146 Uiso 0.403(15) 1 calc R U P A 2
H46D H 0.880534 0.811661 0.308481 0.146 Uiso 0.403(15) 1 calc R U P A 2
C47A C 0.8547(13) 0.8696(16) 0.3666(5) 0.121(3) Uani 0.403(15) 1 d D . P A 2
H47C H 0.874720 0.930208 0.351977 0.146 Uiso 0.403(15) 1 calc R U P A 2
H47D H 0.911831 0.856473 0.390472 0.146 Uiso 0.403(15) 1 calc R U P A 2
C48A C 0.7422(14) 0.8772(14) 0.3836(5) 0.1049(18) Uani 0.403(15) 1 d D . P A 2
H48C H 0.745513 0.861024 0.414993 0.126 Uiso 0.403(15) 1 calc R U P A 2
H48D H 0.713092 0.943672 0.379927 0.126 Uiso 0.403(15) 1 calc R U P A 2
O1 O 0.1246(2) 0.7598(2) 0.29881(9) 0.1261(11) Uani 0.961(5) 1 d D . P B 3
O2 O 0.2615(2) 0.72441(19) 0.25978(9) 0.1261(11) Uani 0.961(5) 1 d D . P B 3
N1 N 0.2254(2) 0.74961(12) 0.29447(8) 0.0788(10) Uani 0.961(5) 1 d D . P B 3
O1A O 0.2111(11) 0.7548(2) 0.3008(3) 0.1261(11) Uani 0.039(5) 1 d D . P B 4
O2A O 0.3306(16) 0.7160(3) 0.2545(5) 0.1261(11) Uani 0.039(5) 1 d D . P B 4
N1A N 0.2219(14) 0.7275(3) 0.2600(3) 0.0788(10) Uani 0.039(5) 1 d D . P B 4
 
loop_
 _atom_site_aniso_label
 _atom_site_aniso_U_11
 _atom_site_aniso_U_22
 _atom_site_aniso_U_33
 _atom_site_aniso_U_23
 _atom_site_aniso_U_13
 _atom_site_aniso_U_12
Pd1 0.0555(2) 0.0566(2) 0.0512(2) 0.00079(14) 0.00069(14) -0.00243(15)
N2 0.0701(18) 0.059(2) 0.0625(15) 0.0058(13) -0.0016(12) 0.0005(14)
N3 0.0568(17) 0.0608(16) 0.0490(15) -0.0002(12) 0.0008(13) -0.0040(14)
N4 0.0575(15) 0.0561(17) 0.0547(15) -0.0013(12) 0.0015(11) -0.0011(14)
C1 0.087(3) 0.062(2) 0.0690(19) 0.0030(17) -0.0088(17) -0.012(2)
C2 0.083(3) 0.0609(19) 0.0655(19) -0.0002(16) -0.0058(19) -0.003(2)
C3 0.062(2) 0.065(2) 0.0493(19) 0.0040(13) -0.0001(16) -0.0008(18)
C4 0.062(2) 0.063(2) 0.0556(18) 0.0055(15) -0.0013(14) 0.0012(18)
C5 0.080(2) 0.070(2) 0.081(2) -0.003(2) 0.002(2) 0.008(2)
C6 0.116(3) 0.073(2) 0.119(3) -0.003(3) -0.008(3) 0.024(3)
C7 0.115(4) 0.104(4) 0.183(5) -0.039(4) -0.013(3) 0.040(3)
C8 0.177(7) 0.100(4) 0.327(10) -0.060(5) -0.050(7) 0.049(4)
C9 0.082(3) 0.072(3) 0.0637(18) 0.0121(18) -0.0009(17) -0.002(2)
C10 0.082(3) 0.099(3) 0.070(2) 0.012(2) 0.0068(19) 0.001(2)
C11 0.107(3) 0.127(4) 0.077(2) 0.017(3) 0.017(2) -0.010(3)
C12 0.121(4) 0.227(7) 0.110(4) -0.003(4) 0.039(3) 0.000(4)
C13 0.0557(18) 0.066(2) 0.077(2) 0.0054(18) 0.0013(17) -0.0072(18)
C14 0.072(2) 0.077(3) 0.092(3) 0.011(2) 0.015(2) -0.005(2)
C15 0.072(2) 0.091(3) 0.106(3) -0.001(2) 0.024(2) -0.014(2)
C16 0.092(3) 0.099(3) 0.129(4) 0.011(3) 0.031(3) -0.017(3)
C17 0.084(3) 0.064(2) 0.071(2) -0.0117(17) 0.0006(18) 0.002(2)
C18 0.086(3) 0.096(3) 0.074(2) -0.012(2) 0.006(2) 0.012(2)
C19 0.147(5) 0.132(4) 0.137(4) -0.053(3) 0.052(4) -0.005(4)
C20 0.178(6) 0.174(6) 0.147(5) -0.031(4) 0.076(4) 0.018(5)
C21 0.056(2) 0.0564(18) 0.0625(18) 0.0049(14) -0.0055(15) 0.0010(16)
C22 0.068(3) 0.072(2) 0.085(2) 0.012(2) 0.0114(19) -0.004(2)
C23 0.075(3) 0.072(2) 0.133(3) 0.024(2) 0.020(3) -0.009(2)
C24 0.073(3) 0.057(3) 0.140(3) 0.015(2) -0.008(2) 0.000(2)
C25 0.081(3) 0.057(2) 0.098(3) -0.004(2) -0.018(2) 0.006(2)
C26 0.079(3) 0.0555(19) 0.066(2) 0.0031(16) -0.0018(19) 0.0054(19)
C27 0.062(2) 0.0532(18) 0.071(2) 0.0012(16) 0.0136(15) 0.0044(16)
C28 0.075(3) 0.066(3) 0.079(2) -0.0048(18) 0.0001(17) 0.0100(18)
C29 0.087(3) 0.093(3) 0.101(3) -0.008(3) -0.016(2) 0.021(2)
C30 0.076(3) 0.090(3) 0.126(4) 0.014(3) -0.001(2) 0.022(2)
C31 0.077(3) 0.073(3) 0.155(4) 0.016(3) -0.002(2) 0.012(2)
C32 0.069(3) 0.0546(19) 0.136(3) -0.002(2) -0.001(2) 0.0041(19)
C33 0.0638(18) 0.0520(19) 0.055(2) -0.0021(15) -0.0003(16) -0.0006(15)
C34 0.064(2) 0.055(2) 0.067(2) 0.0034(16) 0.0020(17) -0.0001(17)
C35 0.068(2) 0.071(3) 0.080(2) 0.012(2) 0.0038(19) -0.0077(17)
C36 0.068(2) 0.071(3) 0.115(3) 0.001(2) 0.010(2) -0.0021(19)
C37 0.064(2) 0.062(3) 0.138(4) 0.004(2) 0.004(2) 0.007(2)
C38 0.067(2) 0.066(3) 0.112(3) 0.015(2) 0.003(2) 0.0057(18)
C39 0.095(3) 0.064(3) 0.0610(18) -0.0015(17) 0.0093(16) -0.009(2)
C40 0.116(3) 0.075(3) 0.069(2) 0.007(2) -0.008(2) -0.025(3)
C41 0.175(5) 0.083(4) 0.068(2) 0.007(2) -0.010(3) -0.039(3)
C42 0.215(6) 0.125(5) 0.069(3) -0.014(3) 0.020(3) -0.023(4)
C43 0.192(5) 0.180(6) 0.084(3) -0.029(4) 0.035(3) 0.021(5)
C44 0.124(4) 0.169(5) 0.078(2) -0.020(3) 0.022(3) 0.027(3)
B1 0.067(2) 0.0575(19) 0.0627(19) -0.0001(17) 0.0060(17) -0.0007(18)
O3 0.079(3) 0.100(5) 0.107(4) -0.009(5) 0.011(3) 0.002(4)
C45 0.092(3) 0.113(5) 0.111(3) -0.018(3) 0.010(2) 0.001(2)
C46 0.088(3) 0.126(8) 0.152(4) -0.015(4) 0.016(2) 0.003(3)
C47 0.088(3) 0.126(8) 0.152(4) -0.015(4) 0.016(2) 0.003(3)
C48 0.092(3) 0.113(5) 0.111(3) -0.018(3) 0.010(2) 0.001(2)
O3A 0.079(3) 0.100(5) 0.107(4) -0.009(5) 0.011(3) 0.002(4)
C45A 0.092(3) 0.113(5) 0.111(3) -0.018(3) 0.010(2) 0.001(2)
C46A 0.088(3) 0.126(8) 0.152(4) -0.015(4) 0.016(2) 0.003(3)
C47A 0.088(3) 0.126(8) 0.152(4) -0.015(4) 0.016(2) 0.003(3)
C48A 0.092(3) 0.113(5) 0.111(3) -0.018(3) 0.010(2) 0.001(2)
O1 0.0780(17) 0.214(3) 0.0837(14) -0.0297(14) -0.0133(13) 0.0021(16)
O2 0.0780(17) 0.214(3) 0.0837(14) -0.0297(14) -0.0133(13) 0.0021(16)
N1 0.0801(18) 0.084(2) 0.0716(17) 0.0094(16) -0.0028(17) -0.0025(18)
O1A 0.0780(17) 0.214(3) 0.0837(14) -0.0297(14) -0.0133(13) 0.0021(16)
O2A 0.0780(17) 0.214(3) 0.0837(14) -0.0297(14) -0.0133(13) 0.0021(16)
N1A 0.0801(18) 0.084(2) 0.0716(17) 0.0094(16) -0.0028(17) -0.0025(18)
 
_geom_special_details
;
 All esds (except the esd in the dihedral angle between two l.s. planes)
 are estimated using the full covariance matrix.  The cell esds are taken
 into account individually in the estimation of esds in distances, angles
 and torsion angles; correlations between esds in cell parameters are only
 used when they are defined by crystal symmetry.  An approximate (isotropic)
 treatment of cell esds is used for estimating esds involving l.s. planes.
;
 
loop_
 _geom_bond_atom_site_label_1
 _geom_bond_atom_site_label_2
 _geom_bond_distance
 _geom_bond_site_symmetry_2
 _geom_bond_publ_flag
Pd1 O1A 1.998(9) . ?
Pd1 N3 2.009(3) . ?
Pd1 N1 2.031(2) . ?
Pd1 N4 2.094(3) . ?
Pd1 N2 2.098(3) . ?
N2 C9 1.492(4) . ?
N2 C1 1.511(4) . ?
N2 C5 1.515(4) . ?
N3 C2 1.484(4) . ?
N3 C3 1.491(4) . ?
N3 H3 0.9800 . ?
N4 C17 1.497(4) . ?
N4 C4 1.502(4) . ?
N4 C13 1.521(4) . ?
C1 C2 1.515(5) . ?
C1 H1A 0.9700 . ?
C1 H1B 0.9700 . ?
C2 H2A 0.9700 . ?
C2 H2B 0.9700 . ?
C3 C4 1.499(5) . ?
C3 H3A 0.9700 . ?
C3 H3B 0.9700 . ?
C4 H4A 0.9700 . ?
C4 H4B 0.9700 . ?
C5 C6 1.522(5) . ?
C5 H5A 0.9700 . ?
C5 H5B 0.9700 . ?
C6 C7 1.507(6) . ?
C6 H6A 0.9700 . ?
C6 H6B 0.9700 . ?
C7 C8 1.486(7) . ?
C7 H7A 0.9700 . ?
C7 H7B 0.9700 . ?
C8 H8A 0.9600 . ?
C8 H8B 0.9600 . ?
C8 H8C 0.9600 . ?
C9 C10 1.497(5) . ?
C9 H9A 0.9700 . ?
C9 H9B 0.9700 . ?
C10 C11 1.523(5) . ?
C10 H10A 0.9700 . ?
C10 H10B 0.9700 . ?
C11 C12 1.491(6) . ?
C11 H11A 0.9700 . ?
C11 H11B 0.9700 . ?
C12 H12A 0.9600 . ?
C12 H12B 0.9600 . ?
C12 H12C 0.9600 . ?
C13 C14 1.504(5) . ?
C13 H13A 0.9700 . ?
C13 H13B 0.9700 . ?
C14 C15 1.511(5) . ?
C14 H14A 0.9700 . ?
C14 H14B 0.9700 . ?
C15 C16 1.502(5) . ?
C15 H15A 0.9700 . ?
C15 H15B 0.9700 . ?
C16 H16A 0.9600 . ?
C16 H16B 0.9600 . ?
C16 H16C 0.9600 . ?
C17 C18 1.506(5) . ?
C17 H17A 0.9700 . ?
C17 H17B 0.9700 . ?
C18 C19 1.538(6) . ?
C18 H18A 0.9700 . ?
C18 H18B 0.9700 . ?
C19 C20 1.430(6) . ?
C19 H19A 0.9700 . ?
C19 H19B 0.9700 . ?
C20 H20A 0.9600 . ?
C20 H20B 0.9600 . ?
C20 H20C 0.9600 . ?
C21 C26 1.376(5) . ?
C21 C22 1.398(5) . ?
C21 B1 1.649(5) . ?
C22 C23 1.375(5) . ?
C22 H22 0.9300 . ?
C23 C24 1.367(6) . ?
C23 H23 0.9300 . ?
C24 C25 1.356(5) . ?
C24 H24 0.9300 . ?
C25 C26 1.382(5) . ?
C25 H25 0.9300 . ?
C26 H26 0.9300 . ?
C27 C28 1.387(5) . ?
C27 C32 1.396(5) . ?
C27 B1 1.656(6) . ?
C28 C29 1.388(6) . ?
C28 H28 0.9300 . ?
C29 C30 1.347(6) . ?
C29 H29 0.9300 . ?
C30 C31 1.370(6) . ?
C30 H30 0.9300 . ?
C31 C32 1.383(5) . ?
C31 H31 0.9300 . ?
C32 H32 0.9300 . ?
C33 C34 1.376(4) . ?
C33 C38 1.392(5) . ?
C33 B1 1.645(6) . ?
C34 C35 1.391(4) . ?
C34 H34 0.9300 . ?
C35 C36 1.380(5) . ?
C35 H35 0.9300 . ?
C36 C37 1.377(5) . ?
C36 H36 0.9300 . ?
C37 C38 1.381(5) . ?
C37 H37 0.9300 . ?
C38 H38 0.9300 . ?
C39 C40 1.368(6) . ?
C39 C44 1.408(6) . ?
C39 B1 1.661(6) . ?
C40 C41 1.411(6) . ?
C40 H40 0.9300 . ?
C41 C42 1.356(7) . ?
C41 H41 0.9300 . ?
C42 C43 1.363(8) . ?
C42 H42 0.9300 . ?
C43 C44 1.371(6) . ?
C43 H43 0.9300 . ?
C44 H44 0.9300 . ?
O3 C48 1.416(9) . ?
O3 C45 1.435(12) . ?
C45 C46 1.484(13) . ?
C45 H45A 0.9700 . ?
C45 H45B 0.9700 . ?
C46 C47 1.428(11) . ?
C46 H46A 0.9700 . ?
C46 H46B 0.9700 . ?
C47 C48 1.436(9) . ?
C47 H47A 0.9700 . ?
C47 H47B 0.9700 . ?
C48 H48A 0.9700 . ?
C48 H48B 0.9700 . ?
O3A C48A 1.375(14) . ?
O3A C45A 1.434(14) . ?
C45A C46A 1.500(14) . ?
C45A H45C 0.9700 . ?
C45A H45D 0.9700 . ?
C46A C47A 1.412(13) . ?
C46A H46C 0.9700 . ?
C46A H46D 0.9700 . ?
C47A C48A 1.444(12) . ?
C47A H47C 0.9700 . ?
C47A H47D 0.9700 . ?
C48A H48C 0.9700 . ?
C48A H48D 0.9700 . ?
O1 N1 1.2014(10) . ?
O2 N1 1.2014(10) . ?
O1A N1A 1.3000(10) . ?
O2A N1A 1.3001(10) . ?
 
loop_
 _geom_angle_atom_site_label_1
 _geom_angle_atom_site_label_2
 _geom_angle_atom_site_label_3
 _geom_angle
 _geom_angle_site_symmetry_1
 _geom_angle_site_symmetry_3
 _geom_angle_publ_flag
O1A Pd1 N3 172.8(4) . . ?
N3 Pd1 N1 179.28(10) . . ?
O1A Pd1 N4 94.16(9) . . ?
N3 Pd1 N4 84.93(11) . . ?
N1 Pd1 N4 94.52(9) . . ?
O1A Pd1 N2 94.44(10) . . ?
N3 Pd1 N2 85.17(11) . . ?
N1 Pd1 N2 95.44(9) . . ?
N4 Pd1 N2 166.16(10) . . ?
C9 N2 C1 110.4(3) . . ?
C9 N2 C5 109.9(3) . . ?
C1 N2 C5 110.8(3) . . ?
C9 N2 Pd1 115.0(2) . . ?
C1 N2 Pd1 105.2(2) . . ?
C5 N2 Pd1 105.3(2) . . ?
C2 N3 C3 116.1(2) . . ?
C2 N3 Pd1 108.0(2) . . ?
C3 N3 Pd1 107.9(2) . . ?
C2 N3 H3 108.2 . . ?
C3 N3 H3 108.2 . . ?
Pd1 N3 H3 108.2 . . ?
C17 N4 C4 109.6(3) . . ?
C17 N4 C13 110.0(3) . . ?
C4 N4 C13 110.8(2) . . ?
C17 N4 Pd1 115.9(2) . . ?
C4 N4 Pd1 105.8(2) . . ?
C13 N4 Pd1 104.7(2) . . ?
N2 C1 C2 109.9(3) . . ?
N2 C1 H1A 109.7 . . ?
C2 C1 H1A 109.7 . . ?
N2 C1 H1B 109.7 . . ?
C2 C1 H1B 109.7 . . ?
H1A C1 H1B 108.2 . . ?
N3 C2 C1 106.3(3) . . ?
N3 C2 H2A 110.5 . . ?
C1 C2 H2A 110.5 . . ?
N3 C2 H2B 110.5 . . ?
C1 C2 H2B 110.5 . . ?
H2A C2 H2B 108.7 . . ?
N3 C3 C4 106.5(3) . . ?
N3 C3 H3A 110.4 . . ?
C4 C3 H3A 110.4 . . ?
N3 C3 H3B 110.4 . . ?
C4 C3 H3B 110.4 . . ?
H3A C3 H3B 108.6 . . ?
C3 C4 N4 110.7(3) . . ?
C3 C4 H4A 109.5 . . ?
N4 C4 H4A 109.5 . . ?
C3 C4 H4B 109.5 . . ?
N4 C4 H4B 109.5 . . ?
H4A C4 H4B 108.1 . . ?
N2 C5 C6 117.4(3) . . ?
N2 C5 H5A 107.9 . . ?
C6 C5 H5A 107.9 . . ?
N2 C5 H5B 107.9 . . ?
C6 C5 H5B 107.9 . . ?
H5A C5 H5B 107.2 . . ?
C7 C6 C5 111.3(4) . . ?
C7 C6 H6A 109.4 . . ?
C5 C6 H6A 109.4 . . ?
C7 C6 H6B 109.4 . . ?
C5 C6 H6B 109.4 . . ?
H6A C6 H6B 108.0 . . ?
C8 C7 C6 111.5(6) . . ?
C8 C7 H7A 109.3 . . ?
C6 C7 H7A 109.3 . . ?
C8 C7 H7B 109.3 . . ?
C6 C7 H7B 109.3 . . ?
H7A C7 H7B 108.0 . . ?
C7 C8 H8A 109.5 . . ?
C7 C8 H8B 109.5 . . ?
H8A C8 H8B 109.5 . . ?
C7 C8 H8C 109.5 . . ?
H8A C8 H8C 109.5 . . ?
H8B C8 H8C 109.5 . . ?
N2 C9 C10 115.0(3) . . ?
N2 C9 H9A 108.5 . . ?
C10 C9 H9A 108.5 . . ?
N2 C9 H9B 108.5 . . ?
C10 C9 H9B 108.5 . . ?
H9A C9 H9B 107.5 . . ?
C9 C10 C11 110.5(3) . . ?
C9 C10 H10A 109.6 . . ?
C11 C10 H10A 109.6 . . ?
C9 C10 H10B 109.6 . . ?
C11 C10 H10B 109.6 . . ?
H10A C10 H10B 108.1 . . ?
C12 C11 C10 112.3(4) . . ?
C12 C11 H11A 109.1 . . ?
C10 C11 H11A 109.1 . . ?
C12 C11 H11B 109.1 . . ?
C10 C11 H11B 109.1 . . ?
H11A C11 H11B 107.9 . . ?
C11 C12 H12A 109.5 . . ?
C11 C12 H12B 109.5 . . ?
H12A C12 H12B 109.5 . . ?
C11 C12 H12C 109.5 . . ?
H12A C12 H12C 109.5 . . ?
H12B C12 H12C 109.5 . . ?
C14 C13 N4 117.3(3) . . ?
C14 C13 H13A 108.0 . . ?
N4 C13 H13A 108.0 . . ?
C14 C13 H13B 108.0 . . ?
N4 C13 H13B 108.0 . . ?
H13A C13 H13B 107.2 . . ?
C13 C14 C15 111.2(3) . . ?
C13 C14 H14A 109.4 . . ?
C15 C14 H14A 109.4 . . ?
C13 C14 H14B 109.4 . . ?
C15 C14 H14B 109.4 . . ?
H14A C14 H14B 108.0 . . ?
C16 C15 C14 114.3(4) . . ?
C16 C15 H15A 108.7 . . ?
C14 C15 H15A 108.7 . . ?
C16 C15 H15B 108.7 . . ?
C14 C15 H15B 108.7 . . ?
H15A C15 H15B 107.6 . . ?
C15 C16 H16A 109.5 . . ?
C15 C16 H16B 109.5 . . ?
H16A C16 H16B 109.5 . . ?
C15 C16 H16C 109.5 . . ?
H16A C16 H16C 109.5 . . ?
H16B C16 H16C 109.5 . . ?
N4 C17 C18 114.0(3) . . ?
N4 C17 H17A 108.8 . . ?
C18 C17 H17A 108.8 . . ?
N4 C17 H17B 108.8 . . ?
C18 C17 H17B 108.8 . . ?
H17A C17 H17B 107.7 . . ?
C17 C18 C19 109.8(4) . . ?
C17 C18 H18A 109.7 . . ?
C19 C18 H18A 109.7 . . ?
C17 C18 H18B 109.7 . . ?
C19 C18 H18B 109.7 . . ?
H18A C18 H18B 108.2 . . ?
C20 C19 C18 114.1(5) . . ?
C20 C19 H19A 108.7 . . ?
C18 C19 H19A 108.7 . . ?
C20 C19 H19B 108.7 . . ?
C18 C19 H19B 108.7 . . ?
H19A C19 H19B 107.6 . . ?
C19 C20 H20A 109.5 . . ?
C19 C20 H20B 109.5 . . ?
H20A C20 H20B 109.5 . . ?
C19 C20 H20C 109.5 . . ?
H20A C20 H20C 109.5 . . ?
H20B C20 H20C 109.5 . . ?
C26 C21 C22 114.8(3) . . ?
C26 C21 B1 121.8(3) . . ?
C22 C21 B1 123.3(3) . . ?
C23 C22 C21 122.0(4) . . ?
C23 C22 H22 119.0 . . ?
C21 C22 H22 119.0 . . ?
C24 C23 C22 121.1(4) . . ?
C24 C23 H23 119.4 . . ?
C22 C23 H23 119.4 . . ?
C25 C24 C23 118.3(4) . . ?
C25 C24 H24 120.9 . . ?
C23 C24 H24 120.9 . . ?
C24 C25 C26 120.5(4) . . ?
C24 C25 H25 119.7 . . ?
C26 C25 H25 119.7 . . ?
C21 C26 C25 123.1(4) . . ?
C21 C26 H26 118.4 . . ?
C25 C26 H26 118.4 . . ?
C28 C27 C32 113.8(4) . . ?
C28 C27 B1 124.7(4) . . ?
C32 C27 B1 121.5(4) . . ?
C27 C28 C29 123.0(4) . . ?
C27 C28 H28 118.5 . . ?
C29 C28 H28 118.5 . . ?
C30 C29 C28 121.5(5) . . ?
C30 C29 H29 119.3 . . ?
C28 C29 H29 119.3 . . ?
C29 C30 C31 117.8(5) . . ?
C29 C30 H30 121.1 . . ?
C31 C30 H30 121.1 . . ?
C30 C31 C32 120.9(5) . . ?
C30 C31 H31 119.5 . . ?
C32 C31 H31 119.5 . . ?
C31 C32 C27 123.0(4) . . ?
C31 C32 H32 118.5 . . ?
C27 C32 H32 118.5 . . ?
C34 C33 C38 114.4(4) . . ?
C34 C33 B1 124.0(3) . . ?
C38 C33 B1 121.6(3) . . ?
C33 C34 C35 123.4(4) . . ?
C33 C34 H34 118.3 . . ?
C35 C34 H34 118.3 . . ?
C36 C35 C34 120.3(4) . . ?
C36 C35 H35 119.8 . . ?
C34 C35 H35 119.8 . . ?
C37 C36 C35 118.0(4) . . ?
C37 C36 H36 121.0 . . ?
C35 C36 H36 121.0 . . ?
C36 C37 C38 120.2(4) . . ?
C36 C37 H37 119.9 . . ?
C38 C37 H37 119.9 . . ?
C37 C38 C33 123.7(4) . . ?
C37 C38 H38 118.2 . . ?
C33 C38 H38 118.2 . . ?
C40 C39 C44 115.1(4) . . ?
C40 C39 B1 122.5(4) . . ?
C44 C39 B1 122.3(4) . . ?
C39 C40 C41 122.7(5) . . ?
C39 C40 H40 118.6 . . ?
C41 C40 H40 118.6 . . ?
C42 C41 C40 119.2(6) . . ?
C42 C41 H41 120.4 . . ?
C40 C41 H41 120.4 . . ?
C41 C42 C43 120.2(5) . . ?
C41 C42 H42 119.9 . . ?
C43 C42 H42 119.9 . . ?
C42 C43 C44 119.9(6) . . ?
C42 C43 H43 120.1 . . ?
C44 C43 H43 120.1 . . ?
C43 C44 C39 122.8(5) . . ?
C43 C44 H44 118.6 . . ?
C39 C44 H44 118.6 . . ?
C33 B1 C21 110.6(3) . . ?
C33 B1 C27 110.4(3) . . ?
C21 B1 C27 107.9(3) . . ?
C33 B1 C39 107.9(3) . . ?
C21 B1 C39 109.6(3) . . ?
C27 B1 C39 110.4(3) . . ?
C48 O3 C45 104.0(8) . . ?
O3 C45 C46 106.4(12) . . ?
O3 C45 H45A 110.4 . . ?
C46 C45 H45A 110.4 . . ?
O3 C45 H45B 110.4 . . ?
C46 C45 H45B 110.4 . . ?
H45A C45 H45B 108.6 . . ?
C47 C46 C45 102.1(8) . . ?
C47 C46 H46A 111.4 . . ?
C45 C46 H46A 111.4 . . ?
C47 C46 H46B 111.4 . . ?
C45 C46 H46B 111.4 . . ?
H46A C46 H46B 109.2 . . ?
C46 C47 C48 108.9(8) . . ?
C46 C47 H47A 109.9 . . ?
C48 C47 H47A 109.9 . . ?
C46 C47 H47B 109.9 . . ?
C48 C47 H47B 109.9 . . ?
H47A C47 H47B 108.3 . . ?
O3 C48 C47 108.1(7) . . ?
O3 C48 H48A 110.1 . . ?
C47 C48 H48A 110.1 . . ?
O3 C48 H48B 110.1 . . ?
C47 C48 H48B 110.1 . . ?
H48A C48 H48B 108.4 . . ?
C48A O3A C45A 114.4(11) . . ?
O3A C45A C46A 100.2(11) . . ?
O3A C45A H45C 111.7 . . ?
C46A C45A H45C 111.7 . . ?
O3A C45A H45D 111.7 . . ?
C46A C45A H45D 111.7 . . ?
H45C C45A H45D 109.5 . . ?
C47A C46A C45A 110.9(11) . . ?
C47A C46A H46C 109.5 . . ?
C45A C46A H46C 109.5 . . ?
C47A C46A H46D 109.5 . . ?
C45A C46A H46D 109.5 . . ?
H46C C46A H46D 108.1 . . ?
C46A C47A C48A 106.2(11) . . ?
C46A C47A H47C 110.5 . . ?
C48A C47A H47C 110.5 . . ?
C46A C47A H47D 110.5 . . ?
C48A C47A H47D 110.5 . . ?
H47C C47A H47D 108.7 . . ?
O3A C48A C47A 107.3(10) . . ?
O3A C48A H48C 110.3 . . ?
C47A C48A H48C 110.3 . . ?
O3A C48A H48D 110.3 . . ?
C47A C48A H48D 110.3 . . ?
H48C C48A H48D 108.5 . . ?
O2 N1 O1 121.64(15) . . ?
O2 N1 Pd1 118.3(2) . . ?
O1 N1 Pd1 120.0(2) . . ?
N1A O1A Pd1 125.6(7) . . ?
O1A N1A O2A 107.73(12) . . ?
 
loop_
 _geom_torsion_atom_site_label_1
 _geom_torsion_atom_site_label_2
 _geom_torsion_atom_site_label_3
 _geom_torsion_atom_site_label_4
 _geom_torsion
 _geom_torsion_site_symmetry_1
 _geom_torsion_site_symmetry_2
 _geom_torsion_site_symmetry_3
 _geom_torsion_site_symmetry_4
 _geom_torsion_publ_flag
C9 N2 C1 C2 -160.3(3) . . . . ?
C5 N2 C1 C2 77.6(4) . . . . ?
Pd1 N2 C1 C2 -35.7(3) . . . . ?
C3 N3 C2 C1 -167.8(3) . . . . ?
Pd1 N3 C2 C1 -46.5(3) . . . . ?
N2 C1 C2 N3 55.4(4) . . . . ?
C2 N3 C3 C4 167.7(3) . . . . ?
Pd1 N3 C3 C4 46.3(3) . . . . ?
N3 C3 C4 N4 -53.9(4) . . . . ?
C17 N4 C4 C3 159.4(3) . . . . ?
C13 N4 C4 C3 -79.1(3) . . . . ?
Pd1 N4 C4 C3 33.8(3) . . . . ?
C9 N2 C5 C6 -57.4(4) . . . . ?
C1 N2 C5 C6 64.9(4) . . . . ?
Pd1 N2 C5 C6 178.2(3) . . . . ?
N2 C5 C6 C7 -178.3(4) . . . . ?
C5 C6 C7 C8 -173.4(5) . . . . ?
C1 N2 C9 C10 67.0(4) . . . . ?
C5 N2 C9 C10 -170.4(3) . . . . ?
Pd1 N2 C9 C10 -51.9(4) . . . . ?
N2 C9 C10 C11 172.1(4) . . . . ?
C9 C10 C11 C12 171.4(4) . . . . ?
C17 N4 C13 C14 56.4(4) . . . . ?
C4 N4 C13 C14 -64.9(4) . . . . ?
Pd1 N4 C13 C14 -178.5(3) . . . . ?
N4 C13 C14 C15 -178.7(3) . . . . ?
C13 C14 C15 C16 178.8(4) . . . . ?
C4 N4 C17 C18 -69.3(4) . . . . ?
C13 N4 C17 C18 168.6(3) . . . . ?
Pd1 N4 C17 C18 50.2(4) . . . . ?
N4 C17 C18 C19 -178.7(4) . . . . ?
C17 C18 C19 C20 -174.4(5) . . . . ?
C26 C21 C22 C23 2.4(6) . . . . ?
B1 C21 C22 C23 -173.9(4) . . . . ?
C21 C22 C23 C24 0.5(7) . . . . ?
C22 C23 C24 C25 -2.9(7) . . . . ?
C23 C24 C25 C26 2.2(6) . . . . ?
C22 C21 C26 C25 -3.1(5) . . . . ?
B1 C21 C26 C25 173.2(4) . . . . ?
C24 C25 C26 C21 0.9(6) . . . . ?
C32 C27 C28 C29 -2.4(6) . . . . ?
B1 C27 C28 C29 178.3(4) . . . . ?
C27 C28 C29 C30 0.7(7) . . . . ?
C28 C29 C30 C31 1.2(7) . . . . ?
C29 C30 C31 C32 -1.3(7) . . . . ?
C30 C31 C32 C27 -0.5(7) . . . . ?
C28 C27 C32 C31 2.3(6) . . . . ?
B1 C27 C32 C31 -178.3(4) . . . . ?
C38 C33 C34 C35 1.3(5) . . . . ?
B1 C33 C34 C35 -176.5(3) . . . . ?
C33 C34 C35 C36 -1.6(6) . . . . ?
C34 C35 C36 C37 1.5(6) . . . . ?
C35 C36 C37 C38 -1.2(7) . . . . ?
C36 C37 C38 C33 1.1(7) . . . . ?
C34 C33 C38 C37 -1.0(6) . . . . ?
B1 C33 C38 C37 176.8(4) . . . . ?
C44 C39 C40 C41 -1.7(6) . . . . ?
B1 C39 C40 C41 174.3(4) . . . . ?
C39 C40 C41 C42 1.7(7) . . . . ?
C40 C41 C42 C43 -0.7(9) . . . . ?
C41 C42 C43 C44 0.0(10) . . . . ?
C42 C43 C44 C39 -0.1(10) . . . . ?
C40 C39 C44 C43 1.0(8) . . . . ?
B1 C39 C44 C43 -175.0(5) . . . . ?
C34 C33 B1 C21 -147.9(3) . . . . ?
C38 C33 B1 C21 34.5(5) . . . . ?
C34 C33 B1 C27 -28.5(5) . . . . ?
C38 C33 B1 C27 153.9(4) . . . . ?
C34 C33 B1 C39 92.2(4) . . . . ?
C38 C33 B1 C39 -85.4(4) . . . . ?
C26 C21 B1 C33 44.8(5) . . . . ?
C22 C21 B1 C33 -139.2(3) . . . . ?
C26 C21 B1 C27 -76.1(4) . . . . ?
C22 C21 B1 C27 99.9(4) . . . . ?
C26 C21 B1 C39 163.6(4) . . . . ?
C22 C21 B1 C39 -20.3(5) . . . . ?
C28 C27 B1 C33 -108.2(4) . . . . ?
C32 C27 B1 C33 72.5(4) . . . . ?
C28 C27 B1 C21 12.8(5) . . . . ?
C32 C27 B1 C21 -166.5(3) . . . . ?
C28 C27 B1 C39 132.6(4) . . . . ?
C32 C27 B1 C39 -46.8(5) . . . . ?
C40 C39 B1 C33 38.7(5) . . . . ?
C44 C39 B1 C33 -145.7(4) . . . . ?
C40 C39 B1 C21 -81.9(5) . . . . ?
C44 C39 B1 C21 93.8(5) . . . . ?
C40 C39 B1 C27 159.4(4) . . . . ?
C44 C39 B1 C27 -24.9(5) . . . . ?
C48 O3 C45 C46 32(2) . . . . ?
O3 C45 C46 C47 -31(2) . . . . ?
C45 C46 C47 C48 17.6(17) . . . . ?
C45 O3 C48 C47 -21(2) . . . . ?
C46 C47 C48 O3 1.5(17) . . . . ?
C48A O3A C45A C46A 5(4) . . . . ?
O3A C45A C46A C47A -9(3) . . . . ?
C45A C46A C47A C48A 10(3) . . . . ?
C45A O3A C48A C47A 0(4) . . . . ?
C46A C47A C48A O3A -6(3) . . . . ?
Pd1 O1A N1A O2A 0.00(2) . . . . ?
 
_refine_diff_density_max    0.370
_refine_diff_density_min   -0.584
_refine_diff_density_rms    0.059

_shelx_res_file
;
TITL shelxt in P 1 21/n 1
    10_decay.res
    created by SHELXL-2018/3 at 10:13:51 on 01-Apr-2020
CELL 0.534 11.6874 13.5954 30.1828 90 93.345 90
ZERR 4 0.000452 0.000493 0.00104 0 0.003098 0
LATT 1
SYMM 0.5-X,0.5+Y,0.5-Z
SFAC C H B N O Pd
DISP B 0 0 4.561
DISP C 0.001 0.001 6.94
DISP H -0 0 0.611
DISP N 0.003 0.002 10.693
DISP O 0.005 0.003 16.398
DISP Pd -2.504 0.615 1934.604
UNIT 192 292 4 16 12 4
DFIX 1.2 0.001 N1 O1 N1 O2
DFIX 1.3 0.001 O1A N1A N1A O2A
DFIX 2 0.01 Pd1 O1A
DANG 2.1 0.001 O1 O2 O1A O2A
FLAT 0.001 Pd1 O1 O2 N1 O1A O2A N1A
RIGU 0.001 0.002
EADP O3 O3A
EADP C45 C45A C48 C48A
EADP C46 C46A C47 C47A
EADP O1 O1A O2 O2A
EADP N1 N1A

L.S. 20
PLAN  5
SIZE 0.1 0.1 0.05
TEMP 7
BOND $H
list 4
CONF
fmap 2
acta
SHEL 999 0.8
OMIT -1 2 3
OMIT -2 1 5
OMIT 3 1 13
REM <olex2.extras>
REM <HklSrc "%.\\10_decay.hkl">
REM </olex2.extras>

WGHT    0.053600
FVAR       0.23361   0.59676   0.96065
PD1   6    0.339604    0.775123    0.346500    11.00000    0.05554    0.05656 =
         0.05119    0.00079    0.00069   -0.00243
N2    4    0.345544    0.928047    0.337546    11.00000    0.07005    0.05895 =
         0.06250    0.00581   -0.00157    0.00046
N3    4    0.453490    0.798705    0.397864    11.00000    0.05685    0.06079 =
         0.04900   -0.00025    0.00077   -0.00401
AFIX  13
H3    2    0.530575    0.788586    0.387543    11.00000   -1.20000
AFIX   0
N4    4    0.331546    0.631838    0.371541    11.00000    0.05747    0.05611 =
         0.05474   -0.00130    0.00148   -0.00110
C1    1    0.441002    0.963515    0.369499    11.00000    0.08682    0.06188 =
         0.06903    0.00305   -0.00878   -0.01162
AFIX  23
H1A   2    0.429131    1.032268    0.376491    11.00000   -1.20000
H1B   2    0.513840    0.957622    0.355881    11.00000   -1.20000
AFIX   0
C2    1    0.443504    0.902965    0.411675    11.00000    0.08283    0.06088 =
         0.06554   -0.00019   -0.00581   -0.00309
AFIX  23
H2A   2    0.508437    0.921562    0.431380    11.00000   -1.20000
H2B   2    0.373780    0.912939    0.427017    11.00000   -1.20000
AFIX   0
C3    1    0.433341    0.723450    0.432493    11.00000    0.06235    0.06509 =
         0.04928    0.00405   -0.00009   -0.00085
AFIX  23
H3A   2    0.363996    0.738491    0.447308    11.00000   -1.20000
H3B   2    0.497204    0.721831    0.454499    11.00000   -1.20000
AFIX   0
C4    1    0.421771    0.626549    0.408978    11.00000    0.06158    0.06298 =
         0.05555    0.00552   -0.00134    0.00116
AFIX  23
H4A   2    0.401407    0.576060    0.429817    11.00000   -1.20000
H4B   2    0.494634    0.608688    0.397404    11.00000   -1.20000
AFIX   0
C5    1    0.230486    0.965661    0.350941    11.00000    0.07986    0.07047 =
         0.08056   -0.00294    0.00205    0.00826
AFIX  23
H5A   2    0.220048    0.943752    0.381022    11.00000   -1.20000
H5B   2    0.171300    0.934548    0.331913    11.00000   -1.20000
AFIX   0
C6    1    0.210554    1.076280    0.349212    11.00000    0.11646    0.07312 =
         0.11912   -0.00312   -0.00770    0.02399
AFIX  23
H6A   2    0.269251    1.109007    0.367878    11.00000   -1.20000
H6B   2    0.216685    1.099316    0.319027    11.00000   -1.20000
AFIX   0
C7    1    0.094138    1.102644    0.364679    11.00000    0.11452    0.10371 =
         0.18290   -0.03921   -0.01291    0.04018
AFIX  23
H7A   2    0.036081    1.064001    0.348328    11.00000   -1.20000
H7B   2    0.091200    1.086525    0.395899    11.00000   -1.20000
AFIX   0
C8    1    0.068802    1.208937    0.358126    11.00000    0.17682    0.09970 =
         0.32719   -0.05958   -0.04973    0.04929
AFIX 137
H8A   2    0.025416    1.232421    0.382014    11.00000   -1.50000
H8B   2    0.025254    1.218100    0.330473    11.00000   -1.50000
H8C   2    0.139371    1.244957    0.357656    11.00000   -1.50000
AFIX   0
C9    1    0.365793    0.960651    0.291454    11.00000    0.08236    0.07160 =
         0.06373    0.01212   -0.00093   -0.00178
AFIX  23
H9A   2    0.375718    1.031488    0.291549    11.00000   -1.20000
H9B   2    0.297972    0.945858    0.272570    11.00000   -1.20000
AFIX   0
C10   1    0.467335    0.914743    0.271563    11.00000    0.08209    0.09935 =
         0.07029    0.01194    0.00677    0.00079
AFIX  23
H10A  2    0.463380    0.843794    0.274506    11.00000   -1.20000
H10B  2    0.537111    0.937175    0.287395    11.00000   -1.20000
AFIX   0
C11   1    0.470265    0.942027    0.222691    11.00000    0.10658    0.12705 =
         0.07712    0.01698    0.01723   -0.01011
AFIX  23
H11A  2    0.405924    0.911289    0.206320    11.00000   -1.20000
H11B  2    0.461930    1.012714    0.219560    11.00000   -1.20000
AFIX   0
C12   1    0.578759    0.910666    0.203209    11.00000    0.12147    0.22660 =
         0.10970   -0.00271    0.03938   -0.00024
AFIX 137
H12A  2    0.578418    0.932010    0.172883    11.00000   -1.50000
H12B  2    0.584871    0.840289    0.204407    11.00000   -1.50000
H12C  2    0.642852    0.939505    0.219791    11.00000   -1.50000
AFIX   0
C13   1    0.212258    0.623701    0.388827    11.00000    0.05566    0.06605 =
         0.07726    0.00543    0.00132   -0.00721
AFIX  23
H13A  2    0.203635    0.675964    0.410254    11.00000   -1.20000
H13B  2    0.156931    0.635772    0.364213    11.00000   -1.20000
AFIX   0
C14   1    0.181190    0.528219    0.410253    11.00000    0.07224    0.07695 =
         0.09171    0.01089    0.01467   -0.00533
AFIX  23
H14A  2    0.233406    0.516121    0.435840    11.00000   -1.20000
H14B  2    0.189294    0.474764    0.389383    11.00000   -1.20000
AFIX   0
C15   1    0.059574    0.530529    0.424713    11.00000    0.07224    0.09126 =
         0.10559   -0.00108    0.02418   -0.01369
AFIX  23
H15A  2    0.052676    0.583757    0.445790    11.00000   -1.20000
H15B  2    0.008381    0.544847    0.399069    11.00000   -1.20000
AFIX   0
C16   1    0.021367    0.436683    0.445585    11.00000    0.09240    0.09930 =
         0.12868    0.01071    0.03119   -0.01694
AFIX 137
H16A  2    0.028482    0.383285    0.425117    11.00000   -1.50000
H16B  2   -0.057179    0.442857    0.452866    11.00000   -1.50000
H16C  2    0.068383    0.423938    0.472111    11.00000   -1.50000
AFIX   0
C17   1    0.350069    0.550906    0.339090    11.00000    0.08367    0.06391 =
         0.07053   -0.01172    0.00061    0.00161
AFIX  23
H17A  2    0.283727    0.547119    0.318298    11.00000   -1.20000
H17B  2    0.355691    0.488979    0.355029    11.00000   -1.20000
AFIX   0
C18   1    0.455757    0.563693    0.313400    11.00000    0.08578    0.09626 =
         0.07370   -0.01232    0.00576    0.01181
AFIX  23
H18A  2    0.523178    0.565128    0.333716    11.00000   -1.20000
H18B  2    0.451590    0.625614    0.297422    11.00000   -1.20000
AFIX   0
C19   1    0.465330    0.478274    0.280433    11.00000    0.14718    0.13185 =
         0.13704   -0.05310    0.05199   -0.00494
AFIX  23
H19A  2    0.460515    0.416690    0.296444    11.00000   -1.20000
H19B  2    0.400554    0.481102    0.258864    11.00000   -1.20000
AFIX   0
C20   1    0.568693    0.478597    0.257319    11.00000    0.17754    0.17368 =
         0.14663   -0.03150    0.07610    0.01780
AFIX 137
H20A  2    0.568349    0.423847    0.237226    11.00000   -1.50000
H20B  2    0.633383    0.473371    0.278294    11.00000   -1.50000
H20C  2    0.573747    0.538790    0.240920    11.00000   -1.50000
AFIX   0

C21   1    0.656110    0.374123    0.427327    11.00000    0.05566    0.05644 =
         0.06246    0.00486   -0.00546    0.00099
C22   1    0.709244    0.423947    0.393620    11.00000    0.06767    0.07250 =
         0.08454    0.01227    0.01140   -0.00374
AFIX  43
H22   2    0.725849    0.389827    0.368072    11.00000   -1.20000
AFIX   0
C23   1    0.737716    0.521908    0.397090    11.00000    0.07542    0.07249 =
         0.13287    0.02389    0.01963   -0.00895
AFIX  43
H23   2    0.772476    0.552591    0.373837    11.00000   -1.20000
AFIX   0
C24   1    0.715820    0.574945    0.434112    11.00000    0.07299    0.05721 =
         0.14017    0.01505   -0.00808    0.00015
AFIX  43
H24   2    0.738253    0.640394    0.436873    11.00000   -1.20000
AFIX   0
C25   1    0.660561    0.529702    0.466709    11.00000    0.08113    0.05657 =
         0.09767   -0.00362   -0.01753    0.00644
AFIX  43
H25   2    0.642460    0.565012    0.491746    11.00000   -1.20000
AFIX   0
C26   1    0.630917    0.431525    0.463026    11.00000    0.07905    0.05546 =
         0.06608    0.00308   -0.00177    0.00542
AFIX  43
H26   2    0.592083    0.402872    0.485759    11.00000   -1.20000
AFIX   0
C27   1    0.733689    0.201252    0.458634    11.00000    0.06165    0.05316 =
         0.07141    0.00115    0.01356    0.00439
C28   1    0.808818    0.250641    0.488117    11.00000    0.07468    0.06565 =
         0.07863   -0.00478    0.00009    0.00996
AFIX  43
H28   2    0.803971    0.318816    0.489699    11.00000   -1.20000
AFIX   0
C29   1    0.890945    0.202923    0.515379    11.00000    0.08702    0.09314 =
         0.10132   -0.00818   -0.01630    0.02122
AFIX  43
H29   2    0.938518    0.239772    0.534777    11.00000   -1.20000
AFIX   0
C30   1    0.903289    0.104427    0.514371    11.00000    0.07646    0.09030 =
         0.12585    0.01445   -0.00105    0.02245
AFIX  43
H30   2    0.957528    0.072746    0.533093    11.00000   -1.20000
AFIX   0
C31   1    0.833291    0.052510    0.484851    11.00000    0.07689    0.07262 =
         0.15514    0.01611   -0.00248    0.01193
AFIX  43
H31   2    0.841049   -0.015430    0.483060    11.00000   -1.20000
AFIX   0
C32   1    0.751219    0.099730    0.457665    11.00000    0.06858    0.05465 =
         0.13553   -0.00235   -0.00113    0.00408
AFIX  43
H32   2    0.705674    0.062148    0.437852    11.00000   -1.20000
AFIX   0
C33   1    0.504960    0.229943    0.444302    11.00000    0.06380    0.05196 =
         0.05539   -0.00212   -0.00028   -0.00058
C34   1    0.479476    0.145712    0.466984    11.00000    0.06418    0.05539 =
         0.06663    0.00341    0.00200   -0.00007
AFIX  43
H34   2    0.538419    0.101483    0.474090    11.00000   -1.20000
AFIX   0
C35   1    0.370118    0.123257    0.479843    11.00000    0.06835    0.07121 =
         0.08025    0.01204    0.00377   -0.00770
AFIX  43
H35   2    0.357301    0.064447    0.494490    11.00000   -1.20000
AFIX   0
C36   1    0.280556    0.187791    0.470978    11.00000    0.06786    0.07108 =
         0.11456    0.00106    0.01043   -0.00213
AFIX  43
H36   2    0.207512    0.174174    0.480028    11.00000   -1.20000
AFIX   0
C37   1    0.302676    0.272995    0.448311    11.00000    0.06433    0.06199 =
         0.13818    0.00398    0.00436    0.00692
AFIX  43
H37   2    0.243700    0.317287    0.441355    11.00000   -1.20000
AFIX   0
C38   1    0.412212    0.292848    0.435882    11.00000    0.06746    0.06572 =
         0.11227    0.01517    0.00280    0.00574
AFIX  43
H38   2    0.424702    0.351504    0.421063    11.00000   -1.20000
AFIX   0
C39   1    0.635171    0.213177    0.374777    11.00000    0.09529    0.06356 =
         0.06102   -0.00148    0.00931   -0.00889
C40   1    0.542974    0.220239    0.344854    11.00000    0.11624    0.07550 =
         0.06867    0.00690   -0.00812   -0.02488
AFIX  43
H40   2    0.474068    0.243855    0.354555    11.00000   -1.20000
AFIX   0
C41   1    0.548147    0.193156    0.299870    11.00000    0.17521    0.08284 =
         0.06787    0.00719   -0.01035   -0.03851
AFIX  43
H41   2    0.484316    0.200528    0.280275    11.00000   -1.20000
AFIX   0
C42   1    0.647309    0.156250    0.285554    11.00000    0.21483    0.12512 =
         0.06907   -0.01440    0.02035   -0.02273
AFIX  43
H42   2    0.651317    0.137483    0.256055    11.00000   -1.20000
AFIX   0
C43   1    0.741128    0.146567    0.314251    11.00000    0.19214    0.18009 =
         0.08380   -0.02888    0.03528    0.02118
AFIX  43
H43   2    0.809011    0.121262    0.304345    11.00000   -1.20000
AFIX   0
C44   1    0.735196    0.174206    0.357740    11.00000    0.12353    0.16944 =
         0.07814   -0.02044    0.02241    0.02660
AFIX  43
H44   2    0.800055    0.166895    0.376811    11.00000   -1.20000
AFIX   0
B1    3    0.632130    0.254614    0.426474    11.00000    0.06708    0.05752 =
         0.06272   -0.00006    0.00595   -0.00067

PART 1
O3    5    0.689942    0.801330    0.366317    21.00000    0.07919    0.10011 =
         0.10697   -0.00933    0.01125    0.00246
C45   1    0.737905    0.774993    0.325240    21.00000    0.09177    0.11264 =
         0.11069   -0.01825    0.00975    0.00115
AFIX  23
H45A  2    0.730540    0.829073    0.304305    21.00000   -1.20000
H45B  2    0.698759    0.718073    0.312253    21.00000   -1.20000
AFIX   0
C46   1    0.860504    0.752237    0.336056    21.00000    0.08766    0.12586 =
         0.15184   -0.01496    0.01574    0.00253
AFIX  23
H46A  2    0.871179    0.683640    0.344112    21.00000   -1.20000
H46B  2    0.907058    0.767573    0.311393    21.00000   -1.20000
AFIX   0
C47   1    0.887034    0.815483    0.373020    21.00000    0.08766    0.12586 =
         0.15184   -0.01496    0.01574    0.00253
AFIX  23
H47A  2    0.929620    0.872223    0.363560    21.00000   -1.20000
H47B  2    0.933999    0.780702    0.395477    21.00000   -1.20000
AFIX   0
C48   1    0.782023    0.846790    0.391078    21.00000    0.09177    0.11264 =
         0.11069   -0.01825    0.00975    0.00115
AFIX  23
H48A  2    0.781247    0.827882    0.422047    21.00000   -1.20000
H48B  2    0.774986    0.917773    0.389149    21.00000   -1.20000
AFIX   0

SAME 0.02 0.04 O3 > C48
PART 0
PART 2
O3A   5    0.672070    0.812043    0.360138   -21.00000    0.07919    0.10011 =
         0.10697   -0.00933    0.01125    0.00246
C45A  1    0.727698    0.757400    0.326926   -21.00000    0.09177    0.11264 =
         0.11069   -0.01825    0.00975    0.00115
AFIX  23
H45C  2    0.698681    0.775009    0.297217   -21.00000   -1.20000
H45D  2    0.719906    0.687030    0.331114   -21.00000   -1.20000
AFIX   0
C46A  1    0.849117    0.790841    0.336009   -21.00000    0.08766    0.12586 =
         0.15184   -0.01496    0.01574    0.00253
AFIX  23
H46C  2    0.895021    0.736426    0.347871   -21.00000   -1.20000
H46D  2    0.880534    0.811661    0.308481   -21.00000   -1.20000
AFIX   0
C47A  1    0.854704    0.869571    0.366590   -21.00000    0.08766    0.12586 =
         0.15184   -0.01496    0.01574    0.00253
AFIX  23
H47C  2    0.874720    0.930208    0.351977   -21.00000   -1.20000
H47D  2    0.911831    0.856473    0.390472   -21.00000   -1.20000
AFIX   0
C48A  1    0.742190    0.877183    0.383642   -21.00000    0.09177    0.11264 =
         0.11069   -0.01825    0.00975    0.00115
AFIX  23
H48C  2    0.745513    0.861024    0.414993   -21.00000   -1.20000
H48D  2    0.713092    0.943672    0.379927   -21.00000   -1.20000
AFIX   0

PART 0
PART 3
O1    5    0.124555    0.759781    0.298812    31.00000    0.07799    0.21439 =
         0.08370   -0.02967   -0.01335    0.00212
O2    5    0.261495    0.724412    0.259777    31.00000    0.07799    0.21439 =
         0.08370   -0.02967   -0.01335    0.00212
N1    4    0.225397    0.749606    0.294470    31.00000    0.08011    0.08398 =
         0.07160    0.00942   -0.00276   -0.00254
PART 0
PART 4
O1A   5    0.211091    0.754791    0.300838   -31.00000    0.07799    0.21439 =
         0.08370   -0.02967   -0.01335    0.00212
O2A   5    0.330610    0.715972    0.254546   -31.00000    0.07799    0.21439 =
         0.08370   -0.02967   -0.01335    0.00212
N1A   4    0.221906    0.727455    0.260020   -31.00000    0.08011    0.08398 =
         0.07160    0.00942   -0.00276   -0.00254
HKLF 4


REM  shelxt in P 1 21/n 1
REM wR2 = 0.1399, GooF = S = 0.954, Restrained GooF = 0.960 for all data
REM R1 = 0.0543 for 5488 Fo > 4sig(Fo) and 0.0906 for all 9598 data
REM 526 parameters refined using 491 restraints

END

WGHT      0.0536      0.0000

REM Highest difference peak  0.370,  deepest hole -0.584,  1-sigma level  0.059
Q1    1   0.2079  0.6757  0.2692  11.00000  0.05    0.37
Q2    1   0.3394  0.6806  0.3472  11.00000  0.05    0.33
Q3    1   0.1474  0.6899  0.2860  11.00000  0.05    0.31
Q4    1   0.2180  0.7950  0.2537  11.00000  0.05    0.31
Q5    1   0.1257  0.7894  0.3194  11.00000  0.05    0.27
;
_shelx_res_checksum   32821

_shelx_hkl_file
;
  16   0  -7   -0.00    3.12
  16   0  -8   -0.00    2.67
 -16   0   9    2.03    3.03
  16   0  -9    0.14    2.71
 -16   0  10    2.98    3.48
  16   0 -10   -0.00    4.43
 -16   0  11    0.00    2.85
  16   0 -11   -0.00    2.26
 -16   0  12    0.51    2.70
  16   0 -12   -0.00    3.09
 -16   0  13    1.09    2.10
  16   0 -13    1.51    3.76
 -16   0  14   -0.00    2.12
 -16   0  15    0.45    2.44
 -16   0  16    0.43    2.62
  16   1  -6    2.82    3.83
  16  -1  -7    1.04    3.00
  16   1  -7    0.57    3.90
  16  -1  -8    2.93    3.72
  16   1  -8    0.51    3.46
 -16  -1   8    0.67    3.15
  16  -1  -9   -0.00    3.50
  16   1  -9    1.79    3.61
 -16  -1   9    3.30    3.70
  16  -1 -10    0.00    3.32
  16   1 -10    6.26    4.42
 -16  -1  10    0.00    2.67
 -16   1  11   -0.00    2.66
  16  -1 -11    0.08    3.23
  16   1 -11    0.00    2.85
 -16  -1  11    2.35    2.86
 -16   1  12    3.63    3.35
  16  -1 -12    1.18    3.50
  16   1 -12    0.00    3.57
 -16  -1  12   -0.00    2.30
 -16   1  13    0.24    2.99
  16  -1 -13    0.50    3.35
 -16  -1  13    1.54    3.11
 -16   1  14    0.00    3.35
 -16  -1  14    2.40    4.13
 -16   1  15    0.70    2.32
 -16  -1  15   -0.00    3.68
 -16   1  16    0.00    3.06
 -16  -1  16   -0.00    2.54
 -16   1  17    0.57    2.92
  16   2  -6   -0.00    3.37
  16   2  -7   -0.00    3.36
  16  -2  -8   -0.00    2.79
  16   2  -8   -0.00    3.33
  16  -2  -9    0.00    2.53
  16   2  -9   -0.00    3.47
  16  -2 -10    0.70    3.06
  16   2 -10    3.83    4.79
 -16  -2  10    0.00    3.64
  16  -2 -11   -0.00    2.74
  16   2 -11    0.51    2.98
 -16  -2  11    2.95    3.80
  16  -2 -12   -0.00    3.51
  16   2 -12    0.80    3.42
 -16  -2  12    3.70    4.11
  16  -2 -13   -0.00    3.37
 -16  -2  13    0.78    3.29
 -16  -2  14    4.38    4.15
 -16  -2  15   -0.00    3.06
 -16  -2  16    1.33    3.59
 -16   2  17    2.08    3.54
  16   3  -6    1.22    3.96
  16   3  -7    0.18    2.62
  16   3  -8    5.18    4.88
  16  -3  -9    4.72    4.65
  16   3  -9   -0.00    3.50
  16  -3 -10    1.11    3.68
  16   3 -10    0.11    3.66
  16  -3 -11    3.05    4.22
  16   3 -11   -0.00    2.94
  16  -3 -12    8.18    5.53
 -16  -3  12    0.00    3.36
 -16  -3  13    0.00    2.89
 -16  -3  14   -0.00    3.07
 -16  -3  15    0.72    2.65
  16   4  -6    0.00    2.94
  16   4  -7    1.13    4.18
  16   4  -8   -0.00    3.73
  16   4  -9   -0.00    4.47
  16  -4 -10   -0.00    4.08
  16   4 -10    1.46    4.16
  16  -4 -11   -0.00    2.78
  16  -4 -12    0.74    2.66
  16   5  -7   -0.00    3.30
  16   5  -8   10.32    6.46
  16   5  -9    0.68    3.05
  16  -5 -11   -0.00    3.20
  16   6  -7    1.76    4.32
  16   6  -8    2.84    4.23
 -15   0   1    0.50    3.75
 -15   0   2   -0.00    3.31
 -15   0   3   12.73    5.40
 -15   0   4    1.95    3.29
  15   0  -4    1.16    3.68
 -15   0   5    1.55    2.94
  15   0  -5    4.18    3.96
 -15   0   6    1.07    3.61
  15   0  -6    0.00    3.70
 -15   0   7    0.00    3.48
  15   0  -7    1.36    3.53
 -15   0   8   -0.00    2.82
  15   0  -8   -0.00    4.21
 -15   0   9    8.58    5.08
  15   0  -9   20.81    7.66
 -15   0  10    3.70    3.63
  15   0 -10   -0.00    2.90
 -15   0  11    2.47    2.55
  15   0 -11    3.52    3.58
 -15   0  12    4.01    3.20
  15   0 -12   -0.00    3.15
 -15   0  13    5.64    4.33
  15   0 -13    0.54    3.30
 -15   0  14    0.00    2.88
  15   0 -14   -0.00    2.90
 -15   0  15    6.22    4.12
  15   0 -15    2.10    3.95
 -15   0  16   -0.00    2.81
  15   0 -16   -0.00    3.03
 -15   0  17   -0.00    2.19
  15   0 -17   -0.00    2.81
 -15   1   1   21.53    6.85
 -15  -1   1    3.54    3.45
 -15   1   2    2.64    3.36
 -15  -1   2    0.00    3.50
 -15   1   3    1.29    3.22
 -15  -1   3    2.80    3.14
 -15   1   4   -0.00    3.14
  15  -1  -4    0.62    3.18
  15   1  -4   -0.00    3.41
 -15  -1   4   -0.00    3.01
 -15   1   5   14.40    5.80
  15  -1  -5   12.32    6.50
  15   1  -5    4.14    4.99
 -15  -1   5   28.42    7.76
 -15   1   6   -0.00    2.97
  15  -1  -6   -0.00    4.09
  15   1  -6   10.06    5.34
 -15  -1   6    1.53    3.57
 -15   1   7    4.68    4.07
  15  -1  -7    4.60    4.34
  15   1  -7    0.35    3.10
 -15  -1   7    0.10    3.24
 -15   1   8    0.80    3.00
  15  -1  -8   -0.00    3.47
  15   1  -8   -0.00    3.26
 -15  -1   8    2.44    3.73
 -15   1   9    1.84    3.26
  15  -1  -9    9.88    5.87
  15   1  -9    0.00    3.47
 -15  -1   9    1.70    3.22
 -15   1  10    1.39    3.10
  15  -1 -10    0.00    3.26
  15   1 -10    6.52    5.30
 -15  -1  10    0.00    3.60
 -15   1  11    6.13    4.17
  15  -1 -11   13.22    6.34
  15   1 -11    5.17    4.41
 -15  -1  11    6.58    4.61
 -15   1  12    0.29    3.27
  15  -1 -12   -0.00    2.30
  15   1 -12   -0.00    3.60
 -15  -1  12    0.05    2.94
 -15   1  13    5.21    4.23
  15  -1 -13    2.75    3.78
  15   1 -13    1.37    3.58
 -15  -1  13    7.17    4.60
 -15   1  14    0.61    2.15
  15  -1 -14    0.00    3.65
  15   1 -14    0.39    2.25
 -15  -1  14    3.17    3.17
 -15   1  15    3.17    3.35
  15  -1 -15    9.28    5.05
  15   1 -15    5.09    4.66
 -15  -1  15    5.70    3.93
 -15   1  16    3.53    3.15
  15  -1 -16    0.00    2.80
  15   1 -16   -0.00    2.26
 -15  -1  16    0.61    2.87
 -15   1  17    5.39    3.94
  15  -1 -17    0.00    2.37
 -15  -1  17    1.99    3.85
 -15   2   1   -0.00    3.45
 -15  -2   1    0.14    3.21
 -15   2   2    1.73    3.96
 -15  -2   2    1.58    3.23
 -15   2   3   10.08    5.76
 -15  -2   3    5.28    4.29
 -15   2   4    1.31    3.27
  15   2  -4    1.51    3.22
 -15  -2   4   -0.00    3.13
 -15   2   5    0.49    2.57
  15  -2  -5    7.98    5.06
  15   2  -5   -0.00    2.09
 -15  -2   5   -0.00    3.22
 -15   2   6   -0.00    2.39
  15  -2  -6    5.18    4.91
  15   2  -6    1.10    3.55
 -15  -2   6    1.38    2.34
 -15   2   7    2.42    3.24
  15  -2  -7    2.73    4.16
  15   2  -7    0.61    3.88
 -15  -2   7    1.31    3.70
 -15   2   8    0.00    2.32
  15  -2  -8   -0.00    1.95
  15   2  -8   -0.00    3.29
 -15  -2   8    0.00    3.28
 -15   2   9    2.15    3.19
  15  -2  -9    1.18    3.41
  15   2  -9    2.48    4.15
 -15  -2   9    5.91    4.36
 -15   2  10    1.87    3.70
  15  -2 -10   -0.00    2.76
  15   2 -10    1.64    3.50
 -15  -2  10   -6.57    5.30
 -15   2  11    2.87    3.41
  15  -2 -11    0.00    3.15
  15   2 -11    2.23    3.81
 -15  -2  11   -0.00    3.01
 -15   2  12   -0.00    2.73
  15  -2 -12    0.00    3.14
  15   2 -12    0.01    2.51
 -15  -2  12    1.41    3.97
 -15   2  13    4.51    3.28
  15  -2 -13   -0.00    3.05
  15   2 -13    1.46    3.80
 -15  -2  13    7.56    4.62
 -15   2  14    5.01    4.07
  15  -2 -14    4.12    4.47
  15   2 -14    7.74    5.05
 -15  -2  14    1.81    3.00
 -15   2  15    5.40    4.21
  15  -2 -15    2.87    4.06
  15   2 -15    3.85    4.58
 -15  -2  15    1.44    3.03
 -15   2  16    0.75    2.70
  15  -2 -16    0.23    2.46
  15   2 -16    1.81    3.38
 -15  -2  16    0.45    2.99
 -15   2  17    3.18    3.47
  15  -2 -17   -0.00    3.26
 -15   2  18    0.20    2.81
 -15   3   1    4.91    3.40
 -15  -3   1    9.00    5.21
 -15   3   2    1.93    2.79
 -15  -3   2    0.18    3.31
 -15   3   3    2.17    3.14
 -15  -3   3    0.00    2.89
 -15   3   4    0.00    3.09
  15   3  -4    1.19    2.42
 -15  -3   4   -0.00    3.39
 -15   3   5    0.00    2.79
  15   3  -5    2.73    4.03
 -15  -3   5    0.00    2.92
 -15   3   6   -0.00    2.81
  15  -3  -6   -0.00    3.63
  15   3  -6    0.08    2.89
 -15  -3   6    1.02    3.55
 -15   3   7    2.31    3.15
  15  -3  -7    2.55    3.86
  15   3  -7   10.04    5.92
 -15  -3   7    2.15    2.80
 -15   3   8   -0.00    2.88
  15  -3  -8    2.22    3.62
  15   3  -8    2.48    4.07
 -15  -3   8    6.04    4.34
 -15   3   9    0.00    2.69
  15  -3  -9    2.35    3.24
  15   3  -9    4.19    4.84
 -15  -3   9    0.00    3.91
 -15   3  10    4.74    3.51
  15  -3 -10    3.85    4.71
  15   3 -10    1.76    3.56
 -15  -3  10   -0.00    2.81
 -15   3  11   14.23    6.00
  15  -3 -11    6.77    5.23
  15   3 -11   12.14    5.88
 -15  -3  11   12.52    5.75
 -15   3  12    0.66    2.88
  15  -3 -12    2.70    4.51
  15   3 -12    6.61    5.11
 -15  -3  12    2.62    2.75
 -15   3  13    5.52    4.00
  15  -3 -13   -0.00    3.12
  15   3 -13    5.60    5.23
 -15  -3  13   -0.00    2.69
 -15   3  14   -0.00    2.25
  15  -3 -14    2.12    4.16
  15   3 -14   -0.00    3.77
 -15  -3  14   -0.00    3.26
 -15   3  15    4.48    4.12
  15  -3 -15    3.91    3.77
  15   3 -15    3.52    3.97
 -15  -3  15    3.66    3.99
 -15   3  16    1.60    3.37
  15  -3 -16    1.16    3.25
 -15  -3  16   -0.00    2.66
 -15   3  17   -0.00    2.47
 -15   3  18    1.57    2.82
 -15   4   1    1.05    2.92
 -15  -4   1    0.77    2.95
 -15   4   2    2.19    3.65
 -15  -4   2    3.99    3.90
 -15   4   3    1.64    2.61
 -15  -4   3    5.09    4.02
 -15   4   4    2.03    3.45
  15   4  -4    6.82    5.11
 -15  -4   4    4.19    4.44
 -15   4   5    4.96    3.95
  15   4  -5    0.90    3.62
 -15  -4   5   -0.00    2.25
 -15   4   6    0.00    2.50
  15   4  -6    1.38    4.27
 -15  -4   6    1.38    2.73
 -15   4   7    1.44    3.58
  15  -4  -7    0.00    3.84
  15   4  -7    3.69    4.52
 -15  -4   7    2.31    4.02
 -15   4   8   -0.00    3.14
  15  -4  -8    0.00    3.19
  15   4  -8   -0.00    3.18
 -15  -4   8    5.70    4.14
 -15   4   9    0.30    2.58
  15  -4  -9    1.02    2.92
  15   4  -9    7.55    5.54
 -15  -4   9    4.48    3.82
 -15   4  10    1.53    3.10
  15  -4 -10    0.30    3.35
  15   4 -10    3.31    3.76
 -15  -4  10    2.92    2.85
 -15   4  11    1.51    3.71
  15  -4 -11   -0.00    3.18
  15   4 -11    1.47    4.37
 -15  -4  11   -0.00    2.60
 -15   4  12    2.21    3.60
  15  -4 -12    1.40    3.24
  15   4 -12    1.72    4.23
 -15  -4  12    0.82    2.75
 -15   4  13    0.00    3.44
  15  -4 -13    0.00    4.22
  15   4 -13    2.06    4.13
 -15  -4  13    1.21    2.87
 -15   4  14    0.45    3.46
  15  -4 -14   -0.00    3.29
  15   4 -14    2.80    4.67
 -15  -4  14    1.41    3.83
 -15   4  15    2.02    3.19
  15  -4 -15   -0.00    3.60
 -15  -4  15    0.94    2.86
 -15   4  16   -0.00    2.37
  15  -4 -16    1.03    3.69
  15   4 -16    2.03    3.55
 -15  -4  16   -0.00    2.68
 -15   4  17    0.82    2.56
 -15   4  18    0.95    2.91
 -15   5   1    0.72    2.80
  15   5  -1    7.02    4.01
 -15  -5   1    3.15    3.53
 -15   5   2    1.77    3.02
  15   5  -2    0.00    2.81
 -15  -5   2   -0.00    3.17
 -15   5   3    0.45    2.56
  15   5  -3    2.03    2.71
 -15  -5   3    0.02    2.01
 -15   5   4   -0.00    2.33
  15   5  -4    1.23    3.06
  15   5  -4    0.00    2.59
 -15  -5   4    3.28    3.42
 -15   5   5    0.00    3.13
  15   5  -5    0.33    2.59
  15   5  -5    0.00    3.97
 -15  -5   5    0.24    2.54
 -15   5   6    1.06    2.84
  15   5  -6    0.54    3.25
  15   5  -6    1.94    4.20
 -15  -5   6    6.79    4.84
 -15   5   7    2.28    2.91
  15   5  -7    0.78    3.33
  15   5  -7    3.47    4.21
 -15  -5   7    1.93    2.85
 -15   5   8    0.32    3.22
  15  -5  -8    1.46    3.40
  15   5  -8    0.00    2.81
  15   5  -8    3.45    4.69
 -15  -5   8    0.00    2.46
 -15   5   9    0.00    2.51
  15  -5  -9   -0.00    4.25
  15   5  -9    0.43    3.11
  15   5  -9    5.78    5.46
 -15  -5   9   -0.00    3.45
 -15   5  10    2.14    2.96
  15  -5 -10    2.92    4.67
  15   5 -10    1.83    3.43
  15   5 -10    1.63    4.18
 -15  -5  10    1.34    2.59
 -15   5  11    4.03    3.64
  15  -5 -11    5.49    4.76
  15   5 -11    7.99    4.98
  15   5 -11    1.99    3.99
 -15   5  12    3.31    3.80
  15  -5 -12    0.00    3.10
  15   5 -12    0.88    3.43
  15   5 -12    3.28    4.11
 -15   5  13    1.40    3.51
  15  -5 -13   -0.00    3.05
  15   5 -13    5.37    3.92
  15   5 -13    1.24    4.30
 -15   5  14   -0.00    3.55
  15  -5 -14    0.32    3.48
  15   5 -14    4.85    3.86
 -15   5  15    3.06    3.41
  15  -5 -15    0.22    3.27
  15   5 -15    0.26    2.25
 -15   5  16    1.73    3.00
  15   5 -16    0.86    2.55
 -15   5  17    0.18    2.43
 -15   5  18   -0.00    2.37
  15   6  -4    3.34    3.63
  15   6  -4   -0.00    3.53
  15   6  -5    0.01    2.71
  15   6  -5    1.51    3.49
  15   6  -6   -0.00    3.71
  15   6  -6    3.39    4.61
  15   6  -7    1.56    3.45
  15   6  -7   -0.00    3.32
  15   6  -8    1.09    3.31
  15   6  -8    6.53    5.11
  15  -6  -9    4.07    4.47
  15   6  -9    0.04    2.21
  15   6  -9    1.50    3.84
  15  -6 -10    0.75    3.62
  15   6 -10    0.07    2.12
  15   6 -10    9.81    6.07
  15  -6 -11    2.00    4.27
  15   6 -11   -0.00    3.01
  15   6 -11    0.59    3.65
  15  -6 -12   -0.00    3.20
  15   6 -12    1.04    3.28
  15   6 -12   -0.00    4.18
  15  -6 -13    4.15    4.16
  15   6 -13    4.72    3.94
  15  -6 -14   -0.00    3.88
  15   6 -14    1.45    3.63
  15   6 -15    0.02    2.75
  15   7  -5   -0.00    3.62
  15   7  -6    2.14    4.64
  15   7  -7   -0.00    3.76
  15   7  -8    1.62    3.82
  15   7  -9   -0.00    3.90
  15  -7 -10    6.21    4.83
  15   7 -10   -0.00    2.54
  15   7 -10    4.72    4.95
  15  -7 -11    2.85    3.71
  15   7 -11   -1.16    3.42
  15  -7 -12    0.49    3.05
  15   7 -12    0.80    3.02
  15  -7 -13    1.98    3.92
  15   7 -13   -0.00    2.17
  15   7 -14    0.00    2.64
  15   7 -15   -0.00    3.06
  15  -8 -12   -0.00    3.68
 -14   0   1    1.70    2.75
  14   0  -1    1.09    2.61
 -14   0   2   16.70    6.20
  14   0  -2   18.81    7.35
 -14   0   3   -0.00    2.72
  14   0  -3    1.17    3.03
 -14   0   4   10.83    5.11
  14   0  -4    6.01    4.85
 -14   0   5    0.15    2.65
  14   0  -5   -0.00    2.43
 -14   0   6    2.19    2.73
  14   0  -6   16.48    6.81
 -14   0   7   -0.00    2.59
  14   0  -7   -0.00    3.26
 -14   0   8    0.78    2.91
  14   0  -8    9.59    5.87
 -14   0   9   -0.00    2.26
  14   0  -9    7.54    5.53
 -14   0  10    6.06    3.75
  14   0 -10    0.08    2.25
 -14   0  11   -0.00    2.22
  14   0 -11    1.01    2.99
 -14   0  12    5.88    3.85
  14   0 -12    0.00    3.05
 -14   0  13    0.27    2.39
  14   0 -13    0.00    2.36
 -14   0  14    3.48    3.41
  14   0 -14   11.61    6.00
 -14   0  15   -0.00    2.57
  14   0 -15    0.55    3.34
 -14   0  16    6.02    3.75
  14   0 -16    2.08    3.18
 -14   0  17    0.24    1.60
  14   0 -17   -0.00    3.58
 -14   0  18    2.60    3.41
  14   0 -18   -0.00    3.07
  14   0 -19    3.15    3.59
  14   0 -20   -0.00    3.12
 -14   1   1   -0.00    1.97
  14   1  -1    2.27    3.21
 -14  -1   1    0.69    3.00
 -14   1   2    0.92    2.63
  14  -1  -2    2.62    3.73
  14   1  -2    3.63    4.00
 -14  -1   2    3.92    4.24
 -14   1   3   -0.00    2.63
  14  -1  -3    1.02    3.08
  14   1  -3   -0.00    3.49
 -14  -1   3    2.07    3.63
 -14   1   4    4.35    3.34
  14  -1  -4    5.99    4.99
  14   1  -4   13.76    6.45
 -14  -1   4   11.17    5.04
 -14   1   5   -0.00    2.73
  14  -1  -5   -0.00    2.12
  14   1  -5    3.98    4.60
 -14  -1   5   -0.00    2.11
 -14   1   6   11.83    5.00
  14  -1  -6   15.79    6.67
  14   1  -6   10.77    5.45
 -14  -1   6    8.21    4.58
 -14   1   7   -0.00    2.72
  14  -1  -7    2.37    3.58
  14   1  -7   -0.00    3.01
 -14  -1   7    1.59    3.43
 -14   1   8   -0.00    2.78
  14  -1  -8   -0.00    2.62
  14   1  -8   -0.00    3.00
 -14  -1   8    0.00    3.49
 -14   1   9   -0.00    1.93
  14  -1  -9   -0.00    3.34
  14   1  -9   -0.00    3.61
 -14  -1   9    0.65    2.58
 -14   1  10   14.08    5.26
  14  -1 -10   10.68    5.77
  14   1 -10   12.05    5.75
 -14  -1  10    5.10    3.73
 -14   1  11    1.34    2.62
  14  -1 -11   -0.00    3.61
  14   1 -11   -0.00    3.28
 -14  -1  11    0.43    3.22
 -14   1  12    5.01    4.04
  14  -1 -12   -0.00    3.42
  14   1 -12    0.00    4.03
 -14  -1  12    2.72    3.06
 -14   1  13    0.00    2.89
  14  -1 -13   -0.00    2.73
  14   1 -13   -0.00    2.76
 -14  -1  13    0.40    2.13
 -14   1  14    0.60    2.62
  14  -1 -14    2.97    4.13
  14   1 -14    0.00    3.23
 -14  -1  14    0.52    2.25
 -14   1  15    3.22    3.13
  14  -1 -15    3.05    4.37
  14   1 -15   -0.00    2.99
 -14  -1  15   -0.00    3.04
 -14   1  16    0.00    2.74
  14  -1 -16   11.77    5.10
  14   1 -16    3.72    4.35
 -14  -1  16    5.06    3.65
 -14   1  17    0.30    2.46
  14  -1 -17    0.00    2.62
  14   1 -17    2.05    2.98
 -14  -1  17    1.76    2.98
 -14   1  18   -0.00    2.20
  14  -1 -18    1.53    4.09
  14   1 -18   -0.00    3.37
  14  -1 -19   -0.00    3.53
  14   1 -19   -0.00    3.10
  14  -1 -20    1.40    3.45
  14   1 -20    1.99    3.90
 -14   2   1    1.23    2.80
  14   2  -1    5.49    4.59
 -14  -2   1   -0.00    2.31
 -14   2   2    5.75    4.82
  14  -2  -2    8.27    5.18
  14   2  -2   15.97    6.73
 -14  -2   2   17.68    6.08
 -14   2   3    1.98    3.15
  14  -2  -3   -0.00    2.63
  14   2  -3    5.72    4.41
 -14  -2   3   -0.00    2.51
 -14   2   4    8.49    4.42
  14  -2  -4    3.40    3.81
  14   2  -4    0.00    3.05
 -14  -2   4    5.32    4.17
 -14   2   5   -0.00    3.13
  14  -2  -5    1.67    3.59
  14   2  -5    3.47    3.37
 -14  -2   5    0.65    3.03
 -14   2   6    0.80    2.77
  14  -2  -6    3.63    3.84
  14   2  -6    3.05    4.26
 -14  -2   6    2.89    3.17
 -14   2   7   -0.00    2.78
  14  -2  -7    1.75    4.10
  14   2  -7   -0.00    2.51
 -14  -2   7   -0.00    2.84
 -14   2   8    4.27    3.50
  14  -2  -8    0.65    3.41
  14   2  -8    7.31    5.05
 -14  -2   8    4.11    4.19
 -14   2   9    0.93    2.66
  14  -2  -9    1.59    3.22
  14   2  -9    3.53    4.19
 -14  -2   9    1.43    2.44
 -14   2  10   -0.00    2.29
  14  -2 -10   -0.00    3.00
  14   2 -10   -0.00    3.28
 -14  -2  10   -0.00    2.65
 -14   2  11   -0.00    2.42
  14  -2 -11   -0.00    3.11
  14   2 -11   -0.00    3.43
 -14  -2  11   -0.00    2.24
 -14   2  12    5.65    3.58
  14  -2 -12    4.77    3.81
  14   2 -12   11.09    5.73
 -14  -2  12    1.73    3.04
 -14   2  13    3.33    3.26
  14  -2 -13    1.27    2.82
  14   2 -13   -0.00    2.98
 -14  -2  13    0.00    2.86
 -14   2  14    3.87    3.57
  14  -2 -14    5.49    4.68
  14   2 -14    4.94    4.61
 -14  -2  14    3.94    3.19
 -14   2  15    4.26    3.38
  14  -2 -15    2.18    3.59
  14   2 -15   -0.00    2.30
 -14  -2  15   -0.00    2.59
 -14   2  16    2.69    3.14
  14  -2 -16    1.09    2.79
  14   2 -16    0.00    3.21
 -14  -2  16    1.53    2.59
 -14   2  17    2.52    2.87
  14  -2 -17    0.54    2.56
  14   2 -17    0.12    3.02
 -14  -2  17    0.18    2.83
 -14   2  18   -0.00    2.65
  14  -2 -18    7.95    5.40
  14   2 -18    4.21    4.21
  14  -2 -19   -0.00    2.71
  14   2 -19    0.84    2.73
  14  -2 -20    1.35    3.34
  14   2 -20    1.84    3.36
 -14   3   1   -0.00    2.94
  14   3  -1   -0.00    2.42
 -14  -3   1   -0.00    3.38
 -14   3   2   -0.00    2.31
  14   3  -2    3.37    4.86
 -14  -3   2   -0.00    3.26
 -14   3   3   -0.00    3.05
  14  -3  -3   -0.00    2.69
  14   3  -3    3.12    3.91
 -14  -3   3    0.00    2.59
 -14   3   4   -0.00    2.72
  14  -3  -4    0.00    2.95
  14   3  -4    0.08    3.54
 -14  -3   4   -0.00    2.74
 -14   3   5    4.64    3.58
  14  -3  -5    0.42    3.03
  14   3  -5    4.31    4.53
 -14  -3   5   -0.00    2.92
 -14   3   6   12.26    5.34
  14  -3  -6   16.08    6.57
  14   3  -6   15.43    6.75
 -14  -3   6    6.52    4.79
 -14   3   7   -0.00    3.04
  14  -3  -7    6.71    5.09
  14   3  -7    4.75    4.25
 -14  -3   7    1.27    2.54
 -14   3   8    2.11    3.19
  14  -3  -8   -0.00    3.12
  14   3  -8    0.98    3.64
 -14  -3   8   -0.00    3.52
 -14   3   9    1.65    2.97
  14  -3  -9   -0.00    2.86
  14   3  -9   -0.00    3.80
 -14  -3   9    0.78    2.75
 -14   3  10    2.29    3.43
  14  -3 -10    8.60    5.55
  14   3 -10    1.32    3.13
 -14  -3  10    2.00    3.52
 -14   3  11    4.88    3.96
  14  -3 -11    8.67    5.48
  14   3 -11    4.27    5.04
 -14  -3  11    3.19    3.16
 -14   3  12    2.53    2.86
  14  -3 -12   -0.00    2.89
  14   3 -12    0.75    3.62
 -14  -3  12    2.76    3.28
 -14   3  13    3.12    3.31
  14  -3 -13   -0.00    2.48
  14   3 -13    0.00    3.36
 -14  -3  13    2.56    3.59
 -14   3  14    1.22    2.53
  14  -3 -14   -0.00    2.92
  14   3 -14    0.18    2.59
 -14  -3  14    0.00    2.74
 -14   3  15    7.71    4.22
  14  -3 -15    2.71    3.80
  14   3 -15    5.67    4.62
 -14  -3  15    1.11    2.64
 -14   3  16    1.96    2.85
  14  -3 -16    9.20    5.10
  14   3 -16    0.00    3.26
 -14  -3  16    4.48    3.49
 -14   3  17   -0.00    2.78
  14  -3 -17    1.07    3.61
  14   3 -17    0.87    2.67
 -14  -3  17    0.83    2.05
 -14   3  18   -0.00    2.20
  14  -3 -18    0.18    2.25
  14   3 -18    1.14    3.48
 -14   3  19    0.02    2.12
  14  -3 -19    2.55    4.22
  14   3 -19    0.89    2.29
  14  -3 -20   10.14    4.86
 -14   4   1    1.28    3.41
  14   4  -1    7.27    4.58
 -14  -4   1    0.56    3.26
 -14   4   2    5.84    3.93
  14   4  -2    3.34    4.49
 -14  -4   2    0.15    2.36
 -14   4   3    1.92    2.76
  14   4  -3    1.46    3.54
 -14  -4   3    1.71    2.52
 -14   4   4    1.39    3.01
  14  -4  -4    0.29    1.98
  14   4  -4    5.06    5.12
 -14  -4   4    0.16    2.29
 -14   4   5    0.00    2.95
  14  -4  -5    0.00    2.40
  14   4  -5    0.15    4.39
 -14  -4   5    0.44    2.62
 -14   4   6    2.77    3.77
  14  -4  -6    0.69    3.50
  14   4  -6    2.32    4.47
 -14  -4   6    0.89    3.42
 -14   4   7   -0.00    2.47
  14   4  -7    3.95    4.17
 -14  -4   7    0.00    2.49
 -14   4   8    6.06    3.70
  14  -4  -8   -0.00    3.32
  14   4  -8    4.02    4.52
 -14  -4   8    1.45    3.05
 -14   4   9    6.17    4.22
  14  -4  -9    0.77    3.09
  14   4  -9   -0.00    3.65
 -14  -4   9   -0.00    3.07
 -14   4  10    9.15    4.43
  14  -4 -10    1.55    3.57
  14   4 -10    4.62    4.81
 -14  -4  10    3.85    3.69
 -14   4  11   -0.00    3.52
  14  -4 -11    2.27    4.06
  14   4 -11   -0.00    3.29
 -14  -4  11    0.00    2.23
 -14   4  12    8.13    4.61
  14  -4 -12    6.65    4.59
  14   4 -12    4.22    4.57
 -14  -4  12   13.20    5.51
 -14   4  13    4.40    3.52
  14  -4 -13    8.41    4.74
  14   4 -13    2.48    3.63
 -14  -4  13    3.71    3.64
 -14   4  14    5.32    4.11
  14  -4 -14    9.73    5.54
  14   4 -14    4.48    4.53
 -14  -4  14    5.90    4.16
 -14   4  15    0.00    2.14
  14  -4 -15   -0.00    2.56
  14   4 -15   -0.00    2.52
 -14  -4  15   -0.00    2.31
 -14   4  16    1.72    3.31
  14  -4 -16    2.35    3.91
  14   4 -16    8.16    4.93
 -14  -4  16   -0.00    2.66
 -14   4  17    0.00    2.73
  14  -4 -17    3.00    4.08
  14   4 -17    5.53    3.89
  14   4 -17    1.26    3.00
 -14   4  18    0.85    2.85
  14  -4 -18    0.00    3.22
  14   4 -18    2.01    2.85
 -14   4  19    1.63    2.82
  14  -4 -19    1.69    3.43
 -14   5   1    4.04    3.71
  14   5  -1   10.13    5.05
 -14  -5   1    6.40    4.41
 -14   5   2   -0.00    3.05
  14   5  -2    0.35    3.01
  14   5  -2   -0.00    3.09
 -14  -5   2   -0.00    2.98
 -14   5   3    1.61    3.88
  14   5  -3    1.36    2.73
  14   5  -3    1.60    3.50
 -14  -5   3    4.06    4.44
 -14   5   4   -0.00    3.55
  14   5  -4    1.85    3.01
  14   5  -4    2.74    3.78
 -14  -5   4   -0.00    3.37
 -14   5   5    3.92    4.12
  14  -5  -5    4.99    4.73
  14   5  -5    3.29    3.97
  14   5  -5    4.93    4.59
 -14  -5   5    2.58    3.77
 -14   5   6    2.53    3.21
  14  -5  -6   10.99    5.84
  14   5  -6    1.81    2.92
  14   5  -6    2.27    4.04
 -14  -5   6    1.76    2.76
 -14   5   7    1.28    2.46
  14  -5  -7   -0.00    2.85
  14   5  -7   -0.00    2.97
  14   5  -7    2.66    3.54
 -14  -5   7   -0.00    3.29
 -14   5   8   -0.00    2.29
  14  -5  -8    2.45    4.02
  14   5  -8    1.47    2.90
  14   5  -8    1.27    3.84
 -14  -5   8    0.00    2.81
 -14   5   9    4.32    3.44
  14  -5  -9    0.39    3.04
  14   5  -9    5.41    4.16
  14   5  -9    4.06    4.61
 -14  -5   9    3.81    3.92
 -14   5  10    6.71    4.04
  14  -5 -10    2.37    3.51
  14   5 -10    6.69    4.50
  14   5 -10    6.26    5.25
 -14  -5  10   10.81    5.19
 -14   5  11    0.36    2.43
  14  -5 -11    0.00    2.71
  14   5 -11   -0.00    2.69
  14   5 -11    2.32    3.91
 -14  -5  11    0.84    2.51
 -14   5  12    0.00    2.89
  14  -5 -12    5.21    4.34
  14   5 -12    2.21    3.37
  14   5 -12   -0.00    2.77
 -14   5  13   -0.00    2.17
  14  -5 -13    2.22    3.25
  14   5 -13    0.60    2.09
  14   5 -13    4.99    4.61
 -14   5  14   -0.00    2.56
  14  -5 -14    3.35    3.92
  14   5 -14   -0.00    1.50
  14   5 -14    4.87    4.13
 -14   5  15    2.61    3.42
  14  -5 -15    3.46    3.69
  14   5 -15    0.94    3.46
  14   5 -15    2.10    3.75
 -14   5  16    4.39    3.27
  14  -5 -16    5.11    4.29
  14   5 -16    6.62    4.57
  14   5 -16   -0.00    3.29
 -14   5  17   -0.00    2.46
  14  -5 -17   -0.00    2.72
  14   5 -17   -0.00    2.85
  14   5 -17    0.20    3.58
 -14   5  18    1.84    2.44
  14  -5 -18   -0.00    1.93
 -14   5  19   -0.00    2.42
  14  -5 -19    3.71    3.81
 -14   6   1    1.94    3.22
  14   6  -1   -0.00    3.93
 -14   6   2    6.79    4.31
  14   6  -2    6.24    4.81
  14   6  -2    0.89    3.55
 -14   6   3    8.26    4.17
  14   6  -3    2.68    3.56
  14   6  -3   -0.00    2.89
 -14   6   4    2.11    3.99
  14   6  -4    1.31    3.55
  14   6  -4    0.00    3.08
 -14   6   5   -0.00    3.00
  14   6  -5   -0.00    1.87
  14   6  -5   -0.00    2.30
 -14   6   6    1.98    3.03
  14  -6  -6    1.51    3.41
  14   6  -6   -0.00    2.55
  14   6  -6    4.92    4.41
 -14   6   7    4.22    2.99
  14  -6  -7   -0.00    2.81
  14   6  -7    3.67    4.33
  14   6  -7   10.61    6.08
 -14   6   8    2.31    3.08
  14  -6  -8    0.37    3.71
  14   6  -8    0.20    2.62
  14   6  -8    0.47    3.63
 -14   6   9    0.61    2.76
  14  -6  -9   -0.00    2.63
  14   6  -9    2.18    3.00
  14   6  -9    3.91    4.35
 -14   6  10    1.00    2.27
  14  -6 -10    3.65    4.01
  14   6 -10    1.97    3.10
  14   6 -10    1.15    2.97
 -14   6  11   -0.00    2.68
  14  -6 -11    0.00    2.90
  14   6 -11    0.03    2.12
  14   6 -11    1.46    3.50
 -14   6  12    4.12    3.75
  14  -6 -12   -0.00    3.35
  14   6 -12    1.05    2.91
  14   6 -12    4.80    3.70
 -14   6  13    2.93    3.06
  14  -6 -13   -0.00    3.41
  14   6 -13    4.36    3.90
  14   6 -13    1.21    3.67
 -14   6  14    8.80    4.49
  14  -6 -14    0.00    4.15
  14   6 -14   -0.00    2.31
  14   6 -14    0.00    3.66
 -14   6  15   -0.00    2.60
  14  -6 -15    0.77    3.35
  14   6 -15    1.58    2.55
  14   6 -15   -0.00    3.41
 -14   6  16    0.60    2.69
  14  -6 -16    2.16    3.91
  14   6 -16    1.17    2.91
  14   6 -16    0.75    3.41
 -14   6  17    1.83    2.75
  14  -6 -17   -0.00    3.27
 -14   6  18    0.77    2.48
  14  -6 -18   -0.00    2.95
 -14   6  19    0.35    2.61
 -14   7   1   10.07    4.94
  14   7  -1    1.69    3.50
 -14   7   2    0.00    2.64
  14   7  -2    6.39    4.31
  14   7  -2    4.01    4.58
 -14   7   3   -0.00    2.61
  14   7  -3   -0.00    2.85
  14   7  -3   -0.00    3.73
 -14   7   4    0.00    2.00
  14   7  -4    1.23    3.39
  14   7  -4    1.54    3.86
 -14   7   5   19.79    6.33
  14   7  -5    9.17    4.95
  14   7  -5    5.48    4.88
 -14   7   6    0.00    3.05
  14   7  -6    1.60    3.26
  14   7  -6    0.79    4.07
 -14   7   7   -0.00    2.75
  14   7  -7    5.13    3.91
  14   7  -7    3.00    4.59
 -14   7   8    0.89    2.86
  14  -7  -8    2.42    4.38
  14   7  -8    0.97    3.16
  14   7  -8    1.60    3.68
 -14   7   9    4.81    3.64
  14  -7  -9   -0.00    2.76
  14   7  -9    2.00    3.38
  14   7  -9    7.94    5.76
 -14   7  10   -0.00    2.45
  14  -7 -10   -0.00    3.22
  14   7 -10    0.21    2.39
  14   7 -10    2.09    4.75
 -14   7  11    1.80    2.71
  14  -7 -11    3.62    3.91
  14   7 -11    2.18    2.83
  14   7 -11    0.58    4.29
 -14   7  12   -0.00    2.62
  14  -7 -12    0.00    2.66
  14   7 -12    0.48    3.05
  14   7 -12   -0.00    3.34
 -14   7  13    0.47    2.34
  14  -7 -13    2.14    3.46
  14   7 -13    0.00    2.82
  14   7 -13   -0.00    3.84
 -14   7  14   -0.00    2.44
  14  -7 -14   -0.00    3.67
  14   7 -14   -2.44    3.32
  14   7 -14   -0.00    3.89
 -14   7  15    5.83    4.06
  14  -7 -15    0.00    3.41
  14   7 -15    1.14    2.72
  14   7 -15   -0.00    3.81
 -14   7  16    2.05    2.52
  14  -7 -16   -0.00    2.63
  14   7 -16    0.83    3.02
 -14   7  17   -0.00    2.62
  14  -7 -17    1.05    3.37
 -14   7  18    1.43    2.93
 -14   7  19    0.57    2.08
 -14   8   1   11.34    5.04
  14   8  -1    9.57    5.27
 -14   8   2    1.83    3.07
  14   8  -2    1.47    3.38
 -14   8   3    1.51    2.88
  14   8  -3    8.89    4.70
 -14   8   4   -0.00    3.02
  14   8  -4    0.00    3.12
 -14   8   5    1.77    2.46
  14   8  -5    0.00    3.43
 -14   8   6    0.96    2.70
  14   8  -6    0.71    2.71
 -14   8   7    3.46    3.32
  14   8  -7    4.54    4.12
 -14   8   8   -0.00    2.26
  14   8  -8    1.98    3.21
 -14   8   9    3.55    3.91
  14  -8  -9    1.75    3.76
  14   8  -9    1.56    3.72
 -14   8  10    0.98    2.91
  14  -8 -10    0.31    2.68
  14   8 -10    0.15    2.45
 -14   8  11    2.02    2.79
  14  -8 -11    5.53    4.11
  14   8 -11    0.00    3.01
  14   8 -11    1.47    4.40
 -14   8  12   -0.00    2.42
  14  -8 -12   -0.00    3.35
  14   8 -12    0.46    2.67
  14   8 -12   -0.00    4.31
 -14   8  13    3.91    3.83
  14  -8 -13    5.94    4.79
  14   8 -13   11.28    5.37
  14   8 -13    1.91    3.82
 -14   8  14    0.00    2.63
  14  -8 -14   -0.00    3.16
  14   8 -14   -6.26    4.84
 -14   8  15    3.02    2.99
  14  -8 -15   -0.00    2.62
  14   8 -15    2.55    3.34
 -14   8  16   -0.00    2.37
  14  -8 -16   -0.00    2.09
 -14   8  17    6.92    4.39
 -14   8  18    2.83    3.40
 -14   8  19    0.86    2.72
 -14   8  20    0.00    2.55
  14   9  -5    5.70    4.29
  14   9  -6    0.65    3.12
  14   9  -7    2.79    3.02
  14   9  -8    3.88    3.47
  14   9  -9    1.71    2.78
  14   9 -10    1.15    2.93
  14  -9 -11    7.85    6.02
  14   9 -11    2.58    3.90
  14  -9 -12   -0.00    3.23
  14   9 -12    1.27    2.90
  14  -9 -13   -0.00    4.14
  14   9 -13    3.54    3.90
  14  -9 -14   -0.00    2.86
  14   9 -14   -0.00    2.93
  14  -9 -15    7.49    5.96
  14   9 -15    5.16    4.28
  14 -10 -13    0.24    2.94
 -13   0   1   32.53    8.23
  13   0  -1   36.89   10.26
 -13   0   2   -0.00    3.40
  13   0  -2    1.35    3.69
 -13   0   3    3.73    3.84
  13   0  -3    5.51    5.09
 -13   0   4   -0.00    2.52
  13   0  -4   -0.00    3.49
 -13   0   5    5.04    3.45
  13   0  -5    7.76    5.23
 -13   0   6   -0.00    2.09
  13   0  -6    0.28    2.67
 -13   0   7   18.33    6.29
  13   0  -7   14.07    6.45
 -13   0   8   -0.00    2.70
  13   0  -8    0.00    2.51
 -13   0   9    4.48    4.49
  13   0  -9    0.43    3.25
 -13   0  10    1.70    2.62
  13   0 -10    4.39    3.80
 -13   0  11   19.62    6.32
  13   0 -11   22.55    7.43
 -13   0  12   -0.00    1.89
  13   0 -12   -0.00    2.94
 -13   0  13   12.73    5.46
  13   0 -13   14.54    5.75
 -13   0  14   -0.00    2.20
  13   0 -14    0.20    2.70
 -13   0  15    0.00    1.99
  13   0 -15    0.99    3.33
 -13   0  16    2.45    2.78
  13   0 -16    0.00    2.66
 -13   0  17   10.57    4.96
  13   0 -17    6.32    4.11
 -13   0  18    0.63    2.01
  13   0 -18   -0.00    2.64
  13   0 -19    0.00    2.66
  13   0 -20   -0.00    2.92
  13   0 -21    3.18    3.52
  13   0 -22   -0.00    2.83
  13   0 -23    2.07    3.43
  13   0 -24   -0.00    2.31
 -13   1   1    4.38    4.04
  13  -1  -1    4.31    4.13
  13   1  -1    5.25    4.23
 -13  -1   1    2.22    3.28
 -13   1   2    0.76    2.94
  13  -1  -2    2.72    3.72
  13   1  -2    0.93    3.10
 -13  -1   2    3.89    3.73
 -13   1   3    3.67    3.87
  13  -1  -3    1.46    3.08
  13   1  -3    3.29    3.99
 -13  -1   3    2.79    3.94
 -13   1   4   -0.00    2.29
  13  -1  -4    0.58    2.77
  13   1  -4    0.08    3.07
 -13  -1   4    0.24    2.91
 -13   1   5   42.49    9.08
  13  -1  -5   24.15    7.90
  13   1  -5   52.87   11.44
 -13  -1   5   24.18    7.32
 -13   1   6    0.65    2.44
  13  -1  -6   -0.00    3.31
  13   1  -6    4.62    3.79
 -13  -1   6   -0.00    3.47
 -13   1   7    0.53    2.16
  13  -1  -7    3.26    3.56
  13   1  -7    6.17    4.71
 -13  -1   7    2.13    2.98
 -13   1   8   -0.00    2.25
  13  -1  -8   -0.00    3.12
  13   1  -8   -0.00    3.16
 -13  -1   8   -0.00    2.47
 -13   1   9    9.64    5.13
  13  -1  -9   20.83    7.25
  13   1  -9   27.13    7.88
 -13  -1   9   13.64    5.52
 -13   1  10    2.89    3.51
  13  -1 -10    0.87    3.02
  13   1 -10    5.05    3.98
 -13  -1  10   -0.00    2.93
 -13   1  11    5.01    3.82
  13  -1 -11    2.07    3.30
  13   1 -11   12.38    5.69
 -13  -1  11    3.40    3.65
 -13   1  12    2.04    2.56
  13  -1 -12    1.02    2.59
  13   1 -12    0.83    3.45
 -13  -1  12    3.71    3.30
 -13   1  13    5.30    3.87
  13  -1 -13    2.69    3.26
  13   1 -13    3.35    4.06
 -13  -1  13    0.79    2.99
 -13   1  14    2.86    3.14
  13  -1 -14    1.25    3.77
  13   1 -14    0.79    3.19
 -13  -1  14   -0.00    3.13
 -13   1  15   10.44    4.91
  13  -1 -15    8.76    5.28
  13   1 -15   23.07    7.41
 -13  -1  15   21.67    6.38
 -13   1  16   -0.00    2.38
  13  -1 -16    0.00    3.37
  13   1 -16   -0.00    2.74
 -13  -1  16    0.00    2.03
 -13   1  17   -0.00    1.99
  13  -1 -17   -0.00    3.17
  13   1 -17   -0.00    3.42
 -13  -1  17    0.37    1.80
 -13   1  18   -0.00    2.75
  13  -1 -18   -0.00    2.98
  13   1 -18    1.58    3.13
 -13  -1  18    0.39    2.08
 -13   1  19    3.79    3.33
  13  -1 -19   15.43    5.57
  13   1 -19    0.00    2.50
  13  -1 -20    1.04    2.87
  13   1 -20    0.00    3.09
  13  -1 -21    1.82    3.35
  13   1 -21    3.71    3.74
  13  -1 -22    2.91    3.71
  13   1 -22   -0.00    2.95
  13  -1 -23   -0.00    1.86
  13   1 -23    1.23    3.11
  13  -1 -24    0.00    2.89
  13   1 -24    2.42    2.79
 -13   2   1   22.35    6.93
  13  -2  -1   13.75    6.52
  13   2  -1   26.43    8.27
 -13  -2   1   14.29    5.80
 -13   2   2   -0.00    2.57
  13  -2  -2   -0.00    3.25
  13   2  -2    3.08    3.96
 -13  -2   2    1.39    2.98
 -13   2   3    0.30    3.11
  13  -2  -3    2.80    4.01
  13   2  -3   -0.00    3.01
 -13  -2   3    2.93    3.08
 -13   2   4    0.24    3.17
  13  -2  -4    4.94    4.41
  13   2  -4    0.00    3.23
 -13  -2   4   -0.00    2.31
 -13   2   5    2.95    3.71
  13  -2  -5    2.51    3.73
  13   2  -5    2.79    3.16
 -13  -2   5    6.20    3.99
 -13   2   6   -0.00    2.92
  13  -2  -6    0.00    2.03
  13   2  -6    0.87    3.31
 -13  -2   6   -0.00    2.95
 -13   2   7   23.10    6.77
  13  -2  -7   19.13    6.83
  13   2  -7   19.72    7.31
 -13  -2   7   13.57    5.47
 -13   2   8    2.63    2.93
  13  -2  -8    4.37    4.22
  13   2  -8    5.88    4.20
 -13  -2   8    0.99    2.84
  13  -2  -9    0.00    3.27
  13   2  -9    2.78    3.61
 -13  -2   9    8.12    4.69
 -13   2  10    0.24    1.76
  13  -2 -10   -0.00    2.23
  13   2 -10    0.00    3.18
 -13  -2  10   -0.00    2.62
 -13   2  11   15.35    5.80
  13  -2 -11   16.19    6.94
  13   2 -11   12.28    5.78
 -13  -2  11   27.52    7.51
 -13   2  12   -0.00    2.00
  13  -2 -12    0.00    3.74
  13   2 -12   -0.00    3.33
 -13  -2  12    4.64    4.00
 -13   2  13    9.84    4.48
  13  -2 -13    0.00    2.61
  13   2 -13   16.64    6.59
 -13  -2  13    1.58    3.76
 -13   2  14   -0.00    1.71
  13  -2 -14    1.38    2.94
  13   2 -14    2.40    3.80
 -13  -2  14    2.13    2.88
 -13   2  15    5.10    3.45
  13  -2 -15   -0.00    2.68
  13   2 -15   -0.00    2.77
 -13  -2  15    0.98    2.75
 -13   2  16    0.00    2.29
  13  -2 -16    3.28    3.92
  13   2 -16   -0.00    2.69
 -13  -2  16    2.29    3.16
 -13   2  17    7.79    3.99
  13  -2 -17   -0.00    2.65
  13   2 -17   10.02    5.37
 -13  -2  17    4.24    3.66
 -13   2  18    2.05    2.90
  13  -2 -18   -0.00    2.25
  13   2 -18   -0.00    3.13
 -13  -2  18   -0.00    2.36
 -13   2  19    0.04    1.90
  13  -2 -19    2.24    3.39
  13   2 -19    1.34    2.95
  13  -2 -20    0.16    1.85
  13   2 -20   -0.00    2.38
  13  -2 -21    3.74    3.21
  13   2 -21    3.39    3.70
  13  -2 -22    2.56    3.31
  13   2 -22   -0.00    1.98
  13  -2 -23    8.06    4.78
  13   2 -23    7.15    5.28
  13  -2 -24   -0.00    2.04
 -13   3   1    1.72    2.65
  13  -3  -1    0.00    2.59
  13   3  -1    2.42    3.76
 -13  -3   1    1.12    2.79
 -13   3   2    1.42    2.64
  13  -3  -2    0.00    2.71
  13   3  -2    2.91    3.85
 -13  -3   2    1.06    2.53
 -13   3   3    6.97    4.09
  13  -3  -3    0.76    3.39
  13   3  -3    3.17    4.51
 -13  -3   3    1.84    3.29
 -13   3   4    5.83    3.86
  13  -3  -4   -0.00    2.89
  13   3  -4    5.20    4.22
 -13  -3   4    3.08    3.52
 -13   3   5   14.47    5.28
  13  -3  -5   11.34    5.44
  13   3  -5   11.38    6.15
 -13  -3   5    7.53    5.08
 -13   3   6   -0.00    2.40
  13  -3  -6    0.00    2.10
  13   3  -6   -0.00    2.70
 -13  -3   6    0.64    2.71
 -13   3   7    0.91    2.79
  13  -3  -7    3.50    3.76
  13   3  -7    1.07    2.71
 -13  -3   7   -0.00    2.54
 -13   3   8    0.06    2.19
  13  -3  -8    6.44    4.91
  13   3  -8    4.49    4.04
 -13  -3   8    2.26    3.03
 -13   3   9   10.35    4.44
  13  -3  -9    3.22    3.80
  13   3  -9   12.53    5.64
 -13  -3   9    4.56    3.81
 -13   3  10    3.13    3.16
  13  -3 -10    2.53    3.15
  13   3 -10   12.27    6.01
 -13  -3  10    3.75    3.72
 -13   3  11    2.86    3.16
  13  -3 -11    2.23    3.97
  13   3 -11    7.28    4.91
 -13  -3  11    2.02    3.26
 -13   3  12    2.57    3.52
  13  -3 -12   -0.00    2.89
  13   3 -12    0.43    2.65
 -13  -3  12    1.60    3.16
 -13   3  13   -0.00    2.70
  13  -3 -13    2.34    3.94
  13   3 -13    7.47    4.46
 -13  -3  13   -0.00    2.34
 -13   3  14    0.00    2.17
  13  -3 -14    3.22    3.55
  13   3 -14    1.60    2.90
 -13  -3  14   -0.00    2.68
 -13   3  15   15.88    5.63
  13  -3 -15   21.46    6.92
  13   3 -15   12.98    5.70
 -13  -3  15    3.79    4.02
 -13   3  16    2.21    3.13
  13  -3 -16    4.97    3.76
  13   3 -16    2.54    4.33
 -13  -3  16   -0.00    2.45
 -13   3  17    0.06    1.65
  13  -3 -17    1.55    4.22
  13   3 -17    5.61    4.24
 -13  -3  17    1.96    2.90
 -13   3  18    0.64    2.79
  13  -3 -18   -0.00    2.99
  13   3 -18   -0.00    3.09
 -13   3  19   10.45    4.45
  13  -3 -19   14.07    5.97
  13   3 -19    8.07    5.05
  13  -3 -20   10.37    5.28
  13   3 -20    0.00    2.78
  13  -3 -21    2.38    2.85
  13   3 -21   -0.00    2.80
  13  -3 -22    2.11    3.20
  13   3 -22    2.29    3.54
  13  -3 -23    2.91    3.92
  13   3 -23    1.13    3.53
 -13   4   1    8.50    4.61
  13  -4  -1    9.82    5.44
  13   4  -1   -0.00    2.99
 -13  -4   1    2.67    2.90
 -13   4   2    8.13    4.38
  13  -4  -2    1.21    3.20
  13   4  -2    0.65    2.96
 -13  -4   2    4.39    4.19
 -13   4   3    4.06    3.24
  13  -4  -3    2.84    3.75
  13   4  -3    2.49    4.67
 -13  -4   3    2.64    3.05
 -13   4   4   -0.00    2.58
  13  -4  -4   -0.00    2.63
  13   4  -4   -0.00    2.76
 -13  -4   4   -0.00    3.41
 -13   4   5   -0.00    2.45
  13  -4  -5   -0.00    2.79
  13   4  -5   -0.00    3.69
 -13  -4   5   -0.00    2.96
 -13   4   6    4.24    3.53
  13  -4  -6    2.01    3.26
  13   4  -6    9.31    5.32
 -13  -4   6    6.82    4.43
 -13   4   7    6.17    4.30
  13  -4  -7    5.16    4.52
  13   4  -7   19.04    7.00
 -13  -4   7    8.80    4.79
 -13   4   8    2.36    2.82
  13  -4  -8    0.00    2.73
  13   4  -8    5.65    4.68
 -13  -4   8    0.00    2.89
 -13   4   9    5.37    3.72
  13  -4  -9    1.59    3.11
  13   4  -9    1.38    3.10
 -13  -4   9    6.15    4.07
 -13   4  10    0.00    2.05
  13  -4 -10   -0.00    3.30
  13   4 -10    6.14    4.67
 -13  -4  10    0.12    2.60
 -13   4  11    3.75    3.79
  13  -4 -11    4.73    4.17
  13   4 -11    4.64    4.41
 -13  -4  11    7.42    4.17
 -13   4  12    5.88    3.85
  13  -4 -12   10.36    5.39
  13   4 -12    0.00    2.88
 -13  -4  12    7.56    4.34
 -13   4  13    2.88    3.62
  13  -4 -13    0.00    3.73
  13   4 -13   11.00    5.32
 -13  -4  13    5.12    4.35
 -13   4  14   -0.00    3.12
  13  -4 -14    2.60    3.43
  13   4 -14   -0.00    2.28
 -13  -4  14    1.13    3.30
 -13   4  15    2.12    3.29
  13  -4 -15    0.98    3.35
  13   4 -15    0.21    3.22
 -13  -4  15    1.83    2.66
 -13   4  16    1.61    2.21
  13  -4 -16    1.17    3.39
  13   4 -16    5.21    4.23
 -13  -4  16    1.12    2.86
 -13   4  17    0.29    2.19
  13  -4 -17   10.53    5.21
  13   4 -17    0.05    2.74
  13   4 -17    3.90    3.73
 -13  -4  17    5.97    3.88
 -13   4  18    0.91    2.65
  13  -4 -18    0.85    3.35
  13   4 -18    0.95    3.35
  13   4 -18    0.72    2.92
 -13   4  19    0.39    2.64
  13  -4 -19    5.34    4.04
  13   4 -19    1.92    3.22
 -13   4  20   -0.00    2.42
  13  -4 -20   -0.00    2.84
  13   4 -20    3.11    3.27
  13  -4 -21    2.91    3.67
  13   4 -21    2.55    3.47
  13  -4 -22   -0.00    2.72
  13   4 -22    7.16    4.60
  13  -4 -23   12.75    5.31
 -13   5   1    2.10    3.16
  13   5  -1    0.84    3.07
  13   5  -1    1.25    3.34
 -13  -5   1    2.38    4.14
 -13   5   2    0.73    1.93
  13  -5  -2   -0.00    3.06
  13   5  -2    1.32    2.97
  13   5  -2   -0.00    3.83
 -13  -5   2    5.19    4.22
 -13   5   3    7.60    4.70
  13  -5  -3   10.61    5.96
  13   5  -3    4.55    3.70
  13   5  -3    0.00    3.40
 -13  -5   3    2.39    3.54
 -13   5   4    0.88    1.88
  13  -5  -4    2.77    3.70
  13   5  -4    1.15    2.82
  13   5  -4   -0.00    3.68
 -13  -5   4    0.72    3.03
 -13   5   5    3.93    3.49
  13  -5  -5    9.29    5.12
  13   5  -5    4.88    3.61
  13   5  -5   10.14    5.61
 -13  -5   5    8.18    4.30
 -13   5   6    1.37    3.11
  13  -5  -6    8.24    5.04
  13   5  -6   -0.00    2.22
  13   5  -6    4.03    4.84
 -13  -5   6    1.54    2.39
 -13   5   7   -0.00    2.17
  13  -5  -7    2.76    3.52
  13   5  -7    0.00    3.22
  13   5  -7    0.00    4.09
 -13  -5   7    1.61    2.81
 -13   5   8   -0.00    2.48
  13  -5  -8   -0.00    2.51
  13   5  -8   -0.00    2.84
  13   5  -8   -0.00    3.66
 -13  -5   8    1.15    2.56
 -13   5   9    5.27    3.74
  13  -5  -9    4.00    4.20
  13   5  -9    1.62    3.04
  13   5  -9   11.82    6.33
 -13  -5   9    7.88    5.00
 -13   5  10   12.52    5.20
  13  -5 -10    9.26    5.24
  13   5 -10    5.29    3.84
  13   5 -10   14.12    6.19
 -13  -5  10   11.84    5.38
 -13   5  11    3.33    3.28
  13  -5 -11    0.00    3.04
  13   5 -11    3.37    3.74
  13   5 -11    2.65    3.53
 -13  -5  11    2.66    3.21
 -13   5  12   -0.00    2.75
  13  -5 -12    4.88    4.46
  13   5 -12   -0.00    2.56
  13   5 -12   -0.00    3.60
 -13   5  13    3.78    3.33
  13  -5 -13   -0.00    2.65
  13   5 -13    0.00    3.00
  13   5 -13   -0.00    3.43
 -13   5  14    1.85    2.27
  13  -5 -14    0.00    3.74
  13   5 -14   -0.00    3.06
  13   5 -14    1.91    3.87
 -13   5  15   12.82    4.99
  13  -5 -15   11.50    6.02
  13   5 -15   14.95    5.68
  13   5 -15   17.07    6.46
 -13   5  16    0.40    2.28
  13  -5 -16    0.00    2.82
  13   5 -16    5.98    3.82
  13   5 -16   12.86    5.79
 -13   5  17   -0.00    2.75
  13  -5 -17    1.32    3.55
  13   5 -17    3.03    3.75
  13   5 -17    2.35    4.05
 -13   5  18    0.00    2.61
  13  -5 -18    1.37    3.67
  13   5 -18    1.69    3.45
 -13   5  19    0.99    2.82
  13  -5 -19    5.00    4.28
  13   5 -19   14.33    6.20
 -13   5  20    0.00    1.74
  13  -5 -20    3.29    3.99
  13   5 -20    0.00    3.50
  13  -5 -21    3.83    3.58
  13   5 -21    1.88    3.58
  13  -5 -22   -0.00    2.03
 -13   6   1    4.88    3.87
  13   6  -1    3.21    3.33
  13   6  -1    4.81    4.99
 -13   6   2    2.95    3.06
  13   6  -2    0.24    2.58
  13   6  -2   -0.00    2.24
 -13   6   3   -0.00    2.53
  13   6  -3    1.31    2.81
  13   6  -3    0.00    2.56
 -13   6   4   10.44    4.76
  13  -6  -4    5.08    4.10
  13   6  -4   -0.00    2.73
  13   6  -4    2.15    4.04
 -13   6   5    1.66    2.42
  13  -6  -5   -0.00    2.34
  13   6  -5    2.94    3.16
  13   6  -5   -0.00    3.28
 -13   6   6   15.33    5.70
  13  -6  -6    3.92    3.79
  13   6  -6    8.61    4.43
  13   6  -6    2.63    3.84
 -13   6   7    3.58    3.49
  13  -6  -7    0.00    2.70
  13   6  -7    2.80    2.88
  13   6  -7    1.55    4.43
 -13   6   8    7.13    3.84
  13  -6  -8    9.98    5.39
  13   6  -8    8.16    4.08
  13   6  -8    2.70    4.03
 -13   6   9   -0.00    2.15
  13  -6  -9    6.93    4.66
  13   6  -9    0.93    2.53
  13   6  -9    0.65    3.78
 -13   6  10    5.48    3.55
  13  -6 -10    2.93    3.79
  13   6 -10    4.41    3.79
  13   6 -10    0.00    3.60
 -13   6  11    3.12    3.20
  13  -6 -11    3.76    4.02
  13   6 -11    0.27    3.02
  13   6 -11    1.18    3.50
 -13   6  12    5.40    3.64
  13  -6 -12    3.26    3.63
  13   6 -12    4.87    3.18
  13   6 -12    0.00    3.58
 -13   6  13    6.64    3.82
  13  -6 -13    1.90    3.76
  13   6 -13    6.46    4.21
  13   6 -13    0.00    4.00
 -13   6  14   -0.00    2.08
  13  -6 -14    3.70    3.85
  13   6 -14    1.96    2.87
  13   6 -14    1.31    4.22
 -13   6  15    2.84    2.93
  13  -6 -15    1.78    4.01
  13   6 -15   -0.00    2.24
  13   6 -15    0.00    3.82
 -13   6  16    3.73    3.37
  13  -6 -16    0.00    2.91
  13   6 -16    5.24    3.84
  13   6 -16    3.66    4.21
 -13   6  17    4.13    3.34
  13  -6 -17    5.00    3.87
  13   6 -17    0.59    2.55
  13   6 -17    0.00    3.43
 -13   6  18    3.20    2.87
  13  -6 -18    4.37    3.83
  13   6 -18    0.84    3.23
 -13   6  19    6.43    3.93
  13  -6 -19   -0.00    3.71
  13   6 -19    2.93    3.96
 -13   6  20    2.43    3.00
  13  -6 -20    1.56    3.96
  13   6 -20    1.76    2.87
  13  -6 -21    4.39    4.53
 -13   7   1    1.59    2.80
  13   7  -1   -0.00    3.70
  13   7  -1   -0.00    3.00
 -13   7   2    0.00    2.10
  13   7  -2    0.92    2.20
  13   7  -2   -0.00    2.95
 -13   7   3    2.36    3.44
  13   7  -3    3.66    2.91
  13   7  -3    0.00    4.47
 -13   7   4   33.42    7.84
  13   7  -4   12.09    5.41
  13   7  -4   14.83    7.26
 -13   7   5    0.00    2.68
  13  -7  -5    1.62    4.10
  13   7  -5    5.21    4.13
  13   7  -5    2.34    3.99
 -13   7   6    3.62    3.12
  13  -7  -6    0.00    4.07
  13   7  -6    0.62    1.62
  13   7  -6    0.10    3.80
 -13   7   7    0.73    2.65
  13  -7  -7    1.41    3.36
  13   7  -7   -0.00    2.74
  13   7  -7    0.41    4.18
 -13   7   8    4.17    3.69
  13  -7  -8   -0.00    3.32
  13   7  -8    1.37    3.30
  13   7  -8    0.00    3.35
 -13   7   9    6.49    4.09
  13  -7  -9    3.48    4.32
  13   7  -9    0.55    2.91
  13   7  -9   10.10    5.90
 -13   7  10    4.39    3.41
  13  -7 -10    4.21    3.84
  13   7 -10   12.39    5.32
  13   7 -10    4.50    4.78
 -13   7  11    0.33    2.40
  13  -7 -11   -0.00    2.72
  13   7 -11    1.19    2.51
  13   7 -11   -0.00    3.58
 -13   7  12    0.30    2.43
  13  -7 -12    0.00    2.72
  13   7 -12    1.30    2.51
  13   7 -12    0.00    3.57
 -13   7  13   -0.00    2.23
  13  -7 -13   -0.00    2.71
  13   7 -13   -0.00    2.84
  13   7 -13    2.96    4.15
 -13   7  14    4.63    3.42
  13  -7 -14    1.70    3.07
  13   7 -14    1.29    3.04
  13   7 -14    6.48    4.87
 -13   7  15    2.39    3.03
  13  -7 -15   -0.00    3.64
  13   7 -15    1.34    2.46
  13   7 -15    1.53    4.13
 -13   7  16    1.61    2.21
  13  -7 -16    3.80    4.07
  13   7 -16    1.45    2.64
  13   7 -16   -0.00    3.98
 -13   7  17   -0.00    2.03
  13  -7 -17    1.26    3.60
  13   7 -17   -0.00    3.39
 -13   7  18   -0.00    2.58
  13  -7 -18    4.31    4.41
  13   7 -18   -0.00    3.03
 -13   7  19   -0.00    2.62
  13  -7 -19    0.16    3.01
 -13   7  20    6.57    3.80
  13  -7 -20    5.07    4.25
 -13   8   1    1.80    3.03
  13   8  -1    6.28    4.39
 -13   8   2    8.09    4.89
  13   8  -2    5.85    4.21
 -13   8   3   -0.00    2.22
  13   8  -3    2.98    2.73
 -13   8   4    5.66    3.94
  13   8  -4    3.33    3.78
 -13   8   5    0.00    2.18
  13   8  -5    0.87    2.80
 -13   8   6    6.36    4.56
  13   8  -6    6.48    4.90
 -13   8   7    2.29    2.81
  13  -8  -7    0.00    3.05
  13   8  -7   -0.00    3.33
 -13   8   8    6.84    4.01
  13  -8  -8    2.89    4.11
  13   8  -8    8.01    4.48
 -13   8   9    2.27    3.05
  13  -8  -9   -0.00    3.55
  13   8  -9    3.35    3.63
 -13   8  10    1.02    2.99
  13  -8 -10    3.83    3.79
  13   8 -10    0.16    2.73
 -13   8  11   -0.00    2.31
  13  -8 -11    0.00    2.42
  13   8 -11   -0.00    2.43
 -13   8  12    3.81    3.26
  13  -8 -12    0.00    3.62
  13   8 -12    0.93    2.76
 -13   8  13    0.63    2.69
  13  -8 -13    1.09    3.18
  13   8 -13   -0.00    2.37
 -13   8  14   -0.00    2.79
  13  -8 -14   -0.00    2.51
  13   8 -14    0.40    2.24
  13   8 -14   11.35    5.62
 -13   8  15    0.62    2.39
  13  -8 -15    1.57    3.55
  13   8 -15    1.97    3.21
  13   8 -15    0.46    3.38
 -13   8  16   11.17    4.83
  13  -8 -16    4.46    4.15
  13   8 -16    6.29    4.34
  13   8 -16   15.00    6.07
 -13   8  17    4.51    3.17
  13  -8 -17   -0.00    3.84
  13   8 -17   -0.00    3.87
 -13   8  18    8.71    4.64
  13  -8 -18    5.01    4.22
 -13   8  19    0.54    2.31
  13  -8 -19    4.19    3.68
 -13   8  20    0.00    2.11
 -13   9   1   -0.00    2.99
  13   9  -1   -0.00    3.42
 -13   9   2    0.30    1.89
  13   9  -2    0.31    1.11
 -13   9   3   -0.00    2.36
  13   9  -3    3.58    4.11
 -13   9   4   12.38    5.53
  13   9  -4    3.49    3.84
 -13   9   5    1.37    2.74
  13   9  -5    1.36    3.07
 -13   9   6    4.24    3.97
  13   9  -6    2.33    3.29
 -13   9   7   -0.00    2.77
  13   9  -7    2.09    3.19
 -13   9   8   -0.00    2.32
  13   9  -8    2.24    4.00
 -13   9   9   -0.00    2.90
  13  -9  -9    1.16    3.40
  13   9  -9    0.16    2.27
 -13   9  10    2.83    3.22
  13  -9 -10    2.80    4.17
  13   9 -10    3.14    4.32
 -13   9  11    0.84    2.38
  13  -9 -11   -0.00    3.10
  13   9 -11    0.00    2.98
 -13   9  12   -0.00    2.42
  13  -9 -12   -0.00    2.51
  13   9 -12    0.00    2.46
 -13   9  13    0.34    2.72
  13  -9 -13   -0.00    2.89
  13   9 -13   -0.00    2.87
 -13   9  14   11.58    5.11
  13  -9 -14    2.37    3.92
  13   9 -14    4.39    4.08
 -13   9  15   -0.00    2.20
  13  -9 -15   -0.00    3.47
  13   9 -15   -0.00    2.74
 -13   9  16    0.00    2.87
  13  -9 -16    0.46    3.17
 -13   9  17    0.01    2.15
  13  -9 -17    4.04    4.21
 -13   9  18    0.00    2.21
  13  -9 -18   -0.00    3.50
 -13   9  19    2.09    2.94
 -13   9  20    6.24    3.56
 -13  10   1    2.78    3.29
  13  10  -1    3.98    3.59
 -13  10   2   -0.00    2.76
  13  10  -2    3.60    3.93
 -13  10   3   -0.00    1.42
  13  10  -3    1.11    3.07
 -13  10   4    2.72    3.34
  13  10  -4    2.88    3.58
 -13  10   5    0.78    2.85
  13  10  -5    0.00    3.36
 -13  10   6    3.38    4.31
  13  10  -6    1.76    3.41
 -13  10   7   -0.00    3.61
  13  10  -7    0.17    3.14
 -13  10   8    4.19    3.39
  13  10  -8    1.40    3.38
 -13  10   9    0.57    2.32
  13  10  -9   -0.00    2.51
 -13  10  10   -0.00    0.95
  13  10 -10   -0.00    3.54
 -13  10  11   -0.00    2.62
  13 -10 -11    3.39    4.21
  13  10 -11    0.61    2.43
 -13  10  12    9.17    4.81
  13 -10 -12    3.49    4.18
  13  10 -12   19.27    6.64
 -13  10  13    0.71    3.13
  13 -10 -13   -0.00    3.22
  13  10 -13    2.87    3.63
 -13  10  14   -0.00    2.28
  13 -10 -14    0.80    3.39
  13  10 -14   -0.00    2.70
 -13  10  15   -0.00    2.32
  13 -10 -15    0.00    3.32
  13  10 -15    0.86    3.20
 -13  10  16    6.74    3.82
  13 -10 -16    3.18    3.50
  13  11  -6    1.25    2.57
  13  11  -7   -0.00    3.95
  13  11  -8    0.76    3.51
  13  11  -9   -0.00    2.15
  13  11 -10   15.18    6.43
  13  11 -11    1.31    2.82
  13  11 -12    0.00    2.98
  13 -11 -13    2.51    4.41
  13  11 -13   -0.00    2.77
  13 -11 -14    4.13    5.43
  13  11 -14   -0.00    3.20
  13 -11 -15    0.31    2.83
 -12   0   1   -0.00    2.53
  12   0  -1   -0.00    2.83
 -12   0   2   14.42    5.24
  12   0  -2    3.79    3.48
 -12   0   3    1.55    2.79
  12   0  -3   -0.00    2.57
 -12   0   4   -0.00    3.32
  12   0  -4    2.40    2.97
 -12   0   5   -0.00    2.08
  12   0  -5   -0.00    3.33
 -12   0   6   67.21   11.93
  12   0  -6   61.81   12.63
 -12   0   7   -0.00    2.51
  12   0  -7   -0.00    3.10
 -12   0   8    2.46    2.66
  12   0  -8    8.42    4.72
 -12   0   9    0.60    2.15
  12   0  -9   -0.00    2.68
 -12   0  10   37.99    8.58
  12   0 -10   37.67    9.17
 -12   0  11   -0.00    2.46
  12   0 -11    3.45    3.15
 -12   0  12   22.68    7.04
  12   0 -12   31.72    8.18
 -12   0  13    0.00    2.24
  12   0 -13    0.78    2.02
 -12   0  14    3.38    3.04
  12   0 -14    0.00    2.89
 -12   0  15   -0.00    2.65
  12   0 -15    1.55    2.91
 -12   0  16    9.41    4.55
  12   0 -16   24.15    7.19
 -12   0  17   -0.00    2.15
  12   0 -17    2.33    3.06
 -12   0  18    4.28    3.46
  12   0 -18    8.38    4.89
 -12   0  19    0.00    2.16
  12   0 -19    1.50    2.79
  12   0 -20    0.00    2.38
  12   0 -21   -0.00    3.11
  12   0 -22    8.94    4.59
  12   0 -23   -0.00    2.32
  12   0 -24   -0.00    2.49
  12   0 -25   -0.00    2.68
  12   0 -26    0.33    2.07
  12   0 -27   -0.00    2.18
 -12   1   1   -0.00    2.61
  12  -1  -1    0.57    2.49
  12   1  -1   -0.00    2.04
 -12  -1   1    0.42    3.15
 -12   1   2   18.77    6.28
  12  -1  -2   28.71    8.27
  12   1  -2   31.15    8.81
 -12  -1   2   29.11    7.60
 -12   1   3    2.57    3.31
  12  -1  -3    6.29    4.81
  12   1  -3    1.80    3.29
 -12  -1   3    4.59    3.78
 -12   1   4   31.46    8.13
  12  -1  -4   36.02    9.55
  12   1  -4   56.03   11.61
 -12  -1   4   30.94    8.07
 -12   1   5    1.13    2.43
  12  -1  -5    0.95    3.47
  12   1  -5    1.93    3.43
 -12  -1   5    2.88    3.18
 -12   1   6    0.10    2.59
  12  -1  -6    0.96    3.17
  12   1  -6    3.53    3.28
 -12  -1   6    0.98    2.87
 -12   1   7   -0.00    2.51
  12  -1  -7    1.25    3.67
  12   1  -7    0.00    3.68
 -12  -1   7    2.82    3.14
 -12   1   8   37.70    8.62
  12  -1  -8   59.11   11.55
  12   1  -8   41.77   10.30
 -12  -1   8   42.93    9.36
 -12   1   9    0.00    2.49
  12  -1  -9   -0.00    3.63
  12   1  -9   -0.00    2.73
 -12  -1   9    2.50    3.04
 -12   1  10   13.99    5.29
  12  -1 -10   11.28    5.41
  12   1 -10   16.02    6.63
 -12  -1  10   14.69    5.29
 -12   1  11    2.57    2.53
  12  -1 -11   -0.00    3.35
  12   1 -11   -0.00    2.44
 -12  -1  11   -0.00    2.01
 -12   1  12    0.65    2.72
  12  -1 -12    3.84    3.83
  12   1 -12    5.94    4.66
 -12  -1  12    1.52    2.51
 -12   1  13   -0.00    2.22
  12  -1 -13   -0.00    2.55
  12   1 -13    1.32    2.96
 -12  -1  13    1.16    2.11
 -12   1  14   29.55    7.45
  12  -1 -14   38.32    9.08
  12   1 -14   30.87    8.47
 -12  -1  14   30.62    7.71
 -12   1  15    1.32    2.63
  12  -1 -15    1.20    2.99
  12   1 -15    2.59    3.51
 -12  -1  15    1.78    2.77
 -12   1  16    0.80    1.80
  12  -1 -16    3.09    3.10
  12   1 -16    5.66    3.50
 -12  -1  16   -0.00    2.09
 -12   1  17    0.84    2.07
  12  -1 -17   -0.00    2.83
  12   1 -17    1.92    3.55
 -12  -1  17   -0.00    1.69
 -12   1  18    7.56    3.96
  12  -1 -18    9.41    4.89
  12   1 -18   10.98    5.23
 -12  -1  18    8.27    4.10
 -12   1  19   -0.00    2.07
  12  -1 -19    0.16    2.48
  12   1 -19    0.00    3.01
 -12  -1  19   -0.00    2.10
  12  -1 -20    1.20    3.05
  12   1 -20   10.61    5.12
  12  -1 -21    3.27    3.22
  12   1 -21    0.65    2.64
  12  -1 -22   -0.00    2.45
  12   1 -22    0.00    2.38
  12  -1 -23   -0.00    2.65
  12   1 -23   -0.00    3.42
  12  -1 -24    0.94    3.03
  12   1 -24    9.62    4.54
  12  -1 -25    0.31    2.52
  12   1 -25    0.49    2.70
  12  -1 -26    0.00    1.85
  12   1 -26    1.60    3.47
  12  -1 -27    3.22    3.31
  12   1 -27    0.00    2.91
 -12   2   1    3.18    3.18
  12  -2  -1    0.00    2.99
  12   2  -1    2.25    3.74
 -12  -2   1   -0.00    2.76
 -12   2   2   12.50    4.94
  12  -2  -2   16.44    6.59
  12   2  -2   36.49    9.26
 -12  -2   2   23.06    6.75
 -12   2   3    1.39    2.78
  12  -2  -3   -0.00    2.57
  12   2  -3    5.88    4.44
 -12  -2   3    1.82    2.23
 -12   2   4    2.85    3.02
  12  -2  -4    7.06    4.58
  12   2  -4    7.62    4.96
 -12  -2   4    2.63    2.94
 -12   2   5    0.65    2.45
  12  -2  -5    0.61    3.07
  12   2  -5    0.86    3.09
 -12  -2   5    4.78    3.14
 -12   2   6   39.70    8.44
  12  -2  -6   19.12    6.91
  12   2  -6   27.40    8.19
 -12  -2   6   25.50    7.16
 -12   2   7    7.64    4.36
  12  -2  -7    8.99    4.60
  12   2  -7    4.83    4.17
 -12  -2   7    6.66    3.91
 -12   2   8    1.60    3.06
  12  -2  -8    6.18    4.54
  12   2  -8    5.46    4.17
 -12  -2   8   -0.00    3.03
 -12   2   9   -0.00    2.11
  12  -2  -9   -0.00    2.64
  12   2  -9    3.00    3.08
 -12  -2   9   -0.00    2.84
 -12   2  10   32.35    7.58
  12  -2 -10   21.55    7.71
  12   2 -10   35.83    8.92
 -12  -2  10   24.56    7.08
 -12   2  11    3.47    2.99
  12  -2 -11   10.93    5.17
  12   2 -11   13.66    5.85
 -12  -2  11    9.62    4.46
 -12   2  12   12.78    5.14
  12  -2 -12   28.65    8.00
  12   2 -12   12.51    5.73
 -12  -2  12   18.68    6.18
 -12   2  13    0.61    2.71
  12  -2 -13   -0.00    3.07
  12   2 -13    1.42    2.33
 -12  -2  13   -0.00    2.45
 -12   2  14    0.58    2.10
  12  -2 -14    2.87    3.14
  12   2 -14   -0.00    2.72
 -12  -2  14    1.87    2.88
 -12   2  15   -0.00    1.92
  12  -2 -15    5.79    4.23
  12   2 -15    1.60    3.44
 -12  -2  15    0.56    2.18
 -12   2  16   14.94    5.06
  12  -2 -16   13.99    5.61
  12   2 -16   12.63    5.46
 -12  -2  16   10.79    4.92
 -12   2  17   -0.00    2.44
  12  -2 -17    0.00    2.27
  12   2 -17   -0.00    2.86
 -12  -2  17    0.82    2.60
 -12   2  18    5.63    3.25
  12  -2 -18    2.21    2.67
  12   2 -18    1.87    3.15
 -12  -2  18    5.89    3.73
 -12   2  19    1.71    2.58
  12  -2 -19    2.97    2.71
  12   2 -19    2.73    3.21
 -12   2  20    1.61    2.80
  12  -2 -20    8.33    4.55
  12   2 -20    2.58    3.02
  12  -2 -21    4.80    3.47
  12   2 -21    6.69    3.80
  12  -2 -22   14.19    5.42
  12   2 -22   -0.00    2.68
  12  -2 -23    0.59    2.63
  12   2 -23    3.19    3.17
  12  -2 -24   -0.00    2.44
  12   2 -24    0.04    2.46
  12  -2 -25    4.61    3.92
  12   2 -25    1.67    3.35
  12  -2 -26    5.05    3.68
  12   2 -26   10.82    5.23
  12  -2 -27    0.00    2.82
  12   2 -27    0.81    2.74
 -12   3   1   -2.87    3.44
  12  -3  -1    0.25    2.79
  12   3  -1    0.00    2.67
 -12  -3   1    1.63    2.46
 -12   3   2   10.85    4.55
  12  -3  -2   12.97    5.86
  12   3  -2    6.42    4.84
 -12  -3   2   19.79    5.94
 -12   3   3    2.24    2.93
  12  -3  -3    1.53    2.90
  12   3  -3    4.45    3.98
 -12  -3   3    6.71    3.92
 -12   3   4   12.94    5.60
  12  -3  -4   16.68    6.97
  12   3  -4   21.84    7.68
 -12  -3   4   22.89    6.64
 -12   3   5    8.85    3.95
  12  -3  -5    3.37    3.51
  12   3  -5    6.33    3.97
 -12  -3   5    0.26    2.73
 -12   3   6   -0.00    2.14
  12  -3  -6    0.00    2.57
  12   3  -6   -0.00    3.09
 -12  -3   6    0.46    3.40
 -12   3   7    0.50    2.36
  12  -3  -7    7.20    4.16
  12   3  -7    5.35    3.90
 -12  -3   7   -0.00    2.37
 -12   3   8   21.59    6.31
  12  -3  -8   35.95    8.95
  12   3  -8   21.36    7.19
 -12  -3   8   12.43    5.59
 -12   3   9    7.96    3.96
  12  -3  -9   11.41    5.06
  12   3  -9    9.92    5.02
 -12  -3   9    8.02    4.64
 -12   3  10   12.38    5.31
  12  -3 -10   28.01    7.73
  12   3 -10   16.90    6.68
 -12  -3  10   19.52    6.48
 -12   3  11   -0.00    1.76
  12  -3 -11    0.60    3.36
  12   3 -11   -0.00    2.81
 -12  -3  11   -0.00    2.55
 -12   3  12    2.10    2.95
  12  -3 -12    9.99    5.07
  12   3 -12    8.38    4.64
 -12  -3  12    5.88    4.05
 -12   3  13    2.58    2.89
  12  -3 -13    3.65    3.47
  12   3 -13   -0.00    2.71
 -12  -3  13    4.03    3.00
 -12   3  14   22.45    6.20
  12  -3 -14   14.91    5.73
  12   3 -14   21.71    7.22
 -12  -3  14   17.06    5.99
 -12   3  15    2.94    3.34
  12  -3 -15    4.78    3.81
  12   3 -15   10.22    5.04
 -12  -3  15    6.20    4.20
 -12   3  16   -0.00    2.59
  12  -3 -16    3.11    3.13
  12   3 -16    0.29    2.62
 -12  -3  16    0.32    1.91
 -12   3  17    0.10    2.06
  12  -3 -17    0.00    2.75
  12   3 -17    2.98    3.18
 -12  -3  17    3.47    3.47
 -12   3  18    1.22    2.41
  12  -3 -18    3.02    2.92
  12   3 -18    2.03    2.88
 -12  -3  18    2.19    2.86
 -12   3  19    3.05    2.92
  12  -3 -19    2.54    3.67
  12   3 -19    4.02    3.51
 -12   3  20    1.47    2.87
  12  -3 -20    0.63    2.71
  12   3 -20    9.16    5.01
  12  -3 -21    0.21    2.63
  12   3 -21    1.44    2.43
  12  -3 -22   -0.00    2.92
  12   3 -22    1.55    2.42
  12  -3 -23    0.00    2.71
  12   3 -23    1.03    3.26
  12  -3 -24   10.41    5.07
  12   3 -24   16.13    5.83
  12  -3 -25   -0.00    2.59
  12   3 -25    0.64    2.84
  12  -3 -26    7.80    4.46
  12   3 -26   -0.00    3.23
 -12   4   1    5.46    3.67
  12  -4  -1    6.20    4.68
  12   4  -1   -0.00    3.58
 -12  -4   1    4.42    3.57
 -12   4   2    5.07    4.23
  12  -4  -2    7.11    4.73
  12   4  -2   11.40    5.87
 -12  -4   2    7.47    4.59
 -12   4   3    0.99    2.23
  12  -4  -3    1.04    2.87
  12   4  -3   -0.00    3.24
 -12  -4   3    0.00    3.12
 -12   4   4    1.77    2.99
  12  -4  -4    1.49    3.98
  12   4  -4    1.79    3.98
 -12  -4   4   -0.00    2.52
 -12   4   5    3.41    3.31
  12  -4  -5    4.55    4.07
  12   4  -5    6.54    4.26
 -12  -4   5    5.85    3.80
 -12   4   6   27.86    7.13
  12  -4  -6   16.09    6.59
  12   4  -6   22.72    7.88
 -12  -4   6   11.82    5.54
 -12   4   7   16.77    5.68
  12  -4  -7   17.50    6.84
  12   4  -7   12.34    5.98
 -12  -4   7   17.92    6.05
 -12   4   8    3.58    2.89
  12  -4  -8    0.55    2.51
  12   4  -8    2.16    3.62
 -12  -4   8   -0.00    1.88
 -12   4   9    2.00    2.94
  12  -4  -9    3.58    4.19
  12   4  -9    3.31    3.73
 -12  -4   9    0.00    2.31
 -12   4  10   11.59    4.67
  12  -4 -10   17.53    6.45
  12   4 -10   15.17    6.07
 -12  -4  10    9.16    4.61
 -12   4  11    4.57    3.26
  12  -4 -11   11.02    5.14
  12   4 -11    9.46    4.94
 -12  -4  11    2.92    3.42
 -12   4  12   25.79    6.53
  12  -4 -12   13.58    5.86
  12   4 -12   19.52    6.91
 -12  -4  12    9.94    4.65
 -12   4  13    0.44    2.27
  12  -4 -13    1.83    2.68
  12   4 -13   -0.00    2.73
 -12  -4  13    0.11    2.56
 -12   4  14    0.00    2.06
  12  -4 -14   -0.00    2.62
  12   4 -14    2.11    3.36
 -12  -4  14   -0.00    2.76
 -12   4  15   -0.00    2.16
  12  -4 -15    3.03    3.40
  12   4 -15    3.09    3.29
 -12  -4  15    2.54    2.94
 -12   4  16   13.01    4.91
  12  -4 -16    9.90    5.15
  12   4 -16    6.77    4.84
 -12  -4  16   12.99    5.12
 -12   4  17    8.83    4.44
  12  -4 -17    3.65    3.80
  12   4 -17   14.66    5.17
  12   4 -17    6.13    4.48
 -12  -4  17    3.68    3.28
 -12   4  18    5.12    3.48
  12  -4 -18    4.07    3.46
  12   4 -18    3.51    3.49
  12   4 -18    1.78    2.95
 -12  -4  18    4.28    3.38
 -12   4  19    0.08    2.50
  12  -4 -19   -0.00    2.07
  12   4 -19    0.51    2.78
 -12   4  20   10.13    4.06
  12  -4 -20    0.00    2.98
  12   4 -20    0.00    3.00
  12  -4 -21    5.22    3.47
  12   4 -21    0.00    3.44
  12  -4 -22   12.70    5.51
  12   4 -22    6.36    4.61
  12  -4 -23    1.64    3.18
  12   4 -23    1.49    2.69
  12  -4 -24    1.33    2.76
  12   4 -24    0.48    2.38
  12  -4 -25    0.44    2.50
  12   4 -25    2.14    2.70
  12  -4 -26    0.00    2.90
  12   4 -26   12.80    5.34
 -12   5   1   -0.00    2.44
  12  -5  -1   -0.00    2.25
  12   5  -1    0.00    3.09
  12   5  -1   -0.00    2.99
 -12  -5   1   -0.00    2.82
 -12   5   2    1.79    2.54
  12  -5  -2   12.18    5.66
  12   5  -2    4.80    3.82
  12   5  -2   13.84    6.20
 -12  -5   2    6.41    4.07
 -12   5   3    9.88    5.10
  12  -5  -3   13.47    6.02
  12   5  -3    6.30    3.82
  12   5  -3    7.52    5.51
 -12  -5   3   11.52    5.33
 -12   5   4   11.27    4.74
  12  -5  -4   11.59    5.80
  12   5  -4   16.12    5.64
  12   5  -4    2.32    3.87
 -12  -5   4    9.22    4.88
 -12   5   5    5.42    3.49
  12  -5  -5    4.93    3.98
  12   5  -5    6.03    3.71
  12   5  -5    9.89    5.54
 -12  -5   5    3.02    3.27
 -12   5   6   -0.00    2.33
  12  -5  -6   -0.00    2.16
  12   5  -6   -0.00    2.34
  12   5  -6   -0.00    3.48
 -12  -5   6   -0.00    2.06
 -12   5   7    8.37    4.48
  12  -5  -7    8.43    4.76
  12   5  -7    1.71    3.37
  12   5  -7    5.58    4.81
 -12  -5   7    2.97    2.97
 -12   5   8   16.09    5.75
  12  -5  -8    9.08    5.26
  12   5  -8    9.64    4.51
  12   5  -8    7.79    4.71
 -12  -5   8   13.02    5.36
 -12   5   9   16.87    5.59
  12  -5  -9   18.22    6.33
  12   5  -9   10.34    4.67
  12   5  -9    4.02    4.46
 -12  -5   9   12.05    5.17
 -12   5  10    8.09    4.01
  12  -5 -10    1.59    3.67
  12   5 -10    0.86    2.83
  12   5 -10    4.04    3.74
 -12  -5  10    2.25    2.89
 -12   5  11    0.31    2.09
  12  -5 -11    2.83    3.36
  12   5 -11   -0.00    2.51
  12   5 -11   -0.00    3.50
 -12   5  12    0.69    2.62
  12  -5 -12   -0.00    3.06
  12   5 -12    1.14    2.54
  12   5 -12    3.73    3.71
 -12   5  13   21.42    6.04
  12  -5 -13   14.85    6.26
  12   5 -13   23.71    7.00
  12   5 -13    9.11    5.61
 -12   5  14   11.63    4.94
  12  -5 -14   12.84    5.53
  12   5 -14   17.46    6.01
  12   5 -14   28.00    8.44
 -12   5  15    2.74    2.91
  12  -5 -15    3.26    3.74
  12   5 -15    2.20    3.00
  12   5 -15    2.54    2.64
 -12   5  16    4.20    3.04
  12  -5 -16    4.22    3.70
  12   5 -16    0.79    2.57
  12   5 -16    2.58    3.25
 -12   5  17    4.11    3.29
  12  -5 -17    0.00    3.29
  12   5 -17    3.33    3.12
  12   5 -17    0.21    2.45
 -12   5  18   10.40    4.37
  12  -5 -18    4.75    3.80
  12   5 -18    9.39    4.61
  12   5 -18    7.28    4.34
 -12   5  19    4.54    2.99
  12  -5 -19   -0.00    2.74
  12   5 -19    0.78    2.33
 -12   5  20    6.25    3.91
  12  -5 -20    8.16    4.40
  12   5 -20    8.35    4.78
  12  -5 -21   -0.00    2.56
  12   5 -21    1.44    3.69
  12  -5 -22   -0.00    3.41
  12   5 -22    1.13    2.19
  12  -5 -23    1.06    2.69
  12   5 -23    4.84    4.01
  12  -5 -24    0.00    2.96
  12   5 -24    6.70    4.18
  12  -5 -25    1.74    3.85
  12   5 -25    2.32    3.18
 -12   6   1   11.68    4.81
  12  -6  -1   13.20    6.37
  12   6  -1   11.33    5.16
  12   6  -1    6.29    5.11
 -12   6   2    6.45    4.69
  12  -6  -2    2.99    3.97
  12   6  -2    8.79    4.24
  12   6  -2    4.54    4.64
 -12   6   3    3.80    3.15
  12  -6  -3    5.94    5.00
  12   6  -3    0.49    2.72
  12   6  -3    0.40    3.31
 -12   6   4   -0.00    2.38
  12  -6  -4   -0.00    2.46
  12   6  -4    0.78    2.65
  12   6  -4    0.91    3.65
 -12   6   5   26.37    7.01
  12  -6  -5   20.53    7.44
  12   6  -5   12.64    5.29
  12   6  -5   23.45    8.18
 -12   6   6   16.27    5.44
  12  -6  -6    5.03    4.49
  12   6  -6   12.06    5.34
  12   6  -6   12.86    6.55
 -12   6   7   11.87    4.90
  12  -6  -7    3.85    4.08
  12   6  -7   15.00    5.41
  12   6  -7    8.32    5.35
 -12   6   8    3.87    3.66
  12  -6  -8    7.89    4.87
  12   6  -8    3.05    3.47
  12   6  -8   -0.00    3.88
 -12   6   9    2.43    2.38
  12  -6  -9    0.77    3.13
  12   6  -9    4.08    3.89
  12   6  -9   -0.00    2.69
 -12   6  10    6.98    3.95
  12  -6 -10    0.94    2.87
  12   6 -10    2.20    3.20
 -12   6  11   28.17    7.19
  12  -6 -11   17.14    7.54
  12   6 -11   13.20    5.47
  12   6 -11   12.65    6.48
 -12   6  12    0.00    2.26
  12  -6 -12    2.56    3.57
  12   6 -12   15.19    5.37
  12   6 -12    7.13    5.07
 -12   6  13    1.98    2.31
  12  -6 -13    2.47    4.00
  12   6 -13   -0.00    2.03
  12   6 -13    0.50    2.83
 -12   6  14   -0.00    2.65
  12  -6 -14   -0.00    2.54
  12   6 -14    0.46    2.79
  12   6 -14    1.01    3.30
 -12   6  15    3.42    3.13
  12  -6 -15    3.81    4.12
  12   6 -15    0.50    2.54
  12   6 -15    6.22    4.88
 -12   6  16    2.79    3.38
  12  -6 -16    4.06    4.25
  12   6 -16   10.33    4.69
  12   6 -16   -0.00    3.24
 -12   6  17    0.00    2.76
  12  -6 -17    0.00    3.82
  12   6 -17    0.04    1.98
  12   6 -17   -0.00    2.76
 -12   6  18    0.00    2.44
  12  -6 -18    0.02    2.28
  12   6 -18    5.08    3.81
 -12   6  19   -0.00    2.25
  12  -6 -19    2.55    3.58
  12   6 -19    5.66    4.47
 -12   6  20    0.09    1.62
  12  -6 -20    0.41    2.54
  12   6 -20    1.61    2.60
 -12   6  21    1.83    2.57
  12  -6 -21    3.62    3.51
  12   6 -21    0.53    3.15
  12  -6 -22   -0.00    2.37
  12   6 -22    1.98    2.95
  12  -6 -23    1.82    2.94
  12   6 -23   -0.00    2.59
  12  -6 -24   -0.00    1.93
 -12   7   1    5.35    3.74
  12   7  -1    5.00    4.83
  12   7  -1    7.44    4.99
 -12   7   2    7.89    4.31
  12   7  -2    7.06    4.33
  12   7  -2    2.21    3.40
 -12   7   3   11.54    5.13
  12  -7  -3   19.70    7.13
  12   7  -3    3.11    4.28
  12   7  -3   18.86    7.54
 -12   7   4    1.49    3.48
  12  -7  -4    1.60    3.07
  12   7  -4    0.45    2.03
  12   7  -4    3.54    3.81
 -12   7   5   -0.00    3.54
  12  -7  -5    1.70    4.33
  12   7  -5    5.74    4.46
  12   7  -5   -0.00    3.45
 -12   7   6    0.30    3.04
  12  -7  -6   -0.00    3.72
  12   7  -6    0.00    2.45
  12   7  -6    0.94    2.53
 -12   7   7    7.88    4.05
  12  -7  -7    5.50    5.06
  12   7  -7   -0.00    2.03
  12   7  -7    6.58    4.88
 -12   7   8    0.45    2.14
  12  -7  -8    1.50    3.70
  12   7  -8   -0.00    2.03
  12   7  -8    8.76    5.06
 -12   7   9   26.10    6.64
  12  -7  -9   24.17    8.27
  12   7  -9    8.57    4.61
  12   7  -9   13.64    6.39
 -12   7  10    3.37    3.24
  12  -7 -10    1.10    2.84
  12   7 -10    0.33    2.15
  12   7 -10   -0.00    3.84
 -12   7  11    0.66    2.38
  12  -7 -11    1.29    3.19
  12   7 -11   -0.00    2.09
  12   7 -11    5.08    4.19
 -12   7  12   -0.00    3.52
  12  -7 -12   -0.00    3.42
  12   7 -12    0.89    3.04
  12   7 -12    5.87    4.37
 -12   7  13    2.43    3.19
  12  -7 -13    2.92    3.92
  12   7 -13    4.01    3.32
  12   7 -13    3.50    4.57
 -12   7  14    3.23    2.93
  12  -7 -14    7.44    5.27
  12   7 -14    3.83    2.97
  12   7 -14    3.76    3.98
 -12   7  15    9.22    4.28
  12  -7 -15    3.99    4.38
  12   7 -15    9.17    4.23
  12   7 -15    2.70    4.18
 -12   7  16   -0.00    2.30
  12  -7 -16   -0.00    2.52
  12   7 -16   -0.00    2.25
  12   7 -16    2.25    3.29
 -12   7  17    1.43    2.62
  12  -7 -17   -0.00    2.97
  12   7 -17    0.00    2.08
  12   7 -17   -0.00    2.64
 -12   7  18   -0.00    2.87
  12  -7 -18    1.53    3.33
  12   7 -18   -0.00    2.91
 -12   7  19    9.47    4.49
  12  -7 -19   12.77    5.52
  12   7 -19    8.39    5.14
 -12   7  20    0.00    2.53
  12  -7 -20    4.86    3.42
  12   7 -20    2.68    4.44
 -12   7  21    1.26    2.23
  12  -7 -21   -0.00    2.17
  12   7 -21    3.96    3.97
  12  -7 -22   -0.00    3.07
  12   7 -22   -0.00    2.70
  12  -7 -23    8.05    4.86
 -12   8   1    9.23    5.01
  12   8  -1    8.57    5.39
 -12   8   2    1.42    2.83
  12   8  -2    1.09    2.57
 -12   8   3    2.73    2.92
  12   8  -3    5.67    3.81
 -12   8   4    0.27    3.03
  12  -8  -4    0.86    3.13
  12   8  -4   -0.00    2.38
 -12   8   5   14.89    5.64
  12  -8  -5   11.68    6.77
  12   8  -5   17.93    5.98
 -12   8   6    0.35    3.56
  12  -8  -6    0.00    3.60
  12   8  -6    0.00    2.51
 -12   8   7   18.77    5.84
  12  -8  -7    7.43    5.13
  12   8  -7   13.81    5.78
 -12   8   8   -0.00    2.48
  12  -8  -8    0.85    3.04
  12   8  -8    0.00    2.23
 -12   8   9    3.48    3.16
  12  -8  -9    0.01    3.00
  12   8  -9    2.16    3.08
 -12   8  10    0.00    2.01
  12  -8 -10   -0.00    3.28
  12   8 -10    0.91    2.57
 -12   8  11    2.83    3.03
  12  -8 -11    4.47    4.17
  12   8 -11    6.42    4.15
 -12   8  12    0.22    2.67
  12  -8 -12    2.46    3.47
  12   8 -12    1.23    2.81
 -12   8  13    3.11    3.58
  12  -8 -13    2.18    3.24
  12   8 -13    2.31    3.03
 -12   8  14   -0.00    2.32
  12  -8 -14    0.00    2.74
  12   8 -14   -0.00    1.94
 -12   8  15    6.12    3.65
  12  -8 -15    5.02    4.09
  12   8 -15   11.29    5.12
 -12   8  16    0.61    2.50
  12  -8 -16   -0.00    3.27
  12   8 -16   -0.00    2.85
 -12   8  17    3.17    3.04
  12  -8 -17    0.91    2.56
 -12   8  18    2.70    2.85
  12  -8 -18    1.85    2.78
 -12   8  19   -0.00    1.11
  12  -8 -19   -0.00    2.99
 -12   8  20   -0.00    1.98
  12  -8 -20   -0.00    3.19
 -12   8  21    6.71    4.20
  12  -8 -21    7.21    5.05
  12  -8 -22   -0.00    2.75
 -12   9   1    0.77    3.03
  12   9  -1   -0.00    2.75
 -12   9   2    3.38    3.55
  12   9  -2    4.30    4.11
 -12   9   3    6.51    4.71
  12   9  -3   17.88    6.41
 -12   9   4    3.30    3.29
  12   9  -4    1.36    3.25
 -12   9   5    4.18    3.68
  12   9  -5    1.96    3.66
 -12   9   6    0.00    2.63
  12  -9  -6   -0.00    3.51
  12   9  -6   -0.00    2.63
 -12   9   7    3.95    3.38
  12  -9  -7    2.49    3.63
  12   9  -7    5.90    4.07
 -12   9   8   -0.00    1.84
  12  -9  -8   -0.00    2.94
  12   9  -8    1.24    2.81
 -12   9   9   15.61    5.67
  12  -9  -9   24.13    8.10
  12   9  -9   25.89    7.29
 -12   9  10    2.30    2.21
  12  -9 -10    4.49    4.17
  12   9 -10   -0.00    2.27
 -12   9  11    0.14    1.93
  12  -9 -11    1.34    3.45
  12   9 -11    1.65    3.15
 -12   9  12    0.15    2.34
  12  -9 -12    1.73    3.38
  12   9 -12   -0.00    3.52
 -12   9  13   10.89    4.98
  12  -9 -13   12.39    5.77
  12   9 -13    8.94    5.18
 -12   9  14    0.00    2.53
  12  -9 -14    1.13    2.89
  12   9 -14   -0.00    2.58
 -12   9  15    4.24    3.19
  12  -9 -15    1.37    3.62
  12   9 -15   11.33    5.27
 -12   9  16   -0.00    2.56
  12  -9 -16    1.59    3.71
  12   9 -16   -0.00    2.06
 -12   9  17   -0.00    2.57
  12  -9 -17    4.18    4.05
 -12   9  18    0.39    2.10
  12  -9 -18   -0.00    2.70
 -12   9  19    9.41    4.27
  12  -9 -19   10.43    5.58
 -12   9  20   -0.00    2.40
  12  -9 -20   -0.00    2.87
 -12   9  21    0.00    1.88
 -12  10   1    5.09    4.08
  12  10  -1   14.13    5.97
 -12  10   2    3.52    3.20
  12  10  -2   -0.00    2.43
 -12  10   3    0.93    2.67
  12  10  -3   -0.00    3.42
 -12  10   4    0.31    1.80
  12  10  -4   -0.00    3.08
 -12  10   5    2.87    4.47
  12  10  -5   10.36    4.97
 -12  10   6   -0.00    2.91
  12  10  -6   -0.00    3.22
 -12  10   7   10.26    4.81
  12  10  -7    4.68    3.76
 -12  10   8   -0.00    2.61
  12 -10  -8    3.35    4.56
  12  10  -8   -0.00    3.33
 -12  10   9    2.18    3.16
  12 -10  -9   -0.00    2.95
  12  10  -9    3.12    3.64
 -12  10  10    1.13    2.84
  12 -10 -10    2.05    3.63
  12  10 -10    2.60    3.57
 -12  10  11   11.07    5.20
  12 -10 -11   10.55    5.32
  12  10 -11    3.56    3.57
 -12  10  12    2.74    2.91
  12 -10 -12   -0.00    2.77
  12  10 -12    1.09    2.89
 -12  10  13    0.38    2.63
  12 -10 -13   -0.00    3.41
  12  10 -13    0.00    2.95
 -12  10  14   -0.00    2.30
  12 -10 -14    3.92    3.57
  12  10 -14   -0.00    2.96
 -12  10  15    2.98    3.13
  12 -10 -15    2.02    3.49
  12  10 -15    2.62    3.41
 -12  10  16    0.00    2.49
  12 -10 -16   -0.00    2.21
 -12  10  17    7.83    4.35
  12 -10 -17    5.83    5.04
 -12  10  18   -0.00    2.51
  12 -10 -18    3.85    3.19
 -12  10  19   -0.00    1.85
  12 -10 -19   -0.00    2.84
 -12  10  20    0.99    2.58
 -12  10  21    4.45    3.32
 -12  11   1    1.82    2.71
  12  11  -1   -0.00    2.87
 -12  11   2    0.52    2.92
  12  11  -2    3.91    4.06
 -12  11   3    9.69    5.04
  12  11  -3    7.27    4.28
 -12  11   4    0.00    3.46
  12  11  -4    2.28    3.79
 -12  11   5    6.44    3.92
  12  11  -5    3.72    3.61
 -12  11   6    2.24    2.58
  12  11  -6    1.40    3.09
 -12  11   7    2.25    3.13
  12  11  -7    2.48    3.81
 -12  11   8   -0.00    2.45
  12  11  -8    0.61    2.86
 -12  11   9    3.21    3.63
  12  11  -9    5.74    4.37
 -12  11  10   -0.00    2.97
  12 -11 -10   -0.00    3.55
  12  11 -10   -0.00    2.61
 -12  11  11    0.57    2.36
  12 -11 -11    1.05    3.08
  12  11 -11    0.00    2.43
 -12  11  12   -0.00    2.10
  12 -11 -12   -0.00    3.73
  12  11 -12   -0.00    3.42
 -12  11  13    5.99    4.26
  12 -11 -13   13.61    6.37
  12  11 -13    0.70    2.89
 -12  11  14    0.95    2.68
  12 -11 -14    0.99    3.01
  12  11 -14   -0.00    3.34
 -12  11  15    3.53    3.68
  12 -11 -15    1.18    2.67
  12  11 -15    4.61    4.12
 -12  11  16   -0.00    2.31
  12 -11 -16    1.40    3.49
 -12  11  17   -0.00    2.50
  12 -11 -17   -0.00    3.19
 -12  11  18    3.71    3.44
  12 -11 -18   -0.00    3.24
 -12  11  19    1.62    3.39
 -12  11  20    5.63    4.29
 -12  11  21   -0.00    2.64
  12  12  -2   -0.00    3.58
  12  12  -3    0.00    2.74
  12  12  -4    0.71    3.38
  12  12  -5    0.13    2.90
  12  12  -6    0.00    2.52
  12  12  -7    6.55    4.98
  12  12  -8    2.31    3.59
  12  12  -9   -0.00    2.81
  12  12 -10    5.17    4.78
  12  12 -11    2.86    3.83
  12  12 -12   -0.00    1.67
  12 -12 -13    0.00    3.50
  12  12 -13   -0.00    3.41
  12 -12 -14   -0.00    2.99
  12  12 -14    2.43    3.63
  12 -12 -15    1.38    3.16
  12 -12 -16    0.21    3.04
  12  13 -13   -0.00    2.84
  12  13 -14    0.00    2.73
 -11   0   1   78.21   12.76
 -11   0   2    1.73    2.44
  11   0  -2    0.47    2.19
 -11   0   3   20.27    6.07
  11   0  -3   27.07    7.83
 -11   0   4    0.01    2.27
  11   0  -4    1.48    2.76
 -11   0   5  112.78   15.65
  11   0  -5   89.43   15.71
 -11   0   6   -0.00    2.02
  11   0  -6   -0.00    3.22
 -11   0   7    1.52    2.91
  11   0  -7    1.63    3.22
 -11   0   8   -0.00    2.72
  11   0  -8   -0.00    2.66
 -11   0   9   33.32    7.75
  11   0  -9   34.31    8.65
 -11   0  10    1.07    2.35
  11   0 -10   -0.00    2.29
 -11   0  11   52.11    9.87
  11   0 -11   52.47   10.64
 -11   0  12    1.35    2.38
  11   0 -12    0.98    2.81
 -11   0  13    2.99    2.79
  11   0 -13    0.80    3.17
 -11   0  14    1.36    2.08
  11   0 -14   -0.00    2.75
 -11   0  15   11.99    4.76
  11   0 -15   24.15    6.67
 -11   0  16    0.47    1.65
  11   0 -16    4.65    3.76
 -11   0  17    8.85    4.16
  11   0 -17    5.93    3.81
 -11   0  18   -0.00    2.16
  11   0 -18   -0.00    2.31
 -11   0  19   10.18    4.14
  11   0 -19    9.25    4.66
 -11   0  20    0.10    1.99
  11   0 -20    1.06    2.54
  11   0 -21   19.36    5.89
  11   0 -22    0.84    3.02
  11   0 -23    1.14    2.73
  11   0 -24   -0.00    1.80
  11   0 -25    9.43    4.44
  11   0 -26    0.00    2.95
  11   0 -27    9.66    4.36
  11   0 -28   -0.00    2.12
  11   0 -29    2.46    2.88
  11   0 -30   -0.00    2.12
 -11   1   1   96.36   13.12
 -11  -1   1   47.70   10.60
 -11   1   2    1.31    2.51
  11   1  -2   -0.00    2.72
 -11  -1   2   -0.00    2.40
 -11   1   3   39.43    8.40
  11  -1  -3   40.40    9.46
  11   1  -3   44.66   10.22
 -11  -1   3   25.61    7.18
 -11   1   4   -0.00    2.39
  11  -1  -4    1.39    2.86
  11   1  -4   -0.00    2.49
 -11  -1   4    0.32    3.02
 -11   1   5    3.87    3.25
  11  -1  -5   11.79    5.47
  11   1  -5   11.67    5.06
 -11  -1   5    6.25    3.56
 -11   1   6    0.17    2.06
  11  -1  -6    2.46    3.59
  11   1  -6    0.62    2.21
 -11  -1   6    2.33    2.70
 -11   1   7   53.84    9.43
  11  -1  -7   45.98    9.92
  11   1  -7   20.79    7.49
 -11  -1   7   52.66    9.55
 -11   1   8    0.00    2.44
  11  -1  -8    2.89    3.69
  11   1  -8   -0.00    2.70
 -11  -1   8   -0.00    3.42
 -11   1   9   26.77    6.68
  11  -1  -9   27.84    7.53
  11   1  -9   14.24    5.96
 -11  -1   9   28.29    7.19
 -11   1  10    1.80    2.58
  11  -1 -10    3.15    2.52
  11   1 -10   -0.00    2.93
 -11  -1  10    0.36    2.22
 -11   1  11    2.32    2.73
  11  -1 -11   14.30    5.78
  11   1 -11   11.47    5.04
 -11  -1  11   17.46    5.47
 -11   1  12    2.64    2.42
  11  -1 -12   -0.00    3.12
  11   1 -12   -0.00    1.85
 -11  -1  12    0.77    2.58
 -11   1  13   27.14    6.74
  11  -1 -13   23.95    6.90
  11   1 -13   18.95    6.50
 -11  -1  13   33.96    7.61
 -11   1  14   -0.00    2.06
  11  -1 -14    1.81    2.57
  11   1 -14    1.01    2.54
 -11  -1  14    0.69    2.37
 -11   1  15    0.13    1.54
  11  -1 -15   -0.00    3.16
  11   1 -15    0.84    2.00
 -11  -1  15    6.99    3.86
 -11   1  16   -0.00    1.76
  11  -1 -16    0.02    2.14
  11   1 -16   -0.00    2.71
 -11  -1  16    3.23    2.71
 -11   1  17   13.07    4.80
  11  -1 -17   18.95    6.03
  11   1 -17   19.82    6.41
 -11  -1  17   14.42    5.21
 -11   1  18    0.40    2.33
  11  -1 -18    0.21    2.14
  11   1 -18    0.40    2.37
 -11  -1  18    0.86    2.18
 -11   1  19    4.64    3.20
  11  -1 -19   12.80    5.14
  11   1 -19    2.66    3.81
 -11  -1  19    7.32    3.89
 -11   1  20   -0.00    1.68
  11  -1 -20    0.00    2.38
  11   1 -20    0.00    3.09
  11  -1 -21    1.61    2.40
  11   1 -21    1.83    2.84
  11  -1 -22   -0.00    2.36
  11   1 -22   -0.00    2.70
  11  -1 -23   30.70    7.63
  11   1 -23   26.73    7.40
  11  -1 -24    0.54    2.46
  11   1 -24   -0.00    2.39
  11  -1 -25    7.28    4.14
  11   1 -25    3.07    2.90
  11  -1 -26   -0.00    1.97
  11   1 -26    4.92    3.52
  11  -1 -27    2.99    3.17
  11   1 -27    5.62    4.31
  11  -1 -28    0.81    2.28
  11   1 -28    0.14    2.52
  11  -1 -29    3.20    3.30
  11   1 -29    2.95    3.37
  11  -1 -30    4.29    3.07
  11   1 -30    1.48    2.80
 -11   2   1   22.48    6.17
  11   2  -1   11.16    5.21
 -11  -2   1   14.84    5.44
 -11   2   2    2.15    2.78
  11   2  -2    3.80    4.03
 -11  -2   2    3.25    3.46
 -11   2   3    6.94    3.91
  11  -2  -3   12.86    5.71
  11   2  -3   21.55    6.86
 -11  -2   3   17.20    5.43
 -11   2   4    4.17    3.17
  11  -2  -4    1.22    2.98
  11   2  -4    7.55    4.34
 -11  -2   4    3.43    3.04
 -11   2   5   36.89    8.28
  11  -2  -5   41.66    9.57
  11   2  -5   33.47    9.06
 -11  -2   5   45.69    9.54
 -11   2   6   14.85    5.02
  11  -2  -6   10.32    4.98
  11   2  -6   11.29    5.39
 -11  -2   6   15.58    5.37
 -11   2   7    5.26    4.04
  11  -2  -7    0.00    3.00
  11   2  -7    1.71    3.44
 -11  -2   7    9.95    4.42
 -11   2   8   16.31    4.98
  11  -2  -8    8.48    4.64
  11   2  -8   15.42    6.20
 -11  -2   8    5.23    4.21
 -11   2   9   21.52    6.26
  11  -2  -9   18.39    6.43
  11   2  -9   38.60    9.19
 -11  -2   9   24.11    6.48
 -11   2  10    1.39    2.96
  11  -2 -10    8.23    4.81
  11   2 -10    2.11    2.60
 -11  -2  10    3.10    3.12
 -11   2  11   13.57    4.93
  11  -2 -11   26.02    7.23
  11   2 -11   21.72    6.79
 -11  -2  11   27.55    6.77
 -11   2  12    0.00    2.08
  11  -2 -12    2.13    2.80
  11   2 -12   -0.00    1.80
 -11  -2  12    4.14    3.30
 -11   2  13   -0.00    1.94
  11  -2 -13    0.34    2.60
  11   2 -13    0.66    3.00
 -11  -2  13    0.15    2.59
 -11   2  14    2.21    3.08
  11  -2 -14    0.86    2.25
  11   2 -14    0.00    2.44
 -11  -2  14   -0.00    1.82
 -11   2  15   12.63    4.80
  11  -2 -15   10.44    5.11
  11   2 -15   17.31    6.24
 -11  -2  15   18.47    5.54
 -11   2  16    4.33    3.37
  11  -2 -16    4.53    3.50
  11   2 -16   11.99    5.24
 -11  -2  16    4.47    3.61
 -11   2  17    3.84    2.92
  11  -2 -17    5.69    4.04
  11   2 -17    9.38    4.51
 -11  -2  17    8.70    4.11
 -11   2  18   -0.00    2.47
  11  -2 -18   -0.00    1.88
  11   2 -18    0.61    2.41
 -11  -2  18    1.87    2.13
 -11   2  19   11.30    4.57
  11  -2 -19    5.99    4.17
  11   2 -19    7.83    4.44
 -11  -2  19    2.62    3.38
 -11   2  20    3.20    3.22
  11  -2 -20    8.07    3.97
  11   2 -20    5.35    3.86
  11  -2 -21   16.17    5.17
  11   2 -21    8.79    4.50
  11  -2 -22    0.00    2.89
  11   2 -22    1.18    2.20
  11  -2 -23    2.91    3.10
  11   2 -23    1.05    2.87
  11  -2 -24    0.00    2.77
  11   2 -24    2.44    2.69
  11  -2 -25   12.20    4.99
  11   2 -25    7.77    4.57
  11  -2 -26    1.63    2.45
  11   2 -26    2.14    2.66
  11  -2 -27    4.05    3.48
  11   2 -27    8.30    3.97
  11  -2 -28    0.87    2.66
  11   2 -28    0.63    3.00
  11  -2 -29    0.83    2.14
  11   2 -29    3.93    3.77
  11  -2 -30    0.25    2.28
  11   2 -30    3.52    3.02
 -11   3   1   15.57    5.24
  11   3  -1   17.90    6.78
 -11  -3   1    7.75    4.79
 -11   3   2   11.16    4.55
  11   3  -2   29.68    8.15
 -11  -3   2   22.57    6.21
 -11   3   3   36.87    8.47
  11  -3  -3   44.31   10.00
  11   3  -3   47.27   10.97
 -11  -3   3   50.06   10.00
 -11   3   4    3.62    3.58
  11  -3  -4   10.68    5.19
  11   3  -4    3.66    3.62
 -11  -3   4   12.37    4.93
 -11   3   5    0.18    2.73
  11  -3  -5    0.76    3.14
  11   3  -5    3.56    3.75
 -11  -3   5   -0.00    2.35
 -11   3   6   15.02    5.25
  11  -3  -6    9.44    5.04
  11   3  -6   12.55    5.88
 -11  -3   6    5.01    3.44
 -11   3   7   45.73    8.90
  11  -3  -7   29.33    8.67
  11   3  -7   47.53   10.25
 -11  -3   7   37.17    8.71
 -11   3   8    4.64    2.89
  11  -3  -8    2.57    3.47
  11   3  -8    0.00    3.27
 -11  -3   8    3.00    2.98
 -11   3   9   10.44    4.17
  11  -3  -9    9.67    4.74
  11   3  -9    9.87    4.55
 -11  -3   9    6.83    4.01
 -11   3  10    2.62    2.90
  11  -3 -10    3.06    3.22
  11   3 -10    1.52    3.08
 -11  -3  10    1.29    2.49
 -11   3  11   15.37    4.95
  11  -3 -11    9.02    4.69
  11   3 -11   11.16    5.06
 -11  -3  11    3.14    3.28
 -11   3  12   12.49    4.58
  11  -3 -12   10.57    4.85
  11   3 -12   19.01    6.57
 -11  -3  12    9.71    4.58
 -11   3  13   10.72    4.52
  11  -3 -13   31.84    7.97
  11   3 -13   18.40    6.22
 -11  -3  13    9.93    4.41
 -11   3  14    0.61    1.99
  11  -3 -14    1.43    2.88
  11   3 -14   -0.00    2.00
 -11  -3  14   -0.00    2.05
 -11   3  15    0.21    2.41
  11  -3 -15    0.69    2.30
  11   3 -15    1.55    2.78
 -11  -3  15   -0.00    2.49
 -11   3  16   -0.00    1.71
  11  -3 -16    0.64    2.83
  11   3 -16    0.65    2.62
 -11  -3  16   -0.00    1.82
 -11   3  17   12.69    4.75
  11  -3 -17    7.50    3.99
  11   3 -17    5.27    3.88
 -11  -3  17    7.23    3.83
 -11   3  18    7.60    3.50
  11  -3 -18    4.72    3.65
  11   3 -18    5.26    3.94
 -11  -3  18    2.99    3.03
 -11   3  19   16.10    5.21
  11  -3 -19   16.21    5.96
  11   3 -19   12.39    5.35
 -11  -3  19   15.14    5.35
 -11   3  20    3.06    2.84
  11  -3 -20    4.36    3.91
  11   3 -20    3.62    2.96
 -11   3  21    0.00    1.92
  11  -3 -21   -0.00    2.36
  11   3 -21    4.70    3.53
  11  -3 -22    6.69    4.34
  11   3 -22    7.89    4.69
  11  -3 -23   10.35    4.44
  11   3 -23   13.69    5.43
  11  -3 -24    9.91    4.64
  11   3 -24    2.02    3.07
  11  -3 -25   -0.00    2.49
  11   3 -25    2.60    3.18
  11  -3 -26    0.41    2.43
  11   3 -26   -0.00    2.65
  11  -3 -27   14.65    5.25
  11   3 -27   15.07    5.67
  11  -3 -28    0.00    2.50
  11   3 -28    0.00    2.91
  11  -3 -29    2.97    3.03
  11   3 -29    1.16    2.62
  11   3 -30    1.37    2.72
 -11   4   1   21.52    6.73
  11   4  -1   13.08    6.28
 -11  -4   1   28.93    7.55
 -11   4   2    3.13    2.96
  11  -4  -2    1.27    2.94
  11   4  -2    0.00    2.52
 -11  -4   2   -0.00    2.02
 -11   4   3    3.97    3.13
  11  -4  -3    7.59    4.04
  11   4  -3    2.24    3.94
 -11  -4   3    3.45    4.10
 -11   4   4    0.94    2.40
  11  -4  -4    4.63    3.75
  11   4  -4    3.89    4.35
 -11  -4   4    7.05    4.63
 -11   4   5   52.26    9.56
  11  -4  -5   43.06   10.09
  11   4  -5   43.59   10.28
 -11  -4   5   40.11    9.13
 -11   4   6   18.19    5.61
  11  -4  -6   16.55    5.81
  11   4  -6   11.43    5.82
 -11  -4   6    3.32    3.98
 -11   4   7   11.32    4.31
  11  -4  -7    7.83    4.34
  11   4  -7    7.73    4.53
 -11  -4   7   12.09    4.81
 -11   4   8    2.08    3.01
  11  -4  -8    7.91    4.79
  11   4  -8    6.08    3.95
 -11  -4   8    6.53    3.75
 -11   4   9   36.88    7.72
  11  -4  -9   25.76    7.71
  11   4  -9   29.47    8.33
 -11  -4   9   24.34    7.08
 -11   4  10    0.00    2.32
  11  -4 -10    3.52    3.35
  11   4 -10    0.00    2.85
 -11  -4  10    3.10    3.11
 -11   4  11   23.37    6.31
  11  -4 -11    9.91    4.83
  11   4 -11   19.26    6.54
 -11  -4  11   21.69    6.72
 -11   4  12    0.80    2.26
  11  -4 -12   -0.00    2.21
  11   4 -12   -0.00    2.61
 -11  -4  12   -0.00    2.26
 -11   4  13   -0.00    2.25
  11  -4 -13    0.94    2.85
  11   4 -13    1.38    2.87
 -11  -4  13    0.56    2.29
 -11   4  14    6.20    3.44
  11  -4 -14    3.34    3.02
  11   4 -14    6.13    4.31
 -11  -4  14    1.78    2.60
 -11   4  15   19.66    5.94
  11  -4 -15   21.44    6.49
  11   4 -15   10.87    5.26
 -11  -4  15   22.60    6.24
 -11   4  16    2.69    2.37
  11  -4 -16    4.92    4.15
  11   4 -16    1.36    2.68
  11   4 -16    3.38    4.26
 -11  -4  16    9.80    4.22
 -11   4  17    0.59    1.84
  11  -4 -17    0.89    2.99
  11   4 -17    4.21    3.22
  11   4 -17    0.64    2.40
 -11  -4  17    1.50    2.51
 -11   4  18   -0.00    2.52
  11  -4 -18    0.00    2.29
  11   4 -18    0.45    1.89
  11   4 -18    1.47    2.94
 -11  -4  18   -0.00    2.22
 -11   4  19    4.41    3.19
  11  -4 -19    4.01    3.50
  11   4 -19    0.93    2.41
  11   4 -19    0.00    2.54
 -11   4  20    4.75    3.14
  11  -4 -20    7.93    4.39
  11   4 -20    2.82    2.83
 -11   4  21    6.69    3.71
  11  -4 -21   11.94    4.85
  11   4 -21    8.44    4.55
  11  -4 -22   -0.00    2.58
  11   4 -22   -0.00    2.09
  11  -4 -23    1.75    2.86
  11   4 -23   -0.00    2.35
  11  -4 -24    2.15    3.14
  11   4 -24    3.02    3.17
  11  -4 -25   17.26    5.87
  11   4 -25   10.34    4.90
  11  -4 -26    3.80    3.58
  11   4 -26   -0.00    2.26
  11  -4 -27    7.02    4.26
  11   4 -27    7.08    4.05
  11  -4 -28    1.56    2.92
  11   4 -28    2.05    2.28
  11   4 -29    0.63    2.38
 -11   5   1    3.87    3.41
  11   5  -1    2.67    3.16
  11   5  -1    3.21    4.15
 -11  -5   1    2.64    3.13
 -11   5   2   40.39    8.17
  11  -5  -2   30.96    8.53
  11   5  -2   11.42    5.06
  11   5  -2   27.41    8.16
 -11  -5   2   19.34    6.39
 -11   5   3   32.30    7.94
  11  -5  -3   43.15    9.86
  11   5  -3   20.67    6.70
  11   5  -3   19.48    7.57
 -11  -5   3   25.02    7.33
 -11   5   4    9.22    4.11
  11  -5  -4    0.00    3.26
  11   5  -4    0.24    2.63
  11   5  -4   -0.00    2.08
 -11  -5   4    4.21    3.18
 -11   5   5    0.00    2.43
  11  -5  -5    1.30    2.60
  11   5  -5   -0.00    2.50
  11   5  -5   -0.00    3.49
 -11  -5   5    0.04    2.93
 -11   5   6   19.37    5.51
  11  -5  -6    5.23    4.59
  11   5  -6    6.83    3.91
  11   5  -6    3.24    4.45
 -11  -5   6    6.62    3.92
 -11   5   7   20.41    6.16
  11  -5  -7   22.98    7.29
  11   5  -7   17.23    5.97
  11   5  -7   27.97    8.25
 -11  -5   7   27.18    7.37
 -11   5   8    7.11    3.72
  11  -5  -8    7.00    4.41
  11   5  -8   10.64    4.84
  11   5  -8   10.85    5.69
 -11  -5   8    8.72    4.81
 -11   5   9   18.91    5.61
  11  -5  -9   13.78    5.90
  11   5  -9   23.22    6.74
  11   5  -9   14.63    5.96
 -11   5  10    0.11    2.67
  11  -5 -10    0.05    2.23
  11   5 -10    0.00    2.77
  11   5 -10    0.53    2.42
 -11   5  11    6.12    3.80
  11  -5 -11    8.16    5.23
  11   5 -11    4.97    3.85
  11   5 -11    5.17    4.42
 -11   5  12   18.71    5.53
  11  -5 -12   15.19    5.77
  11   5 -12    7.62    4.52
  11   5 -12   27.86    8.00
 -11   5  13   25.55    6.82
  11  -5 -13   10.48    5.83
  11   5 -13   23.72    6.66
  11   5 -13   22.51    7.39
 -11   5  14    3.40    2.85
  11  -5 -14    3.42    3.47
  11   5 -14   -0.00    2.15
  11   5 -14    0.00    2.99
 -11   5  15    1.90    2.44
  11  -5 -15   -0.00    2.80
  11   5 -15   -0.00    1.92
  11   5 -15   -0.00    2.68
 -11   5  16    0.51    1.56
  11  -5 -16    0.19    3.34
  11   5 -16    0.00    1.93
  11   5 -16    1.59    2.73
 -11   5  17    1.56    2.25
  11  -5 -17    3.25    2.92
  11   5 -17    0.00    2.54
  11   5 -17    4.05    3.52
 -11   5  18   12.50    4.67
  11  -5 -18    7.76    4.64
  11   5 -18    9.11    4.67
  11   5 -18   21.09    6.57
 -11   5  19   12.59    4.98
  11  -5 -19    3.74    4.00
  11   5 -19    2.08    3.17
 -11   5  20    0.47    1.99
  11  -5 -20    0.29    2.29
  11   5 -20    0.00    2.36
 -11   5  21   -0.00    2.05
  11  -5 -21    0.00    2.48
  11   5 -21    0.99    2.77
  11  -5 -22    3.25    3.04
  11   5 -22    1.96    2.96
  11  -5 -23    3.10    3.82
  11   5 -23   16.14    5.66
  11  -5 -24    6.06    3.80
  11   5 -24    1.62    3.12
  11  -5 -25    1.91    3.10
  11   5 -25    4.49    3.43
  11  -5 -26    3.49    3.19
  11   5 -26    1.05    2.83
  11  -5 -27    5.08    3.84
  11   5 -27    2.18    3.18
  11  -5 -28    7.08    4.01
  11   5 -28    5.45    3.43
 -11   6   1   14.52    5.47
  11  -6  -1    5.22    4.27
  11   6  -1   15.04    5.78
  11   6  -1   14.82    6.69
 -11   6   2    0.90    2.33
  11  -6  -2    0.49    2.81
  11   6  -2    0.00    2.67
  11   6  -2    1.98    4.30
 -11   6   3    2.34    2.70
  11  -6  -3    3.63    3.24
  11   6  -3    0.06    2.90
  11   6  -3    1.10    3.71
 -11   6   4   20.98    6.07
  11  -6  -4   10.39    5.97
  11   6  -4   14.83    5.54
  11   6  -4   41.06    9.86
 -11   6   5   13.30    5.47
  11  -6  -5   15.25    6.05
  11   6  -5    7.57    4.67
  11   6  -5   14.82    6.38
 -11   6   6   17.74    5.76
  11  -6  -6    9.19    5.32
  11   6  -6   11.96    4.95
  11   6  -6    8.85    5.84
 -11   6   7    8.58    4.55
  11  -6  -7    8.93    4.91
  11   6  -7    1.84    3.15
  11   6  -7    2.99    3.41
 -11   6   8    6.44    3.56
  11  -6  -8    2.78    3.72
  11   6  -8    2.81    2.78
  11   6  -8    7.08    4.92
 -11   6   9    4.44    3.32
  11  -6  -9    6.05    4.42
  11   6  -9    0.00    2.80
  11   6  -9    3.85    4.51
 -11   6  10   14.45    5.17
  11  -6 -10   10.97    5.05
  11   6 -10   22.04    6.35
  11   6 -10    4.97    4.12
 -11   6  11    7.83    4.23
  11  -6 -11    2.40    3.63
  11   6 -11    3.31    3.18
  11   6 -11    3.99    3.92
 -11   6  12    1.58    3.05
  11  -6 -12    3.33    3.29
  11   6 -12    0.87    2.58
  11   6 -12    0.03    2.82
 -11   6  13    4.15    3.56
  11  -6 -13    0.74    2.50
  11   6 -13   -0.00    3.15
 -11   6  14   10.47    4.33
  11  -6 -14    7.23    4.51
  11   6 -14   10.49    4.62
  11   6 -14    6.55    4.99
 -11   6  15    9.93    4.25
  11  -6 -15    4.18    4.04
  11   6 -15    7.70    4.72
  11   6 -15   14.19    5.57
 -11   6  16    6.00    3.69
  11  -6 -16   10.24    4.74
  11   6 -16    8.98    4.54
  11   6 -16   15.81    6.26
 -11   6  17    1.65    2.82
  11  -6 -17    3.54    3.75
  11   6 -17    2.27    2.85
  11   6 -17    0.52    2.33
 -11   6  18   -0.00    2.26
  11  -6 -18    0.00    2.94
  11   6 -18    0.32    2.05
  11   6 -18    4.28    4.35
 -11   6  19    5.76    3.53
  11  -6 -19    4.50    4.34
  11   6 -19    5.98    4.11
 -11   6  20    6.42    3.80
  11  -6 -20    5.16    4.24
  11   6 -20    0.00    3.15
 -11   6  21    1.65    2.61
  11  -6 -21    8.10    4.46
  11   6 -21    3.85    3.52
  11  -6 -22    2.61    2.95
  11   6 -22    3.97    3.30
  11  -6 -23    5.77    4.01
  11   6 -23   -0.00    2.91
  11  -6 -24    4.23    3.36
  11   6 -24    3.97    3.09
  11  -6 -25    0.22    2.54
  11   6 -25   -0.00    3.22
  11  -6 -26    0.00    3.51
  11   6 -26    9.95    4.35
  11  -6 -27   -0.00    2.48
  11   6 -27    1.63    3.24
 -11   7   1    5.95    3.46
  11  -7  -1    6.90    4.63
  11   7  -1    6.77    4.10
 -11   7   2   14.65    5.67
  11  -7  -2   18.55    6.91
  11   7  -2   13.51    5.30
 -11   7   3    2.43    2.91
  11  -7  -3    0.00    2.61
  11   7  -3    0.88    3.00
  11   7  -3    0.15    2.75
 -11   7   4   11.05    4.62
  11  -7  -4   10.11    5.27
  11   7  -4    7.57    4.55
  11   7  -4    7.20    4.86
 -11   7   5    0.64    2.66
  11  -7  -5    0.00    3.14
  11   7  -5    2.34    2.62
  11   7  -5    3.10    3.84
 -11   7   6   17.16    5.69
  11  -7  -6    9.05    4.95
  11   7  -6   13.46    5.11
  11   7  -6   12.61    6.40
 -11   7   7    0.00    2.92
  11  -7  -7    0.05    3.09
  11   7  -7   -0.00    2.44
  11   7  -7   -0.00    2.81
 -11   7   8   28.33    7.22
  11  -7  -8   27.06    8.36
  11   7  -8   27.64    7.29
  11   7  -8   32.74    9.38
 -11   7   9   24.50    6.20
  11  -7  -9    9.05    5.32
  11   7  -9    6.89    4.08
  11   7  -9    6.44    4.59
 -11   7  10    0.41    2.11
  11  -7 -10   -0.00    2.80
  11   7 -10   -0.00    2.27
  11   7 -10    4.25    4.26
 -11   7  11    1.53    2.72
  11  -7 -11   -0.00    2.97
  11   7 -11   -0.00    2.15
  11   7 -11    0.00    2.54
 -11   7  12   17.61    5.71
  11  -7 -12   15.81    6.43
  11   7 -12   23.57    6.45
  11   7 -12   10.98    5.96
 -11   7  13    3.12    2.82
  11  -7 -13    2.36    4.50
  11   7 -13    3.12    3.43
  11   7 -13   -0.00    3.32
 -11   7  14    7.72    3.99
  11  -7 -14    3.02    4.07
  11   7 -14    5.38    3.57
  11   7 -14   10.37    4.63
 -11   7  15   -0.00    2.20
  11  -7 -15   -0.00    2.75
  11   7 -15    0.00    2.31
  11   7 -15    0.22    2.82
 -11   7  16   -0.00    2.39
  11  -7 -16    2.48    3.26
  11   7 -16   -0.00    2.42
  11   7 -16    1.86    3.00
 -11   7  17    1.74    2.25
  11  -7 -17    0.75    3.13
  11   7 -17    0.49    2.69
  11   7 -17    5.90    3.74
 -11   7  18    7.02    3.74
  11  -7 -18   15.71    6.14
  11   7 -18   14.07    5.14
  11   7 -18    2.79    3.71
 -11   7  19    3.93    2.92
  11  -7 -19    2.11    3.09
  11   7 -19    1.90    3.28
 -11   7  20    0.00    2.10
  11  -7 -20    0.92    3.17
  11   7 -20   -0.00    2.89
 -11   7  21    2.08    2.57
  11  -7 -21    0.63    3.07
  11   7 -21    3.82    3.52
  11  -7 -22    1.00    2.91
  11   7 -22    3.01    3.41
  11  -7 -23   -0.00    2.50
  11   7 -23    0.71    3.05
  11  -7 -24   -0.00    3.01
  11   7 -24    1.16    3.11
  11  -7 -25   -0.00    1.96
  11   7 -25    0.92    2.67
  11  -7 -26    0.84    2.82
 -11   8   1    0.42    2.64
  11   8  -1    0.32    1.76
 -11   8   2    0.00    3.19
  11  -8  -2    8.56    5.07
  11   8  -2    3.30    3.21
 -11   8   3    2.29    2.63
  11  -8  -3   -0.00    2.56
  11   8  -3    0.91    3.32
 -11   8   4   39.79    8.57
  11  -8  -4   18.07    7.40
  11   8  -4   25.73    7.26
 -11   8   5    0.00    2.45
  11  -8  -5    6.43    4.29
  11   8  -5    0.34    2.78
 -11   8   6   23.67    6.63
  11  -8  -6   15.43    6.52
  11   8  -6   18.07    6.18
 -11   8   7    5.36    3.73
  11  -8  -7    2.23    4.06
  11   8  -7    3.19    3.33
 -11   8   8    1.39    2.63
  11  -8  -8    7.82    4.88
  11   8  -8   -0.00    2.40
 -11   8   9    1.95    2.31
  11  -8  -9    1.74    2.87
  11   8  -9   -0.00    2.13
 -11   8  10   18.66    5.61
  11  -8 -10    0.00    3.28
  11   8 -10   17.52    6.19
 -11   8  11   -0.00    2.22
  11  -8 -11    0.14    2.97
  11   8 -11   -0.00    3.19
 -11   8  12    4.60    3.58
  11  -8 -12    2.08    3.64
  11   8 -12    3.94    3.12
 -11   8  13    1.12    3.13
  11  -8 -13   -0.00    2.18
  11   8 -13    1.96    3.04
 -11   8  14    1.48    2.84
  11  -8 -14    0.00    3.09
  11   8 -14    0.00    2.86
 -11   8  15    4.62    3.26
  11  -8 -15    5.31    4.49
  11   8 -15    1.92    2.85
 -11   8  16   20.93    6.22
  11  -8 -16    1.69    3.25
  11   8 -16   17.09    5.66
 -11   8  17    0.11    1.93
  11  -8 -17    2.21    3.30
  11   8 -17    2.39    3.16
 -11   8  18   -0.00    1.87
  11  -8 -18   -0.00    2.47
 -11   8  19    0.00    2.18
  11  -8 -19    0.00    2.39
 -11   8  20   20.65    6.08
  11  -8 -20    4.83    4.69
 -11   8  21   -0.00    1.64
  11  -8 -21   -0.00    2.68
  11  -8 -22    8.12    4.87
  11  -8 -23    0.00    2.81
  11  -8 -24    0.00    2.50
 -11   9   1    4.60    3.33
  11   9  -1   -0.00    2.65
 -11   9   2   33.95    8.76
  11   9  -2   41.43    9.52
 -11   9   3    0.34    2.58
  11   9  -3    2.34    3.19
 -11   9   4   18.42    6.14
  11  -9  -4   15.74    6.36
  11   9  -4    9.61    5.12
 -11   9   5   -0.00    2.26
  11  -9  -5    0.50    2.63
  11   9  -5   -0.00    2.53
 -11   9   6    2.67    3.19
  11  -9  -6    7.15    4.42
  11   9  -6    3.97    3.55
 -11   9   7   -0.00    2.62
  11  -9  -7   -0.00    3.10
  11   9  -7   -0.00    2.70
 -11   9   8   30.62    7.66
  11  -9  -8   19.69    7.27
  11   9  -8   30.46    8.08
 -11   9   9    0.78    1.90
  11  -9  -9    1.03    3.59
  11   9  -9    0.00    2.52
 -11   9  10   -0.00    2.26
  11  -9 -10   -0.00    2.97
  11   9 -10    1.56    2.99
 -11   9  11    2.35    2.68
  11  -9 -11   -0.00    3.66
  11   9 -11   -0.00    3.05
 -11   9  12    8.35    4.24
  11  -9 -12    7.02    4.55
  11   9 -12    6.80    4.53
 -11   9  13   -0.00    1.80
  11  -9 -13    1.91    2.75
  11   9 -13    4.49    3.77
 -11   9  14    5.32    3.48
  11  -9 -14    3.16    4.28
  11   9 -14    2.20    2.98
 -11   9  15   -0.00    1.63
  11  -9 -15   -0.00    1.66
  11   9 -15    0.00    2.76
 -11   9  16    3.06    3.12
  11  -9 -16    0.18    2.39
  11   9 -16    1.42    2.58
 -11   9  17   -0.00    1.90
  11  -9 -17    1.28    3.60
  11   9 -17    0.97    2.38
 -11   9  18   11.73    5.10
  11  -9 -18    3.29    4.20
 -11   9  19   -0.00    2.15
  11  -9 -19    1.76    3.03
 -11   9  20    2.01    3.02
  11  -9 -20    2.35    4.01
 -11   9  21    1.52    2.16
  11  -9 -21   -0.00    2.84
 -11   9  22    7.52    4.19
  11  -9 -22   -0.00    2.97
  11  -9 -23    0.42    2.49
 -11  10   1    2.57    2.98
  11  10  -1   -0.00    2.97
 -11  10   2    4.26    3.45
  11  10  -2    8.25    4.74
 -11  10   3    0.00    3.32
  11  10  -3   -0.00    2.01
 -11  10   4    8.77    4.52
  11  10  -4    6.92    4.65
 -11  10   5    0.00    1.91
  11  10  -5   -0.00    2.40
 -11  10   6   12.94    5.15
  11 -10  -6    8.02    5.31
  11  10  -6   18.54    6.66
 -11  10   7    1.87    2.42
  11 -10  -7    0.88    3.03
  11  10  -7   -0.00    2.60
 -11  10   8    4.25    3.67
  11 -10  -8    3.39    3.55
  11  10  -8    0.83    3.06
 -11  10   9    0.00    2.88
  11 -10  -9   -0.00    2.90
  11  10  -9    3.23    3.74
 -11  10  10   12.09    5.07
  11 -10 -10    5.94    4.26
  11  10 -10   13.49    5.63
 -11  10  11    1.04    2.76
  11 -10 -11    0.07    2.84
  11  10 -11   -0.00    3.30
 -11  10  12    0.00    2.52
  11 -10 -12   -0.00    3.05
  11  10 -12    0.03    2.23
 -11  10  13    6.68    4.14
  11 -10 -13    4.47    3.64
  11  10 -13    0.00    2.95
 -11  10  14    9.32    4.46
  11 -10 -14    1.60    3.14
  11  10 -14    0.00    2.35
 -11  10  15    1.59    2.71
  11 -10 -15   -0.00    2.35
  11  10 -15    0.00    2.59
 -11  10  16   15.90    5.56
  11 -10 -16    1.36    3.73
  11  10 -16   16.32    6.00
 -11  10  17   -0.00    1.52
  11 -10 -17    0.06    2.34
 -11  10  18   -0.00    2.14
  11 -10 -18   -0.00    2.29
 -11  10  19   -0.00    2.66
  11 -10 -19    0.51    2.95
 -11  10  20    3.47    3.31
  11 -10 -20    6.55    4.38
 -11  10  21   -0.00    2.18
  11 -10 -21    1.25    3.26
 -11  10  22    6.68    3.70
  11 -10 -22   -0.00    2.95
 -11  11   1    2.63    3.13
  11  11  -1    0.11    2.71
 -11  11   2   14.46    5.76
  11  11  -2    9.59    4.88
 -11  11   3   -0.00    2.23
  11  11  -3    0.97    3.33
 -11  11   4    4.69    3.96
  11  11  -4    7.93    4.57
 -11  11   5    0.00    2.77
  11  11  -5    0.00    2.83
 -11  11   6    4.07    3.91
  11  11  -6    1.50    2.84
 -11  11   7    0.90    3.03
  11  11  -7    1.51    2.85
 -11  11   8   19.52    6.14
  11 -11  -8    8.67    5.81
  11  11  -8   14.65    6.31
 -11  11   9    1.05    2.57
  11 -11  -9    2.12    3.35
  11  11  -9    4.95    4.38
 -11  11  10   -0.00    2.22
  11 -11 -10    1.12    3.56
  11  11 -10    3.09    3.25
 -11  11  11    2.57    3.08
  11 -11 -11    1.87    3.67
  11  11 -11    0.66    3.22
 -11  11  12   11.06    4.78
  11 -11 -12    3.76    4.49
  11  11 -12    9.03    5.08
 -11  11  13   -0.00    2.43
  11 -11 -13   -0.00    3.69
  11  11 -13    4.18    3.11
 -11  11  14    2.42    2.92
  11 -11 -14    3.56    3.91
  11  11 -14    3.71    4.57
 -11  11  15    1.19    2.44
  11 -11 -15    1.93    2.93
  11  11 -15    5.68    4.24
 -11  11  16    3.68    3.16
  11 -11 -16   -0.00    2.89
 -11  11  17    0.00    2.42
  11 -11 -17    0.37    2.92
 -11  11  18    3.28    3.58
  11 -11 -18    0.00    3.74
 -11  11  19   -0.00    2.20
  11 -11 -19    3.25    3.59
 -11  11  20    0.75    2.11
  11 -11 -20    0.23    2.47
 -11  11  21    1.04    2.10
 -11  11  22    2.13    2.95
 -11  12   1    1.59    2.85
  11  12  -1   -0.00    2.74
 -11  12   2    1.65    3.60
  11  12  -2    5.29    4.26
 -11  12   3   -0.00    2.16
  11  12  -3    0.00    2.37
 -11  12   4    7.55    4.30
  11  12  -4    9.94    5.03
 -11  12   5    1.73    3.13
  11  12  -5    0.97    3.01
 -11  12   6    5.53    3.83
  11  12  -6   10.16    5.24
 -11  12   7    0.00    2.98
  11  12  -7    0.57    4.04
 -11  12   8   -0.00    2.78
  11  12  -8    1.66    2.79
 -11  12   9    2.70    3.59
  11  12  -9   -0.00    2.84
 -11  12  10    7.36    4.49
  11 -12 -10    1.80    3.40
  11  12 -10    4.38    4.42
 -11  12  11    3.77    3.62
  11 -12 -11   -0.00    3.76
  11  12 -11    2.91    3.81
 -11  12  12    7.98    4.06
  11 -12 -12    2.25    3.63
  11  12 -12    1.19    2.91
 -11  12  13    2.13    3.52
  11 -12 -13    2.41    3.52
  11  12 -13   -0.00    2.94
 -11  12  14    2.75    3.34
  11 -12 -14   -0.00    4.21
  11  12 -14    2.73    3.24
 -11  12  15    0.37    2.40
  11 -12 -15   -0.00    3.82
  11  12 -15    1.75    3.06
 -11  12  16    0.74    2.94
  11 -12 -16    4.18    4.05
 -11  12  17   -0.00    2.64
  11 -12 -17   -0.00    2.70
 -11  12  18    0.46    2.53
  11 -12 -18   -0.00    3.09
 -11  12  19   -0.00    2.33
 -11  12  20   -0.00    3.10
 -11  12  21    0.00    2.95
 -11  12  22    0.00    2.57
  11  13  -1    0.64    3.05
  11  13  -2   -0.00    2.68
  11  13  -3    0.00    2.79
  11  13  -4    0.98    3.15
  11  13  -5   -0.00    3.37
  11  13  -6   -0.00    2.52
  11  13  -7   -0.00    3.85
  11  13  -8   16.05    6.39
  11  13  -9    1.69    3.24
  11  13 -10    1.11    2.54
  11  13 -11    0.59    2.53
  11  13 -12    0.65    3.06
  11 -13 -13    2.35    3.82
  11  13 -13    1.62    3.20
  11 -13 -14   -0.00    3.06
  11  13 -14    1.76    3.32
  11 -13 -15    0.31    3.23
  11 -13 -16   -0.00    3.48
  11 -13 -17    1.47    3.08
  11  14 -11    3.71    4.21
  11  14 -12    2.28    3.18
  11  14 -13   -0.00    3.63
  11  14 -14    1.48    2.67
 -10   0   1    1.63    3.11
  10   0  -1    3.29    3.76
 -10   0   2   15.13    5.40
  10   0  -2   17.90    6.52
 -10   0   3   -0.00    1.97
 -10   0   4  118.31   16.36
 -10   0   5   -0.00    2.12
 -10   0   6   15.33    5.11
  10   0  -6   12.85    5.32
 -10   0   7    1.13    2.07
  10   0  -7   -0.00    2.44
 -10   0   8   15.55    5.02
  10   0  -8   21.57    6.37
 -10   0   9    0.49    1.99
  10   0  -9    0.65    2.65
 -10   0  10  116.19   15.42
  10   0 -10   97.76   15.57
 -10   0  11   -0.00    2.14
  10   0 -11    1.10    2.49
 -10   0  12   -0.00    1.99
  10   0 -12   -0.00    2.17
 -10   0  13    3.21    3.04
  10   0 -13   -0.00    2.38
 -10   0  14   15.67    4.96
  10   0 -14   21.40    5.98
 -10   0  15    0.00    1.77
  10   0 -15    0.58    2.35
 -10   0  16   25.25    6.37
  10   0 -16   29.24    7.28
 -10   0  17    0.80    2.08
  10   0 -17    1.47    2.29
  10   0 -18   24.95    6.65
  10   0 -19   -0.00    2.94
  10   0 -20   27.04    6.98
  10   0 -21   -0.00    2.26
  10   0 -22    3.22    2.97
  10   0 -23   -0.00    3.18
  10   0 -24    9.93    4.24
  10   0 -25   -0.00    2.47
  10   0 -26   15.70    5.25
  10   0 -27    0.34    2.03
  10   0 -28    5.48    3.23
  10   0 -29    1.43    2.56
  10   0 -30    5.39    3.50
  10   0 -31   -0.00    1.98
  10   0 -32    1.16    1.77
  10   0 -33   -0.00    2.07
 -10   1   1   -0.00    2.26
  10  -1  -1   -0.00    2.84
  10   1  -1   -0.00    3.73
 -10  -1   1    0.00    2.65
 -10   1   2  116.43   16.57
  10  -1  -2  124.34   18.21
 -10  -1   2  127.35   17.00
 -10   1   3    3.39    2.87
 -10  -1   3    1.60    2.43
 -10   1   4    0.14    2.22
 -10  -1   4    1.64    2.50
 -10   1   5    9.75    4.29
 -10  -1   5   18.91    5.67
 -10   1   6   74.31   12.01
  10  -1  -6   77.51   13.44
  10   1  -6   78.58   13.41
 -10  -1   6   85.48   12.85
 -10   1   7    8.37    3.48
  10  -1  -7    3.25    3.73
  10   1  -7    1.23    2.24
 -10  -1   7    1.41    3.02
 -10   1   8   47.81    9.08
  10  -1  -8   50.24   10.33
  10   1  -8   49.43   10.12
 -10  -1   8   51.82    9.49
 -10   1   9    0.00    1.88
  10  -1  -9   -0.00    2.43
  10   1  -9   -0.00    1.93
 -10  -1   9    1.07    2.10
 -10   1  10    0.00    1.94
  10  -1 -10    0.92    2.20
  10   1 -10    0.00    2.94
 -10  -1  10   -0.00    2.22
 -10   1  11    6.58    3.69
  10  -1 -11    9.09    4.57
  10   1 -11    5.74    3.61
 -10  -1  11   14.96    4.82
 -10   1  12   61.33   11.47
  10  -1 -12   95.22   14.13
  10   1 -12   89.23   13.80
 -10  -1  12   90.99   13.04
 -10   1  13    2.23    2.45
  10  -1 -13    0.08    1.90
  10   1 -13    2.98    3.18
 -10  -1  13    1.77    2.20
 -10   1  14    8.42    3.75
  10  -1 -14    7.22    4.26
  10   1 -14   11.37    4.81
 -10  -1  14    3.12    2.47
 -10   1  15   -0.00    1.76
  10  -1 -15   -0.00    1.58
  10   1 -15    2.21    3.05
 -10  -1  15   -0.00    1.84
 -10   1  16   26.14    6.48
  10  -1 -16   21.89    6.35
  10   1 -16   21.29    6.79
 -10  -1  16   21.78    5.90
 -10   1  17    1.28    1.82
  10  -1 -17    1.61    2.86
  10   1 -17   -0.00    2.34
 -10   1  18   17.39    5.09
  10  -1 -18   14.05    4.95
  10   1 -18   30.05    7.14
 -10   1  19   -0.00    1.65
  10  -1 -19    2.93    3.29
  10   1 -19    0.51    2.51
 -10   1  20    0.00    1.96
  10  -1 -20    1.26    2.46
  10   1 -20    0.68    2.33
  10  -1 -21    0.23    2.35
  10   1 -21   -0.00    2.04
  10  -1 -22   45.86    9.30
  10   1 -22   59.59   10.24
  10  -1 -23    1.34    2.74
  10   1 -23    0.00    2.58
  10  -1 -24    0.97    2.38
  10   1 -24    0.00    2.40
  10  -1 -25   -0.00    2.19
  10   1 -25    1.16    2.51
  10  -1 -26    0.00    2.45
  10   1 -26    6.18    3.39
  10  -1 -27    1.01    2.34
  10   1 -27    1.34    2.44
  10  -1 -28   14.48    4.71
  10   1 -28    6.98    3.61
  10  -1 -29   -0.00    2.60
  10   1 -29    2.18    2.71
  10  -1 -30    1.20    2.18
  10   1 -30   -0.00    2.68
  10  -1 -31    0.18    2.39
  10   1 -31    1.80    2.55
  10  -1 -32    7.36    3.79
  10   1 -32    3.86    3.42
  10  -1 -33    0.91    1.86
  10   1 -33   -0.00    2.29
 -10   2   1    1.20    1.92
  10  -2  -1    0.15    2.46
 -10  -2   1    4.81    3.56
 -10   2   2    3.92    3.24
  10  -2  -2    2.00    2.77
 -10  -2   2   -0.00    2.83
 -10   2   3    2.82    3.32
 -10  -2   3   -0.00    2.52
 -10   2   4   90.08   14.40
 -10  -2   4  135.60   16.75
 -10   2   5   35.48    7.41
  10   2  -5   21.15    6.94
 -10  -2   5   37.53    7.99
 -10   2   6   40.98    7.78
  10  -2  -6   21.73    6.81
  10   2  -6   21.83    6.82
 -10  -2   6   21.80    6.39
 -10   2   7    6.37    3.59
  10  -2  -7    8.07    4.73
  10   2  -7    0.00    2.59
 -10  -2   7    2.93    2.79
 -10   2   8   17.41    5.33
  10  -2  -8   22.76    6.69
  10   2  -8   18.30    6.26
 -10  -2   8   11.03    4.30
 -10   2   9    3.54    2.95
  10  -2  -9    0.00    2.03
  10   2  -9    2.71    3.78
 -10  -2   9    6.89    3.71
 -10   2  10   61.95   10.60
  10  -2 -10   53.51   10.85
  10   2 -10   72.70   12.51
 -10  -2  10   74.37   11.72
 -10   2  11   12.45    4.63
  10  -2 -11    8.15    4.22
  10   2 -11    5.25    3.93
 -10  -2  11    1.39    2.82
 -10   2  12   -0.00    1.95
  10  -2 -12    1.99    2.95
  10   2 -12    2.63    3.30
 -10  -2  12   -0.00    1.28
 -10   2  13   -0.00    2.18
  10  -2 -13    0.73    2.20
  10   2 -13    0.00    2.35
 -10  -2  13    0.00    2.38
 -10   2  14   20.11    5.62
  10  -2 -14   22.54    6.23
  10   2 -14   19.98    6.28
 -10  -2  14   14.75    5.20
 -10   2  15    9.11    4.12
  10  -2 -15   14.13    5.51
  10   2 -15    7.52    4.23
 -10  -2  15   11.01    4.49
 -10   2  16    5.89    3.23
  10  -2 -16    0.00    3.18
  10   2 -16    6.78    3.75
 -10  -2  16    8.43    4.15
 -10   2  17   -0.00    1.71
  10  -2 -17   -0.00    2.72
  10   2 -17    1.60    2.85
 -10   2  18    5.60    3.34
  10  -2 -18    3.06    3.41
  10   2 -18    6.80    3.96
 -10   2  19    2.75    3.03
  10  -2 -19    6.04    3.67
  10   2 -19    1.44    2.71
 -10   2  20   23.13    6.11
  10  -2 -20   28.48    7.13
  10   2 -20   40.36    8.08
 -10   2  21    0.62    2.17
  10  -2 -21   -0.00    2.73
  10   2 -21    3.67    3.22
  10  -2 -22    0.51    1.61
  10   2 -22    1.36    2.78
  10  -2 -23    1.97    3.17
  10   2 -23    1.62    2.94
  10  -2 -24   22.92    6.08
  10   2 -24   17.42    5.66
  10  -2 -25    2.49    3.15
  10   2 -25    2.03    3.06
  10  -2 -26   16.19    5.22
  10   2 -26   11.13    4.26
  10  -2 -27   -0.00    2.84
  10   2 -27    0.54    1.87
  10  -2 -28    3.21    3.33
  10   2 -28    3.25    2.96
  10  -2 -29    0.36    2.36
  10   2 -29    1.60    2.70
  10  -2 -30    9.01    4.02
  10   2 -30    4.85    3.25
  10  -2 -31    1.78    2.94
  10   2 -31    0.28    2.10
  10  -2 -32    0.04    2.43
  10   2 -32    1.37    2.07
  10   2 -33    0.00    1.68
 -10   3   1   15.60    5.00
  10  -3  -1    9.81    4.86
 -10  -3   1    5.26    4.36
 -10   3   2   77.61   12.41
  10  -3  -2   85.95   14.40
 -10  -3   2   84.68   13.30
 -10   3   3   42.47    8.66
 -10  -3   3   54.47   10.03
 -10   3   4   -0.00    2.15
  10   3  -4   -0.00    2.03
 -10  -3   4   -0.00    2.17
 -10   3   5    8.37    4.23
  10   3  -5   10.95    5.05
 -10  -3   5    9.81    4.79
 -10   3   6   31.89    6.82
  10  -3  -6   15.17    6.01
  10   3  -6   13.24    5.65
 -10  -3   6   21.91    6.07
 -10   3   7    9.00    3.95
  10  -3  -7   17.39    5.90
  10   3  -7   13.17    5.63
 -10  -3   7    3.90    3.57
 -10   3   8   50.34    9.02
  10  -3  -8   32.66    8.51
  10   3  -8   44.11    9.61
 -10  -3   8   47.49    9.25
 -10   3   9    1.51    2.61
  10  -3  -9    2.54    3.48
  10   3  -9    6.27    4.33
 -10  -3   9    0.89    2.32
 -10   3  10   -0.00    2.27
  10  -3 -10    1.65    2.66
  10   3 -10   -0.00    2.46
 -10  -3  10    0.00    1.66
 -10   3  11   10.53    4.18
  10  -3 -11    6.05    4.11
  10   3 -11    9.61    4.50
 -10  -3  11    4.96    3.76
 -10   3  12   37.82    7.79
  10  -3 -12   34.19    8.16
  10   3 -12   44.22    9.22
 -10  -3  12   29.35    7.37
 -10   3  13    1.57    2.65
  10  -3 -13    0.13    2.14
  10   3 -13    0.00    2.71
 -10  -3  13    0.00    2.79
 -10   3  14    0.96    2.36
  10  -3 -14   -0.00    2.36
  10   3 -14   -0.00    2.57
 -10  -3  14    2.44    2.98
 -10   3  15    1.75    2.51
  10  -3 -15    4.94    3.42
  10   3 -15    7.36    3.64
 -10  -3  15    2.11    2.69
 -10   3  16   33.18    6.95
  10  -3 -16   24.46    6.68
  10   3 -16   18.42    6.02
 -10  -3  16   13.84    5.20
 -10   3  17   24.55    6.01
  10  -3 -17   27.25    6.52
  10   3 -17    8.75    4.65
 -10  -3  17    9.04    4.05
 -10   3  18   21.46    5.69
  10  -3 -18   19.20    6.11
  10   3 -18   12.11    4.72
 -10  -3  18   18.69    5.72
 -10   3  19    6.50    3.55
  10  -3 -19    2.23    2.83
  10   3 -19    4.47    3.70
 -10   3  20    0.79    2.18
  10  -3 -20    0.30    2.35
  10   3 -20    3.19    2.89
 -10   3  21   14.01    4.35
  10  -3 -21    7.16    3.92
  10   3 -21    3.85    3.36
  10  -3 -22   38.80    8.31
  10   3 -22   29.66    7.49
  10  -3 -23    4.28    3.34
  10   3 -23    0.95    2.24
  10  -3 -24    1.38    2.62
  10   3 -24    0.79    2.33
  10  -3 -25   -0.00    2.47
  10   3 -25   -0.00    1.99
  10  -3 -26    7.53    4.07
  10   3 -26    6.65    3.79
  10  -3 -27    0.00    2.45
  10   3 -27    5.03    3.23
  10  -3 -28    5.19    3.51
  10   3 -28    6.33    3.46
  10  -3 -29    0.62    1.94
  10   3 -29   -0.00    1.93
  10  -3 -30   -0.00    2.25
  10   3 -30    1.75    2.56
  10  -3 -31   -0.00    2.77
  10   3 -31   -0.00    1.99
  10  -3 -32    3.00    3.56
  10   3 -32    3.11    2.87
  10   3 -33    0.85    1.98
 -10   4   1    2.57    3.00
  10  -4  -1    1.60    3.11
 -10  -4   1    0.74    2.36
 -10   4   2    0.44    2.02
 -10  -4   2   -0.00    2.70
 -10   4   3    9.64    4.42
  10   4  -3    3.47    4.34
 -10  -4   3    8.07    4.05
 -10   4   4   67.18   10.84
  10   4  -4   56.08   11.69
 -10  -4   4   53.94   10.69
 -10   4   5   35.63    7.64
  10  -4  -5   37.42    9.01
  10   4  -5   27.13    8.08
 -10  -4   5   32.15    7.59
 -10   4   6   52.11    9.25
  10  -4  -6   33.13    8.65
  10   4  -6   37.94    9.24
 -10  -4   6   37.14    8.64
 -10   4   7    0.33    2.43
  10  -4  -7    0.80    2.46
  10   4  -7    2.00    2.91
 -10  -4   7    0.00    2.61
 -10   4   8   48.84    9.40
  10  -4  -8   65.28   11.55
  10   4  -8   61.00   11.46
 -10  -4   8   39.70    9.17
 -10   4   9   11.51    4.29
  10  -4  -9    7.73    4.18
  10   4  -9    1.25    2.79
 -10  -4   9   12.82    4.77
 -10   4  10   28.89    6.68
  10  -4 -10   12.48    5.37
  10   4 -10   18.18    6.20
 -10  -4  10   38.36    7.83
 -10   4  11    9.41    3.86
  10  -4 -11    0.00    2.56
  10   4 -11    7.64    4.21
 -10  -4  11    0.22    2.39
 -10   4  12    1.30    2.18
  10  -4 -12   -0.00    2.70
  10   4 -12   -0.00    2.69
 -10  -4  12   -0.00    1.85
 -10   4  13    3.84    2.93
  10  -4 -13    2.25    2.85
  10   4 -13    1.59    2.61
 -10  -4  13    6.59    3.70
 -10   4  14   20.69    5.66
  10  -4 -14   20.55    6.49
  10   4 -14   23.09    6.52
 -10  -4  14   10.93    4.87
 -10   4  15   18.65    5.04
  10  -4 -15    6.72    4.17
  10   4 -15   14.06    4.75
  10   4 -15   17.57    5.47
 -10  -4  15    2.00    2.23
 -10   4  16   13.45    4.75
  10  -4 -16   16.98    5.66
  10   4 -16   10.88    4.52
  10   4 -16   19.49    5.83
 -10  -4  16   14.58    4.87
 -10   4  17    1.04    1.91
  10  -4 -17    1.28    2.27
  10   4 -17    1.05    2.09
  10   4 -17    0.34    2.50
 -10  -4  17    1.26    2.56
 -10   4  18    1.73    2.29
  10  -4 -18    1.64    2.86
  10   4 -18    1.68    2.23
  10   4 -18    0.15    1.79
 -10  -4  18    3.14    2.69
 -10   4  19    6.73    3.55
  10  -4 -19   13.91    5.06
  10   4 -19    3.55    3.11
  10   4 -19    7.63    4.02
 -10   4  20   24.80    6.25
  10  -4 -20   26.25    6.78
  10   4 -20   21.17    6.26
 -10   4  21   13.54    4.67
  10  -4 -21   11.34    4.90
  10   4 -21   10.77    4.88
  10  -4 -22    1.11    2.28
  10   4 -22   -0.00    2.28
  10  -4 -23   14.58    5.28
  10   4 -23   19.44    5.80
  10  -4 -24   26.12    7.08
  10   4 -24   13.22    4.95
  10  -4 -25    9.16    4.82
  10   4 -25    6.55    3.94
  10  -4 -26    2.31    2.66
  10   4 -26    5.20    3.57
  10  -4 -27   -0.00    2.36
  10   4 -27    0.15    2.09
  10  -4 -28    3.03    2.44
  10   4 -28    7.36    3.61
  10  -4 -29    5.35    3.61
  10   4 -29    2.19    3.06
  10  -4 -30    2.37    3.19
  10   4 -30    3.19    2.98
  10  -4 -31    4.11    3.23
  10   4 -31    2.14    2.55
  10   4 -32    2.32    2.52
 -10   5   1   50.46    9.14
  10  -5  -1   26.53    8.43
  10   5  -1   58.11   10.08
  10   5  -1   29.80    9.01
 -10   5   2  129.12   18.22
  10   5  -2  188.25   20.78
  10   5  -2  120.60   20.11
 -10   5   3   10.05    4.63
  10   5  -3   11.04    4.52
  10   5  -3   15.17    6.01
 -10   5   4    0.52    2.13
  10   5  -4    0.19    3.03
  10   5  -4    0.26    3.18
 -10   5   5    3.26    3.54
  10  -5  -5    5.47    4.18
  10   5  -5    5.46    3.45
  10   5  -5    8.12    4.74
 -10   5   6   31.32    7.18
  10  -5  -6   33.00    8.36
  10   5  -6   28.46    7.30
  10   5  -6   34.98    8.91
 -10   5   7   30.50    7.26
  10  -5  -7   44.39    9.38
  10   5  -7   30.60    7.41
  10   5  -7   29.96    8.34
 -10   5   8   24.58    6.32
  10  -5  -8   24.54    7.03
  10   5  -8    9.26    4.50
  10   5  -8   16.91    6.49
 -10   5   9    0.00    2.43
  10  -5  -9    0.30    2.47
  10   5  -9    0.62    2.33
  10   5  -9   -0.00    1.73
 -10   5  10   -0.00    2.09
  10  -5 -10    3.45    3.63
  10   5 -10   -0.00    2.22
  10   5 -10   -0.00    2.69
 -10   5  11    6.09    3.39
  10  -5 -11   10.69    4.92
  10   5 -11    7.92    4.08
  10   5 -11    3.89    3.61
 -10   5  12   22.96    6.23
  10  -5 -12   18.02    6.71
  10   5 -12   36.59    7.67
  10   5 -12   33.99    8.38
 -10   5  13   14.11    4.93
  10  -5 -13    7.66    4.44
  10   5 -13   12.44    4.88
  10   5 -13   17.34    5.84
 -10   5  14    0.62    2.46
  10  -5 -14    2.07    2.73
  10   5 -14   -0.00    1.70
  10   5 -14   -0.00    2.70
 -10   5  15    4.85    3.28
  10  -5 -15    0.00    2.71
  10   5 -15    6.02    3.35
  10   5 -15    2.33    2.49
 -10   5  16    5.14    3.54
  10  -5 -16    3.32    3.55
  10   5 -16    1.23    2.95
  10   5 -16    4.96    3.79
 -10   5  17   28.82    6.94
  10  -5 -17   22.88    6.64
  10   5 -17   27.50    6.80
  10   5 -17   19.82    6.24
 -10   5  18   15.63    5.13
  10  -5 -18   14.89    5.36
  10   5 -18    8.14    4.06
  10   5 -18    7.93    4.35
 -10   5  19   -0.00    1.56
  10  -5 -19    1.72    3.03
  10   5 -19   -0.00    2.23
  10   5 -19   -0.00    2.60
 -10   5  20    2.51    2.50
  10  -5 -20   -0.00    2.28
  10   5 -20    3.42    2.72
 -10   5  21    6.10    3.56
  10  -5 -21    5.38    3.61
  10   5 -21   11.02    4.74
  10  -5 -22   13.78    5.39
  10   5 -22   15.37    5.47
  10  -5 -23    7.95    4.30
  10   5 -23    2.73    3.14
  10  -5 -24    0.00    2.73
  10   5 -24    1.46    2.78
  10  -5 -25    1.60    2.55
  10   5 -25    0.35    1.82
  10  -5 -26    1.49    2.75
  10   5 -26    4.27    3.04
  10  -5 -27    3.91    3.04
  10   5 -27    5.81    3.33
  10  -5 -28    8.68    4.43
  10   5 -28    0.17    2.33
  10  -5 -29   -0.00    2.33
  10   5 -29   -0.00    2.63
  10  -5 -30   -0.00    2.46
  10   5 -30   -0.00    2.36
  10   5 -31    3.29    3.00
 -10   6   1    1.06    2.30
  10   6  -1    4.12    3.16
  10   6  -1   -0.00    3.58
 -10   6   2   13.36    4.96
  10   6  -2    9.07    4.44
  10   6  -2   16.66    6.55
 -10   6   3   15.65    5.09
  10   6  -3    9.12    4.55
  10   6  -3   18.51    6.81
 -10   6   4    9.54    4.34
  10  -6  -4    5.54    4.46
  10   6  -4   -0.00    2.01
  10   6  -4    9.00    5.59
 -10   6   5   16.99    5.51
  10  -6  -5   15.34    6.17
  10   6  -5   20.89    6.34
  10   6  -5   14.04    6.10
 -10   6   6   24.01    6.42
  10  -6  -6   14.73    5.85
  10   6  -6   11.58    4.94
  10   6  -6   27.13    7.84
 -10   6   7    0.07    2.31
  10  -6  -7   -0.00    2.83
  10   6  -7    0.36    2.09
  10   6  -7    0.00    3.26
 -10   6   8    4.64    3.09
  10  -6  -8    4.61    3.64
  10   6  -8    1.08    2.59
  10   6  -8    6.99    4.90
 -10   6   9   33.66    7.68
  10  -6  -9   42.67    9.50
  10   6  -9   32.43    7.62
  10   6  -9   36.35    9.03
 -10   6  10   28.41    6.94
  10  -6 -10   13.07    5.92
  10   6 -10   32.14    7.17
  10   6 -10   16.16    6.74
 -10   6  11    3.17    2.75
  10  -6 -11    1.99    3.34
  10   6 -11    3.55    2.89
  10   6 -11    5.84    4.28
 -10   6  12    1.17    2.16
  10  -6 -12    1.44    2.99
  10   6 -12    1.78    2.39
  10   6 -12   -0.00    2.52
 -10   6  13   16.55    5.19
  10  -6 -13   11.72    5.30
  10   6 -13   13.99    5.05
  10   6 -13    3.37    3.46
 -10   6  14    4.67    3.43
  10  -6 -14    5.72    4.11
  10   6 -14    3.28    2.82
  10   6 -14    8.25    4.54
 -10   6  15   17.35    5.52
  10  -6 -15   22.47    6.60
  10   6 -15   28.79    7.01
  10   6 -15   30.14    7.71
 -10   6  16   -0.00    1.97
  10  -6 -16    6.82    4.17
  10   6 -16    1.58    2.33
  10   6 -16    3.18    3.44
 -10   6  17    1.39    2.56
  10  -6 -17    1.98    3.09
  10   6 -17   -0.00    2.05
  10   6 -17    0.00    3.22
 -10   6  18    9.21    3.96
  10  -6 -18    8.55    4.79
  10   6 -18    1.06    2.17
  10   6 -18    6.13    3.67
 -10   6  19   17.18    5.42
  10  -6 -19   14.79    5.77
  10   6 -19   12.40    5.23
 -10   6  20    2.01    2.05
  10  -6 -20    6.25    3.50
  10   6 -20    8.96    4.27
 -10   6  21    2.18    2.42
  10  -6 -21    1.66    2.59
  10   6 -21    4.83    3.70
 -10   6  22   -0.00    1.81
  10  -6 -22    0.00    2.42
  10   6 -22   -0.00    2.41
  10  -6 -23    4.97    3.60
  10   6 -23    5.24    3.58
  10  -6 -24    5.72    4.06
  10   6 -24    0.00    3.18
  10  -6 -25    3.33    3.31
  10   6 -25    2.65    2.96
  10  -6 -26    3.48    3.62
  10   6 -26    1.29    2.94
  10  -6 -27    0.00    1.74
  10   6 -27   -0.00    3.09
  10  -6 -28   -0.00    2.87
  10   6 -28   -0.00    2.20
  10  -6 -29    2.04    3.27
  10   6 -29    2.93    2.99
  10   6 -30    0.10    2.92
 -10   7   1   50.09   10.03
  10   7  -1   59.61   11.07
 -10   7   2    1.92    2.52
  10   7  -2    3.15    2.86
 -10   7   3   13.66    4.95
  10  -7  -3   18.63    6.76
  10   7  -3   16.91    5.80
 -10   7   4   -0.00    3.06
  10  -7  -4   -0.00    3.00
  10   7  -4    2.52    3.16
 -10   7   5   36.34    7.90
  10  -7  -5   32.84    8.71
  10   7  -5   24.44    6.84
  10   7  -5   28.90    8.68
 -10   7   6    3.41    2.91
  10  -7  -6    2.07    2.72
  10   7  -6    1.49    2.52
  10   7  -6    9.66    5.47
 -10   7   7   21.00    6.45
  10  -7  -7   20.69    7.00
  10   7  -7   26.95    7.17
  10   7  -7   35.66    9.57
 -10   7   8   14.27    5.20
  10  -7  -8   12.81    5.45
  10   7  -8    7.37    4.42
  10   7  -8   12.45    6.10
 -10   7   9    0.00    2.44
  10  -7  -9    2.63    3.64
  10   7  -9    0.00    1.99
  10   7  -9    1.94    3.14
 -10   7  10   -0.00    2.03
  10  -7 -10    0.97    2.97
  10   7 -10   -0.00    2.30
  10   7 -10   -0.00    2.91
 -10   7  11    9.40    4.39
  10  -7 -11   12.73    5.10
  10   7 -11   10.47    4.91
  10   7 -11    8.29    5.08
 -10   7  12    2.59    2.92
  10  -7 -12    4.66    4.24
  10   7 -12    4.53    3.29
  10   7 -12    2.89    3.33
 -10   7  13   33.91    7.29
  10  -7 -13   16.44    6.09
  10   7 -13   32.74    7.33
  10   7 -13    6.12    5.09
 -10   7  14    0.00    1.80
  10  -7 -14    0.00    2.46
  10   7 -14   -0.00    2.03
  10   7 -14   -0.00    2.83
 -10   7  15   -0.00    2.38
  10  -7 -15    1.23    2.91
  10   7 -15    0.33    2.08
  10   7 -15    3.40    3.31
 -10   7  16    7.85    3.78
  10  -7 -16    0.46    2.47
  10   7 -16    2.42    2.90
  10   7 -16    0.00    3.51
 -10   7  17   29.56    7.01
  10  -7 -17   22.21    6.57
  10   7 -17   13.60    5.41
 -10   7  18    2.02    1.82
  10  -7 -18    0.00    2.16
  10   7 -18    0.47    2.23
  10   7 -18    0.00    3.08
 -10   7  19    4.20    2.93
  10  -7 -19    1.45    2.86
  10   7 -19    4.26    4.02
 -10   7  20    1.08    2.20
  10  -7 -20    0.68    2.57
  10   7 -20   -0.00    2.92
 -10   7  21    3.81    3.27
  10  -7 -21    5.85    3.68
  10   7 -21   -0.00    3.61
 -10   7  22    3.44    3.07
  10  -7 -22    0.74    2.66
  10   7 -22   -0.00    3.00
  10  -7 -23    6.52    3.79
  10   7 -23    5.37    4.25
  10  -7 -24    0.00    2.42
  10   7 -24    0.00    2.67
  10  -7 -25    0.00    3.10
  10   7 -25    0.63    2.82
  10  -7 -26   -0.00    2.83
  10  -7 -27    6.18    3.76
  10  -7 -28    2.15    2.84
 -10   8   1    1.86    2.82
  10   8  -1    3.84    3.65
 -10   8   2    5.08    3.33
  10  -8  -2    2.27    2.77
  10   8  -2    4.38    3.60
 -10   8   3   28.76    7.07
  10  -8  -3   26.04    8.08
  10   8  -3   21.03    6.87
 -10   8   4   12.39    5.02
  10  -8  -4   17.22    6.10
  10   8  -4   18.57    6.11
 -10   8   5   44.05    8.81
  10  -8  -5   35.87    9.24
  10   8  -5   35.17    8.53
 -10   8   6   12.02    4.88
  10  -8  -6    2.61    3.20
  10   8  -6    3.16    3.49
 -10   8   7    9.55    4.21
  10  -8  -7    8.14    4.24
  10   8  -7    0.45    2.28
 -10   8   8    1.85    2.56
  10  -8  -8    1.37    2.47
  10   8  -8    0.00    2.20
 -10   8   9   15.93    5.26
  10  -8  -9   10.46    4.98
  10   8  -9    7.52    4.10
 -10   8  10    2.83    2.91
  10  -8 -10    2.81    3.43
  10   8 -10    1.42    2.69
 -10   8  11   23.77    6.34
  10  -8 -11   15.80    6.38
  10   8 -11   12.61    4.95
 -10   8  12    0.00    2.31
  10  -8 -12   -0.00    2.76
  10   8 -12    0.37    2.36
 -10   8  13    6.51    3.71
  10  -8 -13    4.76    4.18
  10   8 -13    4.58    3.36
 -10   8  14    2.09    2.72
  10  -8 -14    1.26    3.05
  10   8 -14    2.68    2.99
 -10   8  15   22.42    6.35
  10  -8 -15   14.55    5.92
  10   8 -15   33.70    7.72
 -10   8  16    0.19    2.12
  10  -8 -16    3.36    3.49
  10   8 -16    1.43    2.57
 -10   8  17    1.05    2.30
  10  -8 -17   -0.00    3.03
  10   8 -17    0.00    2.47
 -10   8  18    0.55    2.56
  10  -8 -18    2.82    3.29
  10   8 -18    0.81    2.61
 -10   8  19   17.57    5.68
  10  -8 -19   15.15    6.01
 -10   8  20    0.05    2.02
  10  -8 -20    0.00    3.50
 -10   8  21   15.53    5.01
  10  -8 -21    2.66    3.71
 -10   8  22    0.00    1.97
  10  -8 -22   -0.00    2.90
  10  -8 -23   -0.00    2.49
  10  -8 -24    0.13    2.03
  10  -8 -25    3.71    4.15
  10  -8 -26    0.00    3.09
  10  -8 -27    0.26    2.11
 -10   9   1   44.79    8.91
  10   9  -1   24.70    7.85
 -10   9   2    2.01    2.96
  10  -9  -2    0.91    3.42
  10   9  -2    5.69    3.91
 -10   9   3   17.32    5.78
  10  -9  -3   14.79    6.72
  10   9  -3   37.62    8.63
 -10   9   4    0.00    2.64
  10  -9  -4    0.00    2.73
  10   9  -4    3.19    3.13
 -10   9   5    6.72    3.61
  10  -9  -5    0.00    3.85
  10   9  -5    2.35    3.19
 -10   9   6   -0.00    2.54
  10  -9  -6    0.23    2.65
  10   9  -6    2.59    3.65
 -10   9   7   20.96    6.61
  10  -9  -7   29.26    8.43
  10   9  -7   33.21    8.08
 -10   9   8   -0.00    2.55
  10  -9  -8    5.29    4.57
  10   9  -8    8.38    4.27
 -10   9   9   -0.00    2.97
  10  -9  -9   -0.00    2.62
  10   9  -9    0.29    2.71
 -10   9  10   -0.00    2.08
  10  -9 -10    2.35    3.84
  10   9 -10    3.29    3.34
 -10   9  11   12.85    5.27
  10  -9 -11   20.15    6.80
  10   9 -11   15.72    5.83
 -10   9  12    1.54    2.53
  10  -9 -12    1.93    3.12
  10   9 -12    0.39    2.42
 -10   9  13    5.96    3.84
  10  -9 -13    7.02    4.56
  10   9 -13    3.89    3.34
 -10   9  14   -0.00    2.40
  10  -9 -14   -0.00    2.71
  10   9 -14    0.65    2.85
 -10   9  15    0.00    2.12
  10  -9 -15    1.22    2.12
  10   9 -15    0.27    2.38
 -10   9  16    1.24    2.33
  10  -9 -16   -0.00    2.97
  10   9 -16   -0.00    2.30
 -10   9  17   12.64    5.33
  10  -9 -17   22.01    6.95
  10   9 -17   24.20    6.97
 -10   9  18   -0.00    1.96
  10  -9 -18   -0.00    2.40
 -10   9  19    2.67    2.54
  10  -9 -19    0.00    3.42
  10  -9 -20    8.68    4.65
 -10   9  21    8.69    4.61
  10  -9 -21    0.00    3.11
 -10   9  22    0.10    1.84
  10  -9 -22   -0.00    2.86
  10  -9 -23    5.05    3.37
  10  -9 -24    0.81    2.79
  10  -9 -25    3.50    3.35
 -10  10   1    4.96    4.03
  10  10  -1    7.50    5.14
 -10  10   2    1.60    2.55
  10  10  -2   -0.00    2.31
 -10  10   3   22.23    6.51
  10  10  -3   13.23    5.76
 -10  10   4   -0.00    2.35
  10 -10  -4    1.10    3.44
  10  10  -4    1.80    3.15
 -10  10   5   29.63    7.50
  10 -10  -5   20.95    7.60
  10  10  -5   27.77    7.86
 -10  10   6    1.66    2.88
  10 -10  -6    5.66    4.27
  10  10  -6    0.00    2.41
 -10  10   7   12.22    5.04
  10 -10  -7    1.20    3.21
  10  10  -7    1.88    3.43
 -10  10   8    2.47    3.12
  10 -10  -8    1.34    3.24
  10  10  -8    0.00    2.69
 -10  10   9   19.49    6.11
  10 -10  -9    8.95    5.42
  10  10  -9   21.79    6.83
 -10  10  10   -0.00    1.60
  10 -10 -10   -0.00    3.09
  10  10 -10    1.02    3.19
 -10  10  11    3.99    3.28
  10 -10 -11    1.81    3.16
  10  10 -11    5.37    3.95
 -10  10  12   -0.00    3.18
  10 -10 -12   -0.00    2.32
  10  10 -12    0.36    2.71
 -10  10  13   13.46    5.54
  10 -10 -13   15.70    6.29
  10  10 -13   14.54    5.82
 -10  10  14    5.40    4.22
  10 -10 -14    0.00    3.07
  10  10 -14    8.73    4.26
 -10  10  15   11.76    4.81
  10 -10 -15    3.88    3.82
  10  10 -15   13.41    5.50
 -10  10  16    1.72    2.74
  10 -10 -16    3.08    3.20
  10  10 -16   -0.00    2.56
 -10  10  17    1.72    2.77
  10 -10 -17   -0.00    3.04
  10  10 -17    0.00    2.48
 -10  10  18    0.00    3.06
  10 -10 -18    0.18    2.66
 -10  10  19    8.90    4.34
  10 -10 -19    1.83    3.41
 -10  10  20   -0.00    2.09
  10 -10 -20    1.63    3.16
 -10  10  21    3.91    3.32
  10 -10 -21    0.10    2.96
 -10  10  22    0.00    1.66
  10 -10 -22    0.00    2.89
  10 -10 -23    5.72    4.36
  10 -10 -24   -0.00    2.71
 -10  11   1   17.22    5.74
  10  11  -1   10.89    5.70
 -10  11   2   -0.00    2.19
  10  11  -2   -0.00    2.61
 -10  11   3   12.20    5.48
  10  11  -3    5.24    4.31
 -10  11   4    0.67    2.33
  10  11  -4    5.17    3.83
 -10  11   5   -0.00    2.76
  10  11  -5    5.14    4.11
 -10  11   6   -0.00    2.72
  10 -11  -6    0.00    2.56
  10  11  -6    1.68    3.02
 -10  11   7   31.95    7.85
  10 -11  -7   15.66    6.96
  10  11  -7   23.70    7.56
 -10  11   8   -0.00    2.53
  10 -11  -8    6.78    4.21
  10  11  -8    4.29    3.66
 -10  11   9    0.41    2.80
  10 -11  -9    1.35    2.85
  10  11  -9    1.13    3.42
 -10  11  10   -0.00    2.22
  10 -11 -10   -0.00    3.22
  10  11 -10    2.32    3.40
 -10  11  11   14.46    5.63
  10 -11 -11    5.82    4.38
  10  11 -11   17.76    6.72
 -10  11  12    1.78    3.41
  10 -11 -12   -0.00    3.26
  10  11 -12    6.37    4.05
 -10  11  13    4.43    3.64
  10 -11 -13    2.89    3.93
  10  11 -13    8.10    4.49
 -10  11  14    0.56    2.97
  10 -11 -14   -0.00    3.19
  10  11 -14   -0.00    2.51
 -10  11  15    2.02    2.84
  10 -11 -15   -0.00    4.36
  10  11 -15    3.20    3.41
 -10  11  16   -0.00    1.83
  10 -11 -16    3.54    3.84
  10  11 -16    1.76    2.94
 -10  11  17    4.33    3.58
  10 -11 -17    5.55    4.61
 -10  11  18   -0.00    2.13
  10 -11 -18   -0.00    3.17
 -10  11  19    5.23    3.73
  10 -11 -19    0.11    3.46
 -10  11  20   -0.00    2.09
  10 -11 -20   -0.00    3.04
 -10  11  21    7.12    3.97
  10 -11 -21    2.40    3.50
 -10  11  22    0.00    2.24
  10 -11 -22   -0.00    2.80
 -10  12   1    2.87    2.37
  10  12  -1    2.25    3.41
 -10  12   2    1.88    3.18
  10  12  -2    0.71    3.42
 -10  12   3   12.56    5.34
  10  12  -3    5.85    4.23
 -10  12   4   11.94    5.60
  10  12  -4    4.21    4.46
 -10  12   5   13.90    5.32
  10  12  -5    7.12    4.63
 -10  12   6   -0.00    3.23
  10  12  -6    0.00    3.02
 -10  12   7    2.82    3.27
  10  12  -7    1.74    3.22
 -10  12   8    2.43    3.28
  10 -12  -8    2.16    3.64
  10  12  -8    0.81    2.85
 -10  12   9    3.26    3.58
  10 -12  -9    4.24    4.06
  10  12  -9   12.07    5.75
 -10  12  10    1.71    3.38
  10 -12 -10   -0.00    2.88
  10  12 -10    0.46    2.87
 -10  12  11   -0.00    2.80
  10 -12 -11    2.78    3.64
  10  12 -11    0.79    2.56
 -10  12  12   -0.00    2.67
  10 -12 -12    3.39    3.86
  10  12 -12    0.00    2.76
 -10  12  13    3.63    3.72
  10 -12 -13   -0.00    3.64
  10  12 -13    1.67    2.74
 -10  12  14    0.00    3.03
  10 -12 -14    0.33    3.33
  10  12 -14    0.64    2.32
 -10  12  15    8.19    4.92
  10 -12 -15    4.27    3.78
  10  12 -15    4.31    3.95
 -10  12  16    3.44    3.16
  10 -12 -16    0.00    2.82
 -10  12  17    0.00    2.79
  10 -12 -17   -0.00    2.88
 -10  12  18    4.78    3.52
  10 -12 -18    6.97    5.14
 -10  12  19   10.41    4.86
  10 -12 -19    1.24    3.33
 -10  12  20    0.84    2.30
  10 -12 -20    1.05    2.52
 -10  12  21    1.92    3.05
  10 -12 -21   -0.00    3.02
 -10  12  22   -0.00    2.11
 -10  13   1    4.10    3.59
  10  13  -1    4.92    4.32
 -10  13   2   -0.00    3.07
  10  13  -2    4.09    4.32
 -10  13   3    7.44    4.35
  10  13  -3    7.78    4.58
 -10  13   4    1.11    2.80
  10  13  -4    2.44    2.94
 -10  13   5    0.00    3.16
  10  13  -5    2.93    4.15
 -10  13   6    0.00    2.71
  10  13  -6   10.39    4.82
 -10  13   7    0.00    2.12
  10  13  -7    4.32    3.76
 -10  13   8    7.02    4.05
  10  13  -8    2.67    3.66
 -10  13   9   -0.00    2.96
  10  13  -9   -0.00    2.63
 -10  13  10    1.58    2.53
  10  13 -10    0.46    2.53
 -10  13  11    3.26    4.20
  10 -13 -11   -0.00    3.33
  10  13 -11    0.00    2.95
 -10  13  12   12.12    5.22
  10 -13 -12    6.23    4.84
  10  13 -12    1.54    3.21
 -10  13  13   10.45    5.11
  10 -13 -13    8.47    5.34
  10  13 -13   18.10    6.75
 -10  13  14    1.99    3.05
  10 -13 -14    2.91    3.45
  10  13 -14    2.12    3.53
 -10  13  15    0.96    2.93
  10 -13 -15    2.43    3.08
  10  13 -15   -0.00    3.57
 -10  13  16    0.00    2.91
  10 -13 -16    2.25    4.00
 -10  13  17    7.79    4.20
  10 -13 -17   -0.00    2.32
 -10  13  18    0.00    3.50
  10 -13 -18    1.21    3.86
 -10  13  19    2.01    2.82
  10 -13 -19    1.64    3.75
 -10  13  20   -0.00    2.17
 -10  13  21   -0.00    1.70
 -10  13  22    2.38    3.24
  10  14  -1   -0.00    1.72
  10  14  -2    0.73    3.08
  10  14  -3    2.41    3.66
  10  14  -4    2.17    3.34
  10  14  -5   -0.00    2.78
  10  14  -6    1.16    3.78
  10  14  -7    0.00    3.35
  10  14  -8    0.53    2.63
  10  14  -9    2.63    3.77
  10  14 -10   -0.00    3.08
  10  14 -11    5.77    4.06
  10  14 -12    1.32    3.46
  10  14 -13    0.29    1.97
  10 -14 -14    0.00    3.00
  10  14 -14    3.44    3.89
  10 -14 -15    2.73    4.63
  10 -14 -16    3.18    3.51
  10 -14 -17   -0.00    3.61
  10  15 -11   -0.00    3.22
  10  15 -12    2.32    4.17
  10  15 -13    0.05    1.92
  10  15 -14    2.10    3.85
   9   0  -1   10.99    5.07
   9   0  -2    0.01    2.84
   9   0  -3  120.99   17.30
   9   0  -4    0.43    2.52
   9   0  -5   37.31    8.53
   9   0 -10    0.54    2.34
   9   0 -11   12.74    4.64
   9   0 -12    1.33    2.51
  -9   0  13   97.39   14.03
   9   0 -13  111.77   15.17
  -9   0  14    1.55    2.16
   9   0 -14   -0.00    2.54
  -9   0  15   17.01    5.18
   9   0 -15   29.14    6.83
  -9   0  16    0.20    1.95
   9   0 -16   -0.00    1.61
  -9   0  17   19.96    5.36
   9   0 -17   20.37    5.92
  -9   0  18   -0.00    1.64
   9   0 -18   -0.00    1.89
  -9   0  19   51.29    9.07
   9   0 -19   60.01   10.09
  -9   0  20   -0.00    1.87
   9   0 -20    0.20    2.36
  -9   0  21    9.67    3.68
   9   0 -21    3.11    2.98
   9   0 -22    0.74    1.98
   9   0 -23   36.99    7.59
   9   0 -24    2.20    2.37
   9   0 -25   11.62    4.21
   9   0 -26   -0.00    2.24
   9   0 -27    2.83    2.78
   9   0 -28   -0.00    2.18
   9   0 -29   18.88    5.20
   9   0 -30   -0.00    1.64
   9   0 -31    3.29    2.59
   9   0 -32   -0.00    1.62
   9   0 -33    2.93    2.74
   9   0 -34    2.11    2.14
   9   0 -35    4.57    2.66
   9   0 -36   -0.00    1.63
   9  -1  -1  322.73   36.66
   9   1  -1  343.02   37.34
   9  -1  -2    7.73    4.76
   9   1  -2    4.41    3.82
   9  -1  -3    9.11    4.42
   9   1  -3   -0.00    2.92
   9  -1  -4   42.98    8.98
   9   1  -4   42.55    9.06
   9  -1  -5  109.24   14.69
   9   1  -5   68.74   12.74
   9   1  -9   12.72    4.96
   9  -1 -10   -0.00    2.05
   9   1 -10    0.00    1.58
   9  -1 -11   87.10   13.41
   9   1 -11   90.40   13.78
   9  -1 -12    2.28    2.64
   9   1 -12    5.59    3.62
  -9  -1  12    7.27    3.29
   9  -1 -13    2.64    2.46
   9   1 -13    6.36    3.73
  -9  -1  13   -0.00    2.59
   9  -1 -14   -0.00    2.06
   9   1 -14   -0.00    2.48
  -9  -1  14    1.67    2.09
   9  -1 -15   61.19   10.72
   9   1 -15   57.30   10.52
  -9  -1  15   78.34   11.14
   9  -1 -16   10.74    4.34
   9   1 -16    7.02    3.78
  -9  -1  16   13.56    4.47
  -9   1  17   63.43    9.37
   9  -1 -17   33.25    7.81
   9   1 -17   43.26    8.81
  -9  -1  17   47.32    8.55
  -9   1  18    1.72    2.04
   9  -1 -18    2.24    3.03
   9   1 -18    2.00    3.09
  -9  -1  18    2.16    2.33
  -9   1  19    7.50    3.31
   9  -1 -19    6.69    3.77
   9   1 -19    4.91    3.33
  -9  -1  19    5.65    3.19
  -9   1  20    5.25    2.89
   9  -1 -20    6.23    3.53
   9   1 -20    3.38    2.97
  -9  -1  20    3.78    2.91
  -9   1  21   66.28   10.66
   9  -1 -21   74.01   11.38
   9  -1 -22    0.08    1.25
   9   1 -22    0.00    2.36
   9  -1 -23    1.02    2.21
   9   1 -23    5.26    3.15
   9  -1 -24   -0.00    2.71
   9   1 -24   -0.00    2.09
   9  -1 -25   11.65    4.06
   9   1 -25    4.99    3.35
   9  -1 -26   -0.00    2.15
   9   1 -26    0.68    2.01
   9  -1 -27   23.69    5.87
   9   1 -27   22.28    5.79
   9  -1 -28    0.50    1.94
   9   1 -28    0.73    2.24
   9  -1 -29    1.34    2.33
   9   1 -29    0.28    1.72
   9  -1 -30   -0.00    2.06
   9   1 -30   -0.00    2.31
   9  -1 -31    6.55    3.34
   9   1 -31    6.78    3.30
   9  -1 -32    0.00    1.76
   9   1 -32    1.23    1.94
   9  -1 -33    7.98    3.37
   9   1 -33    3.50    2.73
   9  -1 -34    0.89    1.67
   9   1 -34   -0.00    1.90
   9  -1 -35   -0.00    1.76
   9   1 -35   -0.00    2.16
   9   1 -36    0.24    1.99
  -9   2   1   34.98    7.17
   9  -2  -1   30.55    7.58
   9   2  -1   27.19    7.73
   9  -2  -2    5.34    4.18
   9   2  -2    6.11    4.20
   9  -2  -3  139.69   18.17
   9   2  -3  111.43   17.37
   9  -2  -4    3.03    2.95
   9   2  -4    5.55    4.20
   9  -2  -5   15.53    5.52
   9   2  -9   34.20    8.07
   9  -2 -10    1.18    2.28
   9   2 -10    1.09    2.68
   9  -2 -11   -0.00    2.65
   9   2 -11    1.24    2.47
   9  -2 -12   20.01    5.77
   9   2 -12   16.81    5.55
   9  -2 -13   54.13    9.44
   9   2 -13   28.82    7.58
  -9  -2  13   36.16    7.63
   9  -2 -14   32.10    7.75
   9   2 -14   34.57    8.02
  -9  -2  14   52.00    8.76
   9  -2 -15   16.39    5.46
   9   2 -15   17.66    5.60
  -9  -2  15   11.11    4.49
   9  -2 -16   -0.00    2.04
   9   2 -16   -0.00    2.03
  -9  -2  16   -0.00    2.21
   9  -2 -17   38.56    7.87
   9   2 -17   25.71    7.13
  -9  -2  17   40.49    7.57
   9  -2 -18    4.20    3.38
   9   2 -18    0.01    2.65
  -9  -2  18    0.00    1.96
   9  -2 -19   82.11   12.89
   9   2 -19   78.68   12.74
  -9  -2  19   98.85   13.23
   9  -2 -20    8.28    3.83
   9   2 -20    5.10    3.41
  -9  -2  20    1.94    2.88
   9  -2 -21    0.00    2.06
   9   2 -21   -0.00    1.93
   9  -2 -22    5.10    3.42
   9   2 -22    5.39    3.53
   9  -2 -23   40.87    8.39
   9   2 -23   40.93    8.35
   9  -2 -24    2.61    2.62
   9   2 -24    0.86    2.34
   9  -2 -25    9.36    4.07
   9   2 -25   13.11    4.51
   9  -2 -26    0.97    1.96
   9   2 -26   -0.00    2.20
   9  -2 -27    1.89    2.51
   9   2 -27    5.04    3.38
   9  -2 -28   -0.00    2.12
   9   2 -28    0.98    2.23
   9  -2 -29    3.11    2.68
   9   2 -29    3.93    3.00
   9  -2 -30    1.89    2.26
   9   2 -30    2.12    2.19
   9  -2 -31    2.98    2.78
   9   2 -31    0.53    1.64
   9  -2 -32    0.69    2.19
   9   2 -32    0.05    1.67
   9  -2 -33    0.36    1.75
   9   2 -33    2.86    2.61
   9  -2 -34   -0.00    1.33
   9   2 -34    0.87    2.11
   9  -2 -35    3.30    2.62
   9   2 -35    6.79    3.37
   9   2 -36    0.00    1.99
  -9   3   1  166.84   20.16
   9  -3  -1  192.20   22.68
   9   3  -1  155.26   21.83
  -9  -3   1  155.49   20.59
  -9   3   2   35.51    7.21
   9  -3  -2   42.99    9.00
   9   3  -2   19.42    7.10
  -9  -3   2   40.98    8.07
  -9   3   3    3.22    2.76
   9  -3  -3    1.56    3.18
   9   3  -3    0.00    2.85
  -9   3   4    3.82    2.51
   9  -3  -4    3.57    2.99
  -9   3   5   52.82    9.10
   9  -3  -5   47.82    9.85
  -9   3   6   49.21    8.84
  -9   3   7   14.80    4.66
   9   3  -8    3.94    3.45
   9  -3  -9    8.61    4.42
   9   3  -9    2.04    3.16
   9  -3 -10    0.00    3.13
   9   3 -10    6.70    4.01
   9  -3 -11   97.22   14.79
   9   3 -11  105.91   15.47
   9  -3 -12   14.18    5.19
   9   3 -12   12.17    4.81
   9  -3 -13    5.91    3.48
   9   3 -13   13.89    4.89
   9  -3 -14    0.00    2.09
   9   3 -14    1.87    2.71
   9  -3 -15   46.33    9.27
   9   3 -15   32.64    8.36
  -9  -3  15   75.13   10.63
   9  -3 -16   17.71    5.46
   9   3 -16   10.60    4.43
  -9  -3  16    9.55    3.89
   9  -3 -17   41.82    8.34
   9   3 -17   31.68    7.56
  -9  -3  17   34.80    7.56
   9  -3 -18   -0.00    2.71
   9   3 -18    0.00    2.20
  -9  -3  18   -0.00    2.05
   9  -3 -19    2.93    2.96
   9   3 -19    0.78    1.93
  -9  -3  19    2.58    2.28
   9  -3 -20   11.52    4.32
   9   3 -20    5.17    3.46
  -9  -3  20   13.35    4.35
   9  -3 -21   37.67    8.29
   9   3 -21   47.54    9.02
   9  -3 -22    8.72    3.98
   9   3 -22    7.14    3.81
   9  -3 -23   10.27    4.16
   9   3 -23    6.51    3.66
   9  -3 -24    0.23    2.32
   9   3 -24   -0.00    1.86
   9  -3 -25    7.77    3.74
   9   3 -25   15.92    4.93
   9  -3 -26    2.79    3.20
   9   3 -26    6.35    3.26
   9  -3 -27    4.32    3.00
   9   3 -27    3.09    3.17
   9  -3 -28   -0.00    2.12
   9   3 -28    3.08    2.41
   9  -3 -29    1.84    2.69
   9   3 -29    0.53    2.08
   9  -3 -30    0.00    2.39
   9   3 -30    1.08    2.23
   9  -3 -31    6.40    3.35
   9   3 -31    4.18    2.85
   9  -3 -32   -0.00    2.65
   9   3 -32    2.18    2.28
   9  -3 -33   -0.00    2.09
   9   3 -33    3.88    2.64
   9  -3 -34    0.63    2.24
   9   3 -34    1.26    2.26
   9   3 -35   -0.00    1.89
   9   3 -36    1.10    2.19
  -9   4   1   -0.00    1.91
   9  -4  -1    0.08    2.65
   9   4  -1    0.55    2.85
  -9  -4   1    0.00    2.66
  -9   4   2   34.06    7.43
   9  -4  -2   49.01    9.72
   9   4  -2   41.11    9.61
  -9  -4   2   44.55    8.67
  -9   4   3   38.96    7.91
   9  -4  -3   43.00    9.35
  -9  -4   3   47.92    9.13
  -9   4   4   57.26    9.86
   9  -4  -4   49.69   10.28
  -9  -4   4   55.33   10.14
  -9   4   5   86.82   12.15
  -9  -4   5   63.98   11.67
  -9   4   6    4.01    3.02
  -9  -4   6   -0.00    2.74
  -9   4   7   77.53   11.18
   9   4  -7   50.80   10.83
  -9   4   8   94.17   13.62
   9   4  -8   90.79   14.65
  -9   4   9   45.94    8.71
   9  -4  -9   56.78   10.47
   9   4  -9   51.90   10.24
  -9   4  10    3.54    2.88
   9  -4 -10    0.42    2.53
   9   4 -10   -0.00    2.67
  -9   4  11    8.10    3.51
   9  -4 -11    6.13    3.45
   9   4 -11    6.77    4.08
  -9   4  12    2.60    2.42
   9  -4 -12    0.00    2.65
   9   4 -12    1.96    2.36
  -9   4  13   39.44    7.61
   9  -4 -13   31.34    7.55
   9   4 -13   35.55    8.09
  -9   4  14   11.54    4.13
   9  -4 -14    3.65    3.38
   9   4 -14    5.30    3.51
  -9   4  15   24.74    6.15
   9  -4 -15   15.78    5.79
   9   4 -15   29.15    7.03
  -9   4  16    1.45    1.91
   9  -4 -16    0.31    1.95
   9   4 -16    1.87    2.55
  -9   4  17   33.53    6.83
   9  -4 -17   14.97    5.42
   9   4 -17   24.81    6.66
  -9   4  18   48.50    8.88
   9  -4 -18   49.77    9.56
   9   4 -18   45.71    9.16
  -9   4  19   39.12    7.72
   9  -4 -19   42.65    8.27
   9   4 -19   25.41    7.05
  -9   4  20    0.84    2.14
   9  -4 -20    2.33    2.76
   9   4 -20   -0.00    1.81
   9   4 -20    0.40    2.13
  -9   4  21    1.31    2.04
   9  -4 -21    3.44    2.69
   9   4 -21    0.00    1.95
  -9   4  22    5.26    3.09
   9  -4 -22    5.59    3.30
   9   4 -22    3.18    2.75
   9  -4 -23   28.47    6.94
   9   4 -23   18.88    5.89
   9  -4 -24   12.84    4.80
   9   4 -24    9.87    4.09
   9  -4 -25    3.20    2.52
   9   4 -25    3.29    3.30
   9  -4 -26   -0.00    2.23
   9   4 -26    1.31    1.97
   9  -4 -27    7.31    3.85
   9   4 -27    4.52    2.93
   9  -4 -28    0.42    2.79
   9   4 -28    0.00    1.80
   9  -4 -29    5.96    3.20
   9   4 -29    6.19    3.44
   9  -4 -30    2.23    2.56
   9   4 -30   -0.00    1.89
   9  -4 -31    2.01    2.73
   9   4 -31    1.69    2.43
   9  -4 -32   -0.00    2.09
   9   4 -32    0.83    1.72
   9  -4 -33   -0.00    2.96
   9   4 -33   -0.00    2.06
   9   4 -34    0.90    2.24
   9   4 -35    0.00    2.01
  -9   5   1   91.51   13.72
   9  -5  -1  107.20   15.80
   9   5  -1   94.03   14.08
  -9  -5   1   94.50   14.72
  -9   5   2   59.59   10.10
   9  -5  -2   51.15   10.66
   9   5  -2   60.43   10.49
  -9  -5   2   59.16   10.79
  -9   5   3   18.18    5.26
   9  -5  -3   11.76    5.39
   9   5  -3    4.59    3.25
  -9  -5   3    6.15    4.04
  -9   5   4   66.91   10.37
   9  -5  -4   36.25    9.15
   9   5  -4   58.60   10.18
  -9  -5   4   55.84   10.38
  -9   5   5   20.72    5.70
   9   5  -5   15.86    5.52
   9   5  -5   31.74    8.22
  -9   5   6   49.59    8.57
   9   5  -6   32.36    7.44
   9   5  -6   26.89    7.96
  -9   5   7   69.58   10.59
   9   5  -7   36.69    8.51
   9   5  -7   60.69   11.22
  -9   5   8   -0.00    2.39
   9  -5  -8    4.64    3.51
   9   5  -8    0.38    1.93
   9   5  -8    6.75    4.18
  -9   5   9    0.17    1.92
   9  -5  -9    0.78    2.96
   9   5  -9   -0.00    2.59
   9   5  -9    2.01    2.72
  -9   5  10    1.17    2.14
   9  -5 -10    0.00    3.12
   9   5 -10    0.22    2.51
   9   5 -10    5.42    3.69
  -9   5  11   43.48    8.31
   9  -5 -11   51.22    9.82
   9   5 -11   40.66    8.24
   9   5 -11   40.51    9.16
  -9   5  12   17.69    5.23
   9  -5 -12   25.11    6.90
   9   5 -12   37.54    7.38
   9   5 -12   18.58    6.18
  -9   5  13    0.77    1.98
   9  -5 -13   -0.00    2.34
   9   5 -13    0.11    2.23
  -9   5  14   15.64    5.08
   9  -5 -14   23.21    6.21
   9   5 -14   12.31    5.01
  -9   5  15   19.08    5.29
   9  -5 -15   19.11    6.38
   9   5 -15   27.52    6.88
  -9   5  16   32.04    6.94
   9  -5 -16   21.62    6.60
   9   5 -16   29.32    7.62
  -9   5  17   43.67    7.90
   9  -5 -17   39.12    8.24
   9   5 -17   15.98    6.05
  -9   5  18    2.89    2.80
   9  -5 -18    9.43    4.26
   9   5 -18    0.00    2.34
  -9   5  19   -0.00    1.60
   9  -5 -19    3.83    3.25
   9   5 -19    2.12    2.66
  -9   5  20   10.62    3.93
   9  -5 -20    1.07    2.86
   9   5 -20    5.04    3.56
  -9   5  21   28.46    6.47
   9  -5 -21   21.02    6.30
   9   5 -21   19.15    6.19
  -9   5  22   24.40    6.07
   9  -5 -22   17.92    5.66
   9   5 -22   21.09    6.08
   9  -5 -23    0.00    3.38
   9   5 -23    9.58    4.18
   9  -5 -24   -0.00    2.72
   9   5 -24    5.01    3.26
   9  -5 -25    1.46    2.29
   9   5 -25    0.87    2.89
   9  -5 -26    8.16    3.85
   9   5 -26    9.22    4.11
   9  -5 -27   14.57    4.94
   9   5 -27    7.01    3.73
   9  -5 -28    0.91    2.53
   9   5 -28    1.86    2.09
   9  -5 -29    1.42    2.97
   9   5 -29    0.00    1.88
   9  -5 -30    7.71    3.68
   9   5 -30    1.48    2.56
   9  -5 -31    0.00    2.81
   9   5 -31    1.40    2.40
   9  -5 -32    0.47    2.57
   9   5 -32    3.29    2.63
   9   5 -33    0.30    1.90
   9   5 -34    0.40    2.31
  -9   6   1   -0.00    2.03
   9  -6  -1   -0.00    2.47
   9   6  -1    0.35    2.55
  -9  -6   1   -0.00    1.93
  -9   6   2  111.15   14.35
   9  -6  -2   73.94   13.89
   9   6  -2   87.34   13.80
  -9  -6   2   94.33   14.61
  -9   6   3   26.18    6.49
   9  -6  -3   24.42    7.32
   9   6  -3   26.63    6.74
   9   6  -3   19.26    6.79
  -9   6   4   26.43    6.55
   9   6  -4   30.84    7.07
   9   6  -4   19.49    6.89
  -9   6   5   21.50    5.66
   9   6  -5   16.81    5.51
   9   6  -5   11.79    5.73
  -9   6   6   10.96    4.40
   9   6  -6   12.58    4.73
   9   6  -6    3.40    3.47
  -9   6   7   16.34    5.18
   9  -6  -7   17.05    5.96
   9   6  -7   33.06    7.10
   9   6  -7   20.97    6.74
  -9   6   8   77.95   11.11
   9  -6  -8   35.56    9.06
   9   6  -8   61.27   10.26
   9   6  -8   45.05   10.46
  -9   6   9    8.75    4.29
   9  -6  -9   12.26    5.40
   9   6  -9    5.83    3.78
   9   6  -9   11.66    5.23
  -9   6  10   -0.00    1.65
   9  -6 -10   -0.00    2.32
   9   6 -10    0.00    2.32
   9   6 -10   -0.00    2.42
  -9   6  11    0.72    1.96
   9  -6 -11   -0.00    1.74
   9   6 -11   -0.00    2.37
   9   6 -11    2.39    3.12
  -9   6  12   25.34    6.21
   9  -6 -12   24.65    7.17
   9   6 -12    7.05    3.80
   9   6 -12   23.59    6.88
  -9   6  13   15.65    4.86
   9  -6 -13    3.70    3.77
   9   6 -13   15.28    5.12
   9   6 -13   12.45    5.45
  -9   6  14   32.57    7.22
   9  -6 -14   24.43    7.01
   9   6 -14   34.61    7.47
   9   6 -14   20.44    6.52
  -9   6  15    8.09    3.61
   9  -6 -15    6.51    3.66
   9   6 -15    6.20    3.72
   9   6 -15    9.65    4.87
  -9   6  16    0.00    2.30
   9  -6 -16    2.46    3.58
   9   6 -16    0.60    2.06
   9   6 -16    0.00    2.71
  -9   6  17   13.56    4.52
   9  -6 -17   15.00    5.25
   9   6 -17    9.27    4.23
   9   6 -17   10.81    4.92
  -9   6  18   43.96    8.24
   9  -6 -18   22.20    6.96
   9   6 -18   36.43    8.28
  -9   6  19   13.69    4.74
   9  -6 -19    5.05    3.42
   9   6 -19   -0.00    2.14
  -9   6  20    2.75    2.54
   9  -6 -20    6.82    3.66
   9   6 -20    5.71    3.64
  -9   6  21    4.96    3.06
   9  -6 -21    2.20    2.39
   9   6 -21    4.15    3.13
  -9   6  22    4.01    2.88
   9  -6 -22    1.32    2.84
   9   6 -22    4.27    3.93
   9  -6 -23   12.18    4.58
   9   6 -23   12.07    4.76
   9  -6 -24    6.29    3.35
   9   6 -24    5.57    3.86
   9  -6 -25   12.26    4.63
   9   6 -25    3.02    3.05
   9  -6 -26    2.36    2.61
   9   6 -26    0.00    2.72
   9  -6 -27   -0.00    2.05
   9   6 -27    0.07    2.27
   9  -6 -28    7.96    3.98
   9   6 -28    2.84    3.01
   9  -6 -29    1.23    2.64
   9   6 -29    2.24    2.72
   9  -6 -30    4.49    3.33
   9   6 -30    0.00    2.48
   9  -6 -31    3.40    3.10
   9   6 -31    0.00    2.19
  -9   7   1   18.71    5.48
   9  -7  -1   13.57    5.42
   9   7  -1   13.81    5.35
  -9   7   2   10.70    4.26
   9  -7  -2    5.47    3.92
   9   7  -2    1.81    2.72
  -9   7   3   -0.00    1.79
   9   7  -3   -0.00    2.80
  -9   7   4   24.46    6.13
   9   7  -4   10.39    4.61
  -9   7   5   13.00    4.86
   9   7  -5    7.92    4.07
  -9   7   6   35.20    8.01
   9  -7  -6   27.28    7.71
   9   7  -6   41.81    8.49
  -9   7   7    0.54    2.29
   9  -7  -7    0.60    3.26
   9   7  -7   12.29    4.52
  -9   7   8   -0.00    2.05
   9  -7  -8   -0.00    2.41
   9   7  -8   -0.00    2.34
  -9   7   9    6.42    3.53
   9  -7  -9    2.78    3.43
   9   7  -9   14.53    5.28
  -9   7  10   18.74    5.75
   9  -7 -10   29.69    7.57
   9   7 -10   11.86    4.78
   9   7 -10   14.15    5.79
  -9   7  11   13.14    4.77
   9  -7 -11   12.55    5.13
   9   7 -11    5.54    3.57
   9   7 -11   12.52    5.84
  -9   7  12   33.91    7.88
   9  -7 -12   56.37   10.74
   9   7 -12   42.64    8.79
   9   7 -12   44.07    9.90
  -9   7  13   -0.00    2.52
   9  -7 -13   -0.00    2.79
   9   7 -13    1.54    2.13
   9   7 -13    2.41    3.77
  -9   7  14    1.40    2.30
   9  -7 -14    5.48    3.99
   9   7 -14    0.00    1.82
   9   7 -14    9.15    4.49
  -9   7  15    0.30    2.03
   9  -7 -15    2.95    2.97
   9   7 -15    4.78    3.30
   9   7 -15   -0.00    1.50
  -9   7  16   51.63    9.27
   9  -7 -16   29.92    8.10
   9   7 -16   39.89    8.46
   9   7 -16   41.36    9.61
  -9   7  17    2.43    2.98
   9  -7 -17    0.00    2.32
   9   7 -17    3.77    2.92
   9   7 -17    2.15    3.56
  -9   7  18   -0.00    2.28
   9  -7 -18    1.23    2.66
   9   7 -18   -0.00    1.89
   9   7 -18   -0.00    2.81
  -9   7  19    0.58    2.12
   9  -7 -19    0.88    2.34
   9   7 -19    1.35    2.69
   9   7 -19   -0.00    2.89
  -9   7  20   13.74    4.71
   9  -7 -20    7.97    4.40
   9   7 -20    9.08    4.87
  -9   7  21    9.60    4.17
   9  -7 -21    7.83    3.84
  -9   7  22   18.27    5.38
   9  -7 -22    7.99    4.13
   9  -7 -23    0.00    2.45
   9  -7 -24    1.37    2.83
   9  -7 -25    1.14    2.23
   9  -7 -26    6.19    3.80
   9  -7 -27    2.10    2.73
   9  -7 -28   -0.00    2.51
   9  -7 -29   -0.00    1.74
   9  -7 -30    0.00    2.60
  -9   8   1   12.16    4.66
   9  -8  -1    7.43    5.05
   9   8  -1   13.74    5.46
  -9   8   2   22.95    6.46
   9   8  -2   18.08    6.13
  -9   8   3    0.76    3.04
   9   8  -3    0.87    2.35
  -9   8   4   42.31    8.78
   9   8  -4   51.07   10.15
  -9   8   5    0.51    2.35
   9  -8  -5   -0.00    3.01
   9   8  -5    0.80    2.55
  -9   8   6    4.66    3.32
   9  -8  -6    1.53    3.19
   9   8  -6    4.75    3.65
  -9   8   7    3.16    3.48
   9  -8  -7    3.17    3.21
   9   8  -7    2.98    3.26
  -9   8   8   58.35   10.33
   9  -8  -8   39.71    9.78
   9   8  -8   53.12   10.38
  -9   8   9    7.01    3.89
   9  -8  -9    6.28    4.45
   9   8  -9    5.49    3.70
  -9   8  10    9.22    4.51
   9  -8 -10    7.83    4.68
   9   8 -10   18.31    5.77
  -9   8  11    3.34    2.81
   9  -8 -11    1.22    3.14
   9   8 -11    9.74    4.53
  -9   8  12   15.66    5.30
   9  -8 -12   17.34    6.08
   9   8 -12   22.28    6.50
  -9   8  13    1.41    2.32
   9  -8 -13   -0.00    1.82
   9   8 -13   -0.00    2.08
  -9   8  14   25.79    6.51
   9  -8 -14   10.69    5.11
   9   8 -14    1.91    3.17
  -9   8  15   -0.00    1.81
   9  -8 -15    0.86    3.46
   9   8 -15   -0.00    2.19
  -9   8  16    3.07    3.09
   9  -8 -16    7.21    3.83
   9   8 -16    4.06    3.47
  -9   8  17    4.18    3.07
   9  -8 -17    2.96    4.04
   9   8 -17    3.34    3.26
  -9   8  18   11.99    4.90
   9  -8 -18   15.87    6.06
   9   8 -18   23.34    6.32
  -9   8  19    2.48    2.73
   9  -8 -19    0.75    3.07
  -9   8  20    8.67    4.10
   9  -8 -20    4.16    3.81
  -9   8  21    0.00    2.76
   9  -8 -21    1.78    2.65
  -9   8  22    7.14    3.52
   9  -8 -22    2.23    2.76
  -9   8  23   -0.00    2.12
   9  -8 -23    3.29    3.36
   9  -8 -24    4.61    4.11
   9  -8 -25    0.99    2.41
   9  -8 -26    2.43    3.08
   9  -8 -27    0.00    2.60
   9  -8 -28    0.00    2.57
   9  -8 -29   -0.00    2.39
  -9   9   1    4.90    3.38
   9   9  -1    4.40    3.87
  -9   9   2   25.95    7.32
   9   9  -2   32.94    8.04
  -9   9   3    1.84    2.37
   9  -9  -3    0.08    2.88
   9   9  -3    2.49    3.49
  -9   9   4    8.27    4.18
   9  -9  -4    8.53    4.79
   9   9  -4    2.45    3.74
  -9   9   5    2.86    2.54
   9  -9  -5   -0.00    3.14
   9   9  -5    8.18    4.25
  -9   9   6   84.01   12.92
   9  -9  -6   62.38   12.51
   9   9  -6   58.84   11.53
  -9   9   7    1.15    2.76
   9  -9  -7   -0.00    3.26
   9   9  -7   -0.00    2.82
  -9   9   8    2.69    3.23
   9  -9  -8    0.00    2.37
   9   9  -8   -0.00    2.46
  -9   9   9   -0.00    2.15
   9  -9  -9    0.85    2.68
   9   9  -9   -0.00    2.57
  -9   9  10   13.50    5.17
   9  -9 -10   13.52    5.39
   9   9 -10    1.47    2.87
  -9   9  11   -0.00    1.98
   9  -9 -11    2.72    3.04
   9   9 -11    0.51    2.92
  -9   9  12   37.30    8.15
   9  -9 -12   20.18    7.06
   9   9 -12   28.93    7.49
  -9   9  13    0.67    2.25
   9  -9 -13   -0.00    2.53
   9   9 -13    2.23    2.92
  -9   9  14    1.86    2.40
   9  -9 -14   -0.00    3.04
   9   9 -14    2.13    2.75
  -9   9  15    2.89    3.01
   9  -9 -15    2.84    3.45
   9   9 -15    1.67    2.98
  -9   9  16   38.78    8.18
   9  -9 -16   19.09    6.78
   9   9 -16   24.86    7.24
  -9   9  17    2.08    2.91
   9  -9 -17   -0.00    2.57
   9   9 -17    0.00    2.63
  -9   9  18    0.61    2.11
   9  -9 -18    0.65    3.06
   9   9 -18    0.28    2.30
  -9   9  19   -0.00    2.28
   9  -9 -19    1.77    2.77
  -9   9  20    7.84    3.90
   9  -9 -20   10.31    4.79
  -9   9  21    0.42    2.12
   9  -9 -21    0.29    2.04
  -9   9  22    9.55    4.14
   9  -9 -22   11.46    5.08
  -9   9  23   -0.00    1.79
   9  -9 -23   -0.00    2.61
   9  -9 -24    0.00    2.47
   9  -9 -25    0.82    2.10
   9  -9 -26    5.65    4.34
   9  -9 -27   -0.00    2.76
  -9  10   1   -0.00    2.39
   9  10  -1    1.28    3.18
  -9  10   2   14.22    5.37
   9 -10  -2   10.71    5.71
   9  10  -2   12.84    5.38
  -9  10   3    2.08    2.73
   9 -10  -3    2.62    3.65
   9  10  -3    0.64    2.57
  -9  10   4   33.18    7.82
   9 -10  -4   16.46    6.49
   9  10  -4   36.65    8.45
  -9  10   5   -0.00    2.89
   9 -10  -5    2.06    3.45
   9  10  -5    1.13    3.13
  -9  10   6    0.38    2.33
   9 -10  -6    2.47    3.21
   9  10  -6    0.04    2.67
  -9  10   7    2.33    3.11
   9 -10  -7    1.22    3.28
   9  10  -7    6.14    4.10
  -9  10   8   21.12    6.62
   9 -10  -8   19.03    6.82
   9  10  -8   22.70    6.69
  -9  10   9    2.55    3.17
   9 -10  -9    0.00    2.92
   9  10  -9    0.75    3.23
  -9  10  10    4.08    3.88
   9 -10 -10    4.86    4.54
   9  10 -10    4.48    4.40
  -9  10  11   -0.00    2.48
   9 -10 -11    2.82    3.54
   9  10 -11    4.47    3.72
  -9  10  12    3.40    3.25
   9 -10 -12    3.19    3.36
   9  10 -12    5.39    3.62
  -9  10  13    1.77    3.21
   9 -10 -13   -0.00    3.66
   9  10 -13    1.77    3.23
  -9  10  14   34.23    7.80
   9 -10 -14    7.11    4.85
   9  10 -14   25.18    7.27
  -9  10  15    1.03    2.37
   9 -10 -15    0.62    3.35
   9  10 -15    0.19    2.23
  -9  10  16    1.16    2.78
   9 -10 -16    0.42    2.37
   9  10 -16   -0.00    2.52
  -9  10  17    0.57    2.32
   9 -10 -17   -0.00    2.60
   9  10 -17   -0.00    2.39
  -9  10  18   20.72    6.36
   9 -10 -18   19.95    7.05
  -9  10  19   -0.00    2.41
   9 -10 -19   -0.00    4.00
  -9  10  20   10.01    4.72
   9 -10 -20    4.12    3.68
  -9  10  21   -0.00    2.55
   9 -10 -21   -0.00    2.33
  -9  10  22   10.43    4.48
   9 -10 -22    6.16    4.13
  -9  10  23    0.58    2.41
   9 -10 -23    1.26    3.39
   9 -10 -24    5.79    4.01
   9 -10 -25    4.07    3.55
   9 -10 -26   -0.00    2.71
  -9  11   1   -0.00    2.68
   9  11  -1   -0.00    3.16
  -9  11   2   32.32    7.86
   9  11  -2   26.69    7.97
  -9  11   3    1.64    3.09
   9  11  -3    0.32    3.12
  -9  11   4   14.99    5.50
   9 -11  -4    3.33    4.13
   9  11  -4    3.45    3.63
  -9  11   5   -0.00    2.52
   9 -11  -5    1.65    2.67
   9  11  -5    0.00    3.04
  -9  11   6   12.89    5.26
   9 -11  -6    8.96    5.16
   9  11  -6   13.73    6.07
  -9  11   7    0.67    2.61
   9 -11  -7    1.43    3.06
   9  11  -7    1.21    2.91
  -9  11   8    0.00    2.86
   9 -11  -8    0.00    2.64
   9  11  -8    1.56    3.02
  -9  11   9    3.35    3.89
   9 -11  -9    1.10    3.29
   9  11  -9    5.29    4.01
  -9  11  10   10.96    5.51
   9 -11 -10    5.93    5.00
   9  11 -10    9.24    4.75
  -9  11  11    0.00    2.07
   9 -11 -11    0.27    2.38
   9  11 -11    0.01    2.62
  -9  11  12    7.07    4.17
   9 -11 -12    5.10    4.77
   9  11 -12    9.16    4.84
  -9  11  13   -0.00    2.86
   9 -11 -13   -0.00    2.95
   9  11 -13   -0.00    2.62
  -9  11  14    0.00    2.90
   9 -11 -14   -0.00    2.87
   9  11 -14    0.77    2.74
  -9  11  15    3.71    3.11
   9 -11 -15    1.34    3.12
   9  11 -15   -0.00    2.79
  -9  11  16   26.57    7.08
   9 -11 -16   10.61    6.10
   9  11 -16   24.98    7.19
  -9  11  17   -0.00    1.40
   9 -11 -17    1.11    3.31
   9  11 -17    0.51    2.26
  -9  11  18    0.00    2.89
   9 -11 -18    1.63    3.57
  -9  11  19    3.10    3.00
   9 -11 -19   -0.00    3.21
  -9  11  20   12.93    4.91
   9 -11 -20   -0.00    2.88
  -9  11  21   -1.88    3.38
   9 -11 -21    0.00    2.39
  -9  11  22    3.54    3.17
   9 -11 -22    0.19    2.86
  -9  11  23    0.17    2.26
   9 -11 -23    1.81    3.89
   9 -11 -24    0.00    3.02
  -9  12   1    3.08    3.49
   9  12  -1    3.77    3.18
  -9  12   2    3.66    3.26
   9  12  -2    0.00    2.77
  -9  12   3   -0.00    3.71
   9  12  -3    2.27    3.16
  -9  12   4   20.99    6.24
   9  12  -4    9.31    5.41
  -9  12   5    0.00    2.64
   9  12  -5    0.97    2.34
  -9  12   6    3.38    2.98
   9 -12  -6   -0.00    2.50
   9  12  -6    2.07    3.54
  -9  12   7   -0.00    2.47
   9 -12  -7   -0.00    2.85
   9  12  -7    0.00    2.39
  -9  12   8   16.85    5.90
   9 -12  -8    4.27    4.63
   9  12  -8   25.60    7.54
  -9  12   9    2.98    2.92
   9 -12  -9   -0.00    3.30
   9  12  -9    1.91    3.51
  -9  12  10    4.54    3.61
   9 -12 -10    5.32    4.29
   9  12 -10    2.04    3.62
  -9  12  11    1.42    2.24
   9 -12 -11   -0.00    2.80
   9  12 -11    2.14    3.66
  -9  12  12    2.78    3.45
   9 -12 -12    2.75    3.81
   9  12 -12    7.75    4.27
  -9  12  13    1.80    2.70
   9 -12 -13    0.77    2.03
   9  12 -13    1.72    3.22
  -9  12  14   10.54    5.11
   9 -12 -14    5.46    4.51
   9  12 -14   27.51    7.43
  -9  12  15    1.62    2.90
   9 -12 -15   -0.00    2.06
   9  12 -15   -0.00    1.96
  -9  12  16   -0.00    2.29
   9 -12 -16   -0.00    2.88
   9  12 -16    2.04    2.81
  -9  12  17    1.07    2.56
   9 -12 -17   -0.00    3.29
  -9  12  18    0.00    2.59
   9 -12 -18    6.59    4.24
  -9  12  19    2.56    3.02
   9 -12 -19   -0.00    2.78
  -9  12  20    9.38    4.46
   9 -12 -20    4.47    4.11
  -9  12  21    1.22    2.96
   9 -12 -21    1.38    2.40
  -9  12  22    0.48    2.50
   9 -12 -22   -0.00    2.98
  -9  12  23   -0.00    2.43
   9 -12 -23   -0.00    4.10
  -9  13   1    5.59    4.48
   9  13  -1    2.79    3.61
  -9  13   2    1.97    2.74
   9  13  -2   -0.00    2.61
  -9  13   3   -0.00    1.89
   9  13  -3   -0.00    2.21
  -9  13   4   -0.00    2.87
   9  13  -4    4.50    4.34
  -9  13   5    0.00    3.42
   9  13  -5    6.97    4.57
  -9  13   6    0.00    3.54
   9  13  -6   12.36    5.23
  -9  13   7    4.28    3.64
   9  13  -7    5.57    3.96
  -9  13   8    2.29    3.72
   9  13  -8    1.30    2.62
  -9  13   9    0.05    2.09
   9 -13  -9    5.91    4.24
   9  13  -9   -0.00    2.16
  -9  13  10    9.30    4.67
   9 -13 -10    1.65    2.81
   9  13 -10    6.13    4.12
  -9  13  11   -0.00    3.16
   9 -13 -11   -0.00    2.28
   9  13 -11    1.24    3.04
  -9  13  12    7.81    4.96
   9 -13 -12    0.68    4.39
   9  13 -12   13.80    5.56
  -9  13  13    0.81    1.89
   9 -13 -13   -0.00    3.67
   9  13 -13    0.00    2.08
  -9  13  14   -0.00    2.04
   9 -13 -14    1.63    3.72
   9  13 -14    1.67    3.37
  -9  13  15    1.80    2.73
   9 -13 -15   -0.00    2.90
   9  13 -15    1.83    3.60
  -9  13  16    0.00    2.46
   9 -13 -16    6.11    4.58
  -9  13  17    0.00    2.78
   9 -13 -17   -0.00    3.13
  -9  13  18    0.55    1.98
   9 -13 -18    0.44    4.19
  -9  13  19    2.07    3.17
   9 -13 -19   -0.00    2.98
  -9  13  20    0.00    1.97
   9 -13 -20    2.06    2.93
  -9  13  21    5.02    3.97
   9 -13 -21    1.75    3.44
  -9  13  22    1.50    2.80
  -9  13  23    1.16    2.17
  -9  14   1   -0.00    2.39
   9  14  -1    4.02    4.19
  -9  14   2    7.06    4.41
   9  14  -2    7.34    5.01
  -9  14   3    6.42    4.02
   9  14  -3    6.38    4.95
  -9  14   4    6.27    4.28
   9  14  -4   15.54    6.24
  -9  14   5   -0.00    3.26
   9  14  -5    5.12    3.52
  -9  14   6    2.51    3.48
   9  14  -6   -0.00    2.51
  -9  14   7    0.16    3.29
   9  14  -7    4.35    4.83
  -9  14   8    2.73    3.40
   9  14  -8   -0.00    2.82
  -9  14   9    5.88    4.24
   9  14  -9    0.00    3.29
  -9  14  10    6.13    4.18
   9  14 -10    5.26    4.10
  -9  14  11    0.99    3.15
   9  14 -11   -0.00    2.35
  -9  14  12   -0.00    2.60
   9 -14 -12    0.00    3.30
   9  14 -12   -0.00    2.97
  -9  14  13    2.59    2.85
   9 -14 -13    3.79    4.44
   9  14 -13    1.79    3.86
  -9  14  14    0.00    2.27
   9 -14 -14    6.32    4.87
   9  14 -14    4.51    4.28
  -9  14  15    1.60    2.84
   9 -14 -15   -0.00    3.05
   9  14 -15    2.67    3.82
  -9  14  16    1.02    2.36
   9 -14 -16   -0.00    2.44
  -9  14  17   -0.00    2.77
   9 -14 -17   -0.00    3.25
  -9  14  18    3.52    3.84
   9 -14 -18    3.18    3.57
  -9  14  19    0.00    2.95
   9 -14 -19    1.47    3.80
  -9  14  20    1.06    2.61
   9  15  -1    8.21    4.90
   9  15  -2   -0.00    2.82
   9  15  -3    1.63    2.98
   9  15  -4    1.16    3.74
   9  15  -5    1.73    3.56
   9  15  -6    0.69    3.83
   9  15  -7    3.20    3.45
   9  15  -8    2.46    3.84
   9  15  -9   -0.00    2.76
   9  15 -10    3.46    3.37
   9  15 -11    6.52    4.51
   9  15 -12    0.00    2.65
   9  15 -13   -0.00    2.40
   9  15 -14    1.32    3.18
   9 -15 -15   -0.00    2.80
   9 -15 -16   -0.00    2.44
   9 -15 -17   -0.00    3.76
  -8   0   1   -0.00    2.68
  -8   0   1   -0.00    2.09
   8   0  -1    1.23    2.74
  -8   0   2  505.66   46.90
   8   0  -2  423.64   47.30
  -8   0   3    0.25    1.43
   8   0  -3    0.10    2.01
  -8   0   4   72.83   10.99
   8   0  -4   77.92   12.23
  -8   0   5    0.83    1.77
   8   0  -5    0.79    2.07
  -8   0   6   79.18   11.22
   8   0  -6   71.10   11.67
  -8   0   7    0.09    2.09
   8   0  -7   -0.00    2.41
  -8   0   8  205.74   21.53
   8   0  -8  157.88   21.31
  -8   0   9   -0.00    2.10
   8   0  -9    0.15    2.33
  -8   0  10   -0.00    1.98
  -8   0  11   -0.00    1.37
  -8   0  12  156.70   18.60
  -8   0  13    0.22    1.62
   8   0 -13   -0.00    1.68
  -8   0  14   77.97   10.90
   8   0 -14   66.29   10.97
  -8   0  15   -0.00    1.28
   8   0 -15   -0.00    1.85
  -8   0  16    3.49    2.58
   8   0 -16    4.38    2.59
  -8   0  17    0.61    1.65
   8   0 -17   -0.00    1.68
  -8   0  18  106.60   13.30
   8   0 -18   86.08   13.01
  -8   0  19    0.44    1.82
   8   0 -19    1.05    2.62
  -8   0  20    8.59    3.28
   8   0 -20   10.99    4.12
  -8   0  21    0.54    1.64
   8   0 -21   -0.00    1.57
   8   0 -22   47.21    8.44
   8   0 -23    0.13    1.55
   8   0 -24   28.87    6.23
   8   0 -25   -0.00    1.99
   8   0 -26   -0.00    1.63
   8   0 -27    0.54    1.90
   8   0 -28   31.96    6.43
   8   0 -29    0.00    1.71
   8   0 -30    0.80    1.96
   8   0 -31    1.47    1.86
   8   0 -32    6.49    2.95
   8   0 -33   -0.00    1.47
   8   0 -34   10.02    3.36
   8   0 -35   -0.00    1.43
   8   0 -36    0.46    1.22
   8   0 -37    0.23    1.51
   8   0 -38    2.53    1.90
  -8   1   1   65.94    9.57
  -8   1   1   40.92    8.17
   8  -1  -1   52.31    9.71
   8   1  -1   31.37    8.46
  -8  -1   1   77.77   10.46
  -8   1   2    3.20    2.59
   8  -1  -2    4.34    2.97
   8   1  -2    2.96    2.81
  -8  -1   2    6.43    2.92
  -8   1   3    5.48    3.04
   8  -1  -3    4.31    3.13
   8   1  -3    3.20    3.05
  -8  -1   3    3.35    2.52
  -8   1   4   32.97    6.61
   8  -1  -4   30.13    7.14
   8   1  -4   38.05    7.84
  -8  -1   4   31.11    6.68
  -8   1   5    5.60    3.22
   8  -1  -5    2.43    2.62
   8   1  -5    3.17    2.88
  -8  -1   5    5.11    2.90
  -8   1   6   78.38   11.27
   8  -1  -6   73.65   11.72
   8   1  -6   80.39   12.28
  -8  -1   6   67.32   10.73
  -8   1   7    7.08    3.06
   8  -1  -7   13.10    4.68
   8   1  -7    5.18    3.48
  -8  -1   7    5.49    3.16
  -8   1   8    2.21    2.09
   8  -1  -8    6.29    3.49
   8   1  -8    5.17    3.21
  -8  -1   8    2.97    2.49
  -8   1   9   10.68    3.68
   8  -1  -9   10.57    4.14
  -8  -1   9    8.18    3.29
  -8   1  10  115.43   15.52
  -8  -1  10  145.63   16.72
  -8   1  11    3.20    2.38
  -8  -1  11    6.26    3.32
  -8   1  12   10.53    3.64
  -8  -1  12    9.96    3.72
  -8   1  13    0.79    1.69
   8  -1 -13   -0.00    2.10
   8   1 -13    1.92    2.44
  -8  -1  13    0.57    1.75
  -8   1  14   69.90   10.38
   8  -1 -14   56.21   10.34
   8   1 -14   75.97   11.37
  -8  -1  14   78.88   10.93
  -8   1  15   41.98    7.27
   8  -1 -15   30.21    6.91
   8   1 -15   43.82    7.91
  -8  -1  15   31.79    6.59
  -8   1  16   69.84    9.93
   8  -1 -16   76.91   11.02
   8   1 -16   48.23    9.42
  -8  -1  16   59.11    9.55
  -8   1  17    3.07    2.30
   8  -1 -17    3.76    2.68
   8   1 -17    0.58    2.16
  -8  -1  17    2.65    2.18
  -8   1  18    3.09    2.46
   8  -1 -18    0.02    1.47
   8   1 -18    0.52    1.99
  -8  -1  18    2.42    2.47
  -8   1  19    3.11    2.41
   8  -1 -19    4.00    3.01
   8   1 -19    6.30    3.40
  -8  -1  19    2.16    2.15
  -8   1  20   14.68    4.27
   8  -1 -20   17.76    5.08
   8   1 -20   16.16    4.71
  -8  -1  20   16.52    4.41
  -8   1  21    0.55    1.67
   8  -1 -21   -0.00    2.00
   8   1 -21    0.14    1.81
  -8  -1  21   -0.00    1.72
   8  -1 -22   48.92    8.56
   8   1 -22   43.40    8.10
   8  -1 -23   -0.00    2.27
   8   1 -23    0.69    2.32
   8  -1 -24    8.58    3.63
   8   1 -24    5.60    3.29
   8  -1 -25    1.66    2.37
   8   1 -25   -0.00    1.66
   8  -1 -26   13.48    4.40
   8   1 -26   15.29    4.54
   8  -1 -27    0.00    2.32
   8   1 -27    0.65    1.98
   8  -1 -28    2.48    2.56
   8   1 -28   -0.00    1.92
   8  -1 -29   -0.00    1.34
   8   1 -29    0.70    2.07
   8  -1 -30   14.17    4.25
   8   1 -30   21.29    5.11
   8  -1 -31    0.75    1.62
   8   1 -31   -0.00    1.83
   8  -1 -32   12.19    3.76
   8   1 -32   10.05    3.87
   8  -1 -33    0.00    1.35
   8   1 -33   -0.00    1.88
   8  -1 -34    0.27    1.71
   8   1 -34    3.06    2.43
   8  -1 -35    2.33    1.75
   8   1 -35    0.52    1.60
   8  -1 -36    6.99    2.91
   8   1 -36    4.87    2.90
   8  -1 -37   -0.00    1.11
   8   1 -37    0.31    1.81
   8  -1 -38    2.90    2.10
   8   1 -38    1.68    2.25
   8   1 -39   -0.00    1.97
  -8   2   1    0.00    2.03
  -8   2   1   -0.00    1.79
   8  -2  -1   -0.00    2.09
   8   2  -1   -0.00    2.57
  -8  -2   1    0.00    1.67
  -8   2   2   49.45    8.78
   8  -2  -2   44.41    9.44
   8   2  -2   67.30   10.96
  -8  -2   2   69.09   10.20
  -8   2   3    9.95    3.80
   8  -2  -3    8.60    3.92
   8   2  -3   11.61    4.79
  -8  -2   3    9.31    3.93
  -8   2   4   28.20    6.26
   8  -2  -4   35.43    7.62
   8   2  -4   28.01    7.36
  -8  -2   4   43.66    7.70
  -8   2   5    7.49    3.31
   8  -2  -5    3.01    3.28
   8   2  -5    5.29    3.26
  -8  -2   5    7.17    3.33
  -8   2   6   77.74   11.06
   8  -2  -6   66.96   11.37
   8   2  -6   75.35   11.97
  -8  -2   6   68.15   10.81
  -8   2   7   40.76    7.11
   8  -2  -7   18.53    6.15
   8   2  -7   28.36    7.00
  -8  -2   7   36.56    7.03
  -8   2   8  104.11   13.01
   8  -2  -8   89.19   13.37
   8   2  -8   70.07   12.60
  -8  -2   8  103.12   13.31
  -8   2   9    8.38    3.49
  -8  -2   9    7.96    3.44
  -8   2  10    4.02    2.22
  -8  -2  10    0.00    1.95
  -8   2  11    1.33    1.70
  -8  -2  11    3.50    2.17
  -8   2  12   57.40    8.84
   8   2 -12   56.26    9.65
  -8  -2  12   40.82    8.11
  -8   2  13   31.30    6.50
   8  -2 -13   32.08    7.22
   8   2 -13   32.45    7.12
  -8  -2  13   38.03    7.19
  -8   2  14   24.72    5.60
   8  -2 -14   19.41    5.43
   8   2 -14   28.93    6.67
  -8  -2  14   22.47    5.53
  -8   2  15   25.06    5.57
   8  -2 -15   22.45    5.79
   8   2 -15   11.89    4.44
  -8  -2  15   24.92    5.67
  -8   2  16   19.84    5.06
   8  -2 -16   26.13    6.45
   8   2 -16   31.75    6.66
  -8  -2  16   24.39    5.71
  -8   2  17   15.58    4.41
   8  -2 -17   28.19    6.24
   8   2 -17   15.31    4.90
  -8  -2  17   11.82    4.16
  -8   2  18  145.95   16.59
   8  -2 -18  115.02   16.34
   8   2 -18  139.35   17.21
  -8  -2  18  124.68   16.11
  -8   2  19    2.11    2.15
   8  -2 -19    6.39    3.27
   8   2 -19    1.60    2.68
  -8  -2  19    4.99    2.88
  -8   2  20    1.62    1.98
   8  -2 -20    1.39    2.17
   8   2 -20    2.26    2.40
  -8  -2  20    0.53    1.81
  -8   2  21    2.17    1.88
   8  -2 -21    1.68    2.32
   8   2 -21    0.73    1.84
  -8   2  22   17.35    4.77
   8  -2 -22   36.58    7.00
   8   2 -22   30.45    6.46
   8  -2 -23    0.82    1.73
   8   2 -23   -0.00    1.69
   8  -2 -24    0.95    1.96
   8   2 -24    1.80    2.22
   8  -2 -25   -0.00    2.00
   8   2 -25    0.46    1.78
   8  -2 -26    1.00    2.06
   8   2 -26    4.18    2.69
   8  -2 -27   -0.00    1.69
   8   2 -27   -0.00    1.96
   8  -2 -28   13.22    4.49
   8   2 -28   17.32    4.82
   8  -2 -29    2.44    2.10
   8   2 -29    3.90    2.71
   8  -2 -30    2.27    2.00
   8   2 -30    2.54    2.26
   8  -2 -31    1.24    1.77
   8   2 -31    0.98    2.09
   8  -2 -32    3.75    2.74
   8   2 -32    6.03    3.02
   8  -2 -33   -0.00    1.90
   8   2 -33    1.09    1.78
   8  -2 -34    0.00    1.97
   8   2 -34    4.18    2.54
   8  -2 -35    1.71    2.35
   8   2 -35    0.00    1.81
   8  -2 -36    2.20    1.96
   8   2 -36    0.66    1.72
   8  -2 -37    0.27    1.74
   8   2 -37    0.00    1.55
   8   2 -38    1.60    1.82
   8   2 -39    0.07    1.27
   8  -3  -1   69.65   12.30
   8   3  -1   81.17   13.26
  -8  -3   1   91.22   12.73
   8  -3  -2   -0.00    2.08
   8   3  -2    0.00    2.65
  -8  -3   2    0.83    1.94
  -8   3   3   40.91    7.33
   8  -3  -3   34.11    7.64
   8   3  -3   29.38    7.65
  -8  -3   3   29.35    6.77
  -8   3   4   85.09   12.71
   8  -3  -4   95.58   14.17
   8   3  -4   99.39   14.81
  -8  -3   4  105.37   13.96
  -8   3   5   13.70    4.30
   8  -3  -5   14.08    4.88
   8   3  -5   19.00    5.69
  -8  -3   5    8.74    3.59
  -8   3   6   20.30    5.60
   8  -3  -6   37.51    7.79
   8   3  -6   30.65    7.69
  -8  -3   6   34.57    7.14
  -8   3   7   15.04    4.24
   8  -3  -7   10.67    4.36
   8   3  -7   11.37    4.59
  -8  -3   7    8.52    3.62
  -8   3   8    8.28    3.50
   8  -3  -8    8.95    3.99
  -8  -3   8    2.12    2.20
  -8   3   9    3.95    2.30
  -8  -3   9   -0.00    1.47
  -8   3  10   79.60   11.50
  -8  -3  10   79.18   11.85
  -8   3  11   80.13   11.17
   8   3 -11   69.05   11.60
  -8  -3  11   66.42   10.72
  -8   3  12    3.50    2.87
   8  -3 -12    2.95    2.66
   8   3 -12    0.24    2.38
  -8  -3  12    3.19    2.26
  -8   3  13   10.90    3.78
   8  -3 -13   10.18    4.33
   8   3 -13    9.25    4.05
  -8  -3  13    9.66    3.74
  -8   3  14   21.34    5.22
   8  -3 -14   13.67    4.95
   8   3 -14   21.99    5.95
  -8  -3  14   15.37    4.63
  -8   3  15   29.35    6.18
   8  -3 -15   33.51    7.13
   8   3 -15   20.19    6.15
  -8  -3  15   26.49    6.13
  -8   3  16   80.41   11.02
   8  -3 -16   67.67   11.11
   8   3 -16   70.29   11.31
  -8  -3  16   61.36   10.26
  -8   3  17   -0.00    1.60
   8  -3 -17   -0.00    2.18
   8   3 -17   -0.00    2.13
  -8  -3  17    0.01    1.82
  -8   3  18    6.28    3.04
   8  -3 -18    3.24    2.89
   8   3 -18    7.38    3.65
  -8  -3  18    3.02    2.45
  -8   3  19   10.18    3.75
   8  -3 -19   14.60    4.99
   8   3 -19    6.14    3.45
  -8  -3  19   13.64    4.19
  -8   3  20   77.23   11.20
   8  -3 -20   65.61   11.26
   8   3 -20  112.72   12.55
   8   3 -20   72.69   11.65
  -8  -3  20   66.10   10.81
  -8   3  21    6.31    3.11
   8  -3 -21    8.35    3.40
   8   3 -21    3.90    2.91
  -8   3  22   10.37    3.76
   8  -3 -22   12.11    4.33
   8   3 -22    8.62    3.71
   8  -3 -23    0.00    1.65
   8   3 -23    1.83    2.26
   8  -3 -24   11.15    3.96
   8   3 -24   17.55    4.91
   8  -3 -25    8.81    3.92
   8   3 -25    9.57    3.94
   8  -3 -26    6.69    3.17
   8   3 -26    3.79    2.64
   8  -3 -27    0.23    1.57
   8   3 -27    0.00    1.40
   8  -3 -28    0.00    2.17
   8   3 -28    0.02    1.61
   8  -3 -29    0.31    2.10
   8   3 -29    1.33    2.14
   8  -3 -30   11.06    4.01
   8   3 -30    9.05    3.44
   8  -3 -31    1.02    1.87
   8   3 -31    0.00    1.74
   8  -3 -32    4.80    2.81
   8   3 -32    6.33    3.09
   8  -3 -33    0.04    1.60
   8   3 -33    0.10    1.74
   8  -3 -34    3.62    2.45
   8   3 -34    2.71    2.39
   8  -3 -35    2.29    2.23
   8   3 -35    0.86    1.73
   8  -3 -36    8.44    3.27
   8   3 -36    2.34    2.31
   8   3 -37    0.33    1.50
   8   3 -38    0.40    1.69
   8  -4  -1   50.60    9.58
   8   4  -1   34.18    8.38
   8  -4  -2   12.58    4.63
   8   4  -2   22.90    6.62
   8  -4  -3   10.32    4.62
   8   4  -3   15.60    5.42
   8  -4  -4   81.97   13.63
   8   4  -4  111.18   15.40
   8  -4  -5    2.49    2.77
   8   4  -5    5.86    3.83
  -8  -4   5    6.00    3.70
  -8  -4   5   10.27    3.79
   8  -4  -6   41.88    8.65
  -8  -4   6   36.75    7.72
  -8  -4   6   42.13    8.01
   8  -4  -7   56.88   10.75
  -8  -4   7   76.80   11.36
  -8  -4   7   69.32   11.04
  -8  -4   8   24.32    5.93
  -8  -4   8   26.23    6.18
   8   4  -9    9.26    3.73
  -8  -4   9    7.38    3.64
  -8  -4   9    7.14    3.47
   8   4 -10    4.38    3.17
   8   4 -10    2.05    2.46
  -8  -4  10   -0.00    2.12
   8  -4 -11    5.28    3.34
   8   4 -11    5.51    3.08
   8   4 -11   10.77    4.31
  -8  -4  11    5.77    3.22
   8  -4 -12   71.95   11.76
   8   4 -12   89.78   11.89
   8   4 -12   61.56   11.18
  -8  -4  12   74.35   11.45
   8  -4 -13   15.22    5.34
   8   4 -13   13.01    4.53
   8   4 -13   15.30    5.16
  -8  -4  13   22.63    5.55
   8  -4 -14   36.81    8.18
   8   4 -14   53.76    8.51
   8   4 -14   32.58    7.48
   8  -4 -15    2.31    2.76
   8   4 -15    0.75    2.02
   8   4 -15   -0.00    1.66
   8  -4 -16   12.73    4.45
   8   4 -16   25.77    5.67
   8   4 -16   11.04    4.74
   8  -4 -17   19.30    5.69
   8   4 -17   25.35    5.68
   8   4 -17   15.67    5.34
   8  -4 -18   58.29   10.05
   8   4 -18   47.63    8.66
   8   4 -18   65.27   10.42
   8  -4 -19    4.21    3.15
   8   4 -19    7.33    3.21
   8   4 -19    0.00    2.38
   8  -4 -20    9.27    3.98
   8   4 -20   16.75    4.68
   8   4 -20   12.74    4.73
  -8   4  21    1.00    2.08
   8  -4 -21   -0.00    2.38
   8   4 -21   -0.00    1.52
  -8   4  22   20.62    5.47
   8  -4 -22   21.48    5.66
   8   4 -22   16.09    4.86
   8  -4 -23    7.14    3.63
   8   4 -23   14.65    4.47
   8  -4 -24    2.85    2.83
   8   4 -24    0.00    2.64
   8  -4 -25   -0.00    1.87
   8   4 -25    0.00    1.85
   8  -4 -26   -0.00    1.89
   8   4 -26    0.00    1.58
   8  -4 -27    5.60    2.83
   8   4 -27    1.39    2.14
   8  -4 -28    7.46    3.31
   8   4 -28    6.42    3.12
   8  -4 -29    8.47    3.51
   8   4 -29    4.90    2.85
   8  -4 -30    2.96    2.60
   8   4 -30    0.93    2.13
   8  -4 -31    0.23    2.09
   8   4 -31   -0.00    1.87
   8  -4 -32    5.59    3.14
   8   4 -32    2.62    2.31
   8  -4 -33    5.76    2.95
   8   4 -33    5.65    2.95
   8  -4 -34    2.97    2.60
   8   4 -34    4.76    2.74
   8  -4 -35    2.23    2.31
   8   4 -35    0.37    2.03
   8   4 -36    0.63    1.97
   8   4 -37    2.21    2.25
   8   4 -38    4.36    2.69
   8  -5  -1   22.41    6.67
   8   5  -1   25.91    7.36
  -8  -5   1   23.69    6.28
   8  -5  -2   17.39    5.64
   8   5  -2   15.11    6.00
  -8  -5   2   19.00    5.52
   8  -5  -3   64.24   11.34
   8   5  -3   54.07   11.32
  -8  -5   3   75.89   11.77
   8  -5  -4   10.86    4.38
   8   5  -4    7.93    4.57
  -8  -5   4   10.17    4.10
   8  -5  -5   43.04    8.93
  -8  -5   5   49.58    9.28
   8  -5  -6   82.50   13.12
  -8  -5   6   79.23   12.46
  -8  -5   7    0.10    1.73
   8   5  -9    8.21    4.43
   8   5 -10  168.38   19.84
   8   5 -10  150.51   20.48
   8  -5 -11   32.91    7.43
   8   5 -11   29.08    6.67
   8   5 -11   31.66    7.56
   8  -5 -12    2.12    2.42
   8   5 -12   -0.00    2.01
   8   5 -12    3.98    2.99
   8  -5 -13   -0.00    2.22
   8   5 -13   -0.00    2.34
   8   5 -13    4.43    2.58
   8  -5 -14   15.49    4.91
   8   5 -14   12.00    4.17
   8   5 -14    7.00    3.73
   8  -5 -15   18.93    5.80
   8   5 -15   20.11    5.36
   8   5 -15   26.05    6.56
   8  -5 -16   43.12    8.91
   8   5 -16   55.10    9.16
   8   5 -16   60.92   10.17
   8  -5 -17    3.59    3.15
   8   5 -17    8.73    3.59
   8   5 -17    5.19    3.45
   8  -5 -18    0.00    2.88
   8   5 -18   -0.00    1.98
   8   5 -18    2.41    2.97
   8  -5 -19   19.51    5.83
   8   5 -19   18.05    4.93
   8   5 -19   13.82    4.87
   8  -5 -20   20.87    5.94
   8   5 -20   24.42    5.81
   8   5 -20   22.79    6.13
   8  -5 -21   22.08    6.15
   8   5 -21   24.34    6.23
   8  -5 -22    9.99    4.19
   8   5 -22    9.15    3.81
   8  -5 -23    3.88    2.72
   8   5 -23    0.00    2.30
   8  -5 -24    5.76    3.35
   8   5 -24    6.21    3.60
   8  -5 -25    8.84    4.07
   8   5 -25    6.29    3.60
   8  -5 -26    5.99    3.35
   8   5 -26    4.41    3.26
   8  -5 -27    0.00    2.22
   8   5 -27    0.72    2.43
   8  -5 -28   -0.00    2.45
   8   5 -28   -0.00    2.01
   8  -5 -29    2.14    2.30
   8   5 -29    0.77    1.94
   8  -5 -30    4.37    3.35
   8   5 -30   12.25    4.15
   8  -5 -31    1.50    2.38
   8   5 -31    2.05    2.47
   8  -5 -32    7.09    3.65
   8   5 -32    0.01    2.27
   8  -5 -33    2.50    2.67
   8   5 -33   -0.00    2.01
   8  -5 -34   -0.00    1.93
   8   5 -34    0.40    2.05
   8   5 -35    2.64    2.66
  -8   6   1   76.75   11.94
   8  -6  -1   80.88   13.34
   8   6  -1   77.82   12.43
  -8  -6   1   79.79   13.05
  -8   6   2   92.42   12.06
   8  -6  -2   69.92   12.19
   8   6  -2   42.96    9.60
   8   6  -2   79.17   13.63
  -8  -6   2   68.60   11.62
  -8   6   3   92.53   12.69
   8  -6  -3   83.13   13.24
   8   6  -3   56.81   11.18
  -8  -6   3   84.45   13.02
  -8   6   4   30.31    6.60
   8  -6  -4   21.58    6.41
   8   6  -4   13.38    4.96
  -8  -6   4   31.37    7.47
  -8   6   5   20.20    5.18
   8  -6  -5   16.32    5.80
  -8  -6   5    5.98    3.76
  -8   6   6   32.20    7.19
  -8   6   7   18.03    5.46
   8   6  -7   29.85    7.52
  -8   6   8   20.26    5.40
   8   6  -8   17.43    6.06
  -8   6   9    0.90    1.84
   8  -6  -9    0.54    2.06
   8   6  -9   -0.00    2.36
  -8   6  10    9.05    3.80
   8  -6 -10    2.68    3.26
   8   6 -10    0.00    2.23
  -8   6  11   10.87    4.00
   8  -6 -11   11.92    4.51
   8   6 -11   10.26    4.62
  -8   6  12   13.13    4.48
   8  -6 -12   15.21    5.72
   8   6 -12   24.19    6.49
  -8   6  13   19.90    5.49
   8  -6 -13   19.36    6.11
   8   6 -13   14.00    5.38
  -8   6  14   26.60    6.11
   8  -6 -14   26.99    6.73
   8   6 -14   13.88    5.46
  -8   6  15   14.76    4.63
   8  -6 -15    4.11    3.65
   8   6 -15   11.66    4.76
  -8   6  16    2.56    2.80
   8  -6 -16    4.59    3.32
   8   6 -16    7.72    3.58
   8   6 -16    2.57    3.06
  -8   6  17   58.13    9.66
   8  -6 -17   41.53    9.15
   8   6 -17   63.69    9.90
   8   6 -17   41.84    9.40
  -8   6  18   11.01    4.03
   8  -6 -18    6.53    3.86
   8   6 -18   19.43    5.18
   8   6 -18   12.09    4.78
  -8   6  19   10.63    3.89
   8  -6 -19    6.49    4.00
   8   6 -19    9.49    3.90
   8   6 -19    7.24    4.11
  -8   6  20    1.60    2.58
   8  -6 -20   -0.00    2.28
   8   6 -20    5.36    3.58
  -8   6  21    0.96    2.10
   8  -6 -21   -0.00    2.68
   8   6 -21   -0.00    2.78
  -8   6  22    2.55    2.29
   8  -6 -22    2.68    2.77
   8   6 -22    9.47    4.20
  -8   6  23   18.73    5.26
   8  -6 -23   14.84    5.13
   8   6 -23   14.23    4.98
   8  -6 -24    1.71    2.95
   8   6 -24    3.78    3.13
   8  -6 -25    3.93    2.98
   8   6 -25    2.79    3.45
   8  -6 -26   -0.00    2.42
   8   6 -26    2.93    2.83
   8  -6 -27    4.78    3.89
   8   6 -27    4.49    3.31
   8  -6 -28    0.71    3.35
   8   6 -28    2.66    2.76
   8  -6 -29    3.41    3.26
   8  -6 -30   -0.00    2.23
   8  -6 -31    0.15    2.45
   8  -6 -32    0.11    2.20
   8  -6 -33    0.94    2.41
  -8   7   1   74.30   11.05
   8  -7  -1   33.59    9.09
   8   7  -1   65.29   10.87
  -8  -7   1   76.01   12.26
  -8   7   2   -0.00    2.25
   8  -7  -2    0.90    2.54
   8   7  -2   -0.00    2.48
  -8  -7   2    1.48    2.58
  -8   7   3   22.96    6.10
   8  -7  -3   28.44    7.30
   8   7  -3   21.54    6.28
  -8  -7   3   19.02    6.43
  -8   7   4    0.06    1.53
   8  -7  -4    0.60    2.30
   8   7  -4   -0.00    2.54
  -8   7   5   57.27   10.06
   8   7  -5   48.42    9.48
  -8   7   6   20.75    5.70
   8   7  -6   17.75    5.44
  -8   7   7    1.20    2.33
   8   7  -7    0.36    1.51
  -8   7   8    0.00    2.29
   8  -7  -8    0.33    2.50
   8   7  -8    0.66    2.15
  -8   7   9   34.70    7.58
   8  -7  -9   28.68    7.60
   8   7  -9   28.05    6.84
  -8   7  10    7.42    3.86
   8  -7 -10    4.51    4.05
   8   7 -10    9.22    3.93
  -8   7  11   56.11    9.15
   8  -7 -11   19.69    6.83
   8   7 -11   38.79    8.02
  -8   7  12    0.63    2.09
   8  -7 -12    3.19    3.08
  -8   7  13   16.61    4.97
   8  -7 -13    2.41    3.15
  -8   7  14   11.89    4.29
   8  -7 -14    8.68    4.29
  -8   7  15   61.34   10.36
   8  -7 -15   56.30   10.67
  -8   7  16    2.59    2.54
   8  -7 -16    4.39    3.61
  -8   7  17    3.01    2.88
   8  -7 -17    1.58    3.33
  -8   7  18    0.37    1.90
   8  -7 -18   -0.00    2.34
  -8   7  19    4.45    3.15
   8  -7 -19    0.20    1.38
  -8   7  20    6.55    3.15
   8  -7 -20    1.68    2.54
  -8   7  21   26.21    6.39
   8  -7 -21   16.88    5.55
  -8   7  22    1.32    2.44
   8  -7 -22    1.58    2.71
  -8   7  23    1.68    2.41
   8  -7 -23   -0.00    2.15
   8  -7 -24   -0.00    2.35
   8  -7 -25    8.87    4.09
   8  -7 -26   -0.00    2.63
   8  -7 -27    2.99    2.99
   8  -7 -28    3.82    2.85
   8  -7 -29   -0.00    2.16
   8  -7 -30   -0.00    2.07
   8  -7 -31    6.66    3.94
   8  -7 -32   -0.00    2.09
  -8   8   1   65.51   11.56
   8  -8  -1   66.44   12.48
   8   8  -1   69.52   12.16
  -8  -8   1   82.48   13.38
  -8   8   2    0.26    2.19
   8  -8  -2    2.87    3.33
   8   8  -2    0.00    2.42
  -8   8   3   22.13    6.31
   8  -8  -3   22.19    6.67
   8   8  -3   34.84    7.85
  -8   8   4   17.02    5.58
   8   8  -4   15.24    5.38
  -8   8   5    2.25    2.82
   8   8  -5    2.07    2.80
  -8   8   6    0.00    2.26
   8   8  -6    0.43    1.74
  -8   8   7  100.50   13.91
   8  -8  -7   57.50   12.32
   8   8  -7   95.87   13.85
  -8   8   8    3.16    2.86
   8  -8  -8    1.52    2.62
   8   8  -8    2.89    3.02
  -8   8   9   11.23    4.27
   8  -8  -9    4.30    3.53
   8   8  -9    4.01    3.46
  -8   8  10   13.24    5.03
   8  -8 -10    7.97    5.12
   8   8 -10   16.63    5.31
  -8   8  11    4.86    3.11
   8  -8 -11    4.34    3.27
   8   8 -11    3.34    3.01
  -8   8  12    1.38    2.48
   8  -8 -12    0.19    2.99
   8   8 -12    3.79    2.90
  -8   8  13   25.53    6.89
   8  -8 -13   19.99    6.80
   8   8 -13   36.22    7.68
  -8   8  14    0.00    2.88
   8  -8 -14    2.39    3.19
   8   8 -14   -0.00    2.29
  -8   8  15    8.79    3.95
   8  -8 -15    2.88    3.65
   8   8 -15    6.77    3.83
  -8   8  16    4.71    3.08
   8  -8 -16    2.30    3.19
   8   8 -16   -0.00    2.54
  -8   8  17   18.28    5.89
   8  -8 -17   23.13    7.27
   8   8 -17   25.10    6.48
  -8   8  18    1.77    2.35
   8  -8 -18    1.12    2.74
   8   8 -18    0.00    2.30
  -8   8  19    1.78    2.03
   8  -8 -19    6.90    4.15
  -8   8  20   -0.00    1.32
   8  -8 -20    0.00    2.69
  -8   8  21    0.00    2.18
   8  -8 -21   -0.00    2.43
  -8   8  22    0.17    2.12
   8  -8 -22    0.73    2.70
  -8   8  23   24.77    6.35
   8  -8 -23   11.63    5.23
   8  -8 -24    1.73    3.32
   8  -8 -25    5.93    4.16
   8  -8 -26    0.08    3.08
   8  -8 -27    3.35    3.53
   8  -8 -28    1.58    2.43
   8  -8 -29    5.66    3.46
   8  -8 -30    0.55    2.55
   8  -8 -31    0.00    2.39
  -8   9   1   71.99   11.89
   8  -9  -1   59.82   12.33
   8   9  -1   73.85   12.63
  -8   9   2    4.21    2.90
   8  -9  -2    7.99    4.43
   8   9  -2    0.00    1.99
  -8   9   3   31.47    7.57
   8   9  -3   34.47    8.05
  -8   9   4    4.88    3.57
   8   9  -4   -0.00    2.80
  -8   9   5   53.02    9.70
   8   9  -5   34.64    8.70
  -8   9   6    0.90    2.28
   8  -9  -6    1.40    3.02
   8   9  -6    1.21    2.47
  -8   9   7    7.90    4.24
   8  -9  -7   16.14    5.69
   8   9  -7    2.38    3.35
  -8   9   8    1.93    2.19
   8  -9  -8    0.00    2.05
   8   9  -8    0.00    2.23
  -8   9   9    6.87    4.05
   8  -9  -9    8.90    4.67
   8   9  -9    3.59    3.45
  -8   9  10    6.53    3.70
   8  -9 -10    0.48    3.42
   8   9 -10    5.88    3.68
  -8   9  11   90.48   12.83
   8  -9 -11   50.62   11.21
   8   9 -11   55.69   10.84
  -8   9  12    0.32    2.50
   8  -9 -12   -0.00    2.71
   8   9 -12   -0.00    1.87
  -8   9  13    2.50    2.83
   8  -9 -13    1.36    3.08
   8   9 -13    2.05    2.60
  -8   9  14    9.48    4.25
   8  -9 -14    5.37    3.67
   8   9 -14    5.17    3.56
  -8   9  15   50.79    9.48
   8  -9 -15   25.06    7.91
   8   9 -15   55.51    9.94
  -8   9  16   -0.00    2.22
   8  -9 -16    1.71    2.90
   8   9 -16    2.44    2.72
  -8   9  17    3.17    2.77
   8  -9 -17    1.42    3.55
   8   9 -17   -0.00    2.46
  -8   9  18    5.78    3.68
   8  -9 -18   -0.00    2.12
   8   9 -18    4.09    3.05
  -8   9  19   13.37    5.12
   8  -9 -19   17.90    6.11
  -8   9  20    0.00    2.36
   8  -9 -20    1.30    2.69
  -8   9  21   10.51    4.50
   8  -9 -21    4.10    3.58
  -8   9  22    3.64    2.98
   8  -9 -22   -0.00    2.79
  -8   9  23    2.93    2.83
   8  -9 -23    2.24    3.35
   8  -9 -24    0.00    2.14
   8  -9 -25   10.45    5.13
   8  -9 -26    0.82    1.97
   8  -9 -27    0.42    2.08
   8  -9 -28   -0.00    2.57
   8  -9 -29    0.00    1.59
  -8  10   1   26.15    6.67
   8 -10  -1   21.85    7.33
   8  10  -1   14.93    5.77
  -8  10   2    0.98    2.40
   8  10  -2    3.96    3.47
  -8  10   3   27.16    7.60
   8  10  -3   37.09    8.63
  -8  10   4   13.82    4.95
   8 -10  -4    6.01    4.27
   8  10  -4   13.11    5.41
  -8  10   5    7.03    3.95
   8 -10  -5    2.18    3.71
   8  10  -5    1.84    2.70
  -8  10   6   -0.00    2.92
   8 -10  -6   -0.00    2.25
   8  10  -6    0.29    2.32
  -8  10   7   41.83    9.57
   8 -10  -7   48.46   10.67
   8  10  -7   64.48   11.45
  -8  10   8   -0.00    2.70
   8 -10  -8    3.82    3.65
   8  10  -8    1.40    3.11
  -8  10   9    6.94    3.57
   8 -10  -9   15.31    6.09
   8  10  -9    1.19    2.39
  -8  10  10    1.28    2.68
   8 -10 -10   -0.00    3.29
   8  10 -10   -0.00    2.00
  -8  10  11    6.25    3.58
   8 -10 -11    0.49    3.28
   8  10 -11    3.70    3.70
  -8  10  12    0.66    2.06
   8 -10 -12   -0.00    2.78
   8  10 -12    0.34    2.60
  -8  10  13   34.93    8.24
   8 -10 -13   26.82    8.08
   8  10 -13   39.99    8.80
  -8  10  14    1.72    2.37
   8 -10 -14   -0.00    2.70
   8  10 -14    0.49    2.29
  -8  10  15    0.51    2.42
   8 -10 -15    1.78    2.83
   8  10 -15    2.50    3.32
  -8  10  16    0.00    1.42
   8 -10 -16   -0.00    3.29
   8  10 -16   -0.00    2.45
  -8  10  17   32.65    7.52
   8 -10 -17    5.82    4.95
   8  10 -17   19.21    5.88
  -8  10  18    1.33    2.38
   8 -10 -18   -0.00    2.53
   8  10 -18   -0.00    2.70
  -8  10  19    9.38    4.30
   8 -10 -19    0.10    3.04
  -8  10  20   -0.00    2.05
   8 -10 -20    1.40    3.39
  -8  10  21    9.13    4.21
   8 -10 -21    7.03    4.54
  -8  10  22   -0.00    2.25
   8 -10 -22    1.89    3.10
  -8  10  23   11.99    4.79
   8 -10 -23    2.13    3.51
   8 -10 -24   -0.00    1.50
   8 -10 -25    0.07    2.54
   8 -10 -26   -0.00    2.95
   8 -10 -27    4.69    3.58
   8 -10 -28    0.15    2.42
  -8  11   1   24.29    7.05
   8  11  -1   35.89    8.82
  -8  11   2    6.52    4.41
   8  11  -2    3.42    3.11
  -8  11   3    4.06    3.73
   8 -11  -3    3.73    3.78
   8  11  -3    9.86    4.68
  -8  11   4    0.89    2.80
   8 -11  -4    0.06    2.83
   8  11  -4    7.20    4.43
  -8  11   5   25.79    6.91
   8 -11  -5   16.48    6.52
   8  11  -5   16.81    6.23
  -8  11   6    1.01    2.98
   8 -11  -6    1.52    3.20
   8  11  -6    1.82    2.35
  -8  11   7    0.00    2.37
   8 -11  -7    4.34    4.51
   8  11  -7    1.94    3.18
  -8  11   8    2.69    3.18
   8 -11  -8    4.17    3.72
   8  11  -8    4.48    3.85
  -8  11   9   13.67    5.30
   8 -11  -9    9.33    5.07
   8  11  -9   19.35    6.21
  -8  11  10    0.10    2.69
   8 -11 -10    0.98    3.19
   8  11 -10   -0.00    2.44
  -8  11  11   21.71    6.40
   8 -11 -11    4.47    4.27
   8  11 -11    8.68    4.62
  -8  11  12    1.16    2.48
   8 -11 -12   -0.00    2.61
   8  11 -12    0.00    2.48
  -8  11  13   -0.00    2.46
   8 -11 -13    0.16    2.98
   8  11 -13    1.15    2.45
  -8  11  14    1.01    2.61
   8 -11 -14   -0.00    3.15
   8  11 -14    2.26    3.47
  -8  11  15   26.93    7.61
   8 -11 -15   32.92    8.68
   8  11 -15   39.84    9.08
  -8  11  16    0.00    2.46
   8 -11 -16    0.09    2.90
   8  11 -16   -0.00    2.25
  -8  11  17   -0.00    2.72
   8 -11 -17    1.82    2.84
   8  11 -17    0.00    2.88
  -8  11  18    0.00    2.54
   8 -11 -18    1.05    3.03
  -8  11  19   10.35    4.93
   8 -11 -19    4.01    3.33
  -8  11  20    0.53    2.58
   8 -11 -20    0.42    3.32
  -8  11  21   11.76    4.90
   8 -11 -21   11.17    5.28
  -8  11  22    2.42    2.46
   8 -11 -22    1.57    3.20
  -8  11  23    0.67    2.20
   8 -11 -23   -0.00    3.31
   8 -11 -24   -0.00    2.68
   8 -11 -25    9.47    5.20
   8 -11 -26    0.98    2.63
  -8  12   1   -0.00    2.64
   8  12  -1    0.00    2.57
  -8  12   2   -0.00    2.38
   8  12  -2   -0.00    2.62
  -8  12   3   46.77    9.72
   8  12  -3   34.82    9.17
  -8  12   4   -0.00    3.56
   8  12  -4   -0.00    2.23
  -8  12   5    3.90    3.33
   8 -12  -5   -0.00    2.70
   8  12  -5   -0.00    2.80
  -8  12   6    1.71    2.82
   8 -12  -6    0.00    3.22
   8  12  -6    0.70    2.79
  -8  12   7   13.40    5.60
   8 -12  -7   16.62    6.28
   8  12  -7   16.32    6.06
  -8  12   8    3.60    4.07
   8 -12  -8    8.00    4.99
   8  12  -8    5.54    4.32
  -8  12   9   11.83    5.00
   8 -12  -9    4.89    4.02
   8  12  -9   29.08    7.52
  -8  12  10    4.29    3.07
   8 -12 -10   -0.00    3.15
   8  12 -10    6.94    4.14
  -8  12  11    3.82    3.66
   8 -12 -11   10.49    5.44
   8  12 -11   13.58    5.76
  -8  12  12    0.00    2.60
   8 -12 -12   -0.00    3.52
   8  12 -12    0.52    1.99
  -8  12  13   14.77    5.60
   8 -12 -13    7.31    4.77
   8  12 -13   23.76    7.11
  -8  12  14   -0.00    1.98
   8 -12 -14    0.00    2.95
   8  12 -14    1.75    2.53
  -8  12  15    0.32    2.07
   8 -12 -15    1.02    2.84
   8  12 -15    0.09    2.66
  -8  12  16    2.06    2.67
   8 -12 -16    3.40    3.57
   8  12 -16   -0.00    3.22
  -8  12  17    5.38    3.62
   8 -12 -17    5.12    4.28
  -8  12  18    5.51    3.77
   8 -12 -18    2.98    3.49
  -8  12  19   12.07    5.27
   8 -12 -19    1.51    2.40
  -8  12  20   -0.00    2.47
   8 -12 -20    7.29    4.75
  -8  12  21   -0.00    2.10
   8 -12 -21    1.70    3.23
  -8  12  22    1.07    2.60
   8 -12 -22    0.09    3.26
  -8  12  23    3.71    3.46
   8 -12 -23    1.38    3.82
   8 -12 -24   -0.00    2.71
  -8  13   1    6.11    4.37
   8  13  -1   11.04    5.85
  -8  13   2    0.87    3.03
   8  13  -2   -0.00    3.02
  -8  13   3    0.37    2.54
   8  13  -3    0.52    3.09
  -8  13   4   11.41    5.39
   8  13  -4    5.10    4.10
  -8  13   5   26.50    7.51
   8  13  -5   22.79    7.74
  -8  13   6    0.00    2.83
   8  13  -6    0.38    3.39
  -8  13   7    1.42    3.49
   8 -13  -7   -0.00    2.19
   8  13  -7    5.76    3.82
  -8  13   8    2.17    3.33
   8 -13  -8   -0.00    2.99
   8  13  -8   -0.00    3.10
  -8  13   9   10.63    5.25
   8 -13  -9    6.37    4.44
   8  13  -9   13.41    5.72
  -8  13  10    1.83    3.09
   8 -13 -10    1.56    3.90
   8  13 -10    3.53    3.54
  -8  13  11   11.39    5.08
   8 -13 -11    4.56    4.02
   8  13 -11   18.49    6.52
  -8  13  12   -0.00    2.14
   8 -13 -12    0.00    3.43
   8  13 -12    3.36    3.92
  -8  13  13    0.97    2.65
   8 -13 -13    0.00    3.28
   8  13 -13   -0.00    3.01
  -8  13  14    0.30    3.15
   8 -13 -14   -0.00    3.40
   8  13 -14    2.24    3.02
  -8  13  15    7.97    4.67
   8 -13 -15    6.53    5.07
   8  13 -15    8.56    4.65
  -8  13  16    0.00    2.33
   8 -13 -16    0.65    3.13
   8  13 -16    2.89    3.09
  -8  13  17    0.00    2.99
   8 -13 -17    1.31    3.27
  -8  13  18   -0.00    2.22
   8 -13 -18   -0.00    2.33
  -8  13  19    5.82    3.69
   8 -13 -19   -0.00    3.55
  -8  13  20    3.36    3.50
   8 -13 -20   -0.00    2.51
  -8  13  21   14.73    5.55
   8 -13 -21    0.33    3.78
  -8  13  22    0.00    2.58
   8 -13 -22    0.23    2.88
  -8  13  23    0.70    2.88
   8 -13 -23    1.00    3.65
  -8  14   1   14.84    5.91
   8  14  -1    5.91    4.43
  -8  14   2   16.28    5.89
   8  14  -2    9.95    5.30
  -8  14   3   10.71    5.24
   8  14  -3    0.21    3.00
  -8  14   4    0.00    2.72
   8  14  -4   -0.00    3.13
  -8  14   5    0.00    2.42
   8  14  -5    0.87    2.80
  -8  14   6    0.00    3.38
   8  14  -6    0.00    3.54
  -8  14   7    7.24    4.57
   8  14  -7    3.20    4.10
  -8  14   8   15.82    6.18
   8  14  -8   13.42    6.42
  -8  14   9    5.17    4.15
   8  14  -9    3.19    3.28
  -8  14  10   -0.00    1.90
   8 -14 -10    2.10    4.17
   8  14 -10   -0.00    2.37
  -8  14  11    1.10    2.88
   8 -14 -11    0.00    2.89
   8  14 -11    0.00    2.83
  -8  14  12    1.90    3.07
   8 -14 -12    0.00    3.15
   8  14 -12    0.00    3.15
  -8  14  13    3.17    3.62
   8 -14 -13    7.78    5.04
   8  14 -13    6.67    5.03
  -8  14  14   -0.00    3.06
   8 -14 -14   -0.00    2.77
   8  14 -14    0.16    3.17
  -8  14  15   -0.00    2.78
   8 -14 -15    0.18    3.30
   8  14 -15    1.07    2.87
  -8  14  16   -0.00    2.87
   8 -14 -16    1.73    3.73
  -8  14  17    1.37    2.63
   8 -14 -17   -0.00    3.17
  -8  14  18    3.49    3.93
   8 -14 -18    0.64    3.15
  -8  14  19   -0.00    2.68
   8 -14 -19    2.44    4.41
  -8  14  20    0.71    2.31
   8 -14 -20   -0.00    3.44
  -8  14  21   -0.00    2.15
   8 -14 -21    0.47    3.70
  -8  14  22    2.47    3.16
  -8  14  23    0.00    2.62
  -8  15   1    8.95    4.40
   8  15  -1    0.17    2.69
  -8  15   2   -0.00    2.62
   8  15  -2    0.00    3.71
  -8  15   3   -0.00    3.36
   8  15  -3    0.23    3.24
  -8  15   4    2.15    3.36
   8  15  -4    5.76    4.80
  -8  15   5   10.08    4.68
   8  15  -5   10.30    4.98
  -8  15   6   -0.00    2.40
   8  15  -6    4.47    3.76
  -8  15   7   -0.00    2.66
   8  15  -7    1.69    3.25
  -8  15   8    3.48    3.62
   8  15  -8   -0.00    2.52
  -8  15   9    1.16    2.43
   8  15  -9   -0.00    2.97
  -8  15  10    6.44    4.50
   8  15 -10    3.60    4.77
  -8  15  11    4.94    3.82
   8  15 -11    4.37    4.12
  -8  15  12   -0.00    2.61
   8  15 -12   -0.00    2.90
  -8  15  13   -0.00    3.25
   8  15 -13   -0.00    2.84
  -8  15  14    2.05    2.70
   8 -15 -14    2.96    3.85
   8  15 -14    0.00    2.72
  -8  15  15    0.48    2.67
   8 -15 -15   -0.00    3.41
   8  15 -15    1.14    2.95
  -8  15  16   -0.00    2.08
   8 -15 -16    2.19    3.94
   8 -15 -17    0.87    3.07
   8 -15 -18    0.00    4.07
   8 -15 -19    0.24    3.73
   8  16  -3    1.79    2.57
   8  16  -4   -0.00    3.00
   8  16  -5    0.00    3.09
   8  16  -6   -0.00    2.81
   8  16  -7    1.55    3.42
   8  16  -8    3.40    3.59
   8  16  -9    1.97    3.75
   8  16 -10   -0.00    2.42
   8  16 -11    0.79    3.54
   8  16 -12    3.72    3.95
   8  16 -13    0.00    2.77
   8  16 -14   -0.00    2.98
   8 -16 -17    1.85    4.04
  -7   0   1  650.60   65.06
  -7   0   1  775.65   66.25
   7   0  -1  668.69   64.38
   7   0  -1  672.13   66.50
  -7   0   2    1.10    2.28
  -7   0   2    0.55    1.83
   7   0  -2    2.60    2.12
   7   0  -2   -0.00    2.03
  -7   0   3    8.37    3.30
  -7   0   3    2.67    2.60
   7   0  -3    7.78    2.91
   7   0  -3    5.02    2.81
  -7   0   4   -0.00    1.65
  -7   0   4   -0.00    1.94
   7   0  -4    1.28    1.72
   7   0  -4   -0.00    1.75
  -7   0   5   34.10    6.55
  -7   0   5   50.55    7.51
   7   0  -5   27.60    5.73
   7   0  -5   40.31    7.61
  -7   0   6   -0.00    1.39
   7   0  -6    0.07    1.51
   7   0  -6    0.41    2.34
  -7   0   7  311.70   32.45
   7   0  -7  339.71   32.12
   7   0  -7  297.90   33.19
  -7   0   8   -0.00    1.65
   7   0  -8    0.41    1.64
   7   0  -8    1.02    1.92
  -7   0   9    8.40    3.17
   7   0  -9   16.32    3.87
   7   0  -9    4.90    2.81
  -7   0  10   -0.00    1.29
   7   0 -10   -0.00    1.57
   7   0 -10    0.92    1.68
  -7   0  11  272.12   27.96
   7   0 -11  241.17   26.92
   7   0 -11  307.77   29.47
  -7   0  12   -0.00    1.68
   7   0 -12    1.82    1.72
   7   0 -12    0.37    2.20
  -7   0  13   79.89   11.78
   7   0 -13  115.16   12.45
  -7   0  14    0.20    1.46
   7   0 -14    0.09    1.15
  -7   0  15    5.10    2.45
   7   0 -15    6.00    2.59
  -7   0  16   -0.00    1.84
   7   0 -16    0.27    1.42
  -7   0  17  408.74   41.53
   7   0 -17  466.12   41.57
   7   0 -17  395.64   42.00
  -7   0  18    0.00    1.62
   7   0 -18   -0.00    1.58
   7   0 -18   -0.00    1.88
  -7   0  19   15.10    3.90
   7   0 -19   14.95    3.63
   7   0 -19    7.91    3.46
  -7   0  20    0.14    1.53
   7   0 -20   -0.00    1.52
  -7   0  21   13.57    3.55
   7   0 -21    1.37    1.78
   7   0 -22    1.82    1.74
   7   0 -23   34.84    6.63
   7   0 -24    0.00    1.63
   7   0 -25    0.03    1.54
   7   0 -26   -0.00    1.30
   7   0 -27   46.21    7.58
   7   0 -28   -0.00    1.43
   7   0 -29    3.54    2.17
   7   0 -30    1.05    1.50
   7   0 -31   14.73    3.88
   7   0 -32    0.00    1.03
   7   0 -33   16.86    4.27
   7   0 -34    0.00    1.45
   7   0 -35    0.97    1.55
   7   0 -36    0.53    1.55
   7   0 -37    4.48    2.28
   7   0 -38   -0.00    1.44
   7   0 -39    6.15    2.59
   7   0 -40   -0.00    1.53
   7   0 -41    0.47    1.67
  -7   1   1    2.45    2.20
  -7   1   1    2.59    2.44
   7  -1  -1    1.45    2.32
   7   1  -1   -0.00    1.30
   7   1  -1    2.72    2.57
  -7  -1   1   -0.00    1.54
  -7  -1   1    1.20    1.98
  -7   1   2   34.61    6.67
  -7   1   2   35.83    6.85
   7  -1  -2   36.22    6.34
   7  -1  -2   44.11    8.11
   7   1  -2   36.13    6.30
   7   1  -2   34.80    7.50
  -7  -1   2   38.69    7.11
  -7  -1   2   29.04    6.34
  -7   1   3  253.45   25.52
  -7   1   3  253.50   25.65
   7  -1  -3  267.20   25.11
   7  -1  -3  231.04   26.23
   7   1  -3  250.81   24.81
   7   1  -3  180.46   25.18
  -7  -1   3  199.92   24.73
  -7  -1   3  242.35   25.55
  -7   1   4    0.99    2.16
  -7   1   4    0.84    1.53
   7  -1  -4    0.26    1.91
   7  -1  -4    3.41    2.83
   7   1  -4    1.70    1.94
   7   1  -4    4.45    2.93
  -7  -1   4    1.39    1.98
  -7  -1   4    0.44    1.96
  -7   1   5   65.37   10.02
  -7   1   5   52.79    9.42
   7  -1  -5   76.03   10.05
   7  -1  -5  106.53   12.69
   7   1  -5   71.04    9.79
   7   1  -5   65.42   10.89
  -7  -1   5   76.25   10.66
  -7  -1   5   85.85   10.87
  -7   1   6   -0.00    1.25
   7  -1  -6    2.16    2.24
   7  -1  -6    0.49    1.70
   7   1  -6   -0.00    1.46
   7   1  -6    1.02    1.98
  -7  -1   6    1.22    2.14
  -7   1   7   28.39    5.91
   7  -1  -7   37.12    6.33
   7  -1  -7   35.13    7.14
   7   1  -7   38.03    6.18
   7   1  -7   36.12    7.24
  -7  -1   7   31.57    6.39
  -7   1   8   12.41    3.72
   7  -1  -8   12.75    3.56
   7  -1  -8   18.43    4.84
   7   1  -8   17.39    4.00
   7   1  -8   16.08    4.70
  -7  -1   8   11.80    3.98
  -7   1   9  309.96   31.17
   7  -1  -9  345.06   31.18
   7  -1  -9  281.05   31.64
   7   1  -9  311.63   30.56
   7   1  -9  277.96   31.67
  -7  -1   9  285.28   31.04
  -7   1  10   25.44    5.19
   7  -1 -10   29.39    5.30
   7  -1 -10   24.66    5.76
   7   1 -10   12.38    3.81
   7   1 -10   20.33    5.35
  -7  -1  10   20.97    5.02
  -7   1  11   92.08   11.26
   7  -1 -11   70.41   10.09
   7  -1 -11   68.52   11.00
   7   1 -11   85.46   10.48
   7   1 -11   68.64   11.02
  -7  -1  11   84.64   11.14
  -7   1  12   -0.00    1.64
   7  -1 -12   -0.00    1.58
   7  -1 -12   -0.00    1.61
   7   1 -12    0.98    1.63
   7   1 -12    0.00    1.23
  -7  -1  12    0.00    1.65
  -7   1  13  151.03   18.25
   7  -1 -13  165.36   18.28
   7   1 -13  160.22   17.91
  -7  -1  13  181.43   19.12
  -7   1  14    4.45    2.50
   7  -1 -14    3.51    2.06
   7   1 -14    3.40    2.12
  -7  -1  14    6.79    2.84
  -7   1  15  115.13   14.07
   7  -1 -15  113.12   13.78
   7   1 -15  122.39   13.72
  -7  -1  15  106.92   13.94
  -7   1  16   29.73    5.64
   7  -1 -16   22.29    4.85
   7  -1 -16   18.81    5.31
   7   1 -16   36.57    5.67
  -7  -1  16   20.84    5.01
  -7   1  17   17.52    4.44
   7  -1 -17   35.88    5.67
   7  -1 -17   23.35    5.37
   7   1 -17   28.97    5.11
   7   1 -17   19.65    5.13
  -7  -1  17   14.73    4.36
  -7   1  18    0.00    1.54
   7  -1 -18    1.45    1.86
   7  -1 -18    0.00    1.99
   7   1 -18    0.00    1.25
   7   1 -18    0.00    1.98
  -7  -1  18   -0.00    1.68
  -7   1  19  169.90   17.19
   7  -1 -19  131.42   16.13
   7  -1 -19  145.76   17.24
   7   1 -19  117.57   15.43
   7   1 -19  162.94   17.62
  -7  -1  19  145.55   16.66
  -7   1  20    5.25    2.71
   7  -1 -20    3.48    2.30
   7  -1 -20    5.41    3.10
   7   1 -20    6.17    2.75
  -7  -1  20    2.08    2.01
  -7   1  21   57.25    8.68
   7  -1 -21   52.00    8.88
   7   1 -21   52.60    8.78
  -7  -1  21   78.85    9.69
  -7   1  22    0.52    1.63
   7  -1 -22    3.13    2.48
   7   1 -22    0.00    1.68
   7  -1 -23   25.35    5.69
   7   1 -23   29.33    5.84
   7  -1 -24   16.83    4.41
   7   1 -24   15.06    4.11
   7  -1 -25   31.79    6.43
   7   1 -25   36.27    6.57
   7  -1 -26    0.61    1.82
   7   1 -26    0.55    1.58
   7  -1 -27    4.07    2.28
   7   1 -27    2.42    1.96
   7  -1 -28    0.50    1.80
   7   1 -28    0.14    1.44
   7  -1 -29   32.76    6.27
   7   1 -29   30.84    5.89
   7  -1 -30    0.00    1.55
   7   1 -30    1.33    1.63
   7  -1 -31   15.36    4.34
   7   1 -31   23.54    4.90
   7  -1 -32    0.95    1.62
   7   1 -32    0.98    1.58
   7  -1 -33    5.12    2.70
   7   1 -33    4.25    2.42
   7  -1 -34   -2.64    2.19
   7   1 -34    0.74    1.56
   7  -1 -35    7.72    3.24
   7   1 -35    8.31    2.96
   7  -1 -36    0.00    1.58
   7   1 -36    0.89    1.58
   7  -1 -37    1.69    1.71
   7   1 -37    0.00    1.65
   7  -1 -38   -0.00    1.10
   7   1 -38   -0.00    1.42
   7  -1 -39    3.71    2.03
   7   1 -39    1.72    1.79
   7  -1 -40   -0.00    1.14
   7   1 -40    0.96    1.54
  -7   2   1   28.91    6.14
  -7   2   1   29.50    6.28
   7  -2  -1   39.89    7.56
   7   2  -1   28.85    6.88
  -7  -2   1   39.07    7.14
  -7  -2   1   29.15    6.39
  -7   2   2   41.74    7.11
  -7   2   2   30.33    6.57
   7  -2  -2   33.64    7.19
   7   2  -2   41.71    8.17
  -7  -2   2   40.08    7.33
  -7  -2   2   40.09    7.27
  -7   2   3    5.38    2.64
  -7   2   3    3.11    2.30
   7  -2  -3    0.00    2.01
   7   2  -3    4.74    2.53
   7   2  -3    6.26    3.62
  -7  -2   3    3.89    2.46
  -7  -2   3    1.87    2.02
  -7   2   4    5.26    2.63
  -7   2   4    9.28    3.33
   7  -2  -4    1.10    2.05
   7   2  -4    3.69    2.39
   7   2  -4    6.23    3.50
  -7  -2   4    3.15    2.45
  -7  -2   4    4.11    2.88
  -7   2   5  239.14   25.51
  -7   2   5  253.42   25.77
   7  -2  -5  258.59   27.02
   7   2  -5  223.36   24.71
   7   2  -5  229.72   26.69
  -7  -2   5  231.97   25.74
  -7   2   6   13.22    3.99
   7  -2  -6   16.51    5.01
   7   2  -6   18.97    4.23
   7   2  -6   10.14    4.26
  -7  -2   6    8.80    3.59
  -7   2   7  244.62   25.34
   7  -2  -7  261.87   25.33
   7  -2  -7  200.01   25.49
   7   2  -7  242.36   24.72
   7   2  -7  263.69   27.10
  -7  -2   7  208.61   25.10
  -7   2   8    7.61    3.09
   7  -2  -8    5.64    2.60
   7  -2  -8    5.39    3.10
   7   2  -8    3.98    2.29
   7   2  -8   10.20    4.10
  -7  -2   8    5.93    2.75
  -7   2   9   39.15    7.87
   7  -2  -9   59.31    8.69
   7  -2  -9   56.49    9.44
   7   2  -9   62.07    8.51
   7   2  -9   68.77   10.39
  -7  -2   9   70.55    9.71
  -7   2  10   17.10    4.37
   7  -2 -10   16.37    4.06
   7  -2 -10    4.71    3.43
   7   2 -10   18.59    4.01
   7   2 -10    6.46    3.35
  -7  -2  10   13.37    3.95
  -7   2  11  154.55   17.65
   7  -2 -11  167.49   17.72
   7  -2 -11  152.99   18.45
   7   2 -11  131.48   16.44
   7   2 -11  180.35   19.26
  -7  -2  11  137.17   17.47
  -7   2  12   48.31    7.63
   7  -2 -12   31.82    6.46
   7  -2 -12   45.32    8.05
   7   2 -12   41.75    6.71
  -7  -2  12   44.77    7.55
  -7   2  13   68.91    9.65
   7  -2 -13   63.54    9.35
   7   2 -13   63.19    8.90
  -7  -2  13   63.37    9.66
  -7   2  14    4.90    2.50
   7  -2 -14    2.53    1.86
   7   2 -14    0.91    1.68
  -7  -2  14    1.63    1.96
  -7  -2  14    3.90    2.02
  -7   2  15   31.93    5.92
   7  -2 -15   21.60    5.10
   7   2 -15   38.33    5.91
  -7  -2  15   28.43    5.92
  -7   2  16   62.43    9.88
   7  -2 -16   69.36   10.09
   7  -2 -16   82.25   11.30
   7   2 -16   73.60    9.73
   7   2 -16   79.03   11.20
  -7  -2  16   82.59   10.83
  -7   2  17   62.95    9.27
   7  -2 -17   56.07    8.83
   7  -2 -17   71.00   10.12
   7   2 -17   54.30    8.25
   7   2 -17   69.45    9.96
  -7  -2  17   60.35    9.19
  -7   2  18   51.45    7.59
   7  -2 -18   42.77    7.05
   7  -2 -18   28.01    6.57
   7   2 -18   40.23    6.34
   7   2 -18   36.80    7.14
  -7  -2  18   35.98    6.75
  -7   2  19    1.59    1.84
   7  -2 -19    1.78    2.03
   7  -2 -19    0.00    2.37
   7   2 -19    1.25    1.55
   7   2 -19   -0.00    2.08
  -7  -2  19    0.98    1.75
  -7   2  20    4.87    2.57
   7  -2 -20    5.16    2.58
   7  -2 -20    6.12    3.26
   7   2 -20    4.20    2.76
  -7  -2  20    6.60    2.88
  -7   2  21   56.63    8.66
   7  -2 -21   67.13    9.69
   7   2 -21   71.54    9.88
  -7  -2  21   45.46    8.13
  -7   2  22    9.29    3.25
   7  -2 -22    6.46    3.21
   7   2 -22    6.39    3.05
   7  -2 -23   47.90    7.88
   7   2 -23   35.45    6.94
   7  -2 -24    0.90    1.77
   7   2 -24   -0.00    2.02
   7  -2 -25   10.21    3.62
   7   2 -25    9.43    3.38
   7  -2 -26    1.41    1.79
   7  -2 -27   12.55    3.95
   7   2 -27    9.91    3.80
   7  -2 -28    1.28    1.87
   7   2 -28    3.11    2.36
   7  -2 -29    5.61    2.68
   7   2 -29    5.32    2.90
   7  -2 -30    0.48    1.49
   7   2 -30   -0.00    1.71
   7  -2 -31   10.39    3.53
   7   2 -31    8.57    3.26
   7  -2 -32    1.90    1.82
   7   2 -32    0.95    1.84
   7  -2 -33   12.12    3.57
   7   2 -33    8.50    3.00
   7  -2 -34   -0.00    1.51
   7   2 -34    1.11    1.64
   7  -2 -35    1.14    1.80
   7   2 -35    0.25    1.19
   7  -2 -36    0.84    1.40
   7   2 -36    1.17    1.60
   7  -2 -37    3.08    2.11
   7   2 -37    4.03    2.08
   7  -2 -38    1.81    1.98
   7   2 -38    0.40    1.24
   7  -2 -39    1.19    1.83
   7   2 -39    0.53    1.27
  -7   3   1    0.00    1.93
  -7   3   1    0.11    1.84
   7  -3  -1    0.42    1.45
   7   3  -1    1.16    2.43
  -7  -3   1   -0.00    1.65
  -7  -3   1   -0.00    2.09
  -7   3   2  154.66   16.63
  -7   3   2  118.81   15.84
   7  -3  -2  162.92   18.25
   7   3  -2  125.53   17.26
  -7  -3   2   98.79   15.43
  -7  -3   2  145.58   16.93
  -7   3   3   48.64    7.98
  -7   3   3   40.76    7.80
   7  -3  -3   56.81    9.34
   7   3  -3   41.74    8.59
  -7  -3   3   48.17    8.45
  -7   3   4   10.04    3.49
  -7   3   4    7.24    3.28
   7  -3  -4    0.00    2.24
   7   3  -4    4.34    3.15
  -7  -3   4    7.54    3.48
  -7   3   5   79.69   11.73
   7  -3  -5   86.21   12.75
   7   3  -5   88.10   13.23
  -7  -3   5  104.89   13.13
  -7   3   6   24.79    5.26
   7  -3  -6   17.91    5.30
   7   3  -6   13.22    4.91
  -7  -3   6   18.66    4.94
  -7   3   7    2.91    2.09
   7  -3  -7    7.57    3.43
   7   3  -7   -0.00    1.35
   7   3  -7    4.58    3.13
  -7  -3   7    4.14    2.28
  -7   3   8    1.59    2.05
   7  -3  -8   -0.00    1.56
   7   3  -8   -0.00    1.29
   7   3  -8    0.00    2.20
  -7  -3   8    0.21    1.65
  -7   3   9  231.39   25.32
   7  -3  -9  206.63   25.74
   7   3  -9  276.34   25.42
   7   3  -9  215.53   26.24
  -7  -3   9  242.03   25.95
  -7  -3   9  242.08   25.79
  -7   3  10   78.85   10.55
   7  -3 -10   69.23   10.85
   7   3 -10   77.25    9.87
   7   3 -10   66.37   10.99
  -7  -3  10   54.18    9.58
  -7  -3  10   71.13   10.21
  -7   3  11    8.21    3.23
   7  -3 -11    5.07    3.22
   7   3 -11    5.95    2.55
  -7  -3  11    2.47    2.11
  -7   3  12   -0.00    1.28
   7   3 -12    1.91    1.68
  -7  -3  12    1.15    2.25
  -7   3  13   60.17    9.60
   7   3 -13   81.88    9.87
  -7  -3  13   70.38   10.24
  -7  -3  13   60.21    9.46
  -7   3  14  103.85   12.69
   7   3 -14   91.57   11.54
  -7  -3  14   84.01   12.10
  -7  -3  14   89.27   11.94
  -7   3  15  144.88   17.96
   7  -3 -15  135.06   18.34
   7   3 -15  176.96   17.85
   7   3 -15  163.92   19.22
  -7  -3  15  163.76   18.59
  -7   3  16   15.68    4.48
   7  -3 -16   25.48    5.97
   7   3 -16   26.74    4.92
   7   3 -16   22.61    5.48
  -7  -3  16   21.35    5.15
  -7   3  17    3.90    2.21
   7  -3 -17    0.00    2.25
   7   3 -17    1.94    1.98
   7   3 -17    2.28    1.71
   7   3 -17   -0.00    2.03
  -7  -3  17    0.75    1.97
  -7   3  18   25.27    5.47
   7  -3 -18   22.37    5.70
   7   3 -18   21.41    5.03
   7   3 -18   28.35    5.10
   7   3 -18   18.04    5.44
  -7  -3  18   29.35    5.83
  -7   3  19  302.54   25.76
   7  -3 -19  248.16   25.55
   7   3 -19  171.25   23.12
   7   3 -19  195.11   24.34
  -7  -3  19  258.73   25.16
  -7   3  20    0.00    2.15
   7  -3 -20    0.00    2.10
   7   3 -20    2.15    1.91
   7   3 -20   -0.00    1.92
  -7   3  21    3.12    2.51
   7  -3 -21    3.67    2.58
   7   3 -21    7.43    2.82
   7   3 -21    6.27    2.94
  -7   3  22    1.02    1.90
   7  -3 -22    0.99    1.82
   7   3 -22    0.00    1.83
   7  -3 -23   22.00    5.28
   7   3 -23   16.95    4.63
   7  -3 -24    9.15    3.51
   7   3 -24    6.68    3.08
   7  -3 -25   18.21    4.88
   7   3 -25   15.89    4.37
   7  -3 -26    1.30    2.11
   7   3 -26    0.00    1.69
   7  -3 -27   -0.00    1.84
   7   3 -27    0.10    1.50
   7  -3 -28    0.00    1.82
   7   3 -28    2.18    1.99
   7  -3 -29    9.69    3.64
   7   3 -29    5.61    2.91
   7  -3 -30    4.16    2.72
   7   3 -30    2.77    2.03
   7  -3 -31   13.46    3.94
   7   3 -31    7.88    3.19
   7  -3 -32    0.00    1.50
   7   3 -32    2.12    2.00
   7  -3 -33    3.26    2.36
   7   3 -33    5.47    2.58
   7  -3 -34    2.16    2.17
   7   3 -34    5.17    2.53
   7  -3 -35    5.52    2.87
   7   3 -35    7.64    2.92
   7  -3 -36    0.71    1.76
   7   3 -36   -0.00    1.60
   7  -3 -37   -0.00    1.65
   7   3 -37    0.78    1.68
   7  -3 -38    1.02    1.81
   7   3 -38   -0.00    1.26
   7   3 -39    1.08    1.73
  -7   4   1   56.41    9.35
  -7   4   1   71.46   10.30
   7  -4  -1   49.30    9.72
   7   4  -1   56.62    9.37
   7   4  -1   58.16   10.62
  -7  -4   1   65.96   10.30
  -7   4   2  112.27   13.63
  -7   4   2   95.63   13.24
   7  -4  -2  103.95   14.34
   7   4  -2  101.04   13.44
   7   4  -2   76.80   13.52
  -7  -4   2   92.90   13.41
  -7  -4   2  101.14   13.74
  -7   4   3   12.31    3.87
  -7   4   3   10.11    3.87
   7  -4  -3   11.64    4.17
   7   4  -3   13.51    4.08
   7   4  -3   12.83    4.56
  -7  -4   3    7.30    3.50
  -7  -4   3   17.97    4.87
  -7   4   4   21.99    5.46
   7  -4  -4   21.80    5.92
   7   4  -4   23.77    5.67
   7   4  -4   29.45    6.91
  -7  -4   4   24.92    5.75
  -7  -4   4   22.84    5.59
  -7   4   5   64.61   10.00
   7  -4  -5   58.23   10.46
   7   4  -5   91.05   11.38
   7   4  -5   62.68   10.94
  -7  -4   5   78.84   11.17
  -7  -4   5   55.11    9.84
  -7   4   6   64.24    9.64
   7  -4  -6   54.01    9.75
   7   4  -6   74.98   10.29
   7   4  -6   53.77   10.14
  -7  -4   6   61.37    9.83
  -7  -4   6   52.41    9.21
  -7   4   7   37.86    7.15
   7  -4  -7   40.01    7.97
   7   4  -7   42.04    7.44
   7   4  -7   35.31    7.95
  -7  -4   7   41.53    7.63
  -7  -4   7   41.68    7.73
  -7   4   8   58.10    8.49
   7  -4  -8   49.84    8.82
   7   4  -8   28.71    6.62
   7   4  -8   32.34    7.59
  -7  -4   8   57.66    8.81
  -7  -4   8   45.02    7.90
  -7   4   9   20.80    5.12
   7  -4  -9   12.40    4.36
   7   4  -9   31.30    6.01
   7   4  -9   12.19    4.90
  -7  -4   9   19.20    5.05
  -7  -4   9   29.08    5.92
  -7   4  10   -0.00    1.85
   7  -4 -10    3.51    2.87
   7   4 -10   -0.00    1.46
  -7  -4  10    1.32    1.71
  -7   4  11   97.31   13.32
   7   4 -11  103.77   13.51
   7   4 -11  104.93   12.91
  -7   4  12  139.09   16.75
   7   4 -12  140.11   16.83
   7   4 -12  132.12   15.86
  -7   4  13  116.08   15.26
   7   4 -13  142.76   16.03
   7   4 -13  118.01   14.61
  -7   4  14   32.76    6.38
   7  -4 -14   30.54    6.66
   7   4 -14   15.60    4.88
   7   4 -14   33.13    5.72
   7   4 -14   21.42    5.98
  -7   4  15   36.95    7.34
   7  -4 -15   46.29    8.49
   7   4 -15   50.60    8.07
   7   4 -15   44.29    7.12
   7   4 -15   46.81    8.32
  -7   4  16   27.92    6.16
   7  -4 -16   31.00    6.79
   7   4 -16   31.02    6.22
   7   4 -16   34.18    6.03
   7   4 -16   31.13    6.79
  -7   4  17  108.65   15.52
   7  -4 -17  129.10   16.85
   7   4 -17  144.23   16.40
   7   4 -17  150.59   15.71
   7   4 -17  129.11   16.68
  -7   4  18   21.29    5.38
   7  -4 -18   23.55    5.84
   7   4 -18   23.46    5.30
   7   4 -18   27.75    5.14
   7   4 -18   19.38    5.46
  -7   4  19   16.34    4.34
   7  -4 -19    2.67    2.61
   7   4 -19   20.51    4.56
   7   4 -19   11.85    4.19
  -7   4  20   46.87    7.38
   7  -4 -20   23.94    6.14
   7   4 -20   40.72    6.73
   7   4 -20   23.75    6.08
  -7   4  21   34.98    6.65
   7  -4 -21   37.70    7.38
   7   4 -21   25.30    6.27
  -7   4  22   40.24    6.90
   7  -4 -22   24.99    6.18
   7   4 -22   25.49    6.19
  -7   4  23   12.06    3.73
   7  -4 -23   10.20    3.76
   7   4 -23    4.50    2.73
   7  -4 -24    0.00    2.03
   7   4 -24    1.56    2.17
   7  -4 -25    0.38    1.62
   7   4 -25    0.64    1.55
   7  -4 -26    4.69    3.06
   7   4 -26    7.84    3.29
   7  -4 -27    8.02    3.82
   7   4 -27   13.42    4.01
   7  -4 -28    6.17    3.47
   7   4 -28    8.78    3.30
   7  -4 -29    2.62    2.78
   7   4 -29    5.92    2.79
   7  -4 -30    0.00    2.26
   7   4 -30    3.75    2.49
   7  -4 -31    5.51    3.30
   7   4 -31    5.56    2.76
   7  -4 -32    3.80    2.49
   7   4 -32    2.50    2.20
   7  -4 -33    8.79    3.76
   7   4 -33   14.73    3.95
   7  -4 -34   -0.00    2.04
   7   4 -34    0.76    1.73
   7  -4 -35    0.88    1.96
   7   4 -35    0.14    1.44
   7  -4 -36    1.12    2.05
   7   4 -36    0.00    1.95
   7  -4 -37    5.95    2.92
   7   4 -37    3.18    2.33
  -7   5   1    1.65    2.10
  -7   5   1    1.29    1.96
   7  -5  -1    2.21    2.92
   7   5  -1   -0.00    2.12
   7   5  -1    0.00    2.70
  -7  -5   1    1.54    2.12
  -7   5   2    0.78    1.80
  -7   5   2    3.82    2.57
   7  -5  -2    3.34    2.68
   7   5  -2    4.89    2.95
   7   5  -2    2.34    2.90
  -7  -5   2   -0.00    1.56
  -7   5   3   44.93    7.71
   7  -5  -3   40.03    8.23
   7   5  -3   42.17    7.70
   7   5  -3   56.59   10.03
  -7  -5   3   23.43    6.51
  -7   5   4   81.02   12.06
   7  -5  -4  109.63   14.16
   7   5  -4   96.99   12.93
   7   5  -4   72.01   12.81
  -7  -5   4   81.52   12.62
  -7   5   5   34.88    6.90
   7  -5  -5   35.31    7.49
   7   5  -5   31.39    6.86
   7   5  -5   27.78    7.06
  -7  -5   5   38.29    7.50
  -7   5   6    4.62    2.84
   7  -5  -6    4.03    3.25
   7   5  -6    0.00    1.87
   7   5  -6    2.58    3.11
  -7  -5   6    0.83    1.76
  -7   5   7   27.93    5.84
   7  -5  -7    9.97    4.26
   7   5  -7   15.72    4.77
   7   5  -7   15.30    5.17
  -7  -5   7   13.91    4.68
  -7   5   8   72.20   11.35
   7  -5  -8   75.26   12.08
   7   5  -8   80.16   11.70
  -7  -5   8   88.39   12.16
  -7   5   9  121.50   15.50
   7  -5  -9  107.98   15.79
   7   5  -9  118.97   15.42
  -7  -5   9  127.17   15.92
  -7   5  10   32.11    6.57
   7   5 -10   39.50    7.15
  -7  -5  10   27.81    6.52
  -7   5  11   68.84   10.75
   7   5 -11   78.56   11.17
  -7   5  12    4.26    2.55
   7   5 -12    1.76    1.79
   7   5 -12    2.13    3.02
  -7   5  13   38.83    7.02
   7  -5 -13   19.85    6.07
   7   5 -13   39.69    7.11
   7   5 -13   28.48    6.75
  -7   5  14   48.93    8.45
   7  -5 -14   48.18    8.89
   7   5 -14   43.24    8.00
   7   5 -14   52.87    9.36
  -7   5  15  176.53   18.64
   7  -5 -15  115.81   17.39
   7   5 -15  198.46   18.93
   7   5 -15  108.06   17.14
  -7   5  16    0.00    1.92
   7  -5 -16    0.00    1.77
   7   5 -16   -0.00    1.75
   7   5 -16    0.00    1.57
   7   5 -16    1.70    2.46
  -7   5  17    0.00    1.89
   7  -5 -17    1.24    2.58
   7   5 -17    4.11    2.77
   7   5 -17    7.35    2.74
   7   5 -17    4.26    3.41
  -7   5  18    7.17    3.47
   7  -5 -18    3.29    2.46
   7   5 -18    1.00    1.87
   7   5 -18    6.91    3.46
  -7   5  19   26.73    5.97
   7  -5 -19   23.04    6.06
   7   5 -19   27.75    5.95
   7   5 -19   31.12    6.60
  -7   5  20   22.16    5.30
   7  -5 -20   19.59    5.73
   7   5 -20   31.08    6.00
   7   5 -20   19.10    5.44
  -7   5  21    4.58    2.62
   7  -5 -21    5.29    3.10
   7   5 -21   12.32    4.23
  -7   5  22    0.23    1.58
   7  -5 -22    0.80    2.27
   7   5 -22    0.01    1.85
  -7   5  23    1.57    2.25
   7  -5 -23    0.33    1.70
   7   5 -23    6.07    2.85
   7  -5 -24    2.70    3.06
   7   5 -24    5.83    3.27
   7  -5 -25    5.46    2.90
   7   5 -25    6.88    3.33
   7  -5 -26    2.36    2.51
   7   5 -26    3.80    2.62
   7  -5 -27    1.14    2.15
   7   5 -27    0.00    1.89
   7  -5 -28    0.92    1.86
   7   5 -28    3.60    2.70
   7  -5 -29    5.03    3.40
   7   5 -29    7.48    3.25
   7  -5 -30    6.92    3.59
   7   5 -30    5.46    2.97
   7  -5 -31    5.81    3.37
   7   5 -31    2.66    2.51
   7  -5 -32    0.45    2.11
   7   5 -32    2.92    2.19
   7  -5 -33    0.12    2.28
   7  -5 -34    5.77    3.17
   7  -5 -35    3.83    2.90
   7  -5 -36    6.32    3.57
   7  -6  -1   71.17   11.80
  -7  -6   1   65.42   11.27
   7  -6  -2   50.50    9.92
  -7  -6   2   65.88   10.73
   7  -6  -3   38.82    8.03
  -7  -6   3   29.41    7.11
   7  -6  -4    7.52    3.93
   7   6  -4   17.57    5.19
  -7  -6   4   13.98    4.92
   7  -6  -5   -0.00    1.98
   7   6  -5    2.34    2.61
  -7  -6   5    1.43    2.58
   7  -6  -6   85.36   12.67
   7   6  -6   72.37   11.23
  -7  -6   6   65.18   11.30
   7  -6  -7  140.89   18.32
   7   6  -7  146.39   17.78
  -7  -6   7  124.87   17.32
   7  -6  -8   53.51    9.86
   7   6  -8   54.32    9.24
  -7  -6   8   46.51    9.03
   7   6  -9    5.05    3.28
   7   6 -10   79.56   11.96
   7   6 -10   77.93   12.89
   7   6 -11  116.88   15.12
   7   6 -11  104.06   15.70
   7  -6 -12    6.50    3.95
   7   6 -12   22.95    5.64
   7   6 -12   17.96    5.71
   7  -6 -13    6.61    3.50
   7   6 -13    7.14    3.33
   7   6 -13   11.14    4.90
   7  -6 -14    6.08    3.37
   7   6 -14   14.88    4.44
   7   6 -14    9.00    4.44
   7  -6 -15    2.09    2.35
   7   6 -15    0.00    2.11
   7   6 -15    2.65    2.88
   7  -6 -16   55.07    9.58
   7   6 -16   41.02    7.95
   7   6 -16   40.51    8.53
   7  -6 -17   28.65    7.91
   7   6 -17   82.30   10.40
   7   6 -17   42.93    8.75
   7  -6 -18   31.34    8.10
   7   6 -18   74.88   10.06
   7   6 -18   53.24    9.68
   7  -6 -19    2.86    2.75
   7   6 -19    4.69    2.89
   7   6 -19    1.11    2.63
   7  -6 -20    0.00    2.08
   7   6 -20    1.43    2.10
   7   6 -20    2.02    2.52
   7  -6 -21    0.14    2.26
   7   6 -21    0.76    2.55
   7  -6 -22   16.60    5.07
   7   6 -22   17.16    5.15
   7  -6 -23   11.17    4.19
   7   6 -23    5.10    3.33
   7  -6 -24    8.50    4.12
   7  -6 -25   -0.00    1.92
   7  -6 -26    9.62    4.07
   7  -6 -27    3.35    3.03
   7  -6 -28    6.01    3.57
   7  -6 -29    0.61    2.37
   7  -6 -30   -0.00    1.80
   7  -6 -31    0.00    2.21
   7  -6 -32    7.97    4.00
   7  -6 -33    0.75    1.87
   7  -6 -34    1.53    2.80
   7  -6 -35   -0.00    1.82
  -7   7   1    1.86    2.45
   7  -7  -1    1.15    2.73
  -7  -7   1    2.76    2.81
  -7   7   2   29.79    6.64
   7  -7  -2   23.40    6.66
  -7  -7   2   25.07    6.77
  -7   7   3   16.18    5.07
   7  -7  -3    6.72    4.18
  -7  -7   3   10.50    4.47
  -7   7   4  233.33   25.55
   7  -7  -4  199.57   25.72
  -7  -7   4  220.57   25.97
  -7   7   5   81.32   11.99
   7  -7  -5   77.73   12.82
  -7  -7   5   66.70   11.81
  -7   7   6   15.25    4.91
   7  -7  -6    8.67    4.42
  -7  -7   6   13.85    4.89
  -7   7   7   80.96   11.91
   7  -7  -7   61.56   11.70
  -7   7   8   18.45    5.40
  -7   7   9   34.50    7.36
  -7   7  10   91.25   13.39
  -7   7  11   23.15    5.91
   7  -7 -11   19.51    5.73
  -7   7  12    3.22    2.88
   7  -7 -12    1.04    3.41
   7   7 -12    4.77    2.90
  -7   7  13   23.07    6.05
   7  -7 -13   16.92    6.14
   7   7 -13   33.40    6.92
  -7   7  14  136.68   17.81
   7  -7 -14  115.46   17.60
   7   7 -14  167.26   18.71
  -7   7  15    2.25    2.47
   7  -7 -15    0.00    2.13
   7   7 -15    1.09    2.06
  -7   7  16    5.50    3.42
   7  -7 -16    2.90    3.46
   7   7 -16    5.36    2.85
  -7   7  17    0.59    1.94
   7  -7 -17    1.71    2.90
   7   7 -17    0.00    2.10
  -7   7  18    5.07    2.96
   7  -7 -18    5.21    3.31
   7   7 -18    3.84    2.85
  -7   7  19    0.00    2.17
   7  -7 -19    4.28    3.67
   7   7 -19    3.23    2.50
  -7   7  20   27.96    6.39
   7  -7 -20    7.82    4.17
  -7   7  21    5.78    3.21
   7  -7 -21    1.33    2.59
  -7   7  22    0.00    2.24
   7  -7 -22   -0.00    2.23
  -7   7  23    1.18    2.19
   7  -7 -23    2.04    3.00
   7  -7 -24   19.49    5.63
   7  -7 -25    0.83    2.15
   7  -7 -26    4.29    3.51
   7  -7 -27    0.63    2.37
   7  -7 -28   -0.00    2.76
   7  -7 -29   -0.00    2.47
   7  -7 -30    9.71    4.00
   7  -7 -31    1.14    2.51
   7  -7 -32    0.17    1.45
   7  -7 -33    0.80    2.20
  -7   8   1   38.62    7.98
   7  -8  -1   35.43    8.44
   7   8  -1   31.41    7.81
  -7  -8   1   31.56    7.96
  -7   8   2   93.65   13.56
   7  -8  -2   78.11   13.77
   7   8  -2   90.45   13.85
  -7  -8   2   97.02   14.65
  -7   8   3    6.26    3.57
   7  -8  -3    3.62    3.50
   7   8  -3    7.56    4.51
  -7  -8   3    3.39    3.13
  -7   8   4   24.40    6.35
   7  -8  -4   14.34    5.39
   7   8  -4   27.40    6.77
  -7  -8   4   23.40    6.46
  -7   8   5   13.98    4.57
   7  -8  -5    7.52    4.33
   7   8  -5    0.62    1.74
  -7   8   6   29.07    6.95
   7   8  -6   22.30    6.14
  -7   8   7    0.73    2.79
   7   8  -7   -0.00    2.30
  -7   8   8   70.05   11.45
   7   8  -8   68.24   11.46
  -7   8   9    6.45    3.66
   7  -8  -9    0.35    2.04
  -7   8  10   15.35    5.22
   7  -8 -10   14.45    5.54
  -7   8  11    4.98    3.29
   7  -8 -11    0.33    2.61
  -7   8  12  124.81   16.14
   7  -8 -12   95.87   15.58
  -7   8  13   -0.00    2.17
   7  -8 -13    0.00    2.43
  -7   8  14    7.37    3.89
   7  -8 -14    3.60    3.71
  -7   8  15    6.08    3.52
   7  -8 -15    1.18    2.84
  -7   8  16   70.63   11.28
   7  -8 -16   52.28   10.63
  -7   8  17   -0.00    2.14
   7  -8 -17    0.00    2.77
  -7   8  18   15.16    5.01
   7  -8 -18    6.32    3.99
  -7   8  19    1.43    2.05
   7  -8 -19    2.25    2.71
   7   8 -19    0.17    2.00
  -7   8  20    9.82    4.13
   7  -8 -20    7.09    4.10
  -7   8  21   -0.00    1.95
   7  -8 -21    0.00    2.27
  -7   8  22   11.96    4.53
   7  -8 -22    7.64    3.77
  -7   8  23   14.13    4.72
   7  -8 -23    0.32    2.60
   7  -8 -24    4.78    3.82
   7  -8 -25    0.30    2.29
   7  -8 -26    8.06    4.44
   7  -8 -27   -0.00    1.93
   7  -8 -28    1.12    2.94
   7  -8 -29    0.36    2.33
   7  -8 -30   -0.00    2.52
   7  -8 -31    5.86    3.55
   7  -8 -32    2.35    2.49
  -7   9   1   -0.00    2.73
   7  -9  -1    4.09    3.10
   7   9  -1   -0.00    2.48
  -7  -9   1   -0.00    1.80
  -7   9   2   22.29    6.36
   7  -9  -2   44.90    9.25
   7   9  -2   37.45    8.10
  -7   9   3    1.95    2.63
   7  -9  -3    3.70    3.90
   7   9  -3    6.26    3.67
  -7   9   4   40.33    8.23
   7  -9  -4   43.84    9.62
   7   9  -4   32.40    8.08
  -7   9   5    0.00    2.40
   7   9  -5    1.01    2.79
  -7   9   6   12.36    4.83
   7   9  -6   15.65    5.32
  -7   9   7   15.15    5.60
   7   9  -7   21.69    6.12
  -7   9   8   42.55    8.45
   7  -9  -8   21.29    7.06
   7   9  -8   23.76    6.80
  -7   9   9    3.28    3.07
   7  -9  -9    1.36    2.39
   7   9  -9    0.00    2.11
  -7   9  10   88.00   13.40
   7  -9 -10   76.87   13.33
   7   9 -10   75.79   12.74
  -7   9  11    1.42    2.46
   7  -9 -11    6.06    3.91
   7   9 -11   -0.00    2.27
  -7   9  12    2.28    2.49
   7  -9 -12    1.59    3.02
   7   9 -12    1.54    2.58
  -7   9  13    4.30    2.94
   7  -9 -13    2.87    3.95
   7   9 -13    6.65    3.57
  -7   9  14   40.77    8.56
   7  -9 -14   30.05    8.09
   7   9 -14   53.77    9.69
  -7   9  15    2.72    2.87
   7  -9 -15    1.76    3.71
   7   9 -15    5.26    3.21
  -7   9  16   11.09    4.50
   7  -9 -16   12.29    5.27
   7   9 -16   15.54    5.13
  -7   9  17   -0.00    1.81
   7  -9 -17   -0.00    3.14
   7   9 -17   -0.00    2.29
  -7   9  18   14.83    5.00
   7  -9 -18    9.28    4.66
  -7   9  19   -0.00    2.10
   7  -9 -19    0.15    2.19
  -7   9  20   10.71    4.57
   7  -9 -20   17.59    5.82
  -7   9  21    2.30    2.63
   7  -9 -21    1.20    2.47
  -7   9  22    0.85    1.80
   7  -9 -22    2.48    3.37
  -7   9  23    4.16    2.96
   7  -9 -23   -0.00    2.45
  -7   9  24    9.78    4.33
   7  -9 -24   11.50    5.02
   7  -9 -25   -0.00    2.44
   7  -9 -26    1.37    2.49
   7  -9 -27    0.76    2.84
   7  -9 -28    3.27    3.05
   7  -9 -29   -0.00    2.67
   7  -9 -30    3.45    3.85
   7  -9 -31    0.00    2.26
  -7  10   1    6.28    3.74
   7 -10  -1    8.28    5.09
   7  10  -1   13.60    5.15
  -7  10   2   35.05    7.95
   7 -10  -2   28.32    8.08
   7  10  -2   37.33    8.49
  -7  10   3   -0.27    2.39
   7  10  -3    0.10    2.35
  -7  10   4    3.82    3.17
   7  10  -4    0.55    2.22
  -7  10   5    0.05    2.08
   7  10  -5    0.06    2.44
  -7  10   6  104.01   15.09
   7 -10  -6   84.60   14.97
   7  10  -6   99.44   15.19
  -7  10   7    2.11    2.35
   7 -10  -7    0.27    3.21
   7  10  -7   -0.00    2.55
  -7  10   8    5.69    3.22
   7 -10  -8    4.23    3.67
   7  10  -8   10.24    4.69
  -7  10   9    0.74    2.80
   7 -10  -9    3.31    3.63
   7  10  -9    1.85    2.74
  -7  10  10   14.41    5.02
   7 -10 -10   -0.00    2.60
   7  10 -10    5.10    3.69
  -7  10  11    0.61    2.06
   7 -10 -11    4.42    3.70
   7  10 -11   -0.00    2.93
  -7  10  12   57.15    9.94
   7 -10 -12   22.78    7.57
   7  10 -12   31.89    7.74
  -7  10  13   -0.00    1.95
   7 -10 -13    0.65    2.37
   7  10 -13    0.31    1.91
  -7  10  14   15.40    5.24
   7 -10 -14    8.23    5.45
   7  10 -14    8.37    4.51
  -7  10  15    1.43    3.02
   7 -10 -15   -0.00    2.99
   7  10 -15   -0.00    2.31
  -7  10  16   43.25    8.84
   7 -10 -16   25.64    7.70
   7  10 -16   28.89    7.48
  -7  10  17    0.91    2.63
   7 -10 -17    2.66    3.46
   7  10 -17   -0.00    1.75
  -7  10  18   22.01    6.47
   7 -10 -18   20.96    7.11
   7  10 -18   20.18    6.13
  -7  10  19    2.06    2.70
   7 -10 -19    3.68    3.46
  -7  10  20    5.88    3.44
   7 -10 -20    0.14    2.07
  -7  10  21    1.04    2.42
   7 -10 -21    1.64    3.55
  -7  10  22   17.40    5.74
   7 -10 -22   20.41    6.34
  -7  10  23   -0.00    1.82
   7 -10 -23    5.75    4.21
  -7  10  24    3.10    2.81
   7 -10 -24   -0.00    2.97
   7 -10 -25   -0.00    3.77
   7 -10 -26    0.72    2.96
   7 -10 -27   -0.00    2.17
   7 -10 -28    3.63    3.57
   7 -10 -29    0.60    3.02
  -7  11   1    0.74    2.80
   7 -11  -1   -0.00    2.74
   7  11  -1    1.11    2.95
  -7  11   2    5.96    3.38
   7  11  -2    6.42    3.99
  -7  11   3    6.24    4.15
   7  11  -3    6.55    4.58
  -7  11   4   31.62    7.43
   7  11  -4   12.17    5.81
  -7  11   5   15.61    5.36
   7 -11  -5    3.45    4.12
   7  11  -5   16.12    5.46
  -7  11   6   -0.00    2.42
   7 -11  -6   -0.00    2.25
   7  11  -6    1.42    3.01
  -7  11   7    9.33    4.60
   7 -11  -7    7.02    4.91
   7  11  -7    7.66    4.43
  -7  11   8   11.07    5.03
   7 -11  -8    5.75    4.22
   7  11  -8    9.22    4.45
  -7  11   9    2.18    3.03
   7 -11  -9    2.42    3.21
   7  11  -9    2.71    3.61
  -7  11  10   29.54    7.45
   7 -11 -10   15.84    6.26
   7  11 -10   13.92    5.60
  -7  11  11    3.89    3.27
   7 -11 -11   -0.00    2.37
   7  11 -11    7.07    3.84
  -7  11  12   -0.00    2.48
   7 -11 -12    1.16    3.30
   7  11 -12   -0.00    2.16
  -7  11  13   -0.00    2.33
   7 -11 -13    2.15    3.10
   7  11 -13   -0.00    1.72
  -7  11  14   31.57    7.66
   7 -11 -14   15.15    6.92
   7  11 -14   17.85    6.25
  -7  11  15    0.30    2.15
   7 -11 -15    0.52    3.90
   7  11 -15    1.92    3.11
  -7  11  16    7.79    4.14
   7 -11 -16    9.60    5.40
   7  11 -16   18.40    5.67
  -7  11  17    0.00    2.69
   7 -11 -17    2.13    2.72
   7  11 -17    5.02    3.81
  -7  11  18    9.74    4.56
   7 -11 -18    2.72    3.69
  -7  11  19   -0.00    2.39
   7 -11 -19   -0.00    3.13
  -7  11  20   21.91    6.73
   7 -11 -20    1.98    3.32
  -7  11  21   -0.00    1.72
   7 -11 -21   -0.00    2.95
  -7  11  22   -0.00    2.74
   7 -11 -22    0.00    2.82
  -7  11  23    1.07    2.38
   7 -11 -23   -0.00    2.15
  -7  11  24   10.96    4.75
   7 -11 -24   10.24    5.29
   7 -11 -25    2.50    3.17
   7 -11 -26    0.00    3.54
   7 -11 -27    2.53    3.25
  -7  12   1    4.24    3.18
   7  12  -1    3.71    3.41
  -7  12   2   12.88    5.73
   7  12  -2   16.65    6.34
  -7  12   3    2.71    3.25
   7 -12  -3    0.42    2.29
   7  12  -3   -0.00    2.25
  -7  12   4    1.46    2.70
   7 -12  -4    0.00    2.25
   7  12  -4   -0.00    3.11
  -7  12   5    3.06    3.51
   7 -12  -5    3.02    3.94
   7  12  -5   14.67    5.79
  -7  12   6   44.41    8.99
   7 -12  -6   13.50    6.40
   7  12  -6   34.87    8.63
  -7  12   7   -0.00    2.73
   7 -12  -7   -0.00    3.27
   7  12  -7    0.56    2.41
  -7  12   8    4.41    3.61
   7 -12  -8   10.65    5.22
   7  12  -8   15.05    5.53
  -7  12   9   -0.00    2.92
   7 -12  -9   -0.00    2.68
   7  12  -9    6.25    4.28
  -7  12  10   16.86    5.61
   7 -12 -10    7.56    5.03
   7  12 -10    1.20    2.69
  -7  12  11    2.04    2.89
   7 -12 -11   -0.00    3.07
   7  12 -11   -0.00    2.51
  -7  12  12   18.09    6.26
   7 -12 -12   14.31    6.79
   7  12 -12   21.77    6.54
  -7  12  13   -0.00    2.83
   7 -12 -13    0.00    3.11
   7  12 -13   -0.00    3.06
   7 -12 -14    0.61    2.80
   7  12 -14    2.18    3.15
  -7  12  15    0.83    2.19
   7 -12 -15    2.40    3.05
   7  12 -15    1.49    2.91
  -7  12  16   32.69    8.01
   7 -12 -16   21.37    7.32
   7  12 -16   37.08    8.63
  -7  12  17    1.08    2.60
   7 -12 -17    5.53    4.10
   7  12 -17    0.83    2.17
  -7  12  18    6.61    3.72
   7 -12 -18    5.68    3.99
  -7  12  19   -0.00    2.55
   7 -12 -19    0.82    2.87
  -7  12  20    2.99    2.90
   7 -12 -20    0.39    2.71
  -7  12  21    1.38    2.70
   7 -12 -21   -0.00    2.61
  -7  12  22    3.46    3.40
   7 -12 -22    6.43    4.42
  -7  12  23    7.47    3.87
   7 -12 -23    3.12    3.70
  -7  12  24   -0.00    2.54
   7 -12 -24   -0.00    3.41
   7 -12 -25   -0.00    3.21
   7 -12 -26    2.11    3.03
  -7  13   1    0.95    3.29
   7  13  -1    0.38    3.05
  -7  13   2    1.97    3.37
   7  13  -2    0.00    3.44
  -7  13   3    3.46    3.33
   7  13  -3    5.35    4.05
  -7  13   4   47.09   10.05
   7  13  -4   44.86   10.42
  -7  13   5    3.97    3.46
   7  13  -5    3.74    4.32
  -7  13   6    2.60    3.81
   7 -13  -6    0.00    3.28
   7  13  -6    0.32    2.96
  -7  13   7    0.00    2.96
   7 -13  -7   -0.00    2.49
   7  13  -7    3.25    4.41
  -7  13   8   13.50    5.58
   7 -13  -8    4.69    4.15
   7  13  -8   10.52    5.26
  -7  13   9    7.57    4.71
   7 -13  -9    4.11    3.86
   7  13  -9    2.35    3.23
  -7  13  10   10.89    4.94
   7 -13 -10    7.77    5.31
   7  13 -10   10.92    5.21
  -7  13  11    2.12    2.97
   7 -13 -11    2.01    3.05
   7  13 -11   -0.00    3.15
  -7  13  12   -0.00    2.15
   7 -13 -12    0.65    3.49
   7  13 -12    0.85    2.69
  -7  13  13    3.40    3.28
   7 -13 -13    0.32    2.96
   7  13 -13   -0.00    2.03
  -7  13  14   23.94    7.13
   7 -13 -14    7.53    5.38
   7  13 -14   23.10    7.62
  -7  13  15    2.15    2.57
   7 -13 -15    1.81    4.00
   7  13 -15    3.16    3.59
  -7  13  16   -0.00    3.55
   7 -13 -16   -0.00    2.55
   7  13 -16    1.27    2.37
  -7  13  17    3.52    3.02
   7 -13 -17   -0.00    3.71
  -7  13  18    3.65    3.79
   7 -13 -18   -0.00    3.10
  -7  13  19   -0.00    2.89
   7 -13 -19    0.26    3.54
  -7  13  20    6.48    4.01
   7 -13 -20    2.27    3.94
  -7  13  21   -0.00    2.63
   7 -13 -21    1.91    4.04
  -7  13  22    0.55    1.87
   7 -13 -22    3.18    3.74
  -7  13  23    0.00    1.96
   7 -13 -23   -0.00    3.71
  -7  13  24    4.72    3.81
   7 -13 -24   -0.00    3.48
  -7  14   1    4.68    3.32
   7  14  -1    1.17    3.25
  -7  14   2    0.00    3.56
   7  14  -2   13.26    5.92
  -7  14   3    0.00    3.61
   7  14  -3    3.79    3.98
  -7  14   4    5.12    3.74
   7  14  -4   -0.00    3.05
  -7  14   5    3.77    4.27
   7  14  -5    1.29    2.89
  -7  14   6   20.84    6.93
   7  14  -6   20.24    6.84
  -7  14   7   35.46    8.86
   7  14  -7   14.66    6.22
  -7  14   8    5.43    4.24
   7  14  -8    7.15    4.92
  -7  14   9    8.79    4.68
   7 -14  -9    3.61    4.05
   7  14  -9   -0.00    2.74
  -7  14  10    0.00    2.97
   7 -14 -10    1.94    4.60
   7  14 -10    5.60    4.43
  -7  14  11    0.83    2.58
   7 -14 -11    0.00    3.73
   7  14 -11    2.51    3.05
  -7  14  12    4.48    4.09
   7 -14 -12    0.07    2.81
   7  14 -12    6.51    4.17
  -7  14  13    1.31    3.23
   7 -14 -13    0.53    2.54
   7  14 -13    0.00    2.95
  -7  14  14   -0.00    1.92
   7 -14 -14   -0.00    2.66
   7  14 -14    0.38    2.59
  -7  14  15    2.19    3.51
   7 -14 -15   -0.00    2.63
   7  14 -15   -0.00    3.19
  -7  14  16    1.09    2.77
   7 -14 -16    1.89    3.76
   7  14 -16    1.01    3.44
  -7  14  17    5.09    3.82
   7 -14 -17    5.31    4.72
  -7  14  18    1.04    2.99
   7 -14 -18    1.76    3.99
  -7  14  19    0.23    2.80
   7 -14 -19    0.00    3.31
  -7  14  20    3.44    3.61
   7 -14 -20    2.04    3.63
  -7  14  21    2.48    3.45
   7 -14 -21    0.98    3.34
  -7  14  22    3.16    3.33
   7 -14 -22    1.89    3.77
  -7  14  23    1.08    2.83
  -7  14  24    1.51    2.88
  -7  15   1    1.35    2.67
   7  15  -1   -0.00    2.83
  -7  15   2    2.52    3.21
   7  15  -2    0.00    3.32
  -7  15   3    8.60    5.17
   7  15  -3   22.47    7.14
  -7  15   4    9.07    5.26
   7  15  -4    5.81    4.63
  -7  15   5   -0.00    2.55
   7  15  -5   -0.00    2.66
  -7  15   6    0.00    2.76
   7  15  -6    0.90    3.26
  -7  15   7    1.08    2.30
   7  15  -7   -0.00    2.41
  -7  15   8    6.16    4.05
   7  15  -8    3.07    3.66
  -7  15   9    4.27    3.67
   7  15  -9    5.72    5.12
  -7  15  10    4.23    3.51
   7  15 -10    4.36    4.32
  -7  15  11   -0.00    2.48
   7  15 -11    0.17    2.58
  -7  15  12   -0.00    2.55
   7 -15 -12    1.44    3.46
   7  15 -12    0.00    3.34
  -7  15  13    3.36    3.47
   7 -15 -13    1.75    3.35
   7  15 -13    1.01    3.29
  -7  15  14    3.06    4.04
   7 -15 -14    0.00    3.50
   7  15 -14    4.41    4.71
  -7  15  15    6.51    4.52
   7 -15 -15    1.82    3.06
   7  15 -15    2.26    3.23
  -7  15  16   -0.00    3.19
   7 -15 -16    0.00    2.86
  -7  15  17   -0.00    2.74
   7 -15 -17   -0.00    2.42
  -7  15  18   -0.00    2.72
   7 -15 -18   -0.00    3.20
  -7  15  19    2.33    3.04
   7 -15 -19    5.03    4.45
  -7  15  20   12.29    5.23
   7 -15 -20    3.51    4.00
  -7  15  21   -0.00    2.33
  -7  15  22    0.46    3.32
  -7  15  23    2.21    2.83
  -7  16   1    1.75    3.23
   7  16  -1    0.00    2.64
  -7  16   2   -0.00    3.06
   7  16  -2    0.96    3.41
  -7  16   3    0.03    2.75
   7  16  -3    4.32    3.89
  -7  16   4   -0.00    2.76
   7  16  -4    2.23    3.49
  -7  16   5   -0.00    2.46
   7  16  -5   -0.00    3.72
  -7  16   6    6.07    4.82
   7  16  -6   -0.00    3.61
  -7  16   7    6.03    4.42
   7  16  -7    6.30    4.78
  -7  16   8   -0.00    2.61
   7  16  -8    1.57    3.28
  -7  16   9    0.00    3.43
   7  16  -9    0.68    3.63
   7  16 -10    2.44    3.33
   7  16 -11    7.61    4.71
   7  16 -12   -0.00    3.90
   7  16 -13    1.69    4.01
   7  16 -14    1.67    3.50
   7 -16 -16   -0.00    2.63
   7 -16 -17    5.50    4.18
   7 -16 -18   -0.00    2.99
   7  17 -10    2.02    3.90
   7  17 -11    0.40    3.20
   7  17 -12   -0.00    2.83
   7  17 -13    3.38    4.24
   7  17 -14    1.23    2.52
  -6   0   1    1.61    1.69
  -6   0   1    0.72    1.79
   6   0  -1   -0.00    1.46
   6   0  -1    0.00    1.80
  -6   0   2  278.19   30.79
  -6   0   2  315.94   31.50
   6   0  -2  318.72   30.74
   6   0  -2  327.24   32.45
  -6   0   3    0.42    1.81
  -6   0   3    0.00    1.43
   6   0  -3    0.50    1.55
   6   0  -3   -0.00    1.80
  -6   0   4   25.61    5.27
  -6   0   4   33.31    5.77
   6   0  -4   27.68    5.13
   6   0  -4   22.53    5.41
  -6   0   5   -0.00    1.62
  -6   0   5    1.14    1.79
   6   0  -5    0.45    1.66
   6   0  -5   -0.00    2.01
  -6   0   6 1266.05  115.39
  -6   0   6 1167.34  114.99
   6   0  -6 1325.95  115.04
   6   0  -6 1339.45  116.68
  -6   0   7   -0.00    1.95
  -6   0   7    0.34    1.74
   6   0  -7   -0.00    1.80
   6   0  -7   -0.00    1.78
  -6   0   8   14.89    4.19
  -6   0   8   26.79    4.84
   6   0  -8   22.92    4.46
   6   0  -8   29.04    5.72
  -6   0   9   -0.00    1.52
  -6   0   9    0.00    1.50
   6   0  -9   -0.00    1.18
   6   0  -9    0.77    1.82
  -6   0  10  197.66   22.94
  -6   0  10  257.29   23.53
   6   0 -10  205.21   22.68
   6   0 -10  247.56   24.49
  -6   0  11    0.20    1.00
   6   0 -11    1.61    1.69
   6   0 -11    0.02    1.63
  -6   0  12  234.56   25.65
   6   0 -12  297.68   26.08
   6   0 -12  227.83   26.18
  -6   0  13   -0.00    1.38
   6   0 -13   -0.00    1.29
   6   0 -13    0.24    2.11
  -6   0  14   69.78    9.52
   6   0 -14   69.59    9.16
   6   0 -14   77.00   10.26
  -6   0  15    0.12    1.26
   6   0 -15    0.00    1.44
   6   0 -15   -0.00    1.93
  -6   0  16  223.18   24.49
   6   0 -16  272.57   24.85
   6   0 -16  227.21   25.10
  -6   0  17    1.29    1.64
   6   0 -17    1.01    1.58
  -6   0  18  139.12   16.60
   6   0 -18  168.77   16.95
  -6   0  19    0.34    1.25
   6   0 -19    0.20    1.39
  -6   0  20    2.39    1.82
  -6   0  20    2.77    1.35
   6   0 -20    0.00    1.05
   6   0 -20    2.32    2.02
  -6   0  21   -0.00    1.51
   6   0 -21   -0.00    1.77
  -6   0  22   86.09   10.85
  -6   0  22   88.87    8.69
   6   0 -22   86.17   11.30
   6   0 -23    0.27    1.67
   6   0 -24    1.09    1.58
   6   0 -25    0.80    1.69
   6   0 -26   37.17    6.28
   6   0 -27   -0.00    1.44
   6   0 -28   20.71    4.49
   6   0 -29    0.54    1.53
   6   0 -30   24.18    4.80
   6   0 -31   -0.00    1.41
   6   0 -32   46.69    7.09
   6   0 -33    2.04    1.51
   6   0 -34   -0.00    0.96
   6   0 -35    0.41    1.19
   6   0 -36    7.56    2.43
   6   0 -37   -0.00    1.14
   6   0 -38    5.87    2.29
   6   0 -39   -0.00    1.00
   6   0 -40    1.87    1.53
  -6   1   1    4.54    2.43
  -6   1   1    0.00    1.72
   6  -1  -1    5.23    2.40
   6  -1  -1    2.76    2.59
   6   1  -1    6.16    2.43
   6   1  -1    6.20    3.16
  -6  -1   1    6.69    2.74
  -6  -1   1    6.22    2.91
  -6   1   2  598.39   53.78
  -6   1   2  564.01   53.83
   6  -1  -2  583.05   53.21
   6  -1  -2  535.03   54.34
   6   1  -2  618.44   53.46
   6   1  -2  623.63   55.43
  -6  -1   2  436.45   52.82
  -6  -1   2  586.16   54.11
  -6   1   3   35.85    6.05
  -6   1   3   21.08    5.19
   6  -1  -3   34.35    5.71
   6  -1  -3   25.71    5.90
   6   1  -3   35.10    5.68
   6   1  -3   25.64    5.95
  -6  -1   3   29.51    5.82
  -6  -1   3   25.89    5.64
  -6   1   4  777.03   70.24
  -6   1   4  815.56   70.64
   6  -1  -4  775.65   69.78
   6  -1  -4  760.03   71.20
   6   1  -4  625.95   68.96
   6   1  -4  828.84   71.81
  -6  -1   4  780.66   70.52
  -6  -1   4  731.30   70.20
  -6   1   5   91.13   12.31
  -6   1   5  101.99   12.72
   6  -1  -5  106.19   12.47
   6  -1  -5  105.19   13.51
   6   1  -5  122.25   12.81
   6   1  -5   99.20   13.43
  -6  -1   5  105.27   12.88
  -6  -1   5   94.84   12.62
  -6   1   6   85.46   11.50
  -6   1   6  109.46   12.29
   6  -1  -6  102.32   11.76
   6  -1  -6   87.54   12.34
   6   1  -6   84.71   11.13
   6   1  -6   69.14   11.61
  -6  -1   6   95.23   12.01
  -6  -1   6  122.44   12.67
  -6   1   7  194.78   22.61
  -6   1   7  249.54   23.51
   6  -1  -7  250.81   23.22
   6  -1  -7  212.37   23.75
   6   1  -7  190.59   22.17
   6   1  -7  226.80   24.14
  -6  -1   7  220.00   23.24
  -6  -1   7  222.21   23.08
  -6   1   8  588.06   64.47
  -6   1   8  737.09   65.26
   6  -1  -8  635.54   64.45
   6  -1  -8  767.48   66.55
   6   1  -8  752.28   64.90
   6   1  -8  639.43   65.72
  -6  -1   8  752.39   65.70
  -6  -1   8  755.27   65.30
  -6   1   9   11.33    3.34
  -6   1   9   10.56    3.15
   6  -1  -9    5.03    2.50
   6  -1  -9   19.27    4.61
   6   1  -9   15.06    3.47
   6   1  -9    7.16    3.10
  -6  -1   9    6.43    2.71
  -6  -1   9   10.18    3.12
  -6   1  10  113.50   12.74
   6  -1 -10  130.57   12.98
   6  -1 -10   71.66   11.97
   6   1 -10  119.22   12.45
   6   1 -10   80.46   12.40
  -6  -1  10  104.75   12.67
  -6   1  11   13.95    3.65
   6  -1 -11   11.30    3.28
   6  -1 -11    8.18    3.29
   6   1 -11   16.88    3.60
  -6  -1  11   14.53    3.68
  -6   1  12  298.12   29.52
   6  -1 -12  295.26   29.29
   6  -1 -12  304.96   30.35
   6   1 -12  282.77   28.83
   6   1 -12  284.39   30.03
  -6  -1  12  292.23   29.57
  -6   1  13   56.48    7.97
   6  -1 -13   59.26    7.97
   6  -1 -13   52.60    8.34
   6   1 -13   51.72    7.35
   6   1 -13   61.98    8.73
  -6  -1  13   39.45    7.16
  -6   1  14  131.36   16.31
   6  -1 -14  160.87   16.79
   6  -1 -14  129.26   16.91
   6   1 -14  138.48   16.00
   6   1 -14  161.41   17.56
  -6  -1  14  193.45   17.75
  -6   1  15   13.54    3.39
   6  -1 -15   16.07    3.58
   6  -1 -15   13.65    3.97
   6   1 -15    4.24    2.05
   6   1 -15   11.29    3.50
  -6  -1  15    6.97    2.72
  -6   1  16    2.20    1.93
   6  -1 -16    2.76    1.85
   6   1 -16    2.10    1.73
   6   1 -16    4.47    2.28
  -6  -1  16    5.06    2.28
  -6  -1  16    2.51    1.60
  -6   1  17    3.36    2.21
   6  -1 -17    5.61    2.42
   6   1 -17    6.46    2.30
  -6  -1  17    4.64    2.26
  -6  -1  17    7.68    2.26
  -6   1  18  191.76   21.19
   6  -1 -18  183.25   21.05
   6   1 -18  214.53   21.04
  -6  -1  18  221.38   21.72
  -6  -1  18  205.18   20.32
  -6   1  19   27.83    5.34
   6  -1 -19   35.01    5.76
   6  -1 -19   30.15    5.90
   6   1 -19   30.37    5.22
  -6  -1  19   37.31    5.86
  -6  -1  19   32.85    4.67
  -6   1  20    0.62    1.17
   6  -1 -20    0.52    1.16
   6  -1 -20    2.54    2.21
   6   1 -20    0.00    1.38
   6   1 -20    0.34    1.64
  -6  -1  20   -0.00    1.11
  -6  -1  20    0.00    0.81
  -6   1  21    1.86    1.67
   6  -1 -21    3.00    2.22
   6   1 -21    1.39    1.64
  -6  -1  21    4.70    2.24
  -6  -1  21    2.49    1.10
  -6   1  22   12.13    3.22
   6  -1 -22   14.17    3.61
   6   1 -22    8.73    3.11
   6  -1 -23    3.46    2.44
   6   1 -23    8.25    2.71
   6  -1 -24   18.34    4.48
   6   1 -24   32.10    5.40
   6  -1 -25    0.90    1.79
   6   1 -25    0.81    1.27
   6  -1 -26    1.46    1.74
   6   1 -26    1.24    1.51
   6  -1 -27    1.25    1.64
   6   1 -27    0.00    1.49
   6  -1 -28   42.50    6.84
   6   1 -28   40.92    6.53
   6  -1 -29    0.46    1.52
   6   1 -29    0.24    1.32
   6  -1 -30   22.61    4.59
   6   1 -30   15.74    3.75
   6  -1 -31    0.00    1.45
   6   1 -31    0.00    1.30
   6  -1 -32    1.47    1.62
   6   1 -32    0.42    1.34
   6  -1 -33   -0.00    1.14
   6   1 -33    0.80    1.28
   6  -1 -34   18.97    4.11
   6   1 -34   14.73    3.53
   6  -1 -35   -0.00    1.03
   6   1 -35    0.84    1.46
   6  -1 -36    1.15    1.56
   6   1 -36    1.89    1.60
   6  -1 -37   -0.00    1.12
   6   1 -37   -0.00    1.20
   6  -1 -38    3.51    2.15
   6   1 -38    2.05    1.72
   6  -1 -39    0.51    1.42
   6   1 -39   -0.00    1.56
   6  -1 -40    5.45    2.22
   6  -1 -41   -0.00    1.33
  -6   2   1    2.36    2.39
  -6   2   1    4.61    2.52
   6  -2  -1    5.07    2.31
   6  -2  -1    6.11    3.26
   6   2  -1    3.12    2.09
   6   2  -1    4.02    3.01
  -6  -2   1    2.56    2.05
  -6  -2   1    0.00    1.67
  -6   2   2   11.22    3.41
  -6   2   2    4.75    2.68
   6  -2  -2   10.18    2.95
   6  -2  -2    6.01    3.32
   6   2  -2    8.12    2.93
   6   2  -2    4.38    3.08
  -6  -2   2    8.14    3.21
  -6  -2   2    8.09    3.25
  -6   2   3    7.62    3.11
  -6   2   3    1.68    2.10
   6  -2  -3    5.26    2.62
   6  -2  -3   -0.00    2.11
   6   2  -3    5.01    2.25
   6   2  -3    0.94    1.82
  -6  -2   3    0.00    1.81
  -6  -2   3    2.03    2.19
  -6   2   4   61.26    9.42
  -6   2   4   76.42   10.11
   6  -2  -4   70.78    9.57
   6  -2  -4   87.85   11.32
   6   2  -4   70.98    9.52
   6   2  -4   82.03   11.31
  -6  -2   4   58.71    9.57
  -6  -2   4   75.72   10.19
  -6   2   5   11.97    3.48
  -6   2   5   11.93    3.60
   6  -2  -5   10.97    3.22
   6  -2  -5   11.56    4.09
   6   2  -5    8.77    2.97
   6   2  -5    3.53    2.87
  -6  -2   5   15.73    4.29
  -6  -2   5   19.66    4.37
  -6   2   6  312.08   32.64
  -6   2   6  371.44   33.44
   6  -2  -6  338.22   32.74
   6  -2  -6  318.13   33.61
   6   2  -6  321.48   32.32
   6   2  -6  304.48   33.62
  -6  -2   6  312.69   32.97
  -6  -2   6  346.05   33.14
  -6   2   7   60.03    8.33
  -6   2   7   55.08    8.15
   6  -2  -7   49.81    7.68
   6  -2  -7   58.72    8.91
   6   2  -7   62.03    8.03
   6   2  -7   55.43    8.96
  -6  -2   7   41.25    7.54
  -6  -2   7   43.47    7.40
  -6   2   8    6.57    2.91
  -6   2   8    4.74    2.65
   6  -2  -8    4.36    2.25
   6  -2  -8    9.45    3.36
   6   2  -8   11.62    3.03
   6   2  -8    0.00    2.13
  -6  -2   8    8.97    3.08
  -6  -2   8    4.88    2.64
  -6   2   9    0.68    1.87
  -6   2   9    0.00    1.41
   6  -2  -9   -0.00    1.70
   6  -2  -9    0.14    2.08
   6   2  -9    0.00    1.39
   6   2  -9    0.76    1.93
  -6  -2   9    1.56    1.83
  -6   2  10  281.62   26.27
   6  -2 -10  267.24   25.93
   6  -2 -10  243.32   26.47
   6   2 -10  255.35   25.31
   6   2 -10  203.46   25.78
  -6  -2  10  244.94   25.90
  -6   2  11  267.17   26.04
   6  -2 -11  227.32   25.35
   6  -2 -11  265.40   26.80
   6   2 -11  273.80   25.51
   6   2 -11  226.68   26.15
  -6  -2  11  235.94   25.75
  -6   2  12  101.84   12.63
   6  -2 -12  112.55   12.87
   6  -2 -12   89.42   12.82
   6   2 -12  101.66   12.08
   6   2 -12  102.95   13.30
  -6  -2  12  109.54   12.97
  -6  -2  12  101.54   12.36
  -6   2  13    7.69    2.84
   6  -2 -13    5.46    2.39
   6  -2 -13   10.09    3.72
   6   2 -13    7.81    2.58
   6   2 -13    8.41    3.25
  -6  -2  13   11.39    3.35
  -6  -2  13   13.71    3.49
  -6   2  14   79.18   10.78
   6  -2 -14   84.90   10.96
   6  -2 -14   89.25   11.67
   6   2 -14   91.04   10.55
   6   2 -14   90.39   11.67
  -6  -2  14   82.14   10.94
  -6  -2  14   80.03   10.39
  -6   2  15   29.51    5.53
   6  -2 -15   27.16    5.45
   6  -2 -15   28.42    6.07
   6   2 -15   30.88    5.19
   6   2 -15   46.04    7.02
  -6  -2  15   31.92    5.74
  -6  -2  15   34.88    5.50
  -6   2  16   58.01    8.77
   6  -2 -16   71.18    9.35
   6   2 -16   75.63    8.78
  -6  -2  16   58.94    8.77
  -6  -2  16   59.55    8.15
  -6   2  17   18.50    4.30
   6  -2 -17   15.85    4.05
   6   2 -17   18.17    3.81
  -6  -2  17   19.08    4.29
  -6  -2  17   20.78    3.79
  -6   2  18   13.86    3.60
   6  -2 -18   15.42    3.77
   6   2 -18    8.03    2.70
  -6  -2  18   15.57    3.78
  -6  -2  18   18.12    3.30
  -6   2  19   10.00    3.12
   6  -2 -19   12.03    3.44
   6  -2 -19    9.41    3.31
   6   2 -19   11.65    2.94
   6   2 -19    3.33    2.55
  -6  -2  19   15.48    3.67
  -6  -2  19   11.66    2.49
  -6   2  20  140.21   15.46
   6  -2 -20  127.74   15.37
   6  -2 -20  127.74   15.78
   6   2 -20  139.60   14.70
   6   2 -20  100.59   14.78
  -6  -2  20  136.89   15.31
  -6  -2  20  148.15   13.48
  -6   2  21    1.27    1.55
   6  -2 -21    3.28    2.20
   6   2 -21    6.72    2.65
  -6  -2  21    3.16    2.00
  -6  -2  21    2.31    0.88
  -6   2  22   33.90    5.72
   6  -2 -22   36.14    6.32
   6   2 -22   23.73    5.38
   6  -2 -23    0.76    1.53
   6   2 -23    0.00    1.51
   6  -2 -24    5.17    2.73
   6   2 -24    5.77    2.70
   6  -2 -25   16.57    4.16
   6   2 -25    8.35    2.92
   6  -2 -26   29.54    5.91
   6   2 -26   38.79    6.29
   6  -2 -27    1.07    1.56
   6   2 -27    2.96    1.97
   6  -2 -28   15.28    3.92
   6   2 -28   10.61    3.24
   6  -2 -29    0.61    1.63
   6   2 -29    0.75    1.58
   6  -2 -30   11.37    3.43
   6   2 -30    6.26    2.58
   6  -2 -31    0.00    1.20
   6   2 -31   -0.00    1.33
   6  -2 -32   13.44    3.95
   6   2 -32   17.34    3.95
   6  -2 -33    4.60    2.35
   6   2 -33    1.65    1.44
   6  -2 -34    0.86    1.50
   6   2 -34   -0.00    1.28
   6  -2 -35    0.83    1.54
   6   2 -35    0.05    1.08
   6  -2 -36    6.50    2.73
   6   2 -36    4.14    2.10
   6  -2 -37    1.00    1.63
   6   2 -37    0.92    1.49
   6  -2 -38    7.32    2.76
   6   2 -38    2.18    1.47
   6  -2 -39   -0.00    1.20
   6  -2 -40    0.21    1.58
   6  -2 -41    0.44    1.15
  -6   3   1    4.28    2.60
  -6   3   1    2.18    2.20
   6  -3  -1    1.46    1.52
   6  -3  -1    5.99    3.48
   6   3  -1    0.00    1.46
   6   3  -1   -0.00    1.94
  -6  -3   1    2.57    2.28
  -6  -3   1    4.49    2.60
  -6   3   2  127.98   15.30
  -6   3   2  132.38   15.67
   6  -3  -2  112.34   14.66
   6  -3  -2  154.13   16.95
   6   3  -2  129.09   15.12
   6   3  -2  141.63   17.03
  -6  -3   2  121.47   15.60
  -6  -3   2  123.48   15.68
  -6   3   3  167.40   16.81
  -6   3   3  154.66   16.64
   6  -3  -3  112.16   15.18
   6  -3  -3  124.65   16.43
   6   3  -3  144.66   15.93
   6   3  -3  132.28   17.03
  -6  -3   3  142.94   16.56
  -6  -3   3  117.29   15.79
  -6   3   4   35.00    6.14
  -6   3   4   34.65    6.33
   6  -3  -4   26.57    5.60
   6  -3  -4   31.91    6.43
   6   3  -4   36.40    6.08
   6   3  -4   26.40    6.27
  -6  -3   4   37.02    6.62
  -6  -3   4   28.10    5.86
  -6   3   5   12.47    3.62
  -6   3   5    7.86    3.15
   6  -3  -5    9.69    3.08
   6  -3  -5    4.37    3.06
   6   3  -5    7.50    2.75
   6   3  -5    5.96    3.17
  -6  -3   5    2.66    2.21
  -6  -3   5    7.17    2.86
  -6   3   6   21.21    4.74
  -6   3   6   26.62    5.03
   6  -3  -6   11.52    3.53
   6  -3  -6   13.37    4.23
   6   3  -6   18.87    4.25
   6   3  -6   22.84    5.34
  -6  -3   6   14.89    4.38
  -6  -3   6   16.89    4.26
  -6   3   7   16.01    4.10
  -6   3   7   20.97    4.73
   6  -3  -7   20.50    4.44
   6  -3  -7   12.76    4.19
   6   3  -7   16.77    4.03
   6   3  -7   14.22    4.44
  -6  -3   7   18.48    4.57
  -6  -3   7   13.49    3.95
  -6  -3   7   20.80    4.73
  -6   3   8  435.00   36.80
  -6   3   8  319.77   35.44
   6  -3  -8  400.72   36.26
   6  -3  -8  390.14   37.17
   6   3  -8  349.51   35.30
   6   3  -8  288.37   35.97
  -6  -3   8  360.79   36.32
  -6  -3   8  367.38   36.18
  -6   3   9   75.57    9.80
   6  -3  -9   76.32    9.77
   6  -3  -9   57.79    9.60
   6   3  -9   56.97    8.57
   6   3  -9   81.18   10.87
  -6  -3   9   52.30    8.99
  -6  -3   9   69.90    9.49
  -6   3  10   26.57    5.41
   6  -3 -10   25.12    5.13
   6  -3 -10   33.45    6.38
   6   3 -10   29.18    5.22
   6   3 -10   19.19    5.17
  -6  -3  10   30.94    5.84
  -6   3  11    6.62    2.69
   6  -3 -11    6.57    2.79
   6  -3 -11    3.86    2.66
   6   3 -11    6.00    2.32
   6   3 -11    5.57    3.07
  -6  -3  11   10.46    3.28
  -6   3  12   68.02    9.29
   6  -3 -12   64.46    9.25
   6  -3 -12   84.98   10.68
   6   3 -12   60.98    8.49
   6   3 -12   52.83    9.20
  -6  -3  12   51.68    8.68
  -6  -3  12   69.38    9.17
  -6   3  13   90.41   13.44
   6  -3 -13  128.85   14.60
   6  -3 -13  120.05   14.92
   6   3 -13  123.55   13.69
   6   3 -13  129.77   15.20
  -6  -3  13  127.19   14.61
  -6  -3  13  113.60   13.73
  -6   3  14  177.67   19.22
   6  -3 -14  178.87   19.31
   6  -3 -14  178.17   19.93
   6   3 -14  154.66   18.56
   6   3 -14  175.74   18.38
   6   3 -14  159.11   19.43
  -6  -3  14  171.22   19.16
  -6  -3  14  174.81   18.53
  -6   3  15   13.83    3.81
   6  -3 -15   19.32    4.35
   6   3 -15   16.92    4.05
   6   3 -15   19.06    3.82
  -6  -3  15    9.67    3.34
  -6  -3  15   14.95    3.59
  -6   3  16   21.69    4.74
   6  -3 -16   18.32    4.56
   6   3 -16   25.84    5.04
   6   3 -16   20.46    4.29
  -6  -3  16   22.22    4.83
  -6  -3  16   22.78    4.30
  -6   3  17   62.15    9.47
   6  -3 -17   79.77   10.33
   6   3 -17   77.72    9.80
   6   3 -17   69.54    9.03
  -6  -3  17   68.65    8.82
  -6   3  18   99.76   12.96
   6  -3 -18  108.48   13.44
   6  -3 -18  102.09   13.62
   6   3 -18   94.89   12.51
   6   3 -18  125.29   12.75
  -6  -3  18  109.84   11.94
  -6   3  19   47.18    7.11
   6  -3 -19   42.98    6.98
   6  -3 -19   30.75    6.60
   6   3 -19   39.68    6.32
   6   3 -19   38.06    5.90
   6   3 -19   30.24    6.39
  -6   3  20    2.74    2.20
   6  -3 -20    1.34    1.87
   6  -3 -20   -0.00    1.83
   6   3 -20    4.61    2.25
   6   3 -20    2.36    2.14
  -6   3  21   -0.00    1.37
   6  -3 -21    0.12    1.54
   6  -3 -21   -0.00    2.16
   6   3 -21   -0.00    1.23
   6   3 -21   -0.00    1.83
  -6  -3  21   -0.00    0.69
  -6   3  22   59.46    8.15
   6  -3 -22   46.46    7.96
   6   3 -22   41.03    7.37
  -6   3  23   11.78    3.77
   6  -3 -23   15.52    4.46
   6   3 -23   13.43    3.75
   6  -3 -24   51.91    8.36
   6   3 -24   50.55    7.94
   6  -3 -25   -0.00    2.07
   6   3 -25    1.42    1.70
   6  -3 -26    4.55    2.75
   6   3 -26    3.63    2.13
   6  -3 -27   -0.00    1.67
   6   3 -27   -0.00    1.34
   6  -3 -28   14.18    4.18
   6   3 -28   14.07    3.72
   6  -3 -29    2.39    2.30
   6   3 -29    7.82    2.86
   6  -3 -30   16.83    4.40
   6   3 -30   14.36    3.82
   6  -3 -31    1.25    1.70
   6   3 -31   -0.00    1.71
   6  -3 -32    1.65    1.98
   6   3 -32    3.86    2.08
   6  -3 -33    7.49    3.10
   6   3 -33    1.78    1.88
   6  -3 -34    4.10    2.52
   6   3 -34    7.22    2.57
   6  -3 -35    0.00    1.69
   6   3 -35    1.30    1.59
   6  -3 -36    2.42    1.90
   6   3 -36   -0.00    1.40
   6  -3 -37    0.35    1.97
   6   3 -37    2.24    1.55
   6  -3 -38    0.21    1.66
   6   3 -38    1.68    1.64
   6  -3 -39    0.38    1.38
   6  -3 -40    3.46    2.17
  -6   4   1  169.53   19.20
  -6   4   1  195.27   20.09
   6  -4  -1  176.92   19.24
   6  -4  -1  156.69   19.74
   6   4  -1  157.56   19.19
   6   4  -1  169.58   18.99
   6   4  -1  148.55   20.07
  -6  -4   1  162.90   19.56
  -6  -4   1  174.27   20.00
  -6   4   2    7.05    3.39
  -6   4   2   13.27    3.91
   6  -4  -2    9.90    3.43
   6  -4  -2    7.47    3.67
   6   4  -2   15.52    4.16
   6   4  -2   13.36    3.79
   6   4  -2   10.75    4.18
  -6  -4   2   10.22    3.82
  -6  -4   2   10.48    3.64
  -6   4   3    5.67    2.80
  -6   4   3   10.65    3.54
   6  -4  -3    6.22    2.79
   6  -4  -3    1.04    2.01
   6   4  -3    3.17    2.42
   6   4  -3    2.80    2.39
   6   4  -3    5.75    3.49
  -6  -4   3    4.70    2.97
  -6  -4   3    6.99    3.07
  -6   4   4   17.41    4.45
  -6   4   4   17.62    4.50
   6  -4  -4   23.21    4.99
   6  -4  -4   21.51    5.33
   6   4  -4   17.26    4.58
   6   4  -4   17.28    4.27
   6   4  -4   10.62    4.27
  -6  -4   4   11.39    4.06
  -6  -4   4   14.12    4.28
  -6   4   5  232.01   24.07
  -6   4   5  208.79   23.62
   6  -4  -5  248.86   24.18
   6  -4  -5  180.19   23.74
   6   4  -5  253.38   24.53
   6   4  -5  207.05   23.18
   6   4  -5  195.40   24.44
  -6  -4   5  218.09   24.09
  -6  -4   5  241.10   24.34
  -6   4   6  267.59   26.53
  -6   4   6  211.04   25.50
   6  -4  -6  283.15   26.65
   6  -4  -6  238.71   26.80
   6   4  -6  217.40   25.74
   6   4  -6  289.60   26.40
   6   4  -6  220.45   26.79
  -6  -4   6  251.52   26.53
  -6   4   7   46.94    8.57
   6  -4  -7   68.50    9.58
   6  -4  -7   70.77   10.33
   6   4  -7   76.42    9.94
   6   4  -7   65.25    9.06
   6   4  -7   51.69    9.49
  -6  -4   7   62.40    9.45
  -6   4   8    1.79    2.22
   6  -4  -8    2.61    2.16
   6  -4  -8    4.71    2.93
   6   4  -8    6.48    2.76
   6   4  -8    7.03    2.66
   6   4  -8    3.70    2.86
  -6  -4   8    4.84    2.70
  -6   4   9   62.49    8.83
   6  -4  -9   48.07    7.97
   6  -4  -9   46.91    8.46
   6   4  -9   47.12    7.88
   6   4  -9   57.47    8.13
   6   4  -9   42.49    8.32
  -6  -4   9   54.84    8.32
  -6   4  10   35.87    6.57
   6  -4 -10   34.03    6.28
   6  -4 -10   29.69    6.51
   6   4 -10   28.00    5.80
   6   4 -10   37.50    6.18
   6   4 -10   27.14    6.50
  -6   4  11  141.23   15.77
   6  -4 -11  152.63   16.09
   6  -4 -11  132.51   16.18
   6   4 -11  142.52   15.61
   6   4 -11  117.95   14.53
   6   4 -11   87.65   14.72
  -6   4  12  114.84   13.65
   6  -4 -12  107.65   13.38
   6  -4 -12   79.85   12.84
   6   4 -12   99.45   12.91
   6   4 -12  117.18   12.97
   6   4 -12   97.24   13.59
  -6  -4  12  107.42   13.02
  -6   4  13   41.53    7.09
   6  -4 -13   30.14    6.31
   6  -4 -13   34.06    7.12
   6   4 -13   44.95    7.09
   6   4 -13   35.38    6.14
  -6  -4  13   39.69    6.59
  -6   4  14    2.70    2.00
   6  -4 -14    0.00    1.77
   6   4 -14    0.41    1.38
   6   4 -14    1.29    1.59
  -6  -4  14    2.20    1.69
  -6   4  15  112.18   13.68
   6  -4 -15   98.14   13.18
   6   4 -15  117.92   13.49
   6   4 -15   88.83   12.09
  -6  -4  15  114.25   12.81
  -6   4  16  119.66   16.01
   6  -4 -16  146.09   16.78
   6   4 -16  180.47   17.15
   6   4 -16  149.32   15.75
  -6  -4  16  116.87   14.99
  -6   4  17   20.04    4.51
   6  -4 -17   17.53    4.35
   6  -4 -17    5.15    2.79
   6   4 -17   13.51    3.72
   6   4 -17   15.98    3.58
   6   4 -17   10.60    3.76
  -6   4  18   41.54    7.40
   6  -4 -18   63.20    8.69
   6  -4 -18   31.83    7.16
   6   4 -18   58.29    7.96
   6   4 -18   47.82    6.91
   6   4 -18   38.56    7.45
  -6   4  19   86.85   11.47
   6  -4 -19  106.20   12.40
   6  -4 -19   58.06   10.84
   6   4 -19  103.88   11.58
   6   4 -19   86.82   10.43
   6   4 -19   69.46   11.00
  -6   4  20  113.57   14.36
   6  -4 -20  141.31   15.37
   6  -4 -20  102.54   14.48
   6   4 -20  110.90   13.76
   6   4 -20  120.98   14.77
  -6   4  21    8.07    3.20
   6  -4 -21    9.16    3.23
   6  -4 -21    6.71    3.12
   6   4 -21    3.99    2.28
   6   4 -21    4.74    2.75
  -6   4  22    7.43    2.96
   6  -4 -22    9.93    3.62
   6   4 -22    6.85    2.90
  -6   4  23    0.00    1.73
   6  -4 -23    0.52    1.80
   6   4 -23    0.30    1.73
   6  -4 -24   -0.00    1.41
   6   4 -24   -0.00    1.65
   6  -4 -25    1.65    2.64
   6   4 -25    3.81    2.50
   6  -4 -26   11.94    3.84
   6   4 -26   14.55    3.96
   6  -4 -27    8.44    3.43
   6   4 -27    4.34    2.45
   6  -4 -28   19.29    4.97
   6   4 -28   11.99    3.67
   6  -4 -29   -0.00    1.55
   6   4 -29    0.38    1.45
   6  -4 -30   10.95    3.79
   6   4 -30    8.34    3.08
   6  -4 -31    0.35    1.57
   6   4 -31    1.00    1.78
   6  -4 -32   10.61    3.84
   6   4 -32   10.95    3.24
   6  -4 -33    0.68    1.71
   6   4 -33    0.00    1.50
   6  -4 -34    1.52    2.16
   6   4 -34   -0.00    1.71
   6  -4 -35    3.23    2.52
   6  -4 -36    1.84    2.20
   6  -4 -37    0.00    1.34
   6  -4 -38    1.12    2.01
   6  -4 -39   -0.00    1.65
  -6   5   1   18.76    4.97
  -6   5   1   23.25    5.24
   6  -5  -1   11.82    4.38
   6   5  -1   11.96    4.25
  -6  -5   1   14.79    4.59
  -6  -5   1   26.52    6.06
  -6   5   2   90.93   12.43
  -6   5   2   90.82   12.50
   6  -5  -2   86.66   13.04
   6   5  -2   95.76   12.77
   6   5  -2   79.25   13.22
  -6  -5   2   90.61   12.86
  -6  -5   2  101.66   13.29
  -6   5   3  124.42   15.66
  -6   5   3  111.45   15.31
   6  -5  -3  120.15   16.23
   6   5  -3  139.36   16.27
   6   5  -3  129.98   17.25
  -6  -5   3  137.66   16.47
  -6   5   4   90.47   12.58
  -6   5   4   74.59   11.99
   6  -5  -4  110.65   14.17
   6   5  -4   95.07   12.94
   6   5  -4  102.00   14.33
  -6  -5   4  111.40   13.77
  -6   5   5    4.29    2.64
  -6   5   5    4.94    2.69
   6  -5  -5    2.50    2.64
   6   5  -5    5.12    2.95
   6   5  -5    3.77    2.42
   6   5  -5    3.41    2.88
  -6  -5   5    0.00    2.00
  -6   5   6    1.36    1.75
   6  -5  -6    3.15    2.73
   6   5  -6    1.96    1.98
   6   5  -6    2.05    2.25
   6   5  -6    1.96    2.57
  -6  -5   6    3.04    2.69
  -6   5   7   54.44    8.88
   6  -5  -7   51.93    9.22
   6   5  -7   51.70    8.70
   6   5  -7   67.91    9.16
   6   5  -7   55.44    9.72
  -6  -5   7   50.75    8.77
  -6   5   8   51.74    8.38
   6  -5  -8   47.18    8.53
   6   5  -8   49.07    8.10
   6   5  -8   52.59    8.01
   6   5  -8   36.20    8.06
  -6  -5   8   46.81    8.19
  -6   5   9   90.88   11.80
   6  -5  -9   64.60   11.10
   6   5  -9   77.43   11.03
   6   5  -9   79.05   10.68
   6   5  -9   62.61   11.28
  -6  -5   9  105.13   12.28
  -6   5  10   49.00    8.16
   6  -5 -10   61.45    9.31
   6   5 -10   47.20    7.81
   6   5 -10   44.37    7.27
   6   5 -10   28.81    7.13
  -6   5  11    2.14    1.97
   6  -5 -11    4.16    2.51
   6   5 -11    0.97    1.70
   6   5 -11    1.08    1.90
  -6   5  12    3.97    2.81
   6   5 -12    6.81    2.89
   6   5 -12    5.03    2.39
  -6  -5  12    6.18    2.74
  -6   5  13  227.51   25.89
   6   5 -13  276.34   26.40
   6   5 -13  230.52   25.01
  -6  -5  13  234.19   25.38
  -6   5  14  264.79   27.19
   6   5 -14  267.49   26.75
   6   5 -14  256.71   25.96
  -6  -5  14  216.32   25.55
  -6   5  15    0.21    1.53
   6  -5 -15    0.00    1.65
   6   5 -15   -0.00    1.84
   6   5 -15    0.63    1.58
   6   5 -15    0.09    2.27
  -6   5  16    6.47    3.34
   6  -5 -16    2.64    2.66
   6   5 -16   14.38    3.86
   6   5 -16    9.55    3.07
   6   5 -16   15.36    4.45
  -6   5  17    1.25    2.17
   6  -5 -17   -0.00    1.66
   6   5 -17    0.00    1.74
   6   5 -17    1.02    1.31
   6   5 -17   -0.00    1.94
  -6   5  18  119.82   15.33
   6  -5 -18  113.34   15.53
   6   5 -18  130.81   15.10
   6   5 -18  123.14   14.21
   6   5 -18  118.23   15.45
  -6   5  19   34.94    6.49
   6  -5 -19   27.20    6.08
   6   5 -19   23.66    5.25
   6   5 -19   19.52    5.38
  -6   5  20   21.16    5.04
   6  -5 -20   20.70    5.31
   6   5 -20   16.82    4.25
   6   5 -20   12.88    4.28
  -6   5  21    5.35    2.86
   6  -5 -21    0.72    2.24
   6   5 -21    1.75    2.13
  -6   5  22    1.43    1.91
   6  -5 -22    0.00    1.97
   6   5 -22    1.17    2.10
  -6   5  23   32.93    6.49
   6  -5 -23   21.12    5.78
   6   5 -23   39.59    6.83
   6  -5 -24   18.91    5.17
   6   5 -24   18.94    4.86
   6  -5 -25    1.45    2.52
   6   5 -25    6.44    3.07
   6  -5 -26   -0.00    2.30
   6   5 -26   -0.00    1.64
   6  -5 -27    0.30    1.75
   6   5 -27    1.09    1.96
   6  -5 -28    9.74    3.75
   6   5 -28    8.37    3.38
   6  -5 -29    9.61    3.88
   6  -5 -30    9.77    3.92
   6  -5 -31    0.53    1.84
   6  -5 -32    1.14    2.28
   6  -5 -33    6.39    3.33
   6  -5 -34    5.81    3.13
   6  -5 -35    2.18    2.50
   6  -5 -36    1.47    2.42
   6  -5 -37   -0.00    1.82
  -6   6   1  131.45   17.53
  -6   6   1  154.03   18.27
   6  -6  -1  140.83   18.52
   6   6  -1  176.49   19.05
  -6  -6   1  135.60   18.11
  -6   6   2   21.46    5.41
  -6   6   2   27.39    6.11
   6  -6  -2   33.93    6.99
   6   6  -2   31.88    6.45
  -6  -6   2   19.51    5.63
  -6   6   3    6.98    3.72
  -6   6   3    3.51    2.46
   6  -6  -3    7.13    3.59
   6   6  -3    9.47    3.62
  -6  -6   3    4.63    2.67
  -6   6   4   19.31    5.08
   6  -6  -4   25.21    6.14
   6   6  -4   18.31    5.29
  -6  -6   4   18.86    5.36
  -6   6   5   76.51   13.09
   6  -6  -5  109.94   15.08
   6   6  -5  138.74   15.52
  -6  -6   5  129.86   15.55
  -6   6   6  102.97   13.16
   6  -6  -6   82.86   12.90
   6   6  -6   79.73   12.20
  -6  -6   6   95.47   13.09
  -6   6   7   72.38   10.24
   6  -6  -7   40.92    8.86
   6   6  -7   66.92    9.87
  -6  -6   7   53.60    9.32
  -6   6   8   20.54    4.99
   6  -6  -8    9.13    4.10
   6   6  -8   10.22    3.80
  -6  -6   8   15.51    4.61
  -6   6   9   97.90   13.99
   6  -6  -9  118.03   15.37
   6   6  -9  117.95   14.62
  -6  -6   9   98.70   13.99
  -6   6  10   61.20    9.93
   6  -6 -10   53.30    9.90
   6   6 -10   82.86   10.87
  -6  -6  10   59.49    9.80
  -6   6  11   60.44   10.17
   6   6 -11   74.51   10.52
   6   6 -11   63.30    9.54
  -6   6  12   64.79    9.99
   6   6 -12   52.85    9.12
   6   6 -12   63.91    9.29
  -6   6  13    0.25    1.60
   6   6 -13    1.98    2.25
   6   6 -13   -0.00    1.35
  -6   6  14    2.17    2.46
   6  -6 -14    2.34    2.77
   6   6 -14    0.34    1.54
   6   6 -14    1.77    1.67
  -6   6  15   73.40   10.36
   6  -6 -15   37.54    8.66
   6   6 -15   65.74    9.59
   6   6 -15   56.98    8.63
  -6   6  16    5.02    2.93
   6  -6 -16   10.81    4.11
   6   6 -16    8.41    3.36
   6   6 -16    6.88    2.86
  -6   6  17   12.33    4.31
   6  -6 -17   14.92    4.82
   6   6 -17   17.18    4.58
   6   6 -17   17.47    4.26
  -6   6  18   28.18    6.56
   6  -6 -18   33.22    7.40
   6   6 -18   58.00    8.31
  -6   6  19   20.72    5.26
   6  -6 -19   13.85    5.09
   6   6 -19   17.19    4.55
  -6   6  20    0.84    1.96
   6  -6 -20    1.05    2.05
   6   6 -20    1.76    2.05
  -6   6  21   15.22    4.51
   6  -6 -21   17.87    5.34
  -6   6  22   12.16    4.16
   6  -6 -22    5.32    3.49
  -6   6  23   21.01    5.04
   6  -6 -23    8.42    4.01
   6  -6 -24   -0.00    2.18
   6  -6 -25   19.55    5.56
   6  -6 -26    9.21    4.20
   6  -6 -27    7.60    3.78
   6  -6 -28   -0.00    2.02
   6  -6 -29    0.00    1.95
   6  -6 -30    0.98    2.30
   6  -6 -31    3.90    3.28
   6  -6 -32    7.97    3.66
   6  -6 -33    6.25    3.48
   6  -6 -34    0.61    2.00
   6  -6 -35    5.17    3.23
   6  -6 -36    0.27    1.89
  -6   7   1   20.09    5.46
   6  -7  -1   19.89    5.70
   6   7  -1   17.32    5.27
  -6  -7   1   15.80    5.05
  -6   7   2    9.49    4.09
   6  -7  -2   17.37    5.52
   6   7  -2    9.41    4.23
  -6  -7   2   15.91    4.93
   6  -7  -3  209.85   24.77
   6   7  -3  193.04   23.67
  -6  -7   3  217.26   24.57
   6  -7  -4   60.98   10.33
   6   7  -4   39.29    8.41
  -6  -7   4   68.37   10.56
   6  -7  -5   30.01    6.89
   6   7  -5   22.81    5.72
  -6  -7   5   12.89    5.03
   6  -7  -6   18.62    5.85
   6   7  -6   22.84    5.91
  -6  -7   6   20.54    5.55
   6  -7  -7   14.15    5.12
   6   7  -7   19.70    5.38
  -6  -7   7   20.40    5.45
   6  -7  -8   39.07    8.18
   6   7  -8   28.75    6.81
  -6  -7   8   38.39    7.68
   6  -7  -9  112.22   15.88
   6   7  -9  132.49   15.92
  -6  -7   9  100.42   14.87
   6   7 -10    1.75    2.51
   6   7 -11   -0.00    1.81
   6   7 -12   23.88    5.80
   6  -7 -13  130.03   17.88
   6   7 -13  143.75   17.53
   6  -7 -14    1.34    2.44
   6   7 -14    0.70    2.38
   6  -7 -15    2.96    3.11
   6   7 -15    1.27    2.36
   6  -7 -16    0.82    2.55
   6   7 -16    1.24    1.76
   6  -7 -17    8.16    4.02
   6   7 -17    1.15    2.23
   6  -7 -18   -0.00    3.01
   6   7 -18    3.16    2.39
   6  -7 -19   29.66    7.76
   6   7 -19   60.70    8.96
   6  -7 -20    2.16    3.31
   6   7 -20    8.64    3.45
   6  -7 -21    1.50    2.43
   6  -7 -22    2.12    2.27
   6  -7 -23    8.56    3.98
   6  -7 -24    0.00    2.59
   6  -7 -25    8.74    4.21
   6  -7 -26   -0.00    3.05
   6  -7 -27    0.54    2.55
   6  -7 -28    8.03    3.94
   6  -7 -29   24.83    6.31
   6  -7 -30    2.10    2.57
   6  -7 -31    3.54    3.06
   6  -7 -32    2.34    2.28
   6  -7 -33    0.00    2.96
   6  -7 -34    0.00    2.17
   6  -7 -35    3.02    3.15
  -6   8   1  133.60   16.73
   6  -8  -1  107.33   16.47
  -6  -8   1  122.62   17.08
  -6   8   2    7.95    3.81
   6  -8  -2    5.70    4.09
   6   8  -2    6.05    3.38
  -6  -8   2    2.24    3.18
  -6   8   3    0.46    1.65
   6  -8  -3   -0.00    2.55
   6   8  -3    2.14    2.35
  -6  -8   3    3.12    3.15
  -6   8   4    0.68    2.32
   6  -8  -4    5.35    3.35
   6   8  -4    0.51    2.51
  -6  -8   4   -0.00    2.11
  -6   8   5  177.78   22.23
   6  -8  -5  186.25   23.21
   6   8  -5  188.22   22.42
  -6  -8   5  194.92   23.19
  -6   8   6    8.47    3.81
   6  -8  -6    5.80    4.08
   6   8  -6    6.27    3.13
  -6  -8   6    0.42    2.66
  -6   8   7   40.09    9.29
   6  -8  -7   64.50   11.39
   6   8  -7   81.98   11.70
  -6  -8   7   93.69   12.67
  -6   8   8    2.02    2.21
  -6   8   9  144.05   18.56
  -6   8  10   29.34    6.98
   6   8 -10   37.66    7.89
  -6   8  11   99.46   13.00
   6  -8 -11   49.97   10.98
   6   8 -11   81.13   11.96
  -6   8  12   12.43    4.75
   6  -8 -12    8.77    4.32
   6   8 -12   12.01    4.40
  -6   8  13    0.00    2.16
   6  -8 -13    1.73    2.77
   6   8 -13    3.57    2.54
  -6   8  14    6.58    3.34
   6  -8 -14    1.87    2.38
   6   8 -14    0.00    2.09
  -6   8  15   62.30   11.72
   6  -8 -15   99.62   14.23
   6   8 -15  105.07   13.65
  -6   8  16   -0.00    1.98
   6  -8 -16   -0.00    1.98
   6   8 -16    0.57    2.11
  -6   8  17   38.52    7.65
   6  -8 -17   18.32    6.15
   6   8 -17   24.43    6.11
  -6   8  18   -0.00    1.87
   6  -8 -18    0.52    2.29
   6   8 -18    0.55    2.31
  -6   8  19   11.59    4.50
   6  -8 -19   10.88    4.70
   6   8 -19   14.54    4.62
  -6   8  20    0.96    2.31
   6  -8 -20    1.10    2.72
  -6   8  21   22.89    5.97
   6  -8 -21   10.56    4.46
  -6   8  22    0.12    1.89
   6  -8 -22   -0.00    2.94
  -6   8  23    6.33    3.57
   6  -8 -23    2.33    3.23
  -6   8  24    3.29    2.70
   6  -8 -24    0.00    2.87
   6  -8 -25    9.00    4.36
   6  -8 -26    4.65    3.58
   6  -8 -27    7.57    4.06
   6  -8 -28    0.00    2.83
   6  -8 -29    0.08    2.26
   6  -8 -30   -0.00    3.10
   6  -8 -31   13.10    4.79
   6  -8 -32    3.34    3.08
   6  -8 -33    5.57    3.70
  -6   9   1    1.59    2.65
   6  -9  -1    9.23    4.52
   6   9  -1    6.98    3.92
   6   9  -1    0.00    2.05
  -6  -9   1    2.94    2.97
  -6   9   2    5.28    3.04
   6  -9  -2    2.45    3.46
   6   9  -2   14.14    4.82
   6   9  -2   17.23    5.20
  -6  -9   2    4.39    4.07
  -6   9   3  152.15   19.60
   6  -9  -3  163.92   20.94
   6   9  -3  152.60   19.92
   6   9  -3  134.16   18.87
  -6  -9   3  162.71   20.64
  -6   9   4   13.09    4.77
   6  -9  -4    9.97    4.74
   6   9  -4   12.75    4.72
  -6  -9   4    8.86    4.36
  -6   9   5    1.99    2.82
   6  -9  -5   -0.00    2.11
   6   9  -5    1.35    2.75
  -6   9   6   10.69    4.41
   6  -9  -6    0.00    2.95
   6   9  -6    9.83    4.20
  -6   9   7   16.41    5.15
   6   9  -7   12.09    4.67
  -6   9   8    1.35    2.29
   6   9  -8    1.25    2.54
  -6   9   9   57.03   10.44
  -6   9  10    3.47    3.33
   6  -9 -10    0.15    2.36
  -6   9  11    0.00    2.67
   6  -9 -11   -0.00    3.22
  -6   9  12    1.52    2.37
   6  -9 -12    2.97    3.75
  -6   9  13   41.70    9.14
   6  -9 -13   67.26   11.43
  -6   9  14   -0.00    2.08
   6  -9 -14    1.26    2.42
  -6   9  15   16.41    5.67
   6  -9 -15   21.36    6.34
  -6   9  16    5.89    3.71
   6  -9 -16    4.24    3.66
  -6   9  17    7.22    3.99
   6  -9 -17    8.21    4.42
  -6   9  18    2.81    2.81
   6  -9 -18    2.49    3.26
  -6   9  19   32.83    7.73
   6  -9 -19   28.64    7.59
   6   9 -19   40.12    8.09
  -6   9  20    5.43    3.36
   6  -9 -20    0.12    2.95
  -6   9  21   -0.00    1.88
   6  -9 -21    0.27    2.70
  -6   9  22    2.01    2.44
   6  -9 -22   -0.00    2.88
  -6   9  23   29.36    7.21
   6  -9 -23   23.08    6.53
  -6   9  24    3.40    2.70
   6  -9 -24   -0.00    1.95
   6  -9 -25    4.77    3.45
   6  -9 -26   -0.00    3.45
   6  -9 -27    3.47    3.26
   6  -9 -28    0.19    2.83
   6  -9 -29    5.73    4.20
   6  -9 -30    2.97    3.24
   6  -9 -31    0.07    2.64
   6  -9 -32   -0.00    2.96
  -6  10   1   31.75    7.61
   6 -10  -1   39.31    8.92
   6  10  -1   21.72    6.83
  -6 -10   1   28.99    7.75
  -6  10   2   13.69    4.99
   6 -10  -2   19.61    6.21
   6  10  -2    9.00    4.62
  -6  10   3    1.79    2.41
   6 -10  -3    1.98    3.28
   6  10  -3   -0.00    2.23
  -6  10   4    8.11    4.53
   6 -10  -4   11.71    4.55
   6  10  -4    8.13    4.58
  -6  10   5   44.75    9.19
   6  10  -5   46.67    9.48
  -6  10   6    1.28    2.19
   6  10  -6    4.89    3.45
  -6  10   7   20.14    6.11
   6  10  -7   19.40    5.91
  -6  10   8    1.73    2.84
   6 -10  -8   -0.00    2.71
   6  10  -8   -0.00    1.97
  -6  10   9    1.02    2.12
   6 -10  -9   -0.00    2.62
   6  10  -9   -0.00    2.33
  -6  10  10   -0.00    3.08
   6 -10 -10    0.55    2.55
   6  10 -10    2.33    2.66
  -6  10  11   84.79   13.23
   6 -10 -11   60.94   12.28
   6  10 -11   94.10   13.85
  -6  10  12    0.05    1.99
   6 -10 -12    0.34    2.45
   6  10 -12    0.37    1.94
  -6  10  13   14.31    5.35
   6 -10 -13   13.87    5.61
   6  10 -13   13.91    4.96
  -6  10  14    3.85    3.58
   6 -10 -14    0.97    2.86
   6  10 -14    4.99    3.52
  -6  10  15   53.90    9.90
   6 -10 -15   39.19    9.09
   6  10 -15   40.89    8.82
  -6  10  16    2.77    2.95
   6 -10 -16    0.00    3.75
   6  10 -16    0.00    1.98
  -6  10  17   20.96    6.45
   6 -10 -17   21.34    7.21
   6  10 -17   38.85    8.10
  -6  10  18    0.00    2.73
   6 -10 -18    1.85    2.66
   6  10 -18    2.56    2.79
  -6  10  19    9.87    4.53
   6 -10 -19    3.49    3.68
  -6  10  20    2.68    2.83
   6 -10 -20   -0.00    2.09
  -6  10  21   34.72    8.00
   6 -10 -21   18.35    6.02
  -6  10  22    1.53    2.62
   6 -10 -22    0.72    3.48
  -6  10  23    2.27    2.49
   6 -10 -23    0.00    2.78
  -6  10  24    1.99    2.43
   6 -10 -24    0.54    3.08
   6 -10 -25    3.36    3.67
   6 -10 -26    1.94    2.97
   6 -10 -27    0.28    2.74
   6 -10 -28   -0.00    1.98
   6 -10 -29    1.04    2.30
   6 -10 -30    2.80    2.99
  -6  11   1   10.40    4.57
   6 -11  -1    7.37    4.61
   6  11  -1    8.81    4.70
  -6  11   2    0.79    2.19
   6 -11  -2    1.81    2.91
   6  11  -2    1.69    3.00
  -6  11   3   40.77    8.56
   6 -11  -3   27.64    8.09
   6  11  -3   24.87    7.48
  -6  11   4    1.15    2.83
   6  11  -4    7.19    3.90
  -6  11   5    3.25    2.86
   6  11  -5    2.86    2.86
  -6  11   6    0.00    2.71
   6  11  -6    0.00    2.06
  -6  11   7    5.42    3.71
   6 -11  -7    7.23    4.58
   6  11  -7    4.12    3.42
  -6  11   8   18.59    6.01
   6 -11  -8    9.41    4.29
   6  11  -8    6.11    4.08
  -6  11   9   27.36    7.37
   6 -11  -9   10.50    5.47
   6  11  -9   41.54    8.86
  -6  11  10    3.83    3.32
   6 -11 -10    0.87    2.51
   6  11 -10    7.39    4.15
  -6  11  11    0.00    3.57
   6 -11 -11    0.97    2.80
   6  11 -11   -0.00    1.56
  -6  11  12    2.90    3.09
   6 -11 -12    1.53    2.10
   6  11 -12    6.60    4.02
  -6  11  13   16.02    6.01
   6 -11 -13   22.71    7.47
   6  11 -13   49.26    9.39
  -6  11  14    4.28    3.37
   6 -11 -14   -0.00    2.86
   6  11 -14    4.48    3.52
  -6  11  15   20.37    6.25
   6 -11 -15   16.35    5.97
   6  11 -15   21.24    6.39
  -6  11  16    6.55    3.98
   6 -11 -16   -0.00    2.97
   6  11 -16    0.00    2.52
  -6  11  17   11.54    5.05
   6 -11 -17   15.01    5.85
   6  11 -17    9.39    4.45
  -6  11  18    1.88    2.69
   6 -11 -18   -0.00    2.69
   6  11 -18    2.08    2.95
  -6  11  19   32.96    7.67
   6 -11 -19   13.95    5.88
  -6  11  20   -0.00    2.37
   6 -11 -20    2.84    3.28
  -6  11  21    0.99    2.66
   6 -11 -21    1.88    2.97
  -6  11  22    0.00    2.03
   6 -11 -22    3.21    3.36
  -6  11  23   17.67    6.19
   6 -11 -23   20.86    6.55
  -6  11  24    1.35    2.64
   6 -11 -24    1.14    3.00
   6 -11 -25    1.41    3.41
   6 -11 -26   -0.00    2.01
   6 -11 -27    1.55    3.12
   6 -11 -28    2.81    2.89
   6 -11 -29    1.50    3.29
  -6  12   1   27.57    7.83
   6 -12  -1   44.69   10.15
   6  12  -1   32.09    8.57
  -6  12   2    2.97    3.04
   6  12  -2   -0.00    1.73
  -6  12   3    4.59    3.59
   6  12  -3    0.26    2.87
  -6  12   4   -0.00    2.54
   6  12  -4    4.44    3.69
  -6  12   5   30.22    7.91
   6 -12  -5   31.04    8.64
   6  12  -5   24.48    7.38
  -6  12   6    0.00    2.54
   6 -12  -6    1.75    2.92
   6  12  -6    0.00    2.05
  -6  12   7   11.62    4.81
   6 -12  -7    1.90    3.39
   6  12  -7    9.33    5.54
  -6  12   8    2.67    3.50
   6 -12  -8    0.00    2.40
   6  12  -8   -0.00    2.80
  -6  12   9   16.48    5.84
   6 -12  -9    3.83    4.14
   6  12  -9    6.25    3.78
  -6  12  10    7.66    4.01
   6 -12 -10    1.40    2.82
   6  12 -10    6.66    3.99
  -6  12  11   30.89    7.91
   6 -12 -11   13.58    5.92
   6  12 -11   34.37    8.28
  -6  12  12    2.22    2.63
   6 -12 -12    0.99    2.49
   6  12 -12   -0.00    2.28
  -6  12  13    2.91    2.79
   6 -12 -13    3.22    3.29
   6  12 -13    0.00    1.89
  -6  12  14    0.96    2.22
   6 -12 -14    1.11    2.26
   6  12 -14    1.14    2.32
  -6  12  15   17.53    6.00
   6 -12 -15    6.66    4.52
   6  12 -15   13.93    5.84
  -6  12  16   -0.00    3.11
   6 -12 -16    0.99    2.62
   6  12 -16    4.05    3.33
  -6  12  17    2.70    3.11
   6 -12 -17    8.08    4.54
   6  12 -17    9.96    5.18
  -6  12  18    0.18    1.85
   6 -12 -18   -0.00    3.24
  -6  12  19    1.00    2.57
   6 -12 -19   -0.00    2.45
  -6  12  20    0.00    2.43
   6 -12 -20   -0.00    3.14
  -6  12  21    7.46    4.50
   6 -12 -21    3.78    3.90
  -6  12  22   -0.00    2.65
   6 -12 -22    1.62    2.75
  -6  12  23    5.06    3.62
   6 -12 -23   -0.00    1.98
  -6  12  24    0.83    2.96
   6 -12 -24   -0.00    3.50
   6 -12 -25    1.66    3.29
   6 -12 -26   -0.00    2.14
   6 -12 -27    1.62    2.98
  -6  13   1    9.27    4.66
   6  13  -1    5.40    4.35
  -6  13   2    4.74    3.57
   6  13  -2    6.09    4.10
  -6  13   3   37.93    9.05
   6  13  -3   35.39    9.01
  -6  13   4   16.47    6.16
   6 -13  -4    3.12    3.71
   6  13  -4   17.23    6.74
  -6  13   5    3.06    3.53
   6 -13  -5    6.32    4.65
   6  13  -5   10.08    5.24
  -6  13   6    1.62    3.17
   6 -13  -6    4.18    4.17
   6  13  -6    3.42    4.06
  -6  13   7   15.45    5.92
   6 -13  -7    2.83    4.15
   6  13  -7    7.57    5.02
  -6  13   8   12.85    5.40
   6 -13  -8    7.99    5.16
   6  13  -8    3.04    3.79
  -6  13   9   25.89    7.42
   6 -13  -9   17.90    6.96
   6  13  -9   31.99    8.14
  -6  13  10    5.23    3.55
   6 -13 -10    1.96    3.42
   6  13 -10    2.60    3.56
  -6  13  11    1.61    3.22
   6 -13 -11   -0.00    2.98
   6  13 -11    4.68    3.94
  -6  13  12   11.35    5.27
   6 -13 -12   -0.00    2.68
   6  13 -12   11.26    5.26
  -6  13  13   18.86    6.00
   6 -13 -13    4.27    4.11
   6  13 -13    7.87    4.95
  -6  13  14    0.61    2.34
   6 -13 -14    1.54    3.00
   6  13 -14    1.29    2.73
  -6  13  15    9.91    5.00
   6 -13 -15    2.51    3.68
   6  13 -15    2.42    3.36
  -6  13  16   -0.00    2.30
   6 -13 -16    1.67    2.78
   6  13 -16   -0.00    2.89
  -6  13  17    1.97    3.53
   6 -13 -17    5.32    4.23
   6  13 -17    0.00    3.04
  -6  13  18    0.00    2.82
   6 -13 -18    0.00    2.80
  -6  13  19   12.98    5.71
   6 -13 -19    8.97    5.27
  -6  13  20   -0.00    2.56
   6 -13 -20   -0.00    3.61
  -6  13  21    6.08    3.85
   6 -13 -21    0.95    3.77
  -6  13  22    6.96    4.32
   6 -13 -22   -0.00    2.85
  -6  13  23   11.73    4.80
   6 -13 -23    1.22    3.80
  -6  13  24    1.20    3.02
   6 -13 -24    0.65    2.57
   6 -13 -25    0.79    3.97
  -6  14   1   11.92    5.43
   6  14  -1    9.75    4.86
  -6  14   2    2.32    3.06
   6  14  -2    0.00    3.49
  -6  14   3   -0.00    2.80
   6  14  -3    0.00    2.34
  -6  14   4    3.81    4.34
   6  14  -4    4.90    4.13
  -6  14   5   22.57    7.28
   6  14  -5   25.24    7.83
  -6  14   6   24.88    7.20
   6  14  -6   14.01    6.31
  -6  14   7    3.04    3.49
   6 -14  -7    3.53    4.01
   6  14  -7   11.45    5.69
  -6  14   8   -0.00    2.68
   6 -14  -8    0.27    3.10
   6  14  -8    0.00    2.77
  -6  14   9    3.39    3.21
   6 -14  -9    3.80    4.26
   6  14  -9    5.40    4.79
  -6  14  10    0.00    2.84
   6 -14 -10    1.21    2.79
   6  14 -10   11.07    5.44
  -6  14  11    6.31    4.09
   6 -14 -11    3.67    3.80
   6  14 -11    8.19    5.61
  -6  14  12    1.45    3.18
   6 -14 -12    1.09    3.23
   6  14 -12    1.24    2.28
  -6  14  13    2.67    2.94
   6 -14 -13   -0.00    3.28
   6  14 -13    0.52    2.46
  -6  14  14   -0.00    1.73
   6 -14 -14    0.00    2.96
   6  14 -14   -0.00    2.36
  -6  14  15    5.22    4.07
   6 -14 -15    3.58    4.02
   6  14 -15    1.11    3.10
  -6  14  16    6.41    4.22
   6 -14 -16    1.14    3.60
   6  14 -16    5.20    3.83
  -6  14  17    6.26    4.16
   6 -14 -17    2.69    4.00
  -6  14  18    1.77    3.45
   6 -14 -18    3.01    3.50
  -6  14  19   -0.00    2.51
   6 -14 -19   -0.00    3.27
  -6  14  20    4.65    3.85
   6 -14 -20   -0.00    3.10
  -6  14  21    1.29    2.65
   6 -14 -21   -0.00    2.17
  -6  14  22    1.85    3.48
   6 -14 -22   -0.00    3.10
  -6  14  23    2.74    3.87
   6 -14 -23    3.25    4.09
  -6  14  24   -0.00    2.88
  -6  15   1    0.00    2.74
   6  15  -1    0.74    3.09
  -6  15   2    3.82    3.42
   6  15  -2    2.54    3.87
  -6  15   3    2.43    2.85
   6  15  -3   11.20    5.94
  -6  15   4    2.36    3.41
   6  15  -4    4.18    3.91
  -6  15   5    0.78    2.48
   6  15  -5   -0.00    2.82
  -6  15   6    3.15    3.52
   6  15  -6   -0.00    3.26
  -6  15   7    1.19    3.12
   6  15  -7    1.22    3.13
  -6  15   8    9.05    5.18
   6  15  -8    3.59    3.40
  -6  15   9    1.29    2.83
   6  15  -9    1.22    2.72
  -6  15  10   -0.00    2.73
   6  15 -10    6.03    4.73
  -6  15  11    0.00    3.61
   6 -15 -11   -0.00    3.64
   6  15 -11    4.25    3.97
  -6  15  12    5.60    3.84
   6 -15 -12    2.02    3.31
   6  15 -12   -0.00    2.81
  -6  15  13   -0.00    2.53
   6 -15 -13    3.10    4.05
   6  15 -13   12.24    5.90
  -6  15  14    3.40    3.93
   6 -15 -14    0.00    3.70
   6  15 -14    3.65    4.18
  -6  15  15    0.00    2.85
   6 -15 -15    2.11    3.07
   6  15 -15   -0.00    2.69
  -6  15  16    0.00    3.12
   6 -15 -16    1.68    3.30
  -6  15  17   -0.00    2.56
   6 -15 -17   -0.00    3.26
  -6  15  18    0.00    3.32
   6 -15 -18    2.01    3.65
  -6  15  19    6.87    4.64
   6 -15 -19    1.38    3.33
  -6  15  20    1.08    2.96
   6 -15 -20    1.49    3.86
  -6  15  21    5.05    4.01
   6 -15 -21    0.67    3.27
  -6  15  22    2.38    3.48
   6 -15 -22    1.34    3.18
  -6  15  23    0.00    2.84
  -6  15  24    5.24    4.24
  -6  16   1    0.75    2.88
   6  16  -1    4.78    4.09
  -6  16   2    5.57    4.30
   6  16  -2    1.16    3.79
  -6  16   3    0.08    2.81
   6  16  -3    0.88    3.19
  -6  16   4    3.32    3.79
   6  16  -4    2.19    3.83
  -6  16   5    1.36    2.71
   6  16  -5    0.92    2.75
  -6  16   6    5.33    4.13
   6  16  -6   -0.00    3.78
  -6  16   7   -0.00    1.49
   6  16  -7   -0.00    3.22
  -6  16   8    0.00    2.68
   6  16  -8   -0.00    3.50
  -6  16   9    2.92    3.79
   6  16  -9    1.02    3.09
  -6  16  10   -0.00    2.51
   6  16 -10   -0.00    2.76
  -6  16  11    0.00    3.66
   6  16 -11    5.48    5.02
  -6  16  12    0.44    2.62
   6  16 -12    0.00    3.39
  -6  16  13    1.94    3.09
   6  16 -13   -0.00    2.61
  -6  16  14    0.75    2.69
   6 -16 -14   -0.00    2.93
   6  16 -14    1.61    3.46
  -6  16  15    0.21    3.24
   6 -16 -15   -0.00    3.16
   6  16 -15    4.06    3.98
  -6  16  16   10.91    5.35
   6 -16 -16    7.35    5.11
   6 -16 -17    1.45    2.98
   6 -16 -18   -0.00    2.88
   6 -16 -19   -0.00    3.41
   6 -16 -20    2.10    3.84
   6  17  -1    2.89    3.34
   6  17  -2   -0.00    3.08
   6  17  -3    8.08    4.96
   6  17  -4   10.11    5.99
   6  17  -5    1.84    3.01
   6  17  -6    0.31    2.54
   6  17  -7    2.51    3.60
   6  17  -8   -0.00    2.56
   6  17  -9    1.19    2.74
   6  17 -10   -0.00    2.57
   6  17 -11    0.08    2.44
   6  17 -12    2.03    3.73
   6  17 -13    0.89    2.73
   6  17 -14    5.95    4.66
  -5   0   1    3.83    2.11
  -5   0   1    1.38    1.81
   5   0  -1    3.97    2.38
   5   0  -1    4.56    2.67
  -5   0   2    0.00    1.33
  -5   0   2    0.50    1.72
   5   0  -2    0.31    0.98
   5   0  -2    0.00    1.41
  -5   0   3   81.14   10.65
  -5   0   3   96.14   11.36
   5   0  -3   93.37   10.75
   5   0  -3   87.11   11.61
  -5   0   4   -0.00    1.94
  -5   0   4    0.92    1.57
   5   0  -4    0.73    1.43
   5   0  -4   -0.00    1.71
  -5   0   5 2006.98  198.72
  -5   0   5 2439.46  199.63
   5   0  -5 2226.33  198.72
   5   0  -5 2332.14  200.18
  -5   0   6   -0.00    1.86
  -5   0   6    0.00    1.61
   5   0  -6    0.00    1.39
   5   0  -6   -0.00    2.02
  -5   0   7   87.57   10.03
  -5   0   7   70.25    9.51
   5   0  -7   80.27    9.54
   5   0  -7   71.52   10.10
  -5   0   8    1.04    1.61
  -5   0   8    0.24    0.97
   5   0  -8   -0.00    1.23
   5   0  -8    2.67    1.90
  -5   0   9  525.08   49.16
  -5   0   9  524.48   48.96
   5   0  -9  519.58   48.80
   5   0  -9  525.79   49.85
  -5   0  10    0.30    1.29
  -5   0  10    0.38    1.07
   5   0 -10   -0.00    1.04
   5   0 -10    1.23    1.82
  -5   0  11   23.50    4.79
  -5   0  11   34.11    5.16
   5   0 -11   29.68    4.95
   5   0 -11   46.95    6.45
  -5   0  12   -0.00    1.22
  -5   0  12    0.39    1.01
   5   0 -12    0.59    1.18
   5   0 -12    2.61    2.03
  -5   0  13    9.76    2.65
  -5   0  13    4.43    1.80
   5   0 -13    7.52    2.29
   5   0 -13    5.86    2.37
  -5   0  14    1.28    1.41
  -5   0  14   -0.00    1.07
   5   0 -14   -0.00    0.92
   5   0 -14    1.67    1.68
  -5   0  15  114.39   13.61
  -5   0  15  143.15   13.44
   5   0 -15  112.84   13.45
   5   0 -15  131.72   14.44
  -5   0  16    1.39    1.24
   5   0 -16    0.00    1.09
   5   0 -16    0.18    1.44
  -5   0  17   87.29   10.22
   5   0 -17   89.72   10.19
   5   0 -17   79.29   10.44
  -5   0  18    0.23    1.23
  -5   0  18    0.05    0.76
   5   0 -18    0.54    1.02
   5   0 -18    1.14    1.48
  -5   0  19  103.89   13.38
  -5   0  19  133.97   12.36
   5   0 -19  134.53   13.93
   5   0 -19  130.38   14.34
  -5   0  20    0.00    1.10
   5   0 -20   -0.00    0.95
  -5   0  21  188.86   17.59
   5   0 -21  147.33   16.94
  -5   0  22   -0.00    1.05
   5   0 -23   -0.00    1.12
   5   0 -24   -0.00    1.03
   5   0 -25   22.27    4.22
   5   0 -26   -0.00    1.01
   5   0 -27   29.48    4.97
   5   0 -28    0.00    0.95
   5   0 -29    8.20    2.46
   5   0 -30   -0.00    1.01
   5   0 -31   28.84    4.86
   5   0 -32    0.00    1.00
   5   0 -33    0.44    1.19
   5   0 -34    1.56    1.42
   5   0 -35    8.21    2.48
   5   0 -36    0.61    1.26
   5   0 -37    9.54    2.69
   5   0 -38    0.56    1.01
   5   0 -39    2.43    1.38
  -5   1   1  396.69   40.73
  -5   1   1  428.68   41.32
   5  -1  -1  482.18   41.10
   5  -1  -1  473.10   42.32
   5   1  -1  434.96   40.76
   5   1  -1  400.02   41.81
  -5  -1   1  381.32   40.86
  -5  -1   1  434.89   41.58
  -5   1   2    3.37    2.26
  -5   1   2    3.02    2.18
   5  -1  -2    4.83    2.18
   5  -1  -2    0.47    2.23
   5   1  -2    5.44    2.30
   5   1  -2    5.59    2.64
  -5  -1   2    9.13    2.90
  -5  -1   2    3.48    2.58
  -5   1   3  514.62   47.06
  -5   1   3  484.28   47.10
   5  -1  -3  549.73   47.00
   5  -1  -3  587.38   48.57
   5   1  -3  410.44   46.07
   5   1  -3  565.43   48.54
  -5  -1   3  427.87   46.65
  -5  -1   3  516.07   47.42
  -5   1   4   10.28    3.12
  -5   1   4   11.02    3.34
   5  -1  -4    5.37    2.39
   5  -1  -4    9.65    3.13
   5   1  -4   12.48    3.03
   5   1  -4    4.42    2.93
  -5  -1   4    6.21    2.75
  -5  -1   4    7.51    2.92
  -5   1   5  104.32   11.55
  -5   1   5  110.15   11.90
   5  -1  -5   91.03   10.99
   5  -1  -5  108.16   12.33
   5   1  -5   59.26   10.04
   5   1  -5   98.82   12.23
  -5  -1   5   99.87   11.63
  -5  -1   5  113.93   11.98
  -5   1   6  490.86   48.30
  -5   1   6  542.39   48.74
   5  -1  -6  519.25   48.28
   5  -1  -6  406.48   48.34
   5   1  -6  554.70   48.36
   5   1  -6  536.31   49.51
  -5  -1   6  510.47   48.62
  -5  -1   6  571.67   48.95
  -5   1   7  654.81   56.03
  -5   1   7  656.56   56.07
   5  -1  -7  483.05   54.86
   5  -1  -7  643.28   56.76
   5   1  -7  587.00   55.27
   5   1  -7  545.70   56.15
  -5  -1   7  600.07   55.90
  -5  -1   7  667.16   56.09
  -5   1   8   -1.31    1.85
  -5   1   8    0.29    1.77
   5  -1  -8    1.18    1.62
   5  -1  -8    4.24    2.74
   5   1  -8    0.66    1.37
   5   1  -8    0.00    1.71
  -5  -1   8    0.80    1.53
  -5  -1   8    1.53    1.51
  -5   1   9   39.62    6.21
  -5   1   9   43.54    6.31
   5  -1  -9   33.74    5.77
   5  -1  -9   45.95    7.01
   5   1  -9   40.59    5.88
   5   1  -9   40.70    6.73
  -5  -1   9   41.60    6.28
  -5  -1   9   38.24    6.00
  -5   1  10    2.05    1.71
  -5   1  10    1.47    1.51
   5  -1 -10    0.95    1.49
   5  -1 -10    1.47    1.92
   5   1 -10    2.86    1.68
   5   1 -10    0.00    1.37
  -5  -1  10    1.40    1.56
  -5  -1  10    1.00    1.57
  -5   1  11  151.70   18.43
  -5   1  11  215.43   19.18
   5  -1 -11  172.31   18.66
   5  -1 -11  150.59   18.86
   5   1 -11  201.94   18.79
   5   1 -11  182.14   19.45
  -5  -1  11  173.93   18.84
  -5  -1  11  197.69   18.68
  -5   1  12   12.86    3.52
  -5   1  12   17.51    3.65
   5  -1 -12   19.05    3.75
   5  -1 -12    9.00    3.54
   5   1 -12   18.28    3.53
   5   1 -12   20.73    4.35
  -5  -1  12   17.22    3.79
  -5  -1  12   19.86    3.60
  -5   1  13  347.73   35.78
  -5   1  13  394.84   35.77
   5  -1 -13  372.05   35.95
   5  -1 -13  378.31   36.66
   5   1 -13  420.27   35.90
   5   1 -13  332.11   36.10
  -5  -1  13  370.53   36.05
  -5  -1  13  378.14   35.32
  -5   1  14    2.40    1.84
  -5   1  14    0.65    1.22
   5  -1 -14    2.32    1.64
   5  -1 -14    0.00    1.76
   5   1 -14    0.00    1.09
   5   1 -14    3.57    2.19
  -5  -1  14    1.36    1.51
  -5  -1  14    3.07    1.59
  -5  -1  14    3.04    1.44
  -5   1  15   38.95    6.06
   5  -1 -15   40.96    6.14
   5  -1 -15   40.42    6.62
   5   1 -15   44.16    5.95
   5   1 -15   36.05    6.20
  -5  -1  15   43.18    6.24
  -5  -1  15   40.63    5.54
  -5  -1  15   44.03    5.51
  -5   1  16    2.37    1.50
   5  -1 -16    2.08    1.56
   5  -1 -16    2.27    1.80
   5   1 -16    4.26    1.71
   5   1 -16    6.20    2.20
  -5  -1  16    1.51    1.44
  -5  -1  16    3.76    1.42
  -5  -1  16    3.35    1.44
  -5   1  17   25.61    4.53
   5  -1 -17   24.16    4.56
   5  -1 -17   29.55    5.22
   5   1 -17   21.67    4.10
   5   1 -17   30.90    5.10
  -5  -1  17   24.11    4.43
  -5  -1  17   28.75    3.88
  -5   1  18    5.15    2.12
   5  -1 -18    3.05    1.65
   5  -1 -18    1.67    1.69
   5   1 -18    2.72    1.49
   5   1 -18    4.35    2.20
  -5  -1  18    2.88    1.56
  -5  -1  18    3.03    1.10
  -5  -1  18    1.82    1.00
  -5   1  19  153.75   15.55
   5  -1 -19  164.12   15.93
   5   1 -19  150.71   15.10
   5   1 -19  154.04   15.87
  -5  -1  19  136.95   15.19
  -5  -1  19  141.56   13.08
  -5  -1  19  135.39   13.03
  -5   1  20    4.38    1.90
   5  -1 -20    5.13    2.12
   5   1 -20    3.17    1.53
  -5  -1  20    2.40    1.56
  -5   1  21    3.22    1.66
  -5   1  21    2.65    0.82
   5  -1 -21    1.48    1.60
   5   1 -21    3.13    1.63
  -5  -1  21    3.78    1.82
  -5   1  22    6.80    2.25
   5  -1 -22    6.87    2.67
  -5  -1  22    9.49    2.46
   5  -1 -23   44.49    6.59
   5   1 -23   40.77    6.11
   5  -1 -24    3.38    1.89
   5   1 -24    4.88    1.88
   5  -1 -25   16.51    3.70
   5   1 -25   13.89    3.20
   5  -1 -26    6.38    2.46
   5   1 -26    2.59    1.56
   5  -1 -27   58.70    7.74
   5   1 -27   48.55    6.96
   5  -1 -28    9.94    2.82
   5   1 -28    6.26    2.16
   5  -1 -29   31.65    5.36
   5   1 -29   29.47    4.84
   5  -1 -30    0.98    1.43
   5   1 -30   -0.00    1.04
   5  -1 -31    1.27    1.41
   5   1 -31    2.36    1.46
   5  -1 -32    0.10    1.33
   5   1 -32    0.46    1.11
   5  -1 -33   35.09    5.52
   5   1 -33   30.46    4.93
   5  -1 -34    0.69    1.53
   5   1 -34    0.23    0.98
   5  -1 -35    4.91    2.19
   5   1 -35    4.72    1.80
   5  -1 -36    0.00    1.05
   5   1 -36    0.89    1.24
   5  -1 -37    6.85    2.24
   5   1 -37    5.37    2.00
   5  -1 -38    0.17    0.97
   5  -1 -39    6.00    2.27
   5  -1 -40   -0.00    1.11
  -5   2   1    0.36    1.76
  -5   2   1    4.33    2.46
   5  -2  -1    3.14    2.01
   5  -2  -1    4.51    2.71
   5   2  -1    8.14    2.55
   5   2  -1    2.90    2.37
  -5  -2   1    2.21    2.31
  -5  -2   1    6.09    2.86
  -5   2   2   14.43    3.71
  -5   2   2   15.53    3.91
   5  -2  -2   14.12    3.46
   5  -2  -2   13.85    4.08
   5   2  -2   16.78    3.71
   5   2  -2   15.13    4.30
  -5  -2   2    9.78    3.55
  -5  -2   2   18.61    4.37
  -5   2   3  200.55   21.13
  -5   2   3  228.60   21.81
   5  -2  -3  205.53   21.03
   5  -2  -3  202.59   21.88
   5   2  -3  218.91   21.17
   5   2  -3  210.93   22.43
  -5  -2   3  161.60   20.75
  -5  -2   3  192.65   21.33
  -5   2   4   59.75    8.63
  -5   2   4   69.46    9.15
   5  -2  -4   54.20    8.30
   5  -2  -4   77.16   10.01
   5   2  -4   73.40    8.91
   5   2  -4   73.81    9.99
  -5  -2   4   59.31    8.83
  -5  -2   4   65.96    9.05
  -5   2   5  542.66   52.68
  -5   2   5  636.48   53.49
   5  -2  -5  466.66   52.09
   5  -2  -5  564.97   53.59
   5   2  -5  624.39   52.89
   5   2  -5  565.88   53.94
  -5  -2   5  575.74   53.22
  -5  -2   5  554.09   52.94
  -5   2   6    6.53    2.85
  -5   2   6    9.68    3.18
   5  -2  -6    7.37    2.53
   5  -2  -6    4.17    2.91
   5   2  -6    3.90    2.09
   5   2  -6    7.75    3.26
  -5  -2   6    4.83    2.59
  -5  -2   6    4.21    2.11
  -5   2   7  101.68   10.67
  -5   2   7   66.65    9.48
   5  -2  -7   81.58    9.86
   5  -2  -7   69.94   10.20
   5   2  -7   89.87    9.85
   5   2  -7   51.23    9.42
  -5  -2   7   77.54    9.96
  -5  -2   7   76.52    9.70
  -5   2   8   10.04    2.93
  -5   2   8   10.33    3.15
   5  -2  -8   10.71    3.08
   5  -2  -8   13.65    3.81
   5   2  -8    7.00    2.61
   5   2  -8   14.48    4.19
  -5  -2   8   11.21    3.17
  -5  -2   8   12.56    3.23
  -5   2   9  633.85   57.34
  -5   2   9  624.48   57.20
   5  -2  -9  588.93   57.00
   5  -2  -9  569.40   57.59
   5   2  -9  674.49   57.03
   5   2  -9  549.70   57.49
  -5  -2   9  630.68   57.50
  -5  -2   9  615.27   56.90
  -5   2  10    2.33    2.01
  -5   2  10    5.91    2.32
   5  -2 -10    5.00    2.32
   5  -2 -10    4.99    2.49
   5   2 -10    2.03    1.68
   5   2 -10    6.35    2.89
  -5  -2  10    1.58    1.87
  -5  -2  10    2.01    1.68
  -5  -2  10    3.07    1.74
  -5   2  11    3.56    2.25
  -5   2  11    7.23    2.53
   5  -2 -11    6.84    2.45
   5  -2 -11   11.98    3.46
   5   2 -11   11.31    2.72
   5   2 -11   14.02    3.52
  -5  -2  11    6.96    2.50
  -5  -2  11    3.45    1.94
  -5  -2  11    9.14    2.44
  -5   2  12   71.28    9.05
  -5   2  12   71.89    8.91
   5  -2 -12   68.07    9.01
   5  -2 -12   49.54    8.66
   5   2 -12   75.45    8.68
   5   2 -12   71.46    9.50
  -5  -2  12   66.42    8.89
  -5  -2  12   76.92    8.79
  -5  -2  12   60.66    8.11
  -5   2  13   43.29    7.32
   5  -2 -13   62.32    8.16
   5  -2 -13   65.37    8.74
   5   2 -13   53.87    7.28
   5   2 -13   59.78    8.39
  -5  -2  13   62.11    8.07
  -5  -2  13   51.63    7.21
  -5  -2  13   63.47    7.37
  -5   2  14   47.23    6.22
   5  -2 -14   28.74    5.28
   5  -2 -14   29.24    5.59
   5   2 -14   32.42    4.93
   5   2 -14   23.53    5.12
  -5  -2  14   31.69    5.29
  -5  -2  14   29.04    4.69
  -5  -2  14   32.02    4.67
  -5   2  15  328.05   32.52
   5  -2 -15  343.56   32.82
   5  -2 -15  292.56   32.68
   5   2 -15  353.46   31.97
   5   2 -15  356.91   33.17
  -5  -2  15  296.85   32.16
  -5  -2  15  353.05   31.67
  -5   2  16    5.03    2.13
   5  -2 -16    3.06    1.82
   5  -2 -16    3.18    2.16
   5   2 -16    3.02    1.63
   5   2 -16    3.64    2.20
  -5  -2  16    3.09    1.77
  -5  -2  16    4.18    1.59
  -5   2  17    8.24    2.65
   5  -2 -17    5.70    2.33
   5  -2 -17    8.45    2.83
   5   2 -17    7.02    1.99
   5   2 -17    4.74    2.17
  -5  -2  17    5.05    2.04
  -5  -2  17    5.07    1.50
  -5   2  18    0.37    1.31
   5  -2 -18    0.51    1.24
   5   2 -18    1.01    1.08
   5   2 -18    0.95    1.40
  -5  -2  18   -0.00    1.22
  -5  -2  18    0.25    0.71
  -5   2  19  102.87   12.67
   5  -2 -19  104.32   12.90
   5   2 -19  114.77   12.52
   5   2 -19  125.57   12.37
  -5  -2  19  108.20   12.58
  -5   2  20   50.47    7.34
   5  -2 -20   59.34    7.92
   5   2 -20   53.53    7.08
   5   2 -20   51.95    6.75
  -5   2  21    2.67    1.74
   5  -2 -21    6.29    2.34
   5  -2 -21    4.76    2.22
   5   2 -21    6.21    2.12
  -5   2  22    8.91    2.80
   5  -2 -22   10.86    3.21
   5   2 -22    9.55    2.42
  -5   2  23    7.46    2.55
   5  -2 -23   10.48    3.15
   5   2 -23    9.71    2.84
   5  -2 -24   -0.00    1.71
   5   2 -24    0.30    1.20
   5  -2 -25   80.50   10.46
   5   2 -25   79.61    9.84
   5  -2 -26    3.86    2.17
   5   2 -26    4.99    2.08
   5  -2 -27   35.26    6.35
   5   2 -27   46.93    6.38
   5  -2 -28    0.15    1.29
   5   2 -28   -0.00    1.25
   5  -2 -29   37.12    5.96
   5   2 -29   25.48    4.72
   5  -2 -30    1.55    1.70
   5   2 -30    2.28    1.60
   5  -2 -31   20.98    4.57
   5   2 -31   27.20    4.43
   5  -2 -32    1.02    1.54
   5   2 -32    0.94    1.30
   5  -2 -33    1.61    1.67
   5   2 -33    0.00    1.06
   5  -2 -34    0.35    1.41
   5   2 -34    1.03    1.25
   5  -2 -35    4.51    2.39
   5   2 -35    8.66    2.27
   5  -2 -36    0.65    1.60
   5   2 -36    1.15    1.22
   5  -2 -37    0.72    1.50
   5   2 -37    3.97    1.65
   5  -2 -38    0.50    1.37
   5  -2 -39    0.81    1.50
   5  -2 -40    1.44    1.39
   5  -2 -41    2.04    1.74
   5  -2 -42    0.14    1.22
  -5   3   1  267.28   27.87
  -5   3   1  321.56   28.92
   5  -3  -1  291.59   28.02
   5  -3  -1  251.69   28.35
   5   3  -1  265.00   27.70
   5   3  -1  223.76   28.36
  -5  -3   1  280.43   28.60
  -5  -3   1  311.42   29.18
  -5   3   2   52.46    7.56
  -5   3   2   57.68    7.99
   5  -3  -2   38.94    6.79
   5  -3  -2   50.85    8.09
   5   3  -2   41.38    6.86
   5   3  -2   42.43    7.94
  -5  -3   2   53.24    7.99
  -5  -3   2   50.62    7.87
  -5   3   3  111.69   12.51
  -5   3   3   87.44   11.92
   5  -3  -3   96.43   11.93
   5  -3  -3   83.72   12.16
   5   3  -3  100.48   11.92
   5   3  -3   96.58   12.96
  -5  -3   3  101.77   12.57
  -5  -3   3  105.33   12.69
  -5   3   4    4.33    2.03
  -5   3   4   -0.00    1.90
   5  -3  -4    4.42    2.26
   5  -3  -4    2.48    2.15
   5   3  -4    2.40    1.85
   5   3  -4    5.87    3.10
  -5  -3   4    1.96    2.19
  -5  -3   4    0.00    1.64
  -5  -3   4    5.35    2.65
  -5   3   5  187.39   19.80
  -5   3   5  202.66   20.15
   5  -3  -5  162.87   19.24
   5  -3  -5  167.14   19.96
   5   3  -5  217.18   20.01
   5   3  -5  150.88   19.84
  -5  -3   5  172.73   19.79
  -5  -3   5  188.72   19.93
  -5  -3   5  195.68   20.10
  -5   3   6  190.49   19.56
  -5   3   6  188.10   19.51
   5  -3  -6  177.58   19.19
   5  -3  -6  167.21   19.65
   5   3  -6  198.24   19.27
   5   3  -6  135.74   19.12
  -5  -3   6  195.47   19.88
  -5  -3   6  182.44   19.39
  -5  -3   6  165.06   19.02
  -5   3   7   48.57    8.49
  -5   3   7   76.88    9.65
   5  -3  -7   62.48    9.03
   5  -3  -7   62.24    9.53
   5   3  -7   68.77    9.00
   5   3  -7   64.84    9.73
  -5  -3   7   82.50    9.99
  -5  -3   7   78.54    9.63
  -5  -3   7   78.20    9.56
  -5   3   8  101.68   11.67
  -5   3   8   80.51   10.94
   5  -3  -8  103.65   11.71
   5  -3  -8   74.97   11.24
   5   3  -8   95.18   11.34
   5   3  -8   89.54   10.89
   5   3  -8   67.59   11.01
  -5  -3   8   94.07   11.57
  -5  -3   8  102.36   11.42
  -5   3   9   73.25   10.13
  -5   3   9   76.90   10.19
   5  -3  -9   85.20   10.59
   5  -3  -9   76.13   10.73
   5   3  -9   98.84   10.83
   5   3  -9   79.46    9.97
   5   3  -9   69.98   10.50
  -5  -3   9   89.38   10.79
  -5  -3   9   75.11    9.91
  -5   3  10   23.51    4.54
  -5   3  10   18.67    4.07
   5  -3 -10   20.63    4.44
   5  -3 -10   14.65    4.16
   5   3 -10   15.31    3.76
   5   3 -10   20.16    3.97
   5   3 -10    8.99    3.59
  -5  -3  10   21.85    4.46
  -5  -3  10   22.05    4.20
  -5  -3  10   19.68    3.91
  -5   3  11    1.35    1.80
   5  -3 -11    0.15    0.96
   5  -3 -11    1.96    2.05
   5   3 -11   -0.00    1.39
   5   3 -11   -0.00    1.14
   5   3 -11    2.72    2.17
  -5  -3  11   -0.00    0.88
  -5  -3  11    0.58    1.22
  -5  -3  11    0.00    1.20
  -5   3  12   29.23    5.32
   5  -3 -12   27.75    5.25
   5  -3 -12   32.38    5.82
   5   3 -12   22.42    4.65
   5   3 -12   22.81    4.50
   5   3 -12   28.82    5.59
  -5  -3  12   30.74    5.02
  -5  -3  12   30.06    4.85
  -5   3  13  171.74   20.61
   5  -3 -13  210.56   21.37
   5  -3 -13  246.08   22.55
   5   3 -13  206.78   20.89
   5   3 -13  208.00   20.45
   5   3 -13  185.69   21.26
  -5  -3  13  181.13   20.07
  -5   3  14   26.92    4.96
   5  -3 -14   25.75    4.90
   5  -3 -14   19.20    4.66
   5   3 -14   20.44    4.27
   5   3 -14   19.82    3.90
   5   3 -14   24.34    5.16
  -5  -3  14   20.10    3.90
  -5   3  15    7.91    2.69
   5  -3 -15    9.85    3.03
   5  -3 -15    7.55    2.90
   5   3 -15    7.23    2.41
   5   3 -15    6.18    2.26
   5   3 -15    4.64    2.57
  -5  -3  15    8.92    2.41
  -5   3  16   44.83    6.52
   5  -3 -16   41.02    6.47
   5  -3 -16   35.32    6.42
   5   3 -16   33.29    5.64
   5   3 -16   38.98    5.54
   5   3 -16   29.24    5.78
  -5  -3  16   30.95    4.79
  -5   3  17   58.97    8.65
   5  -3 -17   63.97    9.01
   5   3 -17   59.09    8.22
   5   3 -17   76.08    8.38
   5   3 -17   79.57    9.66
  -5  -3  17   57.77    7.25
  -5   3  18   12.35    3.37
   5  -3 -18   12.35    3.55
   5   3 -18   12.79    3.21
   5   3 -18   16.17    3.19
  -5  -3  18   15.35    2.48
  -5   3  19    1.57    1.62
   5  -3 -19    1.68    1.67
   5   3 -19    0.00    0.98
   5   3 -19    0.54    0.97
  -5  -3  19    0.79    0.53
  -5  -3  19    1.11    0.59
  -5   3  20   -0.00    1.13
   5  -3 -20    1.30    1.92
   5  -3 -20    0.42    1.75
   5   3 -20    1.39    1.44
   5   3 -20    0.26    0.88
  -5   3  21   47.83    7.12
   5  -3 -21   58.18    7.88
   5  -3 -21   34.00    6.75
   5   3 -21   48.85    6.62
  -5   3  22   64.71    8.70
   5  -3 -22   56.98    8.94
   5   3 -22   63.82    8.59
  -5   3  23   82.59   10.20
   5  -3 -23   70.61   10.29
   5   3 -23   77.46    9.91
   5  -3 -24    6.83    3.07
   5   3 -24    8.75    2.74
   5  -3 -25    0.74    1.95
   5   3 -25    1.23    1.53
   5  -3 -26   -0.00    1.63
   5   3 -26    0.65    1.21
   5  -3 -27   18.18    4.73
   5   3 -27   25.04    4.44
   5  -3 -28    6.25    2.95
   5   3 -28    6.12    2.34
   5  -3 -29   30.17    5.74
   5   3 -29   27.20    4.80
   5  -3 -30    0.34    1.60
   5   3 -30   -0.00    1.26
   5  -3 -31    0.77    1.91
   5   3 -31    2.66    1.66
   5  -3 -32   -0.00    1.82
   5   3 -32    2.38    1.59
   5  -3 -33   16.66    4.26
   5   3 -33   15.24    3.27
   5  -3 -34    1.90    1.85
   5   3 -34   -0.00    1.19
   5  -3 -35    1.66    2.04
   5   3 -35    0.82    1.17
   5  -3 -36    0.58    1.45
   5   3 -36    0.00    1.15
   5  -3 -37    5.09    2.49
   5  -3 -38    3.06    1.96
   5  -3 -39    0.00    1.42
   5  -3 -40    1.03    1.62
   5  -3 -41    0.39    1.51
  -5   4   1   79.82   10.14
  -5   4   1   93.31   10.91
   5  -4  -1   57.00    9.10
   5  -4  -1   59.23    9.72
   5   4  -1   67.84    9.73
   5   4  -1   63.64    9.36
   5   4  -1   75.03   11.10
  -5  -4   1   65.18    9.90
  -5  -4   1   71.86   10.26
  -5   4   2    7.63    3.03
  -5   4   2   12.19    3.74
   5  -4  -2   19.28    4.10
   5  -4  -2    8.26    3.77
   5   4  -2   12.31    3.55
   5   4  -2    8.22    3.08
   5   4  -2   12.28    4.06
  -5  -4   2    9.64    3.40
  -5  -4   2   13.84    4.15
  -5   4   3   40.64    6.81
  -5   4   3   29.85    6.00
   5  -4  -3   38.12    6.51
   5  -4  -3   36.54    6.84
   5   4  -3   30.44    6.04
   5   4  -3   38.67    6.48
   5   4  -3   36.29    7.34
  -5  -4   3   33.60    6.44
  -5  -4   3   44.24    7.12
  -5   4   4   72.03    9.48
  -5   4   4   66.61    9.23
   5  -4  -4   47.12    8.27
   5  -4  -4   62.21    9.45
   5   4  -4   60.83    8.90
   5   4  -4   58.66    8.63
   5   4  -4   64.42    9.93
  -5  -4   4   69.78    9.46
  -5  -4   4   59.64    9.00
  -5   4   5  175.27   19.81
  -5   4   5  185.97   20.02
   5  -4  -5  216.67   20.51
   5  -4  -5  153.12   19.82
   5   4  -5  186.96   19.97
   5   4  -5  194.96   19.86
   5   4  -5  153.22   20.13
  -5  -4   5  157.83   19.47
  -5  -4   5  204.83   20.46
  -5   4   6    0.37    1.70
  -5   4   6    0.20    1.53
   5  -4  -6    0.00    1.41
   5  -4  -6   -0.00    1.77
   5   4  -6    0.13    1.46
   5   4  -6   -0.00    1.36
   5   4  -6   -0.00    1.86
  -5  -4   6    0.00    1.42
  -5  -4   6    0.60    1.58
  -5   4   7   16.31    3.95
  -5   4   7    7.59    2.91
   5  -4  -7   10.94    3.38
   5  -4  -7    3.69    2.66
   5   4  -7   11.14    3.28
   5   4  -7    7.37    2.91
   5   4  -7    7.77    3.59
  -5  -4   7    8.85    3.03
  -5  -4   7    5.29    2.37
  -5   4   8   65.85    8.89
  -5   4   8   68.85    8.90
   5  -4  -8   52.71    8.12
   5  -4  -8   43.32    8.02
   5   4  -8   65.60    8.67
   5   4  -8   51.34    7.74
   5   4  -8   47.70    8.42
  -5  -4   8   60.02    8.41
  -5  -4   8   46.43    7.67
  -5   4   9   73.92   10.73
  -5   4   9  108.37   11.82
   5  -4  -9   88.84   11.25
   5  -4  -9   81.60   11.42
   5   4  -9   72.09   10.46
   5   4  -9   93.66   10.95
   5   4  -9   60.30   10.66
  -5  -4   9  101.97   11.32
  -5   4  10  111.19   16.35
   5  -4 -10  199.52   18.38
   5  -4 -10  195.59   18.95
   5   4 -10  122.71   16.35
   5   4 -10  164.67   16.95
   5   4 -10  163.17   18.11
  -5   4  11  175.33   19.70
   5  -4 -11  168.32   19.50
   5  -4 -11  171.13   20.04
   5   4 -11  179.53   19.40
   5   4 -11  163.28   18.73
   5   4 -11  202.19   20.69
  -5  -4  11  193.59   19.47
  -5   4  12    8.46    2.84
   5  -4 -12    5.82    2.55
   5  -4 -12    1.59    2.19
   5   4 -12    8.46    2.80
   5   4 -12    6.07    2.26
   5   4 -12    9.85    3.63
  -5  -4  12    3.88    2.28
  -5   4  13    0.99    1.81
   5  -4 -13    1.51    1.74
   5  -4 -13    0.90    1.99
   5   4 -13    1.64    1.57
   5   4 -13    0.81    1.21
   5   4 -13   -0.00    1.95
  -5  -4  13    1.14    1.53
  -5   4  14   19.10    4.62
   5  -4 -14   20.33    4.93
   5  -4 -14   30.63    5.95
   5   4 -14   29.17    5.20
   5   4 -14   24.45    4.60
   5   4 -14   32.90    6.06
  -5  -4  14   24.88    4.61
  -5   4  15  260.90   29.20
   5  -4 -15  312.72   30.01
   5  -4 -15  280.46   29.94
   5   4 -15  291.96   29.00
   5   4 -15  324.82   28.89
   5   4 -15  284.15   29.69
  -5  -4  15  269.94   27.98
  -5   4  16   59.24    8.30
   5  -4 -16   58.95    8.32
   5   4 -16   73.21    8.27
   5   4 -16   55.28    7.13
   5   4 -16   61.35    8.42
  -5  -4  16   27.07    5.60
  -5   4  17  100.73   12.48
   5  -4 -17   94.81   12.34
   5   4 -17  101.80   11.85
   5   4 -17   96.26   11.21
  -5  -4  17   90.72   10.51
  -5   4  18    1.80    1.91
   5  -4 -18    4.16    2.26
   5   4 -18    0.96    1.55
   5   4 -18    8.71    2.50
  -5  -4  18    1.42    1.19
  -5   4  19  192.65   19.26
   5  -4 -19  179.57   19.17
   5  -4 -19  154.04   18.89
   5   4 -19  153.34   17.67
   5   4 -19  164.06   17.29
  -5  -4  19  165.98   15.88
  -5   4  20    8.88    3.01
   5  -4 -20    4.41    2.31
   5  -4 -20    1.01    2.28
   5   4 -20    8.17    2.50
   5   4 -20    7.60    2.88
  -5   4  21   56.61    8.09
   5  -4 -21   49.77    7.90
   5  -4 -21   41.57    7.71
   5   4 -21   54.46    7.22
   5   4 -21   39.58    6.95
  -5   4  22    5.13    2.48
   5  -4 -22    3.80    2.48
   5   4 -22    4.14    2.35
  -5   4  23    2.47    2.01
   5  -4 -23    1.74    2.39
   5   4 -23    3.62    2.21
   5  -4 -24    0.57    1.78
   5   4 -24    3.50    1.96
   5  -4 -25   27.93    5.96
   5   4 -25   29.45    5.38
   5  -4 -26   13.16    4.26
   5   4 -26   19.69    4.15
   5  -4 -27   11.66    3.72
   5   4 -27    8.96    2.92
   5  -4 -28    2.93    2.33
   5   4 -28   -0.00    1.56
   5  -4 -29   26.12    5.34
   5   4 -29   16.79    3.94
   5  -4 -30    5.23    2.95
   5   4 -30   12.91    3.27
   5  -4 -31    5.38    2.58
   5   4 -31    9.91    2.86
   5  -4 -32    2.10    2.00
   5  -4 -33    0.97    1.74
   5  -4 -34    3.80    2.43
   5  -4 -35    6.05    2.98
   5  -4 -36    1.65    1.71
   5  -4 -37    1.49    2.05
   5  -4 -38    1.18    1.69
   5  -4 -39    0.45    1.90
   5  -4 -40    0.61    1.84
  -5   5   1  162.63   20.35
  -5   5   1  230.07   21.99
   5  -5  -1  170.45   20.37
   5  -5  -1  175.05   21.23
   5   5  -1  234.63   22.07
   5   5  -1  206.35   21.12
  -5  -5   1  149.55   20.37
  -5  -5   1  198.30   21.66
  -5   5   2   40.55    7.99
  -5   5   2   79.11   10.00
   5  -5  -2   52.56    8.47
   5  -5  -2   56.74    9.33
   5   5  -2   50.62    8.53
   5   5  -2   54.16    8.39
  -5  -5   2   69.83    9.72
  -5  -5   2   62.03    9.35
  -5   5   3  130.82   16.27
  -5   5   3  125.69   16.15
   5  -5  -3  152.30   16.72
   5  -5  -3  147.86   17.26
   5   5  -3  123.31   16.12
   5   5  -3  147.96   16.42
  -5  -5   3  137.55   16.78
  -5  -5   3  142.93   16.92
  -5   5   4   49.67    7.57
  -5   5   4   32.07    6.41
   5  -5  -4   45.24    7.21
   5  -5  -4   32.70    6.79
   5   5  -4   31.38    6.43
   5   5  -4   27.95    6.00
  -5  -5   4   47.48    7.57
  -5  -5   4   36.66    6.78
  -5   5   5   17.29    4.41
  -5   5   5   12.81    3.87
   5  -5  -5   22.27    4.95
   5  -5  -5   15.35    4.57
   5   5  -5    7.32    3.05
   5   5  -5    9.67    3.22
  -5  -5   5   12.36    3.88
  -5  -5   5   14.60    4.17
  -5   5   6    8.54    3.65
  -5   5   6   14.32    4.13
   5  -5  -6   23.90    4.84
   5  -5  -6   12.41    3.97
   5   5  -6    8.68    3.30
   5   5  -6   11.96    3.55
  -5  -5   6    7.47    3.49
  -5  -5   6   18.18    4.50
  -5   5   7  261.01   25.89
  -5   5   7  248.02   25.46
   5  -5  -7  272.24   25.90
   5  -5  -7  240.78   26.04
   5   5  -7  290.50   26.13
   5   5  -7  201.57   24.27
   5   5  -7  180.71   25.27
  -5  -5   7  226.69   25.10
  -5   5   8  134.89   15.48
  -5   5   8  122.86   14.92
   5  -5  -8  102.99   14.41
   5  -5  -8  108.19   15.10
   5   5  -8  128.75   15.09
   5   5  -8  145.91   15.15
   5   5  -8  118.45   15.79
  -5  -5   8  120.19   14.86
  -5   5   9   15.96    4.34
   5  -5  -9    6.12    2.85
   5  -5  -9   23.94    5.50
   5   5  -9   11.96    3.65
   5   5  -9   25.09    4.68
   5   5  -9   23.55    5.35
  -5   5  10    2.03    2.21
   5  -5 -10   -0.00    1.42
   5  -5 -10    2.50    2.56
   5   5 -10    1.92    2.11
   5   5 -10    3.80    2.18
   5   5 -10    0.24    2.13
  -5   5  11   14.06    4.07
   5  -5 -11   15.95    4.19
   5  -5 -11   13.89    4.29
   5   5 -11   11.00    3.42
   5   5 -11   16.53    3.89
   5   5 -11   12.14    3.95
  -5  -5  11    5.96    2.78
  -5   5  12  246.53   24.68
   5  -5 -12  200.98   23.70
   5  -5 -12  227.87   24.76
   5   5 -12  232.68   23.91
   5   5 -12  204.69   23.04
   5   5 -12  230.18   24.97
  -5  -5  12  225.76   23.48
  -5   5  13  253.11   26.32
   5  -5 -13  237.04   26.01
   5  -5 -13  286.54   27.47
   5   5 -13  239.35   25.59
   5   5 -13  235.71   25.08
   5   5 -13  235.63   26.49
  -5  -5  13  240.04   25.14
  -5   5  14   22.82    5.12
   5  -5 -14   24.72    5.23
   5  -5 -14   21.40    5.24
   5   5 -14   11.25    3.57
   5   5 -14   12.89    3.56
   5   5 -14   16.97    4.64
  -5  -5  14   18.82    4.08
  -5   5  15    1.71    2.24
   5  -5 -15    2.50    2.30
   5   5 -15    2.34    1.91
   5   5 -15    1.19    1.53
  -5  -5  15    5.18    2.08
  -5   5  16   47.42    7.70
   5  -5 -16   47.21    7.72
   5   5 -16   33.21    6.41
   5   5 -16   40.37    6.39
  -5  -5  16   40.31    6.09
  -5   5  17  106.64   12.01
   5  -5 -17   64.27   10.33
   5  -5 -17   53.60   10.03
   5   5 -17   80.49   10.33
   5   5 -17   89.06   10.18
  -5  -5  17   74.17    9.16
  -5   5  18   29.75    5.89
   5  -5 -18   20.94    5.19
   5  -5 -18   14.82    4.90
   5   5 -18   26.28    5.08
   5   5 -18   35.88    5.37
   5   5 -18   35.87    6.41
  -5  -5  18   27.96    4.37
  -5   5  19   58.88   10.21
   5  -5 -19   88.36   11.49
   5  -5 -19   54.03   10.37
   5   5 -19   90.79   10.74
   5   5 -19   88.17   10.07
   5   5 -19   81.21   11.13
  -5  -5  19   83.55    8.82
  -5   5  20   -0.00    1.68
   5  -5 -20   -0.00    1.70
   5  -5 -20    0.44    1.85
   5   5 -20    0.35    1.31
   5   5 -20   -0.00    1.74
  -5  -5  20    1.10    0.84
  -5   5  21    0.81    1.81
   5  -5 -21    2.13    1.97
   5  -5 -21    1.87    2.48
   5   5 -21    3.40    2.08
   5   5 -21    2.98    2.35
  -5   5  22   38.00    6.88
   5  -5 -22   29.95    6.65
   5   5 -22   43.34    7.06
  -5   5  23   24.18    5.39
   5  -5 -23   23.80    5.64
   5  -5 -24   12.89    4.00
   5  -5 -25    0.17    2.02
   5  -5 -26    0.92    1.94
   5  -5 -27    5.88    3.35
   5  -5 -28   24.07    5.68
   5  -5 -29    4.31    2.88
   5  -5 -30    1.56    2.19
   5  -5 -31   -0.00    1.52
   5  -5 -32    4.63    2.95
   5  -5 -33    5.87    3.30
   5  -5 -34    1.20    1.94
   5  -5 -35    0.36    1.95
   5  -5 -36    0.70    2.14
   5  -5 -37   -0.00    1.76
   5  -5 -38    3.06    2.52
   5  -5 -39    1.74    2.07
  -5   6   1   23.70    5.36
  -5   6   1   19.85    5.22
   5  -6  -1   23.37    5.77
   5   6  -1   13.05    4.26
  -5  -6   1   22.12    5.42
  -5  -6   1   27.57    6.31
  -5   6   2    1.22    1.98
  -5   6   2    3.01    2.74
   5  -6  -2    0.00    2.00
   5   6  -2    1.47    1.94
   5   6  -2   -0.00    1.98
  -5  -6   2   -0.00    1.49
  -5  -6   2    1.49    2.57
  -5  -6   2    3.54    2.51
  -5   6   3   73.85   11.05
  -5   6   3   79.48   11.36
   5  -6  -3   69.44   11.38
   5   6  -3  100.78   12.33
   5   6  -3   83.09   11.13
   5   6  -3  102.77   12.13
  -5  -6   3   70.25   10.35
  -5  -6   3   70.58   11.04
  -5  -6   3   66.81   10.89
  -5   6   4  102.07   14.26
  -5   6   4  102.18   14.15
   5  -6  -4  130.92   15.71
   5   6  -4  112.72   14.49
   5   6  -4  100.71   13.77
   5   6  -4  119.07   14.62
  -5  -6   4  127.57   14.35
  -5  -6   4  111.89   14.72
  -5   6   5   96.12   13.08
  -5   6   5  108.80   13.44
   5  -6  -5  100.74   13.73
   5   6  -5   85.64   12.66
   5   6  -5   87.55   12.34
   5   6  -5   92.36   12.77
  -5  -6   5  101.01   12.63
  -5  -6   5  118.63   13.99
  -5   6   6   21.72    5.39
  -5   6   6   25.76    5.59
   5  -6  -6   12.25    4.61
   5   6  -6   21.66    5.20
   5   6  -6   22.71    5.07
   5   6  -6   23.91    5.36
  -5  -6   6   21.38    5.28
  -5   6   7   70.93   10.53
   5  -6  -7   53.26   10.04
   5   6  -7   73.61   10.53
   5   6  -7   90.71   10.89
   5   6  -7   60.35    9.79
  -5  -6   7   78.41   10.89
  -5   6   8   29.20    6.24
   5  -6  -8   24.70    5.98
   5   6  -8   22.13    5.39
   5   6  -8   29.32    5.63
   5   6  -8   29.15    5.87
  -5  -6   8   29.18    6.10
  -5   6   9   89.91   12.67
   5  -6  -9   90.32   13.14
   5   6  -9   86.89   12.32
   5   6  -9  109.47   12.72
   5   6  -9  107.96   13.15
  -5  -6   9   79.61   11.93
  -5   6  10  135.64   16.13
   5  -6 -10  137.39   16.58
   5   6 -10   96.48   14.55
   5   6 -10  129.33   15.03
   5   6 -10  132.57   15.70
  -5   6  11   93.80   12.10
   5  -6 -11   58.30   10.81
   5   6 -11   82.92   11.25
   5   6 -11   82.60   10.75
   5   6 -11   79.44   11.19
  -5   6  12   24.95    5.48
   5  -6 -12   16.14    5.17
   5   6 -12   16.41    4.55
   5   6 -12   22.98    4.90
   5   6 -12   24.14    5.26
  -5  -6  12   16.24    4.38
  -5   6  13    1.42    1.95
   5   6 -13    3.98    2.55
   5   6 -13    4.95    2.51
  -5  -6  13    2.97    2.16
  -5   6  14   84.51   12.15
   5   6 -14   69.46   11.12
   5   6 -14  104.14   11.93
  -5  -6  14   94.81   11.54
  -5   6  15   76.23   11.08
   5   6 -15   59.17    9.86
   5   6 -15   86.10   10.42
  -5   6  16    1.23    1.92
   5  -6 -16    0.77    2.14
   5   6 -16   -0.00    1.58
   5   6 -16   -0.00    1.26
  -5   6  17   64.57   10.51
   5  -6 -17   79.93   11.48
   5   6 -17   78.33   10.49
   5   6 -17   68.87    9.65
  -5   6  18   15.67    4.52
   5  -6 -18    4.16    2.82
   5   6 -18    7.63    3.16
   5   6 -18    8.99    3.00
  -5   6  19   15.76    4.59
   5  -6 -19   16.75    5.28
   5   6 -19   26.51    5.27
  -5   6  20    0.46    1.58
   5  -6 -20    1.79    2.25
   5   6 -20    3.00    2.34
  -5   6  21    9.92    3.71
   5  -6 -21    7.79    3.60
  -5   6  22   41.99    7.49
   5  -6 -22   32.02    7.13
  -5   6  23   -0.00    1.75
   5  -6 -23    0.22    2.10
  -5   6  24    2.69    2.50
   5  -6 -24    4.48    2.90
   5  -6 -25   17.99    5.34
   5  -6 -26   25.33    5.96
   5  -6 -27    7.45    3.81
   5  -6 -28    0.00    2.29
   5  -6 -29    4.05    3.00
   5  -6 -30    9.68    4.15
   5  -6 -31    7.36    3.52
   5  -6 -32    1.54    2.35
   5  -6 -33    0.79    2.51
   5  -6 -34    0.92    1.84
   5  -6 -35    0.00    1.56
   5  -6 -36    5.44    2.91
   5  -6 -37    0.81    2.12
  -5   7   1   18.43    4.94
  -5   7   1   10.74    4.23
   5  -7  -1    9.23    4.11
   5   7  -1   11.57    4.09
   5   7  -1   10.50    4.07
  -5  -7   1   16.80    4.88
  -5   7   2  156.16   18.80
  -5   7   2  158.19   18.84
   5  -7  -2  158.76   19.50
   5   7  -2  151.40   18.79
   5   7  -2  132.99   17.96
  -5  -7   2  170.22   19.54
  -5   7   3  117.27   14.87
  -5   7   3  108.81   14.36
   5  -7  -3   91.72   14.22
   5   7  -3  128.03   15.25
   5   7  -3   93.09   13.66
  -5  -7   3  105.68   14.63
  -5   7   4   82.90   11.98
  -5   7   4   87.59   12.07
   5  -7  -4   81.39   12.30
   5   7  -4   82.76   12.11
   5   7  -4   96.67   12.36
  -5  -7   4   57.55   10.85
  -5   7   5   10.21    3.93
   5  -7  -5   11.63    4.68
   5   7  -5   15.61    4.56
   5   7  -5   13.36    4.15
  -5  -7   5    9.50    3.96
  -5   7   6   20.44    5.67
   5  -7  -6   24.44    6.25
   5   7  -6   24.21    5.99
   5   7  -6   31.05    6.34
  -5  -7   6   23.91    5.95
  -5   7   7   97.74   14.96
   5  -7  -7  121.97   16.26
   5   7  -7  107.54   15.16
   5   7  -7  139.25   16.16
  -5  -7   7  148.85   16.65
  -5   7   8  327.74   32.01
   5  -7  -8  239.36   30.81
   5   7  -8  326.63   31.71
   5   7  -8  307.28   31.37
  -5  -7   8  271.32   30.75
  -5   7   9   31.36    6.82
   5  -7  -9   23.70    6.61
   5   7  -9   29.04    6.39
   5   7  -9   30.74    6.58
  -5  -7   9   33.30    6.72
  -5   7  10    7.11    3.39
   5  -7 -10   16.80    4.98
   5   7 -10   11.00    3.89
   5   7 -10   11.14    3.65
   5   7 -10    6.46    3.38
  -5  -7  10   10.95    3.87
  -5   7  11    9.36    3.83
   5  -7 -11   14.59    4.56
   5   7 -11   14.62    4.52
   5   7 -11   12.51    3.92
   5   7 -11    9.16    3.66
  -5  -7  11   13.03    3.70
  -5   7  12  116.24   15.81
   5   7 -12  130.53   15.95
   5   7 -12  157.94   16.06
   5   7 -12  141.15   16.29
  -5  -7  12   89.34   13.76
  -5  -7  12  123.72   15.37
  -5   7  13   97.19   12.90
   5   7 -13   73.63   11.54
   5   7 -13   81.20   11.25
   5   7 -13   82.77   11.89
  -5   7  14    6.70    3.58
   5  -7 -14    0.00    2.26
   5   7 -14    1.05    1.90
   5   7 -14    2.51    2.10
  -5   7  15   34.96    7.15
   5  -7 -15   20.35    6.05
   5   7 -15   40.14    7.17
   5   7 -15   35.22    6.35
  -5   7  16    2.23    2.82
   5  -7 -16    0.37    2.23
   5   7 -16    7.45    3.32
   5   7 -16    5.33    2.47
  -5   7  17    0.00    2.03
   5  -7 -17    0.21    2.20
   5   7 -17    2.77    2.37
   5   7 -17    0.65    1.64
  -5   7  18  101.93   13.58
   5  -7 -18   63.86   12.06
   5   7 -18  111.76   13.24
  -5   7  19   -0.00    1.73
   5  -7 -19    0.94    2.27
   5   7 -19   -0.00    1.56
  -5   7  20    4.32    3.02
   5  -7 -20    3.31    3.26
   5   7 -20    3.51    2.56
  -5   7  21    2.47    2.51
   5  -7 -21    2.44    2.94
  -5   7  22   39.18    7.34
   5  -7 -22   20.03    5.76
  -5   7  23   14.16    4.46
   5  -7 -23   13.08    4.72
  -5   7  24   29.86    6.55
   5  -7 -24   26.56    6.47
   5  -7 -25   -0.00    2.74
   5  -7 -26   -0.00    2.01
   5  -7 -27    0.00    2.43
   5  -7 -28   11.38    4.75
   5  -7 -29    0.23    1.95
   5  -7 -30    0.46    2.45
   5  -7 -31   -0.00    2.23
   5  -7 -32    4.65    3.33
   5  -7 -33    1.98    2.70
   5  -7 -34   15.62    4.91
   5  -7 -35    0.30    1.80
   5  -7 -36    2.70    2.56
  -5   8   1   21.61    5.79
   5  -8  -1   18.73    5.86
   5   8  -1   17.85    5.62
   5   8  -1   23.87    5.91
  -5  -8   1   21.73    6.11
  -5   8   2   15.35    4.71
   5  -8  -2    4.26    3.57
   5   8  -2    6.52    3.33
   5   8  -2   10.52    4.09
  -5  -8   2   10.35    4.40
   5  -8  -3   13.13    4.89
   5   8  -3   18.83    5.47
   5   8  -3    4.07    3.03
  -5  -8   3   16.36    4.96
   5  -8  -4  404.53   40.22
   5   8  -4  396.02   39.52
   5   8  -4  367.63   38.77
  -5  -8   4  333.65   38.67
   5  -8  -5   35.14    7.78
   5   8  -5   41.61    8.00
   5   8  -5   35.37    7.46
  -5  -8   5   32.01    7.43
   5  -8  -6   78.47   12.93
   5   8  -6   92.16   13.11
   5   8  -6   75.37   12.11
  -5  -8   6  100.32   13.57
   5  -8  -7    1.92    2.77
   5   8  -7   -0.00    1.79
   5   8  -7    0.00    1.95
  -5  -8   7    2.17    3.12
   5  -8  -8   72.75   12.49
   5   8  -8   88.88   12.89
   5   8  -8  100.65   13.39
  -5  -8   8   80.50   12.50
   5  -8  -9  129.64   17.74
   5   8  -9  143.05   17.69
   5   8  -9  129.16   17.15
  -5  -8   9  129.06   17.07
   5   8 -10   47.66    8.76
   5   8 -11   23.88    6.10
   5   8 -12   24.54    6.05
   5  -8 -13    0.00    2.25
   5   8 -13    2.79    2.38
   5  -8 -14   95.05   14.93
   5   8 -14  119.53   15.11
   5  -8 -15    2.96    2.96
   5   8 -15    0.59    2.01
   5  -8 -16   21.38    6.01
   5   8 -16   22.30    5.72
   5  -8 -17    0.68    2.26
   5   8 -17    4.43    2.88
   5  -8 -18    1.58    2.28
   5   8 -18    1.51    1.98
   5  -8 -19    1.86    2.36
   5   8 -19    6.31    3.23
   5  -8 -20   45.08    9.12
   5   8 -20   52.39    8.87
   5  -8 -21    1.66    2.67
   5  -8 -22    9.30    4.04
   5  -8 -23    2.05    2.92
  -5   8  24   38.70    7.79
   5  -8 -24   19.31    5.87
   5  -8 -25    6.44    3.82
   5  -8 -26    8.30    4.11
   5  -8 -27    0.82    2.25
   5  -8 -28   -0.00    2.06
   5  -8 -29   -0.00    1.87
   5  -8 -30    9.52    4.09
   5  -8 -31    5.63    3.36
   5  -8 -32    3.11    2.67
   5  -8 -33   -0.00    2.38
   5  -8 -34    1.06    2.39
  -5   9   1   -0.00    2.23
   5  -9  -1   -0.00    2.29
   5   9  -1    6.61    3.42
  -5  -9   1   -0.00    1.72
  -5   9   2  135.08   18.73
   5  -9  -2  160.71   20.29
   5   9  -2  155.55   19.26
  -5  -9   2  147.16   19.68
  -5   9   3   16.27    5.04
   5  -9  -3   13.01    4.96
   5   9  -3   20.74    5.73
  -5  -9   3   15.15    5.22
  -5   9   4    0.00    2.01
   5  -9  -4    2.48    2.77
   5   9  -4   -0.00    2.60
  -5  -9   4    1.38    2.21
  -5   9   5    9.34    4.05
   5  -9  -5    5.09    3.15
   5   9  -5    2.44    2.53
  -5  -9   5    0.82    2.58
  -5   9   6   56.14    9.72
   5  -9  -6   36.28    8.73
   5   9  -6   43.68    8.73
  -5  -9   6   41.61    8.95
  -5   9   7    4.49    3.05
   5  -9  -7    7.23    4.44
  -5   9   8   84.74   13.15
  -5   9   9    0.94    2.34
  -5   9  10   -0.00    2.21
  -5   9  11    0.00    2.28
   5  -9 -11    1.45    2.55
  -5   9  12  169.63   19.59
   5  -9 -12  107.64   17.72
   5   9 -12  158.75   19.01
  -5   9  13    4.04    3.19
   5  -9 -13    3.24    3.14
   5   9 -13    8.34    3.67
  -5   9  14   37.69    7.97
   5  -9 -14   27.46    7.20
   5   9 -14   28.30    6.73
  -5   9  15    1.76    2.63
   5  -9 -15    0.05    2.04
   5   9 -15    6.04    3.40
  -5   9  16   24.65    6.43
   5  -9 -16   14.09    5.57
   5   9 -16   24.03    6.03
  -5   9  17    0.84    2.05
   5  -9 -17    0.00    2.76
   5   9 -17    2.72    2.50
  -5   9  18   69.62   11.19
   5  -9 -18   38.84    9.37
   5   9 -18   66.41   10.51
  -5   9  19    2.65    2.61
   5  -9 -19    2.85    2.99
   5   9 -19    0.00    2.03
  -5   9  20    0.80    2.04
   5  -9 -20    0.14    1.77
  -5   9  21    0.00    2.13
   5  -9 -21    1.62    2.74
  -5   9  22   37.51    8.02
   5  -9 -22   28.38    7.45
  -5   9  23    0.19    2.19
   5  -9 -23    0.11    2.49
  -5   9  24   18.41    5.41
   5  -9 -24    9.83    4.53
   5  -9 -25    3.19    2.98
   5  -9 -26   -0.00    2.78
   5  -9 -27   -0.00    2.80
   5  -9 -28    4.10    3.48
   5  -9 -29   -0.00    2.70
   5  -9 -30   -0.00    2.62
   5  -9 -31    1.58    2.19
   5  -9 -32    5.45    3.53
   5  -9 -33   -0.00    2.57
  -5  10   1   11.00    4.66
   5 -10  -1   11.74    4.86
   5  10  -1   15.76    5.25
   5  10  -1   11.77    4.77
  -5 -10   1    7.66    4.49
  -5  10   2    1.47    1.97
   5 -10  -2    1.86    2.50
   5  10  -2    0.15    2.03
   5  10  -2   -0.00    1.60
  -5 -10   2   -0.00    2.64
  -5  10   3   -0.24    1.90
   5 -10  -3    1.09    2.18
   5  10  -3   -0.00    2.51
   5  10  -3    1.45    2.00
  -5 -10   3    0.30    2.42
  -5  10   4   11.78    4.65
   5 -10  -4    7.29    3.88
   5  10  -4   13.97    5.04
  -5  10   5    0.00    2.25
   5 -10  -5    0.00    3.25
   5  10  -5    1.30    2.58
  -5  10   6   34.62    8.14
   5 -10  -6   45.92    9.53
   5  10  -6   41.49    8.71
  -5  10   7    2.22    2.64
   5  10  -7    3.77    3.33
  -5  10   8    1.12    2.05
   5  10  -8    3.93    3.83
  -5  10   9   -0.00    2.17
   5  10  -9    0.00    1.75
  -5  10  10   86.80   13.57
   5 -10 -10   65.11   12.75
   5  10 -10  102.34   14.38
  -5  10  11    1.95    3.15
   5 -10 -11   -0.00    2.68
  -5  10  12    4.51    3.02
   5 -10 -12    1.94    2.89
  -5  10  13    8.44    4.18
   5 -10 -13   -0.00    2.54
  -5  10  14   20.32    6.30
   5 -10 -14   24.38    7.02
  -5  10  15   -0.00    2.62
   5 -10 -15    1.35    2.85
  -5  10  16   21.96    6.49
   5 -10 -16   26.94    7.32
  -5  10  17    3.64    3.18
   5 -10 -17    1.86    3.25
  -5  10  18    1.38    2.73
   5 -10 -18    1.54    2.95
  -5  10  19    2.11    2.63
   5 -10 -19    0.79    2.40
  -5  10  20   21.57    6.26
   5 -10 -20   14.03    5.44
  -5  10  21    0.76    2.25
   5 -10 -21    0.21    2.39
  -5  10  22   11.72    4.64
   5 -10 -22   12.82    5.06
  -5  10  23   -0.00    1.72
   5 -10 -23    0.94    2.72
  -5  10  24    2.60    2.37
   5 -10 -24    3.25    3.18
   5 -10 -25   -0.00    2.71
   5 -10 -26   12.46    5.38
   5 -10 -27    1.51    3.16
   5 -10 -28    0.20    2.00
   5 -10 -29   -0.00    2.57
   5 -10 -30    2.11    2.63
   5 -10 -31    0.96    2.31
  -5  11   1   10.67    4.96
   5 -11  -1   12.53    5.90
   5  11  -1   16.03    5.76
  -5  11   2   97.18   14.16
   5 -11  -2   62.93   12.75
   5  11  -2   84.81   13.75
  -5  11   3   13.42    5.24
   5 -11  -3   10.10    4.96
   5  11  -3   19.63    6.23
  -5  11   4   -0.00    1.78
   5 -11  -4    0.00    3.12
   5  11  -4    2.99    3.11
  -5  11   5    1.22    2.72
   5  11  -5    1.88    2.90
  -5  11   6   11.59    4.60
   5  11  -6    1.59    2.37
  -5  11   7   -0.00    1.96
   5  11  -7   -0.00    2.73
  -5  11   8   41.95    8.80
   5 -11  -8   26.17    7.94
   5  11  -8   42.03    8.94
  -5  11   9    8.03    4.15
   5 -11  -9    5.26    3.51
   5  11  -9    1.33    3.34
  -5  11  10    0.99    2.74
   5 -11 -10    2.76    3.58
   5  11 -10    4.48    3.27
  -5  11  11    2.34    2.81
   5 -11 -11    1.57    3.54
   5  11 -11    1.59    3.01
  -5  11  12   54.36   10.27
   5 -11 -12   30.13    8.49
   5  11 -12   57.54   10.49
  -5  11  13    1.10    2.49
   5 -11 -13    4.92    3.95
   5  11 -13   -0.00    2.41
  -5  11  14   23.61    6.74
   5 -11 -14    8.41    4.69
   5  11 -14   38.78    8.06
  -5  11  15    6.47    3.78
   5 -11 -15    0.24    3.41
   5  11 -15   -0.00    2.09
  -5  11  16   22.63    6.41
   5 -11 -16    3.51    3.72
   5  11 -16   16.96    5.56
  -5  11  17   -0.00    2.69
   5 -11 -17    1.19    2.37
   5  11 -17   -0.00    2.82
  -5  11  18   38.95    8.26
   5 -11 -18    9.15    5.50
   5  11 -18   42.29    8.55
  -5  11  19    1.92    2.80
   5 -11 -19    0.66    1.82
  -5  11  20    3.34    3.17
   5 -11 -20    5.22    4.09
  -5  11  21    2.04    2.63
   5 -11 -21   -0.00    3.17
  -5  11  22   27.80    7.17
   5 -11 -22    7.65    4.49
  -5  11  23    0.88    2.05
   5 -11 -23    1.02    3.11
  -5  11  24    4.75    3.60
   5 -11 -24    1.14    2.63
   5 -11 -25    2.49    2.86
   5 -11 -26    4.36    4.05
   5 -11 -27   -0.00    3.31
   5 -11 -28    5.12    3.91
   5 -11 -29   -0.00    2.08
   5 -11 -30   -0.00    1.92
  -5  12   1    1.08    2.41
   5 -12  -1    0.00    2.90
   5  12  -1    0.29    2.09
  -5  12   2   -0.00    2.93
   5 -12  -2   -0.00    2.98
   5  12  -2    2.96    3.66
  -5  12   3    1.06    2.51
   5 -12  -3    0.00    2.38
   5  12  -3   -0.00    2.81
  -5  12   4   67.03   11.67
   5  12  -4   45.43   10.24
  -5  12   5   11.67    5.29
   5  12  -5   13.71    5.39
  -5  12   6    5.43    4.03
   5 -12  -6   11.91    5.47
   5  12  -6   10.93    4.70
  -5  12   7    1.67    2.78
   5 -12  -7   -0.00    2.81
   5  12  -7    0.11    2.31
  -5  12   8    1.34    2.92
   5 -12  -8    3.05    3.00
   5  12  -8    6.33    4.01
  -5  12   9    5.31    3.42
   5 -12  -9    6.70    4.23
   5  12  -9    4.59    3.96
  -5  12  10   33.32    7.92
   5 -12 -10   10.65    5.46
   5  12 -10   24.72    6.89
  -5  12  11   -0.00    2.46
   5 -12 -11    2.09    2.81
   5  12 -11    0.40    2.73
  -5  12  12    0.70    2.83
   5 -12 -12    0.20    2.94
   5  12 -12    0.00    2.11
  -5  12  13    0.00    2.82
   5 -12 -13   -0.00    3.21
   5  12 -13   -0.00    2.79
  -5  12  14   12.57    5.12
   5 -12 -14   13.51    5.39
   5  12 -14   15.11    5.74
  -5  12  15   -0.00    3.15
   5 -12 -15    1.15    3.43
   5  12 -15    3.60    3.26
  -5  12  16   26.51    7.12
   5 -12 -16    2.33    3.82
   5  12 -16   17.74    5.64
  -5  12  17   -0.00    2.27
   5 -12 -17   -0.00    3.31
   5  12 -17    3.26    3.07
  -5  12  18    3.86    3.61
   5 -12 -18    0.50    3.00
   5  12 -18   -0.00    3.06
  -5  12  19   -0.00    2.33
   5 -12 -19    2.23    3.88
  -5  12  20   21.87    6.62
   5 -12 -20   14.40    6.19
  -5  12  21    0.69    2.29
   5 -12 -21   -0.00    2.98
  -5  12  22    0.00    2.24
   5 -12 -22    4.70    3.39
  -5  12  23    0.86    2.75
   5 -12 -23   -0.00    3.25
  -5  12  24    5.20    3.70
   5 -12 -24    3.82    3.60
  -5  12  25    1.32    2.48
   5 -12 -25   -0.00    2.59
   5 -12 -26    2.66    3.50
   5 -12 -27    2.16    2.37
   5 -12 -28   -0.00    2.76
  -5  13   1   15.08    5.81
   5  13  -1    8.23    5.37
  -5  13   2   39.47    9.08
   5  13  -2   39.70    9.57
  -5  13   3    4.80    3.88
   5  13  -3    6.70    4.36
  -5  13   4   19.61    6.87
   5  13  -4   18.51    6.51
  -5  13   5    0.00    1.68
   5 -13  -5    0.00    3.17
   5  13  -5    0.00    2.23
  -5  13   6   36.96    8.88
   5 -13  -6   22.95    7.66
   5  13  -6   29.13    8.03
  -5  13   7   11.86    5.18
   5 -13  -7    9.91    5.37
   5  13  -7    4.24    4.38
  -5  13   8   47.00    9.93
   5 -13  -8   27.57    8.79
   5  13  -8   39.10    9.46
  -5  13   9    6.97    4.28
   5 -13  -9    0.28    3.86
   5  13  -9    0.00    2.85
  -5  13  10    0.65    2.94
   5 -13 -10    0.44    2.49
   5  13 -10    1.97    3.18
  -5  13  11    9.27    4.51
   5 -13 -11    2.24    3.29
   5  13 -11   14.91    5.53
  -5  13  12   21.21    6.92
   5 -13 -12   17.29    6.89
   5  13 -12   32.42    8.19
  -5  13  13    2.38    3.11
   5 -13 -13    1.45    2.96
   5  13 -13   -0.00    3.12
  -5  13  14    5.16    3.83
   5 -13 -14    0.10    2.20
   5  13 -14    7.77    4.50
   5 -13 -15   -0.00    2.83
   5  13 -15    0.99    2.49
  -5  13  16    1.13    2.43
   5 -13 -16    0.94    3.05
   5  13 -16    6.79    4.50
  -5  13  17    6.88    4.20
   5 -13 -17   -0.00    2.67
   5  13 -17    5.05    4.15
  -5  13  18   12.41    5.49
   5 -13 -18    5.69    4.27
  -5  13  19    2.64    3.17
   5 -13 -19    0.30    2.86
  -5  13  20   -0.00    2.36
   5 -13 -20    2.75    3.10
  -5  13  21   -0.00    2.96
   5 -13 -21    0.97    3.03
  -5  13  22   14.34    5.75
   5 -13 -22    2.93    4.45
  -5  13  23   -0.00    3.11
   5 -13 -23    0.72    2.89
  -5  13  24    2.30    3.20
   5 -13 -24    1.59    3.48
  -5  13  25    5.29    3.96
   5 -13 -25    4.58    4.37
   5 -13 -26   -0.00    2.46
  -5  14   1    8.35    4.64
   5  14  -1    0.00    3.03
  -5  14   2   -0.00    3.19
   5  14  -2   -0.00    3.48
  -5  14   3    0.00    2.80
   5  14  -3    2.93    3.54
  -5  14   4   17.92    6.33
   5  14  -4   24.89    7.44
  -5  14   5   17.60    6.26
   5  14  -5    9.45    5.05
  -5  14   6   13.30    5.62
   5 -14  -6    9.71    5.65
   5  14  -6   10.43    5.58
  -5  14   7    1.07    3.07
   5 -14  -7    0.94    3.08
   5  14  -7    0.61    2.56
  -5  14   8    6.15    3.89
   5 -14  -8    0.22    2.51
   5  14  -8    2.48    3.28
  -5  14   9   -0.00    3.11
   5 -14  -9    2.36    3.44
   5  14  -9    4.03    4.03
  -5  14  10   24.70    7.05
   5 -14 -10    5.05    4.61
   5  14 -10   25.00    7.71
  -5  14  11   11.83    5.37
   5 -14 -11    6.56    5.16
   5  14 -11   17.25    6.35
  -5  14  12   -0.00    2.49
   5 -14 -12    1.75    3.17
   5  14 -12    1.56    2.94
  -5  14  13    1.36    2.75
   5 -14 -13   -0.00    3.09
   5  14 -13    4.28    3.83
  -5  14  14    3.06    4.05
   5 -14 -14   -0.00    2.86
   5  14 -14    6.15    4.40
  -5  14  15   18.38    6.38
   5 -14 -15    0.70    2.20
   5  14 -15    7.27    4.47
  -5  14  16    0.00    3.30
   5 -14 -16    2.38    3.41
   5  14 -16    6.00    4.42
  -5  14  17    0.00    2.82
   5 -14 -17    0.82    2.71
   5  14 -17    0.59    2.08
  -5  14  18    3.38    3.89
   5 -14 -18    0.33    2.46
  -5  14  19    3.83    3.99
   5 -14 -19    0.00    3.43
  -5  14  20    1.70    2.37
   5 -14 -20    6.95    4.60
  -5  14  21    8.04    4.51
   5 -14 -21    4.24    4.07
  -5  14  22    3.53    4.05
   5 -14 -22    2.54    2.97
  -5  14  23   -0.00    2.21
   5 -14 -23   -0.00    3.70
  -5  14  24   -0.00    2.31
   5 -14 -24   -0.00    3.16
  -5  14  25    0.68    3.07
  -5  15   1   -0.00    3.26
   5  15  -1    8.67    5.63
  -5  15   2   16.68    6.32
   5  15  -2    6.83    4.39
  -5  15   3   13.65    5.97
   5  15  -3   10.20    5.02
  -5  15   4   -0.00    2.83
   5  15  -4    0.00    2.91
  -5  15   5    3.99    4.00
   5  15  -5    0.00    2.21
  -5  15   6    7.94    4.73
   5  15  -6    2.29    3.19
  -5  15   7    1.26    3.28
   5  15  -7    4.48    4.59
  -5  15   8    2.88    3.49
   5  15  -8    4.53    4.39
  -5  15   9   -0.00    2.89
[truncated: 818,963 more chars]
