# Supplementary material for: LED-pump-X-ray-multiprobe crystallography for sub-second timescales
Source: Commun Chem. 2022 Aug 26;5:102. doi: 10.1038/s42004-022-00716-1 (PMC9814726; doi:10.1038/s42004-022-00716-1)
Supplement: Supplementary file 10 — Supplementary Data 1 [file 42004_2022_716_MOESM10_ESM.zip › CIFs/1-6s_280K/280K_1-6s_t11_decay.cif]

data_global

# SUBMISSION DETAILS
 
_publ_contact_author_name       'Hatcher, Lauren'
_publ_contact_author_address
;
School of Chemistry
Cardiff University
Main Building
Park Place 
Cardiff
CF10 3AT
United Kingdom
;
_publ_contact_author_email       'HatcherL1@cardiff.ac.uk'
_publ_requested_category          FM
_publ_section_comment
; 
?
;
_publ_section_references
;
Diamond General Data Aquisition (GDA) software: http://www.opengda.org/

XIA2: Winter, G. (2010) J. Appl. Cryst. 43, 186-190.
POINTLESS: Evans, P. (2006) Acta Cryst. D62, 72-82.
AIMLESS: Evans, P. R. and Murshudov, G. N. (2013) Acta Cryst. D69, 1204-1214.
DIALS: Winter, G., et al. Acta Cryst. (2018) D74, 85-97.
CCP4: Winn, M. D. et al. (2011) Acta Cryst. D67, 235-242.
   
SHELXL: Sheldrick G. M. (2015). Acta Cryst. C71, 3-8.
SHELXT:	Sheldrick, G. M. (2015). Acta Cryst. A71, 3-8.
 
OLEX2: Dolomanov, O.V.; Bourhis, L.J.; Gildea, R.J.; Howard, J.A.K.; Puschmann,
 H., OLEX2: A complete structure solution, refinement and analysis program 
 (2009). J. Appl. Cryst., 42, 339-341.

MERCURY: Macrae, C. F., Bruno, I. J., Chisholm, J. A., Edgington,
P. R., McCabe, P., Pidcock, E., Rodriguez-Monge, L., Taylor, R.,
van de Streek, J. & Wood, P. A. (2008). J. Appl. Cryst. 41, 466-470.
;

####
 
data_280K_1-6s_t11_decay
 
_audit_creation_method            'SHELXL-2018/3'
_shelx_SHELXL_version_number      '2018/3'
_chemical_name_systematic         
;
Nitro-(N,N,N',N'-tetrabutyldiethylenetriamine)palladium(II)
tetraphenylborate, tetrahydrofuran solvate
;
_chemical_name_common             ?
_chemical_melting_point           ?
_chemical_formula_moiety          
;
C20 H45 N4 O2 Pd, C24 H20 B, C4 H8 O
;
_chemical_formula_sum            'C48 H73 B N4 O3 Pd' 
_chemical_formula_weight          871.31

loop_
 _atom_type_symbol
 _atom_type_description
 _atom_type_scat_dispersion_real
 _atom_type_scat_dispersion_imag
 _atom_type_scat_source
 'C'  'C'   0.0010   0.0010
 'International Tables Vol C Tables 4.2.6.8 and 6.1.1.4'
 'H'  'H'   0.0000   0.0000
 'International Tables Vol C Tables 4.2.6.8 and 6.1.1.4'
 'B'  'B'   0.0000   0.0000
 'International Tables Vol C Tables 4.2.6.8 and 6.1.1.4'
 'N'  'N'   0.0030   0.0020
 'International Tables Vol C Tables 4.2.6.8 and 6.1.1.4'
 'O'  'O'   0.0050   0.0030
 'International Tables Vol C Tables 4.2.6.8 and 6.1.1.4'
 'Pd'  'Pd'  -2.5040   0.6150
 'International Tables Vol C Tables 4.2.6.8 and 6.1.1.4'
 
_space_group_crystal_system       monoclinic
_space_group_IT_number            14
_space_group_name_H-M_alt         'P 21/n'
_space_group_name_Hall            '-P 2yn'
 
_shelx_space_group_comment
;
The symmetry employed for this shelxl refinement is uniquely defined
by the following loop, which should always be used as a source of
symmetry information in preference to the above space-group names.
They are only intended as comments.
;
 
loop_
 _space_group_symop_operation_xyz
 'x, y, z'
 '-x+1/2, y+1/2, -z+1/2'
 '-x, -y, -z'
 'x-1/2, -y-1/2, z-1/2'
 
_cell_length_a                    11.6882(4)
_cell_length_b                    13.5960(5)
_cell_length_c                    30.1854(10)
_cell_angle_alpha                 90
_cell_angle_beta                  93.348(3)
_cell_angle_gamma                 90
_cell_volume                      4788.7(3)
_cell_formula_units_Z             4
_cell_measurement_temperature     280(2)
_cell_measurement_reflns_used     8923
_cell_measurement_theta_max       19.3611999146
_cell_measurement_theta_min       1.23258563891
 
_exptl_crystal_description        Plate
_exptl_crystal_colour             Yellow
_exptl_crystal_density_meas       ?
_exptl_crystal_density_method     ?
_exptl_crystal_density_diffrn     1.209          
_exptl_crystal_F_000              1856
_exptl_transmission_factor_min    ?
_exptl_transmission_factor_max    ?
_exptl_crystal_size_max           0.100
_exptl_crystal_size_mid           0.100
_exptl_crystal_size_min           0.050
_exptl_absorpt_coefficient_mu     0.201
_shelx_estimated_absorpt_T_min    0.980
_shelx_estimated_absorpt_T_max    0.990
_exptl_absorpt_correction_T_min   0.992802406312
_exptl_absorpt_correction_T_max   1.0
_exptl_absorpt_correction_type    empirical
_exptl_absorpt_process_details    
;
CCP4 7.0.048: AIMLESS, version 0.5.32 : 29/03/17
Scaling & analysis of unmerged intensities, absorption correction using spherical harmonics
;
_exptl_absorpt_special_details    ?
_diffrn_ambient_temperature       280(2)
_diffrn_radiation_wavelength      0.534
_diffrn_measurement_device_type   'Photon counting pixel array'
_diffrn_radiation_type            Synchrotron
_diffrn_measurement_method        'shutterless scans'
_diffrn_radiation_source          'Diamond Light Source Beamline I19-2'
_diffrn_radiation_monochromator   'Silicon 111'
_diffrn_detector_area_resol_mean  ?
_diffrn_reflns_number             32912
_diffrn_reflns_av_unetI/netI      0.0848
_diffrn_reflns_av_R_equivalents   0.0861
_diffrn_reflns_limit_h_min        -14
_diffrn_reflns_limit_h_max        14
_diffrn_reflns_limit_k_min        -16
_diffrn_reflns_limit_k_max        16
_diffrn_reflns_limit_l_min        -37
_diffrn_reflns_limit_l_max        26
_diffrn_reflns_theta_min          1.235
_diffrn_reflns_theta_max          19.496
_diffrn_reflns_theta_full         18.687
_diffrn_measured_fraction_theta_max   0.980
_diffrn_measured_fraction_theta_full  0.981
_diffrn_reflns_Laue_measured_fraction_max    0.980
_diffrn_reflns_Laue_measured_fraction_full   0.981
_diffrn_reflns_point_group_measured_fraction_max   0.980
_diffrn_reflns_point_group_measured_fraction_full  0.981
_reflns_number_total              9599
_reflns_number_gt                 5605
_reflns_threshold_expression      'I > 2\s(I)'
_reflns_Friedel_coverage          0.000
_reflns_Friedel_fraction_max      .
_reflns_Friedel_fraction_full     .
 
_reflns_special_details
;
 Reflections were merged by SHELXL according to the crystal
 class for the calculation of statistics and refinement.
 
 _reflns_Friedel_fraction is defined as the number of unique
 Friedel pairs measured divided by the number that would be
 possible theoretically, ignoring centric projections and
 systematic absences.
;
 
_computing_data_collection        'Diamond GDA (http://www.opengda.org/)'
_computing_cell_refinement        'DIALS (Winter, 2018)'
_computing_data_reduction         'XIA2 (Winter 2010)'
_computing_structure_solution     'SHELXT (Sheldrick, 2015)'
_computing_structure_refinement   'SHELXL (Sheldrick, 2015)'
_computing_molecular_graphics     'OLEX2 (Dolomanov et al., 2009)'
_computing_publication_material   'MERCURY (Macrae et al., 2008)'
_refine_special_details           ?
_refine_ls_structure_factor_coef  Fsqd
_refine_ls_matrix_type            full
_refine_ls_weighting_scheme       calc
_refine_ls_weighting_details
'w=1/[\s^2^(Fo^2^)+(0.0556P)^2^] where P=(Fo^2^+2Fc^2^)/3'
_atom_sites_solution_primary      ?
_atom_sites_solution_secondary    ?
_atom_sites_solution_hydrogens    geom
_refine_ls_hydrogen_treatment     constr
_refine_ls_extinction_method      none
_refine_ls_extinction_coef        .
_refine_ls_number_reflns          9599
_refine_ls_number_parameters      526
_refine_ls_number_restraints      491
_refine_ls_R_factor_all           0.0935
_refine_ls_R_factor_gt            0.0565
_refine_ls_wR_factor_ref          0.1463
_refine_ls_wR_factor_gt           0.1285
_refine_ls_goodness_of_fit_ref    0.979
_refine_ls_restrained_S_all       0.985
_refine_ls_shift/su_max           0.001
_refine_ls_shift/su_mean          0.000
 
loop_
 _atom_site_label
 _atom_site_type_symbol
 _atom_site_fract_x
 _atom_site_fract_y
 _atom_site_fract_z
 _atom_site_U_iso_or_equiv
 _atom_site_adp_type
 _atom_site_occupancy
 _atom_site_site_symmetry_order  
 _atom_site_calc_flag
 _atom_site_refinement_flags_posn
 _atom_site_refinement_flags_adp
 _atom_site_refinement_flags_occupancy
 _atom_site_disorder_assembly
 _atom_site_disorder_group
Pd1 Pd 0.33957(2) 0.77514(2) 0.34650(2) 0.05423(13) Uani 1 1 d D . . . .
N2 N 0.3452(3) 0.9279(2) 0.33750(9) 0.0633(8) Uani 1 1 d . . . . .
N3 N 0.4534(3) 0.7991(2) 0.39798(8) 0.0565(7) Uani 1 1 d . . . . .
H3 H 0.530444 0.789069 0.387609 0.068 Uiso 1 1 calc R U . . .
N4 N 0.3313(2) 0.6321(2) 0.37151(9) 0.0559(7) Uani 1 1 d . . . . .
C1 C 0.4407(4) 0.9634(3) 0.36950(12) 0.0728(10) Uani 1 1 d . . . . .
H1A H 0.513495 0.957751 0.355859 0.087 Uiso 1 1 calc R U . . .
H1B H 0.428618 1.032117 0.376542 0.087 Uiso 1 1 calc R U . . .
C2 C 0.4435(4) 0.9029(3) 0.41150(11) 0.0699(10) Uani 1 1 d . . . . .
H2A H 0.508460 0.921647 0.431149 0.084 Uiso 1 1 calc R U . . .
H2B H 0.373852 0.912953 0.426904 0.084 Uiso 1 1 calc R U . . .
C3 C 0.4338(3) 0.7234(3) 0.43250(11) 0.0588(9) Uani 1 1 d . . . . .
H3A H 0.364718 0.738306 0.447532 0.071 Uiso 1 1 calc R U . . .
H3B H 0.497951 0.721509 0.454353 0.071 Uiso 1 1 calc R U . . .
C4 C 0.4217(3) 0.6267(3) 0.40890(11) 0.0598(9) Uani 1 1 d . . . . .
H4A H 0.401274 0.576179 0.429726 0.072 Uiso 1 1 calc R U . . .
H4B H 0.494415 0.608701 0.397275 0.072 Uiso 1 1 calc R U . . .
C5 C 0.2302(4) 0.9653(3) 0.35106(13) 0.0768(11) Uani 1 1 d . . . . .
H5A H 0.220128 0.943634 0.381207 0.092 Uiso 1 1 calc R U . . .
H5B H 0.170828 0.934067 0.332164 0.092 Uiso 1 1 calc R U . . .
C6 C 0.2110(4) 1.0758(3) 0.34911(16) 0.1036(15) Uani 1 1 d . . . . .
H6A H 0.269941 1.108448 0.367671 0.124 Uiso 1 1 calc R U . . .
H6B H 0.217153 1.098456 0.318870 0.124 Uiso 1 1 calc R U . . .
C7 C 0.0946(5) 1.1030(4) 0.3646(2) 0.135(2) Uani 1 1 d . . . . .
H7A H 0.036390 1.064162 0.348465 0.162 Uiso 1 1 calc R U . . .
H7B H 0.091898 1.087482 0.395876 0.162 Uiso 1 1 calc R U . . .
C8 C 0.0691(7) 1.2095(5) 0.3577(3) 0.203(4) Uani 1 1 d . . . . .
H8A H 0.015781 1.230824 0.378712 0.305 Uiso 1 1 calc R U . . .
H8B H 0.036423 1.219515 0.328114 0.305 Uiso 1 1 calc R U . . .
H8C H 0.138698 1.246760 0.361790 0.305 Uiso 1 1 calc R U . . .
C9 C 0.3652(3) 0.9605(3) 0.29158(11) 0.0729(11) Uani 1 1 d . . . . .
H9A H 0.374451 1.031370 0.291673 0.088 Uiso 1 1 calc R U . . .
H9B H 0.297520 0.945243 0.272708 0.088 Uiso 1 1 calc R U . . .
C10 C 0.4673(4) 0.9154(3) 0.27152(12) 0.0851(13) Uani 1 1 d . . . . .
H10A H 0.464009 0.844391 0.274511 0.102 Uiso 1 1 calc R U . . .
H10B H 0.536803 0.938197 0.287419 0.102 Uiso 1 1 calc R U . . .
C11 C 0.4711(4) 0.9420(4) 0.22289(13) 0.1024(16) Uani 1 1 d . . . . .
H11A H 0.406591 0.911455 0.206536 0.123 Uiso 1 1 calc R U . . .
H11B H 0.462845 1.012729 0.219710 0.123 Uiso 1 1 calc R U . . .
C12 C 0.5785(5) 0.9109(5) 0.20322(17) 0.150(2) Uani 1 1 d . . . . .
H12A H 0.577261 0.931593 0.172791 0.225 Uiso 1 1 calc R U . . .
H12B H 0.585083 0.840557 0.204697 0.225 Uiso 1 1 calc R U . . .
H12C H 0.642836 0.940304 0.219433 0.225 Uiso 1 1 calc R U . . .
C13 C 0.2123(3) 0.6238(3) 0.38868(12) 0.0661(10) Uani 1 1 d . . . . .
H13A H 0.203625 0.675982 0.410114 0.079 Uiso 1 1 calc R U . . .
H13B H 0.157131 0.635921 0.364036 0.079 Uiso 1 1 calc R U . . .
C14 C 0.1807(3) 0.5279(3) 0.41015(13) 0.0780(11) Uani 1 1 d . . . . .
H14A H 0.188343 0.474492 0.389211 0.094 Uiso 1 1 calc R U . . .
H14B H 0.233052 0.515459 0.435662 0.094 Uiso 1 1 calc R U . . .
C15 C 0.0594(4) 0.5306(3) 0.42473(15) 0.0907(13) Uani 1 1 d . . . . .
H15A H 0.052877 0.583794 0.445869 0.109 Uiso 1 1 calc R U . . .
H15B H 0.008005 0.545073 0.399172 0.109 Uiso 1 1 calc R U . . .
C16 C 0.0217(4) 0.4368(3) 0.44556(16) 0.1056(16) Uani 1 1 d . . . . .
H16A H 0.030992 0.383152 0.425374 0.158 Uiso 1 1 calc R U . . .
H16B H -0.057390 0.442008 0.452137 0.158 Uiso 1 1 calc R U . . .
H16C H 0.067529 0.425021 0.472483 0.158 Uiso 1 1 calc R U . . .
C17 C 0.3503(3) 0.5506(3) 0.33919(12) 0.0703(11) Uani 1 1 d . . . . .
H17A H 0.357117 0.489045 0.355349 0.084 Uiso 1 1 calc R U . . .
H17B H 0.283539 0.545842 0.318651 0.084 Uiso 1 1 calc R U . . .
C18 C 0.4546(4) 0.5637(3) 0.31311(12) 0.0854(13) Uani 1 1 d . . . . .
H18A H 0.522357 0.566601 0.333231 0.102 Uiso 1 1 calc R U . . .
H18B H 0.449016 0.625217 0.296839 0.102 Uiso 1 1 calc R U . . .
C19 C 0.4659(5) 0.4780(4) 0.28047(17) 0.135(2) Uani 1 1 d . . . . .
H19A H 0.461971 0.416630 0.296698 0.162 Uiso 1 1 calc R U . . .
H19B H 0.401149 0.479729 0.258858 0.162 Uiso 1 1 calc R U . . .
C20 C 0.5693(5) 0.4790(5) 0.25739(19) 0.161(3) Uani 1 1 d . . . . .
H20A H 0.573171 0.420784 0.239563 0.241 Uiso 1 1 calc R U . . .
H20B H 0.634066 0.480976 0.278465 0.241 Uiso 1 1 calc R U . . .
H20C H 0.570211 0.536045 0.238645 0.241 Uiso 1 1 calc R U . . .
C21 C 0.6556(3) 0.3736(3) 0.42734(11) 0.0597(8) Uani 1 1 d . . . . .
C22 C 0.7085(3) 0.4237(3) 0.39355(13) 0.0734(11) Uani 1 1 d . . . . .
H22 H 0.724636 0.389671 0.367929 0.088 Uiso 1 1 calc R U . . .
C23 C 0.7373(4) 0.5217(3) 0.39702(17) 0.0915(13) Uani 1 1 d . . . . .
H23 H 0.772264 0.552074 0.373746 0.110 Uiso 1 1 calc R U . . .
C24 C 0.7158(4) 0.5752(3) 0.43391(17) 0.0921(13) Uani 1 1 d . . . . .
H24 H 0.738104 0.640706 0.436481 0.111 Uiso 1 1 calc R U . . .
C25 C 0.6610(4) 0.5302(3) 0.46661(14) 0.0806(12) Uani 1 1 d . . . . .
H25 H 0.643536 0.565763 0.491653 0.097 Uiso 1 1 calc R U . . .
C26 C 0.6307(3) 0.4317(3) 0.46325(12) 0.0688(10) Uani 1 1 d . . . . .
H26 H 0.592034 0.403380 0.486109 0.083 Uiso 1 1 calc R U . . .
C27 C 0.7340(3) 0.2015(3) 0.45854(12) 0.0628(9) Uani 1 1 d . . . . .
C28 C 0.8084(4) 0.2506(3) 0.48811(13) 0.0719(11) Uani 1 1 d . . . . .
H28 H 0.802764 0.318686 0.489778 0.086 Uiso 1 1 calc R U . . .
C29 C 0.8915(4) 0.2036(4) 0.51561(15) 0.0930(14) Uani 1 1 d . . . . .
H29 H 0.938858 0.240653 0.534996 0.112 Uiso 1 1 calc R U . . .
C30 C 0.9039(4) 0.1045(4) 0.51436(16) 0.0997(14) Uani 1 1 d . . . . .
H30 H 0.958423 0.072824 0.532969 0.120 Uiso 1 1 calc R U . . .
C31 C 0.8333(4) 0.0518(4) 0.48465(18) 0.1037(15) Uani 1 1 d . . . . .
H31 H 0.840854 -0.016110 0.482764 0.124 Uiso 1 1 calc R U . . .
C32 C 0.7515(4) 0.1000(3) 0.45772(16) 0.0884(13) Uani 1 1 d . . . . .
H32 H 0.705493 0.062636 0.437971 0.106 Uiso 1 1 calc R U . . .
C33 C 0.5051(3) 0.2302(3) 0.44421(12) 0.0590(9) Uani 1 1 d . . . . .
C34 C 0.4790(3) 0.1453(3) 0.46685(11) 0.0628(9) Uani 1 1 d . . . . .
H34 H 0.537577 0.100526 0.473714 0.075 Uiso 1 1 calc R U . . .
C35 C 0.3698(3) 0.1237(3) 0.47979(13) 0.0744(11) Uani 1 1 d . . . . .
H35 H 0.356666 0.065110 0.494561 0.089 Uiso 1 1 calc R U . . .
C36 C 0.2810(4) 0.1881(3) 0.47097(15) 0.0825(12) Uani 1 1 d . . . . .
H36 H 0.208044 0.174581 0.480123 0.099 Uiso 1 1 calc R U . . .
C37 C 0.3025(4) 0.2729(3) 0.44834(16) 0.0887(14) Uani 1 1 d . . . . .
H37 H 0.243448 0.317150 0.441450 0.106 Uiso 1 1 calc R U . . .
C38 C 0.4120(4) 0.2927(3) 0.43575(15) 0.0816(12) Uani 1 1 d . . . . .
H38 H 0.424119 0.351128 0.420732 0.098 Uiso 1 1 calc R U . . .
C39 C 0.6347(4) 0.2130(3) 0.37467(13) 0.0746(11) Uani 1 1 d . . . . .
C40 C 0.5424(5) 0.2207(3) 0.34485(14) 0.0862(13) Uani 1 1 d . . . . .
H40 H 0.473937 0.245257 0.354531 0.103 Uiso 1 1 calc R U . . .
C41 C 0.5471(6) 0.1928(4) 0.29991(15) 0.1107(17) Uani 1 1 d . . . . .
H41 H 0.482963 0.199073 0.280391 0.133 Uiso 1 1 calc R U . . .
C42 C 0.6469(7) 0.1566(5) 0.28568(18) 0.137(2) Uani 1 1 d . . . . .
H42 H 0.651309 0.138792 0.256089 0.164 Uiso 1 1 calc R U . . .
C43 C 0.7409(6) 0.1462(5) 0.31443(18) 0.153(3) Uani 1 1 d . . . . .
H43 H 0.808706 0.120445 0.304615 0.184 Uiso 1 1 calc R U . . .
C44 C 0.7343(5) 0.1740(4) 0.35784(15) 0.1227(19) Uani 1 1 d . . . . .
H44 H 0.798873 0.166537 0.377031 0.147 Uiso 1 1 calc R U . . .
B1 B 0.6319(4) 0.2552(3) 0.42648(15) 0.0631(9) Uani 1 1 d . . . . .
O3 O 0.6889(11) 0.803(2) 0.3656(7) 0.099(3) Uani 0.608(16) 1 d D . P A 1
C45 C 0.7369(11) 0.7739(17) 0.3253(6) 0.108(2) Uani 0.608(16) 1 d D . P A 1
H45A H 0.728035 0.825905 0.303390 0.130 Uiso 0.608(16) 1 calc R U P A 1
H45B H 0.699192 0.715232 0.313514 0.130 Uiso 0.608(16) 1 calc R U P A 1
C46 C 0.8603(10) 0.7542(14) 0.3364(5) 0.123(3) Uani 0.608(16) 1 d D . P A 1
H46A H 0.873292 0.685555 0.343829 0.148 Uiso 0.608(16) 1 calc R U P A 1
H46B H 0.906695 0.772024 0.312047 0.148 Uiso 0.608(16) 1 calc R U P A 1
C47 C 0.8848(9) 0.8158(13) 0.3739(4) 0.123(3) Uani 0.608(16) 1 d D . P A 1
H47A H 0.928516 0.872537 0.365237 0.148 Uiso 0.608(16) 1 calc R U P A 1
H47B H 0.930480 0.779888 0.396402 0.148 Uiso 0.608(16) 1 calc R U P A 1
C48 C 0.7802(9) 0.8473(10) 0.3916(4) 0.108(2) Uani 0.608(16) 1 d D . P A 1
H48A H 0.777808 0.827226 0.422377 0.130 Uiso 0.608(16) 1 calc R U P A 1
H48B H 0.773976 0.918432 0.390174 0.130 Uiso 0.608(16) 1 calc R U P A 1
O3A O 0.6731(17) 0.809(3) 0.3607(12) 0.099(3) Uani 0.392(16) 1 d D . P A 2
C45A C 0.7284(16) 0.758(3) 0.3268(10) 0.108(2) Uani 0.392(16) 1 d D . P A 2
H45C H 0.699090 0.778060 0.297455 0.130 Uiso 0.392(16) 1 calc R U P A 2
H45D H 0.719847 0.687249 0.329705 0.130 Uiso 0.392(16) 1 calc R U P A 2
C46A C 0.8509(15) 0.7890(18) 0.3356(9) 0.123(3) Uani 0.392(16) 1 d D . P A 2
H46C H 0.894893 0.735497 0.349380 0.148 Uiso 0.392(16) 1 calc R U P A 2
H46D H 0.884338 0.805819 0.307973 0.148 Uiso 0.392(16) 1 calc R U P A 2
C47A C 0.8538(14) 0.8710(17) 0.3640(6) 0.123(3) Uani 0.392(16) 1 d D . P A 2
H47C H 0.868906 0.930371 0.347517 0.148 Uiso 0.392(16) 1 calc R U P A 2
H47D H 0.913856 0.863186 0.387320 0.148 Uiso 0.392(16) 1 calc R U P A 2
C48A C 0.7443(15) 0.8771(15) 0.3827(6) 0.108(2) Uani 0.392(16) 1 d D . P A 2
H48C H 0.751382 0.862356 0.414135 0.130 Uiso 0.392(16) 1 calc R U P A 2
H48D H 0.713046 0.942865 0.378822 0.130 Uiso 0.392(16) 1 calc R U P A 2
O1 O 0.1246(3) 0.7599(2) 0.29886(10) 0.1268(11) Uani 0.965(5) 1 d D . P B 3
O2 O 0.2613(2) 0.72404(19) 0.25976(10) 0.1268(11) Uani 0.965(5) 1 d D . P B 3
N1 N 0.2253(2) 0.74947(12) 0.29444(8) 0.0782(10) Uani 0.965(5) 1 d D . P B 3
O1A O 0.2106(11) 0.7548(2) 0.3009(3) 0.1268(11) Uani 0.035(5) 1 d D . P B 4
O2A O 0.3278(16) 0.7152(3) 0.2539(5) 0.1268(11) Uani 0.035(5) 1 d D . P B 4
N1A N 0.2196(14) 0.7273(3) 0.2600(3) 0.0782(10) Uani 0.035(5) 1 d D . P B 4
 
loop_
 _atom_site_aniso_label
 _atom_site_aniso_U_11
 _atom_site_aniso_U_22
 _atom_site_aniso_U_33
 _atom_site_aniso_U_23
 _atom_site_aniso_U_13
 _atom_site_aniso_U_12
Pd1 0.0550(2) 0.0567(2) 0.0506(2) 0.00085(14) 0.00056(14) -0.00213(15)
N2 0.0692(18) 0.059(2) 0.0609(15) 0.0084(14) -0.0016(12) -0.0011(14)
N3 0.0606(18) 0.0603(16) 0.0485(15) -0.0005(12) 0.0012(13) -0.0022(14)
N4 0.0558(16) 0.0550(17) 0.0567(15) -0.0021(12) 0.0009(11) -0.0020(14)
C1 0.085(3) 0.063(2) 0.0689(19) 0.0032(17) -0.0090(17) -0.010(2)
C2 0.086(3) 0.0610(19) 0.0620(19) -0.0031(16) -0.0048(19) -0.003(2)
C3 0.063(2) 0.064(2) 0.0488(19) 0.0039(13) -0.0035(17) 0.0010(18)
C4 0.059(2) 0.062(2) 0.0572(19) 0.0043(16) -0.0015(14) 0.0004(18)
C5 0.078(2) 0.073(2) 0.079(2) -0.001(2) 0.001(2) 0.010(2)
C6 0.117(4) 0.075(2) 0.118(4) -0.001(3) -0.006(3) 0.025(3)
C7 0.118(4) 0.105(4) 0.179(5) -0.040(4) -0.007(4) 0.040(3)
C8 0.172(7) 0.107(4) 0.323(10) -0.050(5) -0.050(7) 0.053(4)
C9 0.082(3) 0.073(3) 0.0634(19) 0.0159(19) -0.0020(17) -0.005(2)
C10 0.085(3) 0.101(4) 0.069(2) 0.012(2) 0.006(2) -0.005(2)
C11 0.112(4) 0.123(4) 0.073(2) 0.012(3) 0.016(2) -0.014(3)
C12 0.127(5) 0.224(7) 0.104(4) -0.002(4) 0.041(3) -0.007(4)
C13 0.0557(19) 0.067(2) 0.075(2) 0.0073(19) 0.0025(17) -0.0042(18)
C14 0.073(2) 0.076(3) 0.087(3) 0.013(2) 0.014(2) -0.005(2)
C15 0.075(3) 0.089(3) 0.111(3) 0.003(3) 0.027(2) -0.012(2)
C16 0.093(4) 0.093(3) 0.134(4) 0.012(3) 0.035(3) -0.015(3)
C17 0.079(3) 0.062(2) 0.069(2) -0.0095(17) 0.0006(18) 0.003(2)
C18 0.087(3) 0.096(3) 0.074(3) -0.013(2) 0.011(2) 0.012(2)
C19 0.145(5) 0.130(4) 0.135(4) -0.050(3) 0.054(4) 0.002(4)
C20 0.169(6) 0.164(6) 0.157(5) -0.036(4) 0.078(5) 0.012(5)
C21 0.058(2) 0.0595(18) 0.0608(19) 0.0074(14) -0.0053(16) 0.0003(17)
C22 0.068(3) 0.074(2) 0.079(2) 0.014(2) 0.0097(19) -0.002(2)
C23 0.073(3) 0.074(2) 0.129(3) 0.026(2) 0.018(3) -0.009(2)
C24 0.078(3) 0.057(3) 0.141(3) 0.015(2) -0.005(3) 0.001(2)
C25 0.081(3) 0.060(2) 0.098(3) -0.003(2) -0.016(2) 0.007(2)
C26 0.076(3) 0.061(2) 0.068(2) 0.0034(17) -0.002(2) 0.003(2)
C27 0.063(2) 0.0555(19) 0.071(2) -0.0001(17) 0.0112(15) 0.0033(16)
C28 0.069(3) 0.068(3) 0.079(3) -0.0061(18) 0.0001(17) 0.0114(18)
C29 0.085(3) 0.094(3) 0.098(3) -0.006(3) -0.016(2) 0.020(2)
C30 0.078(3) 0.093(3) 0.128(4) 0.020(3) 0.005(2) 0.024(2)
C31 0.077(3) 0.071(3) 0.163(4) 0.020(3) 0.002(2) 0.015(2)
C32 0.071(3) 0.057(2) 0.137(4) -0.001(2) 0.002(2) 0.007(2)
C33 0.0642(19) 0.056(2) 0.057(2) -0.0034(16) 0.0000(17) -0.0012(15)
C34 0.067(2) 0.059(2) 0.062(2) 0.0017(16) 0.0010(18) 0.0002(18)
C35 0.072(2) 0.069(3) 0.082(3) 0.011(2) 0.007(2) -0.0033(18)
C36 0.064(2) 0.072(3) 0.112(3) 0.001(2) 0.012(2) -0.0020(19)
C37 0.069(2) 0.064(3) 0.134(4) 0.005(2) 0.009(3) 0.007(2)
C38 0.071(2) 0.063(3) 0.111(3) 0.014(2) 0.006(2) 0.0058(19)
C39 0.097(3) 0.066(3) 0.0612(19) -0.0009(18) 0.0077(16) -0.010(2)
C40 0.116(3) 0.071(3) 0.071(2) 0.008(2) -0.010(2) -0.027(3)
C41 0.171(5) 0.089(4) 0.071(2) 0.005(2) -0.010(3) -0.043(3)
C42 0.210(6) 0.134(5) 0.068(3) -0.005(3) 0.022(3) -0.024(4)
C43 0.189(6) 0.187(7) 0.085(3) -0.029(4) 0.034(3) 0.021(5)
C44 0.124(4) 0.164(5) 0.082(3) -0.022(3) 0.022(3) 0.021(4)
B1 0.066(2) 0.059(2) 0.064(2) 0.0002(18) 0.0065(17) -0.0006(18)
O3 0.080(3) 0.111(4) 0.107(4) -0.010(4) 0.013(3) -0.003(4)
C45 0.093(3) 0.122(5) 0.110(3) -0.020(3) 0.009(2) -0.002(2)
C46 0.089(3) 0.134(8) 0.148(4) -0.011(4) 0.016(2) -0.001(3)
C47 0.089(3) 0.134(8) 0.148(4) -0.011(4) 0.016(2) -0.001(3)
C48 0.093(3) 0.122(5) 0.110(3) -0.020(3) 0.009(2) -0.002(2)
O3A 0.080(3) 0.111(4) 0.107(4) -0.010(4) 0.013(3) -0.003(4)
C45A 0.093(3) 0.122(5) 0.110(3) -0.020(3) 0.009(2) -0.002(2)
C46A 0.089(3) 0.134(8) 0.148(4) -0.011(4) 0.016(2) -0.001(3)
C47A 0.089(3) 0.134(8) 0.148(4) -0.011(4) 0.016(2) -0.001(3)
C48A 0.093(3) 0.122(5) 0.110(3) -0.020(3) 0.009(2) -0.002(2)
O1 0.0767(17) 0.217(3) 0.0851(15) -0.0292(15) -0.0110(13) 0.0037(16)
O2 0.0767(17) 0.217(3) 0.0851(15) -0.0292(15) -0.0110(13) 0.0037(16)
N1 0.0784(18) 0.083(2) 0.0720(17) 0.0104(16) -0.0011(17) 0.0000(18)
O1A 0.0767(17) 0.217(3) 0.0851(15) -0.0292(15) -0.0110(13) 0.0037(16)
O2A 0.0767(17) 0.217(3) 0.0851(15) -0.0292(15) -0.0110(13) 0.0037(16)
N1A 0.0784(18) 0.083(2) 0.0720(17) 0.0104(16) -0.0011(17) 0.0000(18)
 
_geom_special_details
;
 All esds (except the esd in the dihedral angle between two l.s. planes)
 are estimated using the full covariance matrix.  The cell esds are taken
 into account individually in the estimation of esds in distances, angles
 and torsion angles; correlations between esds in cell parameters are only
 used when they are defined by crystal symmetry.  An approximate (isotropic)
 treatment of cell esds is used for estimating esds involving l.s. planes.
;
 
loop_
 _geom_bond_atom_site_label_1
 _geom_bond_atom_site_label_2
 _geom_bond_distance
 _geom_bond_site_symmetry_2
 _geom_bond_publ_flag
Pd1 O1A 2.000(9) . ?
Pd1 N3 2.012(3) . ?
Pd1 N1 2.032(2) . ?
Pd1 N4 2.091(3) . ?
Pd1 N2 2.096(3) . ?
N2 C9 1.487(4) . ?
N2 C1 1.511(5) . ?
N2 C5 1.516(4) . ?
N3 C2 1.477(4) . ?
N3 C3 1.492(4) . ?
N3 H3 0.9800 . ?
N4 C17 1.501(4) . ?
N4 C4 1.502(4) . ?
N4 C13 1.516(4) . ?
C1 C2 1.510(5) . ?
C1 H1A 0.9700 . ?
C1 H1B 0.9700 . ?
C2 H2A 0.9700 . ?
C2 H2B 0.9700 . ?
C3 C4 1.498(5) . ?
C3 H3A 0.9700 . ?
C3 H3B 0.9700 . ?
C4 H4A 0.9700 . ?
C4 H4B 0.9700 . ?
C5 C6 1.520(5) . ?
C5 H5A 0.9700 . ?
C5 H5B 0.9700 . ?
C6 C7 1.509(6) . ?
C6 H6A 0.9700 . ?
C6 H6B 0.9700 . ?
C7 C8 1.491(8) . ?
C7 H7A 0.9700 . ?
C7 H7B 0.9700 . ?
C8 H8A 0.9600 . ?
C8 H8B 0.9600 . ?
C8 H8C 0.9600 . ?
C9 C10 1.500(5) . ?
C9 H9A 0.9700 . ?
C9 H9B 0.9700 . ?
C10 C11 1.515(5) . ?
C10 H10A 0.9700 . ?
C10 H10B 0.9700 . ?
C11 C12 1.482(6) . ?
C11 H11A 0.9700 . ?
C11 H11B 0.9700 . ?
C12 H12A 0.9600 . ?
C12 H12B 0.9600 . ?
C12 H12C 0.9600 . ?
C13 C14 1.511(5) . ?
C13 H13A 0.9700 . ?
C13 H13B 0.9700 . ?
C14 C15 1.509(5) . ?
C14 H14A 0.9700 . ?
C14 H14B 0.9700 . ?
C15 C16 1.500(6) . ?
C15 H15A 0.9700 . ?
C15 H15B 0.9700 . ?
C16 H16A 0.9600 . ?
C16 H16B 0.9600 . ?
C16 H16C 0.9600 . ?
C17 C18 1.500(5) . ?
C17 H17A 0.9700 . ?
C17 H17B 0.9700 . ?
C18 C19 1.537(6) . ?
C18 H18A 0.9700 . ?
C18 H18B 0.9700 . ?
C19 C20 1.431(6) . ?
C19 H19A 0.9700 . ?
C19 H19B 0.9700 . ?
C20 H20A 0.9600 . ?
C20 H20B 0.9600 . ?
C20 H20C 0.9600 . ?
C21 C26 1.385(5) . ?
C21 C22 1.400(5) . ?
C21 B1 1.633(5) . ?
C22 C23 1.377(6) . ?
C22 H22 0.9300 . ?
C23 C24 1.366(6) . ?
C23 H23 0.9300 . ?
C24 C25 1.353(5) . ?
C24 H24 0.9300 . ?
C25 C26 1.388(5) . ?
C25 H25 0.9300 . ?
C26 H26 0.9300 . ?
C27 C28 1.381(5) . ?
C27 C32 1.396(5) . ?
C27 B1 1.661(6) . ?
C28 C29 1.395(6) . ?
C28 H28 0.9300 . ?
C29 C30 1.356(6) . ?
C29 H29 0.9300 . ?
C30 C31 1.383(7) . ?
C30 H30 0.9300 . ?
C31 C32 1.383(6) . ?
C31 H31 0.9300 . ?
C32 H32 0.9300 . ?
C33 C34 1.385(5) . ?
C33 C38 1.392(5) . ?
C33 B1 1.641(6) . ?
C34 C35 1.389(5) . ?
C34 H34 0.9300 . ?
C35 C36 1.372(5) . ?
C35 H35 0.9300 . ?
C36 C37 1.371(6) . ?
C36 H36 0.9300 . ?
C37 C38 1.382(5) . ?
C37 H37 0.9300 . ?
C38 H38 0.9300 . ?
C39 C40 1.368(6) . ?
C39 C44 1.401(6) . ?
C39 B1 1.668(6) . ?
C40 C41 1.413(6) . ?
C40 H40 0.9300 . ?
C41 C42 1.358(8) . ?
C41 H41 0.9300 . ?
C42 C43 1.367(8) . ?
C42 H42 0.9300 . ?
C43 C44 1.370(6) . ?
C43 H43 0.9300 . ?
C44 H44 0.9300 . ?
O3 C48 1.421(10) . ?
O3 C45 1.425(11) . ?
C45 C46 1.486(14) . ?
C45 H45A 0.9700 . ?
C45 H45B 0.9700 . ?
C46 C47 1.423(11) . ?
C46 H46A 0.9700 . ?
C46 H46B 0.9700 . ?
C47 C48 1.429(9) . ?
C47 H47A 0.9700 . ?
C47 H47B 0.9700 . ?
C48 H48A 0.9700 . ?
C48 H48B 0.9700 . ?
O3A C48A 1.386(15) . ?
O3A C45A 1.424(14) . ?
C45A C46A 1.501(15) . ?
C45A H45C 0.9700 . ?
C45A H45D 0.9700 . ?
C46A C47A 1.405(13) . ?
C46A H46C 0.9700 . ?
C46A H46D 0.9700 . ?
C47A C48A 1.431(13) . ?
C47A H47C 0.9700 . ?
C47A H47D 0.9700 . ?
C48A H48C 0.9700 . ?
C48A H48D 0.9700 . ?
O1 N1 1.2008(10) . ?
O2 N1 1.2012(10) . ?
O1A N1A 1.3000(10) . ?
O2A N1A 1.3001(10) . ?
 
loop_
 _geom_angle_atom_site_label_1
 _geom_angle_atom_site_label_2
 _geom_angle_atom_site_label_3
 _geom_angle
 _geom_angle_site_symmetry_1
 _geom_angle_site_symmetry_3
 _geom_angle_publ_flag
O1A Pd1 N3 172.5(4) . . ?
N3 Pd1 N1 179.36(11) . . ?
O1A Pd1 N4 94.07(10) . . ?
N3 Pd1 N4 85.06(11) . . ?
N1 Pd1 N4 94.43(9) . . ?
O1A Pd1 N2 94.35(10) . . ?
N3 Pd1 N2 85.16(11) . . ?
N1 Pd1 N2 95.40(9) . . ?
N4 Pd1 N2 166.20(10) . . ?
C9 N2 C1 110.5(3) . . ?
C9 N2 C5 110.0(3) . . ?
C1 N2 C5 110.7(3) . . ?
C9 N2 Pd1 115.1(2) . . ?
C1 N2 Pd1 105.2(2) . . ?
C5 N2 Pd1 105.2(2) . . ?
C2 N3 C3 116.7(3) . . ?
C2 N3 Pd1 108.0(2) . . ?
C3 N3 Pd1 107.8(2) . . ?
C2 N3 H3 108.0 . . ?
C3 N3 H3 108.0 . . ?
Pd1 N3 H3 108.0 . . ?
C17 N4 C4 109.2(3) . . ?
C17 N4 C13 109.9(3) . . ?
C4 N4 C13 111.0(2) . . ?
C17 N4 Pd1 116.1(2) . . ?
C4 N4 Pd1 105.8(2) . . ?
C13 N4 Pd1 104.8(2) . . ?
C2 C1 N2 110.0(3) . . ?
C2 C1 H1A 109.7 . . ?
N2 C1 H1A 109.7 . . ?
C2 C1 H1B 109.7 . . ?
N2 C1 H1B 109.7 . . ?
H1A C1 H1B 108.2 . . ?
N3 C2 C1 106.7(3) . . ?
N3 C2 H2A 110.4 . . ?
C1 C2 H2A 110.4 . . ?
N3 C2 H2B 110.4 . . ?
C1 C2 H2B 110.4 . . ?
H2A C2 H2B 108.6 . . ?
N3 C3 C4 106.7(3) . . ?
N3 C3 H3A 110.4 . . ?
C4 C3 H3A 110.4 . . ?
N3 C3 H3B 110.4 . . ?
C4 C3 H3B 110.4 . . ?
H3A C3 H3B 108.6 . . ?
C3 C4 N4 110.9(3) . . ?
C3 C4 H4A 109.5 . . ?
N4 C4 H4A 109.5 . . ?
C3 C4 H4B 109.5 . . ?
N4 C4 H4B 109.5 . . ?
H4A C4 H4B 108.0 . . ?
N2 C5 C6 116.9(4) . . ?
N2 C5 H5A 108.1 . . ?
C6 C5 H5A 108.1 . . ?
N2 C5 H5B 108.1 . . ?
C6 C5 H5B 108.1 . . ?
H5A C5 H5B 107.3 . . ?
C7 C6 C5 111.4(4) . . ?
C7 C6 H6A 109.4 . . ?
C5 C6 H6A 109.4 . . ?
C7 C6 H6B 109.4 . . ?
C5 C6 H6B 109.4 . . ?
H6A C6 H6B 108.0 . . ?
C8 C7 C6 111.8(6) . . ?
C8 C7 H7A 109.3 . . ?
C6 C7 H7A 109.3 . . ?
C8 C7 H7B 109.3 . . ?
C6 C7 H7B 109.3 . . ?
H7A C7 H7B 107.9 . . ?
C7 C8 H8A 109.5 . . ?
C7 C8 H8B 109.5 . . ?
H8A C8 H8B 109.5 . . ?
C7 C8 H8C 109.5 . . ?
H8A C8 H8C 109.5 . . ?
H8B C8 H8C 109.5 . . ?
N2 C9 C10 115.3(3) . . ?
N2 C9 H9A 108.5 . . ?
C10 C9 H9A 108.5 . . ?
N2 C9 H9B 108.5 . . ?
C10 C9 H9B 108.5 . . ?
H9A C9 H9B 107.5 . . ?
C9 C10 C11 111.2(4) . . ?
C9 C10 H10A 109.4 . . ?
C11 C10 H10A 109.4 . . ?
C9 C10 H10B 109.4 . . ?
C11 C10 H10B 109.4 . . ?
H10A C10 H10B 108.0 . . ?
C12 C11 C10 113.1(4) . . ?
C12 C11 H11A 109.0 . . ?
C10 C11 H11A 109.0 . . ?
C12 C11 H11B 109.0 . . ?
C10 C11 H11B 109.0 . . ?
H11A C11 H11B 107.8 . . ?
C11 C12 H12A 109.5 . . ?
C11 C12 H12B 109.5 . . ?
H12A C12 H12B 109.5 . . ?
C11 C12 H12C 109.5 . . ?
H12A C12 H12C 109.5 . . ?
H12B C12 H12C 109.5 . . ?
C14 C13 N4 117.6(3) . . ?
C14 C13 H13A 107.9 . . ?
N4 C13 H13A 107.9 . . ?
C14 C13 H13B 107.9 . . ?
N4 C13 H13B 107.9 . . ?
H13A C13 H13B 107.2 . . ?
C15 C14 C13 111.2(3) . . ?
C15 C14 H14A 109.4 . . ?
C13 C14 H14A 109.4 . . ?
C15 C14 H14B 109.4 . . ?
C13 C14 H14B 109.4 . . ?
H14A C14 H14B 108.0 . . ?
C16 C15 C14 113.9(4) . . ?
C16 C15 H15A 108.8 . . ?
C14 C15 H15A 108.8 . . ?
C16 C15 H15B 108.8 . . ?
C14 C15 H15B 108.8 . . ?
H15A C15 H15B 107.7 . . ?
C15 C16 H16A 109.5 . . ?
C15 C16 H16B 109.5 . . ?
H16A C16 H16B 109.5 . . ?
C15 C16 H16C 109.5 . . ?
H16A C16 H16C 109.5 . . ?
H16B C16 H16C 109.5 . . ?
C18 C17 N4 114.1(3) . . ?
C18 C17 H17A 108.7 . . ?
N4 C17 H17A 108.7 . . ?
C18 C17 H17B 108.7 . . ?
N4 C17 H17B 108.7 . . ?
H17A C17 H17B 107.6 . . ?
C17 C18 C19 110.4(4) . . ?
C17 C18 H18A 109.6 . . ?
C19 C18 H18A 109.6 . . ?
C17 C18 H18B 109.6 . . ?
C19 C18 H18B 109.6 . . ?
H18A C18 H18B 108.1 . . ?
C20 C19 C18 114.3(5) . . ?
C20 C19 H19A 108.7 . . ?
C18 C19 H19A 108.7 . . ?
C20 C19 H19B 108.7 . . ?
C18 C19 H19B 108.7 . . ?
H19A C19 H19B 107.6 . . ?
C19 C20 H20A 109.5 . . ?
C19 C20 H20B 109.5 . . ?
H20A C20 H20B 109.5 . . ?
C19 C20 H20C 109.5 . . ?
H20A C20 H20C 109.5 . . ?
H20B C20 H20C 109.5 . . ?
C26 C21 C22 114.5(4) . . ?
C26 C21 B1 122.1(3) . . ?
C22 C21 B1 123.3(3) . . ?
C23 C22 C21 122.1(4) . . ?
C23 C22 H22 118.9 . . ?
C21 C22 H22 118.9 . . ?
C24 C23 C22 121.4(4) . . ?
C24 C23 H23 119.3 . . ?
C22 C23 H23 119.3 . . ?
C25 C24 C23 118.1(4) . . ?
C25 C24 H24 120.9 . . ?
C23 C24 H24 120.9 . . ?
C24 C25 C26 120.8(4) . . ?
C24 C25 H25 119.6 . . ?
C26 C25 H25 119.6 . . ?
C21 C26 C25 122.9(4) . . ?
C21 C26 H26 118.6 . . ?
C25 C26 H26 118.6 . . ?
C28 C27 C32 113.7(4) . . ?
C28 C27 B1 124.6(4) . . ?
C32 C27 B1 121.7(4) . . ?
C27 C28 C29 123.6(4) . . ?
C27 C28 H28 118.2 . . ?
C29 C28 H28 118.2 . . ?
C30 C29 C28 120.7(5) . . ?
C30 C29 H29 119.7 . . ?
C28 C29 H29 119.7 . . ?
C29 C30 C31 118.1(5) . . ?
C29 C30 H30 120.9 . . ?
C31 C30 H30 120.9 . . ?
C30 C31 C32 120.1(5) . . ?
C30 C31 H31 119.9 . . ?
C32 C31 H31 119.9 . . ?
C31 C32 C27 123.7(5) . . ?
C31 C32 H32 118.2 . . ?
C27 C32 H32 118.2 . . ?
C34 C33 C38 114.0(4) . . ?
C34 C33 B1 124.2(3) . . ?
C38 C33 B1 121.7(4) . . ?
C33 C34 C35 123.2(4) . . ?
C33 C34 H34 118.4 . . ?
C35 C34 H34 118.4 . . ?
C36 C35 C34 120.5(4) . . ?
C36 C35 H35 119.7 . . ?
C34 C35 H35 119.7 . . ?
C37 C36 C35 118.4(4) . . ?
C37 C36 H36 120.8 . . ?
C35 C36 H36 120.8 . . ?
C36 C37 C38 120.0(4) . . ?
C36 C37 H37 120.0 . . ?
C38 C37 H37 120.0 . . ?
C37 C38 C33 123.9(4) . . ?
C37 C38 H38 118.1 . . ?
C33 C38 H38 118.1 . . ?
C40 C39 C44 115.5(4) . . ?
C40 C39 B1 122.2(4) . . ?
C44 C39 B1 122.2(4) . . ?
C39 C40 C41 122.5(5) . . ?
C39 C40 H40 118.7 . . ?
C41 C40 H40 118.7 . . ?
C42 C41 C40 118.9(6) . . ?
C42 C41 H41 120.6 . . ?
C40 C41 H41 120.6 . . ?
C41 C42 C43 120.7(6) . . ?
C41 C42 H42 119.7 . . ?
C43 C42 H42 119.7 . . ?
C42 C43 C44 119.3(6) . . ?
C42 C43 H43 120.3 . . ?
C44 C43 H43 120.3 . . ?
C43 C44 C39 123.1(6) . . ?
C43 C44 H44 118.5 . . ?
C39 C44 H44 118.5 . . ?
C21 B1 C33 110.7(3) . . ?
C21 B1 C27 108.0(3) . . ?
C33 B1 C27 110.5(3) . . ?
C21 B1 C39 110.0(3) . . ?
C33 B1 C39 107.6(3) . . ?
C27 B1 C39 110.0(3) . . ?
C48 O3 C45 105.6(8) . . ?
O3 C45 C46 106.4(13) . . ?
O3 C45 H45A 110.4 . . ?
C46 C45 H45A 110.4 . . ?
O3 C45 H45B 110.4 . . ?
C46 C45 H45B 110.4 . . ?
H45A C45 H45B 108.6 . . ?
C47 C46 C45 102.8(8) . . ?
C47 C46 H46A 111.2 . . ?
C45 C46 H46A 111.2 . . ?
C47 C46 H46B 111.2 . . ?
C45 C46 H46B 111.2 . . ?
H46A C46 H46B 109.1 . . ?
C46 C47 C48 109.7(8) . . ?
C46 C47 H47A 109.7 . . ?
C48 C47 H47A 109.7 . . ?
C46 C47 H47B 109.7 . . ?
C48 C47 H47B 109.7 . . ?
H47A C47 H47B 108.2 . . ?
O3 C48 C47 107.3(8) . . ?
O3 C48 H48A 110.2 . . ?
C47 C48 H48A 110.2 . . ?
O3 C48 H48B 110.2 . . ?
C47 C48 H48B 110.2 . . ?
H48A C48 H48B 108.5 . . ?
C48A O3A C45A 112.7(12) . . ?
O3A C45A C46A 101.6(11) . . ?
O3A C45A H45C 111.4 . . ?
C46A C45A H45C 111.4 . . ?
O3A C45A H45D 111.4 . . ?
C46A C45A H45D 111.4 . . ?
H45C C45A H45D 109.3 . . ?
C47A C46A C45A 108.8(12) . . ?
C47A C46A H46C 109.9 . . ?
C45A C46A H46C 109.9 . . ?
C47A C46A H46D 109.9 . . ?
C45A C46A H46D 109.9 . . ?
H46C C46A H46D 108.3 . . ?
C46A C47A C48A 107.2(12) . . ?
C46A C47A H47C 110.3 . . ?
C48A C47A H47C 110.3 . . ?
C46A C47A H47D 110.3 . . ?
C48A C47A H47D 110.3 . . ?
H47C C47A H47D 108.5 . . ?
O3A C48A C47A 107.4(11) . . ?
O3A C48A H48C 110.2 . . ?
C47A C48A H48C 110.2 . . ?
O3A C48A H48D 110.2 . . ?
C47A C48A H48D 110.2 . . ?
H48C C48A H48D 108.5 . . ?
O1 N1 O2 121.71(15) . . ?
O1 N1 Pd1 119.9(2) . . ?
O2 N1 Pd1 118.4(2) . . ?
N1A O1A Pd1 126.4(7) . . ?
O1A N1A O2A 107.73(12) . . ?
 
loop_
 _geom_torsion_atom_site_label_1
 _geom_torsion_atom_site_label_2
 _geom_torsion_atom_site_label_3
 _geom_torsion_atom_site_label_4
 _geom_torsion
 _geom_torsion_site_symmetry_1
 _geom_torsion_site_symmetry_2
 _geom_torsion_site_symmetry_3
 _geom_torsion_site_symmetry_4
 _geom_torsion_publ_flag
C9 N2 C1 C2 -160.3(3) . . . . ?
C5 N2 C1 C2 77.6(4) . . . . ?
Pd1 N2 C1 C2 -35.5(3) . . . . ?
C3 N3 C2 C1 -167.8(3) . . . . ?
Pd1 N3 C2 C1 -46.3(3) . . . . ?
N2 C1 C2 N3 55.2(4) . . . . ?
C2 N3 C3 C4 167.4(3) . . . . ?
Pd1 N3 C3 C4 45.7(3) . . . . ?
N3 C3 C4 N4 -53.6(4) . . . . ?
C17 N4 C4 C3 159.4(3) . . . . ?
C13 N4 C4 C3 -79.3(4) . . . . ?
Pd1 N4 C4 C3 33.8(3) . . . . ?
C9 N2 C5 C6 -57.2(4) . . . . ?
C1 N2 C5 C6 65.3(4) . . . . ?
Pd1 N2 C5 C6 178.4(3) . . . . ?
N2 C5 C6 C7 -178.5(4) . . . . ?
C5 C6 C7 C8 -173.1(5) . . . . ?
C1 N2 C9 C10 66.7(4) . . . . ?
C5 N2 C9 C10 -170.8(4) . . . . ?
Pd1 N2 C9 C10 -52.2(4) . . . . ?
N2 C9 C10 C11 172.2(4) . . . . ?
C9 C10 C11 C12 172.0(5) . . . . ?
C17 N4 C13 C14 56.0(4) . . . . ?
C4 N4 C13 C14 -64.9(4) . . . . ?
Pd1 N4 C13 C14 -178.6(3) . . . . ?
N4 C13 C14 C15 -179.0(3) . . . . ?
C13 C14 C15 C16 178.9(4) . . . . ?
C4 N4 C17 C18 -70.2(4) . . . . ?
C13 N4 C17 C18 167.8(3) . . . . ?
Pd1 N4 C17 C18 49.2(4) . . . . ?
N4 C17 C18 C19 -179.0(4) . . . . ?
C17 C18 C19 C20 -173.9(5) . . . . ?
C26 C21 C22 C23 2.6(6) . . . . ?
B1 C21 C22 C23 -173.6(4) . . . . ?
C21 C22 C23 C24 0.1(7) . . . . ?
C22 C23 C24 C25 -2.4(7) . . . . ?
C23 C24 C25 C26 1.8(7) . . . . ?
C22 C21 C26 C25 -3.2(6) . . . . ?
B1 C21 C26 C25 173.1(4) . . . . ?
C24 C25 C26 C21 1.1(6) . . . . ?
C32 C27 C28 C29 -1.6(6) . . . . ?
B1 C27 C28 C29 178.2(4) . . . . ?
C27 C28 C29 C30 0.4(7) . . . . ?
C28 C29 C30 C31 1.0(7) . . . . ?
C29 C30 C31 C32 -1.0(8) . . . . ?
C30 C31 C32 C27 -0.3(7) . . . . ?
C28 C27 C32 C31 1.6(6) . . . . ?
B1 C27 C32 C31 -178.2(4) . . . . ?
C38 C33 C34 C35 0.4(5) . . . . ?
B1 C33 C34 C35 -177.0(4) . . . . ?
C33 C34 C35 C36 -0.9(6) . . . . ?
C34 C35 C36 C37 1.3(6) . . . . ?
C35 C36 C37 C38 -1.2(7) . . . . ?
C36 C37 C38 C33 0.7(8) . . . . ?
C34 C33 C38 C37 -0.3(6) . . . . ?
B1 C33 C38 C37 177.2(4) . . . . ?
C44 C39 C40 C41 -1.0(6) . . . . ?
B1 C39 C40 C41 174.5(4) . . . . ?
C39 C40 C41 C42 0.2(7) . . . . ?
C40 C41 C42 C43 0.8(9) . . . . ?
C41 C42 C43 C44 -1.0(11) . . . . ?
C42 C43 C44 C39 0.1(10) . . . . ?
C40 C39 C44 C43 0.9(8) . . . . ?
B1 C39 C44 C43 -174.6(5) . . . . ?
C26 C21 B1 C33 45.1(5) . . . . ?
C22 C21 B1 C33 -139.0(4) . . . . ?
C26 C21 B1 C27 -76.1(4) . . . . ?
C22 C21 B1 C27 99.8(4) . . . . ?
C26 C21 B1 C39 163.8(4) . . . . ?
C22 C21 B1 C39 -20.2(5) . . . . ?
C34 C33 B1 C21 -148.2(3) . . . . ?
C38 C33 B1 C21 34.7(5) . . . . ?
C34 C33 B1 C27 -28.5(5) . . . . ?
C38 C33 B1 C27 154.3(4) . . . . ?
C34 C33 B1 C39 91.6(4) . . . . ?
C38 C33 B1 C39 -85.5(4) . . . . ?
C28 C27 B1 C21 13.4(5) . . . . ?
C32 C27 B1 C21 -166.8(4) . . . . ?
C28 C27 B1 C33 -107.9(4) . . . . ?
C32 C27 B1 C33 71.9(5) . . . . ?
C28 C27 B1 C39 133.5(4) . . . . ?
C32 C27 B1 C39 -46.8(5) . . . . ?
C40 C39 B1 C21 -81.3(5) . . . . ?
C44 C39 B1 C21 93.9(5) . . . . ?
C40 C39 B1 C33 39.4(5) . . . . ?
C44 C39 B1 C33 -145.4(4) . . . . ?
C40 C39 B1 C27 159.9(4) . . . . ?
C44 C39 B1 C27 -24.9(6) . . . . ?
C48 O3 C45 C46 29(3) . . . . ?
O3 C45 C46 C47 -27(2) . . . . ?
C45 C46 C47 C48 15(2) . . . . ?
C45 O3 C48 C47 -19(2) . . . . ?
C46 C47 C48 O3 2(2) . . . . ?
C48A O3A C45A C46A 10(4) . . . . ?
O3A C45A C46A C47A -15(4) . . . . ?
C45A C46A C47A C48A 15(3) . . . . ?
C45A O3A C48A C47A -1(4) . . . . ?
C46A C47A C48A O3A -9(3) . . . . ?
Pd1 O1A N1A O2A 0.00(2) . . . . ?
 
_refine_diff_density_max    0.376
_refine_diff_density_min   -0.573
_refine_diff_density_rms    0.060

_shelx_res_file
;
TITL shelxt in P 1 21/n 1
    11_decay.res
    created by SHELXL-2018/3 at 10:19:29 on 01-Apr-2020
CELL 0.534 11.6882 13.596 30.1854 90 93.348 90
ZERR 4 0.00044 0.000496 0.001024 0 0.003047 0
LATT 1
SYMM 0.5-X,0.5+Y,0.5-Z
SFAC C H B N O Pd
DISP B 0 0 4.561
DISP C 0.001 0.001 6.94
DISP H -0 0 0.611
DISP N 0.003 0.002 10.693
DISP O 0.005 0.003 16.398
DISP Pd -2.504 0.615 1934.604
UNIT 192 292 4 16 12 4
DFIX 1.2 0.001 N1 O1 N1 O2
DFIX 1.3 0.001 O1A N1A N1A O2A
DFIX 2 0.01 O1A Pd1
DANG 2.1 0.001 O1 O2 O1A O2A
FLAT 0.001 Pd1 O1 O2 N1 O1A O2A N1A
RIGU 0.001 0.002
EADP O3 O3A
EADP C45 C45A C48 C48A
EADP C46 C46A C47 C47A
EADP O1 O1A O2 O2A
EADP N1 N1A

L.S. 20
PLAN  5
SIZE 0.1 0.1 0.05
TEMP 7
BOND $H
list 4
CONF
fmap 2
acta
SHEL 999 0.8
OMIT -1 2 3
OMIT -2 1 5
OMIT 3 1 13
REM <olex2.extras>
REM <HklSrc "%.\\11_decay.hkl">
REM </olex2.extras>

WGHT    0.055600
FVAR       0.23242   0.60759   0.96540
PD1   6    0.339570    0.775144    0.346505    11.00000    0.05505    0.05673 =
         0.05061    0.00085    0.00056   -0.00213
N2    4    0.345236    0.927903    0.337498    11.00000    0.06920    0.05928 =
         0.06089    0.00839   -0.00162   -0.00114
N3    4    0.453396    0.799056    0.397982    11.00000    0.06058    0.06033 =
         0.04850   -0.00053    0.00123   -0.00217
AFIX  13
H3    2    0.530444    0.789069    0.387609    11.00000   -1.20000
AFIX   0
N4    4    0.331319    0.632088    0.371506    11.00000    0.05577    0.05496 =
         0.05665   -0.00214    0.00091   -0.00196
C1    1    0.440668    0.963421    0.369496    11.00000    0.08475    0.06309 =
         0.06889    0.00323   -0.00903   -0.00972
AFIX  23
H1A   2    0.513495    0.957751    0.355859    11.00000   -1.20000
H1B   2    0.428618    1.032117    0.376542    11.00000   -1.20000
AFIX   0
C2    1    0.443465    0.902940    0.411502    11.00000    0.08557    0.06103 =
         0.06196   -0.00305   -0.00476   -0.00339
AFIX  23
H2A   2    0.508460    0.921647    0.431149    11.00000   -1.20000
H2B   2    0.373852    0.912953    0.426904    11.00000   -1.20000
AFIX   0
C3    1    0.433751    0.723361    0.432503    11.00000    0.06284    0.06407 =
         0.04882    0.00392   -0.00348    0.00099
AFIX  23
H3A   2    0.364718    0.738306    0.447532    11.00000   -1.20000
H3B   2    0.497951    0.721509    0.454353    11.00000   -1.20000
AFIX   0
C4    1    0.421666    0.626688    0.408905    11.00000    0.05921    0.06227 =
         0.05723    0.00431   -0.00146    0.00043
AFIX  23
H4A   2    0.401274    0.576179    0.429726    11.00000   -1.20000
H4B   2    0.494415    0.608701    0.397275    11.00000   -1.20000
AFIX   0
C5    1    0.230220    0.965259    0.351062    11.00000    0.07820    0.07332 =
         0.07850   -0.00056    0.00070    0.00955
AFIX  23
H5A   2    0.220128    0.943634    0.381207    11.00000   -1.20000
H5B   2    0.170828    0.934067    0.332164    11.00000   -1.20000
AFIX   0
C6    1    0.210975    1.075800    0.349108    11.00000    0.11697    0.07475 =
         0.11776   -0.00084   -0.00564    0.02507
AFIX  23
H6A   2    0.269941    1.108448    0.367671    11.00000   -1.20000
H6B   2    0.217153    1.098456    0.318870    11.00000   -1.20000
AFIX   0
C7    1    0.094649    1.103009    0.364592    11.00000    0.11765    0.10540 =
         0.17888   -0.04044   -0.00698    0.03973
AFIX  23
H7A   2    0.036390    1.064162    0.348465    11.00000   -1.20000
H7B   2    0.091898    1.087482    0.395876    11.00000   -1.20000
AFIX   0
C8    1    0.069116    1.209503    0.357688    11.00000    0.17234    0.10707 =
         0.32337   -0.04997   -0.04959    0.05325
AFIX 137
H8A   2    0.015781    1.230824    0.378712    11.00000   -1.50000
H8B   2    0.036423    1.219515    0.328114    11.00000   -1.50000
H8C   2    0.138698    1.246760    0.361790    11.00000   -1.50000
AFIX   0
C9    1    0.365230    0.960466    0.291576    11.00000    0.08201    0.07270 =
         0.06337    0.01591   -0.00198   -0.00537
AFIX  23
H9A   2    0.374451    1.031370    0.291673    11.00000   -1.20000
H9B   2    0.297520    0.945243    0.272708    11.00000   -1.20000
AFIX   0
C10   1    0.467319    0.915353    0.271518    11.00000    0.08528    0.10096 =
         0.06926    0.01228    0.00614   -0.00479
AFIX  23
H10A  2    0.464009    0.844391    0.274511    11.00000   -1.20000
H10B  2    0.536803    0.938197    0.287419    11.00000   -1.20000
AFIX   0
C11   1    0.471054    0.942045    0.222889    11.00000    0.11215    0.12329 =
         0.07306    0.01161    0.01573   -0.01369
AFIX  23
H11A  2    0.406591    0.911455    0.206536    11.00000   -1.20000
H11B  2    0.462845    1.012729    0.219710    11.00000   -1.20000
AFIX   0
C12   1    0.578525    0.910880    0.203220    11.00000    0.12688    0.22418 =
         0.10363   -0.00189    0.04098   -0.00688
AFIX 137
H12A  2    0.577261    0.931593    0.172791    11.00000   -1.50000
H12B  2    0.585083    0.840557    0.204697    11.00000   -1.50000
H12C  2    0.642836    0.940304    0.219433    11.00000   -1.50000
AFIX   0
C13   1    0.212339    0.623760    0.388677    11.00000    0.05566    0.06747 =
         0.07501    0.00733    0.00255   -0.00419
AFIX  23
H13A  2    0.203625    0.675982    0.410114    11.00000   -1.20000
H13B  2    0.157131    0.635921    0.364036    11.00000   -1.20000
AFIX   0
C14   1    0.180722    0.527890    0.410146    11.00000    0.07268    0.07572 =
         0.08667    0.01311    0.01442   -0.00490
AFIX  23
H14A  2    0.188343    0.474492    0.389211    11.00000   -1.20000
H14B  2    0.233052    0.515459    0.435662    11.00000   -1.20000
AFIX   0
C15   1    0.059429    0.530641    0.424732    11.00000    0.07536    0.08861 =
         0.11071    0.00327    0.02747   -0.01242
AFIX  23
H15A  2    0.052877    0.583794    0.445869    11.00000   -1.20000
H15B  2    0.008005    0.545073    0.399172    11.00000   -1.20000
AFIX   0
C16   1    0.021747    0.436752    0.445556    11.00000    0.09330    0.09263 =
         0.13410    0.01163    0.03487   -0.01516
AFIX 137
H16A  2    0.030992    0.383152    0.425374    11.00000   -1.50000
H16B  2   -0.057390    0.442008    0.452137    11.00000   -1.50000
H16C  2    0.067529    0.425021    0.472483    11.00000   -1.50000
AFIX   0
C17   1    0.350302    0.550629    0.339186    11.00000    0.07941    0.06219 =
         0.06877   -0.00948    0.00062    0.00333
AFIX  23
H17A  2    0.357117    0.489045    0.355349    11.00000   -1.20000
H17B  2    0.283539    0.545842    0.318651    11.00000   -1.20000
AFIX   0
C18   1    0.454632    0.563718    0.313110    11.00000    0.08695    0.09610 =
         0.07386   -0.01255    0.01117    0.01225
AFIX  23
H18A  2    0.522357    0.566601    0.333231    11.00000   -1.20000
H18B  2    0.449016    0.625217    0.296839    11.00000   -1.20000
AFIX   0
C19   1    0.465874    0.478006    0.280472    11.00000    0.14541    0.13015 =
         0.13486   -0.05008    0.05352    0.00248
AFIX  23
H19A  2    0.461971    0.416630    0.296698    11.00000   -1.20000
H19B  2    0.401149    0.479729    0.258858    11.00000   -1.20000
AFIX   0
C20   1    0.569339    0.479038    0.257388    11.00000    0.16946    0.16445 =
         0.15685   -0.03605    0.07840    0.01201
AFIX 137
H20A  2    0.573171    0.420784    0.239563    11.00000   -1.50000
H20B  2    0.634066    0.480976    0.278465    11.00000   -1.50000
H20C  2    0.570211    0.536045    0.238645    11.00000   -1.50000
AFIX   0

C21   1    0.655556    0.373650    0.427338    11.00000    0.05772    0.05955 =
         0.06077    0.00739   -0.00526    0.00029
C22   1    0.708466    0.423699    0.393549    11.00000    0.06831    0.07379 =
         0.07886    0.01351    0.00965   -0.00239
AFIX  43
H22   2    0.724636    0.389671    0.367929    11.00000   -1.20000
AFIX   0
C23   1    0.737330    0.521667    0.397024    11.00000    0.07320    0.07350 =
         0.12926    0.02611    0.01813   -0.00888
AFIX  43
H23   2    0.772264    0.552074    0.373746    11.00000   -1.20000
AFIX   0
C24   1    0.715789    0.575199    0.433910    11.00000    0.07771    0.05659 =
         0.14065    0.01517   -0.00475    0.00070
AFIX  43
H24   2    0.738104    0.640706    0.436481    11.00000   -1.20000
AFIX   0
C25   1    0.661048    0.530209    0.466614    11.00000    0.08098    0.06008 =
         0.09835   -0.00299   -0.01614    0.00738
AFIX  43
H25   2    0.643536    0.565763    0.491653    11.00000   -1.20000
AFIX   0
C26   1    0.630719    0.431677    0.463252    11.00000    0.07648    0.06103 =
         0.06831    0.00342   -0.00179    0.00332
AFIX  43
H26   2    0.592034    0.403380    0.486109    11.00000   -1.20000
AFIX   0
C27   1    0.734040    0.201505    0.458544    11.00000    0.06278    0.05554 =
         0.07100   -0.00011    0.01123    0.00335
C28   1    0.808389    0.250571    0.488105    11.00000    0.06873    0.06795 =
         0.07865   -0.00607    0.00008    0.01140
AFIX  43
H28   2    0.802764    0.318686    0.489778    11.00000   -1.20000
AFIX   0
C29   1    0.891491    0.203607    0.515606    11.00000    0.08468    0.09439 =
         0.09751   -0.00636   -0.01569    0.01954
AFIX  43
H29   2    0.938858    0.240653    0.534996    11.00000   -1.20000
AFIX   0
C30   1    0.903923    0.104489    0.514359    11.00000    0.07833    0.09265 =
         0.12811    0.01971    0.00485    0.02442
AFIX  43
H30   2    0.958423    0.072824    0.532969    11.00000   -1.20000
AFIX   0
C31   1    0.833314    0.051832    0.484651    11.00000    0.07662    0.07083 =
         0.16318    0.02020    0.00247    0.01508
AFIX  43
H31   2    0.840854   -0.016110    0.482764    11.00000   -1.20000
AFIX   0
C32   1    0.751470    0.099995    0.457724    11.00000    0.07080    0.05714 =
         0.13687   -0.00091    0.00241    0.00703
AFIX  43
H32   2    0.705493    0.062636    0.437971    11.00000   -1.20000
AFIX   0
C33   1    0.505082    0.230237    0.444211    11.00000    0.06417    0.05575 =
         0.05663   -0.00342   -0.00001   -0.00124
C34   1    0.479042    0.145290    0.466848    11.00000    0.06732    0.05893 =
         0.06176    0.00169    0.00103    0.00016
AFIX  43
H34   2    0.537577    0.100526    0.473714    11.00000   -1.20000
AFIX   0
C35   1    0.369775    0.123707    0.479792    11.00000    0.07162    0.06939 =
         0.08239    0.01135    0.00720   -0.00332
AFIX  43
H35   2    0.356666    0.065110    0.494561    11.00000   -1.20000
AFIX   0
C36   1    0.281006    0.188109    0.470973    11.00000    0.06443    0.07161 =
         0.11242    0.00146    0.01232   -0.00204
AFIX  43
H36   2    0.208044    0.174581    0.480123    11.00000   -1.20000
AFIX   0
C37   1    0.302519    0.272912    0.448335    11.00000    0.06867    0.06369 =
         0.13406    0.00471    0.00916    0.00676
AFIX  43
H37   2    0.243448    0.317150    0.441450    11.00000   -1.20000
AFIX   0
C38   1    0.411958    0.292667    0.435747    11.00000    0.07121    0.06277 =
         0.11089    0.01405    0.00618    0.00580
AFIX  43
H38   2    0.424119    0.351128    0.420732    11.00000   -1.20000
AFIX   0
C39   1    0.634708    0.213023    0.374671    11.00000    0.09674    0.06637 =
         0.06119   -0.00094    0.00772   -0.00989
C40   1    0.542420    0.220706    0.344847    11.00000    0.11559    0.07059 =
         0.07051    0.00828   -0.00991   -0.02677
AFIX  43
H40   2    0.473937    0.245257    0.354531    11.00000   -1.20000
AFIX   0
C41   1    0.547113    0.192791    0.299906    11.00000    0.17078    0.08852 =
         0.07076    0.00475   -0.01041   -0.04315
AFIX  43
H41   2    0.482963    0.199073    0.280391    11.00000   -1.20000
AFIX   0
C42   1    0.646898    0.156624    0.285684    11.00000    0.20968    0.13441 =
         0.06811   -0.00526    0.02237   -0.02429
AFIX  43
H42   2    0.651309    0.138792    0.256089    11.00000   -1.20000
AFIX   0
C43   1    0.740929    0.146159    0.314426    11.00000    0.18934    0.18734 =
         0.08545   -0.02906    0.03370    0.02092
AFIX  43
H43   2    0.808706    0.120445    0.304615    11.00000   -1.20000
AFIX   0
C44   1    0.734270    0.173953    0.357837    11.00000    0.12373    0.16422 =
         0.08213   -0.02249    0.02188    0.02063
AFIX  43
H44   2    0.798873    0.166537    0.377031    11.00000   -1.20000
AFIX   0
B1    3    0.631937    0.255249    0.426480    11.00000    0.06587    0.05950 =
         0.06411    0.00016    0.00649   -0.00064

PART 1
O3    5    0.688924    0.803022    0.365641    21.00000    0.08034    0.11071 =
         0.10704   -0.01043    0.01304   -0.00300
C45   1    0.736932    0.773945    0.325342    21.00000    0.09320    0.12222 =
         0.10986   -0.02047    0.00937   -0.00190
AFIX  23
H45A  2    0.728035    0.825905    0.303390    21.00000   -1.20000
H45B  2    0.699192    0.715232    0.313514    21.00000   -1.20000
AFIX   0
C46   1    0.860335    0.754246    0.336442    21.00000    0.08856    0.13360 =
         0.14807   -0.01117    0.01560   -0.00121
AFIX  23
H46A  2    0.873292    0.685555    0.343829    21.00000   -1.20000
H46B  2    0.906695    0.772024    0.312047    21.00000   -1.20000
AFIX   0
C47   1    0.884824    0.815768    0.373922    21.00000    0.08856    0.13360 =
         0.14807   -0.01117    0.01560   -0.00121
AFIX  23
H47A  2    0.928516    0.872537    0.365237    21.00000   -1.20000
H47B  2    0.930480    0.779888    0.396402    21.00000   -1.20000
AFIX   0
C48   1    0.780189    0.847346    0.391614    21.00000    0.09320    0.12222 =
         0.10986   -0.02047    0.00937   -0.00190
AFIX  23
H48A  2    0.777808    0.827226    0.422377    21.00000   -1.20000
H48B  2    0.773976    0.918432    0.390174    21.00000   -1.20000
AFIX   0
SAME 0.02 0.04 O3 > C48
PART 0
PART 2
O3A   5    0.673120    0.809184    0.360669   -21.00000    0.08034    0.11071 =
         0.10704   -0.01043    0.01304   -0.00300
C45A  1    0.728444    0.757871    0.326775   -21.00000    0.09320    0.12222 =
         0.10986   -0.02047    0.00937   -0.00190
AFIX  23
H45C  2    0.699090    0.778060    0.297455   -21.00000   -1.20000
H45D  2    0.719847    0.687249    0.329705   -21.00000   -1.20000
AFIX   0
C46A  1    0.850882    0.789004    0.335642   -21.00000    0.08856    0.13360 =
         0.14807   -0.01117    0.01560   -0.00121
AFIX  23
H46C  2    0.894893    0.735497    0.349380   -21.00000   -1.20000
H46D  2    0.884338    0.805819    0.307973   -21.00000   -1.20000
AFIX   0
C47A  1    0.853847    0.870978    0.364003   -21.00000    0.08856    0.13360 =
         0.14807   -0.01117    0.01560   -0.00121
AFIX  23
H47C  2    0.868906    0.930371    0.347517   -21.00000   -1.20000
H47D  2    0.913856    0.863186    0.387320   -21.00000   -1.20000
AFIX   0
C48A  1    0.744277    0.877111    0.382654   -21.00000    0.09320    0.12222 =
         0.10986   -0.02047    0.00937   -0.00190
AFIX  23
H48C  2    0.751382    0.862356    0.414135   -21.00000   -1.20000
H48D  2    0.713046    0.942865    0.378822   -21.00000   -1.20000
AFIX   0

PART 0
PART 3
O1    5    0.124625    0.759872    0.298863    31.00000    0.07674    0.21672 =
         0.08514   -0.02924   -0.01101    0.00365
O2    5    0.261253    0.724035    0.259760    31.00000    0.07674    0.21672 =
         0.08514   -0.02924   -0.01101    0.00365
N1    4    0.225340    0.749469    0.294437    31.00000    0.07838    0.08340 =
         0.07205    0.01040   -0.00108   -0.00004
PART 0
PART 4
O1A   5    0.210585    0.754819    0.300913   -31.00000    0.07674    0.21672 =
         0.08514   -0.02924   -0.01101    0.00365
O2A   5    0.327830    0.715227    0.253889   -31.00000    0.07674    0.21672 =
         0.08514   -0.02924   -0.01101    0.00365
N1A   4    0.219550    0.727307    0.260015   -31.00000    0.07838    0.08340 =
         0.07205    0.01040   -0.00108   -0.00004
HKLF 4


REM  shelxt in P 1 21/n 1
REM wR2 = 0.1463, GooF = S = 0.979, Restrained GooF = 0.985 for all data
REM R1 = 0.0565 for 5605 Fo > 4sig(Fo) and 0.0935 for all 9599 data
REM 526 parameters refined using 491 restraints

END

WGHT      0.0556      0.0000

REM Highest difference peak  0.376,  deepest hole -0.573,  1-sigma level  0.060
Q1    1   0.2135  0.6743  0.2701  11.00000  0.05    0.38
Q2    1   0.3069  0.7798  0.3970  11.00000  0.05    0.36
Q3    1   0.3019  0.8394  0.3422  11.00000  0.05    0.35
Q4    1   0.4686  0.7285  0.4603  11.00000  0.05    0.33
Q5    1   0.8050  0.8436  0.3048  11.00000  0.05    0.31
;
_shelx_res_checksum   39369

_shelx_hkl_file
;
  16   0  -7   -0.00    3.68
  16   0  -8    0.19    3.69
 -16   0   9   -0.00    2.73
  16   0  -9   -0.00    3.33
 -16   0  10    0.00    2.50
  16   0 -10    5.27    4.98
 -16   0  11    1.44    3.43
  16   0 -11    3.54    3.67
 -16   0  12   -0.00    2.47
  16   0 -12    0.00    3.95
 -16   0  13    0.58    3.49
  16   0 -13   -0.00    2.31
 -16   0  14    1.94    3.06
 -16   0  15    0.34    2.25
 -16   0  16    3.68    3.82
  16   1  -6    3.45    4.02
  16  -1  -7    0.42    3.33
  16   1  -7   -0.00    3.55
  16  -1  -8    0.47    3.81
  16   1  -8    0.00    4.13
 -16  -1   8    1.51    3.39
  16  -1  -9    3.21    4.49
  16   1  -9    0.08    3.32
 -16  -1   9    0.86    2.81
 -16   1  10   -0.00    2.83
  16  -1 -10    0.00    3.04
  16   1 -10   -0.00    3.08
 -16  -1  10    0.40    2.88
 -16   1  11   -0.00    2.96
  16  -1 -11    2.94    3.65
  16   1 -11    2.33    4.28
 -16  -1  11    1.01    2.72
 -16   1  12    5.05    3.64
  16  -1 -12    8.56    5.09
  16   1 -12   -0.00    3.10
 -16  -1  12    1.14    3.32
 -16   1  13   -0.00    2.45
  16  -1 -13    0.38    3.52
 -16  -1  13    1.23    3.05
 -16   1  14   -0.00    2.29
 -16  -1  14    5.75    3.79
 -16   1  15    3.05    3.00
 -16  -1  15    2.23    3.01
 -16   1  16   -0.00    2.29
 -16  -1  16   -0.00    2.89
 -16   1  17    4.68    3.70
  16   2  -6    1.18    3.88
  16   2  -7    2.27    3.61
  16  -2  -8    5.33    4.62
  16   2  -8   -0.00    3.23
  16  -2  -9    2.35    3.51
  16   2  -9   -0.00    4.16
  16  -2 -10    1.36    3.93
  16   2 -10    0.24    3.17
 -16  -2  10    1.34    3.00
  16  -2 -11    3.43    3.56
  16   2 -11    4.40    4.51
 -16  -2  11   -0.00    2.97
  16  -2 -12   -0.00    2.72
  16   2 -12    0.00    4.34
 -16  -2  12   -0.00    2.96
  16  -2 -13   -0.00    3.07
 -16  -2  13   -0.00    3.06
 -16  -2  14    3.27    3.26
 -16  -2  15    2.29    3.67
 -16  -2  16    1.51    2.85
 -16   2  17    0.65    3.41
  16   3  -6   -0.00    2.69
  16   3  -7   -0.00    2.92
  16   3  -8    6.31    5.02
  16  -3  -9    2.91    4.70
  16   3  -9    0.00    3.36
  16  -3 -10   -0.00    3.62
  16   3 -10    0.25    3.96
  16  -3 -11    1.63    4.09
  16   3 -11   -0.00    3.43
  16  -3 -12   -0.00    3.73
 -16  -3  12    6.37    4.87
 -16  -3  13    0.32    2.98
 -16  -3  14    1.37    3.51
 -16  -3  15   -0.00    2.73
  16   4  -6    0.00    3.94
  16   4  -7    0.08    3.15
  16   4  -8   -0.00    3.16
  16   4  -9   -0.00    3.54
  16  -4 -10    1.37    3.68
  16   4 -10    3.27    4.70
  16  -4 -11   -0.00    2.94
  16  -4 -12   -0.00    2.98
  16   5  -7   -0.00    3.05
  16   5  -8    4.44    4.57
  16   5  -9   -0.00    2.91
  16  -5 -11    4.37    3.93
  16   6  -7    2.93    4.22
  16   6  -8   -0.00    3.31
 -15   0   1    0.00    3.12
 -15   0   2    2.00    3.21
 -15   0   3   24.81    7.05
 -15   0   4    3.80    3.21
  15   0  -4   -0.00    3.19
 -15   0   5    9.82    4.76
  15   0  -5    4.46    3.95
 -15   0   6    5.37    4.09
  15   0  -6   -0.00    2.65
 -15   0   7    4.03    3.85
  15   0  -7    5.93    4.79
 -15   0   8   -0.00    2.78
  15   0  -8   -0.00    3.21
 -15   0   9   17.26    5.95
  15   0  -9    6.64    5.09
 -15   0  10   -0.00    3.16
  15   0 -10    1.55    3.37
 -15   0  11    2.66    2.98
  15   0 -11   -0.00    2.97
 -15   0  12   -0.00    2.64
  15   0 -12   -0.00    2.68
 -15   0  13    3.21    3.38
  15   0 -13   -0.00    2.84
 -15   0  14   -0.00    2.68
  15   0 -14    0.66    3.30
 -15   0  15    1.45    2.44
  15   0 -15    1.58    3.57
 -15   0  16   -0.00    2.59
  15   0 -16    1.61    3.85
 -15   0  17   -0.00    2.21
  15   0 -17    1.00    3.25
 -15   1   1    5.26    4.35
 -15  -1   1    3.41    3.91
 -15   1   2    0.93    3.03
 -15  -1   2    7.29    4.19
 -15   1   3    2.55    3.43
 -15  -1   3    2.17    2.97
 -15   1   4   -0.00    2.85
  15  -1  -4   -0.00    3.13
  15   1  -4    1.59    3.61
 -15  -1   4   -0.00    3.17
 -15   1   5   11.97    5.11
  15  -1  -5    8.95    5.51
  15   1  -5    9.49    5.96
 -15  -1   5    4.61    4.15
 -15   1   6    0.00    2.23
  15  -1  -6    0.14    3.46
  15   1  -6   -0.00    2.29
 -15  -1   6   -0.00    3.30
 -15   1   7    6.93    4.32
  15  -1  -7    4.79    4.91
  15   1  -7    0.58    3.07
 -15  -1   7    5.52    4.45
 -15   1   8    1.45    2.82
  15  -1  -8    1.44    3.05
  15   1  -8    0.85    3.53
 -15  -1   8    0.60    2.87
 -15   1   9    0.00    2.73
  15  -1  -9    0.20    2.64
  15   1  -9    0.97    3.77
 -15  -1   9    4.24    3.77
 -15   1  10    0.00    3.27
  15  -1 -10   -0.00    3.69
  15   1 -10    2.28    4.24
 -15  -1  10    1.80    2.89
 -15   1  11    1.59    3.35
  15  -1 -11    4.24    4.67
  15   1 -11    6.78    4.96
 -15  -1  11    5.31    3.93
 -15   1  12    2.16    2.86
  15  -1 -12    1.80    2.87
  15   1 -12   -0.00    3.36
 -15  -1  12    3.20    2.94
 -15   1  13    5.24    3.53
  15  -1 -13    1.67    3.49
  15   1 -13    2.12    3.77
 -15  -1  13    0.58    2.82
 -15   1  14   -0.00    3.08
  15  -1 -14    1.67    3.05
  15   1 -14   -0.00    3.39
 -15  -1  14    0.27    1.88
 -15   1  15    2.87    3.77
  15  -1 -15   -0.00    3.13
  15   1 -15    1.84    3.48
 -15  -1  15    2.57    2.95
 -15   1  16    2.56    3.48
  15  -1 -16   -0.00    2.99
  15   1 -16    0.00    3.31
 -15  -1  16    2.42    3.13
 -15   1  17    5.36    3.54
  15  -1 -17    1.10    3.43
 -15  -1  17    2.44    3.21
 -15   2   1   -0.00    2.43
 -15  -2   1    1.17    2.95
 -15   2   2    0.00    2.66
 -15  -2   2   -0.00    2.78
 -15   2   3    8.79    4.99
 -15  -2   3   15.72    6.00
 -15   2   4    0.00    3.22
  15   2  -4    4.09    5.02
 -15  -2   4    1.98    2.68
 -15   2   5    2.21    3.98
  15  -2  -5    5.57    4.81
  15   2  -5    6.13    4.90
 -15  -2   5    5.20    3.94
 -15   2   6    1.23    3.06
  15  -2  -6    2.44    3.35
  15   2  -6    0.67    3.10
 -15  -2   6    2.06    2.65
 -15   2   7    2.04    3.27
  15  -2  -7    5.53    4.44
  15   2  -7    2.96    4.57
 -15  -2   7    6.46    3.86
 -15   2   8    3.06    3.34
  15  -2  -8    1.23    3.67
  15   2  -8   -0.00    3.65
 -15  -2   8    1.48    2.61
 -15   2   9    4.90    3.82
  15  -2  -9    1.96    4.29
  15   2  -9    3.17    4.10
 -15  -2   9    8.07    4.80
 -15   2  10    4.32    3.56
  15  -2 -10    1.50    3.90
  15   2 -10    2.89    4.29
 -15  -2  10   -1.47    3.16
 -15   2  11    1.61    2.85
  15  -2 -11   -0.00    3.06
  15   2 -11    0.00    3.13
 -15  -2  11   -0.00    2.82
 -15   2  12   -0.00    2.44
  15  -2 -12   -0.00    2.61
  15   2 -12    2.30    3.98
 -15  -2  12    1.24    2.68
 -15   2  13    1.19    2.36
  15  -2 -13    6.12    5.15
  15   2 -13    3.93    4.46
 -15  -2  13   -0.00    2.97
 -15   2  14    4.66    3.49
  15  -2 -14   -0.00    3.55
  15   2 -14    0.50    3.51
 -15  -2  14    0.58    2.83
 -15   2  15    3.68    3.46
  15  -2 -15   -0.00    3.00
  15   2 -15    2.20    4.29
 -15  -2  15    2.63    4.04
 -15   2  16   -0.00    2.08
  15  -2 -16    3.94    3.72
  15   2 -16    2.01    4.04
 -15  -2  16    3.75    3.21
 -15   2  17    5.14    4.09
  15  -2 -17    1.86    3.60
 -15   2  18   -0.00    2.74
 -15   3   1    6.11    3.99
 -15  -3   1    6.23    4.12
 -15   3   2   -0.00    1.72
 -15  -3   2    0.46    3.16
 -15   3   3   -0.00    2.78
 -15  -3   3    1.49    2.86
 -15   3   4    2.57    3.25
  15   3  -4   -0.00    3.43
 -15  -3   4    2.14    3.53
 -15   3   5    4.69    4.02
  15   3  -5    3.59    4.23
 -15  -3   5    1.07    3.28
 -15   3   6    2.23    3.37
  15  -3  -6    3.23    4.52
  15   3  -6   -0.00    3.41
 -15  -3   6    2.49    4.31
 -15   3   7    0.98    3.04
  15  -3  -7    1.62    3.48
  15   3  -7    7.53    4.92
 -15  -3   7    1.15    3.35
 -15   3   8    8.01    4.10
  15  -3  -8   -0.00    3.10
  15   3  -8    4.52    4.46
 -15  -3   8    4.43    3.43
 -15   3   9   -0.00    2.46
  15  -3  -9    1.62    3.37
  15   3  -9   -0.00    3.78
 -15  -3   9    2.89    3.73
 -15   3  10    2.90    3.69
  15  -3 -10    8.16    4.73
  15   3 -10    2.55    3.26
 -15  -3  10    3.21    3.53
 -15   3  11    8.99    5.09
  15  -3 -11    7.76    4.98
  15   3 -11   11.50    6.36
 -15  -3  11    6.05    4.60
 -15   3  12    3.68    4.09
  15  -3 -12    6.02    4.79
  15   3 -12    1.45    3.82
 -15  -3  12    1.12    3.41
 -15   3  13    0.00    1.85
  15  -3 -13    0.38    3.89
  15   3 -13    0.95    3.77
 -15  -3  13    0.81    3.28
 -15   3  14    1.48    2.83
  15  -3 -14   -0.00    2.95
  15   3 -14    3.39    4.22
 -15  -3  14   -0.00    2.24
 -15   3  15    1.46    3.05
  15  -3 -15   -0.00    3.24
  15   3 -15    4.56    5.10
 -15  -3  15    0.15    2.79
 -15   3  16    0.85    2.83
  15  -3 -16    3.02    4.13
 -15  -3  16    4.76    3.88
 -15   3  17    0.72    2.40
 -15   3  18    1.19    3.15
 -15   4   1   -0.00    3.18
 -15  -4   1    3.78    3.66
 -15   4   2    2.14    3.34
 -15  -4   2    0.55    3.53
 -15   4   3    0.00    2.24
 -15  -4   3    2.84    3.43
 -15   4   4    0.00    3.57
  15   4  -4    0.45    2.27
 -15  -4   4    0.00    2.46
 -15   4   5    3.51    3.35
  15   4  -5    2.49    4.97
 -15  -4   5    6.78    3.90
 -15   4   6    0.10    2.54
  15   4  -6    0.00    2.56
 -15  -4   6    2.42    2.86
 -15   4   7   -0.00    2.83
  15  -4  -7    1.08    3.59
  15   4  -7   -0.00    3.26
 -15  -4   7    4.71    4.24
 -15   4   8    1.09    3.14
  15  -4  -8    1.63    4.34
  15   4  -8    7.82    5.59
 -15  -4   8    2.82    3.59
 -15   4   9    0.00    3.38
  15  -4  -9   10.33    6.28
  15   4  -9    1.87    3.23
 -15  -4   9    4.01    4.41
 -15   4  10    7.51    4.05
  15  -4 -10    1.59    4.48
  15   4 -10    2.81    4.38
 -15  -4  10   -0.00    2.47
 -15   4  11    2.78    2.82
  15  -4 -11    0.00    3.34
  15   4 -11    2.62    4.08
 -15  -4  11    3.21    3.59
 -15   4  12   -0.00    2.88
  15  -4 -12   -0.00    2.88
  15   4 -12    0.75    4.44
 -15  -4  12    0.00    3.36
 -15   4  13    4.10    3.29
  15  -4 -13    2.56    4.15
  15   4 -13    3.10    4.04
 -15  -4  13    0.80    2.59
 -15   4  14    0.00    2.41
  15  -4 -14   -0.00    2.98
  15   4 -14   -0.00    3.62
 -15  -4  14    5.43    4.66
 -15   4  15    3.66    3.37
  15  -4 -15    5.72    4.56
 -15  -4  15    7.10    3.98
 -15   4  16   -0.00    2.94
  15  -4 -16   -0.00    3.17
  15   4 -16   -0.00    3.45
 -15  -4  16    1.33    3.08
 -15   4  17    2.13    3.48
 -15   4  18    1.19    2.43
 -15   5   1    0.10    2.47
  15   5  -1    0.00    3.13
 -15  -5   1    2.68    3.76
 -15   5   2    0.00    2.43
  15   5  -2    4.03    3.91
 -15  -5   2    1.04    3.22
 -15   5   3    1.34    3.66
  15   5  -3   -0.00    3.57
 -15  -5   3   -0.00    2.80
 -15   5   4    0.35    2.41
  15   5  -4   -0.00    3.41
  15   5  -4   -0.00    3.24
 -15  -5   4   -0.00    2.67
 -15   5   5    0.00    2.93
  15   5  -5   -0.00    3.06
  15   5  -5   -0.00    3.09
 -15  -5   5   -0.00    3.82
 -15   5   6    4.18    3.60
  15   5  -6    4.70    3.41
  15   5  -6    4.96    5.19
 -15  -5   6   -0.00    3.42
 -15   5   7    7.35    4.69
  15   5  -7    4.09    3.89
  15   5  -7    6.00    6.04
 -15  -5   7    4.85    3.85
 -15   5   8    0.70    1.91
  15  -5  -8    2.86    3.63
  15   5  -8    1.53    2.24
  15   5  -8    0.19    3.30
 -15  -5   8    0.00    3.80
 -15   5   9   -0.00    3.07
  15  -5  -9   -0.00    4.20
  15   5  -9    0.43    2.79
  15   5  -9    3.70    3.87
 -15  -5   9    0.82    3.03
 -15   5  10   -0.00    2.77
  15  -5 -10    2.26    4.63
  15   5 -10    5.81    4.36
  15   5 -10    4.46    5.07
 -15  -5  10    2.07    3.04
 -15   5  11    2.50    3.58
  15  -5 -11    0.00    3.86
  15   5 -11    4.19    3.82
  15   5 -11    3.57    4.38
 -15   5  12    2.17    2.83
  15  -5 -12    2.97    3.70
  15   5 -12   -0.00    3.10
  15   5 -12   -0.00    3.91
 -15   5  13   -0.00    2.55
  15  -5 -13    5.56    4.05
  15   5 -13    4.31    3.07
  15   5 -13    1.25    4.01
 -15   5  14   -0.00    3.30
  15  -5 -14   -0.00    3.79
  15   5 -14    0.62    2.99
 -15   5  15   -0.00    2.26
  15  -5 -15    4.55    3.87
  15   5 -15    3.19    3.15
 -15   5  16    3.45    3.14
  15   5 -16    5.20    4.07
 -15   5  17    0.87    2.98
 -15   5  18   -0.00    2.61
  15   6  -4    6.07    4.17
  15   6  -4    2.83    4.63
  15   6  -5    7.11    4.10
  15   6  -5   -0.00    3.10
  15   6  -6    1.20    2.96
  15   6  -6   -0.00    3.72
  15   6  -7    5.05    4.50
  15   6  -7   -0.00    3.57
  15   6  -8    0.31    2.93
  15   6  -8    0.85    3.90
  15  -6  -9    1.99    3.77
  15   6  -9    1.86    2.98
  15   6  -9    0.81    3.35
  15  -6 -10    5.81    4.31
  15   6 -10   -0.00    2.59
  15   6 -10    0.00    3.70
  15  -6 -11    1.78    3.68
  15   6 -11    2.07    3.03
  15   6 -11    4.35    4.67
  15  -6 -12   -0.00    4.03
  15   6 -12   -0.00    2.73
  15   6 -12   -0.00    3.41
  15  -6 -13    0.13    2.42
  15   6 -13    1.89    3.03
  15  -6 -14    0.95    3.94
  15   6 -14    2.00    3.69
  15   6 -15   -0.00    3.02
  15   7  -5   -0.00    3.10
  15   7  -6   -0.00    4.09
  15   7  -7    0.99    3.42
  15   7  -8    1.21    3.24
  15   7  -9    0.00    3.81
  15  -7 -10    0.00    3.18
  15   7 -10    2.89    3.52
  15   7 -10    4.91    4.61
  15  -7 -11    0.14    2.57
  15   7 -11   -0.00    2.92
  15  -7 -12   -0.00    3.03
  15   7 -12    2.71    3.20
  15  -7 -13    5.84    4.74
  15   7 -13   -0.00    3.67
  15   7 -14   -0.00    2.86
  15   7 -15    1.77    3.27
  15  -8 -12    1.58    4.16
 -14   0   1   -0.00    3.10
  14   0  -1   -0.00    2.44
 -14   0   2   15.37    5.86
  14   0  -2   43.64   10.62
 -14   0   3    1.08    3.56
  14   0  -3   -0.00    2.62
 -14   0   4   14.99    5.53
  14   0  -4    8.81    5.39
 -14   0   5    0.49    2.75
  14   0  -5    1.61    4.15
 -14   0   6   10.19    4.70
  14   0  -6    9.65    5.18
 -14   0   7    1.58    2.72
  14   0  -7   -0.00    2.64
 -14   0   8    6.49    4.09
  14   0  -8   13.43    6.04
 -14   0   9    2.41    2.80
  14   0  -9    0.86    3.07
 -14   0  10    0.00    2.82
  14   0 -10    4.91    4.43
 -14   0  11    0.42    2.67
  14   0 -11   -0.00    2.55
 -14   0  12   10.63    4.65
  14   0 -12    4.91    4.59
 -14   0  13    0.00    2.12
  14   0 -13   -0.00    4.11
 -14   0  14    6.24    3.66
  14   0 -14    2.08    3.99
 -14   0  15    1.92    2.49
  14   0 -15    2.28    3.37
 -14   0  16   -0.00    2.08
  14   0 -16   -0.00    2.48
 -14   0  17    1.01    2.58
  14   0 -17   -0.00    2.93
 -14   0  18    9.91    4.50
  14   0 -18    9.17    5.15
  14   0 -19    4.70    3.86
  14   0 -20    4.03    4.10
 -14   1   1    0.27    2.48
  14   1  -1    0.00    2.98
 -14  -1   1    3.50    3.31
 -14   1   2   -0.00    3.27
  14  -1  -2    0.00    2.50
  14   1  -2    0.28    3.56
 -14  -1   2    1.20    2.53
 -14   1   3    1.00    2.97
  14  -1  -3    0.53    1.90
  14   1  -3    0.00    3.15
 -14  -1   3    1.93    3.13
 -14   1   4    2.63    3.66
  14  -1  -4    2.86    3.86
  14   1  -4    1.47    4.24
 -14  -1   4    7.76    4.25
 -14   1   5   -0.00    2.73
  14  -1  -5   -0.00    3.99
  14   1  -5    4.16    3.96
 -14  -1   5   -0.00    3.26
 -14   1   6   12.58    5.59
  14  -1  -6   14.97    6.24
  14   1  -6   12.48    6.23
 -14  -1   6   12.34    5.42
 -14   1   7    4.65    3.53
  14  -1  -7    1.47    3.42
  14   1  -7    2.55    4.58
 -14  -1   7    0.00    2.23
 -14   1   8    3.15    3.70
  14  -1  -8   -0.00    3.51
  14   1  -8    5.11    4.73
 -14  -1   8   -0.00    2.16
 -14   1   9    1.76    3.14
  14  -1  -9   -0.00    2.70
  14   1  -9   -0.00    3.23
 -14  -1   9    4.11    3.50
 -14   1  10   11.86    5.04
  14  -1 -10    3.48    3.98
  14   1 -10   14.60    6.68
 -14  -1  10    7.32    4.02
 -14   1  11    2.59    2.83
  14  -1 -11    1.35    3.66
  14   1 -11   -0.00    2.99
 -14  -1  11    2.22    3.14
 -14   1  12    0.38    2.75
  14  -1 -12    1.51    4.38
  14   1 -12    0.49    2.62
 -14  -1  12    1.58    3.12
 -14   1  13    0.82    2.56
  14  -1 -13    1.15    2.83
  14   1 -13    1.47    3.08
 -14  -1  13    2.87    2.67
 -14   1  14    0.99    2.78
  14  -1 -14    5.63    4.52
  14   1 -14    9.90    5.43
 -14  -1  14    0.89    2.50
 -14   1  15    0.49    2.40
  14  -1 -15    1.86    3.51
  14   1 -15   -0.00    3.45
 -14  -1  15   -0.00    2.84
 -14   1  16    6.06    3.45
  14  -1 -16    3.19    3.54
  14   1 -16    7.20    5.48
 -14  -1  16    2.35    3.42
 -14   1  17    0.51    2.39
  14  -1 -17    0.85    2.92
  14   1 -17    0.00    2.83
 -14  -1  17    0.95    2.53
 -14   1  18    5.32    3.57
  14  -1 -18    0.40    2.10
  14   1 -18    2.43    4.12
  14  -1 -19   -0.00    3.36
  14   1 -19   -0.00    3.61
  14  -1 -20    5.56    4.38
  14   1 -20    1.83    3.79
 -14   2   1   -0.00    2.16
  14   2  -1    2.30    4.36
 -14  -2   1    0.00    3.19
 -14   2   2   13.00    5.14
  14  -2  -2   18.89    7.21
  14   2  -2   19.36    7.48
 -14  -2   2    3.72    4.40
 -14   2   3    0.18    2.87
  14  -2  -3    2.22    3.19
  14   2  -3    0.60    2.71
 -14  -2   3    1.89    3.18
 -14   2   4    4.68    3.65
  14  -2  -4    0.87    3.27
  14   2  -4    7.18    5.46
 -14  -2   4    0.00    3.06
 -14   2   5    2.64    3.22
  14  -2  -5    0.31    3.28
  14   2  -5   -0.00    2.91
 -14  -2   5    0.00    2.72
 -14   2   6   13.77    4.99
  14  -2  -6    1.90    4.13
  14   2  -6    2.38    3.32
 -14  -2   6    1.98    3.33
 -14   2   7    0.15    2.35
  14  -2  -7   -0.00    3.42
  14   2  -7   -0.00    3.97
 -14  -2   7    2.04    2.87
 -14   2   8    4.40    3.74
  14  -2  -8    0.23    2.45
  14   2  -8    0.00    3.43
 -14  -2   8    6.89    4.07
 -14   2   9    1.20    2.35
  14  -2  -9   -0.00    2.67
  14   2  -9    3.71    3.98
 -14  -2   9   -0.00    3.24
 -14   2  10   -0.00    3.00
  14  -2 -10    4.98    4.44
  14   2 -10    2.45    3.33
 -14  -2  10    2.50    2.69
 -14   2  11   -0.00    2.51
  14  -2 -11    4.53    4.37
  14   2 -11    3.22    4.02
 -14  -2  11    2.54    2.73
 -14   2  12    6.29    4.16
  14  -2 -12   11.81    5.59
  14   2 -12   10.02    5.86
 -14  -2  12    7.24    4.23
 -14   2  13    0.05    1.33
  14  -2 -13   -0.00    3.00
  14   2 -13   -0.00    3.71
 -14  -2  13   -0.00    3.02
 -14   2  14    2.38    2.92
  14  -2 -14    3.88    4.93
  14   2 -14    0.34    3.82
 -14  -2  14    2.57    3.36
 -14   2  15    0.00    2.00
  14  -2 -15    0.00    3.42
  14   2 -15    5.59    4.27
 -14  -2  15    0.00    1.98
 -14   2  16    1.46    2.59
  14  -2 -16    1.12    2.22
  14   2 -16   -0.00    2.84
 -14  -2  16    2.83    3.73
 -14   2  17    4.40    3.22
  14  -2 -17    0.73    3.03
  14   2 -17   -0.00    3.01
 -14  -2  17   -0.00    2.28
 -14   2  18    3.10    3.42
  14  -2 -18    0.00    3.15
  14   2 -18    1.45    3.78
  14  -2 -19    0.00    3.16
  14   2 -19    0.00    3.71
  14  -2 -20   -0.00    3.06
  14   2 -20   -0.00    2.63
 -14   3   1   -0.00    2.40
  14   3  -1   -0.00    3.27
 -14  -3   1    1.76    3.68
 -14   3   2   -0.00    2.61
  14   3  -2   -0.00    4.14
 -14  -3   2   -0.00    3.23
 -14   3   3    2.72    3.34
  14  -3  -3    0.75    3.14
  14   3  -3    0.86    3.29
 -14  -3   3   -0.00    2.30
 -14   3   4    0.44    2.86
  14  -3  -4   -0.00    3.77
  14   3  -4    0.00    3.22
 -14  -3   4   -0.00    2.35
 -14   3   5   -0.00    3.14
  14  -3  -5    1.67    4.17
  14   3  -5    2.50    3.30
 -14  -3   5   -0.00    2.78
 -14   3   6    4.94    3.67
  14  -3  -6    9.83    5.15
  14   3  -6   18.53    6.88
 -14  -3   6   13.60    5.97
 -14   3   7    6.98    3.54
  14  -3  -7    0.00    2.88
  14   3  -7    1.62    3.15
 -14  -3   7    3.15    4.18
 -14   3   8    1.80    2.71
  14  -3  -8   -0.00    3.17
  14   3  -8   -0.00    3.13
 -14  -3   8    0.27    3.05
 -14   3   9    0.22    2.67
  14  -3  -9    3.59    3.97
  14   3  -9    2.74    3.89
 -14  -3   9    2.23    3.38
 -14   3  10    3.30    3.45
  14  -3 -10    4.07    3.51
  14   3 -10    5.57    4.76
 -14  -3  10    9.33    4.85
 -14   3  11    3.48    3.25
  14  -3 -11    7.10    4.86
  14   3 -11    9.44    5.37
 -14  -3  11    5.48    3.90
 -14   3  12    0.00    2.76
  14  -3 -12   -0.00    2.93
  14   3 -12    0.84    3.44
 -14  -3  12   -0.00    2.17
 -14   3  13    0.07    2.24
  14  -3 -13    0.00    2.71
  14   3 -13   -0.00    2.06
 -14  -3  13    0.00    1.81
 -14   3  14    2.04    2.77
  14  -3 -14    1.31    3.31
  14   3 -14   -0.00    3.41
 -14  -3  14    0.00    3.28
 -14   3  15    0.91    3.09
  14  -3 -15   11.59    5.23
  14   3 -15   -0.00    3.20
 -14  -3  15    3.56    3.50
 -14   3  16    9.86    4.55
  14  -3 -16    3.78    3.77
  14   3 -16    2.50    4.31
 -14  -3  16    4.14    3.39
 -14   3  17    2.40    3.16
  14  -3 -17    1.60    3.30
  14   3 -17    1.76    4.08
 -14  -3  17    0.26    3.02
 -14   3  18    2.17    2.84
  14  -3 -18   -0.00    3.85
  14   3 -18   -0.00    2.82
 -14   3  19    3.06    3.18
  14  -3 -19    3.84    4.35
  14   3 -19    1.21    3.10
  14  -3 -20    7.39    4.59
 -14   4   1    3.97    3.41
  14   4  -1    2.75    3.69
 -14  -4   1    1.89    4.01
 -14   4   2    1.87    2.93
  14   4  -2    0.76    2.78
 -14  -4   2    1.98    3.12
 -14   4   3    1.07    2.17
  14   4  -3   -0.00    2.42
 -14  -4   3   -0.00    2.58
 -14   4   4    2.41    3.22
  14  -4  -4    6.69    4.84
  14   4  -4    2.43    3.75
 -14  -4   4    2.66    3.22
 -14   4   5    0.16    2.42
  14  -4  -5    2.34    3.34
  14   4  -5    2.18    3.93
 -14  -4   5    1.92    3.23
 -14   4   6   -0.00    2.22
  14  -4  -6    1.60    3.21
  14   4  -6   -0.00    3.41
 -14  -4   6   -0.00    2.57
 -14   4   7    1.24    3.05
  14   4  -7    1.63    4.52
 -14  -4   7    2.79    3.76
 -14   4   8    2.46    3.20
  14  -4  -8   11.18    5.29
  14   4  -8    2.24    3.71
 -14  -4   8    0.15    2.56
 -14   4   9    2.54    2.88
  14  -4  -9    3.64    3.63
  14   4  -9    0.00    3.84
 -14  -4   9    1.03    2.77
 -14   4  10    7.48    4.22
  14  -4 -10    2.43    4.20
  14   4 -10    0.00    3.46
 -14  -4  10   18.64    6.46
 -14   4  11    0.00    2.45
  14  -4 -11    0.32    3.39
  14   4 -11    0.40    3.16
 -14  -4  11   -0.00    3.53
 -14   4  12    4.75    3.92
  14  -4 -12   10.80    5.74
  14   4 -12    6.46    5.07
 -14  -4  12   14.32    5.84
 -14   4  13   10.45    4.96
  14  -4 -13    6.31    4.70
  14   4 -13    8.30    5.79
 -14  -4  13    3.71    3.35
 -14   4  14   16.29    5.73
  14  -4 -14    6.95    4.63
  14   4 -14   12.96    5.92
 -14  -4  14   12.62    5.71
 -14   4  15   -0.00    2.51
  14  -4 -15   -0.00    3.82
  14   4 -15    7.12    4.85
 -14  -4  15   -0.00    2.25
 -14   4  16    0.86    2.92
  14  -4 -16    0.97    3.30
  14   4 -16    5.40    4.67
 -14  -4  16    5.04    3.37
 -14   4  17    1.37    2.82
  14  -4 -17   -0.00    3.38
  14   4 -17    0.08    2.94
  14   4 -17    0.77    2.82
 -14   4  18    1.23    2.45
  14  -4 -18    0.00    2.99
  14   4 -18    0.19    3.23
 -14   4  19    1.16    2.43
  14  -4 -19    2.36    3.76
 -14   5   1    7.98    4.13
  14   5  -1    6.05    4.34
  14   5  -1   -0.00    3.42
 -14  -5   1    9.09    4.79
 -14   5   2    2.82    3.66
  14   5  -2    1.49    3.11
  14   5  -2   -0.00    3.23
 -14  -5   2   -0.00    2.43
 -14   5   3    2.62    2.78
  14   5  -3   -0.00    3.69
  14   5  -3    0.78    3.06
 -14  -5   3    0.31    3.17
 -14   5   4    1.98    2.48
  14   5  -4   -0.00    2.46
  14   5  -4    3.87    3.66
 -14  -5   4    0.20    3.06
 -14   5   5    4.84    3.26
  14  -5  -5    4.70    4.39
  14   5  -5    0.61    2.83
  14   5  -5    8.33    5.11
 -14  -5   5    3.00    3.55
 -14   5   6    5.68    3.97
  14  -5  -6    1.79    4.18
  14   5  -6    4.60    4.11
  14   5  -6    8.11    5.13
 -14  -5   6    0.83    3.66
 -14   5   7   -0.00    2.43
  14  -5  -7    1.82    3.75
  14   5  -7   -0.00    2.48
  14   5  -7   -0.00    2.46
 -14  -5   7    2.63    2.74
 -14   5   8    0.00    2.26
  14  -5  -8   -0.00    2.28
  14   5  -8    1.13    3.55
  14   5  -8    1.29    3.66
 -14  -5   8   -0.00    3.35
 -14   5   9    6.52    3.86
  14  -5  -9    3.21    4.20
  14   5  -9    3.64    3.77
  14   5  -9    9.28    5.15
 -14  -5   9    2.47    3.22
 -14   5  10   16.81    5.80
  14  -5 -10    5.22    4.67
  14   5 -10    6.89    4.02
  14   5 -10    7.81    4.78
 -14  -5  10    4.99    3.87
 -14   5  11    3.84    3.02
  14  -5 -11    2.87    3.88
  14   5 -11    1.45    2.52
  14   5 -11    4.86    5.08
 -14  -5  11    2.66    2.93
 -14   5  12   11.20    4.73
  14  -5 -12    1.50    3.40
  14   5 -12    6.75    4.32
  14   5 -12    3.70    4.60
 -14   5  13    0.47    2.37
  14  -5 -13   -0.00    2.98
  14   5 -13    2.82    2.90
  14   5 -13    0.06    4.06
 -14   5  14    0.00    2.16
  14  -5 -14   -0.00    2.97
  14   5 -14   -0.00    2.89
  14   5 -14    0.75    2.83
 -14   5  15    0.00    2.19
  14  -5 -15    5.19    4.27
  14   5 -15    6.36    4.29
  14   5 -15    0.00    3.73
 -14   5  16    4.86    3.38
  14  -5 -16   14.26    6.25
  14   5 -16    9.20    4.92
  14   5 -16   10.70    5.48
 -14   5  17    1.69    2.39
  14  -5 -17    0.75    2.91
  14   5 -17    0.83    2.60
  14   5 -17    2.79    3.83
 -14   5  18    4.36    3.34
  14  -5 -18   -0.00    2.78
 -14   5  19    0.00    2.21
  14  -5 -19   -0.00    3.24
 -14   6   1    1.71    3.01
  14   6  -1   11.60    4.80
 -14   6   2    5.49    3.97
  14   6  -2    7.38    4.63
  14   6  -2    0.89    3.93
 -14   6   3    1.85    2.94
  14   6  -3    2.74    2.94
  14   6  -3    2.05    3.91
 -14   6   4   10.05    4.44
  14   6  -4    3.19    3.75
  14   6  -4    3.72    4.34
 -14   6   5   -0.00    2.27
  14   6  -5   -0.00    3.19
  14   6  -5    3.18    4.06
 -14   6   6   -0.00    1.96
  14  -6  -6    1.85    3.73
  14   6  -6   -0.00    2.45
  14   6  -6    4.41    4.61
 -14   6   7    8.95    4.06
  14  -6  -7    0.11    2.74
  14   6  -7    3.95    4.15
  14   6  -7    0.00    3.73
 -14   6   8   -0.00    2.39
  14  -6  -8    6.13    4.77
  14   6  -8    2.26    3.01
  14   6  -8    6.61    4.68
 -14   6   9    4.41    3.59
  14  -6  -9    0.00    2.57
  14   6  -9    3.08    3.51
  14   6  -9    1.91    3.63
 -14   6  10   -0.00    2.06
  14  -6 -10    0.96    2.38
  14   6 -10    1.71    2.98
  14   6 -10    1.04    3.48
 -14   6  11    4.77    3.19
  14  -6 -11    4.67    4.69
  14   6 -11    2.32    2.80
  14   6 -11    6.01    4.67
 -14   6  12   -0.00    2.55
  14  -6 -12    0.76    3.04
  14   6 -12    0.67    2.92
  14   6 -12   -0.00    3.09
 -14   6  13    1.60    2.83
  14  -6 -13    4.79    4.37
  14   6 -13   -0.00    2.51
  14   6 -13   -0.00    2.97
 -14   6  14    2.76    3.23
  14  -6 -14    1.46    3.13
  14   6 -14    1.70    3.17
  14   6 -14    1.77    3.21
 -14   6  15    1.45    2.31
  14  -6 -15   -0.00    2.89
  14   6 -15    1.63    3.15
  14   6 -15    3.68    3.85
 -14   6  16    2.26    2.44
  14  -6 -16    4.72    3.77
  14   6 -16    5.57    3.97
  14   6 -16   -0.00    2.81
 -14   6  17    0.98    2.11
  14  -6 -17    0.77    2.75
 -14   6  18    4.48    3.10
  14  -6 -18    0.14    2.72
 -14   6  19    1.63    2.83
 -14   7   1    0.60    3.19
  14   7  -1    4.37    3.55
 -14   7   2   -0.00    2.79
  14   7  -2    3.01    3.16
  14   7  -2   -0.00    2.70
 -14   7   3   -0.00    2.18
  14   7  -3    2.51    2.72
  14   7  -3    0.00    3.42
 -14   7   4    0.00    3.10
  14   7  -4    0.75    2.82
  14   7  -4    0.82    3.17
 -14   7   5    5.21    3.87
  14   7  -5   11.54    5.43
  14   7  -5    6.30    6.06
 -14   7   6    2.05    3.33
  14   7  -6    5.47    4.45
  14   7  -6    2.55    3.69
 -14   7   7    2.24    3.05
  14   7  -7    2.45    3.38
  14   7  -7   -0.00    3.62
 -14   7   8    3.35    3.44
  14  -7  -8    0.00    2.98
  14   7  -8   -0.00    2.62
  14   7  -8   -0.00    3.47
 -14   7   9    0.67    2.17
  14  -7  -9   -0.00    2.78
  14   7  -9    2.85    3.27
  14   7  -9    3.11    3.90
 -14   7  10   -0.00    2.51
  14  -7 -10    5.04    4.60
  14   7 -10    0.00    2.86
  14   7 -10   -0.00    4.51
 -14   7  11    5.45    3.87
  14  -7 -11    3.51    3.82
  14   7 -11    3.23    3.23
  14   7 -11    3.10    4.13
 -14   7  12   -0.00    2.41
  14  -7 -12    0.00    2.71
  14   7 -12    1.51    3.59
  14   7 -12    0.08    3.12
 -14   7  13    3.11    2.84
  14  -7 -13   -0.00    3.43
  14   7 -13    0.00    2.53
  14   7 -13   -0.00    2.72
 -14   7  14    2.92    2.94
  14  -7 -14   -0.00    3.09
  14   7 -14    0.98    3.09
  14   7 -14   -0.00    2.49
 -14   7  15    4.83    3.74
  14  -7 -15    7.62    5.08
  14   7 -15    4.02    3.93
  14   7 -15    3.61    4.32
 -14   7  16   -0.00    2.52
  14  -7 -16   -0.00    2.61
  14   7 -16    3.13    3.38
 -14   7  17    1.98    2.49
  14  -7 -17   -0.00    3.29
 -14   7  18   -0.00    2.66
 -14   7  19    3.52    3.17
 -14   8   1    0.00    2.65
  14   8  -1    0.72    3.31
 -14   8   2   -0.00    3.06
  14   8  -2    3.77    4.01
 -14   8   3   -0.00    2.38
  14   8  -3    3.07    4.38
 -14   8   4    0.00    2.58
  14   8  -4    0.00    3.13
 -14   8   5    1.02    2.54
  14   8  -5    2.04    3.52
 -14   8   6    1.62    3.03
  14   8  -6   -0.00    3.10
 -14   8   7    7.90    4.33
  14   8  -7    5.64    4.01
 -14   8   8    1.05    3.11
  14   8  -8    0.56    3.55
 -14   8   9    0.00    2.73
  14  -8  -9    2.01    3.91
  14   8  -9    1.66    4.11
 -14   8  10    1.92    3.06
  14  -8 -10   -0.00    3.11
  14   8 -10    0.11    2.96
 -14   8  11    0.00    3.17
  14  -8 -11    2.78    3.44
  14   8 -11    2.72    3.67
  14   8 -11    0.13    4.11
 -14   8  12    0.18    3.09
  14  -8 -12   -0.00    3.56
  14   8 -12   -0.00    3.09
  14   8 -12    0.00    4.20
 -14   8  13   11.70    5.25
  14  -8 -13   -0.00    3.63
  14   8 -13    5.53    4.35
  14   8 -13    6.69    4.66
 -14   8  14    0.86    2.78
  14  -8 -14    1.42    3.05
  14   8 -14   -0.00    3.11
 -14   8  15   -0.00    2.59
  14  -8 -15   -0.00    2.63
  14   8 -15    0.00    3.23
 -14   8  16   -0.00    2.74
  14  -8 -16    3.04    3.45
 -14   8  17    1.37    2.95
 -14   8  18   -0.00    2.47
 -14   8  19    1.27    2.62
 -14   8  20    1.10    2.63
  14   9  -5    5.12    4.43
  14   9  -6   -0.00    2.10
  14   9  -7    2.13    3.36
  14   9  -8    0.76    3.13
  14   9  -9   -0.00    2.45
  14   9 -10   -0.00    3.00
  14  -9 -11    3.14    3.91
  14   9 -11    9.61    4.79
  14  -9 -12   -0.00    2.73
  14   9 -12   -0.00    3.70
  14  -9 -13    2.10    3.54
  14   9 -13    6.81    4.59
  14  -9 -14   -0.00    2.80
  14   9 -14    1.25    3.58
  14  -9 -15    1.77    3.55
  14   9 -15    3.39    3.99
  14 -10 -13   -0.00    2.50
 -13   0   1   31.50    8.02
  13   0  -1   37.91   10.00
 -13   0   2    0.70    2.38
  13   0  -2    0.00    3.38
 -13   0   3    5.59    3.99
  13   0  -3    7.54    5.02
 -13   0   4    4.63    3.85
  13   0  -4    0.44    2.80
 -13   0   5    7.40    3.92
  13   0  -5    5.15    4.23
 -13   0   6   -0.00    2.71
  13   0  -6    0.00    3.21
 -13   0   7   11.38    4.99
  13   0  -7   14.02    6.14
 -13   0   8   -0.00    1.79
  13   0  -8    2.60    3.40
 -13   0   9    3.03    3.20
  13   0  -9    4.11    3.94
 -13   0  10    0.72    2.81
  13   0 -10    2.86    4.05
 -13   0  11   20.26    6.17
  13   0 -11   19.70    7.10
 -13   0  12    1.72    3.11
  13   0 -12    1.46    3.00
 -13   0  13   16.18    5.74
  13   0 -13   11.66    5.70
 -13   0  14   -0.00    2.09
  13   0 -14    0.96    3.05
 -13   0  15   -0.00    2.42
  13   0 -15   -0.00    2.20
 -13   0  16    0.94    1.93
  13   0 -16   -0.00    2.19
 -13   0  17   13.84    5.25
  13   0 -17   16.73    5.95
 -13   0  18    1.92    2.65
  13   0 -18    5.32    3.68
  13   0 -19    5.28    3.87
  13   0 -20    0.42    2.82
  13   0 -21    1.24    3.20
  13   0 -22   -0.00    2.72
  13   0 -23    8.41    4.84
  13   0 -24   -0.00    3.57
 -13   1   1   11.76    4.75
  13  -1  -1    5.17    4.21
  13   1  -1    0.00    2.41
 -13  -1   1    1.95    3.04
 -13   1   2    1.79    2.91
  13  -1  -2    1.84    3.59
  13   1  -2   -0.00    3.17
 -13  -1   2   -0.00    2.72
 -13   1   3    4.04    4.01
  13  -1  -3    0.53    2.31
  13   1  -3   -0.00    3.30
 -13  -1   3    3.06    3.02
 -13   1   4    0.42    2.92
  13  -1  -4    0.71    2.79
  13   1  -4   -0.00    3.38
 -13  -1   4    0.86    2.85
 -13   1   5   25.99    7.32
  13  -1  -5   36.08    9.45
  13   1  -5   47.25   10.72
 -13  -1   5   39.71    8.82
 -13   1   6    1.05    2.76
  13  -1  -6    2.83    3.88
  13   1  -6    0.00    2.81
 -13  -1   6    1.27    2.76
 -13   1   7    2.47    2.80
  13  -1  -7   10.79    5.11
  13   1  -7    7.19    4.74
 -13  -1   7    4.01    3.23
 -13   1   8    4.08    2.89
  13  -1  -8    1.58    3.21
  13   1  -8    1.55    3.19
 -13  -1   8   -0.00    2.19
 -13   1   9   23.26    6.32
  13  -1  -9    8.78    5.40
  13   1  -9   13.31    6.19
 -13  -1   9    8.69    4.46
 -13   1  10    0.39    2.50
  13  -1 -10    3.99    4.41
  13   1 -10   -0.00    4.13
 -13  -1  10    1.98    2.37
 -13   1  11    0.00    2.39
  13  -1 -11    2.44    3.67
  13   1 -11    0.00    3.06
 -13  -1  11    4.47    3.83
 -13   1  12   -0.00    2.27
  13  -1 -12    0.00    3.67
  13   1 -12    1.22    3.23
 -13  -1  12    0.22    1.62
 -13   1  13    1.14    2.85
  13  -1 -13    1.84    3.21
  13   1 -13    4.00    3.81
 -13  -1  13    6.08    3.71
 -13   1  14   -0.00    1.99
  13  -1 -14   -0.00    3.30
  13   1 -14   -0.00    2.40
 -13  -1  14    0.25    2.23
 -13   1  15    5.72    3.84
  13  -1 -15   17.59    5.97
  13   1 -15    6.86    4.72
 -13  -1  15   23.87    6.73
 -13   1  16   -0.00    1.78
  13  -1 -16    0.00    3.32
  13   1 -16    0.92    1.94
 -13  -1  16    0.40    2.17
 -13   1  17   -0.00    2.17
  13  -1 -17   -0.00    2.18
  13   1 -17   -0.00    2.84
 -13  -1  17   -0.00    2.16
 -13   1  18    1.91    3.07
  13  -1 -18   -0.00    3.01
  13   1 -18   -0.00    3.36
 -13  -1  18   -0.00    2.39
 -13   1  19   -1.97    3.01
  13  -1 -19    7.63    4.34
  13   1 -19    7.73    4.29
  13  -1 -20    0.00    2.52
  13   1 -20    1.20    3.41
  13  -1 -21    0.00    2.95
  13   1 -21    3.96    4.15
  13  -1 -22   -0.00    3.34
  13   1 -22    3.93    3.58
  13  -1 -23    1.02    2.77
  13   1 -23   -0.00    2.92
  13  -1 -24    0.83    2.81
  13   1 -24    1.26    3.00
 -13   2   1   16.35    5.92
  13  -2  -1   25.13    7.84
  13   2  -1   19.70    7.72
 -13  -2   1   13.96    5.92
 -13   2   2   -0.00    2.48
  13  -2  -2    3.28    3.38
  13   2  -2   -0.00    3.36
 -13  -2   2    0.62    2.60
 -13   2   3    5.22    3.54
  13  -2  -3    1.03    3.77
  13   2  -3   -0.00    3.74
 -13  -2   3    0.44    3.43
 -13   2   4    1.27    2.47
  13  -2  -4    2.88    4.28
  13   2  -4    0.30    3.58
 -13  -2   4    3.42    3.02
 -13   2   5    3.97    3.51
  13  -2  -5    1.40    3.91
  13   2  -5    3.07    4.95
 -13  -2   5    2.97    3.00
 -13   2   6    3.10    3.03
  13  -2  -6   -0.00    3.62
  13   2  -6    0.03    3.20
 -13  -2   6    1.10    2.93
 -13   2   7   15.78    5.56
  13  -2  -7   12.50    5.99
  13   2  -7   16.27    6.59
 -13  -2   7   17.04    5.93
 -13   2   8    3.77    3.17
  13  -2  -8    4.50    3.77
  13   2  -8    0.00    3.88
 -13  -2   8    1.83    2.81
  13  -2  -9    0.92    2.99
  13   2  -9    8.63    5.16
 -13  -2   9    1.86    2.57
 -13   2  10    1.69    2.41
  13  -2 -10   -0.00    3.93
  13   2 -10   -0.00    3.15
 -13  -2  10    0.00    1.86
 -13   2  11    7.56    4.05
  13  -2 -11    4.00    4.37
  13   2 -11    8.24    5.27
 -13  -2  11   24.56    6.69
 -13   2  12    1.03    2.95
  13  -2 -12    1.06    3.63
  13   2 -12    0.36    3.12
 -13  -2  12    2.69    3.17
 -13   2  13    7.39    3.88
  13  -2 -13    4.44    4.09
  13   2 -13    3.71    3.98
 -13  -2  13   15.57    5.26
 -13   2  14    2.17    3.07
  13  -2 -14    3.15    3.00
  13   2 -14    0.00    2.09
 -13  -2  14   -0.00    2.95
 -13   2  15    1.47    2.67
  13  -2 -15    3.94    3.46
  13   2 -15   -0.00    2.96
 -13  -2  15    5.33    3.48
 -13   2  16    1.38    2.21
  13  -2 -16    0.00    2.32
  13   2 -16   -0.00    2.80
 -13  -2  16    0.00    2.42
 -13   2  17    5.85    3.31
  13  -2 -17    0.00    1.90
  13   2 -17   12.59    5.37
 -13  -2  17    2.62    3.19
 -13   2  18    1.83    2.70
  13  -2 -18    1.45    2.46
  13   2 -18    0.00    2.83
 -13  -2  18    0.00    2.56
 -13   2  19    2.19    2.24
  13  -2 -19   -0.00    1.75
  13   2 -19    1.15    3.52
  13  -2 -20    0.26    2.49
  13   2 -20   -0.00    2.71
  13  -2 -21    8.46    4.67
  13   2 -21    4.29    3.88
  13  -2 -22    2.02    3.70
  13   2 -22    3.84    3.68
  13  -2 -23   12.17    5.14
  13   2 -23    0.43    3.60
  13  -2 -24    1.84    2.57
 -13   3   1    0.90    2.95
  13  -3  -1    1.59    3.90
  13   3  -1    3.21    3.99
 -13  -3   1    1.48    3.60
 -13   3   2   -0.00    2.27
  13  -3  -2    0.64    2.31
  13   3  -2    1.25    2.71
 -13  -3   2   -0.00    3.12
 -13   3   3   -0.00    2.73
  13  -3  -3    6.33    4.36
  13   3  -3    0.58    3.24
 -13  -3   3    7.26    4.12
 -13   3   4    0.23    2.71
  13  -3  -4    9.07    4.76
  13   3  -4   11.66    5.77
 -13  -3   4    0.98    2.35
 -13   3   5   14.15    5.32
  13  -3  -5   11.08    5.69
  13   3  -5   14.59    6.28
 -13  -3   5   11.00    4.93
 -13   3   6    3.89    3.09
  13  -3  -6   -0.00    2.35
  13   3  -6    0.36    3.19
 -13  -3   6    0.11    2.95
 -13   3   7    1.58    2.68
  13  -3  -7    0.60    2.44
  13   3  -7   -0.00    3.33
 -13  -3   7    1.19    2.38
 -13   3   8   -0.00    2.64
  13  -3  -8    2.83    3.91
  13   3  -8    3.38    4.46
 -13  -3   8    3.66    3.29
 -13   3   9   15.48    5.05
  13  -3  -9   12.38    5.90
  13   3  -9    6.48    4.01
 -13  -3   9   12.84    5.24
 -13   3  10    3.45    3.45
  13  -3 -10    0.00    3.14
  13   3 -10    1.63    3.06
 -13  -3  10    3.77    3.50
 -13   3  11    2.32    3.03
  13  -3 -11    5.76    4.44
  13   3 -11    6.50    4.73
 -13  -3  11   14.14    5.34
 -13   3  12   -0.00    2.40
  13  -3 -12    0.42    3.33
  13   3 -12   -0.00    3.08
 -13  -3  12   -0.00    2.65
 -13   3  13    1.82    2.66
  13  -3 -13    0.00    3.56
  13   3 -13    0.05    3.42
 -13  -3  13    1.02    2.73
 -13   3  14    2.07    2.89
  13  -3 -14    0.00    3.18
  13   3 -14    1.74    4.05
 -13  -3  14    1.66    2.73
 -13   3  15    7.35    4.10
  13  -3 -15    5.93    4.85
  13   3 -15    9.19    4.97
 -13  -3  15   14.38    5.40
 -13   3  16    6.07    4.01
  13  -3 -16    3.84    4.29
  13   3 -16   -0.00    3.00
 -13  -3  16    2.26    3.45
 -13   3  17   -0.00    1.96
  13  -3 -17   -0.00    3.97
  13   3 -17   -0.00    3.13
 -13  -3  17    0.00    2.45
 -13   3  18    1.50    2.30
  13  -3 -18    4.03    3.92
  13   3 -18   -0.00    2.58
 -13   3  19    7.44    4.18
  13  -3 -19    7.19    5.03
  13   3 -19    8.53    5.19
  13  -3 -20    5.97    4.96
  13   3 -20    6.15    4.41
  13  -3 -21   -0.00    2.28
  13   3 -21    0.00    2.94
  13  -3 -22    0.55    3.19
  13   3 -22    0.00    3.15
  13  -3 -23   -0.00    2.58
  13   3 -23    4.90    3.72
 -13   4   1    8.82    4.17
  13  -4  -1    9.26    5.07
  13   4  -1    7.44    5.39
 -13  -4   1    5.72    4.38
 -13   4   2    4.01    3.37
  13  -4  -2    4.63    4.45
  13   4  -2    2.39    3.61
 -13  -4   2    1.41    3.27
 -13   4   3    1.97    2.96
  13  -4  -3    7.71    4.67
  13   4  -3    7.68    5.47
 -13  -4   3    4.23    3.53
 -13   4   4    0.00    2.16
  13  -4  -4   -0.00    1.80
  13   4  -4   -0.00    3.25
 -13  -4   4    1.35    3.07
 -13   4   5    1.65    2.56
  13  -4  -5    0.18    2.31
  13   4  -5    1.80    2.50
 -13  -4   5    0.00    2.28
 -13   4   6    5.02    3.65
  13  -4  -6    1.09    3.10
  13   4  -6    4.80    4.29
 -13  -4   6    9.03    4.18
 -13   4   7   13.42    5.13
  13  -4  -7   10.49    5.33
  13   4  -7    0.00    4.15
 -13  -4   7    8.37    4.24
 -13   4   8    0.00    2.11
  13  -4  -8    4.97    4.64
  13   4  -8    3.18    3.27
 -13  -4   8   10.28    4.53
 -13   4   9    2.71    3.37
  13  -4  -9   -0.00    3.16
  13   4  -9   -0.00    3.21
 -13  -4   9    3.26    3.44
 -13   4  10   -0.00    2.38
  13  -4 -10    0.00    3.65
  13   4 -10   -0.00    3.46
 -13  -4  10   -0.00    3.19
 -13   4  11   16.51    5.35
  13  -4 -11   11.11    5.71
  13   4 -11    5.29    4.28
 -13  -4  11    7.08    4.14
 -13   4  12    1.25    2.46
  13  -4 -12    1.61    3.94
  13   4 -12    7.06    4.50
 -13  -4  12    5.21    3.97
 -13   4  13    7.33    4.01
  13  -4 -13    6.69    4.83
  13   4 -13   13.55    6.35
 -13  -4  13    4.31    3.92
 -13   4  14    1.10    1.96
  13  -4 -14    1.33    3.21
  13   4 -14    3.47    3.50
 -13  -4  14    0.97    2.67
 -13   4  15    1.10    2.59
  13  -4 -15    2.61    3.46
  13   4 -15    2.09    3.74
 -13  -4  15    0.00    2.11
 -13   4  16    2.36    2.60
  13  -4 -16    0.00    3.98
  13   4 -16    3.76    3.92
 -13  -4  16   -0.00    2.87
 -13   4  17    1.01    2.03
  13  -4 -17    9.03    5.25
  13   4 -17    2.16    2.88
  13   4 -17    8.87    4.58
 -13  -4  17    4.56    3.24
 -13   4  18    0.00    2.18
  13  -4 -18    3.21    3.13
  13   4 -18    0.00    2.94
  13   4 -18    1.21    2.95
 -13   4  19    2.39    3.06
  13  -4 -19    1.54    2.88
  13   4 -19    1.08    3.07
 -13   4  20   -0.00    2.09
  13  -4 -20    2.65    3.07
  13   4 -20    0.28    3.36
  13  -4 -21    7.90    4.51
  13   4 -21    4.29    4.16
  13  -4 -22    1.12    2.14
  13   4 -22    3.68    3.69
  13  -4 -23    7.65    4.42
 -13   5   1    3.05    3.19
  13   5  -1    6.61    4.00
  13   5  -1    3.86    3.97
 -13  -5   1    2.49    3.08
 -13   5   2    0.32    1.98
  13  -5  -2   -0.00    3.18
  13   5  -2    1.65    3.21
  13   5  -2    0.51    2.68
 -13  -5   2    4.42    3.55
 -13   5   3    2.45    2.81
  13  -5  -3    3.83    4.37
  13   5  -3    3.65    3.28
  13   5  -3    2.74    3.66
 -13  -5   3    6.29    4.24
 -13   5   4    0.00    1.70
  13  -5  -4    3.42    4.07
  13   5  -4    1.66    2.75
  13   5  -4    0.00    3.70
 -13  -5   4    0.00    2.71
 -13   5   5    8.68    4.39
  13  -5  -5   13.53    6.21
  13   5  -5   12.71    5.20
  13   5  -5    6.19    5.25
 -13  -5   5   11.97    5.41
 -13   5   6   -0.00    1.63
  13  -5  -6    0.00    3.02
  13   5  -6    2.37    2.84
  13   5  -6   -0.00    4.22
 -13  -5   6   -0.00    2.26
 -13   5   7    0.81    2.27
  13  -5  -7    0.00    2.78
  13   5  -7    0.47    3.68
  13   5  -7    2.58    3.74
 -13  -5   7    0.00    3.10
 -13   5   8    0.00    2.07
  13  -5  -8    9.73    5.01
  13   5  -8   -0.00    2.26
  13   5  -8    1.18    2.78
 -13  -5   8    0.23    2.82
 -13   5   9    3.61    3.60
  13  -5  -9    8.56    5.41
  13   5  -9    2.49    3.97
  13   5  -9    5.68    4.48
 -13  -5   9   11.04    5.08
 -13   5  10    3.82    3.46
  13  -5 -10    3.99    3.97
  13   5 -10    8.69    4.32
  13   5 -10   12.01    5.86
 -13  -5  10   12.20    4.96
 -13   5  11    8.62    4.37
  13  -5 -11    3.75    4.47
  13   5 -11    4.68    4.06
  13   5 -11    5.34    4.64
 -13  -5  11    5.80    3.93
 -13   5  12    1.61    2.66
  13  -5 -12    0.00    3.88
  13   5 -12    0.15    2.71
  13   5 -12   -0.00    4.46
 -13   5  13    8.99    4.14
  13  -5 -13    3.38    3.48
  13   5 -13    3.35    3.00
  13   5 -13    0.00    3.93
 -13   5  14    0.35    2.65
  13  -5 -14    4.29    4.16
  13   5 -14    5.50    3.77
  13   5 -14   11.50    5.87
 -13   5  15   11.68    4.70
  13  -5 -15    5.96    4.01
  13   5 -15   29.53    7.20
  13   5 -15    7.26    5.28
 -13   5  16   -0.00    2.40
  13  -5 -16    4.56    4.39
  13   5 -16    3.22    3.11
  13   5 -16    1.02    3.08
 -13   5  17   -0.00    2.02
  13  -5 -17   -0.00    3.30
  13   5 -17   -0.00    3.10
  13   5 -17   -0.00    3.13
 -13   5  18    2.29    2.65
  13  -5 -18    6.20    3.74
  13   5 -18    5.53    3.95
 -13   5  19    5.48    3.56
  13  -5 -19    3.41    3.62
  13   5 -19    5.06    4.52
 -13   5  20    1.87    2.33
  13  -5 -20   -0.00    3.04
  13   5 -20    4.61    4.04
  13  -5 -21   -0.00    3.10
  13   5 -21    3.99    3.75
  13  -5 -22    0.75    2.87
 -13   6   1    7.83    4.55
  13   6  -1    4.34    3.83
  13   6  -1    9.07    5.69
 -13   6   2    5.63    3.83
  13   6  -2    1.81    3.11
  13   6  -2   -0.00    3.39
 -13   6   3    3.64    3.21
  13   6  -3    3.36    3.07
  13   6  -3    5.83    4.56
 -13   6   4    7.48    4.24
  13  -6  -4    0.93    3.13
  13   6  -4    0.33    3.01
  13   6  -4    5.74    4.67
 -13   6   5   -0.00    3.37
  13  -6  -5    0.10    4.05
  13   6  -5   -0.00    2.35
  13   6  -5   -0.00    2.89
 -13   6   6    7.79    4.48
  13  -6  -6    6.39    4.44
  13   6  -6    4.13    3.62
  13   6  -6   -0.00    3.27
 -13   6   7    3.14    3.80
  13  -6  -7    0.81    3.05
  13   6  -7    6.00    3.99
  13   6  -7   -0.00    2.93
 -13   6   8    0.00    2.82
  13  -6  -8    2.82    3.39
  13   6  -8    6.68    4.11
  13   6  -8    0.00    3.39
 -13   6   9   -0.00    2.25
  13  -6  -9    2.32    3.55
  13   6  -9   -0.00    2.61
  13   6  -9    0.05    3.16
 -13   6  10    1.05    3.07
  13  -6 -10    0.00    3.02
  13   6 -10    1.19    2.81
  13   6 -10   -0.00    3.06
 -13   6  11    3.32    3.55
  13  -6 -11   -0.00    3.40
  13   6 -11    3.04    3.20
  13   6 -11    4.95    4.19
 -13   6  12    1.54    3.32
  13  -6 -12    6.23    4.44
  13   6 -12    2.34    3.19
  13   6 -12    9.94    5.14
 -13   6  13   10.06    4.45
  13  -6 -13    6.12    4.67
  13   6 -13    8.81    4.68
  13   6 -13    1.40    3.25
 -13   6  14   -0.00    2.54
  13  -6 -14   -0.00    2.76
  13   6 -14    2.15    3.61
  13   6 -14    0.00    3.00
 -13   6  15    0.00    2.77
  13  -6 -15    1.09    3.77
  13   6 -15    2.03    3.52
  13   6 -15    2.58    3.90
 -13   6  16    2.78    2.80
  13  -6 -16   10.46    4.84
  13   6 -16    3.94    3.42
  13   6 -16    9.03    4.85
 -13   6  17   -0.00    2.32
  13  -6 -17    1.07    3.38
  13   6 -17   -0.00    2.52
  13   6 -17    3.78    3.83
 -13   6  18    1.00    2.58
  13  -6 -18   -0.00    3.41
  13   6 -18    0.00    3.76
 -13   6  19    1.37    2.58
  13  -6 -19    1.36    3.62
  13   6 -19    0.88    3.07
 -13   6  20    0.68    1.90
  13  -6 -20   -0.00    2.99
  13   6 -20    0.88    2.74
  13  -6 -21    1.03    2.94
 -13   7   1   -0.00    2.20
  13   7  -1    0.00    2.77
  13   7  -1    0.00    3.35
 -13   7   2    3.02    3.29
  13   7  -2    0.51    2.92
  13   7  -2   -0.00    3.92
 -13   7   3    0.85    2.31
  13   7  -3   -0.00    2.96
  13   7  -3   -3.99    4.63
 -13   7   4   20.51    6.33
  13   7  -4   13.76    5.74
  13   7  -4   16.46    7.47
 -13   7   5    5.62    4.23
  13  -7  -5    4.64    3.99
  13   7  -5    3.82    3.56
  13   7  -5    8.07    5.48
 -13   7   6    0.00    2.38
  13  -7  -6    1.87    3.75
  13   7  -6    4.13    3.82
  13   7  -6    0.00    2.91
 -13   7   7    0.00    2.42
  13  -7  -7   -0.00    2.76
  13   7  -7   -0.00    2.89
  13   7  -7    1.28    4.03
 -13   7   8   -0.00    2.43
  13  -7  -8   -0.00    1.92
  13   7  -8    2.10    3.46
  13   7  -8    0.12    2.85
 -13   7   9    8.65    4.21
  13  -7  -9    3.10    4.24
  13   7  -9   11.06    5.30
  13   7  -9    2.20    3.92
 -13   7  10   10.04    4.37
  13  -7 -10    2.54    3.32
  13   7 -10    0.00    3.39
  13   7 -10    2.45    3.57
 -13   7  11   -0.00    3.13
  13  -7 -11   -0.00    2.86
  13   7 -11   -0.00    2.37
  13   7 -11    1.51    3.13
 -13   7  12   -0.00    2.65
  13  -7 -12    1.92    2.62
  13   7 -12   -0.00    2.51
  13   7 -12    0.95    3.38
 -13   7  13   -0.00    2.73
  13  -7 -13   -0.00    2.33
  13   7 -13    3.03    3.53
  13   7 -13    1.12    4.05
 -13   7  14    4.16    3.35
  13  -7 -14    3.00    3.93
  13   7 -14    2.93    3.62
  13   7 -14    2.35    3.33
 -13   7  15    0.51    2.34
  13  -7 -15   -0.00    3.01
  13   7 -15    0.94    2.72
  13   7 -15   10.20    5.56
 -13   7  16    0.79    2.41
  13  -7 -16    0.00    3.11
  13   7 -16   10.32    4.62
  13   7 -16   -0.00    3.58
 -13   7  17    0.00    2.43
  13  -7 -17   -0.00    3.26
  13   7 -17   -0.00    3.03
 -13   7  18    0.00    2.34
  13  -7 -18   -0.00    3.00
  13   7 -18    0.00    3.24
 -13   7  19    2.02    2.86
  13  -7 -19   -0.00    2.92
 -13   7  20    2.53    3.04
  13  -7 -20    1.02    2.58
 -13   8   1    2.75    3.18
  13   8  -1    1.14    2.91
 -13   8   2    5.22    4.30
  13   8  -2    8.46    4.71
 -13   8   3    4.54    3.57
  13   8  -3    1.50    3.42
 -13   8   4    0.00    3.12
  13   8  -4    1.46    2.75
 -13   8   5    2.61    3.58
  13   8  -5    1.39    3.62
 -13   8   6   14.57    5.81
  13   8  -6    4.05    4.48
 -13   8   7    1.29    2.67
  13  -8  -7    0.31    3.46
  13   8  -7    1.05    2.42
 -13   8   8    7.78    4.13
  13  -8  -8    1.35    3.69
  13   8  -8   17.40    5.79
 -13   8   9    4.67    3.61
  13  -8  -9   -0.00    2.65
  13   8  -9    0.31    3.06
 -13   8  10    0.00    2.24
  13  -8 -10    0.00    3.05
  13   8 -10    3.33    3.65
 -13   8  11   -0.00    2.31
  13  -8 -11    2.88    3.65
  13   8 -11   -0.00    2.89
 -13   8  12    9.12    4.08
  13  -8 -12   13.60    5.96
  13   8 -12    4.28    3.81
 -13   8  13    4.35    3.52
  13  -8 -13    0.00    2.63
  13   8 -13    0.60    2.03
  13   8 -13   -0.00    2.46
 -13   8  14    2.36    2.83
  13  -8 -14    2.77    3.83
  13   8 -14    0.00    2.43
  13   8 -14    2.03    3.27
 -13   8  15    1.71    2.60
  13  -8 -15    0.76    3.04
  13   8 -15   -0.00    2.57
  13   8 -15   -0.00    3.29
 -13   8  16    8.75    4.60
  13  -8 -16    4.52    4.17
  13   8 -16    8.63    4.73
  13   8 -16   10.21    5.73
 -13   8  17    0.73    2.83
  13  -8 -17   -0.00    3.36
  13   8 -17   -0.00    3.11
 -13   8  18    0.00    2.67
  13  -8 -18    2.20    3.39
 -13   8  19    2.40    2.94
  13  -8 -19    0.00    2.60
 -13   8  20    2.10    3.07
 -13   9   1   -0.00    2.70
  13   9  -1    0.36    3.24
 -13   9   2    0.06    2.22
  13   9  -2    0.00    3.14
 -13   9   3    7.87    4.34
  13   9  -3    3.31    3.72
 -13   9   4    5.60    4.35
  13   9  -4    4.66    3.81
 -13   9   5   -0.00    2.36
  13   9  -5   -0.00    2.56
 -13   9   6    2.24    3.22
  13   9  -6    1.26    3.46
 -13   9   7    0.00    3.22
  13   9  -7    1.64    3.29
 -13   9   8    4.61    3.33
  13   9  -8    3.89    4.20
 -13   9   9    0.16    2.49
  13  -9  -9   -0.00    3.42
  13   9  -9    2.28    2.92
 -13   9  10   11.20    4.89
  13  -9 -10    3.32    3.66
  13   9 -10    5.97    4.43
 -13   9  11    1.64    3.00
  13  -9 -11    2.61    3.79
  13   9 -11   -0.00    2.74
 -13   9  12    2.52    2.95
  13  -9 -12    1.29    3.18
  13   9 -12    0.00    3.16
 -13   9  13    5.72    4.13
  13  -9 -13    0.94    2.86
  13   9 -13    0.92    2.87
 -13   9  14    4.14    3.77
  13  -9 -14   -0.00    3.44
  13   9 -14    4.47    3.53
 -13   9  15    0.00    1.73
  13  -9 -15    1.67    3.43
  13   9 -15    0.20    2.65
 -13   9  16    5.82    4.27
  13  -9 -16    3.24    3.93
 -13   9  17    2.62    3.06
  13  -9 -17    1.37    3.19
 -13   9  18    1.02    2.65
  13  -9 -18    1.34    2.78
 -13   9  19   -0.00    2.78
 -13   9  20   11.23    5.01
 -13  10   1    1.62    2.81
  13  10  -1    3.28    3.62
 -13  10   2    6.70    3.85
  13  10  -2    3.48    3.68
 -13  10   3   -0.00    3.16
  13  10  -3    0.70    3.19
 -13  10   4    0.00    2.58
  13  10  -4    1.86    3.74
 -13  10   5    0.84    3.00
  13  10  -5    0.93    2.75
 -13  10   6    7.03    4.45
  13  10  -6    3.97    3.82
 -13  10   7   -0.00    2.92
  13  10  -7    0.76    2.64
 -13  10   8    8.90    4.57
  13  10  -8   11.93    5.71
 -13  10   9    1.62    2.48
  13  10  -9    1.34    3.32
 -13  10  10    0.99    2.65
  13  10 -10   -0.00    2.73
 -13  10  11    0.63    3.29
  13 -10 -11   -0.00    2.51
  13  10 -11    3.50    2.87
 -13  10  12    4.99    4.17
  13 -10 -12    6.29    5.17
  13  10 -12   13.06    5.43
 -13  10  13   -0.00    3.01
  13 -10 -13   -0.00    2.74
  13  10 -13    0.00    3.00
 -13  10  14   -0.00    2.51
  13 -10 -14    0.01    3.28
  13  10 -14    0.59    2.24
 -13  10  15    1.56    3.60
  13 -10 -15    0.28    2.83
  13  10 -15    1.30    2.66
 -13  10  16    3.49    3.16
  13 -10 -16    0.00    2.68
  13  11  -6    1.46    2.44
  13  11  -7    1.11    2.79
  13  11  -8    4.53    4.70
  13  11  -9    3.57    3.87
  13  11 -10   10.41    5.38
  13  11 -11    2.29    2.66
  13  11 -12   -0.00    1.99
  13 -11 -13    0.98    3.31
  13  11 -13   -0.00    2.17
  13 -11 -14    5.46    4.35
  13  11 -14    2.96    3.46
  13 -11 -15    2.85    3.52
 -12   0   1   -0.00    1.95
  12   0  -1    1.02    2.89
 -12   0   2    7.67    3.99
  12   0  -2   16.47    6.39
 -12   0   3   -0.00    2.61
  12   0  -3    3.42    3.87
 -12   0   4    0.87    2.65
  12   0  -4    4.63    3.56
 -12   0   5    0.90    2.54
  12   0  -5   -0.00    2.65
 -12   0   6   53.40   10.30
  12   0  -6   52.29   11.35
 -12   0   7   -0.00    2.06
  12   0  -7    1.13    3.61
 -12   0   8    6.81    3.61
  12   0  -8    5.95    4.32
 -12   0   9    1.14    2.80
  12   0  -9    2.39    3.33
 -12   0  10   45.02    9.04
  12   0 -10   36.84    9.32
 -12   0  11   -0.00    2.31
  12   0 -11    1.15    2.67
 -12   0  12   24.66    6.58
  12   0 -12    9.67    5.29
 -12   0  13   -0.00    1.91
  12   0 -13   -0.00    2.76
 -12   0  14    1.41    2.07
  12   0 -14    2.27    3.11
 -12   0  15    0.16    2.31
  12   0 -15    4.24    4.14
 -12   0  16   13.10    4.84
  12   0 -16   16.74    5.94
 -12   0  17    3.28    2.91
  12   0 -17   -0.00    2.01
 -12   0  18    5.35    3.19
  12   0 -18    7.61    4.33
 -12   0  19    3.57    3.29
  12   0 -19   -0.00    2.64
  12   0 -20    6.40    3.61
  12   0 -21    3.10    3.30
  12   0 -22    2.60    3.67
  12   0 -23   -0.00    2.55
  12   0 -24    2.80    3.02
  12   0 -25    1.22    3.08
  12   0 -26    4.10    3.34
  12   0 -27   -0.00    2.76
 -12   1   1   -0.00    2.04
  12  -1  -1   -0.00    3.20
  12   1  -1   -0.00    3.50
 -12  -1   1   -0.00    2.68
 -12   1   2   34.82    8.10
  12  -1  -2   41.88    9.70
  12   1  -2   31.96    9.10
 -12  -1   2   25.90    7.23
 -12   1   3    0.93    2.79
  12  -1  -3    0.00    2.88
  12   1  -3   10.57    5.61
 -12  -1   3    5.50    3.22
 -12   1   4   30.38    7.32
  12  -1  -4   33.76    9.08
  12   1  -4   27.27    8.34
 -12  -1   4   36.80    8.34
 -12   1   5   -0.00    2.21
  12  -1  -5   -0.00    3.04
  12   1  -5    2.56    3.27
 -12  -1   5   -0.00    2.08
 -12   1   6    1.66    2.77
  12  -1  -6    0.00    2.82
  12   1  -6    2.92    3.96
 -12  -1   6    0.00    2.56
 -12   1   7    4.34    2.77
  12  -1  -7    2.42    3.12
  12   1  -7    1.31    3.00
 -12  -1   7    4.04    3.22
 -12   1   8   32.33    7.98
  12  -1  -8   30.44    8.74
  12   1  -8   37.41    9.56
 -12  -1   8   49.13    9.38
 -12   1   9    0.16    2.26
  12  -1  -9    6.77    4.59
  12   1  -9    6.35    4.76
 -12  -1   9    0.00    2.44
 -12   1  10   14.24    5.10
  12  -1 -10   10.81    5.05
  12   1 -10    4.25    3.76
 -12  -1  10   11.49    4.61
 -12   1  11    0.19    2.28
  12  -1 -11   -0.00    3.25
  12   1 -11    0.15    2.26
 -12  -1  11   -0.00    1.43
 -12   1  12    5.71    3.27
  12  -1 -12    7.78    4.23
  12   1 -12    1.24    2.78
 -12  -1  12    4.71    3.66
 -12   1  13    2.51    2.76
  12  -1 -13    2.52    3.28
  12   1 -13   -0.00    3.02
 -12  -1  13    0.55    2.29
 -12   1  14   50.66    9.11
  12  -1 -14   42.47    9.36
  12   1 -14   19.15    7.07
 -12  -1  14   44.95    8.82
 -12   1  15   -0.00    2.26
  12  -1 -15    1.59    2.78
  12   1 -15    1.60    2.97
 -12  -1  15    1.94    2.43
 -12   1  16    0.57    2.05
  12  -1 -16   -0.00    3.15
  12   1 -16   -0.00    2.73
 -12  -1  16    0.67    2.12
 -12   1  17    0.06    1.48
  12  -1 -17    1.93    2.88
  12   1 -17   -0.00    2.62
 -12  -1  17    0.58    2.52
 -12   1  18    7.15    4.00
  12  -1 -18    9.55    4.66
  12   1 -18   14.88    5.74
 -12  -1  18    1.50    2.58
 -12   1  19   -0.00    1.94
  12  -1 -19    2.24    3.21
  12   1 -19    1.11    2.43
 -12  -1  19    0.81    2.30
  12  -1 -20    5.11    4.01
  12   1 -20    5.90    3.84
  12  -1 -21   -0.00    2.71
  12   1 -21   -0.00    2.91
  12  -1 -22   -0.00    2.77
  12   1 -22   -0.00    2.93
  12  -1 -23    4.33    3.23
  12   1 -23    0.36    2.12
  12  -1 -24   10.43    4.86
  12   1 -24   13.17    5.29
  12  -1 -25   -0.00    1.65
  12   1 -25   -0.00    2.37
  12  -1 -26    3.21    3.12
  12   1 -26    3.52    3.36
  12  -1 -27    2.46    3.02
  12   1 -27   -0.00    2.44
 -12   2   1    1.37    2.96
  12  -2  -1    0.54    2.26
  12   2  -1    6.71    5.32
 -12  -2   1    3.58    3.25
 -12   2   2   22.56    6.46
  12  -2  -2   30.26    8.49
  12   2  -2   20.34    7.11
 -12  -2   2   20.89    6.45
 -12   2   3    0.97    2.61
  12  -2  -3    4.37    3.29
  12   2  -3    1.68    3.65
 -12  -2   3   -0.00    3.38
 -12   2   4    5.24    3.47
  12  -2  -4    6.54    4.36
  12   2  -4   10.19    4.95
 -12  -2   4    3.41    3.65
 -12   2   5    4.85    3.39
  12  -2  -5    2.85    3.58
  12   2  -5    1.42    3.83
 -12  -2   5    0.00    2.71
 -12   2   6   40.17    8.13
  12  -2  -6   36.73    8.91
  12   2  -6   18.73    7.10
 -12  -2   6   28.36    7.59
 -12   2   7   14.87    5.36
  12  -2  -7    2.76    3.77
  12   2  -7    5.17    4.41
 -12  -2   7    7.35    4.21
 -12   2   8    6.95    4.08
  12  -2  -8    5.76    3.46
  12   2  -8    2.91    3.41
 -12  -2   8    3.07    3.13
 -12   2   9    1.84    2.74
  12  -2  -9   -0.00    2.86
  12   2  -9    2.81    3.38
 -12  -2   9   -0.00    1.68
 -12   2  10   16.62    5.70
  12  -2 -10   26.11    7.54
  12   2 -10   26.21    7.78
 -12  -2  10   35.19    7.80
 -12   2  11    7.21    3.63
  12  -2 -11   12.38    5.79
  12   2 -11    9.27    4.68
 -12  -2  11    7.42    4.14
 -12   2  12   11.63    5.05
  12  -2 -12   20.17    6.63
  12   2 -12   25.78    7.63
 -12  -2  12   19.19    5.96
 -12   2  13    3.07    2.76
  12  -2 -13    0.00    2.97
  12   2 -13    1.09    2.86
 -12  -2  13    1.97    2.77
 -12   2  14    1.85    2.20
  12  -2 -14    1.99    3.13
  12   2 -14    4.01    4.01
 -12  -2  14   -0.00    2.30
 -12   2  15    1.40    2.60
  12  -2 -15   -0.00    2.50
  12   2 -15    0.36    1.65
 -12  -2  15    2.10    2.95
 -12   2  16    8.18    3.97
  12  -2 -16   16.05    5.92
  12   2 -16    8.20    5.17
 -12  -2  16    9.82    4.53
 -12   2  17    1.75    2.63
  12  -2 -17    0.90    2.91
  12   2 -17   -0.00    3.05
 -12  -2  17   -0.00    2.07
 -12   2  18    2.96    3.17
  12  -2 -18    2.16    2.62
  12   2 -18    0.00    3.06
 -12  -2  18    4.73    3.11
 -12   2  19    1.56    2.58
  12  -2 -19    0.07    2.27
  12   2 -19    2.24    3.39
 -12   2  20    3.49    2.93
  12  -2 -20    0.78    2.79
  12   2 -20    0.00    2.58
  12  -2 -21    0.00    2.68
  12   2 -21    2.24    3.43
  12  -2 -22    3.27    3.19
  12   2 -22    2.99    3.40
  12  -2 -23    1.26    2.56
  12   2 -23   -0.00    2.43
  12  -2 -24    0.00    3.44
  12   2 -24   -0.00    2.56
  12  -2 -25   -0.00    3.07
  12   2 -25    0.00    2.83
  12  -2 -26    9.21    4.39
  12   2 -26    4.42    4.23
  12  -2 -27   -0.00    2.94
  12   2 -27    1.11    2.31
 -12   3   1    1.90    3.03
  12  -3  -1    0.00    2.24
  12   3  -1    4.14    3.27
 -12  -3   1    0.00    2.97
 -12   3   2   15.56    5.62
  12  -3  -2   15.18    6.30
  12   3  -2   26.88    7.91
 -12  -3   2    9.79    5.04
 -12   3   3   10.11    4.15
  12  -3  -3   11.30    5.24
  12   3  -3    9.35    5.41
 -12  -3   3   21.40    6.07
 -12   3   4   23.28    6.19
  12  -3  -4   17.29    6.55
  12   3  -4   13.40    6.16
 -12  -3   4    9.46    5.20
 -12   3   5   10.34    4.49
  12  -3  -5    2.02    3.46
  12   3  -5    4.80    4.61
 -12  -3   5    4.54    3.85
 -12   3   6   -0.00    1.96
  12  -3  -6    4.70    3.30
  12   3  -6    1.51    2.60
 -12  -3   6    5.04    3.89
 -12   3   7   -0.00    2.13
  12  -3  -7    0.82    2.74
  12   3  -7    1.80    3.36
 -12  -3   7    0.47    2.56
 -12   3   8   23.78    6.34
  12  -3  -8   17.75    6.13
  12   3  -8   17.96    6.73
 -12  -3   8    9.48    4.85
 -12   3   9   14.56    4.95
  12  -3  -9    9.74    5.37
  12   3  -9    7.17    5.07
 -12  -3   9   10.15    5.12
 -12   3  10   22.99    6.41
  12  -3 -10   28.15    7.63
  12   3 -10   23.94    7.32
 -12  -3  10   26.12    7.10
 -12   3  11    0.17    2.18
  12  -3 -11   -0.00    3.33
  12   3 -11    0.33    2.92
 -12  -3  11   -0.00    2.15
 -12   3  12   10.21    4.19
  12  -3 -12    7.39    4.05
  12   3 -12   13.58    6.03
 -12  -3  12    7.47    4.23
 -12   3  13    0.00    2.15
  12  -3 -13    2.56    2.97
  12   3 -13   -0.00    3.25
 -12  -3  13    2.75    2.83
 -12   3  14   18.56    5.59
  12  -3 -14   19.79    6.49
  12   3 -14   26.98    7.66
 -12  -3  14   13.40    5.25
 -12   3  15    3.38    3.15
  12  -3 -15    5.40    3.91
  12   3 -15    7.10    3.88
 -12  -3  15    0.51    2.77
 -12   3  16    0.00    2.30
  12  -3 -16    0.00    2.17
  12   3 -16    0.32    3.16
 -12  -3  16    0.00    1.60
 -12   3  17    0.05    2.16
  12  -3 -17    1.05    2.76
  12   3 -17    0.97    2.64
 -12  -3  17    1.94    2.64
 -12   3  18    2.63    2.35
  12  -3 -18    0.00    2.87
  12   3 -18    3.42    3.56
 -12  -3  18    1.91    2.77
 -12   3  19    7.24    3.84
  12  -3 -19    2.34    3.38
  12   3 -19    2.08    3.32
 -12   3  20    6.74    3.94
  12  -3 -20   10.45    4.78
  12   3 -20    8.00    4.72
  12  -3 -21    0.00    2.32
  12   3 -21   -0.00    3.16
  12  -3 -22    0.00    2.62
  12   3 -22    1.56    2.50
  12  -3 -23    3.80    3.65
  12   3 -23    4.66    3.83
  12  -3 -24    8.76    4.41
  12   3 -24   16.74    5.61
  12  -3 -25   -0.00    2.40
  12   3 -25    4.89    3.77
  12  -3 -26    0.00    3.08
  12   3 -26    2.21    3.43
 -12   4   1    9.61    4.37
  12  -4  -1    4.76    4.70
  12   4  -1    5.76    5.19
 -12  -4   1    2.39    3.85
 -12   4   2   16.28    5.20
  12  -4  -2    7.69    4.70
  12   4  -2    6.55    4.81
 -12  -4   2    6.44    4.42
 -12   4   3    0.45    1.81
  12  -4  -3    0.00    3.10
  12   4  -3    0.00    2.71
 -12  -4   3   -0.00    2.88
 -12   4   4    3.33    2.85
  12  -4  -4    1.30    3.03
  12   4  -4    1.49    3.36
 -12  -4   4   -0.00    2.69
 -12   4   5    6.15    3.30
  12  -4  -5    4.53    3.77
  12   4  -5   -0.00    3.09
 -12  -4   5    0.32    2.50
 -12   4   6   21.05    6.02
  12  -4  -6   22.61    7.23
  12   4  -6   10.83    6.32
 -12  -4   6   16.94    5.77
 -12   4   7   15.46    5.35
  12  -4  -7   22.88    6.96
  12   4  -7   11.04    6.06
 -12  -4   7   14.83    6.01
 -12   4   8    0.00    2.59
  12  -4  -8    3.13    3.40
  12   4  -8    1.33    3.90
 -12  -4   8    7.57    3.90
 -12   4   9    3.71    3.25
  12  -4  -9    0.00    3.05
  12   4  -9    8.47    4.98
 -12  -4   9    5.25    4.11
 -12   4  10    9.44    4.44
  12  -4 -10   17.71    6.03
  12   4 -10    1.57    3.30
 -12  -4  10    6.77    4.48
 -12   4  11    8.90    3.96
  12  -4 -11    7.64    5.00
  12   4 -11   11.37    5.33
 -12  -4  11    5.44    4.29
 -12   4  12   15.56    5.46
  12  -4 -12   20.13    6.48
  12   4 -12   17.44    6.29
 -12  -4  12   15.88    5.68
 -12   4  13    2.08    2.67
  12  -4 -13    4.01    3.60
  12   4 -13   -0.00    2.25
 -12  -4  13    2.42    2.83
 -12   4  14    0.70    2.02
  12  -4 -14    0.38    2.66
  12   4 -14   -0.00    2.92
 -12  -4  14    2.40    2.58
 -12   4  15    3.04    3.04
  12  -4 -15    5.35    4.33
  12   4 -15    2.14    3.00
 -12  -4  15    1.99    2.54
 -12   4  16   11.73    4.69
  12  -4 -16   13.80    5.78
  12   4 -16   23.92    7.30
 -12  -4  16   11.25    4.89
 -12   4  17   19.10    5.39
  12  -4 -17    5.42    3.66
  12   4 -17   19.76    5.85
  12   4 -17    2.07    3.36
 -12  -4  17    2.46    3.29
 -12   4  18    6.87    3.76
  12  -4 -18    3.08    3.01
  12   4 -18    2.51    2.78
  12   4 -18    9.38    4.75
 -12  -4  18    5.92    3.64
 -12   4  19    0.64    1.76
  12  -4 -19    1.76    2.62
  12   4 -19   -0.00    2.97
 -12   4  20    6.81    3.65
  12  -4 -20    4.79    3.82
  12   4 -20    5.66    4.10
  12  -4 -21    1.98    2.81
  12   4 -21    5.17    4.40
  12  -4 -22    3.32    3.97
  12   4 -22    8.83    4.43
  12  -4 -23   -0.00    2.57
  12   4 -23   -0.00    2.52
  12  -4 -24   -0.00    2.72
  12   4 -24    0.00    3.12
  12  -4 -25    2.51    2.72
  12   4 -25    1.70    2.64
  12  -4 -26    6.72    4.08
  12   4 -26    4.60    3.45
 -12   5   1   -0.00    2.77
  12  -5  -1   -0.00    2.20
  12   5  -1    0.17    2.58
  12   5  -1    2.64    3.57
 -12  -5   1    0.99    2.34
 -12   5   2   13.74    4.86
  12  -5  -2    1.55    3.06
  12   5  -2    4.21    3.32
  12   5  -2   10.41    5.21
 -12  -5   2   13.61    5.86
 -12   5   3   18.79    5.55
  12  -5  -3    9.80    5.00
  12   5  -3    8.65    4.49
  12   5  -3    7.62    5.03
 -12  -5   3    7.67    4.27
 -12   5   4    3.52    3.32
  12  -5  -4    9.70    4.99
  12   5  -4    1.07    3.02
  12   5  -4   12.61    6.07
 -12  -5   4   10.09    4.76
 -12   5   5    0.77    2.48
  12  -5  -5   -0.00    3.05
  12   5  -5    0.00    2.42
  12   5  -5    3.80    4.27
 -12  -5   5    6.83    4.26
 -12   5   6    2.04    3.15
  12  -5  -6   -0.00    3.55
  12   5  -6    1.56    2.53
  12   5  -6    0.87    3.73
 -12  -5   6    0.18    2.45
 -12   5   7    6.62    3.86
  12  -5  -7    2.44    4.31
  12   5  -7    8.29    4.07
  12   5  -7   10.27    5.49
 -12  -5   7    6.63    4.52
 -12   5   8   12.38    4.87
  12  -5  -8   11.50    5.46
  12   5  -8   12.45    5.18
  12   5  -8   12.39    5.97
 -12  -5   8   11.48    4.88
 -12   5   9   13.84    4.80
  12  -5  -9   15.08    6.18
  12   5  -9   15.59    5.44
  12   5  -9   20.41    7.66
 -12  -5   9    4.44    4.03
 -12   5  10    6.87    3.79
  12  -5 -10    1.61    2.62
  12   5 -10    6.16    3.83
  12   5 -10    8.41    4.76
 -12  -5  10   13.21    5.64
 -12   5  11    0.91    2.65
  12  -5 -11   -0.00    3.10
  12   5 -11    0.62    3.45
  12   5 -11   -0.00    3.51
 -12   5  12    3.17    2.90
  12  -5 -12   -0.00    3.52
  12   5 -12   -0.00    2.52
  12   5 -12   -0.00    3.11
 -12   5  13   11.17    4.61
  12  -5 -13   19.13    6.46
  12   5 -13   17.55    5.73
  12   5 -13   10.68    5.45
 -12   5  14   18.20    5.60
  12  -5 -14   13.79    5.82
  12   5 -14   12.83    5.41
  12   5 -14    8.31    4.73
 -12   5  15    0.09    1.64
  12  -5 -15    0.42    3.28
  12   5 -15    2.16    3.18
  12   5 -15    3.42    3.64
 -12   5  16   -0.00    2.42
  12  -5 -16    0.00    2.56
  12   5 -16    0.76    2.34
  12   5 -16    0.00    3.09
 -12   5  17    0.00    2.36
  12  -5 -17    3.32    3.25
  12   5 -17    2.09    3.14
  12   5 -17    1.77    2.96
 -12   5  18    4.29    3.20
  12  -5 -18    4.50    3.42
  12   5 -18   11.36    4.85
  12   5 -18    7.20    4.45
 -12   5  19    2.34    2.83
  12  -5 -19    0.49    2.54
  12   5 -19    0.00    2.10
 -12   5  20    1.94    2.46
  12  -5 -20    0.00    2.11
  12   5 -20    5.12    3.84
  12  -5 -21   -0.00    2.32
  12   5 -21    0.00    3.46
  12  -5 -22   -0.00    2.83
  12   5 -22    4.67    3.72
  12  -5 -23    3.08    2.90
  12   5 -23    3.87    3.97
  12  -5 -24    6.71    4.59
  12   5 -24    3.28    4.03
  12  -5 -25   -0.00    3.27
  12   5 -25    2.06    3.35
 -12   6   1   11.57    4.86
  12  -6  -1   12.85    6.40
  12   6  -1   36.58    8.07
  12   6  -1   10.19    5.79
 -12   6   2   12.75    4.97
  12  -6  -2    5.95    4.85
  12   6  -2    2.46    3.54
  12   6  -2    1.64    3.50
 -12   6   3    3.30    3.91
  12  -6  -3    4.79    4.11
  12   6  -3    3.27    3.55
  12   6  -3    2.34    3.89
 -12   6   4    0.00    2.95
  12  -6  -4   -0.00    3.68
  12   6  -4   -0.00    1.74
  12   6  -4    2.05    3.81
 -12   6   5   26.81    6.94
  12  -6  -5   29.15    8.43
  12   6  -5   15.57    5.77
  12   6  -5   19.78    7.25
 -12   6   6   11.30    4.87
  12  -6  -6    5.07    4.17
  12   6  -6    7.30    4.59
  12   6  -6   11.18    5.91
 -12   6   7   16.07    5.42
  12  -6  -7    8.78    5.34
  12   6  -7   13.32    5.09
  12   6  -7    8.34    5.00
 -12   6   8    3.15    2.75
  12  -6  -8    0.23    2.24
  12   6  -8    0.24    2.58
  12   6  -8    2.08    3.53
 -12   6   9   -0.00    2.45
  12  -6  -9    3.11    3.63
  12   6  -9    1.88    2.80
  12   6  -9    1.54    3.82
 -12   6  10    7.82    3.85
  12  -6 -10    2.13    3.21
  12   6 -10    6.28    4.15
 -12   6  11   25.70    6.72
  12  -6 -11   17.17    6.72
  12   6 -11   24.23    6.85
  12   6 -11    9.53    5.69
 -12   6  12    2.72    2.69
  12  -6 -12    2.51    3.38
  12   6 -12    6.01    3.89
  12   6 -12   10.44    5.40
 -12   6  13   -0.00    1.95
  12  -6 -13    0.00    2.51
  12   6 -13    3.98    3.45
  12   6 -13   -0.00    2.66
 -12   6  14   -0.00    2.56
  12  -6 -14   -0.00    2.46
  12   6 -14    0.44    2.44
  12   6 -14    0.00    2.85
 -12   6  15   10.37    4.44
  12  -6 -15   -0.00    3.22
  12   6 -15    6.25    3.93
  12   6 -15    0.00    3.46
 -12   6  16    0.00    2.47
  12  -6 -16    0.00    2.64
  12   6 -16    1.36    2.88
  12   6 -16   10.97    5.15
 -12   6  17    3.67    3.31
  12  -6 -17    6.90    4.01
  12   6 -17    2.96    3.37
  12   6 -17    0.00    2.74
 -12   6  18    3.83    3.22
  12  -6 -18    4.34    3.47
  12   6 -18    1.54    2.88
 -12   6  19    0.77    2.32
  12  -6 -19   -0.00    2.39
  12   6 -19   -0.00    2.92
 -12   6  20   -0.00    2.39
  12  -6 -20    0.57    2.93
  12   6 -20    1.43    3.20
 -12   6  21    3.44    2.94
  12  -6 -21    0.98    2.59
  12   6 -21    0.72    3.05
  12  -6 -22    4.42    3.49
  12   6 -22    3.46    3.12
  12  -6 -23    0.00    3.02
  12   6 -23   -0.00    2.76
  12  -6 -24   -0.00    1.94
 -12   7   1    4.69    3.92
  12   7  -1    7.16    4.47
  12   7  -1    5.89    4.49
 -12   7   2    4.57    3.51
  12   7  -2    7.06    3.99
  12   7  -2    8.25    5.30
 -12   7   3   14.91    5.52
  12  -7  -3    2.83    3.78
  12   7  -3   22.03    6.83
  12   7  -3   13.90    6.27
 -12   7   4    5.58    3.27
  12  -7  -4    0.00    2.86
  12   7  -4    0.00    2.43
  12   7  -4    3.17    3.96
 -12   7   5    1.40    2.57
  12  -7  -5    0.00    1.99
  12   7  -5    2.45    2.96
  12   7  -5    4.66    4.14
 -12   7   6    2.43    2.61
  12  -7  -6   -0.00    2.91
  12   7  -6    0.30    1.89
  12   7  -6    0.44    2.31
 -12   7   7    4.17    3.56
  12  -7  -7    3.00    3.50
  12   7  -7    1.04    2.86
  12   7  -7    3.53    4.38
 -12   7   8    2.13    2.85
  12  -7  -8    4.40    4.24
  12   7  -8    1.98    2.93
  12   7  -8   -0.00    3.52
 -12   7   9   27.38    6.88
  12  -7  -9   14.55    6.28
  12   7  -9   26.00    7.17
  12   7  -9   22.35    7.97
 -12   7  10    0.00    2.52
  12  -7 -10    1.70    2.98
  12   7 -10    2.98    3.29
  12   7 -10    0.00    3.33
 -12   7  11    1.33    2.56
  12  -7 -11   -0.00    2.98
  12   7 -11    1.91    2.99
  12   7 -11    0.97    3.17
 -12   7  12    2.02    3.30
  12  -7 -12    1.15    2.89
  12   7 -12   -3.50    3.63
  12   7 -12    0.80    3.02
 -12   7  13   10.08    4.42
  12  -7 -13    3.77    3.85
  12   7 -13    0.00    2.27
  12   7 -13    7.39    4.72
 -12   7  14   14.36    5.04
  12  -7 -14    4.56    4.00
  12   7 -14    8.65    4.48
  12   7 -14    6.81    4.60
 -12   7  15   10.14    4.37
  12  -7 -15    6.53    4.42
  12   7 -15    4.00    3.39
  12   7 -15    4.91    4.89
 -12   7  16   -0.00    2.54
  12  -7 -16   -0.00    2.44
  12   7 -16    0.90    2.04
  12   7 -16    2.22    3.00
 -12   7  17    4.66    3.23
  12  -7 -17    3.26    3.25
  12   7 -17    1.40    2.76
  12   7 -17    0.00    3.40
 -12   7  18    0.89    2.46
  12  -7 -18   -0.00    3.16
  12   7 -18    0.00    2.94
 -12   7  19    9.70    4.28
  12  -7 -19    1.98    3.85
  12   7 -19    9.38    5.11
 -12   7  20    0.00    2.85
  12  -7 -20   -0.00    2.90
  12   7 -20    0.14    3.31
 -12   7  21   -0.00    1.67
  12  -7 -21    0.00    2.81
  12   7 -21   -0.00    2.01
  12  -7 -22   -0.00    2.71
  12   7 -22    1.47    3.18
  12  -7 -23    0.49    2.35
 -12   8   1   20.25    6.22
  12   8  -1   18.59    6.52
 -12   8   2   -0.00    2.55
  12   8  -2    1.11    3.08
 -12   8   3    2.04    3.04
  12   8  -3    0.62    2.83
 -12   8   4   -0.00    2.99
  12  -8  -4    1.57    2.98
  12   8  -4    1.33    3.13
 -12   8   5   15.98    5.97
  12  -8  -5    6.17    4.58
  12   8  -5   16.52    5.62
 -12   8   6   -0.00    3.27
  12  -8  -6    1.08    3.40
  12   8  -6   -0.00    2.96
 -12   8   7   23.35    6.78
  12  -8  -7   13.97    6.09
  12   8  -7   21.37    6.75
 -12   8   8    1.42    3.24
  12  -8  -8    0.98    3.33
  12   8  -8   -0.00    3.44
 -12   8   9    1.76    2.75
  12  -8  -9    5.91    4.35
  12   8  -9   -0.00    2.61
 -12   8  10    0.00    2.36
  12  -8 -10   -0.00    3.61
  12   8 -10    0.77    2.21
 -12   8  11    9.18    4.36
  12  -8 -11    8.03    4.55
  12   8 -11    2.73    3.24
 -12   8  12   -0.00    2.36
  12  -8 -12   -0.00    2.55
  12   8 -12    1.89    2.85
 -12   8  13    2.35    3.16
  12  -8 -13    1.24    2.80
  12   8 -13    0.77    2.32
 -12   8  14    1.00    2.91
  12  -8 -14   -0.00    1.84
  12   8 -14   -0.00    2.23
 -12   8  15    4.32    3.36
  12  -8 -15    4.10    3.39
  12   8 -15    9.23    4.65
 -12   8  16    0.00    2.54
  12  -8 -16   -0.00    2.92
  12   8 -16    1.64    2.69
 -12   8  17    5.04    3.63
  12  -8 -17   -0.00    2.10
 -12   8  18   -0.00    2.14
  12  -8 -18    2.75    4.09
 -12   8  19    0.87    1.98
  12  -8 -19    1.15    3.11
 -12   8  20    2.89    2.86
  12  -8 -20    0.55    3.29
 -12   8  21    8.88    4.10
  12  -8 -21    6.00    4.65
  12  -8 -22    0.85    2.90
 -12   9   1   -0.00    2.33
  12   9  -1    3.33    3.92
 -12   9   2    0.89    2.55
  12   9  -2    2.29    3.10
 -12   9   3   10.91    5.36
  12   9  -3   20.33    6.52
 -12   9   4    1.58    3.11
  12   9  -4    4.69    3.92
 -12   9   5    0.00    3.39
  12   9  -5    6.11    4.21
 -12   9   6    0.23    2.57
  12  -9  -6   -0.00    2.52
  12   9  -6   -0.00    2.85
 -12   9   7    0.76    2.62
  12  -9  -7    1.14    3.01
  12   9  -7    4.10    3.93
 -12   9   8   -0.00    2.23
  12  -9  -8   -0.00    2.80
  12   9  -8   -0.00    3.35
 -12   9   9   13.70    5.96
  12  -9  -9   13.07    5.74
  12   9  -9   12.18    5.53
 -12   9  10   -0.00    2.44
  12  -9 -10    5.06    3.97
  12   9 -10   -0.00    3.28
 -12   9  11   -0.00    2.61
  12  -9 -11    0.11    2.84
  12   9 -11   -0.00    2.89
 -12   9  12    2.35    3.01
  12  -9 -12    1.12    2.93
  12   9 -12    0.00    2.70
 -12   9  13   11.23    4.71
  12  -9 -13    6.66    4.26
  12   9 -13    7.06    4.47
 -12   9  14    0.00    2.90
  12  -9 -14    5.03    3.85
  12   9 -14    1.47    3.31
 -12   9  15    3.77    3.05
  12  -9 -15    3.38    3.48
  12   9 -15    3.90    3.77
 -12   9  16    0.00    2.75
  12  -9 -16   -0.00    3.16
  12   9 -16   -0.00    1.59
 -12   9  17    1.47    2.09
  12  -9 -17   -0.00    2.43
 -12   9  18    0.42    2.80
  12  -9 -18    2.48    3.39
 -12   9  19    3.59    3.63
  12  -9 -19   10.24    5.78
 -12   9  20    1.23    2.91
  12  -9 -20    2.24    3.05
 -12   9  21   -0.00    2.45
 -12  10   1    3.63    2.98
  12  10  -1    4.68    4.24
 -12  10   2    0.07    2.78
  12  10  -2    4.76    3.94
 -12  10   3    0.00    1.92
  12  10  -3    0.59    2.66
 -12  10   4   -0.00    3.52
  12  10  -4    2.16    3.48
 -12  10   5    6.50    4.50
  12  10  -5    5.17    3.54
 -12  10   6    0.00    3.25
  12  10  -6    1.06    2.63
 -12  10   7    9.32    4.58
  12  10  -7   10.00    5.00
 -12  10   8   -0.00    2.46
  12 -10  -8    1.23    3.32
  12  10  -8    0.48    2.57
 -12  10   9    4.35    3.52
  12 -10  -9    1.00    3.21
  12  10  -9    8.20    4.61
 -12  10  10   -0.00    2.61
  12 -10 -10   -0.00    3.07
  12  10 -10    0.45    2.80
 -12  10  11    9.09    4.46
  12 -10 -11    8.90    4.77
  12  10 -11    4.07    3.95
 -12  10  12    2.18    3.12
  12 -10 -12   -0.00    2.75
  12  10 -12   -0.00    2.19
 -12  10  13    2.03    2.53
  12 -10 -13    0.63    3.33
  12  10 -13    1.05    2.50
 -12  10  14    1.64    2.65
  12 -10 -14    3.48    3.61
  12  10 -14   -0.00    2.65
 -12  10  15    0.00    1.98
  12 -10 -15    4.70    4.36
  12  10 -15    1.76    2.46
 -12  10  16    0.80    2.20
  12 -10 -16   -0.00    3.49
 -12  10  17   13.11    4.82
  12 -10 -17    0.25    3.16
 -12  10  18   -0.00    2.24
  12 -10 -18   -0.00    3.47
 -12  10  19   -0.00    2.41
  12 -10 -19   -0.00    3.07
 -12  10  20   -0.00    2.39
 -12  10  21    4.84    3.45
 -12  11   1    0.20    2.48
  12  11  -1    1.61    2.93
 -12  11   2    0.85    2.38
  12  11  -2   -0.00    2.16
 -12  11   3   -0.00    3.13
  12  11  -3    7.59    5.05
 -12  11   4   -0.00    2.48
  12  11  -4   -0.00    2.89
 -12  11   5    2.97    3.39
  12  11  -5    1.38    2.97
 -12  11   6    3.62    3.88
  12  11  -6   -0.00    2.85
 -12  11   7    0.00    2.12
  12  11  -7    2.39    3.83
 -12  11   8    2.77    3.15
  12  11  -8    1.20    3.18
 -12  11   9   10.14    4.51
  12  11  -9    2.03    3.52
 -12  11  10   -0.00    2.83
  12 -11 -10    0.04    3.65
  12  11 -10    0.65    2.58
 -12  11  11    1.24    2.58
  12 -11 -11   -0.00    3.05
  12  11 -11    3.15    3.53
 -12  11  12    1.02    2.36
  12 -11 -12    0.36    3.20
  12  11 -12    0.64    2.70
 -12  11  13   10.07    4.54
  12 -11 -13    9.48    5.62
  12  11 -13    6.31    4.06
 -12  11  14    2.50    2.83
  12 -11 -14    1.24    3.07
  12  11 -14    0.00    3.05
 -12  11  15    1.14    2.47
  12 -11 -15    1.49    3.57
  12  11 -15    7.47    4.01
 -12  11  16   -0.00    2.42
  12 -11 -16    3.66    3.52
 -12  11  17   -0.00    2.96
  12 -11 -17   -0.00    2.50
 -12  11  18    2.52    2.57
  12 -11 -18    3.23    3.40
 -12  11  19    3.98    3.18
 -12  11  20    0.85    2.47
 -12  11  21    2.86    2.72
  12  12  -2    5.51    4.17
  12  12  -3    3.30    3.47
  12  12  -4   -0.00    2.34
  12  12  -5    2.76    3.24
  12  12  -6   -0.00    2.74
  12  12  -7    2.55    3.65
  12  12  -8    0.34    2.73
  12  12  -9   -0.00    2.82
  12  12 -10    1.22    3.29
  12  12 -11    6.45    4.29
  12  12 -12   -0.00    2.76
  12 -12 -13    0.00    3.74
  12  12 -13    3.81    3.18
  12 -12 -14    1.35    2.88
  12  12 -14    0.00    2.99
  12 -12 -15    0.00    3.00
  12 -12 -16   -0.00    2.79
  12  13 -13    0.00    2.91
  12  13 -14    0.00    2.53
 -11   0   1   83.80   13.30
 -11   0   2   -0.00    2.53
  11   0  -2   -0.00    2.37
 -11   0   3   25.69    6.65
  11   0  -3   30.13    8.13
 -11   0   4    0.55    2.21
  11   0  -4   -0.00    2.53
 -11   0   5  112.01   14.84
  11   0  -5   65.53   13.79
 -11   0   6   -0.00    2.76
  11   0  -6    1.64    2.39
 -11   0   7    2.04    2.61
  11   0  -7   -0.00    2.71
 -11   0   8    2.30    2.64
  11   0  -8   -0.00    2.54
 -11   0   9   27.96    6.83
  11   0  -9   24.26    7.38
 -11   0  10    2.00    2.83
  11   0 -10    1.22    2.55
 -11   0  11   48.80    8.99
  11   0 -11   36.10    9.30
 -11   0  12    0.70    1.90
  11   0 -12   -0.00    2.31
 -11   0  13    1.55    2.77
  11   0 -13    1.91    3.07
 -11   0  14   -0.00    2.07
  11   0 -14   -0.00    2.25
 -11   0  15   16.84    5.10
  11   0 -15   15.80    5.19
 -11   0  16    0.00    2.27
  11   0 -16    0.00    2.92
 -11   0  17    4.62    3.55
  11   0 -17    9.08    4.38
 -11   0  18   -0.00    1.96
  11   0 -18    1.24    2.18
 -11   0  19   16.05    5.12
  11   0 -19    0.00    2.63
 -11   0  20   -0.00    2.37
  11   0 -20   -0.00    2.70
  11   0 -21   16.72    5.60
  11   0 -22   -0.00    2.31
  11   0 -23   -0.00    2.40
  11   0 -24   -0.00    2.22
  11   0 -25    8.53    4.18
  11   0 -26    1.03    2.15
  11   0 -27    4.80    3.42
  11   0 -28   -0.00    2.44
  11   0 -29    2.31    2.39
  11   0 -30    0.10    2.00
 -11   1   1   68.24   12.20
 -11  -1   1   90.90   13.53
 -11   1   2    0.78    2.32
  11   1  -2    0.00    3.26
 -11  -1   2    0.17    2.22
 -11   1   3   43.45    8.90
  11  -1  -3   36.05    9.27
  11   1  -3   42.25    9.98
 -11  -1   3   34.06    8.14
 -11   1   4   -0.00    2.96
  11  -1  -4   -0.00    2.78
  11   1  -4    3.34    3.80
 -11  -1   4    0.64    2.11
 -11   1   5    5.36    3.90
  11  -1  -5    9.30    4.64
  11   1  -5    3.61    3.28
 -11  -1   5    8.32    4.11
 -11   1   6    0.46    2.77
  11  -1  -6    4.31    4.06
  11   1  -6    5.41    3.75
 -11  -1   6    3.99    3.39
 -11   1   7   38.53    8.39
  11  -1  -7   42.29    9.65
  11   1  -7   35.36    8.96
 -11  -1   7   68.09   10.54
 -11   1   8    1.89    2.03
  11  -1  -8   -0.00    2.92
  11   1  -8    0.84    2.64
 -11  -1   8    5.43    3.40
 -11   1   9   16.85    5.24
  11  -1  -9   25.24    7.40
  11   1  -9   14.17    5.75
 -11  -1   9   21.06    6.08
 -11   1  10    0.14    2.06
  11  -1 -10   -0.00    3.22
  11   1 -10    0.00    3.21
 -11  -1  10    0.00    1.75
 -11   1  11    4.75    3.37
  11  -1 -11    6.17    4.25
  11   1 -11   14.35    5.40
 -11  -1  11   11.10    4.50
 -11   1  12    4.47    2.88
  11  -1 -12    3.34    3.11
  11   1 -12    3.33    2.91
 -11  -1  12    3.69    2.63
 -11   1  13   24.30    6.44
  11  -1 -13   27.76    7.74
  11   1 -13   35.89    8.24
 -11  -1  13   30.32    7.21
 -11   1  14   -0.00    1.68
  11  -1 -14    1.76    2.50
  11   1 -14    0.52    3.30
 -11  -1  14   -0.00    2.31
 -11   1  15    0.23    2.02
  11  -1 -15   -0.00    2.17
  11   1 -15    0.60    2.90
 -11  -1  15   -0.00    1.87
 -11   1  16   -0.00    1.66
  11  -1 -16    0.53    2.28
  11   1 -16   -0.00    2.82
 -11  -1  16    0.50    1.33
 -11   1  17   20.01    5.51
  11  -1 -17   10.35    4.61
  11   1 -17   14.97    5.44
 -11  -1  17   14.54    4.83
 -11   1  18    1.91    2.63
  11  -1 -18    0.66    2.33
  11   1 -18    2.68    2.88
 -11  -1  18    2.04    2.24
 -11   1  19    3.17    2.67
  11  -1 -19   11.40    4.89
  11   1 -19    2.10    3.19
 -11  -1  19    4.85    3.15
 -11   1  20    0.00    1.91
  11  -1 -20    0.00    1.74
  11   1 -20   -0.00    2.33
  11  -1 -21   -0.00    2.64
  11   1 -21   -0.00    2.85
  11  -1 -22   -0.00    2.77
  11   1 -22    1.20    2.59
  11  -1 -23   11.72    4.93
  11   1 -23   23.44    6.41
  11  -1 -24   -0.00    2.76
  11   1 -24   -0.00    2.45
  11  -1 -25    8.12    3.94
  11   1 -25    2.47    2.70
  11  -1 -26    0.00    2.33
  11   1 -26    6.05    3.76
  11  -1 -27    6.17    3.63
  11   1 -27    7.86    3.49
  11  -1 -28    0.00    2.39
  11   1 -28    0.00    2.37
  11  -1 -29    4.53    3.63
  11   1 -29    4.19    3.68
  11  -1 -30   -0.00    1.63
  11   1 -30   -0.00    1.67
 -11   2   1   27.06    6.61
  11   2  -1   31.52    8.34
 -11  -2   1   15.46    5.49
 -11   2   2    0.00    1.87
  11   2  -2    1.14    2.75
 -11  -2   2    0.26    1.71
 -11   2   3    9.97    4.10
  11  -2  -3    8.73    4.76
  11   2  -3   21.52    6.86
 -11  -2   3   12.14    4.53
 -11   2   4    4.08    3.29
  11  -2  -4    9.47    4.89
  11   2  -4   -0.00    3.01
 -11  -2   4    0.90    2.44
 -11   2   5   44.99    8.97
  11  -2  -5   38.57    9.20
  11   2  -5   39.86    9.77
 -11  -2   5   44.28    9.04
 -11   2   6   16.49    5.11
  11  -2  -6   14.89    5.93
  11   2  -6   13.90    5.67
 -11  -2   6    7.08    4.05
 -11   2   7    7.01    4.01
  11  -2  -7    6.46    4.61
  11   2  -7   12.21    5.00
 -11  -2   7   10.82    4.75
 -11   2   8   13.21    4.49
  11  -2  -8   13.84    5.77
  11   2  -8    7.68    4.55
 -11  -2   8    9.83    4.65
 -11   2   9   22.12    6.02
  11  -2  -9   18.33    6.38
  11   2  -9   29.25    8.00
 -11  -2   9   26.48    6.63
 -11   2  10    4.34    3.32
  11  -2 -10   -0.00    2.95
  11   2 -10    2.90    2.98
 -11  -2  10    1.08    2.66
 -11   2  11   31.30    7.01
  11  -2 -11   14.94    6.11
  11   2 -11   28.40    7.49
 -11  -2  11   30.35    7.00
 -11   2  12    1.10    2.09
  11  -2 -12    0.00    2.88
  11   2 -12    1.29    2.45
 -11  -2  12   -0.00    2.27
 -11   2  13    1.51    2.42
  11  -2 -13   -0.00    2.92
  11   2 -13   -0.00    3.03
 -11  -2  13   -0.00    2.85
 -11   2  14    0.00    2.56
  11  -2 -14    5.39    3.78
  11   2 -14    0.00    2.43
 -11  -2  14    3.14    2.96
 -11   2  15   26.46    6.23
  11  -2 -15   28.56    7.13
  11   2 -15   12.30    5.61
 -11  -2  15   11.42    4.65
 -11   2  16    1.49    2.71
  11  -2 -16    7.06    3.76
  11   2 -16    5.12    3.74
 -11  -2  16    9.03    4.09
 -11   2  17    0.27    1.76
  11  -2 -17    3.41    2.65
  11   2 -17    2.52    3.68
 -11  -2  17    1.80    2.39
 -11   2  18    0.34    1.91
  11  -2 -18   -0.00    2.73
  11   2 -18    2.41    2.83
 -11  -2  18    0.56    2.01
 -11   2  19   13.56    4.66
  11  -2 -19   11.21    4.72
  11   2 -19   14.15    5.40
 -11  -2  19   13.73    4.84
 -11   2  20    2.43    2.47
  11  -2 -20    5.10    4.06
  11   2 -20    5.97    3.71
  11  -2 -21   17.75    5.45
  11   2 -21   12.52    5.17
  11  -2 -22   -0.00    2.14
  11   2 -22   -0.00    3.32
  11  -2 -23   -0.00    2.25
  11   2 -23    0.05    2.35
  11  -2 -24   -0.00    2.24
  11   2 -24    3.01    3.08
  11  -2 -25    9.63    4.43
  11   2 -25    7.67    3.95
  11  -2 -26   -0.00    2.84
  11   2 -26   -0.00    2.70
  11  -2 -27    6.81    3.69
  11   2 -27    1.80    2.80
  11  -2 -28    0.47    2.35
  11   2 -28    0.63    2.38
  11  -2 -29    1.05    2.98
  11   2 -29    4.75    3.13
  11  -2 -30    0.00    2.67
  11   2 -30    0.00    2.35
 -11   3   1   21.44    5.90
  11   3  -1   11.12    5.41
 -11  -3   1   18.39    5.84
 -11   3   2   13.05    4.49
  11   3  -2    4.47    3.98
 -11  -3   2   12.98    5.05
 -11   3   3   50.53    9.63
  11  -3  -3   45.52   10.32
  11   3  -3   46.12   11.10
 -11  -3   3   69.12   11.37
 -11   3   4   10.13    4.02
  11  -3  -4    7.04    4.14
  11   3  -4    5.42    4.73
 -11  -3   4    4.49    4.32
 -11   3   5   12.12    4.16
  11  -3  -5    0.78    2.67
  11   3  -5    3.16    3.42
 -11  -3   5    2.99    2.78
 -11   3   6    8.08    3.70
  11  -3  -6   18.56    5.94
  11   3  -6   15.47    5.95
 -11  -3   6    5.69    3.85
 -11   3   7   62.74    9.87
  11  -3  -7   33.45    8.65
  11   3  -7   32.36    9.16
 -11  -3   7   40.50    8.68
 -11   3   8    8.86    3.73
  11  -3  -8    0.00    3.62
  11   3  -8    0.54    2.53
 -11  -3   8    3.26    3.09
 -11   3   9   10.16    4.38
  11  -3  -9   14.54    5.74
  11   3  -9    6.75    4.23
 -11  -3   9   17.55    5.57
 -11   3  10    2.37    2.54
  11  -3 -10    0.89    2.52
  11   3 -10    3.09    3.45
 -11  -3  10    0.21    2.20
 -11   3  11   10.67    4.31
  11  -3 -11    8.90    4.58
  11   3 -11    8.80    5.09
 -11  -3  11    7.36    3.68
 -11   3  12    4.27    3.36
  11  -3 -12    8.42    4.47
  11   3 -12    1.71    2.86
 -11  -3  12    7.37    3.94
 -11   3  13   14.27    4.71
  11  -3 -13   16.53    6.04
  11   3 -13    8.36    4.48
 -11  -3  13   14.51    5.05
 -11   3  14   -0.00    2.21
  11  -3 -14    2.12    3.15
  11   3 -14   -0.00    2.33
 -11  -3  14    0.00    2.39
 -11   3  15    0.00    1.88
  11  -3 -15    2.08    3.44
  11   3 -15    0.00    2.83
 -11  -3  15   -0.00    2.04
 -11   3  16   -0.00    1.49
  11  -3 -16   -0.00    2.19
  11   3 -16    3.60    3.32
 -11  -3  16   -0.00    2.34
 -11   3  17    7.40    3.61
  11  -3 -17    3.12    3.41
  11   3 -17    7.23    4.12
 -11  -3  17    0.56    2.15
 -11   3  18   14.80    4.55
  11  -3 -18    1.24    2.91
  11   3 -18    5.17    4.14
 -11  -3  18    2.72    3.23
 -11   3  19   13.38    4.64
  11  -3 -19   11.82    5.03
  11   3 -19    9.48    4.51
 -11  -3  19    7.08    4.09
 -11   3  20   11.22    4.10
  11  -3 -20    3.77    3.27
  11   3 -20    3.56    3.11
 -11   3  21    0.43    2.17
  11  -3 -21   -0.00    2.35
  11   3 -21   -0.00    2.61
  11  -3 -22    3.29    2.97
  11   3 -22    0.52    2.83
  11  -3 -23   20.16    6.08
  11   3 -23   17.63    5.86
  11  -3 -24    5.76    3.22
  11   3 -24    4.27    3.67
  11  -3 -25    0.57    2.16
  11   3 -25    0.89    2.98
  11  -3 -26   -0.00    2.38
  11   3 -26    0.73    2.78
  11  -3 -27   16.88    5.65
  11   3 -27   19.38    6.00
  11  -3 -28    4.65    2.94
  11   3 -28    2.16    2.80
  11  -3 -29    1.74    2.67
  11   3 -29    2.63    2.91
  11   3 -30   -0.00    3.04
 -11   4   1   35.42    7.89
  11   4  -1   42.27    9.78
 -11  -4   1   30.50    7.80
 -11   4   2    1.86    2.54
  11  -4  -2   -0.00    2.02
  11   4  -2    1.40    2.40
 -11  -4   2   -0.00    2.72
 -11   4   3    6.51    3.51
  11  -4  -3    4.16    3.36
  11   4  -3    2.35    3.32
 -11  -4   3    3.19    3.83
 -11   4   4    8.04    3.89
  11  -4  -4    5.31    3.78
  11   4  -4    5.54    4.59
 -11  -4   4    8.02    4.18
 -11   4   5   53.30    9.19
  11  -4  -5   53.22   10.46
  11   4  -5   26.73    8.31
 -11  -4   5   33.03    8.33
 -11   4   6   25.70    6.05
  11  -4  -6    8.51    4.86
  11   4  -6    2.06    3.71
 -11  -4   6   13.24    5.37
 -11   4   7   14.36    5.02
  11  -4  -7    2.10    3.83
  11   4  -7    0.81    3.12
 -11  -4   7    5.15    3.95
 -11   4   8    6.01    3.52
  11  -4  -8    4.55    4.16
  11   4  -8    4.66    3.96
 -11  -4   8    3.50    3.27
 -11   4   9   30.90    7.29
  11  -4  -9   33.26    8.39
  11   4  -9   21.93    7.01
 -11  -4   9   26.85    7.13
 -11   4  10    4.89    3.52
  11  -4 -10   13.41    5.25
  11   4 -10    0.00    2.78
 -11  -4  10    3.22    2.91
 -11   4  11   15.70    5.19
  11  -4 -11    9.93    5.07
  11   4 -11   24.38    7.04
 -11  -4  11   15.45    5.31
 -11   4  12    0.00    2.35
  11  -4 -12   -0.00    2.17
  11   4 -12    1.07    2.61
 -11  -4  12    0.00    2.18
 -11   4  13    2.14    2.61
  11  -4 -13    1.01    3.00
  11   4 -13    0.88    3.37
 -11  -4  13   -0.00    2.55
 -11   4  14    0.00    2.12
  11  -4 -14    5.83    4.09
  11   4 -14    7.93    4.20
 -11  -4  14    2.37    2.99
 -11   4  15   14.02    4.78
  11  -4 -15    4.03    3.43
  11   4 -15    9.67    4.54
 -11  -4  15   17.39    5.64
 -11   4  16    4.89    3.04
  11  -4 -16   12.55    5.08
  11   4 -16   13.23    4.68
  11   4 -16    2.04    2.96
 -11  -4  16    3.25    3.06
 -11   4  17    3.61    2.72
  11  -4 -17    0.07    1.64
  11   4 -17    2.55    3.31
  11   4 -17    3.55    3.81
 -11  -4  17    2.30    3.07
 -11   4  18   -0.00    2.12
  11  -4 -18    1.61    2.72
  11   4 -18    3.01    2.98
  11   4 -18   -0.00    2.83
 -11  -4  18   -0.00    2.65
 -11   4  19    6.03    3.27
  11  -4 -19   -0.00    2.48
  11   4 -19    2.45    2.47
  11   4 -19    5.17    3.32
 -11   4  20    7.30    3.69
  11  -4 -20    7.49    3.98
  11   4 -20   -0.00    2.78
 -11   4  21   14.61    4.97
  11  -4 -21   17.44    5.58
  11   4 -21   15.95    5.62
  11  -4 -22    0.00    2.32
  11   4 -22    3.54    2.90
  11  -4 -23   -0.00    2.70
  11   4 -23   -0.00    2.78
  11  -4 -24    0.99    2.72
  11   4 -24    5.82    3.84
  11  -4 -25   14.02    4.93
  11   4 -25    8.55    4.40
  11  -4 -26    7.29    3.94
  11   4 -26    4.36    3.61
  11  -4 -27    2.80    3.10
  11   4 -27    5.22    3.36
  11  -4 -28    5.43    3.09
  11   4 -28    0.70    2.35
  11   4 -29    3.25    3.19
 -11   5   1   -0.00    2.73
  11   5  -1    0.00    2.43
  11   5  -1   -0.00    2.66
 -11  -5   1    0.54    2.44
 -11   5   2   34.22    7.62
  11  -5  -2   24.44    7.60
  11   5  -2   35.27    8.08
  11   5  -2   24.11    8.10
 -11  -5   2   27.55    7.83
 -11   5   3   38.55    8.08
  11  -5  -3   46.11    9.85
  11   5  -3   44.83    9.17
  11   5  -3   29.24    8.55
 -11  -5   3   24.73    7.61
 -11   5   4    5.27    3.02
  11  -5  -4    0.56    3.06
  11   5  -4    2.13    2.73
  11   5  -4   -0.00    2.10
 -11  -5   4    1.82    2.87
 -11   5   5    2.54    2.85
  11  -5  -5    1.68    3.13
  11   5  -5    1.00    2.61
  11   5  -5    0.00    3.22
 -11  -5   5   -0.00    2.58
 -11   5   6   14.79    5.02
  11  -5  -6   15.25    6.00
  11   5  -6   13.39    5.10
  11   5  -6   19.72    6.70
 -11  -5   6   10.12    5.14
 -11   5   7   31.78    6.98
  11  -5  -7   10.02    4.93
  11   5  -7   14.52    5.45
  11   5  -7   17.98    6.46
 -11  -5   7   11.34    5.15
 -11   5   8    8.83    3.79
  11  -5  -8    2.87    3.25
  11   5  -8    4.23    3.31
  11   5  -8   15.77    5.87
 -11  -5   8    4.34    2.99
 -11   5   9   22.15    6.10
  11  -5  -9   13.30    5.43
  11   5  -9    9.14    4.49
  11   5  -9   20.22    6.92
 -11   5  10    1.22    2.13
  11  -5 -10    0.78    2.27
  11   5 -10    1.43    3.09
  11   5 -10   -0.00    2.40
 -11   5  11    7.31    3.42
  11  -5 -11    3.30    4.07
  11   5 -11    0.85    2.28
  11   5 -11    7.72    4.87
 -11   5  12   18.57    5.72
  11  -5 -12   17.01    5.99
  11   5 -12   19.69    6.20
  11   5 -12   18.72    6.35
 -11   5  13   23.54    6.16
  11  -5 -13   19.61    6.47
  11   5 -13   15.61    5.56
  11   5 -13   11.20    5.32
 -11   5  14    0.00    2.64
  11  -5 -14    0.15    2.68
  11   5 -14    1.44    2.77
  11   5 -14    4.93    3.90
 -11   5  15   -0.00    1.78
  11  -5 -15    0.85    2.86
  11   5 -15    1.83    2.33
  11   5 -15   -0.00    2.53
 -11   5  16    0.00    2.11
  11  -5 -16    2.35    2.33
  11   5 -16   -0.00    1.88
  11   5 -16    0.96    2.52
 -11   5  17    2.76    2.75
  11  -5 -17    5.46    3.77
  11   5 -17    2.68    2.92
  11   5 -17    0.00    3.71
 -11   5  18   16.48    4.98
  11  -5 -18   12.83    5.13
  11   5 -18    2.63    3.09
  11   5 -18   10.50    5.22
 -11   5  19   12.40    4.34
  11  -5 -19    6.05    3.92
  11   5 -19    7.16    4.25
 -11   5  20    1.31    2.66
  11  -5 -20    0.00    1.94
  11   5 -20    0.00    2.37
 -11   5  21    0.00    2.00
  11  -5 -21    1.34    2.41
  11   5 -21    3.85    3.60
  11  -5 -22    6.31    3.77
  11   5 -22    0.00    2.84
  11  -5 -23   13.72    5.56
  11   5 -23    9.93    4.88
  11  -5 -24    1.08    2.96
  11   5 -24   -0.00    2.45
  11  -5 -25    2.13    2.77
  11   5 -25   -0.00    3.07
  11  -5 -26    0.00    1.45
  11   5 -26    0.00    2.83
  11  -5 -27   -0.00    1.98
  11   5 -27    0.89    2.68
  11  -5 -28   10.63    4.69
  11   5 -28    1.53    2.78
 -11   6   1   18.75    5.73
  11  -6  -1   14.32    5.87
  11   6  -1   14.89    5.72
  11   6  -1    4.22    4.25
 -11   6   2    3.52    3.30
  11  -6  -2    0.06    1.53
  11   6  -2   -0.00    2.73
  11   6  -2    2.06    4.35
 -11   6   3    4.27    3.29
  11  -6  -3    8.75    4.55
  11   6  -3    1.76    2.38
  11   6  -3    5.65    4.22
 -11   6   4   34.54    7.34
  11  -6  -4   13.35    6.17
  11   6  -4   20.82    6.50
  11   6  -4   18.79    7.05
 -11   6   5   16.61    5.30
  11  -6  -5    4.37    3.98
  11   6  -5   16.39    5.71
  11   6  -5   22.67    7.50
 -11   6   6   10.25    4.46
  11  -6  -6   15.42    6.20
  11   6  -6   15.77    5.51
  11   6  -6   19.05    6.74
 -11   6   7    7.64    3.96
  11  -6  -7    4.47    3.61
  11   6  -7    2.47    2.92
  11   6  -7    1.83    3.57
 -11   6   8    8.25    4.23
  11  -6  -8   10.39    5.09
  11   6  -8    6.31    3.66
  11   6  -8    0.86    2.63
 -11   6   9    2.94    2.94
  11  -6  -9    3.63    3.44
  11   6  -9    5.30    3.15
  11   6  -9    9.52    4.71
 -11   6  10    8.39    3.85
  11  -6 -10    8.48    4.56
  11   6 -10    6.16    4.02
  11   6 -10    6.25    3.88
 -11   6  11    3.56    3.23
  11  -6 -11    8.57    4.74
  11   6 -11    3.73    3.38
  11   6 -11    6.13    4.04
 -11   6  12    0.83    2.38
  11  -6 -12    3.87    3.71
  11   6 -12    1.39    3.18
  11   6 -12    2.17    2.82
 -11   6  13    3.79    3.14
  11  -6 -13    1.39    3.04
  11   6 -13    8.17    4.29
 -11   6  14    3.51    3.07
  11  -6 -14    8.08    4.62
  11   6 -14    9.62    4.31
  11   6 -14   12.92    5.51
 -11   6  15   10.62    4.26
  11  -6 -15    9.26    4.73
  11   6 -15    9.44    4.45
  11   6 -15    4.08    3.72
 -11   6  16   20.55    5.95
  11  -6 -16    6.86    4.30
  11   6 -16   14.23    5.32
  11   6 -16   12.05    5.27
 -11   6  17    0.00    2.17
  11  -6 -17    1.32    2.50
  11   6 -17    1.12    2.71
  11   6 -17   -0.00    3.29
 -11   6  18    2.46    2.81
  11  -6 -18    2.21    3.67
  11   6 -18   -0.00    1.71
  11   6 -18    4.43    3.80
 -11   6  19    0.95    2.53
  11  -6 -19    0.00    2.90
  11   6 -19    4.45    3.22
 -11   6  20    0.99    2.13
  11  -6 -20    4.95    3.56
  11   6 -20    8.82    4.46
 -11   6  21    0.00    2.39
  11  -6 -21    2.41    3.39
  11   6 -21    6.12    4.37
  11  -6 -22   -0.00    2.71
  11   6 -22    0.11    2.87
  11  -6 -23    0.37    2.83
  11   6 -23    1.87    2.17
  11  -6 -24    0.00    2.50
  11   6 -24   -0.00    3.04
  11  -6 -25    1.98    2.86
  11   6 -25    1.10    2.86
  11  -6 -26   13.58    5.21
  11   6 -26    1.90    3.31
  11  -6 -27   -0.00    2.30
  11   6 -27    0.00    2.61
 -11   7   1   11.48    4.78
  11  -7  -1    6.19    4.06
  11   7  -1    3.49    4.06
 -11   7   2   12.75    4.93
  11  -7  -2   21.74    7.14
  11   7  -2   28.54    7.42
 -11   7   3    3.87    3.10
  11  -7  -3   -0.00    2.54
  11   7  -3    0.73    2.85
  11   7  -3    0.00    2.96
 -11   7   4   10.52    4.29
  11  -7  -4   14.76    5.83
  11   7  -4   13.54    5.71
  11   7  -4    3.31    3.86
 -11   7   5   -0.00    2.45
  11  -7  -5   -0.00    2.67
  11   7  -5   -0.00    2.13
  11   7  -5   -0.00    2.79
 -11   7   6   11.23    4.51
  11  -7  -6    7.91    4.34
  11   7  -6    5.69    4.26
  11   7  -6   11.26    5.55
 -11   7   7    2.33    3.66
  11  -7  -7   -0.00    2.94
  11   7  -7   -0.00    3.16
  11   7  -7    3.16    3.35
 -11   7   8   36.30    8.01
  11  -7  -8   33.48    8.60
  11   7  -8   48.73    9.45
  11   7  -8   15.05    6.79
 -11   7   9   21.23    6.16
  11  -7  -9   27.52    7.56
  11   7  -9   18.61    6.20
  11   7  -9   19.73    6.94
 -11   7  10    1.32    2.63
  11  -7 -10    0.00    2.87
  11   7 -10    0.00    2.39
  11   7 -10   -0.00    2.80
 -11   7  11   -0.00    2.25
  11  -7 -11    1.50    2.73
  11   7 -11   -0.00    2.27
  11   7 -11    0.68    2.34
 -11   7  12   13.44    4.93
  11  -7 -12   10.70    5.47
  11   7 -12   17.63    5.69
  11   7 -12   12.79    5.71
 -11   7  13    0.00    2.71
  11  -7 -13    0.00    3.33
  11   7 -13    2.62    2.91
  11   7 -13    9.18    5.45
 -11   7  14    3.61    3.14
  11  -7 -14    0.00    3.15
  11   7 -14    7.24    4.07
  11   7 -14    5.83    4.41
 -11   7  15   -0.00    2.73
  11  -7 -15    3.76    3.63
  11   7 -15    0.00    2.36
  11   7 -15    1.10    3.01
 -11   7  16    0.00    1.80
  11  -7 -16    1.49    3.10
  11   7 -16   -0.00    2.11
  11   7 -16   -0.00    3.35
 -11   7  17    5.77    3.57
  11  -7 -17    1.19    2.97
  11   7 -17    1.30    2.66
  11   7 -17    3.67    3.74
 -11   7  18   14.43    4.82
  11  -7 -18   10.70    5.29
  11   7 -18   10.68    4.58
  11   7 -18    8.17    4.98
 -11   7  19    1.83    2.49
  11  -7 -19   -0.00    2.64
  11   7 -19    4.80    3.77
 -11   7  20   -0.00    2.05
  11  -7 -20    0.00    2.43
  11   7 -20    0.32    3.59
 -11   7  21    1.31    2.54
  11  -7 -21    3.47    3.20
  11   7 -21   -0.00    2.92
  11  -7 -22    3.60    3.26
  11   7 -22    4.75    3.56
  11  -7 -23    0.32    2.65
  11   7 -23    0.00    3.18
  11  -7 -24    2.75    3.05
  11   7 -24   -0.00    3.57
  11  -7 -25    2.50    2.69
  11   7 -25    3.32    3.05
  11  -7 -26    0.00    2.90
 -11   8   1    0.25    2.19
  11   8  -1   -0.00    3.08
 -11   8   2    0.00    2.37
  11  -8  -2    2.30    3.00
  11   8  -2    0.53    2.98
 -11   8   3   -0.00    2.75
  11  -8  -3    0.00    2.32
  11   8  -3   -0.00    2.61
 -11   8   4   28.71    6.91
  11  -8  -4   22.57    7.07
  11   8  -4   12.62    5.51
 -11   8   5   -0.00    2.61
  11  -8  -5    0.68    3.05
  11   8  -5    0.51    2.32
 -11   8   6   18.23    6.05
  11  -8  -6   14.93    6.24
  11   8  -6   26.37    7.03
 -11   8   7    2.32    3.16
  11  -8  -7    0.00    3.38
  11   8  -7    0.60    2.66
 -11   8   8    3.40    2.94
  11  -8  -8    1.56    2.76
  11   8  -8    2.25    3.41
 -11   8   9    1.71    3.29
  11  -8  -9    0.00    3.32
  11   8  -9    3.86    3.74
 -11   8  10   11.87    4.93
  11  -8 -10   11.35    5.06
  11   8 -10   17.81    6.02
 -11   8  11   -0.00    1.91
  11  -8 -11    0.00    3.05
  11   8 -11    1.12    2.81
 -11   8  12    2.25    2.59
  11  -8 -12   -0.00    2.32
  11   8 -12    2.78    3.48
 -11   8  13    0.71    2.59
  11  -8 -13    0.00    2.85
  11   8 -13    1.63    2.78
 -11   8  14    1.40    2.62
  11  -8 -14   -0.00    2.55
  11   8 -14   -0.00    2.73
 -11   8  15    0.40    2.07
  11  -8 -15    0.00    3.44
  11   8 -15    4.43    3.73
 -11   8  16   25.93    6.69
  11  -8 -16   14.37    5.84
  11   8 -16   14.29    5.46
 -11   8  17   -0.00    2.62
  11  -8 -17   -0.00    3.72
  11   8 -17    1.41    2.41
 -11   8  18    0.64    1.84
  11  -8 -18    2.70    3.54
 -11   8  19    4.36    3.25
  11  -8 -19    4.08    3.55
 -11   8  20    9.66    4.34
  11  -8 -20   14.25    5.99
 -11   8  21    0.00    2.97
  11  -8 -21    1.52    3.32
  11  -8 -22    0.00    2.81
  11  -8 -23    1.29    2.67
  11  -8 -24    0.90    3.35
 -11   9   1   -0.00    2.34
  11   9  -1    0.00    3.27
 -11   9   2   43.24    8.27
  11   9  -2    5.22    4.02
 -11   9   3   -0.00    2.30
  11   9  -3    0.00    3.23
 -11   9   4    4.46    4.32
  11  -9  -4    7.74    4.85
  11   9  -4   10.39    5.21
 -11   9   5   -0.00    2.68
  11  -9  -5    1.33    3.05
  11   9  -5    3.05    3.17
 -11   9   6    8.47    4.08
  11  -9  -6    3.42    3.87
  11   9  -6    1.69    3.41
 -11   9   7   -0.00    2.42
  11  -9  -7    0.45    2.82
  11   9  -7   -0.00    2.46
 -11   9   8   24.37    6.83
  11  -9  -8   15.40    6.62
  11   9  -8   24.17    7.12
 -11   9   9   -0.00    2.81
  11  -9  -9    0.00    2.55
  11   9  -9   -0.00    2.03
 -11   9  10   -0.00    2.77
  11  -9 -10    1.74    3.63
  11   9 -10    1.23    3.17
 -11   9  11    3.53    3.61
  11  -9 -11    0.91    2.14
  11   9 -11    1.85    3.53
 -11   9  12    7.73    4.24
  11  -9 -12    3.41    3.87
  11   9 -12    5.22    4.14
 -11   9  13    0.58    2.51
  11  -9 -13    2.63    3.68
  11   9 -13    2.00    2.46
 -11   9  14   12.31    4.74
  11  -9 -14    3.53    3.92
  11   9 -14    3.76    3.46
 -11   9  15   -0.00    1.65
  11  -9 -15    3.49    3.83
  11   9 -15   -0.00    2.99
 -11   9  16    0.40    2.36
  11  -9 -16    2.33    3.07
  11   9 -16    0.11    2.73
 -11   9  17   -0.00    2.21
  11  -9 -17    1.96    3.53
  11   9 -17   -0.00    2.34
 -11   9  18   12.37    5.08
  11  -9 -18    8.89    4.92
 -11   9  19   -0.00    1.48
  11  -9 -19    5.49    3.86
 -11   9  20    3.44    3.10
  11  -9 -20    6.11    4.38
 -11   9  21    2.22    2.74
  11  -9 -21   -0.00    3.13
 -11   9  22    7.68    3.75
  11  -9 -22    8.45    4.52
  11  -9 -23   -0.00    2.39
 -11  10   1    2.29    2.91
  11  10  -1    2.63    3.06
 -11  10   2   -0.00    1.97
  11  10  -2    7.60    4.44
 -11  10   3   -0.00    2.48
  11  10  -3    0.00    2.98
 -11  10   4    5.17    3.30
  11  10  -4    8.63    4.19
 -11  10   5    0.64    2.98
  11  10  -5    1.73    3.32
 -11  10   6    9.43    4.73
  11 -10  -6   11.24    5.60
  11  10  -6   18.64    6.26
 -11  10   7    0.00    3.29
  11 -10  -7   -0.00    2.58
  11  10  -7    0.65    3.03
 -11  10   8    4.13    3.83
  11 -10  -8    4.53    4.00
  11  10  -8    3.88    3.92
 -11  10   9    1.92    2.91
  11 -10  -9    0.00    2.97
  11  10  -9    1.11    2.80
 -11  10  10   11.30    5.02
  11 -10 -10    7.06    4.88
  11  10 -10    7.87    4.36
 -11  10  11   -0.00    1.82
  11 -10 -11    1.09    3.20
  11  10 -11    1.03    2.89
 -11  10  12   -0.00    2.39
  11 -10 -12    5.79    3.83
  11  10 -12    3.24    3.19
 -11  10  13    0.00    2.82
  11 -10 -13    0.00    2.91
  11  10 -13    0.00    3.12
 -11  10  14    3.09    3.49
  11 -10 -14   11.17    5.03
  11  10 -14    6.09    4.18
 -11  10  15   -0.00    2.50
  11 -10 -15    0.00    2.14
  11  10 -15    2.15    2.96
 -11  10  16    9.85    4.72
  11 -10 -16   13.49    5.68
  11  10 -16    9.81    4.96
 -11  10  17    3.77    3.13
  11 -10 -17    0.51    3.15
 -11  10  18   -0.00    2.75
  11 -10 -18    1.66    2.77
 -11  10  19    1.29    2.54
  11 -10 -19   -0.00    2.22
 -11  10  20    2.05    3.13
  11 -10 -20    4.18    3.75
 -11  10  21    0.54    2.44
  11 -10 -21   -0.00    3.38
 -11  10  22   -0.00    1.50
  11 -10 -22   -0.00    2.48
 -11  11   1    0.38    2.43
  11  11  -1   -0.00    2.75
 -11  11   2    7.06    4.78
  11  11  -2   12.38    5.41
 -11  11   3   -0.00    2.86
  11  11  -3    2.29    3.14
 -11  11   4    4.90    3.73
  11  11  -4    0.00    2.86
 -11  11   5    5.85    4.09
  11  11  -5    4.60    4.19
 -11  11   6   -0.00    2.97
  11  11  -6    1.73    3.33
 -11  11   7   -0.00    2.36
  11  11  -7    1.31    2.40
 -11  11   8   11.27    5.21
  11 -11  -8   11.59    5.58
  11  11  -8    9.05    4.78
 -11  11   9   -0.00    1.93
  11 -11  -9    0.10    3.03
  11  11  -9    2.15    3.50
 -11  11  10    2.83    2.56
  11 -11 -10    0.70    2.48
  11  11 -10   -0.00    2.87
 -11  11  11    0.67    2.52
  11 -11 -11    1.52    3.18
  11  11 -11   -0.00    2.98
 -11  11  12   17.62    5.82
  11 -11 -12    5.67    4.51
  11  11 -12    4.94    3.66
 -11  11  13    2.39    3.11
  11 -11 -13   -0.00    2.65
  11  11 -13    1.10    3.37
 -11  11  14    5.23    4.03
  11 -11 -14    2.06    3.79
  11  11 -14    0.45    3.18
 -11  11  15   -0.00    2.61
  11 -11 -15    2.77    3.43
  11  11 -15   -0.00    2.23
 -11  11  16    2.46    2.76
  11 -11 -16    1.77    3.20
 -11  11  17   -0.00    2.18
  11 -11 -17   -0.00    2.76
 -11  11  18    8.74    4.51
  11 -11 -18    3.15    3.64
 -11  11  19   -0.00    2.16
  11 -11 -19   -0.00    3.79
 -11  11  20    1.36    2.50
  11 -11 -20   -0.00    2.19
 -11  11  21   -0.00    2.04
 -11  11  22    0.00    3.34
 -11  12   1    2.53    3.14
  11  12  -1    2.95    3.98
 -11  12   2    3.31    3.76
  11  12  -2   -0.00    2.99
 -11  12   3   -0.00    2.55
  11  12  -3    0.00    2.96
 -11  12   4    6.25    4.09
  11  12  -4    9.50    5.32
 -11  12   5    1.51    2.52
  11  12  -5    0.00    2.90
 -11  12   6   10.06    5.21
  11  12  -6    4.38    3.45
 -11  12   7   -0.00    3.10
  11  12  -7    0.00    2.18
 -11  12   8    1.15    3.36
  11  12  -8    0.28    2.30
 -11  12   9   -0.00    1.99
  11  12  -9    0.42    2.79
 -11  12  10    4.20    3.44
  11 -12 -10    4.27    4.18
  11  12 -10   10.25    4.61
 -11  12  11    0.00    2.44
  11 -12 -11    0.00    2.90
  11  12 -11    0.00    2.44
 -11  12  12    5.33    3.87
  11 -12 -12    1.59    3.46
  11  12 -12    0.83    3.18
 -11  12  13    1.10    2.81
  11 -12 -13    2.88    3.60
  11  12 -13    0.00    2.54
 -11  12  14    3.65    3.65
  11 -12 -14    0.51    3.11
  11  12 -14    5.65    4.09
 -11  12  15   -0.00    1.79
  11 -12 -15    3.62    4.47
  11  12 -15   -0.00    2.63
 -11  12  16    8.05    4.51
  11 -12 -16    2.90    4.21
 -11  12  17    2.48    3.60
  11 -12 -17    0.96    3.24
 -11  12  18    0.85    2.79
  11 -12 -18    1.33    3.42
 -11  12  19    1.22    2.88
 -11  12  20    3.02    3.47
 -11  12  21   -0.00    2.03
 -11  12  22    0.00    2.18
  11  13  -1    0.00    3.05
  11  13  -2    3.60    3.41
  11  13  -3    2.25    3.38
  11  13  -4   -0.00    3.01
  11  13  -5   -0.00    2.74
  11  13  -6   -0.00    2.13
  11  13  -7    0.00    2.42
  11  13  -8    1.94    3.20
  11  13  -9   -0.00    2.20
  11  13 -10    0.00    2.66
  11  13 -11    2.11    3.16
  11  13 -12    0.25    3.27
  11 -13 -13   -0.00    2.89
  11  13 -13    1.45    2.89
  11 -13 -14   -0.00    2.80
  11  13 -14    5.03    3.88
  11 -13 -15    0.00    2.60
  11 -13 -16   -0.00    2.39
  11 -13 -17    2.83    4.06
  11  14 -11    0.00    2.96
  11  14 -12    2.18    2.82
  11  14 -13    0.98    2.59
  11  14 -14    2.75    3.34
 -10   0   1    1.44    2.36
  10   0  -1    2.38    3.89
 -10   0   2   14.31    5.02
  10   0  -2   32.87    7.80
 -10   0   3    0.00    1.73
 -10   0   4  132.07   17.73
 -10   0   5   -0.00    1.93
 -10   0   6   28.41    6.80
  10   0  -6   19.76    6.37
 -10   0   7    0.00    2.01
  10   0  -7    0.16    2.69
 -10   0   8   23.12    5.85
  10   0  -8   18.96    6.28
 -10   0   9   -0.00    1.70
  10   0  -9    2.59    3.08
 -10   0  10  115.52   15.33
  10   0 -10   95.30   15.57
 -10   0  11    1.47    2.02
  10   0 -11    0.17    2.18
 -10   0  12    0.87    1.70
  10   0 -12    0.00    2.28
 -10   0  13    0.28    1.25
  10   0 -13    1.99    2.55
 -10   0  14   19.06    5.42
  10   0 -14   21.61    6.01
 -10   0  15    0.59    1.80
  10   0 -15    1.39    2.34
 -10   0  16   43.50    8.39
  10   0 -16   45.20    9.19
 -10   0  17   -0.00    2.33
  10   0 -17    0.93    2.27
  10   0 -18   22.13    6.51
  10   0 -19    0.92    2.24
  10   0 -20   29.73    7.29
  10   0 -21    0.64    2.51
  10   0 -22    1.92    2.42
  10   0 -23    1.31    2.36
  10   0 -24   11.55    4.95
  10   0 -25   -0.00    2.45
  10   0 -26   15.80    5.03
  10   0 -27   -0.00    1.92
  10   0 -28    3.61    3.12
  10   0 -29    1.35    2.46
  10   0 -30    2.09    2.50
  10   0 -31    0.00    2.38
  10   0 -32    1.40    2.33
  10   0 -33    1.96    2.56
 -10   1   1    4.27    2.80
  10  -1  -1    1.47    2.35
  10   1  -1    0.00    3.17
 -10  -1   1    2.46    2.96
 -10   1   2  153.11   18.45
  10  -1  -2  135.09   19.33
 -10  -1   2  113.50   17.20
 -10   1   3    1.96    2.92
 -10  -1   3    4.14    3.61
 -10   1   4   -0.00    2.26
 -10  -1   4   -0.00    2.46
 -10   1   5    6.52    3.36
 -10  -1   5   12.16    4.93
 -10   1   6   70.71   11.79
  10  -1  -6   79.85   13.38
  10   1  -6   85.68   13.80
 -10  -1   6   75.10   12.05
 -10   1   7    1.82    2.64
  10  -1  -7    0.56    2.69
  10   1  -7    4.19    3.52
 -10  -1   7   -0.00    2.55
 -10   1   8   65.87   10.12
  10  -1  -8   51.75   10.18
  10   1  -8   37.50    9.40
 -10  -1   8   52.17    9.54
 -10   1   9    2.62    2.31
  10  -1  -9    0.32    2.75
  10   1  -9   -0.00    2.05
 -10  -1   9   -0.00    2.52
 -10   1  10    1.59    2.15
  10  -1 -10   -0.00    2.47
  10   1 -10    0.97    2.68
 -10  -1  10    0.04    1.96
 -10   1  11   10.37    4.11
  10  -1 -11   10.50    4.31
  10   1 -11   13.04    4.85
 -10  -1  11    4.85    3.21
 -10   1  12   46.79    9.85
  10  -1 -12   84.44   12.72
  10   1 -12   85.48   12.97
 -10  -1  12   70.15   11.22
 -10   1  13    1.82    2.50
  10  -1 -13   -0.00    2.63
  10   1 -13   -0.00    2.31
 -10  -1  13    0.00    1.75
 -10   1  14    7.87    3.50
  10  -1 -14    7.65    3.95
  10   1 -14    0.83    2.72
 -10  -1  14    1.79    2.44
 -10   1  15   -0.00    1.63
  10  -1 -15    1.29    2.80
  10   1 -15   -0.00    2.11
 -10  -1  15    0.81    2.07
 -10   1  16   22.02    5.90
  10  -1 -16   26.42    6.76
  10   1 -16   32.63    7.44
 -10  -1  16   30.59    6.64
 -10   1  17    0.14    1.84
  10  -1 -17    0.18    2.34
  10   1 -17   -0.00    2.38
 -10   1  18   18.43    5.13
  10  -1 -18   25.82    6.59
  10   1 -18   17.05    5.42
 -10   1  19    0.13    2.04
  10  -1 -19    0.00    2.30
  10   1 -19    3.94    3.43
 -10   1  20    0.26    1.64
  10  -1 -20   -0.00    2.41
  10   1 -20    1.38    2.71
  10  -1 -21    3.61    2.74
  10   1 -21    0.97    2.18
  10  -1 -22   55.21   10.11
  10   1 -22   56.10   10.20
  10  -1 -23    2.48    2.30
  10   1 -23   -0.00    2.34
  10  -1 -24    3.22    2.97
  10   1 -24    0.00    2.57
  10  -1 -25    0.00    2.21
  10   1 -25    2.48    2.64
  10  -1 -26    3.73    2.78
  10   1 -26    3.58    2.96
  10  -1 -27    0.00    2.52
  10   1 -27   -0.00    2.45
  10  -1 -28    9.59    3.66
  10   1 -28    3.10    2.91
  10  -1 -29   -0.00    1.92
  10   1 -29    0.41    1.74
  10  -1 -30    0.00    2.29
  10   1 -30   -0.00    1.96
  10  -1 -31   -0.00    2.33
  10   1 -31   -0.00    1.75
  10  -1 -32    3.17    2.70
  10   1 -32   10.22    4.01
  10  -1 -33    0.30    1.77
  10   1 -33    0.77    1.82
 -10   2   1    1.19    2.39
  10  -2  -1    0.01    2.93
 -10  -2   1    0.71    1.69
 -10   2   2    0.30    1.88
  10  -2  -2    8.62    4.86
 -10  -2   2    0.71    2.44
 -10   2   3    2.87    2.86
 -10  -2   3   -0.00    2.47
 -10   2   4  125.83   15.99
 -10  -2   4   94.09   15.15
 -10   2   5   37.77    7.32
  10   2  -5   12.86    5.88
 -10  -2   5   35.71    7.65
 -10   2   6   31.53    6.80
  10  -2  -6   23.65    6.86
  10   2  -6   20.45    6.76
 -10  -2   6   28.29    6.84
 -10   2   7    2.49    2.50
  10  -2  -7    4.87    4.04
  10   2  -7    2.34    3.51
 -10  -2   7    3.18    3.16
 -10   2   8   15.63    4.82
  10  -2  -8   15.90    5.56
  10   2  -8   18.89    5.96
 -10  -2   8   12.41    4.62
 -10   2   9   13.67    4.52
  10  -2  -9    8.83    4.33
  10   2  -9   15.42    5.27
 -10  -2   9    5.14    3.23
 -10   2  10   65.28   10.92
  10  -2 -10   81.85   12.67
  10   2 -10   71.13   12.45
 -10  -2  10   56.06   10.71
 -10   2  11    3.15    2.69
  10  -2 -11    3.30    3.01
  10   2 -11    5.76    3.83
 -10  -2  11    7.45    3.42
 -10   2  12    0.16    1.68
  10  -2 -12    0.00    2.37
  10   2 -12    0.00    1.97
 -10  -2  12    0.15    1.75
 -10   2  13    0.99    1.88
  10  -2 -13    0.01    1.50
  10   2 -13    0.80    2.69
 -10  -2  13   -0.00    1.58
 -10   2  14   17.70    5.26
  10  -2 -14   21.46    6.21
  10   2 -14   38.36    8.11
 -10  -2  14   19.80    5.66
 -10   2  15    9.92    4.01
  10  -2 -15   25.11    6.34
  10   2 -15    6.02    3.94
 -10  -2  15   13.26    4.49
 -10   2  16   12.76    4.25
  10  -2 -16   18.13    5.36
  10   2 -16    3.45    3.55
 -10  -2  16    6.45    3.38
 -10   2  17   -0.00    1.90
  10  -2 -17    0.00    2.19
  10   2 -17   -0.00    3.01
 -10   2  18    4.39    2.94
  10  -2 -18   10.57    4.10
  10   2 -18   13.59    4.90
 -10   2  19    1.53    2.31
  10  -2 -19    5.62    3.36
  10   2 -19    7.65    3.78
 -10   2  20   27.02    6.54
  10  -2 -20   35.99    7.74
  10   2 -20   27.60    7.25
 -10   2  21    0.58    1.72
  10  -2 -21    3.85    3.17
  10   2 -21   -0.00    1.68
  10  -2 -22    1.63    2.45
  10   2 -22    1.91    2.53
  10  -2 -23   -0.00    2.80
  10   2 -23   -0.00    2.85
  10  -2 -24   19.98    5.58
  10   2 -24   18.11    5.57
  10  -2 -25    1.97    2.43
  10   2 -25    0.00    2.64
  10  -2 -26   18.40    5.25
  10   2 -26   13.75    4.74
  10  -2 -27    1.52    1.98
  10   2 -27    0.00    1.85
  10  -2 -28    2.36    2.49
  10   2 -28    5.93    3.72
  10  -2 -29    0.71    2.32
  10   2 -29    5.34    3.39
  10  -2 -30    3.96    3.53
  10   2 -30    1.11    2.38
  10  -2 -31    1.57    2.46
  10   2 -31    0.23    1.91
  10  -2 -32   -0.00    2.00
  10   2 -32    0.40    1.90
  10   2 -33    0.51    1.43
 -10   3   1    8.46    3.91
  10  -3  -1   14.13    5.50
 -10  -3   1   10.39    4.67
 -10   3   2   83.21   12.11
  10  -3  -2   49.29   11.51
 -10  -3   2   81.01   12.69
 -10   3   3   43.94    8.03
 -10  -3   3   24.97    7.14
 -10   3   4   -0.00    2.07
  10   3  -4   -0.00    2.58
 -10  -3   4    0.29    2.36
 -10   3   5    8.82    3.76
  10   3  -5    4.36    3.71
 -10  -3   5    6.05    3.64
 -10   3   6   33.03    7.23
  10  -3  -6   24.94    7.02
  10   3  -6   32.96    8.16
 -10  -3   6   26.69    6.91
 -10   3   7   13.49    4.67
  10  -3  -7   12.15    5.44
  10   3  -7   15.15    5.87
 -10  -3   7   11.24    4.50
 -10   3   8   66.93   11.01
  10  -3  -8   82.92   12.87
  10   3  -8   60.68   12.09
 -10  -3   8   60.91   11.08
 -10   3   9    8.47    3.92
  10  -3  -9    2.76    3.21
  10   3  -9    6.17    3.90
 -10  -3   9    2.03    2.96
 -10   3  10   -0.00    1.52
  10  -3 -10    2.55    3.49
  10   3 -10   -0.00    2.03
 -10  -3  10    0.29    1.94
 -10   3  11    6.47    3.41
  10  -3 -11    7.87    4.65
  10   3 -11   17.11    5.76
 -10  -3  11    5.85    3.20
 -10   3  12   35.39    7.14
  10  -3 -12   39.20    8.19
  10   3 -12   24.79    7.26
 -10  -3  12   14.45    5.37
 -10   3  13    0.47    1.93
  10  -3 -13   -0.00    1.85
  10   3 -13    2.27    2.71
 -10  -3  13   -0.00    1.73
 -10   3  14    4.44    2.67
  10  -3 -14    3.60    2.76
  10   3 -14    0.08    1.58
 -10  -3  14    2.53    2.30
 -10   3  15    4.12    2.62
  10  -3 -15    3.61    3.31
  10   3 -15   -0.00    2.41
 -10  -3  15    2.49    2.56
 -10   3  16   23.66    6.08
  10  -3 -16   27.02    6.86
  10   3 -16   17.52    6.15
 -10  -3  16   22.68    6.22
 -10   3  17   10.93    4.54
  10  -3 -17   13.27    5.10
  10   3 -17   17.38    5.55
 -10  -3  17   20.80    5.64
 -10   3  18   13.40    4.50
  10  -3 -18   20.41    5.64
  10   3 -18   24.37    6.28
 -10  -3  18    8.31    4.42
 -10   3  19    2.24    2.60
  10  -3 -19   -0.00    1.63
  10   3 -19    4.82    3.40
 -10   3  20    0.00    1.69
  10  -3 -20    0.20    1.77
  10   3 -20    1.35    3.00
 -10   3  21   10.03    3.98
  10  -3 -21    5.24    3.35
  10   3 -21   12.21    5.18
  10  -3 -22   36.36    7.80
  10   3 -22   27.88    7.00
  10  -3 -23    6.75    3.16
  10   3 -23    2.13    2.99
  10  -3 -24   -0.00    2.56
  10   3 -24    0.44    1.64
  10  -3 -25   -0.00    2.00
  10   3 -25    0.21    1.98
  10  -3 -26    4.19    2.80
  10   3 -26    1.42    3.27
  10  -3 -27    5.95    3.81
  10   3 -27    8.98    4.18
  10  -3 -28    5.93    3.17
  10   3 -28    6.41    3.30
  10  -3 -29    0.55    1.94
  10   3 -29   -0.00    2.39
  10  -3 -30    0.00    2.25
  10   3 -30   -0.00    2.09
  10  -3 -31   -0.00    1.97
  10   3 -31    0.97    2.76
  10  -3 -32    4.45    3.17
  10   3 -32    0.79    2.42
  10   3 -33   -0.00    2.16
 -10   4   1    3.39    2.61
  10  -4  -1    0.00    2.29
 -10  -4   1    0.02    2.36
 -10   4   2    0.00    2.02
 -10  -4   2    0.00    2.89
 -10   4   3   15.74    4.92
  10   4  -3   10.54    5.23
 -10  -4   3    1.93    3.11
 -10   4   4   75.65   11.60
  10   4  -4   67.89   12.98
 -10  -4   4   60.26   11.41
 -10   4   5   42.57    8.12
  10  -4  -5   32.23    8.14
  10   4  -5   32.58    8.47
 -10  -4   5   28.27    7.35
 -10   4   6   43.06    8.06
  10  -4  -6   25.91    7.51
  10   4  -6   34.37    8.78
 -10  -4   6   26.92    7.15
 -10   4   7    0.70    2.26
  10  -4  -7   -0.00    2.49
  10   4  -7    2.33    2.93
 -10  -4   7    0.22    1.86
 -10   4   8   54.88    9.90
  10  -4  -8   42.52    9.65
  10   4  -8   53.40   10.80
 -10  -4   8   62.92   10.72
 -10   4   9    1.05    2.18
  10  -4  -9    6.07    3.88
  10   4  -9    6.43    4.20
 -10  -4   9    5.98    3.81
 -10   4  10   23.70    5.77
  10  -4 -10   18.31    5.72
  10   4 -10   26.57    7.31
 -10  -4  10   10.55    4.98
 -10   4  11   10.97    4.03
  10  -4 -11    1.65    2.72
  10   4 -11    3.39    3.46
 -10  -4  11    7.65    3.62
 -10   4  12   -0.00    2.13
  10  -4 -12   -0.00    1.88
  10   4 -12   -0.00    2.11
 -10  -4  12   -0.00    2.22
 -10   4  13   -0.00    1.94
  10  -4 -13    1.70    2.52
  10   4 -13    3.58    3.34
 -10  -4  13    0.18    2.02
 -10   4  14   21.25    5.66
  10  -4 -14   16.69    5.48
  10   4 -14   22.56    6.50
 -10  -4  14   14.08    5.16
 -10   4  15   12.50    4.42
  10  -4 -15   12.17    4.70
  10   4 -15   21.61    5.36
  10   4 -15    8.12    4.30
 -10  -4  15    5.26    3.43
 -10   4  16   14.49    4.60
  10  -4 -16    6.58    3.74
  10   4 -16   10.93    4.38
  10   4 -16   12.16    4.98
 -10  -4  16   12.08    4.53
 -10   4  17    0.85    1.99
  10  -4 -17    2.34    2.70
  10   4 -17    0.00    2.13
  10   4 -17    2.65    3.01
 -10  -4  17    0.61    2.02
 -10   4  18    4.74    2.98
  10  -4 -18    4.27    3.42
  10   4 -18    1.86    2.48
  10   4 -18    3.51    3.44
 -10  -4  18    0.92    2.19
 -10   4  19    9.00    3.87
  10  -4 -19    5.16    3.34
  10   4 -19   12.13    4.49
  10   4 -19    2.44    3.17
 -10   4  20   35.50    7.33
  10  -4 -20   31.62    7.74
  10   4 -20   23.51    6.87
 -10   4  21    7.95    3.65
  10  -4 -21    5.64    4.02
  10   4 -21   13.68    5.16
  10  -4 -22    1.68    3.21
  10   4 -22    4.20    3.45
  10  -4 -23    6.71    3.46
  10   4 -23    8.79    4.14
  10  -4 -24   10.76    4.65
  10   4 -24    8.10    4.11
  10  -4 -25   14.48    4.88
  10   4 -25    5.73    3.71
  10  -4 -26    0.00    2.78
  10   4 -26    7.60    3.73
  10  -4 -27    0.00    2.07
  10   4 -27    0.74    2.25
  10  -4 -28    4.37    3.03
  10   4 -28    2.08    2.89
  10  -4 -29    0.38    2.32
  10   4 -29    6.15    3.19
  10  -4 -30    3.99    2.62
  10   4 -30    1.81    2.79
  10  -4 -31    0.00    2.78
  10   4 -31    1.19    2.15
  10   4 -32    1.85    2.47
 -10   5   1   47.40    9.03
  10  -5  -1   41.71    9.95
  10   5  -1   53.51   10.01
  10   5  -1   44.67   10.60
 -10   5   2  188.89   21.83
  10   5  -2  166.36   21.73
  10   5  -2  138.98   22.43
 -10   5   3   21.30    5.88
  10   5  -3   18.15    5.55
  10   5  -3   14.20    5.86
 -10   5   4    0.81    2.62
  10   5  -4    0.00    2.22
  10   5  -4   -0.00    2.82
 -10   5   5    3.23    3.01
  10  -5  -5    6.97    4.31
  10   5  -5    9.58    4.13
  10   5  -5    3.01    3.58
 -10   5   6   36.68    7.36
  10  -5  -6   22.07    6.70
  10   5  -6   15.93    5.63
  10   5  -6   26.46    7.40
 -10   5   7   21.55    6.13
  10  -5  -7   32.06    8.07
  10   5  -7   46.50    8.49
  10   5  -7   28.36    7.75
 -10   5   8   28.96    6.60
  10  -5  -8   15.09    5.62
  10   5  -8   13.33    4.82
  10   5  -8   16.34    5.93
 -10   5   9    0.81    2.54
  10  -5  -9    2.66    3.02
  10   5  -9    0.33    1.75
  10   5  -9    1.34    2.51
 -10   5  10    0.93    2.19
  10  -5 -10   -0.00    2.58
  10   5 -10   -0.00    2.63
  10   5 -10    2.94    3.40
 -10   5  11   15.60    4.88
  10  -5 -11    6.17    4.68
  10   5 -11    5.24    3.68
  10   5 -11    5.75    3.73
 -10   5  12   31.62    6.85
  10  -5 -12   36.12    7.99
  10   5 -12   20.90    5.96
  10   5 -12   19.33    6.64
 -10   5  13   14.98    4.68
  10  -5 -13   10.35    4.51
  10   5 -13   18.13    5.37
  10   5 -13    8.54    4.92
 -10   5  14    3.68    2.75
  10  -5 -14   -0.00    3.47
  10   5 -14    0.08    2.18
  10   5 -14    0.00    3.01
 -10   5  15    3.17    2.46
  10  -5 -15    3.07    2.74
  10   5 -15    8.08    3.98
  10   5 -15    4.82    3.40
 -10   5  16    2.80    2.53
  10  -5 -16    4.75    3.60
  10   5 -16    6.57    3.35
  10   5 -16    3.75    3.17
 -10   5  17   21.13    5.74
  10  -5 -17   15.26    5.87
  10   5 -17   14.30    5.23
  10   5 -17   18.39    5.98
 -10   5  18   20.78    5.51
  10  -5 -18   -0.00    2.71
  10   5 -18   15.88    4.96
  10   5 -18   15.32    5.14
 -10   5  19    0.75    1.98
  10  -5 -19    0.00    3.16
  10   5 -19    1.10    1.99
  10   5 -19    0.31    2.77
 -10   5  20    2.29    2.48
  10  -5 -20    2.61    3.15
  10   5 -20    2.16    2.78
 -10   5  21    2.25    2.54
  10  -5 -21    7.56    4.31
  10   5 -21    3.56    3.55
  10  -5 -22   16.04    5.41
  10   5 -22   15.26    5.24
  10  -5 -23    5.80    3.89
  10   5 -23    2.72    3.29
  10  -5 -24   -0.00    2.65
  10   5 -24    1.45    2.29
  10  -5 -25   -0.00    2.77
  10   5 -25   -0.00    2.84
  10  -5 -26   -0.00    2.69
  10   5 -26    0.24    2.24
  10  -5 -27   11.47    4.65
  10   5 -27    2.56    3.09
  10  -5 -28    0.00    2.67
  10   5 -28    0.00    2.81
  10  -5 -29    1.96    2.43
  10   5 -29   -0.00    2.66
  10  -5 -30    0.61    2.04
  10   5 -30    0.52    2.45
  10   5 -31   -0.00    2.18
 -10   6   1   -0.00    2.68
  10   6  -1    0.00    3.05
  10   6  -1    0.00    2.55
 -10   6   2    5.71    3.75
  10   6  -2    6.23    3.94
  10   6  -2    2.77    3.57
 -10   6   3   14.14    4.81
  10   6  -3   17.21    5.73
  10   6  -3   10.19    5.25
 -10   6   4   18.59    5.50
  10  -6  -4   12.46    5.14
  10   6  -4   24.06    6.20
  10   6  -4    6.58    4.65
 -10   6   5   21.08    5.69
  10  -6  -5   26.36    7.31
  10   6  -5    7.63    4.53
  10   6  -5    9.22    5.07
 -10   6   6   35.46    7.33
  10  -6  -6   18.47    6.33
  10   6  -6   27.65    6.80
  10   6  -6   16.03    6.19
 -10   6   7    0.39    2.30
  10  -6  -7    0.00    2.70
  10   6  -7    1.07    2.50
  10   6  -7    2.71    3.03
 -10   6   8    1.52    2.32
  10  -6  -8    0.00    2.35
  10   6  -8    1.22    2.31
  10   6  -8    3.56    3.77
 -10   6   9   40.44    7.67
  10  -6  -9   29.00    7.75
  10   6  -9   20.03    6.22
  10   6  -9   12.40    5.69
 -10   6  10   12.88    5.04
  10  -6 -10   26.76    7.39
  10   6 -10   25.92    6.76
  10   6 -10   27.12    7.37
 -10   6  11    7.04    3.42
  10  -6 -11    4.12    4.15
  10   6 -11    5.65    3.45
  10   6 -11    4.11    3.08
 -10   6  12    1.56    2.23
  10  -6 -12    4.56    3.68
  10   6 -12    2.49    2.53
  10   6 -12   -0.00    2.54
 -10   6  13   11.54    4.49
  10  -6 -13   14.44    5.58
  10   6 -13   11.22    4.57
  10   6 -13    9.26    5.47
 -10   6  14    6.18    3.61
  10  -6 -14   12.02    4.67
  10   6 -14   11.52    4.38
  10   6 -14    2.55    4.25
 -10   6  15   21.60    5.83
  10  -6 -15   17.43    5.77
  10   6 -15   29.63    6.97
  10   6 -15   11.43    5.27
 -10   6  16    4.86    3.28
  10  -6 -16    1.59    2.95
  10   6 -16    4.11    3.68
  10   6 -16    0.00    2.82
 -10   6  17    0.00    1.81
  10  -6 -17    2.38    3.16
  10   6 -17    0.48    2.40
  10   6 -17    1.48    2.78
 -10   6  18    4.46    3.60
  10  -6 -18   11.02    4.78
  10   6 -18    6.11    3.72
  10   6 -18    9.88    4.84
 -10   6  19   10.97    4.48
  10  -6 -19    8.22    4.21
  10   6 -19    6.59    4.69
 -10   6  20    5.10    3.12
  10  -6 -20    2.99    3.24
  10   6 -20    7.33    4.34
 -10   6  21    6.57    3.64
  10  -6 -21    4.84    3.69
  10   6 -21    2.47    2.76
 -10   6  22   -0.00    1.97
  10  -6 -22    1.40    2.94
  10   6 -22   -0.00    3.10
  10  -6 -23    7.83    3.98
  10   6 -23    0.00    2.75
  10  -6 -24    0.00    2.69
  10   6 -24    0.00    2.52
  10  -6 -25    1.69    2.87
  10   6 -25    3.15    3.34
  10  -6 -26    0.12    2.57
  10   6 -26    4.57    3.33
  10  -6 -27    2.48    2.70
  10   6 -27   -0.00    2.55
  10  -6 -28    1.25    3.21
  10   6 -28   -0.00    2.24
  10  -6 -29    6.87    3.78
  10   6 -29    1.33    3.10
  10   6 -30   -0.00    2.23
 -10   7   1   69.92   11.57
  10   7  -1   64.42   11.85
 -10   7   2    2.56    2.59
  10   7  -2    3.35    3.53
 -10   7   3    6.50    4.77
  10  -7  -3   14.92    5.69
  10   7  -3    7.88    4.13
 -10   7   4    0.96    2.65
  10  -7  -4    6.88    4.04
  10   7  -4   -0.00    2.88
 -10   7   5   42.07    8.43
  10  -7  -5   20.05    7.18
  10   7  -5   33.26    7.87
  10   7  -5   40.79    9.87
 -10   7   6    4.54    3.50
  10  -7  -6    5.31    3.58
  10   7  -6    8.20    4.01
  10   7  -6    9.28    4.78
 -10   7   7   37.24    7.38
  10  -7  -7   25.84    7.34
  10   7  -7    6.12    3.68
  10   7  -7   13.88    6.02
 -10   7   8    4.21    3.61
  10  -7  -8   10.76    4.92
  10   7  -8    9.08    4.29
  10   7  -8    5.24    3.89
 -10   7   9   -0.00    2.15
  10  -7  -9   -0.00    2.39
  10   7  -9    0.71    2.22
  10   7  -9   -0.00    2.33
 -10   7  10    1.68    2.07
  10  -7 -10   -0.00    2.19
  10   7 -10   -0.00    2.16
  10   7 -10    5.30    3.97
 -10   7  11   15.05    5.18
  10  -7 -11   13.61    5.62
  10   7 -11    8.95    4.55
  10   7 -11    3.32    4.61
 -10   7  12    4.23    3.33
  10  -7 -12    3.00    3.60
  10   7 -12    3.61    3.12
  10   7 -12    6.07    4.13
 -10   7  13   31.51    6.91
  10  -7 -13   18.06    6.28
  10   7 -13   22.57    6.25
  10   7 -13   33.14    8.35
 -10   7  14    0.00    2.20
  10  -7 -14    1.06    2.66
  10   7 -14    0.00    2.73
  10   7 -14   -0.00    2.46
 -10   7  15    0.00    2.49
  10  -7 -15   -0.00    3.28
  10   7 -15   -0.00    2.44
  10   7 -15    1.68    2.97
 -10   7  16    0.89    1.72
  10  -7 -16    0.80    3.37
  10   7 -16    0.00    2.32
  10   7 -16    2.40    3.62
 -10   7  17   11.22    4.35
  10  -7 -17   18.86    6.45
  10   7 -17   19.38    6.34
 -10   7  18    3.57    3.15
  10  -7 -18    2.97    3.37
  10   7 -18    3.28    2.87
  10   7 -18   -0.00    2.70
 -10   7  19    0.00    2.11
  10  -7 -19    5.03    3.73
  10   7 -19    0.06    2.19
 -10   7  20    0.48    2.20
  10  -7 -20    2.80    3.38
  10   7 -20    1.82    3.13
 -10   7  21    1.80    2.55
  10  -7 -21    1.01    2.84
  10   7 -21    0.00    3.37
 -10   7  22    1.20    3.05
  10  -7 -22    1.00    2.64
  10   7 -22    3.41    3.53
  10  -7 -23    9.20    4.77
  10   7 -23    0.00    3.68
  10  -7 -24   -0.00    2.80
  10   7 -24   -0.00    2.50
  10  -7 -25   -0.00    2.46
  10   7 -25   -0.00    2.87
  10  -7 -26    0.17    2.26
  10  -7 -27    9.81    4.65
  10  -7 -28    0.82    2.37
 -10   8   1    4.02    3.81
  10   8  -1    8.47    4.43
 -10   8   2    7.90    4.12
  10  -8  -2    1.84    3.09
  10   8  -2    2.51    3.27
 -10   8   3   26.86    6.67
  10  -8  -3   16.89    6.41
  10   8  -3   23.15    6.99
 -10   8   4   15.41    4.86
  10  -8  -4    9.50    4.85
  10   8  -4    4.11    3.37
 -10   8   5   35.12    7.97
  10  -8  -5   28.81    8.24
  10   8  -5   46.32    9.42
 -10   8   6    6.31    3.76
  10  -8  -6   11.18    5.18
  10   8  -6    6.22    4.00
 -10   8   7    1.11    2.70
  10  -8  -7    1.06    2.55
  10   8  -7    1.10    2.40
 -10   8   8    0.58    2.23
  10  -8  -8    3.09    3.11
  10   8  -8    1.82    2.87
 -10   8   9   13.82    4.94
  10  -8  -9    5.20    3.95
  10   8  -9   10.14    4.59
 -10   8  10    3.66    3.06
  10  -8 -10    3.58    3.47
  10   8 -10   10.71    4.64
 -10   8  11   23.70    6.46
  10  -8 -11   10.94    5.47
  10   8 -11   22.16    6.22
 -10   8  12    0.00    1.78
  10  -8 -12    2.89    3.49
  10   8 -12    3.96    3.21
 -10   8  13    8.07    3.91
  10  -8 -13    2.12    2.83
  10   8 -13    3.66    3.10
 -10   8  14    7.74    3.82
  10  -8 -14    1.62    2.81
  10   8 -14    3.88    3.31
 -10   8  15   10.11    4.45
  10  -8 -15   22.19    6.60
  10   8 -15   17.81    5.66
 -10   8  16    1.76    2.05
  10  -8 -16    0.00    2.53
  10   8 -16   -0.00    2.52
 -10   8  17    2.22    3.07
  10  -8 -17   -0.00    3.42
  10   8 -17    0.87    2.66
 -10   8  18   -0.00    1.86
  10  -8 -18   -0.00    2.59
  10   8 -18   -0.00    1.93
 -10   8  19   18.93    5.70
  10  -8 -19    6.48    4.41
 -10   8  20    1.50    2.68
  10  -8 -20    0.00    1.87
 -10   8  21    4.53    3.20
  10  -8 -21    9.38    4.52
 -10   8  22    0.00    1.73
  10  -8 -22    1.80    2.77
  10  -8 -23    4.81    4.02
  10  -8 -24    0.03    2.00
  10  -8 -25    8.41    4.47
  10  -8 -26    0.64    2.66
  10  -8 -27    0.00    2.56
 -10   9   1   32.92    7.87
  10   9  -1   33.58    8.65
 -10   9   2    3.50    3.07
  10  -9  -2   -0.00    2.71
  10   9  -2    0.78    3.05
 -10   9   3   15.69    5.13
  10  -9  -3   14.41    6.45
  10   9  -3   12.11    5.30
 -10   9   4   -0.00    3.01
  10  -9  -4   -0.00    2.84
  10   9  -4    0.67    2.45
 -10   9   5    1.26    2.67
  10  -9  -5    0.12    2.78
  10   9  -5   10.88    4.87
 -10   9   6    0.00    1.90
  10  -9  -6   -0.00    2.76
  10   9  -6   -0.00    2.62
 -10   9   7   52.23    9.53
  10  -9  -7   25.16    8.35
  10   9  -7   33.56    8.42
 -10   9   8    0.00    2.53
  10  -9  -8    0.00    2.76
  10   9  -8    3.45    3.51
 -10   9   9    6.04    3.48
  10  -9  -9    1.69    3.32
  10   9  -9    5.52    3.87
 -10   9  10    5.09    3.38
  10  -9 -10    1.04    3.13
  10   9 -10    6.20    4.09
 -10   9  11   15.38    5.32
  10  -9 -11    6.68    4.26
  10   9 -11   20.04    6.14
 -10   9  12    0.23    2.52
  10  -9 -12    2.58    3.02
  10   9 -12    0.83    3.07
 -10   9  13    6.65    3.83
  10  -9 -13    2.07    3.25
  10   9 -13   10.81    4.68
 -10   9  14    2.29    2.22
  10  -9 -14    1.38    2.98
  10   9 -14   -0.00    2.43
 -10   9  15    0.40    1.89
  10  -9 -15    5.00    3.80
  10   9 -15    4.11    3.70
 -10   9  16    0.60    2.52
  10  -9 -16   -0.00    2.47
  10   9 -16   -0.00    2.42
 -10   9  17   32.51    7.74
  10  -9 -17   27.60    7.74
  10   9 -17   24.46    6.89
 -10   9  18   -0.00    2.27
  10  -9 -18    4.26    3.47
 -10   9  19   -0.00    2.20
  10  -9 -19    2.01    3.79
  10  -9 -20    1.41    3.15
 -10   9  21    5.36    3.79
  10  -9 -21   10.83    5.17
 -10   9  22   -0.00    2.24
  10  -9 -22   -0.00    2.14
  10  -9 -23    3.09    3.80
  10  -9 -24    0.38    2.44
  10  -9 -25    5.64    3.37
 -10  10   1    2.24    3.04
  10  10  -1    7.89    4.47
 -10  10   2    1.70    2.45
  10  10  -2    0.56    2.88
 -10  10   3    4.79    3.92
  10  10  -3   13.68    5.65
 -10  10   4   -0.00    2.61
  10 -10  -4    0.83    2.91
  10  10  -4    0.00    2.92
 -10  10   5   23.97    7.34
  10 -10  -5   31.40    8.75
  10  10  -5   42.23    9.17
 -10  10   6    0.08    2.38
  10 -10  -6    0.00    3.54
  10  10  -6   -0.00    2.30
 -10  10   7   17.02    5.20
  10 -10  -7    0.74    2.55
  10  10  -7   -0.00    2.47
 -10  10   8    0.76    2.71
  10 -10  -8    0.85    2.47
  10  10  -8   -0.00    2.68
 -10  10   9   31.37    7.37
  10 -10  -9   20.78    7.15
  10  10  -9   18.63    6.24
 -10  10  10    1.17    2.31
  10 -10 -10   -0.00    3.22
  10  10 -10   -0.00    3.13
 -10  10  11    1.53    2.70
  10 -10 -11   -0.00    2.86
  10  10 -11    3.73    3.66
 -10  10  12    3.43    3.09
  10 -10 -12    1.39    3.45
  10  10 -12   -0.00    1.97
 -10  10  13   19.64    5.98
  10 -10 -13    6.68    4.58
  10  10 -13   13.70    5.62
 -10  10  14    0.00    2.98
  10 -10 -14   -0.00    2.90
  10  10 -14    1.84    3.01
 -10  10  15    8.56    4.57
  10 -10 -15    5.75    4.42
  10  10 -15   13.93    5.21
 -10  10  16   -0.00    1.67
  10 -10 -16    2.49    3.93
  10  10 -16   -0.00    2.45
 -10  10  17    1.46    2.53
  10 -10 -17   -0.00    3.02
  10  10 -17   -0.00    2.28
 -10  10  18   -0.00    2.22
  10 -10 -18    1.10    3.77
 -10  10  19    2.88    3.01
  10 -10 -19    4.81    4.66
 -10  10  20    0.02    1.95
  10 -10 -20    0.39    3.02
 -10  10  21    8.05    4.17
  10 -10 -21   -0.00    3.51
 -10  10  22    0.67    2.64
  10 -10 -22   -0.00    2.71
  10 -10 -23    3.62    3.92
  10 -10 -24    4.47    3.60
 -10  11   1   10.30    4.75
  10  11  -1   12.57    5.13
 -10  11   2   -0.00    2.35
  10  11  -2    0.67    3.05
 -10  11   3   12.13    4.69
  10  11  -3    7.59    4.61
 -10  11   4    1.63    2.98
  10  11  -4    1.78    3.41
 -10  11   5    1.19    3.30
  10  11  -5    0.00    2.77
 -10  11   6    5.00    3.60
  10 -11  -6    0.58    3.11
  10  11  -6   -0.00    2.33
 -10  11   7   28.57    7.43
  10 -11  -7   12.23    6.37
  10  11  -7   29.20    8.00
 -10  11   8    0.00    2.56
  10 -11  -8    0.00    3.97
  10  11  -8    3.22    3.58
 -10  11   9    0.00    2.18
  10 -11  -9    0.00    2.39
  10  11  -9   -0.00    2.66
 -10  11  10    0.75    2.93
  10 -11 -10    3.51    3.50
  10  11 -10    0.30    3.00
 -10  11  11   26.32    6.94
  10 -11 -11    1.48    3.58
  10  11 -11    5.79    4.23
 -10  11  12    2.41    3.01
  10 -11 -12    1.65    3.59
  10  11 -12    1.42    2.72
 -10  11  13    2.89    3.41
  10 -11 -13    6.80    4.46
  10  11 -13    5.22    3.64
 -10  11  14   -0.00    2.76
  10 -11 -14   -0.00    3.06
  10  11 -14    0.00    2.11
 -10  11  15    3.64    3.20
  10 -11 -15   -0.00    3.22
  10  11 -15    4.28    3.46
 -10  11  16   -0.00    2.23
  10 -11 -16    0.17    3.13
  10  11 -16    0.00    2.40
 -10  11  17    8.50    4.67
  10 -11 -17    8.09    4.66
 -10  11  18    0.49    2.56
  10 -11 -18    0.00    3.03
 -10  11  19    2.78    3.04
  10 -11 -19    0.85    3.44
 -10  11  20    1.98    2.82
  10 -11 -20    0.00    3.49
 -10  11  21    5.68    3.94
  10 -11 -21    3.65    4.24
 -10  11  22   -0.00    2.18
  10 -11 -22    1.61    3.58
 -10  12   1    1.54    3.28
  10  12  -1    2.90    3.12
 -10  12   2    4.09    3.34
  10  12  -2    0.00    2.14
 -10  12   3    9.00    4.49
  10  12  -3    6.79    3.94
 -10  12   4    1.65    3.05
  10  12  -4   -0.00    2.91
 -10  12   5   12.83    5.70
  10  12  -5   18.65    6.68
 -10  12   6   -0.00    2.55
  10  12  -6   -0.00    1.78
 -10  12   7   -0.00    2.76
  10  12  -7    0.58    2.71
 -10  12   8    0.00    3.24
  10 -12  -8    1.62    3.30
  10  12  -8    5.77    4.18
 -10  12   9   13.96    5.47
  10 -12  -9    2.88    4.31
  10  12  -9   12.36    5.38
 -10  12  10   -0.00    2.50
  10 -12 -10   -0.00    2.92
  10  12 -10   -0.00    3.06
 -10  12  11    2.60    3.23
  10 -12 -11    0.41    2.95
  10  12 -11    2.66    3.45
 -10  12  12   -0.00    2.48
  10 -12 -12    1.90    3.46
  10  12 -12    0.78    2.65
 -10  12  13    0.00    2.52
  10 -12 -13    3.03    3.84
  10  12 -13    2.01    2.67
 -10  12  14   -0.00    3.32
  10 -12 -14   -0.00    2.81
  10  12 -14    3.63    3.72
 -10  12  15    9.67    4.57
  10 -12 -15    7.39    5.43
  10  12 -15    3.72    3.64
 -10  12  16    0.93    2.51
  10 -12 -16    0.00    2.37
 -10  12  17    2.27    3.51
  10 -12 -17    0.85    3.42
 -10  12  18    0.00    2.56
  10 -12 -18   -0.00    3.10
 -10  12  19   12.78    5.22
  10 -12 -19    3.18    3.54
 -10  12  20    0.29    2.31
  10 -12 -20    3.80    3.32
 -10  12  21   -0.00    2.31
  10 -12 -21   -0.00    3.07
 -10  12  22    4.16    3.19
 -10  13   1    6.68    4.16
  10  13  -1    4.85    4.53
 -10  13   2    4.42    3.71
  10  13  -2    3.08    3.68
 -10  13   3    3.50    3.78
  10  13  -3    2.69    3.50
 -10  13   4   -0.00    2.24
  10  13  -4   -0.00    2.34
 -10  13   5    5.40    3.83
  10  13  -5    3.33    3.45
 -10  13   6    0.46    2.47
  10  13  -6    2.79    3.44
 -10  13   7    5.98    4.05
  10  13  -7   11.82    5.07
 -10  13   8    0.57    3.04
  10  13  -8    1.08    2.70
 -10  13   9    2.00    2.45
  10  13  -9    2.92    3.36
 -10  13  10    1.50    2.65
  10  13 -10    4.81    3.48
 -10  13  11    1.39    3.20
  10 -13 -11    8.11    5.20
  10  13 -11    3.89    3.35
 -10  13  12    0.00    3.26
  10 -13 -12   10.29    5.69
  10  13 -12    8.21    4.79
 -10  13  13   13.21    5.00
  10 -13 -13    3.48    4.16
  10  13 -13    5.33    4.27
 -10  13  14    0.90    3.11
  10 -13 -14    2.25    3.85
  10  13 -14   -0.00    2.22
 -10  13  15   -0.00    3.25
  10 -13 -15   -0.00    2.36
  10  13 -15   -0.00    2.60
 -10  13  16    2.79    2.84
  10 -13 -16    2.35    4.09
 -10  13  17    4.66    3.62
  10 -13 -17   -0.00    2.43
 -10  13  18    0.73    2.94
  10 -13 -18   -0.00    3.46
 -10  13  19   -0.00    2.39
  10 -13 -19   -0.00    3.25
 -10  13  20    3.00    3.36
 -10  13  21    1.65    2.81
 -10  13  22    1.28    2.43
  10  14  -1    0.50    2.33
  10  14  -2    2.21    3.27
  10  14  -3    0.75    2.51
  10  14  -4    3.27    3.78
  10  14  -5    0.07    2.46
  10  14  -6    0.04    2.75
  10  14  -7    0.04    2.39
  10  14  -8    3.70    4.04
  10  14  -9    1.65    3.49
  10  14 -10   -0.00    3.32
  10  14 -11    2.72    2.88
  10  14 -12    0.00    3.13
  10  14 -13    0.19    2.87
  10 -14 -14    0.00    3.04
  10  14 -14    2.64    3.39
  10 -14 -15    1.78    2.98
  10 -14 -16   -0.00    3.13
  10 -14 -17    0.61    3.31
  10  15 -11    2.10    3.08
  10  15 -12    5.24    3.64
  10  15 -13    0.00    2.36
  10  15 -14    0.10    2.87
   9   0  -1   12.40    4.75
   9   0  -2   -0.00    2.54
   9   0  -3  149.37   20.19
   9   0  -4   -0.00    2.94
   9   0  -5   23.68    6.66
   9   0 -10   -0.00    2.52
   9   0 -11   13.12    4.64
   9   0 -12   -0.00    2.54
  -9   0  13  130.84   16.51
   9   0 -13  115.81   16.85
  -9   0  14    1.83    2.19
   9   0 -14    0.86    1.96
  -9   0  15   31.26    6.54
   9   0 -15   26.92    7.03
  -9   0  16   -0.00    1.18
   9   0 -16    0.00    2.29
  -9   0  17   22.91    5.69
   9   0 -17   29.10    6.62
  -9   0  18   -0.00    1.55
   9   0 -18    0.53    2.00
  -9   0  19   64.54    9.98
   9   0 -19   53.22    9.93
  -9   0  20    0.76    1.84
   9   0 -20    2.17    2.56
  -9   0  21   10.92    3.83
   9   0 -21    8.93    4.02
   9   0 -22    0.02    1.61
   9   0 -23   32.92    7.23
   9   0 -24    0.03    2.03
   9   0 -25   21.45    5.65
   9   0 -26   -0.00    2.08
   9   0 -27    2.30    1.98
   9   0 -28    0.00    2.29
   9   0 -29   10.07    3.94
   9   0 -30    0.77    2.01
   9   0 -31    6.31    3.10
   9   0 -32    0.38    1.63
   9   0 -33    6.22    3.05
   9   0 -34   -0.00    1.47
   9   0 -35    3.92    2.29
   9   0 -36   -0.00    1.59
   9  -1  -1  327.40   38.52
   9   1  -1  353.03   39.34
   9  -1  -2    5.99    3.62
   9   1  -2    1.59    2.72
   9  -1  -3    1.36    2.53
   9   1  -3    2.39    2.93
   9  -1  -4   41.62    8.41
   9   1  -4   25.88    7.35
   9  -1  -5   96.85   14.80
   9   1  -5   96.92   15.05
   9   1  -9   19.11    5.80
   9  -1 -10    0.56    1.81
   9   1 -10    2.54    2.69
   9  -1 -11  102.34   13.87
   9   1 -11   68.71   12.28
   9  -1 -12    3.56    2.94
   9   1 -12    2.65    3.00
  -9  -1  12    5.38    2.68
   9  -1 -13    2.73    2.56
   9   1 -13    3.82    3.11
  -9  -1  13    6.97    3.14
   9  -1 -14    0.97    2.43
   9   1 -14    1.09    2.07
  -9  -1  14    0.63    1.61
   9  -1 -15   73.99   11.45
   9   1 -15   65.15   11.18
  -9  -1  15   64.53   10.48
   9  -1 -16   25.07    6.17
   9   1 -16   20.04    5.90
  -9  -1  16   26.52    5.94
  -9   1  17   46.83    7.83
   9  -1 -17   29.70    6.86
   9   1 -17   18.99    6.08
  -9  -1  17   73.51    9.46
  -9   1  18    2.90    2.50
   9  -1 -18    5.28    3.12
   9   1 -18    4.80    3.20
  -9  -1  18    1.89    2.06
  -9   1  19    1.30    2.38
   9  -1 -19    7.16    3.54
   9   1 -19    7.56    3.58
  -9  -1  19    9.38    3.48
  -9   1  20    3.22    2.79
   9  -1 -20    4.60    2.98
   9   1 -20   13.82    4.29
  -9  -1  20    5.85    2.89
  -9   1  21   55.46    9.43
   9  -1 -21   61.43   10.10
   9  -1 -22   -0.00    2.43
   9   1 -22   -0.00    1.74
   9  -1 -23    3.43    2.69
   9   1 -23    3.51    2.92
   9  -1 -24   -0.00    1.84
   9   1 -24    2.56    2.50
   9  -1 -25    2.55    2.48
   9   1 -25   10.96    3.97
   9  -1 -26    1.16    2.09
   9   1 -26   -0.00    1.90
   9  -1 -27   30.02    6.61
   9   1 -27   27.38    6.33
   9  -1 -28    0.79    2.44
   9   1 -28   -0.00    2.18
   9  -1 -29   -0.00    1.79
   9   1 -29    0.26    1.82
   9  -1 -30   -0.00    1.73
   9   1 -30    0.00    2.20
   9  -1 -31    7.38    3.22
   9   1 -31    6.29    3.40
   9  -1 -32    2.18    2.14
   9   1 -32    2.05    2.49
   9  -1 -33    0.00    1.43
   9   1 -33    1.28    2.28
   9  -1 -34    0.00    1.93
   9   1 -34    0.00    1.83
   9  -1 -35   -0.00    1.48
   9   1 -35   -0.00    2.12
   9   1 -36    0.00    1.58
  -9   2   1   34.31    6.97
   9  -2  -1   28.95    7.41
   9   2  -1   23.72    7.24
   9  -2  -2    7.62    4.07
   9   2  -2    5.20    3.94
   9  -2  -3  127.96   17.86
   9   2  -3  119.05   17.85
   9  -2  -4    9.27    4.12
   9   2  -4    1.58    3.55
   9  -2  -5   13.13    4.94
   9   2  -9   32.22    7.59
   9  -2 -10    2.76    2.91
   9   2 -10    1.58    2.71
   9  -2 -11    6.61    3.47
   9   2 -11    1.01    2.61
   9  -2 -12    9.23    4.33
   9   2 -12   26.23    6.45
   9  -2 -13   43.17    8.40
   9   2 -13   28.91    7.44
  -9  -2  13   34.30    7.33
   9  -2 -14   29.70    6.68
   9   2 -14   23.08    6.53
  -9  -2  14   25.57    6.21
   9  -2 -15   12.40    4.61
   9   2 -15   27.98    6.44
  -9  -2  15   15.54    4.78
   9  -2 -16    0.53    1.90
   9   2 -16    3.32    2.87
  -9  -2  16   -0.00    1.28
   9  -2 -17   50.87    8.85
   9   2 -17   38.13    8.02
  -9  -2  17   33.24    7.30
   9  -2 -18    3.09    2.47
   9   2 -18   -3.72    3.34
  -9  -2  18    2.09    2.30
   9  -2 -19   70.60   12.25
   9   2 -19   79.15   12.71
  -9  -2  19  107.86   13.49
   9  -2 -20    6.04    3.12
   9   2 -20    9.31    3.87
  -9  -2  20    4.37    2.78
   9  -2 -21    3.26    2.56
   9   2 -21    4.00    3.07
   9  -2 -22    8.13    3.87
   9   2 -22    5.87    3.09
   9  -2 -23   30.34    7.21
   9   2 -23   43.33    8.08
   9  -2 -24    3.53    2.95
   9   2 -24    0.40    2.32
   9  -2 -25   15.05    4.84
   9   2 -25    8.51    3.80
   9  -2 -26    2.34    2.82
   9   2 -26   -0.00    1.77
   9  -2 -27    3.47    2.61
   9   2 -27    1.34    2.45
   9  -2 -28    1.57    2.24
   9   2 -28    2.48    2.67
   9  -2 -29    6.22    3.23
   9   2 -29    3.91    2.96
   9  -2 -30    0.00    1.79
   9   2 -30    1.28    2.06
   9  -2 -31    1.84    2.57
   9   2 -31    2.54    2.51
   9  -2 -32   -0.00    1.85
   9   2 -32    1.55    1.90
   9  -2 -33    1.51    2.06
   9   2 -33    0.83    2.08
   9  -2 -34   -0.00    1.63
   9   2 -34    0.00    1.82
   9  -2 -35    3.71    2.50
   9   2 -35    0.00    2.09
   9   2 -36    0.00    1.82
  -9   3   1  130.25   17.88
   9  -3  -1  138.31   19.47
   9   3  -1  146.99   20.40
  -9  -3   1  152.84   19.35
  -9   3   2   28.63    6.66
   9  -3  -2   42.30    8.82
   9   3  -2   34.43    8.34
  -9  -3   2   30.86    7.52
  -9   3   3    0.47    1.69
   9  -3  -3   -0.00    2.51
   9   3  -3    1.13    2.63
  -9   3   4    2.46    2.83
   9  -3  -4    6.46    3.83
  -9   3   5   58.36    9.87
   9  -3  -5   60.88   11.11
  -9   3   6   44.81    8.26
  -9   3   7   21.25    5.56
   9   3  -8    2.64    2.65
   9  -3  -9   12.14    4.75
   9   3  -9    8.58    4.34
   9  -3 -10    1.90    2.84
   9   3 -10    8.30    4.06
   9  -3 -11  111.16   16.53
   9   3 -11  126.01   17.42
   9  -3 -12   25.86    6.72
   9   3 -12   32.85    7.37
   9  -3 -13    5.07    3.38
   9   3 -13    2.49    2.60
   9  -3 -14    0.73    2.12
   9   3 -14    0.00    2.09
   9  -3 -15   78.59   11.29
   9   3 -15   51.78    9.99
  -9  -3  15   43.57    8.93
   9  -3 -16    6.51    3.88
   9   3 -16   16.95    5.61
  -9  -3  16    9.85    3.89
   9  -3 -17   37.62    7.80
   9   3 -17   35.23    7.73
  -9  -3  17   28.61    6.66
   9  -3 -18    0.22    2.27
   9   3 -18    0.52    1.85
  -9  -3  18    3.28    2.49
   9  -3 -19    7.99    3.61
   9   3 -19    8.94    3.95
  -9  -3  19    6.31    3.24
   9  -3 -20    6.34    4.05
   9   3 -20    3.96    3.53
  -9  -3  20    8.54    3.57
   9  -3 -21   38.04    8.09
   9   3 -21   40.82    8.33
   9  -3 -22    5.92    3.41
   9   3 -22    5.53    3.45
   9  -3 -23   14.95    4.99
   9   3 -23    9.74    4.10
   9  -3 -24    1.17    2.38
   9   3 -24    0.86    2.35
   9  -3 -25    4.37    3.01
   9   3 -25    7.28    3.36
   9  -3 -26    7.23    3.52
   9   3 -26    8.75    3.75
   9  -3 -27    5.80    3.61
   9   3 -27    3.44    2.95
   9  -3 -28   -0.00    1.78
   9   3 -28   -0.00    1.74
   9  -3 -29   -0.00    1.85
   9   3 -29   -0.00    1.84
   9  -3 -30    0.00    2.75
   9   3 -30    0.14    1.57
   9  -3 -31    3.47    2.76
   9   3 -31    7.40    3.62
   9  -3 -32   -0.00    2.25
   9   3 -32    1.99    2.27
   9  -3 -33    4.20    2.87
   9   3 -33    3.17    2.21
   9  -3 -34    1.10    2.28
   9   3 -34    0.00    1.88
   9   3 -35   -0.00    1.80
   9   3 -36    0.56    2.13
  -9   4   1    5.74    2.96
   9  -4  -1    6.64    3.83
   9   4  -1    1.42    2.97
  -9  -4   1    1.99    2.85
  -9   4   2   29.08    6.88
   9  -4  -2   41.83    8.66
   9   4  -2   46.05    9.49
  -9  -4   2   32.13    7.75
  -9   4   3   44.72    8.27
   9  -4  -3   51.89    9.90
  -9  -4   3   34.79    8.06
  -9   4   4   49.05    9.01
   9  -4  -4   65.66   10.94
  -9  -4   4   44.92    9.26
  -9   4   5  103.29   12.97
  -9  -4   5   56.85   11.28
  -9   4   6    0.00    2.25
  -9  -4   6    0.52    2.39
  -9   4   7   55.27    9.06
   9   4  -7   32.97    8.56
  -9   4   8   80.65   11.93
   9   4  -8   70.20   12.57
  -9   4   9   73.29   10.75
   9  -4  -9   47.00   10.09
   9   4  -9   59.80   11.03
  -9   4  10   -0.00    1.92
   9  -4 -10    1.47    2.56
   9   4 -10    0.65    2.79
  -9   4  11    8.03    3.37
   9  -4 -11    3.85    3.63
   9   4 -11    9.62    4.57
  -9   4  12    4.43    3.03
   9  -4 -12    1.24    2.68
   9   4 -12   -0.00    2.60
  -9   4  13   30.89    6.69
   9  -4 -13   26.49    6.88
   9   4 -13   28.95    7.12
  -9   4  14   10.58    4.01
   9  -4 -14    4.39    3.20
   9   4 -14    6.73    3.75
  -9   4  15   34.34    6.57
   9  -4 -15   10.48    4.44
   9   4 -15   18.05    5.61
  -9   4  16   -0.00    2.03
   9  -4 -16    0.92    2.36
   9   4 -16   -0.00    2.31
  -9   4  17   20.27    5.34
   9  -4 -17   21.26    5.97
   9   4 -17   28.51    6.72
  -9   4  18   61.34    9.59
   9  -4 -18   47.60    9.57
   9   4 -18   42.50    9.07
  -9   4  19   64.80    9.59
   9  -4 -19   41.84    9.03
   9   4 -19   38.42    8.60
  -9   4  20    3.45    2.29
   9  -4 -20    0.51    1.84
   9   4 -20    0.96    2.04
   9   4 -20    1.76    2.72
  -9   4  21    0.40    1.69
   9  -4 -21    0.00    2.09
   9   4 -21   -0.00    2.31
  -9   4  22    5.01    3.09
   9  -4 -22    3.69    3.25
   9   4 -22    3.14    2.89
   9  -4 -23   37.04    7.57
   9   4 -23   28.62    7.09
   9  -4 -24   15.09    4.91
   9   4 -24    4.28    3.45
   9  -4 -25    4.67    3.07
   9   4 -25    2.45    2.74
   9  -4 -26    1.72    2.13
   9   4 -26   -0.00    1.72
   9  -4 -27    2.43    2.85
   9   4 -27    4.09    2.97
   9  -4 -28    0.00    2.20
   9   4 -28    3.23    2.66
   9  -4 -29    7.19    3.58
   9   4 -29    9.89    3.92
   9  -4 -30    2.24    2.87
   9   4 -30   -0.00    2.11
   9  -4 -31    3.23    2.65
   9   4 -31    0.86    2.23
   9  -4 -32   -0.00    2.17
   9   4 -32   -0.00    2.27
   9  -4 -33    0.03    2.14
   9   4 -33    0.87    2.13
   9   4 -34   -0.00    1.90
   9   4 -35    4.40    3.02
  -9   5   1  119.37   15.22
   9  -5  -1   84.42   15.08
   9   5  -1  109.29   15.31
  -9  -5   1   94.45   15.09
  -9   5   2   47.14    8.70
   9  -5  -2   34.88    8.89
   9   5  -2   57.06    9.96
  -9  -5   2   51.68    9.88
  -9   5   3   11.42    4.25
   9  -5  -3    7.09    4.31
   9   5  -3    5.70    3.73
  -9  -5   3    4.11    3.28
  -9   5   4   54.10    9.64
   9  -5  -4   61.82   11.05
   9   5  -4   52.34    9.91
  -9  -5   4   55.85   10.36
  -9   5   5   21.82    5.94
   9   5  -5   16.63    5.53
   9   5  -5   34.41    8.12
  -9   5   6   41.12    7.89
   9   5  -6   29.61    7.08
   9   5  -6   40.01    9.02
  -9   5   7   74.58   11.54
   9   5  -7   82.34   12.12
   9   5  -7   53.10   11.43
  -9   5   8    0.81    2.32
   9  -5  -8    0.59    2.57
   9   5  -8   -0.00    1.94
   9   5  -8    6.49    4.01
  -9   5   9   -0.00    2.36
   9  -5  -9   -0.00    2.10
   9   5  -9    1.33    2.72
   9   5  -9   -0.00    2.95
  -9   5  10    6.28    3.25
   9  -5 -10   -0.00    2.23
   9   5 -10    0.21    1.89
   9   5 -10    6.00    3.84
  -9   5  11   47.80    8.50
   9  -5 -11   49.79    9.37
   9   5 -11   37.94    8.08
   9   5 -11   32.43    8.10
  -9   5  12   37.92    7.50
   9  -5 -12   43.19    8.46
   9   5 -12   24.34    6.43
   9   5 -12   29.45    7.61
  -9   5  13   -0.00    2.00
   9  -5 -13    1.41    2.81
   9   5 -13    1.55    2.71
  -9   5  14   16.75    5.13
   9  -5 -14   17.29    5.53
   9   5 -14   21.39    6.30
  -9   5  15   21.54    5.55
   9  -5 -15   20.77    6.34
   9   5 -15   22.09    6.35
  -9   5  16   32.04    6.88
   9  -5 -16   18.34    6.02
   9   5 -16   34.55    7.69
  -9   5  17   43.96    7.97
   9  -5 -17   21.60    6.19
   9   5 -17   37.57    8.00
  -9   5  18   10.36    4.17
   9  -5 -18    7.49    4.08
   9   5 -18    0.91    2.73
  -9   5  19   -0.00    1.48
   9  -5 -19    0.60    2.22
   9   5 -19   -0.00    1.90
  -9   5  20    4.93    3.08
   9  -5 -20    0.00    1.92
   9   5 -20    4.07    3.08
  -9   5  21   26.71    6.19
   9  -5 -21   18.98    5.84
   9   5 -21   22.22    6.09
  -9   5  22   25.01    6.06
   9  -5 -22   30.58    7.27
   9   5 -22   22.81    6.21
   9  -5 -23    1.73    2.96
   9   5 -23   13.80    4.77
   9  -5 -24    0.00    2.30
   9   5 -24    0.90    2.54
   9  -5 -25    1.61    2.72
   9   5 -25   -0.00    2.28
   9  -5 -26   16.51    5.31
   9   5 -26   10.18    4.34
   9  -5 -27    7.15    3.59
   9   5 -27    5.12    3.31
   9  -5 -28    2.35    2.57
   9   5 -28    0.36    2.38
   9  -5 -29   -0.00    1.87
   9   5 -29    2.15    2.57
   9  -5 -30    2.84    2.91
   9   5 -30    2.85    2.76
   9  -5 -31    4.34    3.09
   9   5 -31    8.08    3.41
   9  -5 -32    3.02    2.74
   9   5 -32    1.00    2.28
   9   5 -33    1.15    2.23
   9   5 -34    0.81    1.71
  -9   6   1    0.00    2.80
   9  -6  -1    2.31    2.97
   9   6  -1    1.00    2.35
  -9  -6   1    0.07    2.37
  -9   6   2   97.31   13.82
   9  -6  -2   77.93   13.96
   9   6  -2   97.61   14.26
  -9  -6   2   78.02   13.74
  -9   6   3   34.34    7.58
   9  -6  -3   22.72    7.14
   9   6  -3   30.57    7.47
   9   6  -3   31.88    8.56
  -9   6   4   12.21    4.51
   9   6  -4    1.94    2.68
   9   6  -4   30.15    7.89
  -9   6   5   24.20    6.05
   9   6  -5   21.11    5.72
   9   6  -5    5.31    4.90
  -9   6   6    7.91    3.87
   9   6  -6   13.02    4.86
   9   6  -6   18.12    6.10
  -9   6   7   28.12    6.36
   9  -6  -7   25.40    6.87
   9   6  -7    9.67    4.42
   9   6  -7   11.65    5.29
  -9   6   8   60.46    9.38
   9  -6  -8   42.32    8.87
   9   6  -8   22.35    6.88
   9   6  -8   44.86    9.47
  -9   6   9    7.09    3.60
   9  -6  -9    5.95    4.03
   9   6  -9    6.61    3.72
   9   6  -9   19.11    6.24
  -9   6  10   -0.00    2.30
   9  -6 -10   -0.00    2.17
   9   6 -10    2.04    2.65
   9   6 -10   -0.00    2.73
  -9   6  11    0.82    1.99
   9  -6 -11   -0.00    2.35
   9   6 -11    0.57    2.34
   9   6 -11    0.71    2.93
  -9   6  12   29.01    6.58
   9  -6 -12   23.95    6.43
   9   6 -12   20.16    6.01
   9   6 -12   25.74    7.13
  -9   6  13   14.17    4.58
   9  -6 -13   16.74    5.54
   9   6 -13    9.15    4.03
   9   6 -13    9.02    4.82
  -9   6  14   37.04    7.71
   9  -6 -14   48.23    9.28
   9   6 -14   39.09    8.18
   9   6 -14   28.59    7.79
  -9   6  15   14.91    4.84
   9  -6 -15    2.29    3.12
   9   6 -15   10.79    4.44
   9   6 -15    9.87    4.43
  -9   6  16    3.50    2.72
   9  -6 -16    2.38    3.49
   9   6 -16    0.00    2.30
   9   6 -16    0.18    2.50
  -9   6  17    7.05    3.38
   9  -6 -17   12.10    4.56
   9   6 -17    7.60    3.48
   9   6 -17    7.13    3.90
  -9   6  18   31.84    6.83
   9  -6 -18   31.81    7.41
   9   6 -18   19.57    6.19
  -9   6  19    8.42    3.76
   9  -6 -19    8.20    4.28
   9   6 -19    2.12    3.46
  -9   6  20    5.31    3.02
   9  -6 -20    3.06    3.00
   9   6 -20    2.72    3.74
  -9   6  21   -0.00    1.75
   9  -6 -21    1.37    2.93
   9   6 -21    2.94    3.15
  -9   6  22   -0.00    1.65
   9  -6 -22    0.86    2.62
   9   6 -22    2.75    2.65
   9  -6 -23    6.93    3.76
   9   6 -23   11.33    4.75
   9  -6 -24    7.05    3.49
   9   6 -24    8.03    3.94
   9  -6 -25   11.94    4.30
   9   6 -25    2.09    2.84
   9  -6 -26   -0.00    2.22
   9   6 -26    1.15    2.18
   9  -6 -27    1.62    2.12
   9   6 -27   -0.00    2.18
   9  -6 -28    5.68    3.83
   9   6 -28    2.22    2.95
   9  -6 -29    3.07    3.26
   9   6 -29    2.54    2.81
   9  -6 -30    4.13    3.30
   9   6 -30    6.18    3.07
   9  -6 -31    1.73    2.31
   9   6 -31    0.30    2.11
  -9   7   1   20.44    5.81
   9  -7  -1    6.39    4.61
   9   7  -1   13.54    5.10
  -9   7   2    9.62    4.28
   9  -7  -2   17.29    5.68
   9   7  -2    3.51    3.10
  -9   7   3   -0.00    2.80
   9   7  -3    0.43    1.91
  -9   7   4   11.22    4.56
   9   7  -4   17.68    5.39
  -9   7   5    3.27    3.19
   9   7  -5    6.24    4.24
  -9   7   6   50.10    8.78
   9  -7  -6   26.37    7.91
   9   7  -6   41.58    8.53
  -9   7   7    6.96    3.67
   9  -7  -7    0.00    3.16
   9   7  -7    0.68    2.26
  -9   7   8    0.00    2.72
   9  -7  -8    1.03    2.97
   9   7  -8    1.51    2.67
  -9   7   9   16.74    5.09
   9  -7  -9   11.73    5.30
   9   7  -9   13.52    4.81
  -9   7  10   20.62    5.72
   9  -7 -10   13.78    5.46
   9   7 -10   14.86    5.06
   9   7 -10   15.69    6.21
  -9   7  11   15.30    4.96
   9  -7 -11    7.28    4.32
   9   7 -11   14.54    5.03
   9   7 -11   15.88    6.34
  -9   7  12   44.30    8.71
   9  -7 -12   53.59   10.19
   9   7 -12   36.55    8.42
   9   7 -12   39.46    9.28
  -9   7  13    3.27    3.01
   9  -7 -13    0.00    2.95
   9   7 -13    0.00    2.08
   9   7 -13    0.00    3.28
  -9   7  14    7.29    3.94
   9  -7 -14    7.05    3.93
   9   7 -14    4.57    3.34
   9   7 -14    1.75    3.20
  -9   7  15    0.00    2.13
   9  -7 -15    3.78    3.55
   9   7 -15    2.08    2.32
   9   7 -15    0.00    2.65
  -9   7  16   43.98    8.58
   9  -7 -16   31.56    8.25
   9   7 -16   55.12    9.45
   9   7 -16   36.63    8.84
  -9   7  17    3.43    2.57
   9  -7 -17    1.26    2.56
   9   7 -17    5.55    3.57
   9   7 -17   -0.00    2.73
  -9   7  18    3.83    2.57
   9  -7 -18    3.85    3.35
   9   7 -18    1.93    2.54
   9   7 -18    2.76    3.00
  -9   7  19    2.13    2.56
   9  -7 -19   -0.00    2.88
   9   7 -19    0.99    2.31
   9   7 -19    1.95    2.79
  -9   7  20    7.95    3.95
   9  -7 -20    3.65    2.91
   9   7 -20    3.41    3.88
  -9   7  21    9.32    3.86
   9  -7 -21    6.46    3.85
  -9   7  22   19.47    5.29
   9  -7 -22   10.27    4.55
   9  -7 -23   -0.00    2.70
   9  -7 -24    3.60    2.89
   9  -7 -25    0.19    2.33
   9  -7 -26    4.28    3.62
   9  -7 -27    5.03    3.65
   9  -7 -28    0.00    3.30
   9  -7 -29    2.09    3.32
   9  -7 -30    1.54    2.51
  -9   8   1   11.15    4.24
   9  -8  -1    9.58    4.89
   9   8  -1   20.13    6.16
  -9   8   2   11.82    4.77
   9   8  -2   15.82    5.46
  -9   8   3    2.44    3.18
   9   8  -3    0.64    2.79
  -9   8   4   61.85   10.82
   9   8  -4   51.28   10.21
  -9   8   5   -0.00    2.43
   9  -8  -5    1.13    2.65
   9   8  -5   -0.00    2.04
  -9   8   6   -0.00    2.63
   9  -8  -6    1.53    2.93
   9   8  -6    4.34    2.99
  -9   8   7    6.09    3.80
   9  -8  -7    8.03    4.33
   9   8  -7    3.26    3.35
  -9   8   8   53.17   10.38
   9  -8  -8   59.34   11.44
   9   8  -8   64.74   11.28
  -9   8   9   16.02    5.14
   9  -8  -9    2.95    3.79
   9   8  -9    5.32    3.57
  -9   8  10    4.89    3.44
   9  -8 -10   14.13    5.65
   9   8 -10   12.44    4.82
  -9   8  11    3.51    3.08
   9  -8 -11    0.49    2.71
   9   8 -11    6.72    3.91
  -9   8  12   19.36    5.82
   9  -8 -12   29.15    7.36
   9   8 -12   17.84    5.93
  -9   8  13    2.51    2.42
   9  -8 -13    2.99    3.22
   9   8 -13    0.76    1.81
  -9   8  14   17.39    5.51
   9  -8 -14   14.25    5.59
   9   8 -14   18.77    5.87
  -9   8  15   -0.00    2.68
   9  -8 -15    1.48    2.71
   9   8 -15    0.00    2.46
  -9   8  16    3.66    2.86
   9  -8 -16   -0.00    2.49
   9   8 -16    2.12    3.12
  -9   8  17    3.89    3.02
   9  -8 -17    0.75    3.04
   9   8 -17    9.49    3.97
  -9   8  18   15.69    5.30
   9  -8 -18   18.06    6.24
   9   8 -18   16.38    5.44
  -9   8  19    5.36    3.37
   9  -8 -19    1.67    2.76
  -9   8  20   18.70    5.27
   9  -8 -20    4.02    3.73
  -9   8  21    0.00    2.42
   9  -8 -21    3.51    3.51
  -9   8  22    3.44    2.75
   9  -8 -22    2.31    3.42
  -9   8  23    3.39    2.89
   9  -8 -23    1.39    2.34
   9  -8 -24    4.95    3.87
   9  -8 -25    0.27    2.28
   9  -8 -26    0.00    3.23
   9  -8 -27   -0.00    2.75
   9  -8 -28    2.30    2.90
   9  -8 -29   -0.00    2.76
  -9   9   1    4.66    3.76
   9   9  -1    6.17    3.58
  -9   9   2   25.22    7.18
   9   9  -2   26.35    7.08
  -9   9   3    3.23    3.23
   9  -9  -3    2.40    3.70
   9   9  -3    5.17    3.92
  -9   9   4    4.48    4.09
   9  -9  -4    6.85    4.20
   9   9  -4    3.66    3.72
  -9   9   5    4.64    3.14
   9  -9  -5   -0.00    2.05
   9   9  -5    4.00    4.00
  -9   9   6   75.50   12.18
   9  -9  -6   46.10   11.19
   9   9  -6   72.60   12.19
  -9   9   7    0.56    2.13
   9  -9  -7   -0.00    2.56
   9   9  -7   -0.00    2.29
  -9   9   8   -0.00    1.89
   9  -9  -8    0.40    1.93
   9   9  -8    1.16    2.88
  -9   9   9   -0.00    2.19
   9  -9  -9    4.55    3.19
   9   9  -9   -0.00    2.00
  -9   9  10   11.92    4.33
   9  -9 -10   10.83    4.67
   9   9 -10    6.93    3.60
  -9   9  11    1.27    3.08
   9  -9 -11    0.71    2.69
   9   9 -11    1.21    2.38
  -9   9  12   28.75    7.28
   9  -9 -12   15.76    6.09
   9   9 -12   26.84    6.75
  -9   9  13    3.31    2.99
   9  -9 -13    0.13    1.87
   9   9 -13    2.11    2.63
  -9   9  14   -0.00    1.91
   9  -9 -14    1.73    2.94
   9   9 -14   -0.00    1.67
  -9   9  15    4.28    3.41
   9  -9 -15    2.25    3.08
   9   9 -15    5.02    3.44
  -9   9  16   20.57    6.36
   9  -9 -16   27.90    7.45
   9   9 -16   17.53    5.66
  -9   9  17    0.69    1.98
   9  -9 -17    4.05    3.42
   9   9 -17    0.44    2.05
  -9   9  18    0.00    2.17
   9  -9 -18    1.30    2.76
   9   9 -18    0.92    2.93
  -9   9  19    1.50    2.34
   9  -9 -19   -0.00    2.51
  -9   9  20   12.10    4.58
   9  -9 -20    5.60    4.14
  -9   9  21   -0.00    2.50
   9  -9 -21    0.77    3.23
  -9   9  22   13.46    4.69
   9  -9 -22    5.85    4.66
  -9   9  23    3.22    2.88
   9  -9 -23    0.00    3.26
   9  -9 -24    0.00    3.15
   9  -9 -25   -0.00    3.22
   9  -9 -26   12.87    5.48
   9  -9 -27    0.48    3.03
  -9  10   1    0.00    2.13
   9  10  -1    5.17    3.95
  -9  10   2   11.96    5.08
   9 -10  -2    8.21    4.75
   9  10  -2    9.60    4.79
  -9  10   3    3.01    2.96
   9 -10  -3    0.25    2.38
   9  10  -3    0.25    2.79
  -9  10   4   51.97    9.44
   9 -10  -4   17.52    6.76
   9  10  -4   24.77    7.12
  -9  10   5   -0.00    1.91
   9 -10  -5   -0.00    3.20
   9  10  -5    2.43    2.98
  -9  10   6    0.00    2.24
   9 -10  -6    0.31    2.75
   9  10  -6   -0.00    2.53
  -9  10   7    2.92    2.64
   9 -10  -7    8.22    4.57
   9  10  -7    0.00    2.45
  -9  10   8   26.97    6.87
   9 -10  -8   14.87    6.11
   9  10  -8   31.13    7.51
  -9  10   9    4.10    3.19
   9 -10  -9    3.05    3.06
   9  10  -9    4.88    3.00
  -9  10  10    3.01    3.22
   9 -10 -10    0.88    3.46
   9  10 -10    5.48    3.78
  -9  10  11    2.93    3.42
   9 -10 -11    4.84    4.30
   9  10 -11    4.96    4.14
  -9  10  12    6.18    3.84
   9 -10 -12    2.17    3.42
   9  10 -12   17.07    5.59
  -9  10  13    1.12    2.85
   9 -10 -13    1.10    2.60
   9  10 -13   -0.00    1.99
  -9  10  14   21.36    6.28
   9 -10 -14   15.75    6.19
   9  10 -14   17.64    5.88
  -9  10  15   -0.00    2.38
   9 -10 -15   -0.00    3.20
   9  10 -15    6.95    4.01
  -9  10  16    2.46    2.16
   9 -10 -16   -0.00    2.61
   9  10 -16   -1.90    2.76
  -9  10  17    2.67    3.11
   9 -10 -17    0.00    2.68
   9  10 -17    0.27    1.98
  -9  10  18   15.79    5.53
   9 -10 -18    3.97    4.33
  -9  10  19   -0.00    2.54
   9 -10 -19    4.20    3.76
  -9  10  20    8.13    3.81
   9 -10 -20    3.96    3.36
  -9  10  21   -0.00    2.57
   9 -10 -21    2.52    3.46
  -9  10  22    3.01    3.04
   9 -10 -22    0.94    3.05
  -9  10  23   -0.00    2.39
   9 -10 -23    1.93    2.97
   9 -10 -24    2.31    3.37
   9 -10 -25    2.15    3.05
   9 -10 -26    0.56    2.48
  -9  11   1    1.12    1.99
   9  11  -1   -0.00    3.32
  -9  11   2   21.80    6.59
   9  11  -2   35.29    8.53
  -9  11   3    4.14    3.53
   9  11  -3    1.75    3.00
  -9  11   4   21.40    6.60
   9 -11  -4    3.00    3.92
   9  11  -4   14.60    5.60
  -9  11   5   -0.00    2.31
   9 -11  -5    1.15    3.20
   9  11  -5    3.41    3.27
  -9  11   6   13.97    4.97
   9 -11  -6    2.41    4.14
   9  11  -6    5.18    3.63
  -9  11   7    1.31    2.84
   9 -11  -7    2.89    3.50
   9  11  -7    4.21    3.49
  -9  11   8    1.43    2.89
   9 -11  -8    1.88    3.41
   9  11  -8    0.92    2.98
  -9  11   9    0.00    2.61
   9 -11  -9    2.25    2.98
   9  11  -9    3.50    3.32
  -9  11  10    8.55    4.64
   9 -11 -10    3.97    4.07
   9  11 -10   16.18    5.52
  -9  11  11    0.44    2.64
   9 -11 -11   -0.00    2.55
   9  11 -11    0.54    2.16
  -9  11  12    8.49    4.57
   9 -11 -12   10.16    5.31
   9  11 -12    0.96    2.43
  -9  11  13    0.00    2.25
   9 -11 -13    2.11    3.43
   9  11 -13    0.72    1.76
  -9  11  14    3.09    3.13
   9 -11 -14    1.30    2.93
   9  11 -14    0.75    2.47
  -9  11  15    1.06    2.20
   9 -11 -15    0.59    2.12
   9  11 -15   -0.00    2.35
  -9  11  16   17.65    6.00
   9 -11 -16   15.40    5.69
   9  11 -16   12.93    5.26
  -9  11  17   -0.00    2.71
   9 -11 -17    3.63    3.76
   9  11 -17   -0.00    1.92
  -9  11  18    3.35    3.04
   9 -11 -18    2.21    2.86
  -9  11  19    1.39    2.38
   9 -11 -19    1.05    3.12
  -9  11  20    3.39    3.12
   9 -11 -20    1.55    3.63
  -9  11  21    1.26    2.82
   9 -11 -21    1.54    3.47
  -9  11  22    0.00    2.18
   9 -11 -22    4.04    3.92
  -9  11  23   -0.00    2.16
   9 -11 -23    0.02    2.69
   9 -11 -24    3.63    3.34
  -9  12   1    5.04    3.93
   9  12  -1    3.23    3.22
  -9  12   2    4.14    3.40
   9  12  -2    2.75    2.97
  -9  12   3    5.25    4.02
   9  12  -3    2.77    3.11
  -9  12   4   15.99    6.03
   9  12  -4   12.55    5.51
  -9  12   5   -0.00    3.66
   9  12  -5    0.00    2.45
  -9  12   6    1.01    2.82
   9 -12  -6    0.00    2.82
   9  12  -6    1.53    2.96
  -9  12   7    3.72    3.03
   9 -12  -7    1.24    2.46
   9  12  -7    3.22    3.06
  -9  12   8   20.79    6.65
   9 -12  -8   12.91    5.96
   9  12  -8    7.33    4.36
  -9  12   9    1.08    2.65
   9 -12  -9   -0.00    2.89
   9  12  -9    1.30    2.74
  -9  12  10    1.89    2.62
   9 -12 -10    0.00    2.52
   9  12 -10   -0.00    2.33
  -9  12  11    0.36    2.71
   9 -12 -11   -0.00    2.81
   9  12 -11    0.75    2.80
  -9  12  12    9.41    4.83
   9 -12 -12   -0.00    3.44
   9  12 -12    5.26    4.17
  -9  12  13    0.00    2.14
   9 -12 -13    0.00    3.47
   9  12 -13   -0.00    2.22
  -9  12  14   12.47    5.21
   9 -12 -14    9.06    5.35
   9  12 -14   10.09    5.12
  -9  12  15    0.98    2.69
   9 -12 -15   -0.00    3.38
   9  12 -15    2.27    2.73
  -9  12  16   -0.00    2.48
   9 -12 -16   -0.00    2.95
   9  12 -16    1.36    3.33
  -9  12  17   -0.00    2.58
   9 -12 -17   -0.00    3.13
  -9  12  18    6.69    3.96
   9 -12 -18    0.91    3.13
  -9  12  19    3.17    3.82
   9 -12 -19    3.75    3.91
  -9  12  20    9.42    4.70
   9 -12 -20   -0.00    3.22
  -9  12  21    1.96    3.38
   9 -12 -21    1.08    2.98
  -9  12  22   -0.00    2.18
   9 -12 -22    0.30    2.24
  -9  12  23    0.80    2.48
   9 -12 -23   -0.00    2.69
  -9  13   1    9.62    4.76
   9  13  -1    3.16    3.85
  -9  13   2   -0.00    2.90
   9  13  -2    4.38    3.59
  -9  13   3   -0.00    2.60
   9  13  -3   -0.00    2.77
  -9  13   4    0.00    3.09
   9  13  -4   -0.00    2.49
  -9  13   5   -0.00    2.89
   9  13  -5    9.32    4.90
  -9  13   6   14.63    5.67
   9  13  -6    8.97    5.08
  -9  13   7   -0.00    2.26
   9  13  -7    5.00    3.89
  -9  13   8    2.25    3.02
   9  13  -8    1.95    3.41
  -9  13   9   -0.00    2.72
   9 -13  -9    0.00    2.99
   9  13  -9   -0.00    2.15
  -9  13  10    7.27    4.06
   9 -13 -10    6.94    4.72
   9  13 -10   10.15    4.96
  -9  13  11   -0.00    2.95
   9 -13 -11    1.53    3.48
   9  13 -11    1.22    3.10
  -9  13  12    6.83    4.27
   9 -13 -12    4.96    4.43
   9  13 -12    6.32    4.05
  -9  13  13   -0.00    2.10
   9 -13 -13   -0.00    2.51
   9  13 -13   -0.00    2.88
  -9  13  14   -0.00    1.96
   9 -13 -14    1.57    3.13
   9  13 -14    4.09    3.34
  -9  13  15   -0.00    2.55
   9 -13 -15    5.13    4.40
   9  13 -15    0.73    2.37
  -9  13  16    5.58    4.18
   9 -13 -16    0.00    2.85
  -9  13  17   -0.00    2.48
   9 -13 -17    8.19    4.79
  -9  13  18    0.00    2.25
   9 -13 -18   -0.00    2.77
  -9  13  19    1.77    2.58
   9 -13 -19    0.00    3.35
  -9  13  20    1.10    2.08
   9 -13 -20    2.78    3.41
  -9  13  21    0.97    2.56
   9 -13 -21   -0.00    3.20
  -9  13  22    3.81    3.37
  -9  13  23    1.88    3.29
  -9  14   1    3.75    3.25
   9  14  -1    0.12    3.14
  -9  14   2    5.03    4.27
   9  14  -2    1.11    2.95
  -9  14   3   12.54    4.97
   9  14  -3    5.95    4.34
  -9  14   4    0.00    3.85
   9  14  -4    4.03    3.86
  -9  14   5   -0.00    2.66
   9  14  -5   -0.00    2.58
  -9  14   6   -0.00    3.01
   9  14  -6   -0.00    3.30
  -9  14   7   -0.00    3.41
   9  14  -7    0.13    2.82
  -9  14   8    1.82    3.20
   9  14  -8   -0.00    1.92
  -9  14   9   -0.00    3.32
   9  14  -9    0.01    2.31
  -9  14  10    1.98    3.15
   9  14 -10    3.70    4.00
  -9  14  11   -0.00    3.16
   9  14 -11    0.00    2.76
  -9  14  12    1.45    2.80
   9 -14 -12   -0.00    2.88
   9  14 -12    0.20    3.04
  -9  14  13    1.72    2.80
   9 -14 -13   -0.00    3.09
   9  14 -13    0.83    2.86
  -9  14  14    0.00    2.74
   9 -14 -14   -0.00    4.15
   9  14 -14    0.96    2.64
  -9  14  15    1.55    2.21
   9 -14 -15    0.21    3.05
   9  14 -15    1.99    3.14
  -9  14  16   -0.00    3.38
   9 -14 -16    0.80    2.89
  -9  14  17    0.23    2.28
   9 -14 -17    1.69    3.57
  -9  14  18    3.51    3.48
   9 -14 -18    0.00    2.90
  -9  14  19   -0.00    2.54
   9 -14 -19    0.18    2.65
  -9  14  20    0.16    2.40
   9  15  -1    0.00    3.23
   9  15  -2    0.32    2.28
   9  15  -3    0.86    2.56
   9  15  -4    6.24    3.91
   9  15  -5    0.98    2.88
   9  15  -6    1.54    3.14
   9  15  -7    1.91    3.28
   9  15  -8    2.03    2.59
   9  15  -9    3.09    3.57
   9  15 -10    2.64    3.66
   9  15 -11    9.73    5.29
   9  15 -12    3.31    3.45
   9  15 -13    0.79    2.43
   9  15 -14    6.04    4.21
   9 -15 -15    2.79    3.88
   9 -15 -16    2.34    3.73
   9 -15 -17    4.71    4.48
  -8   0   1    0.73    1.95
  -8   0   1    0.46    2.23
   8   0  -1   -0.00    3.02
  -8   0   2  503.06   46.79
   8   0  -2  378.22   46.59
  -8   0   3    1.61    2.10
   8   0  -3    1.07    2.01
  -8   0   4   74.45   10.75
   8   0  -4   63.86   11.08
  -8   0   5    1.32    1.89
   8   0  -5   -0.00    2.44
  -8   0   6   73.57   10.79
   8   0  -6   69.22   11.45
  -8   0   7    0.08    1.83
   8   0  -7    0.06    2.22
  -8   0   8  194.20   21.25
   8   0  -8  155.87   21.30
  -8   0   9    1.10    2.04
   8   0  -9    1.02    2.18
  -8   0  10    0.00    1.27
  -8   0  11   -0.00    1.56
  -8   0  12  177.98   21.08
  -8   0  13    0.07    1.73
   8   0 -13   -0.00    2.03
  -8   0  14   65.33   10.02
   8   0 -14   66.18   10.55
  -8   0  15    0.82    1.43
   8   0 -15    0.94    1.75
  -8   0  16    4.17    2.63
   8   0 -16    0.00    2.39
  -8   0  17   -0.00    1.59
   8   0 -17   -0.00    2.31
  -8   0  18   85.29   11.62
   8   0 -18   74.45   11.65
  -8   0  19    0.23    1.57
   8   0 -19    1.67    2.35
  -8   0  20    6.91    3.04
   8   0 -20    7.67    3.43
  -8   0  21    0.50    1.56
   8   0 -21   -0.00    1.59
   8   0 -22   50.96    8.79
   8   0 -23    0.88    1.92
   8   0 -24   13.65    4.15
   8   0 -25    0.00    1.45
   8   0 -26    3.75    2.50
   8   0 -27   -0.00    2.17
   8   0 -28   34.14    6.69
   8   0 -29   -0.00    1.81
   8   0 -30    3.33    2.52
   8   0 -31   -0.00    1.53
   8   0 -32    7.23    2.91
   8   0 -33   -0.00    1.67
   8   0 -34    8.47    3.25
   8   0 -35    0.66    1.56
   8   0 -36    0.69    1.52
   8   0 -37    1.30    1.83
   8   0 -38    0.00    1.45
  -8   1   1   40.99    7.92
  -8   1   1   39.30    7.75
   8  -1  -1   59.40    9.95
   8   1  -1   48.89    9.70
  -8  -1   1   50.63    8.77
  -8   1   2    1.99    2.48
   8  -1  -2    4.02    3.08
   8   1  -2    3.96    3.12
  -8  -1   2    4.78    2.65
  -8   1   3    6.81    2.91
   8  -1  -3   10.27    4.25
   8   1  -3    4.73    3.54
  -8  -1   3    4.48    2.74
  -8   1   4   25.54    5.88
   8  -1  -4   38.48    7.61
   8   1  -4   31.49    7.02
  -8  -1   4   21.75    5.52
  -8   1   5    1.93    2.31
   8  -1  -5    0.84    1.99
   8   1  -5    0.00    2.15
  -8  -1   5    3.99    2.75
  -8   1   6   72.46   11.33
   8  -1  -6   77.39   12.36
   8   1  -6   91.91   13.21
  -8  -1   6   88.49   12.10
  -8   1   7    7.27    3.02
   8  -1  -7    7.57    4.10
   8   1  -7    2.07    2.35
  -8  -1   7    5.46    2.72
  -8   1   8    3.18    2.43
   8  -1  -8    4.11    3.09
   8   1  -8    4.22    3.67
  -8  -1   8    1.62    2.03
  -8   1   9   10.31    3.77
   8  -1  -9   11.76    4.10
  -8  -1   9   19.04    4.64
  -8   1  10  132.97   17.28
  -8  -1  10  149.92   17.82
  -8   1  11    5.98    2.81
  -8  -1  11    5.11    2.72
  -8   1  12   13.02    3.94
  -8  -1  12    8.07    3.38
  -8   1  13    0.38    1.41
   8  -1 -13   -0.00    2.05
   8   1 -13    0.00    2.06
  -8  -1  13    0.00    1.55
  -8   1  14   68.34   10.52
   8  -1 -14   71.01   11.16
   8   1 -14   76.46   11.48
  -8  -1  14   71.08   10.63
  -8   1  15   42.22    7.26
   8  -1 -15   34.70    7.42
   8   1 -15   38.34    7.69
  -8  -1  15   36.53    6.89
  -8   1  16   69.78   10.06
   8  -1 -16   72.93   10.77
   8   1 -16   51.48    9.59
  -8  -1  16   61.78    9.69
  -8   1  17    2.40    2.12
   8  -1 -17    0.00    2.14
   8   1 -17   -0.00    1.95
  -8  -1  17    3.90    2.41
  -8   1  18    3.15    2.23
   8  -1 -18    1.46    2.26
   8   1 -18    0.00    2.05
  -8  -1  18    2.42    2.11
  -8   1  19    7.09    2.88
   8  -1 -19    2.93    2.67
   8   1 -19    1.24    2.00
  -8  -1  19   11.25    3.53
  -8   1  20   19.90    4.96
   8  -1 -20   16.92    4.88
   8   1 -20   25.67    5.72
  -8  -1  20   16.70    4.61
  -8   1  21   -0.00    1.36
   8  -1 -21   -0.00    2.00
   8   1 -21    0.38    2.16
  -8  -1  21   -0.00    1.53
   8  -1 -22   51.55    9.07
   8   1 -22   59.55    9.54
   8  -1 -23   -0.00    1.71
   8   1 -23   -0.00    1.78
   8  -1 -24    4.42    2.89
   8   1 -24   14.84    4.30
   8  -1 -25    0.00    2.09
   8   1 -25    1.23    1.89
   8  -1 -26   11.27    3.83
   8   1 -26   13.45    4.05
   8  -1 -27    1.22    1.60
   8   1 -27    1.31    1.86
   8  -1 -28    2.60    2.18
   8   1 -28    0.00    1.73
   8  -1 -29    0.10    1.44
   8   1 -29    0.69    1.75
   8  -1 -30   12.35    3.96
   8   1 -30   20.11    4.68
   8  -1 -31    0.29    1.75
   8   1 -31   -0.00    1.65
   8  -1 -32    3.05    2.14
   8   1 -32    8.40    3.31
   8  -1 -33    1.57    1.76
   8   1 -33    0.00    1.87
   8  -1 -34    0.55    1.68
   8   1 -34   -0.00    1.59
   8  -1 -35    0.08    1.45
   8   1 -35    0.00    1.77
   8  -1 -36    9.39    3.18
   8   1 -36    4.31    2.48
   8  -1 -37    1.01    1.54
   8   1 -37    2.15    1.89
   8  -1 -38   -0.00    1.46
   8   1 -38    2.11    2.04
   8   1 -39    0.00    1.18
  -8   2   1    0.00    2.02
  -8   2   1    0.53    1.87
   8  -2  -1    0.00    2.36
   8   2  -1    0.77    2.70
  -8  -2   1    2.35    2.72
  -8   2   2   47.09    8.58
   8  -2  -2   63.77   10.27
   8   2  -2   43.77    9.35
  -8  -2   2   61.38    9.68
  -8   2   3    7.07    3.12
   8  -2  -3    9.62    3.84
   8   2  -3    7.15    4.36
  -8  -2   3    9.88    3.87
  -8   2   4   33.55    6.46
   8  -2  -4   34.77    7.46
   8   2  -4   21.50    6.50
  -8  -2   4   30.45    6.38
  -8   2   5    6.57    3.18
   8  -2  -5   11.14    4.35
   8   2  -5    8.85    3.96
  -8  -2   5    4.01    3.18
  -8   2   6  103.89   12.67
   8  -2  -6   70.00   11.99
   8   2  -6   70.95   12.40
  -8  -2   6   84.72   12.15
  -8   2   7   26.86    6.20
   8  -2  -7   36.44    7.54
   8   2  -7   32.72    7.45
  -8  -2   7   44.48    7.68
  -8   2   8  101.50   13.02
   8  -2  -8  101.29   13.88
   8   2  -8   80.18   13.14
  -8  -2   8   81.62   12.49
  -8   2   9   13.90    4.04
  -8  -2   9   16.04    4.50
  -8   2  10   -0.00    1.47
  -8  -2  10    4.78    2.69
  -8   2  11    0.44    1.73
  -8  -2  11    0.69    2.10
  -8   2  12   52.59    8.75
   8   2 -12   51.32    9.47
  -8  -2  12   60.23    9.33
  -8   2  13   33.51    6.45
   8  -2 -13   25.35    6.23
   8   2 -13   23.48    6.30
  -8  -2  13   37.05    6.72
  -8   2  14   28.03    5.88
   8  -2 -14   15.19    4.66
   8   2 -14   22.50    5.81
  -8  -2  14   24.36    5.47
  -8   2  15   18.14    4.83
   8  -2 -15   19.10    5.20
   8   2 -15   22.65    5.54
  -8  -2  15   22.73    5.22
  -8   2  16   22.68    5.33
   8  -2 -16   26.31    6.05
   8   2 -16   24.45    5.94
  -8  -2  16   22.05    5.42
  -8   2  17   19.21    4.93
   8  -2 -17   23.79    5.81
   8   2 -17   19.24    5.41
  -8  -2  17   19.59    5.20
  -8   2  18  132.10   16.02
   8  -2 -18   96.66   15.46
   8   2 -18  127.90   16.54
  -8  -2  18  140.62   16.46
  -8   2  19    1.90    2.36
   8  -2 -19    5.86    3.31
   8   2 -19    8.80    3.77
  -8  -2  19    0.12    1.78
  -8   2  20    0.61    1.66
   8  -2 -20   -0.00    1.84
   8   2 -20    3.50    2.51
  -8  -2  20    2.61    2.29
  -8   2  21    1.18    1.54
   8  -2 -21    4.22    2.49
   8   2 -21    0.63    1.76
  -8   2  22   26.82    5.97
   8  -2 -22   30.98    6.64
   8   2 -22   34.47    6.82
   8  -2 -23    1.00    1.96
   8   2 -23    3.75    2.67
   8  -2 -24    6.85    3.31
   8   2 -24    1.61    2.24
   8  -2 -25   -0.00    2.02
   8   2 -25   -0.00    1.48
   8  -2 -26    0.00    2.03
   8   2 -26    1.63    2.25
   8  -2 -27    0.21    1.97
   8   2 -27   -0.00    1.84
   8  -2 -28   20.30    5.33
   8   2 -28   17.67    4.71
   8  -2 -29    3.80    2.62
   8   2 -29    2.81    2.12
   8  -2 -30    1.44    1.96
   8   2 -30    1.44    2.16
   8  -2 -31    0.00    1.85
   8   2 -31   -0.00    1.62
   8  -2 -32    7.77    3.21
   8   2 -32    3.58    2.59
   8  -2 -33    2.99    2.11
   8   2 -33    0.00    1.65
   8  -2 -34    5.11    2.73
   8   2 -34    4.03    2.40
   8  -2 -35    0.65    1.64
   8   2 -35   -0.00    1.87
   8  -2 -36   -0.00    1.43
   8   2 -36   -0.00    1.57
   8  -2 -37   -0.00    1.50
   8   2 -37   -0.00    1.63
   8   2 -38    5.48    2.63
   8   2 -39    2.41    2.14
   8  -3  -1   66.66   11.32
   8   3  -1   53.62   10.97
  -8  -3   1   80.77   11.65
   8  -3  -2    1.28    2.77
   8   3  -2    4.49    3.52
  -8  -3   2    2.40    2.31
  -8   3   3   38.59    7.45
   8  -3  -3   46.87    8.78
   8   3  -3   35.41    8.28
  -8  -3   3   42.49    7.98
  -8   3   4   96.26   13.59
   8  -3  -4   90.96   14.30
   8   3  -4   99.65   15.19
  -8  -3   4  118.49   15.00
  -8   3   5    8.10    3.57
   8  -3  -5    9.18    4.15
   8   3  -5   11.52    4.93
  -8  -3   5   15.17    4.62
  -8   3   6   27.51    5.87
   8  -3  -6   23.48    6.12
   8   3  -6   20.82    6.04
  -8  -3   6   30.69    6.66
  -8   3   7   14.32    4.21
   8  -3  -7    8.88    4.42
   8   3  -7   15.25    4.96
  -8  -3   7   15.95    4.70
  -8   3   8    4.00    2.50
   8  -3  -8    6.83    3.36
  -8  -3   8    7.29    3.52
  -8   3   9    2.85    2.40
  -8  -3   9   -0.00    1.57
  -8   3  10   96.96   13.12
  -8  -3  10   90.47   13.21
  -8   3  11   79.21   11.39
   8   3 -11   72.26   12.06
  -8  -3  11   78.38   11.75
  -8   3  12    0.58    1.86
   8  -3 -12    5.69    2.89
   8   3 -12    0.00    2.75
  -8  -3  12   -0.00    1.93
  -8   3  13   12.42    3.93
   8  -3 -13    7.61    3.61
   8   3 -13    6.67    3.61
  -8  -3  13    7.17    3.25
  -8   3  14   21.47    5.31
   8  -3 -14   16.62    5.46
   8   3 -14   25.43    6.17
  -8  -3  14   25.62    5.91
  -8   3  15   25.65    5.57
   8  -3 -15   20.76    5.92
   8   3 -15   19.18    5.81
  -8  -3  15   31.16    6.48
  -8   3  16   80.08   10.85
   8  -3 -16   69.92   10.94
   8   3 -16   63.61   10.96
  -8  -3  16   55.22    9.99
  -8   3  17    0.00    1.79
   8  -3 -17   -0.00    2.23
   8   3 -17    5.15    2.92
  -8  -3  17    0.61    1.69
  -8   3  18    4.51    2.58
   8  -3 -18    5.08    2.96
   8   3 -18    5.12    3.36
  -8  -3  18    1.67    2.21
  -8   3  19   20.59    4.86
   8  -3 -19   11.08    4.36
   8   3 -19   13.34    4.76
  -8  -3  19    6.20    3.23
  -8   3  20   73.95   11.43
   8  -3 -20   73.50   11.98
   8   3 -20  114.19   12.83
   8   3 -20   73.59   11.97
  -8  -3  20   77.64   11.74
  -8   3  21   10.17    3.73
   8  -3 -21    8.03    3.71
   8   3 -21    9.21    3.90
  -8   3  22    5.45    2.91
   8  -3 -22    6.80    3.57
   8   3 -22   10.79    4.18
   8  -3 -23    0.69    1.61
   8   3 -23    0.00    1.94
   8  -3 -24   21.34    5.37
   8   3 -24   12.68    4.24
   8  -3 -25   10.01    4.22
   8   3 -25    5.37    3.10
   8  -3 -26    3.52    3.05
   8   3 -26    3.79    2.69
   8  -3 -27    0.00    1.98
   8   3 -27   -0.00    1.59
   8  -3 -28    0.21    1.76
   8   3 -28    0.00    1.53
   8  -3 -29   -0.00    1.99
   8   3 -29    0.21    1.46
   8  -3 -30    5.55    3.37
   8   3 -30    2.84    2.53
   8  -3 -31   -0.00    1.77
   8   3 -31   -0.00    1.85
   8  -3 -32    6.45    3.39
   8   3 -32    3.85    2.71
   8  -3 -33   -0.00    2.08
   8   3 -33   -0.00    1.69
   8  -3 -34    2.03    2.40
   8   3 -34    1.43    2.13
   8  -3 -35   -0.00    1.98
   8   3 -35    0.60    1.78
   8  -3 -36    2.75    2.31
   8   3 -36    8.10    3.18
   8   3 -37    0.41    1.59
   8   3 -38    0.87    1.62
   8  -4  -1   59.62   10.28
   8   4  -1   47.29   10.22
   8  -4  -2   20.86    6.26
   8   4  -2   23.04    6.74
   8  -4  -3    8.67    3.81
   8   4  -3    7.95    4.22
   8  -4  -4   87.97   14.21
   8   4  -4  115.50   15.94
   8  -4  -5   12.76    4.40
   8   4  -5    0.42    2.47
  -8  -4   5   14.37    4.42
  -8  -4   5    2.79    2.64
   8  -4  -6   39.40    8.47
  -8  -4   6   41.48    8.06
  -8  -4   6   47.11    8.55
   8  -4  -7   64.18   11.33
  -8  -4   7   77.53   11.83
  -8  -4   7   78.91   11.79
  -8  -4   8   28.83    6.40
  -8  -4   8   16.91    4.94
   8   4  -9    2.53    2.76
  -8  -4   9    4.09    2.62
  -8  -4   9    2.83    2.61
   8   4 -10    2.09    2.63
   8   4 -10    0.95    2.75
  -8  -4  10    2.68    2.94
   8  -4 -11   10.87    4.03
   8   4 -11    9.79    3.82
   8   4 -11    2.42    2.73
  -8  -4  11   10.42    3.96
   8  -4 -12   89.86   13.56
   8   4 -12  103.90   13.51
   8   4 -12   84.92   13.49
  -8  -4  12   84.37   12.98
   8  -4 -13    6.14    3.45
   8   4 -13   19.72    5.06
   8   4 -13   10.28    4.22
  -8  -4  13    9.15    3.68
   8  -4 -14   35.48    7.83
   8   4 -14   52.72    8.51
   8   4 -14   36.38    7.91
   8  -4 -15    2.04    2.35
   8   4 -15    3.52    2.64
   8   4 -15    0.96    2.36
   8  -4 -16   14.73    5.19
   8   4 -16   16.89    5.04
   8   4 -16   29.29    6.30
   8  -4 -17   19.68    5.51
   8   4 -17   23.42    5.67
   8   4 -17   23.90    6.09
   8  -4 -18   58.08   10.66
   8   4 -18   87.16   11.38
   8   4 -18   61.96   10.82
   8  -4 -19    1.61    3.07
   8   4 -19    7.02    3.19
   8   4 -19    5.40    3.14
   8  -4 -20    8.07    3.88
   8   4 -20   21.00    4.85
   8   4 -20    3.79    3.07
  -8   4  21    2.24    2.29
   8  -4 -21    0.00    2.04
   8   4 -21    2.27    2.90
  -8   4  22   15.83    4.54
   8  -4 -22   14.80    4.63
   8   4 -22   19.95    5.31
   8  -4 -23    6.53    3.34
   8   4 -23    7.96    3.48
   8  -4 -24    1.94    2.81
   8   4 -24    5.02    3.11
   8  -4 -25   -0.00    1.86
   8   4 -25    2.46    2.45
   8  -4 -26    1.21    2.24
   8   4 -26   -0.00    1.92
   8  -4 -27    4.80    2.87
   8   4 -27    5.68    2.97
   8  -4 -28    2.21    2.42
   8   4 -28    6.82    3.32
   8  -4 -29    3.28    2.57
   8   4 -29    2.06    2.50
   8  -4 -30   -0.00    1.67
   8   4 -30   -0.00    2.00
   8  -4 -31    1.03    2.21
   8   4 -31    4.62    2.63
   8  -4 -32    6.25    3.08
   8   4 -32    5.58    3.22
   8  -4 -33    5.87    3.21
   8   4 -33    8.82    3.23
   8  -4 -34    5.69    3.35
   8   4 -34    6.35    3.09
   8  -4 -35   -0.00    2.02
   8   4 -35    1.63    2.15
   8   4 -36    0.87    1.74
   8   4 -37    0.00    1.87
   8   4 -38    2.38    2.36
   8  -5  -1   17.76    5.94
   8   5  -1   16.81    5.92
  -8  -5   1   42.10    7.83
   8  -5  -2   16.83    5.55
   8   5  -2   13.96    5.64
  -8  -5   2   15.85    5.03
   8  -5  -3   54.16   10.24
   8   5  -3   58.00   11.16
  -8  -5   3   54.69    9.95
   8  -5  -4   14.92    5.17
   8   5  -4    9.05    4.66
  -8  -5   4   14.47    4.76
   8  -5  -5   56.58    9.86
  -8  -5   5   40.82    8.53
   8  -5  -6   68.00   10.89
  -8  -5   6   45.01    9.12
  -8  -5   7    3.21    2.61
   8   5  -9   12.00    4.67
   8   5 -10  162.99   20.32
   8   5 -10  160.27   21.20
   8  -5 -11   30.52    7.39
   8   5 -11   30.42    6.89
   8   5 -11   36.39    8.12
   8  -5 -12   -0.00    1.97
   8   5 -12    0.74    2.04
   8   5 -12    2.24    2.35
   8  -5 -13   -0.00    2.24
   8   5 -13    0.43    2.41
   8   5 -13   -0.00    2.30
   8  -5 -14   29.03    6.25
   8   5 -14    7.37    3.33
   8   5 -14    8.60    4.15
   8  -5 -15   27.21    6.69
   8   5 -15   23.76    5.65
   8   5 -15   22.55    6.10
   8  -5 -16   56.90   10.09
   8   5 -16   51.01    8.99
   8   5 -16   48.93    9.39
   8  -5 -17    3.79    3.27
   8   5 -17    9.71    3.88
   8   5 -17    5.65    3.64
   8  -5 -18    6.13    3.76
   8   5 -18    2.88    2.59
   8   5 -18    5.13    3.30
   8  -5 -19   20.86    5.57
   8   5 -19   15.85    4.77
   8   5 -19   10.73    4.53
   8  -5 -20   21.23    5.66
   8   5 -20   30.74    6.24
   8   5 -20   22.75    6.02
   8  -5 -21   21.72    6.13
   8   5 -21   30.13    6.72
   8  -5 -22    3.26    2.98
   8   5 -22    8.64    3.80
   8  -5 -23    2.15    2.36
   8   5 -23    1.14    2.16
   8  -5 -24    9.16    4.25
   8   5 -24    6.69    3.78
   8  -5 -25   19.01    5.40
   8   5 -25   13.45    4.51
   8  -5 -26    7.68    3.71
   8   5 -26   11.38    3.97
   8  -5 -27    4.85    3.03
   8   5 -27    5.37    2.97
   8  -5 -28    0.00    2.35
   8   5 -28    0.00    1.90
   8  -5 -29    0.83    2.42
   8   5 -29    3.00    2.40
   8  -5 -30    8.42    4.04
   8   5 -30    3.41    2.94
   8  -5 -31    7.62    3.70
   8   5 -31    2.85    2.48
   8  -5 -32    5.58    3.26
   8   5 -32    3.36    3.00
   8  -5 -33    1.41    2.38
   8   5 -33   -0.00    1.55
   8  -5 -34   -0.00    1.78
   8   5 -34    0.43    1.61
   8   5 -35    1.99    2.14
  -8   6   1   83.27   12.78
   8  -6  -1   97.74   14.53
   8   6  -1   88.27   13.68
  -8  -6   1   86.97   13.85
  -8   6   2   75.69   11.15
   8  -6  -2   55.60   10.91
   8   6  -2   70.58   11.29
   8   6  -2   49.73   11.45
  -8  -6   2   75.32   11.92
  -8   6   3  106.41   12.84
   8  -6  -3   68.12   11.96
   8   6  -3   53.72   10.66
  -8  -6   3   66.62   11.76
  -8   6   4   25.12    5.86
   8  -6  -4   18.60    6.00
   8   6  -4   17.91    5.47
  -8  -6   4   34.56    7.53
  -8   6   5   15.12    4.65
   8  -6  -5   16.67    5.45
  -8  -6   5   16.07    5.09
  -8   6   6   23.40    6.08
  -8   6   7   21.12    5.67
   8   6  -7   23.92    6.81
  -8   6   8   24.74    6.03
   8   6  -8   14.06    5.41
  -8   6   9   -0.00    1.85
   8  -6  -9   -0.00    1.72
   8   6  -9    0.00    2.33
  -8   6  10    2.12    2.26
   8  -6 -10    1.54    2.86
   8   6 -10    1.14    2.91
  -8   6  11   21.34    5.40
   8  -6 -11   13.23    5.12
   8   6 -11   13.86    5.29
  -8   6  12   12.13    4.31
   8  -6 -12   19.41    5.87
   8   6 -12   11.38    4.80
  -8   6  13   14.49    4.73
   8  -6 -13   16.90    5.31
   8   6 -13   16.88    5.71
  -8   6  14   30.25    6.44
   8  -6 -14   29.50    7.13
   8   6 -14   13.45    5.45
  -8   6  15   15.67    4.58
   8  -6 -15   10.97    4.35
   8   6 -15    6.48    4.21
  -8   6  16    2.67    2.73
   8  -6 -16    3.87    3.01
   8   6 -16    6.77    3.45
   8   6 -16    9.88    4.11
  -8   6  17   49.05    9.29
   8  -6 -17   40.14    9.21
   8   6 -17   71.88   10.47
   8   6 -17   71.38   11.16
  -8   6  18   10.49    4.42
   8  -6 -18   15.51    5.29
   8   6 -18   28.07    6.11
   8   6 -18   25.60    6.48
  -8   6  19    9.70    3.82
   8  -6 -19    8.98    4.50
   8   6 -19    9.73    3.89
   8   6 -19   10.08    4.63
  -8   6  20    0.19    1.98
   8  -6 -20    3.42    3.22
   8   6 -20   -0.00    2.74
  -8   6  21    0.07    1.65
   8  -6 -21   -0.00    2.00
   8   6 -21    1.55    2.34
  -8   6  22    5.72    2.97
   8  -6 -22    0.00    2.78
   8   6 -22    1.83    3.20
  -8   6  23   20.59    5.26
   8  -6 -23   10.36    4.17
   8   6 -23   12.43    4.60
   8  -6 -24    6.08    3.40
   8   6 -24    0.00    2.78
   8  -6 -25    2.12    2.63
   8   6 -25    1.85    2.62
   8  -6 -26   -0.00    2.46
   8   6 -26    0.00    1.76
   8  -6 -27    5.59    3.54
   8   6 -27   10.11    3.84
   8  -6 -28    3.23    2.87
   8   6 -28    1.81    2.43
   8  -6 -29    0.17    3.15
   8  -6 -30    0.76    2.62
   8  -6 -31   -0.00    3.03
   8  -6 -32   -0.00    2.74
   8  -6 -33    7.19    3.65
  -8   7   1   63.37   10.59
   8  -7  -1   63.11   11.65
   8   7  -1   66.08   11.14
  -8  -7   1   54.32   10.84
  -8   7   2    1.90    2.53
   8  -7  -2    2.93    3.29
   8   7  -2   -0.00    2.70
  -8  -7   2    1.48    2.53
  -8   7   3   28.95    6.84
   8  -7  -3   27.20    7.04
   8   7  -3   17.24    5.88
  -8  -7   3   20.98    6.46
  -8   7   4   -0.00    2.19
   8  -7  -4    1.07    2.38
   8   7  -4   -0.00    2.77
  -8   7   5   42.72    8.22
   8   7  -5   29.90    7.43
  -8   7   6    9.62    4.27
   8   7  -6   22.42    5.65
  -8   7   7    1.28    1.93
   8   7  -7   -0.00    1.89
  -8   7   8    0.07    2.08
   8  -7  -8    0.64    1.85
   8   7  -8    0.00    2.69
  -8   7   9   32.61    7.21
   8  -7  -9   35.27    7.98
   8   7  -9   31.80    7.53
  -8   7  10   13.90    4.63
   8  -7 -10   16.45    5.57
   8   7 -10   11.80    4.37
  -8   7  11   44.35    8.82
   8  -7 -11   45.50    9.42
   8   7 -11   61.66   10.05
  -8   7  12    3.94    3.17
   8  -7 -12    0.71    2.48
  -8   7  13   10.19    4.05
   8  -7 -13   12.12    4.88
  -8   7  14   15.78    4.76
   8  -7 -14   10.04    4.74
  -8   7  15   54.67    9.82
   8  -7 -15   53.34   10.34
  -8   7  16   11.58    4.24
   8  -7 -16    4.52    3.63
  -8   7  17    9.29    3.97
   8  -7 -17    7.08    4.04
  -8   7  18    1.88    2.45
   8  -7 -18    1.33    2.82
  -8   7  19    0.66    2.24
   8  -7 -19    0.21    2.32
  -8   7  20   13.22    4.43
   8  -7 -20    1.48    3.13
  -8   7  21   16.88    5.17
   8  -7 -21   15.04    5.13
  -8   7  22    3.39    2.78
   8  -7 -22    4.33    3.04
  -8   7  23    0.00    1.83
   8  -7 -23    1.12    2.67
   8  -7 -24   -0.00    2.31
   8  -7 -25    6.64    3.52
   8  -7 -26   -0.00    2.02
   8  -7 -27    1.72    2.62
   8  -7 -28   -0.00    2.35
   8  -7 -29    0.00    2.34
   8  -7 -30    1.96    2.57
   8  -7 -31    8.95    3.86
   8  -7 -32   -0.00    2.17
  -8   8   1   71.74   11.66
   8  -8  -1   53.00   11.09
   8   8  -1   57.30   10.98
  -8  -8   1   78.01   12.90
  -8   8   2   -0.00    2.03
   8  -8  -2    0.00    2.61
   8   8  -2    0.75    2.36
  -8   8   3   25.03    6.56
   8  -8  -3   24.81    7.25
   8   8  -3   40.86    8.16
  -8   8   4    6.55    3.63
   8   8  -4    9.53    4.07
  -8   8   5    0.00    2.35
   8   8  -5    2.73    3.32
  -8   8   6    1.96    2.76
   8   8  -6   -0.00    2.29
  -8   8   7   94.98   13.77
   8  -8  -7   60.49   12.80
   8   8  -7  112.97   14.73
  -8   8   8    3.86    3.19
   8  -8  -8   -0.00    2.06
   8   8  -8    0.00    2.75
  -8   8   9    9.29    4.05
   8  -8  -9    6.79    4.37
   8   8  -9    9.59    4.21
  -8   8  10    6.57    3.58
   8  -8 -10    8.59    4.37
   8   8 -10   12.67    4.58
  -8   8  11    4.55    3.14
   8  -8 -11    1.20    2.88
   8   8 -11    3.33    3.34
  -8   8  12    1.34    2.62
   8  -8 -12    1.08    2.65
   8   8 -12   -0.00    2.06
  -8   8  13   51.94    9.10
   8  -8 -13   24.44    7.17
   8   8 -13   27.89    7.26
  -8   8  14    0.06    2.30
   8  -8 -14    0.00    3.01
   8   8 -14    2.21    2.58
  -8   8  15    9.03    3.99
   8  -8 -15    0.00    3.06
   8   8 -15   11.83    4.28
  -8   8  16    1.31    2.08
   8  -8 -16   -0.00    3.35
   8   8 -16    0.00    2.38
  -8   8  17   20.87    6.19
   8  -8 -17   30.06    7.63
   8   8 -17   23.30    6.20
  -8   8  18    3.08    2.67
   8  -8 -18    0.82    2.55
   8   8 -18   -0.00    2.05
  -8   8  19    6.74    3.51
   8  -8 -19    3.41    3.20
  -8   8  20    1.15    1.81
   8  -8 -20   -0.00    2.21
  -8   8  21    4.37    3.12
   8  -8 -21    0.38    1.99
  -8   8  22   -0.00    1.95
   8  -8 -22    0.00    2.85
  -8   8  23   19.72    5.60
   8  -8 -23   12.61    4.85
   8  -8 -24    2.06    2.60
   8  -8 -25    3.07    2.93
   8  -8 -26    0.00    2.08
   8  -8 -27    2.68    3.22
   8  -8 -28   -0.00    1.94
   8  -8 -29    3.17    3.18
   8  -8 -30   -0.00    2.49
   8  -8 -31   -0.00    2.18
  -8   9   1   67.22   11.94
   8  -9  -1   71.25   13.14
   8   9  -1   82.15   13.10
  -8   9   2    4.54    2.98
   8  -9  -2    0.00    3.35
   8   9  -2    2.89    3.13
  -8   9   3   33.79    7.86
   8   9  -3   40.50    8.73
  -8   9   4    4.29    3.24
   8   9  -4    6.62    3.97
  -8   9   5   31.76    7.62
   8   9  -5   28.70    7.23
  -8   9   6   -0.00    2.19
   8  -9  -6   -0.00    3.14
   8   9  -6    0.32    2.15
  -8   9   7    5.28    3.59
   8  -9  -7    7.85    4.52
   8   9  -7    1.16    2.31
  -8   9   8   -0.00    1.98
   8  -9  -8    1.07    2.78
   8   9  -8    1.10    2.71
  -8   9   9   13.02    4.70
   8  -9  -9    9.51    4.78
   8   9  -9    7.82    4.29
  -8   9  10    3.96    3.13
   8  -9 -10    5.33    4.20
   8   9 -10    5.70    3.51
  -8   9  11   63.56   11.50
   8  -9 -11   67.29   12.49
   8   9 -11   72.03   12.10
  -8   9  12    1.03    2.21
   8  -9 -12    1.09    3.39
   8   9 -12   -0.00    2.30
  -8   9  13    2.60    2.49
   8  -9 -13   -0.00    2.44
   8   9 -13    2.94    2.79
  -8   9  14    2.54    2.99
   8  -9 -14    2.45    2.91
   8   9 -14    1.82    2.76
  -8   9  15   58.29    9.97
   8  -9 -15   25.05    8.07
   8   9 -15   49.89    9.35
  -8   9  16    1.87    2.40
   8  -9 -16   -0.00    3.10
   8   9 -16    1.94    2.40
  -8   9  17    2.98    2.66
   8  -9 -17   -0.00    2.15
   8   9 -17    4.72    3.08
  -8   9  18    7.12    3.86
   8  -9 -18    3.84    3.61
   8   9 -18    4.70    3.35
  -8   9  19   13.12    4.72
   8  -9 -19   10.39    4.88
  -8   9  20    4.12    3.22
   8  -9 -20    2.92    3.03
  -8   9  21   11.43    4.56
   8  -9 -21    9.36    4.87
  -8   9  22    0.00    1.99
   8  -9 -22   -0.00    3.14
  -8   9  23    1.40    2.31
   8  -9 -23    1.50    2.52
   8  -9 -24    2.02    2.77
   8  -9 -25    7.47    4.00
   8  -9 -26    1.03    2.71
   8  -9 -27    0.22    1.86
   8  -9 -28    1.33    2.44
   8  -9 -29    0.00    1.79
  -8  10   1   22.37    6.04
   8 -10  -1   15.00    5.62
   8  10  -1   13.94    5.38
  -8  10   2   -0.00    2.70
   8  10  -2    0.79    2.60
  -8  10   3   40.34    9.04
   8  10  -3   47.67    9.74
  -8  10   4   15.27    5.10
   8 -10  -4   15.66    5.76
   8  10  -4    4.32    3.60
  -8  10   5    2.53    3.52
   8 -10  -5    6.29    4.33
   8  10  -5    2.57    3.23
  -8  10   6   -0.00    2.42
   8 -10  -6    1.44    2.90
   8  10  -6    0.00    2.32
  -8  10   7   54.72   10.34
   8 -10  -7   44.09   10.24
   8  10  -7   56.77   10.80
  -8  10   8    3.98    3.17
   8 -10  -8   -0.00    2.47
   8  10  -8   -0.00    2.49
  -8  10   9    2.13    2.87
   8 -10  -9    8.83    4.76
   8  10  -9    3.74    2.88
  -8  10  10   -0.00    2.32
   8 -10 -10   -0.00    2.80
   8  10 -10   -0.00    2.77
  -8  10  11    5.21    3.43
   8 -10 -11    1.11    3.31
   8  10 -11    2.24    2.86
  -8  10  12   -0.00    2.47
   8 -10 -12   -0.00    2.07
   8  10 -12    1.94    2.51
  -8  10  13   32.03    7.79
   8 -10 -13   24.09    7.90
   8  10 -13   40.50    8.59
  -8  10  14   -0.00    2.33
   8 -10 -14   -0.00    3.27
   8  10 -14   -0.00    1.53
  -8  10  15    3.87    3.22
   8 -10 -15    0.98    2.81
   8  10 -15    7.37    3.87
  -8  10  16   -0.00    2.76
   8 -10 -16   -0.00    2.37
   8  10 -16   -0.64    2.18
  -8  10  17   29.74    7.34
   8 -10 -17   13.57    5.90
   8  10 -17   32.33    7.39
  -8  10  18   -0.00    1.96
   8 -10 -18   -0.00    2.94
   8  10 -18   -0.00    1.89
  -8  10  19    7.34    4.08
   8 -10 -19    9.65    4.98
  -8  10  20    1.41    2.25
   8 -10 -20    2.93    3.30
  -8  10  21    5.85    3.60
   8 -10 -21    7.68    4.18
  -8  10  22    2.09    2.59
   8 -10 -22    0.82    2.56
  -8  10  23    5.13    3.39
   8 -10 -23    3.92    4.08
   8 -10 -24    2.83    3.50
   8 -10 -25   -0.00    3.60
   8 -10 -26    4.92    3.81
   8 -10 -27    1.21    3.25
   8 -10 -28    0.00    2.71
  -8  11   1   50.08    9.59
   8  11  -1   32.05    8.16
  -8  11   2    0.26    3.42
   8  11  -2    4.96    3.73
  -8  11   3    6.07    3.95
   8 -11  -3    5.96    4.52
   8  11  -3    6.45    4.03
  -8  11   4    0.14    2.37
   8 -11  -4    2.77    3.05
   8  11  -4    1.83    3.34
  -8  11   5   23.01    6.61
   8 -11  -5   20.04    6.80
   8  11  -5   15.68    5.79
  -8  11   6   -0.00    2.21
   8 -11  -6   -0.00    2.91
   8  11  -6   -0.00    2.56
  -8  11   7    0.00    2.38
   8 -11  -7   -0.00    3.26
   8  11  -7    1.32    3.38
  -8  11   8    1.46    2.47
   8 -11  -8    8.07    4.11
   8  11  -8    8.88    4.35
  -8  11   9   26.76    6.91
   8 -11  -9   18.65    6.64
   8  11  -9   13.11    5.46
  -8  11  10    1.92    2.53
   8 -11 -10   -0.00    2.63
   8  11 -10    0.00    2.05
  -8  11  11   22.38    6.31
   8 -11 -11    4.05    4.21
   8  11 -11   14.12    5.22
  -8  11  12    1.49    2.40
   8 -11 -12    2.77    3.36
   8  11 -12    0.00    1.55
  -8  11  13    1.53    2.21
   8 -11 -13    2.35    3.58
   8  11 -13    1.13    2.11
  -8  11  14   -0.00    1.56
   8 -11 -14    0.43    3.01
   8  11 -14   -0.00    2.50
  -8  11  15   26.53    7.04
   8 -11 -15   19.53    7.56
   8  11 -15   24.07    7.05
  -8  11  16    1.08    2.50
   8 -11 -16    5.73    4.23
   8  11 -16    0.31    2.05
  -8  11  17   -0.00    1.84
   8 -11 -17   -0.00    3.35
   8  11 -17    1.39    2.80
  -8  11  18   -0.00    2.60
   8 -11 -18   -0.00    2.56
  -8  11  19    7.25    4.02
   8 -11 -19    6.09    4.16
  -8  11  20   -0.00    3.03
   8 -11 -20    0.87    3.23
  -8  11  21    7.75    4.03
   8 -11 -21    2.24    3.48
  -8  11  22   -0.00    2.08
   8 -11 -22    0.00    3.72
  -8  11  23    0.88    2.42
   8 -11 -23   -0.00    2.78
   8 -11 -24    2.40    3.63
   8 -11 -25    3.47    3.69
   8 -11 -26   -0.00    2.94
  -8  12   1    1.64    2.96
   8  12  -1    1.68    3.35
  -8  12   2    7.43    3.98
   8  12  -2    0.05    2.64
  -8  12   3   29.18    7.95
   8  12  -3   50.76   10.23
  -8  12   4    5.38    3.45
   8  12  -4   -0.00    1.72
  -8  12   5   -0.00    2.94
   8 -12  -5    0.52    3.05
   8  12  -5   -0.00    1.90
  -8  12   6    5.74    3.56
   8 -12  -6   -0.00    3.42
   8  12  -6    5.13    3.48
  -8  12   7   22.19    6.38
   8 -12  -7   13.47    5.97
   8  12  -7   16.17    5.88
  -8  12   8    6.82    3.70
   8 -12  -8    5.77    3.85
   8  12  -8    7.97    4.35
  -8  12   9   15.59    5.82
   8 -12  -9    2.15    3.45
   8  12  -9    0.00    1.59
  -8  12  10    4.27    3.34
   8 -12 -10    0.00    2.97
   8  12 -10   -0.00    2.83
  -8  12  11    2.56    3.11
   8 -12 -11    3.46    4.53
   8  12 -11    1.18    2.55
  -8  12  12    0.00    2.11
   8 -12 -12    0.00    2.21
   8  12 -12   -0.00    2.63
  -8  12  13   15.86    5.48
   8 -12 -13    4.79    4.34
   8  12 -13   16.04    5.80
  -8  12  14   -0.00    2.03
   8 -12 -14   -0.00    3.25
   8  12 -14   -0.00    1.97
  -8  12  15    0.00    1.75
   8 -12 -15   -0.00    2.59
   8  12 -15    0.11    1.95
  -8  12  16    0.15    2.69
   8 -12 -16   -0.00    2.95
   8  12 -16    0.07    2.54
  -8  12  17    9.73    4.50
   8 -12 -17    0.00    2.81
  -8  12  18    3.15    3.52
   8 -12 -18    0.17    2.46
  -8  12  19   13.84    5.34
   8 -12 -19    9.75    5.18
  -8  12  20    1.07    2.50
   8 -12 -20    2.32    3.91
  -8  12  21    1.38    2.47
   8 -12 -21    2.84    4.40
  -8  12  22    1.06    3.14
   8 -12 -22   -0.00    3.25
  -8  12  23   17.10    5.84
   8 -12 -23    4.44    3.87
   8 -12 -24    0.00    3.34
  -8  13   1   10.17    4.73
   8  13  -1    9.49    5.05
  -8  13   2   -0.00    2.64
   8  13  -2    4.37    3.97
  -8  13   3    1.68    3.34
   8  13  -3    0.72    2.57
  -8  13   4    6.20    4.02
   8  13  -4   10.30    5.03
  -8  13   5   29.51    7.62
   8  13  -5   19.27    6.82
  -8  13   6    2.28    2.81
   8  13  -6   -0.00    2.76
  -8  13   7    2.33    3.72
   8 -13  -7    1.04    2.87
   8  13  -7    6.62    4.16
  -8  13   8    0.00    2.64
   8 -13  -8    1.36    3.73
   8  13  -8   -0.00    2.10
  -8  13   9    8.04    4.11
   8 -13  -9   13.29    5.76
   8  13  -9    5.57    4.18
  -8  13  10    0.00    1.92
   8 -13 -10    0.86    3.08
   8  13 -10    1.00    2.64
  -8  13  11   13.23    5.10
   8 -13 -11    2.80    3.31
   8  13 -11   11.65    5.34
  -8  13  12    2.07    2.76
   8 -13 -12   -0.00    3.41
   8  13 -12    5.35    4.01
  -8  13  13    0.00    2.59
   8 -13 -13    0.29    3.27
   8  13 -13   -0.00    2.66
  -8  13  14    1.55    3.10
   8 -13 -14    0.00    2.78
   8  13 -14    0.53    2.30
  -8  13  15    2.41    3.03
   8 -13 -15    7.82    4.83
   8  13 -15    5.83    4.09
  -8  13  16    0.00    2.60
   8 -13 -16   -0.00    3.30
   8  13 -16   -0.00    2.15
  -8  13  17   -0.00    2.47
   8 -13 -17    0.05    2.58
  -8  13  18    0.00    2.05
   8 -13 -18   -0.00    2.72
  -8  13  19    0.00    2.59
   8 -13 -19    2.52    4.06
  -8  13  20    0.82    2.49
   8 -13 -20    1.69    3.04
  -8  13  21    3.76    3.50
   8 -13 -21    6.31    4.81
  -8  13  22   -0.00    1.87
   8 -13 -22    0.94    3.11
  -8  13  23    0.00    2.34
   8 -13 -23   -0.00    3.34
  -8  14   1    4.67    4.15
   8  14  -1    1.47    3.87
  -8  14   2    6.17    4.48
   8  14  -2   10.04    5.37
  -8  14   3    6.74    4.26
   8  14  -3   -0.00    2.34
  -8  14   4   -0.00    2.64
   8  14  -4    0.58    2.41
  -8  14   5   -0.00    2.42
   8  14  -5    0.00    2.23
  -8  14   6    4.17    3.72
   8  14  -6    0.25    3.00
  -8  14   7   13.10    5.16
   8  14  -7    1.40    3.01
  -8  14   8    8.74    4.72
   8  14  -8    9.44    5.03
  -8  14   9    7.82    4.36
   8  14  -9    1.90    3.25
  -8  14  10   -0.00    2.39
   8 -14 -10   -0.00    3.98
   8  14 -10    1.76    2.52
  -8  14  11    1.44    3.49
   8 -14 -11   -0.00    3.04
   8  14 -11    0.00    2.99
  -8  14  12    1.38    2.58
   8 -14 -12   -0.00    2.48
   8  14 -12    2.17    3.51
  -8  14  13    1.24    2.53
   8 -14 -13    2.25    3.55
   8  14 -13    4.78    3.80
  -8  14  14    2.43    2.99
   8 -14 -14   -0.00    2.10
   8  14 -14   -0.00    2.40
  -8  14  15    1.79    2.29
   8 -14 -15    1.02    3.20
   8  14 -15    1.16    2.58
  -8  14  16   -0.00    3.24
   8 -14 -16    4.83    4.28
  -8  14  17    5.22    3.75
   8 -14 -17    0.55    2.79
  -8  14  18    5.14    4.21
   8 -14 -18   -0.00    3.30
  -8  14  19    5.05    3.70
   8 -14 -19    1.41    3.02
  -8  14  20    0.27    1.81
   8 -14 -20    0.00    3.71
  -8  14  21   -0.00    2.12
   8 -14 -21   -0.00    3.88
  -8  14  22    0.01    2.00
  -8  14  23   -0.00    2.62
  -8  15   1    3.32    4.04
   8  15  -1    6.10    4.69
  -8  15   2    0.00    2.08
   8  15  -2   -0.00    2.71
  -8  15   3    1.00    3.07
   8  15  -3   -0.00    3.64
  -8  15   4   -0.00    2.91
   8  15  -4    1.29    3.27
  -8  15   5    5.45    3.71
   8  15  -5    0.00    3.08
  -8  15   6    0.93    2.62
   8  15  -6    8.71    4.63
  -8  15   7   -0.00    2.64
   8  15  -7    4.93    4.25
  -8  15   8   -0.00    2.86
   8  15  -8    2.99    3.93
  -8  15   9    2.77    3.54
   8  15  -9    0.53    3.24
  -8  15  10    8.86    4.64
   8  15 -10    2.34    3.73
  -8  15  11    3.04    3.23
   8  15 -11    2.59    3.45
  -8  15  12    0.49    2.41
   8  15 -12    2.58    3.09
  -8  15  13   -0.00    1.84
   8  15 -13    0.19    2.64
  -8  15  14    4.09    3.17
   8 -15 -14    1.27    3.78
   8  15 -14    9.05    4.98
  -8  15  15    1.53    3.08
   8 -15 -15    0.00    3.05
   8  15 -15   10.91    5.22
  -8  15  16   -0.00    2.62
   8 -15 -16    2.73    3.51
   8 -15 -17   -0.00    3.50
   8 -15 -18   -0.00    3.03
   8 -15 -19    2.08    4.46
   8  16  -3   -0.00    2.22
   8  16  -4   -0.00    1.32
   8  16  -5    2.36    3.18
   8  16  -6    0.11    3.30
   8  16  -7   -0.00    3.11
   8  16  -8    2.42    3.25
   8  16  -9   -0.00    3.68
   8  16 -10    2.60    3.61
   8  16 -11    2.10    3.46
   8  16 -12    2.45    3.76
   8  16 -13   -0.00    2.71
   8  16 -14    0.00    2.65
   8 -16 -17   -0.00    3.35
  -7   0   1  635.01   66.53
  -7   0   1  705.47   67.26
   7   0  -1  647.76   65.96
   7   0  -1  689.53   68.15
  -7   0   2    0.37    1.63
  -7   0   2   -0.00    1.78
   7   0  -2    0.10    1.24
   7   0  -2   -0.00    2.21
  -7   0   3    8.84    3.22
  -7   0   3    5.87    2.72
   7   0  -3    6.24    2.64
   7   0  -3    3.40    2.52
  -7   0   4    1.94    1.87
  -7   0   4    2.92    1.98
   7   0  -4    1.00    1.47
   7   0  -4   -0.00    1.52
  -7   0   5   33.55    6.36
  -7   0   5   41.69    6.83
   7   0  -5   32.51    5.88
   7   0  -5   33.07    7.15
  -7   0   6    0.50    1.64
   7   0  -6   -0.00    1.01
   7   0  -6    1.36    2.44
  -7   0   7  301.71   33.88
   7   0  -7  375.18   34.10
   7   0  -7  282.23   34.50
  -7   0   8   -0.00    1.21
   7   0  -8    0.49    1.32
   7   0  -8   -0.00    2.20
  -7   0   9   18.74    4.29
   7   0  -9   16.23    3.90
   7   0  -9   10.40    3.83
  -7   0  10    0.61    1.57
   7   0 -10   -0.00    1.52
   7   0 -10    2.20    2.47
  -7   0  11  327.93   32.99
   7   0 -11  261.89   31.68
   7   0 -11  365.71   34.33
  -7   0  12   -0.00    1.35
   7   0 -12    0.00    1.03
   7   0 -12    0.10    2.29
  -7   0  13   97.43   13.61
   7   0 -13  124.55   13.93
  -7   0  14   -0.00    1.64
   7   0 -14    0.08    1.27
  -7   0  15    7.83    2.89
   7   0 -15    4.60    2.37
  -7   0  16    2.63    2.15
   7   0 -16   -0.00    1.48
  -7   0  17  425.20   45.65
   7   0 -17  474.66   45.71
   7   0 -17  443.08   46.37
  -7   0  18   -0.00    1.76
   7   0 -18    0.63    1.57
   7   0 -18    0.03    1.57
  -7   0  19   16.09    4.05
   7   0 -19   18.02    4.08
   7   0 -19   17.48    4.48
  -7   0  20   -0.00    1.24
   7   0 -20    0.72    2.04
  -7   0  21    8.46    2.91
   7   0 -21    5.48    2.76
   7   0 -22   -0.00    1.64
   7   0 -23   46.14    7.76
   7   0 -24   -0.00    1.74
   7   0 -25    0.91    1.71
   7   0 -26    0.31    1.31
   7   0 -27   43.87    7.30
   7   0 -28   -0.00    1.40
   7   0 -29   10.81    3.25
   7   0 -30    0.33    1.39
   7   0 -31   19.04    4.33
   7   0 -32   -0.00    1.16
   7   0 -33   18.82    4.38
   7   0 -34   -0.00    1.38
   7   0 -35   -0.00    1.35
   7   0 -36    1.24    1.54
   7   0 -37    4.66    2.19
   7   0 -38   -0.00    1.22
   7   0 -39    3.53    2.03
   7   0 -40   -0.00    1.29
   7   0 -41    1.28    1.89
  -7   1   1    1.69    1.84
  -7   1   1    3.56    2.13
   7  -1  -1    1.50    2.49
   7   1  -1   -0.00    1.75
   7   1  -1    1.28    2.84
  -7  -1   1    2.15    1.84
  -7  -1   1    2.12    2.21
  -7   1   2   34.98    6.63
  -7   1   2   34.55    6.72
   7  -1  -2   43.41    6.65
   7  -1  -2   32.13    6.95
   7   1  -2   39.54    6.53
   7   1  -2   34.53    7.43
  -7  -1   2   32.76    6.49
  -7  -1   2   34.30    6.75
  -7   1   3  257.85   27.29
  -7   1   3  256.26   27.37
   7  -1  -3  249.94   26.61
   7  -1  -3  225.92   27.68
   7   1  -3  241.60   26.51
   7   1  -3  226.39   27.86
  -7  -1   3  266.85   27.54
  -7  -1   3  232.09   26.99
  -7   1   4    1.07    1.93
  -7   1   4    2.60    2.19
   7  -1  -4   -0.00    1.51
   7  -1  -4    1.46    2.24
   7   1  -4   -0.00    1.42
   7   1  -4    1.13    2.62
  -7  -1   4   -0.00    2.08
  -7  -1   4    0.16    1.53
  -7   1   5   63.14   10.10
  -7   1   5   85.20   10.97
   7  -1  -5   68.38    9.94
   7  -1  -5   71.61   11.24
   7   1  -5   88.70   10.70
   7   1  -5   73.91   11.56
  -7  -1   5   68.66   10.43
  -7  -1   5   80.18   10.80
  -7   1   6    0.00    1.48
   7  -1  -6    0.00    1.33
   7  -1  -6    2.45    2.42
   7   1  -6    0.89    1.66
   7   1  -6    1.67    2.33
  -7  -1   6   -0.00    1.95
  -7   1   7   38.13    6.70
   7  -1  -7   36.02    6.29
   7  -1  -7   40.23    7.49
   7   1  -7   35.88    6.16
   7   1  -7   32.21    6.96
  -7  -1   7   37.30    6.70
  -7   1   8   10.84    3.68
   7  -1  -8   18.88    4.14
   7  -1  -8   14.85    4.45
   7   1  -8   15.19    3.79
   7   1  -8   19.59    5.19
  -7  -1   8   16.23    4.20
  -7   1   9  302.62   32.53
   7  -1  -9  362.26   32.83
   7  -1  -9  328.03   33.69
   7   1  -9  291.84   31.80
   7   1  -9  246.32   32.54
  -7  -1   9  306.60   32.66
  -7   1  10   21.57    4.82
   7  -1 -10   22.59    4.61
   7  -1 -10   20.91    5.20
   7   1 -10   27.72    4.96
   7   1 -10   12.06    4.52
  -7  -1  10   21.36    4.89
  -7   1  11   75.58   10.30
   7  -1 -11   84.64   10.37
   7  -1 -11   66.38   10.53
   7   1 -11   66.11    9.44
   7   1 -11   61.74   10.32
  -7  -1  11   68.70   10.10
  -7   1  12   -0.00    0.99
   7  -1 -12    0.00    1.51
   7  -1 -12   -0.00    1.39
   7   1 -12    2.41    1.76
   7   1 -12    2.79    2.30
  -7  -1  12    0.00    1.48
  -7   1  13  142.98   18.12
   7  -1 -13  189.28   18.83
   7   1 -13  135.64   17.48
  -7  -1  13  170.04   18.75
  -7   1  14    4.21    2.28
   7  -1 -14    6.37    2.61
   7   1 -14    5.38    2.36
  -7  -1  14    4.55    2.31
  -7   1  15  131.38   15.15
   7  -1 -15  113.32   14.47
   7   1 -15  116.54   14.23
  -7  -1  15  118.10   14.85
  -7   1  16   21.01    4.89
   7  -1 -16   34.81    5.73
   7  -1 -16   17.46    4.94
   7   1 -16   30.81    5.22
  -7  -1  16   22.12    4.92
  -7   1  17   24.43    4.99
   7  -1 -17   22.23    4.68
   7  -1 -17   24.32    5.48
   7   1 -17   19.54    4.38
   7   1 -17   20.85    5.11
  -7  -1  17   25.96    5.22
  -7   1  18    0.43    1.11
   7  -1 -18    1.59    1.82
   7  -1 -18    0.00    1.65
   7   1 -18    1.01    1.48
   7   1 -18    0.42    1.57
  -7  -1  18    0.34    1.74
  -7   1  19  151.65   17.53
   7  -1 -19  134.95   16.99
   7  -1 -19  127.93   17.42
   7   1 -19  151.51   17.07
   7   1 -19  148.46   17.92
  -7  -1  19  169.30   17.93
  -7   1  20    2.20    1.88
   7  -1 -20    7.41    2.74
   7  -1 -20    4.10    2.61
   7   1 -20    7.68    2.92
  -7  -1  20    1.95    1.73
  -7   1  21   60.56    8.42
   7  -1 -21   38.31    7.59
   7   1 -21   44.63    7.98
  -7  -1  21   64.37    8.56
  -7   1  22   -0.00    1.58
   7  -1 -22   -0.00    1.68
   7   1 -22    1.67    2.10
   7  -1 -23   24.19    5.48
   7   1 -23   26.68    5.54
   7  -1 -24   15.39    4.16
   7   1 -24   11.75    3.66
   7  -1 -25   31.65    6.55
   7   1 -25   46.09    7.19
   7  -1 -26   -0.00    1.68
   7   1 -26   -0.00    1.64
   7  -1 -27    1.48    1.86
   7   1 -27    3.47    1.93
   7  -1 -28   -0.00    1.36
   7   1 -28    0.46    1.22
   7  -1 -29   22.73    5.16
   7   1 -29   32.29    5.79
   7  -1 -30    2.35    1.98
   7   1 -30    0.00    1.39
   7  -1 -31   11.18    3.59
   7   1 -31   20.28    4.38
   7  -1 -32    0.61    1.34
   7   1 -32    2.01    1.72
   7  -1 -33    5.15    2.53
   7   1 -33    1.23    1.80
   7  -1 -34    0.29    1.30
   7   1 -34    0.00    1.70
   7  -1 -35    7.36    2.79
   7   1 -35    5.87    2.81
   7  -1 -36    0.34    1.38
   7   1 -36    2.24    1.82
   7  -1 -37    0.00    1.46
   7   1 -37   -0.00    1.36
   7  -1 -38    0.55    1.40
   7   1 -38    0.83    1.44
   7  -1 -39    5.32    2.33
   7   1 -39    4.10    2.13
   7  -1 -40   -0.00    1.36
   7   1 -40   -0.00    1.22
  -7   2   1   30.61    6.07
  -7   2   1   34.41    6.42
   7  -2  -1   27.55    6.69
   7   2  -1   29.44    6.95
  -7  -2   1   27.38    6.11
  -7  -2   1   37.69    6.88
  -7   2   2   38.78    6.99
  -7   2   2   55.30    8.10
   7  -2  -2   33.07    7.20
   7   2  -2   35.80    7.70
  -7  -2   2   41.67    7.38
  -7  -2   2   34.15    6.84
  -7   2   3    1.22    1.56
  -7   2   3    2.12    2.08
   7  -2  -3    1.42    1.81
   7   2  -3    2.09    1.94
   7   2  -3    1.29    2.33
  -7  -2   3    4.95    2.63
  -7  -2   3    4.94    2.45
  -7   2   4    5.22    2.48
  -7   2   4    0.00    1.80
   7  -2  -4    0.00    1.71
   7   2  -4    5.22    2.61
   7   2  -4    5.37    3.24
  -7  -2   4    5.52    2.80
  -7  -2   4    3.22    2.46
  -7   2   5  262.44   27.65
  -7   2   5  244.02   27.41
   7  -2  -5  247.28   28.34
   7   2  -5  261.86   27.17
   7   2  -5  246.16   28.75
  -7  -2   5  231.25   27.50
  -7   2   6   11.31    3.47
   7  -2  -6   13.41    4.45
   7   2  -6   16.94    3.85
   7   2  -6    8.74    3.77
  -7  -2   6    8.92    3.34
  -7   2   7  249.00   27.06
   7  -2  -7  252.68   26.83
   7  -2  -7  231.83   27.57
   7   2  -7  269.65   26.79
   7   2  -7  206.90   27.37
  -7  -2   7  247.98   27.30
  -7   2   8    6.49    2.87
   7  -2  -8    2.13    1.84
   7  -2  -8    1.50    2.09
   7   2  -8    6.97    2.51
   7   2  -8    4.07    2.79
  -7  -2   8    7.25    3.13
  -7   2   9   57.77    8.78
   7  -2  -9   54.93    8.51
   7  -2  -9   52.20    9.15
   7   2  -9   50.15    8.03
   7   2  -9   66.56   10.08
  -7  -2   9   62.73    9.25
  -7   2  10   13.17    3.83
   7  -2 -10    9.87    3.30
   7  -2 -10    9.36    3.65
   7   2 -10   18.21    3.92
   7   2 -10   11.75    4.31
  -7  -2  10   10.59    3.64
  -7   2  11  139.34   16.47
   7  -2 -11   98.51   15.30
   7  -2 -11  133.97   17.09
   7   2 -11  144.68   16.03
   7   2 -11  177.94   18.47
  -7  -2  11  137.04   16.60
  -7   2  12   55.02    7.88
   7  -2 -12   46.13    7.26
   7  -2 -12   29.60    6.76
   7   2 -12   47.99    7.03
  -7  -2  12   35.03    6.80
  -7   2  13   54.68    9.48
   7  -2 -13   83.24   10.52
   7   2 -13   76.81    9.90
  -7  -2  13   76.55   10.59
  -7   2  14    5.79    2.64
   7  -2 -14    1.64    1.89
   7   2 -14    0.60    1.43
  -7  -2  14    2.33    1.90
  -7  -2  14    2.02    1.82
  -7   2  15   33.01    5.93
   7  -2 -15   40.86    6.44
   7   2 -15   23.85    4.97
  -7  -2  15   26.60    5.67
  -7   2  16   79.59   11.14
   7  -2 -16   85.44   11.27
   7  -2 -16   75.83   11.60
   7   2 -16   88.70   10.83
   7   2 -16   75.08   11.46
  -7  -2  16   82.16   11.38
  -7   2  17   77.55   10.40
   7  -2 -17   61.20    9.67
   7  -2 -17   70.23   10.51
   7   2 -17   71.42    9.50
   7   2 -17   69.87   10.52
  -7  -2  17   72.70   10.25
  -7   2  18   41.49    6.99
   7  -2 -18   37.31    6.70
   7  -2 -18   47.72    7.92
   7   2 -18   45.11    6.54
   7   2 -18   34.53    6.97
  -7  -2  18   30.14    6.32
  -7   2  19    0.90    1.74
   7  -2 -19    0.62    1.39
   7  -2 -19    3.84    2.48
   7   2 -19    0.00    1.44
   7   2 -19    0.00    2.21
  -7  -2  19    0.00    1.75
  -7   2  20   13.16    3.59
   7  -2 -20   10.18    3.18
   7  -2 -20    6.82    3.25
   7   2 -20   11.48    4.05
  -7  -2  20    5.44    2.88
  -7   2  21   56.88    8.58
   7  -2 -21   46.01    8.46
   7   2 -21   54.81    8.74
  -7  -2  21   58.02    8.55
  -7   2  22    6.89    2.76
   7  -2 -22    9.63    3.54
   7   2 -22    7.71    3.11
   7  -2 -23   39.45    7.31
   7   2 -23   42.03    7.41
   7  -2 -24    2.21    2.10
   7   2 -24    2.29    2.03
   7  -2 -25   10.68    3.61
   7   2 -25    9.68    3.43
   7  -2 -26    1.82    2.09
   7  -2 -27   14.85    4.02
   7   2 -27   10.64    3.37
   7  -2 -28    5.92    3.01
   7   2 -28    5.14    2.63
   7  -2 -29    2.95    2.41
   7   2 -29    3.62    2.35
   7  -2 -30    1.05    1.93
   7   2 -30    1.04    1.84
   7  -2 -31    6.58    3.12
   7   2 -31    5.40    2.45
   7  -2 -32    0.00    1.63
   7   2 -32    0.30    1.64
   7  -2 -33   14.94    4.13
   7   2 -33   10.99    3.41
   7  -2 -34   -0.00    1.87
   7   2 -34    1.33    1.74
   7  -2 -35   -0.00    1.70
   7   2 -35    0.06    1.32
   7  -2 -36    1.34    1.61
   7   2 -36    0.87    1.56
   7  -2 -37    6.02    2.84
   7   2 -37    1.86    1.72
   7  -2 -38    0.00    1.32
   7   2 -38    0.50    1.43
   7  -2 -39    2.88    2.20
   7   2 -39    2.87    1.99
  -7   3   1    2.68    2.09
  -7   3   1   -0.00    1.62
   7  -3  -1    0.00    1.93
   7   3  -1   -0.00    2.28
  -7  -3   1   -0.00    2.00
  -7  -3   1    3.27    2.45
  -7   3   2  138.91   17.05
  -7   3   2  142.40   17.41
   7  -3  -2  131.75   17.77
   7   3  -2  165.96   19.35
  -7  -3   2  126.41   17.21
  -7  -3   2  133.72   17.29
  -7   3   3   47.79    7.69
  -7   3   3   48.21    7.89
   7  -3  -3   40.28    7.92
   7   3  -3   29.04    7.40
  -7  -3   3   49.15    8.31
  -7   3   4    3.32    2.50
  -7   3   4    4.06    2.50
   7  -3  -4    4.40    3.01
   7   3  -4    3.08    3.06
  -7  -3   4    5.01    2.98
  -7   3   5   92.63   11.56
   7  -3  -5   60.53   10.90
   7   3  -5   82.47   12.28
  -7  -3   5   68.88   10.91
  -7   3   6   12.53    3.71
   7  -3  -6   11.92    4.10
   7   3  -6   19.32    5.37
  -7  -3   6   15.75    4.60
  -7   3   7    0.00    2.06
   7  -3  -7    3.99    2.72
   7   3  -7    5.16    2.23
   7   3  -7    2.57    2.53
  -7  -3   7    5.96    2.89
  -7   3   8    0.35    1.98
   7  -3  -8   -0.00    1.79
   7   3  -8   -0.00    1.32
   7   3  -8    0.34    2.22
  -7  -3   8    0.00    1.66
  -7   3   9  228.20   24.64
   7  -3  -9  198.57   24.86
   7   3  -9  197.53   23.56
   7   3  -9  232.42   25.98
  -7  -3   9  223.66   25.02
  -7  -3   9  229.03   24.98
  -7   3  10   56.56    9.30
   7  -3 -10   57.20    9.91
   7   3 -10   70.49    9.39
   7   3 -10   56.03   10.15
  -7  -3  10   70.98   10.22
  -7  -3  10   73.33   10.12
  -7   3  11    2.84    2.25
   7  -3 -11    5.64    3.02
   7   3 -11    6.78    2.64
  -7  -3  11    5.00    2.76
  -7   3  12    0.00    1.84
   7   3 -12   -0.00    1.85
  -7  -3  12    1.36    2.06
  -7   3  13   93.59   12.01
   7   3 -13   94.15   11.43
  -7  -3  13   77.89   11.74
  -7  -3  13   76.17   11.28
  -7   3  14  103.57   12.77
   7   3 -14   89.27   11.69
  -7  -3  14   78.22   12.07
  -7  -3  14   96.38   12.27
  -7   3  15  152.31   18.87
   7  -3 -15  161.28   19.69
   7   3 -15  172.63   18.56
   7   3 -15  142.79   19.32
  -7  -3  15  169.89   19.54
  -7   3  16   19.17    4.92
   7  -3 -16   28.05    5.87
   7   3 -16   21.76    4.56
   7   3 -16   23.23    5.44
  -7  -3  16   24.96    5.41
  -7   3  17    7.08    2.97
   7  -3 -17    6.32    3.16
   7   3 -17    0.60    1.68
   7   3 -17    0.00    1.31
   7   3 -17    2.62    2.72
  -7  -3  17    2.31    2.15
  -7   3  18   33.97    5.97
   7  -3 -18   29.77    6.19
   7   3 -18   24.36    5.20
   7   3 -18   23.30    4.73
   7   3 -18   23.18    5.78
  -7  -3  18   17.86    4.91
  -7   3  19  306.34   29.80
   7  -3 -19  228.66   29.18
   7   3 -19  353.27   30.37
   7   3 -19  212.91   28.92
  -7  -3  19  265.64   29.50
  -7   3  20    1.02    1.69
   7  -3 -20    0.37    2.02
   7   3 -20    0.00    1.74
   7   3 -20    3.48    2.39
  -7   3  21    3.07    2.26
   7  -3 -21    7.80    3.22
   7   3 -21    5.62    2.63
   7   3 -21    3.35    2.93
  -7   3  22    0.00    1.49
   7  -3 -22    1.79    2.32
   7   3 -22    0.91    1.81
   7  -3 -23   14.69    4.20
   7   3 -23   10.64    3.85
   7  -3 -24    6.20    3.07
   7   3 -24   10.38    3.58
   7  -3 -25    8.97    3.66
   7   3 -25   14.66    4.06
   7  -3 -26   -0.00    2.04
   7   3 -26   -0.00    1.66
   7  -3 -27   -0.00    1.82
   7   3 -27   -0.00    1.53
   7  -3 -28    1.17    1.89
   7   3 -28    2.46    2.04
   7  -3 -29   11.91    3.97
   7   3 -29    7.01    3.15
   7  -3 -30    2.40    2.27
   7   3 -30    0.69    1.97
   7  -3 -31    8.84    3.19
   7   3 -31    6.09    2.69
   7  -3 -32    0.00    1.79
   7   3 -32   -0.00    1.49
   7  -3 -33    3.88    2.34
   7   3 -33    6.55    2.73
   7  -3 -34    2.95    2.43
   7   3 -34    2.29    2.29
   7  -3 -35   13.74    3.88
   7   3 -35   10.08    3.23
   7  -3 -36   -0.00    1.99
   7   3 -36    0.32    1.52
   7  -3 -37    0.47    1.91
   7   3 -37    1.70    2.00
   7  -3 -38   -0.00    1.72
   7   3 -38    0.00    1.50
   7   3 -39    1.75    1.72
  -7   4   1   60.04    9.16
  -7   4   1   51.96    8.98
   7  -4  -1   51.20    9.47
   7   4  -1   40.80    8.30
   7   4  -1   56.74   10.25
  -7  -4   1   74.55   10.46
  -7   4   2   86.30   12.47
  -7   4   2  102.33   13.32
   7  -4  -2  109.59   14.33
   7   4  -2  114.36   13.82
   7   4  -2   61.77   12.54
  -7  -4   2   88.16   13.11
  -7  -4   2   94.16   13.27
  -7   4   3   12.88    3.84
  -7   4   3    7.82    3.10
   7  -4  -3   13.60    4.40
   7   4  -3   12.87    3.84
   7   4  -3    3.90    3.26
  -7  -4   3   10.66    4.01
  -7  -4   3    9.22    3.65
  -7   4   4   24.03    5.67
   7  -4  -4   29.79    6.74
   7   4  -4   33.88    6.55
   7   4  -4   28.17    6.94
  -7  -4   4   28.92    6.28
  -7  -4   4   22.88    5.73
  -7   4   5   60.65   10.58
   7  -4  -5   78.81   11.94
   7   4  -5   90.80   11.92
   7   4  -5   75.83   12.26
  -7  -4   5   86.67   12.09
  -7  -4   5   76.20   11.47
  -7   4   6   57.51    8.93
   7  -4  -6   71.84   10.40
   7   4  -6   68.67    9.75
   7   4  -6   60.58   10.06
  -7  -4   6   38.67    8.20
  -7  -4   6   40.38    8.12
  -7   4   7   38.60    7.08
   7  -4  -7   45.48    8.19
   7   4  -7   45.19    7.68
   7   4  -7   33.69    7.72
  -7  -4   7   29.49    6.73
  -7  -4   7   56.35    8.46
  -7   4   8   35.98    7.56
   7  -4  -8   55.91    9.24
   7   4  -8   51.88    8.59
   7   4  -8   48.10    9.17
  -7  -4   8   49.11    8.66
  -7  -4   8   62.98    9.15
  -7   4   9   23.85    5.23
   7  -4  -9   17.71    5.17
   7   4  -9   35.26    6.30
   7   4  -9   12.34    4.86
  -7  -4   9   19.67    5.13
  -7  -4   9   27.02    5.75
  -7   4  10    0.18    1.78
   7  -4 -10    1.34    1.95
   7   4 -10    0.89    1.55
  -7  -4  10    1.12    1.46
  -7   4  11  102.17   14.15
   7   4 -11  105.31   14.40
   7   4 -11  121.90   14.17
  -7   4  12  140.34   15.81
   7   4 -12   78.49   13.90
   7   4 -12  154.93   15.40
  -7   4  13  141.43   16.88
   7   4 -13  135.31   16.73
   7   4 -13  124.59   15.76
  -7   4  14   37.51    6.54
   7  -4 -14   24.21    6.14
   7   4 -14   32.43    6.23
   7   4 -14   29.96    5.63
   7   4 -14   24.71    6.16
  -7   4  15   56.94    8.53
   7  -4 -15   40.96    8.22
   7   4 -15   53.90    8.33
   7   4 -15   37.66    6.94
   7   4 -15   49.42    8.70
  -7   4  16   33.93    6.54
   7  -4 -16   29.04    6.60
   7   4 -16   47.18    7.37
   7   4 -16   29.48    5.67
   7   4 -16   30.29    6.91
  -7   4  17  162.22   18.15
   7  -4 -17  138.26   18.12
   7   4 -17  150.97   17.72
   7   4 -17  144.45   16.76
   7   4 -17  118.79   17.49
  -7   4  18   26.94    5.59
   7  -4 -18   18.70    5.33
   7   4 -18   29.01    5.63
   7   4 -18   23.24    4.74
   7   4 -18   16.79    5.07
  -7   4  19   16.32    4.16
   7  -4 -19   11.70    3.99
   7   4 -19    8.62    3.42
   7   4 -19   12.85    4.29
  -7   4  20   49.64    7.38
   7  -4 -20   23.69    6.02
   7   4 -20   26.59    5.71
   7   4 -20   29.80    6.38
  -7   4  21   37.51    6.99
   7  -4 -21   42.93    7.95
   7   4 -21   35.20    7.22
  -7   4  22   41.23    7.05
   7  -4 -22   39.73    7.32
   7   4 -22   24.59    6.15
  -7   4  23   10.57    3.50
   7  -4 -23    5.29    3.38
   7   4 -23   12.13    3.91
   7  -4 -24    3.02    2.55
   7   4 -24    4.14    2.70
   7  -4 -25    1.77    2.43
   7   4 -25    2.03    2.14
   7  -4 -26    8.93    3.60
   7   4 -26    9.64    3.59
   7  -4 -27    7.49    3.37
   7   4 -27    8.68    3.36
   7  -4 -28    4.96    3.36
   7   4 -28    3.84    2.51
   7  -4 -29    2.92    2.53
   7   4 -29    2.62    2.22
   7  -4 -30   -0.00    2.21
   7   4 -30   -0.00    1.95
   7  -4 -31    8.52    3.61
   7   4 -31    3.63    2.41
   7  -4 -32    4.72    2.85
   7   4 -32    4.02    2.59
   7  -4 -33    8.71    3.45
   7   4 -33    7.19    2.95
   7  -4 -34    0.90    1.73
   7   4 -34    0.03    1.53
   7  -4 -35    0.36    1.86
   7   4 -35   -0.00    1.47
   7  -4 -36    2.46    2.33
   7   4 -36    0.53    1.59
   7  -4 -37    2.36    2.23
   7   4 -37    5.62    2.53
  -7   5   1    0.22    1.90
  -7   5   1    2.68    2.88
   7  -5  -1    1.34    2.15
   7   5  -1   -0.00    2.50
   7   5  -1    1.92    2.29
  -7  -5   1    0.90    1.99
  -7   5   2    1.85    2.52
  -7   5   2    0.00    1.68
   7  -5  -2    0.00    2.41
   7   5  -2    1.42    2.30
   7   5  -2    3.20    2.97
  -7  -5   2   -0.00    1.89
  -7   5   3   39.75    7.23
   7  -5  -3   24.54    6.77
   7   5  -3   36.74    7.25
   7   5  -3   39.64    8.39
  -7  -5   3   44.83    8.01
  -7   5   4  101.83   13.44
   7  -5  -4   88.25   13.65
   7   5  -4  114.20   14.18
   7   5  -4   92.16   14.31
  -7  -5   4   77.45   12.83
  -7   5   5   26.87    6.27
   7  -5  -5   37.47    7.47
   7   5  -5   28.68    6.39
   7   5  -5   32.75    7.54
  -7  -5   5   35.34    7.05
  -7   5   6    2.85    2.40
   7  -5  -6    2.54    2.81
   7   5  -6    0.00    2.16
   7   5  -6    1.37    2.34
  -7  -5   6   -0.00    1.62
  -7   5   7   22.07    5.34
   7  -5  -7   23.72    5.92
   7   5  -7   17.08    4.91
   7   5  -7   19.59    5.76
  -7  -5   7   16.04    4.78
  -7   5   8   72.45   10.53
   7  -5  -8   49.50    9.83
   7   5  -8   73.23   10.63
  -7  -5   8   60.96   10.13
  -7   5   9  129.41   15.94
   7  -5  -9  112.28   16.14
   7   5  -9  124.87   15.85
  -7  -5   9  106.96   15.39
  -7   5  10   28.72    6.37
   7   5 -10   39.36    7.10
  -7  -5  10   25.43    6.06
  -7   5  11   71.06   11.05
   7   5 -11   82.82   11.80
  -7   5  12    0.00    1.74
   7   5 -12    0.42    1.88
   7   5 -12    2.94    2.98
  -7   5  13   48.02    7.99
   7  -5 -13   27.99    7.01
   7   5 -13   42.10    7.59
   7   5 -13   34.21    7.50
  -7   5  14   58.94    8.80
   7  -5 -14   54.89    9.17
   7   5 -14   28.53    6.77
   7   5 -14   44.60    8.69
  -7   5  15  145.44   18.06
   7  -5 -15  125.86   18.15
   7   5 -15  170.25   18.57
   7   5 -15  130.76   18.24
  -7   5  16   -0.00    2.11
   7  -5 -16   -0.00    2.36
   7   5 -16   -0.00    1.88
   7   5 -16   -0.00    1.44
   7   5 -16    0.62    2.19
  -7   5  17    3.25    2.46
   7  -5 -17    0.95    2.41
   7   5 -17   15.69    4.13
   7   5 -17    4.51    2.19
   7   5 -17    2.15    2.78
  -7   5  18    3.92    2.71
   7  -5 -18    0.44    2.15
   7   5 -18    4.04    2.69
   7   5 -18    5.56    3.21
  -7   5  19   32.31    6.51
   7  -5 -19   35.43    7.36
   7   5 -19   30.57    6.28
   7   5 -19   25.91    6.43
  -7   5  20   38.17    6.89
   7  -5 -20   15.85    5.41
   7   5 -20   59.25    7.93
   7   5 -20   23.46    6.39
  -7   5  21    6.57    3.23
   7  -5 -21    7.70    3.43
   7   5 -21   10.41    4.24
  -7   5  22   -0.00    1.49
   7  -5 -22    0.87    2.01
   7   5 -22    0.62    1.57
  -7   5  23    5.04    2.61
   7  -5 -23    1.66    2.10
   7   5 -23    4.79    2.68
   7  -5 -24    5.34    2.91
   7   5 -24    7.32    3.40
   7  -5 -25   10.49    3.83
   7   5 -25    4.90    3.06
   7  -5 -26    4.54    3.10
   7   5 -26    9.18    3.57
   7  -5 -27    0.14    2.06
   7   5 -27   -0.00    1.78
   7  -5 -28    1.04    2.13
   7   5 -28    5.98    2.97
   7  -5 -29    6.24    3.72
   7   5 -29    6.25    3.06
   7  -5 -30    5.10    2.81
   7   5 -30    0.00    1.65
   7  -5 -31    6.22    3.24
   7   5 -31    9.42    3.60
   7  -5 -32    0.43    1.93
   7   5 -32    1.28    1.94
   7  -5 -33    0.62    1.83
   7  -5 -34    4.32    2.61
   7  -5 -35    1.47    2.33
   7  -5 -36    3.84    2.78
   7  -6  -1   64.74   11.05
  -7  -6   1   60.80   10.72
   7  -6  -2   51.59    9.96
  -7  -6   2   60.64   10.34
   7  -6  -3   29.96    7.06
  -7  -6   3   29.82    7.13
   7  -6  -4    6.25    3.54
   7   6  -4    4.73    2.98
  -7  -6   4    2.18    2.41
   7  -6  -5    0.04    2.65
   7   6  -5    0.00    1.89
  -7  -6   5    0.00    2.01
   7  -6  -6   94.68   13.74
   7   6  -6   83.37   12.70
  -7  -6   6   83.90   13.01
   7  -6  -7  108.29   17.38
   7   6  -7  162.91   18.56
  -7  -6   7  148.31   18.55
   7  -6  -8   53.28    9.70
   7   6  -8   54.88    9.22
  -7  -6   8   45.64    8.87
   7   6  -9    2.09    2.66
   7   6 -10   83.97   11.52
   7   6 -10   54.50   10.88
   7   6 -11  105.95   14.37
   7   6 -11   99.73   15.27
   7  -6 -12    4.26    2.98
   7   6 -12    7.65    3.40
   7   6 -12    5.82    3.64
   7  -6 -13    5.08    3.50
   7   6 -13    7.96    3.46
   7   6 -13    5.14    3.26
   7  -6 -14    5.81    3.55
   7   6 -14   21.20    5.10
   7   6 -14   11.53    4.51
   7  -6 -15    2.80    2.47
   7   6 -15   -0.00    1.75
   7   6 -15    4.60    3.45
   7  -6 -16   51.83    9.23
   7   6 -16   36.50    7.45
   7   6 -16   45.80    8.94
   7  -6 -17   25.91    7.49
   7   6 -17   74.02    9.78
   7   6 -17   56.85    9.68
   7  -6 -18   47.68    9.35
   7   6 -18   72.57   10.00
   7   6 -18   43.29    9.01
   7  -6 -19    0.64    2.19
   7   6 -19    3.30    2.55
   7   6 -19    1.63    2.74
   7  -6 -20    2.48    3.05
   7   6 -20    0.00    2.08
   7   6 -20    2.12    2.59
   7  -6 -21    0.86    2.13
   7   6 -21    0.00    2.33
   7  -6 -22   19.22    5.76
   7   6 -22   36.47    7.30
   7  -6 -23    8.13    3.99
   7   6 -23   11.61    4.33
   7  -6 -24    4.90    2.99
   7  -6 -25    1.73    2.17
   7  -6 -26   13.73    4.71
   7  -6 -27    7.43    3.60
   7  -6 -28    6.46    3.46
   7  -6 -29    2.29    2.17
   7  -6 -30    0.59    1.81
   7  -6 -31    0.79    2.18
   7  -6 -32    6.60    3.23
   7  -6 -33   -0.00    2.13
   7  -6 -34    3.20    2.86
   7  -6 -35   -0.00    1.64
  -7   7   1    0.87    2.02
   7  -7  -1   -0.00    2.64
  -7  -7   1    1.72    2.52
  -7   7   2   25.09    6.18
   7  -7  -2   24.14    6.46
  -7  -7   2   18.60    5.72
  -7   7   3   10.99    4.22
   7  -7  -3   17.71    5.31
  -7  -7   3    4.00    3.56
  -7   7   4  258.86   28.69
   7  -7  -4  220.64   28.74
  -7  -7   4  251.68   29.21
  -7   7   5   89.96   12.87
   7  -7  -5   63.66   12.31
  -7  -7   5   94.99   13.66
  -7   7   6   11.09    4.28
   7  -7  -6    7.08    3.99
  -7  -7   6    8.49    4.23
  -7   7   7   88.44   12.51
   7  -7  -7   65.87   12.05
  -7   7   8   13.86    4.53
  -7   7   9   28.10    6.67
  -7   7  10   77.32   12.13
  -7   7  11   26.21    5.90
   7  -7 -11   12.42    4.87
  -7   7  12    6.19    3.19
   7  -7 -12    6.11    4.08
   7   7 -12    3.61    2.95
  -7   7  13   26.40    5.91
   7  -7 -13   13.32    5.21
   7   7 -13   19.89    5.43
  -7   7  14  136.00   16.79
   7  -7 -14   76.57   15.01
   7   7 -14  161.85   17.35
  -7   7  15    0.13    2.18
   7  -7 -15    1.10    2.47
   7   7 -15    0.95    2.48
  -7   7  16    2.39    2.32
   7  -7 -16    0.63    2.23
   7   7 -16    3.59    2.76
  -7   7  17    1.95    2.28
   7  -7 -17    1.14    2.41
   7   7 -17    0.14    2.14
  -7   7  18    0.00    1.77
   7  -7 -18    1.39    2.01
   7   7 -18    5.76    3.04
  -7   7  19    6.38    3.13
   7  -7 -19    3.04    2.88
   7   7 -19    0.00    1.86
  -7   7  20   40.90    7.56
   7  -7 -20   18.98    6.03
  -7   7  21    0.00    2.27
   7  -7 -21    2.18    3.20
  -7   7  22    0.00    2.05
   7  -7 -22    1.77    2.79
  -7   7  23    1.46    1.99
   7  -7 -23    0.00    2.20
   7  -7 -24    8.18    4.15
   7  -7 -25    0.48    2.43
   7  -7 -26    8.68    4.12
   7  -7 -27   -0.00    2.36
   7  -7 -28    2.49    2.81
   7  -7 -29    3.91    3.19
   7  -7 -30    6.60    3.66
   7  -7 -31   -0.00    2.24
   7  -7 -32    4.15    3.01
   7  -7 -33    0.51    2.19
  -7   8   1   33.61    7.64
   7  -8  -1   45.95    8.98
   7   8  -1   28.74    7.45
  -7  -8   1   34.63    8.21
  -7   8   2   69.44   11.84
   7  -8  -2   90.67   13.80
   7   8  -2   77.54   12.54
  -7  -8   2   79.61   13.12
  -7   8   3    4.64    3.23
   7  -8  -3    8.38    4.41
   7   8  -3   10.49    4.46
  -7  -8   3    8.65    4.49
  -7   8   4   20.25    5.74
   7  -8  -4   21.32    6.41
   7   8  -4   25.56    6.42
  -7  -8   4   22.84    6.33
  -7   8   5    5.15    3.15
   7  -8  -5    5.34    3.68
   7   8  -5    2.35    2.58
  -7   8   6   28.09    7.00
   7   8  -6   20.59    6.00
  -7   8   7    3.73    2.89
   7   8  -7    0.64    2.34
  -7   8   8   41.09    8.15
   7   8  -8   34.61    7.77
  -7   8   9    4.02    2.77
   7  -8  -9    0.00    1.94
  -7   8  10   15.02    4.82
   7  -8 -10   17.79    5.91
  -7   8  11    2.67    2.42
   7  -8 -11    1.28    2.85
  -7   8  12  167.79   19.56
   7  -8 -12  116.34   18.54
  -7   8  13   -0.00    1.82
   7  -8 -13   -0.00    2.52
  -7   8  14   14.30    4.70
   7  -8 -14    1.16    2.18
  -7   8  15    5.64    3.42
   7  -8 -15    0.22    2.97
  -7   8  16   64.73   10.79
   7  -8 -16   55.62   10.85
  -7   8  17    1.02    1.61
   7  -8 -17   -0.00    2.31
  -7   8  18   17.06    5.05
   7  -8 -18    1.07    3.13
  -7   8  19   -0.00    2.49
   7  -8 -19    3.45    3.08
   7   8 -19    0.01    1.90
  -7   8  20    2.32    2.22
   7  -8 -20    3.94    3.44
  -7   8  21   -0.00    2.23
   7  -8 -21   -0.00    2.15
  -7   8  22   21.86    5.66
   7  -8 -22    7.38    3.93
  -7   8  23    9.24    4.06
   7  -8 -23    9.98    4.37
   7  -8 -24    2.05    3.24
   7  -8 -25   -0.00    2.41
   7  -8 -26    9.22    4.24
   7  -8 -27    0.65    2.03
   7  -8 -28    6.37    3.80
   7  -8 -29    1.95    2.31
   7  -8 -30    1.79    2.55
   7  -8 -31    0.05    1.92
   7  -8 -32    1.32    2.38
  -7   9   1    1.28    2.25
   7  -9  -1    2.20    3.30
   7   9  -1   -0.00    2.31
  -7  -9   1    0.23    2.02
  -7   9   2   27.22    6.75
   7  -9  -2   29.62    7.75
   7   9  -2   21.40    6.71
  -7   9   3    8.41    3.93
   7  -9  -3   -0.00    2.34
   7   9  -3    0.66    2.39
  -7   9   4   26.64    7.07
   7  -9  -4   30.49    7.89
   7   9  -4   48.74    9.16
  -7   9   5    5.70    3.21
   7   9  -5    3.48    2.99
  -7   9   6   30.17    7.14
   7   9  -6   24.31    6.70
  -7   9   7   10.57    4.64
   7   9  -7   18.80    5.56
  -7   9   8   36.77    7.56
   7  -9  -8   16.18    5.79
   7   9  -8   29.36    7.12
  -7   9   9    0.68    2.04
   7  -9  -9   -0.00    2.64
   7   9  -9    2.26    2.69
  -7   9  10   82.96   13.36
   7  -9 -10   82.11   13.95
   7   9 -10   91.68   13.76
  -7   9  11    0.00    1.91
   7  -9 -11    0.00    2.33
   7   9 -11    2.31    2.63
  -7   9  12    0.00    1.99
   7  -9 -12   -0.00    2.00
   7   9 -12    1.90    2.40
  -7   9  13    5.19    3.23
   7  -9 -13    3.87    3.64
   7   9 -13    9.67    3.98
  -7   9  14   59.03   10.17
   7  -9 -14   30.40    8.49
   7   9 -14   53.61    9.61
  -7   9  15    0.19    1.41
   7  -9 -15   -0.00    3.32
   7   9 -15    1.90    2.49
  -7   9  16   23.78    5.94
   7  -9 -16    5.45    3.72
   7   9 -16   14.77    4.88
  -7   9  17    0.62    1.65
   7  -9 -17   -0.00    2.56
   7   9 -17   -0.00    1.33
  -7   9  18   36.23    7.58
   7  -9 -18   18.99    6.50
  -7   9  19    0.00    2.01
   7  -9 -19    2.37    2.95
  -7   9  20   18.85    5.44
   7  -9 -20   10.76    4.99
  -7   9  21   -0.00    2.11
   7  -9 -21    0.98    3.44
  -7   9  22    0.46    2.10
   7  -9 -22   -0.00    2.67
  -7   9  23   -0.00    2.34
   7  -9 -23    0.00    2.43
  -7   9  24   23.01    5.99
   7  -9 -24    8.20    4.21
   7  -9 -25    2.17    2.31
   7  -9 -26    0.73    3.09
   7  -9 -27    2.03    2.95
   7  -9 -28   -0.00    2.83
   7  -9 -29   -0.00    3.30
   7  -9 -30    2.42    2.72
   7  -9 -31    0.00    2.89
  -7  10   1    9.66    4.18
   7 -10  -1    6.43    3.81
   7  10  -1    4.27    3.90
  -7  10   2   36.38    8.06
   7 -10  -2   28.85    8.32
   7  10  -2   40.00    8.61
  -7  10   3   -0.42    1.89
   7  10  -3    0.00    2.72
  -7  10   4   -0.00    2.36
   7  10  -4    0.00    2.01
  -7  10   5    4.16    3.47
   7  10  -5    0.78    2.58
  -7  10   6   80.68   13.23
   7 -10  -6   62.89   12.96
   7  10  -6  110.15   14.85
  -7  10   7    4.15    3.19
   7 -10  -7   -0.00    2.82
   7  10  -7    1.09    2.33
  -7  10   8    4.82    3.21
   7 -10  -8    0.33    3.18
   7  10  -8    2.04    2.42
  -7  10   9    0.88    2.63
   7 -10  -9   -0.00    3.29
   7  10  -9   -0.00    2.13
  -7  10  10    2.37    2.70
   7 -10 -10    5.41    3.77
   7  10 -10    3.98    2.87
  -7  10  11    1.33    2.27
   7 -10 -11    2.72    3.01
   7  10 -11    3.52    3.20
  -7  10  12   61.44   10.21
   7 -10 -12   29.13    8.35
   7  10 -12   38.33    8.50
  -7  10  13   -0.00    1.73
   7 -10 -13   -0.00    3.12
   7  10 -13    1.15    2.35
  -7  10  14    5.62    3.30
   7 -10 -14    2.92    3.41
   7  10 -14    4.65    3.41
  -7  10  15    1.84    2.90
   7 -10 -15    0.87    3.14
   7  10 -15    0.38    1.83
  -7  10  16   23.89    6.59
   7 -10 -16   25.49    7.43
   7  10 -16   26.65    6.77
  -7  10  17    1.63    2.62
   7 -10 -17   -0.00    3.12
   7  10 -17   -0.00    2.07
  -7  10  18   30.10    7.23
   7 -10 -18   20.38    6.77
   7  10 -18   19.04    5.90
  -7  10  19    0.52    1.97
   7 -10 -19    3.40    3.15
  -7  10  20    0.10    1.54
   7 -10 -20    2.35    2.93
  -7  10  21    4.49    3.18
   7 -10 -21    0.05    3.77
  -7  10  22   16.47    5.52
   7 -10 -22   11.86    5.39
  -7  10  23   -0.00    1.86
   7 -10 -23    3.90    3.09
  -7  10  24   -0.00    1.95
   7 -10 -24   -0.00    3.22
   7 -10 -25    0.00    2.55
   7 -10 -26    1.65    2.72
   7 -10 -27   -0.00    2.73
   7 -10 -28    2.37    3.10
   7 -10 -29    1.35    2.54
  -7  11   1    0.20    2.70
   7 -11  -1    0.64    3.13
   7  11  -1   -0.00    2.56
  -7  11   2    3.85    3.52
   7  11  -2    6.94    3.55
  -7  11   3    3.72    3.49
   7  11  -3    2.91    3.01
  -7  11   4   27.54    7.32
   7  11  -4   20.39    6.39
  -7  11   5   17.19    5.87
   7 -11  -5    9.74    5.09
   7  11  -5   13.63    5.46
  -7  11   6   -0.00    2.43
   7 -11  -6   -0.00    2.99
   7  11  -6    0.23    1.67
  -7  11   7    5.37    3.42
   7 -11  -7    0.07    2.13
   7  11  -7   12.27    4.72
  -7  11   8    7.07    3.84
   7 -11  -8    8.51    4.70
   7  11  -8   17.61    5.68
  -7  11   9    2.06    2.68
   7 -11  -9    3.43    3.82
   7  11  -9    2.05    2.57
  -7  11  10   15.13    5.51
   7 -11 -10   21.82    6.80
   7  11 -10   24.16    6.73
  -7  11  11    4.51    3.33
   7 -11 -11    3.91    3.99
   7  11 -11    2.83    2.68
  -7  11  12    2.41    2.72
   7 -11 -12   -0.00    2.52
   7  11 -12    0.20    1.95
  -7  11  13    1.76    2.82
   7 -11 -13    1.11    2.84
   7  11 -13    0.70    2.42
  -7  11  14   22.50    6.46
   7 -11 -14   11.88    5.91
   7  11 -14   19.03    6.15
  -7  11  15    0.25    2.66
   7 -11 -15    1.90    3.72
   7  11 -15   -0.00    2.26
  -7  11  16    2.11    2.75
   7 -11 -16    5.02    4.30
   7  11 -16    3.43    3.43
  -7  11  17    0.68    2.37
   7 -11 -17   -0.00    2.79
   7  11 -17    0.81    2.58
  -7  11  18    5.83    3.84
   7 -11 -18    3.27    3.03
  -7  11  19    0.82    2.08
   7 -11 -19    0.00    2.50
  -7  11  20   15.12    5.30
   7 -11 -20   11.68    5.06
  -7  11  21    0.95    2.74
   7 -11 -21   -0.00    3.11
  -7  11  22   -0.00    2.13
   7 -11 -22    2.46    3.30
  -7  11  23   -0.00    2.14
   7 -11 -23    0.00    2.66
  -7  11  24    9.38    4.53
   7 -11 -24    4.75    4.31
   7 -11 -25    0.38    2.07
   7 -11 -26    0.25    2.60
   7 -11 -27   -0.00    2.76
  -7  12   1   -0.00    2.66
   7  12  -1    1.10    3.40
  -7  12   2   11.41    4.76
   7  12  -2   14.79    5.59
  -7  12   3    1.84    2.99
   7 -12  -3    1.17    2.23
   7  12  -3    3.45    3.33
  -7  12   4   -0.00    1.98
   7 -12  -4    0.85    2.37
   7  12  -4    1.91    3.21
  -7  12   5    6.37    3.64
   7 -12  -5    6.18    4.36
   7  12  -5    3.02    3.17
  -7  12   6   22.54    6.45
   7 -12  -6   11.82    5.51
   7  12  -6   18.03    6.17
  -7  12   7    0.00    2.81
   7 -12  -7    6.23    4.49
   7  12  -7    0.00    3.01
  -7  12   8    4.47    3.70
   7 -12  -8    5.04    4.05
   7  12  -8   -0.00    2.59
  -7  12   9   -0.00    2.54
   7 -12  -9    0.19    2.73
   7  12  -9   -0.00    2.72
  -7  12  10    9.32    4.62
   7 -12 -10    2.94    4.34
   7  12 -10    4.17    3.29
  -7  12  11   -0.00    2.44
   7 -12 -11    2.91    3.35
   7  12 -11   -0.00    2.33
  -7  12  12   24.54    7.01
   7 -12 -12   10.32    5.63
   7  12 -12   19.71    6.46
  -7  12  13    2.86    2.84
   7 -12 -13   -0.00    2.46
   7  12 -13    0.35    2.35
   7 -12 -14    0.94    2.75
   7  12 -14    0.96    2.53
  -7  12  15    0.78    2.60
   7 -12 -15    2.36    2.90
   7  12 -15    0.85    2.68
  -7  12  16   17.42    5.78
   7 -12 -16   19.29    6.66
   7  12 -16   20.22    6.30
  -7  12  17    4.37    3.12
   7 -12 -17    0.63    2.64
   7  12 -17    2.41    3.31
  -7  12  18   10.32    4.72
   7 -12 -18    4.52    3.97
  -7  12  19    2.17    2.75
   7 -12 -19    2.07    3.32
  -7  12  20    5.52    3.70
   7 -12 -20    2.21    3.34
  -7  12  21   -0.00    2.22
   7 -12 -21   -0.00    2.84
  -7  12  22    4.26    3.78
   7 -12 -22    0.00    3.44
  -7  12  23    2.11    2.75
   7 -12 -23    5.34    3.63
  -7  12  24    3.77    3.28
   7 -12 -24    3.06    3.77
   7 -12 -25   -0.00    3.14
   7 -12 -26   -0.00    2.31
  -7  13   1   -0.00    1.75
   7  13  -1   -0.00    2.74
  -7  13   2    9.55    4.39
   7  13  -2    0.83    3.04
  -7  13   3    9.52    4.62
   7  13  -3   10.84    4.74
  -7  13   4   37.74    8.62
   7  13  -4   31.35    8.45
  -7  13   5    7.53    4.32
   7  13  -5    6.42    4.22
  -7  13   6   -0.00    2.20
   7 -13  -6    0.62    3.31
   7  13  -6   -0.00    2.35
  -7  13   7    3.98    4.13
   7 -13  -7    0.00    2.73
   7  13  -7    0.32    2.40
  -7  13   8   12.43    4.95
   7 -13  -8    5.68    4.55
   7  13  -8    3.45    3.92
  -7  13   9    2.78    3.72
   7 -13  -9    9.18    4.96
   7  13  -9    9.91    4.86
  -7  13  10   10.43    5.18
   7 -13 -10    6.36    4.89
   7  13 -10   28.72    7.44
  -7  13  11    0.89    2.08
   7 -13 -11   -0.00    2.59
   7  13 -11    1.98    3.38
  -7  13  12    1.46    2.35
   7 -13 -12    4.09    3.90
   7  13 -12   -0.00    3.10
  -7  13  13    4.18    3.09
   7 -13 -13    2.75    4.03
   7  13 -13    2.52    2.90
  -7  13  14    6.74    4.10
   7 -13 -14    5.23    4.27
   7  13 -14    7.96    5.21
  -7  13  15    3.65    3.12
   7 -13 -15   -0.00    3.36
   7  13 -15   -0.00    2.63
  -7  13  16    0.34    2.38
   7 -13 -16    2.22    3.75
   7  13 -16   -0.00    3.45
  -7  13  17   -0.00    2.49
   7 -13 -17   -0.00    1.97
  -7  13  18    0.00    3.47
   7 -13 -18    2.16    3.12
  -7  13  19    1.80    2.72
   7 -13 -19    0.00    2.52
  -7  13  20    3.45    3.83
   7 -13 -20    7.49    4.42
  -7  13  21    0.00    2.42
   7 -13 -21    1.28    3.58
  -7  13  22   -0.00    2.57
   7 -13 -22    0.61    4.04
  -7  13  23    2.86    3.21
   7 -13 -23   -0.00    2.84
  -7  13  24    3.84    3.46
   7 -13 -24    0.18    3.40
  -7  14   1    3.70    3.17
   7  14  -1    0.73    4.14
  -7  14   2    8.54    4.74
   7  14  -2   15.55    5.98
  -7  14   3    0.62    2.01
   7  14  -3    1.36    2.88
  -7  14   4    0.72    2.86
   7  14  -4   -0.00    2.60
  -7  14   5    0.90    3.44
   7  14  -5   -0.00    3.04
  -7  14   6   17.33    5.96
   7  14  -6   11.54    5.63
  -7  14   7   19.29    6.73
   7  14  -7   24.71    7.48
  -7  14   8    9.28    4.52
   7  14  -8    5.11    4.09
  -7  14   9    3.50    3.41
   7 -14  -9    1.24    3.30
   7  14  -9    3.93    3.58
  -7  14  10   13.11    5.41
   7 -14 -10    5.45    4.16
   7  14 -10    1.89    3.52
  -7  14  11   -0.00    2.55
   7 -14 -11    3.94    3.59
   7  14 -11    1.76    3.00
  -7  14  12    3.57    3.58
   7 -14 -12    2.37    3.56
   7  14 -12    9.04    4.58
  -7  14  13   -0.00    2.44
   7 -14 -13   -0.00    3.01
   7  14 -13    0.00    2.53
  -7  14  14   -0.00    2.21
   7 -14 -14    2.90    3.39
   7  14 -14   -0.00    2.34
  -7  14  15    0.40    2.48
   7 -14 -15    1.54    3.05
   7  14 -15    2.73    3.63
  -7  14  16   -0.00    3.00
   7 -14 -16    3.76    4.12
   7  14 -16    1.81    3.10
  -7  14  17   -0.00    3.00
   7 -14 -17    0.52    2.91
  -7  14  18    1.26    3.12
   7 -14 -18    5.09    3.78
  -7  14  19   -0.00    2.07
   7 -14 -19    3.19    4.05
  -7  14  20    1.37    2.98
   7 -14 -20    1.04    3.52
  -7  14  21    4.93    3.99
   7 -14 -21    0.05    2.33
  -7  14  22    1.89    3.26
   7 -14 -22   -0.00    3.63
  -7  14  23    0.09    1.70
  -7  14  24    2.45    3.56
  -7  15   1   -0.00    3.44
   7  15  -1    1.48    3.57
  -7  15   2   -0.00    2.73
   7  15  -2   -0.00    3.28
  -7  15   3    6.58    4.18
   7  15  -3   14.10    5.71
  -7  15   4    0.00    3.33
   7  15  -4    1.58    3.34
  -7  15   5   -0.00    2.25
   7  15  -5    0.24    2.32
  -7  15   6    0.41    3.14
   7  15  -6   -0.00    2.75
  -7  15   7   -0.00    3.04
   7  15  -7   -0.00    2.19
  -7  15   8    0.87    2.72
   7  15  -8    4.93    4.45
  -7  15   9    3.49    3.53
   7  15  -9    0.00    3.86
  -7  15  10    1.15    3.45
   7  15 -10    3.46    3.45
  -7  15  11    3.98    3.35
   7  15 -11    7.24    4.54
  -7  15  12    3.00    3.03
   7 -15 -12   -0.00    3.36
   7  15 -12    0.14    2.81
  -7  15  13    0.00    2.63
   7 -15 -13   -0.00    2.84
   7  15 -13   -0.00    2.28
  -7  15  14    2.22    3.15
   7 -15 -14   -0.00    3.10
   7  15 -14   -0.00    2.74
  -7  15  15    3.31    3.49
   7 -15 -15    5.09    4.25
   7  15 -15   -0.00    2.37
  -7  15  16    0.00    1.94
   7 -15 -16    2.88    3.82
  -7  15  17    1.84    3.16
   7 -15 -17   -0.00    3.33
  -7  15  18    0.00    2.08
   7 -15 -18   -0.00    2.24
  -7  15  19    4.09    3.87
   7 -15 -19    0.00    3.66
  -7  15  20    2.24    3.00
   7 -15 -20    0.77    2.78
  -7  15  21    1.82    3.16
  -7  15  22    1.28    3.22
  -7  15  23   -0.00    2.84
  -7  16   1    0.63    3.24
   7  16  -1   10.14    5.38
  -7  16   2    1.63    2.80
   7  16  -2   -0.00    2.24
  -7  16   3   -0.00    2.64
   7  16  -3   -0.00    2.70
  -7  16   4   -0.00    2.42
   7  16  -4    0.00    3.31
  -7  16   5   -0.00    2.67
   7  16  -5   -0.00    2.20
  -7  16   6    7.07    4.25
   7  16  -6    3.87    4.05
  -7  16   7    6.28    4.04
   7  16  -7    2.04    2.77
  -7  16   8   -0.00    3.73
   7  16  -8   -0.00    3.19
  -7  16   9   -0.00    2.98
   7  16  -9   -0.00    3.37
   7  16 -10    0.45    3.75
   7  16 -11    1.62    3.44
   7  16 -12    1.08    3.30
   7  16 -13    0.31    2.86
   7  16 -14    1.11    2.73
   7 -16 -16   -0.00    2.85
   7 -16 -17   -0.00    3.75
   7 -16 -18    0.00    3.51
   7  17  -9    4.93    4.66
   7  17 -10    3.41    3.59
   7  17 -11   -0.00    2.28
   7  17 -12    0.00    3.06
   7  17 -13    0.00    2.72
   7  17 -14   -0.00    2.70
  -6   0   1   -0.00    1.83
  -6   0   1   -0.00    1.64
   6   0  -1    0.28    1.29
   6   0  -1   -0.00    2.01
  -6   0   2  274.91   33.47
  -6   0   2  352.42   34.54
   6   0  -2  335.81   33.63
   6   0  -2  350.72   35.35
  -6   0   3    0.30    1.44
  -6   0   3    1.46    1.96
   6   0  -3   -0.00    1.43
   6   0  -3   -0.00    1.90
  -6   0   4   19.92    4.47
  -6   0   4   30.52    5.34
   6   0  -4   18.17    4.20
   6   0  -4   22.49    5.08
  -6   0   5    0.00    2.06
  -6   0   5   -0.00    1.47
   6   0  -5   -0.00    1.71
   6   0  -5    0.00    1.76
  -6   0   6 1194.80  116.31
  -6   0   6 1191.25  116.22
   6   0  -6 1159.63  115.72
   6   0  -6 1301.70  117.57
  -6   0   7    0.25    1.91
  -6   0   7   -0.00    1.56
   6   0  -7    0.00    1.46
   6   0  -7    0.54    2.11
  -6   0   8   20.64    4.67
  -6   0   8   32.83    5.42
   6   0  -8   32.21    5.20
   6   0  -8   23.87    5.43
  -6   0   9    2.56    1.67
  -6   0   9   -0.00    1.54
   6   0  -9    0.23    1.31
   6   0  -9   -0.00    1.81
  -6   0  10  199.95   23.83
  -6   0  10  257.85   24.31
   6   0 -10  209.27   23.61
   6   0 -10  228.78   24.89
  -6   0  11   -0.00    1.44
   6   0 -11   -0.00    1.23
   6   0 -11   -0.00    2.18
  -6   0  12  271.21   27.72
   6   0 -12  311.07   27.80
   6   0 -12  202.03   27.35
  -6   0  13    2.12    1.87
   6   0 -13    0.49    1.38
   6   0 -13    0.19    1.65
  -6   0  14   86.16   10.68
   6   0 -14   71.17    9.96
   6   0 -14   85.44   11.12
  -6   0  15   -0.00    1.17
   6   0 -15    0.84    1.27
   6   0 -15    2.63    2.06
  -6   0  16  246.04   27.38
   6   0 -16  269.89   27.47
   6   0 -16  263.84   28.09
  -6   0  17   -0.00    1.33
   6   0 -17    0.29    1.29
  -6   0  18  140.50   16.88
   6   0 -18  158.17   17.05
  -6   0  19    0.01    1.51
   6   0 -19   -0.00    1.28
  -6   0  20    2.88    1.72
  -6   0  20    1.07    1.04
   6   0 -20    1.25    1.28
   6   0 -20    5.25    2.48
  -6   0  21    1.18    1.66
   6   0 -21   -0.00    1.43
  -6   0  22   83.70   11.10
  -6   0  22   93.84    9.37
   6   0 -22   85.56   11.61
   6   0 -23   -0.00    1.13
   6   0 -24    0.66    1.50
   6   0 -25    1.02    1.32
   6   0 -26   40.57    6.59
   6   0 -27   -0.00    1.15
   6   0 -28   18.62    4.11
   6   0 -29    1.47    1.63
   6   0 -30   18.07    4.02
   6   0 -31   -0.00    1.36
   6   0 -32   43.80    6.81
   6   0 -33   -0.00    1.21
   6   0 -34    0.07    1.14
   6   0 -35   -0.00    1.02
   6   0 -36    7.10    2.34
   6   0 -37    1.06    1.34
   6   0 -38    5.78    2.13
   6   0 -39   -0.00    1.15
   6   0 -40    2.22    1.49
  -6   1   1    3.97    2.31
  -6   1   1    2.04    2.07
   6  -1  -1    7.39    2.58
   6  -1  -1    6.42    3.18
   6   1  -1    4.56    2.53
   6   1  -1    7.89    3.11
  -6  -1   1    1.01    1.79
  -6  -1   1    4.26    2.55
  -6   1   2  512.88   55.86
  -6   1   2  593.14   56.61
   6  -1  -2  582.90   55.87
   6  -1  -2  553.80   56.99
   6   1  -2  594.81   55.99
   6   1  -2  620.36   57.79
  -6  -1   2  494.02   55.85
  -6  -1   2  553.87   56.42
  -6   1   3   25.23    5.40
  -6   1   3   27.91    5.59
   6  -1  -3   32.90    5.61
   6  -1  -3   36.76    6.63
   6   1  -3   27.88    5.25
   6   1  -3   19.53    5.43
  -6  -1   3   38.47    6.22
  -6  -1   3   30.54    5.97
  -6   1   4  803.16   73.58
  -6   1   4  820.57   73.79
   6  -1  -4  822.58   73.20
   6  -1  -4  705.31   73.89
   6   1  -4  752.03   72.88
   6   1  -4  852.60   75.03
  -6  -1   4  590.89   72.57
  -6  -1   4  675.10   73.04
  -6   1   5   99.85   12.38
  -6   1   5   93.77   12.27
   6  -1  -5  100.00   12.08
   6  -1  -5   84.23   12.51
   6   1  -5  117.90   12.54
   6   1  -5   82.43   12.62
  -6  -1   5   90.69   12.19
  -6  -1   5   96.63   12.32
  -6   1   6   74.40   11.34
  -6   1   6   90.27   11.86
   6  -1  -6   85.63   11.43
   6  -1  -6   86.53   12.38
   6   1  -6  107.52   11.99
   6   1  -6   85.38   12.36
  -6  -1   6  110.47   12.54
  -6  -1   6  110.41   12.43
  -6   1   7  221.35   23.46
  -6   1   7  244.83   23.75
   6  -1  -7  225.33   23.21
   6  -1  -7  169.56   23.20
   6   1  -7  216.75   22.94
   6   1  -7  215.77   24.17
  -6  -1   7  204.75   23.29
  -6  -1   7  202.47   23.07
  -6   1   8  694.27   66.37
  -6   1   8  694.64   66.26
   6  -1  -8  580.25   65.48
   6  -1  -8  631.37   66.71
   6   1  -8  739.62   66.10
   6   1  -8  625.09   66.77
  -6  -1   8  721.92   66.64
  -6  -1   8  681.85   66.09
  -6   1   9   10.57    3.10
  -6   1   9   16.55    3.58
   6  -1  -9   10.08    3.00
   6  -1  -9    8.67    3.20
   6   1  -9    7.81    2.53
   6   1  -9   10.49    3.39
  -6  -1   9    5.29    2.44
  -6  -1   9   10.66    3.08
  -6   1  10   97.84   11.68
   6  -1 -10  111.40   11.92
   6  -1 -10   76.45   11.56
   6   1 -10   80.57   10.84
   6   1 -10   72.24   11.48
  -6  -1  10  101.49   11.91
  -6   1  11   11.17    3.23
   6  -1 -11   15.43    3.61
   6  -1 -11    8.54    3.27
   6   1 -11   15.09    3.36
  -6  -1  11   10.35    3.09
  -6   1  12  285.36   28.44
   6  -1 -12  195.95   27.21
   6  -1 -12  289.54   29.17
   6   1 -12  292.97   28.00
   6   1 -12  270.53   28.90
  -6  -1  12  293.03   28.56
  -6   1  13   38.66    6.92
   6  -1 -13   48.96    7.25
   6  -1 -13   57.18    8.21
   6   1 -13   38.90    6.50
   6   1 -13   62.76    8.43
  -6  -1  13   52.19    7.47
  -6   1  14  154.78   17.24
   6  -1 -14  137.32   16.80
   6  -1 -14  132.37   17.30
   6   1 -14  142.62   16.52
   6   1 -14  161.59   17.91
  -6  -1  14  167.14   17.48
  -6   1  15   12.60    3.25
   6  -1 -15    8.54    2.72
   6  -1 -15    6.30    2.85
   6   1 -15    9.62    2.83
   6   1 -15    6.82    2.88
  -6  -1  15   18.74    3.91
  -6   1  16    7.88    2.64
   6  -1 -16    1.76    1.59
   6   1 -16    1.67    1.57
   6   1 -16    6.30    2.50
  -6  -1  16    5.94    2.33
  -6  -1  16    3.17    1.87
  -6   1  17    8.58    2.81
   6  -1 -17    8.92    2.74
   6   1 -17    5.29    2.13
  -6  -1  17    7.07    2.56
  -6  -1  17    5.01    1.89
  -6   1  18  158.74   20.11
   6  -1 -18  228.54   21.20
   6   1 -18  186.14   20.13
  -6  -1  18  161.15   20.12
  -6  -1  18  200.48   19.71
  -6   1  19   24.03    5.05
   6  -1 -19   32.05    5.51
   6  -1 -19   28.20    5.72
   6   1 -19   32.39    5.30
  -6  -1  19   31.03    5.47
  -6  -1  19   35.51    4.74
  -6   1  20    0.72    1.31
   6  -1 -20   -0.00    1.16
   6  -1 -20   -0.00    1.55
   6   1 -20   -0.00    1.14
   6   1 -20    0.00    1.81
  -6  -1  20   -0.00    1.15
  -6  -1  20    0.39    0.85
  -6   1  21    1.98    1.64
   6  -1 -21    2.17    1.90
   6   1 -21    3.89    2.23
  -6  -1  21    1.24    1.49
  -6  -1  21    4.06    1.12
  -6   1  22    6.75    2.58
   6  -1 -22    6.96    2.76
   6   1 -22    3.42    2.34
   6  -1 -23    6.33    2.47
   6   1 -23    4.71    2.17
   6  -1 -24   21.65    4.85
   6   1 -24   23.30    4.63
   6  -1 -25    0.97    1.78
   6   1 -25    0.00    1.04
   6  -1 -26    3.39    1.87
   6   1 -26    1.61    1.64
   6  -1 -27   -0.00    1.56
   6   1 -27    0.00    1.03
   6  -1 -28   58.10    7.73
   6   1 -28   35.89    6.44
   6  -1 -29   -0.00    1.74
   6   1 -29    0.00    1.27
   6  -1 -30   19.27    4.18
   6   1 -30   14.34    3.59
   6  -1 -31    0.47    1.61
   6   1 -31    0.50    1.22
   6  -1 -32    0.00    1.40
   6   1 -32    1.86    1.65
   6  -1 -33    0.00    1.41
   6   1 -33    1.20    1.52
   6  -1 -34   16.99    3.88
   6   1 -34   15.03    3.51
   6  -1 -35   -0.00    1.13
   6   1 -35    1.37    1.41
   6  -1 -36   -0.00    1.43
   6   1 -36    1.85    1.68
   6  -1 -37    0.00    1.47
   6   1 -37   -0.00    1.33
   6  -1 -38    3.12    2.03
   6   1 -38    3.33    1.93
   6  -1 -39    0.69    1.42
   6   1 -39   -0.00    1.18
   6  -1 -40    2.52    1.73
   6  -1 -41    0.01    1.06
  -6   2   1    3.69    2.48
  -6   2   1    2.89    2.25
   6  -2  -1    9.05    2.73
   6  -2  -1    1.33    2.48
   6   2  -1    8.15    2.69
   6   2  -1    6.92    3.52
  -6  -2   1    4.86    2.78
  -6  -2   1    6.51    2.92
  -6   2   2   12.11    3.38
  -6   2   2    5.43    2.77
   6  -2  -2   16.07    3.68
   6  -2  -2    5.86    3.20
   6   2  -2   11.78    3.10
   6   2  -2    0.00    2.48
  -6  -2   2   10.47    3.44
  -6  -2   2    6.68    3.00
  -6   2   3    4.32    2.45
  -6   2   3    4.00    2.28
   6  -2  -3    6.86    2.47
   6  -2  -3    4.22    2.99
   6   2  -3    2.77    1.88
   6   2  -3    3.40    2.52
  -6  -2   3    3.77    2.44
  -6  -2   3    1.19    1.97
  -6   2   4   67.38    9.48
  -6   2   4   63.31    9.45
   6  -2  -4   60.89    9.15
   6  -2  -4   82.58   10.83
   6   2  -4   58.82    8.98
   6   2  -4   83.35   11.21
  -6  -2   4   59.42    9.45
  -6  -2   4   77.27   10.13
  -6   2   5   16.61    4.06
  -6   2   5   12.86    3.62
   6  -2  -5   16.59    3.98
   6  -2  -5   18.41    4.48
   6   2  -5   18.92    4.07
   6   2  -5   10.26    3.71
  -6  -2   5   11.09    3.59
  -6  -2   5   15.63    3.95
  -6   2   6  274.81   33.19
  -6   2   6  350.52   34.14
   6  -2  -6  297.86   33.33
   6  -2  -6  309.48   34.37
   6   2  -6  359.79   33.74
   6   2  -6  303.24   34.54
  -6  -2   6  306.34   33.84
  -6  -2   6  388.56   34.48
  -6   2   7   50.71    7.76
  -6   2   7   48.82    7.70
   6  -2  -7   51.88    7.79
   6  -2  -7   44.85    8.00
   6   2  -7   53.05    7.57
   6   2  -7   55.14    8.69
  -6  -2   7   48.19    7.79
  -6  -2   7   46.56    7.58
  -6   2   8   10.15    3.12
  -6   2   8    6.51    2.70
   6  -2  -8    8.27    2.74
   6  -2  -8    5.61    2.72
   6   2  -8    7.94    2.56
   6   2  -8    5.20    3.01
  -6  -2   8    5.22    2.64
  -6  -2   8    6.64    2.57
  -6   2   9    0.36    1.23
  -6   2   9    0.31    1.38
   6  -2  -9    1.14    1.74
   6  -2  -9   -0.00    2.41
   6   2  -9    0.71    1.61
   6   2  -9    0.52    1.69
  -6  -2   9    0.00    1.41
  -6   2  10  297.87   27.82
   6  -2 -10  293.08   27.68
   6  -2 -10  265.30   28.09
   6   2 -10  225.20   26.40
   6   2 -10  272.23   28.32
  -6  -2  10  202.14   26.69
  -6   2  11  256.05   25.80
   6  -2 -11  279.84   26.03
   6  -2 -11  225.65   26.01
   6   2 -11  225.12   24.89
   6   2 -11  194.42   25.59
  -6  -2  11  234.71   25.65
  -6   2  12  109.25   12.50
   6  -2 -12   66.19   11.17
   6  -2 -12  111.49   13.21
   6   2 -12   98.42   11.72
   6   2 -12   82.80   12.26
  -6  -2  12  116.90   12.83
  -6  -2  12   95.78   11.86
  -6   2  13   11.22    3.22
   6  -2 -13   15.48    3.66
   6  -2 -13    9.37    3.30
   6   2 -13    6.98    2.59
   6   2 -13    7.99    3.32
  -6  -2  13   12.02    3.41
  -6  -2  13   10.39    3.02
  -6   2  14  117.71   12.32
   6  -2 -14   55.38   10.45
   6  -2 -14   95.28   12.23
   6   2 -14  107.56   11.45
   6   2 -14   72.70   11.45
  -6  -2  14  103.57   12.02
  -6  -2  14   93.73   11.22
  -6   2  15   33.91    5.83
   6  -2 -15   33.63    5.79
   6  -2 -15   28.99    5.88
   6   2 -15   36.47    5.56
   6   2 -15   29.01    5.96
  -6  -2  15   30.60    5.67
  -6  -2  15   30.75    5.21
  -6   2  16   51.44    8.39
   6  -2 -16   62.85    8.88
   6   2 -16   64.87    8.37
  -6  -2  16   64.17    8.95
  -6  -2  16   66.03    8.35
  -6   2  17   19.88    4.27
   6  -2 -17   18.16    4.19
   6   2 -17   20.53    4.03
  -6  -2  17   20.50    4.33
  -6  -2  17   22.41    4.02
  -6   2  18   20.81    4.08
   6  -2 -18   13.39    3.50
   6   2 -18   10.93    2.91
  -6  -2  18   14.72    3.61
  -6  -2  18   11.66    2.78
  -6   2  19   15.08    3.54
   6  -2 -19    9.68    3.15
   6  -2 -19    9.08    3.23
   6   2 -19   12.96    2.99
   6   2 -19   12.70    3.62
  -6  -2  19   10.97    3.29
  -6  -2  19    7.75    2.15
  -6   2  20  143.11   16.02
   6  -2 -20  153.43   16.45
   6  -2 -20  132.53   16.37
   6   2 -20  126.77   15.04
   6   2 -20  121.47   15.89
  -6  -2  20  128.52   15.74
  -6  -2  20  138.37   14.10
  -6   2  21    2.70    1.92
   6  -2 -21    2.68    2.03
   6   2 -21    3.15    2.08
  -6  -2  21    1.47    1.46
  -6  -2  21    2.84    0.88
  -6   2  22   41.64    6.11
   6  -2 -22   27.45    5.54
   6   2 -22   23.17    5.13
   6  -2 -23    1.14    1.67
   6   2 -23    0.00    1.54
   6  -2 -24    8.57    3.18
   6   2 -24   12.67    3.38
   6  -2 -25    8.97    3.36
   6   2 -25   14.42    3.70
   6  -2 -26   42.63    6.92
   6   2 -26   33.46    6.17
   6  -2 -27    5.58    2.52
   6   2 -27    1.85    1.70
   6  -2 -28   12.33    3.61
   6   2 -28   15.54    3.76
   6  -2 -29    0.72    1.53
   6   2 -29    1.55    1.54
   6  -2 -30   10.11    3.31
   6   2 -30   11.44    3.18
   6  -2 -31    1.40    1.51
   6   2 -31    1.22    1.55
   6  -2 -32   19.51    4.37
   6   2 -32   19.34    4.08
   6  -2 -33    5.05    2.34
   6   2 -33    2.23    1.73
   6  -2 -34   -0.00    1.57
   6   2 -34   -0.00    1.32
   6  -2 -35    1.53    1.55
   6   2 -35    0.00    1.23
   6  -2 -36   13.34    3.43
   6   2 -36    8.36    2.72
   6  -2 -37    0.08    1.66
   6   2 -37   -0.00    1.21
   6  -2 -38    1.94    1.93
   6   2 -38    1.97    1.59
   6  -2 -39   -0.00    1.50
   6  -2 -40    1.03    1.70
   6  -2 -41    0.00    1.38
  -6   3   1    1.70    1.77
  -6   3   1    0.00    1.98
   6  -3  -1    2.70    1.82
   6  -3  -1    2.81    2.55
   6   3  -1    2.67    1.96
   6   3  -1    1.63    2.44
  -6  -3   1    6.11    2.94
  -6  -3   1    0.83    1.75
  -6   3   2  112.53   15.30
  -6   3   2  158.35   16.72
   6  -3  -2  119.89   15.38
   6  -3  -2  100.61   15.61
   6   3  -2  138.21   15.69
   6   3  -2  141.14   17.37
  -6  -3   2  132.28   16.30
  -6  -3   2  149.28   16.70
  -6   3   3  133.15   15.87
  -6   3   3  126.62   15.92
   6  -3  -3  141.20   15.96
   6  -3  -3  128.19   16.52
   6   3  -3  116.72   15.19
   6   3  -3  125.20   16.89
  -6  -3   3  145.69   16.69
  -6  -3   3  126.99   16.09
  -6   3   4   38.72    6.55
  -6   3   4   36.39    6.48
   6  -3  -4   33.61    6.10
   6  -3  -4   24.12    5.98
   6   3  -4   32.50    5.85
   6   3  -4   34.55    7.08
  -6  -3   4   37.98    6.89
  -6  -3   4   40.58    6.92
  -6   3   5    5.09    2.85
  -6   3   5    9.63    3.03
   6  -3  -5    3.90    2.41
   6  -3  -5   11.78    3.71
   6   3  -5    6.84    2.51
   6   3  -5    8.26    3.49
  -6  -3   5   10.33    3.69
  -6  -3   5    5.47    2.84
  -6   3   6   19.61    4.51
  -6   3   6   13.04    3.76
   6  -3  -6   12.96    3.63
   6  -3  -6   19.50    4.73
   6   3  -6   12.04    3.47
   6   3  -6   13.75    4.39
  -6  -3   6   18.02    4.44
  -6  -3   6   21.43    4.45
  -6   3   7   18.44    4.44
  -6   3   7   23.29    4.82
   6  -3  -7   19.30    4.55
   6  -3  -7   16.13    4.59
   6   3  -7   26.93    4.87
   6   3  -7   17.37    4.97
  -6  -3   7   17.03    4.39
  -6  -3   7   17.41    4.37
  -6  -3   7   19.26    4.33
  -6   3   8  389.65   36.08
  -6   3   8  351.34   35.65
   6  -3  -8  391.39   36.04
   6  -3  -8  300.30   35.78
   6   3  -8  287.30   34.53
   6   3  -8  323.22   36.34
  -6  -3   8  374.76   36.42
  -6  -3   8  324.83   35.54
  -6   3   9   58.17    8.74
   6  -3  -9   73.55    9.37
   6  -3  -9   71.79    9.95
   6   3  -9   57.27    8.33
   6   3  -9   61.50    9.79
  -6  -3   9   61.17    9.12
  -6  -3   9   46.25    8.22
  -6   3  10   20.94    4.85
   6  -3 -10   24.01    5.06
   6  -3 -10   20.95    5.23
   6   3 -10   28.30    5.04
   6   3 -10   20.92    5.25
  -6  -3  10   39.56    6.21
  -6   3  11   10.44    3.15
   6  -3 -11   13.46    3.53
   6  -3 -11    5.30    2.71
   6   3 -11    8.56    2.54
   6   3 -11    5.10    3.15
  -6  -3  11    6.73    2.82
  -6   3  12   74.92    9.90
   6  -3 -12   58.25    9.22
   6  -3 -12   66.10   10.05
   6   3 -12   74.93    9.35
   6   3 -12   58.69    9.95
  -6  -3  12   62.29    9.59
  -6  -3  12   72.65    9.50
  -6   3  13  114.71   14.13
   6  -3 -13  122.99   14.31
   6  -3 -13  110.30   14.49
   6   3 -13  116.39   13.51
   6   3 -13  129.93   15.24
  -6  -3  13   82.88   13.28
  -6  -3  13  120.41   13.84
  -6   3  14  175.94   18.97
   6  -3 -14  175.61   19.01
   6  -3 -14  156.29   19.13
   6   3 -14  174.06   18.83
   6   3 -14  152.62   17.83
   6   3 -14  134.88   18.66
  -6  -3  14  154.71   18.68
  -6  -3  14  163.92   18.22
  -6   3  15   10.62    3.44
   6  -3 -15   10.71    3.49
   6   3 -15   15.67    3.97
   6   3 -15   20.92    4.09
  -6  -3  15   23.53    4.69
  -6  -3  15   20.09    4.03
  -6   3  16   15.42    4.04
   6  -3 -16   24.45    4.90
   6   3 -16   19.67    4.27
   6   3 -16   19.86    4.06
  -6  -3  16   19.18    4.55
  -6  -3  16   19.56    3.91
  -6   3  17   77.94   10.00
   6  -3 -17   75.77   10.04
   6   3 -17   66.18    9.34
   6   3 -17   69.93    8.99
  -6  -3  17   56.87    8.37
  -6   3  18   99.02   12.95
   6  -3 -18  109.96   13.37
   6  -3 -18  106.75   13.69
   6   3 -18  105.93   12.93
   6   3 -18  102.90   12.25
  -6  -3  18   95.10   11.65
  -6   3  19   32.36    6.02
   6  -3 -19   27.03    5.74
   6  -3 -19   24.26    6.06
   6   3 -19   55.39    7.00
   6   3 -19   36.54    5.61
   6   3 -19   31.70    6.21
  -6   3  20    7.18    2.63
   6  -3 -20    3.78    2.22
   6  -3 -20    1.72    2.03
   6   3 -20    6.45    2.39
   6   3 -20    5.24    2.71
  -6   3  21   -0.00    1.63
   6  -3 -21    1.54    1.67
   6  -3 -21    1.38    1.81
   6   3 -21    1.06    1.38
   6   3 -21    0.00    1.66
  -6  -3  21   -0.00    0.63
  -6   3  22   50.66    7.54
   6  -3 -22   37.28    7.22
   6   3 -22   47.47    7.49
  -6   3  23    6.59    2.63
   6  -3 -23   13.60    3.96
   6   3 -23    6.71    2.85
   6  -3 -24   50.51    8.31
   6   3 -24   49.02    7.89
   6  -3 -25    1.38    2.09
   6   3 -25    3.03    1.94
   6  -3 -26    3.73    2.63
   6   3 -26    4.02    2.20
   6  -3 -27    1.12    2.01
   6   3 -27   -0.00    1.64
   6  -3 -28   21.17    4.96
   6   3 -28   18.36    4.27
   6  -3 -29    8.99    3.17
   6   3 -29    7.69    2.75
   6  -3 -30   16.19    4.28
   6   3 -30   26.49    4.88
   6  -3 -31    1.92    1.84
   6   3 -31    0.38    1.50
   6  -3 -32    2.49    2.18
   6   3 -32    1.65    1.79
   6  -3 -33    3.13    2.25
   6   3 -33    2.77    2.10
   6  -3 -34    6.54    2.86
   6   3 -34    8.87    2.83
   6  -3 -35    1.08    1.81
   6   3 -35    0.72    1.46
   6  -3 -36    0.19    1.42
   6   3 -36   -0.00    1.44
   6  -3 -37    1.32    1.66
   6   3 -37    0.00    1.08
   6  -3 -38    3.22    2.24
   6   3 -38    2.17    1.62
   6  -3 -39   -0.00    1.68
   6  -3 -40    2.44    1.70
  -6   4   1  160.19   19.09
  -6   4   1  144.63   18.96
   6  -4  -1  169.65   19.10
   6  -4  -1  150.69   19.59
   6   4  -1  186.14   20.00
   6   4  -1  165.35   18.95
   6   4  -1  145.32   20.03
  -6  -4   1  159.35   19.51
  -6  -4   1  169.92   19.90
  -6   4   2    5.27    2.86
  -6   4   2   16.84    4.24
   6  -4  -2   10.08    3.42
   6  -4  -2    9.55    3.77
   6   4  -2   12.15    3.87
   6   4  -2   10.29    3.31
   6   4  -2   12.18    4.25
  -6  -4   2   15.11    4.23
  -6  -4   2   16.68    4.54
  -6   4   3    4.60    2.87
  -6   4   3    4.68    2.73
   6  -4  -3    7.06    2.69
   6  -4  -3    5.18    3.09
   6   4  -3    6.90    2.88
   6   4  -3    4.13    2.29
   6   4  -3    4.98    2.96
  -6  -4   3    4.94    2.50
  -6  -4   3    5.93    3.10
  -6   4   4   15.28    4.13
  -6   4   4   12.18    3.82
   6  -4  -4   16.55    4.12
   6  -4  -4    8.46    3.79
   6   4  -4   17.25    4.52
   6   4  -4   16.42    4.12
   6   4  -4   19.81    5.11
  -6  -4   4   12.93    4.02
  -6  -4   4   21.32    4.82
  -6   4   5  273.18   24.42
  -6   4   5  187.63   22.91
   6  -4  -5  233.90   23.58
   6  -4  -5  217.31   24.16
   6   4  -5  126.20   21.83
   6   4  -5  245.48   23.44
   6   4  -5  174.00   23.56
  -6  -4   5  231.11   23.90
  -6  -4   5  218.13   23.57
  -6   4   6  248.47   27.30
  -6   4   6  244.32   27.18
   6  -4  -6  223.50   26.74
   6  -4  -6  219.69   27.44
   6   4  -6  282.48   27.96
   6   4  -6  272.71   27.13
   6   4  -6  224.69   27.90
  -6  -4   6  263.70   27.71
  -6   4   7   61.56    9.03
   6  -4  -7   53.08    8.61
   6  -4  -7   54.05    9.31
   6   4  -7   83.32   10.05
   6   4  -7   69.22    8.88
   6   4  -7   50.66    9.24
  -6  -4   7   38.69    8.00
  -6   4   8    6.95    2.98
   6  -4  -8    3.36    2.37
   6  -4  -8    9.50    3.44
   6   4  -8    4.62    2.51
   6   4  -8    7.76    2.74
   6   4  -8    4.30    3.17
  -6  -4   8    4.00    2.36
  -6   4   9   62.43    9.10
   6  -4  -9   50.37    8.52
   6  -4  -9   48.78    8.95
   6   4  -9   63.00    9.11
   6   4  -9   72.93    9.07
   6   4  -9   54.06    9.39
  -6  -4   9   56.51    8.85
  -6   4  10   32.76    6.36
   6  -4 -10   43.28    6.89
   6  -4 -10   51.86    7.94
   6   4 -10   27.74    5.99
   6   4 -10   42.68    6.42
   6   4 -10   21.31    5.87
  -6   4  11  128.79   16.00
   6  -4 -11  113.94   15.54
   6  -4 -11  121.91   16.32
   6   4 -11  160.48   16.77
   6   4 -11  120.73   15.12
   6   4 -11  142.83   17.12
  -6   4  12   77.08   12.11
   6  -4 -12   93.91   12.65
   6  -4 -12   98.04   13.38
   6   4 -12  113.64   13.20
   6   4 -12  100.93   12.15
   6   4 -12   91.50   13.18
  -6  -4  12   99.93   12.52
  -6   4  13   28.42    6.13
   6  -4 -13   28.74    5.97
   6  -4 -13   31.65    6.96
   6   4 -13   42.91    6.91
   6   4 -13   41.02    6.22
  -6  -4  13   35.03    6.09
  -6   4  14    0.00    1.62
   6  -4 -14    2.03    2.04
   6   4 -14    0.84    1.59
   6   4 -14    0.51    1.47
  -6  -4  14    0.85    1.53
  -6   4  15  129.64   15.06
   6  -4 -15  102.88   14.27
   6   4 -15  132.27   14.83
   6   4 -15  108.62   13.64
  -6  -4  15  108.73   13.71
  -6   4  16  146.42   18.21
   6  -4 -16  159.51   18.53
   6   4 -16  160.32   18.22
   6   4 -16  161.84   17.57
  -6  -4  16  141.99   17.18
  -6   4  17   15.73    4.18
   6  -4 -17    7.67    3.23
   6  -4 -17   12.73    4.00
   6   4 -17   16.22    3.97
   6   4 -17   16.28    3.66
   6   4 -17   14.83    4.23
  -6   4  18   45.99    7.91
   6  -4 -18   72.08    9.29
   6  -4 -18   31.84    7.51
   6   4 -18   64.50    8.53
   6   4 -18   54.95    7.56
   6   4 -18   46.08    8.18
  -6   4  19   74.25   10.88
   6  -4 -19   87.21   11.43
   6  -4 -19   54.56   10.47
   6   4 -19   75.85   10.54
   6   4 -19  103.46   10.74
   6   4 -19   77.99   11.14
  -6   4  20  105.04   13.93
   6  -4 -20  108.11   14.08
   6  -4 -20  102.62   14.27
   6   4 -20  109.04   13.46
   6   4 -20  118.18   14.38
  -6   4  21    5.51    2.52
   6  -4 -21    9.36    3.26
   6  -4 -21    1.07    2.00
   6   4 -21   10.18    3.02
   6   4 -21    6.44    2.76
  -6   4  22   18.30    4.17
   6  -4 -22    3.70    2.44
   6   4 -22    7.29    3.09
  -6   4  23    0.30    1.49
   6  -4 -23    0.92    1.71
   6   4 -23    0.00    1.61
   6  -4 -24    0.15    1.41
   6   4 -24    1.19    1.84
   6  -4 -25    0.88    1.94
   6   4 -25    5.25    2.52
   6  -4 -26   14.46    4.22
   6   4 -26   16.71    4.08
   6  -4 -27   11.16    3.48
   6   4 -27    7.76    2.99
   6  -4 -28   12.11    3.90
   6   4 -28   12.88    3.62
   6  -4 -29    1.04    2.03
   6   4 -29   -0.00    1.47
   6  -4 -30    6.60    2.91
   6   4 -30    8.98    2.93
   6  -4 -31    0.74    1.71
   6   4 -31    1.91    1.83
   6  -4 -32   17.43    4.40
   6   4 -32    8.62    3.00
   6  -4 -33    3.65    2.33
   6   4 -33    4.07    2.35
   6  -4 -34   -0.00    1.90
   6   4 -34   -0.00    1.32
   6  -4 -35    1.29    1.61
   6  -4 -36    3.25    2.47
   6  -4 -37    3.22    2.15
   6  -4 -38    3.23    2.42
   6  -4 -39    0.00    1.71
  -6   5   1   17.99    4.63
  -6   5   1   19.22    4.99
   6  -5  -1   18.97    5.18
   6   5  -1   15.94    4.81
   6   5  -1   17.31    5.31
  -6  -5   1   20.68    5.16
  -6  -5   1   17.58    4.95
  -6   5   2   80.91   11.90
  -6   5   2   95.62   12.51
   6  -5  -2  106.23   13.43
   6   5  -2   98.91   12.87
   6   5  -2   87.39   13.60
  -6  -5   2   80.71   12.17
  -6  -5   2   64.88   11.67
  -6   5   3  128.18   15.80
  -6   5   3  137.42   16.08
   6  -5  -3  121.92   16.27
   6   5  -3  114.83   15.57
   6   5  -3  109.91   16.48
  -6  -5   3  114.30   15.63
  -6   5   4  106.00   13.36
  -6   5   4   97.90   13.03
   6  -5  -4   94.43   13.57
   6   5  -4  107.24   13.56
   6   5  -4   79.81   13.43
  -6  -5   4   82.58   12.74
  -6   5   5    4.10    2.79
  -6   5   5    3.05    2.38
   6  -5  -5    0.46    2.32
   6   5  -5    0.00    2.25
   6   5  -5    3.24    2.01
   6   5  -5    0.03    2.13
  -6  -5   5    1.08    2.14
  -6   5   6    5.02    2.52
   6  -5  -6    4.40    3.01
   6   5  -6    3.29    2.44
   6   5  -6   -0.00    1.26
   6   5  -6    3.65    2.87
  -6  -5   6    2.59    2.24
  -6   5   7   50.19    8.64
   6  -5  -7   50.35    9.08
   6   5  -7   65.78    9.49
   6   5  -7   46.82    8.07
   6   5  -7   55.89    9.72
  -6  -5   7   68.06    9.63
  -6   5   8   55.24    8.27
   6  -5  -8   59.58    8.96
   6   5  -8   18.19    5.62
   6   5  -8   54.21    7.66
   6   5  -8   52.63    8.87
  -6  -5   8   43.59    7.51
  -6   5   9   77.42   10.99
   6  -5  -9   71.26   11.22
   6   5  -9   77.19   10.82
   6   5  -9   71.18   10.09
   6   5  -9   54.54   10.37
  -6  -5   9   85.59   11.35
  -6   5  10   38.26    7.22
   6  -5 -10   39.99    7.72
   6   5 -10   54.96    8.09
   6   5 -10   48.91    7.26
   6   5 -10   22.66    6.58
  -6   5  11    1.28    2.08
   6  -5 -11    4.75    2.57
   6   5 -11    0.14    1.42
   6   5 -11    2.05    1.68
  -6   5  12    5.92    2.87
   6   5 -12    7.13    2.83
   6   5 -12    6.05    2.53
  -6  -5  12    7.73    2.92
  -6   5  13  235.74   23.95
   6   5 -13  134.43   21.59
   6   5 -13  225.04   22.71
  -6  -5  13  253.03   23.65
  -6   5  14  263.73   28.35
   6   5 -14  317.91   28.75
   6   5 -14  230.80   26.78
  -6  -5  14  221.59   26.95
  -6   5  15   -0.00    1.64
   6  -5 -15    0.21    1.51
   6   5 -15    0.00    1.44
   6   5 -15    1.65    1.54
   6   5 -15   -0.00    2.29
  -6   5  16   13.43    3.91
   6  -5 -16    2.69    2.45
   6   5 -16    9.25    3.13
   6   5 -16    7.98    2.73
   6   5 -16    9.15    3.87
  -6   5  17    0.25    1.52
   6  -5 -17    0.67    2.07
   6   5 -17    1.03    2.01
   6   5 -17   -0.00    1.49
   6   5 -17   -0.00    1.90
  -6   5  18  108.19   14.30
   6  -5 -18   92.41   14.27
   6   5 -18   95.56   13.45
   6   5 -18  127.22   13.62
   6   5 -18  115.44   14.79
  -6   5  19   26.25    5.69
   6  -5 -19   24.03    5.72
   6   5 -19   18.73    4.64
   6   5 -19   30.01    6.08
  -6   5  20   22.91    5.11
   6  -5 -20   12.33    4.35
   6   5 -20   10.61    3.54
   6   5 -20   17.66    4.70
  -6   5  21    2.65    2.05
   6  -5 -21    0.51    1.91
   6   5 -21   -0.00    1.83
  -6   5  22   -0.00    1.57
   6  -5 -22    0.00    2.00
   6   5 -22    0.00    1.76
  -6   5  23   37.56    6.80
   6  -5 -23   29.86    6.41
   6   5 -23   24.66    5.73
   6  -5 -24   15.80    4.66
   6   5 -24   19.35    4.83
   6  -5 -25    3.58    2.96
   6   5 -25    8.47    3.22
   6  -5 -26    0.64    1.58
   6   5 -26   -0.00    1.60
   6  -5 -27    2.04    1.89
   6   5 -27    2.14    2.01
   6  -5 -28    9.62    3.79
   6   5 -28    6.41    2.99
   6  -5 -29   11.39    4.12
   6  -5 -30    0.87    2.28
   6  -5 -31    0.84    2.03
   6  -5 -32    2.06    2.56
   6  -5 -33   11.06    3.94
   6  -5 -34    3.09    2.55
   6  -5 -35    1.76    2.47
   6  -5 -36    0.32    2.23
   6  -5 -37    0.00    1.99
  -6   6   1  125.34   16.79
  -6   6   1  135.38   17.03
   6  -6  -1  132.46   17.64
   6   6  -1  135.42   17.25
  -6  -6   1  130.10   17.45
  -6   6   2   23.83    5.69
  -6   6   2   37.09    6.90
   6  -6  -2   28.32    6.52
   6   6  -2   27.96    6.38
  -6  -6   2   29.02    6.53
  -6   6   3    5.93    3.16
  -6   6   3    6.15    2.99
   6  -6  -3    9.69    3.82
   6   6  -3    4.41    2.81
  -6  -6   3    1.87    2.07
  -6   6   4   17.99    5.04
   6  -6  -4   31.98    6.77
   6   6  -4   19.30    5.17
  -6  -6   4   28.95    6.37
  -6   6   5  147.32   16.49
   6  -6  -5  103.42   15.53
   6   6  -5  116.29   15.46
  -6  -6   5  105.96   15.33
  -6   6   6   80.40   12.05
   6  -6  -6   79.66   12.53
   6   6  -6   80.76   12.07
  -6  -6   6  101.98   13.22
  -6   6   7   55.06    8.83
   6  -6  -7   53.85    9.39
   6   6  -7   35.49    7.67
  -6  -6   7   60.09    9.22
  -6   6   8   12.36    4.15
   6  -6  -8   15.45    4.72
   6   6  -8    5.01    2.96
  -6  -6   8   11.93    4.04
  -6   6   9  110.49   14.18
   6  -6  -9  112.02   14.75
   6   6  -9   97.02   13.56
  -6  -6   9   84.43   13.24
  -6   6  10  101.98   12.55
   6  -6 -10   55.86   10.79
   6   6 -10   84.27   11.66
  -6  -6  10   75.18   11.25
  -6   6  11   52.24    9.16
   6   6 -11   56.70    9.20
   6   6 -11   62.13    9.03
  -6   6  12   84.31   11.60
   6   6 -12   66.46   10.61
   6   6 -12   72.16   10.40
  -6   6  13    1.94    2.45
   6   6 -13    1.66    1.98
   6   6 -13    0.21    1.38
  -6   6  14    0.15    2.18
   6  -6 -14   -0.00    2.09
   6   6 -14    3.43    2.24
   6   6 -14    2.92    1.82
  -6   6  15   65.05    9.77
   6  -6 -15   58.27    9.75
   6   6 -15   45.21    8.43
   6   6 -15   59.06    8.65
  -6   6  16    4.77    2.94
   6  -6 -16    9.97    3.97
   6   6 -16    7.05    2.97
   6   6 -16   11.56    3.26
  -6   6  17   20.44    5.39
   6  -6 -17   18.51    5.35
   6   6 -17   18.99    4.77
   6   6 -17   21.02    4.51
  -6   6  18   40.12    7.31
   6  -6 -18   19.02    6.18
   6   6 -18   46.37    7.25
  -6   6  19   20.49    5.15
   6  -6 -19    7.99    3.98
   6   6 -19   23.62    4.94
  -6   6  20    2.88    2.25
   6  -6 -20    2.43    1.94
   6   6 -20    2.57    2.07
  -6   6  21   18.30    4.84
   6  -6 -21    7.45    3.74
  -6   6  22    9.31    3.76
   6  -6 -22   16.39    5.01
  -6   6  23   27.33    5.93
   6  -6 -23   15.95    5.16
   6  -6 -24    0.75    2.51
   6  -6 -25    7.46    3.52
   6  -6 -26   12.75    4.39
   6  -6 -27   10.96    3.98
   6  -6 -28    1.31    2.08
   6  -6 -29    3.35    2.72
   6  -6 -30    0.40    1.87
   6  -6 -31   11.24    4.27
   6  -6 -32    1.80    2.28
   6  -6 -33    0.78    2.69
   6  -6 -34    1.14    1.96
   6  -6 -35    0.00    1.97
   6  -6 -36    0.00    2.28
  -6   7   1   17.21    4.88
   6  -7  -1   11.24    4.35
   6   7  -1   13.27    4.43
  -6  -7   1   11.27    4.53
  -6   7   2   12.84    4.29
   6  -7  -2    5.45    3.52
   6   7  -2    9.20    4.11
  -6  -7   2   13.77    4.58
   6  -7  -3  243.60   28.51
   6   7  -3  231.69   27.60
  -6  -7   3  244.01   28.29
   6  -7  -4   63.10   10.38
   6   7  -4   57.03    9.42
  -6  -7   4   38.63    8.50
   6  -7  -5   20.48    6.16
   6   7  -5   23.72    6.12
  -6  -7   5   27.92    6.62
   6  -7  -6   19.21    5.66
   6   7  -6   16.49    4.76
  -6  -7   6    8.04    4.02
   6  -7  -7   24.75    6.11
   6   7  -7   20.08    5.42
  -6  -7   7   19.24    5.53
   6  -7  -8   35.24    7.57
   6   7  -8   31.40    6.87
  -6  -7   8   29.13    6.76
   6  -7  -9  110.64   16.15
   6   7  -9  144.85   16.52
  -6  -7   9  100.14   15.27
   6   7 -10    0.26    1.98
   6   7 -11   -0.00    1.86
   6   7 -12   21.25    5.34
   6  -7 -13  122.42   17.50
   6   7 -13  139.25   17.26
   6  -7 -14    0.77    2.38
   6   7 -14    4.29    2.61
   6  -7 -15    0.70    2.78
   6   7 -15    3.05    2.66
   6  -7 -16    0.00    3.02
   6   7 -16    4.95    2.96
   6  -7 -17    3.04    3.15
   6   7 -17    2.02    2.14
   6  -7 -18    1.87    2.33
   6   7 -18    1.84    1.87
   6  -7 -19   29.25    7.55
   6   7 -19   62.24    8.91
   6  -7 -20    8.99    4.17
   6   7 -20    3.91    2.39
   6  -7 -21   -0.00    2.81
   6  -7 -22    0.99    2.60
   6  -7 -23   14.70    4.96
   6  -7 -24    7.56    3.51
   6  -7 -25    4.55    3.45
   6  -7 -26   -0.00    2.06
   6  -7 -27    0.43    2.45
   6  -7 -28    3.80    3.53
   6  -7 -29   15.88    5.38
   6  -7 -30    4.43    3.36
   6  -7 -31    0.50    2.33
   6  -7 -32   -0.00    2.22
   6  -7 -33    2.75    2.88
   6  -7 -34   -0.00    2.46
   6  -7 -35    6.84    3.72
  -6   8   1   97.08   14.69
   6  -8  -1   99.13   15.36
  -6  -8   1  123.39   16.38
  -6   8   2   12.99    4.75
   6  -8  -2    5.53    3.65
  -6  -8   2    4.39    3.21
  -6   8   3   -0.00    2.09
   6  -8  -3   -0.00    2.04
   6   8  -3    0.70    1.81
  -6  -8   3   -0.00    1.95
  -6   8   4    0.00    1.57
   6  -8  -4    0.00    2.08
   6   8  -4    0.36    1.83
  -6  -8   4   -0.00    2.17
  -6   8   5  144.11   20.40
   6  -8  -5  177.34   22.06
   6   8  -5  211.98   22.22
  -6  -8   5  146.17   20.84
  -6   8   6    4.41    2.98
   6  -8  -6    4.50    3.13
   6   8  -6    7.28    3.59
  -6  -8   6    3.55    3.18
  -6   8   7   78.88   12.72
   6  -8  -7   78.64   13.36
   6   8  -7  106.93   14.00
  -6  -8   7   88.46   13.48
  -6   8   8    0.35    1.95
  -6   8   9  146.88   19.17
  -6   8  10   44.66    8.42
   6   8 -10   36.96    7.77
  -6   8  11   86.76   13.14
   6  -8 -11   81.77   13.52
   6   8 -11   90.26   13.19
  -6   8  12   10.86    4.27
   6  -8 -12    2.54    2.56
   6   8 -12   15.75    4.79
  -6   8  13    3.14    2.60
   6  -8 -13   -0.00    2.91
   6   8 -13    0.00    2.23
  -6   8  14    0.35    1.96
   6  -8 -14    2.14    3.14
   6   8 -14    1.82    2.24
  -6   8  15   67.35   11.45
   6  -8 -15   56.97   11.40
   6   8 -15  104.33   13.02
  -6   8  16    0.75    2.28
   6  -8 -16   -0.00    2.31
   6   8 -16    0.91    1.86
  -6   8  17   27.25    6.46
   6  -8 -17   19.28    6.06
   6   8 -17   35.09    6.93
  -6   8  18    0.62    1.97
   6  -8 -18    0.00    2.67
   6   8 -18    0.54    1.56
  -6   8  19   19.64    5.25
   6  -8 -19    2.37    2.47
   6   8 -19   14.91    4.36
  -6   8  20   -0.00    2.07
   6  -8 -20    1.23    2.62
  -6   8  21   21.29    5.58
   6  -8 -21    9.72    4.39
  -6   8  22    4.99    2.83
   6  -8 -22    0.13    2.31
  -6   8  23    8.22    3.58
   6  -8 -23    2.60    2.71
  -6   8  24   -0.00    1.95
   6  -8 -24    0.18    2.40
   6  -8 -25    3.76    3.38
   6  -8 -26    6.03    3.24
   6  -8 -27    8.67    4.02
   6  -8 -28   -0.00    2.42
   6  -8 -29    1.76    2.35
   6  -8 -30   -0.00    1.92
   6  -8 -31   11.36    4.36
   6  -8 -32    1.82    2.74
   6  -8 -33    5.52    3.35
  -6   9   1    8.58    4.17
   6  -9  -1    2.53    3.58
   6   9  -1    7.43    3.91
   6   9  -1    4.52    3.23
  -6  -9   1    6.92    3.79
  -6   9   2    4.43    3.09
   6  -9  -2    9.46    4.33
   6   9  -2    6.19    3.38
   6   9  -2    6.70    3.70
  -6  -9   2    8.27    4.21
  -6   9   3  149.60   18.46
   6  -9  -3  132.11   18.71
   6   9  -3  166.96   19.39
   6   9  -3  116.83   17.30
  -6  -9   3  107.49   17.61
  -6   9   4   12.05    4.59
   6  -9  -4   19.58    5.99
   6   9  -4   -0.00    2.16
  -6  -9   4    3.56    3.31
  -6   9   5    4.97    3.06
   6  -9  -5    1.55    2.72
   6   9  -5    1.79    2.28
  -6   9   6   11.36    4.31
   6  -9  -6   12.87    5.12
   6   9  -6    8.73    3.95
  -6   9   7   19.83    5.53
   6   9  -7    6.08    3.61
  -6   9   8   -0.00    1.70
   6   9  -8    0.10    1.77
  -6   9   9   80.20   12.62
  -6   9  10    3.66    3.09
   6  -9 -10    1.73    2.64
  -6   9  11   -0.00    2.19
   6  -9 -11    0.58    2.55
  -6   9  12    0.00    1.61
   6  -9 -12   -0.00    2.66
  -6   9  13   80.55   11.55
   6  -9 -13   39.10    9.37
  -6   9  14    7.09    3.47
   6  -9 -14    0.63    2.28
  -6   9  15   20.79    5.64
   6  -9 -15   11.85    4.99
  -6   9  16    5.74    3.65
   6  -9 -16    7.74    4.00
  -6   9  17    4.09    2.92
   6  -9 -17    4.43    2.97
  -6   9  18    0.00    1.95
   6  -9 -18    1.68    2.79
  -6   9  19   36.82    7.66
   6  -9 -19   17.41    6.01
   6   9 -19   32.51    7.07
  -6   9  20    4.89    3.39
   6  -9 -20    0.99    2.25
  -6   9  21   -0.00    1.61
   6  -9 -21    1.39    2.41
  -6   9  22    3.86    2.76
   6  -9 -22   -0.00    2.79
  -6   9  23   26.39    6.59
   6  -9 -23   23.61    6.69
  -6   9  24    0.89    2.06
   6  -9 -24    1.70    2.26
   6  -9 -25    3.94    3.59
   6  -9 -26    0.00    2.48
   6  -9 -27    0.00    1.99
   6  -9 -28   -0.00    2.44
   6  -9 -29    7.03    3.73
   6  -9 -30    0.20    2.09
   6  -9 -31   -0.00    2.56
   6  -9 -32   -0.00    2.98
  -6  10   1   40.98    8.39
   6 -10  -1   38.08    8.93
   6  10  -1   35.70    8.27
  -6 -10   1   33.13    8.54
  -6  10   2   17.27    5.58
   6 -10  -2    7.01    4.18
   6  10  -2   23.70    6.34
  -6  10   3    5.93    3.89
   6 -10  -3    0.94    2.91
   6  10  -3   -0.00    2.15
  -6  10   4    6.29    3.68
   6 -10  -4    8.12    4.21
   6  10  -4    2.83    2.90
  -6  10   5   38.42    8.38
   6  10  -5   33.28    7.87
  -6  10   6    0.63    2.30
   6  10  -6    0.00    1.95
  -6  10   7   26.74    6.66
   6  10  -7   16.80    5.62
  -6  10   8    0.00    2.07
   6 -10  -8   -0.00    2.28
   6  10  -8   -0.00    2.26
  -6  10   9   -0.00    2.98
   6 -10  -9   -0.00    2.75
   6  10  -9   -0.00    1.98
  -6  10  10    0.00    2.55
   6 -10 -10    1.73    2.95
   6  10 -10    2.54    2.81
  -6  10  11   97.37   12.97
   6 -10 -11   35.89    9.85
   6  10 -11   71.64   11.59
  -6  10  12    1.43    2.46
   6 -10 -12   -0.00    2.13
   6  10 -12    0.02    1.67
  -6  10  13   11.90    4.76
   6 -10 -13    2.94    3.52
   6  10 -13   12.45    4.82
  -6  10  14   13.84    4.77
   6 -10 -14    1.81    3.30
   6  10 -14    2.79    2.93
  -6  10  15   48.43    9.39
   6 -10 -15   27.09    8.26
   6  10 -15   60.39   10.08
  -6  10  16    1.29    2.26
   6 -10 -16    0.82    3.24
   6  10 -16   -0.00    2.48
  -6  10  17   38.53    7.80
   6 -10 -17   15.20    5.65
   6  10 -17   22.94    6.30
  -6  10  18    5.48    3.54
   6 -10 -18    6.58    3.57
  -6  10  19    6.51    4.05
   6 -10 -19    3.25    3.45
  -6  10  20    3.04    2.89
   6 -10 -20    0.24    1.96
  -6  10  21   29.32    7.20
   6 -10 -21   23.20    6.96
  -6  10  22    0.24    2.41
   6 -10 -22   -0.00    3.21
  -6  10  23   -0.00    1.82
   6 -10 -23    0.00    2.47
  -6  10  24    0.66    2.23
   6 -10 -24    0.00    2.62
   6 -10 -25    5.57    3.60
   6 -10 -26   -0.00    2.09
   6 -10 -27    6.05    3.73
   6 -10 -28    1.36    2.30
   6 -10 -29    2.29    2.56
   6 -10 -30   -0.00    1.96
  -6  11   1    7.64    4.20
   6 -11  -1    3.27    3.95
   6  11  -1    6.12    3.70
  -6  11   2    0.00    1.73
   6 -11  -2    2.61    2.65
   6  11  -2   -0.00    2.06
  -6  11   3   37.61    8.66
   6 -11  -3   44.72    9.88
   6  11  -3   46.21    9.47
  -6  11   4   -0.00    3.10
   6  11  -4    0.80    2.32
  -6  11   5    5.40    3.47
   6  11  -5    3.08    3.53
  -6  11   6    1.21    2.43
   6  11  -6    1.07    2.80
  -6  11   7   12.30    4.76
   6 -11  -7    1.61    3.08
   6  11  -7    6.49    3.62
  -6  11   8    9.01    4.12
   6 -11  -8    9.90    5.00
   6  11  -8    4.81    3.44
  -6  11   9   41.73    8.33
   6 -11  -9   21.90    6.47
   6  11  -9   13.05    5.42
  -6  11  10    6.18    3.47
   6 -11 -10    0.00    3.51
   6  11 -10    1.49    2.65
  -6  11  11   -0.00    1.43
   6 -11 -11    0.00    2.96
   6  11 -11    0.02    2.11
  -6  11  12    2.67    3.00
   6 -11 -12    2.52    3.24
   6  11 -12    7.68    3.94
  -6  11  13   47.48    8.83
   6 -11 -13   19.25    6.93
   6  11 -13   20.94    6.29
  -6  11  14   -0.00    1.58
   6 -11 -14   -0.00    2.06
   6  11 -14   -0.00    1.52
  -6  11  15   28.71    6.93
   6 -11 -15    9.93    5.17
   6  11 -15   20.78    6.29
  -6  11  16    3.23    2.73
   6 -11 -16    4.44    3.51
   6  11 -16    2.33    3.19
  -6  11  17   17.92    5.67
   6 -11 -17   18.01    6.14
   6  11 -17   15.89    5.83
  -6  11  18   -0.00    1.82
   6 -11 -18    2.08    2.72
   6  11 -18   -1.94    3.18
  -6  11  19   14.97    5.38
   6 -11 -19   16.99    6.14
  -6  11  20   -0.00    1.76
   6 -11 -20   -0.00    1.99
  -6  11  21    0.00    2.07
   6 -11 -21    0.00    2.43
  -6  11  22   -0.00    2.36
   6 -11 -22    1.90    3.41
  -6  11  23   29.52    7.24
   6 -11 -23    9.69    4.45
  -6  11  24    0.00    2.14
   6 -11 -24    0.53    2.31
   6 -11 -25    4.17    3.78
   6 -11 -26   -0.00    2.45
   6 -11 -27    2.93    3.44
   6 -11 -28   -0.00    2.92
   6 -11 -29    7.12    4.43
  -6  12   1   36.48    8.09
   6 -12  -1   23.80    7.58
   6  12  -1   22.51    7.03
  -6  12   2    4.79    3.61
   6  12  -2    1.51    2.59
  -6  12   3    1.22    2.63
   6  12  -3   -0.00    2.84
  -6  12   4    7.03    4.07
   6  12  -4    1.90    3.20
  -6  12   5   32.27    8.02
   6 -12  -5   29.22    7.96
   6  12  -5   25.85    7.35
  -6  12   6    0.00    2.70
   6 -12  -6    0.00    3.02
   6  12  -6   -0.00    3.06
  -6  12   7    7.95    4.32
   6 -12  -7    1.89    2.38
   6  12  -7    6.30    4.19
  -6  12   8   -0.00    2.38
   6 -12  -8    0.59    2.73
   6  12  -8    3.64    2.94
  -6  12   9    6.05    3.50
   6 -12  -9    2.70    3.73
   6  12  -9    8.76    4.61
  -6  12  10    2.05    3.00
   6 -12 -10    1.58    3.24
   6  12 -10    0.00    2.81
  -6  12  11   35.94    7.88
   6 -12 -11    9.74    5.15
   6  12 -11   33.15    7.85
  -6  12  12    0.14    2.09
   6 -12 -12   -0.00    2.64
   6  12 -12    1.99    2.90
  -6  12  13    1.55    2.65
   6 -12 -13    3.48    3.12
   6  12 -13    1.99    2.71
  -6  12  14   -0.00    2.06
   6 -12 -14    0.02    2.21
   6  12 -14    0.00    2.18
  -6  12  15   11.42    4.97
   6 -12 -15    4.90    4.08
   6  12 -15   26.23    6.91
  -6  12  16    4.68    3.55
   6 -12 -16    3.43    3.55
   6  12 -16    4.83    3.55
  -6  12  17    9.39    4.54
   6 -12 -17    4.63    4.20
   6  12 -17   11.63    5.00
  -6  12  18   -0.00    1.79
   6 -12 -18   -0.00    2.74
  -6  12  19    0.00    2.49
   6 -12 -19    2.01    3.02
  -6  12  20   -0.00    1.96
   6 -12 -20    1.21    2.95
  -6  12  21    8.65    4.12
   6 -12 -21    0.02    2.90
  -6  12  22   -0.00    1.88
   6 -12 -22    1.86    3.06
  -6  12  23    0.00    1.65
   6 -12 -23    0.88    2.38
  -6  12  24    2.34    2.56
   6 -12 -24    0.43    2.27
   6 -12 -25   -0.00    3.70
   6 -12 -26    0.00    2.29
   6 -12 -27    2.45    3.64
  -6  13   1    5.11    3.89
   6  13  -1    6.87    4.20
  -6  13   2    0.00    2.65
   6  13  -2    5.31    3.92
  -6  13   3   39.79    8.67
   6  13  -3   19.61    6.99
  -6  13   4   16.69    5.40
   6 -13  -4    3.15    3.50
   6  13  -4   12.68    5.29
  -6  13   5   16.51    5.52
   6 -13  -5    3.46    4.38
   6  13  -5    3.22    3.59
  -6  13   6    2.05    2.55
   6 -13  -6    0.66    3.10
   6  13  -6    7.85    4.26
  -6  13   7    9.19    4.73
   6 -13  -7    8.59    4.96
   6  13  -7    2.81    3.66
  -6  13   8   13.02    5.09
   6 -13  -8    4.44    4.12
   6  13  -8    3.38    3.45
  -6  13   9   29.23    7.66
   6 -13  -9   23.45    7.97
   6  13  -9   43.51    9.35
  -6  13  10    4.99    3.96
   6 -13 -10   -0.00    3.03
   6  13 -10    3.30    3.57
  -6  13  11    0.97    2.89
   6 -13 -11   -0.00    2.79
   6  13 -11    3.41    3.60
  -6  13  12    6.56    3.87
   6 -13 -12    3.75    3.65
   6  13 -12    5.34    3.42
  -6  13  13   13.45    5.23
   6 -13 -13    0.85    2.94
   6  13 -13   11.50    4.73
  -6  13  14    3.83    3.31
   6 -13 -14   -0.00    2.45
   6  13 -14    0.44    2.79
  -6  13  15    2.25    2.87
   6 -13 -15    3.20    3.64
   6  13 -15    8.18    4.24
  -6  13  16   -0.00    2.92
   6 -13 -16   -0.00    2.59
   6  13 -16   -0.00    2.49
  -6  13  17    2.51    2.96
   6 -13 -17    2.32    3.92
   6  13 -17    5.19    3.64
  -6  13  18    5.25    3.13
   6 -13 -18    0.15    1.70
  -6  13  19   12.03    5.37
   6 -13 -19    6.63    4.52
  -6  13  20    2.10    3.40
   6 -13 -20    1.04    3.21
  -6  13  21    4.05    3.28
   6 -13 -21    0.60    2.99
  -6  13  22    2.47    3.11
   6 -13 -22   -0.00    3.00
  -6  13  23    6.25    4.45
   6 -13 -23    1.86    3.52
  -6  13  24   -0.00    2.71
   6 -13 -24    3.54    3.47
   6 -13 -25    2.23    3.39
  -6  14   1   10.15    4.87
   6  14  -1   11.77    5.21
  -6  14   2    7.11    4.21
   6  14  -2   11.38    5.13
  -6  14   3    0.00    2.83
   6  14  -3   -0.00    2.98
  -6  14   4    5.12    4.40
   6  14  -4    2.46    3.40
  -6  14   5   36.15    8.52
   6  14  -5   19.53    6.71
  -6  14   6   28.47    7.35
   6  14  -6   13.70    5.58
  -6  14   7   14.16    5.55
   6 -14  -7    7.74    4.96
   6  14  -7    8.70    5.25
  -6  14   8    0.00    3.30
   6 -14  -8    0.89    3.17
   6  14  -8    4.46    3.33
  -6  14   9    4.43    3.82
   6 -14  -9    2.15    4.06
   6  14  -9    9.27    4.99
  -6  14  10    3.57    3.09
   6 -14 -10    1.17    3.20
   6  14 -10    6.92    4.74
  -6  14  11    9.30    4.44
   6 -14 -11    0.00    3.35
   6  14 -11    1.38    3.23
  -6  14  12    2.28    3.39
   6 -14 -12   -0.00    2.20
   6  14 -12   -0.00    3.10
  -6  14  13   -0.00    3.19
   6 -14 -13    0.61    2.40
   6  14 -13    0.63    3.21
  -6  14  14   -0.00    2.67
   6 -14 -14    0.89    2.91
   6  14 -14    0.85    3.05
  -6  14  15    3.49    3.44
   6 -14 -15    1.07    2.98
   6  14 -15    2.06    3.09
  -6  14  16    7.94    4.22
   6 -14 -16    1.92    3.21
   6  14 -16    6.30    3.92
  -6  14  17    0.98    2.87
   6 -14 -17   -0.00    2.88
  -6  14  18    0.65    2.29
   6 -14 -18   -0.00    2.94
  -6  14  19    0.00    2.58
   6 -14 -19   -0.00    2.78
  -6  14  20   -0.00    2.27
   6 -14 -20    1.69    2.98
  -6  14  21    1.84    3.25
   6 -14 -21    0.53    2.80
  -6  14  22    1.96    2.71
   6 -14 -22   -0.00    2.63
  -6  14  23    2.52    2.92
   6 -14 -23   -0.00    3.41
  -6  14  24   -0.00    2.50
  -6  15   1    0.32    2.43
   6  15  -1    1.95    4.18
  -6  15   2    5.15    3.76
   6  15  -2    6.04    4.80
  -6  15   3    4.29    4.48
   6  15  -3    2.01    3.49
  -6  15   4    3.08    3.46
   6  15  -4    3.27    3.35
  -6  15   5    4.01    3.14
   6  15  -5    0.00    2.76
  -6  15   6    0.00    2.80
   6  15  -6    1.40    3.79
  -6  15   7    1.66    2.90
   6  15  -7   -0.00    2.79
  -6  15   8    3.92    3.18
   6  15  -8    2.20    3.54
  -6  15   9    3.43    3.23
   6  15  -9    8.82    5.11
  -6  15  10    0.99    3.25
   6  15 -10   12.39    5.39
  -6  15  11    2.24    2.78
   6 -15 -11    3.77    4.51
   6  15 -11    0.11    2.46
  -6  15  12    3.97    3.97
   6 -15 -12   -0.00    2.92
   6  15 -12    4.45    3.81
  -6  15  13    9.92    4.59
   6 -15 -13    3.81    3.83
   6  15 -13   12.04    5.54
  -6  15  14    0.00    2.07
   6 -15 -14    2.52    4.03
   6  15 -14    4.53    4.43
  -6  15  15    1.13    2.41
   6 -15 -15    3.65    3.90
   6  15 -15    1.62    2.82
  -6  15  16    0.00    2.14
   6 -15 -16    0.92    2.38
  -6  15  17    0.97    2.90
   6 -15 -17    1.15    3.15
  -6  15  18   12.00    5.45
   6 -15 -18    0.00    2.38
  -6  15  19    3.96    3.47
   6 -15 -19   -0.00    2.34
  -6  15  20   -0.00    3.03
   6 -15 -20    2.70    3.70
  -6  15  21   12.17    4.94
   6 -15 -21    0.59    3.62
  -6  15  22    0.00    3.30
   6 -15 -22    3.55    3.64
  -6  15  23    0.73    2.65
  -6  15  24    3.40    2.87
  -6  16   1    0.00    3.21
   6  16  -1    0.56    3.37
  -6  16   2    3.49    3.16
   6  16  -2    7.44    4.96
  -6  16   3    2.33    3.13
   6  16  -3   -0.00    3.64
  -6  16   4    3.34    3.04
   6  16  -4   -0.00    3.46
  -6  16   5    5.10    4.00
   6  16  -5    3.00    3.64
  -6  16   6    4.59    3.96
   6  16  -6   12.72    5.89
  -6  16   7    1.27    2.40
   6  16  -7    0.00    2.54
  -6  16   8    0.00    2.32
   6  16  -8   -0.00    3.60
  -6  16   9    1.89    2.98
   6  16  -9    5.35    3.96
  -6  16  10    2.90    3.70
   6  16 -10    2.10    3.02
  -6  16  11    0.93    2.73
   6  16 -11   -0.00    3.48
  -6  16  12   -0.00    2.57
   6  16 -12    3.18    3.71
  -6  16  13   -0.00    2.74
   6  16 -13    1.97    3.16
  -6  16  14    2.39    3.14
   6 -16 -14   -0.00    3.71
   6  16 -14    0.82    3.09
  -6  16  15   -0.00    2.65
   6 -16 -15    1.28    2.75
   6  16 -15    3.16    4.01
  -6  16  16    7.38    4.63
   6 -16 -16    0.18    2.57
   6 -16 -17    1.47    3.31
   6 -16 -18   -0.00    3.35
   6 -16 -19    0.57    3.95
   6 -16 -20    3.88    3.81
   6  17  -1   -0.00    3.31
   6  17  -2    0.00    2.98
   6  17  -3    4.80    4.95
   6  17  -4    3.79    3.99
   6  17  -5   -0.00    3.25
   6  17  -6   -0.00    2.36
   6  17  -7    0.94    2.86
   6  17  -8    0.25    2.43
   6  17  -9    4.42    4.18
   6  17 -10    3.67    3.67
   6  17 -11    2.34    3.69
   6  17 -12    1.99    2.99
   6  17 -13    2.30    3.07
   6  17 -14   -0.00    3.12
  -5   0   1    4.72    2.17
  -5   0   1    2.41    1.96
   5   0  -1    3.36    1.72
   5   0  -1    0.53    2.06
  -5   0   2   -0.00    1.13
  -5   0   2   -0.00    1.42
   5   0  -2    0.52    1.28
   5   0  -2   -0.00    1.45
  -5   0   3   92.64   11.17
  -5   0   3   97.87   11.46
   5   0  -3   77.58   10.45
   5   0  -3   86.99   11.61
  -5   0   4    1.35    1.99
  -5   0   4    1.62    1.92
   5   0  -4    0.00    1.24
   5   0  -4    0.95    2.15
  -5   0   5 1950.29  181.15
  -5   0   5 2138.93  181.55
   5   0  -5 1562.57  180.11
   5   0  -5 2209.52  182.45
  -5   0   6   -0.00    1.53
  -5   0   6    1.03    1.39
   5   0  -6   -0.00    1.48
   5   0  -6   -0.00    2.06
  -5   0   7   52.55    8.36
  -5   0   7   61.96    8.58
   5   0  -7   88.29    9.17
   5   0  -7   65.95    9.29
  -5   0   8    0.18    1.38
  -5   0   8    0.63    1.63
   5   0  -8    0.32    1.17
   5   0  -8    1.57    1.72
  -5   0   9  532.96   52.29
  -5   0   9  554.48   52.21
   5   0  -9  561.93   52.13
   5   0  -9  456.23   52.32
  -5   0  10    0.20    1.39
  -5   0  10   -0.00    1.11
   5   0 -10   -0.00    1.20
   5   0 -10    2.34    1.70
  -5   0  11   28.39    4.98
  -5   0  11   47.14    5.73
   5   0 -11   22.44    4.50
   5   0 -11   33.02    5.65
  -5   0  12    0.38    1.25
  -5   0  12    0.86    1.18
   5   0 -12   -0.00    0.99
   5   0 -12    0.63    1.47
  -5   0  13    5.94    2.34
  -5   0  13    6.24    1.92
   5   0 -13    7.50    2.26
   5   0 -13    3.10    1.97
  -5   0  14    1.63    1.36
  -5   0  14    0.30    0.94
   5   0 -14    0.00    1.10
   5   0 -14    0.36    1.47
  -5   0  15  121.43   14.65
  -5   0  15  145.94   14.40
   5   0 -15  130.69   14.71
   5   0 -15  122.24   15.04
  -5   0  16    0.10    0.93
   5   0 -16    0.14    0.97
   5   0 -16    0.00    1.34
  -5   0  17   89.08   10.19
   5   0 -17   78.57    9.86
   5   0 -17   76.69   10.25
  -5   0  18   -0.00    1.17
  -5   0  18    0.70    0.89
   5   0 -18   -1.20    1.38
   5   0 -18    1.31    1.60
  -5   0  19  116.17   13.83
  -5   0  19  121.56   12.58
   5   0 -19  142.79   14.29
   5   0 -19  116.79   14.29
  -5   0  20    0.61    1.19
   5   0 -20   -0.00    1.05
  -5   0  21  196.47   19.82
   5   0 -21  174.22   19.56
  -5   0  22   -0.00    0.98
   5   0 -23    2.44    1.58
   5   0 -24    0.27    1.09
   5   0 -25   19.32    3.91
   5   0 -26    0.29    1.16
   5   0 -27   28.85    4.90
   5   0 -28    0.00    1.07
   5   0 -29    4.37    1.93
   5   0 -30    0.76    1.23
   5   0 -31   26.71    4.65
   5   0 -32   -0.00    1.16
   5   0 -33    0.82    1.16
   5   0 -34    0.23    1.03
   5   0 -35    7.77    2.37
   5   0 -36   -0.00    1.06
   5   0 -37   10.21    2.59
   5   0 -38    0.00    0.93
   5   0 -39    0.26    1.01
  -5   1   1  426.86   45.61
  -5   1   1  461.88   46.15
   5  -1  -1  476.29   45.65
   5  -1  -1  486.50   46.83
   5   1  -1  519.35   45.98
   5   1  -1  434.18   46.65
  -5  -1   1  417.39   45.71
  -5  -1   1  431.66   46.06
  -5   1   2    6.12    2.24
  -5   1   2    1.57    1.73
   5  -1  -2    1.13    1.18
   5  -1  -2    2.79    2.39
   5   1  -2    5.10    2.16
   5   1  -2    1.05    2.01
  -5  -1   2    5.69    2.56
  -5  -1   2    0.90    2.01
  -5   1   3  471.03   49.90
  -5   1   3  485.14   50.18
   5  -1  -3  572.41   50.24
   5  -1  -3  599.68   51.54
   5   1  -3  465.30   49.63
   5   1  -3  498.66   50.96
  -5  -1   3  463.75   49.99
  -5  -1   3  503.80   50.38
  -5   1   4   15.81    3.55
  -5   1   4   16.07    3.55
   5  -1  -4    9.39    2.73
   5  -1  -4    7.99    2.89
   5   1  -4   11.08    2.94
   5   1  -4    5.12    3.03
  -5  -1   4    9.80    3.08
  -5  -1   4    7.73    2.68
  -5   1   5   88.79   11.58
  -5   1   5  101.39   11.99
   5  -1  -5  100.92   11.62
   5  -1  -5  119.33   12.94
   5   1  -5   81.05   11.12
   5   1  -5  100.59   12.61
  -5  -1   5   92.54   11.73
  -5  -1   5   91.03   11.68
  -5   1   6  320.56   46.13
  -5   1   6  487.09   47.24
   5  -1  -6  538.99   47.30
   5  -1  -6  433.95   47.43
   5   1  -6  447.24   46.66
   5   1  -6  562.40   48.60
  -5  -1   6  531.87   47.61
  -5  -1   6  585.39   47.88
  -5   1   7  629.65   58.79
  -5   1   7  623.26   58.78
   5  -1  -7  568.99   58.32
   5  -1  -7  549.94   58.94
   5   1  -7  595.35   58.31
   5   1  -7  563.16   59.12
  -5  -1   7  546.88   58.45
  -5  -1   7  686.75   59.02
  -5   1   8    0.06    1.17
  -5   1   8    0.00    1.56
   5  -1  -8   -0.00    1.53
   5  -1  -8    1.58    1.81
   5   1  -8    0.00    1.46
   5   1  -8    0.00    1.46
  -5  -1   8   -0.00    1.57
  -5  -1   8    0.00    1.26
  -5   1   9   38.56    6.09
  -5   1   9   42.98    6.23
   5  -1  -9   32.65    5.71
   5  -1  -9   47.29    6.92
   5   1  -9   36.64    5.75
   5   1  -9   53.19    7.22
  -5  -1   9   39.55    6.20
  -5  -1   9   35.93    5.78
  -5   1  10    2.80    1.71
  -5   1  10    2.48    1.67
   5  -1 -10    2.54    1.71
   5  -1 -10    1.54    1.72
   5   1 -10    4.35    1.81
   5   1 -10    1.25    1.75
  -5  -1  10    3.92    1.92
  -5  -1  10    3.37    1.73
  -5   1  11  192.38   19.65
  -5   1  11  213.22   19.70
   5  -1 -11  185.28   19.51
   5  -1 -11  182.45   20.00
   5   1 -11  182.19   19.10
   5   1 -11  157.31   19.55
  -5  -1  11  150.79   19.00
  -5  -1  11  169.50   18.91
  -5   1  12   14.69    3.41
  -5   1  12   19.94    3.68
   5  -1 -12   23.93    4.06
   5  -1 -12   19.09    4.07
   5   1 -12   13.49    3.04
   5   1 -12   13.12    3.54
  -5  -1  12   16.19    3.51
  -5  -1  12   10.27    2.78
  -5   1  13  280.83   33.84
  -5   1  13  394.31   34.36
   5  -1 -13  293.68   33.93
   5  -1 -13  358.52   35.03
   5   1 -13  386.64   34.24
   5   1 -13  308.55   34.45
  -5  -1  13  319.91   34.15
  -5  -1  13  364.13   33.85
  -5   1  14    1.59    1.44
  -5   1  14    0.81    1.31
   5  -1 -14    0.79    1.11
   5  -1 -14    2.75    2.08
   5   1 -14    0.72    1.22
   5   1 -14    3.58    2.27
  -5  -1  14    0.94    1.25
  -5  -1  14    2.90    1.39
  -5  -1  14    0.99    1.04
  -5   1  15   44.07    6.23
   5  -1 -15   36.13    5.89
   5  -1 -15   30.81    6.00
   5   1 -15   50.73    6.15
   5   1 -15   34.86    6.05
  -5  -1  15   44.45    6.18
  -5  -1  15   42.28    5.56
  -5  -1  15   36.22    5.20
  -5   1  16    2.89    1.68
   5  -1 -16    3.48    1.63
   5  -1 -16    3.33    1.92
   5   1 -16    6.51    2.03
   5   1 -16    3.12    1.92
  -5  -1  16    4.60    1.87
  -5  -1  16    2.04    1.15
  -5  -1  16    5.45    1.61
  -5   1  17   23.32    4.40
   5  -1 -17   20.73    4.29
   5  -1 -17   28.60    5.08
   5   1 -17   23.14    4.17
   5   1 -17   31.91    5.07
  -5  -1  17   32.14    4.85
  -5  -1  17   27.03    3.82
  -5   1  18    2.22    1.72
   5  -1 -18    1.64    1.47
   5  -1 -18    0.00    1.48
   5   1 -18    1.20    1.31
   5   1 -18    2.77    1.98
  -5  -1  18    2.30    1.53
  -5  -1  18    2.08    0.97
  -5  -1  18    1.40    0.84
  -5   1  19  145.82   15.89
   5  -1 -19  178.60   16.53
   5   1 -19  157.86   15.69
   5   1 -19  124.72   15.75
  -5  -1  19  149.82   15.83
  -5  -1  19  136.17   13.75
  -5  -1  19  138.37   13.72
  -5   1  20    5.99    2.14
   5  -1 -20    6.01    2.12
   5   1 -20    4.34    1.64
  -5  -1  20    4.40    1.83
  -5   1  21    3.18    1.62
  -5   1  21    1.90    0.73
   5  -1 -21    6.94    2.23
   5   1 -21    2.93    1.51
  -5  -1  21    1.79    1.34
  -5   1  22   10.53    2.64
   5  -1 -22    8.22    2.60
  -5  -1  22    7.79    2.30
   5  -1 -23   43.27    6.24
   5   1 -23   33.29    5.55
   5  -1 -24    3.51    1.86
   5   1 -24    4.40    1.93
   5  -1 -25   18.47    3.62
   5   1 -25    8.96    2.67
   5  -1 -26    5.50    2.24
   5   1 -26    3.67    1.66
   5  -1 -27   66.74    8.46
   5   1 -27   52.79    7.57
   5  -1 -28   11.10    2.91
   5   1 -28    5.90    2.10
   5  -1 -29   29.21    5.31
   5   1 -29   33.32    5.09
   5  -1 -30    0.00    1.19
   5   1 -30    0.35    0.91
   5  -1 -31   -0.00    1.17
   5   1 -31    0.00    0.88
   5  -1 -32    2.40    1.62
   5   1 -32    0.79    1.12
   5  -1 -33   28.46    4.90
   5   1 -33   25.80    4.37
   5  -1 -34    0.24    1.31
   5   1 -34    0.00    0.97
   5  -1 -35    5.71    2.28
   5   1 -35    5.13    1.77
   5  -1 -36   -0.00    1.19
   5   1 -36    0.00    0.99
   5  -1 -37    4.90    2.10
   5   1 -37    3.90    1.75
   5  -1 -38    0.61    1.27
   5  -1 -39    4.63    2.08
   5  -1 -40    1.25    1.26
  -5   2   1    0.00    1.91
  -5   2   1    6.07    2.53
   5  -2  -1    5.01    2.17
   5  -2  -1    2.47    2.49
   5   2  -1    2.05    1.56
   5   2  -1    0.00    2.41
  -5  -2   1    2.81    1.99
  -5  -2   1    1.08    2.03
  -5   2   2   15.59    3.73
  -5   2   2   11.37    3.30
   5  -2  -2   16.95    3.64
   5  -2  -2    5.65    3.03
   5   2  -2   16.48    3.56
   5   2  -2   22.65    4.76
  -5  -2   2   16.44    3.99
  -5  -2   2   18.17    4.27
  -5   2   3  178.27   21.33
  -5   2   3  234.66   22.36
   5  -2  -3  189.37   21.41
   5  -2  -3  240.24   22.98
   5   2  -3  207.92   21.54
   5   2  -3  201.53   22.66
  -5  -2   3  184.07   21.71
  -5  -2   3  170.33   21.51
  -5   2   4   59.28    8.98
  -5   2   4   67.68    9.42
   5  -2  -4   71.44    9.32
   5  -2  -4   66.16    9.78
   5   2  -4   90.32    9.78
   5   2  -4   67.65   10.07
  -5  -2   4   73.37    9.68
  -5  -2   4   65.13    9.41
  -5   2   5  574.80   56.04
  -5   2   5  551.23   56.05
   5  -2  -5  631.07   56.30
   5  -2  -5  502.93   56.21
   5   2  -5  538.61   55.54
   5   2  -5  565.70   56.99
  -5  -2   5  560.13   56.25
  -5  -2   5  595.15   56.33
  -5   2   6    7.22    2.56
  -5   2   6    4.91    2.34
   5  -2  -6    9.09    2.97
   5  -2  -6    4.74    2.48
   5   2  -6    5.01    2.09
   5   2  -6    5.69    3.06
  -5  -2   6   10.31    3.12
  -5  -2   6    5.75    2.48
  -5   2   7   81.96    9.66
  -5   2   7   63.27    9.10
   5  -2  -7   81.16    9.64
   5  -2  -7   61.76    9.48
   5   2  -7   82.83    9.39
   5   2  -7   51.44    9.19
  -5  -2   7   80.75    9.81
  -5  -2   7   57.24    8.74
  -5   2   8   13.38    3.27
  -5   2   8    7.13    2.56
   5  -2  -8    6.95    2.43
   5  -2  -8    8.48    3.16
   5   2  -8   11.39    2.92
   5   2  -8   10.32    3.34
  -5  -2   8    4.30    2.32
  -5  -2   8   15.01    3.40
  -5   2   9  630.19   59.09
  -5   2   9  558.62   58.64
   5  -2  -9  483.24   58.27
   5  -2  -9  576.76   59.41
   5   2  -9  661.28   58.80
   5   2  -9  615.13   59.72
  -5  -2   9  648.51   59.41
  -5  -2   9  629.60   58.76
  -5   2  10    2.22    1.68
  -5   2  10    3.91    1.82
   5  -2 -10    5.37    2.24
   5  -2 -10    2.75    2.20
   5   2 -10    3.60    1.69
   5   2 -10    0.00    1.71
  -5  -2  10    4.95    2.28
  -5  -2  10    0.00    1.04
  -5  -2  10    3.51    1.79
  -5   2  11    5.49    2.26
  -5   2  11    9.76    2.77
   5  -2 -11    9.43    2.79
   5  -2 -11   10.90    3.42
   5   2 -11    9.47    2.56
   5   2 -11   11.03    3.14
  -5  -2  11    7.54    2.54
  -5  -2  11    8.93    2.41
  -5  -2  11    7.14    2.33
  -5   2  12   53.79    8.41
  -5   2  12   61.34    8.55
   5  -2 -12   73.12    9.12
   5  -2 -12   68.81    9.45
   5   2 -12   66.77    8.46
   5   2 -12   63.50    9.13
  -5  -2  12   70.80    9.06
  -5  -2  12   63.49    8.43
  -5  -2  12   72.06    8.45
  -5   2  13   52.00    7.78
   5  -2 -13   64.92    8.36
   5  -2 -13   62.15    8.62
   5   2 -13   60.03    7.66
   5   2 -13   51.00    8.07
  -5  -2  13   50.08    7.78
  -5  -2  13   55.62    7.48
  -5  -2  13   61.77    7.46
  -5   2  14   25.63    4.92
   5  -2 -14   24.94    4.95
   5  -2 -14   26.98    5.43
   5   2 -14   32.96    4.95
   5   2 -14   25.98    5.31
  -5  -2  14   30.21    5.19
  -5  -2  14   36.93    5.01
  -5  -2  14   34.64    4.71
  -5   2  15  337.75   33.46
   5  -2 -15  309.59   33.32
   5  -2 -15  289.52   33.52
   5   2 -15  365.23   33.00
   5   2 -15  291.56   33.31
  -5  -2  15  305.79   33.18
  -5  -2  15  354.72   32.66
  -5   2  16    5.51    2.18
   5  -2 -16    3.32    1.73
   5  -2 -16    2.83    1.93
   5   2 -16    5.53    1.89
   5   2 -16    1.23    1.58
  -5  -2  16    2.24    1.67
  -5  -2  16    6.01    1.75
  -5   2  17    6.03    2.26
   5  -2 -17    6.39    2.24
   5  -2 -17    9.01    2.96
   5   2 -17    3.42    1.66
   5   2 -17    6.64    2.61
  -5  -2  17    8.33    2.50
  -5  -2  17    6.69    1.75
  -5   2  18    0.14    1.10
   5  -2 -18    0.89    1.15
   5   2 -18   -0.00    1.03
   5   2 -18    1.98    1.51
  -5  -2  18    0.05    1.21
  -5  -2  18    0.16    0.75
  -5   2  19  117.11   12.42
   5  -2 -19   91.77   12.05
   5   2 -19   94.23   11.58
   5   2 -19   88.97   11.14
  -5  -2  19  113.65   12.21
  -5   2  20   50.14    7.51
   5  -2 -20   54.37    7.84
   5   2 -20   61.04    7.54
   5   2 -20   54.46    7.06
  -5   2  21    5.57    2.06
   5  -2 -21    4.08    1.98
   5  -2 -21    1.59    1.74
   5   2 -21    3.93    1.77
  -5   2  22    7.27    2.45
   5  -2 -22    8.63    2.86
   5   2 -22   11.16    2.57
  -5   2  23   11.46    3.02
   5  -2 -23   14.89    3.63
   5   2 -23   10.46    2.97
   5  -2 -24   -0.00    1.57
   5   2 -24    0.45    1.31
   5  -2 -25   68.26    9.87
   5   2 -25   81.80    9.76
   5  -2 -26    7.22    2.59
   5   2 -26    6.15    2.25
   5  -2 -27   31.37    5.83
   5   2 -27   41.13    5.88
   5  -2 -28    0.44    1.36
   5   2 -28    0.66    1.32
   5  -2 -29   25.65    5.17
   5   2 -29   31.69    5.01
   5  -2 -30    3.07    1.70
   5   2 -30    2.30    1.50
   5  -2 -31   16.52    4.11
   5   2 -31   24.37    4.08
   5  -2 -32    2.30    1.68
   5   2 -32    0.52    1.19
   5  -2 -33    0.88    1.41
   5   2 -33    1.53    1.53
   5  -2 -34    1.31    1.48
   5   2 -34    1.41    1.39
   5  -2 -35    6.89    2.57
   5   2 -35    8.54    2.28
   5  -2 -36   -0.00    1.30
   5   2 -36    0.58    1.15
   5  -2 -37    3.09    1.88
   5   2 -37    2.63    1.46
   5  -2 -38    0.45    1.20
   5  -2 -39    1.62    1.50
   5  -2 -40   -0.00    1.12
   5  -2 -41    5.28    2.14
   5  -2 -42   -0.00    1.28
  -5   3   1  263.25   27.90
  -5   3   1  307.86   28.81
   5  -3  -1  314.52   28.46
   5  -3  -1  279.17   28.79
   5   3  -1  231.13   27.38
   5   3  -1  248.87   28.84
  -5  -3   1  188.86   27.39
  -5  -3   1  308.59   29.20
  -5   3   2   45.60    7.36
  -5   3   2   56.49    7.94
   5  -3  -2   48.88    7.38
   5  -3  -2   53.34    8.20
   5   3  -2   50.49    7.36
   5   3  -2   43.82    7.94
  -5  -3   2   45.30    7.68
  -5  -3   2   46.10    7.78
  -5   3   3   97.64   12.35
  -5   3   3  100.77   12.56
   5  -3  -3   80.04   11.73
   5  -3  -3   91.13   12.62
   5   3  -3  107.93   12.37
   5   3  -3  105.19   13.36
  -5  -3   3   93.05   12.46
  -5  -3   3  109.56   12.99
  -5   3   4    0.00    1.74
  -5   3   4    0.93    1.63
   5  -3  -4    1.28    1.53
   5  -3  -4    4.20    2.50
   5   3  -4    1.89    1.61
   5   3  -4    1.26    1.72
  -5  -3   4    2.85    2.24
  -5  -3   4    3.22    2.26
  -5  -3   4    7.95    2.99
  -5   3   5  197.85   20.98
  -5   3   5  189.89   20.94
   5  -3  -5  233.36   21.48
   5  -3  -5  177.33   21.20
   5   3  -5  197.44   20.65
   5   3  -5  150.38   20.87
  -5  -3   5  143.17   20.37
  -5  -3   5  186.43   20.94
  -5  -3   5  221.35   21.51
  -5   3   6  250.72   21.78
  -5   3   6  215.93   21.25
   5  -3  -6  202.10   20.88
   5  -3  -6  183.01   21.22
   5   3  -6  186.83   20.36
   5   3  -6  140.20   20.53
  -5  -3   6  158.95   20.51
  -5  -3   6  188.67   20.80
  -5  -3   6  169.56   20.44
  -5   3   7   74.79    9.59
  -5   3   7   77.57    9.73
   5  -3  -7   63.09    9.08
   5  -3  -7   69.20    9.89
   5   3  -7   70.72    9.13
   5   3  -7   72.29   10.16
  -5  -3   7   55.56    9.03
  -5  -3   7   51.86    8.66
  -5  -3   7   81.18    9.72
  -5   3   8   91.57   11.57
  -5   3   8   82.26   11.17
   5  -3  -8   86.56   11.29
   5  -3  -8   82.75   11.72
   5   3  -8  105.99   11.87
   5   3  -8  115.61   11.73
   5   3  -8   73.08   11.45
  -5  -3   8   87.43   11.56
  -5  -3   8   79.29   10.94
  -5   3   9   67.06    9.90
  -5   3   9   73.87   10.08
   5  -3  -9   82.93   10.40
   5  -3  -9   75.26   10.58
   5   3  -9   90.49   10.59
   5   3  -9   73.56    9.71
   5   3  -9   65.53   10.27
  -5  -3   9   80.34   10.46
  -5  -3   9   82.38   10.11
  -5   3  10   18.34    3.98
  -5   3  10   17.25    3.91
   5  -3 -10   14.05    3.58
   5  -3 -10   13.19    3.93
   5   3 -10   25.03    4.42
   5   3 -10   13.42    3.34
   5   3 -10   14.93    4.06
  -5  -3  10   17.06    3.97
  -5  -3  10   16.79    3.64
  -5  -3  10   12.34    3.25
  -5   3  11    0.00    1.59
   5  -3 -11    0.00    0.84
   5  -3 -11    1.29    1.68
   5   3 -11    0.17    1.49
   5   3 -11    0.00    1.05
   5   3 -11    2.56    2.20
  -5  -3  11   -0.68    1.73
  -5  -3  11   -0.00    0.88
  -5  -3  11    1.31    1.36
  -5   3  12   23.95    4.85
   5  -3 -12   25.73    5.00
   5  -3 -12   29.84    5.61
   5   3 -12   27.93    5.05
   5   3 -12   27.70    4.72
   5   3 -12   33.15    5.93
  -5  -3  12   25.19    4.62
  -5  -3  12   29.05    4.76
  -5   3  13  129.18   18.86
   5  -3 -13  191.71   19.97
   5  -3 -13  200.89   20.64
   5   3 -13  180.15   19.54
   5   3 -13  185.76   19.12
   5   3 -13  188.24   20.31
  -5  -3  13  172.01   18.96
  -5   3  14   22.25    4.53
   5  -3 -14   19.96    4.31
   5  -3 -14   24.20    5.07
   5   3 -14   23.07    4.39
   5   3 -14   18.13    3.80
   5   3 -14   24.65    5.05
  -5  -3  14   21.77    3.95
  -5   3  15    8.02    2.81
   5  -3 -15    6.19    2.49
   5  -3 -15   10.72    3.43
   5   3 -15    7.75    2.55
   5   3 -15    9.06    2.43
   5   3 -15   12.20    3.35
  -5  -3  15   10.54    2.51
  -5   3  16   35.40    5.96
   5  -3 -16   27.37    5.61
   5  -3 -16   34.96    6.34
   5   3 -16   26.27    5.29
   5   3 -16   37.71    5.50
   5   3 -16   43.51    6.54
  -5  -3  16   41.92    5.27
  -5   3  17   55.45    8.69
   5  -3 -17   64.82    9.10
   5   3 -17   80.00    9.15
   5   3 -17   57.44    7.98
   5   3 -17   57.15    8.93
  -5  -3  17   71.61    7.78
  -5   3  18   10.90    3.22
   5  -3 -18    9.59    3.17
   5   3 -18   13.20    3.10
   5   3 -18    8.41    2.39
  -5  -3  18   12.81    2.17
  -5   3  19   -0.00    1.12
   5  -3 -19    1.30    1.41
   5   3 -19    0.00    1.28
   5   3 -19   -0.00    0.92
  -5  -3  19    1.08    0.55
  -5  -3  19    0.32    0.44
  -5   3  20    0.52    1.24
   5  -3 -20    1.20    1.57
   5  -3 -20    0.00    1.47
   5   3 -20    0.99    1.34
   5   3 -20    0.01    0.87
  -5   3  21   51.61    7.35
   5  -3 -21   40.02    6.97
   5  -3 -21   52.31    7.81
   5   3 -21   44.52    6.50
  -5   3  22   70.68    8.97
   5  -3 -22   50.67    8.60
   5   3 -22   64.26    8.71
  -5   3  23   76.29    9.79
   5  -3 -23   70.39   10.22
   5   3 -23   69.74    9.54
   5  -3 -24    2.91    2.59
   5   3 -24    7.39    2.53
   5  -3 -25    3.10    2.11
   5   3 -25    1.04    1.43
   5  -3 -26   -0.00    1.61
   5   3 -26   -0.00    1.13
   5  -3 -27   21.02    4.87
   5   3 -27   27.59    4.72
   5  -3 -28    8.17    3.04
   5   3 -28    6.94    2.36
   5  -3 -29   24.19    5.32
   5   3 -29   29.64    4.87
   5  -3 -30    0.58    1.52
   5   3 -30    0.00    1.23
   5  -3 -31    0.00    1.56
   5   3 -31    3.46    1.79
   5  -3 -32    2.71    2.23
   5   3 -32    3.32    1.77
   5  -3 -33   11.84    3.52
   5   3 -33    9.51    2.57
   5  -3 -34   -0.00    1.62
   5   3 -34    0.29    1.25
   5  -3 -35    2.89    2.03
   5   3 -35    0.44    1.17
   5  -3 -36   -0.00    1.29
   5   3 -36   -0.00    1.08
   5  -3 -37    3.00    2.00
   5  -3 -38    0.02    1.44
   5  -3 -39    3.68    2.05
   5  -3 -40   -0.00    1.17
   5  -3 -41   -0.00    1.32
  -5   4   1   79.52   10.51
  -5   4   1   80.84   10.67
   5  -4  -1   73.93   10.25
   5  -4  -1   65.42   10.48
   5   4  -1   70.61   10.44
   5   4  -1   86.75   10.68
   5   4  -1   92.34   12.17
  -5  -4   1   62.43   10.16
  -5  -4   1   65.32   10.41
  -5   4   2   16.70    4.06
  -5   4   2   15.55    4.01
   5  -4  -2    9.34    3.11
   5  -4  -2   11.03    3.97
   5   4  -2   13.34    3.74
   5   4  -2    7.20    2.74
   5   4  -2    2.23    2.87
  -5  -4   2   14.41    3.92
  -5  -4   2    6.01    3.01
  -5   4   3   57.11    8.00
  -5   4   3   48.85    7.66
   5  -4  -3   47.04    7.43
   5  -4  -3   46.14    7.93
   5   4  -3   37.98    7.16
   5   4  -3   42.12    7.08
   5   4  -3   40.59    7.96
  -5  -4   3   45.56    7.58
  -5  -4   3   50.82    7.96
  -5   4   4   62.44    8.51
  -5   4   4   53.35    8.09
   5  -4  -4   47.38    7.74
   5  -4  -4   54.92    8.55
   5   4  -4   58.66    8.48
   5   4  -4   47.52    7.61
   5   4  -4   41.72    8.18
  -5  -4   4   59.51    8.48
  -5  -4   4   41.03    7.71
  -5   4   5  161.18   19.78
  -5   4   5  164.96   19.79
   5  -4  -5  132.34   19.07
   5  -4  -5  194.06   20.92
   5   4  -5  181.08   20.16
   5   4  -5  208.46   20.25
   5   4  -5  168.93   20.71
  -5  -4   5  174.24   20.09
  -5  -4   5  209.84   20.80
  -5   4   6    0.44    1.58
  -5   4   6   -0.00    1.59
   5  -4  -6    0.31    1.22
   5  -4  -6    0.22    1.50
   5   4  -6   -0.00    1.46
   5   4  -6    1.13    1.29
   5   4  -6    0.13    1.88
  -5  -4   6    0.38    1.41
  -5  -4   6    0.00    1.42
  -5   4   7   10.67    3.29
  -5   4   7    7.28    2.89
   5  -4  -7    5.40    2.53
   5  -4  -7    8.35    3.04
   5   4  -7    6.10    2.75
   5   4  -7    6.81    2.54
   5   4  -7    6.82    3.19
  -5  -4   7    9.07    3.11
  -5  -4   7    9.26    3.02
  -5   4   8   62.22    8.71
  -5   4   8   62.84    8.47
   5  -4  -8   37.47    7.30
   5  -4  -8   58.95    8.82
   5   4  -8   62.76    8.53
   5   4  -8   56.82    7.90
   5   4  -8   36.84    7.74
  -5  -4   8   52.76    8.04
  -5  -4   8   56.43    8.02
  -5   4   9   93.38   11.78
  -5   4   9   85.76   11.41
   5  -4  -9  104.78   12.03
   5  -4  -9   89.90   12.09
   5   4  -9   78.36   11.13
   5   4  -9   82.18   10.86
   5   4  -9   86.25   11.97
  -5  -4   9   77.33   10.84
  -5   4  10  171.86   18.59
   5  -4 -10  155.17   18.15
   5  -4 -10  138.07   18.29
   5   4 -10  169.19   18.27
   5   4 -10  165.78   17.79
   5   4 -10  131.57   18.10
  -5   4  11  133.03   18.50
   5  -4 -11  159.95   19.00
   5  -4 -11  170.69   19.72
   5   4 -11  156.44   18.70
   5   4 -11  177.15   18.64
   5   4 -11  196.30   20.20
  -5  -4  11  175.05   18.84
  -5   4  12    6.84    2.72
   5  -4 -12    4.62    2.40
   5  -4 -12    2.77    2.19
   5   4 -12    4.77    2.22
   5   4 -12    5.17    2.09
   5   4 -12    3.71    2.36
  -5  -4  12    2.71    1.87
  -5   4  13    3.03    2.05
   5  -4 -13    5.67    2.49
   5  -4 -13    0.00    1.62
   5   4 -13    4.38    2.14
   5   4 -13    0.00    1.22
   5   4 -13    1.58    1.63
  -5  -4  13    0.22    1.31
  -5   4  14   26.84    5.57
   5  -4 -14   30.65    5.80
   5  -4 -14   36.17    6.46
   5   4 -14   31.80    5.60
   5   4 -14   29.91    5.22
   5   4 -14   33.15    6.24
  -5  -4  14   30.75    5.16
  -5   4  15  277.67   30.12
   5  -4 -15  263.46   29.89
   5  -4 -15  300.23   30.86
   5   4 -15  306.94   29.89
   5   4 -15  285.64   29.15
   5   4 -15  223.44   29.51
  -5  -4  15  309.10   29.10
  -5   4  16   67.17    8.78
   5  -4 -16   51.92    8.04
   5   4 -16   71.31    8.31
   5   4 -16   75.90    7.98
   5   4 -16   43.71    7.73
  -5  -4  16   31.13    6.15
  -5   4  17  101.73   12.82
   5  -4 -17  108.15   13.05
   5   4 -17  127.73   12.86
   5   4 -17   85.09   11.39
  -5  -4  17   88.42   10.93
  -5   4  18    0.00    1.42
   5  -4 -18    2.16    2.01
   5   4 -18    0.23    1.33
   5   4 -18    2.41    1.48
  -5  -4  18    1.53    1.13
  -5   4  19  183.43   19.08
   5  -4 -19  172.66   18.94
   5  -4 -19  126.47   18.26
   5   4 -19  137.65   17.39
   5   4 -19  183.56   17.64
  -5  -4  19  157.62   15.95
  -5   4  20    6.60    2.67
   5  -4 -20    4.02    2.37
   5  -4 -20    4.58    2.79
   5   4 -20    6.93    2.35
   5   4 -20    7.93    2.82
  -5   4  21   52.71    8.02
   5  -4 -21   60.26    8.54
   5  -4 -21   46.39    8.05
   5   4 -21   48.66    7.14
   5   4 -21   47.42    7.66
  -5   4  22    1.40    1.57
   5  -4 -22    1.48    1.98
   5   4 -22    3.01    2.06
  -5   4  23    8.01    2.76
   5  -4 -23    0.53    2.10
   5   4 -23    1.32    1.85
   5  -4 -24    2.62    2.12
   5   4 -24    4.11    2.06
   5  -4 -25   17.07    4.62
   5   4 -25   27.72    4.90
   5  -4 -26    5.71    2.99
   5   4 -26    8.79    2.73
   5  -4 -27    8.64    3.30
   5   4 -27    9.61    2.87
   5  -4 -28    2.06    1.95
   5   4 -28    0.22    1.33
   5  -4 -29   10.50    3.71
   5   4 -29   19.77    3.90
   5  -4 -30    9.85    3.47
   5   4 -30    5.43    2.23
   5  -4 -31    8.46    3.24
   5   4 -31   12.09    3.04
   5  -4 -32    4.30    2.49
   5  -4 -33   -0.00    1.37
   5  -4 -34    3.71    2.47
   5  -4 -35    6.01    2.73
   5  -4 -36   -0.00    1.52
   5  -4 -37   -0.00    1.72
   5  -4 -38   -0.00    1.47
   5  -4 -39    0.00    1.62
   5  -4 -40    2.74    2.11
  -5   5   1  198.91   22.64
  -5   5   1  193.16   22.61
   5  -5  -1  191.61   22.28
   5  -5  -1  182.11   22.79
   5   5  -1  228.55   23.39
   5   5  -1  231.38   23.07
  -5  -5   1  181.08   22.63
  -5  -5   1  181.24   22.67
  -5   5   2   54.04    8.69
  -5   5   2   62.03    9.10
   5  -5  -2   51.74    8.48
   5  -5  -2   40.51    8.44
   5   5  -2   65.92    9.41
   5   5  -2   61.27    8.87
  -5  -5   2   65.46    9.45
  -5  -5   2   54.31    8.95
  -5   5   3   97.19   16.01
  -5   5   3  158.68   17.53
   5  -5  -3  143.61   17.01
   5  -5  -3  154.79   18.01
   5   5  -3  154.35   17.50
   5   5  -3  134.56   16.76
  -5  -5   3  170.93   18.02
  -5  -5   3  136.96   17.32
  -5   5   4   36.46    6.58
  -5   5   4   30.56    6.13
   5  -5  -4   36.61    6.41
   5  -5  -4   30.55    6.57
   5   5  -4   30.37    6.36
   5   5  -4   39.51    6.59
  -5  -5   4   41.03    7.01
  -5  -5   4   32.58    6.43
  -5   5   5   22.91    5.04
  -5   5   5   12.51    3.94
   5  -5  -5   18.91    4.48
   5  -5  -5   13.30    4.32
   5   5  -5   23.22    4.96
   5   5  -5   18.40    4.33
  -5  -5   5   17.83    4.70
  -5  -5   5   13.10    4.20
  -5   5   6   15.28    4.07
  -5   5   6   13.85    3.72
   5  -5  -6    7.68    3.16
   5  -5  -6   16.28    4.28
   5   5  -6   10.26    3.39
   5   5  -6   11.04    3.35
  -5  -5   6   13.24    3.76
  -5  -5   6   13.06    3.75
  -5   5   7  216.27   26.93
  -5   5   7  266.16   27.49
   5  -5  -7  283.81   27.81
   5  -5  -7  267.97   28.23
   5   5  -7  245.23   27.22
   5   5  -7  245.10   26.89
   5   5  -7  217.88   27.91
  -5  -5   7  256.33   27.48
  -5  -5   7  240.07   27.08
  -5   5   8  139.16   15.82
  -5   5   8  114.18   14.87
   5  -5  -8  111.76   14.91
   5  -5  -8  106.75   15.27
   5   5  -8  148.71   15.85
   5   5  -8  127.73   14.98
   5   5  -8  123.64   16.25
  -5  -5   8  107.46   14.76
  -5   5   9   16.56    4.34
   5  -5  -9   19.15    4.47
   5  -5  -9   26.94    5.68
   5   5  -9    7.63    3.05
   5   5  -9   16.64    3.94
   5   5  -9   14.21    4.59
  -5   5  10    1.48    1.98
   5  -5 -10    1.96    2.12
   5  -5 -10    1.25    2.15
   5   5 -10   -0.00    1.74
   5   5 -10    0.96    1.40
   5   5 -10    2.34    2.52
  -5   5  11   12.76    3.80
   5  -5 -11   11.56    3.56
   5  -5 -11   15.17    4.20
   5   5 -11    8.11    3.01
   5   5 -11   11.87    3.35
   5   5 -11   19.22    4.76
  -5  -5  11    9.13    3.09
  -5   5  12  196.47   23.20
   5  -5 -12  157.75   22.39
   5  -5 -12  204.05   23.73
   5   5 -12  211.65   23.07
   5   5 -12  240.82   23.16
   5   5 -12  222.12   24.26
  -5  -5  12  215.35   22.83
  -5   5  13  219.24   26.46
   5  -5 -13  249.11   26.90
   5  -5 -13  249.84   27.44
   5   5 -13  234.25   26.23
   5   5 -13  246.40   26.02
   5   5 -13  256.39   27.58
  -5  -5  13  240.25   25.90
  -5   5  14   13.71    4.10
   5  -5 -14   18.57    4.50
   5  -5 -14   17.22    4.74
   5   5 -14   22.06    4.52
   5   5 -14   21.91    4.33
   5   5 -14   12.79    4.05
  -5  -5  14   18.87    4.00
  -5   5  15    6.12    2.67
   5  -5 -15    1.56    1.87
   5   5 -15    2.64    1.72
   5   5 -15    3.81    2.08
  -5  -5  15    5.57    2.18
  -5   5  16   45.50    7.52
   5  -5 -16   37.39    6.97
   5   5 -16   36.57    6.50
   5   5 -16   38.85    6.28
  -5  -5  16   42.53    6.19
  -5   5  17   73.78   10.65
   5  -5 -17   67.94   10.29
   5  -5 -17   65.80   10.73
   5   5 -17   70.51    9.84
   5   5 -17   78.76    9.73
  -5  -5  17   73.67    9.07
  -5   5  18   28.77    5.85
   5  -5 -18   24.81    5.56
   5  -5 -18   25.90    5.90
   5   5 -18   30.21    5.40
   5   5 -18   28.00    4.98
   5   5 -18   26.20    5.76
  -5  -5  18   32.07    4.63
  -5   5  19   66.90   10.49
   5  -5 -19   89.13   11.34
   5  -5 -19   59.08   10.43
   5   5 -19   63.20    9.66
   5   5 -19   86.10    9.89
   5   5 -19   71.08   10.62
  -5  -5  19   78.96    8.65
  -5   5  20    1.15    1.90
   5  -5 -20   -0.00    1.61
   5  -5 -20    0.62    2.25
   5   5 -20    0.24    1.32
   5   5 -20    0.00    1.70
  -5  -5  20    0.67    0.77
  -5   5  21    0.25    1.71
   5  -5 -21    4.42    2.29
   5  -5 -21    0.82    2.17
   5   5 -21    0.79    1.62
   5   5 -21    0.70    1.99
  -5   5  22   50.32    7.82
   5  -5 -22   35.13    7.16
   5   5 -22   39.92    7.02
  -5   5  23   29.80    6.07
   5  -5 -23   34.58    6.62
   5  -5 -24    9.44    3.52
   5  -5 -25    0.82    2.30
   5  -5 -26    0.00    2.44
   5  -5 -27    9.60    3.94
   5  -5 -28   11.87    4.12
   5  -5 -29   11.83    3.82
   5  -5 -30    1.76    2.25
   5  -5 -31   -0.00    1.95
   5  -5 -32    5.19    2.86
   5  -5 -33    6.70    3.12
   5  -5 -34    3.41    2.38
   5  -5 -35    0.00    1.81
   5  -5 -36    0.95    2.07
   5  -5 -37   -0.00    1.96
   5  -5 -38    0.52    1.93
   5  -5 -39    1.53    2.21
  -5   6   1   19.14    4.93
  -5   6   1   17.10    4.70
   5  -6  -1   20.71    5.20
   5   6  -1   17.51    4.73
  -5  -6   1   20.91    5.20
  -5  -6   1   17.28    4.98
  -5   6   2    1.46    1.92
  -5   6   2    0.27    1.51
   5  -6  -2   -0.00    1.78
   5   6  -2    2.16    2.14
   5   6  -2    1.85    2.10
  -5  -6   2    4.18    2.30
  -5  -6   2    2.17    2.20
  -5  -6   2    0.97    2.26
  -5   6   3   48.37    9.57
  -5   6   3   77.74   10.88
   5  -6  -3   72.10   11.12
   5   6  -3   91.88   11.58
   5   6  -3   76.65   10.60
   5   6  -3   80.81   10.90
  -5  -6   3   87.53   10.74
  -5  -6   3   48.91    9.84
  -5  -6   3   74.73   10.88
  -5   6   4  115.25   14.76
  -5   6   4  123.50   14.85
   5  -6  -4  119.54   15.28
   5   6  -4  107.51   14.34
   5   6  -4  122.06   14.56
   5   6  -4  130.20   14.94
  -5  -6   4   80.39   13.00
  -5  -6   4   98.25   14.23
  -5   6   5   65.84   11.45
  -5   6   5   88.51   12.23
   5  -6  -5  108.74   13.65
   5   6  -5   94.53   12.54
   5   6  -5   82.72   11.79
   5   6  -5   84.02   12.03
  -5  -6   5  110.84   12.54
  -5  -6   5   84.94   12.28
  -5   6   6   22.72    5.22
  -5   6   6   22.22    5.17
   5  -6  -6   19.96    5.17
   5   6  -6   14.42    4.30
   5   6  -6   20.87    4.73
   5   6  -6   20.84    4.85
  -5  -6   6   22.94    5.35
  -5   6   7   51.52    9.59
   5  -6  -7   74.73   11.11
   5   6  -7   65.98   10.16
   5   6  -7   76.99   10.31
   5   6  -7   78.23   10.60
  -5  -6   7   68.12   10.26
  -5   6   8   36.55    6.79
   5  -6  -8   21.84    5.85
   5   6  -8   27.08    5.72
   5   6  -8   28.64    5.75
   5   6  -8   23.77    5.54
  -5  -6   8   40.69    6.87
  -5   6   9   80.45   12.17
   5  -6  -9   74.50   12.37
   5   6  -9   95.45   12.46
   5   6  -9   88.64   11.95
   5   6  -9  101.03   12.63
  -5  -6   9   91.26   12.33
  -5   6  10  125.72   15.14
   5  -6 -10  134.77   15.83
   5   6 -10   88.99   13.60
   5   6 -10  115.12   14.10
   5   6 -10  100.15   14.02
  -5   6  11   94.89   12.85
   5  -6 -11   75.92   12.38
   5   6 -11  118.46   13.26
   5   6 -11   83.34   11.73
   5   6 -11   83.97   12.09
  -5   6  12   12.55    4.00
   5  -6 -12   14.14    4.54
   5   6 -12   16.49    4.44
   5   6 -12   17.85    4.31
   5   6 -12   21.80    4.95
  -5  -6  12   22.38    4.80
  -5   6  13    2.75    2.19
   5   6 -13    2.25    2.12
   5   6 -13    3.70    2.11
  -5  -6  13    1.50    1.92
  -5   6  14   63.93   10.86
   5   6 -14   84.45   11.34
   5   6 -14   84.62   10.92
  -5  -6  14   82.94   10.79
  -5   6  15   89.29   11.65
   5   6 -15   64.22   10.04
   5   6 -15   68.83    9.85
  -5   6  16   -0.00    1.55
   5  -6 -16    0.32    1.62
   5   6 -16    0.73    1.53
   5   6 -16   -0.00    1.18
  -5   6  17   50.28    9.11
   5  -6 -17   63.03   10.10
   5   6 -17   70.28    9.63
   5   6 -17   59.76    8.62
  -5   6  18   15.43    4.44
   5  -6 -18   14.81    4.57
   5   6 -18   23.06    4.81
   5   6 -18   13.11    3.64
  -5   6  19   25.18    5.64
   5  -6 -19   18.41    5.24
   5   6 -19   24.32    5.09
  -5   6  20    1.59    2.12
   5  -6 -20    2.10    2.49
   5   6 -20    3.50    2.08
  -5   6  21   11.43    4.03
   5  -6 -21    9.05    4.03
  -5   6  22   32.32    6.44
   5  -6 -22   25.50    6.30
  -5   6  23   -0.00    1.47
   5  -6 -23    0.45    2.05
  -5   6  24    8.08    3.30
   5  -6 -24    1.18    2.02
   5  -6 -25    5.94    3.49
   5  -6 -26   10.82    4.18
   5  -6 -27    3.07    2.54
   5  -6 -28    0.29    2.05
   5  -6 -29    4.33    2.66
   5  -6 -30    9.86    3.87
   5  -6 -31    0.84    2.75
   5  -6 -32    3.07    2.51
   5  -6 -33    0.00    1.78
   5  -6 -34    1.03    2.50
   5  -6 -35    2.43    2.24
   5  -6 -36    7.10    3.43
   5  -6 -37    0.94    1.76
  -5   7   1    9.49    3.91
  -5   7   1   11.84    4.14
   5  -7  -1   15.07    4.82
   5   7  -1    8.37    3.41
   5   7  -1   14.72    4.22
  -5  -7   1    9.55    3.81
  -5   7   2  104.00   16.55
  -5   7   2  143.50   17.73
   5  -7  -2  159.19   18.76
   5   7  -2  125.69   17.27
   5   7  -2  180.39   18.63
  -5  -7   2  135.64   17.85
  -5   7   3  111.77   14.82
  -5   7   3  109.39   14.57
   5  -7  -3  104.93   15.00
   5   7  -3  141.54   15.86
   5   7  -3   91.37   13.88
  -5  -7   3   94.43   14.45
  -5   7   4   78.09   11.38
  -5   7   4   74.82   11.09
   5  -7  -4   62.72   11.16
   5   7  -4   91.80   11.93
   5   7  -4   65.98   10.70
  -5  -7   4   68.67   11.15
  -5   7   5   20.48    5.05
   5  -7  -5   18.98    5.10
   5   7  -5    9.80    4.17
   5   7  -5   16.07    4.64
  -5  -7   5   13.62    4.32
  -5   7   6   24.17    5.76
   5  -7  -6   30.95    6.64
   5   7  -6   26.47    5.97
   5   7  -6   24.41    5.73
  -5  -7   6   21.74    5.47
  -5   7   7  100.63   15.49
   5  -7  -7  141.42   17.31
   5   7  -7  122.23   16.06
   5   7  -7  122.44   16.00
  -5  -7   7  137.13   16.63
  -5   7   8  283.18   30.59
   5  -7  -8  229.75   30.04
   5   7  -8  316.13   30.90
   5   7  -8  257.49   29.91
  -5  -7   8  269.74   30.20
  -5   7   9   28.48    6.41
   5  -7  -9   28.51    6.58
   5   7  -9   24.78    5.68
   5   7  -9   27.78    6.04
  -5  -7   9   21.77    5.65
  -5   7  10   10.17    3.75
   5  -7 -10   10.67    4.04
   5   7 -10    6.02    3.34
   5   7 -10    7.62    3.04
   5   7 -10   10.50    3.50
  -5  -7  10   10.49    3.38
  -5  -7  10    8.89    3.33
  -5   7  11   13.21    4.26
   5  -7 -11   14.93    4.64
   5   7 -11    9.16    3.75
   5   7 -11   17.92    4.33
   5   7 -11   13.16    4.12
  -5  -7  11   13.70    3.81
  -5   7  12  131.80   17.38
   5   7 -12  118.22   16.52
   5   7 -12  141.24   16.76
   5   7 -12  115.71   16.53
  -5  -7  12  163.77   17.06
  -5  -7  12  134.47   16.69
  -5   7  13   78.71   11.06
   5   7 -13   48.63    9.19
   5   7 -13   62.24    9.50
   5   7 -13   72.82   10.42
  -5   7  14    0.62    2.45
   5  -7 -14    2.55    2.79
   5   7 -14    3.66    2.40
   5   7 -14    5.87    2.73
  -5   7  15   26.92    6.51
   5  -7 -15   23.18    6.31
   5   7 -15   42.43    7.20
   5   7 -15   41.44    6.72
  -5   7  16    6.20    3.09
   5  -7 -16    1.23    2.86
   5   7 -16    6.88    3.13
   5   7 -16    5.64    2.60
  -5   7  17   -0.00    1.51
   5  -7 -17    1.74    2.45
   5   7 -17    0.00    1.51
   5   7 -17    2.66    2.02
  -5   7  18  109.79   14.23
   5  -7 -18   70.30   12.78
   5   7 -18  116.35   13.81
  -5   7  19   -0.00    2.21
   5  -7 -19    0.00    1.61
   5   7 -19   -0.00    1.57
  -5   7  20    3.27    2.70
   5  -7 -20    1.45    2.49
   5   7 -20    3.97    2.36
  -5   7  21    4.04    2.85
   5  -7 -21    4.08    2.79
  -5   7  22   23.80    5.81
   5  -7 -22   20.97    5.65
  -5   7  23   17.67    5.00
   5  -7 -23   12.00    4.28
  -5   7  24   30.31    6.30
   5  -7 -24   13.00    4.72
   5  -7 -25    2.70    2.44
   5  -7 -26    0.00    2.14
   5  -7 -27    4.79    3.12
   5  -7 -28   15.17    5.04
   5  -7 -29   -0.00    1.91
   5  -7 -30    1.48    2.63
   5  -7 -31    0.50    2.10
   5  -7 -32    8.15    3.87
   5  -7 -33    0.47    1.77
   5  -7 -34    5.79    3.33
   5  -7 -35    3.79    2.92
   5  -7 -36   -0.00    2.32
  -5   8   1   12.35    4.46
   5  -8  -1   20.82    5.81
   5   8  -1   20.86    6.11
   5   8  -1   17.93    5.18
  -5  -8   1   29.80    6.71
  -5   8   2    7.02    3.62
   5  -8  -2    7.90    3.91
   5   8  -2    9.24    3.83
   5   8  -2   10.82    3.75
  -5  -8   2    2.74    2.99
   5  -8  -3   21.51    6.05
   5   8  -3   13.86    4.70
   5   8  -3   16.96    4.78
  -5  -8   3   15.67    4.94
   5  -8  -4  372.14   38.37
   5   8  -4  315.72   36.90
   5   8  -4  341.63   37.05
  -5  -8   4  326.33   37.31
   5  -8  -5   47.82    9.04
   5   8  -5   49.94    8.83
   5   8  -5   48.11    8.58
  -5  -8   5   34.34    7.94
   5  -8  -6   95.24   14.70
   5   8  -6  103.12   14.55
   5   8  -6  111.19   14.73
  -5  -8   6  101.92   14.68
   5  -8  -7   -0.00    2.30
   5   8  -7    0.00    2.37
   5   8  -7    0.00    2.00
  -5  -8   7    0.00    2.58
   5  -8  -8   84.65   13.14
   5   8  -8   94.27   13.05
   5   8  -8   82.19   12.50
  -5  -8   8   76.23   12.33
   5  -8  -9  126.13   16.77
   5   8  -9  103.74   15.31
   5   8  -9  106.83   15.35
  -5  -8   9  130.43   16.34
   5   8 -10   77.15   11.86
   5   8 -11   21.38    5.41
   5   8 -12   36.75    7.41
   5  -8 -13    0.00    2.72
   5   8 -13    1.79    2.21
   5  -8 -14   95.28   15.17
   5   8 -14  123.24   15.49
   5  -8 -15    0.00    2.75
   5   8 -15   -0.00    1.55
   5  -8 -16   11.81    4.33
   5   8 -16   19.94    5.14
   5  -8 -17    1.86    2.61
   5   8 -17    2.36    2.32
   5  -8 -18   -0.00    2.15
   5   8 -18   -0.00    1.59
   5  -8 -19    4.53    2.76
   5   8 -19    1.73    1.91
   5  -8 -20   47.83    9.03
   5   8 -20   42.86    8.09
   5  -8 -21   -0.00    2.28
   5  -8 -22    3.53    3.05
   5  -8 -23    0.67    2.94
  -5   8  24   31.80    6.78
   5  -8 -24   18.31    5.76
   5  -8 -25   -0.00    2.60
   5  -8 -26   15.16    5.02
   5  -8 -27    0.48    1.90
   5  -8 -28    0.96    2.30
   5  -8 -29   -0.00    2.14
   5  -8 -30    2.83    3.02
   5  -8 -31    5.32    3.62
   5  -8 -32   11.33    4.03
   5  -8 -33    1.33    2.23
   5  -8 -34    0.55    2.09
  -5   9   1   -0.00    2.90
   5  -9  -1    1.28    2.12
   5   9  -1    0.56    2.25
  -5  -9   1   -0.00    2.75
  -5   9   2  132.49   18.09
   5  -9  -2  149.60   19.32
   5   9  -2  140.68   18.14
  -5  -9   2  122.11   18.22
  -5   9   3   12.72    4.50
   5  -9  -3    6.98    3.85
   5   9  -3   11.67    4.25
  -5  -9   3   14.31    4.93
  -5   9   4    0.17    1.90
   5  -9  -4   -0.00    1.90
   5   9  -4    2.01    2.62
  -5  -9   4   -0.00    2.18
  -5   9   5    7.00    3.69
   5  -9  -5    7.17    3.97
   5   9  -5    6.59    3.53
  -5  -9   5   11.19    4.31
  -5   9   6   56.61    9.40
   5  -9  -6   36.11    8.30
   5   9  -6   40.34    8.09
  -5  -9   6   32.65    7.80
  -5   9   7    8.15    3.75
   5  -9  -7    6.79    3.83
  -5   9   8  132.50   17.91
  -5   9   9    8.03    3.63
  -5   9  10    2.38    2.49
  -5   9  11    5.12    3.14
   5  -9 -11    1.51    2.81
  -5   9  12  166.26   19.49
   5  -9 -12  144.34   19.26
   5   9 -12  117.29   17.75
  -5   9  13   12.22    4.48
   5  -9 -13    4.82    3.21
   5   9 -13    1.34    2.51
  -5   9  14   30.54    6.85
   5  -9 -14   17.17    5.87
   5   9 -14   45.61    8.06
  -5   9  15    7.71    3.86
   5  -9 -15    2.19    3.08
   5   9 -15    2.38    2.50
  -5   9  16   28.10    6.53
   5  -9 -16   15.82    5.58
   5   9 -16   32.95    6.91
  -5   9  17   -0.00    2.15
   5  -9 -17   -0.00    2.17
   5   9 -17    1.99    2.37
  -5   9  18   59.72   10.19
   5  -9 -18   47.87    9.66
   5   9 -18   49.00    9.15
  -5   9  19    6.26    3.51
   5  -9 -19    0.87    2.53
   5   9 -19    4.57    2.99
  -5   9  20   -0.00    1.94
   5  -9 -20    4.40    3.13
  -5   9  21   -0.00    2.10
   5  -9 -21    0.26    2.01
  -5   9  22   38.35    8.07
   5  -9 -22   32.96    7.74
  -5   9  23    1.73    2.29
   5  -9 -23   -0.00    2.66
  -5   9  24   19.04    5.59
   5  -9 -24   11.35    4.40
   5  -9 -25    1.07    3.10
   5  -9 -26    1.85    2.68
   5  -9 -27    0.29    2.44
   5  -9 -28   13.19    4.74
   5  -9 -29   -0.00    2.03
   5  -9 -30    0.00    2.22
   5  -9 -31   -0.00    2.57
   5  -9 -32    5.83    3.21
   5  -9 -33   -0.00    2.32
  -5  10   1    9.61    4.27
   5 -10  -1   12.19    4.99
   5  10  -1   12.54    4.66
   5  10  -1    7.61    3.90
  -5 -10   1    4.17    3.25
  -5  10   2    3.84    2.84
   5 -10  -2    1.91    2.73
   5  10  -2    0.00    2.52
   5  10  -2    0.81    2.37
  -5 -10   2   -0.00    2.20
  -5  10   3   -0.08    1.61
   5 -10  -3    0.00    3.15
   5  10  -3   -0.00    2.39
   5  10  -3    1.66    2.41
  -5 -10   3    0.44    2.17
  -5  10   4   11.68    4.32
   5 -10  -4    3.90    3.30
   5  10  -4    2.13    2.85
  -5  10   5    0.53    2.15
   5 -10  -5    2.36    2.85
   5  10  -5    0.91    2.20
  -5  10   6   26.59    6.79
   5 -10  -6   28.77    7.40
   5  10  -6   31.09    7.18
  -5  10   7    5.16    3.37
   5  10  -7   12.97    4.95
  -5  10   8    0.00    2.77
   5  10  -8    6.58    3.61
  -5  10   9    3.18    3.24
   5  10  -9    0.00    2.83
  -5  10  10  111.60   14.30
   5 -10 -10   61.41   12.18
   5  10 -10   72.07   12.33
  -5  10  11    3.40    3.09
   5 -10 -11   -0.00    2.33
  -5  10  12    7.88    3.68
   5 -10 -12    1.13    2.33
  -5  10  13    4.44    3.01
   5 -10 -13    0.00    2.35
  -5  10  14   31.53    7.11
   5 -10 -14   15.38    5.87
  -5  10  15   -0.00    2.05
   5 -10 -15    0.67    2.47
  -5  10  16   25.96    6.62
   5 -10 -16   23.83    6.83
  -5  10  17    2.76    3.13
   5 -10 -17   -0.00    1.80
  -5  10  18    3.82    2.99
   5 -10 -18    4.34    3.74
  -5  10  19   -0.00    2.11
   5 -10 -19    1.06    2.32
  -5  10  20   40.05    8.04
   5 -10 -20   18.61    5.98
  -5  10  21   -0.00    1.72
   5 -10 -21   -0.00    2.97
  -5  10  22    8.04    3.71
   5 -10 -22    6.82    4.18
  -5  10  23    0.54    2.27
   5 -10 -23    0.56    2.14
  -5  10  24    2.12    2.46
   5 -10 -24    1.43    2.96
   5 -10 -25    0.00    2.50
   5 -10 -26   10.09    4.47
   5 -10 -27    0.00    2.79
   5 -10 -28   -0.00    3.27
   5 -10 -29    1.45    2.68
   5 -10 -30    1.26    3.01
   5 -10 -31    1.37    2.15
  -5  11   1   13.78    5.30
   5 -11  -1   11.31    5.11
   5  11  -1   12.41    4.87
  -5  11   2   83.13   12.89
   5 -11  -2   74.02   13.23
   5  11  -2   62.44   12.11
  -5  11   3   12.38    4.69
   5 -11  -3    9.47    4.39
   5  11  -3    5.83    3.72
  -5  11   4   -0.00    2.73
   5 -11  -4    0.00    2.63
   5  11  -4   -0.00    2.20
  -5  11   5    3.83    3.10
   5  11  -5    1.79    2.81
  -5  11   6    9.56    4.34
   5  11  -6    9.83    4.43
  -5  11   7    0.53    2.40
   5  11  -7   -0.00    1.90
  -5  11   8   51.85    9.21
   5 -11  -8   19.86    6.37
   5  11  -8   21.74    6.34
  -5  11   9    3.02    3.20
   5 -11  -9    4.96    3.54
   5  11  -9    1.12    2.68
  -5  11  10    2.12    3.02
   5 -11 -10    3.76    3.66
   5  11 -10    3.43    3.40
  -5  11  11    4.24    3.02
   5 -11 -11    1.39    3.00
   5  11 -11    1.34    2.46
  -5  11  12   66.02   10.90
   5 -11 -12   37.39    9.20
   5  11 -12   46.72    9.70
  -5  11  13   -0.00    2.19
   5 -11 -13   -0.00    2.21
   5  11 -13    0.00    2.19
  -5  11  14   24.24    6.51
   5 -11 -14   13.36    5.74
   5  11 -14   17.40    5.60
  -5  11  15    4.02    2.97
   5 -11 -15   -0.00    2.82
   5  11 -15    5.87    3.50
  -5  11  16   21.60    6.17
   5 -11 -16   10.15    4.90
   5  11 -16   11.43    4.66
  -5  11  17   -0.00    1.90
   5 -11 -17   -0.00    2.53
   5  11 -17    1.70    2.58
  -5  11  18   27.19    7.22
   5 -11 -18   26.04    7.41
   5  11 -18   35.86    7.83
  -5  11  19   -0.00    2.45
   5 -11 -19   -0.00    2.21
  -5  11  20   -0.00    1.71
   5 -11 -20    0.77    2.96
  -5  11  21    1.04    2.44
   5 -11 -21    0.15    2.54
  -5  11  22   24.25    6.48
   5 -11 -22    8.28    4.88
  -5  11  23   -0.00    1.69
   5 -11 -23   -0.00    2.43
  -5  11  24    6.41    3.68
   5 -11 -24    3.68    3.43
   5 -11 -25    1.26    2.73
   5 -11 -26   14.69    5.43
   5 -11 -27    0.22    2.59
   5 -11 -28    0.89    2.80
   5 -11 -29    0.51    1.86
   5 -11 -30   -0.00    3.13
  -5  12   1    5.26    3.58
   5 -12  -1    1.47    3.15
   5  12  -1    1.79    3.19
  -5  12   2   -0.00    2.78
   5 -12  -2    0.00    2.25
   5  12  -2    0.23    2.21
  -5  12   3    0.00    3.01
   5 -12  -3    3.26    2.90
   5  12  -3    0.00    2.57
  -5  12   4   52.51   10.07
   5  12  -4   46.08   10.13
  -5  12   5   14.15    5.15
   5  12  -5    8.91    4.34
  -5  12   6    8.03    4.21
   5 -12  -6    4.28    3.50
   5  12  -6    6.75    3.86
  -5  12   7    1.22    2.31
   5 -12  -7    0.27    2.76
   5  12  -7    1.27    2.69
  -5  12   8    8.71    4.39
   5 -12  -8    1.34    2.97
   5  12  -8    3.85    3.51
  -5  12   9    5.36    4.10
   5 -12  -9    6.85    4.50
   5  12  -9    5.67    3.87
  -5  12  10   23.17    6.43
   5 -12 -10    9.86    5.30
   5  12 -10   19.42    6.21
  -5  12  11    0.14    2.09
   5 -12 -11    2.47    2.86
   5  12 -11    0.44    2.52
  -5  12  12    3.77    3.29
   5 -12 -12    1.16    2.37
   5  12 -12    4.94    3.48
  -5  12  13    0.00    2.75
   5 -12 -13    1.55    2.85
   5  12 -13   -0.00    1.73
  -5  12  14   10.34    4.94
   5 -12 -14    5.81    3.65
   5  12 -14    7.87    4.42
  -5  12  15    8.69    4.35
   5 -12 -15    3.02    2.76
   5  12 -15    2.92    2.77
  -5  12  16   21.50    6.27
   5 -12 -16    8.18    4.93
   5  12 -16   32.70    7.60
  -5  12  17    1.05    2.43
   5 -12 -17    0.00    2.91
   5  12 -17    1.37    2.44
  -5  12  18    0.00    2.25
   5 -12 -18   -0.00    2.60
   5  12 -18   -0.00    2.06
  -5  12  19    1.30    2.99
   5 -12 -19    1.33    3.61
  -5  12  20   25.91    6.86
   5 -12 -20   17.89    6.31
  -5  12  21    3.94    3.24
   5 -12 -21    2.52    3.49
  -5  12  22   -0.00    1.82
   5 -12 -22    0.00    2.32
  -5  12  23   -0.00    2.15
   5 -12 -23   -0.00    2.44
  -5  12  24    6.04    3.71
   5 -12 -24    4.41    3.74
  -5  12  25    1.02    2.44
   5 -12 -25    0.00    2.73
   5 -12 -26    1.62    3.44
   5 -12 -27    1.58    3.34
   5 -12 -28    1.95    3.00
  -5  13   1    6.97    3.94
   5  13  -1    6.47    4.30
  -5  13   2   39.36    8.74
   5  13  -2   33.70    8.92
  -5  13   3    0.00    2.61
   5  13  -3    5.71    4.48
  -5  13   4   23.95    7.03
   5  13  -4   16.72    6.03
  -5  13   5    0.00    2.84
   5 -13  -5    2.46    3.28
   5  13  -5   -0.00    2.99
  -5  13   6   50.97    9.75
   5 -13  -6   23.29    8.18
   5  13  -6   47.29    9.77
  -5  13   7    7.91    4.11
   5 -13  -7    4.32    4.39
   5  13  -7    2.16    3.23
  -5  13   8   43.32    9.34
   5 -13  -8   35.12    9.12
   5  13  -8   33.70    8.69
  -5  13   9    5.56    4.20
   5 -13  -9    1.24    2.78
   5  13  -9   -0.00    2.13
  -5  13  10    2.89    3.69
   5 -13 -10    0.00    3.02
   5  13 -10    0.00    2.35
  -5  13  11    7.06    3.89
   5 -13 -11    6.28    4.55
   5  13 -11    6.50    3.93
  -5  13  12   30.28    7.64
   5 -13 -12   16.12    6.58
   5  13 -12   27.22    7.44
  -5  13  13    3.78    3.31
   5 -13 -13    0.44    1.96
   5  13 -13    5.62    3.83
  -5  13  14    8.26    4.35
   5 -13 -14    2.86    3.12
   5  13 -14    7.62    4.38
   5 -13 -15    3.86    2.98
   5  13 -15    4.12    3.39
  -5  13  16    2.60    2.90
   5 -13 -16    6.69    4.14
   5  13 -16    0.93    2.78
  -5  13  17    0.38    2.66
   5 -13 -17    0.58    2.97
   5  13 -17    4.40    3.33
  -5  13  18   21.00    6.79
   5 -13 -18   10.54    5.04
  -5  13  19   -0.00    2.12
   5 -13 -19   -0.00    2.78
  -5  13  20    0.00    2.15
   5 -13 -20    5.85    3.84
  -5  13  21   -0.00    2.18
   5 -13 -21    1.37    2.56
  -5  13  22   13.18    5.26
   5 -13 -22    3.29    3.98
  -5  13  23    2.03    3.03
   5 -13 -23   -0.00    3.03
  -5  13  24    0.00    2.52
   5 -13 -24    0.93    3.29
  -5  13  25    2.77    3.22
   5 -13 -25    0.67    2.94
   5 -13 -26   -0.00    2.31
  -5  14   1    2.01    2.99
   5  14  -1    1.82    3.04
  -5  14   2   -0.00    3.46
   5  14  -2    0.78    2.06
  -5  14   3    5.57    4.64
   5  14  -3    3.16    3.69
  -5  14   4   15.34    5.72
   5  14  -4    6.81    4.33
  -5  14   5   15.95    6.24
   5  14  -5    8.26    5.08
  -5  14   6    9.65    5.00
   5 -14  -6    4.06    3.46
   5  14  -6   12.43    5.40
  -5  14   7    0.00    2.84
   5 -14  -7   -0.00    2.89
   5  14  -7    2.23    3.14
  -5  14   8    7.20    4.11
   5 -14  -8    0.16    2.65
   5  14  -8    1.39    2.90
  -5  14   9    6.47    4.20
   5 -14  -9    5.09    3.61
   5  14  -9    0.64    2.47
  -5  14  10   17.26    5.97
   5 -14 -10    6.99    4.97
   5  14 -10   25.68    7.14
  -5  14  11   10.11    4.99
   5 -14 -11    2.99    3.42
   5  14 -11   10.68    5.02
  -5  14  12    0.00    2.95
   5 -14 -12    0.22    2.67
   5  14 -12    2.02    3.18
  -5  14  13    0.33    2.68
   5 -14 -13   -0.00    3.17
   5  14 -13    0.83    3.61
  -5  14  14   13.85    5.52
   5 -14 -14    4.72    4.21
   5  14 -14    6.58    4.34
  -5  14  15    8.71    4.70
   5 -14 -15    0.80    2.90
   5  14 -15   17.54    6.12
  -5  14  16   15.54    5.76
   5 -14 -16    6.32    4.65
   5  14 -16    3.13    3.57
  -5  14  17   -0.00    2.15
   5 -14 -17    0.55    2.38
   5  14 -17   -0.00    3.12
  -5  14  18    0.83    2.29
   5 -14 -18   -0.00    2.88
  -5  14  19    3.82    3.47
   5 -14 -19   -0.00    2.49
  -5  14  20   -0.00    2.55
   5 -14 -20    1.87    4.27
  -5  14  21    4.81    3.62
   5 -14 -21    4.09    4.29
  -5  14  22    8.75    4.77
   5 -14 -22    2.65    3.19
  -5  14  23    0.21    1.85
   5 -14 -23   -0.00    2.65
  -5  14  24   -0.00    2.56
   5 -14 -24    4.76    4.15
  -5  14  25    0.00    2.80
  -5  15   1    5.08    4.24
   5  15  -1    7.84    5.32
  -5  15   2    7.62    4.60
   5  15  -2    0.77    3.21
  -5  15   3   15.46    5.94
   5  15  -3   12.98    5.56
  -5  15   4    1.21    2.91
   5  15  -4   -0.00    3.35
  -5  15   5    0.00    3.18
   5  15  -5    0.00    2.94
  -5  15   6    4.42    3.82
   5  15  -6    2.32    3.40
  -5  15   7    5.77    4.53
[truncated: 819,195 more chars]
