# Supplementary material for: LED-pump-X-ray-multiprobe crystallography for sub-second timescales
Source: Commun Chem. 2022 Aug 26;5:102. doi: 10.1038/s42004-022-00716-1 (PMC9814726; doi:10.1038/s42004-022-00716-1)
Supplement: Supplementary file 10 — Supplementary Data 1 [file 42004_2022_716_MOESM10_ESM.zip › CIFs/1-6s_280K/280K_1-6s_t12_decay.cif]

data_global

# SUBMISSION DETAILS
 
_publ_contact_author_name       'Hatcher, Lauren'
_publ_contact_author_address
;
School of Chemistry
Cardiff University
Main Building
Park Place 
Cardiff
CF10 3AT
United Kingdom
;
_publ_contact_author_email       'HatcherL1@cardiff.ac.uk'
_publ_requested_category          FM
_publ_section_comment
; 
?
;
_publ_section_references
;
Diamond General Data Aquisition (GDA) software: http://www.opengda.org/

XIA2: Winter, G. (2010) J. Appl. Cryst. 43, 186-190.
POINTLESS: Evans, P. (2006) Acta Cryst. D62, 72-82.
AIMLESS: Evans, P. R. and Murshudov, G. N. (2013) Acta Cryst. D69, 1204-1214.
DIALS: Winter, G., et al. Acta Cryst. (2018) D74, 85-97.
CCP4: Winn, M. D. et al. (2011) Acta Cryst. D67, 235-242.
   
SHELXL: Sheldrick G. M. (2015). Acta Cryst. C71, 3-8.
SHELXT:	Sheldrick, G. M. (2015). Acta Cryst. A71, 3-8.
 
OLEX2: Dolomanov, O.V.; Bourhis, L.J.; Gildea, R.J.; Howard, J.A.K.; Puschmann,
 H., OLEX2: A complete structure solution, refinement and analysis program 
 (2009). J. Appl. Cryst., 42, 339-341.

MERCURY: Macrae, C. F., Bruno, I. J., Chisholm, J. A., Edgington,
P. R., McCabe, P., Pidcock, E., Rodriguez-Monge, L., Taylor, R.,
van de Streek, J. & Wood, P. A. (2008). J. Appl. Cryst. 41, 466-470.
;

####
 
data_280K_1-6s_t12_decay
 
_audit_creation_method            'SHELXL-2018/3'
_shelx_SHELXL_version_number      '2018/3'
_chemical_name_systematic         
;
Nitro-(N,N,N',N'-tetrabutyldiethylenetriamine)palladium(II)
tetraphenylborate, tetrahydrofuran solvate
;
_chemical_name_common             ?
_chemical_melting_point           ?
_chemical_formula_moiety          
;
C20 H45 N4 O2 Pd, C24 H20 B, C4 H8 O
;
_chemical_formula_sum            'C48 H73 B N4 O3 Pd' 
_chemical_formula_weight          871.31

loop_
 _atom_type_symbol
 _atom_type_description
 _atom_type_scat_dispersion_real
 _atom_type_scat_dispersion_imag
 _atom_type_scat_source
 'C'  'C'   0.0010   0.0010
 'International Tables Vol C Tables 4.2.6.8 and 6.1.1.4'
 'H'  'H'   0.0000   0.0000
 'International Tables Vol C Tables 4.2.6.8 and 6.1.1.4'
 'B'  'B'   0.0000   0.0000
 'International Tables Vol C Tables 4.2.6.8 and 6.1.1.4'
 'N'  'N'   0.0030   0.0020
 'International Tables Vol C Tables 4.2.6.8 and 6.1.1.4'
 'O'  'O'   0.0050   0.0030
 'International Tables Vol C Tables 4.2.6.8 and 6.1.1.4'
 'Pd'  'Pd'  -2.5040   0.6150
 'International Tables Vol C Tables 4.2.6.8 and 6.1.1.4'
 
_space_group_crystal_system       monoclinic
_space_group_IT_number            14
_space_group_name_H-M_alt         'P 21/n'
_space_group_name_Hall            '-P 2yn'
 
_shelx_space_group_comment
;
The symmetry employed for this shelxl refinement is uniquely defined
by the following loop, which should always be used as a source of
symmetry information in preference to the above space-group names.
They are only intended as comments.
;
 
loop_
 _space_group_symop_operation_xyz
 'x, y, z'
 '-x+1/2, y+1/2, -z+1/2'
 '-x, -y, -z'
 'x-1/2, -y-1/2, z-1/2'
 
_cell_length_a                    11.6873(4)
_cell_length_b                    13.5953(5)
_cell_length_c                    30.1839(10)
_cell_angle_alpha                 90
_cell_angle_beta                  93.345(3)
_cell_angle_gamma                 90
_cell_volume                      4787.8(3)
_cell_formula_units_Z             4
_cell_measurement_temperature     280(2)
_cell_measurement_reflns_used     8859
_cell_measurement_theta_max       21.0797533086
_cell_measurement_theta_min       1.23130512233
 
_exptl_crystal_description        Plate
_exptl_crystal_colour             Yellow
_exptl_crystal_density_meas       ?
_exptl_crystal_density_method     ?
_exptl_crystal_density_diffrn     1.209          
_exptl_crystal_F_000              1856
_exptl_transmission_factor_min    ?
_exptl_transmission_factor_max    ?
_exptl_crystal_size_max           0.100
_exptl_crystal_size_mid           0.100
_exptl_crystal_size_min           0.050
_exptl_absorpt_coefficient_mu     0.201
_shelx_estimated_absorpt_T_min    0.980
_shelx_estimated_absorpt_T_max    0.990
_exptl_absorpt_correction_T_min   0.993233647973
_exptl_absorpt_correction_T_max   1.0
_exptl_absorpt_correction_type    empirical
_exptl_absorpt_process_details    
;
CCP4 7.0.048: AIMLESS, version 0.5.32 : 29/03/17
Scaling & analysis of unmerged intensities, absorption correction using spherical harmonics
;
_exptl_absorpt_special_details    ?
_diffrn_ambient_temperature       280(2)
_diffrn_radiation_wavelength      0.534
_diffrn_measurement_device_type   'Photon counting pixel array'
_diffrn_radiation_type            Synchrotron
_diffrn_measurement_method        'shutterless scans'
_diffrn_radiation_source          'Diamond Light Source Beamline I19-2'
_diffrn_radiation_monochromator   'Silicon 111'
_diffrn_detector_area_resol_mean  ?
_diffrn_reflns_number             32913
_diffrn_reflns_av_unetI/netI      0.0838
_diffrn_reflns_av_R_equivalents   0.0840
_diffrn_reflns_limit_h_min        -14
_diffrn_reflns_limit_h_max        14
_diffrn_reflns_limit_k_min        -16
_diffrn_reflns_limit_k_max        16
_diffrn_reflns_limit_l_min        -26
_diffrn_reflns_limit_l_max        37
_diffrn_reflns_theta_min          1.235
_diffrn_reflns_theta_max          19.496
_diffrn_reflns_theta_full         18.687
_diffrn_measured_fraction_theta_max   0.980
_diffrn_measured_fraction_theta_full  0.981
_diffrn_reflns_Laue_measured_fraction_max    0.980
_diffrn_reflns_Laue_measured_fraction_full   0.981
_diffrn_reflns_point_group_measured_fraction_max   0.980
_diffrn_reflns_point_group_measured_fraction_full  0.981
_reflns_number_total              9599
_reflns_number_gt                 5565
_reflns_threshold_expression      'I > 2\s(I)'
_reflns_Friedel_coverage          0.000
_reflns_Friedel_fraction_max      .
_reflns_Friedel_fraction_full     .
 
_reflns_special_details
;
 Reflections were merged by SHELXL according to the crystal
 class for the calculation of statistics and refinement.
 
 _reflns_Friedel_fraction is defined as the number of unique
 Friedel pairs measured divided by the number that would be
 possible theoretically, ignoring centric projections and
 systematic absences.
;
 
_computing_data_collection        'Diamond GDA (http://www.opengda.org/)'
_computing_cell_refinement        'DIALS (Winter, 2018)'
_computing_data_reduction         'XIA2 (Winter 2010)'
_computing_structure_solution     'SHELXT (Sheldrick, 2015)'
_computing_structure_refinement   'SHELXL (Sheldrick, 2015)'
_computing_molecular_graphics     'OLEX2 (Dolomanov et al., 2009)'
_computing_publication_material   'MERCURY (Macrae et al., 2008)'
_refine_special_details           ?
_refine_ls_structure_factor_coef  Fsqd
_refine_ls_matrix_type            full
_refine_ls_weighting_scheme       calc
_refine_ls_weighting_details
'w=1/[\s^2^(Fo^2^)+(0.0561P)^2^] where P=(Fo^2^+2Fc^2^)/3'
_atom_sites_solution_primary      ?
_atom_sites_solution_secondary    ?
_atom_sites_solution_hydrogens    geom
_refine_ls_hydrogen_treatment     constr
_refine_ls_extinction_method      none
_refine_ls_extinction_coef        .
_refine_ls_number_reflns          9599
_refine_ls_number_parameters      526
_refine_ls_number_restraints      491
_refine_ls_R_factor_all           0.0928
_refine_ls_R_factor_gt            0.0556
_refine_ls_wR_factor_ref          0.1450
_refine_ls_wR_factor_gt           0.1265
_refine_ls_goodness_of_fit_ref    0.973
_refine_ls_restrained_S_all       0.980
_refine_ls_shift/su_max           0.001
_refine_ls_shift/su_mean          0.000
 
loop_
 _atom_site_label
 _atom_site_type_symbol
 _atom_site_fract_x
 _atom_site_fract_y
 _atom_site_fract_z
 _atom_site_U_iso_or_equiv
 _atom_site_adp_type
 _atom_site_occupancy
 _atom_site_site_symmetry_order  
 _atom_site_calc_flag
 _atom_site_refinement_flags_posn
 _atom_site_refinement_flags_adp
 _atom_site_refinement_flags_occupancy
 _atom_site_disorder_assembly
 _atom_site_disorder_group
Pd1 Pd 0.33962(2) 0.77510(2) 0.34649(2) 0.05388(13) Uani 1 1 d D . . . .
N2 N 0.3456(3) 0.9276(2) 0.33759(9) 0.0638(8) Uani 1 1 d . . . . .
N3 N 0.4532(3) 0.7990(2) 0.39793(8) 0.0559(7) Uani 1 1 d . . . . .
H3 H 0.530278 0.788748 0.387599 0.067 Uiso 1 1 calc R U . . .
N4 N 0.3316(2) 0.6317(2) 0.37151(9) 0.0556(7) Uani 1 1 d . . . . .
C1 C 0.4409(3) 0.9636(3) 0.36950(12) 0.0719(10) Uani 1 1 d . . . . .
H1A H 0.513773 0.958094 0.355881 0.086 Uiso 1 1 calc R U . . .
H1B H 0.428562 1.032294 0.376519 0.086 Uiso 1 1 calc R U . . .
C2 C 0.4436(4) 0.9032(3) 0.41139(11) 0.0698(10) Uani 1 1 d . . . . .
H2A H 0.508607 0.921777 0.431032 0.084 Uiso 1 1 calc R U . . .
H2B H 0.373984 0.913355 0.426801 0.084 Uiso 1 1 calc R U . . .
C3 C 0.4334(3) 0.7239(3) 0.43249(11) 0.0581(9) Uani 1 1 d . . . . .
H3A H 0.364330 0.739077 0.447454 0.070 Uiso 1 1 calc R U . . .
H3B H 0.497522 0.722169 0.454374 0.070 Uiso 1 1 calc R U . . .
C4 C 0.4212(3) 0.6266(3) 0.40908(11) 0.0591(9) Uani 1 1 d . . . . .
H4A H 0.494060 0.608120 0.397695 0.071 Uiso 1 1 calc R U . . .
H4B H 0.400187 0.576460 0.429998 0.071 Uiso 1 1 calc R U . . .
C5 C 0.2302(4) 0.9654(3) 0.35113(13) 0.0773(11) Uani 1 1 d . . . . .
H5A H 0.170827 0.934179 0.332233 0.093 Uiso 1 1 calc R U . . .
H5B H 0.220017 0.943886 0.381282 0.093 Uiso 1 1 calc R U . . .
C6 C 0.2110(4) 1.0759(3) 0.34909(16) 0.1053(15) Uani 1 1 d . . . . .
H6A H 0.270288 1.108726 0.367466 0.126 Uiso 1 1 calc R U . . .
H6B H 0.216546 1.098473 0.318799 0.126 Uiso 1 1 calc R U . . .
C7 C 0.0951(5) 1.1027(4) 0.3649(2) 0.134(2) Uani 1 1 d . . . . .
H7A H 0.036695 1.063846 0.348918 0.161 Uiso 1 1 calc R U . . .
H7B H 0.093014 1.087162 0.396211 0.161 Uiso 1 1 calc R U . . .
C8 C 0.0694(7) 1.2094(5) 0.3581(3) 0.207(4) Uani 1 1 d . . . . .
H8A H 0.018709 1.231264 0.379953 0.311 Uiso 1 1 calc R U . . .
H8B H 0.033596 1.219066 0.328964 0.311 Uiso 1 1 calc R U . . .
H8C H 0.139405 1.246412 0.360901 0.311 Uiso 1 1 calc R U . . .
C9 C 0.3657(3) 0.9605(3) 0.29130(11) 0.0722(11) Uani 1 1 d . . . . .
H9A H 0.375317 1.031413 0.291391 0.087 Uiso 1 1 calc R U . . .
H9B H 0.297970 0.945503 0.272403 0.087 Uiso 1 1 calc R U . . .
C10 C 0.4676(4) 0.9148(3) 0.27154(12) 0.0826(12) Uani 1 1 d . . . . .
H10A H 0.463743 0.843804 0.274415 0.099 Uiso 1 1 calc R U . . .
H10B H 0.537231 0.937205 0.287501 0.099 Uiso 1 1 calc R U . . .
C11 C 0.4711(4) 0.9422(4) 0.22283(13) 0.1016(15) Uani 1 1 d . . . . .
H11A H 0.406473 0.911975 0.206411 0.122 Uiso 1 1 calc R U . . .
H11B H 0.463302 1.012945 0.219808 0.122 Uiso 1 1 calc R U . . .
C12 C 0.5791(5) 0.9105(5) 0.20316(16) 0.150(2) Uani 1 1 d . . . . .
H12A H 0.578672 0.932121 0.172876 0.225 Uiso 1 1 calc R U . . .
H12B H 0.584714 0.840071 0.204206 0.225 Uiso 1 1 calc R U . . .
H12C H 0.643520 0.938846 0.219728 0.225 Uiso 1 1 calc R U . . .
C13 C 0.2126(3) 0.6236(3) 0.38868(12) 0.0653(10) Uani 1 1 d . . . . .
H13A H 0.203992 0.676037 0.410014 0.078 Uiso 1 1 calc R U . . .
H13B H 0.157491 0.635623 0.364005 0.078 Uiso 1 1 calc R U . . .
C14 C 0.1807(3) 0.5281(3) 0.41032(13) 0.0778(11) Uani 1 1 d . . . . .
H14A H 0.233006 0.515801 0.435857 0.093 Uiso 1 1 calc R U . . .
H14B H 0.188333 0.474466 0.389481 0.093 Uiso 1 1 calc R U . . .
C15 C 0.0593(4) 0.5307(3) 0.42494(14) 0.0882(13) Uani 1 1 d . . . . .
H15A H 0.052796 0.583771 0.446146 0.106 Uiso 1 1 calc R U . . .
H15B H 0.007865 0.545378 0.399403 0.106 Uiso 1 1 calc R U . . .
C16 C 0.0214(4) 0.4370(3) 0.44561(15) 0.1043(16) Uani 1 1 d . . . . .
H16A H 0.023750 0.384559 0.424390 0.156 Uiso 1 1 calc R U . . .
H16B H -0.055476 0.444490 0.454709 0.156 Uiso 1 1 calc R U . . .
H16C H 0.071616 0.421854 0.471001 0.156 Uiso 1 1 calc R U . . .
C17 C 0.3505(3) 0.5509(3) 0.33904(12) 0.0695(10) Uani 1 1 d . . . . .
H17A H 0.356138 0.489022 0.354982 0.083 Uiso 1 1 calc R U . . .
H17B H 0.284053 0.547072 0.318284 0.083 Uiso 1 1 calc R U . . .
C18 C 0.4551(4) 0.5633(3) 0.31340(12) 0.0836(13) Uani 1 1 d . . . . .
H18A H 0.522453 0.565403 0.333741 0.100 Uiso 1 1 calc R U . . .
H18B H 0.450550 0.625000 0.297287 0.100 Uiso 1 1 calc R U . . .
C19 C 0.4665(5) 0.4780(4) 0.28054(17) 0.136(2) Uani 1 1 d . . . . .
H19A H 0.462291 0.416464 0.296649 0.163 Uiso 1 1 calc R U . . .
H19B H 0.401705 0.480034 0.258957 0.163 Uiso 1 1 calc R U . . .
C20 C 0.5692(6) 0.4783(5) 0.25740(19) 0.165(3) Uani 1 1 d . . . . .
H20A H 0.568340 0.424000 0.237070 0.248 Uiso 1 1 calc R U . . .
H20B H 0.634003 0.472429 0.278271 0.248 Uiso 1 1 calc R U . . .
H20C H 0.574470 0.538841 0.241245 0.248 Uiso 1 1 calc R U . . .
C21 C 0.6556(3) 0.3737(3) 0.42714(11) 0.0592(8) Uani 1 1 d . . . . .
C22 C 0.7091(3) 0.4237(3) 0.39368(13) 0.0746(11) Uani 1 1 d . . . . .
H22 H 0.726212 0.389501 0.368227 0.089 Uiso 1 1 calc R U . . .
C23 C 0.7375(4) 0.5217(3) 0.39693(17) 0.0915(13) Uani 1 1 d . . . . .
H23 H 0.771705 0.552323 0.373522 0.110 Uiso 1 1 calc R U . . .
C24 C 0.7162(4) 0.5750(3) 0.43405(16) 0.0901(13) Uani 1 1 d . . . . .
H24 H 0.739177 0.640326 0.436832 0.108 Uiso 1 1 calc R U . . .
C25 C 0.6606(3) 0.5298(3) 0.46672(14) 0.0803(12) Uani 1 1 d . . . . .
H25 H 0.642480 0.565218 0.491717 0.096 Uiso 1 1 calc R U . . .
C26 C 0.6308(3) 0.4318(3) 0.46311(12) 0.0704(11) Uani 1 1 d . . . . .
H26 H 0.592204 0.403319 0.485939 0.085 Uiso 1 1 calc R U . . .
C27 C 0.7344(3) 0.2013(3) 0.45868(12) 0.0609(9) Uani 1 1 d . . . . .
C28 C 0.8088(4) 0.2507(3) 0.48803(14) 0.0726(11) Uani 1 1 d . . . . .
H28 H 0.803783 0.318835 0.489562 0.087 Uiso 1 1 calc R U . . .
C29 C 0.8909(4) 0.2031(4) 0.51539(15) 0.0933(14) Uani 1 1 d . . . . .
H29 H 0.938210 0.239920 0.534889 0.112 Uiso 1 1 calc R U . . .
C30 C 0.9033(4) 0.1045(4) 0.51424(16) 0.0994(14) Uani 1 1 d . . . . .
H30 H 0.957881 0.073161 0.532902 0.119 Uiso 1 1 calc R U . . .
C31 C 0.8334(4) 0.0515(4) 0.48487(18) 0.1031(15) Uani 1 1 d . . . . .
H31 H 0.840942 -0.016465 0.483178 0.124 Uiso 1 1 calc R U . . .
C32 C 0.7518(4) 0.0996(3) 0.45786(15) 0.0880(13) Uani 1 1 d . . . . .
H32 H 0.705946 0.062211 0.438061 0.106 Uiso 1 1 calc R U . . .
C33 C 0.5050(3) 0.2301(3) 0.44440(11) 0.0566(8) Uani 1 1 d . . . . .
C34 C 0.4792(3) 0.1456(3) 0.46700(11) 0.0613(9) Uani 1 1 d . . . . .
H34 H 0.538152 0.101315 0.474051 0.074 Uiso 1 1 calc R U . . .
C35 C 0.3697(3) 0.1229(3) 0.47987(12) 0.0727(11) Uani 1 1 d . . . . .
H35 H 0.356545 0.063928 0.494352 0.087 Uiso 1 1 calc R U . . .
C36 C 0.2807(4) 0.1881(3) 0.47106(15) 0.0833(12) Uani 1 1 d . . . . .
H36 H 0.207875 0.174944 0.480437 0.100 Uiso 1 1 calc R U . . .
C37 C 0.3021(4) 0.2725(3) 0.44821(16) 0.0899(14) Uani 1 1 d . . . . .
H37 H 0.242613 0.316078 0.440897 0.108 Uiso 1 1 calc R U . . .
C38 C 0.4120(4) 0.2932(3) 0.43593(15) 0.0798(12) Uani 1 1 d . . . . .
H38 H 0.424434 0.352080 0.421306 0.096 Uiso 1 1 calc R U . . .
C39 C 0.6347(4) 0.2129(3) 0.37467(12) 0.0746(11) Uani 1 1 d . . . . .
C40 C 0.5429(5) 0.2201(3) 0.34475(14) 0.0862(13) Uani 1 1 d . . . . .
H40 H 0.474068 0.243840 0.354418 0.103 Uiso 1 1 calc R U . . .
C41 C 0.5480(6) 0.1930(4) 0.29978(15) 0.1094(17) Uani 1 1 d . . . . .
H41 H 0.484229 0.200263 0.280132 0.131 Uiso 1 1 calc R U . . .
C42 C 0.6470(7) 0.1563(5) 0.28575(18) 0.133(2) Uani 1 1 d . . . . .
H42 H 0.651351 0.137685 0.256244 0.159 Uiso 1 1 calc R U . . .
C43 C 0.7406(6) 0.1462(5) 0.31446(18) 0.152(3) Uani 1 1 d . . . . .
H43 H 0.808070 0.119876 0.304647 0.182 Uiso 1 1 calc R U . . .
C44 C 0.7353(5) 0.1750(4) 0.35794(15) 0.1230(19) Uani 1 1 d . . . . .
H44 H 0.800572 0.169244 0.376919 0.148 Uiso 1 1 calc R U . . .
B1 B 0.6320(4) 0.2551(3) 0.42658(15) 0.0617(9) Uani 1 1 d . . . . .
O3 O 0.6882(11) 0.804(2) 0.3655(8) 0.098(3) Uani 0.621(16) 1 d D . P A 1
C45 C 0.7365(10) 0.7735(15) 0.3253(5) 0.105(2) Uani 0.621(16) 1 d D . P A 1
H45A H 0.727693 0.825016 0.303130 0.126 Uiso 0.621(16) 1 calc R U P A 1
H45B H 0.698510 0.714684 0.313751 0.126 Uiso 0.621(16) 1 calc R U P A 1
C46 C 0.8600(9) 0.7536(12) 0.3364(5) 0.120(3) Uani 0.621(16) 1 d D . P A 1
H46A H 0.872702 0.685066 0.344045 0.144 Uiso 0.621(16) 1 calc R U P A 1
H46B H 0.906192 0.770694 0.311832 0.144 Uiso 0.621(16) 1 calc R U P A 1
C47 C 0.8852(9) 0.8158(13) 0.3735(4) 0.120(3) Uani 0.621(16) 1 d D . P A 1
H47A H 0.928865 0.872367 0.364561 0.144 Uiso 0.621(16) 1 calc R U P A 1
H47B H 0.930920 0.780331 0.396127 0.144 Uiso 0.621(16) 1 calc R U P A 1
C48 C 0.7797(9) 0.8480(10) 0.3912(4) 0.105(2) Uani 0.621(16) 1 d D . P A 1
H48A H 0.777316 0.828231 0.422027 0.126 Uiso 0.621(16) 1 calc R U P A 1
H48B H 0.773720 0.919039 0.389614 0.126 Uiso 0.621(16) 1 calc R U P A 1
O3A O 0.6740(18) 0.809(4) 0.3611(13) 0.098(3) Uani 0.379(16) 1 d D . P A 2
C45A C 0.7292(16) 0.756(2) 0.3275(10) 0.105(2) Uani 0.379(16) 1 d D . P A 2
H45C H 0.697733 0.773201 0.298054 0.126 Uiso 0.379(16) 1 calc R U P A 2
H45D H 0.724229 0.685660 0.331719 0.126 Uiso 0.379(16) 1 calc R U P A 2
C46A C 0.8497(14) 0.7926(17) 0.3354(8) 0.120(3) Uani 0.379(16) 1 d D . P A 2
H46C H 0.897960 0.739452 0.346993 0.144 Uiso 0.379(16) 1 calc R U P A 2
H46D H 0.878678 0.813627 0.307410 0.144 Uiso 0.379(16) 1 calc R U P A 2
C47A C 0.8551(14) 0.8713(18) 0.3653(6) 0.120(3) Uani 0.379(16) 1 d D . P A 2
H47C H 0.873398 0.931915 0.350326 0.144 Uiso 0.379(16) 1 calc R U P A 2
H47D H 0.913350 0.859397 0.388933 0.144 Uiso 0.379(16) 1 calc R U P A 2
C48A C 0.7431(15) 0.8777(15) 0.3830(6) 0.105(2) Uani 0.379(16) 1 d D . P A 2
H48C H 0.748367 0.864352 0.414653 0.126 Uiso 0.379(16) 1 calc R U P A 2
H48D H 0.711596 0.943172 0.378341 0.126 Uiso 0.379(16) 1 calc R U P A 2
O1 O 0.1251(3) 0.7594(2) 0.29890(10) 0.1259(11) Uani 0.968(5) 1 d D . P B 3
O2 O 0.2615(2) 0.72416(19) 0.25959(10) 0.1259(11) Uani 0.968(5) 1 d D . P B 3
N1 N 0.2258(2) 0.74930(12) 0.29435(8) 0.0780(10) Uani 0.968(5) 1 d D . P B 3
O1A O 0.2084(11) 0.7554(2) 0.3018(3) 0.1259(11) Uani 0.032(5) 1 d D . P B 4
O2A O 0.3254(16) 0.7164(3) 0.2546(5) 0.1259(11) Uani 0.032(5) 1 d D . P B 4
N1A N 0.2171(14) 0.7282(3) 0.2609(3) 0.0780(10) Uani 0.032(5) 1 d D . P B 4
 
loop_
 _atom_site_aniso_label
 _atom_site_aniso_U_11
 _atom_site_aniso_U_22
 _atom_site_aniso_U_33
 _atom_site_aniso_U_23
 _atom_site_aniso_U_13
 _atom_site_aniso_U_12
Pd1 0.0545(2) 0.0564(2) 0.0504(2) 0.00106(14) 0.00055(14) -0.00202(15)
N2 0.0696(19) 0.060(2) 0.0607(15) 0.0067(14) -0.0016(13) -0.0018(14)
N3 0.0597(18) 0.0597(16) 0.0482(15) 0.0008(12) 0.0019(13) -0.0034(14)
N4 0.0553(16) 0.0561(17) 0.0552(15) -0.0016(12) 0.0028(11) -0.0023(14)
C1 0.084(3) 0.060(2) 0.070(2) 0.0030(17) -0.0090(17) -0.007(2)
C2 0.083(3) 0.0602(19) 0.065(2) -0.0011(16) -0.0066(19) -0.002(2)
C3 0.063(2) 0.063(2) 0.0474(19) 0.0051(13) -0.0032(16) -0.0013(18)
C4 0.058(2) 0.061(2) 0.0577(18) 0.0030(16) -0.0007(14) 0.0014(18)
C5 0.079(2) 0.069(2) 0.083(3) -0.002(2) 0.000(2) 0.009(2)
C6 0.123(4) 0.071(2) 0.122(4) -0.002(3) -0.001(3) 0.024(3)
C7 0.119(4) 0.105(4) 0.176(5) -0.044(4) -0.007(4) 0.035(3)
C8 0.184(7) 0.106(4) 0.325(10) -0.058(5) -0.048(7) 0.054(4)
C9 0.079(3) 0.071(3) 0.0656(19) 0.0165(19) 0.0000(17) -0.003(2)
C10 0.080(3) 0.097(3) 0.071(2) 0.011(2) 0.006(2) -0.004(2)
C11 0.111(4) 0.118(4) 0.077(2) 0.012(3) 0.015(2) -0.010(3)
C12 0.126(5) 0.225(7) 0.103(4) -0.007(4) 0.037(3) -0.002(4)
C13 0.0533(19) 0.068(2) 0.074(2) 0.0062(19) 0.0016(17) -0.0044(18)
C14 0.069(2) 0.076(3) 0.089(3) 0.013(2) 0.014(2) -0.004(2)
C15 0.072(3) 0.087(3) 0.107(3) 0.003(2) 0.026(2) -0.012(2)
C16 0.098(4) 0.091(3) 0.127(4) 0.010(3) 0.035(3) -0.018(3)
C17 0.078(3) 0.060(2) 0.070(2) -0.0094(17) -0.0019(18) 0.002(2)
C18 0.089(3) 0.090(3) 0.072(2) -0.011(2) 0.010(2) 0.012(2)
C19 0.148(5) 0.129(4) 0.137(4) -0.055(3) 0.057(4) -0.009(4)
C20 0.172(6) 0.178(7) 0.154(5) -0.032(5) 0.078(5) 0.014(5)
C21 0.058(2) 0.0575(18) 0.0610(19) 0.0077(14) -0.0069(16) -0.0014(17)
C22 0.065(3) 0.073(2) 0.087(2) 0.015(2) 0.011(2) -0.006(2)
C23 0.073(3) 0.075(2) 0.128(3) 0.024(2) 0.017(3) -0.012(2)
C24 0.068(3) 0.064(3) 0.136(3) 0.013(2) -0.009(2) -0.002(2)
C25 0.079(3) 0.060(2) 0.101(3) -0.005(2) -0.011(2) 0.007(2)
C26 0.083(3) 0.060(2) 0.068(2) 0.0035(17) -0.003(2) 0.003(2)
C27 0.060(2) 0.0557(19) 0.068(2) 0.0008(17) 0.0125(15) 0.0035(16)
C28 0.072(3) 0.066(3) 0.079(3) -0.0062(18) -0.0009(17) 0.0103(18)
C29 0.084(3) 0.094(3) 0.099(3) -0.009(3) -0.015(2) 0.022(2)
C30 0.075(3) 0.092(3) 0.130(4) 0.014(3) 0.000(2) 0.025(2)
C31 0.081(3) 0.066(3) 0.161(4) 0.021(3) -0.002(2) 0.009(2)
C32 0.075(3) 0.055(2) 0.133(3) -0.005(2) -0.002(2) 0.006(2)
C33 0.0629(18) 0.052(2) 0.054(2) -0.0003(15) -0.0025(16) -0.0030(15)
C34 0.067(2) 0.051(2) 0.065(2) 0.0030(16) 0.0030(18) -0.0013(17)
C35 0.072(2) 0.067(3) 0.078(2) 0.012(2) 0.006(2) -0.0084(18)
C36 0.070(3) 0.070(3) 0.110(3) 0.001(2) 0.013(2) -0.0031(19)
C37 0.070(2) 0.064(3) 0.136(4) 0.008(2) 0.007(3) 0.005(2)
C38 0.071(2) 0.053(3) 0.115(3) 0.016(2) 0.001(2) 0.0017(18)
C39 0.094(3) 0.070(3) 0.0603(19) -0.0024(18) 0.0088(16) -0.009(2)
C40 0.114(3) 0.074(3) 0.069(2) 0.010(2) -0.009(2) -0.022(3)
C41 0.172(5) 0.085(4) 0.069(2) 0.007(2) -0.014(3) -0.037(3)
C42 0.211(6) 0.117(5) 0.071(3) -0.006(3) 0.020(3) -0.022(4)
C43 0.190(6) 0.182(7) 0.087(3) -0.032(4) 0.033(3) 0.030(5)
C44 0.121(4) 0.167(5) 0.083(3) -0.024(3) 0.022(3) 0.023(4)
B1 0.066(2) 0.059(2) 0.060(2) 0.0015(17) 0.0043(17) -0.0030(18)
O3 0.078(3) 0.110(4) 0.107(4) -0.014(4) 0.014(3) -0.003(4)
C45 0.093(3) 0.116(5) 0.107(3) -0.020(3) 0.010(2) -0.003(2)
C46 0.089(3) 0.125(8) 0.147(4) -0.011(4) 0.017(2) -0.003(3)
C47 0.089(3) 0.125(8) 0.147(4) -0.011(4) 0.017(2) -0.003(3)
C48 0.093(3) 0.116(5) 0.107(3) -0.020(3) 0.010(2) -0.003(2)
O3A 0.078(3) 0.110(4) 0.107(4) -0.014(4) 0.014(3) -0.003(4)
C45A 0.093(3) 0.116(5) 0.107(3) -0.020(3) 0.010(2) -0.003(2)
C46A 0.089(3) 0.125(8) 0.147(4) -0.011(4) 0.017(2) -0.003(3)
C47A 0.089(3) 0.125(8) 0.147(4) -0.011(4) 0.017(2) -0.003(3)
C48A 0.093(3) 0.116(5) 0.107(3) -0.020(3) 0.010(2) -0.003(2)
O1 0.0778(18) 0.214(3) 0.0842(14) -0.0302(15) -0.0113(13) 0.0010(16)
O2 0.0778(18) 0.214(3) 0.0842(14) -0.0302(15) -0.0113(13) 0.0010(16)
N1 0.0789(19) 0.082(2) 0.0724(17) 0.0079(16) -0.0016(18) -0.0033(18)
O1A 0.0778(18) 0.214(3) 0.0842(14) -0.0302(15) -0.0113(13) 0.0010(16)
O2A 0.0778(18) 0.214(3) 0.0842(14) -0.0302(15) -0.0113(13) 0.0010(16)
N1A 0.0789(19) 0.082(2) 0.0724(17) 0.0079(16) -0.0016(18) -0.0033(18)
 
_geom_special_details
;
 All esds (except the esd in the dihedral angle between two l.s. planes)
 are estimated using the full covariance matrix.  The cell esds are taken
 into account individually in the estimation of esds in distances, angles
 and torsion angles; correlations between esds in cell parameters are only
 used when they are defined by crystal symmetry.  An approximate (isotropic)
 treatment of cell esds is used for estimating esds involving l.s. planes.
;
 
loop_
 _geom_bond_atom_site_label_1
 _geom_bond_atom_site_label_2
 _geom_bond_distance
 _geom_bond_site_symmetry_2
 _geom_bond_publ_flag
Pd1 O1A 1.999(9) . ?
Pd1 N3 2.009(3) . ?
Pd1 N1 2.031(2) . ?
Pd1 N2 2.093(3) . ?
Pd1 N4 2.095(3) . ?
N2 C9 1.499(4) . ?
N2 C1 1.511(4) . ?
N2 C5 1.521(4) . ?
N3 C2 1.480(4) . ?
N3 C3 1.488(4) . ?
N3 H3 0.9800 . ?
N4 C17 1.496(4) . ?
N4 C4 1.499(4) . ?
N4 C13 1.516(4) . ?
C1 C2 1.507(5) . ?
C1 H1A 0.9700 . ?
C1 H1B 0.9700 . ?
C2 H2A 0.9700 . ?
C2 H2B 0.9700 . ?
C3 C4 1.502(5) . ?
C3 H3A 0.9700 . ?
C3 H3B 0.9700 . ?
C4 H4A 0.9700 . ?
C4 H4B 0.9700 . ?
C5 C6 1.520(5) . ?
C5 H5A 0.9700 . ?
C5 H5B 0.9700 . ?
C6 C7 1.507(6) . ?
C6 H6A 0.9700 . ?
C6 H6B 0.9700 . ?
C7 C8 1.493(8) . ?
C7 H7A 0.9700 . ?
C7 H7B 0.9700 . ?
C8 H8A 0.9600 . ?
C8 H8B 0.9600 . ?
C8 H8C 0.9600 . ?
C9 C10 1.499(5) . ?
C9 H9A 0.9700 . ?
C9 H9B 0.9700 . ?
C10 C11 1.520(5) . ?
C10 H10A 0.9700 . ?
C10 H10B 0.9700 . ?
C11 C12 1.490(6) . ?
C11 H11A 0.9700 . ?
C11 H11B 0.9700 . ?
C12 H12A 0.9600 . ?
C12 H12B 0.9600 . ?
C12 H12C 0.9600 . ?
C13 C14 1.510(5) . ?
C13 H13A 0.9700 . ?
C13 H13B 0.9700 . ?
C14 C15 1.511(5) . ?
C14 H14A 0.9700 . ?
C14 H14B 0.9700 . ?
C15 C16 1.497(5) . ?
C15 H15A 0.9700 . ?
C15 H15B 0.9700 . ?
C16 H16A 0.9600 . ?
C16 H16B 0.9600 . ?
C16 H16C 0.9600 . ?
C17 C18 1.494(5) . ?
C17 H17A 0.9700 . ?
C17 H17B 0.9700 . ?
C18 C19 1.537(6) . ?
C18 H18A 0.9700 . ?
C18 H18B 0.9700 . ?
C19 C20 1.423(6) . ?
C19 H19A 0.9700 . ?
C19 H19B 0.9700 . ?
C20 H20A 0.9600 . ?
C20 H20B 0.9600 . ?
C20 H20C 0.9600 . ?
C21 C26 1.387(5) . ?
C21 C22 1.396(5) . ?
C21 B1 1.636(5) . ?
C22 C23 1.375(6) . ?
C22 H22 0.9300 . ?
C23 C24 1.369(6) . ?
C23 H23 0.9300 . ?
C24 C25 1.359(5) . ?
C24 H24 0.9300 . ?
C25 C26 1.379(5) . ?
C25 H25 0.9300 . ?
C26 H26 0.9300 . ?
C27 C28 1.379(5) . ?
C27 C32 1.398(5) . ?
C27 B1 1.665(6) . ?
C28 C29 1.389(6) . ?
C28 H28 0.9300 . ?
C29 C30 1.348(6) . ?
C29 H29 0.9300 . ?
C30 C31 1.374(6) . ?
C30 H30 0.9300 . ?
C31 C32 1.382(6) . ?
C31 H31 0.9300 . ?
C32 H32 0.9300 . ?
C33 C34 1.378(4) . ?
C33 C38 1.396(5) . ?
C33 B1 1.643(6) . ?
C34 C35 1.394(5) . ?
C34 H34 0.9300 . ?
C35 C36 1.380(5) . ?
C35 H35 0.9300 . ?
C36 C37 1.369(6) . ?
C36 H36 0.9300 . ?
C37 C38 1.387(5) . ?
C37 H37 0.9300 . ?
C38 H38 0.9300 . ?
C39 C40 1.365(6) . ?
C39 C44 1.405(6) . ?
C39 B1 1.670(6) . ?
C40 C41 1.411(6) . ?
C40 H40 0.9300 . ?
C41 C42 1.351(7) . ?
C41 H41 0.9300 . ?
C42 C43 1.362(8) . ?
C42 H42 0.9300 . ?
C43 C44 1.374(6) . ?
C43 H43 0.9300 . ?
C44 H44 0.9300 . ?
O3 C48 1.419(10) . ?
O3 C45 1.426(11) . ?
C45 C46 1.487(13) . ?
C45 H45A 0.9700 . ?
C45 H45B 0.9700 . ?
C46 C47 1.422(11) . ?
C46 H46A 0.9700 . ?
C46 H46B 0.9700 . ?
C47 C48 1.439(9) . ?
C47 H47A 0.9700 . ?
C47 H47B 0.9700 . ?
C48 H48A 0.9700 . ?
C48 H48B 0.9700 . ?
O3A C48A 1.382(16) . ?
O3A C45A 1.425(14) . ?
C45A C46A 1.498(15) . ?
C45A H45C 0.9700 . ?
C45A H45D 0.9700 . ?
C46A C47A 1.400(13) . ?
C46A H46C 0.9700 . ?
C46A H46D 0.9700 . ?
C47A C48A 1.445(13) . ?
C47A H47C 0.9700 . ?
C47A H47D 0.9700 . ?
C48A H48C 0.9700 . ?
C48A H48D 0.9700 . ?
O1 N1 1.2010(10) . ?
O2 N1 1.2013(10) . ?
O1A N1A 1.3000(10) . ?
O2A N1A 1.3001(10) . ?
 
loop_
 _geom_angle_atom_site_label_1
 _geom_angle_atom_site_label_2
 _geom_angle_atom_site_label_3
 _geom_angle
 _geom_angle_site_symmetry_1
 _geom_angle_site_symmetry_3
 _geom_angle_publ_flag
O1A Pd1 N3 171.3(4) . . ?
N3 Pd1 N1 179.26(11) . . ?
O1A Pd1 N2 94.37(10) . . ?
N3 Pd1 N2 85.04(11) . . ?
N1 Pd1 N2 95.57(9) . . ?
O1A Pd1 N4 93.99(10) . . ?
N3 Pd1 N4 85.02(11) . . ?
N1 Pd1 N4 94.45(9) . . ?
N2 Pd1 N4 166.18(10) . . ?
C9 N2 C1 110.4(3) . . ?
C9 N2 C5 109.8(3) . . ?
C1 N2 C5 110.6(3) . . ?
C9 N2 Pd1 115.1(2) . . ?
C1 N2 Pd1 105.6(2) . . ?
C5 N2 Pd1 105.3(2) . . ?
C2 N3 C3 116.6(3) . . ?
C2 N3 Pd1 108.0(2) . . ?
C3 N3 Pd1 107.9(2) . . ?
C2 N3 H3 108.0 . . ?
C3 N3 H3 108.0 . . ?
Pd1 N3 H3 108.0 . . ?
C17 N4 C4 109.8(3) . . ?
C17 N4 C13 110.1(3) . . ?
C4 N4 C13 110.6(2) . . ?
C17 N4 Pd1 115.8(2) . . ?
C4 N4 Pd1 105.8(2) . . ?
C13 N4 Pd1 104.6(2) . . ?
C2 C1 N2 109.7(3) . . ?
C2 C1 H1A 109.7 . . ?
N2 C1 H1A 109.7 . . ?
C2 C1 H1B 109.7 . . ?
N2 C1 H1B 109.7 . . ?
H1A C1 H1B 108.2 . . ?
N3 C2 C1 106.9(3) . . ?
N3 C2 H2A 110.4 . . ?
C1 C2 H2A 110.4 . . ?
N3 C2 H2B 110.4 . . ?
C1 C2 H2B 110.4 . . ?
H2A C2 H2B 108.6 . . ?
N3 C3 C4 106.8(3) . . ?
N3 C3 H3A 110.4 . . ?
C4 C3 H3A 110.4 . . ?
N3 C3 H3B 110.4 . . ?
C4 C3 H3B 110.4 . . ?
H3A C3 H3B 108.6 . . ?
N4 C4 C3 111.0(3) . . ?
N4 C4 H4A 109.4 . . ?
C3 C4 H4A 109.4 . . ?
N4 C4 H4B 109.4 . . ?
C3 C4 H4B 109.4 . . ?
H4A C4 H4B 108.0 . . ?
C6 C5 N2 117.0(4) . . ?
C6 C5 H5A 108.0 . . ?
N2 C5 H5A 108.0 . . ?
C6 C5 H5B 108.0 . . ?
N2 C5 H5B 108.0 . . ?
H5A C5 H5B 107.3 . . ?
C7 C6 C5 111.1(4) . . ?
C7 C6 H6A 109.4 . . ?
C5 C6 H6A 109.4 . . ?
C7 C6 H6B 109.4 . . ?
C5 C6 H6B 109.4 . . ?
H6A C6 H6B 108.0 . . ?
C8 C7 C6 111.6(6) . . ?
C8 C7 H7A 109.3 . . ?
C6 C7 H7A 109.3 . . ?
C8 C7 H7B 109.3 . . ?
C6 C7 H7B 109.3 . . ?
H7A C7 H7B 108.0 . . ?
C7 C8 H8A 109.5 . . ?
C7 C8 H8B 109.5 . . ?
H8A C8 H8B 109.5 . . ?
C7 C8 H8C 109.5 . . ?
H8A C8 H8C 109.5 . . ?
H8B C8 H8C 109.5 . . ?
N2 C9 C10 114.7(3) . . ?
N2 C9 H9A 108.6 . . ?
C10 C9 H9A 108.6 . . ?
N2 C9 H9B 108.6 . . ?
C10 C9 H9B 108.6 . . ?
H9A C9 H9B 107.6 . . ?
C9 C10 C11 110.5(3) . . ?
C9 C10 H10A 109.6 . . ?
C11 C10 H10A 109.6 . . ?
C9 C10 H10B 109.6 . . ?
C11 C10 H10B 109.6 . . ?
H10A C10 H10B 108.1 . . ?
C12 C11 C10 112.7(4) . . ?
C12 C11 H11A 109.1 . . ?
C10 C11 H11A 109.1 . . ?
C12 C11 H11B 109.1 . . ?
C10 C11 H11B 109.1 . . ?
H11A C11 H11B 107.8 . . ?
C11 C12 H12A 109.5 . . ?
C11 C12 H12B 109.5 . . ?
H12A C12 H12B 109.5 . . ?
C11 C12 H12C 109.5 . . ?
H12A C12 H12C 109.5 . . ?
H12B C12 H12C 109.5 . . ?
C14 C13 N4 117.7(3) . . ?
C14 C13 H13A 107.9 . . ?
N4 C13 H13A 107.9 . . ?
C14 C13 H13B 107.9 . . ?
N4 C13 H13B 107.9 . . ?
H13A C13 H13B 107.2 . . ?
C13 C14 C15 111.5(3) . . ?
C13 C14 H14A 109.3 . . ?
C15 C14 H14A 109.3 . . ?
C13 C14 H14B 109.3 . . ?
C15 C14 H14B 109.3 . . ?
H14A C14 H14B 108.0 . . ?
C16 C15 C14 114.0(4) . . ?
C16 C15 H15A 108.8 . . ?
C14 C15 H15A 108.8 . . ?
C16 C15 H15B 108.8 . . ?
C14 C15 H15B 108.8 . . ?
H15A C15 H15B 107.6 . . ?
C15 C16 H16A 109.5 . . ?
C15 C16 H16B 109.5 . . ?
H16A C16 H16B 109.5 . . ?
C15 C16 H16C 109.5 . . ?
H16A C16 H16C 109.5 . . ?
H16B C16 H16C 109.5 . . ?
C18 C17 N4 114.4(3) . . ?
C18 C17 H17A 108.7 . . ?
N4 C17 H17A 108.7 . . ?
C18 C17 H17B 108.7 . . ?
N4 C17 H17B 108.7 . . ?
H17A C17 H17B 107.6 . . ?
C17 C18 C19 110.7(4) . . ?
C17 C18 H18A 109.5 . . ?
C19 C18 H18A 109.5 . . ?
C17 C18 H18B 109.5 . . ?
C19 C18 H18B 109.5 . . ?
H18A C18 H18B 108.1 . . ?
C20 C19 C18 114.9(5) . . ?
C20 C19 H19A 108.5 . . ?
C18 C19 H19A 108.5 . . ?
C20 C19 H19B 108.5 . . ?
C18 C19 H19B 108.5 . . ?
H19A C19 H19B 107.5 . . ?
C19 C20 H20A 109.5 . . ?
C19 C20 H20B 109.5 . . ?
H20A C20 H20B 109.5 . . ?
C19 C20 H20C 109.5 . . ?
H20A C20 H20C 109.5 . . ?
H20B C20 H20C 109.5 . . ?
C26 C21 C22 114.3(4) . . ?
C26 C21 B1 121.8(3) . . ?
C22 C21 B1 123.8(3) . . ?
C23 C22 C21 122.5(4) . . ?
C23 C22 H22 118.8 . . ?
C21 C22 H22 118.8 . . ?
C24 C23 C22 121.1(4) . . ?
C24 C23 H23 119.5 . . ?
C22 C23 H23 119.5 . . ?
C25 C24 C23 118.2(4) . . ?
C25 C24 H24 120.9 . . ?
C23 C24 H24 120.9 . . ?
C24 C25 C26 120.6(4) . . ?
C24 C25 H25 119.7 . . ?
C26 C25 H25 119.7 . . ?
C25 C26 C21 123.3(4) . . ?
C25 C26 H26 118.4 . . ?
C21 C26 H26 118.4 . . ?
C28 C27 C32 113.9(4) . . ?
C28 C27 B1 124.4(4) . . ?
C32 C27 B1 121.6(4) . . ?
C27 C28 C29 122.9(4) . . ?
C27 C28 H28 118.5 . . ?
C29 C28 H28 118.5 . . ?
C30 C29 C28 121.3(5) . . ?
C30 C29 H29 119.4 . . ?
C28 C29 H29 119.4 . . ?
C29 C30 C31 118.5(5) . . ?
C29 C30 H30 120.7 . . ?
C31 C30 H30 120.7 . . ?
C30 C31 C32 119.7(5) . . ?
C30 C31 H31 120.1 . . ?
C32 C31 H31 120.1 . . ?
C31 C32 C27 123.6(5) . . ?
C31 C32 H32 118.2 . . ?
C27 C32 H32 118.2 . . ?
C34 C33 C38 114.4(4) . . ?
C34 C33 B1 124.2(3) . . ?
C38 C33 B1 121.4(3) . . ?
C33 C34 C35 123.6(4) . . ?
C33 C34 H34 118.2 . . ?
C35 C34 H34 118.2 . . ?
C36 C35 C34 119.9(4) . . ?
C36 C35 H35 120.1 . . ?
C34 C35 H35 120.1 . . ?
C37 C36 C35 118.6(4) . . ?
C37 C36 H36 120.7 . . ?
C35 C36 H36 120.7 . . ?
C36 C37 C38 120.2(4) . . ?
C36 C37 H37 119.9 . . ?
C38 C37 H37 119.9 . . ?
C37 C38 C33 123.3(4) . . ?
C37 C38 H38 118.3 . . ?
C33 C38 H38 118.3 . . ?
C40 C39 C44 115.5(4) . . ?
C40 C39 B1 122.6(4) . . ?
C44 C39 B1 121.7(4) . . ?
C39 C40 C41 122.9(5) . . ?
C39 C40 H40 118.6 . . ?
C41 C40 H40 118.6 . . ?
C42 C41 C40 118.8(6) . . ?
C42 C41 H41 120.6 . . ?
C40 C41 H41 120.6 . . ?
C41 C42 C43 120.6(6) . . ?
C41 C42 H42 119.7 . . ?
C43 C42 H42 119.7 . . ?
C42 C43 C44 120.0(6) . . ?
C42 C43 H43 120.0 . . ?
C44 C43 H43 120.0 . . ?
C43 C44 C39 122.2(6) . . ?
C43 C44 H44 118.9 . . ?
C39 C44 H44 118.9 . . ?
C21 B1 C33 110.8(3) . . ?
C21 B1 C27 108.2(3) . . ?
C33 B1 C27 110.6(3) . . ?
C21 B1 C39 109.6(3) . . ?
C33 B1 C39 107.7(3) . . ?
C27 B1 C39 110.0(3) . . ?
C48 O3 C45 105.4(8) . . ?
O3 C45 C46 106.8(13) . . ?
O3 C45 H45A 110.4 . . ?
C46 C45 H45A 110.4 . . ?
O3 C45 H45B 110.4 . . ?
C46 C45 H45B 110.4 . . ?
H45A C45 H45B 108.6 . . ?
C47 C46 C45 102.9(8) . . ?
C47 C46 H46A 111.2 . . ?
C45 C46 H46A 111.2 . . ?
C47 C46 H46B 111.2 . . ?
C45 C46 H46B 111.2 . . ?
H46A C46 H46B 109.1 . . ?
C46 C47 C48 109.3(7) . . ?
C46 C47 H47A 109.8 . . ?
C48 C47 H47A 109.8 . . ?
C46 C47 H47B 109.8 . . ?
C48 C47 H47B 109.8 . . ?
H47A C47 H47B 108.3 . . ?
O3 C48 C47 107.6(7) . . ?
O3 C48 H48A 110.2 . . ?
C47 C48 H48A 110.2 . . ?
O3 C48 H48B 110.2 . . ?
C47 C48 H48B 110.2 . . ?
H48A C48 H48B 108.5 . . ?
C48A O3A C45A 113.9(13) . . ?
O3A C45A C46A 100.5(12) . . ?
O3A C45A H45C 111.7 . . ?
C46A C45A H45C 111.7 . . ?
O3A C45A H45D 111.7 . . ?
C46A C45A H45D 111.7 . . ?
H45C C45A H45D 109.4 . . ?
C47A C46A C45A 111.2(12) . . ?
C47A C46A H46C 109.4 . . ?
C45A C46A H46C 109.4 . . ?
C47A C46A H46D 109.4 . . ?
C45A C46A H46D 109.4 . . ?
H46C C46A H46D 108.0 . . ?
C46A C47A C48A 106.1(12) . . ?
C46A C47A H47C 110.5 . . ?
C48A C47A H47C 110.5 . . ?
C46A C47A H47D 110.5 . . ?
C48A C47A H47D 110.5 . . ?
H47C C47A H47D 108.7 . . ?
O3A C48A C47A 107.4(11) . . ?
O3A C48A H48C 110.2 . . ?
C47A C48A H48C 110.2 . . ?
O3A C48A H48D 110.2 . . ?
C47A C48A H48D 110.2 . . ?
H48C C48A H48D 108.5 . . ?
O1 N1 O2 121.70(15) . . ?
O1 N1 Pd1 119.6(2) . . ?
O2 N1 Pd1 118.7(2) . . ?
N1A O1A Pd1 125.4(7) . . ?
O1A N1A O2A 107.73(12) . . ?
 
loop_
 _geom_torsion_atom_site_label_1
 _geom_torsion_atom_site_label_2
 _geom_torsion_atom_site_label_3
 _geom_torsion_atom_site_label_4
 _geom_torsion
 _geom_torsion_site_symmetry_1
 _geom_torsion_site_symmetry_2
 _geom_torsion_site_symmetry_3
 _geom_torsion_site_symmetry_4
 _geom_torsion_publ_flag
C9 N2 C1 C2 -160.4(3) . . . . ?
C5 N2 C1 C2 77.9(4) . . . . ?
Pd1 N2 C1 C2 -35.4(3) . . . . ?
C3 N3 C2 C1 -167.8(3) . . . . ?
Pd1 N3 C2 C1 -46.2(3) . . . . ?
N2 C1 C2 N3 55.0(4) . . . . ?
C2 N3 C3 C4 167.5(3) . . . . ?
Pd1 N3 C3 C4 45.8(3) . . . . ?
C17 N4 C4 C3 158.8(3) . . . . ?
C13 N4 C4 C3 -79.5(3) . . . . ?
Pd1 N4 C4 C3 33.2(3) . . . . ?
N3 C3 C4 N4 -53.2(4) . . . . ?
C9 N2 C5 C6 -57.0(4) . . . . ?
C1 N2 C5 C6 65.0(4) . . . . ?
Pd1 N2 C5 C6 178.5(3) . . . . ?
N2 C5 C6 C7 -178.0(4) . . . . ?
C5 C6 C7 C8 -173.2(5) . . . . ?
C1 N2 C9 C10 67.1(4) . . . . ?
C5 N2 C9 C10 -170.7(3) . . . . ?
Pd1 N2 C9 C10 -52.2(4) . . . . ?
N2 C9 C10 C11 172.4(4) . . . . ?
C9 C10 C11 C12 171.9(5) . . . . ?
C17 N4 C13 C14 56.6(4) . . . . ?
C4 N4 C13 C14 -64.9(4) . . . . ?
Pd1 N4 C13 C14 -178.4(3) . . . . ?
N4 C13 C14 C15 -179.0(3) . . . . ?
C13 C14 C15 C16 178.5(4) . . . . ?
C4 N4 C17 C18 -69.5(4) . . . . ?
C13 N4 C17 C18 168.4(3) . . . . ?
Pd1 N4 C17 C18 50.1(4) . . . . ?
N4 C17 C18 C19 -179.2(4) . . . . ?
C17 C18 C19 C20 -174.5(5) . . . . ?
C26 C21 C22 C23 1.7(6) . . . . ?
B1 C21 C22 C23 -173.8(4) . . . . ?
C21 C22 C23 C24 1.3(7) . . . . ?
C22 C23 C24 C25 -3.5(7) . . . . ?
C23 C24 C25 C26 2.6(7) . . . . ?
C24 C25 C26 C21 0.6(6) . . . . ?
C22 C21 C26 C25 -2.7(6) . . . . ?
B1 C21 C26 C25 172.9(4) . . . . ?
C32 C27 C28 C29 -2.2(6) . . . . ?
B1 C27 C28 C29 177.8(4) . . . . ?
C27 C28 C29 C30 0.9(7) . . . . ?
C28 C29 C30 C31 0.7(8) . . . . ?
C29 C30 C31 C32 -0.8(8) . . . . ?
C30 C31 C32 C27 -0.6(7) . . . . ?
C28 C27 C32 C31 2.0(6) . . . . ?
B1 C27 C32 C31 -178.0(4) . . . . ?
C38 C33 C34 C35 1.1(5) . . . . ?
B1 C33 C34 C35 -176.5(3) . . . . ?
C33 C34 C35 C36 -1.8(6) . . . . ?
C34 C35 C36 C37 2.4(6) . . . . ?
C35 C36 C37 C38 -2.6(7) . . . . ?
C36 C37 C38 C33 2.1(7) . . . . ?
C34 C33 C38 C37 -1.3(6) . . . . ?
B1 C33 C38 C37 176.4(4) . . . . ?
C44 C39 C40 C41 -1.0(7) . . . . ?
B1 C39 C40 C41 174.0(4) . . . . ?
C39 C40 C41 C42 1.5(8) . . . . ?
C40 C41 C42 C43 -0.4(9) . . . . ?
C41 C42 C43 C44 -1.1(11) . . . . ?
C42 C43 C44 C39 1.6(10) . . . . ?
C40 C39 C44 C43 -0.6(8) . . . . ?
B1 C39 C44 C43 -175.6(5) . . . . ?
C26 C21 B1 C33 45.2(5) . . . . ?
C22 C21 B1 C33 -139.6(4) . . . . ?
C26 C21 B1 C27 -76.1(4) . . . . ?
C22 C21 B1 C27 99.1(4) . . . . ?
C26 C21 B1 C39 163.9(4) . . . . ?
C22 C21 B1 C39 -20.9(5) . . . . ?
C34 C33 B1 C21 -148.4(3) . . . . ?
C38 C33 B1 C21 34.2(5) . . . . ?
C34 C33 B1 C27 -28.4(5) . . . . ?
C38 C33 B1 C27 154.1(4) . . . . ?
C34 C33 B1 C39 91.8(4) . . . . ?
C38 C33 B1 C39 -85.6(4) . . . . ?
C28 C27 B1 C21 13.4(5) . . . . ?
C32 C27 B1 C21 -166.6(3) . . . . ?
C28 C27 B1 C33 -108.1(4) . . . . ?
C32 C27 B1 C33 71.9(4) . . . . ?
C28 C27 B1 C39 133.1(4) . . . . ?
C32 C27 B1 C39 -46.9(5) . . . . ?
C40 C39 B1 C21 -81.4(5) . . . . ?
C44 C39 B1 C21 93.2(5) . . . . ?
C40 C39 B1 C33 39.2(5) . . . . ?
C44 C39 B1 C33 -146.2(4) . . . . ?
C40 C39 B1 C27 159.8(4) . . . . ?
C44 C39 B1 C27 -25.6(6) . . . . ?
C48 O3 C45 C46 28(3) . . . . ?
O3 C45 C46 C47 -27(2) . . . . ?
C45 C46 C47 C48 15.5(18) . . . . ?
C45 O3 C48 C47 -18(3) . . . . ?
C46 C47 C48 O3 1(2) . . . . ?
C48A O3A C45A C46A 7(5) . . . . ?
O3A C45A C46A C47A -10(4) . . . . ?
C45A C46A C47A C48A 9(3) . . . . ?
C45A O3A C48A C47A -2(5) . . . . ?
C46A C47A C48A O3A -4(3) . . . . ?
Pd1 O1A N1A O2A 0.00(2) . . . . ?
 
_refine_diff_density_max    0.423
_refine_diff_density_min   -0.652
_refine_diff_density_rms    0.060

_shelx_res_file
;
TITL shelxt in P 1 21/n 1
    12_decay.res
    created by SHELXL-2018/3 at 10:24:09 on 01-Apr-2020
CELL 0.534 11.6873 13.5953 30.1839 90 93.345 90
ZERR 4 0.000442 0.000492 0.001026 0 0.003039 0
LATT 1
SYMM 0.5-X,0.5+Y,0.5-Z
SFAC C H B N O Pd
DISP B 0 0 4.561
DISP C 0.001 0.001 6.94
DISP H -0 0 0.611
DISP N 0.003 0.002 10.693
DISP O 0.005 0.003 16.398
DISP Pd -2.504 0.615 1934.604
UNIT 192 292 4 16 12 4
DFIX 1.2 0.001 N1 O1 N1 O2
DFIX 1.3 0.001 O1A N1A N1A O2A
DFIX 2 0.01 Pd1 O1A
DANG 2.1 0.001 O1 O2 O1A O2A
FLAT 0.001 Pd1 O1 O2 N1 O1A O2A N1A
RIGU 0.001 0.002
EADP O3 O3A
EADP C45 C45A C48 C48A
EADP C46 C46A C47 C47A
EADP O1 O1A O2 O2A
EADP N1 N1A

L.S. 20
PLAN  5
SIZE 0.1 0.1 0.05
TEMP 7
BOND $H
list 4
CONF
fmap 2
acta
SHEL 999 0.8
OMIT -2 1 5
OMIT -1 2 3
REM <olex2.extras>
REM <HklSrc "%.\\12_decay.hkl">
REM </olex2.extras>

WGHT    0.056100
FVAR       0.23377   0.62067   0.96790
PD1   6    0.339618    0.775105    0.346490    11.00000    0.05452    0.05642 =
         0.05040    0.00106    0.00055   -0.00202
N2    4    0.345605    0.927621    0.337593    11.00000    0.06963    0.06038 =
         0.06073    0.00672   -0.00164   -0.00184
N3    4    0.453218    0.798971    0.397927    11.00000    0.05975    0.05975 =
         0.04817    0.00081    0.00189   -0.00335
AFIX  13
H3    2    0.530278    0.788748    0.387599    11.00000   -1.20000
AFIX   0
N4    4    0.331602    0.631656    0.371512    11.00000    0.05533    0.05613 =
         0.05516   -0.00162    0.00276   -0.00228
C1    1    0.440896    0.963622    0.369499    11.00000    0.08367    0.06039 =
         0.07015    0.00304   -0.00899   -0.00709
AFIX  23
H1A   2    0.513773    0.958094    0.355881    11.00000   -1.20000
H1B   2    0.428562    1.032294    0.376519    11.00000   -1.20000
AFIX   0
C2    1    0.443557    0.903174    0.411389    11.00000    0.08321    0.06020 =
         0.06469   -0.00109   -0.00659   -0.00229
AFIX  23
H2A   2    0.508607    0.921777    0.431032    11.00000   -1.20000
H2B   2    0.373984    0.913355    0.426801    11.00000   -1.20000
AFIX   0
C3    1    0.433391    0.723854    0.432488    11.00000    0.06297    0.06313 =
         0.04737    0.00507   -0.00318   -0.00125
AFIX  23
H3A   2    0.364330    0.739077    0.447454    11.00000   -1.20000
H3B   2    0.497522    0.722169    0.454374    11.00000   -1.20000
AFIX   0
C4    1    0.421168    0.626567    0.409080    11.00000    0.05822    0.06096 =
         0.05772    0.00299   -0.00069    0.00137
AFIX  23
H4A   2    0.494060    0.608120    0.397695    11.00000   -1.20000
H4B   2    0.400187    0.576460    0.429998    11.00000   -1.20000
AFIX   0
C5    1    0.230226    0.965384    0.351125    11.00000    0.07920    0.06901 =
         0.08330   -0.00156    0.00011    0.00887
AFIX  23
H5A   2    0.170827    0.934179    0.332233    11.00000   -1.20000
H5B   2    0.220017    0.943886    0.381282    11.00000   -1.20000
AFIX   0
C6    1    0.211043    1.075940    0.349092    11.00000    0.12257    0.07050 =
         0.12188   -0.00216   -0.00061    0.02360
AFIX  23
H6A   2    0.270288    1.108726    0.367466    11.00000   -1.20000
H6B   2    0.216546    1.098473    0.318799    11.00000   -1.20000
AFIX   0
C7    1    0.095147    1.102746    0.364910    11.00000    0.11867    0.10548 =
         0.17640   -0.04418   -0.00693    0.03523
AFIX  23
H7A   2    0.036695    1.063846    0.348918    11.00000   -1.20000
H7B   2    0.093014    1.087162    0.396211    11.00000   -1.20000
AFIX   0
C8    1    0.069419    1.209384    0.358072    11.00000    0.18362    0.10631 =
         0.32512   -0.05834   -0.04815    0.05376
AFIX 137
H8A   2    0.018709    1.231264    0.379953    11.00000   -1.50000
H8B   2    0.033596    1.219066    0.328964    11.00000   -1.50000
H8C   2    0.139405    1.246412    0.360901    11.00000   -1.50000
AFIX   0
C9    1    0.365682    0.960546    0.291305    11.00000    0.07926    0.07132 =
         0.06555    0.01646    0.00003   -0.00293
AFIX  23
H9A   2    0.375317    1.031413    0.291391    11.00000   -1.20000
H9B   2    0.297970    0.945503    0.272403    11.00000   -1.20000
AFIX   0
C10   1    0.467646    0.914769    0.271537    11.00000    0.07988    0.09701 =
         0.07115    0.01064    0.00635   -0.00417
AFIX  23
H10A  2    0.463743    0.843804    0.274415    11.00000   -1.20000
H10B  2    0.537231    0.937205    0.287501    11.00000   -1.20000
AFIX   0
C11   1    0.471089    0.942191    0.222826    11.00000    0.11088    0.11845 =
         0.07656    0.01154    0.01471   -0.01006
AFIX  23
H11A  2    0.406473    0.911975    0.206411    11.00000   -1.20000
H11B  2    0.463302    1.012945    0.219808    11.00000   -1.20000
AFIX   0
C12   1    0.579100    0.910489    0.203161    11.00000    0.12561    0.22510 =
         0.10288   -0.00692    0.03744   -0.00202
AFIX 137
H12A  2    0.578672    0.932121    0.172876    11.00000   -1.50000
H12B  2    0.584714    0.840071    0.204206    11.00000   -1.50000
H12C  2    0.643520    0.938846    0.219728    11.00000   -1.50000
AFIX   0
C13   1    0.212644    0.623592    0.388679    11.00000    0.05332    0.06777 =
         0.07441    0.00625    0.00161   -0.00443
AFIX  23
H13A  2    0.203992    0.676037    0.410014    11.00000   -1.20000
H13B  2    0.157491    0.635623    0.364005    11.00000   -1.20000
AFIX   0
C14   1    0.180691    0.528058    0.410317    11.00000    0.06918    0.07650 =
         0.08890    0.01275    0.01418   -0.00351
AFIX  23
H14A  2    0.233006    0.515801    0.435857    11.00000   -1.20000
H14B  2    0.188333    0.474466    0.389481    11.00000   -1.20000
AFIX   0
C15   1    0.059273    0.530731    0.424944    11.00000    0.07226    0.08718 =
         0.10747    0.00300    0.02600   -0.01214
AFIX  23
H15A  2    0.052796    0.583771    0.446146    11.00000   -1.20000
H15B  2    0.007865    0.545378    0.399403    11.00000   -1.20000
AFIX   0
C16   1    0.021393    0.437002    0.445615    11.00000    0.09823    0.09149 =
         0.12660    0.00970    0.03523   -0.01777
AFIX 137
H16A  2    0.023750    0.384559    0.424390    11.00000   -1.50000
H16B  2   -0.055476    0.444490    0.454709    11.00000   -1.50000
H16C  2    0.071616    0.421854    0.471001    11.00000   -1.50000
AFIX   0
C17   1    0.350467    0.550941    0.339038    11.00000    0.07809    0.06009 =
         0.06970   -0.00936   -0.00188    0.00181
AFIX  23
H17A  2    0.356138    0.489022    0.354982    11.00000   -1.20000
H17B  2    0.284053    0.547072    0.318284    11.00000   -1.20000
AFIX   0
C18   1    0.455118    0.563255    0.313396    11.00000    0.08938    0.09003 =
         0.07211   -0.01138    0.00968    0.01244
AFIX  23
H18A  2    0.522453    0.565403    0.333741    11.00000   -1.20000
H18B  2    0.450550    0.625000    0.297287    11.00000   -1.20000
AFIX   0
C19   1    0.466498    0.477966    0.280536    11.00000    0.14841    0.12906 =
         0.13688   -0.05539    0.05709   -0.00914
AFIX  23
H19A  2    0.462291    0.416464    0.296649    11.00000   -1.20000
H19B  2    0.401705    0.480034    0.258957    11.00000   -1.20000
AFIX   0
C20   1    0.569185    0.478340    0.257397    11.00000    0.17244    0.17761 =
         0.15385   -0.03250    0.07822    0.01363
AFIX 137
H20A  2    0.568340    0.424000    0.237070    11.00000   -1.50000
H20B  2    0.634003    0.472429    0.278271    11.00000   -1.50000
H20C  2    0.574470    0.538841    0.241245    11.00000   -1.50000
AFIX   0

C21   1    0.655581    0.373689    0.427140    11.00000    0.05805    0.05752 =
         0.06097    0.00765   -0.00691   -0.00143
C22   1    0.709098    0.423730    0.393684    11.00000    0.06452    0.07318 =
         0.08670    0.01497    0.01072   -0.00554
AFIX  43
H22   2    0.726212    0.389501    0.368227    11.00000   -1.20000
AFIX   0
C23   1    0.737491    0.521736    0.396928    11.00000    0.07348    0.07474 =
         0.12767    0.02413    0.01677   -0.01200
AFIX  43
H23   2    0.771705    0.552323    0.373522    11.00000   -1.20000
AFIX   0
C24   1    0.716217    0.575013    0.434047    11.00000    0.06821    0.06381 =
         0.13643    0.01283   -0.00898   -0.00226
AFIX  43
H24   2    0.739177    0.640326    0.436832    11.00000   -1.20000
AFIX   0
C25   1    0.660606    0.529795    0.466716    11.00000    0.07862    0.05978 =
         0.10053   -0.00461   -0.01137    0.00701
AFIX  43
H25   2    0.642480    0.565218    0.491717    11.00000   -1.20000
AFIX   0
C26   1    0.630819    0.431820    0.463111    11.00000    0.08322    0.05978 =
         0.06751    0.00353   -0.00253    0.00328
AFIX  43
H26   2    0.592204    0.403319    0.485939    11.00000   -1.20000
AFIX   0
C27   1    0.734371    0.201310    0.458680    11.00000    0.05976    0.05573 =
         0.06819    0.00079    0.01251    0.00353
C28   1    0.808790    0.250662    0.488028    11.00000    0.07161    0.06640 =
         0.07920   -0.00620   -0.00091    0.01026
AFIX  43
H28   2    0.803783    0.318835    0.489562    11.00000   -1.20000
AFIX   0
C29   1    0.890877    0.203097    0.515395    11.00000    0.08419    0.09448 =
         0.09878   -0.00921   -0.01455    0.02156
AFIX  43
H29   2    0.938210    0.239920    0.534889    11.00000   -1.20000
AFIX   0
C30   1    0.903260    0.104543    0.514240    11.00000    0.07478    0.09247 =
         0.13030    0.01432    0.00007    0.02475
AFIX  43
H30   2    0.957881    0.073161    0.532902    11.00000   -1.20000
AFIX   0
C31   1    0.833370    0.051506    0.484872    11.00000    0.08150    0.06552 =
         0.16116    0.02125   -0.00155    0.00918
AFIX  43
H31   2    0.840942   -0.016465    0.483178    11.00000   -1.20000
AFIX   0
C32   1    0.751782    0.099573    0.457864    11.00000    0.07478    0.05510 =
         0.13311   -0.00489   -0.00180    0.00558
AFIX  43
H32   2    0.705946    0.062211    0.438061    11.00000   -1.20000
AFIX   0
C33   1    0.504952    0.230091    0.444401    11.00000    0.06287    0.05179 =
         0.05439   -0.00032   -0.00249   -0.00298
C34   1    0.479224    0.145594    0.466999    11.00000    0.06747    0.05123 =
         0.06496    0.00301    0.00300   -0.00132
AFIX  43
H34   2    0.538152    0.101315    0.474051    11.00000   -1.20000
AFIX   0
C35   1    0.369658    0.122882    0.479865    11.00000    0.07238    0.06734 =
         0.07847    0.01173    0.00576   -0.00845
AFIX  43
H35   2    0.356545    0.063928    0.494352    11.00000   -1.20000
AFIX   0
C36   1    0.280721    0.188061    0.471058    11.00000    0.07020    0.07023 =
         0.11028    0.00054    0.01330   -0.00309
AFIX  43
H36   2    0.207875    0.174944    0.480437    11.00000   -1.20000
AFIX   0
C37   1    0.302058    0.272474    0.448208    11.00000    0.06960    0.06424 =
         0.13586    0.00779    0.00691    0.00470
AFIX  43
H37   2    0.242613    0.316078    0.440897    11.00000   -1.20000
AFIX   0
C38   1    0.411998    0.293170    0.435930    11.00000    0.07096    0.05322 =
         0.11470    0.01614    0.00071    0.00167
AFIX  43
H38   2    0.424434    0.352080    0.421306    11.00000   -1.20000
AFIX   0
C39   1    0.634697    0.212937    0.374674    11.00000    0.09370    0.07040 =
         0.06032   -0.00235    0.00884   -0.00898
C40   1    0.542939    0.220074    0.344748    11.00000    0.11435    0.07382 =
         0.06885    0.00961   -0.00907   -0.02181
AFIX  43
H40   2    0.474068    0.243840    0.354418    11.00000   -1.20000
AFIX   0
C41   1    0.547974    0.192978    0.299777    11.00000    0.17234    0.08454 =
         0.06874    0.00655   -0.01387   -0.03661
AFIX  43
H41   2    0.484229    0.200263    0.280132    11.00000   -1.20000
AFIX   0
C42   1    0.647033    0.156261    0.285753    11.00000    0.21120    0.11746 =
         0.07117   -0.00619    0.02002   -0.02167
AFIX  43
H42   2    0.651351    0.137685    0.256244    11.00000   -1.20000
AFIX   0
C43   1    0.740611    0.146222    0.314462    11.00000    0.18961    0.18176 =
         0.08711   -0.03250    0.03268    0.03010
AFIX  43
H43   2    0.808070    0.119876    0.304647    11.00000   -1.20000
AFIX   0
C44   1    0.735326    0.175035    0.357939    11.00000    0.12148    0.16651 =
         0.08292   -0.02428    0.02233    0.02274
AFIX  43
H44   2    0.800572    0.169244    0.376919    11.00000   -1.20000
AFIX   0
B1    3    0.631952    0.255084    0.426580    11.00000    0.06635    0.05873 =
         0.06022    0.00153    0.00433   -0.00299

PART 1
O3    5    0.688236    0.803713    0.365457    21.00000    0.07839    0.10971 =
         0.10666   -0.01403    0.01384   -0.00341
C45   1    0.736457    0.773542    0.325322    21.00000    0.09309    0.11643 =
         0.10690   -0.01962    0.01002   -0.00305
AFIX  23
H45A  2    0.727693    0.825016    0.303130    21.00000   -1.20000
H45B  2    0.698510    0.714684    0.313751    21.00000   -1.20000
AFIX   0
C46   1    0.859987    0.753644    0.336377    21.00000    0.08883    0.12497 =
         0.14653   -0.01145    0.01660   -0.00273
AFIX  23
H46A  2    0.872702    0.685066    0.344045    21.00000   -1.20000
H46B  2    0.906192    0.770694    0.311832    21.00000   -1.20000
AFIX   0
C47   1    0.885194    0.815829    0.373537    21.00000    0.08883    0.12497 =
         0.14653   -0.01145    0.01660   -0.00273
AFIX  23
H47A  2    0.928865    0.872367    0.364561    21.00000   -1.20000
H47B  2    0.930920    0.780331    0.396127    21.00000   -1.20000
AFIX   0
C48   1    0.779733    0.847952    0.391211    21.00000    0.09309    0.11643 =
         0.10690   -0.01962    0.01002   -0.00305
AFIX  23
H48A  2    0.777316    0.828231    0.422027    21.00000   -1.20000
H48B  2    0.773720    0.919039    0.389614    21.00000   -1.20000
AFIX   0

SAME 0.02 0.04 O3 > C48
PART 0
PART 2
O3A   5    0.673979    0.808759    0.361089   -21.00000    0.07839    0.10971 =
         0.10666   -0.01403    0.01384   -0.00341
C45A  1    0.729229    0.756229    0.327508   -21.00000    0.09309    0.11643 =
         0.10690   -0.01962    0.01002   -0.00305
AFIX  23
H45C  2    0.697733    0.773201    0.298054   -21.00000   -1.20000
H45D  2    0.724229    0.685660    0.331719   -21.00000   -1.20000
AFIX   0
C46A  1    0.849713    0.792629    0.335355   -21.00000    0.08883    0.12497 =
         0.14653   -0.01145    0.01660   -0.00273
AFIX  23
H46C  2    0.897960    0.739452    0.346993   -21.00000   -1.20000
H46D  2    0.878678    0.813627    0.307410   -21.00000   -1.20000
AFIX   0
C47A  1    0.855100    0.871308    0.365324   -21.00000    0.08883    0.12497 =
         0.14653   -0.01145    0.01660   -0.00273
AFIX  23
H47C  2    0.873398    0.931915    0.350326   -21.00000   -1.20000
H47D  2    0.913350    0.859397    0.388933   -21.00000   -1.20000
AFIX   0
C48A  1    0.743116    0.877745    0.383035   -21.00000    0.09309    0.11643 =
         0.10690   -0.01962    0.01002   -0.00305
AFIX  23
H48C  2    0.748367    0.864352    0.414653   -21.00000   -1.20000
H48D  2    0.711596    0.943172    0.378341   -21.00000   -1.20000
AFIX   0

PART 0
PART 3
O1    5    0.125059    0.759431    0.298898    31.00000    0.07776    0.21398 =
         0.08420   -0.03019   -0.01130    0.00098
O2    5    0.261519    0.724160    0.259590    31.00000    0.07776    0.21398 =
         0.08420   -0.03019   -0.01130    0.00098
N1    4    0.225782    0.749303    0.294349    31.00000    0.07888    0.08187 =
         0.07241    0.00791   -0.00157   -0.00328
PART 0
PART 4
O1A   5    0.208433    0.755416    0.301849   -31.00000    0.07776    0.21398 =
         0.08420   -0.03019   -0.01130    0.00098
O2A   5    0.325394    0.716383    0.254621   -31.00000    0.07776    0.21398 =
         0.08420   -0.03019   -0.01130    0.00098
N1A   4    0.217143    0.728169    0.260899   -31.00000    0.07888    0.08187 =
         0.07241    0.00791   -0.00157   -0.00328
HKLF 4


REM  shelxt in P 1 21/n 1
REM wR2 = 0.1450, GooF = S = 0.973, Restrained GooF = 0.980 for all data
REM R1 = 0.0556 for 5565 Fo > 4sig(Fo) and 0.0928 for all 9599 data
REM 526 parameters refined using 491 restraints

END

WGHT      0.0561      0.0000

REM Highest difference peak  0.423,  deepest hole -0.652,  1-sigma level  0.060
Q1    1   0.2985  0.8400  0.3414  11.00000  0.05    0.39
Q2    1   0.2059  0.6761  0.2680  11.00000  0.05    0.34
Q3    1   0.3053  0.7141  0.3779  11.00000  0.05    0.30
Q4    1   0.1251  0.7775  0.2746  11.00000  0.05    0.30
Q5    1   0.2203  0.7803  0.2852  11.00000  0.05    0.26
;
_shelx_res_checksum   43312

_shelx_hkl_file
;
 -16   0   7   -0.00    2.72
 -16   0   8    8.10    5.78
 -16   0   9   -0.00    3.24
  16   0  -9    0.83    2.96
 -16   0  10   -0.00    3.57
  16   0 -10    0.00    3.01
 -16   0  11    2.26    4.13
  16   0 -11   -0.00    3.16
 -16   0  12   -0.00    4.02
  16   0 -12   -0.00    2.43
 -16   0  13    1.42    3.97
  16   0 -13    1.23    2.06
  16   0 -14   -0.00    2.89
  16   0 -15   -0.00    2.46
  16   0 -16   13.01    5.53
 -16   1   6    1.85    3.03
 -16   1   7   -0.00    3.62
 -16  -1   7   -0.00    2.94
 -16   1   8    5.96    4.90
  16  -1  -8    2.09    3.65
 -16  -1   8    5.88    4.35
 -16   1   9    0.86    4.02
  16  -1  -9   -0.00    2.73
 -16  -1   9    1.38    3.33
 -16   1  10   -0.00    3.37
  16  -1 -10    0.57    2.94
  16   1 -10   -0.00    2.83
 -16  -1  10   -0.00    3.38
 -16   1  11    1.59    3.82
  16  -1 -11   -0.00    3.47
  16   1 -11   -0.00    2.97
 -16  -1  11    0.15    3.71
 -16   1  12   -0.00    3.40
  16  -1 -12   -0.00    3.16
  16   1 -12    0.11    2.95
 -16  -1  12    3.54    4.16
  16  -1 -13   -0.00    3.10
  16   1 -13   -0.00    3.10
 -16  -1  13    3.42    3.07
  16  -1 -14    0.00    2.98
  16   1 -14    1.53    3.35
  16  -1 -15   -0.00    2.99
  16   1 -15    1.22    3.32
  16  -1 -16    2.76    3.31
  16   1 -16    6.60    4.69
  16   1 -17   -0.00    2.65
 -16   2   6   -0.00    2.96
 -16   2   7    4.68    4.28
 -16   2   8   -0.00    3.32
 -16  -2   8    2.04    4.01
 -16   2   9    2.31    3.32
 -16  -2   9   -0.00    3.19
 -16   2  10    5.67    5.30
  16  -2 -10    3.97    3.61
 -16  -2  10    4.28    5.37
 -16   2  11    0.54    2.94
  16  -2 -11   -0.00    2.88
 -16  -2  11   -0.00    4.01
 -16   2  12   -0.00    3.40
  16  -2 -12    1.72    3.57
 -16  -2  12    4.16    4.93
  16  -2 -13    0.18    3.34
 -16  -2  13    2.48    3.84
  16  -2 -14    0.00    3.33
  16  -2 -15    0.94    2.14
  16  -2 -16    2.58    3.39
  16   2 -17    2.27    2.86
 -16   3   6    4.80    4.88
 -16   3   7    1.18    3.15
 -16   3   8    2.17    4.00
 -16   3   9    0.69    2.35
 -16  -3   9    0.90    3.92
 -16   3  10    1.82    3.44
 -16  -3  10    3.03    4.76
 -16   3  11   -0.00    2.44
 -16  -3  11    3.61    3.60
  16  -3 -12   -0.00    3.86
 -16  -3  12   -0.00    2.99
  16  -3 -13   -0.00    2.91
  16  -3 -14   -0.00    1.85
  16  -3 -15    1.99    3.27
 -16   4   6    6.74    5.16
 -16   4   7    1.89    4.21
 -16   4   8    4.78    4.86
 -16   4   9    0.41    3.44
 -16   4  10    0.00    4.28
 -16  -4  10    0.00    4.25
 -16  -4  11   -0.00    3.01
 -16  -4  12   -0.00    2.77
 -16   5   7   -0.00    3.01
 -16   5   8    1.88    3.77
 -16   5   9    2.23    4.47
 -16  -5  11    0.24    2.99
 -16   6   7    0.72    3.79
 -16   6   8   10.57    5.91
  15   0  -1    1.66    3.22
  15   0  -2    0.06    3.31
  15   0  -3    8.62    4.55
 -15   0   4    0.00    4.33
  15   0  -4    1.75    2.76
 -15   0   5    9.83    5.71
  15   0  -5    0.79    3.44
 -15   0   6    2.76    3.61
  15   0  -6   -0.00    2.64
 -15   0   7    3.38    4.16
  15   0  -7    0.00    2.52
 -15   0   8   -0.00    3.45
  15   0  -8    2.77    3.14
 -15   0   9   15.21    6.73
  15   0  -9   10.06    5.26
 -15   0  10   -0.00    3.63
  15   0 -10   -0.00    2.07
 -15   0  11   -0.00    3.15
  15   0 -11    2.20    3.27
 -15   0  12    2.96    3.86
  15   0 -12    2.03    3.17
 -15   0  13    0.17    3.19
  15   0 -13    7.14    4.33
 -15   0  14   -0.00    2.77
  15   0 -14    0.63    3.01
 -15   0  15    5.00    4.76
  15   0 -15   11.68    5.50
 -15   0  16   -0.00    4.06
  15   0 -16    0.99    2.43
 -15   0  17   -0.00    3.56
  15   0 -17   -0.00    2.64
  15  -1  -1    4.32    4.24
  15   1  -1    4.90    4.56
  15  -1  -2    2.22    3.18
  15   1  -2   -0.00    2.15
  15  -1  -3    1.27    3.02
  15   1  -3    3.59    3.83
 -15   1   4    5.87    4.46
  15  -1  -4    1.42    3.14
  15   1  -4    0.50    2.27
 -15  -1   4    0.68    3.68
 -15   1   5    4.27    5.31
  15  -1  -5   11.92    5.22
  15   1  -5    4.50    4.03
 -15  -1   5   11.82    6.29
 -15   1   6    1.84    3.71
  15  -1  -6    0.00    2.94
  15   1  -6    4.82    4.32
 -15  -1   6    0.58    3.23
 -15   1   7    3.11    3.99
  15  -1  -7    3.69    3.35
  15   1  -7    7.92    4.83
 -15  -1   7   18.76    7.43
 -15   1   8   -0.00    3.48
  15  -1  -8    0.94    3.24
  15   1  -8    4.30    3.64
 -15  -1   8    0.52    4.18
 -15   1   9    4.27    3.76
  15  -1  -9    0.00    3.19
  15   1  -9   -0.00    2.45
 -15  -1   9    6.93    5.52
 -15   1  10    0.00    4.22
  15  -1 -10    0.46    2.15
  15   1 -10    1.01    2.48
 -15  -1  10    0.00    3.53
 -15   1  11    3.76    4.35
  15  -1 -11    5.60    3.72
  15   1 -11    3.61    3.85
 -15  -1  11    5.84    5.53
 -15   1  12   -0.00    3.44
  15  -1 -12   -0.00    2.52
  15   1 -12    1.42    2.92
 -15  -1  12   -0.00    3.30
 -15   1  13    2.92    3.69
  15  -1 -13    6.81    3.95
  15   1 -13    5.76    4.16
 -15  -1  13   -0.00    3.36
 -15   1  14    0.07    2.80
  15  -1 -14    2.51    2.96
  15   1 -14   -0.00    2.59
 -15  -1  14    6.83    5.09
 -15   1  15    4.88    4.78
  15  -1 -15    1.18    2.38
  15   1 -15   -0.00    2.87
 -15  -1  15    0.93    3.07
 -15   1  16    0.00    2.50
  15  -1 -16    1.68    2.77
  15   1 -16    4.92    3.74
 -15  -1  16   -0.00    3.33
  15  -1 -17    0.51    2.66
  15   1 -17    4.43    3.64
 -15  -1  17    1.30    3.62
  15  -2  -1   -0.00    3.49
  15   2  -1   -0.00    3.16
  15  -2  -2   -0.00    2.60
  15   2  -2   -0.00    3.37
  15  -2  -3   12.44    5.48
  15   2  -3   15.63    5.93
 -15   2   4    2.36    3.45
  15  -2  -4    0.69    2.79
  15   2  -4    1.25    2.87
 -15   2   5    2.67    4.29
  15  -2  -5    5.15    4.14
  15   2  -5    4.08    4.01
 -15  -2   5    1.05    4.07
 -15   2   6    1.38    3.99
  15  -2  -6   -0.00    2.46
  15   2  -6   -0.00    2.17
 -15  -2   6    0.00    4.05
 -15   2   7    3.41    4.00
  15  -2  -7    3.28    3.68
  15   2  -7    3.19    4.13
 -15  -2   7    3.67    3.86
 -15   2   8   -0.00    2.95
  15  -2  -8   -0.00    1.98
  15   2  -8    2.06    2.72
 -15  -2   8    2.93    3.01
 -15   2   9    2.21    4.10
  15  -2  -9    6.69    4.53
  15   2  -9    1.60    2.91
 -15  -2   9    6.19    5.39
 -15   2  10   -0.00    3.56
  15  -2 -10   -0.00    2.81
  15   2 -10    0.62    3.13
 -15  -2  10    0.53    3.57
 -15   2  11    1.46    4.18
  15  -2 -11   -0.00    2.70
  15   2 -11   -0.00    3.36
 -15  -2  11   -0.00    3.02
 -15   2  12    0.30    3.08
  15  -2 -12    2.40    3.33
  15   2 -12   -0.00    2.76
 -15  -2  12    0.00    3.42
 -15   2  13    5.18    4.62
  15  -2 -13    2.81    3.63
  15   2 -13    5.66    4.07
 -15  -2  13    4.01    3.98
 -15   2  14   12.08    5.73
  15  -2 -14    1.37    2.52
  15   2 -14    2.94    3.70
 -15  -2  14    4.50    4.82
 -15   2  15    3.67    4.61
  15  -2 -15    6.31    4.11
  15   2 -15    5.40    4.14
 -15  -2  15   14.13    6.00
 -15   2  16    2.05    3.22
  15  -2 -16   -0.00    3.23
  15   2 -16    1.04    1.86
 -15  -2  16   -0.00    2.89
  15   2 -17    0.36    2.32
 -15  -2  17    6.51    4.80
  15   2 -18    2.59    3.48
  15  -3  -1    0.96    3.31
  15   3  -1   -0.00    3.73
  15  -3  -2    2.67    4.21
  15   3  -2    0.85    2.33
  15  -3  -3   -0.00    2.50
  15   3  -3    0.94    2.40
 -15   3   4    0.58    3.26
  15  -3  -4   -0.00    3.05
  15   3  -4   -0.00    2.96
 -15   3   5   -0.00    3.22
  15  -3  -5    1.40    4.03
  15   3  -5    2.60    3.43
 -15   3   6    4.40    4.27
  15  -3  -6   -0.00    3.29
  15   3  -6    0.00    3.42
 -15  -3   6    1.88    4.20
 -15   3   7   -0.00    2.94
  15  -3  -7    0.34    3.06
  15   3  -7    2.31    3.52
 -15  -3   7    3.42    3.75
 -15   3   8    1.49    3.48
  15  -3  -8    0.00    2.63
  15   3  -8    6.36    4.11
 -15  -3   8    2.19    3.37
 -15   3   9    0.00    3.17
  15  -3  -9   -0.00    3.05
  15   3  -9    1.04    2.78
 -15  -3   9    0.86    2.95
 -15   3  10   -0.00    2.93
  15  -3 -10    1.01    3.41
  15   3 -10    2.71    4.04
 -15  -3  10    4.66    4.06
 -15   3  11   14.02    6.29
  15  -3 -11   10.21    5.14
  15   3 -11   18.86    6.53
 -15  -3  11    4.67    4.07
 -15   3  12   -0.00    3.46
  15  -3 -12    0.29    3.13
  15   3 -12    1.37    3.41
 -15  -3  12    4.27    5.33
 -15   3  13   -0.00    3.69
  15  -3 -13   -0.00    2.64
  15   3 -13   -0.00    2.75
 -15  -3  13    1.95    3.95
 -15   3  14    1.02    3.58
  15  -3 -14    0.21    1.83
  15   3 -14    1.59    3.39
 -15  -3  14   -0.00    4.31
 -15   3  15    0.00    3.53
  15  -3 -15    0.56    2.60
  15   3 -15    4.72    3.81
 -15  -3  15    2.50    4.57
  15  -3 -16    0.17    2.34
  15   3 -16    3.97    3.57
 -15  -3  16    0.00    2.35
  15   3 -17    0.97    2.84
  15   3 -18   -0.00    2.77
  15  -4  -1    0.96    2.58
  15   4  -1    2.73    2.60
  15  -4  -2    0.13    2.67
  15   4  -2   -0.00    2.68
  15  -4  -3   -0.00    3.05
  15   4  -3    0.92    2.65
 -15   4   4    1.83    3.80
  15  -4  -4   -0.00    3.75
  15   4  -4    2.39    3.47
 -15   4   5    2.36    3.44
  15  -4  -5    6.02    3.93
  15   4  -5    1.65    2.64
 -15   4   6    3.89    4.33
  15  -4  -6    1.80    3.57
  15   4  -6   -0.00    3.32
 -15   4   7    0.00    4.02
  15  -4  -7    7.05    5.19
  15   4  -7   -0.00    3.04
 -15  -4   7    2.73    3.76
 -15   4   8    2.30    4.52
  15  -4  -8    1.94    3.49
  15   4  -8    2.40    3.26
 -15  -4   8    0.00    2.88
 -15   4   9    5.88    5.22
  15  -4  -9    4.27    4.06
  15   4  -9    1.24    3.09
 -15  -4   9   10.21    5.27
 -15   4  10    0.00    3.67
  15  -4 -10    0.99    2.98
  15   4 -10    0.58    3.04
 -15  -4  10   -0.00    3.22
 -15   4  11    3.40    4.20
  15  -4 -11    2.31    3.52
  15   4 -11    1.59    2.73
 -15  -4  11    1.50    3.56
 -15   4  12    2.79    4.88
  15  -4 -12    1.15    2.50
  15   4 -12   -0.00    3.87
 -15  -4  12   -0.00    3.13
 -15   4  13    2.02    3.71
  15  -4 -13    6.90    4.32
  15   4 -13    4.00    3.70
 -15  -4  13    4.60    4.99
 -15   4  14    0.00    3.77
  15  -4 -14   -0.00    3.52
  15   4 -14    1.08    3.51
 -15  -4  14    6.99    4.46
  15  -4 -15   -0.00    2.55
  15   4 -15    7.24    4.25
 -15  -4  15   -0.00    4.05
 -15   4  16    1.16    3.10
  15  -4 -16    0.00    3.26
  15   4 -16    2.18    3.00
 -15  -4  16    4.16    4.49
  15   4 -17    0.12    2.58
  15   4 -18   -0.00    2.18
 -15   5   1    0.71    2.62
  15  -5  -1   -0.00    3.04
  15   5  -1    0.75    2.97
 -15   5   2    0.86    2.44
  15  -5  -2    1.13    3.01
  15   5  -2    2.62    3.47
 -15   5   3    0.00    3.68
  15  -5  -3    0.79    2.74
  15   5  -3    1.04    2.72
 -15   5   4    1.13    2.99
 -15   5   4   -0.00    3.10
  15  -5  -4    0.96    2.96
  15   5  -4    4.85    4.00
 -15   5   5    0.35    2.67
 -15   5   5    0.15    3.35
  15  -5  -5    1.34    2.96
  15   5  -5    0.80    2.92
 -15   5   6    5.36    3.82
 -15   5   6    0.00    3.01
  15  -5  -6    0.54    3.77
  15   5  -6    1.37    3.74
 -15   5   7    2.95    3.03
 -15   5   7    5.74    5.03
  15  -5  -7    3.89    4.20
  15   5  -7    1.03    3.30
 -15   5   8   -0.00    2.33
 -15   5   8   -0.00    3.85
  15  -5  -8   -0.00    2.69
  15   5  -8    1.97    3.46
 -15  -5   8    3.82    4.23
 -15   5   9   -0.00    2.76
 -15   5   9    0.00    3.67
  15  -5  -9    0.98    3.31
  15   5  -9    0.00    2.40
 -15  -5   9    1.04    3.97
 -15   5  10    3.82    3.74
 -15   5  10    1.60    3.24
  15  -5 -10    1.01    2.71
  15   5 -10    1.43    2.62
 -15  -5  10   -0.00    3.40
 -15   5  11   10.01    5.29
 -15   5  11    7.90    5.86
  15   5 -11    4.04    3.53
 -15  -5  11   11.42    6.08
 -15   5  12   -0.00    3.01
 -15   5  12    0.00    3.86
  15   5 -12    0.09    2.62
 -15  -5  12   -0.00    2.82
 -15   5  13    0.00    2.88
 -15   5  13    2.15    3.88
  15   5 -13   -0.00    3.27
 -15  -5  13    4.72    4.63
 -15   5  14    0.00    2.84
  15   5 -14    1.53    2.75
 -15  -5  14   -0.00    3.16
 -15   5  15   -0.00    2.95
  15   5 -15    3.10    3.54
 -15  -5  15    1.67    3.37
 -15   5  16    1.74    3.27
  15   5 -16    2.58    3.08
  15   5 -17    3.38    3.52
  15   5 -18    0.36    2.63
 -15   6   4    5.78    4.39
 -15   6   4    6.02    4.52
 -15   6   5    5.11    3.70
 -15   6   5   -0.00    3.45
 -15   6   6    1.72    2.87
 -15   6   6    0.00    3.51
 -15   6   7    1.49    3.08
 -15   6   7    0.05    3.30
 -15   6   8    0.00    3.43
 -15   6   8   -0.00    2.54
 -15   6   9   -0.00    2.80
 -15   6   9    3.44    4.69
 -15  -6   9   -0.00    3.14
 -15   6  10    4.02    3.87
 -15   6  10    2.06    3.53
 -15  -6  10    0.03    2.72
 -15   6  11   -0.00    2.84
 -15   6  11   -0.00    3.42
 -15  -6  11    2.11    4.15
 -15   6  12   -0.00    3.44
 -15   6  12    3.90    4.00
 -15  -6  12   -0.00    3.63
 -15   6  13    1.67    2.92
 -15  -6  13    0.00    2.79
 -15   6  14    0.94    3.14
 -15  -6  14    4.17    4.35
 -15   6  15   -0.00    2.93
 -15   7   5    4.47    5.66
 -15   7   6    0.00    2.94
 -15   7   7   -0.00    3.34
 -15   7   8   -0.00    2.72
 -15   7   9    0.00    2.97
 -15   7  10    1.61    3.68
 -15   7  10   -0.00    3.89
 -15  -7  10    4.15    3.94
 -15   7  11    1.28    3.12
 -15  -7  11   -0.00    3.30
 -15   7  12    0.09    2.43
 -15  -7  12   -0.00    2.60
 -15   7  13   -0.00    2.85
 -15  -7  13   -0.00    3.61
 -15   7  14    0.35    2.68
 -15   7  15   -0.00    2.75
 -15  -8  12   -0.00    2.54
 -14   0   1   -0.00    3.41
  14   0  -1    0.96    3.56
 -14   0   2   20.57    7.97
  14   0  -2   12.20    5.46
 -14   0   3   -0.00    3.24
  14   0  -3    0.73    3.00
 -14   0   4    2.94    4.97
  14   0  -4    9.08    4.88
 -14   0   5   -0.00    3.65
  14   0  -5    0.57    2.34
 -14   0   6    2.82    3.79
  14   0  -6    5.19    3.69
 -14   0   7   -0.00    2.57
  14   0  -7    2.66    3.75
 -14   0   8    7.20    5.26
  14   0  -8    5.51    3.78
 -14   0   9   -0.00    3.39
  14   0  -9    2.53    3.18
 -14   0  10   -0.00    4.04
  14   0 -10    1.57    2.36
 -14   0  11    0.00    3.03
  14   0 -11   -0.00    2.23
 -14   0  12    8.42    5.45
  14   0 -12    6.81    3.87
 -14   0  13   -0.00    3.47
  14   0 -13    3.02    2.99
 -14   0  14   14.38    6.58
  14   0 -14    9.11    4.43
 -14   0  15    1.69    3.32
  14   0 -15    0.00    2.30
 -14   0  16   -0.00    2.80
  14   0 -16    2.36    3.10
 -14   0  17    2.04    4.71
  14   0 -17    0.00    1.63
 -14   0  18    4.28    4.38
  14   0 -18    1.44    3.14
 -14   0  19   -0.00    3.25
 -14   0  20    0.00    2.93
 -14   1   1    1.97    3.36
  14  -1  -1   -0.00    2.99
  14   1  -1    0.04    2.68
 -14   1   2    0.37    2.23
  14  -1  -2    0.78    3.89
  14   1  -2    4.63    3.77
 -14  -1   2    0.74    2.94
 -14   1   3   -0.00    3.07
  14  -1  -3   -0.00    2.92
  14   1  -3    1.75    2.86
 -14  -1   3   -0.00    3.92
 -14   1   4    2.97    4.29
  14  -1  -4    7.04    4.26
  14   1  -4    6.28    4.01
 -14  -1   4    0.00    3.10
 -14   1   5   -0.00    2.85
  14  -1  -5    0.04    2.93
  14   1  -5   -0.00    2.47
 -14  -1   5    0.00    2.82
 -14   1   6   13.35    6.19
  14  -1  -6   19.49    6.41
  14   1  -6   11.14    5.17
 -14  -1   6   10.97    5.98
 -14   1   7    2.54    4.37
  14  -1  -7    0.00    3.25
  14   1  -7    2.02    3.58
 -14  -1   7   -0.00    2.56
 -14   1   8    0.00    4.04
  14  -1  -8    0.13    2.85
  14   1  -8   -0.00    2.64
 -14  -1   8    2.82    4.19
 -14   1   9    2.90    4.09
  14  -1  -9    2.72    3.08
  14   1  -9    0.65    2.12
 -14  -1   9    0.80    3.80
 -14   1  10   16.48    6.98
  14  -1 -10   10.68    4.90
  14   1 -10   12.24    5.55
 -14  -1  10    8.35    5.47
 -14   1  11   -0.00    2.77
  14  -1 -11    3.79    3.53
  14   1 -11   -0.68    2.42
 -14  -1  11    7.52    5.31
 -14   1  12    3.99    4.14
  14  -1 -12    9.04    4.75
  14   1 -12    4.58    3.61
 -14  -1  12   -0.00    3.89
 -14   1  13   -0.00    2.58
  14  -1 -13   -0.00    1.93
  14   1 -13   -0.00    3.29
 -14  -1  13   -0.00    2.81
 -14   1  14    3.18    3.66
  14  -1 -14    3.57    3.72
  14   1 -14    1.32    2.87
 -14  -1  14    2.55    3.61
 -14   1  15    3.36    3.59
  14  -1 -15   -0.00    2.81
  14   1 -15    0.00    2.45
 -14  -1  15   -0.00    4.10
 -14   1  16    1.98    4.36
  14  -1 -16    4.87    3.68
  14   1 -16    7.54    4.44
 -14  -1  16    2.92    4.20
 -14   1  17    4.67    3.77
  14  -1 -17    1.66    2.71
  14   1 -17    0.00    2.43
 -14  -1  17   -0.00    3.10
 -14   1  18   -0.00    2.87
  14   1 -18   -0.00    2.55
 -14  -1  18    0.59    3.83
 -14   1  19   -0.00    2.55
 -14  -1  19    0.15    3.16
 -14   1  20    4.78    4.20
 -14  -1  20    1.85    3.24
 -14   2   1   -0.00    3.80
  14  -2  -1    0.92    1.98
  14   2  -1    2.13    3.21
 -14   2   2   16.38    7.14
  14  -2  -2   10.66    4.88
  14   2  -2    6.14    4.13
 -14  -2   2    8.40    5.94
 -14   2   3    1.64    2.85
  14  -2  -3    4.54    3.52
  14   2  -3    0.56    3.07
 -14  -2   3    1.56    3.41
 -14   2   4    5.16    4.57
  14  -2  -4    1.85    3.74
  14   2  -4    1.17    3.07
 -14  -2   4    5.17    4.55
 -14   2   5    0.91    2.21
  14  -2  -5    2.32    3.08
  14   2  -5    2.29    3.70
 -14  -2   5    0.00    3.73
 -14   2   6    4.57    4.35
  14  -2  -6    4.61    4.03
  14   2  -6    7.09    3.98
 -14  -2   6    4.92    4.51
 -14   2   7    1.90    3.40
  14  -2  -7   -0.00    2.83
  14   2  -7   -0.00    2.73
 -14  -2   7   -0.00    3.41
 -14   2   8    8.40    5.34
  14  -2  -8   11.06    5.37
  14   2  -8    3.53    3.74
 -14  -2   8    3.02    4.18
 -14   2   9   -0.00    3.03
  14  -2  -9   -0.00    2.41
  14   2  -9    2.81    2.93
 -14  -2   9   -0.00    3.51
 -14   2  10    2.02    3.85
  14  -2 -10    0.46    2.40
  14   2 -10    0.04    2.82
 -14  -2  10   -0.00    3.58
 -14   2  11    1.84    3.62
  14  -2 -11   -0.00    2.45
  14   2 -11   -0.00    2.34
 -14  -2  11   -0.00    3.00
 -14   2  12    4.74    4.63
  14  -2 -12   11.46    5.15
  14   2 -12    6.51    3.96
 -14  -2  12    3.89    3.91
 -14   2  13    1.88    3.21
  14  -2 -13   -0.00    3.01
  14   2 -13    1.71    3.40
 -14  -2  13    0.25    3.01
 -14   2  14    2.43    3.35
  14  -2 -14    5.11    3.54
  14   2 -14    0.00    2.37
 -14  -2  14    3.38    3.67
 -14   2  15    0.09    3.02
  14  -2 -15    0.34    2.29
  14   2 -15    1.34    2.64
 -14  -2  15   -0.00    3.66
 -14   2  16    0.51    3.06
  14  -2 -16   -0.00    2.35
  14   2 -16   -0.00    2.16
 -14  -2  16    1.69    2.93
 -14   2  17    1.34    3.51
  14  -2 -17   -0.00    2.25
  14   2 -17   -0.00    1.70
 -14  -2  17    1.52    3.06
 -14   2  18    1.66    4.26
  14   2 -18    5.17    3.68
 -14  -2  18    4.42    3.79
 -14   2  19    2.28    3.47
 -14  -2  19   -0.00    3.22
 -14   2  20    1.22    3.44
 -14  -2  20   -0.00    2.80
 -14   3   1    0.79    3.51
  14  -3  -1    4.86    4.47
  14   3  -1    2.97    3.20
 -14   3   2    0.00    3.34
  14  -3  -2   -0.00    3.45
  14   3  -2   -0.00    2.92
 -14   3   3    2.45    3.98
  14  -3  -3    0.33    3.00
  14   3  -3    3.21    2.82
 -14  -3   3    2.14    3.62
 -14   3   4    0.20    3.58
  14  -3  -4   -0.00    2.48
  14   3  -4    1.94    2.98
 -14  -3   4    0.13    2.90
 -14   3   5    0.39    2.33
  14  -3  -5   -0.00    2.44
  14   3  -5   -0.00    2.73
 -14  -3   5    1.57    3.06
 -14   3   6    6.46    5.08
  14  -3  -6    7.90    4.77
  14   3  -6   13.80    5.94
 -14  -3   6    8.65    5.35
 -14   3   7   -0.00    2.79
  14  -3  -7    1.32    3.58
  14   3  -7    1.36    3.18
 -14  -3   7   -0.00    3.05
 -14   3   8    3.30    4.19
  14  -3  -8   -0.00    3.04
  14   3  -8    0.00    3.23
 -14  -3   8   -0.00    2.91
 -14   3   9    7.67    4.86
  14  -3  -9    1.15    2.99
  14   3  -9    2.83    3.15
 -14  -3   9    0.29    2.47
 -14   3  10    7.86    5.17
  14  -3 -10    3.50    3.51
  14   3 -10    0.27    3.22
 -14  -3  10    4.80    4.46
 -14   3  11    6.95    4.80
  14  -3 -11    8.86    4.84
  14   3 -11    7.42    4.38
 -14  -3  11    3.82    4.12
 -14   3  12   -0.00    3.03
  14  -3 -12   -0.00    2.53
  14   3 -12    1.71    3.45
 -14  -3  12    2.33    3.56
 -14   3  13   -0.00    3.67
  14  -3 -13   -0.00    2.67
  14   3 -13   -0.00    2.12
 -14  -3  13    2.85    3.81
 -14   3  14    0.34    2.80
  14  -3 -14    0.98    2.59
  14   3 -14    2.25    2.90
 -14  -3  14   -0.00    3.54
 -14   3  15    3.46    4.13
  14  -3 -15    3.29    3.35
  14   3 -15   -0.00    3.63
 -14  -3  15    5.95    4.65
 -14   3  16    6.63    4.99
  14  -3 -16    2.48    3.14
  14   3 -16    7.96    4.47
 -14  -3  16   10.22    5.35
 -14   3  17    1.70    3.03
  14  -3 -17    0.22    3.12
  14   3 -17   -0.00    2.26
 -14  -3  17   -0.00    3.09
 -14   3  18   -0.00    3.06
  14   3 -18   -0.00    2.59
 -14  -3  18   -0.00    3.57
 -14   3  19    2.32    4.10
  14   3 -19   -0.00    2.64
 -14  -3  19    2.39    2.80
 -14  -3  20    3.74    3.92
 -14   4   1    1.14    3.28
  14  -4  -1    2.43    3.45
  14   4  -1    1.13    3.67
 -14   4   2    4.76    4.91
  14  -4  -2    3.58    3.95
  14   4  -2    0.01    3.22
 -14   4   3   -0.00    3.53
  14  -4  -3    2.05    2.77
  14   4  -3    1.19    3.05
 -14   4   4    7.47    4.80
  14  -4  -4    4.05    3.38
  14   4  -4    4.56    3.64
 -14  -4   4    2.16    4.53
 -14   4   5    1.30    3.21
  14  -4  -5   -0.00    2.51
  14   4  -5   -0.00    2.88
 -14  -4   5    4.03    3.82
 -14   4   6   -0.00    3.92
  14  -4  -6    1.31    3.49
  14   4  -6    2.92    3.72
 -14  -4   6    0.14    2.07
 -14   4   7    3.24    3.54
  14  -4  -7    0.10    2.49
  14   4  -7    3.86    3.58
 -14   4   8    3.77    4.78
  14  -4  -8    2.09    3.56
  14   4  -8    0.00    2.31
 -14  -4   8    0.00    3.03
 -14   4   9   -0.00    3.84
  14  -4  -9    2.72    3.17
  14   4  -9    0.95    3.71
 -14  -4   9    3.81    4.23
 -14   4  10    1.65    3.62
  14  -4 -10    1.49    3.23
  14   4 -10    3.44    3.53
 -14  -4  10    6.16    5.05
 -14   4  11   -0.00    4.30
  14  -4 -11    3.45    3.20
  14   4 -11    3.50    3.37
 -14  -4  11    1.32    3.85
 -14   4  12    6.08    4.89
  14  -4 -12    4.87    3.99
  14   4 -12    2.22    3.22
 -14  -4  12    7.97    5.01
 -14   4  13    5.15    4.18
  14  -4 -13    3.40    3.59
  14   4 -13   11.14    4.58
 -14  -4  13    1.37    3.44
 -14   4  14    5.69    4.85
  14  -4 -14    7.21    4.49
  14   4 -14    4.27    4.04
 -14  -4  14    0.00    4.02
 -14   4  15   -0.00    2.72
  14  -4 -15    2.15    3.10
  14   4 -15   -0.00    2.87
 -14  -4  15   -0.00    2.75
 -14   4  16    0.75    3.15
  14  -4 -16    2.21    2.62
  14   4 -16    4.10    3.31
 -14  -4  16    2.00    3.82
 -14   4  17    2.89    3.46
 -14   4  17    3.35    3.84
  14   4 -17    0.08    2.94
 -14  -4  17    6.82    4.62
 -14   4  18   -0.00    3.27
  14   4 -18   -0.00    2.26
 -14  -4  18    6.48    4.69
  14   4 -19    2.72    3.34
 -14  -4  19    0.65    3.36
 -14   5   1    2.96    3.44
  14  -5  -1   -0.00    3.23
  14   5  -1   11.71    5.28
 -14   5   2   -0.00    2.90
 -14   5   2    1.92    4.07
  14  -5  -2    2.34    3.50
  14   5  -2   -0.00    3.56
 -14   5   3    2.00    2.58
 -14   5   3   -0.00    3.52
  14  -5  -3    1.84    3.32
  14   5  -3   -0.00    2.77
 -14   5   4   -0.00    2.15
 -14   5   4    0.00    2.74
  14  -5  -4    1.27    2.34
  14   5  -4    3.07    3.19
 -14   5   5   18.12    5.91
 -14   5   5   10.78    5.88
  14  -5  -5    5.38    5.18
  14   5  -5   11.06    5.14
 -14  -5   5    5.26    4.46
 -14   5   6    5.75    4.31
 -14   5   6    4.27    4.28
  14  -5  -6    2.50    3.90
  14   5  -6    6.37    4.12
 -14  -5   6    0.37    3.43
 -14   5   7    1.16    2.37
 -14   5   7    0.30    3.15
  14  -5  -7    1.60    3.52
  14   5  -7   -0.00    2.89
 -14  -5   7    0.55    3.10
 -14   5   8    0.00    3.24
 -14   5   8    0.99    3.48
  14  -5  -8    2.37    3.63
  14   5  -8    1.40    3.08
 -14  -5   8   -0.00    3.10
 -14   5   9    5.77    4.45
 -14   5   9    5.49    4.76
  14  -5  -9    2.67    3.60
  14   5  -9    3.59    4.36
 -14  -5   9    4.46    4.34
 -14   5  10    9.18    4.40
 -14   5  10    1.80    3.65
  14  -5 -10    7.54    4.53
  14   5 -10   -0.00    3.14
 -14  -5  10   14.54    6.27
 -14   5  11    5.87    4.12
 -14   5  11   -0.00    3.25
  14  -5 -11    3.57    3.57
  14   5 -11   -0.00    2.77
 -14  -5  11    0.54    3.75
 -14   5  12    4.38    4.22
 -14   5  12    5.68    4.85
  14   5 -12    1.47    2.81
 -14  -5  12    6.87    4.75
 -14   5  13   -0.00    2.05
 -14   5  13    5.01    4.49
  14   5 -13    5.24    4.11
 -14  -5  13    0.49    2.78
 -14   5  14   -0.00    2.82
 -14   5  14   -0.00    2.94
  14   5 -14    1.38    2.73
 -14  -5  14    0.45    3.25
 -14   5  15    0.55    2.80
 -14   5  15    4.31    4.83
  14   5 -15    6.12    3.67
 -14  -5  15    3.39    3.73
 -14   5  16   10.37    4.91
 -14   5  16    2.24    3.77
  14   5 -16   20.26    6.22
 -14  -5  16    1.38    3.60
 -14   5  17   -0.00    2.88
 -14   5  17    2.74    4.77
  14   5 -17    0.17    1.70
 -14  -5  17    0.89    2.93
  14   5 -18   -0.00    2.23
 -14  -5  18   -0.00    3.17
  14   5 -19    1.87    2.83
 -14  -5  19    2.28    3.59
 -14   6   1    1.31    3.33
  14   6  -1   10.25    4.74
 -14   6   2    1.02    2.84
 -14   6   2    3.01    4.24
  14   6  -2   -0.00    2.51
 -14   6   3    1.03    2.11
 -14   6   3   -0.00    2.14
  14   6  -3    0.00    3.23
 -14   6   4    6.53    4.62
 -14   6   4    0.27    2.12
  14   6  -4    5.94    4.53
 -14   6   5    1.24    2.88
 -14   6   5    0.01    3.32
  14   6  -5    0.85    2.20
 -14   6   6    0.00    2.52
 -14   6   6    6.38    4.66
  14   6  -6    1.53    2.77
 -14  -6   6   12.50    6.31
 -14   6   7    2.80    4.06
 -14   6   7    0.00    3.51
  14   6  -7    5.72    3.74
 -14  -6   7    0.00    2.53
 -14   6   8    1.81    3.29
 -14   6   8    6.18    4.59
  14   6  -8    1.03    2.41
 -14  -6   8    0.11    3.90
 -14   6   9    0.00    2.09
 -14   6   9    0.21    3.28
  14   6  -9    0.82    2.47
 -14  -6   9    6.66    4.49
 -14   6  10    1.82    2.96
 -14   6  10   -0.00    2.81
  14   6 -10    0.39    2.24
 -14  -6  10    0.34    2.46
 -14   6  11    1.37    3.08
 -14   6  11   -0.00    3.46
  14   6 -11    3.23    3.23
 -14  -6  11    0.83    2.36
 -14   6  12    0.00    2.82
 -14   6  12    2.84    3.92
  14   6 -12    1.42    2.64
 -14  -6  12    2.00    3.60
 -14   6  13    0.54    2.67
 -14   6  13    9.18    5.32
  14   6 -13    0.00    3.09
 -14  -6  13    1.93    2.91
 -14   6  14    3.23    3.36
 -14   6  14    1.85    3.62
  14   6 -14    2.47    3.10
 -14  -6  14    1.10    3.76
 -14   6  15    0.07    2.54
 -14   6  15    0.00    2.73
  14   6 -15   -0.00    2.75
 -14  -6  15    4.70    3.95
 -14   6  16   -0.00    2.77
 -14   6  16    0.41    2.89
  14   6 -16    0.76    2.37
 -14  -6  16   -0.00    3.20
  14   6 -17    0.27    2.80
 -14  -6  17   -0.00    3.37
  14   6 -18    0.39    2.83
 -14  -6  18    2.06    3.12
  14   6 -19   -0.00    1.94
 -14   7   1    7.51    4.15
  14   7  -1    1.93    3.68
 -14   7   2    3.17    2.91
  14   7  -2    0.00    2.88
 -14   7   3    1.00    2.99
 -14   7   3   -0.00    4.56
  14   7  -3    2.22    3.21
 -14   7   4    2.52    3.22
 -14   7   4    1.73    4.73
  14   7  -4    1.65    3.13
 -14   7   5    8.90    5.09
 -14   7   5    3.32    3.91
  14   7  -5   12.84    5.42
 -14   7   6    2.09    2.99
 -14   7   6   -0.00    3.97
  14   7  -6   -0.00    3.14
 -14   7   7   -0.00    2.70
 -14   7   7   -0.00    2.96
  14   7  -7    1.69    2.90
 -14   7   8    0.78    3.16
 -14   7   8   -0.00    3.06
  14   7  -8    1.57    2.55
 -14  -7   8    2.76    4.66
 -14   7   9    4.07    4.32
 -14   7   9    6.04    5.57
  14   7  -9    0.72    2.59
 -14  -7   9    2.40    4.18
 -14   7  10    0.00    2.47
 -14   7  10    2.65    4.33
  14   7 -10    0.85    2.79
 -14  -7  10    1.17    2.89
 -14   7  11    7.42    4.47
 -14   7  11   10.60    6.08
  14   7 -11    2.73    2.89
 -14  -7  11    8.17    5.15
 -14   7  12    0.00    2.89
 -14   7  12   -0.00    3.75
  14   7 -12   -0.00    1.98
 -14  -7  12    4.08    3.81
 -14   7  13   -0.00    2.87
 -14   7  13   -0.00    3.45
  14   7 -13    2.48    2.71
 -14  -7  13    0.35    3.12
 -14   7  14   -0.00    2.54
 -14   7  14   -0.00    4.05
  14   7 -14    0.00    2.06
 -14  -7  14    0.00    3.39
 -14   7  15    1.59    2.80
 -14   7  15    3.55    4.19
  14   7 -15   10.08    4.52
 -14  -7  15    0.50    3.38
 -14   7  16   -0.00    3.12
  14   7 -16   -0.00    2.22
 -14  -7  16   -0.00    3.26
  14   7 -17   -0.00    1.79
 -14  -7  17    1.29    3.98
  14   7 -18    1.23    2.29
  14   7 -19    0.23    2.45
 -14   8   1    7.47    4.39
  14   8  -1    4.76    3.81
 -14   8   2   -0.00    3.71
  14   8  -2    1.26    3.16
 -14   8   3    2.22    3.99
  14   8  -3   -0.00    2.53
 -14   8   4    0.06    2.32
  14   8  -4    0.00    2.63
 -14   8   5   -0.00    2.84
  14   8  -5   -0.00    2.85
 -14   8   6    0.60    2.76
  14   8  -6    3.33    3.88
 -14   8   7    1.27    3.26
  14   8  -7    0.87    2.61
 -14   8   8   -0.00    2.75
  14   8  -8   -0.00    2.33
 -14   8   9    7.11    4.67
  14   8  -9   12.55    4.98
 -14  -8   9    8.13    5.48
 -14   8  10   -0.00    3.00
  14   8 -10   -0.00    1.95
 -14  -8  10    0.12    3.35
 -14   8  11    0.45    2.55
 -14   8  11    0.91    4.06
  14   8 -11    0.52    2.46
 -14  -8  11    2.52    3.68
 -14   8  12   -0.00    2.59
 -14   8  12    2.86    4.14
  14   8 -12   -0.00    3.13
 -14  -8  12    0.83    3.35
 -14   8  13    6.83    4.57
 -14   8  13    8.34    5.92
  14   8 -13    2.51    3.14
 -14  -8  13    1.00    3.78
 -14   8  14   -0.00    3.26
  14   8 -14    0.00    2.29
 -14  -8  14    0.20    2.05
 -14   8  15    1.95    3.08
  14   8 -15    1.43    3.29
 -14  -8  15   -0.00    3.53
  14   8 -16    2.76    2.96
 -14  -8  16   -0.00    2.35
  14   8 -17    3.33    3.67
  14   8 -18    1.39    3.22
  14   8 -19    6.39    4.26
 -14   9   5   10.74    5.53
 -14   9   6   -0.00    3.51
 -14   9   7   -0.00    2.95
 -14   9   8   -0.00    2.14
 -14   9   9    0.01    2.36
 -14   9  10    1.26    3.64
 -14   9  11    8.80    4.70
 -14  -9  11    5.61    5.12
 -14   9  12    0.86    3.53
 -14  -9  12   -0.00    3.28
 -14   9  13   -0.00    3.41
 -14  -9  13   -0.00    3.51
 -14   9  14   -0.00    2.99
 -14  -9  14   -0.00    2.21
 -14   9  15    5.42    4.32
 -14  -9  15    3.77    4.16
 -14 -10  13   -0.00    2.90
 -13   0   1   43.56   11.02
  13   0  -1   41.70    9.38
 -13   0   2    2.01    3.64
  13   0  -2   -0.00    2.90
 -13   0   3    4.28    4.89
  13   0  -3    0.00    3.14
 -13   0   4   -0.00    3.20
  13   0  -4    1.26    2.42
 -13   0   5    2.65    4.26
  13   0  -5    6.42    4.22
 -13   0   6    4.35    4.08
  13   0  -6    0.37    1.87
 -13   0   7    9.96    6.00
  13   0  -7   22.21    6.45
 -13   0   8    0.28    2.60
  13   0  -8    0.42    2.59
 -13   0   9    7.00    4.93
  13   0  -9    0.79    2.20
 -13   0  10    1.19    3.97
  13   0 -10   -0.00    2.00
 -13   0  11    8.46    5.35
  13   0 -11   13.22    5.35
 -13   0  12    1.28    2.73
  13   0 -12   -0.00    2.40
 -13   0  13   12.07    5.66
  13   0 -13   17.84    6.18
 -13   0  14   -0.00    3.81
  13   0 -14    3.73    3.12
 -13   0  15   -0.00    3.39
  13   0 -15    1.72    2.56
 -13   0  16    1.72    3.02
  13   0 -16   -0.00    1.87
 -13   0  17   15.76    5.75
  13   0 -17    5.41    3.77
 -13   0  18    1.16    3.05
  13   0 -18    2.77    2.99
 -13   0  19    0.00    2.90
 -13   0  20    2.45    2.97
 -13   0  21    0.10    2.89
 -13   0  22    1.22    3.64
 -13   0  23    8.76    4.76
 -13   0  24    2.29    3.28
 -13   1   1    0.53    2.98
  13  -1  -1    1.84    3.53
  13   1  -1    5.24    4.17
 -13  -1   1    9.44    5.78
 -13   1   2    1.16    2.87
  13  -1  -2    0.87    3.08
  13   1  -2    1.28    2.75
 -13  -1   2   -0.00    3.64
 -13   1   3    5.19    4.28
  13  -1  -3    2.63    3.45
  13   1  -3    1.61    2.77
 -13  -1   3    1.48    3.37
 -13   1   4    1.86    3.44
  13  -1  -4    3.80    4.18
  13   1  -4    0.20    2.21
 -13  -1   4    1.59    2.70
 -13   1   5   51.17   11.31
  13  -1  -5   26.11    7.87
  13   1  -5   25.27    7.39
 -13  -1   5   33.00    9.29
 -13   1   6    3.46    3.96
  13  -1  -6    1.36    2.69
  13   1  -6    1.70    3.00
 -13  -1   6   -0.00    3.51
 -13   1   7    0.00    3.45
  13  -1  -7    5.57    4.31
  13   1  -7    1.90    3.02
 -13  -1   7    1.98    3.18
 -13   1   8   -0.00    2.81
  13  -1  -8    0.55    2.81
  13   1  -8   -0.00    2.87
 -13  -1   8    0.37    2.68
 -13   1   9   20.60    7.35
  13  -1  -9   13.88    5.51
  13   1  -9   14.88    5.40
 -13  -1   9    5.61    4.52
 -13   1  10    2.16    4.29
  13  -1 -10    1.23    2.41
  13   1 -10    0.45    2.44
 -13  -1  10    5.72    4.80
 -13   1  11    4.18    4.24
  13  -1 -11    6.01    4.18
  13   1 -11    7.91    4.60
 -13  -1  11    8.04    4.94
 -13   1  12   -0.00    3.04
  13  -1 -12   -0.00    2.34
  13   1 -12    1.47    2.22
 -13  -1  12    1.75    3.08
 -13   1  13    7.32    4.67
  13  -1 -13    3.10    3.62
  13   1 -13    4.72    3.63
 -13  -1  13    4.39    3.81
 -13   1  14   -0.00    2.82
  13  -1 -14   -0.00    1.83
  13   1 -14    1.87    2.97
 -13  -1  14    1.79    3.14
 -13   1  15   38.64    9.21
  13  -1 -15   36.33    8.23
  13   1 -15   21.15    6.59
 -13  -1  15   14.96    6.09
 -13   1  16    0.52    2.59
  13  -1 -16   -0.00    2.17
  13   1 -16    2.90    3.00
 -13  -1  16    1.56    3.54
 -13   1  17    1.66    3.22
  13  -1 -17    1.98    2.82
  13   1 -17    1.10    2.32
 -13  -1  17   -0.00    2.99
 -13   1  18    0.71    3.40
  13  -1 -18   -0.00    1.95
  13   1 -18    0.00    2.42
 -13  -1  18    0.12    2.46
 -13   1  19    7.67    4.80
  13   1 -19    9.49    4.86
 -13  -1  19   13.54    5.84
 -13   1  20   -0.00    3.60
 -13  -1  20    0.00    2.97
 -13   1  21    1.85    3.71
 -13  -1  21   13.75    5.38
 -13   1  22   -0.00    2.76
 -13  -1  22   -0.00    3.05
 -13   1  23   -0.00    3.69
 -13  -1  23    0.29    2.52
 -13   1  24    2.10    3.65
 -13  -1  24   -0.00    2.92
 -13   2   1   24.66    8.12
  13  -2  -1   16.32    6.23
  13   2  -1   12.44    5.59
 -13  -2   1   15.41    6.77
 -13   2   2   -0.00    2.77
  13  -2  -2    0.14    1.88
  13   2  -2    1.64    2.75
 -13  -2   2    1.45    3.44
 -13   2   3    7.44    4.66
  13  -2  -3    5.91    4.21
  13   2  -3    1.79    3.09
 -13  -2   3    3.07    3.49
 -13   2   4    0.00    2.97
  13  -2  -4    2.25    3.16
  13   2  -4    1.82    3.03
 -13  -2   4    8.80    5.22
 -13   2   5    6.78    5.03
  13  -2  -5    1.91    2.88
  13   2  -5    0.29    3.38
 -13  -2   5    0.72    2.98
 -13   2   6    1.83    4.08
  13  -2  -6    2.53    3.03
  13   2  -6    0.00    2.43
 -13  -2   6   -0.00    2.81
 -13   2   7   18.61    6.94
  13  -2  -7   16.19    5.80
  13   2  -7   15.19    5.91
 -13  -2   7   22.34    7.39
 -13   2   8    0.00    2.63
  13  -2  -8    1.16    2.63
  13   2  -8    0.63    2.13
 -13  -2   8   -0.00    3.99
 -13   2   9    2.13    3.12
  13  -2  -9    1.65    3.20
 -13  -2   9    0.11    2.66
 -13   2  10    0.34    2.41
  13  -2 -10    0.98    1.83
  13   2 -10    0.00    2.22
 -13  -2  10   -0.00    2.50
 -13   2  11   23.43    7.63
  13  -2 -11    9.29    4.85
  13   2 -11   16.94    6.11
 -13  -2  11   20.46    6.86
 -13   2  12    0.00    3.66
  13  -2 -12    2.16    2.95
  13   2 -12    0.89    3.03
 -13  -2  12    0.00    4.05
 -13   2  13   12.78    5.68
  13  -2 -13    7.34    4.14
  13   2 -13    4.45    3.80
 -13  -2  13   13.41    5.85
 -13   2  14   -0.00    3.11
  13  -2 -14    3.22    3.54
  13   2 -14   -0.00    2.29
 -13  -2  14    1.84    3.63
 -13   2  15    2.11    3.42
  13  -2 -15    7.03    3.88
  13   2 -15    8.59    4.33
 -13  -2  15    6.16    4.46
 -13   2  16    1.22    2.82
  13  -2 -16    3.07    2.90
  13   2 -16    6.58    3.86
 -13  -2  16    1.02    2.80
 -13   2  17    6.55    4.88
  13  -2 -17    6.78    3.86
  13   2 -17    5.37    3.34
 -13  -2  17    1.40    2.93
 -13   2  18   -0.00    2.77
  13  -2 -18    0.69    2.53
  13   2 -18    1.48    2.35
 -13  -2  18   -0.00    2.91
 -13   2  19   -0.00    3.27
  13   2 -19    0.00    2.30
 -13  -2  19    2.45    3.58
 -13   2  20    0.64    2.69
 -13  -2  20    7.32    4.58
 -13   2  21   10.12    4.74
 -13  -2  21    6.37    4.71
 -13   2  22    0.49    2.45
 -13  -2  22    1.42    3.34
 -13   2  23   14.37    5.91
 -13  -2  23    0.00    2.92
 -13  -2  24    0.00    2.75
 -13   3   1    3.63    4.18
  13  -3  -1    1.83    3.64
  13   3  -1    4.52    3.21
 -13  -3   1    2.41    3.46
 -13   3   2   -0.00    2.51
  13  -3  -2   -0.00    2.33
  13   3  -2    0.87    1.93
 -13  -3   2    3.10    4.12
 -13   3   3    3.61    3.81
  13  -3  -3    3.36    4.20
  13   3  -3    2.65    3.31
 -13  -3   3    7.89    5.10
 -13   3   4    4.28    4.13
  13  -3  -4    6.35    3.79
  13   3  -4    1.77    3.26
 -13  -3   4    0.00    2.04
 -13   3   5   16.95    6.94
  13  -3  -5   15.50    5.68
  13   3  -5   11.01    4.97
 -13  -3   5   15.36    6.29
 -13   3   6    2.04    3.56
  13  -3  -6    7.62    4.48
  13   3  -6    5.12    3.18
 -13  -3   6   -0.00    3.09
 -13   3   7    3.02    3.63
  13  -3  -7    1.39    2.75
  13   3  -7    0.00    3.14
 -13  -3   7    2.78    3.76
 -13   3   8   -0.00    2.54
  13  -3  -8    1.02    2.72
  13   3  -8    2.61    2.82
 -13  -3   8    1.13    3.68
 -13   3   9   12.55    5.91
  13  -3  -9    5.05    4.18
  13   3  -9   12.86    5.15
 -13  -3   9   -0.00    3.36
 -13   3  10    8.22    4.93
  13  -3 -10    4.24    3.67
  13   3 -10    7.14    4.03
 -13  -3  10    5.16    3.82
 -13   3  11    0.00    2.56
  13  -3 -11    0.39    2.83
  13   3 -11    3.79    3.49
 -13  -3  11    7.35    5.02
 -13   3  12   -0.00    3.00
  13  -3 -12    0.62    2.58
  13   3 -12   -0.00    1.92
 -13  -3  12   -0.00    3.37
 -13   3  13    5.46    4.15
  13  -3 -13    0.10    2.74
  13   3 -13    4.41    3.89
 -13  -3  13    6.95    5.37
 -13   3  14    4.50    4.00
  13  -3 -14    3.10    3.18
  13   3 -14    2.98    3.19
 -13  -3  14    0.00    3.24
 -13   3  15    5.82    4.31
  13  -3 -15    6.49    4.64
  13   3 -15   12.07    4.98
 -13  -3  15   20.48    6.77
 -13   3  16    4.94    4.06
  13  -3 -16    0.56    3.11
  13   3 -16    2.77    2.79
 -13  -3  16    1.77    3.25
 -13   3  17    0.66    3.29
  13  -3 -17    1.36    2.65
  13   3 -17   -0.00    2.22
 -13  -3  17    1.29    3.69
 -13   3  18    3.42    3.09
  13   3 -18   -0.00    2.90
 -13  -3  18    3.46    3.82
 -13   3  19   10.36    5.38
  13   3 -19    6.07    3.62
 -13  -3  19    9.67    5.03
 -13   3  20    1.28    3.45
 -13  -3  20    7.55    4.74
 -13   3  21    0.00    3.46
 -13  -3  21    0.00    2.84
 -13   3  22    0.00    3.58
 -13  -3  22   -0.00    2.36
 -13   3  23    2.77    3.52
 -13  -3  23   -0.00    2.71
 -13   4   1   17.14    6.84
  13  -4  -1    2.39    3.00
  13   4  -1    8.04    4.76
 -13  -4   1   10.01    5.36
 -13   4   2    1.57    3.45
  13  -4  -2    4.12    4.65
  13   4  -2    3.30    3.48
 -13  -4   2   -0.00    3.18
 -13   4   3   10.78    6.17
  13  -4  -3    2.98    4.12
  13   4  -3    7.59    3.59
 -13  -4   3    3.34    4.13
 -13   4   4    0.95    3.90
  13  -4  -4   -0.00    2.45
  13   4  -4    0.00    1.98
 -13  -4   4   -0.00    2.95
 -13   4   5   -0.00    2.91
  13  -4  -5   -0.00    2.77
  13   4  -5   -0.00    2.63
 -13  -4   5    1.17    3.02
 -13   4   6   -0.00    3.83
  13  -4  -6    1.35    3.76
  13   4  -6    3.51    3.03
 -13  -4   6    2.54    3.29
 -13   4   7    5.60    4.48
  13  -4  -7    2.31    3.20
  13   4  -7   10.85    4.70
 -13  -4   7    6.20    5.34
 -13   4   8    5.32    4.23
  13  -4  -8    7.15    4.43
  13   4  -8    5.49    3.52
 -13  -4   8    0.26    3.21
 -13   4   9    0.55    3.11
  13  -4  -9    3.14    3.49
  13   4  -9    2.81    2.66
 -13  -4   9    3.80    4.04
 -13   4  10    0.70    3.05
  13  -4 -10    0.00    3.19
  13   4 -10    0.25    2.38
 -13  -4  10    0.62    2.36
 -13   4  11   10.75    5.83
  13  -4 -11   11.19    5.16
  13   4 -11   15.95    5.63
 -13  -4  11    9.10    5.54
 -13   4  12    3.07    3.57
  13  -4 -12    1.09    2.84
  13   4 -12    5.97    3.86
 -13  -4  12   12.71    6.09
 -13   4  13    6.27    5.25
  13  -4 -13   17.23    5.81
  13   4 -13   15.65    5.33
 -13  -4  13    7.00    4.95
 -13   4  14    2.09    3.19
  13  -4 -14    2.02    3.04
  13   4 -14    1.95    3.15
 -13  -4  14    1.83    2.65
 -13   4  15   -0.00    2.86
  13  -4 -15   -0.00    2.23
  13   4 -15    0.47    2.97
 -13  -4  15    3.37    3.81
 -13   4  16   -0.00    2.93
  13  -4 -16    9.02    4.38
  13   4 -16    1.60    2.53
 -13  -4  16   11.46    5.22
 -13   4  17    4.21    3.20
 -13   4  17    3.89    3.66
  13  -4 -17    4.52    3.88
  13   4 -17    6.69    3.71
 -13  -4  17    8.14    4.97
 -13   4  18    0.91    2.52
 -13   4  18    3.95    3.95
  13   4 -18    2.66    2.84
 -13  -4  18    0.21    2.61
 -13   4  19   -0.00    2.64
  13   4 -19    4.72    3.70
 -13  -4  19    1.49    3.29
 -13   4  20    1.02    3.28
  13   4 -20    0.00    2.74
 -13  -4  20   -0.00    2.80
 -13   4  21    1.07    3.23
 -13  -4  21    2.66    3.33
 -13   4  22    0.00    3.68
 -13  -4  22    0.55    3.16
 -13  -4  23    0.00    2.76
 -13   5   1    2.41    2.98
 -13   5   1    5.52    4.24
  13  -5  -1    1.42    3.43
  13   5  -1    4.73    3.35
 -13   5   2    1.31    2.84
 -13   5   2    0.29    3.60
  13  -5  -2    1.65    3.17
  13   5  -2    6.24    3.73
 -13  -5   2   -0.00    2.27
 -13   5   3    4.41    3.66
 -13   5   3    3.17    3.71
  13  -5  -3    9.09    4.52
  13   5  -3    0.00    3.08
 -13  -5   3    2.88    3.83
 -13   5   4    1.60    2.79
 -13   5   4   -0.00    3.35
  13  -5  -4    1.20    2.66
  13   5  -4    5.54    3.29
 -13  -5   4    6.66    4.94
 -13   5   5   20.95    6.06
 -13   5   5   -0.00    4.20
  13  -5  -5    9.65    4.66
  13   5  -5   17.65    5.77
 -13  -5   5    8.29    5.02
 -13   5   6    2.34    3.10
 -13   5   6    0.38    3.56
  13  -5  -6    1.97    2.94
  13   5  -6    0.00    2.64
 -13  -5   6    1.78    3.49
 -13   5   7    4.09    3.68
 -13   5   7    4.33    3.99
  13  -5  -7   -0.00    2.79
  13   5  -7    0.90    2.65
 -13  -5   7    2.96    3.75
 -13   5   8    5.40    3.87
 -13   5   8   -0.00    2.88
  13  -5  -8   -0.00    2.73
  13   5  -8    0.93    2.39
 -13  -5   8   -0.00    3.00
 -13   5   9    6.71    4.10
 -13   5   9   10.32    5.99
  13  -5  -9    2.31    3.70
  13   5  -9   12.78    5.19
 -13  -5   9    4.48    4.46
 -13   5  10   12.88    5.00
 -13   5  10    5.03    5.34
  13  -5 -10    9.62    4.74
  13   5 -10    9.78    4.52
 -13  -5  10    4.80    4.25
 -13   5  11    4.89    4.06
 -13   5  11    1.77    3.65
  13  -5 -11    3.63    3.19
  13   5 -11    7.21    4.22
 -13  -5  11    1.83    4.00
 -13   5  12    1.67    2.64
 -13   5  12    5.16    4.60
  13   5 -12   -0.00    2.55
 -13  -5  12   -0.00    2.66
 -13   5  13    0.00    1.94
 -13   5  13    0.00    4.07
  13   5 -13   -0.00    2.61
 -13  -5  13    2.37    3.00
 -13   5  14    3.20    3.31
 -13   5  14    0.00    2.97
  13   5 -14    4.78    3.73
 -13  -5  14    5.37    3.69
 -13   5  15   12.32    5.26
 -13   5  15    8.63    5.46
  13   5 -15   20.86    6.10
 -13  -5  15   16.80    6.67
 -13   5  16   -0.00    2.62
 -13   5  16    2.84    3.75
  13   5 -16    8.67    4.36
 -13  -5  16    1.88    3.44
 -13   5  17    0.28    3.13
 -13   5  17    0.72    3.35
  13   5 -17    0.50    2.16
 -13  -5  17   -0.00    3.12
 -13   5  18    0.70    3.64
  13   5 -18    3.41    3.04
 -13  -5  18    0.00    2.40
 -13   5  19    5.35    4.16
  13   5 -19    0.00    2.90
 -13  -5  19    1.38    3.27
 -13   5  20    5.31    4.74
  13   5 -20    6.64    3.85
 -13  -5  20    8.10    4.85
 -13   5  21    3.61    3.38
 -13  -5  21   -0.00    2.20
 -13  -5  22    0.65    3.24
 -13   6   1    3.17    3.57
 -13   6   1   -0.00    3.66
  13   6  -1    0.00    3.30
 -13   6   2    4.16    3.92
 -13   6   2    3.16    3.72
  13   6  -2    0.00    3.23
 -13   6   3    3.63    3.08
 -13   6   3    0.73    3.27
  13   6  -3   -0.00    2.82
 -13   6   4    5.12    4.01
 -13   6   4   -0.00    2.71
  13   6  -4    6.63    3.88
 -13  -6   4    3.80    4.69
 -13   6   5   -0.00    2.35
 -13   6   5    0.11    2.55
  13   6  -5    0.72    3.01
 -13  -6   5   -0.00    2.86
 -13   6   6    8.51    4.37
 -13   6   6   11.29    5.91
  13   6  -6   21.20    6.14
 -13  -6   6    5.74    4.33
 -13   6   7    0.00    3.47
 -13   6   7    1.23    3.62
  13   6  -7    3.95    3.29
 -13  -6   7    4.75    3.88
 -13   6   8    2.50    3.35
 -13   6   8   10.54    5.77
  13   6  -8    7.84    4.28
 -13  -6   8    8.43    5.19
 -13   6   9    2.09    2.97
 -13   6   9    3.02    4.40
  13   6  -9    0.00    2.27
 -13  -6   9   -0.00    2.90
 -13   6  10    0.57    2.52
 -13   6  10   -0.00    3.68
  13   6 -10    4.03    3.57
 -13  -6  10   -0.00    2.78
 -13   6  11    1.04    2.61
 -13   6  11    3.62    3.67
  13   6 -11    2.86    2.96
 -13  -6  11    0.96    4.05
 -13   6  12    7.92    4.37
 -13   6  12    1.63    3.49
  13   6 -12    7.24    4.21
 -13  -6  12    2.95    4.27
 -13   6  13    3.61    3.80
 -13   6  13    5.90    4.75
  13   6 -13   17.09    5.84
 -13  -6  13   11.05    5.42
 -13   6  14    1.36    3.13
 -13   6  14    2.48    3.81
  13   6 -14   -0.00    2.39
 -13  -6  14   -0.00    3.51
 -13   6  15    2.08    3.16
 -13   6  15   -0.00    2.80
  13   6 -15   -0.00    3.10
 -13  -6  15    0.72    2.78
 -13   6  16    1.72    3.03
 -13   6  16    2.03    2.68
  13   6 -16   10.79    4.49
 -13  -6  16   -0.00    3.20
 -13   6  17    0.00    2.42
 -13   6  17    2.10    4.41
  13   6 -17    0.00    2.39
 -13  -6  17    4.06    4.02
 -13   6  18   -0.00    3.09
  13   6 -18   -0.00    2.13
 -13  -6  18    0.00    3.70
 -13   6  19    3.91    3.80
  13   6 -19    4.23    3.20
 -13  -6  19   -0.00    4.08
 -13   6  20    0.00    2.53
  13   6 -20    0.00    2.05
 -13  -6  20    0.20    3.87
 -13  -6  21    1.64    3.12
 -13   7   1    0.00    2.43
 -13   7   1    3.02    4.65
  13   7  -1    1.28    3.16
 -13   7   2    0.00    3.12
 -13   7   2   -0.00    4.16
  13   7  -2    3.47    3.64
 -13   7   3    2.29    3.01
 -13   7   3    0.75    4.18
  13   7  -3    3.96    3.30
 -13   7   4   14.10    5.77
 -13   7   4    7.24    5.54
  13   7  -4   20.37    6.49
 -13   7   5    4.40    3.73
 -13   7   5    4.43    4.57
  13   7  -5    5.15    3.53
 -13  -7   5   12.79    6.20
 -13   7   6    1.47    2.28
 -13   7   6    3.58    4.83
  13   7  -6    0.00    2.27
 -13  -7   6    1.14    3.13
 -13   7   7    2.98    3.34
 -13   7   7    0.80    3.99
  13   7  -7    0.52    2.67
 -13  -7   7   -0.00    3.19
 -13   7   8    3.09    4.12
 -13   7   8    1.47    4.14
  13   7  -8    3.05    3.18
 -13  -7   8    3.71    3.80
 -13   7   9    2.31    3.46
 -13   7   9    3.93    3.99
  13   7  -9    4.97    3.39
 -13  -7   9    4.44    4.71
 -13   7  10    6.06    4.16
 -13   7  10   15.16    6.56
  13   7 -10    4.77    3.69
 -13  -7  10    2.07    3.38
 -13   7  11    0.75    2.61
 -13   7  11   -0.00    2.61
  13   7 -11    0.70    2.32
 -13  -7  11    0.72    3.45
 -13   7  12    1.03    2.70
 -13   7  12   -0.00    4.14
  13   7 -12    1.59    2.28
 -13  -7  12   -0.00    2.44
 -13   7  13    2.62    3.07
 -13   7  13    0.00    3.97
  13   7 -13   -0.00    1.39
 -13  -7  13    0.00    2.09
 -13   7  14    1.11    2.70
 -13   7  14    6.08    4.38
  13   7 -14    0.00    2.35
 -13  -7  14    4.89    4.20
 -13   7  15    1.48    2.70
 -13   7  15    5.01    4.63
  13   7 -15    1.27    2.43
 -13  -7  15   -0.00    3.59
 -13   7  16    2.21    2.44
 -13   7  16    1.78    3.74
  13   7 -16    1.64    2.63
 -13  -7  16    0.28    2.44
 -13   7  17   -0.00    3.35
  13   7 -17   -0.00    2.34
 -13  -7  17   -0.00    3.39
 -13   7  18    0.00    3.85
  13   7 -18   -0.00    2.66
 -13  -7  18   -0.00    4.28
  13   7 -19    1.61    2.92
 -13  -7  19    5.37    3.84
  13   7 -20    6.15    3.82
 -13  -7  20    1.81    3.43
 -13   8   1    0.00    3.11
  13   8  -1    1.15    2.34
 -13   8   2    8.56    5.08
  13   8  -2    9.77    5.22
 -13   8   3    5.57    4.07
  13   8  -3    0.00    2.66
 -13   8   4    4.05    4.05
  13   8  -4    3.05    3.23
 -13   8   5    1.51    2.90
  13   8  -5    3.84    3.32
 -13   8   6    8.56    4.72
  13   8  -6    5.46    4.31
 -13   8   7    0.00    3.05
  13   8  -7   -0.00    2.75
 -13  -8   7    3.12    4.68
 -13   8   8    3.99    4.42
  13   8  -8    5.75    3.69
 -13  -8   8   13.83    6.18
 -13   8   9   -0.00    3.79
  13   8  -9    0.00    2.37
 -13  -8   9    0.57    3.44
 -13   8  10    2.27    2.49
  13   8 -10    0.00    2.81
 -13  -8  10    1.31    2.82
 -13   8  11   -0.00    3.09
  13   8 -11   -0.00    1.90
 -13  -8  11   -0.00    2.66
 -13   8  12    6.22    4.27
  13   8 -12    2.01    3.14
 -13  -8  12    2.45    4.07
 -13   8  13    0.24    1.94
  13   8 -13   -0.00    2.95
 -13  -8  13    2.84    3.17
 -13   8  14    0.00    3.09
 -13   8  14    4.13    4.16
  13   8 -14    5.67    3.67
 -13  -8  14    1.02    3.59
 -13   8  15    0.00    3.09
 -13   8  15    2.30    2.97
  13   8 -15   -0.00    2.54
 -13  -8  15    1.19    2.98
 -13   8  16    6.36    4.58
 -13   8  16    1.34    3.22
  13   8 -16    5.82    3.98
 -13  -8  16   -0.00    3.47
 -13   8  17   -0.00    3.35
  13   8 -17   -0.00    2.23
 -13  -8  17    0.00    4.11
  13   8 -18    0.41    2.59
 -13  -8  18    2.04    3.15
  13   8 -19   -0.00    2.45
 -13  -8  19    1.58    2.94
  13   8 -20    1.64    2.89
 -13   9   1   -0.00    3.24
  13   9  -1   -0.00    2.68
 -13   9   2    2.05    3.15
  13   9  -2    3.58    3.45
 -13   9   3   -0.00    3.26
  13   9  -3   -0.00    1.74
 -13   9   4   10.84    5.64
  13   9  -4    4.77    4.01
 -13   9   5    0.19    2.31
  13   9  -5    0.10    3.26
 -13   9   6    2.24    2.84
  13   9  -6    0.00    3.50
 -13   9   7    1.97    3.20
  13   9  -7   -0.00    2.85
 -13   9   8    5.06    4.16
  13   9  -8   -0.00    2.68
 -13   9   9   -0.00    3.13
  13   9  -9   -0.00    2.57
 -13  -9   9   -0.00    2.54
 -13   9  10    4.58    4.01
  13   9 -10    0.00    3.17
 -13  -9  10    3.29    3.72
 -13   9  11    0.43    3.04
  13   9 -11    1.97    2.94
 -13  -9  11   -0.00    2.74
 -13   9  12    3.27    3.88
  13   9 -12    0.34    2.61
 -13  -9  12    1.20    2.81
 -13   9  13   -0.00    2.93
  13   9 -13    0.00    2.21
 -13  -9  13    2.01    3.72
 -13   9  14   12.49    5.43
  13   9 -14    7.60    4.29
 -13  -9  14    5.99    4.87
 -13   9  15   -0.00    1.89
  13   9 -15    1.55    2.52
 -13  -9  15    0.99    3.54
  13   9 -16   -0.00    3.32
 -13  -9  16   -0.00    3.44
  13   9 -17   -0.00    1.59
 -13  -9  17    2.53    3.45
  13   9 -18   -0.00    2.45
 -13  -9  18    1.94    4.10
  13   9 -19   -0.00    2.12
  13   9 -20    6.55    4.19
 -13  10   1    0.68    2.69
  13  10  -1    0.48    2.94
 -13  10   2    3.89    3.57
  13  10  -2    5.77    3.98
 -13  10   3   -0.00    3.03
  13  10  -3    1.80    3.08
 -13  10   4    0.37    2.38
  13  10  -4    1.90    3.05
 -13  10   5   -0.00    3.11
  13  10  -5    0.63    3.17
 -13  10   6    2.39    3.47
  13  10  -6    0.00    3.75
 -13  10   7   -0.00    3.14
  13  10  -7    0.39    2.28
 -13  10   8    3.99    3.67
  13  10  -8    7.72    4.23
 -13  10   9   -0.00    2.88
  13  10  -9    3.03    3.21
 -13  10  10    2.68    3.23
  13  10 -10    1.39    3.54
 -13  10  11    1.93    3.39
  13  10 -11    0.00    3.00
 -13 -10  11    1.06    3.16
 -13  10  12    4.90    4.13
  13  10 -12    8.84    5.07
 -13 -10  12    3.78    4.45
 -13  10  13    1.90    3.51
  13  10 -13    3.08    3.90
 -13 -10  13   -0.00    3.65
 -13  10  14    5.42    4.07
  13  10 -14    3.66    3.74
 -13 -10  14   -0.00    3.64
 -13  10  15   -0.00    2.82
  13  10 -15    0.74    2.68
 -13 -10  15    3.59    4.62
  13  10 -16    0.39    2.25
 -13 -10  16    1.19    3.51
 -13  11   6    8.56    4.39
 -13  11   7    0.31    2.91
 -13  11   8    4.07    3.89
 -13  11   9    1.03    2.41
 -13  11  10    1.12    2.66
 -13  11  11    0.82    2.22
 -13  11  12   -0.00    2.36
 -13  11  13   -0.00    2.16
 -13 -11  13    0.53    4.27
 -13  11  14    6.96    4.50
 -13 -11  14    8.45    6.05
 -13 -11  15   -0.00    3.18
 -12   0   1   -0.00    3.05
  12   0  -1    2.32    2.87
 -12   0   2   21.84    7.16
  12   0  -2    8.57    4.29
 -12   0   3    2.10    3.60
  12   0  -3    0.71    2.49
 -12   0   4    1.63    3.60
  12   0  -4    6.07    3.79
 -12   0   5   -0.00    2.86
  12   0  -5   -0.00    1.68
 -12   0   6   44.42   10.96
  12   0  -6   65.05   11.36
 -12   0   7    2.27    3.27
  12   0  -7   -0.00    2.24
 -12   0   8    0.00    3.53
  12   0  -8    1.93    2.88
 -12   0   9    2.19    3.67
  12   0  -9   -0.00    2.32
 -12   0  10   14.90    6.54
  12   0 -10   41.10    8.63
 -12   0  11   -0.00    3.05
  12   0 -11   -0.00    2.23
 -12   0  12   14.29    6.14
  12   0 -12   25.14    6.85
 -12   0  13    3.68    3.60
  12   0 -13   -0.00    2.35
 -12   0  14    0.00    2.99
  12   0 -14    1.14    2.47
 -12   0  15    0.92    3.17
  12   0 -15    0.00    2.32
 -12   0  16   21.60    6.71
  12   0 -16    8.87    4.37
 -12   0  17   -0.00    3.13
  12   0 -17   -0.00    2.01
 -12   0  18    0.00    2.96
  12   0 -18    2.66    2.87
 -12   0  19   -0.00    2.21
  12   0 -19    0.76    2.22
 -12   0  20    5.46    4.51
 -12   0  21    2.11    3.32
 -12   0  22    4.98    4.29
 -12   0  23    0.28    3.54
 -12   0  24    0.00    2.95
 -12   0  25    0.70    2.51
 -12   0  26    2.58    3.72
 -12   0  27    0.82    2.46
 -12   1   1    0.00    3.29
  12  -1  -1   -0.00    2.99
  12   1  -1    3.78    3.58
 -12  -1   1    2.22    3.51
 -12   1   2   26.03    8.25
  12  -1  -2   19.58    6.67
  12   1  -2   17.76    6.17
 -12  -1   2   41.93    9.80
 -12   1   3    4.43    4.55
  12  -1  -3    1.52    2.85
  12   1  -3    1.81    2.90
 -12  -1   3    2.06    3.73
 -12   1   4   31.75    9.17
  12  -1  -4   32.65    8.04
  12   1  -4   27.42    7.51
 -12  -1   4   40.88    9.84
 -12   1   5    0.59    3.78
  12  -1  -5    1.13    2.39
  12   1  -5    2.47    2.80
 -12  -1   5   -0.00    3.01
 -12   1   6    4.21    3.45
  12  -1  -6    2.82    3.33
  12   1  -6    1.22    2.67
 -12  -1   6    1.85    3.59
 -12   1   7   14.63    6.11
  12  -1  -7    2.89    3.12
  12   1  -7    2.02    2.83
 -12  -1   7    4.44    3.82
 -12   1   8   38.37    9.71
  12  -1  -8   49.72    9.69
  12   1  -8   29.95    7.88
 -12  -1   8   52.70   11.01
 -12   1   9    4.03    3.88
  12  -1  -9    1.40    2.45
  12   1  -9    5.58    3.74
 -12  -1   9    0.19    3.07
 -12   1  10    8.97    5.01
  12  -1 -10   10.96    4.73
  12   1 -10   13.51    5.03
 -12  -1  10   22.43    6.75
 -12   1  11   -0.00    3.25
  12  -1 -11    1.24    2.28
  12   1 -11    0.60    2.56
 -12  -1  11    0.00    3.79
 -12   1  12    5.17    4.53
  12  -1 -12    1.83    3.05
  12   1 -12    1.31    2.95
 -12  -1  12    7.97    4.95
 -12   1  13    3.01    3.85
  12  -1 -13   -0.00    1.92
  12   1 -13   -0.00    2.30
 -12  -1  13   -0.00    3.01
 -12   1  14   24.63    8.14
  12  -1 -14   50.43    9.46
  12   1 -14   33.09    8.06
 -12  -1  14   36.43    8.96
 -12   1  15   -0.00    3.54
  12  -1 -15    1.66    3.05
  12   1 -15    0.44    2.37
 -12  -1  15    2.17    3.37
 -12   1  16    0.87    2.77
  12  -1 -16    0.31    1.94
  12   1 -16    0.00    2.02
 -12  -1  16    1.25    2.81
 -12   1  17    1.70    4.28
  12  -1 -17   -0.00    1.50
  12   1 -17    2.76    2.49
 -12  -1  17    1.79    3.24
 -12   1  18    5.65    4.19
  12  -1 -18    2.51    2.75
  12   1 -18   10.92    4.55
 -12  -1  18   12.41    5.14
 -12   1  19    2.44    3.20
  12  -1 -19    0.62    2.33
  12   1 -19   -0.00    2.36
 -12  -1  19    3.78    3.90
 -12   1  20    6.75    4.12
 -12  -1  20    8.80    4.83
 -12   1  21    2.14    2.95
 -12  -1  21    0.08    2.33
 -12   1  22    0.33    2.88
 -12  -1  22    3.07    3.26
 -12   1  23    0.33    2.80
 -12  -1  23    1.10    3.24
 -12   1  24    1.73    3.48
 -12  -1  24    8.53    4.71
 -12   1  25    0.27    2.19
 -12  -1  25   -0.00    2.45
 -12   1  26    2.69    3.06
 -12  -1  26    4.44    3.44
 -12   1  27    2.04    3.85
 -12  -1  27    1.94    3.05
 -12   2   1    0.90    3.90
  12  -2  -1   10.68    4.43
  12   2  -1    0.02    2.99
 -12  -2   1    2.61    3.50
 -12   2   2   18.03    6.87
  12  -2  -2   13.79    5.26
  12   2  -2   17.67    5.41
 -12  -2   2   11.43    5.97
 -12   2   3    2.77    4.18
  12  -2  -3   -0.00    3.01
  12   2  -3    0.90    2.79
 -12  -2   3    4.50    3.93
 -12   2   4    7.44    5.08
  12  -2  -4    4.50    3.73
  12   2  -4    1.61    3.04
 -12  -2   4    5.43    4.53
 -12   2   5    4.72    4.60
  12  -2  -5    2.73    2.88
  12   2  -5    0.31    2.60
 -12  -2   5    2.04    3.97
 -12   2   6   28.05    8.13
  12  -2  -6   32.52    8.06
  12   2  -6   13.92    5.77
 -12  -2   6   25.49    7.72
 -12   2   7    2.42    3.53
  12  -2  -7    8.76    4.12
  12   2  -7   13.78    4.78
 -12  -2   7    7.30    4.30
 -12   2   8    0.24    2.40
  12  -2  -8    6.75    3.57
  12   2  -8    3.82    3.98
 -12  -2   8    5.16    4.59
 -12   2   9    0.00    2.37
  12  -2  -9    1.51    2.69
  12   2  -9    1.03    1.82
 -12  -2   9    0.90    3.13
 -12   2  10   35.14    8.94
  12  -2 -10   20.03    6.44
  12   2 -10   14.18    5.67
 -12  -2  10   28.34    8.09
 -12   2  11    8.46    5.16
  12  -2 -11    7.16    4.45
  12   2 -11    7.63    4.10
 -12  -2  11   11.59    5.03
 -12   2  12   15.81    6.17
  12  -2 -12   18.72    6.00
  12   2 -12   18.01    5.62
 -12  -2  12   16.39    6.56
 -12   2  13   -0.00    3.00
  12  -2 -13   -0.00    2.42
  12   2 -13    1.93    3.26
 -12  -2  13    0.00    3.75
 -12   2  14    3.42    3.38
  12  -2 -14   -0.00    1.66
  12   2 -14   -0.00    2.31
 -12  -2  14    1.35    2.46
 -12   2  15    0.00    3.38
  12  -2 -15    3.02    3.05
  12   2 -15    2.00    2.45
 -12  -2  15   -0.00    3.34
 -12   2  16   12.79    5.91
  12  -2 -16   22.43    6.26
  12   2 -16   12.98    4.82
 -12  -2  16   10.20    5.32
 -12   2  17    0.00    3.08
  12  -2 -17   -0.00    2.26
  12   2 -17    0.00    2.81
 -12  -2  17    1.62    3.51
 -12   2  18    1.27    2.99
  12  -2 -18    6.57    3.63
  12   2 -18    1.34    2.34
 -12  -2  18    1.11    2.06
 -12   2  19    0.52    2.57
  12   2 -19    1.96    2.58
 -12  -2  19    1.94    2.81
 -12   2  20    1.34    2.30
  12   2 -20    5.08    3.17
 -12  -2  20    5.59    3.95
 -12   2  21    4.80    3.63
 -12  -2  21   -0.00    2.89
 -12   2  22   15.49    5.86
 -12  -2  22   13.01    5.23
 -12   2  23    4.32    3.47
 -12  -2  23   -0.00    2.95
 -12   2  24   -0.00    2.75
 -12  -2  24    2.11    3.10
 -12   2  25   -0.00    3.30
 -12  -2  25    4.14    3.99
 -12   2  26   10.47    5.00
 -12  -2  26    8.40    4.26
 -12   2  27    0.43    2.68
 -12  -2  27    0.00    2.74
 -12   3   1    1.58    2.99
  12  -3  -1   -0.00    1.49
  12   3  -1    2.73    3.29
 -12  -3   1   -0.00    2.96
 -12   3   2   14.31    6.31
  12  -3  -2   10.80    5.47
  12   3  -2   24.71    6.53
 -12  -3   2   18.59    7.00
 -12   3   3    3.22    3.82
  12  -3  -3    5.28    4.15
  12   3  -3    8.80    4.16
 -12  -3   3    9.04    4.98
 -12   3   4   17.91    6.94
  12  -3  -4   28.63    7.18
  12   3  -4    6.05    4.10
 -12  -3   4   16.38    6.43
 -12   3   5    0.71    2.79
  12  -3  -5    6.16    4.31
  12   3  -5    0.00    2.59
 -12  -3   5    2.46    3.91
 -12   3   6    1.50    2.99
  12  -3  -6    0.90    2.83
  12   3  -6    0.30    2.00
 -12  -3   6    1.87    3.51
 -12   3   7    2.00    3.37
  12  -3  -7    0.00    2.84
  12   3  -7    2.24    2.86
 -12  -3   7    3.10    3.95
 -12   3   8   16.65    6.53
  12  -3  -8   21.94    6.64
  12   3  -8   24.22    6.41
 -12  -3   8   21.17    7.36
 -12   3   9    1.53    3.76
  12  -3  -9    5.89    3.87
  12   3  -9    5.43    4.07
 -12  -3   9   11.66    5.31
 -12   3  10    7.95    4.91
  12  -3 -10   18.02    6.22
  12   3 -10   17.31    5.68
 -12  -3  10   13.35    5.69
 -12   3  11    3.80    4.03
  12  -3 -11    0.00    3.12
  12   3 -11    2.91    2.73
 -12  -3  11    1.10    3.03
 -12   3  12    7.52    4.74
  12  -3 -12   11.50    4.98
  12   3 -12    3.77    3.42
 -12  -3  12    9.08    4.99
 -12   3  13    3.57    4.06
  12  -3 -13    2.52    3.21
  12   3 -13    3.19    3.28
 -12  -3  13    3.72    3.81
 -12   3  14   23.04    7.24
  12  -3 -14   15.56    5.68
  12   3 -14   14.89    5.31
 -12  -3  14   20.73    6.78
 -12   3  15    7.04    4.13
  12  -3 -15    2.61    2.99
  12   3 -15    2.58    3.34
 -12  -3  15    0.38    2.80
 -12   3  16   -0.00    3.21
  12  -3 -16    1.19    2.70
  12   3 -16   -0.00    2.55
 -12  -3  16   -0.00    2.47
 -12   3  17   -0.00    2.46
  12  -3 -17    0.42    2.78
  12   3 -17   -0.00    1.91
 -12  -3  17    0.00    3.41
 -12   3  18   -0.00    2.36
  12  -3 -18   -0.00    2.29
  12   3 -18    0.24    2.08
 -12  -3  18    2.40    3.15
 -12   3  19    2.99    3.27
  12   3 -19    8.00    3.85
 -12  -3  19    9.73    4.90
 -12   3  20    3.95    3.71
  12   3 -20    0.00    2.31
 -12  -3  20    2.08    3.16
 -12   3  21    2.52    3.57
 -12  -3  21    0.00    2.32
 -12   3  22    8.42    4.05
 -12  -3  22   -0.00    1.23
 -12   3  23   -0.00    3.26
 -12  -3  23    2.40    3.10
 -12   3  24    9.97    4.71
 -12  -3  24   16.90    5.99
 -12   3  25   -0.00    2.52
 -12  -3  25    1.32    2.86
 -12   3  26    5.10    3.61
 -12  -3  26    0.02    2.91
 -12   4   1    7.88    5.65
  12  -4  -1    4.96    3.75
  12   4  -1    8.34    4.15
 -12  -4   1    3.20    4.33
 -12   4   2    2.55    3.53
  12  -4  -2    0.86    2.71
  12   4  -2    9.13    4.03
 -12  -4   2    3.83    3.80
 -12   4   3    0.30    2.76
  12  -4  -3    3.48    3.63
  12   4  -3    2.58    2.89
 -12  -4   3    3.72    4.25
 -12   4   4    0.63    2.94
  12  -4  -4    1.64    3.50
  12   4  -4    2.65    2.84
 -12  -4   4    0.53    3.15
 -12   4   5    0.02    2.58
  12  -4  -5    0.95    3.00
  12   4  -5    7.52    3.63
 -12  -4   5    4.30    3.79
 -12   4   6   22.94    7.96
  12  -4  -6   22.35    7.24
  12   4  -6   29.55    7.13
 -12  -4   6   14.14    6.22
 -12   4   7   14.37    6.06
  12  -4  -7    9.19    5.21
  12   4  -7   21.76    6.25
 -12  -4   7    8.30    5.18
 -12   4   8    1.11    3.18
  12  -4  -8   -0.00    2.83
  12   4  -8    1.48    2.65
 -12  -4   8    0.08    2.92
 -12   4   9   14.64    6.11
  12  -4  -9    4.83    3.42
  12   4  -9    4.36    3.54
 -12  -4   9    0.97    2.99
 -12   4  10    7.87    4.97
  12  -4 -10   10.11    4.89
  12   4 -10    7.54    3.88
 -12  -4  10    9.03    4.64
 -12   4  11    2.26    3.89
  12  -4 -11   10.84    4.63
  12   4 -11    9.57    4.29
 -12  -4  11    7.33    4.90
 -12   4  12   29.35    8.35
  12  -4 -12   19.94    6.38
  12   4 -12   25.29    6.80
 -12  -4  12   26.47    7.67
 -12   4  13    0.00    2.59
  12  -4 -13    2.24    3.00
  12   4 -13    0.00    2.65
 -12  -4  13    2.27    3.14
 -12   4  14   -0.00    2.16
  12  -4 -14   -0.00    3.02
  12   4 -14    0.00    2.15
 -12  -4  14   -0.00    3.60
 -12   4  15    5.21    4.24
  12  -4 -15    2.25    2.91
  12   4 -15    4.47    3.25
 -12  -4  15    2.10    3.68
 -12   4  16   18.27    6.48
  12  -4 -16    8.90    4.52
  12   4 -16    8.03    4.02
 -12  -4  16   13.41    6.08
 -12   4  17   17.36    5.46
 -12   4  17   10.23    4.93
  12  -4 -17   14.39    5.23
  12   4 -17    3.61    3.02
 -12  -4  17    0.00    3.21
 -12   4  18    1.94    3.33
 -12   4  18    6.73    4.77
  12  -4 -18    4.01    3.25
  12   4 -18    1.63    2.34
 -12  -4  18    2.24    2.96
 -12   4  19    1.48    2.66
  12   4 -19   -0.00    2.59
 -12  -4  19    0.00    3.20
 -12   4  20   11.05    5.13
  12   4 -20    8.36    3.70
 -12  -4  20    6.37    4.07
 -12   4  21    0.00    3.41
 -12  -4  21    6.16    4.11
 -12   4  22    7.43    4.61
 -12  -4  22    3.10    3.53
 -12   4  23   -0.00    3.32
 -12  -4  23    3.92    3.05
 -12   4  24   -0.00    3.02
 -12  -4  24    0.42    2.76
 -12   4  25   -0.00    2.77
 -12  -4  25    1.09    3.03
 -12   4  26    0.54    3.11
 -12  -4  26    5.24    3.93
 -12   5   1    0.00    2.67
 -12   5   1    0.38    2.53
  12  -5  -1    0.00    2.53
  12   5  -1    0.73    2.54
 -12  -5   1    2.53    3.46
 -12   5   2    3.83    3.42
 -12   5   2    0.08    2.96
  12  -5  -2    6.80    4.68
  12   5  -2   12.58    4.92
 -12  -5   2    8.72    4.97
 -12   5   3    7.00    3.92
 -12   5   3    7.96    5.05
  12  -5  -3    5.82    4.21
  12   5  -3   10.18    4.84
 -12  -5   3    5.35    4.87
 -12   5   4    7.21    4.11
 -12   5   4    9.18    4.90
  12  -5  -4   13.91    5.61
  12   5  -4    8.80    4.40
 -12  -5   4    7.91    5.16
 -12   5   5    3.15    3.33
 -12   5   5    9.73    5.66
  12  -5  -5    0.54    2.69
  12   5  -5    6.84    3.95
 -12  -5   5    5.80    4.10
 -12   5   6   -0.00    2.65
 -12   5   6   -0.00    3.29
  12  -5  -6   -0.00    2.11
  12   5  -6    3.68    3.22
 -12  -5   6    0.00    2.08
 -12   5   7    8.49    4.57
 -12   5   7    8.72    5.05
  12  -5  -7    2.35    3.29
  12   5  -7    4.30    3.60
 -12  -5   7    3.43    3.84
 -12   5   8   12.17    4.90
 -12   5   8   12.80    5.58
  12  -5  -8   15.59    5.86
  12   5  -8    5.42    3.98
 -12  -5   8    5.97    4.94
 -12   5   9    5.97    4.17
 -12   5   9   22.90    7.51
  12  -5  -9   18.13    5.80
  12   5  -9   14.95    5.43
 -12  -5   9    9.27    4.83
 -12   5  10    1.08    2.79
 -12   5  10    2.67    3.76
  12  -5 -10    0.92    3.03
  12   5 -10    6.57    4.07
 -12  -5  10    8.33    4.92
 -12   5  11    0.00    2.95
 -12   5  11    1.29    3.43
  12   5 -11   -0.00    2.13
 -12  -5  11    0.65    2.89
 -12   5  12    3.49    3.07
 -12   5  12    0.00    3.20
  12   5 -12   -0.00    2.43
 -12  -5  12    2.65    3.83
 -12   5  13   22.32    6.41
 -12   5  13   12.57    6.02
  12   5 -13   17.06    5.31
 -12  -5  13    7.17    5.17
 -12   5  14   20.98    6.46
 -12   5  14   15.76    6.22
  12   5 -14   24.89    6.76
 -12  -5  14   18.54    6.84
 -12   5  15    0.37    2.87
 -12   5  15    4.89    3.79
  12   5 -15    0.21    1.79
 -12  -5  15    1.65    3.66
 -12   5  16    0.00    1.78
 -12   5  16    3.14    3.50
  12   5 -16    0.00    1.97
 -12  -5  16    4.82    3.42
 -12   5  17    2.16    3.27
 -12   5  17    0.91    3.11
  12   5 -17    1.42    1.89
 -12  -5  17   -0.00    2.67
 -12   5  18    2.60    3.32
 -12   5  18    0.92    3.46
  12   5 -18    7.55    3.72
 -12  -5  18    3.75    4.16
 -12   5  19    2.53    3.03
  12   5 -19    2.69    2.97
 -12  -5  19    0.28    2.72
 -12   5  20    7.98    4.67
  12   5 -20    4.91    3.57
 -12  -5  20    8.74    4.49
 -12   5  21    1.86    3.22
 -12  -5  21    0.31    3.35
 -12   5  22    0.00    3.37
 -12  -5  22    1.80    2.16
 -12   5  23    0.00    2.93
 -12  -5  23    0.00    2.93
 -12   5  24   -0.00    3.67
 -12  -5  24    3.73    4.21
 -12   5  25    0.53    2.92
 -12  -5  25    4.95    4.30
 -12   6   1   13.15    5.93
 -12   6   1   10.76    6.15
  12   6  -1   28.32    7.00
 -12  -6   1   15.76    6.50
 -12   6   2    8.18    4.89
 -12   6   2    2.48    3.98
  12   6  -2   12.67    4.98
 -12  -6   2   -0.00    2.76
 -12   6   3    1.53    3.32
 -12   6   3    0.00    3.53
  12   6  -3    2.14    3.22
 -12  -6   3   -0.00    2.79
 -12   6   4    0.01    2.23
 -12   6   4    0.00    2.78
  12   6  -4    0.00    1.79
 -12  -6   4    0.94    2.98
 -12   6   5   21.49    6.72
 -12   6   5   21.28    7.99
  12   6  -5   37.02    8.05
 -12  -6   5   15.74    7.06
 -12   6   6    5.81    4.24
 -12   6   6   14.48    6.46
  12   6  -6   14.44    5.19
 -12  -6   6   14.01    6.12
 -12   6   7    5.41    3.90
 -12   6   7   11.95    5.95
  12   6  -7    9.18    4.14
 -12  -6   7    2.18    4.08
 -12   6   8    6.26    4.32
 -12   6   8    6.59    4.89
  12   6  -8    5.69    3.66
 -12  -6   8    0.00    3.37
 -12   6   9    1.14    2.66
 -12   6   9    2.77    3.67
  12   6  -9    0.00    2.55
 -12  -6   9    2.52    3.70
 -12   6  10    5.50    4.07
  12   6 -10    4.51    3.23
 -12  -6  10    3.87    3.77
 -12   6  11   26.33    7.01
 -12   6  11   27.61    8.68
  12   6 -11   34.07    8.02
 -12  -6  11   19.84    7.68
 -12   6  12   -0.00    3.00
 -12   6  12    2.80    3.49
  12   6 -12    8.51    4.07
 -12  -6  12   11.94    5.72
 -12   6  13    0.12    3.00
 -12   6  13    3.87    3.67
  12   6 -13    0.00    1.83
 -12  -6  13    0.00    3.44
 -12   6  14    2.68    3.57
 -12   6  14    0.37    2.36
  12   6 -14    0.00    2.17
 -12  -6  14    0.19    2.77
 -12   6  15    2.44    3.03
 -12   6  15    8.98    4.99
  12   6 -15    5.58    3.67
 -12  -6  15    7.26    5.00
 -12   6  16    4.87    3.68
 -12   6  16    4.32    4.07
  12   6 -16   11.74    4.83
 -12  -6  16   -0.00    3.23
 -12   6  17    5.44    3.95
 -12   6  17    4.25    4.01
  12   6 -17   10.63    4.42
 -12  -6  17    3.92    3.50
 -12   6  18   -0.00    2.75
  12   6 -18    0.59    2.52
 -12  -6  18   -0.00    2.81
 -12   6  19    0.00    2.57
  12   6 -19   -0.00    2.59
 -12  -6  19   -0.00    3.10
 -12   6  20    4.23    4.34
  12   6 -20   -0.00    2.15
 -12  -6  20    0.00    3.15
 -12   6  21    0.00    2.85
  12   6 -21    0.00    2.38
 -12  -6  21    2.14    3.35
 -12   6  22    0.16    2.73
 -12  -6  22    3.20    3.63
 -12   6  23   -0.00    3.24
 -12  -6  23    1.58    2.99
 -12  -6  24   -0.00    2.99
 -12   7   1    3.38    3.61
 -12   7   1    1.81    3.30
  12   7  -1    1.11    2.81
 -12   7   2   12.54    5.57
 -12   7   2    4.90    4.88
  12   7  -2    8.55    4.85
 -12   7   3   10.89    5.15
 -12   7   3    6.17    4.87
  12   7  -3   10.30    4.73
 -12  -7   3    5.13    4.30
 -12   7   4    5.78    3.85
 -12   7   4   -0.00    3.92
  12   7  -4    0.00    2.98
 -12  -7   4    1.83    3.64
 -12   7   5    0.42    2.76
 -12   7   5    9.75    5.05
  12   7  -5    4.36    3.69
 -12  -7   5    0.00    3.62
 -12   7   6    0.65    2.51
 -12   7   6   -0.00    4.00
  12   7  -6    0.68    3.24
 -12  -7   6   -0.00    3.48
 -12   7   7    1.75    2.84
 -12   7   7    1.26    3.55
  12   7  -7    4.23    4.09
 -12  -7   7    9.39    5.31
 -12   7   8    1.28    2.66
 -12   7   8   -0.00    3.23
  12   7  -8    2.79    2.64
 -12  -7   8    5.23    3.94
 -12   7   9   19.27    6.32
 -12   7   9   13.13    6.69
  12   7  -9   35.90    7.88
 -12  -7   9   29.52    8.65
 -12   7  10   -0.00    2.94
 -12   7  10    1.74    3.44
  12   7 -10    4.21    3.09
 -12  -7  10   -0.00    2.26
 -12   7  11   -0.00    2.34
 -12   7  11    0.00    3.38
  12   7 -11   -0.00    2.43
 -12  -7  11   -0.00    2.82
 -12   7  12    0.51    2.71
 -12   7  12    0.29    2.87
  12   7 -12    5.24    3.39
 -12  -7  12    0.87    3.32
 -12   7  13    2.67    3.70
 -12   7  13    3.20    3.76
  12   7 -13    4.70    3.38
 -12  -7  13    3.05    3.60
 -12   7  14    0.15    2.72
 -12   7  14   12.00    6.18
  12   7 -14    1.74    3.11
 -12  -7  14    6.45    4.71
 -12   7  15    1.53    3.05
 -12   7  15    5.35    4.60
  12   7 -15    9.97    4.47
 -12  -7  15    8.36    5.19
 -12   7  16    3.93    3.47
 -12   7  16   -0.00    3.36
  12   7 -16    0.91    2.54
 -12  -7  16    0.00    2.41
 -12   7  17    1.65    2.89
 -12   7  17    3.81    4.58
  12   7 -17    6.22    3.78
 -12  -7  17    5.51    4.47
 -12   7  18    0.00    3.45
  12   7 -18    0.00    2.38
 -12  -7  18   -0.00    2.78
 -12   7  19    8.82    5.45
  12   7 -19    6.81    4.25
 -12  -7  19    0.00    3.07
 -12   7  20    1.60    3.52
  12   7 -20    4.23    3.04
 -12  -7  20    2.27    3.09
 -12   7  21   -0.00    3.16
  12   7 -21   -0.00    2.00
 -12  -7  21    4.73    3.33
 -12   7  22    1.24    3.04
 -12  -7  22    0.90    2.79
 -12  -7  23    4.36    3.85
 -12   8   1   22.76    7.33
  12   8  -1   10.04    4.96
 -12   8   2   -0.00    2.73
  12   8  -2   -0.00    3.29
 -12   8   3    2.88    3.34
  12   8  -3    5.33    3.44
 -12   8   4    3.80    3.27
  12   8  -4    1.19    3.27
 -12  -8   4   -0.00    2.43
 -12   8   5   17.03    6.13
  12   8  -5   13.73    5.73
 -12  -8   5   22.77    7.80
 -12   8   6   -0.00    3.45
  12   8  -6   -0.00    2.87
 -12  -8   6    0.90    3.73
 -12   8   7   26.09    7.48
  12   8  -7   17.99    6.18
 -12  -8   7   20.17    8.10
 -12   8   8   -0.00    2.34
  12   8  -8   -0.00    2.75
 -12  -8   8    0.71    2.87
 -12   8   9    0.50    2.48
  12   8  -9    1.83    2.46
 -12  -8   9    0.00    3.24
 -12   8  10   -0.00    3.30
  12   8 -10   -0.00    2.48
 -12  -8  10    5.30    4.36
 -12   8  11    1.24    3.08
  12   8 -11    5.63    3.89
 -12  -8  11    5.44    4.73
 -12   8  12   -0.00    2.61
  12   8 -12    1.20    2.94
 -12  -8  12   -0.00    2.97
 -12   8  13    3.73    3.26
  12   8 -13    3.83    3.83
 -12  -8  13    1.68    3.35
 -12   8  14    0.98    2.11
  12   8 -14    0.89    2.89
 -12  -8  14   -0.00    2.55
 -12   8  15    7.34    4.80
  12   8 -15   10.97    4.73
 -12  -8  15    9.95    6.20
 -12   8  16    1.32    2.90
  12   8 -16    3.18    3.21
 -12  -8  16   -0.00    3.83
 -12   8  17   12.41    5.29
  12   8 -17   12.04    5.02
 -12  -8  17    2.62    3.74
  12   8 -18   -0.00    1.87
 -12  -8  18    0.70    2.92
  12   8 -19    0.00    2.11
 -12  -8  19   -0.00    3.29
  12   8 -20   -0.00    1.89
 -12  -8  20    0.00    3.83
  12   8 -21   12.53    5.01
 -12  -8  21    4.65    4.01
 -12  -8  22    0.49    2.35
 -12   9   1   -0.00    2.18
  12   9  -1    0.39    2.01
 -12   9   2    2.33    3.58
  12   9  -2    2.20    2.90
 -12   9   3    8.38    5.05
  12   9  -3   23.62    7.01
 -12   9   4    4.00    3.79
  12   9  -4    1.26    3.01
 -12   9   5    3.07    3.56
  12   9  -5    7.90    4.22
 -12   9   6   -0.00    2.99
  12   9  -6    0.00    3.16
 -12  -9   6    1.62    3.25
 -12   9   7   -0.00    2.88
  12   9  -7    0.00    2.58
 -12  -9   7   -0.00    2.89
 -12   9   8   -0.00    2.99
  12   9  -8    1.14    2.31
 -12  -9   8   -0.00    3.39
 -12   9   9   17.58    6.61
  12   9  -9   17.53    6.10
 -12  -9   9   17.10    7.01
 -12   9  10    1.41    2.96
  12   9 -10   -0.00    2.89
 -12  -9  10   -0.00    3.29
 -12   9  11    1.68    2.86
  12   9 -11    3.26    3.19
 -12  -9  11    0.67    3.44
 -12   9  12   -0.00    2.55
  12   9 -12   -0.00    2.66
 -12  -9  12    3.03    3.44
 -12   9  13   12.39    5.40
  12   9 -13    7.23    3.99
 -12  -9  13    6.02    4.08
 -12   9  14   -0.00    2.84
  12   9 -14   -0.00    2.80
 -12  -9  14   -0.00    2.89
 -12   9  15    8.85    5.09
  12   9 -15    4.15    3.71
 -12  -9  15    4.69    4.19
 -12   9  16    1.21    2.19
  12   9 -16   -0.00    2.91
 -12  -9  16    6.14    4.62
  12   9 -17    4.24    3.65
 -12  -9  17    3.83    3.87
  12   9 -18   -0.00    2.13
 -12  -9  18   -0.00    2.58
  12   9 -19   10.67    4.75
 -12  -9  19    0.00    4.32
  12   9 -20   -0.00    2.31
 -12  -9  20    1.31    3.25
  12   9 -21   -0.00    2.07
 -12  10   1    9.37    5.08
  12  10  -1    4.04    3.93
 -12  10   2    0.78    3.20
  12  10  -2   -0.00    3.14
 -12  10   3   -0.00    2.66
  12  10  -3   -0.00    2.97
 -12  10   4    0.50    3.18
  12  10  -4    0.82    2.33
 -12  10   5    7.12    3.90
  12  10  -5    7.32    4.35
 -12  10   6   -0.00    3.17
  12  10  -6    3.67    3.86
 -12  10   7    8.28    4.53
  12  10  -7    5.05    4.64
 -12  10   8   -0.00    2.25
  12  10  -8    0.00    1.76
 -12 -10   8    0.00    2.54
 -12  10   9    3.97    3.88
  12  10  -9    4.85    4.04
 -12 -10   9    4.03    4.00
 -12  10  10   -0.00    2.80
  12  10 -10   -0.00    2.09
 -12 -10  10    2.86    3.81
 -12  10  11    6.36    4.47
  12  10 -11   12.41    5.51
 -12 -10  11    4.70    4.25
 -12  10  12    5.23    4.17
  12  10 -12    0.09    1.99
 -12 -10  12   -0.00    2.64
 -12  10  13    3.41    3.61
  12  10 -13   -0.00    2.35
 -12 -10  13    2.66    3.03
 -12  10  14    1.45    2.83
  12  10 -14    3.45    3.31
 -12 -10  14   -0.00    2.90
 -12  10  15    1.59    3.41
  12  10 -15    3.67    3.40
 -12 -10  15    4.89    4.38
  12  10 -16    0.00    2.12
 -12 -10  16   -0.00    3.05
  12  10 -17    0.00    3.05
 -12 -10  17    6.74    5.44
  12  10 -18   -0.00    2.35
 -12 -10  18    1.22    2.91
  12  10 -19   -0.00    2.24
 -12 -10  19    0.88    3.00
  12  10 -20   -0.00    2.41
  12  10 -21   11.34    4.90
 -12  11   1    0.98    2.76
  12  11  -1    1.54    3.01
 -12  11   2   -0.00    3.05
  12  11  -2   -0.00    2.89
 -12  11   3    4.91    3.94
  12  11  -3    2.39    4.05
 -12  11   4    2.32    3.44
  12  11  -4    2.35    3.31
 -12  11   5    2.27    2.92
  12  11  -5    0.00    3.22
 -12  11   6    5.27    3.61
  12  11  -6   -0.00    2.80
 -12  11   7    7.31    4.43
  12  11  -7    3.88    3.61
 -12  11   8   -0.00    2.72
  12  11  -8    0.00    2.64
 -12  11   9    6.16    3.90
  12  11  -9    0.41    2.67
 -12  11  10   -0.00    2.15
  12  11 -10    0.00    2.61
 -12 -11  10    1.88    3.58
 -12  11  11   -0.00    2.34
  12  11 -11   -0.00    2.27
 -12 -11  11   -0.00    3.86
 -12  11  12   -0.00    1.95
  12  11 -12    4.86    3.49
 -12 -11  12    1.94    3.42
 -12  11  13   11.63    5.14
  12  11 -13    0.00    3.03
 -12 -11  13    5.28    5.49
 -12  11  14    2.34    3.10
  12  11 -14    5.80    3.71
 -12 -11  14    3.02    4.03
 -12  11  15    0.00    2.21
  12  11 -15    8.51    4.19
 -12 -11  15    6.24    4.18
  12  11 -16    1.34    2.87
 -12 -11  16    1.06    3.38
  12  11 -17    1.87    2.34
 -12 -11  17    0.40    2.89
  12  11 -18    3.16    3.25
 -12 -11  18    0.98    2.85
  12  11 -19    5.63    4.07
  12  11 -20   -0.00    3.23
  12  11 -21   -0.00    2.66
 -12  12   1    3.28    3.72
 -12  12   2    0.55    2.44
 -12  12   3   -0.00    1.65
 -12  12   4    2.15    2.80
 -12  12   5    3.88    4.00
 -12  12   6   -0.00    1.48
 -12  12   7    0.00    2.55
 -12  12   8    0.00    2.46
 -12  12   9    0.22    2.36
 -12  12  10    0.63    2.98
 -12  12  11    5.99    4.18
 -12  12  12   -0.00    2.90
 -12  12  13    0.00    2.69
 -12 -12  13    0.00    3.57
 -12  12  14    0.00    3.36
 -12 -12  14    0.05    3.15
 -12 -12  15    0.00    3.23
 -12 -12  16    2.14    3.44
 -12  13  13    0.00    2.96
 -12  13  14   -0.00    3.32
  11   0  -1   68.05   12.21
 -11   0   2    0.03    2.90
  11   0  -2    1.33    2.32
 -11   0   3   38.92    9.63
  11   0  -3   12.83    5.28
 -11   0   4    0.00    2.79
  11   0  -4   -0.00    2.75
 -11   0   5   99.40   17.10
  11   0  -5  131.35   17.07
 -11   0   6    1.46    3.96
  11   0  -6    0.00    2.29
 -11   0   7    2.05    3.08
  11   0  -7   -0.00    2.25
 -11   0   8    0.00    3.05
  11   0  -8    1.84    2.69
 -11   0   9   25.64    7.28
  11   0  -9   16.89    5.55
 -11   0  10    0.17    2.87
  11   0 -10   -0.00    2.01
 -11   0  11   35.99    8.45
  11   0 -11   24.52    6.91
 -11   0  12   -0.00    2.41
  11   0 -12    0.00    2.06
 -11   0  13    4.75    3.84
  11   0 -13    5.44    3.30
 -11   0  14    0.53    2.84
  11   0 -14   -0.00    1.65
 -11   0  15   14.27    5.22
  11   0 -15    8.84    4.33
 -11   0  16    0.00    2.56
  11   0 -16    0.13    1.79
 -11   0  17    4.53    3.67
  11   0 -17    6.15    3.11
 -11   0  18    0.00    2.80
  11   0 -18    0.45    2.03
 -11   0  19    4.79    3.93
  11   0 -19    8.06    4.07
 -11   0  20   -0.00    2.89
  11   0 -20    1.55    2.25
 -11   0  21    0.00    3.13
 -11   0  22    1.01    2.65
 -11   0  23   -0.00    2.66
 -11   0  24    0.00    2.45
 -11   0  25    9.80    4.45
 -11   0  26    0.56    2.58
 -11   0  27    9.19    4.55
 -11   0  28   -0.00    2.44
 -11   0  29    0.00    2.26
 -11   0  30    1.97    2.46
  11  -1  -1   55.95   11.11
  11   1  -1   80.62   12.50
 -11   1   2   -0.00    2.47
  11  -1  -2    0.06    2.88
  11   1  -2    0.00    3.04
 -11   1   3   40.31    9.59
  11  -1  -3   26.37    7.26
  11   1  -3   32.34    7.60
 -11  -1   3   29.91    8.27
 -11   1   4   -0.00    2.62
  11  -1  -4    1.18    2.87
  11   1  -4   -0.00    2.84
 -11  -1   4    4.45    4.11
 -11   1   5    5.93    4.13
  11  -1  -5    0.84    2.18
  11   1  -5    6.38    3.81
 -11  -1   5   12.83    5.27
 -11   1   6    4.77    3.55
  11  -1  -6    0.00    3.33
  11   1  -6    0.87    2.68
 -11  -1   6    0.53    3.28
 -11   1   7   36.34    9.14
  11  -1  -7   38.06    8.55
  11   1  -7   40.53    8.56
 -11  -1   7   53.76   10.54
 -11   1   8    5.31    4.30
  11  -1  -8    0.16    2.27
  11   1  -8    2.08    2.84
 -11  -1   8    4.43    3.69
 -11   1   9   14.59    6.03
  11  -1  -9   21.91    6.17
  11   1  -9   24.96    6.39
 -11  -1   9   26.20    7.51
 -11   1  10   -0.00    3.29
  11  -1 -10    1.61    2.34
  11   1 -10    0.25    2.18
 -11  -1  10   -0.00    2.53
 -11   1  11   14.78    5.56
  11  -1 -11   10.04    4.53
  11   1 -11   13.36    4.83
 -11  -1  11   22.37    6.82
 -11   1  12    0.00    2.16
  11  -1 -12    6.68    3.67
  11   1 -12    0.29    2.11
 -11  -1  12    4.91    3.92
 -11   1  13   23.76    7.15
  11  -1 -13   25.82    6.62
  11   1 -13   10.60    4.82
 -11  -1  13   31.13    7.60
 -11   1  14    2.00    3.05
  11  -1 -14   -0.00    2.25
  11   1 -14    0.00    2.14
 -11  -1  14   -0.00    2.11
 -11   1  15    0.65    2.25
  11  -1 -15   -0.00    2.05
  11   1 -15   -0.00    1.68
 -11  -1  15    2.86    2.94
 -11   1  16   -0.00    3.51
  11  -1 -16   -0.00    1.89
  11   1 -16   -0.00    2.59
 -11  -1  16    0.40    2.30
 -11   1  17   18.55    6.05
  11  -1 -17   19.78    5.90
  11   1 -17   18.95    5.65
 -11  -1  17   29.44    7.04
 -11   1  18    3.06    3.05
  11  -1 -18    0.64    2.19
  11   1 -18    0.00    2.32
 -11  -1  18    7.38    3.81
 -11   1  19    3.19    2.94
  11  -1 -19    8.24    3.84
  11   1 -19    4.43    3.02
 -11  -1  19    8.27    4.23
 -11   1  20   -0.00    2.55
  11   1 -20    1.00    1.82
 -11  -1  20   -0.00    2.84
 -11   1  21   -0.00    2.35
 -11  -1  21    0.59    2.79
 -11   1  22    0.00    3.30
 -11  -1  22   -0.00    2.26
 -11   1  23   23.10    6.57
 -11  -1  23   21.64    6.31
 -11   1  24   -0.00    1.50
 -11  -1  24    2.17    2.94
 -11   1  25    2.75    2.88
 -11  -1  25    0.00    2.98
 -11   1  26    1.52    2.70
 -11  -1  26    3.73    3.42
 -11   1  27    6.88    3.83
 -11  -1  27   14.02    5.20
 -11   1  28    0.00    2.75
 -11  -1  28    1.07    2.49
 -11   1  29    3.58    3.09
 -11  -1  29    1.62    3.27
 -11   1  30    2.33    3.22
 -11  -1  30    1.82    2.83
 -11   2   1    8.84    4.80
  11  -2  -1   13.98    5.15
  11   2  -1   13.87    5.21
 -11   2   2   -0.00    3.39
  11  -2  -2    4.68    3.46
  11   2  -2   -0.00    2.84
 -11   2   3   14.01    6.16
  11  -2  -3    8.69    4.45
  11   2  -3   13.61    4.89
 -11  -2   3   18.41    6.38
 -11   2   4    6.37    4.78
  11  -2  -4    1.51    2.54
  11   2  -4    5.09    3.78
 -11  -2   4    8.60    4.80
 -11   2   5   35.49    9.19
  11  -2  -5   52.14    9.78
  11   2  -5   36.44    8.06
 -11  -2   5   33.13    9.03
 -11   2   6    6.66    4.79
  11  -2  -6   20.40    5.85
  11   2  -6   14.45    4.94
 -11  -2   6   19.66    6.49
 -11   2   7    2.39    3.82
  11  -2  -7    2.58    2.85
  11   2  -7   15.33    5.18
 -11  -2   7    8.01    4.83
 -11   2   8    8.51    5.02
  11  -2  -8   16.60    5.67
  11   2  -8   16.65    5.38
 -11  -2   8   12.14    5.53
 -11   2   9   30.83    8.33
  11  -2  -9   13.20    5.36
  11   2  -9   19.29    6.12
 -11  -2   9   35.16    8.49
 -11   2  10    2.32    3.08
  11  -2 -10    5.49    3.57
  11   2 -10    2.20    2.57
 -11  -2  10    1.86    3.36
 -11   2  11   17.89    6.09
  11  -2 -11   28.63    6.82
  11   2 -11   12.05    4.84
 -11  -2  11   19.31    6.43
 -11   2  12    4.18    3.69
  11  -2 -12    0.53    2.28
  11   2 -12    0.99    2.86
 -11  -2  12    1.58    2.91
 -11   2  13    2.30    4.04
  11  -2 -13    0.00    2.05
  11   2 -13    2.21    2.38
 -11  -2  13   -0.00    2.29
 -11   2  14    3.74    3.25
  11  -2 -14    1.92    2.56
  11   2 -14    0.66    2.46
 -11  -2  14    0.00    2.88
 -11   2  15   28.50    7.54
  11  -2 -15   14.70    5.33
  11   2 -15   27.40    6.64
 -11  -2  15   19.64    6.49
 -11   2  16    5.51    4.34
  11  -2 -16    1.15    2.70
  11   2 -16    4.96    3.26
 -11  -2  16    6.74    4.03
 -11   2  17    6.02    4.34
  11  -2 -17    4.94    3.39
  11   2 -17    2.20    2.64
 -11  -2  17    0.00    3.19
 -11   2  18   -0.00    2.14
  11  -2 -18   -0.00    1.54
  11   2 -18    2.54    3.01
 -11  -2  18   -0.00    2.70
 -11   2  19   12.65    5.33
  11  -2 -19   13.56    4.81
  11   2 -19    6.09    3.70
 -11  -2  19   20.48    5.97
 -11   2  20   -0.00    2.62
  11   2 -20    0.29    2.59
 -11  -2  20    2.76    3.27
 -11   2  21   10.46    4.74
 -11  -2  21    8.20    4.26
 -11   2  22    0.00    2.67
 -11  -2  22    0.10    1.78
 -11   2  23   -0.00    2.58
 -11  -2  23   -0.00    2.74
 -11   2  24   -0.00    2.58
 -11  -2  24    2.13    2.83
 -11   2  25    8.85    4.59
 -11  -2  25    8.12    4.15
 -11   2  26    1.05    2.73
 -11  -2  26    0.39    2.36
 -11   2  27    4.42    3.79
 -11  -2  27   10.36    4.36
 -11   2  28   -0.00    3.23
 -11  -2  28    0.02    2.71
 -11   2  29    3.58    3.19
 -11  -2  29   -0.00    2.24
 -11   2  30    4.76    3.24
 -11  -2  30    1.01    2.53
 -11   3   1   25.67    7.68
  11  -3  -1   15.30    5.57
  11   3  -1   10.93    4.57
 -11   3   2    5.66    4.56
  11  -3  -2   10.10    4.63
  11   3  -2    9.48    4.16
 -11   3   3   34.77    9.30
  11  -3  -3   32.34    8.22
  11   3  -3   49.58    9.46
 -11  -3   3   51.51   10.60
 -11   3   4    6.40    4.57
  11  -3  -4    9.55    4.38
  11   3  -4    2.51    3.01
 -11  -3   4   10.32    4.91
 -11   3   5   -0.00    2.57
  11  -3  -5    0.98    2.91
  11   3  -5    6.33    3.44
 -11  -3   5    0.41    2.98
 -11   3   6    8.16    4.70
  11  -3  -6    5.80    3.71
  11   3  -6   12.53    5.14
 -11  -3   6    7.49    4.61
 -11   3   7   32.57    8.89
  11  -3  -7   34.80    8.41
  11   3  -7   43.13    8.45
 -11  -3   7   44.64    9.74
 -11   3   8   12.47    5.66
  11  -3  -8    5.30    3.75
  11   3  -8    3.90    3.02
 -11  -3   8    0.34    2.72
 -11   3   9    7.81    4.94
  11  -3  -9    5.55    3.87
  11   3  -9   17.46    5.25
 -11  -3   9   16.02    5.65
 -11   3  10    1.25    2.75
  11  -3 -10    3.40    3.15
  11   3 -10    2.73    2.83
 -11  -3  10    5.21    3.77
 -11   3  11    4.79    3.81
  11  -3 -11    3.90    3.41
  11   3 -11    8.50    3.85
 -11  -3  11   26.20    6.94
 -11   3  12    5.87    4.51
  11  -3 -12    8.98    4.31
  11   3 -12   10.45    4.08
 -11  -3  12    4.27    3.73
 -11   3  13    9.96    4.80
  11  -3 -13    3.31    3.11
  11   3 -13   14.97    4.68
 -11  -3  13   16.53    6.01
 -11   3  14    1.05    2.72
  11  -3 -14   -0.00    2.47
  11   3 -14    0.00    2.02
 -11  -3  14    1.05    3.20
 -11   3  15    4.84    3.70
  11  -3 -15   -0.00    1.94
  11   3 -15   -0.00    2.24
 -11  -3  15    4.68    3.70
 -11   3  16   -0.00    2.07
  11  -3 -16    1.35    2.70
  11   3 -16    1.14    2.21
 -11  -3  16    0.61    3.07
 -11   3  17    8.92    4.46
  11  -3 -17    2.90    3.02
  11   3 -17    7.57    3.77
 -11  -3  17    6.77    4.20
 -11   3  18    0.44    2.78
  11  -3 -18    2.35    2.73
  11   3 -18    3.52    3.43
 -11  -3  18    5.31    3.98
 -11   3  19    4.50    3.53
  11  -3 -19    6.13    3.92
  11   3 -19   18.33    5.26
 -11  -3  19   12.17    5.55
 -11   3  20    4.70    3.96
  11   3 -20    7.36    3.59
 -11  -3  20    1.41    2.64
 -11   3  21    0.45    2.50
  11   3 -21   -0.00    2.27
 -11  -3  21    0.00    2.71
 -11   3  22    8.49    4.13
 -11  -3  22    6.47    4.26
 -11   3  23   20.82    6.57
 -11  -3  23   23.06    6.71
 -11   3  24    2.45    3.23
 -11  -3  24    0.00    3.06
 -11   3  25   -0.00    2.47
 -11  -3  25   -0.00    2.54
 -11   3  26   -0.00    3.02
 -11  -3  26    1.92    2.32
 -11   3  27    8.67    4.43
 -11  -3  27   12.16    4.96
 -11   3  28    0.00    2.57
 -11  -3  28   -0.00    3.04
 -11   3  29    0.76    2.65
 -11  -3  29    4.76    3.63
 -11   3  30   -0.00    3.09
 -11   4   1   30.50    8.62
  11  -4  -1   25.46    7.36
  11   4  -1   25.92    7.11
 -11   4   2   -0.00    3.46
  11  -4  -2    2.29    3.35
  11   4  -2    0.68    2.03
 -11  -4   2    5.28    4.03
 -11   4   3    0.98    3.06
  11  -4  -3    2.15    3.52
  11   4  -3   11.98    4.38
 -11  -4   3    2.86    3.58
 -11   4   4    4.98    4.11
  11  -4  -4    0.28    2.84
  11   4  -4    2.00    2.25
 -11  -4   4    6.19    4.31
 -11   4   5   40.22   10.23
  11  -4  -5   40.40    9.29
  11   4  -5   54.37    9.72
 -11  -4   5   53.96   10.98
 -11   4   6   23.41    7.36
  11  -4  -6   11.00    5.36
  11   4  -6   15.11    5.30
 -11  -4   6   16.78    6.45
 -11   4   7    7.58    4.63
  11  -4  -7    5.76    3.83
  11   4  -7    4.17    3.17
 -11  -4   7   10.72    4.93
 -11   4   8    0.00    2.68
  11  -4  -8    3.88    3.71
  11   4  -8    1.33    2.65
 -11  -4   8    0.00    2.34
 -11   4   9   22.34    7.07
  11  -4  -9   21.77    6.51
  11   4  -9   32.43    7.10
 -11  -4   9   10.62    5.68
 -11   4  10    5.62    4.25
  11  -4 -10    1.51    3.30
  11   4 -10   10.52    4.25
 -11  -4  10    7.78    4.56
 -11   4  11   23.04    7.30
  11  -4 -11   15.33    5.59
  11   4 -11   21.57    5.88
 -11  -4  11    8.56    4.78
 -11   4  12   -0.00    2.01
  11  -4 -12   -0.00    2.62
  11   4 -12    2.64    2.51
 -11  -4  12    0.00    3.06
 -11   4  13    3.74    3.69
  11  -4 -13    2.70    3.16
  11   4 -13    2.62    2.94
 -11  -4  13    3.02    4.15
 -11   4  14    5.49    4.02
  11  -4 -14    2.48    3.06
  11   4 -14    3.84    3.26
 -11  -4  14    0.02    3.07
 -11   4  15    8.05    4.81
  11  -4 -15    8.90    4.40
  11   4 -15   15.79    5.00
 -11  -4  15   14.12    5.91
 -11   4  16    2.30    2.65
 -11   4  16    2.57    3.73
  11  -4 -16    5.48    3.36
  11   4 -16    0.66    2.43
 -11  -4  16    8.22    4.82
 -11   4  17    2.70    2.39
 -11   4  17    0.42    3.07
  11  -4 -17    0.00    2.29
  11   4 -17   -0.00    2.15
 -11  -4  17    1.60    3.00
 -11   4  18    0.44    2.30
 -11   4  18    1.89    2.90
  11  -4 -18   -0.00    2.14
  11   4 -18    0.00    2.28
 -11  -4  18    0.03    2.45
 -11   4  19    6.14    3.63
 -11   4  19    5.01    3.53
  11   4 -19    3.86    3.24
 -11  -4  19    5.83    3.65
 -11   4  20   -0.00    3.02
  11   4 -20    8.19    3.67
 -11  -4  20    2.87    3.76
 -11   4  21   10.45    5.03
  11   4 -21   14.57    4.99
 -11  -4  21   11.63    4.86
 -11   4  22    4.81    4.06
 -11  -4  22    3.67    3.76
 -11   4  23    2.04    2.76
 -11  -4  23   -0.00    2.82
 -11   4  24    3.03    2.93
 -11  -4  24    3.51    3.21
 -11   4  25    9.13    4.82
 -11  -4  25   10.43    5.10
 -11   4  26    4.41    3.45
 -11  -4  26    5.17    3.91
 -11   4  27    0.84    2.84
 -11  -4  27    3.13    4.02
 -11   4  28   -0.00    2.80
 -11  -4  28    3.38    2.95
 -11   4  29    0.00    2.66
 -11   5   1    3.18    3.44
 -11   5   1    6.63    4.21
  11  -5  -1    6.08    3.94
  11   5  -1    4.01    3.37
 -11   5   2   13.36    5.55
 -11   5   2   26.98    8.41
  11  -5  -2   36.90    9.01
  11   5  -2   40.63    8.08
 -11  -5   2   29.65    8.40
 -11   5   3   27.36    7.14
 -11   5   3   35.48    9.37
  11  -5  -3   33.67    8.40
  11   5  -3   39.68    8.30
 -11  -5   3   13.21    6.26
 -11   5   4    0.19    2.19
 -11   5   4    8.43    4.88
  11  -5  -4    5.65    3.57
  11   5  -4    1.90    2.76
 -11  -5   4    2.82    3.59
 -11   5   5    0.00    2.80
 -11   5   5   -0.00    2.84
  11  -5  -5   -0.00    2.68
  11   5  -5    3.23    3.04
 -11  -5   5   -0.00    2.44
 -11   5   6   11.11    4.57
 -11   5   6   22.46    7.37
  11  -5  -6   13.67    5.29
  11   5  -6   22.76    6.28
 -11  -5   6    9.29    5.46
 -11   5   7   27.62    7.02
 -11   5   7   27.13    8.10
  11  -5  -7   20.12    6.55
  11   5  -7   15.25    5.42
 -11  -5   7   26.51    7.55
 -11   5   8    8.48    4.09
 -11   5   8    8.34    5.09
  11  -5  -8    9.42    4.55
  11   5  -8   10.51    4.55
 -11  -5   8    0.00    2.60
 -11   5   9   10.41    5.03
 -11   5   9   27.76    7.77
  11   5  -9   13.49    5.01
 -11  -5   9   30.06    7.80
 -11   5  10   -0.00    2.58
 -11   5  10    1.60    3.24
  11   5 -10    2.07    2.82
 -11  -5  10   -0.00    2.37
 -11   5  11    6.19    3.53
 -11   5  11   11.91    5.21
  11   5 -11    6.68    4.01
 -11  -5  11    6.11    4.61
 -11   5  12   14.60    5.60
 -11   5  12   27.17    8.14
  11   5 -12   19.78    5.99
 -11  -5  12   22.28    6.97
 -11   5  13   11.64    5.34
 -11   5  13   19.97    6.73
  11   5 -13   31.96    7.11
 -11  -5  13   19.70    6.64
 -11   5  14    5.94    3.62
 -11   5  14    5.08    4.23
  11   5 -14    2.14    2.68
 -11  -5  14    0.00    3.18
 -11   5  15    0.73    2.01
 -11   5  15   -0.00    2.78
  11   5 -15   -0.00    2.59
 -11  -5  15    1.06    3.22
 -11   5  16    1.21    2.09
 -11   5  16   -0.00    3.40
  11   5 -16    0.00    1.57
 -11  -5  16    0.14    2.35
 -11   5  17    4.97    3.23
 -11   5  17    0.14    1.79
  11   5 -17   -0.00    1.67
 -11  -5  17    1.77    2.92
 -11   5  18   13.98    5.13
 -11   5  18   12.36    5.63
  11   5 -18   12.84    4.61
 -11  -5  18    7.82    4.55
 -11   5  19   10.48    5.16
  11   5 -19   18.63    5.51
 -11  -5  19    8.15    5.08
 -11   5  20   -0.00    2.65
  11   5 -20    0.84    2.29
 -11  -5  20    0.00    3.13
 -11   5  21    1.22    2.47
  11   5 -21    1.53    2.33
 -11  -5  21    3.30    3.80
 -11   5  22    3.74    3.99
 -11  -5  22    2.33    3.41
 -11   5  23   17.58    5.84
 -11  -5  23    7.85    4.73
 -11   5  24    3.38    3.58
 -11  -5  24    0.00    2.72
 -11   5  25   -0.00    2.27
 -11  -5  25   -0.00    2.71
 -11   5  26   -0.00    2.68
 -11  -5  26    0.00    2.85
 -11   5  27    1.92    2.90
 -11  -5  27    7.24    4.13
 -11   5  28    9.45    4.54
 -11  -5  28    4.95    3.54
 -11   6   1   19.84    6.15
 -11   6   1   15.35    6.66
  11   6  -1   15.56    5.78
 -11  -6   1   21.55    7.06
 -11   6   2   -0.00    2.98
 -11   6   2    0.98    3.31
  11   6  -2   -0.00    1.80
 -11  -6   2   -0.00    3.03
 -11   6   3    4.43    3.59
 -11   6   3    6.29    5.11
  11   6  -3    6.05    3.58
 -11  -6   3    6.06    4.17
 -11   6   4   10.45    4.92
 -11   6   4    9.69    5.34
  11   6  -4   32.44    7.16
 -11  -6   4   10.91    5.32
 -11   6   5   12.56    5.52
 -11   6   5    6.21    5.02
  11   6  -5    8.90    4.67
 -11  -6   5   23.38    7.09
 -11   6   6    6.57    3.90
 -11   6   6   17.56    6.57
  11   6  -6   16.22    5.92
 -11  -6   6   13.98    6.33
 -11   6   7    6.61    3.92
 -11   6   7    3.63    3.84
  11   6  -7    1.81    3.24
 -11  -6   7    0.58    2.66
 -11   6   8    6.59    3.87
 -11   6   8    9.49    5.35
  11   6  -8   10.63    4.51
 -11  -6   8    3.48    3.59
 -11   6   9    3.40    3.32
 -11   6   9    6.11    4.51
  11   6  -9    3.43    2.98
 -11  -6   9    8.75    4.83
 -11   6  10   11.41    4.89
 -11   6  10    9.18    5.40
  11   6 -10   19.01    5.77
 -11  -6  10   13.71    5.97
 -11   6  11    3.68    2.88
 -11   6  11    5.77    4.58
  11   6 -11    4.38    3.50
 -11  -6  11    9.51    5.22
 -11   6  12    2.17    2.90
 -11   6  12    0.70    2.51
  11   6 -12    9.53    4.44
 -11  -6  12    2.65    3.34
 -11   6  13    1.98    3.08
  11   6 -13    1.27    2.64
 -11  -6  13    1.64    2.79
 -11   6  14    7.57    4.08
 -11   6  14   17.67    6.54
  11   6 -14    1.94    2.57
 -11  -6  14   17.73    6.47
 -11   6  15   10.67    4.64
 -11   6  15    7.45    4.07
  11   6 -15   12.06    4.61
 -11  -6  15    2.84    3.96
 -11   6  16   16.41    5.65
 -11   6  16    6.94    4.29
  11   6 -16   15.12    5.16
 -11  -6  16    7.85    4.79
 -11   6  17   -0.00    2.30
 -11   6  17    1.39    2.43
  11   6 -17    1.01    2.48
 -11  -6  17    2.04    3.58
 -11   6  18    0.13    2.16
 -11   6  18    2.41    2.99
  11   6 -18    0.68    2.10
 -11  -6  18   -0.00    3.12
 -11   6  19    5.73    3.88
  11   6 -19    5.22    3.38
 -11  -6  19    2.34    3.69
 -11   6  20    4.76    3.64
  11   6 -20    1.92    2.50
 -11  -6  20    0.00    3.61
 -11   6  21    0.00    2.75
  11   6 -21    5.46    3.17
 -11  -6  21    2.49    3.32
 -11   6  22   -0.00    3.16
 -11  -6  22    1.17    3.05
 -11   6  23    0.69    3.08
 -11  -6  23    3.62    3.46
 -11   6  24    0.00    2.60
 -11  -6  24    4.42    3.54
 -11   6  25    4.42    4.03
 -11  -6  25    5.67    3.70
 -11   6  26    4.07    3.54
 -11  -6  26    6.55    4.07
 -11   6  27    1.00    2.83
 -11  -6  27    1.81    2.71
 -11   7   1    6.98    4.35
  11   7  -1   13.22    4.93
 -11  -7   1    5.64    4.56
 -11   7   2   23.26    7.20
  11   7  -2   17.63    6.13
 -11  -7   2   21.67    7.70
 -11   7   3    3.51    3.32
 -11   7   3    2.69    3.88
  11   7  -3    0.29    2.29
 -11  -7   3    0.59    3.58
 -11   7   4   26.47    6.88
 -11   7   4    1.81    3.83
  11   7  -4   13.82    5.27
 -11  -7   4   25.27    7.50
 -11   7   5    1.01    2.82
 -11   7   5    0.20    3.20
  11   7  -5    1.58    3.12
 -11  -7   5    1.26    2.99
 -11   7   6   15.18    5.65
 -11   7   6   11.17    6.36
  11   7  -6   11.46    4.85
 -11  -7   6    3.83    3.65
 -11   7   7    3.78    3.81
 -11   7   7    0.00    2.91
  11   7  -7   -0.00    2.92
 -11  -7   7    0.00    3.24
 -11   7   8   30.14    7.79
 -11   7   8   43.87   10.61
  11   7  -8   30.79    7.48
 -11  -7   8   20.88    7.63
 -11   7   9   25.79    6.72
 -11   7   9    6.99    4.71
  11   7  -9   14.85    5.36
 -11  -7   9   18.18    6.90
 -11   7  10    0.11    2.80
 -11   7  10   -0.00    2.39
  11   7 -10    0.86    2.19
 -11  -7  10    0.00    3.07
 -11   7  11   -0.00    2.15
 -11   7  11   -0.00    3.40
  11   7 -11    0.50    2.37
 -11  -7  11    4.09    3.69
 -11   7  12   18.01    5.91
 -11   7  12   19.15    6.98
  11   7 -12   22.89    6.39
 -11  -7  12   19.83    6.75
 -11   7  13    9.40    4.60
 -11   7  13    5.86    4.47
  11   7 -13    3.06    2.93
 -11  -7  13    5.45    4.11
 -11   7  14    4.21    3.74
 -11   7  14    6.11    4.61
  11   7 -14    4.47    3.34
 -11  -7  14    0.00    2.90
 -11   7  15    2.64    3.12
 -11   7  15    1.69    3.78
  11   7 -15    1.70    2.68
 -11  -7  15    1.24    3.25
 -11   7  16    2.49    2.72
 -11   7  16    3.55    3.89
  11   7 -16    0.59    2.35
 -11  -7  16    0.00    3.28
 -11   7  17    1.36    3.02
 -11   7  17    6.23    4.34
  11   7 -17    0.32    2.11
 -11  -7  17    2.50    2.58
 -11   7  18   19.04    5.78
 -11   7  18    8.94    5.11
  11   7 -18   10.09    4.37
 -11  -7  18    9.62    5.24
 -11   7  19    5.91    4.46
  11   7 -19    5.10    3.36
 -11  -7  19    3.71    3.88
 -11   7  20    0.58    3.03
  11   7 -20    0.00    2.23
 -11  -7  20   -0.00    3.45
 -11   7  21   -0.00    2.97
  11   7 -21    2.56    2.86
 -11  -7  21    0.00    2.92
 -11   7  22    2.67    3.71
 -11  -7  22   -0.00    3.06
 -11   7  23    2.83    3.31
 -11  -7  23    0.00    2.67
 -11   7  24    3.05    3.12
 -11  -7  24    1.29    2.59
 -11   7  25    0.00    2.67
 -11  -7  25    0.00    2.90
 -11  -7  26   -0.00    2.68
 -11   8   1    2.58    3.53
  11   8  -1   -0.00    3.26
 -11   8   2    8.76    4.30
  11   8  -2    7.66    4.25
 -11  -8   2    3.86    3.63
 -11   8   3   -0.00    2.33
  11   8  -3   -0.00    1.72
 -11  -8   3   -0.00    2.22
 -11   8   4   31.00    7.93
  11   8  -4   34.95    8.15
 -11  -8   4   19.75    7.76
 -11   8   5    1.72    2.74
  11   8  -5    0.00    2.02
 -11  -8   5    3.50    3.23
 -11   8   6   21.21    6.98
  11   8  -6   31.17    7.31
 -11  -8   6   18.56    6.78
 -11   8   7    6.39    4.04
  11   8  -7    0.00    2.17
 -11  -8   7   -0.00    2.76
 -11   8   8    4.91    3.64
  11   8  -8    3.20    3.22
 -11  -8   8    0.00    2.74
 -11   8   9    3.06    3.31
  11   8  -9    3.18    2.76
 -11  -8   9    1.54    2.93
 -11   8  10   11.05    5.45
  11   8 -10   16.12    5.54
 -11  -8  10    9.06    5.24
 -11   8  11    2.46    3.55
  11   8 -11    0.00    2.45
 -11  -8  11    1.16    3.34
 -11   8  12    0.00    2.97
  11   8 -12    1.72    2.59
 -11  -8  12   -0.00    2.34
 -11   8  13    0.11    2.57
  11   8 -13    0.47    2.24
 -11  -8  13    2.97    3.01
 -11   8  14    0.88    2.61
  11   8 -14    1.98    2.24
 -11  -8  14    1.44    2.54
 -11   8  15    9.15    4.53
  11   8 -15    6.36    3.79
 -11  -8  15    9.47    4.75
 -11   8  16   15.20    5.57
  11   8 -16   20.88    6.20
 -11  -8  16   15.03    6.25
 -11   8  17   -0.00    2.47
  11   8 -17    0.82    2.52
 -11  -8  17    3.07    3.99
  11   8 -18   -0.00    1.85
 -11  -8  18    2.26    2.29
  11   8 -19   -0.00    2.41
 -11  -8  19    0.00    2.91
  11   8 -20   11.97    4.71
 -11  -8  20    7.50    5.16
  11   8 -21   -0.00    2.43
 -11  -8  21    1.38    3.03
 -11  -8  22    1.33    2.96
 -11  -8  23   -0.00    2.95
 -11  -8  24    1.65    2.74
 -11   9   1    2.04    3.38
  11   9  -1    1.78    3.03
 -11   9   2   21.66    7.21
  11   9  -2   37.76    8.41
 -11   9   3   -0.00    2.41
  11   9  -3    0.65    2.67
 -11   9   4    2.55    3.53
  11   9  -4    6.16    4.61
 -11  -9   4    9.96    5.83
 -11   9   5    2.77    3.25
  11   9  -5   -0.00    2.37
 -11  -9   5    0.89    3.34
 -11   9   6    8.44    4.41
  11   9  -6   16.98    5.73
 -11  -9   6   15.35    6.10
 -11   9   7   -0.00    2.60
  11   9  -7    0.87    2.32
 -11  -9   7   -0.00    2.37
 -11   9   8   23.68    7.15
  11   9  -8   33.03    7.92
 -11  -9   8   17.11    6.84
 -11   9   9    1.66    2.92
  11   9  -9    2.89    3.04
 -11  -9   9    2.15    3.67
 -11   9  10   -0.00    2.64
  11   9 -10   -0.00    2.31
 -11  -9  10    2.83    3.53
 -11   9  11    3.13    3.61
  11   9 -11   -0.00    2.59
 -11  -9  11    0.13    2.56
 -11   9  12   11.91    5.18
  11   9 -12   12.43    4.83
 -11  -9  12    7.23    4.30
 -11   9  13    0.72    2.68
  11   9 -13   -0.00    2.63
 -11  -9  13    6.99    4.78
 -11   9  14    4.20    4.20
  11   9 -14    6.28    4.48
 -11  -9  14   13.02    5.68
 -11   9  15    2.27    3.46
  11   9 -15    0.91    2.24
 -11  -9  15    1.07    3.45
 -11   9  16    0.00    2.68
  11   9 -16    1.89    3.14
 -11  -9  16    3.97    3.21
 -11   9  17    4.41    3.51
  11   9 -17    0.49    2.05
 -11  -9  17    0.00    2.49
  11   9 -18   19.53    6.33
 -11  -9  18    6.07    4.49
  11   9 -19    2.42    2.92
 -11  -9  19   -0.00    3.39
  11   9 -20    7.87    4.09
 -11  -9  20    3.79    4.29
  11   9 -21   -0.00    1.92
 -11  -9  21   -0.00    2.17
  11   9 -22    7.25    4.07
 -11  -9  22    2.54    3.25
 -11  -9  23    0.00    3.10
 -11  10   1    0.76    1.97
  11  10  -1   -0.00    2.40
 -11  10   2    0.67    2.67
  11  10  -2    4.27    3.49
 -11  10   3   -0.00    3.16
  11  10  -3    1.04    2.80
 -11  10   4   10.51    4.86
  11  10  -4   11.95    4.82
 -11  10   5    3.11    3.30
  11  10  -5   -0.00    3.61
 -11  10   6   20.33    6.58
  11  10  -6   18.21    6.31
 -11 -10   6    1.62    3.36
 -11  10   7   -0.00    2.99
  11  10  -7   -0.00    2.89
 -11 -10   7    2.26    3.37
 -11  10   8    5.58    4.22
  11  10  -8    1.25    2.87
 -11 -10   8   -0.00    2.95
 -11  10   9   -0.00    2.69
  11  10  -9   -0.00    2.52
 -11 -10   9    0.00    3.50
 -11  10  10   11.02    5.52
  11  10 -10    9.58    4.63
 -11 -10  10   18.64    6.52
 -11  10  11   -0.00    2.98
  11  10 -11    2.17    3.19
 -11 -10  11   -0.00    2.81
 -11  10  12    0.26    2.71
  11  10 -12    3.73    3.44
 -11 -10  12    2.38    3.17
 -11  10  13    1.07    2.49
  11  10 -13   -0.00    2.62
 -11 -10  13    3.22    3.42
 -11  10  14    0.89    2.16
  11  10 -14    1.99    2.86
 -11 -10  14    0.82    2.87
 -11  10  15    1.45    2.95
  11  10 -15    0.00    2.19
 -11 -10  15   -0.00    2.29
 -11  10  16   16.96    5.73
  11  10 -16   16.52    5.83
 -11 -10  16   12.26    5.98
  11  10 -17    0.69    2.18
 -11 -10  17    2.11    3.00
  11  10 -18   -0.00    2.72
 -11 -10  18   -0.00    3.54
  11  10 -19    0.73    2.18
 -11 -10  19    1.31    3.65
  11  10 -20    1.56    2.63
 -11 -10  20    6.91    5.09
  11  10 -21   -0.00    2.21
 -11 -10  21   -0.00    3.16
  11  10 -22    4.29    3.23
 -11 -10  22    1.69    3.37
 -11  11   1    5.04    4.02
  11  11  -1   -0.00    2.18
 -11  11   2   11.17    4.91
  11  11  -2    6.71    3.96
 -11  11   3   -0.00    2.72
  11  11  -3    1.37    2.76
 -11  11   4    1.93    2.91
  11  11  -4    3.05    3.01
 -11  11   5    2.29    3.10
  11  11  -5    3.07    3.81
 -11  11   6    3.20    3.11
  11  11  -6    0.00    3.70
 -11  11   7    0.00    2.40
  11  11  -7   -0.00    2.54
 -11  11   8   15.57    6.07
  11  11  -8   15.29    5.85
 -11 -11   8   16.53    6.73
 -11  11   9   -0.00    2.05
  11  11  -9    1.74    2.64
 -11 -11   9    4.26    4.10
 -11  11  10   -0.00    1.94
  11  11 -10   -0.00    3.50
 -11 -11  10    1.75    4.01
 -11  11  11    1.32    2.45
  11  11 -11    1.17    1.99
 -11 -11  11   -0.00    2.65
 -11  11  12   18.47    6.44
  11  11 -12   12.59    5.10
 -11 -11  12    9.83    5.42
 -11  11  13    0.00    2.58
  11  11 -13    1.75    3.02
 -11 -11  13   -0.00    3.28
 -11  11  14   -0.00    2.05
  11  11 -14    3.70    3.41
 -11 -11  14    3.98    4.32
 -11  11  15   -0.00    2.63
  11  11 -15   -0.00    2.23
 -11 -11  15   -0.00    3.28
  11  11 -16   -0.00    2.20
 -11 -11  16   -0.00    2.59
  11  11 -17   -0.00    2.67
 -11 -11  17    0.00    3.30
  11  11 -18    2.59    3.42
 -11 -11  18    1.54    3.64
  11  11 -19    0.62    2.02
 -11 -11  19    0.65    2.49
  11  11 -20   -0.00    2.22
 -11 -11  20   -0.00    2.73
  11  11 -21    1.40    2.36
  11  11 -22    4.77    3.69
 -11  12   1   -0.00    3.47
  11  12  -1   -0.00    2.55
 -11  12   2    1.68    2.28
  11  12  -2    6.57    4.67
 -11  12   3   -0.00    2.63
  11  12  -3   -0.00    2.88
 -11  12   4    2.81    3.17
  11  12  -4    2.08    2.92
 -11  12   5    0.00    1.85
  11  12  -5    2.64    3.22
 -11  12   6    8.48    4.74
  11  12  -6   12.09    5.66
 -11  12   7    0.38    2.98
  11  12  -7   -0.00    3.28
 -11  12   8   -0.00    2.38
  11  12  -8   -0.00    2.89
 -11  12   9    0.00    2.80
  11  12  -9    1.71    2.43
 -11  12  10    4.02    3.78
  11  12 -10   10.43    5.03
 -11 -12  10    8.98    5.73
 -11  12  11    2.56    3.24
  11  12 -11   -0.00    2.83
 -11 -12  11    1.73    3.50
 -11  12  12    5.43    4.52
  11  12 -12    4.39    3.75
 -11 -12  12    2.70    4.44
 -11  12  13    0.00    2.66
  11  12 -13    1.01    2.29
 -11 -12  13   -0.00    2.68
 -11  12  14    2.37    3.14
  11  12 -14    1.18    2.68
 -11 -12  14    3.15    4.06
 -11  12  15   -0.00    2.32
  11  12 -15   -0.00    2.52
 -11 -12  15   -0.00    2.75
  11  12 -16    2.62    3.31
 -11 -12  16   -0.00    3.62
  11  12 -17    0.04    2.55
 -11 -12  17    4.05    4.13
  11  12 -18   -0.00    2.18
 -11 -12  18    0.98    3.82
  11  12 -19    0.08    2.63
  11  12 -20    1.65    2.63
  11  12 -21   -0.00    1.74
  11  12 -22    2.07    2.74
 -11  13   1    1.01    3.89
 -11  13   2    1.88    3.10
 -11  13   3   -0.00    3.33
 -11  13   4   -0.00    3.33
 -11  13   5   -0.00    2.94
 -11  13   6   -0.00    2.89
 -11  13   7    3.62    3.80
 -11  13   8   14.04    5.93
 -11  13   9   -0.00    3.02
 -11  13  10    1.32    2.39
 -11  13  11   -0.00    2.55
 -11  13  12    2.41    3.48
 -11  13  13    1.85    3.61
 -11 -13  13   -0.00    2.73
 -11  13  14    4.75    3.93
 -11 -13  14    1.49    3.62
 -11 -13  15   -0.00    3.49
 -11 -13  16   -0.00    2.41
 -11 -13  17    2.34    3.44
 -11  14  11    2.50    3.61
 -11  14  12    0.00    2.84
 -11  14  13    0.00    3.25
 -11  14  14    3.86    3.38
 -10   0   1   -0.00    2.98
  10   0  -1   -0.00    2.83
 -10   0   2   35.13    8.34
  10   0  -2    7.44    4.11
  10   0  -3    1.24    2.26
  10   0  -4   93.03   14.03
  10   0  -5    1.13    2.32
 -10   0   6   14.14    5.66
  10   0  -6   26.19    6.35
 -10   0   7   -0.00    2.70
  10   0  -7   -0.00    2.31
 -10   0   8   15.74    5.59
  10   0  -8   10.57    4.47
 -10   0   9    3.51    3.31
  10   0  -9   -0.00    2.21
 -10   0  10  119.67   16.53
  10   0 -10   94.64   14.54
 -10   0  11   -0.00    2.45
  10   0 -11    2.89    2.87
 -10   0  12    2.69    3.50
  10   0 -12    1.07    2.37
 -10   0  13    1.65    3.05
  10   0 -13   -0.00    1.59
 -10   0  14   12.04    5.17
  10   0 -14   27.35    6.35
 -10   0  15    1.01    2.87
  10   0 -15   -0.00    1.48
 -10   0  16   22.29    6.63
  10   0 -16   35.80    7.29
 -10   0  17   -0.00    1.78
  10   0 -17   -0.00    2.18
 -10   0  18   24.82    6.73
 -10   0  19    1.77    2.86
 -10   0  20   29.14    7.38
 -10   0  21    0.88    2.00
 -10   0  22   -0.00    2.22
 -10   0  23    1.28    2.50
 -10   0  24    5.07    3.57
 -10   0  25   -0.00    2.53
 -10   0  26   21.97    5.97
 -10   0  27   -0.00    2.61
 -10   0  28    9.75    4.21
 -10   0  29   -0.00    2.44
 -10   0  30   11.23    4.39
 -10   0  31    0.20    2.22
 -10   0  32    0.00    1.75
 -10   0  33   -0.00    2.11
 -10   1   1    3.99    4.48
  10  -1  -1    0.79    2.73
  10   1  -1    0.84    2.01
 -10  -1   1    3.58    3.51
  10  -1  -2  116.04   17.13
  10   1  -2  148.57   18.12
 -10  -1   2  127.42   18.68
  10  -1  -3    5.20    3.80
  10   1  -3    2.85    3.03
  10  -1  -4    2.03    3.11
  10   1  -4    0.93    1.99
  10  -1  -5   12.29    4.78
  10   1  -5   11.96    4.51
 -10   1   6   96.37   14.98
  10  -1  -6   90.88   13.44
  10   1  -6   94.09   13.49
 -10  -1   6   69.41   13.30
 -10   1   7    0.67    3.29
  10  -1  -7    4.33    3.06
  10   1  -7    1.38    2.42
 -10  -1   7    7.52    4.51
 -10   1   8   46.60    9.93
  10  -1  -8   48.55    9.20
  10   1  -8   57.14    9.71
 -10  -1   8   47.35    9.95
 -10   1   9    1.92    3.17
  10  -1  -9    1.62    2.23
  10   1  -9    0.00    2.08
 -10  -1   9    1.62    3.03
 -10   1  10    0.83    2.93
  10  -1 -10    5.73    3.26
  10   1 -10    0.80    2.43
 -10  -1  10   -0.00    2.54
 -10   1  11    7.40    4.16
  10  -1 -11   11.22    4.24
  10   1 -11    9.62    4.10
 -10  -1  11   15.06    5.42
 -10   1  12   74.97   12.99
  10  -1 -12   73.27   12.07
  10   1 -12   75.69   12.06
 -10  -1  12   89.12   13.51
 -10   1  13   -0.00    2.58
  10  -1 -13    0.44    2.18
  10   1 -13    0.00    1.98
 -10  -1  13    6.34    4.38
 -10   1  14   10.87    4.75
  10  -1 -14    7.61    3.51
  10   1 -14    1.55    2.63
 -10  -1  14    4.05    3.23
 -10   1  15    0.00    2.77
  10  -1 -15    1.08    1.96
  10   1 -15   -0.00    2.12
 -10  -1  15   -0.00    2.52
 -10   1  16   35.91    7.95
  10  -1 -16   25.47    6.35
  10   1 -16   22.17    6.09
 -10  -1  16   26.76    7.17
 -10   1  17   -0.00    2.40
  10   1 -17   -0.00    2.01
 -10  -1  17    1.90    2.72
 -10   1  18   17.35    5.86
  10   1 -18   22.09    5.70
 -10  -1  18   21.11    6.16
 -10   1  19    1.09    2.58
  10   1 -19   -0.00    2.27
 -10  -1  19    7.50    3.61
 -10   1  20   -0.00    2.54
  10   1 -20    0.05    1.63
 -10  -1  20    0.79    2.42
 -10   1  21    2.31    2.95
 -10  -1  21    0.25    3.16
 -10   1  22   53.36   10.04
 -10  -1  22   55.33   10.11
 -10   1  23   -0.00    2.41
 -10  -1  23   -0.00    2.39
 -10   1  24   -0.00    2.67
 -10  -1  24    0.63    1.88
 -10   1  25   -0.00    2.24
 -10  -1  25   -0.00    2.20
 -10   1  26    2.54    2.92
 -10  -1  26    1.19    1.97
 -10   1  27    0.00    2.27
 -10  -1  27    0.87    2.49
 -10   1  28    5.75    3.72
 -10  -1  28    2.10    2.72
 -10   1  29    1.07    2.39
 -10  -1  29    0.00    2.84
 -10   1  30    0.39    2.27
 -10  -1  30   -0.00    1.98
 -10   1  31    0.32    1.93
 -10  -1  31    0.85    2.22
 -10   1  32    3.38    3.52
 -10  -1  32    8.86    3.90
 -10   1  33    1.08    2.56
 -10  -1  33   -0.00    2.49
  10  -2  -1    0.74    2.36
  10   2  -1    1.37    2.60
 -10  -2   1    3.12    3.14
  10  -2  -2    4.02    3.52
  10   2  -2    4.81    3.19
 -10  -2   2    0.99    3.20
  10  -2  -3   -0.00    2.89
  10   2  -3    3.95    2.90
  10  -2  -4  151.71   19.35
  10   2  -4  134.75   18.00
 -10   2   5   29.94    8.07
  10  -2  -5   26.02    6.65
  10   2  -5   25.14    6.37
 -10   2   6   16.24    6.24
  10  -2  -6   37.95    7.79
  10   2  -6   34.05    7.02
 -10  -2   6   19.95    6.55
 -10   2   7    0.00    2.88
  10  -2  -7    4.96    3.74
  10   2  -7    6.77    3.55
 -10  -2   7    4.54    3.80
 -10   2   8   13.80    5.52
  10  -2  -8   13.86    4.82
  10   2  -8    7.94    3.78
 -10  -2   8   31.33    7.58
 -10   2   9    7.20    4.44
  10  -2  -9    6.94    3.83
  10   2  -9    9.53    4.19
 -10  -2   9   16.13    5.62
 -10   2  10   72.43   12.35
  10  -2 -10   50.99   10.01
  10   2 -10   70.37   10.88
 -10  -2  10   55.29   10.84
 -10   2  11    7.65    4.46
  10  -2 -11    5.97    3.51
  10   2 -11   10.98    4.34
 -10  -2  11    3.53    3.00
 -10   2  12    0.15    2.11
  10  -2 -12    0.73    1.86
  10   2 -12    0.21    2.05
 -10  -2  12    1.84    2.96
 -10   2  13   -0.00    1.76
  10  -2 -13   -0.00    1.89
  10   2 -13    0.00    1.91
 -10  -2  13    1.19    2.24
 -10   2  14   18.69    6.18
  10  -2 -14   19.84    5.82
  10   2 -14   15.51    5.34
 -10  -2  14   19.24    5.97
 -10   2  15   11.17    4.99
  10  -2 -15   20.50    5.68
  10   2 -15    8.77    4.26
 -10  -2  15   21.48    6.33
 -10   2  16    6.60    3.73
  10  -2 -16   10.20    4.32
  10   2 -16    7.32    3.53
 -10  -2  16    3.27    3.62
 -10   2  17    0.24    2.56
  10   2 -17   -0.00    1.77
 -10  -2  17    3.00    3.07
 -10   2  18    3.59    3.33
  10   2 -18    4.86    3.15
 -10  -2  18    7.40    4.02
 -10   2  19    3.24    2.89
  10   2 -19    2.55    2.98
 -10  -2  19    7.57    3.97
 -10   2  20   34.50    7.65
  10   2 -20   16.25    5.38
 -10  -2  20   25.85    6.59
 -10   2  21    4.87    3.41
  10   2 -21    0.00    2.26
 -10  -2  21    1.10    3.16
 -10   2  22   -0.00    2.60
 -10  -2  22    3.46    3.03
 -10   2  23    4.26    3.23
 -10  -2  23    0.56    2.42
 -10   2  24   19.08    5.57
 -10  -2  24   12.74    5.27
 -10   2  25    2.56    2.84
 -10  -2  25    4.63    3.15
 -10   2  26   13.86    4.74
 -10  -2  26   10.09    4.63
 -10   2  27   -0.00    1.61
 -10  -2  27    1.35    2.22
 -10   2  28    0.70    1.98
 -10  -2  28    4.38    3.38
 -10   2  29    1.37    2.57
 -10  -2  29    1.25    2.50
 -10   2  30    2.54    2.70
 -10  -2  30    3.79    3.37
 -10   2  31    3.86    3.42
 -10  -2  31   -0.00    2.92
 -10   2  32    0.00    2.41
 -10  -2  32    0.24    2.09
 -10   2  33   -0.00    2.50
  10  -3  -1    7.27    4.38
  10   3  -1   10.52    4.13
 -10  -3   1    9.15    4.70
  10  -3  -2   59.34   11.63
  10   3  -2   97.56   13.12
 -10  -3   2   79.33   13.72
  10  -3  -3   31.71    7.87
  10   3  -3   46.05    8.56
 -10   3   4   -0.00    2.33
  10  -3  -4    1.71    2.45
  10   3  -4    1.89    2.17
 -10   3   5    2.71    3.42
  10  -3  -5    6.33    4.23
  10   3  -5   13.61    4.70
 -10   3   6   23.68    7.12
  10  -3  -6   17.92    5.83
  10   3  -6   36.47    7.36
 -10  -3   6   20.62    6.78
 -10   3   7   22.32    6.79
  10  -3  -7    9.38    4.11
  10   3  -7   13.47    4.60
 -10  -3   7   10.71    4.90
 -10   3   8   59.88   11.12
  10  -3  -8   58.83   10.45
  10   3  -8   50.14    9.16
 -10  -3   8   40.47    9.71
 -10   3   9    0.67    3.39
  10  -3  -9    8.35    3.88
  10   3  -9    5.81    3.58
 -10  -3   9    2.64    3.20
 -10   3  10   -0.00    2.79
  10  -3 -10   -0.00    2.88
  10   3 -10    2.12    2.50
 -10  -3  10   -0.00    3.08
 -10   3  11    6.42    4.69
  10  -3 -11    7.97    3.87
  10   3 -11   11.20    4.32
 -10  -3  11   17.54    5.74
 -10   3  12   40.11    9.09
  10  -3 -12   43.77    8.64
  10   3 -12   40.09    8.17
 -10  -3  12   35.14    8.27
 -10   3  13    1.05    2.40
  10  -3 -13    0.74    2.77
  10   3 -13    0.00    1.81
 -10  -3  13    0.00    2.37
 -10   3  14    2.53    3.13
  10  -3 -14    1.62    2.53
  10   3 -14    6.81    3.55
 -10  -3  14    2.59    2.51
 -10   3  15    0.00    2.47
  10  -3 -15    3.71    3.10
  10   3 -15    6.17    3.30
 -10  -3  15    3.47    3.71
 -10   3  16   18.58    6.26
  10  -3 -16   20.93    6.01
  10   3 -16   33.90    7.10
 -10  -3  16   25.04    7.05
 -10   3  17   12.08    5.18
  10  -3 -17   27.74    6.54
  10   3 -17   23.13    6.01
 -10  -3  17   24.38    6.45
 -10   3  18   17.66    5.95
  10  -3 -18   14.08    5.06
  10   3 -18   18.86    5.28
 -10  -3  18   23.04    6.44
 -10   3  19    3.04    2.92
  10   3 -19   10.45    3.94
 -10  -3  19    5.97    3.80
 -10   3  20    4.43    3.41
  10   3 -20    1.90    2.49
 -10  -3  20    1.22    1.98
 -10   3  21    6.84    4.28
  10   3 -21    5.58    3.07
 -10  -3  21    4.44    3.53
 -10   3  22   35.25    8.12
 -10  -3  22   41.68    8.78
 -10   3  23    3.67    3.12
 -10  -3  23    0.99    2.25
 -10   3  24    0.75    2.41
 -10  -3  24    2.18    2.80
 -10   3  25    2.14    2.82
 -10  -3  25   -0.00    2.42
 -10   3  26    1.06    2.09
 -10  -3  26    8.17    3.71
 -10   3  27    4.13    3.38
 -10  -3  27    2.87    2.80
 -10   3  28    4.89    3.35
 -10  -3  28   12.44    4.72
 -10   3  29   -0.00    2.29
 -10  -3  29    2.91    3.42
 -10   3  30   -0.00    1.74
 -10  -3  30    0.54    2.43
 -10   3  31    0.00    2.21
 -10  -3  31    2.23    2.60
 -10   3  32    4.83    3.15
 -10  -3  32    8.24    3.91
 -10   3  33   -0.00    1.60
  10  -4  -1    2.24    3.41
  10   4  -1    2.33    2.68
 -10  -4   1    7.60    4.56
  10  -4  -2   -0.00    3.02
  10   4  -2    0.36    2.09
 -10   4   3   10.10    4.87
  10  -4  -3    8.34    3.89
  10   4  -3    5.16    3.88
 -10   4   4   58.50   11.58
  10  -4  -4   27.88    7.93
  10   4  -4   87.03   11.56
 -10   4   5   33.15    8.74
  10  -4  -5   30.26    7.49
  10   4  -5   37.73    7.96
 -10  -4   5   41.68    9.33
 -10   4   6   35.60    9.18
  10  -4  -6   41.53    8.91
  10   4  -6   53.16    9.23
 -10  -4   6   30.39    8.65
 -10   4   7    0.00    2.07
  10  -4  -7   -0.00    2.42
  10   4  -7    0.93    2.32
 -10  -4   7    0.42    2.34
 -10   4   8   47.72   10.59
  10  -4  -8   56.31   10.45
  10   4  -8   59.84    9.96
 -10  -4   8   48.51   10.32
 -10   4   9    6.20    4.30
  10  -4  -9    7.78    3.89
  10   4  -9   10.08    4.26
 -10  -4   9    4.14    3.02
 -10   4  10   17.98    6.02
  10  -4 -10   16.38    5.44
  10   4 -10   22.13    5.74
 -10  -4  10   11.79    5.23
 -10   4  11   10.96    4.83
  10  -4 -11    1.73    2.55
  10   4 -11    5.35    3.01
 -10  -4  11    4.55    3.25
 -10   4  12    0.80    2.90
  10  -4 -12   -0.00    2.13
  10   4 -12    0.35    2.04
 -10  -4  12   -0.00    2.52
 -10   4  13    0.41    1.86
  10  -4 -13    0.64    2.18
  10   4 -13    0.00    2.09
 -10  -4  13    1.51    3.01
 -10   4  14   29.30    7.86
  10  -4 -14   11.79    4.99
  10   4 -14   25.80    6.34
 -10  -4  14   16.53    6.12
 -10   4  15   14.05    4.54
 -10   4  15    9.35    4.83
  10  -4 -15    4.48    3.02
  10   4 -15   13.70    4.49
 -10  -4  15    5.76    3.63
 -10   4  16   13.37    4.72
 -10   4  16   10.49    4.67
  10  -4 -16    8.32    4.12
  10   4 -16    6.19    3.35
 -10  -4  16   13.92    5.15
 -10   4  17   -0.00    1.51
 -10   4  17   -0.00    2.93
  10  -4 -17    1.29    2.10
  10   4 -17    0.00    2.18
 -10  -4  17    1.59    2.95
 -10   4  18    2.95    3.02
 -10   4  18    3.96    3.49
  10  -4 -18    2.07    2.47
  10   4 -18    5.13    3.06
 -10  -4  18    2.13    2.82
 -10   4  19    2.74    2.51
 -10   4  19    7.19    4.51
  10   4 -19   11.41    4.19
 -10  -4  19    5.90    3.73
 -10   4  20   24.12    6.67
  10   4 -20   28.32    6.63
 -10  -4  20   19.00    6.19
 -10   4  21   16.88    5.41
  10   4 -21   19.05    5.44
 -10  -4  21    6.94    4.22
 -10   4  22    6.97    4.30
 -10  -4  22    2.49    3.04
 -10   4  23    6.59    4.08
 -10  -4  23   11.39    4.65
 -10   4  24   16.60    5.55
 -10  -4  24   19.18    5.88
 -10   4  25    7.54    4.38
 -10  -4  25    0.04    1.81
 -10   4  26    2.42    3.04
 -10  -4  26    0.41    2.68
 -10   4  27    0.49    2.25
 -10  -4  27    0.18    2.18
 -10   4  28    8.32    3.73
 -10  -4  28    3.79    3.38
 -10   4  29    3.66    3.06
 -10  -4  29   -0.00    3.27
 -10   4  30   -0.00    2.31
 -10  -4  30    3.08    3.14
 -10   4  31   -0.00    2.19
 -10  -4  31    3.83    3.60
 -10   4  32    1.81    2.60
 -10   5   1   52.62    9.71
 -10   5   1   46.24   10.89
  10   5  -1   42.74    9.10
 -10  -5   1   45.25   10.32
 -10   5   2  224.24   22.23
 -10   5   2  104.38   19.69
  10   5  -2  147.99   19.42
 -10   5   3   15.09    5.15
 -10   5   3    5.85    4.22
  10   5  -3    7.86    4.10
 -10   5   4    3.01    3.28
 -10   5   4   -0.00    2.24
  10   5  -4    0.62    1.79
 -10   5   5    3.36    3.35
 -10   5   5    3.77    3.49
  10   5  -5    2.65    3.22
 -10  -5   5   -0.00    3.19
 -10   5   6   23.85    6.72
 -10   5   6   35.77    8.87
  10   5  -6   48.12    8.32
 -10  -5   6   10.57    5.44
 -10   5   7   34.73    7.84
 -10   5   7   42.48    9.52
  10   5  -7   35.72    7.65
 -10  -5   7   28.36    8.44
 -10   5   8   21.23    5.90
 -10   5   8   23.61    7.26
  10   5  -8   23.86    6.32
 -10  -5   8   22.88    6.71
 -10   5   9   -0.00    2.42
 -10   5   9    0.03    3.42
  10   5  -9    0.00    1.62
 -10  -5   9   -0.00    3.03
 -10   5  10    1.64    2.38
 -10   5  10    0.00    2.82
  10   5 -10   -0.00    1.77
 -10  -5  10   -0.00    2.98
 -10   5  11    6.56    3.96
 -10   5  11   11.28    4.91
  10   5 -11    5.34    3.30
 -10  -5  11    7.34    4.71
 -10   5  12   29.40    7.04
 -10   5  12   41.91    9.13
  10   5 -12   24.91    6.33
 -10  -5  12   16.33    6.02
 -10   5  13   20.33    5.72
 -10   5  13    6.61    4.70
  10   5 -13   10.11    4.24
 -10  -5  13   18.30    6.10
 -10   5  14   -0.00    2.14
 -10   5  14    0.00    3.23
  10   5 -14   -0.00    2.42
 -10  -5  14    2.19    3.10
 -10   5  15    3.77    3.21
 -10   5  15    3.84    3.49
  10   5 -15    1.76    2.49
 -10  -5  15    3.96    3.81
 -10   5  16    4.31    3.35
 -10   5  16    5.15    4.37
  10   5 -16    3.88    3.11
 -10  -5  16    2.22    2.97
 -10   5  17   29.04    6.94
 -10   5  17   25.18    7.17
  10   5 -17   25.50    6.63
 -10  -5  17   25.03    7.47
 -10   5  18    9.63    4.27
 -10   5  18   11.71    4.63
  10   5 -18   19.32    5.56
 -10  -5  18   22.47    6.39
 -10   5  19   -0.00    2.18
 -10   5  19    1.92    2.90
  10   5 -19    1.18    2.25
 -10  -5  19   -0.00    2.39
 -10   5  20    0.76    2.70
  10   5 -20    0.00    2.17
 -10  -5  20    0.70    2.60
 -10   5  21    2.47    3.32
  10   5 -21   -0.00    2.11
 -10  -5  21    4.36    3.46
 -10   5  22   20.86    6.31
 -10  -5  22   12.61    5.23
 -10   5  23    1.48    2.56
 -10  -5  23    7.36    4.28
 -10   5  24    1.88    3.40
 -10  -5  24   -0.00    2.27
 -10   5  25   -0.00    2.75
 -10  -5  25   -0.00    3.40
 -10   5  26    0.00    2.25
 -10  -5  26    4.05    3.81
 -10   5  27   10.69    4.47
 -10  -5  27   11.46    4.83
 -10   5  28    1.10    3.29
 -10  -5  28    1.48    2.67
 -10   5  29    0.00    2.99
 -10  -5  29   -0.00    2.62
 -10   5  30   -0.00    1.76
 -10  -5  30    0.50    1.64
 -10   5  31    0.00    2.45
 -10   6   1   -0.00    3.34
 -10   6   1    3.52    4.37
  10   6  -1    0.00    2.58
 -10   6   2    6.30    3.68
 -10   6   2   -0.00    3.63
  10   6  -2    3.65    3.28
 -10   6   3   12.51    4.94
 -10   6   3   36.73    9.21
  10   6  -3   15.04    5.05
 -10   6   4   13.29    5.09
 -10   6   4    6.90    5.55
  10   6  -4    8.42    4.13
 -10  -6   4   11.96    5.58
 -10   6   5   13.23    5.32
 -10   6   5   22.67    7.54
  10   6  -5   16.04    5.75
 -10  -6   5   17.92    6.61
 -10   6   6    9.97    4.29
 -10   6   6   15.49    5.97
  10   6  -6   18.43    5.41
 -10  -6   6    6.13    4.48
 -10   6   7   -0.00    1.80
 -10   6   7    2.22    3.17
  10   6  -7    3.21    3.13
 -10  -6   7    3.81    3.81
 -10   6   8    0.56    2.39
 -10   6   8    2.46    3.71
  10   6  -8    7.95    3.96
 -10  -6   8    2.29    2.78
 -10   6   9   28.44    7.00
 -10   6   9   21.75    7.01
  10   6  -9   28.24    6.78
 -10  -6   9   26.13    7.67
 -10   6  10   33.58    7.65
 -10   6  10   20.29    6.83
  10   6 -10   18.54    5.77
 -10  -6  10   22.88    6.90
 -10   6  11    0.12    2.14
 -10   6  11    2.25    3.50
  10   6 -11    3.58    3.44
 -10  -6  11    4.81    4.10
 -10   6  12    3.15    2.94
 -10   6  12    2.09    3.49
  10   6 -12   -0.00    2.08
 -10  -6  12    1.98    3.20
 -10   6  13   16.14    5.58
 -10   6  13   10.58    5.22
  10   6 -13   22.98    5.94
 -10  -6  13    7.68    4.88
 -10   6  14    2.30    2.58
 -10   6  14    2.05    3.52
  10   6 -14    5.98    3.47
 -10  -6  14    6.88    4.42
 -10   6  15   22.37    6.15
 -10   6  15   19.81    6.82
  10   6 -15   19.01    5.67
 -10  -6  15   18.77    6.32
 -10   6  16   10.96    4.26
 -10   6  16    0.00    2.37
  10   6 -16    0.00    1.96
 -10  -6  16   -0.00    2.71
 -10   6  17    1.74    2.61
 -10   6  17    0.49    3.05
  10   6 -17    3.82    3.00
 -10  -6  17   -0.00    2.82
 -10   6  18    1.50    2.59
 -10   6  18    0.63    2.71
  10   6 -18   13.09    4.78
 -10  -6  18    7.66    4.72
 -10   6  19    1.24    2.31
 -10   6  19    7.45    4.47
  10   6 -19   10.28    4.12
 -10  -6  19    3.64    3.73
 -10   6  20    3.55    3.80
  10   6 -20   10.03    3.93
 -10  -6  20    3.03    3.36
 -10   6  21    1.93    2.84
  10   6 -21    7.69    3.68
 -10  -6  21    5.20    3.89
 -10   6  22    0.28    2.56
  10   6 -22    1.92    2.54
 -10  -6  22    1.03    2.49
 -10   6  23    4.92    4.20
 -10  -6  23    3.21    3.77
 -10   6  24    8.98    4.27
 -10  -6  24    4.29    3.50
 -10   6  25    2.54    3.03
 -10  -6  25    5.79    4.20
 -10   6  26    1.53    2.73
 -10  -6  26    3.42    3.15
 -10   6  27   -0.00    2.57
 -10  -6  27    1.39    2.61
 -10   6  28   -0.00    2.70
 -10  -6  28   -0.00    3.26
 -10   6  29    0.32    2.45
 -10  -6  29    2.70    2.48
 -10   6  30   -0.00    2.18
 -10   7   1   88.91   13.66
  10   7  -1   65.83   11.87
 -10   7   2    1.77    2.96
  10   7  -2    0.00    2.88
 -10   7   3   20.85    6.06
  10   7  -3   13.15    4.67
 -10  -7   3    9.96    5.89
 -10   7   4    3.15    3.03
  10   7  -4    0.89    2.14
 -10  -7   4    2.39    3.27
 -10   7   5   41.97    8.63
 -10   7   5   39.50    9.63
  10   7  -5   40.81    8.37
 -10  -7   5   12.29    6.22
 -10   7   6    6.40    3.76
 -10   7   6    6.79    5.01
  10   7  -6    0.89    2.36
 -10  -7   6    0.00    2.78
 -10   7   7   22.66    6.66
 -10   7   7   19.60    7.73
  10   7  -7   32.70    7.28
 -10  -7   7   21.65    7.39
 -10   7   8   11.03    4.75
 -10   7   8    9.21    5.40
  10   7  -8    7.04    3.81
 -10  -7   8   12.74    5.67
 -10   7   9    1.54    2.58
 -10   7   9    3.54    3.62
  10   7  -9    0.11    2.43
 -10  -7   9   -0.00    2.28
 -10   7  10    1.54    2.71
 -10   7  10    0.00    2.83
  10   7 -10    0.59    2.80
 -10  -7  10   -0.00    2.65
 -10   7  11    3.99    3.77
 -10   7  11   18.22    6.64
  10   7 -11    9.93    4.43
 -10  -7  11   10.47    4.80
 -10   7  12    9.69    4.42
 -10   7  12    7.84    4.77
  10   7 -12   10.14    4.46
 -10  -7  12    7.45    4.26
 -10   7  13   26.87    7.06
 -10   7  13   22.13    7.11
  10   7 -13   32.32    7.63
 -10  -7  13   33.63    8.28
 -10   7  14   -0.00    2.31
 -10   7  14   -0.00    2.68
  10   7 -14    0.00    2.46
 -10  -7  14    0.81    3.04
 -10   7  15   -0.00    2.11
 -10   7  15    0.00    3.06
  10   7 -15   -0.00    1.52
 -10  -7  15    0.39    2.87
 -10   7  16    2.04    2.87
 -10   7  16    3.02    3.85
  10   7 -16    6.84    3.96
 -10  -7  16    8.43    4.67
 -10   7  17    6.42    4.59
  10   7 -17   23.64    6.33
 -10  -7  17   20.12    6.38
 -10   7  18    0.29    2.48
 -10   7  18    3.92    3.51
  10   7 -18    0.09    1.57
 -10  -7  18    0.00    2.95
 -10   7  19    2.66    3.76
  10   7 -19    5.97    3.23
 -10  -7  19   -0.00    2.12
 -10   7  20    4.69    3.61
  10   7 -20    2.36    2.67
 -10  -7  20    2.88    3.17
 -10   7  21    7.52    4.31
  10   7 -21    8.66    4.11
 -10  -7  21    6.59    3.96
 -10   7  22    1.44    2.86
  10   7 -22    2.18    2.90
 -10  -7  22    4.34    3.41
 -10   7  23    1.91    3.82
 -10  -7  23    6.66    3.93
 -10   7  24   -0.00    2.53
 -10  -7  24    0.24    2.46
 -10   7  25    1.02    2.64
 -10  -7  25    3.34    3.24
 -10  -7  26    1.83    2.05
 -10  -7  27   10.68    4.46
 -10  -7  28    1.08    2.76
 -10   8   1   10.21    4.81
  10   8  -1    3.61    2.88
 -10   8   2    2.93    3.37
  10   8  -2    3.27    3.43
 -10  -8   2    5.37    4.18
 -10   8   3   31.95    7.92
  10   8  -3   42.37    8.65
 -10  -8   3   10.30    5.94
 -10   8   4   11.46    4.87
  10   8  -4   12.72    4.92
 -10  -8   4    3.38    3.83
 -10   8   5   43.97    9.17
  10   8  -5   40.13    8.59
 -10  -8   5   24.68    8.14
 -10   8   6    5.64    3.70
  10   8  -6   10.25    4.49
 -10  -8   6    0.00    3.14
 -10   8   7    5.53    3.73
  10   8  -7    3.51    3.38
 -10  -8   7    2.44    3.19
 -10   8   8    2.35    3.05
  10   8  -8    0.00    3.22
 -10  -8   8   -0.00    2.86
 -10   8   9    3.29    3.37
  10   8  -9    4.99    3.50
 -10  -8   9   10.46    5.29
 -10   8  10    3.03    3.11
  10   8 -10    0.86    2.73
 -10  -8  10    4.30    3.64
 -10   8  11   20.67    6.34
  10   8 -11   17.78    5.93
 -10  -8  11   24.23    7.28
 -10   8  12    2.19    2.90
  10   8 -12    0.86    2.48
 -10  -8  12    0.23    2.60
 -10   8  13    5.73    3.68
  10   8 -13    2.95    3.46
 -10  -8  13    0.00    2.99
 -10   8  14    3.27    3.20
  10   8 -14    0.86    3.06
 -10  -8  14    2.30    3.30
 -10   8  15   20.90    6.15
  10   8 -15   25.71    6.57
 -10  -8  15   13.07    5.74
 -10   8  16   -0.00    2.25
  10   8 -16   -0.00    1.83
 -10  -8  16   -0.00    2.90
 -10   8  17    1.68    2.76
  10   8 -17    1.75    2.23
 -10  -8  17    1.12    2.71
 -10   8  18    4.64    3.48
  10   8 -18    1.75    2.53
 -10  -8  18    0.00    2.71
  10   8 -19   31.70    7.43
 -10  -8  19   20.35    6.71
  10   8 -20   -0.00    2.34
 -10  -8  20   -0.00    3.09
  10   8 -21    9.40    4.48
 -10  -8  21    9.87    5.11
  10   8 -22    4.22    2.92
 -10  -8  22    0.79    2.39
 -10  -8  23    3.08    3.60
 -10  -8  24    1.81    3.27
 -10  -8  25    5.80    3.99
 -10  -8  26    0.00    2.59
 -10  -8  27   -0.00    3.20
 -10   9   1   45.60    9.59
  10   9  -1   29.27    8.14
 -10   9   2    6.50    4.04
  10   9  -2    4.96    3.50
 -10  -9   2   -0.00    3.69
 -10   9   3   23.21    7.11
  10   9  -3   25.23    6.98
 -10  -9   3   16.81    6.75
 -10   9   4    2.03    3.04
  10   9  -4    3.27    2.91
 -10  -9   4   -0.00    2.91
 -10   9   5   11.66    5.12
  10   9  -5    5.40    3.23
 -10  -9   5    0.39    3.48
 -10   9   6    3.78    3.49
  10   9  -6   -0.00    1.88
 -10  -9   6    2.61    3.49
 -10   9   7   33.47    7.98
  10   9  -7   23.47    6.90
 -10  -9   7   24.69    8.01
 -10   9   8    3.32    3.55
  10   9  -8    3.57    3.57
 -10  -9   8    0.00    2.92
 -10   9   9    1.25    2.81
  10   9  -9    3.80    3.13
 -10  -9   9    2.98    3.64
 -10   9  10    2.46    3.14
  10   9 -10    5.62    3.92
 -10  -9  10   -0.00    3.07
 -10   9  11    9.91    4.93
  10   9 -11   24.57    6.71
 -10  -9  11    6.78    4.74
 -10   9  12    0.54    3.19
  10   9 -12    1.39    2.74
 -10  -9  12   -0.00    2.32
 -10   9  13    0.00    2.68
  10   9 -13    8.08    4.28
 -10  -9  13    5.02    4.32
 -10   9  14    1.67    3.13
  10   9 -14    1.54    2.51
 -10  -9  14    1.32    2.82
 -10   9  15    1.21    3.03
  10   9 -15    3.19    3.09
 -10  -9  15    2.00    3.19
 -10   9  16    0.00    1.83
  10   9 -16    1.35    2.58
 -10  -9  16   -0.00    3.17
 -10   9  17   23.05    6.64
  10   9 -17   16.09    6.03
 -10  -9  17   18.74    6.82
  10   9 -18   -0.00    2.15
 -10  -9  18    2.50    3.27
  10   9 -19    1.06    2.04
 -10  -9  19   -0.00    3.00
 -10  -9  20   -0.00    3.28
  10   9 -21    5.73    3.75
 -10  -9  21    2.65    3.35
  10   9 -22   -0.00    1.94
 -10  -9  22    1.13    2.34
 -10  -9  23    5.72    4.32
 -10  -9  24   -0.00    2.87
 -10  -9  25    2.83    2.76
 -10  10   1   11.55    5.47
  10  10  -1    7.25    4.55
 -10  10   2    0.00    3.18
  10  10  -2    1.81    2.86
 -10  10   3    9.45    4.95
  10  10  -3   18.66    6.00
 -10  10   4   -0.00    3.74
  10  10  -4    1.07    2.45
 -10 -10   4    0.52    2.62
 -10  10   5   29.10    8.01
  10  10  -5   33.54    8.13
 -10 -10   5   28.10    8.59
 -10  10   6    1.98    3.06
  10  10  -6    0.00    2.85
 -10 -10   6    0.00    3.02
 -10  10   7    3.73    3.45
  10  10  -7    1.66    3.26
 -10 -10   7    1.25    2.81
 -10  10   8   -0.00    2.05
  10  10  -8    0.00    3.47
 -10 -10   8    3.09    4.54
 -10  10   9   15.95    5.78
  10  10  -9   26.13    7.19
 -10 -10   9   20.87    7.28
 -10  10  10    1.13    2.05
  10  10 -10   -0.00    2.23
 -10 -10  10   -0.00    3.16
 -10  10  11    1.00    2.57
  10  10 -11    0.11    2.70
 -10 -10  11    1.97    4.13
 -10  10  12    4.49    3.24
  10  10 -12    3.09    3.49
 -10 -10  12    0.49    3.02
 -10  10  13   21.84    6.40
  10  10 -13   16.86    5.81
 -10 -10  13   10.45    5.50
 -10  10  14    0.83    2.04
  10  10 -14    0.00    2.91
 -10 -10  14    0.28    3.19
 -10  10  15   19.31    6.00
  10  10 -15   10.84    5.04
 -10 -10  15    1.11    3.51
 -10  10  16    0.00    1.61
  10  10 -16    0.48    1.72
 -10 -10  16   -0.00    2.71
 -10  10  17   -0.00    2.14
  10  10 -17    0.00    3.00
 -10 -10  17    1.46    3.31
  10  10 -18   -0.00    2.47
 -10 -10  18    0.00    2.78
  10  10 -19    1.15    2.79
 -10 -10  19    4.97    4.22
  10  10 -20   -0.00    1.90
 -10 -10  20    2.24    3.92
  10  10 -21    4.86    3.54
 -10 -10  21    1.94    3.46
  10  10 -22   -0.00    1.80
 -10 -10  22   -0.00    4.00
 -10 -10  23    6.01    4.70
 -10 -10  24   -0.00    3.03
 -10  11   1   11.59    5.47
  10  11  -1    9.21    4.59
 -10  11   2    1.04    2.95
  10  11  -2   -0.00    3.49
 -10  11   3    7.15    4.40
  10  11  -3   12.08    5.08
 -10  11   4   -0.00    1.27
  10  11  -4   -0.00    2.59
 -10  11   5    3.73    3.16
  10  11  -5    5.03    3.89
 -10  11   6   -0.00    2.08
  10  11  -6    2.24    3.65
 -10 -11   6    5.06    4.21
 -10  11   7   31.88    8.36
  10  11  -7   37.12    8.72
 -10 -11   7   24.26    8.31
 -10  11   8    7.36    4.14
  10  11  -8    1.79    2.90
 -10 -11   8    0.17    2.73
 -10  11   9   -0.00    2.11
  10  11  -9    0.00    2.27
 -10 -11   9   -0.00    2.32
 -10  11  10   -0.00    1.63
  10  11 -10   -0.00    2.24
 -10 -11  10   -0.00    2.83
 -10  11  11   16.42    6.13
  10  11 -11   10.48    4.76
 -10 -11  11   20.44    6.97
 -10  11  12    0.61    2.20
  10  11 -12    1.24    2.78
 -10 -11  12   -0.00    3.11
 -10  11  13    6.26    3.98
  10  11 -13    3.60    3.21
 -10 -11  13    3.39    3.64
 -10  11  14    0.62    2.18
  10  11 -14    0.16    2.35
 -10 -11  14    0.00    3.63
 -10  11  15    2.46    2.97
  10  11 -15   -0.00    2.70
 -10 -11  15    3.64    4.00
 -10  11  16    0.46    2.52
  10  11 -16    5.27    3.59
 -10 -11  16    4.14    4.44
  10  11 -17   14.20    5.42
 -10 -11  17    3.39    4.26
  10  11 -18   -0.00    2.54
 -10 -11  18   -0.00    3.15
  10  11 -19   -0.00    1.89
 -10 -11  19    0.00    4.08
  10  11 -20    1.46    2.73
 -10 -11  20    3.91    4.16
  10  11 -21    5.04    3.58
 -10 -11  21    5.86    4.47
  10  11 -22    0.81    2.47
 -10 -11  22    3.83    4.02
 -10  12   1    0.00    3.15
  10  12  -1    1.25    2.59
 -10  12   2    3.41    3.47
  10  12  -2   -0.00    1.81
 -10  12   3    2.25    3.29
  10  12  -3    1.97    3.15
 -10  12   4    0.00    2.85
  10  12  -4    6.61    3.92
 -10  12   5   19.60    6.60
  10  12  -5   16.53    5.74
 -10  12   6   -0.00    2.52
  10  12  -6    2.15    2.73
 -10  12   7    2.87    3.86
  10  12  -7   -0.00    2.95
 -10  12   8    5.93    4.29
  10  12  -8    5.24    4.10
 -10 -12   8    2.98    3.58
 -10  12   9   10.88    5.30
  10  12  -9    9.79    4.86
 -10 -12   9    7.25    4.96
 -10  12  10    4.38    3.87
  10  12 -10    2.63    2.95
 -10 -12  10    4.47    4.23
 -10  12  11    7.49    4.31
  10  12 -11    5.75    3.88
 -10 -12  11    3.10    4.19
 -10  12  12    2.48    3.10
  10  12 -12   -0.00    2.06
 -10 -12  12    0.29    4.29
 -10  12  13   -0.00    2.80
  10  12 -13    2.15    3.32
 -10 -12  13    3.08    3.83
 -10  12  14    2.61    3.57
  10  12 -14    1.95    3.03
 -10 -12  14   -0.00    3.38
 -10  12  15    9.28    4.72
  10  12 -15   14.57    5.85
 -10 -12  15    4.73    4.36
  10  12 -16    0.98    2.58
 -10 -12  16   -0.00    2.10
  10  12 -17    0.00    2.49
 -10 -12  17   -0.00    3.12
  10  12 -18    2.42    2.85
 -10 -12  18   -0.00    3.43
  10  12 -19    4.75    3.66
 -10 -12  19   -0.00    2.95
  10  12 -20   -0.00    2.60
 -10 -12  20   -0.00    2.26
  10  12 -21    1.75    3.10
 -10 -12  21    0.32    3.35
  10  12 -22   -0.00    2.15
 -10  13   1    4.81    4.73
  10  13  -1    7.63    4.20
 -10  13   2    1.22    3.03
  10  13  -2   -0.00    2.78
 -10  13   3    7.20    4.34
  10  13  -3    1.79    2.46
 -10  13   4   -0.00    2.74
  10  13  -4   -0.00    2.61
 -10  13   5    1.43    3.01
  10  13  -5    2.21    2.58
 -10  13   6    0.29    2.92
  10  13  -6    1.90    3.14
 -10  13   7    5.51    4.43
  10  13  -7    1.53    2.94
 -10  13   8    3.09    3.30
  10  13  -8   -0.00    2.50
 -10  13   9    0.00    2.40
  10  13  -9   -0.00    2.56
 -10  13  10   -0.00    2.94
  10  13 -10   -0.00    2.61
 -10  13  11    1.30    3.65
  10  13 -11    4.83    3.68
 -10 -13  11    0.35    3.39
 -10  13  12    0.00    2.46
  10  13 -12    1.24    2.21
 -10 -13  12    2.35    4.22
 -10  13  13    4.26    4.03
  10  13 -13    5.48    3.95
 -10 -13  13    0.00    3.95
 -10  13  14   -0.00    2.40
  10  13 -14   -0.00    2.56
 -10 -13  14    0.56    2.73
 -10  13  15    2.17    3.30
  10  13 -15   -0.00    2.63
 -10 -13  15    0.00    2.80
  10  13 -16    0.75    2.65
 -10 -13  16    0.00    3.60
  10  13 -17    3.72    3.33
 -10 -13  17    0.18    2.62
  10  13 -18   -0.00    3.08
 -10 -13  18    1.73    3.40
  10  13 -19   -0.00    1.44
 -10 -13  19   -0.00    4.02
  10  13 -20   -0.00    2.88
  10  13 -21    2.61    3.09
  10  13 -22    0.00    2.46
 -10  14   1    2.01    3.30
 -10  14   2    1.69    3.22
 -10  14   3    7.04    4.21
 -10  14   4    0.50    2.38
 -10  14   5   -0.00    2.82
 -10  14   6    1.02    3.52
 -10  14   7    4.55    3.67
 -10  14   8    9.21    5.15
 -10  14   9    0.00    3.99
 -10  14  10    0.00    2.61
 -10  14  11    6.14    4.59
 -10  14  12    3.51    3.92
 -10  14  13   -0.00    2.71
 -10  14  14    3.15    3.53
 -10 -14  14   -0.00    3.29
 -10 -14  15    2.88    4.32
 -10 -14  16    4.30    4.02
 -10 -14  17    0.19    3.44
 -10  15  11    1.87    3.40
 -10  15  12    2.76    3.81
 -10  15  13   -0.00    3.25
 -10  15  14   -0.00    3.29
  -9   0   1    7.89    4.37
  -9   0   2    1.54    2.94
  -9   0   3   89.84   14.17
  -9   0   4    0.00    2.35
  -9   0   5   38.87    8.70
  -9   0  10    0.71    2.23
  -9   0  11   12.75    4.75
  -9   0  12    0.00    2.29
  -9   0  13  126.64   17.34
   9   0 -13  133.04   16.89
  -9   0  14    0.00    2.27
   9   0 -14   -0.00    1.47
  -9   0  15   24.80    6.74
   9   0 -15   38.15    7.36
  -9   0  16   -0.40    2.57
   9   0 -16   -0.00    1.79
  -9   0  17   24.35    6.15
   9   0 -17   17.16    4.95
  -9   0  18    2.70    2.45
   9   0 -18    0.00    1.98
  -9   0  19   59.25    9.98
   9   0 -19   45.99    8.74
  -9   0  20    0.56    2.49
   9   0 -20   -0.00    1.91
  -9   0  21    8.88    4.05
   9   0 -21   13.98    4.42
  -9   0  22    2.27    2.58
  -9   0  23   39.28    7.99
  -9   0  24    0.65    1.87
  -9   0  25   22.47    5.78
  -9   0  26    0.00    2.67
  -9   0  27    0.00    2.54
  -9   0  28    0.07    2.02
  -9   0  29   11.72    4.36
  -9   0  30   -0.00    2.30
  -9   0  31    2.34    2.59
  -9   0  32    0.00    1.72
  -9   0  33    4.93    3.00
  -9   0  34    0.06    2.05
  -9   0  35    7.62    3.26
  -9   0  36   -0.00    2.21
  -9   1   1  361.49   38.13
  -9  -1   1  317.54   37.00
  -9   1   2    0.55    3.24
  -9  -1   2    6.00    4.33
  -9   1   3    6.44    3.82
  -9  -1   3    5.19    3.92
  -9   1   4   40.32    9.06
  -9  -1   4   42.01    9.00
  -9   1   5  105.36   15.59
  -9  -1   5   99.83   15.11
  -9   1   9   14.31    5.36
  -9   1  10    0.53    2.39
  -9  -1  10    0.93    2.23
  -9   1  11   83.52   13.30
  -9  -1  11   85.59   13.20
  -9   1  12    0.32    2.68
   9  -1 -12    3.53    2.80
  -9  -1  12    3.07    2.91
  -9   1  13    0.00    2.12
   9  -1 -13    3.95    2.81
  -9  -1  13    2.80    2.48
  -9   1  14    0.12    1.77
   9  -1 -14   -0.00    1.91
  -9  -1  14    1.83    2.63
  -9   1  15   70.43   11.57
   9  -1 -15   66.35   10.77
  -9  -1  15   73.14   11.64
  -9   1  16   12.21    4.50
   9  -1 -16   16.32    4.77
  -9  -1  16    6.12    3.50
  -9   1  17   34.75    7.96
   9  -1 -17   55.28    9.01
   9   1 -17   45.36    8.04
  -9  -1  17   39.74    8.49
  -9   1  18    3.50    3.02
   9  -1 -18    0.34    1.95
   9   1 -18    0.17    1.45
  -9  -1  18    2.64    3.07
  -9   1  19    9.24    3.84
   9  -1 -19    3.64    2.87
   9   1 -19    7.59    3.36
  -9  -1  19    2.47    3.31
  -9   1  20    5.94    3.12
   9  -1 -20    0.71    2.32
   9   1 -20    4.55    2.69
  -9  -1  20    7.59    3.98
   9   1 -21   75.11   11.12
  -9  -1  21   68.51   11.38
  -9   1  22   -0.00    2.25
  -9  -1  22   -0.00    2.16
  -9   1  23    5.66    3.44
  -9  -1  23   13.87    4.48
  -9   1  24   -0.00    2.38
  -9  -1  24    0.27    1.74
  -9   1  25    4.19    3.21
  -9  -1  25   11.24    4.09
  -9   1  26    2.41    2.13
  -9  -1  26    2.05    2.85
  -9   1  27   15.23    4.90
  -9  -1  27   11.12    4.46
  -9   1  28   -0.00    2.11
  -9  -1  28    1.44    2.21
  -9   1  29    0.47    1.95
  -9  -1  29    0.17    1.96
  -9   1  30    0.49    2.31
  -9  -1  30   -0.00    2.37
  -9   1  31    6.83    3.70
  -9  -1  31   10.58    3.89
  -9   1  32   -0.00    2.17
  -9  -1  32   -0.00    1.85
  -9   1  33    0.98    2.55
  -9  -1  33    6.35    3.23
  -9   1  34   -0.00    2.00
  -9  -1  34   -0.00    1.86
  -9   1  35   -0.00    2.07
  -9  -1  35    0.00    1.58
  -9   1  36    1.49    1.93
  -9   2   1   32.22    8.01
   9   2  -1   26.73    6.46
  -9  -2   1   26.64    7.14
  -9   2   2    6.79    4.26
  -9  -2   2    5.24    3.93
  -9   2   3  113.31   16.99
  -9  -2   3  112.50   16.41
  -9   2   4    2.14    3.17
  -9  -2   4    8.15    4.26
  -9  -2   5   12.38    5.10
  -9   2   9   24.21    6.66
  -9   2  10    2.54    2.98
  -9  -2  10    0.84    2.53
  -9   2  11    2.96    2.64
  -9  -2  11    6.08    4.23
  -9   2  12   19.64    6.06
  -9  -2  12   15.17    5.47
  -9   2  13   38.62    8.57
   9  -2 -13   47.37    8.74
  -9  -2  13   45.84    8.95
  -9   2  14   30.27    7.50
   9  -2 -14   27.75    6.54
  -9  -2  14   26.74    6.91
  -9   2  15   11.56    4.99
   9  -2 -15    8.93    3.95
  -9  -2  15    8.97    4.01
  -9   2  16   -0.00    2.50
   9  -2 -16    0.25    2.15
  -9  -2  16    0.14    1.65
  -9   2  17   30.04    7.49
   9  -2 -17   45.78    8.10
  -9  -2  17   32.23    7.50
  -9   2  18    0.69    2.25
   9  -2 -18    1.52    2.25
  -9  -2  18    2.25    3.06
  -9   2  19   96.05   14.18
   9  -2 -19   92.28   13.50
  -9  -2  19   99.13   14.21
  -9   2  20    3.60    3.29
   9  -2 -20    3.39    3.14
  -9  -2  20    7.34    4.27
  -9   2  21    3.88    2.77
  -9  -2  21    4.10    3.34
  -9   2  22   11.21    4.43
  -9  -2  22   11.04    4.63
  -9   2  23   25.43    6.66
  -9  -2  23   42.75    8.12
  -9   2  24    1.00    2.14
  -9  -2  24   -0.00    2.18
  -9   2  25   11.52    4.46
  -9  -2  25    5.21    3.36
  -9   2  26    0.17    1.75
  -9  -2  26   -0.00    2.33
  -9   2  27    1.40    2.45
  -9  -2  27    3.12    2.71
  -9   2  28    1.50    2.28
  -9  -2  28    1.63    2.63
  -9   2  29    7.40    3.34
  -9  -2  29    6.00    3.47
  -9   2  30    2.11    3.02
  -9  -2  30    3.28    2.40
  -9   2  31    0.00    2.19
  -9  -2  31    0.00    2.38
  -9   2  32   -0.00    2.20
  -9  -2  32   -0.00    2.42
  -9   2  33    0.97    2.25
  -9  -2  33    6.87    3.40
  -9   2  34    1.17    2.28
  -9  -2  34    1.32    2.33
  -9   2  35    2.52    2.90
  -9  -2  35    3.08    2.42
  -9   2  36   -0.00    2.13
  -9   3   1  152.57   21.62
   9  -3  -1  151.60   20.29
   9   3  -1  181.87   20.42
  -9  -3   1  159.11   21.27
  -9   3   2   20.71    6.53
   9  -3  -2   15.71    5.62
   9   3  -2   38.47    7.40
  -9  -3   2   25.25    7.06
  -9   3   3    3.01    2.91
   9   3  -3   -0.00    2.06
  -9  -3   3    0.32    2.64
   9   3  -4    0.00    2.15
  -9  -3   4    0.00    2.41
   9   3  -5   47.18    8.88
  -9  -3   5   66.67   11.15
   9   3  -6   50.19    8.97
   9   3  -7   16.41    4.98
  -9   3   8    1.19    2.44
  -9   3   9    4.59    3.93
  -9  -3   9   13.82    5.16
  -9   3  10    6.60    4.03
  -9  -3  10    9.15    4.57
  -9   3  11  121.12   16.54
  -9  -3  11  101.49   15.35
  -9   3  12   19.17    6.04
  -9  -3  12   18.83    6.19
  -9   3  13    3.36    2.74
  -9  -3  13    6.38    3.82
  -9   3  14    0.45    2.21
  -9  -3  14   -0.00    2.31
  -9   3  15   41.13    9.04
   9  -3 -15   62.36    9.98
  -9  -3  15   51.59    9.68
  -9   3  16   18.31    5.68
   9  -3 -16   13.13    4.36
  -9  -3  16    8.84    4.39
  -9   3  17   32.61    7.47
   9  -3 -17   22.58    6.15
  -9  -3  17   25.32    6.63
  -9   3  18    1.31    2.44
   9  -3 -18    1.87    2.24
  -9  -3  18    1.85    2.54
  -9   3  19    0.00    1.59
   9  -3 -19    0.69    2.10
  -9  -3  19    0.56    2.50
  -9   3  20   16.40    5.10
   9  -3 -20   12.21    4.33
  -9  -3  20    6.43    3.81
  -9   3  21   50.55    9.69
  -9  -3  21   62.62   10.39
  -9   3  22    2.47    3.08
  -9  -3  22    0.00    3.07
  -9   3  23    9.49    4.03
  -9  -3  23    6.41    3.61
  -9   3  24    1.30    1.88
  -9  -3  24   -0.00    2.28
  -9   3  25   14.42    4.71
  -9  -3  25    8.69    4.15
  -9   3  26    3.38    2.78
  -9  -3  26    5.16    3.35
  -9   3  27    3.66    2.96
  -9  -3  27   12.40    4.34
  -9   3  28   -0.00    1.68
  -9  -3  28    0.00    2.10
  -9   3  29    0.73    1.73
  -9  -3  29    0.56    1.83
  -9   3  30   -0.00    1.63
  -9  -3  30    1.22    1.87
  -9   3  31    5.18    2.99
  -9  -3  31    4.99    3.38
  -9   3  32    0.95    2.04
  -9  -3  32    3.27    2.75
  -9   3  33    3.61    2.64
  -9  -3  33    2.97    2.77
  -9   3  34    0.11    2.02
  -9  -3  34    0.00    2.33
  -9   3  35    1.98    2.03
  -9   3  36    1.47    2.45
  -9   4   1   -0.00    2.89
   9  -4  -1    0.95    2.80
   9   4  -1    1.25    1.90
  -9  -4   1    5.01    3.87
  -9   4   2   51.91   10.47
   9  -4  -2   29.88    7.68
   9   4  -2   52.33    8.86
  -9  -4   2   38.40    9.12
   9  -4  -3   44.04    9.32
   9   4  -3   56.54    9.57
  -9  -4   3   52.70   10.49
   9  -4  -4   57.03   10.09
   9   4  -4   60.51    9.82
  -9  -4   4   42.81    9.69
   9  -4  -5   63.78   11.82
   9   4  -5   94.57   12.65
   9  -4  -6   -0.00    2.46
   9   4  -6    1.10    2.55
  -9   4   7   75.26   12.90
   9   4  -7   71.30   11.28
  -9   4   8   95.15   15.37
   9   4  -8  109.52   14.62
  -9   4   9   53.98   10.84
   9   4  -9   58.07    9.81
  -9  -4   9   61.20   10.97
  -9   4  10   -0.00    1.95
   9   4 -10    0.45    2.00
  -9  -4  10   -0.00    3.08
  -9   4  11    0.82    2.66
   9   4 -11    7.14    3.25
  -9  -4  11    3.82    3.17
  -9   4  12    3.13    3.27
   9   4 -12    0.10    1.50
  -9  -4  12    0.00    2.73
  -9   4  13   31.61    7.96
   9   4 -13   45.95    8.14
  -9  -4  13   36.12    8.01
  -9   4  14    7.10    3.35
   9   4 -14    8.00    3.91
  -9  -4  14    8.90    4.14
  -9   4  15    8.69    4.48
   9   4 -15   27.91    6.11
  -9  -4  15   20.15    5.98
  -9   4  16    0.00    2.01
   9   4 -16    0.00    1.58
  -9  -4  16    0.71    2.37
  -9   4  17   32.18    7.24
   9   4 -17   31.39    6.56
  -9  -4  17   14.03    5.42
  -9   4  18   22.93    6.69
   9   4 -18   56.99    9.01
  -9  -4  18   41.62    8.70
  -9   4  19   38.19    8.46
   9   4 -19   50.91    8.82
  -9  -4  19   44.52    8.91
  -9   4  20    2.06    2.05
  -9   4  20    2.58    2.92
   9   4 -20    0.74    2.18
  -9  -4  20    0.20    2.21
  -9   4  21   -0.00    1.75
   9   4 -21    2.72    2.42
  -9  -4  21    1.98    2.31
  -9   4  22    8.05    3.60
   9   4 -22    5.70    3.31
  -9  -4  22    4.53    3.22
  -9   4  23   27.80    6.93
  -9  -4  23   38.08    7.95
  -9   4  24    6.49    3.51
  -9  -4  24    5.63    3.78
  -9   4  25    3.53    3.56
  -9  -4  25    0.92    2.02
  -9   4  26   -0.00    1.89
  -9  -4  26    0.88    1.81
  -9   4  27    1.87    2.89
  -9  -4  27   -0.00    2.31
  -9   4  28    1.53    2.24
  -9  -4  28   -0.00    2.31
  -9   4  29   13.10    4.53
  -9  -4  29   12.30    4.58
  -9   4  30    3.74    2.78
  -9  -4  30    1.73    2.32
  -9   4  31    2.86    2.76
  -9  -4  31    3.09    2.79
  -9   4  32   -0.00    1.93
  -9  -4  32    2.30    2.68
  -9   4  33    5.40    3.11
  -9  -4  33   -0.00    2.34
  -9   4  34    1.19    2.30
  -9   4  35    2.78    2.82
  -9   5   1  106.90   15.73
   9  -5  -1  123.45   17.13
   9   5  -1  130.35   16.42
  -9  -5   1  102.27   16.56
  -9   5   2   60.53   10.05
   9  -5  -2   39.51    9.20
   9   5  -2   54.76    9.70
  -9  -5   2   49.14   10.10
  -9   5   3   17.72    5.09
   9  -5  -3   15.11    5.51
   9   5  -3   14.80    4.99
  -9  -5   3    7.28    4.71
  -9   5   4   42.08    9.04
   9  -5  -4   62.54   10.78
   9   5  -4   54.49    9.68
  -9  -5   4   57.63   10.80
  -9   5   5   27.50    6.84
  -9   5   5   31.62    8.19
   9   5  -5   28.61    6.74
  -9   5   6   42.08    8.40
  -9   5   6   51.19   10.45
   9   5  -6   35.86    7.72
  -9   5   7   42.92    8.81
  -9   5   7   53.82   10.68
   9   5  -7   49.05    9.22
  -9   5   8    4.59    2.95
  -9   5   8    6.43    3.98
   9   5  -8    1.06    2.19
  -9  -5   8   -0.00    2.84
  -9   5   9    0.53    2.55
  -9   5   9    0.00    2.30
   9   5  -9    2.07    2.12
  -9  -5   9    0.00    2.23
  -9   5  10    7.29    3.56
  -9   5  10    0.00    2.44
   9   5 -10    5.74    3.52
  -9  -5  10    8.63    4.26
  -9   5  11   50.04    8.84
  -9   5  11   41.68    9.34
   9   5 -11   35.03    7.75
  -9  -5  11   46.57    9.46
  -9   5  12   29.81    7.08
  -9   5  12   23.95    7.23
   9   5 -12   37.63    7.39
  -9  -5  12   27.77    7.37
  -9   5  13    1.90    2.81
   9   5 -13    1.13    2.19
  -9  -5  13    0.86    2.63
  -9   5  14   19.45    6.18
   9   5 -14   14.65    4.91
  -9  -5  14    8.46    4.44
  -9   5  15   19.86    6.12
   9   5 -15   16.99    5.19
  -9  -5  15   29.55    7.30
  -9   5  16   30.96    7.21
   9   5 -16   23.83    6.02
  -9  -5  16   19.64    6.18
  -9   5  17   28.30    7.13
   9   5 -17   31.03    6.95
  -9  -5  17   25.08    6.86
  -9   5  18    0.29    2.72
   9   5 -18    5.34    3.26
  -9  -5  18    1.72    2.89
  -9   5  19    0.81    2.30
   9   5 -19    1.32    1.85
  -9  -5  19    2.57    2.15
  -9   5  20    4.66    4.09
   9   5 -20    1.27    2.45
  -9  -5  20    8.00    4.03
  -9   5  21   31.85    7.19
   9   5 -21   20.10    5.68
  -9  -5  21   11.68    5.08
  -9   5  22   16.77    5.36
   9   5 -22   19.28    5.25
  -9  -5  22   12.04    5.18
  -9   5  23    5.70    3.82
  -9  -5  23    7.71    4.19
  -9   5  24    3.89    3.27
  -9  -5  24    1.56    2.70
  -9   5  25    2.42    2.85
  -9  -5  25    1.82    2.36
  -9   5  26   11.83    4.83
  -9  -5  26   10.43    4.42
  -9   5  27    5.09    3.79
  -9  -5  27   10.10    4.15
  -9   5  28    0.92    2.12
  -9  -5  28    1.78    2.27
  -9   5  29    0.45    1.95
  -9  -5  29    0.91    2.96
  -9   5  30    2.15    2.57
  -9  -5  30    2.92    2.82
  -9   5  31    3.01    2.89
  -9  -5  31    8.41    3.80
  -9   5  32    4.13    2.96
  -9  -5  32    0.55    2.28
  -9   5  33    1.34    2.24
  -9   5  34    1.37    2.56
  -9   6   1    1.41    3.29
   9  -6  -1    1.91    2.23
   9   6  -1    0.76    2.38
  -9  -6   1   -0.00    2.43
  -9   6   2  122.44   15.98
   9  -6  -2   94.68   15.42
   9   6  -2   99.90   14.61
  -9  -6   2   93.95   15.55
  -9   6   3   37.59    7.82
  -9   6   3   25.50    8.07
   9   6  -3   17.78    5.86
  -9  -6   3   28.82    7.74
  -9   6   4   20.25    5.98
  -9   6   4   24.96    7.68
   9   6  -4   28.24    6.79
  -9   6   5   22.53    6.22
  -9   6   5   16.64    6.56
   9   6  -5   35.56    7.44
  -9   6   6   14.32    4.96
  -9   6   6   16.98    5.94
   9   6  -6   12.20    4.50
  -9   6   7   27.17    6.63
  -9   6   7   15.18    6.12
   9   6  -7   27.84    6.74
  -9  -6   7   20.58    6.57
  -9   6   8   71.76   11.13
  -9   6   8   37.76    9.77
   9   6  -8   79.81   11.64
  -9  -6   8   60.61   11.29
  -9   6   9   12.00    4.56
  -9   6   9   13.43    5.62
   9   6  -9   12.35    4.62
  -9  -6   9   12.43    5.51
  -9   6  10   -0.00    2.07
  -9   6  10    1.58    2.37
   9   6 -10    0.00    2.19
  -9  -6  10    1.67    2.89
  -9   6  11    0.91    2.44
  -9   6  11   -0.00    2.73
   9   6 -11    0.87    1.99
  -9  -6  11   -0.00    1.91
  -9   6  12    4.90    4.10
  -9   6  12   26.97    7.23
   9   6 -12   23.37    6.06
  -9  -6  12   22.10    6.95
  -9   6  13   17.60    5.53
  -9   6  13   19.94    6.54
   9   6 -13   14.08    4.84
  -9  -6  13   19.29    6.38
  -9   6  14   31.30    7.28
  -9   6  14   26.31    7.39
   9   6 -14   43.52    8.29
  -9  -6  14   29.64    7.57
  -9   6  15    5.67    3.27
  -9   6  15    6.29    3.75
   9   6 -15   11.92    4.42
  -9  -6  15    4.33    3.88
  -9   6  16    0.16    2.74
  -9   6  16   -0.00    3.35
   9   6 -16    3.28    2.90
  -9  -6  16    0.85    2.95
  -9   6  17    9.10    4.31
  -9   6  17    6.96    4.19
   9   6 -17   11.86    4.35
  -9  -6  17   12.18    4.75
  -9   6  18   27.41    7.44
   9   6 -18   42.31    8.13
  -9  -6  18   38.41    8.58
  -9   6  19    8.30    4.52
   9   6 -19    7.65    3.94
  -9  -6  19   13.53    4.91
  -9   6  20    4.15    3.44
   9   6 -20    4.31    3.12
  -9  -6  20    4.21    3.42
  -9   6  21    3.36    2.69
   9   6 -21    6.76    3.55
  -9  -6  21    2.14    2.70
  -9   6  22    0.00    2.95
   9   6 -22    2.66    2.67
  -9  -6  22    4.49    3.52
  -9   6  23   17.13    5.63
  -9  -6  23    5.71    3.52
  -9   6  24    0.00    2.47
  -9  -6  24    0.00    2.39
  -9   6  25    7.53    4.32
  -9  -6  25    6.17    3.54
  -9   6  26    0.26    2.12
  -9  -6  26    2.12    2.53
  -9   6  27    0.19    2.21
  -9  -6  27    0.30    2.04
  -9   6  28    0.00    2.40
  -9  -6  28    9.56    4.07
  -9   6  29    3.98    3.08
  -9  -6  29    1.89    2.68
  -9   6  30    5.71    3.44
  -9  -6  30    3.71    3.02
  -9   6  31   -0.00    2.32
  -9  -6  31   -0.00    2.15
  -9   7   1    6.30    4.19
   9   7  -1   10.90    5.27
  -9  -7   1   18.55    6.40
  -9   7   2    2.14    2.81
   9   7  -2    9.91    4.56
  -9  -7   2   10.57    4.95
  -9   7   3    0.01    2.44
   9   7  -3    0.56    2.30
  -9   7   4    9.84    4.56
   9   7  -4   34.03    7.06
  -9   7   5    8.89    4.13
   9   7  -5   12.06    4.89
  -9   7   6   54.86    9.85
   9   7  -6   36.84    8.37
  -9  -7   6   49.41   10.26
  -9   7   7    4.25    3.14
   9   7  -7    0.00    2.08
  -9  -7   7    4.46    4.08
  -9   7   8    1.25    2.89
   9   7  -8    0.00    2.11
  -9  -7   8    2.99    2.96
  -9   7   9   15.86    5.41
   9   7  -9    9.79    4.26
  -9  -7   9   15.13    5.85
  -9   7  10   12.59    5.36
  -9   7  10   19.66    7.11
   9   7 -10   26.01    6.49
  -9  -7  10   30.39    7.69
  -9   7  11   15.07    5.29
  -9   7  11   16.72    6.68
   9   7 -11   15.13    4.86
  -9  -7  11   13.37    5.87
  -9   7  12   41.51    8.86
  -9   7  12   41.09    9.64
   9   7 -12   48.84    9.14
  -9  -7  12   50.37   10.32
  -9   7  13    1.45    2.57
  -9   7  13    2.58    3.61
   9   7 -13    1.79    2.40
  -9  -7  13    2.11    3.47
  -9   7  14    6.55    3.49
  -9   7  14    3.28    3.55
   9   7 -14    3.88    3.10
  -9  -7  14    3.18    3.75
  -9   7  15    0.00    2.67
  -9   7  15    5.09    3.68
   9   7 -15    0.69    2.17
  -9  -7  15    2.92    3.31
  -9   7  16   43.61    8.79
  -9   7  16   42.29    9.57
   9   7 -16   47.57    9.17
  -9  -7  16   44.13    9.64
  -9   7  17    0.00    2.17
  -9   7  17    7.41    4.06
   9   7 -17    4.00    3.27
  -9  -7  17    1.21    2.46
  -9   7  18    2.49    2.14
  -9   7  18   -0.00    2.99
   9   7 -18    1.87    2.69
  -9  -7  18    1.11    3.03
  -9   7  19    1.21    2.34
  -9   7  19   -0.00    2.24
   9   7 -19    0.00    2.28
  -9  -7  19    2.72    2.83
  -9   7  20    5.46    4.38
   9   7 -20    6.95    3.72
  -9  -7  20    5.27    3.97
   9   7 -21    7.17    3.79
  -9  -7  21    3.67    3.66
   9   7 -22   18.12    5.53
  -9  -7  22   13.22    5.38
  -9  -7  23    2.63    3.29
  -9  -7  24    0.00    2.79
  -9  -7  25    1.08    2.81
  -9  -7  26   14.00    5.16
  -9  -7  27    1.97    3.43
  -9  -7  28    1.10    3.12
  -9  -7  29   -0.00    2.94
  -9  -7  30    0.00    3.55
  -9   8   1   15.21    5.38
   9   8  -1    8.18    4.05
  -9  -8   1    7.15    4.69
  -9   8   2   20.43    6.42
   9   8  -2   23.75    6.47
  -9   8   3    1.45    2.52
   9   8  -3    1.60    2.48
  -9   8   4   47.07    9.82
   9   8  -4   50.41    9.67
  -9   8   5   -0.00    3.19
   9   8  -5    1.01    3.50
  -9  -8   5    1.98    3.48
  -9   8   6    3.13    3.31
   9   8  -6    3.09    3.17
  -9  -8   6    1.08    3.01
  -9   8   7    0.98    2.51
   9   8  -7    7.99    4.00
  -9  -8   7    1.56    2.95
  -9   8   8   90.42   13.71
   9   8  -8   68.55   12.36
  -9  -8   8   88.71   14.63
  -9   8   9   10.97    4.73
   9   8  -9    4.14    3.45
  -9  -8   9    8.52    4.94
  -9   8  10   12.52    5.10
   9   8 -10   17.85    5.61
  -9  -8  10   12.93    5.63
  -9   8  11    7.16    3.64
   9   8 -11    4.35    3.23
  -9  -8  11    3.31    3.94
  -9   8  12   23.03    6.14
   9   8 -12   18.35    5.58
  -9  -8  12    7.10    4.76
  -9   8  13   -0.00    2.63
   9   8 -13    1.90    2.55
  -9  -8  13    3.31    3.13
  -9   8  14   13.14    5.20
   9   8 -14   22.56    6.35
  -9  -8  14   24.41    7.11
  -9   8  15    0.17    1.83
   9   8 -15   -0.00    2.39
  -9  -8  15    3.45    3.20
  -9   8  16    3.01    3.46
   9   8 -16    3.04    2.69
  -9  -8  16    0.68    2.73
  -9   8  17    2.74    3.27
   9   8 -17    4.61    3.14
  -9  -8  17    1.49    3.30
  -9   8  18   34.48    7.47
   9   8 -18   21.24    6.26
  -9  -8  18   27.60    7.45
   9   8 -19    3.69    3.13
  -9  -8  19    2.76    3.68
   9   8 -20    0.86    2.39
  -9  -8  20    4.53    3.96
   9   8 -21    5.25    3.35
  -9  -8  21    1.10    2.40
   9   8 -22    1.46    2.37
  -9  -8  22    1.38    2.52
   9   8 -23   -0.00    2.01
  -9  -8  23   -0.00    2.81
  -9  -8  24    0.00    3.13
  -9  -8  25    5.13    4.12
  -9  -8  26    3.95    3.09
  -9  -8  27    0.82    2.03
  -9  -8  28   -0.00    2.98
  -9  -8  29    1.14    3.31
  -9   9   1    1.26    2.47
   9   9  -1    0.00    2.62
  -9   9   2   32.32    7.89
   9   9  -2   20.51    6.44
  -9   9   3    6.10    4.15
   9   9  -3    0.00    2.57
  -9  -9   3    1.55    3.45
  -9   9   4    6.49    4.40
   9   9  -4    9.28    4.21
  -9  -9   4    4.12    4.13
  -9   9   5    1.58    2.71
   9   9  -5    3.72    3.04
  -9  -9   5    4.45    4.42
  -9   9   6   72.88   12.18
   9   9  -6   56.39   10.81
  -9  -9   6   52.82   11.58
  -9   9   7   -0.00    2.91
   9   9  -7    0.00    2.15
  -9  -9   7   -0.00    3.09
  -9   9   8    0.11    2.16
   9   9  -8    1.06    2.18
  -9  -9   8   -0.00    2.10
  -9   9   9    1.15    2.75
   9   9  -9   -0.00    1.71
  -9  -9   9    4.35    3.74
  -9   9  10    6.12    3.59
   9   9 -10    2.19    2.56
  -9  -9  10    9.86    4.93
  -9   9  11   -0.00    2.65
   9   9 -11   -0.00    1.66
  -9  -9  11    1.60    3.59
  -9   9  12   27.81    6.86
   9   9 -12   30.04    7.10
  -9  -9  12   11.50    5.71
  -9   9  13    2.33    2.69
   9   9 -13    3.29    2.83
  -9  -9  13    0.00    2.63
  -9   9  14    0.47    2.16
   9   9 -14   -0.00    2.20
  -9  -9  14    1.51    2.84
  -9   9  15    4.13    3.09
   9   9 -15   10.59    4.52
  -9  -9  15    0.00    3.60
  -9   9  16   54.45    9.62
   9   9 -16   28.29    7.31
  -9  -9  16   19.94    7.36
  -9   9  17    0.00    2.13
   9   9 -17   -0.00    2.38
  -9  -9  17    0.32    2.16
  -9   9  18    0.00    2.32
   9   9 -18    3.76    2.60
  -9  -9  18   -0.00    3.19
   9   9 -19    1.53    2.49
  -9  -9  19   -0.00    2.87
   9   9 -20   11.32    4.69
  -9  -9  20    2.86    4.01
   9   9 -21    0.58    2.05
  -9  -9  21   -0.00    2.94
   9   9 -22    3.31    3.13
  -9  -9  22   12.30    5.27
   9   9 -23    3.15    2.89
  -9  -9  23    0.00    2.16
  -9  -9  24   -0.00    3.25
  -9  -9  25   -0.00    2.02
  -9  -9  26   10.96    5.41
  -9  -9  27   -0.00    3.21
  -9  10   1    1.16    2.90
   9  10  -1    2.99    3.21
  -9  10   2    8.27    4.77
   9  10  -2    8.14    4.07
  -9 -10   2   17.51    6.72
  -9  10   3    2.53    3.10
   9  10  -3   -0.00    2.58
  -9 -10   3   -0.00    3.35
  -9  10   4   28.00    7.65
   9  10  -4   42.21    8.81
  -9 -10   4   37.50    9.46
  -9  10   5   -0.00    2.09
   9  10  -5    1.71    3.13
  -9 -10   5    0.08    3.14
  -9  10   6    1.89    2.48
   9  10  -6    0.61    2.15
  -9 -10   6    5.26    3.79
  -9  10   7    1.19    1.99
   9  10  -7    0.00    2.65
  -9 -10   7    1.79    2.96
  -9  10   8    9.53    4.66
   9  10  -8   18.15    5.85
  -9 -10   8   22.16    7.39
  -9  10   9    1.93    2.46
   9  10  -9    1.99    3.13
  -9 -10   9    4.98    4.55
  -9  10  10    4.35    3.40
   9  10 -10    3.21    3.23
  -9 -10  10    1.58    3.03
  -9  10  11    3.76    3.03
   9  10 -11   -0.00    1.96
  -9 -10  11    2.06    2.82
  -9  10  12   11.05    4.53
   9  10 -12   12.57    5.25
  -9 -10  12    3.08    4.00
  -9  10  13    0.76    2.51
   9  10 -13    1.90    2.81
  -9 -10  13   -0.00    2.75
  -9  10  14   20.18    6.30
   9  10 -14   25.45    6.89
  -9 -10  14   11.23    5.59
  -9  10  15    1.53    2.76
   9  10 -15    0.20    2.06
  -9 -10  15    0.00    3.53
  -9  10  16   -0.00    2.41
   9  10 -16    2.91    2.98
  -9 -10  16   -0.00    2.42
  -9  10  17    3.33    3.19
   9  10 -17    2.23    3.02
  -9 -10  17    0.99    2.67
   9  10 -18   26.83    7.13
  -9 -10  18   16.81    6.80
   9  10 -19   -0.00    2.26
  -9 -10  19   -0.00    3.10
   9  10 -20    3.62    3.43
  -9 -10  20   10.78    5.09
   9  10 -21    0.61    2.57
  -9 -10  21    4.68    3.49
   9  10 -22    5.86    3.79
  -9 -10  22    4.50    3.51
   9  10 -23   -0.00    2.79
  -9 -10  23    0.32    3.04
  -9 -10  24    5.83    3.85
  -9 -10  25   -0.00    2.56
  -9 -10  26    1.65    2.79
  -9  11   1    2.21    2.78
   9  11  -1    1.15    2.25
  -9  11   2   23.54    7.33
   9  11  -2   26.60    7.24
  -9  11   3    0.97    2.44
   9  11  -3   -0.00    2.51
  -9  11   4   18.43    6.22
   9  11  -4    9.48    4.63
  -9 -11   4    8.64    5.48
  -9  11   5   -0.00    2.08
   9  11  -5   -0.00    2.80
  -9 -11   5   -0.00    2.53
  -9  11   6   23.61    6.83
   9  11  -6    7.22    4.23
  -9 -11   6   10.69    5.99
  -9  11   7    0.72    2.38
   9  11  -7   -0.00    2.36
  -9 -11   7   -0.00    2.86
  -9  11   8    3.17    3.25
   9  11  -8    0.00    2.32
  -9 -11   8    0.59    2.02
  -9  11   9   -0.00    1.48
   9  11  -9    0.00    3.40
  -9 -11   9    4.76    3.91
  -9  11  10    2.98    2.84
   9  11 -10   14.27    5.42
  -9 -11  10    7.52    5.07
  -9  11  11    2.86    3.12
   9  11 -11    1.27    2.65
  -9 -11  11    1.65    3.29
  -9  11  12    7.78    4.40
   9  11 -12    4.96    3.86
  -9 -11  12    3.96    4.28
  -9  11  13    0.00    2.28
   9  11 -13   -0.00    2.87
  -9 -11  13   -0.00    3.13
  -9  11  14    5.80    3.48
   9  11 -14    6.21    3.85
  -9 -11  14    0.00    3.21
  -9  11  15    3.18    3.39
   9  11 -15   -0.00    2.62
  -9 -11  15    4.73    3.44
  -9  11  16   22.15    7.00
   9  11 -16   20.52    6.40
  -9 -11  16   18.87    7.08
  -9  11  17    0.79    2.31
   9  11 -17   -0.00    1.90
  -9 -11  17    0.67    3.60
   9  11 -18    2.80    3.26
  -9 -11  18   -0.00    2.99
   9  11 -19    0.85    1.87
  -9 -11  19    0.00    3.10
   9  11 -20    6.20    4.00
  -9 -11  20    1.39    2.98
   9  11 -21    3.01    3.82
  -9 -11  21    1.16    3.31
   9  11 -22    5.84    3.87
  -9 -11  22    0.70    2.66
   9  11 -23   -0.00    2.27
  -9 -11  23   -0.00    3.36
  -9 -11  24   -0.00    2.97
  -9  12   1    0.00    2.93
   9  12  -1   -0.00    3.00
  -9  12   2    0.00    3.11
   9  12  -2    4.22    3.21
  -9  12   3    2.46    3.71
   9  12  -3    0.00    2.63
  -9  12   4   15.54    5.96
   9  12  -4   24.37    6.90
  -9  12   5   -0.00    2.03
   9  12  -5    0.19    2.01
  -9  12   6   -0.00    2.79
   9  12  -6    3.74    3.60
  -9 -12   6    1.38    3.72
  -9  12   7    3.81    3.42
   9  12  -7    0.00    3.11
  -9 -12   7    5.09    4.14
  -9  12   8   25.81    7.62
   9  12  -8   17.75    6.17
  -9 -12   8   19.25    7.00
  -9  12   9    3.56    3.91
   9  12  -9   -0.00    2.28
  -9 -12   9    0.00    3.10
  -9  12  10    0.00    2.41
   9  12 -10    1.36    3.15
  -9 -12  10    1.23    2.73
  -9  12  11    1.90    2.34
   9  12 -11    0.34    1.96
  -9 -12  11   -0.00    2.68
  -9  12  12    6.45    4.20
   9  12 -12    1.22    3.03
  -9 -12  12    5.34    4.75
  -9  12  13   -0.00    3.14
   9  12 -13    1.03    3.00
  -9 -12  13    2.54    3.23
  -9  12  14    4.95    3.85
   9  12 -14   13.80    5.54
  -9 -12  14    2.99    3.30
  -9  12  15    0.10    2.43
   9  12 -15    2.52    3.41
  -9 -12  15   -0.00    1.74
  -9  12  16   -0.00    2.78
   9  12 -16   -0.00    1.70
  -9 -12  16   -0.00    3.06
   9  12 -17    1.71    2.77
  -9 -12  17    1.16    3.21
   9  12 -18    0.78    2.34
  -9 -12  18    1.80    3.50
   9  12 -19    0.62    2.47
  -9 -12  19    1.05    3.27
   9  12 -20   10.94    4.80
  -9 -12  20    2.39    3.41
   9  12 -21   -0.00    2.87
  -9 -12  21    0.12    2.16
   9  12 -22   -0.00    2.33
  -9 -12  22    0.67    3.11
   9  12 -23    0.50    2.39
  -9 -12  23    1.12    3.28
  -9  13   1    3.99    4.13
   9  13  -1   14.19    5.59
  -9  13   2    0.49    2.91
   9  13  -2    0.00    2.68
  -9  13   3   -0.00    2.87
   9  13  -3   -0.00    2.75
  -9  13   4   -0.00    3.46
   9  13  -4    2.36    3.10
  -9  13   5    3.84    3.80
   9  13  -5    2.63    3.59
  -9  13   6   11.52    5.13
   9  13  -6    9.23    4.82
  -9  13   7   -0.00    3.03
   9  13  -7    0.00    2.59
  -9  13   8    0.00    2.91
   9  13  -8    0.00    2.60
  -9  13   9    8.13    4.49
   9  13  -9    4.01    3.78
  -9 -13   9   -0.00    3.04
  -9  13  10    6.07    4.26
   9  13 -10    3.84    3.94
  -9 -13  10    4.41    4.80
  -9  13  11   -0.00    2.86
   9  13 -11    4.77    3.58
  -9 -13  11    0.58    2.95
  -9  13  12    6.62    4.87
   9  13 -12    3.92    3.41
  -9 -13  12    5.76    4.79
  -9  13  13    2.21    3.26
   9  13 -13    0.54    2.36
  -9 -13  13    1.93    3.29
  -9  13  14    3.44    3.98
   9  13 -14    0.04    2.20
  -9 -13  14    0.47    3.70
  -9  13  15    0.26    3.69
   9  13 -15    1.78    3.18
  -9 -13  15   -0.00    3.24
   9  13 -16    4.60    3.96
  -9 -13  16   -0.00    3.06
   9  13 -17   -0.00    1.81
  -9 -13  17   -0.00    3.10
   9  13 -18    3.11    3.35
  -9 -13  18    4.99    4.53
   9  13 -19   -0.00    2.53
  -9 -13  19   -0.00    2.18
   9  13 -20    3.63    3.51
  -9 -13  20   -0.00    3.44
   9  13 -21    0.62    2.59
  -9 -13  21   -0.00    2.92
   9  13 -22    0.00    2.87
   9  13 -23   -0.00    2.51
  -9  14   1    2.37    3.27
   9  14  -1   -0.00    2.53
  -9  14   2    4.99    4.85
   9  14  -2    1.19    3.20
  -9  14   3   10.73    5.27
   9  14  -3    2.63    4.39
  -9  14   4    4.38    4.12
   9  14  -4    7.81    4.15
  -9  14   5    0.72    2.23
   9  14  -5    0.00    3.15
  -9  14   6   -0.00    3.21
   9  14  -6   -0.00    2.62
  -9  14   7    1.20    3.99
   9  14  -7    3.15    3.03
  -9  14   8   -0.00    3.87
   9  14  -8    2.06    3.34
  -9  14   9    2.50    3.90
   9  14  -9   -0.00    1.97
  -9  14  10    3.68    4.11
   9  14 -10    6.26    4.25
  -9  14  11    2.22    3.48
   9  14 -11    2.64    2.99
  -9  14  12    0.16    3.33
   9  14 -12    2.35    3.55
  -9 -14  12   -0.00    3.57
  -9  14  13    0.00    3.37
   9  14 -13    1.79    2.97
  -9 -14  13    3.63    4.14
  -9  14  14    1.75    2.96
   9  14 -14    5.37    4.03
  -9 -14  14   -0.00    3.87
  -9  14  15   -0.00    3.42
   9  14 -15    2.73    3.41
  -9 -14  15    0.07    2.80
   9  14 -16    0.77    2.59
  -9 -14  16    1.16    3.55
   9  14 -17    0.47    2.63
  -9 -14  17   -0.00    3.80
   9  14 -18    0.00    3.07
  -9 -14  18    1.54    3.59
   9  14 -19    3.13    3.39
  -9 -14  19    0.00    3.79
   9  14 -20   -0.00    2.28
  -9  15   1    4.05    4.16
  -9  15   2   -0.00    3.37
  -9  15   3   -0.00    3.72
  -9  15   4   -0.00    3.95
  -9  15   5    2.40    3.06
  -9  15   6    6.04    5.33
  -9  15   7    9.62    4.91
  -9  15   8   -0.00    2.90
  -9  15   9   -0.00    2.81
  -9  15  10    0.69    3.20
  -9  15  11    4.76    4.28
  -9  15  12    6.51    4.10
  -9  15  13    0.04    2.44
  -9  15  14    3.71    3.71
  -9 -15  15   -0.00    3.85
  -9 -15  16    2.65    3.61
  -9 -15  17    0.64    3.77
  -8   0   1    0.51    3.00
   8   0  -1    0.05    2.25
   8   0  -1    0.53    2.27
  -8   0   2  407.00   45.04
   8   0  -2  463.54   44.37
  -8   0   3    2.14    2.50
   8   0  -3    0.71    1.96
  -8   0   4   70.13   11.29
   8   0  -4   59.71    9.91
  -8   0   5    1.63    2.24
   8   0  -5   -0.00    1.46
  -8   0   6   84.89   12.79
   8   0  -6   78.26   11.46
  -8   0   7   -0.00    2.88
   8   0  -7   -0.00    2.15
  -8   0   8  189.40   22.49
   8   0  -8  183.22   21.37
  -8   0   9   -0.00    2.54
   8   0  -9   -0.00    2.18
   8   0 -10    1.04    2.11
   8   0 -11    1.11    1.74
   8   0 -12  156.81   18.62
  -8   0  13    0.67    1.87
   8   0 -13   -0.00    1.74
  -8   0  14   46.04    9.08
   8   0 -14   72.50    9.98
  -8   0  15    0.04    2.01
   8   0 -15    0.45    2.04
  -8   0  16    2.97    2.72
   8   0 -16    4.52    2.72
  -8   0  17    0.00    1.81
   8   0 -17    0.48    1.97
  -8   0  18   85.82   13.16
   8   0 -18  113.13   13.71
  -8   0  19   -0.00    2.12
   8   0 -19    0.80    1.83
  -8   0  20    8.70    3.68
   8   0 -20   16.57    4.40
  -8   0  21   -0.00    1.80
   8   0 -21    0.00    1.86
  -8   0  22   42.98    8.01
  -8   0  23    0.60    1.69
  -8   0  24   18.08    4.78
  -8   0  25   -0.00    1.93
  -8   0  26    0.54    1.80
  -8   0  27    0.00    1.76
  -8   0  28   35.50    6.96
  -8   0  29    1.25    2.28
  -8   0  30    4.93    2.79
  -8   0  31   -0.00    1.79
  -8   0  32    5.86    3.03
  -8   0  33   -0.00    1.55
  -8   0  34    6.97    3.23
  -8   0  35    1.74    2.42
  -8   0  36   -0.00    1.70
  -8   0  37    0.22    1.77
  -8   0  38    0.94    1.68
  -8   1   1   37.99    9.00
   8  -1  -1   78.65   10.50
   8   1  -1   46.95    8.52
   8   1  -1   48.88    8.73
  -8  -1   1   43.70    9.17
  -8   1   2    2.84    3.39
   8  -1  -2    2.95    2.38
   8   1  -2    3.42    2.69
  -8  -1   2    2.99    2.81
  -8   1   3    4.92    3.36
   8  -1  -3    4.80    2.92
   8   1  -3    2.68    2.58
  -8  -1   3    6.75    3.55
  -8   1   4   28.16    7.04
   8  -1  -4   31.80    6.79
   8   1  -4   31.51    6.55
  -8  -1   4   35.38    7.73
  -8   1   5    6.19    3.82
   8  -1  -5    4.97    2.88
   8   1  -5    4.28    3.21
  -8  -1   5    1.52    2.27
  -8   1   6   74.29   12.08
   8  -1  -6   90.46   11.90
   8   1  -6   85.80   11.63
  -8  -1   6   59.18   11.14
  -8   1   7    1.08    2.67
   8  -1  -7    8.80    3.56
   8   1  -7    5.89    2.77
  -8  -1   7   11.24    4.18
  -8   1   8    3.57    2.83
   8  -1  -8    3.97    2.69
   8   1  -8    2.32    2.05
  -8  -1   8    4.22    2.98
   8  -1  -9   14.21    4.23
   8   1  -9   11.28    3.85
  -8  -1   9    7.53    3.42
   8  -1 -10  143.57   17.03
   8   1 -10  125.70   16.18
   8  -1 -11    7.64    3.72
   8   1 -11    8.10    3.29
   8  -1 -12    4.25    2.98
   8   1 -12   12.53    4.04
  -8   1  13    0.02    2.23
   8  -1 -13    0.22    1.20
   8   1 -13   -0.00    1.93
  -8  -1  13   -0.00    2.21
  -8   1  14   77.75   11.44
   8  -1 -14   69.72   10.53
   8   1 -14   70.33   10.38
  -8  -1  14   61.60   10.58
  -8   1  15   31.72    7.01
   8  -1 -15   34.81    6.73
   8   1 -15   32.07    6.45
  -8  -1  15   32.98    6.92
  -8   1  16   61.25   10.36
   8  -1 -16   65.68   10.17
   8   1 -16   82.27   10.73
  -8  -1  16   59.54   10.32
  -8   1  17    4.15    2.71
   8  -1 -17    3.11    2.44
   8   1 -17    0.11    1.73
  -8  -1  17    2.69    2.19
  -8   1  18    4.58    2.91
   8  -1 -18    2.99    2.37
   8   1 -18    0.73    1.99
  -8  -1  18    3.84    2.84
  -8   1  19    6.45    3.48
   8  -1 -19   13.20    3.94
   8   1 -19    5.03    2.78
  -8  -1  19    9.05    3.96
  -8   1  20   18.33    5.12
   8  -1 -20   19.27    4.92
   8   1 -20   15.47    4.45
  -8  -1  20   21.73    5.49
  -8   1  21    0.00    2.05
   8  -1 -21    0.16    1.32
   8   1 -21    0.33    1.54
  -8  -1  21   -0.00    2.38
  -8   1  22   36.09    7.58
  -8  -1  22   53.88    8.69
  -8   1  23   -0.00    2.50
  -8  -1  23   -0.00    1.89
  -8   1  24   16.41    4.72
  -8  -1  24   12.91    4.48
  -8   1  25   -0.00    2.31
  -8  -1  25    0.00    2.07
  -8   1  26   26.28    5.73
  -8  -1  26   19.89    5.39
  -8   1  27   -0.00    1.98
  -8  -1  27    1.37    2.43
  -8   1  28    0.00    1.82
  -8  -1  28    3.73    2.72
  -8   1  29   -0.00    1.85
  -8  -1  29   -0.00    1.71
  -8   1  30   13.47    4.44
  -8  -1  30   28.32    5.80
  -8   1  31    1.67    2.15
  -8  -1  31   -0.00    1.65
  -8   1  32    3.54    2.52
  -8  -1  32    6.47    3.36
  -8   1  33    0.49    1.66
  -8  -1  33   -0.00    1.36
  -8   1  34    1.60    2.04
  -8  -1  34    1.27    1.93
  -8   1  35    0.46    1.81
  -8  -1  35    0.97    1.72
  -8   1  36    9.52    3.53
  -8  -1  36    9.36    3.38
  -8   1  37    0.10    1.60
  -8  -1  37    0.27    1.51
  -8   1  38   -0.00    1.77
  -8  -1  38    0.00    1.96
  -8   1  39   -0.00    1.85
  -8   2   1    0.00    2.51
   8  -2  -1   -0.00    1.72
   8   2  -1   -0.00    2.24
   8   2  -1   -0.00    1.89
  -8  -2   1   -0.00    2.29
  -8   2   2   57.22   10.49
   8  -2  -2   80.35   10.96
   8   2  -2   46.40    8.65
  -8  -2   2   60.84   10.49
  -8   2   3    6.72    3.84
   8  -2  -3    8.54    3.87
   8   2  -3   13.55    4.18
  -8  -2   3   16.69    5.04
  -8   2   4   34.51    7.63
   8  -2  -4   29.77    6.63
   8   2  -4   34.14    6.66
  -8  -2   4   29.20    7.01
  -8   2   5    6.60    3.91
   8  -2  -5    8.71    3.47
   8   2  -5    2.21    2.44
  -8  -2   5    5.65    3.34
  -8   2   6   95.25   13.68
   8  -2  -6   86.96   12.43
   8   2  -6   89.31   12.16
  -8  -2   6   69.41   12.12
  -8   2   7   24.02    6.59
   8  -2  -7   32.08    6.68
   8   2  -7   26.45    6.03
  -8  -2   7   28.77    6.81
  -8   2   8   98.67   14.29
   8  -2  -8  104.86   13.68
   8   2  -8   87.42   12.62
  -8  -2   8   96.78   13.90
   8  -2  -9    9.68    3.95
   8   2  -9   12.16    4.12
   8  -2 -10   -0.00    1.83
   8   2 -10    0.00    1.56
   8  -2 -11    1.14    2.03
   8   2 -11    1.57    1.85
  -8   2  12   62.30   10.44
   8  -2 -12   54.21    9.32
   8   2 -12   61.79    9.52
  -8   2  13   28.69    6.86
   8  -2 -13   28.39    6.44
   8   2 -13   32.49    6.57
  -8  -2  13   38.45    7.52
  -8   2  14   26.13    6.24
   8  -2 -14   27.93    6.11
   8   2 -14   18.24    5.01
  -8  -2  14   22.28    5.83
  -8   2  15   13.46    4.89
   8  -2 -15   23.81    5.54
   8   2 -15   21.11    5.18
  -8  -2  15   22.25    5.59
  -8   2  16   24.36    6.05
   8  -2 -16   24.88    5.66
   8   2 -16   26.25    5.71
  -8  -2  16   24.86    6.18
  -8   2  17   19.46    5.19
   8  -2 -17   13.28    4.28
   8   2 -17   15.70    4.56
  -8  -2  17   31.43    6.54
  -8   2  18  122.33   17.12
   8  -2 -18  168.40   18.04
   8   2 -18  136.74   16.81
  -8  -2  18  131.76   17.37
  -8   2  19    4.28    3.07
   8  -2 -19    4.41    3.04
   8   2 -19    2.85    2.21
  -8  -2  19    4.75    2.67
  -8   2  20    0.59    2.78
   8  -2 -20    0.00    1.69
   8   2 -20    1.28    1.85
  -8  -2  20    2.01    2.37
  -8   2  21    2.17    2.69
   8   2 -21   -0.00    1.63
  -8  -2  21    4.13    2.57
  -8   2  22   31.43    6.59
   8   2 -22   26.71    5.93
  -8  -2  22   36.51    7.10
  -8   2  23    2.92    2.44
  -8  -2  23   -0.00    1.95
  -8   2  24    2.54    2.43
  -8  -2  24    7.62    3.77
  -8   2  25    0.77    1.82
  -8  -2  25    0.98    2.01
  -8   2  26    1.01    1.94
  -8  -2  26    1.45    2.29
  -8   2  27   -0.00    1.67
  -8  -2  27   -0.00    2.13
  -8   2  28    7.46    3.55
  -8  -2  28   11.96    4.09
  -8   2  29    0.64    1.95
  -8  -2  29    1.82    2.46
  -8   2  30    2.06    2.34
  -8  -2  30    3.70    2.51
  -8   2  31    0.29    1.61
  -8  -2  31   -0.00    1.46
  -8   2  32    6.67    3.32
  -8  -2  32    2.47    2.61
  -8   2  33    0.00    1.68
  -8  -2  33    4.04    2.70
  -8   2  34    6.51    3.06
  -8  -2  34    4.26    2.82
  -8   2  35   -0.00    2.34
  -8  -2  35   -0.00    1.65
  -8   2  36    0.00    1.74
  -8  -2  36    0.88    1.52
  -8   2  37    1.21    1.84
  -8  -2  37    4.58    2.72
  -8   2  38    2.75    2.18
  -8   2  39   -0.00    1.43
  -8   3   1   72.35   12.76
   8  -3  -1  102.40   13.32
  -8  -3   1   69.53   12.23
  -8   3   2    3.11    3.09
   8  -3  -2    1.91    3.24
  -8  -3   2    1.54    2.37
  -8   3   3   35.82    7.98
   8  -3  -3   16.69    5.14
   8   3  -3   29.03    6.11
  -8  -3   3   30.06    7.04
  -8   3   4  125.13   16.32
   8  -3  -4   78.75   13.42
   8   3  -4  114.52   14.29
  -8  -3   4  113.50   15.34
  -8   3   5   15.64    5.32
   8  -3  -5   16.37    4.98
   8   3  -5    9.51    3.85
  -8  -3   5   19.13    5.49
  -8   3   6   28.79    7.31
   8  -3  -6   31.52    6.90
   8   3  -6   31.51    6.54
  -8  -3   6   35.34    7.64
  -8   3   7   16.80    5.27
   8  -3  -7   15.78    4.86
   8   3  -7   11.45    4.00
  -8  -3   7   13.64    4.94
   8  -3  -8    2.19    2.36
   8   3  -8    5.17    2.92
  -8  -3   8    8.47    3.91
   8  -3  -9    3.73    2.58
   8   3  -9    1.27    1.85
   8  -3 -10   84.25   12.29
   8   3 -10   77.03   11.43
  -8   3  11   64.99   11.72
   8  -3 -11   68.99   11.09
   8   3 -11   93.64   11.93
  -8   3  12    0.61    2.12
   8  -3 -12    2.15    2.52
   8   3 -12    0.00    1.97
  -8  -3  12   -0.00    2.00
  -8   3  13    6.59    3.51
   8  -3 -13    5.51    2.96
   8   3 -13    7.13    3.23
  -8  -3  13    6.53    3.78
  -8   3  14   23.75    6.15
   8  -3 -14   20.00    5.34
   8   3 -14   18.94    5.07
  -8  -3  14   20.04    5.60
  -8   3  15   25.07    6.27
   8  -3 -15   32.52    6.70
   8   3 -15   30.10    6.39
  -8  -3  15   30.10    7.14
  -8   3  16   76.24   11.95
   8  -3 -16   72.69   11.17
   8   3 -16   81.50   11.46
  -8  -3  16   72.69   11.71
  -8   3  17   -0.00    2.53
   8  -3 -17    0.00    1.81
   8   3 -17   -0.00    1.77
  -8  -3  17    0.97    2.43
  -8   3  18    5.11    2.82
   8  -3 -18    4.19    2.60
   8   3 -18    1.13    2.09
  -8  -3  18    7.43    3.89
  -8   3  19   15.35    4.64
   8  -3 -19   13.73    4.32
   8   3 -19    7.46    3.48
  -8  -3  19   14.48    4.89
  -8   3  20  100.17   12.15
  -8   3  20   71.95   11.79
   8  -3 -20   84.76   11.92
   8   3 -20   70.76   11.20
  -8  -3  20   80.63   12.10
  -8   3  21    5.42    3.43
   8   3 -21    5.23    2.84
  -8  -3  21    7.29    3.57
  -8   3  22   11.86    4.24
   8   3 -22    6.19    3.19
  -8  -3  22    7.34    3.77
  -8   3  23    3.63    2.97
  -8  -3  23   -0.00    2.08
  -8   3  24   15.22    4.55
  -8  -3  24   22.36    5.59
  -8   3  25   11.74    4.09
  -8  -3  25    9.33    3.76
  -8   3  26    7.18    3.39
  -8  -3  26    4.13    2.71
  -8   3  27    0.02    1.28
  -8  -3  27    0.00    1.63
  -8   3  28    0.22    1.64
  -8  -3  28    1.24    2.26
  -8   3  29    0.48    1.92
  -8  -3  29    0.51    2.00
  -8   3  30    6.05    2.94
  -8  -3  30    4.26    3.17
  -8   3  31    0.65    1.83
  -8  -3  31    0.90    1.80
  -8   3  32    9.58    3.37
  -8  -3  32    4.70    2.96
  -8   3  33    1.67    1.92
  -8  -3  33   -0.00    2.13
  -8   3  34    0.64    1.83
  -8  -3  34    4.13    2.77
  -8   3  35    1.78    1.94
  -8  -3  35    0.74    2.09
  -8   3  36    5.48    2.83
  -8  -3  36    7.00    3.11
  -8   3  37    2.26    2.41
  -8   3  38    0.19    1.69
  -8   4   1   56.85   11.24
  -8  -4   1   65.84   11.30
  -8   4   2    9.44    4.77
  -8  -4   2   23.75    6.10
  -8   4   3   17.03    5.53
  -8  -4   3   21.91    6.12
  -8   4   4   89.32   14.00
  -8  -4   4   78.42   12.89
  -8   4   5    8.24    4.59
   8  -4  -5    5.62    3.36
   8  -4  -5    6.32    3.50
  -8  -4   5   10.92    4.49
   8  -4  -6   53.65    9.14
   8  -4  -6   42.05    8.22
  -8  -4   6   36.97    8.31
   8  -4  -7   77.89   11.80
   8  -4  -7   73.90   11.57
  -8  -4   7   67.75   11.63
   8  -4  -8   34.07    7.06
   8  -4  -8   27.04    6.38
  -8   4   9   12.64    4.20
   8  -4  -9    6.59    3.35
   8  -4  -9    4.46    3.18
  -8   4  10    2.14    2.26
  -8   4  10    1.53    1.99
   8  -4 -10    1.86    2.52
  -8   4  11    7.36    3.37
  -8   4  11    6.23    3.03
   8  -4 -11    7.75    3.71
  -8  -4  11    6.09    3.39
  -8   4  12   85.49   11.42
  -8   4  12   50.83   10.74
   8  -4 -12   72.47   11.26
  -8  -4  12   75.75   11.74
  -8   4  13   22.95    5.23
  -8   4  13   17.77    5.80
   8  -4 -13   13.41    4.60
  -8  -4  13    7.65    4.46
  -8   4  14   60.97    8.92
  -8   4  14   30.29    7.51
  -8  -4  14   40.32    8.32
  -8   4  15    0.71    2.01
  -8   4  15    0.52    2.11
  -8  -4  15   -0.00    2.53
  -8   4  16   12.12    4.14
  -8   4  16   14.92    5.45
  -8  -4  16   23.36    5.99
  -8   4  17    7.59    3.55
  -8   4  17   23.79    6.07
  -8  -4  17   21.61    5.82
  -8   4  18   38.95    7.84
  -8   4  18   49.65    9.14
  -8  -4  18   65.57   10.22
  -8   4  19    1.56    2.10
  -8   4  19    3.30    3.18
  -8  -4  19    4.49    2.89
  -8   4  20   29.73    5.75
  -8   4  20    8.48    4.02
  -8  -4  20   10.11    4.00
  -8   4  21    2.91    2.49
   8   4 -21   -0.00    2.21
  -8  -4  21   -0.00    2.02
  -8   4  22   19.98    5.48
   8   4 -22   10.45    3.96
  -8  -4  22   19.40    5.33
  -8   4  23   17.93    5.13
  -8  -4  23    9.46    3.76
  -8   4  24    3.77    2.94
  -8  -4  24    5.39    3.13
  -8   4  25   -0.00    1.71
  -8  -4  25   -0.00    1.68
  -8   4  26    1.78    2.59
  -8  -4  26   -0.00    2.00
  -8   4  27    1.85    2.21
  -8  -4  27    0.00    1.74
  -8   4  28    6.58    3.29
  -8  -4  28    8.89    3.93
  -8   4  29    0.00    2.17
  -8  -4  29    4.35    2.71
  -8   4  30    0.00    1.77
  -8  -4  30   -0.00    2.56
  -8   4  31    1.26    2.14
  -8  -4  31    2.27    2.22
  -8   4  32    1.64    2.00
  -8  -4  32    0.00    2.50
  -8   4  33    6.07    3.21
  -8  -4  33    5.67    3.00
  -8   4  34    8.57    3.46
  -8  -4  34    4.86    2.96
  -8   4  35    0.27    1.69
  -8  -4  35    0.33    1.57
  -8   4  36    1.56    2.20
  -8   4  37    0.00    2.02
  -8   4  38    2.24    2.08
  -8   5   1   23.02    7.23
   8  -5  -1   24.60    6.54
  -8  -5   1   23.47    6.67
  -8   5   2   16.63    5.84
   8  -5  -2   14.15    4.77
  -8  -5   2   23.05    6.31
  -8   5   3   76.23   13.08
   8  -5  -3   81.17   12.22
  -8  -5   3   54.31   10.84
  -8   5   4   17.35    6.14
   8  -5  -4   10.95    4.69
  -8  -5   4    5.85    4.04
   8  -5  -5   56.83   10.35
  -8  -5   5   66.08   11.30
   8  -5  -6   74.04   12.23
  -8  -5   6   87.24   13.29
   8  -5  -7    4.54    3.35
  -8   5   9   21.80    6.35
  -8   5  10  161.50   18.83
  -8   5  10  131.11   19.12
  -8   5  11   35.01    6.96
  -8   5  11   27.51    7.24
  -8  -5  11   23.52    6.54
  -8   5  12    2.47    2.65
  -8   5  12    1.71    3.09
  -8  -5  12   -0.00    2.30
  -8   5  13    1.57    2.34
  -8   5  13    4.15    2.77
  -8  -5  13   -0.00    1.59
  -8   5  14    8.66    3.77
  -8   5  14    6.35    4.02
  -8  -5  14   15.35    4.94
  -8   5  15   32.65    6.49
  -8   5  15   14.93    5.55
  -8  -5  15   13.79    5.17
  -8   5  16   66.20    9.96
  -8   5  16   43.02    9.17
  -8  -5  16   55.10    9.83
  -8   5  17   11.07    4.04
  -8   5  17    6.38    3.94
  -8  -5  17    8.30    4.01
  -8   5  18    3.97    2.80
  -8   5  18    4.94    3.79
  -8  -5  18   -0.00    1.86
  -8   5  19   14.13    4.49
  -8   5  19   17.49    5.81
  -8  -5  19   18.04    5.42
  -8   5  20   15.90    4.98
  -8   5  20   24.09    6.22
  -8  -5  20   26.65    6.58
  -8   5  21   19.56    5.67
  -8  -5  21   24.69    6.27
  -8   5  22    9.20    4.14
  -8  -5  22   10.45    4.22
  -8   5  23    1.11    2.84
  -8  -5  23    2.17    2.82
  -8   5  24    9.69    3.94
  -8  -5  24    0.49    2.53
  -8   5  25   12.14    4.46
  -8  -5  25    7.61    3.80
  -8   5  26    8.53    4.16
  -8  -5  26   12.56    4.71
  -8   5  27    6.76    3.30
  -8  -5  27    7.83    3.62
  -8   5  28   -0.00    2.12
  -8  -5  28    1.04    2.04
  -8   5  29    0.00    1.66
  -8  -5  29    2.35    2.40
  -8   5  30    8.56    3.62
  -8  -5  30    8.24    4.08
  -8   5  31    3.73    2.95
  -8  -5  31    4.86    2.96
  -8   5  32    3.32    3.02
  -8  -5  32    8.03    3.45
  -8   5  33    1.24    2.00
  -8  -5  33    0.03    2.10
  -8   5  34   -0.00    1.86
  -8  -5  34    1.88    1.95
  -8   5  35    5.42    2.89
  -8   6   1   59.95   11.28
   8  -6  -1   81.70   13.14
   8   6  -1   73.77   11.66
  -8  -6   1  106.46   14.62
  -8   6   2   52.79   10.41
  -8   6   2   67.17   12.80
   8  -6  -2   71.49   11.96
   8   6  -2   90.08   12.15
  -8  -6   2   66.19   11.95
  -8   6   3   67.56   11.56
   8  -6  -3   72.74   12.34
   8   6  -3   75.20   11.68
  -8  -6   3   83.14   13.08
  -8   6   4   11.98    4.69
   8  -6  -4   24.19    6.74
   8   6  -4   38.66    7.28
  -8  -6   4   25.77    7.09
   8  -6  -5   12.29    4.54
   8   6  -5   16.90    5.03
  -8  -6   5   14.77    5.49
   8   6  -6   32.58    7.27
  -8   6   7   30.97    7.85
   8   6  -7   18.51    5.43
  -8   6   8   13.37    5.15
   8   6  -8   15.96    5.10
  -8   6   9   -0.00    2.76
   8   6  -9    2.59    2.26
  -8  -6   9    2.06    2.30
  -8   6  10   -0.00    2.67
   8   6 -10    6.56    3.19
  -8  -6  10   -0.00    2.25
  -8   6  11    4.52    3.88
   8   6 -11   11.19    4.05
  -8  -6  11   12.63    4.77
  -8   6  12   23.63    6.72
   8   6 -12   23.82    5.92
  -8  -6  12   14.79    5.61
  -8   6  13   17.48    5.84
   8   6 -13   18.65    5.43
  -8  -6  13   15.74    5.49
  -8   6  14   19.15    6.24
   8   6 -14   33.99    6.98
  -8  -6  14   31.50    7.24
  -8   6  15   11.25    4.71
   8   6 -15   20.44    5.47
  -8  -6  15   11.80    5.09
  -8   6  16    5.66    3.28
  -8   6  16    3.34    3.28
   8   6 -16    3.74    2.68
  -8  -6  16    1.68    2.69
  -8   6  17   74.23   10.46
  -8   6  17   52.18   10.12
   8   6 -17   63.88    9.99
  -8  -6  17   27.54    8.06
  -8   6  18   20.85    5.35
  -8   6  18    9.86    5.08
   8   6 -18   20.92    5.61
  -8  -6  18   10.81    4.75
  -8   6  19   10.70    3.93
  -8   6  19    7.40    3.93
   8   6 -19    3.08    2.64
  -8  -6  19    3.48    3.28
  -8   6  20    3.17    2.97
   8   6 -20    3.98    2.85
  -8  -6  20    0.94    3.10
  -8   6  21    0.29    2.57
   8   6 -21    0.36    1.67
  -8  -6  21    1.92    3.09
  -8   6  22    8.11    3.89
   8   6 -22    7.02    3.54
  -8  -6  22    2.15    2.83
  -8   6  23   12.38    4.68
   8   6 -23   16.06    5.03
  -8  -6  23   28.43    6.48
  -8   6  24    6.44    3.59
  -8  -6  24    2.21    3.22
  -8   6  25    8.32    3.84
  -8  -6  25    6.16    3.71
  -8   6  26    1.46    2.66
  -8  -6  26    0.05    2.22
  -8   6  27   10.31    4.24
  -8  -6  27    5.35    3.53
  -8   6  28    3.51    3.05
  -8  -6  28   -0.00    2.41
  -8  -6  29    4.06    3.88
  -8  -6  30    2.27    2.85
  -8  -6  31   -0.00    2.08
  -8  -6  32   -0.00    1.95
  -8  -6  33    7.29    3.78
  -8   7   1   61.42   11.00
   8  -7  -1   78.25   12.75
   8   7  -1   57.69   10.38
  -8  -7   1   63.14   11.73
  -8   7   2    1.17    2.93
   8  -7  -2   -0.00    2.01
   8   7  -2   -0.00    1.84
  -8  -7   2   -0.00    2.98
  -8   7   3   18.49    5.72
   8  -7  -3   30.85    7.48
   8   7  -3   19.10    5.81
  -8  -7   3   23.88    6.81
  -8   7   4    0.10    1.90
   8   7  -4    1.25    2.44
  -8  -7   4   -0.00    2.62
  -8   7   5   73.88   11.47
   8   7  -5   55.45   10.18
  -8   7   6   11.58    4.71
   8   7  -6   19.92    5.35
  -8   7   7    0.00    1.90
   8   7  -7   -0.00    1.77
  -8   7   8   -0.00    1.42
   8   7  -8   -0.00    1.86
  -8  -7   8    0.00    2.15
  -8   7   9   26.85    7.01
   8   7  -9   41.75    8.33
  -8  -7   9   43.31    8.90
  -8   7  10    4.59    3.25
   8   7 -10    4.87    3.14
  -8  -7  10   12.93    5.29
  -8   7  11   62.09    9.85
   8   7 -11   42.59    8.40
  -8  -7  11   28.14    7.76
   8   7 -12    0.30    1.98
  -8  -7  12   -0.00    2.68
   8   7 -13   21.66    5.90
  -8  -7  13    7.72    4.64
   8   7 -14   12.39    4.53
  -8  -7  14   20.55    6.56
   8   7 -15   55.26    9.56
  -8  -7  15   36.80    8.75
   8   7 -16   11.06    4.14
  -8  -7  16    5.85    3.71
   8   7 -17    5.81    3.37
  -8  -7  17    4.31    3.18
   8   7 -18    1.60    2.05
  -8  -7  18   -0.00    2.52
   8   7 -19    2.25    2.38
  -8  -7  19    0.11    2.04
   8   7 -20    6.53    3.25
  -8  -7  20    9.94    4.69
   8   7 -21   17.19    5.39
  -8  -7  21   21.08    6.37
   8   7 -22    6.79    3.62
  -8  -7  22    0.44    2.65
   8   7 -23   -0.00    1.44
  -8  -7  23    1.62    2.79
  -8  -7  24    0.46    3.31
  -8  -7  25   11.37    4.99
  -8  -7  26    2.37    3.11
  -8  -7  27    0.71    3.11
  -8  -7  28    0.00    2.32
  -8  -7  29    0.36    2.68
  -8  -7  30   -0.00    2.53
  -8  -7  31    1.71    2.72
  -8  -7  32   -0.00    2.72
  -8   8   1   69.33   12.40
   8  -8  -1   87.70   14.21
   8   8  -1   82.12   13.00
  -8  -8   1   84.62   14.18
  -8   8   2    0.92    2.04
   8   8  -2    2.21    2.53
  -8  -8   2   -0.00    2.93
  -8   8   3   35.76    8.02
   8   8  -3   27.30    6.94
  -8  -8   3   31.87    8.04
  -8   8   4   30.64    7.22
   8   8  -4   10.51    4.42
  -8   8   5   -0.00    2.54
   8   8  -5    0.00    1.98
  -8   8   6    0.00    2.35
   8   8  -6    0.00    2.04
  -8   8   7  109.42   14.28
   8   8  -7   84.47   12.93
  -8  -8   7   56.15   12.14
  -8   8   8    7.21    4.06
   8   8  -8    1.02    2.06
  -8  -8   8    0.00    2.65
  -8   8   9    3.89    3.23
   8   8  -9    6.10    3.43
  -8  -8   9    5.24    4.06
  -8   8  10    7.20    3.84
   8   8 -10   12.77    4.76
  -8  -8  10    4.57    3.88
  -8   8  11    6.40    3.62
   8   8 -11    1.40    2.57
  -8  -8  11    1.00    3.34
  -8   8  12    0.00    2.32
   8   8 -12    4.79    3.39
  -8  -8  12    1.56    2.89
  -8   8  13   36.78    8.00
   8   8 -13   38.56    8.49
  -8  -8  13   46.11    9.59
  -8   8  14   -0.00    1.89
   8   8 -14    1.24    2.66
  -8  -8  14   -0.00    1.99
  -8   8  15   11.09    4.35
   8   8 -15    7.46    4.01
  -8  -8  15   10.10    4.76
  -8   8  16    0.65    1.92
   8   8 -16    1.59    2.38
  -8  -8  16    0.00    3.07
  -8   8  17   19.52    5.66
   8   8 -17   31.09    7.08
  -8  -8  17   20.86    6.48
  -8   8  18    2.39    2.31
   8   8 -18    1.94    2.37
  -8  -8  18    2.64    3.51
   8   8 -19   13.64    4.82
  -8  -8  19    2.90    2.83
   8   8 -20    0.75    2.05
  -8  -8  20   -0.00    2.10
   8   8 -21    1.09    2.10
  -8  -8  21    0.00    2.38
   8   8 -22    3.72    3.03
  -8  -8  22    2.11    2.73
   8   8 -23   28.19    6.71
  -8  -8  23   14.12    5.43
  -8  -8  24    4.64    3.49
  -8  -8  25    5.44    3.34
  -8  -8  26   -0.00    2.35
  -8  -8  27    3.63    3.48
  -8  -8  28   -0.00    1.94
  -8  -8  29    1.91    2.54
  -8  -8  30    0.21    2.66
  -8  -8  31   -0.00    2.51
  -8   9   1   87.54   13.27
   8   9  -1   56.81   11.07
  -8  -9   1   72.48   13.25
  -8   9   2    4.93    3.37
   8   9  -2    2.21    3.16
  -8  -9   2    0.00    3.52
  -8   9   3   39.32    8.61
   8   9  -3   25.31    6.83
  -8   9   4    4.65    3.47
   8   9  -4    3.04    2.86
  -8   9   5   27.74    7.29
   8   9  -5   39.76    8.35
  -8   9   6    0.72    2.09
   8   9  -6    0.26    2.16
  -8  -9   6    1.25    3.46
  -8   9   7    1.66    2.13
   8   9  -7    0.00    2.61
  -8  -9   7    0.78    2.27
  -8   9   8   -0.00    1.75
   8   9  -8    0.26    2.12
  -8  -9   8   -0.00    2.55
  -8   9   9   12.49    4.57
   8   9  -9    7.01    3.75
  -8  -9   9    3.67    3.46
  -8   9  10    3.99    2.84
   8   9 -10    0.86    2.42
  -8  -9  10    2.51    3.61
  -8   9  11   68.91   11.62
   8   9 -11   90.68   12.85
  -8  -9  11   43.71   10.78
  -8   9  12   -0.00    1.62
   8   9 -12   -0.00    2.02
  -8  -9  12   -0.00    2.92
  -8   9  13    0.00    1.95
   8   9 -13    1.68    2.18
  -8  -9  13   -0.00    3.77
  -8   9  14    5.06    3.16
   8   9 -14    2.82    3.03
  -8  -9  14    4.32    3.63
  -8   9  15   50.26    9.28
   8   9 -15   55.49    9.69
  -8  -9  15   17.57    6.83
  -8   9  16    3.51    2.99
   8   9 -16    0.56    1.72
  -8  -9  16    5.81    4.08
  -8   9  17    0.73    2.38
   8   9 -17    0.72    2.47
  -8  -9  17    0.00    3.02
  -8   9  18    5.09    3.53
   8   9 -18    6.33    3.81
  -8  -9  18   -0.00    2.73
   8   9 -19    7.27    4.36
  -8  -9  19    9.13    4.79
   8   9 -20    1.93    2.50
  -8  -9  20    0.00    2.54
   8   9 -21   10.81    4.17
  -8  -9  21    0.25    3.09
   8   9 -22    2.17    2.93
  -8  -9  22    0.19    2.40
   8   9 -23    0.21    1.93
  -8  -9  23    1.68    3.07
  -8  -9  24   -0.00    2.86
  -8  -9  25    8.84    4.62
  -8  -9  26    0.00    2.45
  -8  -9  27    3.38    2.53
  -8  -9  28    1.18    2.70
  -8  -9  29   -0.00    2.77
  -8  10   1   18.89    6.54
   8  10  -1   19.32    6.23
  -8 -10   1   12.38    5.81
  -8  10   2   -0.00    2.47
   8  10  -2    1.82    2.61
  -8  10   3   36.24    8.73
   8  10  -3   45.83    9.36
  -8  10   4    6.21    3.70
   8  10  -4   11.56    4.66
  -8 -10   4   15.44    6.27
  -8  10   5    5.53    3.70
   8  10  -5    0.00    2.55
  -8 -10   5    4.87    4.47
  -8  10   6   -0.00    2.21
   8  10  -6   -0.00    2.49
  -8 -10   6    2.40    3.34
  -8  10   7   75.19   11.86
   8  10  -7   42.75    9.52
  -8 -10   7   45.11   10.63
  -8  10   8    0.82    2.40
   8  10  -8    0.34    1.64
  -8 -10   8    3.41    3.22
  -8  10   9    5.52    3.49
   8  10  -9    6.72    3.91
  -8 -10   9    2.73    3.63
  -8  10  10   -0.00    2.12
   8  10 -10   -0.00    1.67
  -8 -10  10   -0.00    3.29
  -8  10  11    5.72    3.83
   8  10 -11    6.55    3.58
  -8 -10  11    3.98    3.55
  -8  10  12    2.07    2.93
   8  10 -12    1.24    2.48
  -8 -10  12   -0.00    2.54
  -8  10  13   36.98    8.40
   8  10 -13   29.68    7.76
  -8 -10  13   36.75    9.14
  -8  10  14   -0.00    1.75
   8  10 -14    1.42    2.40
  -8 -10  14   -0.00    3.12
  -8  10  15    2.85    3.25
   8  10 -15    1.13    2.46
  -8 -10  15    0.00    2.96
  -8  10  16   -0.00    2.45
   8  10 -16   -0.00    1.91
  -8 -10  16    0.92    3.01
  -8  10  17   14.65    5.80
   8  10 -17   43.83    8.83
  -8 -10  17   33.23    8.52
  -8  10  18   -0.00    2.73
   8  10 -18   -0.00    2.31
  -8 -10  18    0.06    2.51
   8  10 -19   10.90    4.83
  -8 -10  19    2.77    3.67
   8  10 -20    0.00    2.02
  -8 -10  20   -0.00    3.18
   8  10 -21    7.60    3.92
  -8 -10  21    2.41    3.79
   8  10 -22    2.92    2.95
  -8 -10  22    0.00    3.30
   8  10 -23    9.60    4.43
  -8 -10  23    5.98    4.71
  -8 -10  24    2.34    2.90
  -8 -10  25   -0.00    3.12
  -8 -10  26    1.55    2.96
  -8 -10  27    0.71    2.24
  -8 -10  28   -0.00    3.38
  -8  11   1   41.46    9.32
   8  11  -1   28.79    7.94
  -8  11   2    1.74    2.95
   8  11  -2    4.44    3.53
  -8  11   3   10.05    4.78
   8  11  -3    3.07    3.38
  -8 -11   3    4.49    3.83
  -8  11   4    1.51    3.08
   8  11  -4    4.04    3.76
  -8 -11   4    0.30    2.89
  -8  11   5   13.19    5.78
   8  11  -5   31.99    7.44
  -8 -11   5   15.09    6.29
  -8  11   6   -0.00    2.39
   8  11  -6   -0.00    2.48
  -8 -11   6    3.40    3.04
  -8  11   7    3.56    3.45
   8  11  -7    0.97    2.34
  -8 -11   7    2.01    3.56
  -8  11   8    1.52    3.25
   8  11  -8    3.45    3.38
  -8 -11   8    5.90    4.18
  -8  11   9   25.23    7.14
   8  11  -9   22.03    6.60
  -8 -11   9   15.75    6.39
  -8  11  10    3.41    3.40
   8  11 -10    0.22    2.06
  -8 -11  10    4.23    4.01
  -8  11  11   13.55    5.44
   8  11 -11   20.49    6.15
  -8 -11  11    8.39    5.10
  -8  11  12   -0.00    2.04
   8  11 -12   -0.00    2.33
  -8 -11  12    0.09    1.69
  -8  11  13    0.64    2.31
   8  11 -13    1.62    2.72
  -8 -11  13   -0.00    3.07
  -8  11  14   -0.00    2.77
   8  11 -14    3.56    3.08
  -8 -11  14    0.00    2.93
  -8  11  15   40.66    8.99
   8  11 -15   26.65    7.34
  -8 -11  15   20.65    7.52
  -8  11  16    1.61    2.92
   8  11 -16   -0.00    2.12
  -8 -11  16    1.74    3.08
  -8  11  17    0.00    3.20
   8  11 -17    0.83    2.64
  -8 -11  17    1.17    2.27
   8  11 -18   -0.00    1.66
  -8 -11  18    1.26    3.38
   8  11 -19   12.14    5.09
  -8 -11  19    5.70    4.03
   8  11 -20   -0.00    2.91
  -8 -11  20   -0.00    2.68
   8  11 -21    8.27    3.95
  -8 -11  21    4.42    4.57
   8  11 -22    1.87    2.67
  -8 -11  22   -0.00    3.15
   8  11 -23   -0.00    2.40
  -8 -11  23   -0.00    3.03
  -8 -11  24    0.00    2.70
  -8 -11  25    6.59    4.63
  -8 -11  26   -0.00    3.64
  -8  12   1   -0.00    3.25
   8  12  -1   -0.00    3.23
  -8  12   2    1.82    3.23
   8  12  -2    2.29    3.39
  -8  12   3   37.80    9.14
   8  12  -3   36.88    8.67
  -8  12   4   -0.00    2.26
   8  12  -4    0.88    2.81
  -8  12   5   -0.00    3.04
   8  12  -5    1.79    2.78
  -8 -12   5    1.35    2.98
  -8  12   6    0.67    2.49
   8  12  -6    1.12    2.14
  -8 -12   6    1.51    3.18
  -8  12   7   15.72    6.03
   8  12  -7   24.00    6.90
  -8 -12   7    9.86    5.48
  -8  12   8    7.23    4.29
   8  12  -8    8.06    4.43
  -8 -12   8   -0.00    3.07
  -8  12   9   12.05    5.17
   8  12  -9    9.34    4.94
  -8 -12   9    3.25    4.15
  -8  12  10    6.38    4.14
   8  12 -10    6.70    3.86
  -8 -12  10    1.50    3.92
  -8  12  11    7.04    4.79
   8  12 -11    1.78    3.20
  -8 -12  11    3.95    4.32
  -8  12  12    1.69    3.39
   8  12 -12   -0.00    2.25
  -8 -12  12    0.96    3.37
  -8  12  13   30.26    7.87
   8  12 -13   19.82    6.29
  -8 -12  13    5.05    4.37
  -8  12  14   -0.00    2.50
   8  12 -14   -0.00    2.16
  -8 -12  14    1.48    2.79
  -8  12  15   -0.00    3.05
   8  12 -15   -0.00    2.26
  -8 -12  15    3.28    3.77
  -8  12  16   -0.00    2.28
   8  12 -16   -0.00    2.49
  -8 -12  16   -0.00    2.44
   8  12 -17    4.21    3.35
  -8 -12  17    1.06    3.05
   8  12 -18   -0.00    2.54
  -8 -12  18    5.32    4.36
   8  12 -19   10.89    4.99
  -8 -12  19    6.56    4.61
   8  12 -20    1.88    3.16
  -8 -12  20   -0.00    2.83
   8  12 -21    0.00    2.86
  -8 -12  21    0.01    2.90
   8  12 -22   -0.00    2.26
  -8 -12  22   -0.00    1.98
   8  12 -23    7.52    4.18
  -8 -12  23   10.29    5.21
  -8 -12  24   -0.00    3.70
  -8  13   1   17.54    6.26
   8  13  -1    2.58    3.50
  -8  13   2   -0.00    3.12
   8  13  -2    0.44    2.64
  -8  13   3    3.48    3.33
   8  13  -3    1.53    2.36
  -8  13   4    3.56    3.39
   8  13  -4   11.19    4.99
  -8  13   5   31.72    8.60
   8  13  -5   18.48    6.73
  -8  13   6   -0.00    3.78
   8  13  -6    0.00    2.58
  -8  13   7    3.25    3.58
   8  13  -7    4.53    4.03
  -8 -13   7   -0.00    3.22
  -8  13   8    0.00    3.08
   8  13  -8    3.24    3.24
  -8 -13   8   -0.00    2.75
  -8  13   9   10.10    5.20
   8  13  -9   10.86    4.88
  -8 -13   9    4.38    4.18
  -8  13  10    0.00    2.42
   8  13 -10    0.00    2.50
  -8 -13  10    0.51    3.77
  -8  13  11    9.83    5.28
   8  13 -11    5.29    3.77
  -8 -13  11    3.41    4.13
  -8  13  12    1.93    3.13
   8  13 -12    4.32    3.39
  -8 -13  12   -0.00    3.06
  -8  13  13    1.41    3.51
   8  13 -13   -0.00    2.44
  -8 -13  13    0.54    3.10
  -8  13  14    3.58    3.41
   8  13 -14   -0.00    2.93
  -8 -13  14    0.03    2.79
  -8  13  15   12.90    5.76
   8  13 -15    7.48    4.74
  -8 -13  15   11.32    6.10
  -8  13  16   -0.00    2.10
   8  13 -16    1.26    2.68
  -8 -13  16    0.00    2.33
   8  13 -17    0.00    2.40
  -8 -13  17   -0.00    3.29
   8  13 -18    1.32    2.53
  -8 -13  18   -0.00    2.54
   8  13 -19    6.21    3.78
  -8 -13  19    1.02    3.73
   8  13 -20    0.12    2.66
  -8 -13  20    2.55    3.55
   8  13 -21   13.42    5.39
  -8 -13  21    5.32    4.78
   8  13 -22    2.24    2.88
  -8 -13  22   -0.00    2.60
   8  13 -23    2.76    3.52
  -8 -13  23    0.00    3.26
  -8  14   1   10.63    5.54
   8  14  -1   22.01    7.02
  -8  14   2   15.08    6.34
   8  14  -2   11.34    5.29
  -8  14   3    2.63    3.51
   8  14  -3    4.87    4.18
  -8  14   4   -0.00    3.65
   8  14  -4    3.06    3.39
  -8  14   5   -0.00    2.52
   8  14  -5    6.53    4.11
  -8  14   6    6.25    4.26
   8  14  -6   -0.00    2.13
  -8  14   7    4.04    4.35
   8  14  -7    3.33    3.45
  -8  14   8   20.23    7.23
   8  14  -8   14.43    6.26
  -8  14   9    0.00    3.41
   8  14  -9    4.16    3.44
  -8  14  10    0.50    3.01
   8  14 -10   -0.00    2.89
  -8 -14  10    3.80    4.31
  -8  14  11    1.83    3.55
   8  14 -11    0.98    3.41
  -8 -14  11    1.60    3.20
  -8  14  12    0.00    3.43
   8  14 -12    0.00    2.95
  -8 -14  12    0.78    2.62
  -8  14  13    6.18    4.51
   8  14 -13    4.52    3.49
  -8 -14  13    1.98    3.39
  -8  14  14    0.00    3.53
   8  14 -14   -0.00    2.51
  -8 -14  14   -0.00    3.11
  -8  14  15   -0.00    3.64
   8  14 -15    1.07    3.36
  -8 -14  15    0.65    3.69
   8  14 -16   -0.00    2.92
  -8 -14  16    0.93    2.77
   8  14 -17    2.07    2.93
  -8 -14  17   -0.00    3.35
   8  14 -18    9.29    4.92
  -8 -14  18    0.52    3.46
   8  14 -19    4.01    3.72
  -8 -14  19    0.00    3.40
   8  14 -20    0.00    2.37
  -8 -14  20    9.82    5.60
   8  14 -21   -0.00    2.52
  -8 -14  21    1.07    3.67
   8  14 -22    4.84    4.02
   8  14 -23    1.51    2.56
  -8  15   1    1.32    3.53
   8  15  -1    8.13    5.07
  -8  15   2    0.63    2.18
   8  15  -2   -0.00    2.64
  -8  15   3    1.45    3.10
   8  15  -3   -0.00    3.10
  -8  15   4    0.00    3.07
   8  15  -4    2.47    4.14
  -8  15   5    4.44    4.12
   8  15  -5    6.86    4.26
  -8  15   6    7.73    5.19
   8  15  -6   15.92    6.38
  -8  15   7    1.44    3.28
   8  15  -7    0.78    3.27
  -8  15   8   -0.00    3.18
   8  15  -8   -0.00    2.89
  -8  15   9    3.21    4.06
   8  15  -9    3.06    3.32
  -8  15  10    7.81    5.04
   8  15 -10    3.58    3.47
  -8  15  11   10.08    5.19
   8  15 -11    1.29    2.51
  -8  15  12    0.78    3.23
   8  15 -12    0.00    2.90
  -8  15  13   -0.00    2.52
   8  15 -13   -0.00    2.28
  -8  15  14   -0.00    2.76
   8  15 -14    1.18    2.35
  -8 -15  14    1.67    4.43
  -8  15  15    0.00    3.35
   8  15 -15   -0.00    2.89
  -8 -15  15   -0.00    2.88
   8  15 -16   -0.00    2.92
  -8 -15  16   -0.00    3.47
  -8 -15  17   -0.00    2.86
  -8 -15  18    1.64    3.93
  -8 -15  19   -0.00    3.85
  -8  16   3    1.58    3.75
  -8  16   4    3.55    4.00
  -8  16   5   -0.00    3.46
  -8  16   6    2.93    4.28
  -8  16   7    4.08    4.43
  -8  16   8    6.95    4.84
  -8  16   9    1.11    3.60
  -8  16  10   -0.00    2.94
  -8  16  11   -0.00    4.21
  -8  16  12    2.22    3.36
  -8  16  13    1.34    2.87
  -8  16  14    0.31    2.06
  -8 -16  17   -0.00    3.59
  -7   0   1  785.52   68.70
  -7   0   1  657.53   69.88
   7   0  -1  679.75   68.85
   7   0  -1  783.68   69.80
  -7   0   2    0.26    1.38
  -7   0   2   -0.00    2.00
   7   0  -2   -0.00    1.79
   7   0  -2   -0.00    1.90
  -7   0   3    7.24    2.81
  -7   0   3   13.81    4.37
   7   0  -3    4.32    2.48
   7   0  -3    9.56    3.55
  -7   0   4   -0.00    1.31
  -7   0   4    0.73    2.07
   7   0  -4   -0.00    1.52
   7   0  -4    0.37    1.76
  -7   0   5   28.36    5.68
  -7   0   5   40.51    7.47
   7   0  -5   31.99    6.39
   7   0  -5   43.18    7.04
  -7   0   6   -0.00    1.39
  -7   0   6    0.35    2.15
   7   0  -6   -0.00    1.56
  -7   0   7  342.04   32.12
  -7   0   7  254.60   32.45
   7   0  -7  353.12   32.94
  -7   0   8   -0.00    1.80
  -7   0   8   -0.00    1.82
   7   0  -8   -0.00    1.39
  -7   0   9   16.21    3.85
  -7   0   9    8.21    3.63
   7   0  -9    8.14    3.04
  -7   0  10    1.65    1.60
  -7   0  10   -0.00    2.19
   7   0 -10    0.23    1.43
  -7   0  11  208.96   25.72
  -7   0  11  344.60   29.39
   7   0 -11  267.52   27.12
  -7   0  12    0.00    1.30
  -7   0  12    0.53    1.23
   7   0 -12    1.38    1.85
  -7   0  13   99.62   11.42
   7   0 -13   72.21   10.84
  -7   0  14    0.08    1.02
   7   0 -14    2.96    2.23
  -7   0  15    7.23    2.66
   7   0 -15    6.38    2.70
  -7   0  16    1.42    2.00
   7   0 -16   -0.00    1.84
  -7   0  17  467.95   41.92
  -7   0  17  391.76   42.25
   7   0 -17  417.46   41.94
  -7   0  18   -0.00    1.50
  -7   0  18    0.00    1.68
   7   0 -18    0.00    1.88
  -7   0  19   20.29    4.26
  -7   0  19   10.22    4.07
   7   0 -19   13.70    3.80
  -7   0  20    0.48    1.72
   7   0 -20   -0.00    1.51
  -7   0  21    6.62    3.06
   7   0 -21    9.84    3.23
  -7   0  22    4.23    2.54
  -7   0  23   49.21    8.03
  -7   0  24   -0.00    1.58
  -7   0  25    1.16    1.92
  -7   0  26   -0.00    1.72
  -7   0  27   52.10    8.22
  -7   0  28    0.58    1.65
  -7   0  29    9.90    3.38
  -7   0  30    0.89    1.64
  -7   0  31   12.11    3.67
  -7   0  32    0.62    1.66
  -7   0  33   17.62    4.39
  -7   0  34    0.19    1.78
  -7   0  35    0.84    1.70
  -7   0  36    2.46    2.00
  -7   0  37    7.63    2.93
  -7   0  38   -0.00    1.61
  -7   0  39    7.52    2.90
  -7   0  40    0.01    1.42
  -7   0  41    0.20    1.83
  -7   1   1    0.07    1.18
  -7   1   1    0.75    2.33
   7  -1  -1    0.00    1.68
   7  -1  -1    0.00    1.88
   7   1  -1   -0.00    1.44
   7   1  -1    4.50    2.75
  -7  -1   1    0.62    2.29
  -7   1   2   32.65    5.97
  -7   1   2   32.81    7.19
   7  -1  -2   31.21    6.53
   7  -1  -2   23.57    5.67
   7   1  -2   37.13    6.57
   7   1  -2   30.97    6.34
  -7  -1   2   39.25    6.37
  -7  -1   2   32.04    6.98
  -7   1   3  239.25   25.35
  -7   1   3  222.31   26.87
   7  -1  -3  214.79   25.81
   7  -1  -3  232.11   26.04
   7   1  -3  292.78   26.83
   7   1  -3  282.65   26.95
  -7  -1   3  236.60   25.39
  -7  -1   3  241.27   27.12
  -7   1   4    0.82    2.01
  -7   1   4   -0.00    2.32
   7  -1  -4    0.47    1.70
   7  -1  -4    1.13    2.08
   7   1  -4    0.00    2.37
   7   1  -4    1.82    2.38
  -7  -1   4    1.66    1.87
  -7  -1   4    2.41    2.65
  -7   1   5   81.87   10.87
  -7   1   5   87.64   12.57
   7  -1  -5   80.46   11.39
   7  -1  -5   85.74   11.38
   7   1  -5   79.10   11.13
   7   1  -5   96.41   11.89
  -7  -1   5   83.20   10.93
  -7  -1   5   70.90   11.72
  -7   1   6    1.77    1.77
  -7   1   6   -0.00    2.21
   7  -1  -6    1.64    2.08
   7   1  -6    0.00    1.06
  -7  -1   6    0.30    1.52
  -7  -1   6    1.49    2.21
  -7   1   7   41.11    6.37
  -7   1   7   35.76    7.16
   7  -1  -7   26.46    6.12
   7   1  -7   40.67    6.74
  -7  -1   7   34.92    6.19
  -7  -1   7   29.34    6.52
  -7   1   8   20.42    4.37
  -7   1   8   15.89    4.98
   7  -1  -8   11.03    3.85
   7   1  -8   15.56    4.14
  -7  -1   8   17.43    4.07
  -7  -1   8   23.16    5.40
  -7   1   9  343.43   32.77
  -7   1   9  285.82   33.62
   7  -1  -9  288.67   32.96
   7   1  -9  335.41   33.28
  -7  -1   9  378.93   33.40
  -7  -1   9  318.84   34.02
  -7   1  10   18.42    4.19
  -7   1  10   15.11    4.65
   7  -1 -10   25.35    5.21
   7   1 -10    9.25    3.62
  -7  -1  10   29.53    5.20
  -7  -1  10   12.71    4.43
  -7   1  11   79.73   10.04
  -7   1  11   60.81   10.34
   7  -1 -11   85.16   10.92
   7   1 -11   72.95   10.24
  -7  -1  11   80.16   10.22
  -7  -1  11   58.54   10.29
  -7   1  12    1.90    1.76
  -7   1  12    0.00    1.89
   7  -1 -12    0.98    2.04
   7   1 -12    1.88    2.06
  -7  -1  12    0.00    1.38
  -7  -1  12    3.18    2.44
  -7   1  13  156.65   17.84
   7  -1 -13  153.64   18.48
   7   1 -13  157.38   18.33
  -7  -1  13  185.34   18.73
  -7   1  14    6.80    2.60
   7  -1 -14    5.21    2.51
   7   1 -14    8.32    3.08
  -7  -1  14    1.37    1.95
  -7   1  15  123.60   14.42
   7  -1 -15  118.31   14.97
   7   1 -15  123.32   14.91
  -7  -1  15  131.00   14.90
  -7   1  16   25.75    5.03
   7  -1 -16   26.80    5.50
   7   1 -16   36.27    6.11
  -7  -1  16   23.84    5.07
  -7  -1  16   20.38    5.49
  -7   1  17   20.50    4.47
  -7   1  17   25.04    5.37
   7  -1 -17   20.35    4.93
   7   1 -17   23.63    4.95
  -7  -1  17   37.47    5.87
  -7  -1  17   12.48    4.38
  -7   1  18    0.00    1.48
  -7   1  18   -0.00    1.77
   7  -1 -18   -0.00    1.50
   7   1 -18    0.55    1.82
  -7  -1  18    0.76    1.73
  -7  -1  18    0.00    2.09
  -7   1  19  128.65   15.54
  -7   1  19  158.06   17.38
   7  -1 -19  145.71   16.55
   7   1 -19  157.39   16.71
  -7  -1  19  123.40   15.81
  -7  -1  19  133.08   16.64
  -7   1  20    7.26    2.98
   7  -1 -20    4.99    2.56
   7   1 -20    2.68    2.36
  -7  -1  20    4.62    2.30
  -7  -1  20    6.20    3.25
  -7   1  21   49.08    8.09
   7  -1 -21   55.31    8.07
   7   1 -21   36.13    6.94
  -7  -1  21   52.18    8.35
  -7   1  22   -0.00    1.91
   7   1 -22    2.47    1.95
  -7  -1  22    1.75    2.08
  -7   1  23   26.47    5.78
  -7  -1  23   34.68    6.45
  -7   1  24   11.13    3.78
  -7  -1  24   17.27    4.32
  -7   1  25   58.67    8.84
  -7  -1  25   52.85    8.74
  -7   1  26    1.93    1.79
  -7  -1  26    0.00    1.65
  -7   1  27    3.94    2.53
  -7  -1  27    0.60    1.59
  -7   1  28    0.00    1.45
  -7  -1  28    0.78    1.66
  -7   1  29   39.14    6.72
  -7  -1  29   36.73    6.71
  -7   1  30    0.00    1.71
  -7  -1  30    3.10    2.26
  -7   1  31   15.82    4.20
  -7  -1  31   13.92    4.29
  -7   1  32   -0.00    1.71
  -7  -1  32    0.64    1.71
  -7   1  33    1.43    2.01
  -7  -1  33    2.17    2.33
  -7   1  34    0.00    1.79
  -7  -1  34    0.83    1.80
  -7   1  35    6.49    2.82
  -7  -1  35    7.21    3.03
  -7   1  36    0.49    1.69
  -7  -1  36    1.88    2.00
  -7   1  37    0.96    1.59
  -7  -1  37    1.35    1.87
  -7   1  38    0.27    1.59
  -7  -1  38    1.87    1.78
  -7   1  39    0.00    1.67
  -7  -1  39    4.29    2.13
  -7   1  40   -0.00    1.60
  -7  -1  40   -0.00    1.29
  -7   2   1   29.71    7.13
   7  -2  -1   40.96    7.53
   7  -2  -1   38.33    7.16
   7   2  -1   36.81    6.77
   7   2  -1   23.44    5.79
  -7  -2   1   41.10    7.75
  -7   2   2   47.17    8.70
   7  -2  -2   34.68    7.02
   7  -2  -2   29.17    6.49
   7   2  -2   41.38    7.14
   7   2  -2   41.74    7.42
  -7  -2   2   42.81    8.02
  -7   2   3    6.10    2.73
  -7   2   3    4.89    3.24
   7  -2  -3    2.79    2.50
   7  -2  -3    0.58    1.73
   7   2  -3    2.03    1.70
   7   2  -3    2.35    2.16
  -7  -2   3    3.39    2.45
  -7   2   4    3.05    2.45
  -7   2   4    3.48    3.26
   7  -2  -4    4.85    3.06
   7  -2  -4    2.08    2.43
   7   2  -4    2.31    1.81
   7   2  -4    1.43    2.21
  -7  -2   4    6.42    3.28
  -7   2   5  236.16   24.99
  -7   2   5  257.16   27.38
   7  -2  -5  237.31   25.99
   7   2  -5  216.63   25.24
   7   2  -5  227.93   25.52
  -7  -2   5  276.26   27.39
  -7   2   6   16.31    4.06
  -7   2   6   21.50    5.50
   7  -2  -6   20.83    5.06
   7   2  -6   20.62    4.74
  -7  -2   6    8.57    4.09
  -7   2   7  239.70   25.56
  -7   2   7  230.83   27.28
   7  -2  -7  254.31   26.83
   7   2  -7  242.24   26.25
  -7  -2   7  262.59   26.28
  -7  -2   7  252.58   27.44
  -7   2   8    8.00    2.95
  -7   2   8    4.57    3.37
   7  -2  -8    8.48    3.31
   7   2  -8    6.11    3.01
  -7  -2   8    6.04    2.65
  -7  -2   8    7.94    3.90
  -7   2   9   51.55    7.88
  -7   2   9   66.07   10.02
   7  -2  -9   63.05    9.21
   7   2  -9   37.71    7.65
  -7  -2   9   58.61    8.54
  -7  -2   9   60.06    9.51
  -7   2  10   12.11    3.52
  -7   2  10   11.35    4.04
   7  -2 -10   11.79    3.74
   7   2 -10   16.96    4.40
  -7  -2  10   18.77    4.44
  -7  -2  10   16.42    4.79
  -7   2  11  139.01   16.06
  -7   2  11  167.81   18.50
   7  -2 -11  141.50   17.04
   7   2 -11  135.27   16.62
  -7  -2  11  136.16   16.43
  -7  -2  11  144.26   17.74
  -7   2  12   46.47    7.04
   7  -2 -12   38.42    7.24
   7   2 -12   46.79    7.59
  -7  -2  12   48.64    7.49
  -7  -2  12   36.25    7.44
  -7   2  13   65.18    9.26
   7  -2 -13   68.16   10.10
   7   2 -13   68.16    9.93
  -7  -2  13   78.93   10.25
  -7   2  14    3.85    2.17
   7  -2 -14    7.89    3.14
   7  -2 -14    3.35    2.17
   7   2 -14    1.87    1.85
  -7  -2  14   -0.00    1.14
  -7   2  15   31.18    5.41
   7  -2 -15   21.27    5.22
   7   2 -15   24.10    5.28
  -7  -2  15   33.65    5.91
  -7   2  16   67.45    9.86
  -7   2  16   91.11   11.96
   7  -2 -16   86.00   11.27
   7   2 -16   84.45   11.10
  -7  -2  16   73.82   10.54
  -7  -2  16   79.39   11.55
  -7   2  17   51.49    8.41
  -7   2  17   84.75   10.99
   7  -2 -17   60.63    9.39
   7   2 -17   79.96   10.17
  -7  -2  17   62.33    9.32
  -7  -2  17   70.59   10.33
  -7   2  18   38.06    6.37
  -7   2  18   37.55    7.30
   7  -2 -18   47.96    7.58
   7   2 -18   39.89    7.04
  -7  -2  18   55.72    7.93
  -7  -2  18   32.60    6.98
  -7   2  19    1.97    1.74
  -7   2  19    1.14    2.14
   7  -2 -19    3.06    2.32
   7   2 -19    1.26    2.24
  -7  -2  19    2.27    1.91
  -7  -2  19    0.93    1.66
  -7   2  20   11.09    3.68
   7  -2 -20    6.85    2.78
   7   2 -20    3.42    2.11
  -7  -2  20    9.23    3.21
  -7  -2  20    5.81    3.27
  -7   2  21   51.37    8.35
   7  -2 -21   53.38    8.28
   7   2 -21   44.18    7.64
  -7  -2  21   52.42    8.65
  -7   2  22    8.74    3.32
   7   2 -22    4.13    2.53
  -7  -2  22    9.66    3.72
  -7   2  23   30.94    6.24
  -7  -2  23   34.18    6.72
  -7   2  24    2.42    2.18
  -7  -2  24   -0.00    1.78
  -7   2  25    9.32    3.42
  -7  -2  25   13.62    4.08
  -7  -2  26    0.61    2.11
  -7   2  27   13.83    3.98
  -7  -2  27   11.13    3.86
  -7   2  28    6.05    2.90
  -7  -2  28    6.85    3.10
  -7   2  29    6.81    2.96
  -7  -2  29    9.53    3.36
  -7   2  30   -0.00    2.17
  -7  -2  30   -0.00    1.83
  -7   2  31    4.88    2.61
  -7  -2  31   14.44    3.96
  -7   2  32   -0.00    1.68
  -7  -2  32    2.09    2.03
  -7   2  33    7.37    3.36
  -7  -2  33   13.31    3.88
  -7   2  34   -0.00    1.50
  -7  -2  34    1.67    1.89
  -7   2  35   -0.00    1.61
  -7  -2  35    1.03    1.82
  -7   2  36    0.99    1.86
  -7  -2  36    2.38    1.90
  -7   2  37    6.53    2.65
  -7  -2  37    4.39    2.38
  -7   2  38    1.76    1.55
  -7  -2  38   -0.00    1.63
  -7   2  39   -0.00    1.22
  -7  -2  39    1.22    1.70
  -7   3   1   -0.00    2.40
   7  -3  -1    2.74    2.28
   7  -3  -1    0.26    1.77
   7   3  -1   -0.00    1.61
   7   3  -1    0.22    2.11
  -7  -3   1   -0.00    1.91
  -7   3   2  131.34   17.78
   7  -3  -2  100.34   15.69
   7  -3  -2  138.57   16.89
   7   3  -2  153.93   16.79
   7   3  -2  128.00   16.32
  -7  -3   2  166.11   18.48
  -7   3   3   55.54    9.34
   7  -3  -3   33.41    7.18
   7   3  -3   50.21    7.86
   7   3  -3   34.45    7.13
  -7  -3   3   38.20    8.10
  -7   3   4    0.42    2.36
   7  -3  -4    4.23    2.59
   7   3  -4    3.50    2.41
   7   3  -4    6.13    3.00
  -7  -3   4   -0.00    1.99
  -7   3   5   79.10   12.54
   7  -3  -5   86.43   12.13
   7   3  -5   91.10   11.78
  -7  -3   5   73.20   11.87
  -7   3   6   11.18    4.61
   7  -3  -6   16.90    4.79
   7   3  -6   19.94    4.87
  -7  -3   6   20.86    5.63
  -7   3   7    2.73    2.04
  -7   3   7    5.00    2.94
   7  -3  -7    8.24    3.49
   7   3  -7    1.91    1.98
  -7  -3   7    0.04    2.08
  -7   3   8   -0.00    1.32
  -7   3   8    2.33    2.31
   7  -3  -8    0.00    1.84
   7   3  -8   -0.00    1.82
  -7  -3   8    0.00    1.10
  -7   3   9  251.85   24.92
  -7   3   9  213.51   26.08
   7  -3  -9  239.67   25.84
   7  -3  -9  264.21   26.24
   7   3  -9  228.40   25.19
  -7  -3   9  205.83   25.66
  -7   3  10   76.20   10.06
  -7   3  10   68.27   11.22
   7  -3 -10   65.21   10.33
   7  -3 -10   67.36   10.28
   7   3 -10   89.02   11.16
  -7  -3  10   74.81   11.28
  -7   3  11   10.88    3.18
   7  -3 -11    6.98    2.97
   7   3 -11    8.29    3.30
  -7  -3  11    3.90    3.00
  -7   3  12    0.03    1.09
   7  -3 -12    2.36    2.21
   7   3 -12    0.52    1.85
  -7   3  13   78.28   10.25
   7  -3 -13   71.17   10.78
   7  -3 -13   85.58   11.12
   7   3 -13   72.40   10.64
  -7   3  14   91.03   11.84
   7  -3 -14  104.57   13.28
   7  -3 -14   94.19   12.42
   7   3 -14   98.62   12.88
  -7   3  15  155.63   17.67
  -7   3  15  170.85   19.64
   7  -3 -15  174.59   19.17
   7   3 -15  153.79   18.50
  -7  -3  15  150.16   19.08
  -7   3  16   23.84    4.77
  -7   3  16   28.18    5.98
   7  -3 -16   24.46    5.39
   7   3 -16   14.04    4.39
  -7  -3  16   19.27    5.08
  -7   3  17    2.11    1.90
  -7   3  17    3.08    2.22
  -7   3  17    3.48    2.60
   7  -3 -17    5.11    2.77
   7   3 -17    1.59    1.84
  -7  -3  17   -0.00    2.00
  -7   3  18   24.95    5.35
  -7   3  18   33.80    5.59
  -7   3  18   32.27    6.61
   7  -3 -18   27.35    5.76
   7   3 -18   24.47    5.69
  -7  -3  18   23.46    5.81
  -7   3  19  220.93   24.75
  -7   3  19  177.95   24.71
   7  -3 -19  250.67   25.79
   7   3 -19  311.11   26.61
  -7  -3  19  240.91   26.13
  -7   3  20    0.69    1.43
  -7   3  20    1.76    2.44
   7   3 -20    0.48    1.75
  -7  -3  20    2.46    2.22
  -7   3  21    8.99    2.95
  -7   3  21    4.01    2.79
   7   3 -21   12.17    3.69
  -7  -3  21    6.36    3.07
  -7   3  22    0.00    1.81
   7   3 -22    0.00    1.54
  -7  -3  22   -0.00    1.23
  -7   3  23   16.12    4.47
  -7  -3  23   14.58    4.44
  -7   3  24    5.34    2.94
  -7  -3  24    8.97    3.49
  -7   3  25   19.99    4.77
  -7  -3  25   17.56    4.78
  -7   3  26    0.56    1.86
  -7  -3  26    0.51    1.93
  -7   3  27    1.43    1.70
  -7  -3  27    1.13    1.86
  -7   3  28    1.85    1.96
  -7  -3  28    0.00    1.53
  -7   3  29    8.80    3.28
  -7  -3  29   11.84    3.89
  -7   3  30    1.50    1.87
  -7  -3  30    2.70    2.48
  -7   3  31    8.37    3.02
  -7  -3  31    7.86    3.42
  -7   3  32   -0.00    1.63
  -7  -3  32   -0.00    2.01
  -7   3  33    5.92    2.84
  -7  -3  33    5.75    3.27
  -7   3  34   -0.00    1.81
  -7  -3  34    3.13    2.78
  -7   3  35    5.62    2.66
  -7  -3  35    8.35    3.44
  -7   3  36    1.03    2.02
  -7  -3  36    0.54    1.70
  -7   3  37    0.29    1.67
  -7  -3  37    0.84    1.90
  -7   3  38    0.29    1.73
  -7  -3  38    0.00    1.52
  -7   3  39    2.11    1.89
  -7   4   1   55.03    8.95
  -7   4   1   61.23   10.72
   7  -4  -1   60.61    9.89
   7   4  -1   58.03    9.10
   7   4  -1   51.99    8.96
  -7  -4   1   44.15    9.11
  -7   4   2   91.47   12.80
  -7   4   2   86.96   13.96
   7  -4  -2   83.79   12.98
   7  -4  -2   96.74   13.50
   7   4  -2  101.88   13.07
   7   4  -2   99.69   13.22
  -7  -4   2  100.43   13.99
  -7   4   3    8.38    3.45
  -7   4   3    8.64    3.85
   7  -4  -3   15.28    4.55
   7  -4  -3    9.96    3.97
   7   4  -3   13.44    3.98
   7   4  -3   17.05    4.76
  -7  -4   3    9.54    4.09
  -7   4   4   21.95    5.33
  -7   4   4   35.47    7.74
   7  -4  -4   19.33    5.40
   7  -4  -4   25.94    5.85
   7   4  -4   37.10    6.73
  -7  -4   4   17.01    5.49
  -7   4   5   87.34   11.65
  -7   4   5   74.58   12.24
   7  -4  -5   78.94   11.72
   7  -4  -5   75.54   11.50
   7   4  -5   78.41   11.35
  -7  -4   5   70.33   11.55
  -7   4   6   66.04    9.72
  -7   4   6   56.39   10.16
   7  -4  -6   62.12    9.92
   7  -4  -6   55.60    9.39
   7   4  -6   61.05    9.50
  -7  -4   6   49.06    9.49
  -7   4   7   39.15    7.48
  -7   4   7   53.18    9.41
   7  -4  -7   49.83    8.50
   7  -4  -7   46.31    8.25
   7   4  -7   47.15    7.99
  -7  -4   7   36.11    7.84
  -7   4   8   23.49    6.01
  -7   4   8   41.89    8.33
   7  -4  -8   49.87    8.32
   7  -4  -8   51.19    8.20
   7   4  -8   44.64    7.49
  -7  -4   8   38.62    7.65
  -7   4   9   27.53    5.63
  -7   4   9   11.68    4.90
   7  -4  -9   25.30    5.85
   7  -4  -9   26.40    5.82
   7   4  -9   29.97    5.91
  -7  -4   9   24.46    6.02
  -7   4  10    0.00    1.47
   7  -4 -10    1.45    2.13
   7   4 -10   -0.00    1.68
  -7  -4  10   -0.00    1.94
  -7   4  11  124.11   14.74
  -7   4  11  112.16   13.76
   7   4 -11  101.02   14.06
  -7   4  12  129.40   16.02
  -7   4  12  129.36   15.42
   7   4 -12  132.78   16.25
  -7   4  13  128.71   15.47
  -7   4  13  124.50   14.71
   7   4 -13  114.41   15.16
  -7   4  14   18.62    4.93
  -7   4  14   31.73    5.66
  -7   4  14   27.32    6.54
   7   4 -14   32.82    6.51
  -7  -4  14   36.61    7.14
  -7   4  15   45.92    7.79
  -7   4  15   54.92    7.72
  -7   4  15   38.76    8.11
   7   4 -15   58.43    8.68
  -7  -4  15   34.89    7.63
  -7   4  16   26.49    5.86
  -7   4  16   26.96    5.37
  -7   4  16   32.86    6.91
   7   4 -16   28.17    6.25
  -7  -4  16   37.27    7.15
  -7   4  17  168.26   18.20
  -7   4  17  157.86   17.09
  -7   4  17  163.35   18.96
   7   4 -17  122.45   17.20
  -7  -4  17  147.40   18.60
  -7   4  18   13.61    4.15
  -7   4  18   25.91    4.82
  -7   4  18   15.25    4.94
   7   4 -18   19.47    5.07
  -7  -4  18   25.82    6.20
  -7   4  19   17.13    4.51
  -7   4  19    9.80    4.15
   7   4 -19   24.63    5.48
  -7  -4  19   14.91    4.59
  -7   4  20   33.24    6.22
  -7   4  20   35.88    7.06
   7   4 -20   35.66    6.75
  -7  -4  20   23.47    6.05
  -7   4  21   29.57    6.70
   7   4 -21   46.52    7.66
  -7  -4  21   35.37    7.41
  -7   4  22   27.22    6.31
   7   4 -22   36.96    6.81
  -7  -4  22   26.03    6.52
  -7   4  23   11.21    3.79
   7   4 -23    9.23    3.35
  -7  -4  23    4.12    3.33
  -7   4  24    1.52    2.25
  -7  -4  24    2.68    2.45
  -7   4  25    4.05    2.66
  -7  -4  25    1.93    2.43
  -7   4  26    8.61    3.44
  -7  -4  26   10.44    4.10
  -7   4  27   10.03    3.75
  -7  -4  27    8.03    3.65
  -7   4  28    8.14    3.23
  -7  -4  28    8.16    3.40
  -7   4  29    3.39    2.46
  -7  -4  29    3.99    2.71
  -7   4  30    1.14    2.08
  -7  -4  30    0.51    1.88
  -7   4  31    5.75    2.78
  -7  -4  31    2.98    2.70
  -7   4  32    3.57    2.39
  -7  -4  32    3.89    3.00
  -7   4  33    2.29    2.00
  -7  -4  33    5.29    3.05
  -7   4  34   -0.00    1.41
  -7  -4  34    0.73    2.07
  -7   4  35    1.49    1.68
  -7  -4  35   -0.00    2.06
  -7   4  36    0.00    1.64
  -7  -4  36    3.38    2.61
  -7   4  37    5.22    2.41
  -7  -4  37    3.65    2.69
  -7   5   1    0.77    2.17
  -7   5   1    2.13    2.87
   7  -5  -1    1.14    2.26
   7   5  -1    2.70    2.28
   7   5  -1    0.00    1.80
  -7  -5   1    2.34    2.88
  -7   5   2    0.63    2.13
  -7   5   2    5.91    4.17
   7  -5  -2    0.00    1.63
   7   5  -2   -0.00    1.80
   7   5  -2    2.01    2.25
  -7  -5   2    1.97    2.85
  -7   5   3   46.69    7.90
  -7   5   3   39.67    8.75
   7  -5  -3   30.41    7.04
   7   5  -3   41.53    7.56
  -7  -5   3   29.08    7.34
  -7   5   4  115.85   14.13
  -7   5   4   78.97   13.79
   7  -5  -4   86.09   13.32
   7   5  -4   99.46   13.33
  -7  -5   4   99.47   14.14
  -7   5   5   31.09    6.71
  -7   5   5   31.03    7.26
   7  -5  -5   15.87    5.18
   7   5  -5   24.84    5.88
  -7  -5   5   43.09    7.92
  -7   5   6    0.57    2.07
  -7   5   6    0.18    2.20
   7  -5  -6    2.99    2.70
   7   5  -6    1.31    1.96
  -7  -5   6    0.89    2.47
  -7   5   7   15.28    4.42
  -7   5   7   12.70    4.99
   7  -5  -7   16.98    4.89
   7   5  -7   10.96    3.76
  -7  -5   7    9.63    4.05
  -7   5   8   82.18   11.73
   7  -5  -8   66.05   11.17
   7   5  -8   83.94   11.81
  -7  -5   8   87.62   12.67
  -7   5   9  125.15   15.24
   7  -5  -9   92.24   14.31
   7   5  -9  127.47   15.41
  -7  -5   9  114.49   15.81
  -7   5  10   23.82    5.83
   7  -5 -10   36.33    7.13
   7   5 -10   35.88    7.05
  -7   5  11   76.25   11.35
   7   5 -11   80.11   11.55
  -7   5  12    0.64    1.41
  -7   5  12    0.62    2.14
   7   5 -12    2.20    2.19
  -7   5  13   46.02    7.97
  -7   5  13   28.78    7.10
   7   5 -13   48.69    8.17
  -7  -5  13   42.64    8.26
  -7   5  14   58.35    8.75
  -7   5  14   39.30    8.47
   7   5 -14   36.37    7.46
  -7  -5  14   47.30    8.69
  -7   5  15  197.82   19.12
  -7   5  15   91.73   16.77
   7   5 -15  187.10   19.17
  -7  -5  15  146.54   18.56
  -7   5  16    2.72    2.43
  -7   5  16    0.42    1.60
  -7   5  16    5.38    3.13
   7   5 -16    0.57    1.69
  -7  -5  16   -0.00    2.86
  -7   5  17   10.59    3.71
  -7   5  17    7.87    2.99
  -7   5  17    2.51    2.51
   7   5 -17    8.07    3.32
  -7  -5  17    8.97    4.17
  -7   5  18    1.76    2.24
  -7   5  18    3.77    3.10
   7   5 -18    5.90    3.20
  -7  -5  18    8.22    3.75
  -7   5  19   26.12    5.95
  -7   5  19   38.30    7.42
   7   5 -19   30.90    6.50
  -7  -5  19   32.70    7.28
  -7   5  20   28.14    5.83
  -7   5  20   20.84    6.06
   7   5 -20   36.92    6.98
  -7  -5  20   15.96    5.38
  -7   5  21   12.39    4.11
   7   5 -21    0.72    1.72
  -7  -5  21    6.08    3.38
  -7   5  22   -0.00    1.72
   7   5 -22    1.58    1.84
  -7  -5  22    0.81    2.01
  -7   5  23    2.95    2.61
   7   5 -23    6.73    3.11
  -7  -5  23    2.43    2.49
  -7   5  24   15.51    4.67
  -7  -5  24    7.96    3.73
  -7   5  25    5.46    2.94
  -7  -5  25    9.99    3.93
  -7   5  26    6.87    3.23
  -7  -5  26    3.70    3.10
  -7   5  27    1.14    2.13
  -7  -5  27    0.00    2.09
  -7   5  28    0.00    1.75
  -7  -5  28    2.55    2.57
  -7   5  29   19.74    4.79
  -7  -5  29    6.66    3.77
  -7   5  30    3.55    2.26
  -7  -5  30    3.93    3.10
  -7   5  31   12.12    3.83
  -7  -5  31    5.33    3.34
  -7   5  32    2.78    2.40
  -7  -5  32    0.02    1.55
  -7  -5  33    2.03    2.54
  -7  -5  34   11.41    4.14
  -7  -5  35    1.81    2.65
  -7  -5  36    3.20    2.96
   7  -6  -1   71.22   11.43
  -7  -6   1   58.02   10.88
   7  -6  -2   52.12    9.73
  -7  -6   2   55.80   10.27
   7  -6  -3   38.08    7.87
  -7  -6   3   23.36    6.48
  -7   6   4   13.89    4.43
   7  -6  -4   11.59    4.42
  -7  -6   4   12.23    4.45
  -7   6   5    0.70    2.16
   7  -6  -5    0.12    1.86
  -7  -6   5   -0.00    1.97
  -7   6   6   64.84   10.81
   7  -6  -6   73.29   11.63
  -7  -6   6   79.53   12.30
  -7   6   7  152.91   17.95
   7  -6  -7  148.81   18.10
  -7  -6   7  108.19   17.11
  -7   6   8   52.31    9.48
   7  -6  -8   59.17    9.84
  -7  -6   8   50.98    9.84
  -7   6   9    1.83    2.56
  -7   6  10   92.91   12.76
  -7   6  10   75.85   13.11
  -7   6  11  132.94   15.79
  -7   6  11   95.26   15.46
  -7   6  12   18.78    5.16
  -7   6  12   11.06    4.51
  -7  -6  12   14.02    4.97
  -7   6  13    4.16    2.85
  -7   6  13   19.83    5.85
  -7  -6  13   12.75    4.68
  -7   6  14   17.85    4.72
  -7   6  14   10.00    4.57
  -7  -6  14   10.92    4.54
  -7   6  15    4.24    2.89
  -7   6  15    5.56    4.02
  -7  -6  15   -0.00    1.76
  -7   6  16   35.25    7.44
  -7   6  16   58.38    9.99
  -7  -6  16   51.22    9.35
  -7   6  17   75.69   10.10
  -7   6  17   56.84    9.99
  -7  -6  17   32.66    8.10
  -7   6  18   73.56   10.43
  -7   6  18   61.82   10.71
  -7  -6  18   52.30   10.07
  -7   6  19    2.08    2.29
  -7   6  19   10.53    4.06
  -7  -6  19    0.92    2.16
  -7   6  20   -0.00    1.84
  -7   6  20    0.00    2.18
  -7  -6  20    4.14    3.17
  -7   6  21    6.15    3.35
  -7  -6  21    0.74    2.09
  -7   6  22   20.66    5.94
  -7  -6  22   24.05    6.22
  -7   6  23   15.12    4.84
  -7  -6  23    7.15    3.60
  -7  -6  24    0.80    2.18
  -7  -6  25   -0.00    2.36
  -7  -6  26   15.60    5.34
  -7  -6  27    6.58    4.03
  -7  -6  28    7.56    3.82
  -7  -6  29    0.87    1.88
  -7  -6  30    1.51    2.42
  -7  -6  31    3.98    3.17
  -7  -6  32    7.44    3.61
  -7  -6  33    3.80    2.55
  -7  -6  34    3.41    2.84
  -7  -6  35    1.33    2.18
   7  -7  -1    1.88    3.40
   7   7  -1    4.05    3.19
  -7  -7   1    4.19    3.67
   7  -7  -2   13.40    5.22
   7   7  -2   32.06    6.69
  -7  -7   2   18.45    5.80
   7  -7  -3   13.13    4.83
   7   7  -3   11.96    4.44
  -7  -7   3    9.49    4.51
   7  -7  -4  232.84   27.72
   7   7  -4  286.47   28.12
  -7  -7   4  202.74   27.22
   7  -7  -5   84.73   13.27
   7   7  -5   87.60   12.81
  -7  -7   5   78.06   13.15
   7  -7  -6   14.13    4.88
   7   7  -6    4.09    2.87
  -7  -7   6    5.55    3.58
   7   7  -7   70.28   11.18
  -7  -7   7   64.40   11.62
   7   7  -8   25.36    6.26
   7   7  -9   31.93    7.04
   7   7 -10   86.67   12.93
   7   7 -11   24.79    6.02
  -7  -7  11   16.92    5.63
  -7   7  12    1.95    2.43
   7   7 -12    7.10    3.57
  -7  -7  12    1.75    3.36
  -7   7  13   21.33    5.77
   7   7 -13   20.50    5.56
  -7  -7  13   15.26    5.29
  -7   7  14  137.39   17.32
   7   7 -14  149.13   17.97
  -7  -7  14  111.86   17.30
  -7   7  15   -0.00    1.81
   7   7 -15    0.97    2.00
  -7  -7  15    1.88    2.65
  -7   7  16    2.06    2.38
   7   7 -16   -0.00    2.07
  -7  -7  16    6.01    3.41
  -7   7  17   -0.00    1.64
   7   7 -17   -0.00    1.95
  -7  -7  17    1.58    2.51
  -7   7  18    3.70    3.04
   7   7 -18   11.30    4.04
  -7  -7  18    8.12    3.68
  -7   7  19    3.41    2.52
   7   7 -19    3.75    2.86
  -7  -7  19    1.48    2.98
   7   7 -20   30.18    6.77
  -7  -7  20   23.12    6.35
   7   7 -21    3.05    2.72
  -7  -7  21    0.64    2.10
   7   7 -22    3.61    2.72
  -7  -7  22    2.18    2.56
   7   7 -23    3.33    2.60
  -7  -7  23    1.58    2.73
  -7  -7  24   16.94    5.25
  -7  -7  25    0.00    2.36
  -7  -7  26    3.43    3.21
  -7  -7  27   -0.00    2.38
  -7  -7  28    3.93    2.85
  -7  -7  29    1.76    2.73
  -7  -7  30   12.30    4.59
  -7  -7  31    1.96    2.71
  -7  -7  32    0.71    2.51
  -7  -7  33   -0.00    2.73
  -7   8   1   42.68    8.63
   7  -8  -1   34.54    8.57
   7   8  -1   51.23    8.98
  -7  -8   1   40.60    8.99
  -7   8   2   97.17   13.75
   7  -8  -2  103.81   14.79
   7   8  -2   74.02   12.33
  -7  -8   2   68.82   12.93
  -7   8   3   15.33    5.16
   7  -8  -3    3.46    3.42
   7   8  -3   13.69    4.74
  -7  -8   3    8.74    4.57
  -7   8   4   30.59    6.84
   7  -8  -4   18.82    5.86
   7   8  -4   19.40    5.62
  -7  -8   4   14.78    5.61
  -7   8   5    6.12    3.25
   7   8  -5    7.86    3.79
  -7  -8   5    4.59    4.05
  -7   8   6   31.52    7.25
   7   8  -6   29.10    6.90
  -7   8   7    3.35    3.08
   7   8  -7   -0.00    1.91
  -7   8   8   53.64    9.99
   7   8  -8   65.42   10.68
   7   8  -9    1.75    2.45
  -7  -8   9    2.94    3.17
   7   8 -10   17.92    5.79
  -7  -8  10   20.77    6.34
   7   8 -11    9.69    3.96
  -7  -8  11    3.19    3.34
   7   8 -12  117.32   15.29
  -7  -8  12   82.46   14.28
   7   8 -13   -0.00    1.86
  -7  -8  13   -0.00    2.29
   7   8 -14    4.54    3.24
  -7  -8  14    4.56    3.69
   7   8 -15    0.00    1.92
  -7  -8  15    1.21    2.76
   7   8 -16   62.15   10.47
  -7  -8  16   54.37   10.62
   7   8 -17    0.05    1.65
  -7  -8  17   -0.00    2.39
   7   8 -18    7.02    3.81
  -7  -8  18    0.68    2.59
  -7   8  19    0.00    2.83
   7   8 -19   -0.00    1.79
  -7  -8  19    3.19    2.98
   7   8 -20   12.12    4.39
  -7  -8  20    4.55    3.22
   7   8 -21    0.48    1.86
  -7  -8  21   -0.00    2.94
   7   8 -22   15.77    4.96
  -7  -8  22   10.79    4.70
   7   8 -23   13.80    4.84
  -7  -8  23    5.13    3.84
  -7  -8  24   -0.00    2.72
  -7  -8  25    0.37    2.32
  -7  -8  26    5.21    3.54
  -7  -8  27   -0.00    2.40
  -7  -8  28    2.84    2.65
  -7  -8  29   -0.00    2.43
  -7  -8  30   -0.00    2.49
  -7  -8  31    1.50    2.89
  -7  -8  32    2.48    2.80
  -7   9   1   -0.00    2.51
   7  -9  -1    0.05    2.04
   7   9  -1    0.63    2.11
  -7  -9   1    0.97    2.77
  -7   9   2   21.41    6.41
   7   9  -2   30.73    7.26
  -7  -9   2   12.25    5.38
  -7   9   3    0.30    2.35
   7   9  -3    0.58    2.58
  -7  -9   3    0.00    2.60
  -7   9   4   57.69   10.04
   7   9  -4   33.34    7.89
  -7  -9   4   41.42    9.41
  -7   9   5    1.24    2.20
   7   9  -5   -0.00    2.85
  -7   9   6   20.73    6.07
   7   9  -6   32.53    7.24
  -7   9   7   17.34    5.50
   7   9  -7   20.72    6.15
  -7   9   8   25.57    6.66
   7   9  -8   46.18    8.72
  -7  -9   8   21.19    6.80
  -7   9   9    0.72    2.34
   7   9  -9    1.08    2.41
  -7  -9   9   -0.00    2.94
  -7   9  10   97.60   14.00
   7   9 -10   80.46   13.20
  -7  -9  10   76.17   13.56
  -7   9  11   -0.00    2.21
   7   9 -11    0.00    2.21
  -7  -9  11   -0.00    2.75
  -7   9  12    2.79    2.61
   7   9 -12    0.00    2.04
  -7  -9  12    4.19    3.63
  -7   9  13    4.24    3.10
   7   9 -13    7.96    4.10
  -7  -9  13    1.37    3.13
  -7   9  14   63.52   10.64
   7   9 -14   57.06   10.37
  -7  -9  14   42.80    9.63
  -7   9  15    0.00    1.91
   7   9 -15    2.07    2.65
  -7  -9  15    1.23    3.12
  -7   9  16    9.72    4.26
   7   9 -16    9.68    4.45
  -7  -9  16    4.13    3.61
  -7   9  17    0.31    2.12
   7   9 -17   -0.00    1.94
  -7  -9  17    0.00    3.31
   7   9 -18   30.98    6.95
  -7  -9  18   10.56    5.43
   7   9 -19    1.09    2.62
  -7  -9  19    1.58    3.26
   7   9 -20   13.53    4.69
  -7  -9  20   13.18    5.12
   7   9 -21    0.00    1.90
  -7  -9  21   -0.00    2.91
   7   9 -22    2.56    2.78
  -7  -9  22   -0.00    3.26
   7   9 -23   -0.00    1.77
  -7  -9  23    0.82    2.81
   7   9 -24   13.07    4.74
  -7  -9  24   12.13    4.86
  -7  -9  25    1.86    2.97
  -7  -9  26   -0.00    2.20
  -7  -9  27    4.36    3.46
  -7  -9  28    2.30    3.24
  -7  -9  29    1.05    2.40
  -7  -9  30    3.09    3.44
  -7  -9  31    2.58    2.77
  -7  10   1    7.75    4.14
   7  10  -1    5.23    3.68
  -7 -10   1    8.83    5.07
  -7  10   2   44.13    9.19
   7  10  -2   32.98    7.84
  -7 -10   2   25.11    7.65
  -7  10   3   -0.00    2.76
   7  10  -3    1.64    2.61
  -7 -10   3    3.84    4.00
  -7  10   4    1.54    2.79
   7  10  -4    9.42    4.12
  -7  10   5    0.71    2.16
   7  10  -5    0.11    2.21
  -7  10   6  116.27   15.39
   7  10  -6   91.21   13.96
  -7 -10   6   59.77   12.80
  -7  10   7    4.13    2.83
   7  10  -7    0.50    2.46
  -7 -10   7    0.00    3.06
  -7  10   8    5.99    3.65
   7  10  -8    3.70    3.36
  -7 -10   8    1.54    2.98
  -7  10   9    1.08    2.39
   7  10  -9   -0.00    2.66
  -7 -10   9    0.33    2.63
  -7  10  10    8.52    4.49
   7  10 -10   13.84    4.80
  -7 -10  10    1.89    3.04
  -7  10  11    2.01    2.54
   7  10 -11    0.00    2.13
  -7 -10  11    2.24    3.46
  -7  10  12   32.32    7.96
   7  10 -12   43.46    8.88
  -7 -10  12   36.73    8.98
  -7  10  13    1.84    3.17
   7  10 -13    0.43    2.20
  -7 -10  13   -0.00    2.19
  -7  10  14   16.48    5.54
   7  10 -14    6.79    3.54
  -7 -10  14    0.93    3.33
  -7  10  15    1.17    2.34
   7  10 -15    0.32    2.29
  -7 -10  15    3.59    3.64
  -7  10  16   27.47    7.44
   7  10 -16   23.17    6.54
  -7 -10  16   20.41    7.01
  -7  10  17    0.00    2.18
   7  10 -17   -0.00    2.09
  -7 -10  17    0.73    3.41
  -7  10  18   22.35    6.45
   7  10 -18   25.81    6.67
  -7 -10  18   15.75    6.14
   7  10 -19    8.82    3.97
  -7 -10  19    0.31    3.04
   7  10 -20    0.00    2.84
  -7 -10  20    2.65    3.10
   7  10 -21    9.52    4.28
  -7 -10  21    3.62    3.86
   7  10 -22   18.17    5.52
  -7 -10  22    9.00    4.37
   7  10 -23    0.52    1.94
  -7 -10  23    1.15    2.73
   7  10 -24   -0.00    1.97
  -7 -10  24    0.00    3.07
  -7 -10  25    2.02    3.57
  -7 -10  26    1.49    3.08
  -7 -10  27    1.83    2.23
  -7 -10  28    3.70    3.37
  -7 -10  29   -0.00    2.98
  -7  11   1    2.18    2.59
   7  11  -1   -0.00    2.55
  -7 -11   1    0.00    3.22
  -7  11   2    6.41    3.88
   7  11  -2    5.25    3.47
  -7  11   3    8.03    4.51
   7  11  -3    5.20    3.83
  -7  11   4   14.80    5.69
   7  11  -4   26.75    6.97
  -7  11   5   15.23    5.90
   7  11  -5   14.19    5.33
  -7 -11   5   13.05    5.86
  -7  11   6    2.45    3.31
   7  11  -6   -0.00    2.26
  -7 -11   6   -0.00    2.27
  -7  11   7   27.95    7.39
   7  11  -7   17.13    5.51
  -7 -11   7    1.30    3.88
  -7  11   8   12.55    4.82
   7  11  -8    7.36    4.22
  -7 -11   8    6.39    4.33
  -7  11   9    0.57    2.90
   7  11  -9    0.81    2.18
  -7 -11   9   -0.00    2.36
  -7  11  10   24.85    6.79
   7  11 -10   26.96    7.16
  -7 -11  10   11.71    5.41
  -7  11  11    1.19    2.49
   7  11 -11    3.64    3.07
  -7 -11  11    0.60    2.54
  -7  11  12    0.37    2.47
   7  11 -12    0.29    1.93
  -7 -11  12   -0.00    2.99
  -7  11  13    1.99    3.11
   7  11 -13   -0.00    2.49
  -7 -11  13   -0.00    2.77
  -7  11  14   38.24    8.66
   7  11 -14   16.97    6.18
  -7 -11  14   15.06    6.21
  -7  11  15   -0.00    2.60
   7  11 -15    0.33    2.14
  -7 -11  15   -0.00    3.69
  -7  11  16    4.90    3.52
   7  11 -16    8.31    4.03
  -7 -11  16    5.51    4.07
  -7  11  17    0.00    3.32
   7  11 -17   -0.00    2.34
  -7 -11  17    3.22    2.78
   7  11 -18   17.32    5.96
  -7 -11  18   11.26    5.31
   7  11 -19   -0.00    2.02
  -7 -11  19   -0.00    2.78
   7  11 -20   16.83    5.55
  -7 -11  20    7.70    5.25
   7  11 -21   -0.00    2.57
  -7 -11  21    1.39    3.29
   7  11 -22   -0.00    1.85
  -7 -11  22    0.16    2.72
   7  11 -23    2.11    2.87
  -7 -11  23   -0.00    2.29
   7  11 -24   21.70    6.51
  -7 -11  24    8.35    4.94
  -7 -11  25   -0.00    3.01
  -7 -11  26   -0.00    2.74
  -7 -11  27    0.36    2.19
  -7  12   1    0.71    2.38
   7  12  -1    3.87    3.39
  -7  12   2   17.55    6.14
   7  12  -2   12.57    5.60
  -7  12   3   -0.00    3.41
   7  12  -3    4.78    4.48
  -7 -12   3   -0.00    2.71
  -7  12   4    1.41    3.11
   7  12  -4   -0.00    2.78
  -7 -12   4   -0.00    3.51
  -7  12   5   10.73    5.05
   7  12  -5    7.58    4.36
  -7 -12   5    4.39    4.36
  -7  12   6   38.97    9.14
   7  12  -6   28.51    7.93
  -7 -12   6   24.26    8.04
  -7  12   7   -0.00    2.49
   7  12  -7    0.52    2.97
  -7 -12   7   -0.00    3.40
  -7  12   8    8.92    4.64
   7  12  -8    8.95    4.61
  -7 -12   8    4.53    4.01
  -7  12   9    3.08    3.29
   7  12  -9    0.02    1.85
  -7 -12   9    0.00    3.21
  -7  12  10    3.65    3.22
   7  12 -10    8.95    4.97
  -7 -12  10    4.24    3.94
  -7  12  11    0.34    2.87
   7  12 -11   -0.00    2.88
  -7 -12  11    1.55    3.27
  -7  12  12   42.60    8.86
   7  12 -12   21.03    6.46
  -7 -12  12   13.11    6.41
  -7  12  13    1.77    2.67
   7  12 -13   -0.00    2.67
  -7 -12  13    1.77    2.96
  -7  12  14    0.90    2.93
  -7 -12  14    1.57    2.71
  -7  12  15    1.26    2.22
   7  12 -15    5.02    3.31
  -7 -12  15   -0.00    3.33
  -7  12  16   27.97    7.57
   7  12 -16   13.42    5.22
  -7 -12  16    7.80    4.76
  -7  12  17    0.01    1.60
   7  12 -17    1.56    2.66
  -7 -12  17   -0.00    3.32
   7  12 -18   12.18    4.86
  -7 -12  18    1.15    3.02
   7  12 -19   -0.00    2.54
  -7 -12  19   -0.00    3.07
   7  12 -20    6.39    3.66
  -7 -12  20    3.61    4.23
   7  12 -21    4.10    3.76
  -7 -12  21   -0.00    3.13
   7  12 -22    6.01    3.68
  -7 -12  22   -0.00    3.38
   7  12 -23    4.59    3.23
  -7 -12  23   -0.00    2.22
   7  12 -24    4.11    3.65
  -7 -12  24    8.11    4.74
  -7 -12  25    0.49    2.30
  -7 -12  26    0.61    2.69
  -7  13   1    1.04    2.88
   7  13  -1    3.42    3.29
  -7  13   2   12.65    5.46
   7  13  -2    2.87    3.35
  -7  13   3   15.74    5.93
   7  13  -3    7.19    4.74
  -7  13   4   38.50    9.61
   7  13  -4   41.81    9.65
  -7  13   5    0.00    3.50
   7  13  -5    7.32    4.82
  -7  13   6    1.62    3.41
   7  13  -6    1.06    3.15
  -7 -13   6   -0.00    3.21
  -7  13   7   -0.00    3.36
   7  13  -7    3.37    3.38
  -7 -13   7    1.52    2.95
  -7  13   8    5.90    4.61
   7  13  -8   12.19    5.22
  -7 -13   8    7.93    5.19
  -7  13   9   12.64    5.57
   7  13  -9   18.99    6.09
  -7 -13   9    2.02    3.52
  -7  13  10   30.66    7.92
   7  13 -10   16.56    6.02
  -7 -13  10    9.91    5.85
  -7  13  11    0.00    3.71
   7  13 -11    2.09    2.71
  -7 -13  11    3.79    3.63
  -7  13  12   -0.00    3.16
   7  13 -12   -0.00    3.13
  -7 -13  12   -0.00    3.20
  -7  13  13    0.44    3.07
   7  13 -13    1.51    2.99
  -7 -13  13    0.37    3.23
  -7  13  14   13.29    6.12
   7  13 -14   12.18    5.45
  -7 -13  14   15.39    6.26
  -7  13  15   -0.00    3.26
   7  13 -15    0.00    2.69
  -7 -13  15    0.39    2.92
  -7  13  16    6.93    3.97
   7  13 -16    1.57    3.56
  -7 -13  16    2.97    3.26
   7  13 -17   -0.00    2.46
  -7 -13  17    5.18    4.05
   7  13 -18    0.91    2.12
  -7 -13  18   -0.00    3.13
   7  13 -19   -0.00    2.59
  -7 -13  19   -0.00    3.37
   7  13 -20    7.75    4.34
  -7 -13  20    2.51    4.36
   7  13 -21   -0.00    2.95
  -7 -13  21    2.62    4.16
   7  13 -22    1.13    3.03
  -7 -13  22    1.56    2.48
   7  13 -23    6.08    3.86
  -7 -13  23    1.56    3.27
   7  13 -24    1.35    3.62
  -7 -13  24    0.81    3.31
  -7  14   1    6.40    4.56
   7  14  -1    0.00    2.49
  -7  14   2   15.46    5.93
   7  14  -2    1.78    3.34
  -7  14   3    3.21    3.56
   7  14  -3    4.59    4.75
  -7  14   4    1.96    4.20
   7  14  -4   -0.00    2.00
  -7  14   5    2.75    3.36
   7  14  -5    3.25    3.68
  -7  14   6   15.68    6.25
   7  14  -6   12.47    6.19
  -7  14   7   22.65    7.55
   7  14  -7   25.93    7.63
  -7  14   8    4.60    4.52
   7  14  -8    8.56    4.99
  -7  14   9    1.86    3.74
   7  14  -9    2.62    3.14
  -7 -14   9   -0.00    2.77
  -7  14  10   11.89    5.63
   7  14 -10    3.93    4.16
  -7 -14  10    0.15    3.28
  -7  14  11    5.74    3.93
   7  14 -11   -0.00    2.33
  -7 -14  11    0.08    3.20
  -7  14  12    7.82    4.79
   7  14 -12    7.51    4.89
  -7 -14  12    0.48    3.46
  -7  14  13    0.00    1.90
   7  14 -13    1.43    2.69
  -7 -14  13   -0.00    2.92
  -7  14  14    0.84    2.30
   7  14 -14    2.18    2.69
  -7 -14  14   -0.00    3.37
  -7  14  15   -0.00    3.22
   7  14 -15    0.86    3.33
  -7 -14  15    0.06    2.58
  -7  14  16   -0.00    3.04
   7  14 -16    1.74    3.24
  -7 -14  16    1.41    3.47
   7  14 -17    1.95    2.83
  -7 -14  17   -0.00    3.80
   7  14 -18    0.00    2.34
  -7 -14  18    4.24    3.82
   7  14 -19   -0.00    2.67
  -7 -14  19    1.74    3.69
   7  14 -20    0.00    3.46
  -7 -14  20   -0.00    4.00
   7  14 -21    4.99    3.86
  -7 -14  21   -0.00    3.38
   7  14 -22   10.75    5.11
  -7 -14  22    1.70    2.91
   7  14 -23   -0.00    2.59
   7  14 -24    1.88    3.66
  -7  15   1    3.75    3.92
   7  15  -1   -0.00    2.91
  -7  15   2    2.20    3.02
   7  15  -2    2.18    3.43
  -7  15   3   15.32    6.35
   7  15  -3    8.39    5.15
  -7  15   4   15.19    6.20
   7  15  -4   10.12    4.87
  -7  15   5   -0.00    2.67
   7  15  -5    2.05    3.77
  -7  15   6    0.96    2.95
   7  15  -6    1.15    2.60
  -7  15   7    0.04    2.57
   7  15  -7    0.00    2.56
  -7  15   8    6.16    4.72
   7  15  -8    9.11    4.85
  -7  15   9    5.52    4.80
   7  15  -9    5.19    3.90
  -7  15  10    1.98    3.04
   7  15 -10    0.99    3.60
  -7  15  11    0.00    3.36
   7  15 -11    2.83    3.29
  -7  15  12    0.63    3.43
   7  15 -12    2.52    3.48
  -7 -15  12   -0.00    2.74
  -7  15  13    3.72    3.37
   7  15 -13    0.00    2.87
  -7 -15  13    1.95    3.93
  -7  15  14    3.09    3.97
   7  15 -14    4.93    4.24
  -7 -15  14    0.65    3.32
  -7  15  15    1.64    3.23
   7  15 -15   -0.00    2.96
  -7 -15  15    0.00    3.57
   7  15 -16   -0.00    1.89
  -7 -15  16    3.48    4.22
   7  15 -17    1.17    2.91
  -7 -15  17    2.73    3.64
   7  15 -18   -0.00    2.73
  -7 -15  18   -0.00    3.75
   7  15 -19    0.00    2.88
  -7 -15  19    2.65    3.46
   7  15 -20    9.77    4.82
  -7 -15  20    0.19    2.87
   7  15 -21   -0.00    2.52
   7  15 -22    1.13    2.93
   7  15 -23    2.39    2.43
  -7  16   1    6.24    4.52
   7  16  -1    6.37    4.26
  -7  16   2   -0.00    2.87
   7  16  -2    2.93    3.95
  -7  16   3   -0.00    3.46
   7  16  -3    2.47    3.21
  -7  16   4   -0.00    3.15
   7  16  -4   -0.00    2.94
  -7  16   5   -0.00    3.53
   7  16  -5    1.04    3.09
  -7  16   6    1.23    4.04
   7  16  -6    1.74    2.60
  -7  16   7   -0.00    2.88
   7  16  -7    2.46    3.38
  -7  16   8    1.48    3.24
   7  16  -8    6.69    3.98
  -7  16   9    1.51    3.51
   7  16  -9   -0.00    3.29
  -7  16  10    6.73    4.46
  -7  16  11    3.41    3.55
  -7  16  12    0.39    3.33
  -7  16  13    6.27    4.65
  -7  16  14   -0.00    2.11
  -7 -16  16   -0.00    2.66
  -7 -16  17    0.27    3.34
  -7 -16  18   -0.00    3.82
  -7  17  10    4.55    3.85
  -7  17  11    1.25    3.02
  -7  17  12   -0.00    2.25
  -7  17  13    2.63    3.58
  -7  17  14    1.15    2.84
  -6   0   1   -0.00    1.84
  -6   0   1    0.00    2.06
   6   0  -1   -0.00    2.02
   6   0  -1   -0.00    1.73
  -6   0   2  379.99   32.42
  -6   0   2  353.57   33.84
   6   0  -2  255.21   31.53
   6   0  -2  318.91   32.52
  -6   0   3    1.33    1.71
  -6   0   3    0.70    1.68
   6   0  -3    0.00    1.56
   6   0  -3    0.87    1.63
  -6   0   4   27.36    5.25
  -6   0   4   32.62    6.38
   6   0  -4   25.08    5.30
   6   0  -4   38.40    6.33
  -6   0   5    1.19    1.73
  -6   0   5    0.53    2.15
   6   0  -5   -0.00    1.91
   6   0  -5    0.98    1.73
  -6   0   6 1215.97  113.15
  -6   0   6 1251.09  114.73
   6   0  -6 1296.07  113.93
   6   0  -6 1222.49  113.66
  -6   0   7   -0.00    1.46
  -6   0   7   -0.00    2.37
   6   0  -7   -0.00    1.70
   6   0  -7    0.00    1.82
  -6   0   8   23.67    4.60
  -6   0   8   20.64    5.11
   6   0  -8   24.05    4.97
   6   0  -8   26.33    5.02
  -6   0   9    0.73    1.60
  -6   0   9    1.45    2.00
   6   0  -9    0.73    1.32
   6   0  -9   -0.00    1.37
  -6   0  10  220.72   23.00
  -6   0  10  216.92   23.96
   6   0 -10  207.93   23.16
   6   0 -10  247.47   23.45
  -6   0  11    0.68    1.19
  -6   0  11    0.08    1.77
   6   0 -11   -0.00    0.99
  -6   0  12  295.80   27.52
  -6   0  12  259.36   28.07
   6   0 -12  256.14   27.36
  -6   0  13   -0.00    1.09
  -6   0  13   -0.00    2.27
   6   0 -13    0.17    1.52
  -6   0  14   91.16   11.07
  -6   0  14   91.04   11.86
   6   0 -14   90.13   11.33
  -6   0  15    0.00    1.23
  -6   0  15    0.87    2.09
   6   0 -15    0.00    1.31
  -6   0  16  260.60   26.60
  -6   0  16  267.87   27.56
   6   0 -16  266.00   26.98
  -6   0  17    0.17    1.38
   6   0 -17    0.22    1.46
  -6   0  18  180.49   18.01
   6   0 -18  149.93   17.68
  -6   0  19   -0.00    1.64
   6   0 -19    0.00    1.29
  -6   0  20    2.70    1.79
  -6   0  20    0.93    1.79
   6   0 -20   -0.00    1.46
   6   0 -20    0.93    1.03
  -6   0  21   -0.00    1.86
   6   0 -21   -0.00    1.35
  -6   0  22  101.66   12.13
   6   0 -22   95.72   11.49
   6   0 -22   91.13    9.18
  -6   0  23    0.00    1.92
  -6   0  24   -0.00    1.76
  -6   0  25    1.29    2.00
  -6   0  26   38.25    6.47
  -6   0  27   -0.00    1.73
  -6   0  28   21.41    4.73
  -6   0  29    0.32    1.45
  -6   0  30   14.72    3.75
  -6   0  31    0.34    1.47
  -6   0  32   46.07    7.02
  -6   0  33    0.67    1.41
  -6   0  34    0.68    1.56
  -6   0  35    0.68    1.33
  -6   0  36    5.05    2.26
  -6   0  37    0.02    1.14
  -6   0  38    1.79    1.94
  -6   0  39    0.72    1.53
  -6   0  40    0.42    1.35
  -6   1   1    7.64    2.65
  -6   1   1   -0.00    2.26
   6  -1  -1    2.23    1.99
   6  -1  -1    1.60    1.93
   6   1  -1    7.09    2.92
   6   1  -1    3.87    2.46
  -6  -1   1   10.25    3.05
  -6  -1   1    5.02    3.39
  -6   1   2  557.30   52.82
  -6   1   2  600.35   55.00
   6  -1  -2  439.03   52.65
   6  -1  -2  517.95   53.33
   6   1  -2  626.44   53.76
   6   1  -2  584.40   53.83
  -6  -1   2  598.23   53.15
  -6  -1   2  585.79   54.59
  -6   1   3   30.16    5.24
  -6   1   3   35.07    6.70
   6  -1  -3   39.34    6.45
   6  -1  -3   25.62    5.58
   6   1  -3   32.61    5.84
   6   1  -3   19.85    5.04
  -6  -1   3   29.08    5.37
  -6  -1   3   17.59    5.09
  -6   1   4  576.08   69.36
  -6   1   4  817.05   72.40
   6  -1  -4  779.59   71.20
   6  -1  -4  725.45   70.79
   6   1  -4  879.48   71.42
   6   1  -4  835.97   71.46
  -6  -1   4  843.45   70.83
  -6  -1   4  727.43   71.60
  -6   1   5  110.77   12.25
  -6   1   5   96.49   13.14
   6  -1  -5  100.14   12.64
   6  -1  -5  101.89   12.49
   6   1  -5  107.73   12.50
   6   1  -5   88.02   12.06
  -6  -1   5   95.27   11.86
  -6  -1   5   85.53   12.56
  -6   1   6   89.60   11.61
  -6   1   6   85.25   12.51
   6  -1  -6  118.00   13.07
   6  -1  -6  117.86   12.86
   6   1  -6   79.10   11.57
   6   1  -6   95.53   12.22
  -6  -1   6  102.57   12.13
  -6  -1   6  113.35   13.54
  -6   1   7  237.98   23.39
  -6   1   7  237.50   24.87
   6  -1  -7  203.31   23.50
   6  -1  -7  213.41   23.44
   6   1  -7  232.56   23.71
   6   1  -7  226.65   23.67
  -6  -1   7  231.74   23.47
  -6  -1   7  216.76   24.33
  -6   1   8  704.20   63.48
  -6   1   8  651.34   64.66
   6  -1  -8  706.65   64.30
   6  -1  -8  757.42   64.17
   6   1  -8  602.41   63.38
   6   1  -8  783.15   64.40
  -6  -1   8  548.10   62.82
  -6  -1   8  784.53   65.54
  -6   1   9    4.06    2.12
  -6   1   9    8.86    3.44
   6  -1  -9   11.81    3.47
   6  -1  -9   15.04    3.65
   6   1  -9   11.45    3.37
   6   1  -9   19.23    3.99
  -6  -1   9    6.31    2.60
  -6  -1   9   12.45    4.01
  -6   1  10  110.54   11.90
  -6   1  10   90.86   12.45
   6  -1 -10  104.44   12.36
   6   1 -10   95.68   11.85
  -6  -1  10  104.46   11.96
  -6  -1  10   71.23   11.59
  -6   1  11   19.95    3.85
   6  -1 -11    7.59    2.88
   6   1 -11   12.40    3.45
  -6  -1  11    9.34    3.07
  -6  -1  11   14.03    4.03
  -6   1  12  307.50   29.13
  -6   1  12  250.19   29.60
   6  -1 -12  265.79   29.27
   6   1 -12  286.56   29.36
  -6  -1  12  322.29   29.61
  -6  -1  12  322.48   30.64
  -6   1  13   50.67    7.23
  -6   1  13   50.69    8.09
   6  -1 -13   40.89    7.20
   6   1 -13   53.47    7.79
  -6  -1  13   53.05    7.59
  -6  -1  13   66.22    8.91
  -6   1  14  173.06   17.72
  -6   1  14  174.45   18.86
   6  -1 -14  167.13   18.18
   6   1 -14  156.32   17.81
  -6  -1  14  165.20   17.91
  -6  -1  14  144.97   18.29
  -6   1  15    5.97    2.33
  -6   1  15    9.00    3.37
   6  -1 -15   10.08    3.07
   6   1 -15    5.47    2.47
  -6  -1  15   14.79    3.48
  -6  -1  15    8.26    3.37
  -6   1  16    3.43    1.77
  -6   1  16    5.06    2.63
   6  -1 -16    3.80    2.02
   6  -1 -16    7.87    2.38
   6   1 -16    3.61    2.14
  -6  -1  16    3.70    2.00
  -6   1  17    8.34    2.54
   6  -1 -17    4.70    2.25
   6  -1 -17    5.58    2.01
   6   1 -17    8.39    2.95
  -6  -1  17    5.94    2.57
  -6   1  18  195.20   20.67
   6  -1 -18  184.17   21.00
   6  -1 -18  203.68   20.17
   6   1 -18  202.10   21.20
  -6  -1  18  217.31   21.49
  -6   1  19   35.29    5.29
   6  -1 -19   29.13    5.32
   6  -1 -19   26.95    4.29
   6   1 -19   28.31    5.23
  -6  -1  19   34.84    5.65
  -6  -1  19   22.95    5.27
  -6   1  20    0.46    1.40
  -6   1  20    1.40    1.85
   6  -1 -20   -0.00    1.15
   6  -1 -20    0.65    0.97
   6   1 -20   -0.00    1.34
  -6  -1  20    1.02    1.36
  -6  -1  20   -0.00    1.83
  -6   1  21    2.31    1.86
   6  -1 -21    3.24    1.93
   6  -1 -21    2.24    0.98
   6   1 -21    2.62    1.66
  -6  -1  21    3.17    2.41
  -6   1  22   10.11    3.11
   6   1 -22    7.88    2.66
  -6  -1  22    8.59    3.09
  -6   1  23    2.80    1.95
  -6  -1  23    5.55    2.43
  -6   1  24   26.20    4.95
  -6  -1  24   21.29    4.79
  -6   1  25    0.31    1.51
  -6  -1  25    1.69    1.98
  -6   1  26    3.42    2.09
  -6  -1  26    3.21    1.97
  -6   1  27   -0.00    1.47
  -6  -1  27    0.00    1.23
  -6   1  28   44.95    6.86
  -6  -1  28   41.44    6.87
  -6   1  29    0.45    1.41
  -6  -1  29    3.28    2.05
  -6   1  30   17.42    4.05
  -6  -1  30   17.08    4.07
  -6   1  31   -0.00    1.45
  -6  -1  31    0.28    1.63
  -6   1  32    0.00    1.43
  -6  -1  32    0.00    1.53
  -6   1  33    0.00    1.49
  -6  -1  33    2.02    2.06
  -6   1  34   17.37    3.84
  -6  -1  34   14.17    3.73
  -6   1  35    1.13    1.66
  -6  -1  35    1.18    1.52
  -6   1  36    3.35    2.02
  -6  -1  36    0.47    1.38
  -6   1  37   -0.00    1.38
  -6  -1  37   -0.00    1.45
  -6   1  38    1.39    1.59
  -6  -1  38    1.98    1.77
  -6   1  39   -0.00    1.30
  -6  -1  39   -0.00    1.67
  -6  -1  40    1.76    1.72
  -6  -1  41    0.39    1.27
  -6   2   1    8.08    2.77
  -6   2   1    2.37    2.44
   6  -2  -1    5.24    2.72
   6  -2  -1    2.10    2.39
   6   2  -1    4.60    2.43
   6   2  -1    4.88    2.83
  -6  -2   1    4.96    2.33
  -6  -2   1    3.73    2.90
  -6   2   2   14.27    3.69
  -6   2   2    9.05    3.71
   6  -2  -2    5.78    2.83
   6  -2  -2    9.55    3.45
   6   2  -2   12.78    3.52
   6   2  -2    8.21    3.35
  -6  -2   2    4.86    2.67
  -6  -2   2    6.00    3.01
  -6   2   3    3.83    2.21
  -6   2   3    3.31    2.77
   6  -2  -3    5.01    2.70
   6  -2  -3    3.69    2.24
   6   2  -3    5.29    2.79
   6   2  -3    4.17    2.73
  -6  -2   3    5.59    2.54
  -6  -2   3    2.09    2.55
  -6   2   4   68.92    9.49
  -6   2   4   70.58   10.83
   6  -2  -4   55.69    9.48
   6  -2  -4   90.53   10.79
   6   2  -4   81.28   10.26
   6   2  -4   80.90   10.36
  -6  -2   4   63.96    9.41
  -6  -2   4   77.36   10.89
  -6   2   5   18.83    4.05
  -6   2   5    8.03    3.59
   6  -2  -5   13.92    3.99
   6  -2  -5    9.82    3.49
   6   2  -5    7.31    3.10
   6   2  -5   13.42    3.63
  -6  -2   5   13.29    3.47
  -6  -2   5   16.51    4.37
  -6   2   6  338.81   32.98
  -6   2   6  342.45   34.69
   6  -2  -6  314.90   33.51
   6  -2  -6  373.36   33.92
   6   2  -6  327.48   33.31
   6   2  -6  327.76   33.39
  -6  -2   6  316.58   32.99
  -6  -2   6  325.32   34.20
  -6   2   7   58.32    7.75
  -6   2   7   56.21    8.88
   6  -2  -7   51.78    8.00
   6  -2  -7   44.67    7.45
   6   2  -7   50.67    7.88
   6   2  -7   53.05    7.99
  -6  -2   7   54.11    7.82
  -6  -2   7   38.85    7.66
  -6   2   8    5.49    2.37
  -6   2   8    8.53    3.60
   6  -2  -8    7.29    3.07
   6  -2  -8    7.43    2.66
   6   2  -8   10.72    3.30
   6   2  -8    4.02    2.48
  -6  -2   8   12.47    3.43
  -6  -2   8    6.58    2.97
  -6   2   9    0.00    1.55
  -6   2   9    0.47    1.81
   6  -2  -9    0.82    1.81
   6   2  -9    0.93    1.79
   6   2  -9   -0.00    1.66
  -6  -2   9    0.00    1.63
  -6  -2   9    1.78    2.35
  -6   2  10  287.68   26.33
  -6   2  10  185.45   26.13
   6  -2 -10  271.24   26.97
   6   2 -10  265.00   26.67
  -6  -2  10  281.56   26.76
  -6  -2  10  255.63   27.27
  -6   2  11  274.02   24.04
  -6   2  11  191.14   24.16
   6  -2 -11  254.44   24.63
   6   2 -11  222.31   23.95
  -6  -2  11  184.84   23.25
  -6  -2  11  270.60   25.59
  -6   2  12  100.59   12.23
  -6   2  12  102.51   13.41
   6  -2 -12  100.28   12.93
   6  -2 -12  114.23   12.96
   6   2 -12  119.10   13.33
  -6  -2  12  104.81   12.83
  -6  -2  12   97.80   13.32
  -6   2  13   12.19    3.09
  -6   2  13    8.78    3.31
   6  -2 -13   12.01    3.52
   6  -2 -13   13.52    3.39
   6   2 -13    4.45    2.44
  -6  -2  13   11.41    3.21
  -6  -2  13    5.12    3.15
  -6   2  14   74.86   10.35
  -6   2  14   83.30   11.65
   6  -2 -14   97.43   11.72
   6  -2 -14   94.32   11.08
   6   2 -14  109.91   12.02
  -6  -2  14   94.42   11.50
  -6  -2  14   76.63   11.48
  -6   2  15   37.40    5.65
  -6   2  15   48.87    7.34
   6  -2 -15   32.51    5.82
   6  -2 -15   22.31    4.85
   6   2 -15   33.65    5.88
  -6  -2  15   35.54    6.03
  -6  -2  15   35.11    6.41
  -6   2  16   50.55    7.63
   6  -2 -16   54.67    8.29
   6  -2 -16   61.45    7.89
   6   2 -16   60.32    8.58
  -6  -2  16   73.23    9.15
  -6   2  17   19.29    3.90
   6  -2 -17   19.05    4.41
   6  -2 -17   21.06    3.83
   6   2 -17   18.96    4.39
  -6  -2  17   18.98    4.31
  -6   2  18    9.64    2.92
   6  -2 -18   14.21    3.60
   6  -2 -18   13.22    2.95
   6   2 -18   18.71    4.10
  -6  -2  18   19.21    4.19
  -6   2  19   12.32    3.00
  -6   2  19   10.56    3.56
   6  -2 -19    9.04    2.95
   6  -2 -19   11.21    2.46
   6   2 -19   12.86    3.46
  -6  -2  19   15.35    3.78
  -6  -2  19    7.65    3.16
  -6   2  20  159.70   15.26
  -6   2  20  105.41   15.07
   6  -2 -20  122.81   15.20
   6  -2 -20  139.97   13.55
   6   2 -20  139.05   15.58
  -6  -2  20  145.50   15.92
  -6  -2  20  130.12   15.99
  -6   2  21    6.76    2.71
   6  -2 -21    2.40    1.72
   6  -2 -21    3.40    1.05
   6   2 -21    6.61    2.47
  -6  -2  21    3.72    2.47
  -6   2  22   24.86    5.09
   6   2 -22   27.59    5.07
  -6  -2  22   21.96    5.02
  -6   2  23    0.21    1.29
  -6  -2  23   -0.00    1.62
  -6   2  24    2.78    2.11
  -6  -2  24    9.25    3.18
  -6   2  25   10.15    3.17
  -6  -2  25   10.42    3.48
  -6   2  26   37.64    6.38
  -6  -2  26   36.69    6.55
  -6   2  27    3.37    1.96
  -6  -2  27    2.16    1.79
  -6   2  28   16.38    3.88
  -6  -2  28    9.97    3.50
  -6   2  29    0.95    1.93
  -6  -2  29    1.21    1.93
  -6   2  30   11.63    3.23
  -6  -2  30    5.71    2.67
  -6   2  31    0.00    1.52
  -6  -2  31    1.17    1.65
  -6   2  32   24.39    4.44
  -6  -2  32   12.11    3.86
  -6   2  33    3.58    2.13
  -6  -2  33    4.26    2.24
  -6   2  34    0.17    1.39
  -6  -2  34    1.09    1.91
  -6   2  35   -0.00    1.41
  -6  -2  35    0.02    1.48
  -6   2  36    9.09    2.76
  -6  -2  36    8.26    3.01
  -6   2  37    1.23    1.39
  -6  -2  37   -0.00    1.33
  -6   2  38    3.12    1.73
  -6  -2  38    1.13    1.75
  -6  -2  39    0.73    1.48
  -6  -2  40    0.00    1.51
  -6  -2  41   -0.00    1.46
  -6   3   1    1.99    1.88
  -6   3   1    1.08    2.38
   6  -3  -1    1.11    1.95
   6  -3  -1    0.74    1.90
   6   3  -1    2.28    1.82
   6   3  -1    4.78    2.98
  -6  -3   1    2.52    2.18
  -6  -3   1    0.00    2.27
  -6   3   2  160.72   16.60
  -6   3   2  134.23   17.41
   6  -3  -2  115.97   16.12
   6  -3  -2  139.28   16.83
   6   3  -2  121.95   15.85
   6   3  -2  143.83   16.66
  -6  -3   2  153.33   16.43
  -6  -3   2  147.42   17.40
  -6   3   3  163.27   16.21
  -6   3   3  131.53   16.91
   6  -3  -3  134.60   16.20
   6  -3  -3  125.39   15.80
   6   3  -3  123.00   15.48
   6   3  -3  132.47   15.89
  -6  -3   3  141.85   15.74
  -6  -3   3  107.76   15.69
  -6   3   4   37.62    6.22
  -6   3   4   29.14    6.65
   6  -3  -4   45.35    7.30
   6  -3  -4   29.24    6.03
   6   3  -4   27.69    5.73
   6   3  -4   35.75    6.49
  -6  -3   4   34.61    6.10
  -6  -3   4   26.23    6.12
  -6   3   5   11.12    3.28
  -6   3   5    9.89    4.04
   6  -3  -5    9.66    3.49
   6  -3  -5   12.96    3.77
   6   3  -5   13.24    3.90
   6   3  -5    8.40    3.08
  -6  -3   5   13.45    3.77
  -6  -3   5   12.19    4.15
  -6   3   6   14.27    3.70
  -6   3   6   22.68    5.49
   6  -3  -6   20.65    4.67
   6  -3  -6   15.12    3.96
   6   3  -6   16.95    4.28
   6   3  -6   15.41    3.97
  -6  -3   6   10.13    3.51
  -6  -3   6   10.09    4.00
  -6   3   7   17.55    4.08
  -6   3   7   18.84    5.06
   6  -3  -7   11.91    4.03
   6  -3  -7   18.30    4.44
   6  -3  -7   21.32    4.67
   6   3  -7   21.38    4.59
   6   3  -7   21.38    4.69
  -6  -3   7   12.85    3.77
  -6  -3   7   16.52    4.70
  -6   3   8  346.28   35.13
  -6   3   8  275.25   35.62
   6  -3  -8  365.27   36.22
   6  -3  -8  366.38   36.06
   6   3  -8  402.48   36.32
   6   3  -8  389.27   35.99
  -6  -3   8  370.31   35.75
  -6  -3   8  348.10   36.49
  -6   3   9   59.02    8.67
  -6   3   9   77.77   10.79
   6  -3  -9   64.04    9.54
   6  -3  -9   76.87    9.88
   6   3  -9   65.62    9.44
  -6  -3   9   55.21    8.96
  -6  -3   9   70.67   10.36
  -6   3  10   31.47    5.51
  -6   3  10   22.83    5.60
   6  -3 -10   41.39    6.69
   6   3 -10   31.45    5.89
  -6  -3  10   28.55    5.56
  -6  -3  10   30.85    6.40
  -6   3  11   10.13    3.01
  -6   3  11   11.61    3.97
   6  -3 -11   10.59    3.39
   6   3 -11   12.91    3.53
  -6  -3  11    9.67    3.48
  -6  -3  11    9.74    3.63
  -6   3  12   72.54    9.36
  -6   3  12   59.17   10.07
   6  -3 -12   72.62   10.06
   6  -3 -12   65.08    9.39
   6   3 -12   76.37   10.13
  -6  -3  12   76.19   10.14
  -6  -3  12   73.85   10.64
  -6   3  13  100.06   13.04
  -6   3  13  122.45   14.93
   6  -3 -13  126.30   14.55
   6  -3 -13  133.82   14.13
   6   3 -13   80.92   13.04
  -6  -3  13  138.35   14.76
  -6  -3  13  144.55   15.60
  -6   3  14  168.99   18.51
  -6   3  14  157.69   17.81
  -6   3  14  148.45   18.90
   6  -3 -14  183.69   19.31
   6  -3 -14  186.14   18.49
   6   3 -14  180.16   19.08
  -6  -3  14  183.48   19.16
  -6  -3  14  133.26   18.63
  -6   3  15   13.13    3.65
  -6   3  15   19.65    4.03
   6  -3 -15   13.33    3.91
   6  -3 -15   19.69    4.05
   6   3 -15   18.55    4.41
  -6  -3  15   22.41    4.80
  -6   3  16   27.43    5.00
  -6   3  16   21.23    4.21
   6  -3 -16   15.08    4.14
   6  -3 -16   19.20    3.97
   6   3 -16   15.89    4.24
  -6  -3  16   29.30    5.33
  -6   3  17   88.46   10.36
  -6   3  17   90.04    9.91
   6  -3 -17   59.80    8.80
   6   3 -17   65.48    9.88
  -6  -3  17   83.19   10.70
  -6   3  18  106.83   13.46
  -6   3  18  136.22   13.59
   6  -3 -18  110.75   12.56
   6   3 -18  125.09   14.35
  -6  -3  18  111.28   14.07
  -6  -3  18  107.45   14.37
  -6   3  19   45.55    6.57
  -6   3  19   41.16    5.99
  -6   3  19   28.46    6.18
   6   3 -19   36.45    6.43
  -6  -3  19   39.98    6.75
  -6  -3  19   30.98    6.48
  -6   3  20    3.23    2.10
  -6   3  20    2.60    2.49
   6   3 -20    6.09    2.56
  -6  -3  20    4.58    2.36
  -6  -3  20    5.27    2.63
  -6   3  21    0.00    1.59
  -6   3  21    1.95    2.05
   6  -3 -21   -0.00    0.70
   6   3 -21   -0.00    1.48
  -6  -3  21    0.12    1.52
  -6  -3  21    0.56    1.89
  -6   3  22   33.00    6.68
   6   3 -22   65.99    8.29
  -6  -3  22   45.22    7.69
  -6   3  23   12.84    3.56
   6   3 -23    9.58    3.21
  -6  -3  23    9.60    3.63
  -6   3  24   49.98    7.99
  -6  -3  24   55.12    8.68
  -6   3  25    1.30    1.76
  -6  -3  25    0.00    1.83
  -6   3  26    3.97    2.30
  -6  -3  26    5.43    2.88
  -6   3  27    0.00    1.14
  -6  -3  27    0.00    1.67
  -6   3  28   22.04    4.55
  -6  -3  28   16.25    4.53
  -6   3  29    7.92    2.85
  -6  -3  29    3.57    2.44
  -6   3  30   14.00    3.72
  -6  -3  30   19.30    4.74
  -6   3  31    0.31    1.48
  -6  -3  31    1.46    1.81
  -6   3  32    0.84    1.59
  -6  -3  32    1.83    2.06
  -6   3  33    4.98    2.30
  -6  -3  33    6.23    2.93
  -6   3  34    7.79    2.75
  -6  -3  34    8.63    3.25
  -6   3  35    0.11    1.37
  -6  -3  35   -0.00    1.80
  -6   3  36    0.00    1.37
  -6  -3  36    0.00    1.59
  -6   3  37    1.33    1.54
  -6  -3  37   -0.00    1.65
  -6   3  38    0.98    1.58
  -6  -3  38    4.43    2.60
  -6  -3  39    1.03    1.75
  -6  -3  40    0.00    1.79
  -6   4   1  156.77   19.13
  -6   4   1  188.21   19.47
  -6   4   1  156.52   20.43
   6  -4  -1  182.38   20.16
   6  -4  -1  168.09   19.92
   6   4  -1  166.39   19.25
   6   4  -1  198.29   20.18
  -6  -4   1  176.44   19.32
  -6  -4   1  128.02   19.02
  -6   4   2   14.75    4.10
  -6   4   2    5.87    2.86
  -6   4   2   14.39    4.83
   6  -4  -2    9.01    3.46
   6  -4  -2   10.82    3.67
   6   4  -2   13.37    3.87
   6   4  -2    6.26    2.89
  -6  -4   2    8.36    3.31
  -6  -4   2    5.49    3.13
  -6   4   3    2.79    2.22
  -6   4   3    3.75    2.32
  -6   4   3    3.74    2.78
   6  -4  -3   -0.00    1.74
   6  -4  -3    4.50    2.73
   6   4  -3    7.90    3.30
   6   4  -3    6.38    3.24
  -6  -4   3    7.37    2.82
  -6  -4   3    7.34    3.47
  -6   4   4   19.88    4.82
  -6   4   4   18.50    4.40
  -6   4   4   15.74    4.85
   6  -4  -4   13.66    4.22
   6  -4  -4   22.82    5.31
   6   4  -4   17.74    4.44
   6   4  -4   10.98    3.75
  -6  -4   4   15.29    4.10
  -6  -4   4   14.06    4.58
  -6   4   5  293.48   26.32
  -6   4   5  228.50   24.78
  -6   4   5  206.71   25.96
   6  -4  -5  204.50   25.04
   6  -4  -5  217.84   25.09
   6   4  -5  271.80   25.93
   6   4  -5  201.68   24.64
  -6  -4   5  274.06   25.77
  -6  -4   5  242.78   26.30
  -6   4   6  248.23   26.73
  -6   4   6  253.05   26.38
  -6   4   6  211.62   27.21
   6  -4  -6  285.03   27.61
   6   4  -6  275.43   27.15
   6   4  -6  247.02   26.58
  -6  -4   6  264.14   26.85
  -6  -4   6  231.09   27.20
  -6   4   7   72.97    9.76
  -6   4   7   68.89    9.28
  -6   4   7   58.94   10.19
   6  -4  -7   60.30    9.40
   6   4  -7   36.51    8.07
  -6  -4   7   88.01   10.45
  -6  -4   7   87.78   11.23
  -6   4   8    7.82    2.95
  -6   4   8    3.11    2.04
  -6   4   8    4.34    2.58
   6  -4  -8    3.89    2.46
   6   4  -8    6.66    2.95
  -6  -4   8    2.65    2.06
  -6  -4   8    5.06    2.86
  -6   4   9   29.69    6.92
  -6   4   9   62.83    8.41
  -6   4   9   44.77    8.40
   6  -4  -9   60.74    8.62
   6   4  -9   73.92    9.41
  -6  -4   9   57.18    8.46
  -6  -4   9   49.63    8.60
  -6   4  10   24.07    5.53
  -6   4  10   36.37    6.02
  -6   4  10   39.94    7.43
   6   4 -10   37.89    6.56
  -6  -4  10   36.59    6.40
  -6  -4  10   20.36    5.72
  -6   4  11  129.17   15.38
  -6   4  11  117.98   14.68
  -6   4  11  115.63   15.89
   6   4 -11  127.80   15.53
  -6  -4  11  132.32   15.63
  -6  -4  11  151.53   16.91
  -6   4  12  134.53   14.73
  -6   4  12  118.39   13.81
  -6   4  12   94.32   14.35
   6  -4 -12  111.90   13.95
   6   4 -12  133.27   15.00
  -6  -4  12  105.27   14.10
  -6  -4  12  113.55   14.88
  -6   4  13   49.35    7.64
  -6   4  13   52.83    7.41
   6  -4 -13   37.40    6.75
   6   4 -13   41.26    7.39
  -6  -4  13   50.85    7.96
  -6  -4  13   38.66    7.63
  -6   4  14    3.64    2.22
  -6   4  14    2.46    1.70
   6  -4 -14    1.09    1.45
   6   4 -14    0.36    1.43
  -6  -4  14    0.79    1.97
  -6   4  15   80.15   12.48
  -6   4  15  108.98   12.84
   6  -4 -15  121.06   13.22
   6   4 -15  129.58   14.43
  -6  -4  15  112.91   13.82
  -6   4  16  151.40   16.76
  -6   4  16  143.07   15.96
   6  -4 -16  135.98   15.77
   6   4 -16  134.37   16.79
  -6  -4  16  155.92   17.36
  -6   4  17   13.40    3.66
  -6   4  17    8.60    2.97
  -6   4  17   14.96    4.32
   6   4 -17   13.24    3.90
  -6  -4  17   10.54    3.67
  -6  -4  17   11.98    3.90
  -6   4  18   73.74    9.05
  -6   4  18   58.21    7.83
  -6   4  18   52.03    8.78
   6   4 -18   44.40    8.08
  -6  -4  18   70.50    9.45
  -6  -4  18   40.57    8.19
  -6   4  19   86.64   10.56
  -6   4  19  100.71   10.30
  -6   4  19   65.30   10.42
   6   4 -19   59.21    9.87
  -6  -4  19  115.97   12.27
  -6  -4  19   45.29    9.65
  -6   4  20  117.84   13.84
  -6   4  20  111.32   14.39
   6   4 -20  139.51   15.12
  -6  -4  20  119.64   14.65
  -6  -4  20   92.92   14.09
  -6   4  21    9.25    2.99
  -6   4  21    4.41    2.58
   6   4 -21    6.39    2.74
  -6  -4  21    5.12    2.87
  -6  -4  21    0.36    2.71
  -6   4  22    8.85    3.42
   6   4 -22    5.33    2.62
  -6  -4  22    4.75    3.04
  -6   4  23   -0.00    1.83
   6   4 -23    0.45    1.77
  -6  -4  23    0.73    1.96
  -6   4  24   -0.00    1.74
  -6  -4  24   -0.00    2.14
  -6   4  25    6.79    3.15
  -6  -4  25    6.47    3.19
  -6   4  26   10.24    3.54
  -6  -4  26   16.12    4.42
  -6   4  27    8.97    3.28
  -6  -4  27   10.55    3.75
  -6   4  28   16.29    4.16
  -6  -4  28    9.37    3.66
  -6   4  29    0.00    1.72
  -6  -4  29    0.00    1.90
  -6   4  30    9.14    3.10
  -6  -4  30    5.59    2.79
  -6   4  31    1.25    1.73
  -6  -4  31    1.71    1.87
  -6   4  32    8.29    3.03
  -6  -4  32    8.83    3.24
  -6   4  33    2.22    2.06
  -6  -4  33    7.25    2.98
  -6   4  34    0.00    1.39
  -6  -4  34   -0.00    1.94
  -6  -4  35    0.33    1.88
  -6  -4  36    6.19    2.87
  -6  -4  37    5.35    2.58
  -6  -4  38   -0.00    1.74
  -6  -4  39   -0.00    1.77
  -6   5   1   13.31    4.58
   6  -5  -1   24.44    5.69
   6  -5  -1   20.67    5.43
   6   5  -1   21.31    5.28
   6   5  -1   12.40    4.12
  -6  -5   1   16.28    4.83
  -6   5   2   80.61   12.14
  -6   5   2   89.44   13.72
   6  -5  -2   80.40   12.39
   6  -5  -2  102.54   13.27
   6   5  -2   90.74   12.45
   6   5  -2   89.50   12.44
  -6  -5   2  108.05   13.94
  -6   5   3  115.48   14.97
  -6   5   3  110.05   16.02
   6  -5  -3  143.45   16.21
   6   5  -3   99.14   14.48
   6   5  -3  117.86   14.96
  -6  -5   3  130.07   16.10
  -6   5   4   98.87   13.07
  -6   5   4  109.62   14.72
   6  -5  -4   92.19   13.05
   6   5  -4   79.77   12.30
   6   5  -4   98.33   12.85
  -6  -5   4   98.76   13.77
  -6   5   5    6.29    3.21
  -6   5   5    3.30    2.19
  -6   5   5    1.99    2.58
   6  -5  -5    2.61    2.16
   6   5  -5    2.91    2.57
   6   5  -5    1.98    2.39
  -6  -5   5    2.03    2.67
  -6   5   6    2.29    1.94
  -6   5   6    5.73    2.82
  -6   5   6    3.67    2.84
   6  -5  -6    7.59    3.29
   6   5  -6    2.31    2.06
  -6  -5   6    0.74    1.77
  -6   5   7   43.20    8.21
  -6   5   7   65.94    9.07
  -6   5   7   61.78   10.12
   6  -5  -7   52.77    8.89
   6   5  -7   52.01    8.80
  -6  -5   7   62.90    9.92
  -6   5   8   41.81    7.86
  -6   5   8   58.92    8.39
  -6   5   8   55.89    9.61
   6  -5  -8   45.94    8.17
   6   5  -8   53.16    8.67
  -6  -5   8   47.05    8.61
  -6   5   9   73.93   11.67
  -6   5   9   81.21   11.55
  -6   5   9   98.03   13.67
   6  -5  -9  113.57   13.27
   6   5  -9   92.72   12.59
  -6  -5   9  107.76   13.79
  -6   5  10   41.13    7.39
  -6   5  10   39.24    6.89
  -6   5  10   40.82    8.10
   6   5 -10   46.67    8.03
  -6  -5  10   50.82    8.69
  -6   5  11    2.94    2.01
  -6   5  11    2.53    1.92
   6   5 -11    3.01    2.24
  -6  -5  11    2.62    2.37
  -6   5  12    9.39    3.28
  -6   5  12    7.78    2.87
   6  -5 -12    7.05    2.87
   6   5 -12    7.17    3.29
  -6   5  13  316.61   28.06
  -6   5  13  234.75   26.20
   6  -5 -13  264.98   26.90
   6   5 -13  217.03   26.77
  -6   5  14  253.85   27.47
  -6   5  14  249.06   26.88
   6  -5 -14  265.24   27.29
   6   5 -14  280.58   28.40
  -6   5  15   -0.00    1.70
  -6   5  15    0.15    1.32
  -6   5  15    1.58    1.98
   6   5 -15    1.55    1.93
  -6  -5  15   -0.00    1.77
  -6   5  16   11.20    3.71
  -6   5  16   12.13    3.33
  -6   5  16   15.38    4.44
   6   5 -16   11.24    3.90
  -6  -5  16    3.94    2.87
  -6   5  17    0.00    1.28
  -6   5  17    0.39    1.30
  -6   5  17   -0.00    1.76
   6   5 -17    0.00    1.36
  -6  -5  17    0.00    1.87
  -6   5  18  116.30   13.19
  -6   5  18  119.52   12.77
  -6   5  18   99.80   13.49
   6   5 -18   92.22   13.00
  -6  -5  18   68.50   12.39
  -6   5  19   24.10    5.18
  -6   5  19   20.13    5.32
   6   5 -19   33.33    6.36
  -6  -5  19   19.26    5.46
  -6   5  20   18.79    4.27
  -6   5  20    7.81    3.53
   6   5 -20   22.74    5.15
  -6  -5  20   13.59    4.57
  -6   5  21    0.00    1.86
   6   5 -21    0.00    1.76
  -6  -5  21    1.78    2.92
  -6   5  22    0.72    1.74
   6   5 -22    0.20    1.65
  -6  -5  22    0.75    1.61
  -6   5  23   38.46    7.24
   6   5 -23   44.86    7.65
  -6  -5  23   38.08    7.56
  -6   5  24   30.61    5.87
  -6  -5  24   13.54    4.71
  -6   5  25   11.63    3.78
  -6  -5  25    7.94    3.34
  -6   5  26    0.00    1.80
  -6  -5  26    1.32    2.53
  -6   5  27   -0.00    1.84
  -6  -5  27    0.00    2.13
  -6   5  28   13.36    4.02
  -6  -5  28    9.71    3.69
  -6  -5  29   13.98    4.40
  -6  -5  30    7.02    3.38
  -6  -5  31   -0.00    2.13
  -6  -5  32    0.45    1.87
  -6  -5  33    9.28    3.86
  -6  -5  34    3.78    2.62
  -6  -5  35    5.25    2.89
  -6  -5  36    1.45    2.31
  -6  -5  37    1.56    1.94
  -6   6   1  159.78   18.36
   6  -6  -1  124.35   17.59
   6   6  -1  126.43   17.17
   6   6  -1  168.35   18.40
  -6  -6   1  143.63   18.48
  -6   6   2   34.54    6.91
   6  -6  -2   30.51    6.86
   6   6  -2   37.26    6.92
   6   6  -2   28.80    6.16
  -6  -6   2   18.48    5.72
  -6   6   3    7.93    3.44
   6  -6  -3    6.74    3.38
   6   6  -3    6.40    3.46
   6   6  -3    9.38    3.52
  -6  -6   3    5.72    3.48
  -6   6   4   12.46    4.53
   6  -6  -4   26.88    6.10
   6   6  -4   25.56    5.86
  -6  -6   4   18.27    5.40
  -6   6   5  128.30   15.18
   6  -6  -5  127.75   15.49
   6   6  -5   84.61   13.56
  -6  -6   5  109.86   15.24
  -6   6   6   96.62   12.67
   6  -6  -6   89.15   12.62
   6   6  -6   83.26   12.17
  -6  -6   6   74.04   12.29
  -6   6   7   57.31    9.67
   6  -6  -7   76.20   10.94
   6   6  -7   61.20   10.18
  -6  -6   7   63.43   10.48
  -6   6   8   13.02    4.13
   6  -6  -8   15.81    4.43
   6   6  -8   12.51    4.36
  -6  -6   8    6.56    3.58
  -6   6   9  123.49   15.29
   6  -6  -9  133.96   15.82
   6   6  -9  103.59   14.77
  -6  -6   9  107.01   15.44
  -6   6  10   89.89   11.45
   6  -6 -10   82.29   11.05
   6   6 -10   43.93    9.38
  -6  -6  10   78.85   11.64
  -6   6  11   62.42    9.88
  -6   6  11   67.65    9.78
   6   6 -11   67.62   10.49
  -6   6  12   47.33    8.75
  -6   6  12   68.22    9.51
   6   6 -12   71.91   10.41
  -6   6  13    2.38    2.16
  -6   6  13    3.53    2.15
   6   6 -13    4.18    2.87
  -6   6  14   -0.00    1.90
  -6   6  14    0.72    1.80
   6   6 -14    0.00    1.81
  -6  -6  14    0.97    2.39
  -6   6  15   62.64    9.35
  -6   6  15   65.64    8.99
   6   6 -15   48.07    8.88
  -6  -6  15   47.41    9.18
  -6   6  16    5.33    2.74
  -6   6  16    9.76    3.31
   6   6 -16    1.66    2.67
  -6  -6  16    5.06    3.57
  -6   6  17   18.59    4.81
  -6   6  17   15.82    4.29
   6   6 -17   27.28    5.95
  -6  -6  17   21.98    5.79
  -6   6  18   51.16    8.11
   6   6 -18   41.71    7.93
  -6  -6  18   39.41    8.19
  -6   6  19   19.69    4.78
   6   6 -19   16.41    4.79
  -6  -6  19    9.77    4.05
  -6   6  20    0.00    1.95
   6   6 -20    0.68    1.84
  -6  -6  20    2.93    2.58
   6   6 -21   16.77    4.71
  -6  -6  21   12.67    4.86
   6   6 -22   10.16    3.91
  -6  -6  22    5.81    3.12
   6   6 -23   21.80    5.40
  -6  -6  23   15.20    4.97
  -6  -6  24   -0.00    1.61
  -6  -6  25   10.83    4.27
  -6  -6  26   20.17    5.36
  -6  -6  27    5.58    3.17
  -6  -6  28    3.26    2.75
  -6  -6  29    0.21    2.54
  -6  -6  30    0.32    2.05
  -6  -6  31    5.70    3.76
  -6  -6  32    7.34    3.71
  -6  -6  33    3.71    3.21
  -6  -6  34   -0.00    1.82
  -6  -6  35    2.01    2.50
  -6  -6  36   -0.00    1.78
  -6   7   1   15.35    4.91
   6  -7  -1   15.94    5.30
   6   7  -1   14.69    4.60
  -6  -7   1   18.76    5.63
  -6   7   2   10.03    4.24
   6  -7  -2   12.20    4.34
   6   7  -2   13.08    4.27
  -6  -7   2    9.68    4.80
  -6   7   3  231.44   25.03
   6  -7  -3  189.66   24.42
  -6  -7   3  224.33   25.65
  -6   7   4   54.90    9.75
   6  -7  -4   69.43   11.02
  -6  -7   4   67.66   11.23
  -6   7   5   28.31    6.39
   6  -7  -5   28.67    6.70
  -6  -7   5   20.35    6.01
  -6   7   6   17.91    5.15
   6  -7  -6   16.60    4.92
  -6  -7   6   15.45    5.07
  -6   7   7   17.66    4.97
   6  -7  -7   21.24    5.71
  -6  -7   7   16.47    5.20
  -6   7   8   35.82    7.15
   6  -7  -8   35.79    7.31
  -6  -7   8   24.50    6.82
  -6   7   9  156.49   17.38
   6  -7  -9  116.83   16.14
  -6  -7   9  111.39   16.48
  -6   7  10    1.22    2.27
  -6   7  11    3.24    2.60
  -6   7  12   14.77    4.58
  -6   7  13  126.30   16.21
  -6  -7  13  122.85   16.97
  -6   7  14    2.72    2.58
  -6  -7  14    3.09    3.10
  -6   7  15    1.33    2.28
  -6  -7  15    0.00    2.59
  -6   7  16    1.60    1.88
  -6  -7  16    4.27    3.00
  -6   7  17    0.34    2.16
  -6  -7  17    4.24    3.09
  -6   7  18    2.95    2.43
  -6  -7  18    2.15    2.34
  -6   7  19   66.32    9.82
  -6  -7  19   47.53    9.52
  -6   7  20   13.27    4.18
  -6  -7  20   11.04    4.09
  -6  -7  21   -0.00    2.28
  -6  -7  22    1.02    2.16
  -6  -7  23   10.97    4.37
  -6  -7  24    5.95    3.43
  -6  -7  25   11.09    4.51
  -6  -7  26   -0.00    2.16
  -6  -7  27    0.80    2.81
  -6  -7  28   14.45    4.72
  -6  -7  29   13.51    4.65
  -6  -7  30    0.00    2.32
  -6  -7  31    3.46    3.18
  -6  -7  32    1.22    2.42
  -6  -7  33    5.26    3.49
  -6  -7  34   -0.00    2.50
  -6  -7  35    5.06    3.09
   6  -8  -1  112.25   16.83
   6   8  -1  117.95   16.27
  -6  -8   1  139.54   17.90
  -6   8   2    8.91    3.71
   6  -8  -2    4.67    3.63
   6   8  -2    8.75    3.80
  -6  -8   2    6.20    4.22
  -6   8   3    0.00    1.76
   6  -8  -3    0.09    1.88
   6   8  -3   -0.00    1.99
  -6  -8   3   -0.00    2.04
  -6   8   4   -0.00    2.56
   6  -8  -4   -0.00    1.71
   6   8  -4   -0.00    1.67
  -6  -8   4    0.00    2.76
  -6   8   5  210.38   23.74
   6  -8  -5  173.56   23.18
   6   8  -5  228.95   24.25
  -6  -8   5  178.48   23.66
  -6   8   6    6.44    3.37
   6  -8  -6    5.51    3.69
   6   8  -6    2.19    2.99
  -6  -8   6   11.25    4.57
  -6   8   7  105.10   13.58
   6  -8  -7   76.32   12.28
   6   8  -7   68.87   11.91
  -6  -8   7   75.23   12.59
   6   8  -8    8.40    3.66
   6   8  -9  137.39   18.15
  -6   8  10   43.74    8.60
   6   8 -10   44.25    8.55
  -6   8  11  101.48   13.53
   6   8 -11   85.40   12.95
  -6  -8  11   72.00   12.90
  -6   8  12   19.36    5.78
   6   8 -12   20.18    5.70
  -6  -8  12   23.59    6.31
  -6   8  13    0.94    2.05
   6   8 -13    1.76    2.27
  -6  -8  13    0.95    2.14
  -6   8  14    6.23    3.42
   6   8 -14    5.01    2.87
  -6  -8  14    1.36    2.33
  -6   8  15   95.86   13.50
   6   8 -15   83.66   13.13
  -6  -8  15   87.41   13.73
  -6   8  16    1.39    2.55
   6   8 -16    2.14    2.42
  -6  -8  16   -0.00    2.17
  -6   8  17   23.94    5.99
   6   8 -17   30.78    6.94
  -6  -8  17   13.74    5.35
  -6   8  18    0.00    2.15
   6   8 -18    2.17    2.09
  -6  -8  18    0.12    1.75
  -6   8  19    9.13    3.97
   6   8 -19   11.80    4.70
  -6  -8  19   11.59    4.69
   6   8 -20    2.06    2.52
  -6  -8  20    0.00    2.70
   6   8 -21   15.12    5.01
  -6  -8  21   12.53    4.74
   6   8 -22    4.87    3.09
  -6  -8  22    1.84    2.82
   6   8 -23   10.29    3.96
  -6  -8  23    0.30    3.05
   6   8 -24   -0.00    1.77
  -6  -8  24    0.00    2.19
  -6  -8  25    8.72    3.99
  -6  -8  26    0.00    3.21
  -6  -8  27    5.46    3.95
  -6  -8  28    2.03    2.63
  -6  -8  29    0.41    1.98
  -6  -8  30   -0.00    1.89
  -6  -8  31    0.54    2.34
  -6  -8  32   -0.00    2.24
  -6  -8  33    0.98    2.69
  -6   9   1    3.12    3.16
  -6   9   1    4.74    3.04
   6  -9  -1    9.47    4.56
   6   9  -1    3.47    3.06
  -6  -9   1    3.52    3.49
  -6   9   2    4.76    3.42
  -6   9   2   14.48    5.11
   6  -9  -2    8.18    4.44
   6   9  -2    4.66    3.51
  -6  -9   2    5.37    4.30
  -6   9   3  186.39   21.47
  -6   9   3  155.86   20.21
   6  -9  -3  139.44   20.30
   6   9  -3  159.38   20.31
  -6  -9   3  160.30   21.20
  -6   9   4   17.95    5.42
   6  -9  -4   11.26    4.76
   6   9  -4   10.48    4.50
  -6  -9   4    8.51    4.44
  -6   9   5   -0.00    2.23
   6   9  -5    3.49    2.69
  -6  -9   5    4.75    3.29
  -6   9   6    4.41    3.56
   6   9  -6   17.47    5.51
  -6  -9   6   12.88    5.20
  -6   9   7    3.72    3.19
   6   9  -7   10.40    4.19
  -6   9   8    1.31    2.12
   6   9  -8    1.92    3.07
   6   9  -9  107.78   15.51
   6   9 -10    1.07    2.43
  -6  -9  10    0.81    1.71
   6   9 -11    2.45    2.43
  -6  -9  11    2.42    3.21
   6   9 -12    0.52    2.05
  -6  -9  12    0.00    2.88
   6   9 -13   57.72   10.56
  -6  -9  13   63.25   11.49
   6   9 -14    2.18    2.53
  -6  -9  14    2.23    2.87
   6   9 -15   19.72    5.56
  -6  -9  15    3.74    4.25
   6   9 -16   17.00    5.36
  -6  -9  16    4.06    3.82
   6   9 -17   13.24    4.96
  -6  -9  17    7.35    4.07
   6   9 -18   -0.00    1.78
  -6  -9  18    2.05    2.54
  -6   9  19   30.10    7.00
   6   9 -19   29.48    7.36
  -6  -9  19   23.01    6.63
   6   9 -20    3.19    2.86
  -6  -9  20    1.31    3.14
   6   9 -21    0.73    2.04
  -6  -9  21    1.00    2.55
   6   9 -22    0.06    1.74
  -6  -9  22    1.61    2.89
   6   9 -23   25.03    6.57
  -6  -9  23   19.21    6.12
   6   9 -24    2.99    2.96
  -6  -9  24   -0.00    1.91
  -6  -9  25    6.62    3.85
  -6  -9  26    4.82    3.50
  -6  -9  27   -0.00    2.82
  -6  -9  28    1.89    2.75
  -6  -9  29    7.10    3.66
  -6  -9  30    1.17    2.78
  -6  -9  31    0.26    2.53
  -6  -9  32   -0.00    2.91
  -6  10   1   21.43    6.84
   6 -10  -1   31.79    7.80
   6  10  -1   26.40    6.90
  -6 -10   1   24.28    7.36
  -6  10   2   14.89    5.44
   6  10  -2   16.24    5.23
  -6 -10   2   11.42    5.26
  -6  10   3    1.70    3.14
   6  10  -3   -0.00    1.87
  -6 -10   3   -0.00    2.74
  -6  10   4    3.18    2.92
   6  10  -4    8.98    3.94
  -6 -10   4    7.51    4.52
  -6  10   5   44.19    9.35
   6  10  -5   44.79    9.34
  -6  10   6    2.93    3.04
   6  10  -6    0.00    2.63
  -6  10   7   22.03    6.42
   6  10  -7   19.56    5.85
  -6  10   8    4.28    3.12
   6  10  -8    5.56    3.63
  -6 -10   8    2.58    2.95
  -6  10   9    0.00    2.58
   6  10  -9   -0.00    2.43
  -6 -10   9   -0.00    2.56
  -6  10  10    2.52    2.64
   6  10 -10   11.39    5.01
  -6 -10  10    3.79    3.24
  -6  10  11   93.42   14.25
   6  10 -11   87.46   13.85
  -6 -10  11   81.16   14.00
  -6  10  12   -0.00    1.91
   6  10 -12    0.00    3.26
  -6 -10  12    0.19    2.68
  -6  10  13   14.69    4.97
   6  10 -13    9.56    4.52
  -6 -10  13    6.72    4.27
  -6  10  14   -0.00    2.12
   6  10 -14    4.81    3.66
  -6 -10  14    3.62    3.44
  -6  10  15   50.12    9.78
   6  10 -15   58.63   10.51
  -6 -10  15   46.58   10.16
  -6  10  16    0.31    1.99
   6  10 -16    0.46    1.58
  -6 -10  16   -0.00    3.14
  -6  10  17   45.20    8.76
   6  10 -17   27.52    7.14
  -6 -10  17   20.53    6.78
   6  10 -18    1.40    3.04
  -6 -10  18    3.62    3.23
   6  10 -19    3.60    3.31
  -6 -10  19    4.54    4.00
   6  10 -20    0.00    2.23
  -6 -10  20    2.31    3.09
   6  10 -21   37.58    8.25
  -6 -10  21   23.61    6.78
   6  10 -22    1.61    2.43
  -6 -10  22    2.55    3.53
   6  10 -23    5.16    3.41
  -6 -10  23    0.00    3.11
   6  10 -24    2.73    3.09
  -6 -10  24   -0.00    2.54
  -6 -10  25    6.35    4.07
  -6 -10  26    1.78    2.97
  -6 -10  27    4.75    4.08
  -6 -10  28   -0.00    3.06
  -6 -10  29    3.21    3.32
  -6 -10  30    0.24    2.65
  -6  11   1    3.85    3.51
   6  11  -1   14.79    5.45
  -6 -11   1    5.92    4.45
  -6  11   2    1.48    2.58
   6  11  -2   -0.00    2.99
  -6 -11   2    0.22    2.43
  -6  11   3   23.48    7.01
   6  11  -3   30.43    7.82
  -6 -11   3   30.95    8.30
  -6  11   4    1.11    2.16
   6  11  -4    1.10    2.55
  -6  11   5    1.04    2.25
   6  11  -5    1.93    2.36
  -6  11   6    0.98    2.76
   6  11  -6    1.42    2.49
  -6  11   7   12.21    5.14
   6  11  -7   11.10    5.34
  -6 -11   7    6.98    4.84
  -6  11   8    5.78    3.91
   6  11  -8   10.17    4.82
  -6 -11   8   13.54    5.34
  -6  11   9   41.11    8.63
   6  11  -9   35.40    8.09
  -6 -11   9   10.85    5.33
  -6  11  10    0.00    3.00
   6  11 -10    1.22    2.37
  -6 -11  10    0.85    3.40
  -6  11  11   -0.00    2.28
   6  11 -11    1.74    2.72
  -6 -11  11    0.70    2.69
  -6  11  12    4.12    3.50
   6  11 -12    8.21    4.41
  -6 -11  12    0.99    2.87
  -6  11  13   37.55    8.28
   6  11 -13   24.90    6.96
  -6 -11  13   27.61    7.89
  -6  11  14    2.39    2.87
   6  11 -14   -0.00    2.63
  -6 -11  14    4.41    3.79
  -6  11  15   17.91    5.91
   6  11 -15   24.51    6.64
  -6 -11  15   16.77    6.17
  -6  11  16    2.13    3.00
   6  11 -16    1.80    2.89
  -6 -11  16   -0.00    2.85
  -6  11  17   10.22    4.83
   6  11 -17   19.37    6.04
  -6 -11  17   15.90    5.82
  -6  11  18    0.00    2.07
   6  11 -18    1.28    2.30
  -6 -11  18    0.00    2.33
   6  11 -19   14.97    5.32
  -6 -11  19   10.52    5.37
   6  11 -20   -0.00    1.81
  -6 -11  20    0.00    3.37
   6  11 -21    0.92    2.54
  -6 -11  21   -0.00    3.36
   6  11 -22    0.11    1.94
  -6 -11  22    1.45    3.29
   6  11 -23   17.67    5.88
  -6 -11  23    7.64    4.89
   6  11 -24   -0.00    2.28
  -6 -11  24    0.40    3.09
  -6 -11  25    1.49    3.11
  -6 -11  26    0.36    2.39
  -6 -11  27    0.65    2.30
  -6 -11  28    0.00    2.25
  -6 -11  29   10.23    4.56
  -6  12   1   33.64    8.59
   6  12  -1   38.22    8.69
  -6 -12   1   28.60    8.31
  -6  12   2    0.87    2.46
   6  12  -2    2.71    3.38
  -6  12   3    2.21    3.72
   6  12  -3    2.71    3.63
  -6  12   4    2.29    3.60
   6  12  -4    2.63    2.72
  -6  12   5   22.76    7.24
   6  12  -5   42.82    8.97
  -6 -12   5   16.88    6.89
  -6  12   6    2.03    2.80
   6  12  -6    1.54    3.13
  -6 -12   6   -0.00    2.53
  -6  12   7    4.72    4.05
   6  12  -7    0.00    2.77
  -6 -12   7    5.62    3.97
  -6  12   8    0.00    2.21
   6  12  -8    3.19    3.06
  -6 -12   8   -0.00    2.45
  -6  12   9    9.31    4.56
   6  12  -9   12.06    5.55
  -6 -12   9    6.45    4.61
  -6  12  10    9.23    4.59
   6  12 -10   12.56    4.99
  -6 -12  10   -0.00    2.59
  -6  12  11   20.64    6.39
   6  12 -11   30.17    7.76
  -6 -12  11   13.73    5.77
  -6  12  12    0.00    2.45
   6  12 -12   -0.00    2.73
  -6 -12  12   -0.00    3.06
  -6  12  13   -0.00    2.45
   6  12 -13    3.00    3.12
  -6 -12  13    2.00    3.11
  -6  12  14   -0.00    2.46
   6  12 -14    1.41    3.18
  -6 -12  14    3.21    3.55
  -6  12  15   27.69    7.30
   6  12 -15   22.00    6.51
  -6 -12  15    7.69    4.65
  -6  12  16    0.58    2.29
   6  12 -16    1.23    3.43
  -6 -12  16    6.37    4.24
  -6  12  17    6.78    4.31
   6  12 -17    1.51    2.52
  -6 -12  17    2.97    3.32
   6  12 -18   -0.00    2.22
  -6 -12  18   -0.00    2.74
   6  12 -19    2.00    2.79
  -6 -12  19    1.01    3.02
   6  12 -20    0.65    2.53
  -6 -12  20    1.91    3.45
   6  12 -21   13.61    5.25
  -6 -12  21    2.90    3.54
  -6 -12  22    1.62    3.57
   6  12 -23    0.46    2.01
  -6 -12  23    3.90    3.46
   6  12 -24    1.74    2.42
  -6 -12  24   -0.00    2.90
  -6 -12  25    8.81    4.57
  -6 -12  26    0.30    2.36
  -6 -12  27    2.08    3.69
  -6  13   1    3.94    3.82
   6  13  -1   12.18    5.43
  -6  13   2    3.17    3.58
   6  13  -2    8.82    4.93
  -6  13   3   46.24   10.32
   6  13  -3   42.65    9.72
  -6  13   4    7.86    4.69
   6  13  -4   22.27    6.71
  -6 -13   4    4.01    4.36
  -6  13   5    4.07    3.88
   6  13  -5   10.54    5.16
  -6 -13   5    6.18    4.34
  -6  13   6    2.18    3.35
   6  13  -6    7.17    4.21
  -6 -13   6    6.52    4.57
  -6  13   7    5.11    3.78
   6  13  -7   10.64    4.90
  -6 -13   7    4.79    4.34
  -6  13   8   14.17    5.74
   6  13  -8    5.45    4.07
  -6 -13   8    7.35    4.79
  -6  13   9   43.67    9.57
   6  13  -9   34.19    8.43
  -6 -13   9   21.34    7.48
  -6  13  10    7.89    4.79
   6  13 -10    6.57    4.65
  -6 -13  10    5.17    3.78
  -6  13  11   -0.00    2.93
   6  13 -11   -0.00    2.86
  -6 -13  11   -0.00    3.31
  -6  13  12   10.87    5.01
   6  13 -12    5.35    4.75
  -6 -13  12    7.04    4.41
  -6  13  13   15.87    6.06
   6  13 -13    6.90    4.32
  -6 -13  13    5.53    4.73
  -6  13  14    2.88    3.09
   6  13 -14    3.15    3.01
  -6 -13  14    0.00    2.55
  -6  13  15    6.16    4.08
   6  13 -15    0.00    2.75
  -6 -13  15    0.99    2.93
  -6  13  16    0.00    2.94
   6  13 -16    4.06    3.57
  -6 -13  16   -0.00    2.46
  -6  13  17    8.66    4.64
   6  13 -17    0.00    3.10
  -6 -13  17    1.92    4.06
   6  13 -18    1.82    2.74
  -6 -13  18    6.07    4.12
   6  13 -19   12.51    5.24
  -6 -13  19    2.87    4.23
   6  13 -20    0.53    2.85
  -6 -13  20    3.53    3.72
   6  13 -21   -0.00    1.54
  -6 -13  21    0.38    3.63
   6  13 -22   -0.00    2.99
  -6 -13  22    0.00    3.37
   6  13 -23    3.54    3.32
  -6 -13  23   -0.00    3.56
   6  13 -24    1.63    2.90
  -6 -13  24    0.00    2.77
  -6 -13  25    3.79    3.82
  -6  14   1    8.97    5.30
   6  14  -1   19.23    6.50
  -6  14   2    5.03    4.73
   6  14  -2    2.98    4.12
  -6  14   3   -0.00    3.25
   6  14  -3   -0.00    2.28
  -6  14   4    3.51    4.62
   6  14  -4    4.67    3.82
  -6  14   5   24.72    7.67
   6  14  -5   34.58    8.60
  -6  14   6    7.77    5.06
   6  14  -6    7.36    4.74
  -6  14   7   13.99    6.59
   6  14  -7   32.52    7.94
  -6 -14   7   11.02    6.04
  -6  14   8   -0.00    2.67
   6  14  -8    1.41    2.82
  -6 -14   8    1.30    3.41
  -6  14   9    6.32    4.81
   6  14  -9    1.88    3.18
  -6 -14   9    1.64    3.18
  -6  14  10    5.45    4.31
   6  14 -10    0.00    3.40
  -6 -14  10    3.42    3.93
  -6  14  11    9.05    5.11
   6  14 -11    0.27    2.83
  -6 -14  11    5.01    4.46
  -6  14  12    2.38    3.34
   6  14 -12    0.00    3.38
  -6 -14  12   -0.00    4.07
  -6  14  13    3.00    3.66
   6  14 -13   -0.00    2.88
  -6 -14  13   -0.00    2.91
  -6  14  14   -0.00    2.24
   6  14 -14    0.63    3.14
  -6 -14  14    1.45    2.90
  -6  14  15    1.86    2.58
   6  14 -15    5.37    4.31
  -6 -14  15    2.79    3.76
  -6  14  16    0.76    2.79
   6  14 -16    0.01    3.03
  -6 -14  16    1.69    3.35
   6  14 -17    4.18    3.65
  -6 -14  17   -0.00    3.01
   6  14 -18    1.38    2.92
  -6 -14  18    0.99    3.23
   6  14 -19    3.09    3.29
  -6 -14  19    2.09    3.53
   6  14 -20    1.97    2.95
  -6 -14  20    1.11    3.11
   6  14 -21    3.70    3.92
  -6 -14  21   -0.00    2.12
   6  14 -22    2.44    3.43
  -6 -14  22    3.33    3.70
   6  14 -23    4.17    3.35
  -6 -14  23    4.26    4.57
   6  14 -24   -0.00    2.44
  -6  15   1    1.02    2.83
   6  15  -1   -0.00    2.38
  -6  15   2    1.47    2.68
   6  15  -2   16.96    6.06
  -6  15   3    3.78    4.08
   6  15  -3    7.91    4.17
  -6  15   4    0.00    2.86
   6  15  -4    0.00    2.95
  -6  15   5    0.00    3.94
   6  15  -5   -0.00    2.32
  -6  15   6    3.12    4.33
   6  15  -6   -0.00    2.51
  -6  15   7    3.71    3.23
   6  15  -7   -0.00    3.85
  -6  15   8    5.82    4.43
   6  15  -8    1.87    3.30
  -6  15   9    3.44    4.33
   6  15  -9    5.24    4.14
  -6  15  10    1.57    3.91
   6  15 -10   -0.00    1.89
  -6  15  11    0.83    3.82
   6  15 -11   -0.00    2.05
  -6 -15  11   -0.00    2.71
  -6  15  12    5.52    4.17
   6  15 -12    5.92    4.10
  -6 -15  12    2.71    3.72
  -6  15  13    2.41    3.11
   6  15 -13    5.86    3.75
  -6 -15  13    0.00    3.20
  -6  15  14    6.17    4.70
   6  15 -14   -0.00    2.63
  -6 -15  14   -0.00    2.73
  -6  15  15   -0.00    2.29
   6  15 -15   -0.00    2.98
  -6 -15  15   -0.00    3.01
   6  15 -16   -0.00    3.49
  -6 -15  16    2.61    4.13
   6  15 -17    4.63    4.29
  -6 -15  17    0.43    2.57
   6  15 -18    8.37    5.45
  -6 -15  18    8.83    5.55
   6  15 -19    7.02    4.85
  -6 -15  19    5.55    4.79
   6  15 -20    3.14    3.74
  -6 -15  20    0.61    3.61
   6  15 -21    4.87    4.54
  -6 -15  21    0.28    4.15
   6  15 -22    4.28    4.02
  -6 -15  22    3.60    3.56
   6  15 -23    0.66    2.56
   6  15 -24   -0.00    3.00
  -6  16   1   -0.00    3.12
   6  16  -1    6.76    4.37
  -6  16   2    2.56    4.10
   6  16  -2    4.28    3.55
  -6  16   3   -0.00    2.86
   6  16  -3    3.44    3.81
  -6  16   4   -0.00    3.21
   6  16  -4    1.10    3.68
  -6  16   5    0.23    3.19
   6  16  -5   -0.00    3.05
  -6  16   6   10.05    5.39
   6  16  -6    4.43    4.17
  -6  16   7   -0.00    2.96
   6  16  -7    3.35    3.38
  -6  16   8   -0.00    2.99
   6  16  -8   -0.00    2.62
  -6  16   9   -0.00    2.20
   6  16  -9    0.54    3.08
  -6  16  10   -0.00    3.16
   6  16 -10    1.27    2.94
  -6  16  11    0.76    3.10
   6  16 -11    0.15    2.80
  -6  16  12   -0.00    3.46
   6  16 -12    5.46    3.78
  -6  16  13   -0.00    2.41
   6  16 -13    2.64    3.08
  -6  16  14    0.26    2.30
   6  16 -14   -0.00    2.55
  -6 -16  14   -0.00    2.59
  -6  16  15    0.47    2.12
   6  16 -15    0.62    3.32
  -6 -16  15    0.74    2.90
   6  16 -16    4.78    3.85
  -6 -16  16    4.60    4.56
  -6 -16  17   -0.00    2.92
  -6 -16  18    0.23    2.91
  -6 -16  19   -0.00    4.46
  -6 -16  20   -0.00    4.42
  -6  17   1   -0.00    3.71
  -6  17   2   -0.00    3.36
  -6  17   3    5.03    3.78
  -6  17   4    3.84    3.61
  -6  17   5   -0.00    2.51
  -6  17   6    2.14    3.13
  -6  17   7    2.54    3.29
  -6  17   8    1.51    3.34
  -6  17   9    0.00    3.43
  -6  17  10   -0.00    2.51
  -6  17  11   -0.00    3.29
  -6  17  12    1.75    2.65
  -6  17  13    0.39    1.82
  -6  17  14    0.55    3.01
  -5   0   1    2.11    1.84
  -5   0   1    0.50    2.13
   5   0  -1    0.54    1.47
   5   0  -1    0.00    1.70
  -5   0   2   -0.00    1.15
  -5   0   2   -0.00    1.55
   5   0  -2   -0.00    1.27
   5   0  -2    0.00    1.50
  -5   0   3   86.88   10.59
  -5   0   3   96.27   11.86
   5   0  -3   82.74   10.78
   5   0  -3   92.66   11.24
  -5   0   4   -0.00    1.40
  -5   0   4   -0.00    1.94
   5   0  -4    0.00    1.77
   5   0  -4   -0.00    1.41
  -5   0   5 2361.71  203.06
  -5   0   5 2297.20  204.16
   5   0  -5 2095.50  202.96
   5   0  -5 2341.34  203.54
  -5   0   6    0.75    1.34
  -5   0   6   -0.00    2.17
   5   0  -6    0.53    1.87
   5   0  -6    0.24    1.71
  -5   0   7   80.78    9.14
  -5   0   7   59.92    9.25
   5   0  -7   81.99    9.43
   5   0  -7   58.06    8.59
  -5   0   8    0.17    1.09
  -5   0   8   -0.00    1.63
   5   0  -8   -0.00    1.63
   5   0  -8    0.19    1.46
  -5   0   9  532.05   47.16
  -5   0   9  475.26   47.73
   5   0  -9  481.42   47.12
   5   0  -9  507.08   47.14
  -5   0  10   -0.00    0.92
  -5   0  10    0.36    1.55
   5   0 -10    0.66    1.37
   5   0 -10    1.02    1.16
  -5   0  11   35.16    5.47
  -5   0  11   41.43    6.40
   5   0 -11   32.60    5.45
   5   0 -11   37.58    5.52
  -5   0  12    0.77    1.12
  -5   0  12    0.15    1.31
   5   0 -12   -0.00    1.04
   5   0 -12   -0.00    1.06
  -5   0  13    8.17    2.36
  -5   0  13    3.71    2.09
   5   0 -13    9.68    2.65
   5   0 -13    4.69    1.96
  -5   0  14    0.31    1.18
  -5   0  14   -0.00    1.40
   5   0 -14    0.00    0.91
   5   0 -14   -0.00    1.19
  -5   0  15  115.85   14.12
  -5   0  15  127.04   14.88
   5   0 -15  133.36   14.57
   5   0 -15  155.12   14.15
  -5   0  16    0.45    1.11
  -5   0  16    0.00    1.22
   5   0 -16   -0.00    1.03
  -5   0  17   79.22   10.01
  -5   0  17   96.07   11.03
   5   0 -17   88.44   10.34
  -5   0  18   -0.00    1.01
  -5   0  18   -0.00    1.63
   5   0 -18   -0.00    1.12
   5   0 -18    0.64    0.81
  -5   0  19  128.10   13.37
  -5   0  19  102.85   13.34
   5   0 -19  125.40   13.36
   5   0 -19  120.64   11.74
  -5   0  20   -0.00    1.20
   5   0 -20   -0.00    1.22
  -5   0  21  162.99   18.04
   5   0 -21  192.22   18.49
   5   0 -22    0.00    1.08
  -5   0  23   -0.00    1.27
  -5   0  24   -0.00    0.91
  -5   0  25   25.61    4.65
  -5   0  26    0.30    1.22
  -5   0  27   37.60    5.86
  -5   0  28   -0.00    1.25
  -5   0  29    4.76    2.08
  -5   0  30    0.01    1.34
  -5   0  31   31.20    5.07
  -5   0  32   -0.00    1.08
  -5   0  33    0.41    1.23
  -5   0  34    0.52    1.30
  -5   0  35    8.72    2.56
  -5   0  36    0.69    1.21
  -5   0  37   10.51    2.81
  -5   0  38   -0.00    0.94
  -5   0  39    3.01    1.50
  -5   1   1  468.33   42.45
  -5   1   1  454.70   43.79
   5  -1  -1  389.16   42.41
   5  -1  -1  479.11   43.37
   5   1  -1  419.81   42.36
   5   1  -1  426.50   42.77
  -5  -1   1  438.11   42.26
  -5  -1   1  500.15   43.98
  -5   1   2    3.26    2.12
  -5   1   2    1.66    1.98
   5  -1  -2    6.72    2.79
   5  -1  -2    6.39    2.61
   5   1  -2    3.61    2.22
   5   1  -2    2.09    1.92
  -5  -1   2    4.90    2.11
  -5  -1   2    2.75    2.50
  -5   1   3  429.35   46.98
  -5   1   3  521.61   48.92
   5  -1  -3  430.31   47.50
   5  -1  -3  540.72   48.37
   5   1  -3  498.32   47.74
   5   1  -3  532.90   48.29
  -5  -1   3  561.32   47.89
  -5  -1   3  576.77   49.25
  -5   1   4   12.51    3.08
  -5   1   4    8.76    3.50
   5  -1  -4   11.52    3.24
   5  -1  -4    5.75    2.63
   5   1  -4   16.26    3.70
   5   1  -4    7.91    3.05
  -5  -1   4    5.64    2.27
  -5  -1   4    9.75    3.27
  -5   1   5   65.90   10.29
  -5   1   5   91.75   12.04
   5  -1  -5  114.76   12.11
   5  -1  -5  109.30   11.94
   5   1  -5   96.02   11.40
   5   1  -5  112.25   11.97
  -5  -1   5   85.31   10.93
  -5  -1   5  109.34   12.40
  -5   1   6  532.75   49.45
  -5   1   6  545.80   50.80
   5  -1  -6  499.78   49.81
   5  -1  -6  605.65   50.39
   5   1  -6  495.19   49.56
   5   1  -6  530.59   49.94
  -5  -1   6  564.77   49.83
  -5  -1   6  456.12   50.00
  -5   1   7  582.45   53.84
  -5   1   7  554.55   54.85
   5  -1  -7  604.08   54.56
   5  -1  -7  696.11   54.87
   5   1  -7  623.40   54.45
   5   1  -7  678.80   54.83
  -5  -1   7  423.40   53.14
  -5  -1   7  559.35   54.80
  -5   1   8    0.03    1.51
  -5   1   8    0.86    1.73
   5  -1  -8    0.00    1.56
   5  -1  -8    0.56    1.42
   5   1  -8    0.88    1.54
   5   1  -8    0.98    1.68
  -5  -1   8   -0.00    1.38
  -5  -1   8    0.78    1.72
  -5   1   9   34.81    5.62
  -5   1   9   50.50    7.26
   5  -1  -9   41.39    6.29
   5  -1  -9   41.11    6.11
   5   1  -9   39.08    6.13
   5   1  -9   48.04    6.49
  -5  -1   9   35.67    5.84
  -5  -1   9   36.34    6.43
  -5   1  10    4.15    1.86
  -5   1  10    1.27    1.58
   5  -1 -10    0.47    1.38
   5  -1 -10    3.26    1.86
   5   1 -10    0.51    1.33
   5   1 -10    3.95    2.07
  -5  -1  10    2.14    1.57
  -5  -1  10    0.00    1.81
  -5   1  11  205.99   18.94
  -5   1  11  183.19   19.54
   5  -1 -11  163.24   18.80
   5  -1 -11  198.95   18.82
   5   1 -11  166.60   18.75
   5   1 -11  188.96   18.86
  -5  -1  11  161.03   18.61
  -5  -1  11  177.89   19.55
  -5   1  12   14.49    3.13
  -5   1  12   18.13    4.18
   5  -1 -12    5.36    2.43
   5  -1 -12   14.70    3.12
   5   1 -12   20.37    3.93
   5   1 -12   22.21    3.83
  -5  -1  12   18.95    3.77
  -5  -1  12   18.89    4.15
  -5   1  13  353.69   34.55
  -5   1  13  333.77   35.24
   5  -1 -13  372.70   35.22
   5  -1 -13  368.43   34.37
   5   1 -13  371.30   35.10
   5   1 -13  361.09   34.58
  -5  -1  13  348.16   34.91
  -5  -1  13  393.15   36.00
  -5   1  14    0.85    1.16
  -5   1  14    4.27    2.19
   5  -1 -14    2.31    1.67
   5  -1 -14    3.05    1.49
   5  -1 -14    3.30    1.68
   5   1 -14    2.82    1.76
   5   1 -14    0.00    1.25
  -5  -1  14    1.74    1.53
  -5  -1  14    4.22    2.48
  -5   1  15   47.53    6.16
  -5   1  15   45.13    6.65
   5  -1 -15   44.26    6.34
   5  -1 -15   36.38    5.45
   5  -1 -15   47.95    5.69
   5   1 -15   40.00    6.13
  -5  -1  15   40.98    6.24
  -5  -1  15   36.01    6.37
  -5   1  16    1.06    1.14
  -5   1  16    1.80    1.82
   5  -1 -16    0.91    1.44
   5  -1 -16    3.23    1.35
   5  -1 -16    4.46    1.60
   5   1 -16    2.80    1.61
  -5  -1  16    2.86    1.76
  -5  -1  16    3.76    2.04
  -5   1  17   21.43    4.09
  -5   1  17   35.30    5.41
   5  -1 -17   36.96    5.18
   5  -1 -17   23.11    3.70
   5   1 -17   29.57    4.81
  -5  -1  17   25.46    4.63
  -5  -1  17   26.16    5.08
  -5   1  18    3.47    1.59
  -5   1  18    1.40    1.55
   5  -1 -18    2.29    1.82
   5  -1 -18    3.37    1.04
   5  -1 -18    1.77    1.02
   5   1 -18    2.86    1.71
  -5  -1  18    0.00    1.13
  -5  -1  18    2.15    1.72
  -5   1  19  165.95   15.56
  -5   1  19  134.58   15.70
   5  -1 -19  145.89   15.59
   5  -1 -19  140.81   13.36
   5  -1 -19  141.51   13.33
   5   1 -19  166.11   16.00
  -5  -1  19  156.43   16.01
  -5   1  20    6.56    2.05
   5  -1 -20    3.95    1.72
   5   1 -20    5.24    2.01
  -5  -1  20    5.64    2.36
  -5   1  21    5.01    1.84
   5  -1 -21    2.66    1.71
   5   1 -21    1.08    1.36
   5   1 -21    2.65    0.83
  -5  -1  21    3.21    1.78
   5  -1 -22    7.53    2.28
   5   1 -22   10.50    2.77
  -5  -1  22    6.67    2.72
  -5   1  23   45.23    6.56
  -5  -1  23   44.00    6.73
  -5   1  24    1.37    1.58
  -5  -1  24    4.96    2.34
  -5   1  25   13.91    3.30
  -5  -1  25   14.68    3.54
  -5   1  26   10.35    2.70
  -5  -1  26    5.19    2.41
  -5   1  27   66.93    8.06
  -5  -1  27   52.77    7.94
  -5   1  28    8.89    2.53
  -5  -1  28    9.74    2.94
  -5   1  29   28.57    4.82
  -5  -1  29   32.71    5.48
  -5   1  30    1.12    1.44
  -5  -1  30   -0.00    1.56
  -5   1  31    0.30    1.06
  -5  -1  31   -0.00    1.41
  -5   1  32    0.92    1.40
  -5  -1  32    0.24    1.51
  -5   1  33   35.80    5.36
  -5  -1  33   34.41    5.66
  -5   1  34    0.70    1.25
  -5  -1  34    0.00    1.29
  -5   1  35    5.27    2.08
  -5  -1  35    6.64    2.56
  -5   1  36    0.76    1.20
  -5  -1  36   -0.00    1.19
  -5   1  37    8.45    2.38
  -5  -1  37    8.03    2.49
  -5  -1  38   -0.00    1.22
  -5  -1  39    7.06    2.42
  -5  -1  40    0.14    1.19
  -5   2   1    2.95    1.90
  -5   2   1    2.04    2.25
   5  -2  -1    2.94    2.51
   5  -2  -1    5.74    2.75
   5   2  -1    3.27    2.49
   5   2  -1    5.59    2.68
  -5  -2   1    4.47    2.18
  -5  -2   1    4.39    2.84
  -5   2   2   21.43    4.14
  -5   2   2    9.63    3.63
   5  -2  -2    9.81    3.26
   5  -2  -2   16.62    4.23
   5   2  -2   17.15    3.90
   5   2  -2   12.41    3.45
  -5  -2   2   15.83    3.75
  -5  -2   2    7.79    3.30
  -5   2   3  194.62   20.26
  -5   2   3  190.53   21.45
   5  -2  -3  162.40   20.21
   5  -2  -3  176.73   20.51
   5   2  -3  178.96   20.27
   5   2  -3  228.48   21.30
  -5  -2   3  204.52   20.50
  -5  -2   3  226.45   21.82
  -5   2   4   66.69    8.38
  -5   2   4   63.53    9.27
   5  -2  -4   54.36    8.34
   5  -2  -4   70.37    8.93
   5   2  -4   61.83    8.39
   5   2  -4   59.43    8.44
  -5  -2   4   46.26    7.67
  -5  -2   4   66.96    9.25
  -5   2   5  564.83   52.60
  -5   2   5  585.72   54.14
   5  -2  -5  523.99   52.92
   5  -2  -5  581.53   53.17
   5   2  -5  578.49   53.00
   5   2  -5  594.63   53.26
  -5  -2   5  499.81   52.37
  -5  -2   5  569.19   53.71
  -5   2   6    6.94    2.50
  -5   2   6    6.11    3.14
   5  -2  -6    6.22    2.79
   5  -2  -6    2.82    1.94
   5   2  -6    6.52    2.63
   5   2  -6    5.47    2.54
  -5  -2   6    7.27    2.73
  -5  -2   6    6.44    3.01
  -5   2   7   81.19    9.31
  -5   2   7   45.40    8.90
   5  -2  -7   71.02    9.45
   5  -2  -7   62.74    8.92
   5   2  -7   79.88    9.69
   5   2  -7   73.78    9.40
  -5  -2   7   87.40    9.79
  -5  -2   7   70.80    9.91
  -5   2   8   11.72    3.06
  -5   2   8   10.70    3.58
   5  -2  -8   10.92    3.15
   5  -2  -8   10.62    3.19
   5   2  -8   10.95    2.98
   5   2  -8   10.04    2.89
  -5  -2   8    9.20    2.75
  -5  -2   8   11.85    3.77
  -5   2   9  619.23   58.80
  -5   2   9  566.34   59.67
   5  -2  -9  653.96   59.71
   5  -2  -9  614.58   58.95
   5   2  -9  693.44   59.79
   5   2  -9  678.03   59.51
  -5  -2   9  612.74   59.21
  -5  -2   9  647.41   60.21
  -5   2  10    3.86    1.96
  -5   2  10    4.65    2.54
   5  -2 -10    3.34    1.91
   5  -2 -10    1.88    1.55
   5  -2 -10    1.57    1.82
   5   2 -10    4.06    2.14
   5   2 -10    1.74    1.73
  -5  -2  10    2.91    1.95
  -5  -2  10    3.26    2.31
  -5   2  11   11.57    2.84
  -5   2  11   16.14    3.81
   5  -2 -11   10.21    2.93
   5  -2 -11   13.43    3.14
   5  -2 -11   14.02    3.04
   5   2 -11    7.55    2.73
   5   2 -11   10.39    2.84
  -5  -2  11    6.86    2.50
  -5  -2  11   12.20    3.47
  -5   2  12   73.99    8.79
  -5   2  12   67.32    9.48
   5  -2 -12   83.91    9.65
   5  -2 -12   66.06    8.66
   5  -2 -12   64.64    8.41
   5   2 -12   67.33    9.08
   5   2 -12   63.96    8.75
  -5  -2  12   79.11    9.54
  -5  -2  12   71.35    9.71
  -5   2  13   58.06    7.61
  -5   2  13   50.05    8.21
   5  -2 -13   65.73    8.40
   5  -2 -13   52.04    7.41
   5  -2 -13   65.40    7.62
   5   2 -13   60.60    8.23
  -5  -2  13   65.32    8.47
  -5  -2  13   60.65    8.71
  -5   2  14   26.42    4.60
  -5   2  14   25.06    5.34
   5  -2 -14   23.94    4.80
   5  -2 -14   41.39    5.26
   5  -2 -14   33.50    4.64
   5   2 -14   31.25    5.34
  -5  -2  14   32.12    5.48
  -5  -2  14   26.39    5.44
  -5   2  15  372.89   33.77
  -5   2  15  374.27   34.93
   5  -2 -15  322.96   34.07
   5  -2 -15  375.78   33.51
   5   2 -15  322.71   34.13
  -5  -2  15  379.30   34.79
  -5  -2  15  310.60   34.49
  -5   2  16    2.85    1.64
  -5   2  16    2.53    1.79
   5  -2 -16    6.32    2.33
   5  -2 -16    2.74    1.41
   5   2 -16    4.04    2.00
  -5  -2  16    3.62    1.94
  -5  -2  16    2.68    2.34
  -5   2  17    7.52    2.17
  -5   2  17   10.96    3.21
   5  -2 -17    7.28    2.42
   5  -2 -17    6.97    1.81
   5   2 -17    5.11    2.28
  -5  -2  17    9.35    2.90
  -5  -2  17    7.79    3.02
  -5   2  18    0.00    1.01
  -5   2  18   -0.00    1.57
   5  -2 -18   -0.00    0.99
   5  -2 -18    0.23    0.69
   5   2 -18    0.36    1.21
  -5  -2  18    0.00    1.06
  -5   2  19  132.39   12.47
  -5   2  19  118.13   11.89
   5  -2 -19   84.33   11.69
   5   2 -19  106.12   12.42
  -5  -2  19   95.51   12.34
  -5   2  20   51.15    7.06
  -5   2  20   56.59    7.00
   5   2 -20   62.88    7.95
  -5  -2  20   50.25    7.57
  -5   2  21    5.64    2.01
   5   2 -21    6.52    2.16
  -5  -2  21    3.41    2.16
  -5  -2  21    2.21    1.94
  -5   2  22    9.85    2.57
   5   2 -22   12.93    3.17
  -5  -2  22   13.86    3.57
  -5   2  23    5.76    2.46
   5   2 -23    9.68    2.86
  -5  -2  23   12.60    3.40
  -5   2  24    0.67    1.42
  -5  -2  24    0.00    1.54
  -5   2  25   85.25   10.42
  -5  -2  25   86.97   10.92
  -5   2  26    7.62    2.62
  -5  -2  26    6.52    2.60
  -5   2  27   46.46    6.62
  -5  -2  27   45.87    7.02
  -5   2  28   -0.00    1.23
  -5  -2  28    0.61    1.60
  -5   2  29   33.30    5.20
  -5  -2  29   29.49    5.57
  -5   2  30    0.92    1.63
  -5  -2  30    3.11    2.01
  -5   2  31   29.99    4.91
  -5  -2  31   30.32    5.38
  -5   2  32    1.20    1.55
  -5  -2  32   -0.00    1.37
  -5   2  33   -0.00    1.33
  -5  -2  33    0.64    1.42
  -5   2  34    0.00    1.23
  -5  -2  34    0.56    1.42
  -5   2  35    4.77    1.82
  -5  -2  35    4.94    2.44
  -5   2  36    0.65    1.09
  -5  -2  36    0.00    1.52
  -5   2  37    1.73    1.29
  -5  -2  37    3.90    2.16
  -5  -2  38    3.07    2.02
  -5  -2  39    1.36    1.79
  -5  -2  40   -0.00    1.50
  -5  -2  41    4.05    2.08
  -5  -2  42    0.00    1.38
  -5   3   1  296.01   29.69
  -5   3   1  238.87   30.23
   5  -3  -1  311.56   30.64
   5  -3  -1  291.18   30.41
   5   3  -1  278.64   29.61
   5   3  -1  352.25   30.83
  -5  -3   1  333.65   30.10
  -5  -3   1  263.65   30.08
  -5   3   2   48.19    7.50
  -5   3   2   47.73    8.47
   5  -3  -2   54.65    8.29
   5  -3  -2   46.19    7.89
   5   3  -2   66.61    8.45
   5   3  -2   52.21    7.92
  -5  -3   2   41.51    7.19
  -5  -3   2   67.40    9.19
  -5   3   3   94.39   11.94
  -5   3   3   97.09   13.08
   5  -3  -3  106.83   12.81
   5  -3  -3   95.37   12.45
   5   3  -3  108.86   12.44
   5   3  -3   99.89   12.34
  -5  -3   3   88.48   11.78
  -5  -3   3  100.04   12.84
  -5   3   4    2.06    1.73
  -5   3   4    3.13    2.62
   5  -3  -4    0.00    2.23
   5  -3  -4    0.00    1.80
   5  -3  -4    2.80    2.30
   5   3  -4    0.79    1.82
   5   3  -4    5.18    2.55
  -5  -3   4    0.88    1.38
  -5  -3   4    0.36    1.79
  -5   3   5  221.04   20.83
  -5   3   5  145.77   20.50
   5  -3  -5  187.81   20.86
   5  -3  -5  181.40   20.56
   5  -3  -5  221.04   21.28
   5   3  -5  172.63   20.29
   5   3  -5  212.05   21.03
  -5  -3   5  200.07   20.64
  -5  -3   5  192.90   21.27
  -5   3   6  213.82   20.53
  -5   3   6  159.92   20.67
   5  -3  -6  192.25   20.81
   5  -3  -6  164.78   20.06
   5  -3  -6  186.96   20.39
   5   3  -6  211.83   20.91
   5   3  -6  190.37   20.46
  -5  -3   6  204.34   20.65
  -5  -3   6  192.13   21.15
  -5   3   7   70.17    9.22
  -5   3   7   68.68   10.14
   5  -3  -7   81.62   10.14
   5  -3  -7   66.81    9.38
   5  -3  -7   80.65    9.76
   5   3  -7   66.79    9.45
   5   3  -7   60.48    9.12
  -5  -3   7   73.47    9.72
  -5  -3   7   69.97   10.10
  -5   3   8   89.93   10.86
  -5   3   8   82.35   10.52
  -5   3   8   71.17   10.95
   5  -3  -8   99.27   11.60
   5  -3  -8   83.50   10.61
   5   3  -8   86.31   10.98
   5   3  -8   80.73   10.65
  -5  -3   8   86.13   10.95
  -5  -3   8   90.88   11.64
  -5   3   9   84.86   10.25
  -5   3   9   95.54   10.40
  -5   3   9   66.44   10.30
   5  -3  -9   66.90   10.02
   5  -3  -9   90.55   10.30
   5   3  -9   85.35   10.59
   5   3  -9   63.21    9.59
  -5  -3   9   83.71   10.48
  -5  -3   9   80.30   10.85
  -5   3  10   22.34    4.14
  -5   3  10   25.21    4.32
  -5   3  10    6.60    3.43
   5  -3 -10   23.54    4.56
   5  -3 -10   16.45    3.76
   5  -3 -10   14.01    3.48
   5   3 -10   17.27    4.01
   5   3 -10   16.59    3.74
  -5  -3  10   15.28    3.87
  -5  -3  10   15.82    4.14
  -5   3  11   -0.00    1.20
  -5   3  11   -0.00    1.16
  -5   3  11    0.56    1.83
   5  -3 -11   -1.42    1.42
   5  -3 -11   -0.00    0.98
   5  -3 -11    0.11    1.30
   5   3 -11    0.00    1.48
  -5  -3  11    0.13    1.04
  -5  -3  11    0.34    1.69
  -5   3  12   27.78    4.97
  -5   3  12   26.05    4.69
  -5   3  12   30.73    5.70
   5  -3 -12   22.28    4.47
   5  -3 -12   32.37    4.91
   5   3 -12   20.69    4.68
  -5  -3  12   31.90    5.49
  -5  -3  12   27.73    5.57
  -5   3  13  211.08   20.90
  -5   3  13  188.00   20.15
  -5   3  13  180.28   21.13
   5  -3 -13  194.69   20.26
   5   3 -13  171.64   20.59
  -5  -3  13  224.91   21.60
  -5  -3  13  227.11   22.15
  -5   3  14   22.22    4.41
  -5   3  14   24.58    4.31
  -5   3  14   15.56    4.37
   5  -3 -14   27.55    4.38
   5   3 -14   25.53    4.86
  -5  -3  14   17.21    4.29
  -5  -3  14   28.34    5.38
  -5   3  15    3.46    1.95
  -5   3  15    4.27    1.95
  -5   3  15    8.83    3.12
   5  -3 -15    7.92    2.16
   5   3 -15    5.58    2.45
  -5  -3  15    9.94    3.06
  -5  -3  15    7.95    3.01
  -5   3  16   49.29    6.42
  -5   3  16   39.29    5.59
  -5   3  16   35.54    6.21
   5  -3 -16   34.20    5.02
   5   3 -16   36.66    6.20
  -5  -3  16   29.98    5.82
  -5  -3  16   33.26    6.29
  -5   3  17   49.92    7.79
  -5   3  17   72.35    8.18
  -5   3  17   66.50    9.01
   5  -3 -17   68.62    7.39
   5   3 -17   53.41    8.32
  -5  -3  17   62.87    8.87
  -5   3  18   14.31    3.29
  -5   3  18   15.14    3.05
   5  -3 -18   11.28    2.12
   5   3 -18    9.08    2.99
  -5  -3  18   10.19    3.14
  -5   3  19    0.33    1.33
  -5   3  19   -0.00    1.05
   5  -3 -19    1.12    0.56
   5  -3 -19    0.49    0.49
   5   3 -19   -0.00    1.21
  -5  -3  19    1.90    1.83
  -5   3  20   -0.00    1.33
  -5   3  20   -0.00    1.11
   5   3 -20    0.31    1.46
  -5  -3  20    0.00    1.56
  -5  -3  20    0.01    1.47
  -5   3  21   46.34    6.51
   5   3 -21   51.93    7.42
  -5  -3  21   47.26    7.33
  -5  -3  21   40.73    7.22
  -5   3  22   65.05    8.92
   5   3 -22   64.11    8.98
  -5  -3  22   73.38    9.82
  -5   3  23   62.85    9.32
   5   3 -23   90.76   10.45
  -5  -3  23   78.88   10.53
  -5   3  24    6.85    2.50
  -5  -3  24    2.72    2.28
  -5   3  25    1.41    1.46
  -5  -3  25   -0.00    1.64
  -5   3  26    3.64    1.80
  -5  -3  26   -0.00    1.58
  -5   3  27   29.94    5.20
  -5  -3  27   34.03    6.03
  -5   3  28    7.71    2.42
  -5  -3  28    6.70    2.69
  -5   3  29   17.58    3.86
  -5  -3  29   23.14    4.84
  -5   3  30    0.00    1.12
  -5  -3  30   -0.00    1.62
  -5   3  31    1.22    1.43
  -5  -3  31    0.00    1.75
  -5   3  32    2.24    1.66
  -5  -3  32    1.29    1.86
  -5   3  33   16.34    3.41
  -5  -3  33   14.17    3.99
  -5   3  34    0.84    1.43
  -5  -3  34    0.05    1.74
  -5   3  35   -0.00    1.10
  -5  -3  35   -0.00    1.62
  -5   3  36    1.40    1.32
  -5  -3  36    0.45    1.47
  -5  -3  37    3.02    2.28
  -5  -3  38    0.83    1.54
  -5  -3  39    2.90    1.85
  -5  -3  40   -0.00    1.62
  -5  -3  41    1.30    1.71
  -5   4   1   61.63    9.65
  -5   4   1   66.26    9.51
  -5   4   1   79.41   11.31
   5  -4  -1   75.90   10.37
   5  -4  -1   77.82   10.58
   5   4  -1   53.65    9.15
   5   4  -1   88.13   10.69
  -5  -4   1   72.24    9.78
  -5  -4   1   69.47   10.35
  -5   4   2    6.98    2.87
  -5   4   2   11.22    3.25
  -5   4   2    4.15    2.83
   5  -4  -2   15.07    3.91
   5  -4  -2   11.79    3.97
   5   4  -2    9.35    3.10
   5   4  -2    6.47    2.98
  -5  -4   2    7.92    2.95
  -5  -4   2   17.15    4.52
  -5   4   3   24.15    5.80
  -5   4   3   46.69    6.99
  -5   4   3   46.37    8.08
   5  -4  -3   53.41    7.68
   5  -4  -3   33.71    6.65
   5   4  -3   38.05    6.63
   5   4  -3   45.21    7.05
  -5  -4   3   37.43    6.60
  -5  -4   3   39.33    7.19
  -5   4   4   41.80    7.70
  -5   4   4   49.00    7.87
  -5   4   4   71.72   10.23
   5  -4  -4   43.01    7.87
   5  -4  -4   71.41    9.38
   5   4  -4   67.43    9.07
   5   4  -4   71.62    9.13
  -5  -4   4   58.14    8.54
  -5  -4   4   54.99    8.84
  -5   4   5  137.60   18.91
  -5   4   5  188.88   19.71
  -5   4   5  153.10   20.17
   5  -4  -5  168.22   19.67
   5  -4  -5  208.38   20.58
   5   4  -5  206.32   20.38
   5   4  -5  195.56   20.13
  -5  -4   5  203.60   20.23
  -5  -4   5  168.79   20.16
  -5   4   6    0.48    1.79
  -5   4   6   -0.00    1.32
  -5   4   6   -0.00    2.06
   5  -4  -6    0.34    1.64
   5  -4  -6   -0.00    1.64
   5   4  -6    0.00    1.90
   5   4  -6    0.00    1.77
  -5  -4   6    2.23    1.91
  -5  -4   6    0.00    1.68
  -5   4   7    5.65    2.72
  -5   4   7    8.71    2.94
  -5   4   7   10.47    4.02
   5  -4  -7    4.46    2.48
   5  -4  -7    8.15    2.98
   5   4  -7   13.65    3.85
   5   4  -7   13.42    3.72
  -5  -4   7    9.12    3.18
  -5  -4   7   10.10    3.59
  -5   4   8   62.17    8.75
  -5   4   8   59.70    8.37
  -5   4   8   70.94    9.86
   5  -4  -8   58.21    8.54
   5  -4  -8   56.94    8.39
   5   4  -8   60.85    8.87
   5   4  -8   60.19    8.67
  -5  -4   8   69.63    9.14
  -5  -4   8   42.53    8.30
  -5   4   9   84.67   11.39
  -5   4   9   90.51   11.33
  -5   4   9   86.90   12.29
   5  -4  -9  103.23   11.77
   5   4  -9   80.66   11.48
   5   4  -9  103.47   12.03
  -5  -4   9  101.33   12.12
  -5  -4   9   83.11   11.97
  -5   4  10  111.86   16.07
  -5   4  10  163.36   16.95
  -5   4  10  190.00   18.83
   5   4 -10  129.27   16.78
  -5  -4  10  185.47   18.04
  -5  -4  10  162.63   18.06
  -5   4  11  182.15   19.61
  -5   4  11  200.95   19.55
  -5   4  11  205.02   20.94
   5  -4 -11  203.14   19.79
   5   4 -11  146.99   19.26
  -5  -4  11  183.19   19.92
  -5  -4  11  146.20   19.56
  -5   4  12    2.43    1.99
  -5   4  12    5.29    2.17
  -5   4  12    0.00    2.01
   5  -4 -12    5.89    2.33
   5   4 -12    3.89    2.24
  -5  -4  12    4.92    2.38
  -5  -4  12    3.33    2.17
  -5   4  13    1.14    1.86
  -5   4  13    0.25    1.27
  -5   4  13    0.68    2.06
   5  -4 -13    0.53    1.17
   5   4 -13    1.00    1.78
  -5  -4  13    0.31    1.37
  -5  -4  13    0.22    1.54
  -5   4  14   24.29    4.80
  -5   4  14   20.89    4.25
  -5   4  14   31.80    5.93
   5  -4 -14   26.53    4.57
   5   4 -14   23.28    4.99
  -5  -4  14   19.31    4.56
  -5  -4  14   23.85    5.35
  -5   4  15  319.97   29.28
  -5   4  15  337.09   29.02
  -5   4  15  270.94   29.52
   5  -4 -15  277.21   28.01
   5   4 -15  261.81   29.17
  -5  -4  15  296.83   29.68
  -5  -4  15  243.48   29.25
  -5   4  16   69.71    8.26
  -5   4  16   70.64    7.93
  -5   4  16   45.55    7.73
   5  -4 -16   28.97    5.96
   5   4 -16   66.28    8.76
  -5  -4  16   80.78    9.38
  -5   4  17  110.32   11.82
  -5   4  17   87.29   10.75
   5  -4 -17   81.24   10.01
   5   4 -17  103.52   12.31
  -5  -4  17   93.25   12.00
  -5   4  18    3.80    1.99
  -5   4  18    1.81    1.58
   5  -4 -18    2.07    1.30
   5   4 -18    1.66    1.82
  -5  -4  18    0.00    1.51
  -5   4  19  141.73   17.53
  -5   4  19  182.16   17.67
   5  -4 -19  179.36   16.11
   5   4 -19  189.62   19.33
  -5  -4  19  187.58   19.40
  -5  -4  19  121.36   18.11
  -5   4  20    5.29    2.12
  -5   4  20    1.48    1.94
   5   4 -20    7.06    2.74
  -5  -4  20   11.35    3.36
  -5  -4  20    1.91    2.38
  -5   4  21   54.31    7.30
  -5   4  21   35.03    6.96
   5   4 -21   60.49    8.36
  -5  -4  21   51.81    7.97
  -5  -4  21   54.77    8.50
  -5   4  22    4.04    2.28
   5   4 -22    6.57    2.72
  -5  -4  22    1.69    2.01
  -5   4  23    0.20    1.41
   5   4 -23    1.60    1.54
  -5  -4  23    0.34    1.96
  -5   4  24    4.05    2.13
  -5  -4  24    2.39    2.41
  -5   4  25   24.23    5.04
  -5  -4  25   36.24    6.47
  -5   4  26   11.32    3.34
  -5  -4  26   13.14    3.96
  -5   4  27   13.86    3.46
  -5  -4  27    9.53    3.48
  -5   4  28    0.46    1.45
  -5  -4  28    0.00    1.49
  -5   4  29   16.47    3.70
  -5  -4  29    8.58    3.43
  -5   4  30   11.55    3.22
  -5  -4  30   11.41    3.74
  -5   4  31   16.16    3.62
  -5  -4  31    9.50    3.53
  -5  -4  32    1.53    2.06
  -5  -4  33   -0.00    1.57
  -5  -4  34    3.93    2.44
  -5  -4  35    6.30    2.80
  -5  -4  36    2.19    2.23
  -5  -4  37    1.80    2.16
  -5  -4  38    0.43    1.84
  -5  -4  39    0.52    1.51
  -5  -4  40    1.41    1.99
  -5   5   1  226.74   22.38
  -5   5   1  217.94   21.92
   5  -5  -1  193.27   21.96
   5  -5  -1  168.71   21.55
   5   5  -1  199.89   21.69
   5   5  -1  183.32   21.45
  -5  -5   1  182.72   21.20
  -5  -5   1  185.71   22.02
  -5   5   2   50.63    8.30
  -5   5   2   57.66    8.46
   5  -5  -2   52.84    8.71
   5  -5  -2   46.75    8.38
   5   5  -2   61.69    8.84
   5   5  -2   59.95    8.77
  -5  -5   2   38.60    7.55
  -5  -5   2   54.16    9.06
  -5   5   3  143.24   17.24
  -5   5   3  156.06   17.27
   5  -5  -3  139.02   17.35
   5  -5  -3  144.39   17.58
   5   5  -3  137.56   17.11
   5   5  -3  146.03   17.24
  -5  -5   3  156.40   17.42
  -5  -5   3  152.37   18.02
  -5   5   4   36.16    6.78
  -5   5   4   42.83    6.90
   5  -5  -4   37.20    6.95
   5  -5  -4   35.92    6.79
   5   5  -4   51.92    7.80
   5   5  -4   34.97    6.59
  -5  -5   4   30.34    6.26
  -5  -5   4   30.60    6.80
  -5   5   5   11.53    3.77
  -5   5   5   19.16    4.48
   5  -5  -5   20.08    4.88
   5  -5  -5   16.42    4.71
   5   5  -5   18.79    4.72
   5   5  -5   15.74    4.18
  -5  -5   5   19.84    4.71
  -5  -5   5   19.04    4.96
  -5   5   6   14.03    4.10
  -5   5   6   12.69    3.55
   5  -5  -6   19.06    4.39
   5  -5  -6    8.15    3.20
   5   5  -6   11.38    3.92
   5   5  -6   12.21    3.77
  -5  -5   6   13.18    3.78
  -5  -5   6   12.97    4.07
  -5   5   7  277.84   26.40
  -5   5   7  239.06   25.42
  -5   5   7  161.75   25.37
   5  -5  -7  256.60   26.19
   5  -5  -7  254.16   25.96
   5   5  -7  256.60   26.35
   5   5  -7  251.31   25.93
  -5  -5   7  284.26   26.57
  -5  -5   7  225.70   26.25
  -5   5   8  151.42   15.85
  -5   5   8  170.39   15.97
  -5   5   8  141.29   16.79
   5  -5  -8   83.20   13.97
   5   5  -8  129.13   15.53
   5   5  -8  127.15   15.17
  -5  -5   8  104.65   14.62
  -5  -5   8  134.96   16.07
  -5   5   9   22.50    4.69
  -5   5   9   14.55    3.92
  -5   5   9   20.77    5.34
   5   5  -9   11.49    3.97
  -5  -5   9   10.53    3.56
  -5  -5   9   21.80    5.26
  -5   5  10    0.78    1.76
  -5   5  10    2.69    1.92
  -5   5  10    0.10    2.28
   5   5 -10    0.00    1.83
  -5  -5  10    1.27    1.83
  -5  -5  10    3.16    2.68
  -5   5  11   12.29    3.55
  -5   5  11   13.02    3.49
  -5   5  11    4.80    3.24
   5  -5 -11   12.33    3.55
   5   5 -11   20.80    4.83
  -5  -5  11    5.06    2.72
  -5  -5  11   16.05    4.48
  -5   5  12  232.46   24.73
  -5   5  12  245.70   24.57
  -5   5  12  210.52   25.44
   5  -5 -12  248.17   24.70
   5   5 -12  264.97   25.86
  -5  -5  12  225.93   25.01
  -5  -5  12  207.35   25.12
  -5   5  13  277.44   26.60
  -5   5  13  228.38   25.50
  -5   5  13  275.29   27.81
   5  -5 -13  264.61   25.99
   5   5 -13  235.67   26.51
  -5  -5  13  242.31   26.52
  -5  -5  13  238.71   27.00
  -5   5  14   25.41    4.99
  -5   5  14   21.67    4.52
  -5   5  14   18.04    4.93
   5  -5 -14   18.95    4.25
   5   5 -14   20.86    4.91
  -5  -5  14   21.21    4.99
  -5  -5  14   19.37    5.05
  -5   5  15    4.91    2.34
  -5   5  15    2.93    1.81
   5  -5 -15    1.40    1.64
   5   5 -15    1.38    1.88
  -5  -5  15    2.73    2.21
  -5   5  16   34.26    6.41
  -5   5  16   44.61    6.63
   5  -5 -16   35.35    5.87
   5   5 -16   50.19    7.89
  -5  -5  16   48.83    7.73
  -5   5  17   76.85   10.14
  -5   5  17   71.32    9.57
   5  -5 -17   79.04    9.25
   5   5 -17   82.58   11.06
  -5  -5  17   78.57   10.81
  -5  -5  17   60.01   10.30
  -5   5  18   22.21    4.89
  -5   5  18   40.40    5.72
  -5   5  18   22.09    5.49
   5  -5 -18   33.66    4.69
   5   5 -18   23.53    5.50
  -5  -5  18   34.44    6.34
  -5  -5  18   20.94    5.37
  -5   5  19   98.71   11.01
  -5   5  19   85.75   10.10
  -5   5  19   87.49   11.41
   5  -5 -19   74.74    8.66
   5   5 -19   90.81   11.58
  -5  -5  19   85.00   11.32
  -5  -5  19   45.78    9.90
  -5   5  20    0.49    1.71
  -5   5  20    1.32    1.92
   5  -5 -20    0.00    0.75
   5   5 -20   -0.00    1.55
  -5  -5  20    0.40    1.38
  -5  -5  20   -0.44    2.29
  -5   5  21    3.75    2.23
  -5   5  21    1.88    2.29
   5   5 -21    3.23    2.51
  -5  -5  21    3.21    2.41
  -5  -5  21    2.46    2.89
  -5   5  22   26.70    5.82
   5   5 -22   49.21    7.61
  -5  -5  22   34.50    6.79
   5   5 -23   30.95    6.25
  -5  -5  23   34.82    6.65
  -5  -5  24   12.50    4.14
  -5  -5  25    0.06    1.77
  -5  -5  26    0.19    2.01
  -5  -5  27   11.94    4.19
  -5  -5  28   15.31    4.51
  -5  -5  29    4.37    2.82
  -5  -5  30    0.31    1.94
  -5  -5  31    0.01    1.44
  -5  -5  32    1.21    1.86
  -5  -5  33    6.92    3.12
  -5  -5  34    3.40    2.72
  -5  -5  35    0.19    1.59
  -5  -5  36   -0.00    2.03
  -5  -5  37    0.00    1.93
  -5  -5  38    1.71    2.18
  -5  -5  39    1.43    2.13
  -5   6   1   23.44    5.41
   5  -6  -1   32.08    6.40
   5  -6  -1   23.32    5.74
   5   6  -1   15.48    4.72
   5   6  -1   24.15    5.58
  -5  -6   1   23.92    5.90
  -5   6   2    1.57    2.06
  -5   6   2    1.37    2.11
   5  -6  -2    3.06    1.88
   5  -6  -2    1.27    2.45
   5  -6  -2   -0.00    1.92
   5   6  -2    1.14    1.32
   5   6  -2    0.87    1.82
  -5  -6   2    1.49    2.31
  -5   6   3   90.64   12.06
  -5   6   3   86.49   11.70
  -5   6   3   82.05   11.68
   5  -6  -3   86.94   11.31
   5  -6  -3   94.93   12.43
   5  -6  -3   52.24   10.49
   5   6  -3   93.19   12.18
   5   6  -3   88.59   11.88
  -5  -6   3   88.75   12.45
  -5   6   4  100.28   13.91
  -5   6   4   97.41   13.55
  -5   6   4  111.68   14.27
   5  -6  -4  115.55   13.77
   5  -6  -4  114.25   14.64
   5   6  -4  121.22   14.73
   5   6  -4  103.21   13.97
  -5  -6   4  122.01   15.21
  -5   6   5  108.66   13.65
  -5   6   5  103.36   13.16
  -5   6   5   97.99   13.20
   5  -6  -5   98.69   12.63
   5  -6  -5  105.18   13.67
   5   6  -5   91.71   13.16
   5   6  -5  108.03   13.58
  -5  -6   5   96.07   13.75
  -5   6   6   33.30    6.12
  -5   6   6   16.92    4.55
  -5   6   6   24.16    5.58
   5  -6  -6   24.11    5.66
   5   6  -6   18.28    5.18
   5   6  -6   23.72    5.49
  -5  -6   6   31.50    6.42
  -5   6   7   72.01   10.16
  -5   6   7   71.68    9.85
  -5   6   7   52.20    9.12
   5  -6  -7   70.88   10.29
   5   6  -7   73.00   10.41
  -5  -6   7   55.28    9.94
  -5   6   8   33.93    6.42
  -5   6   8   25.11    5.39
  -5   6   8   19.79    5.18
   5  -6  -8   31.35    6.30
   5   6  -8   39.33    7.01
  -5  -6   8   34.86    6.81
  -5   6   9  105.39   13.04
  -5   6   9   91.66   12.26
  -5   6   9  103.58   13.06
   5  -6  -9   77.17   12.06
   5   6  -9   88.71   12.84
  -5  -6   9  111.40   13.92
  -5   6  10  114.26   14.02
  -5   6  10   91.71   12.86
  -5   6  10   98.26   13.61
   5   6 -10  114.79   14.44
  -5  -6  10  128.10   15.33
  -5   6  11   91.44   11.85
  -5   6  11   82.64   11.10
  -5   6  11   99.53   12.27
   5   6 -11   77.68   11.72
  -5  -6  11   70.01   11.53
  -5   6  12   22.42    5.16
  -5   6  12   13.08    3.92
  -5   6  12   23.04    5.05
   5  -6 -12   23.39    4.99
   5   6 -12   17.21    4.65
  -5  -6  12   17.83    5.06
  -5   6  13    5.34    2.80
  -5   6  13    1.68    1.75
   5  -6 -13    3.97    2.35
   5   6 -13    1.00    1.79
  -5   6  14   77.90   11.41
  -5   6  14   95.90   11.68
   5  -6 -14   91.34   11.44
   5   6 -14   85.10   12.21
  -5   6  15   66.89   10.42
  -5   6  15   83.73   10.65
   5   6 -15   86.29   11.77
  -5   6  16   -0.00    1.77
  -5   6  16    0.49    1.45
   5   6 -16    0.45    1.84
  -5  -6  16    0.07    1.87
  -5   6  17   72.59   10.07
  -5   6  17   71.61    9.46
   5   6 -17   69.51   10.56
  -5  -6  17   56.16   10.08
  -5   6  18   20.48    4.65
  -5   6  18   17.59    4.06
   5   6 -18   16.12    4.73
  -5  -6  18   12.23    4.25
  -5   6  19   25.82    5.29
   5   6 -19   23.92    5.58
  -5  -6  19   16.15    4.98
  -5   6  20    1.63    1.85
   5   6 -20    1.97    2.25
  -5  -6  20    0.79    1.90
   5   6 -21   14.93    4.35
  -5  -6  21   10.73    3.94
   5   6 -22   34.17    6.72
  -5  -6  22   25.69    6.28
   5   6 -23   -0.00    1.56
  -5  -6  23    1.34    2.08
   5   6 -24    8.16    3.36
  -5  -6  24    1.86    2.18
  -5  -6  25    7.47    3.53
  -5  -6  26   14.73    4.70
  -5  -6  27    2.30    3.21
  -5  -6  28   -0.00    2.28
  -5  -6  29    2.96    3.11
  -5  -6  30   18.87    5.11
  -5  -6  31    1.74    2.92
  -5  -6  32    3.07    2.75
  -5  -6  33   -0.00    1.82
  -5  -6  34    4.88    2.89
  -5  -6  35    0.59    1.87
  -5  -6  36    4.21    2.68
  -5  -6  37    3.14    2.34
  -5   7   1    6.71    3.41
  -5   7   1   10.19    3.70
   5  -7  -1   16.91    4.80
   5   7  -1   13.23    4.26
   5   7  -1   18.68    5.14
  -5  -7   1   12.43    4.57
  -5   7   2  165.96   19.19
  -5   7   2  118.52   17.66
   5  -7  -2  174.36   19.78
   5   7  -2  150.10   18.75
   5   7  -2  175.41   19.23
  -5  -7   2  154.87   19.39
  -5   7   3  122.67   15.95
  -5   7   3  137.48   16.34
   5  -7  -3  127.06   16.43
   5   7  -3  122.84   16.05
   5   7  -3  118.29   15.66
  -5  -7   3  114.87   16.11
  -5   7   4   77.86   11.68
  -5   7   4   79.75   11.62
   5  -7  -4   68.01   11.40
   5   7  -4   71.80   11.40
   5   7  -4  102.25   12.56
  -5  -7   4   74.10   11.76
  -5   7   5   21.25    5.60
  -5   7   5   17.59    4.82
   5  -7  -5   20.16    5.32
   5   7  -5   24.49    5.74
  -5  -7   5   23.42    6.00
  -5   7   6   28.05    6.37
  -5   7   6   38.89    7.20
   5  -7  -6   28.54    6.48
   5   7  -6   28.84    6.34
  -5  -7   6   25.38    6.61
  -5   7   7  152.17   16.91
  -5   7   7  121.94   16.00
   5  -7  -7  104.21   15.40
   5   7  -7  132.48   16.53
  -5  -7   7  124.10   16.51
  -5   7   8  305.22   29.24
  -5   7   8  253.33   28.39
   5  -7  -8  244.66   28.24
   5   7  -8  314.25   29.79
  -5  -7   8  214.16   28.11
  -5   7   9   29.82    6.56
  -5   7   9   28.27    6.34
   5  -7  -9   34.40    6.83
   5   7  -9   29.96    6.84
  -5  -7   9   31.10    7.01
  -5   7  10    9.61    3.94
  -5   7  10   10.85    3.56
  -5   7  10   11.57    3.99
   5  -7 -10    6.90    3.28
   5   7 -10   12.82    4.50
  -5  -7  10   15.93    4.78
  -5   7  11   16.12    4.64
  -5   7  11   13.69    4.08
  -5   7  11   13.58    4.41
   5  -7 -11   16.25    4.05
   5   7 -11    4.95    3.22
  -5  -7  11   19.43    5.24
  -5   7  12   83.72   14.37
  -5   7  12  164.82   16.46
  -5   7  12  151.97   16.78
   5  -7 -12  101.53   14.15
   5  -7 -12  142.87   16.11
   5   7 -12  142.24   16.86
  -5   7  13   76.67   11.46
  -5   7  13   80.97   11.14
  -5   7  13   83.44   11.81
   5   7 -13   79.58   11.98
  -5   7  14    2.61    2.52
  -5   7  14    2.97    2.18
   5   7 -14    1.62    2.46
  -5  -7  14    0.65    1.73
  -5   7  15   32.66    6.78
  -5   7  15   41.30    6.86
   5   7 -15   33.52    7.26
  -5  -7  15   40.17    7.96
  -5   7  16    5.76    3.32
  -5   7  16    6.02    2.60
   5   7 -16    6.43    3.58
  -5  -7  16    0.71    2.41
  -5   7  17    3.20    2.22
  -5   7  17    1.10    1.42
   5   7 -17    3.06    2.66
  -5  -7  17    0.73    2.52
  -5   7  18  109.98   13.39
   5   7 -18  119.22   14.59
  -5  -7  18   66.34   12.50
  -5   7  19    0.68    2.22
   5   7 -19    4.90    3.16
  -5  -7  19    0.51    1.64
  -5   7  20    5.98    2.90
   5   7 -20    3.12    2.73
  -5  -7  20    3.13    2.80
   5   7 -21    2.99    2.86
  -5  -7  21    1.13    2.56
   5   7 -22   45.52    8.22
  -5  -7  22   33.44    7.29
   5   7 -23   14.27    4.67
  -5  -7  23   15.18    4.84
   5   7 -24   27.78    6.24
  -5  -7  24   18.28    5.17
  -5  -7  25   -0.00    2.17
  -5  -7  26    0.00    2.53
  -5  -7  27   17.13    5.38
  -5  -7  28   13.94    4.86
  -5  -7  29    0.00    2.34
  -5  -7  30   -0.00    2.56
  -5  -7  31   -0.00    2.49
  -5  -7  32    1.55    2.91
  -5  -7  33    2.66    2.90
  -5  -7  34    6.64    3.88
  -5  -7  35    0.00    2.20
  -5  -7  36    0.80    2.32
  -5   8   1   19.40    5.44
  -5   8   1   15.26    4.91
   5  -8  -1   19.89    5.71
   5   8  -1    8.68    3.86
  -5  -8   1   26.37    6.49
  -5   8   2   21.65    5.41
  -5   8   2    8.49    3.66
   5  -8  -2    4.21    3.32
   5   8  -2    5.63    3.30
  -5  -8   2   16.31    5.22
  -5   8   3   17.64    5.26
  -5   8   3   10.90    4.28
   5  -8  -3   19.29    5.42
  -5  -8   3   18.82    5.62
  -5   8   4  393.34   39.00
  -5   8   4  364.78   38.27
   5  -8  -4  306.81   37.80
  -5  -8   4  417.93   39.91
  -5   8   5   45.56    8.58
  -5   8   5   52.26    8.89
   5  -8  -5   30.64    7.47
  -5  -8   5   34.65    7.97
  -5   8   6  108.46   14.21
  -5   8   6  108.80   14.10
   5  -8  -6   89.91   13.64
  -5  -8   6   77.24   13.30
  -5   8   7    1.05    1.99
  -5   8   7   -0.00    2.64
   5  -8  -7    3.69    2.95
  -5  -8   7    0.00    2.72
  -5   8   8  101.38   12.98
  -5   8   8   78.96   11.89
   5  -8  -8   77.12   11.91
  -5  -8   8   60.04   11.35
  -5   8   9  162.59   17.67
  -5   8   9  106.26   15.61
   5  -8  -9  120.44   16.14
  -5  -8   9  112.01   16.36
  -5   8  10   48.02    8.70
  -5   8  11   21.76    5.61
  -5   8  12   25.21    6.20
  -5   8  13    3.44    2.61
  -5  -8  13    1.66    2.81
  -5   8  14  108.93   14.80
  -5  -8  14  111.10   15.67
  -5   8  15    0.73    2.33
  -5  -8  15    1.41    2.78
  -5   8  16   27.09    6.04
  -5  -8  16   20.98    5.85
  -5   8  17    0.03    1.75
  -5  -8  17    2.31    2.74
  -5   8  18    1.30    2.22
  -5  -8  18   -0.00    2.18
  -5   8  19    8.32    3.40
  -5  -8  19    1.63    3.06
  -5   8  20   53.77    8.90
  -5  -8  20   42.47    8.83
  -5  -8  21    4.39    3.27
  -5  -8  22    2.25    2.53
  -5  -8  23    2.72    3.13
   5   8 -24   26.52    6.52
  -5  -8  24   15.92    5.34
  -5  -8  25    1.03    2.16
  -5  -8  26    8.44    4.01
  -5  -8  27   -0.00    2.34
  -5  -8  28    0.43    1.92
  -5  -8  29    0.61    1.94
  -5  -8  30    4.35    3.48
  -5  -8  31    0.12    2.22
  -5  -8  32    8.98    4.17
  -5  -8  33   -0.00    2.59
  -5  -8  34    2.31    2.51
  -5   9   1   -0.00    2.21
   5  -9  -1   -0.00    2.31
   5   9  -1    0.00    1.94
  -5  -9   1    0.45    2.26
  -5   9   2  164.62   19.83
   5  -9  -2  121.74   18.92
   5   9  -2  170.14   20.19
  -5  -9   2  162.97   20.56
  -5   9   3   10.56    4.37
   5  -9  -3   17.30    5.68
   5   9  -3   14.79    4.85
  -5  -9   3   11.40    4.53
  -5   9   4   -0.00    2.26
   5  -9  -4    0.00    1.87
   5   9  -4    2.05    2.39
  -5  -9   4    0.00    2.12
  -5   9   5    6.20    3.41
   5  -9  -5    5.12    3.19
   5   9  -5    7.76    3.90
  -5  -9   5    6.72    3.90
  -5   9   6   47.78    8.86
   5  -9  -6   30.96    7.67
   5   9  -6   46.61    9.00
  -5  -9   6   44.67    9.03
   5   9  -7    8.63    3.97
  -5  -9   7    1.10    3.11
   5   9  -8  101.13   14.71
   5   9  -9    7.16    3.76
   5   9 -10    3.35    2.76
   5   9 -11    0.59    2.41
  -5  -9  11    1.87    2.69
  -5   9  12  151.28   19.10
   5   9 -12  180.01   20.43
  -5  -9  12  119.98   18.54
  -5   9  13    6.06    3.19
   5   9 -13    4.12    3.44
  -5  -9  13    0.61    2.28
  -5   9  14   19.65    5.70
   5   9 -14   34.22    7.35
  -5  -9  14   17.84    6.04
  -5   9  15    2.15    2.65
   5   9 -15   -0.00    2.77
  -5  -9  15    1.22    3.14
  -5   9  16   28.60    6.50
   5   9 -16   24.11    6.46
  -5  -9  16   18.77    5.96
  -5   9  17    1.37    2.51
   5   9 -17    0.54    2.42
  -5  -9  17    0.76    2.61
  -5   9  18   55.39    9.97
   5   9 -18   80.80   11.83
  -5  -9  18   44.76    9.72
  -5   9  19    0.79    1.94
   5   9 -19    5.33    3.37
  -5  -9  19    0.99    2.14
   5   9 -20    0.00    1.86
  -5  -9  20    1.66    2.27
   5   9 -21    1.17    2.39
  -5  -9  21    2.17    2.58
   5   9 -22   42.22    8.50
  -5  -9  22   24.97    6.77
   5   9 -23    0.30    2.49
  -5  -9  23   -0.00    3.08
   5   9 -24   15.63    4.92
  -5  -9  24    4.18    3.92
  -5  -9  25    2.15    2.37
  -5  -9  26    3.58    3.17
  -5  -9  27    2.79    2.70
  -5  -9  28   11.12    4.61
  -5  -9  29   -0.00    2.07
  -5  -9  30    0.24    2.17
  -5  -9  31   -0.00    2.33
  -5  -9  32    6.11    3.46
  -5  -9  33   -0.00    1.83
  -5  10   1    8.20    3.95
  -5  10   1    2.34    2.83
   5 -10  -1    5.05    3.69
   5  10  -1   12.55    4.77
  -5 -10   1    8.12    4.33
  -5  10   2    0.82    2.37
  -5  10   2   -0.00    1.73
   5 -10  -2    2.35    2.79
   5  10  -2    1.84    2.33
  -5 -10   2    0.29    1.94
  -5  10   3    3.07    3.46
  -5  10   3   -0.00    2.37
   5 -10  -3    1.37    2.38
   5  10  -3   -0.00    2.62
  -5 -10   3    0.99    2.60
  -5  10   4    7.78    4.28
   5  10  -4   24.75    6.56
  -5 -10   4    9.36    4.61
  -5  10   5    0.79    2.49
   5  10  -5    0.00    2.46
  -5 -10   5    0.38    2.82
  -5  10   6   26.48    7.02
   5  10  -6   36.36    7.98
  -5 -10   6   36.55    8.45
  -5  10   7    5.65    3.70
   5  10  -7    7.65    3.79
  -5  10   8    3.76    3.24
   5  10  -8    0.00    2.54
  -5  10   9   -0.00    2.30
   5  10  -9    4.09    3.52
  -5  10  10   80.73   13.08
   5  10 -10   87.79   13.49
  -5 -10  10   81.23   13.58
   5  10 -11    0.73    2.80
  -5 -10  11    0.81    2.65
   5  10 -12    6.60    4.48
  -5 -10  12    0.71    2.35
   5  10 -13    0.00    2.17
  -5 -10  13    1.41    2.91
   5  10 -14   43.78    8.63
  -5 -10  14   17.89    6.25
   5  10 -15    1.62    3.16
  -5 -10  15   -0.00    3.27
   5  10 -16   33.97    7.59
  -5 -10  16   18.72    6.41
   5  10 -17    0.91    2.67
  -5 -10  17    1.83    3.08
   5  10 -18    6.84    3.74
  -5 -10  18    2.43    3.23
   5  10 -19   -0.00    2.25
  -5 -10  19    0.00    2.30
   5  10 -20   28.63    7.17
  -5 -10  20   22.87    6.58
   5  10 -21    0.44    2.25
  -5 -10  21   -0.00    2.44
   5  10 -22    1.14    2.62
  -5 -10  22    1.42    3.24
   5  10 -23    2.07    2.32
  -5 -10  23   -0.00    2.14
   5  10 -24    5.45    3.17
  -5 -10  24    1.86    2.30
  -5 -10  25    1.05    2.61
  -5 -10  26   12.50    4.80
  -5 -10  27   -0.00    2.78
  -5 -10  28   -0.00    2.44
  -5 -10  29    2.57    2.94
  -5 -10  30    2.89    3.21
  -5 -10  31   -0.00    3.13
  -5  11   1   27.73    7.07
   5  11  -1   16.92    5.67
  -5 -11   1   16.81    6.46
  -5  11   2   96.14   14.69
   5  11  -2   89.21   13.93
  -5 -11   2   72.78   13.58
  -5  11   3   14.94    5.53
   5  11  -3    2.40    2.87
  -5 -11   3    8.78    4.44
  -5  11   4   -0.00    2.50
   5  11  -4    1.11    2.03
  -5 -11   4   -0.00    2.63
  -5  11   5    0.83    2.65
   5  11  -5    2.78    3.20
  -5  11   6   10.02    4.34
   5  11  -6    7.70    4.37
  -5  11   7    0.10    2.91
   5  11  -7    0.00    2.98
  -5  11   8   35.70    8.31
   5  11  -8   36.40    8.09
  -5 -11   8   17.75    6.65
  -5  11   9    4.82    3.82
   5  11  -9    7.70    4.25
  -5 -11   9    1.91    3.42
  -5  11  10    7.73    4.10
   5  11 -10    2.61    3.01
  -5 -11  10    1.00    3.26
  -5  11  11   -0.00    3.08
   5  11 -11    1.54    3.00
  -5 -11  11    1.05    3.46
  -5  11  12   52.42   10.14
   5  11 -12   42.62    9.56
  -5 -11  12   52.50   10.51
  -5  11  13   -0.00    2.46
   5  11 -13    0.85    2.28
  -5 -11  13    1.41    3.36
  -5  11  14   26.33    6.85
   5  11 -14   33.86    7.59
  -5 -11  14   10.27    4.92
  -5  11  15    0.68    2.19
   5  11 -15    4.01    3.24
  -5 -11  15    4.01    3.70
  -5  11  16   12.69    4.97
   5  11 -16   10.34    4.63
  -5 -11  16    8.71    5.04
  -5  11  17   -0.00    2.74
   5  11 -17    0.65    2.58
  -5 -11  17   -0.00    2.94
  -5  11  18   32.31    7.64
   5  11 -18   32.33    7.75
  -5 -11  18   16.56    6.46
   5  11 -19    1.71    2.36
  -5 -11  19   -0.00    2.75
   5  11 -20    0.97    2.43
  -5 -11  20    1.68    3.12
   5  11 -21    2.75    2.85
  -5 -11  21    0.45    3.13
   5  11 -22   34.55    8.10
  -5 -11  22   14.61    5.53
   5  11 -23    0.00    1.96
  -5 -11  23   -0.00    1.86
   5  11 -24    3.04    3.27
  -5 -11  24    4.27    3.29
  -5 -11  25    0.32    2.39
  -5 -11  26    1.04    2.65
  -5 -11  27    1.02    2.58
  -5 -11  28    8.59    4.69
  -5 -11  29    5.05    3.54
  -5 -11  30    1.78    3.29
  -5  12   1    1.12    2.43
   5  12  -1    2.28    3.16
  -5 -12   1    0.86    2.85
  -5  12   2    4.14    3.39
   5  12  -2   -0.00    2.47
  -5 -12   2    1.40    2.85
  -5  12   3    2.26    2.88
   5  12  -3    4.12    3.23
  -5 -12   3    1.25    2.78
  -5  12   4   69.81   12.79
   5  12  -4   77.68   13.13
  -5  12   5   12.43    5.21
   5  12  -5   11.69    4.99
  -5  12   6    7.02    4.21
   5  12  -6   18.43    5.75
  -5 -12   6    1.46    3.54
  -5  12   7    2.57    2.62
   5  12  -7   -0.00    2.92
  -5 -12   7   -0.00    2.71
  -5  12   8    4.63    4.03
   5  12  -8    6.82    4.14
  -5 -12   8    3.54    3.33
  -5  12   9    7.65    4.38
   5  12  -9   10.56    5.10
  -5 -12   9    3.66    3.56
  -5  12  10   28.43    7.23
   5  12 -10   23.98    6.85
  -5 -12  10   15.72    5.90
  -5  12  11   -0.00    2.01
   5  12 -11    1.51    2.99
  -5 -12  11    0.49    2.60
  -5  12  12    3.31    3.31
   5  12 -12    3.13    3.50
  -5 -12  12    0.43    2.92
  -5  12  13   -0.00    2.27
   5  12 -13   -0.00    2.17
  -5 -12  13   -0.00    2.89
  -5  12  14   14.84    5.52
   5  12 -14   24.12    6.72
  -5 -12  14    5.21    3.90
  -5  12  15    3.59    3.29
   5  12 -15    6.02    4.39
  -5 -12  15   -0.00    2.21
  -5  12  16   17.01    5.61
   5  12 -16   24.92    6.89
  -5 -12  16   13.64    5.58
  -5  12  17    1.15    2.18
   5  12 -17   -0.00    2.57
  -5 -12  17    3.13    3.50
  -5  12  18   -0.00    2.00
   5  12 -18    4.05    3.92
  -5 -12  18   -0.00    2.57
   5  12 -19    3.44    3.08
  -5 -12  19   -0.00    2.65
   5  12 -20   11.86    5.68
  -5 -12  20   29.35    7.72
   5  12 -21    2.62    3.65
  -5 -12  21    2.27    3.38
   5  12 -22    2.82    3.02
  -5 -12  22   -0.00    2.41
   5  12 -23    0.75    2.61
  -5 -12  23   -0.00    2.91
   5  12 -24    7.69    4.31
  -5 -12  24   10.71    4.98
   5  12 -25    2.21    3.03
  -5 -12  25   -0.00    2.98
  -5 -12  26    5.65    3.82
  -5 -12  27    1.23    2.81
  -5 -12  28    1.93    3.14
  -5  13   1    8.39    5.14
   5  13  -1   12.49    5.24
  -5  13   2   53.25   10.80
   5  13  -2   38.63    9.34
  -5  13   3   10.61    4.70
   5  13  -3    1.50    3.24
  -5  13   4    9.79    5.53
   5  13  -4   27.60    7.20
  -5  13   5   -0.00    2.19
   5  13  -5   -0.00    3.02
  -5 -13   5    1.62    3.45
  -5  13   6   52.84   10.70
   5  13  -6   43.15    9.75
  -5 -13   6   25.76    8.03
  -5  13   7   13.25    5.52
   5  13  -7   10.80    5.21
  -5 -13   7    3.42    3.91
  -5  13   8   58.03   11.04
   5  13  -8   43.99    9.73
  -5 -13   8   26.47    8.71
  -5  13   9   -0.00    2.66
   5  13  -9    0.00    3.03
  -5 -13   9   -0.00    2.81
  -5  13  10    0.62    3.29
   5  13 -10   -0.00    3.30
  -5 -13  10    0.29    2.52
  -5  13  11   12.04    5.18
   5  13 -11   15.94    5.47
  -5 -13  11    0.89    2.79
  -5  13  12   31.88    8.39
   5  13 -12   29.60    7.83
  -5 -13  12   20.29    7.44
  -5  13  13    0.54    2.44
   5  13 -13    5.22    3.63
  -5 -13  13    0.00    2.97
  -5  13  14    8.72    4.50
   5  13 -14    5.21    3.86
  -5 -13  14   -0.00    2.90
  -5  13  15   -0.00    2.12
  -5 -13  15    3.38    3.70
  -5  13  16    5.25    3.70
   5  13 -16    0.00    3.32
  -5 -13  16    3.22    3.44
  -5  13  17    5.85    3.86
   5  13 -17    3.74    3.57
  -5 -13  17    2.11    3.62
   5  13 -18   12.86    5.13
  -5 -13  18    0.35    2.63
   5  13 -19   -0.00    3.19
  -5 -13  19    0.79    3.37
   5  13 -20    2.17    3.30
  -5 -13  20    0.44    2.19
   5  13 -21   -0.00    2.29
  -5 -13  21   -0.00    2.55
   5  13 -22    9.29    4.73
  -5 -13  22    7.92    4.98
   5  13 -23    0.14    2.05
  -5 -13  23   -0.00    2.83
   5  13 -24    2.35    3.46
  -5 -13  24    0.27    2.90
   5  13 -25    2.24    3.13
  -5 -13  25    2.17    2.69
  -5 -13  26    0.00    2.82
  -5  14   1    0.00    2.40
   5  14  -1    0.00    3.11
  -5  14   2    1.37    2.99
   5  14  -2    2.82    3.17
  -5  14   3    3.71    4.26
   5  14  -3    2.79    3.74
  -5  14   4   28.59    8.22
   5  14  -4   24.83    7.74
  -5  14   5   27.99    7.56
   5  14  -5    9.25    5.40
  -5  14   6    2.08    4.04
   5  14  -6   18.63    6.29
  -5 -14   6    9.14    5.86
  -5  14   7    2.32    3.77
   5  14  -7    0.00    2.70
  -5 -14   7    3.02    3.31
  -5  14   8    0.89    3.11
   5  14  -8    4.86    4.11
  -5 -14   8    0.04    2.71
  -5  14   9    3.62    4.20
   5  14  -9    3.98    4.11
  -5 -14   9    2.22    3.21
  -5  14  10   16.70    6.00
   5  14 -10   11.58    5.09
  -5 -14  10    9.29    5.58
  -5  14  11   10.19    4.77
   5  14 -11    4.96    4.81
  -5 -14  11    3.95    4.33
  -5  14  12   -0.00    2.12
   5  14 -12   -0.00    3.03
  -5 -14  12    1.93    3.20
  -5  14  13    1.54    2.88
   5  14 -13    0.87    2.74
  -5 -14  13    0.56    3.10
  -5  14  14    1.07    2.83
   5  14 -14   10.51    5.06
  -5 -14  14    8.88    4.77
  -5  14  15   13.78    5.39
   5  14 -15    4.72    4.24
  -5 -14  15    5.73    4.50
  -5  14  16    5.11    3.86
   5  14 -16    8.74    5.07
  -5 -14  16    0.80    3.13
  -5  14  17    0.00    1.86
   5  14 -17    2.66    3.31
  -5 -14  17    3.35    3.08
   5  14 -18    1.58    2.71
  -5 -14  18   -0.00    2.79
   5  14 -19    0.87    2.67
  -5 -14  19    0.00    2.58
   5  14 -20    1.02    2.16
  -5 -14  20    1.22    2.67
   5  14 -21    2.76    3.35
  -5 -14  21   -0.00    2.79
   5  14 -22    0.00    2.61
  -5 -14  22    9.90    4.65
   5  14 -23    0.53    2.62
  -5 -14  23    1.10    3.51
   5  14 -24    0.00    2.95
  -5 -14  24   -0.00    3.32
   5  14 -25    2.48    3.57
  -5  15   1    5.27    4.11
   5  15  -1    9.79    5.32
  -5  15   2   12.70    5.56
   5  15  -2    7.79    4.84
  -5  15   3   11.72    5.87
   5  15  -3   18.30    6.78
  -5  15   4    3.15    3.10
   5  15  -4    0.88    2.86
  -5  15   5    0.00    2.81
   5  15  -5    1.41    3.73
  -5  15   6    6.90    4.22
   5  15  -6    7.18    4.53
  -5  15   7    3.58    3.11
   5  15  -7    4.34    3.48
  -5  15   8    6.34    5.03
   5  15  -8   10.40    5.04
[truncated: 819,166 more chars]
