# Supplementary material for: LED-pump-X-ray-multiprobe crystallography for sub-second timescales
Source: Commun Chem. 2022 Aug 26;5:102. doi: 10.1038/s42004-022-00716-1 (PMC9814726; doi:10.1038/s42004-022-00716-1)
Supplement: Supplementary file 10 — Supplementary Data 1 [file 42004_2022_716_MOESM10_ESM.zip › CIFs/1-6s_280K/280K_1-6s_t13_decay.cif]

data_global

# SUBMISSION DETAILS
 
_publ_contact_author_name       'Hatcher, Lauren'
_publ_contact_author_address
;
School of Chemistry
Cardiff University
Main Building
Park Place 
Cardiff
CF10 3AT
United Kingdom
;
_publ_contact_author_email       'HatcherL1@cardiff.ac.uk'
_publ_requested_category          FM
_publ_section_comment
; 
?
;
_publ_section_references
;
Diamond General Data Aquisition (GDA) software: http://www.opengda.org/

XIA2: Winter, G. (2010) J. Appl. Cryst. 43, 186-190.
POINTLESS: Evans, P. (2006) Acta Cryst. D62, 72-82.
AIMLESS: Evans, P. R. and Murshudov, G. N. (2013) Acta Cryst. D69, 1204-1214.
DIALS: Winter, G., et al. Acta Cryst. (2018) D74, 85-97.
CCP4: Winn, M. D. et al. (2011) Acta Cryst. D67, 235-242.
   
SHELXL: Sheldrick G. M. (2015). Acta Cryst. C71, 3-8.
SHELXT:	Sheldrick, G. M. (2015). Acta Cryst. A71, 3-8.
 
OLEX2: Dolomanov, O.V.; Bourhis, L.J.; Gildea, R.J.; Howard, J.A.K.; Puschmann,
 H., OLEX2: A complete structure solution, refinement and analysis program 
 (2009). J. Appl. Cryst., 42, 339-341.

MERCURY: Macrae, C. F., Bruno, I. J., Chisholm, J. A., Edgington,
P. R., McCabe, P., Pidcock, E., Rodriguez-Monge, L., Taylor, R.,
van de Streek, J. & Wood, P. A. (2008). J. Appl. Cryst. 41, 466-470.
;

####
 
data_280K_1-6s_t13_decay
 
_audit_creation_method            'SHELXL-2018/3'
_shelx_SHELXL_version_number      '2018/3'
_chemical_name_systematic         
;
Nitro-(N,N,N',N'-tetrabutyldiethylenetriamine)palladium(II)
tetraphenylborate, tetrahydrofuran solvate
;
_chemical_name_common             ?
_chemical_melting_point           ?
_chemical_formula_moiety          
;
C20 H45 N4 O2 Pd, C24 H20 B, C4 H8 O
;
_chemical_formula_sum            'C48 H73 B N4 O3 Pd' 
_chemical_formula_weight          871.31

loop_
 _atom_type_symbol
 _atom_type_description
 _atom_type_scat_dispersion_real
 _atom_type_scat_dispersion_imag
 _atom_type_scat_source
 'C'  'C'   0.0010   0.0010
 'International Tables Vol C Tables 4.2.6.8 and 6.1.1.4'
 'H'  'H'   0.0000   0.0000
 'International Tables Vol C Tables 4.2.6.8 and 6.1.1.4'
 'B'  'B'   0.0000   0.0000
 'International Tables Vol C Tables 4.2.6.8 and 6.1.1.4'
 'N'  'N'   0.0030   0.0020
 'International Tables Vol C Tables 4.2.6.8 and 6.1.1.4'
 'O'  'O'   0.0050   0.0030
 'International Tables Vol C Tables 4.2.6.8 and 6.1.1.4'
 'Pd'  'Pd'  -2.5040   0.6150
 'International Tables Vol C Tables 4.2.6.8 and 6.1.1.4'
 
_space_group_crystal_system       monoclinic
_space_group_IT_number            14
_space_group_name_H-M_alt         'P 21/n'
_space_group_name_Hall            '-P 2yn'
 
_shelx_space_group_comment
;
The symmetry employed for this shelxl refinement is uniquely defined
by the following loop, which should always be used as a source of
symmetry information in preference to the above space-group names.
They are only intended as comments.
;
 
loop_
 _space_group_symop_operation_xyz
 'x, y, z'
 '-x+1/2, y+1/2, -z+1/2'
 '-x, -y, -z'
 'x-1/2, -y-1/2, z-1/2'
 
_cell_length_a                    11.6892(5)
_cell_length_b                    13.5959(5)
_cell_length_c                    30.1834(10)
_cell_angle_alpha                 90
_cell_angle_beta                  93.352(3)
_cell_angle_gamma                 90
_cell_volume                      4788.7(3)
_cell_formula_units_Z             4
_cell_measurement_temperature     280(2)
_cell_measurement_reflns_used     8992
_cell_measurement_theta_max       20.4727153075
_cell_measurement_theta_min       1.2434763372
 
_exptl_crystal_description        Plate
_exptl_crystal_colour             Yellow
_exptl_crystal_density_meas       ?
_exptl_crystal_density_method     ?
_exptl_crystal_density_diffrn     1.209          
_exptl_crystal_F_000              1856
_exptl_transmission_factor_min    ?
_exptl_transmission_factor_max    ?
_exptl_crystal_size_max           0.100
_exptl_crystal_size_mid           0.100
_exptl_crystal_size_min           0.050
_exptl_absorpt_coefficient_mu     0.201
_shelx_estimated_absorpt_T_min    0.980
_shelx_estimated_absorpt_T_max    0.990
_exptl_absorpt_correction_T_min   0.992613151683
_exptl_absorpt_correction_T_max   1.0
_exptl_absorpt_correction_type    empirical
_exptl_absorpt_process_details    
;
CCP4 7.0.048: AIMLESS, version 0.5.32 : 29/03/17
Scaling & analysis of unmerged intensities, absorption correction using spherical harmonics
;
_exptl_absorpt_special_details    ?
_diffrn_ambient_temperature       280(2)
_diffrn_radiation_wavelength      0.534
_diffrn_measurement_device_type   'Photon counting pixel array'
_diffrn_radiation_type            Synchrotron
_diffrn_measurement_method        'shutterless scans'
_diffrn_radiation_source          'Diamond Light Source Beamline I19-2'
_diffrn_radiation_monochromator   'Silicon 111'
_diffrn_detector_area_resol_mean  ?
_diffrn_reflns_number             32923
_diffrn_reflns_av_unetI/netI      0.0851
_diffrn_reflns_av_R_equivalents   0.0865
_diffrn_reflns_limit_h_min        -14
_diffrn_reflns_limit_h_max        14
_diffrn_reflns_limit_k_min        -16
_diffrn_reflns_limit_k_max        16
_diffrn_reflns_limit_l_min        -37
_diffrn_reflns_limit_l_max        26
_diffrn_reflns_theta_min          1.235
_diffrn_reflns_theta_max          19.495
_diffrn_reflns_theta_full         18.687
_diffrn_measured_fraction_theta_max   0.980
_diffrn_measured_fraction_theta_full  0.981
_diffrn_reflns_Laue_measured_fraction_max    0.980
_diffrn_reflns_Laue_measured_fraction_full   0.981
_diffrn_reflns_point_group_measured_fraction_max   0.980
_diffrn_reflns_point_group_measured_fraction_full  0.981
_reflns_number_total              9599
_reflns_number_gt                 5543
_reflns_threshold_expression      'I > 2\s(I)'
_reflns_Friedel_coverage          0.000
_reflns_Friedel_fraction_max      .
_reflns_Friedel_fraction_full     .
 
_reflns_special_details
;
 Reflections were merged by SHELXL according to the crystal
 class for the calculation of statistics and refinement.
 
 _reflns_Friedel_fraction is defined as the number of unique
 Friedel pairs measured divided by the number that would be
 possible theoretically, ignoring centric projections and
 systematic absences.
;
 
_computing_data_collection        'Diamond GDA (http://www.opengda.org/)'
_computing_cell_refinement        'DIALS (Winter, 2018)'
_computing_data_reduction         'XIA2 (Winter 2010)'
_computing_structure_solution     'SHELXT (Sheldrick, 2015)'
_computing_structure_refinement   'SHELXL (Sheldrick, 2015)'
_computing_molecular_graphics     'OLEX2 (Dolomanov et al., 2009)'
_computing_publication_material   'MERCURY (Macrae et al., 2008)'
_refine_special_details           ?
_refine_ls_structure_factor_coef  Fsqd
_refine_ls_matrix_type            full
_refine_ls_weighting_scheme       calc
_refine_ls_weighting_details
'w=1/[\s^2^(Fo^2^)+(0.0564P)^2^] where P=(Fo^2^+2Fc^2^)/3'
_atom_sites_solution_primary      ?
_atom_sites_solution_secondary    ?
_atom_sites_solution_hydrogens    geom
_refine_ls_hydrogen_treatment     constr
_refine_ls_extinction_method      none
_refine_ls_extinction_coef        .
_refine_ls_number_reflns          9599
_refine_ls_number_parameters      526
_refine_ls_number_restraints      491
_refine_ls_R_factor_all           0.0922
_refine_ls_R_factor_gt            0.0552
_refine_ls_wR_factor_ref          0.1452
_refine_ls_wR_factor_gt           0.1263
_refine_ls_goodness_of_fit_ref    0.964
_refine_ls_restrained_S_all       0.972
_refine_ls_shift/su_max           0.002
_refine_ls_shift/su_mean          0.000
 
loop_
 _atom_site_label
 _atom_site_type_symbol
 _atom_site_fract_x
 _atom_site_fract_y
 _atom_site_fract_z
 _atom_site_U_iso_or_equiv
 _atom_site_adp_type
 _atom_site_occupancy
 _atom_site_site_symmetry_order  
 _atom_site_calc_flag
 _atom_site_refinement_flags_posn
 _atom_site_refinement_flags_adp
 _atom_site_refinement_flags_occupancy
 _atom_site_disorder_assembly
 _atom_site_disorder_group
Pd1 Pd 0.33960(2) 0.77514(2) 0.34649(2) 0.05429(13) Uani 1 1 d D . . . .
N2 N 0.3455(3) 0.9277(2) 0.33755(9) 0.0633(8) Uani 1 1 d . . . . .
N3 N 0.4534(3) 0.7991(2) 0.39793(8) 0.0548(7) Uani 1 1 d . . . . .
H3 H 0.530445 0.788675 0.387630 0.066 Uiso 1 1 calc R U . . .
N4 N 0.3312(2) 0.6320(2) 0.37137(9) 0.0559(7) Uani 1 1 d . . . . .
C1 C 0.4404(3) 0.9636(3) 0.36961(11) 0.0720(10) Uani 1 1 d . . . . .
H1A H 0.513289 0.958466 0.355981 0.086 Uiso 1 1 calc R U . . .
H1B H 0.427725 1.032155 0.376688 0.086 Uiso 1 1 calc R U . . .
C2 C 0.4439(3) 0.9034(3) 0.41141(11) 0.0683(10) Uani 1 1 d . . . . .
H2A H 0.509232 0.922028 0.430881 0.082 Uiso 1 1 calc R U . . .
H2B H 0.374619 0.913503 0.427013 0.082 Uiso 1 1 calc R U . . .
C3 C 0.4329(3) 0.7235(3) 0.43245(11) 0.0606(9) Uani 1 1 d . . . . .
H3A H 0.363617 0.738633 0.447259 0.073 Uiso 1 1 calc R U . . .
H3B H 0.496703 0.721668 0.454485 0.073 Uiso 1 1 calc R U . . .
C4 C 0.4210(3) 0.6264(3) 0.40902(11) 0.0605(9) Uani 1 1 d . . . . .
H4A H 0.400004 0.576111 0.429861 0.073 Uiso 1 1 calc R U . . .
H4B H 0.493919 0.608043 0.397617 0.073 Uiso 1 1 calc R U . . .
C5 C 0.2307(4) 0.9656(3) 0.35106(13) 0.0759(11) Uani 1 1 d . . . . .
H5A H 0.220523 0.943975 0.381204 0.091 Uiso 1 1 calc R U . . .
H5B H 0.171241 0.934437 0.332176 0.091 Uiso 1 1 calc R U . . .
C6 C 0.2111(4) 1.0763(3) 0.34916(16) 0.1029(15) Uani 1 1 d . . . . .
H6A H 0.270154 1.109025 0.367621 0.124 Uiso 1 1 calc R U . . .
H6B H 0.216733 1.098973 0.318907 0.124 Uiso 1 1 calc R U . . .
C7 C 0.0946(5) 1.1032(4) 0.3649(2) 0.135(2) Uani 1 1 d . . . . .
H7A H 0.036303 1.064104 0.348967 0.163 Uiso 1 1 calc R U . . .
H7B H 0.092418 1.087746 0.396259 0.163 Uiso 1 1 calc R U . . .
C8 C 0.0688(7) 1.2094(5) 0.3580(3) 0.209(4) Uani 1 1 d . . . . .
H8A H 0.020679 1.231982 0.380599 0.314 Uiso 1 1 calc R U . . .
H8B H 0.030079 1.218470 0.329360 0.314 Uiso 1 1 calc R U . . .
H8C H 0.139020 1.246166 0.359540 0.314 Uiso 1 1 calc R U . . .
C9 C 0.3656(3) 0.9606(3) 0.29139(11) 0.0712(10) Uani 1 1 d . . . . .
H9A H 0.375086 1.031483 0.291491 0.085 Uiso 1 1 calc R U . . .
H9B H 0.297960 0.945487 0.272439 0.085 Uiso 1 1 calc R U . . .
C10 C 0.4680(4) 0.9148(3) 0.27169(12) 0.0835(12) Uani 1 1 d . . . . .
H10A H 0.464295 0.843781 0.274531 0.100 Uiso 1 1 calc R U . . .
H10B H 0.537571 0.937362 0.287614 0.100 Uiso 1 1 calc R U . . .
C11 C 0.4706(4) 0.9427(4) 0.22283(13) 0.1057(16) Uani 1 1 d . . . . .
H11A H 0.405676 0.912789 0.206481 0.127 Uiso 1 1 calc R U . . .
H11B H 0.463207 1.013500 0.219909 0.127 Uiso 1 1 calc R U . . .
C12 C 0.5787(5) 0.9104(5) 0.20304(17) 0.150(2) Uani 1 1 d . . . . .
H12A H 0.577222 0.930093 0.172472 0.225 Uiso 1 1 calc R U . . .
H12B H 0.585187 0.840107 0.204981 0.225 Uiso 1 1 calc R U . . .
H12C H 0.643232 0.940213 0.218973 0.225 Uiso 1 1 calc R U . . .
C13 C 0.2124(3) 0.6237(3) 0.38861(12) 0.0670(10) Uani 1 1 d . . . . .
H13A H 0.203541 0.676128 0.409933 0.080 Uiso 1 1 calc R U . . .
H13B H 0.157012 0.635427 0.363965 0.080 Uiso 1 1 calc R U . . .
C14 C 0.1814(3) 0.5281(3) 0.41027(13) 0.0771(11) Uani 1 1 d . . . . .
H14A H 0.233848 0.516224 0.435816 0.093 Uiso 1 1 calc R U . . .
H14B H 0.189420 0.474523 0.389463 0.093 Uiso 1 1 calc R U . . .
C15 C 0.0599(4) 0.5305(3) 0.42488(14) 0.0882(13) Uani 1 1 d . . . . .
H15A H 0.053253 0.583591 0.446030 0.106 Uiso 1 1 calc R U . . .
H15B H 0.008555 0.545062 0.399302 0.106 Uiso 1 1 calc R U . . .
C16 C 0.0214(4) 0.4370(3) 0.44561(16) 0.1060(16) Uani 1 1 d . . . . .
H16A H 0.025862 0.384052 0.424737 0.159 Uiso 1 1 calc R U . . .
H16B H -0.056248 0.444148 0.453815 0.159 Uiso 1 1 calc R U . . .
H16C H 0.070044 0.422864 0.471565 0.159 Uiso 1 1 calc R U . . .
C17 C 0.3500(3) 0.5511(3) 0.33903(12) 0.0710(11) Uani 1 1 d . . . . .
H17A H 0.283512 0.547117 0.318311 0.085 Uiso 1 1 calc R U . . .
H17B H 0.355733 0.489337 0.355060 0.085 Uiso 1 1 calc R U . . .
C18 C 0.4546(4) 0.5633(3) 0.31331(12) 0.0837(12) Uani 1 1 d . . . . .
H18A H 0.521940 0.565722 0.333626 0.100 Uiso 1 1 calc R U . . .
H18B H 0.449855 0.624893 0.297079 0.100 Uiso 1 1 calc R U . . .
C19 C 0.4661(5) 0.4777(4) 0.28059(18) 0.135(2) Uani 1 1 d . . . . .
H19A H 0.462557 0.416301 0.296821 0.162 Uiso 1 1 calc R U . . .
H19B H 0.401064 0.479224 0.259089 0.162 Uiso 1 1 calc R U . . .
C20 C 0.5689(6) 0.4788(5) 0.25728(19) 0.164(3) Uani 1 1 d . . . . .
H20A H 0.572054 0.420871 0.239192 0.246 Uiso 1 1 calc R U . . .
H20B H 0.633951 0.480010 0.278214 0.246 Uiso 1 1 calc R U . . .
H20C H 0.569808 0.536157 0.238775 0.246 Uiso 1 1 calc R U . . .
C21 C 0.6557(3) 0.3737(3) 0.42721(11) 0.0595(9) Uani 1 1 d . . . . .
C22 C 0.7087(3) 0.4238(3) 0.39360(13) 0.0738(11) Uani 1 1 d . . . . .
H22 H 0.725274 0.389729 0.368032 0.089 Uiso 1 1 calc R U . . .
C23 C 0.7374(4) 0.5220(3) 0.39701(17) 0.0909(13) Uani 1 1 d . . . . .
H23 H 0.772616 0.552471 0.373816 0.109 Uiso 1 1 calc R U . . .
C24 C 0.7150(4) 0.5751(3) 0.43388(16) 0.0878(12) Uani 1 1 d . . . . .
H24 H 0.736563 0.640812 0.436447 0.105 Uiso 1 1 calc R U . . .
C25 C 0.6603(3) 0.5295(3) 0.46684(14) 0.0786(11) Uani 1 1 d . . . . .
H25 H 0.642853 0.564445 0.492049 0.094 Uiso 1 1 calc R U . . .
C26 C 0.6308(3) 0.4314(3) 0.46282(12) 0.0680(10) Uani 1 1 d . . . . .
H26 H 0.591886 0.402738 0.485510 0.082 Uiso 1 1 calc R U . . .
C27 C 0.7337(3) 0.2014(3) 0.45855(12) 0.0614(9) Uani 1 1 d . . . . .
C28 C 0.8086(4) 0.2504(3) 0.48813(14) 0.0739(11) Uani 1 1 d . . . . .
H28 H 0.803403 0.318567 0.489855 0.089 Uiso 1 1 calc R U . . .
C29 C 0.8910(4) 0.2032(4) 0.51531(15) 0.0919(14) Uani 1 1 d . . . . .
H29 H 0.938730 0.240101 0.534607 0.110 Uiso 1 1 calc R U . . .
C30 C 0.9032(4) 0.1043(4) 0.51429(16) 0.0988(14) Uani 1 1 d . . . . .
H30 H 0.957188 0.072592 0.533103 0.119 Uiso 1 1 calc R U . . .
C31 C 0.8336(4) 0.0525(4) 0.48467(18) 0.1020(15) Uani 1 1 d . . . . .
H31 H 0.841611 -0.015348 0.482640 0.122 Uiso 1 1 calc R U . . .
C32 C 0.7514(4) 0.1002(3) 0.45770(16) 0.0891(13) Uani 1 1 d . . . . .
H32 H 0.705510 0.062697 0.437972 0.107 Uiso 1 1 calc R U . . .
C33 C 0.5051(3) 0.2305(3) 0.44419(11) 0.0574(8) Uani 1 1 d . . . . .
C34 C 0.4790(3) 0.1457(3) 0.46695(11) 0.0608(9) Uani 1 1 d . . . . .
H34 H 0.537477 0.100959 0.473896 0.073 Uiso 1 1 calc R U . . .
C35 C 0.3697(3) 0.1242(3) 0.47989(12) 0.0728(11) Uani 1 1 d . . . . .
H35 H 0.356845 0.065832 0.494907 0.087 Uiso 1 1 calc R U . . .
C36 C 0.2807(4) 0.1879(3) 0.47078(14) 0.0815(12) Uani 1 1 d . . . . .
H36 H 0.207504 0.174038 0.479607 0.098 Uiso 1 1 calc R U . . .
C37 C 0.3026(4) 0.2731(3) 0.44820(16) 0.0889(14) Uani 1 1 d . . . . .
H37 H 0.243734 0.317472 0.441296 0.107 Uiso 1 1 calc R U . . .
C38 C 0.4122(4) 0.2925(3) 0.43579(15) 0.0817(12) Uani 1 1 d . . . . .
H38 H 0.424504 0.351040 0.420828 0.098 Uiso 1 1 calc R U . . .
C39 C 0.6345(4) 0.2131(3) 0.37462(13) 0.0741(11) Uani 1 1 d . . . . .
C40 C 0.5430(5) 0.2201(3) 0.34485(14) 0.0878(13) Uani 1 1 d . . . . .
H40 H 0.474335 0.244123 0.354577 0.105 Uiso 1 1 calc R U . . .
C41 C 0.5474(6) 0.1926(4) 0.29967(15) 0.1100(17) Uani 1 1 d . . . . .
H41 H 0.483443 0.199251 0.280076 0.132 Uiso 1 1 calc R U . . .
C42 C 0.6479(7) 0.1560(5) 0.28568(18) 0.135(2) Uani 1 1 d . . . . .
H42 H 0.652646 0.137579 0.256169 0.163 Uiso 1 1 calc R U . . .
C43 C 0.7409(6) 0.1462(5) 0.31439(18) 0.157(3) Uani 1 1 d . . . . .
H43 H 0.808745 0.120251 0.304718 0.188 Uiso 1 1 calc R U . . .
C44 C 0.7344(5) 0.1748(4) 0.35787(16) 0.1227(19) Uani 1 1 d . . . . .
H44 H 0.799267 0.168358 0.377010 0.147 Uiso 1 1 calc R U . . .
B1 B 0.6321(4) 0.2548(3) 0.42655(15) 0.0618(9) Uani 1 1 d . . . . .
O3 O 0.6888(11) 0.804(2) 0.3654(8) 0.097(2) Uani 0.612(15) 1 d D . P A 1
C45 C 0.7372(11) 0.7742(16) 0.3251(5) 0.1060(19) Uani 0.612(15) 1 d D . P A 1
H45A H 0.728797 0.826172 0.303162 0.127 Uiso 0.612(15) 1 calc R U P A 1
H45B H 0.699008 0.715729 0.313280 0.127 Uiso 0.612(15) 1 calc R U P A 1
C46 C 0.8599(9) 0.7538(12) 0.3361(5) 0.120(3) Uani 0.612(15) 1 d D . P A 1
H46A H 0.872053 0.685128 0.343743 0.144 Uiso 0.612(15) 1 calc R U P A 1
H46B H 0.906105 0.770552 0.311540 0.144 Uiso 0.612(15) 1 calc R U P A 1
C47 C 0.8859(9) 0.8155(12) 0.3732(4) 0.120(3) Uani 0.612(15) 1 d D . P A 1
H47A H 0.929786 0.871927 0.364182 0.144 Uiso 0.612(15) 1 calc R U P A 1
H47B H 0.931576 0.779774 0.395687 0.144 Uiso 0.612(15) 1 calc R U P A 1
C48 C 0.7809(9) 0.8479(9) 0.3909(4) 0.1060(19) Uani 0.612(15) 1 d D . P A 1
H48A H 0.778817 0.828411 0.421779 0.127 Uiso 0.612(15) 1 calc R U P A 1
H48B H 0.775113 0.918997 0.389250 0.127 Uiso 0.612(15) 1 calc R U P A 1
O3A O 0.6730(17) 0.808(3) 0.3613(12) 0.097(2) Uani 0.388(15) 1 d D . P A 2
C45A C 0.7282(16) 0.758(2) 0.3270(9) 0.1060(19) Uani 0.388(15) 1 d D . P A 2
H45C H 0.698093 0.778294 0.297785 0.127 Uiso 0.388(15) 1 calc R U P A 2
H45D H 0.720904 0.687058 0.329659 0.127 Uiso 0.388(15) 1 calc R U P A 2
C46A C 0.8493(14) 0.7904(17) 0.3358(8) 0.120(3) Uani 0.388(15) 1 d D . P A 2
H46C H 0.894334 0.736771 0.348881 0.144 Uiso 0.388(15) 1 calc R U P A 2
H46D H 0.881765 0.808370 0.308032 0.144 Uiso 0.388(15) 1 calc R U P A 2
C47A C 0.8537(14) 0.8714(17) 0.3647(6) 0.120(3) Uani 0.388(15) 1 d D . P A 2
H47C H 0.869869 0.931211 0.348674 0.144 Uiso 0.388(15) 1 calc R U P A 2
H47D H 0.913049 0.862091 0.388105 0.144 Uiso 0.388(15) 1 calc R U P A 2
C48A C 0.7430(15) 0.8772(14) 0.3828(6) 0.1060(19) Uani 0.388(15) 1 d D . P A 2
H48C H 0.749509 0.863781 0.414452 0.127 Uiso 0.388(15) 1 calc R U P A 2
H48D H 0.711034 0.942490 0.378346 0.127 Uiso 0.388(15) 1 calc R U P A 2
O1 O 0.1247(3) 0.7597(2) 0.29885(10) 0.1278(11) Uani 0.975(5) 1 d D . P B 3
O2 O 0.2613(2) 0.72434(19) 0.25969(10) 0.1278(11) Uani 0.975(5) 1 d D . P B 3
N1 N 0.2255(2) 0.74953(12) 0.29441(8) 0.0789(10) Uani 0.975(5) 1 d D . P B 3
O1A O 0.2095(11) 0.7552(2) 0.3014(3) 0.1278(11) Uani 0.025(5) 1 d D . P B 4
O2A O 0.3301(16) 0.7166(4) 0.2555(5) 0.1278(11) Uani 0.025(5) 1 d D . P B 4
N1A N 0.2212(14) 0.7279(3) 0.2607(3) 0.0789(10) Uani 0.025(5) 1 d D . P B 4
 
loop_
 _atom_site_aniso_label
 _atom_site_aniso_U_11
 _atom_site_aniso_U_22
 _atom_site_aniso_U_33
 _atom_site_aniso_U_23
 _atom_site_aniso_U_13
 _atom_site_aniso_U_12
Pd1 0.0552(2) 0.0565(2) 0.0508(2) 0.00112(14) 0.00062(14) -0.00208(15)
N2 0.0695(18) 0.057(2) 0.0623(15) 0.0053(14) -0.0013(13) -0.0003(14)
N3 0.0578(18) 0.0583(15) 0.0480(15) -0.0019(12) 0.0014(13) -0.0063(14)
N4 0.0561(16) 0.0537(17) 0.0576(15) -0.0006(12) 0.0005(11) -0.0009(14)
C1 0.083(3) 0.062(2) 0.0690(19) 0.0035(17) -0.0086(17) -0.010(2)
C2 0.081(3) 0.0570(18) 0.0657(19) -0.0015(16) -0.0062(19) -0.007(2)
C3 0.067(2) 0.065(2) 0.0489(19) 0.0046(13) -0.0014(17) -0.0025(19)
C4 0.061(2) 0.060(2) 0.0599(19) 0.0058(16) -0.0027(15) 0.0013(18)
C5 0.080(2) 0.069(2) 0.079(2) -0.002(2) 0.001(2) 0.009(2)
C6 0.116(4) 0.071(2) 0.120(4) -0.002(3) -0.007(3) 0.024(3)
C7 0.114(4) 0.107(4) 0.183(5) -0.041(4) -0.011(4) 0.039(3)
C8 0.172(7) 0.108(4) 0.342(11) -0.049(6) -0.031(7) 0.052(4)
C9 0.079(3) 0.069(3) 0.0656(19) 0.0159(19) -0.0005(17) -0.008(2)
C10 0.079(3) 0.099(3) 0.072(2) 0.012(2) 0.005(2) -0.004(2)
C11 0.115(4) 0.127(4) 0.077(2) 0.014(3) 0.018(2) -0.005(3)
C12 0.125(5) 0.221(7) 0.108(4) -0.007(4) 0.040(3) -0.003(4)
C13 0.0560(19) 0.069(2) 0.076(2) 0.0084(19) 0.0018(17) -0.0035(18)
C14 0.069(2) 0.075(3) 0.088(3) 0.011(2) 0.013(2) -0.004(2)
C15 0.069(2) 0.091(3) 0.107(3) 0.002(2) 0.022(2) -0.011(2)
C16 0.096(4) 0.097(3) 0.128(4) 0.012(3) 0.034(3) -0.013(3)
C17 0.080(3) 0.063(2) 0.070(2) -0.0097(17) -0.0002(18) 0.001(2)
C18 0.084(3) 0.095(3) 0.073(2) -0.008(2) 0.007(2) 0.015(2)
C19 0.141(5) 0.130(4) 0.139(4) -0.051(3) 0.052(4) -0.001(4)
C20 0.171(6) 0.172(6) 0.157(5) -0.033(5) 0.078(5) 0.011(5)
C21 0.057(2) 0.0561(18) 0.0642(19) 0.0062(14) -0.0036(16) -0.0012(17)
C22 0.065(3) 0.072(2) 0.085(2) 0.015(2) 0.012(2) -0.002(2)
C23 0.071(3) 0.073(2) 0.130(3) 0.023(2) 0.018(3) -0.009(2)
C24 0.070(3) 0.053(3) 0.138(3) 0.015(2) -0.007(2) 0.000(2)
C25 0.080(3) 0.056(2) 0.097(3) -0.003(2) -0.014(2) 0.008(2)
C26 0.079(3) 0.0564(19) 0.068(2) 0.0057(17) 0.001(2) 0.0031(19)
C27 0.061(2) 0.0539(19) 0.070(2) 0.0022(17) 0.0132(15) 0.0042(16)
C28 0.072(3) 0.067(3) 0.082(3) -0.0053(19) -0.0020(18) 0.0128(18)
C29 0.083(3) 0.092(3) 0.099(3) -0.007(3) -0.014(2) 0.021(2)
C30 0.077(3) 0.091(3) 0.128(4) 0.016(3) 0.001(2) 0.024(2)
C31 0.078(3) 0.070(3) 0.157(4) 0.014(3) 0.002(2) 0.014(2)
C32 0.074(3) 0.055(2) 0.138(4) -0.003(2) 0.000(2) 0.007(2)
C33 0.0647(19) 0.0515(19) 0.055(2) -0.0028(15) 0.0002(16) -0.0006(15)
C34 0.065(2) 0.054(2) 0.063(2) 0.0032(16) 0.0011(17) 0.0016(17)
C35 0.070(2) 0.072(3) 0.077(2) 0.012(2) 0.004(2) -0.0061(18)
C36 0.065(2) 0.071(3) 0.110(3) -0.001(2) 0.008(2) -0.0047(19)
C37 0.069(2) 0.064(3) 0.135(4) 0.005(2) 0.007(3) 0.006(2)
C38 0.072(2) 0.057(3) 0.116(3) 0.013(2) 0.005(2) 0.0060(18)
C39 0.096(3) 0.065(3) 0.0611(19) -0.0042(18) 0.0077(16) -0.009(2)
C40 0.118(3) 0.074(3) 0.069(2) 0.009(2) -0.010(2) -0.023(3)
C41 0.173(5) 0.087(4) 0.068(2) 0.008(2) -0.012(3) -0.043(3)
C42 0.213(6) 0.123(5) 0.073(3) -0.011(3) 0.023(3) -0.030(4)
C43 0.193(6) 0.189(7) 0.091(3) -0.038(4) 0.033(3) 0.023(5)
C44 0.126(4) 0.159(5) 0.085(3) -0.025(3) 0.025(3) 0.025(4)
B1 0.066(2) 0.058(2) 0.061(2) -0.0004(17) 0.0041(17) -0.0023(18)
O3 0.079(3) 0.108(3) 0.105(4) -0.012(3) 0.012(3) -0.002(4)
C45 0.091(3) 0.118(5) 0.109(3) -0.020(3) 0.009(2) -0.002(2)
C46 0.086(3) 0.126(8) 0.149(4) -0.011(4) 0.015(2) -0.002(3)
C47 0.086(3) 0.126(8) 0.149(4) -0.011(4) 0.015(2) -0.002(3)
C48 0.091(3) 0.118(5) 0.109(3) -0.020(3) 0.009(2) -0.002(2)
O3A 0.079(3) 0.108(3) 0.105(4) -0.012(3) 0.012(3) -0.002(4)
C45A 0.091(3) 0.118(5) 0.109(3) -0.020(3) 0.009(2) -0.002(2)
C46A 0.086(3) 0.126(8) 0.149(4) -0.011(4) 0.015(2) -0.002(3)
C47A 0.086(3) 0.126(8) 0.149(4) -0.011(4) 0.015(2) -0.002(3)
C48A 0.091(3) 0.118(5) 0.109(3) -0.020(3) 0.009(2) -0.002(2)
O1 0.0781(17) 0.220(3) 0.0831(14) -0.0292(15) -0.0130(13) 0.0021(16)
O2 0.0781(17) 0.220(3) 0.0831(14) -0.0292(15) -0.0130(13) 0.0021(16)
N1 0.0784(18) 0.087(3) 0.0703(17) 0.0105(16) -0.0031(17) -0.0032(18)
O1A 0.0781(17) 0.220(3) 0.0831(14) -0.0292(15) -0.0130(13) 0.0021(16)
O2A 0.0781(17) 0.220(3) 0.0831(14) -0.0292(15) -0.0130(13) 0.0021(16)
N1A 0.0784(18) 0.087(3) 0.0703(17) 0.0105(16) -0.0031(17) -0.0032(18)
 
_geom_special_details
;
 All esds (except the esd in the dihedral angle between two l.s. planes)
 are estimated using the full covariance matrix.  The cell esds are taken
 into account individually in the estimation of esds in distances, angles
 and torsion angles; correlations between esds in cell parameters are only
 used when they are defined by crystal symmetry.  An approximate (isotropic)
 treatment of cell esds is used for estimating esds involving l.s. planes.
;
 
loop_
 _geom_bond_atom_site_label_1
 _geom_bond_atom_site_label_2
 _geom_bond_distance
 _geom_bond_site_symmetry_2
 _geom_bond_publ_flag
Pd1 O1A 1.999(9) . ?
Pd1 N3 2.011(3) . ?
Pd1 N1 2.031(2) . ?
Pd1 N4 2.090(3) . ?
Pd1 N2 2.093(3) . ?
N2 C9 1.495(4) . ?
N2 C1 1.510(4) . ?
N2 C5 1.515(4) . ?
N3 C2 1.481(4) . ?
N3 C3 1.493(4) . ?
N3 H3 0.9800 . ?
N4 C17 1.495(4) . ?
N4 C4 1.503(4) . ?
N4 C13 1.516(4) . ?
C1 C2 1.503(5) . ?
C1 H1A 0.9700 . ?
C1 H1B 0.9700 . ?
C2 H2A 0.9700 . ?
C2 H2B 0.9700 . ?
C3 C4 1.500(5) . ?
C3 H3A 0.9700 . ?
C3 H3B 0.9700 . ?
C4 H4A 0.9700 . ?
C4 H4B 0.9700 . ?
C5 C6 1.523(5) . ?
C5 H5A 0.9700 . ?
C5 H5B 0.9700 . ?
C6 C7 1.513(6) . ?
C6 H6A 0.9700 . ?
C6 H6B 0.9700 . ?
C7 C8 1.487(8) . ?
C7 H7A 0.9700 . ?
C7 H7B 0.9700 . ?
C8 H8A 0.9600 . ?
C8 H8B 0.9600 . ?
C8 H8C 0.9600 . ?
C9 C10 1.503(5) . ?
C9 H9A 0.9700 . ?
C9 H9B 0.9700 . ?
C10 C11 1.525(5) . ?
C10 H10A 0.9700 . ?
C10 H10B 0.9700 . ?
C11 C12 1.495(6) . ?
C11 H11A 0.9700 . ?
C11 H11B 0.9700 . ?
C12 H12A 0.9600 . ?
C12 H12B 0.9600 . ?
C12 H12C 0.9600 . ?
C13 C14 1.508(5) . ?
C13 H13A 0.9700 . ?
C13 H13B 0.9700 . ?
C14 C15 1.513(5) . ?
C14 H14A 0.9700 . ?
C14 H14B 0.9700 . ?
C15 C16 1.497(6) . ?
C15 H15A 0.9700 . ?
C15 H15B 0.9700 . ?
C16 H16A 0.9600 . ?
C16 H16B 0.9600 . ?
C16 H16C 0.9600 . ?
C17 C18 1.495(5) . ?
C17 H17A 0.9700 . ?
C17 H17B 0.9700 . ?
C18 C19 1.537(6) . ?
C18 H18A 0.9700 . ?
C18 H18B 0.9700 . ?
C19 C20 1.428(6) . ?
C19 H19A 0.9700 . ?
C19 H19B 0.9700 . ?
C20 H20A 0.9600 . ?
C20 H20B 0.9600 . ?
C20 H20C 0.9600 . ?
C21 C26 1.376(5) . ?
C21 C22 1.397(5) . ?
C21 B1 1.639(5) . ?
C22 C23 1.379(6) . ?
C22 H22 0.9300 . ?
C23 C24 1.365(6) . ?
C23 H23 0.9300 . ?
C24 C25 1.363(5) . ?
C24 H24 0.9300 . ?
C25 C26 1.381(5) . ?
C25 H25 0.9300 . ?
C26 H26 0.9300 . ?
C27 C28 1.385(5) . ?
C27 C32 1.392(5) . ?
C27 B1 1.654(6) . ?
C28 C29 1.386(6) . ?
C28 H28 0.9300 . ?
C29 C30 1.352(6) . ?
C29 H29 0.9300 . ?
C30 C31 1.368(6) . ?
C30 H30 0.9300 . ?
C31 C32 1.384(6) . ?
C31 H31 0.9300 . ?
C32 H32 0.9300 . ?
C33 C34 1.386(5) . ?
C33 C38 1.387(5) . ?
C33 B1 1.640(6) . ?
C34 C35 1.388(5) . ?
C34 H34 0.9300 . ?
C35 C36 1.370(5) . ?
C35 H35 0.9300 . ?
C36 C37 1.375(6) . ?
C36 H36 0.9300 . ?
C37 C38 1.381(5) . ?
C37 H37 0.9300 . ?
C38 H38 0.9300 . ?
C39 C40 1.359(6) . ?
C39 C44 1.400(6) . ?
C39 B1 1.669(6) . ?
C40 C41 1.418(6) . ?
C40 H40 0.9300 . ?
C41 C42 1.365(8) . ?
C41 H41 0.9300 . ?
C42 C43 1.357(8) . ?
C42 H42 0.9300 . ?
C43 C44 1.375(6) . ?
C43 H43 0.9300 . ?
C44 H44 0.9300 . ?
O3 C48 1.420(10) . ?
O3 C45 1.427(11) . ?
C45 C46 1.479(13) . ?
C45 H45A 0.9700 . ?
C45 H45B 0.9700 . ?
C46 C47 1.418(11) . ?
C46 H46A 0.9700 . ?
C46 H46B 0.9700 . ?
C47 C48 1.436(9) . ?
C47 H47A 0.9700 . ?
C47 H47B 0.9700 . ?
C48 H48A 0.9700 . ?
C48 H48B 0.9700 . ?
O3A C48A 1.383(15) . ?
O3A C45A 1.427(14) . ?
C45A C46A 1.492(15) . ?
C45A H45C 0.9700 . ?
C45A H45D 0.9700 . ?
C46A C47A 1.404(13) . ?
C46A H46C 0.9700 . ?
C46A H46D 0.9700 . ?
C47A C48A 1.437(13) . ?
C47A H47C 0.9700 . ?
C47A H47D 0.9700 . ?
C48A H48C 0.9700 . ?
C48A H48D 0.9700 . ?
O1 N1 1.2013(10) . ?
O2 N1 1.2011(10) . ?
O1A N1A 1.3000(10) . ?
O2A N1A 1.3001(10) . ?
 
loop_
 _geom_angle_atom_site_label_1
 _geom_angle_atom_site_label_2
 _geom_angle_atom_site_label_3
 _geom_angle
 _geom_angle_site_symmetry_1
 _geom_angle_site_symmetry_3
 _geom_angle_publ_flag
O1A Pd1 N3 171.9(4) . . ?
N3 Pd1 N1 179.37(11) . . ?
O1A Pd1 N4 93.94(10) . . ?
N3 Pd1 N4 85.18(11) . . ?
N1 Pd1 N4 94.35(9) . . ?
O1A Pd1 N2 94.34(11) . . ?
N3 Pd1 N2 85.08(11) . . ?
N1 Pd1 N2 95.46(9) . . ?
N4 Pd1 N2 166.26(10) . . ?
C9 N2 C1 110.5(3) . . ?
C9 N2 C5 109.8(3) . . ?
C1 N2 C5 110.3(3) . . ?
C9 N2 Pd1 115.2(2) . . ?
C1 N2 Pd1 105.4(2) . . ?
C5 N2 Pd1 105.5(2) . . ?
C2 N3 C3 116.7(3) . . ?
C2 N3 Pd1 108.1(2) . . ?
C3 N3 Pd1 107.6(2) . . ?
C2 N3 H3 108.1 . . ?
C3 N3 H3 108.1 . . ?
Pd1 N3 H3 108.1 . . ?
C17 N4 C4 109.5(3) . . ?
C17 N4 C13 110.0(3) . . ?
C4 N4 C13 110.5(3) . . ?
C17 N4 Pd1 116.0(2) . . ?
C4 N4 Pd1 105.9(2) . . ?
C13 N4 Pd1 104.8(2) . . ?
C2 C1 N2 110.2(3) . . ?
C2 C1 H1A 109.6 . . ?
N2 C1 H1A 109.6 . . ?
C2 C1 H1B 109.6 . . ?
N2 C1 H1B 109.6 . . ?
H1A C1 H1B 108.1 . . ?
N3 C2 C1 106.8(3) . . ?
N3 C2 H2A 110.4 . . ?
C1 C2 H2A 110.4 . . ?
N3 C2 H2B 110.4 . . ?
C1 C2 H2B 110.4 . . ?
H2A C2 H2B 108.6 . . ?
N3 C3 C4 106.9(3) . . ?
N3 C3 H3A 110.3 . . ?
C4 C3 H3A 110.3 . . ?
N3 C3 H3B 110.3 . . ?
C4 C3 H3B 110.3 . . ?
H3A C3 H3B 108.6 . . ?
C3 C4 N4 110.7(3) . . ?
C3 C4 H4A 109.5 . . ?
N4 C4 H4A 109.5 . . ?
C3 C4 H4B 109.5 . . ?
N4 C4 H4B 109.5 . . ?
H4A C4 H4B 108.1 . . ?
N2 C5 C6 117.4(4) . . ?
N2 C5 H5A 108.0 . . ?
C6 C5 H5A 108.0 . . ?
N2 C5 H5B 108.0 . . ?
C6 C5 H5B 108.0 . . ?
H5A C5 H5B 107.2 . . ?
C7 C6 C5 111.3(4) . . ?
C7 C6 H6A 109.4 . . ?
C5 C6 H6A 109.4 . . ?
C7 C6 H6B 109.4 . . ?
C5 C6 H6B 109.4 . . ?
H6A C6 H6B 108.0 . . ?
C8 C7 C6 111.7(6) . . ?
C8 C7 H7A 109.3 . . ?
C6 C7 H7A 109.3 . . ?
C8 C7 H7B 109.3 . . ?
C6 C7 H7B 109.3 . . ?
H7A C7 H7B 107.9 . . ?
C7 C8 H8A 109.5 . . ?
C7 C8 H8B 109.5 . . ?
H8A C8 H8B 109.5 . . ?
C7 C8 H8C 109.5 . . ?
H8A C8 H8C 109.5 . . ?
H8B C8 H8C 109.5 . . ?
N2 C9 C10 114.6(3) . . ?
N2 C9 H9A 108.6 . . ?
C10 C9 H9A 108.6 . . ?
N2 C9 H9B 108.6 . . ?
C10 C9 H9B 108.6 . . ?
H9A C9 H9B 107.6 . . ?
C9 C10 C11 109.9(3) . . ?
C9 C10 H10A 109.7 . . ?
C11 C10 H10A 109.7 . . ?
C9 C10 H10B 109.7 . . ?
C11 C10 H10B 109.7 . . ?
H10A C10 H10B 108.2 . . ?
C12 C11 C10 112.2(4) . . ?
C12 C11 H11A 109.2 . . ?
C10 C11 H11A 109.2 . . ?
C12 C11 H11B 109.2 . . ?
C10 C11 H11B 109.2 . . ?
H11A C11 H11B 107.9 . . ?
C11 C12 H12A 109.5 . . ?
C11 C12 H12B 109.5 . . ?
H12A C12 H12B 109.5 . . ?
C11 C12 H12C 109.5 . . ?
H12A C12 H12C 109.5 . . ?
H12B C12 H12C 109.5 . . ?
C14 C13 N4 117.4(3) . . ?
C14 C13 H13A 107.9 . . ?
N4 C13 H13A 107.9 . . ?
C14 C13 H13B 107.9 . . ?
N4 C13 H13B 107.9 . . ?
H13A C13 H13B 107.2 . . ?
C13 C14 C15 111.2(3) . . ?
C13 C14 H14A 109.4 . . ?
C15 C14 H14A 109.4 . . ?
C13 C14 H14B 109.4 . . ?
C15 C14 H14B 109.4 . . ?
H14A C14 H14B 108.0 . . ?
C16 C15 C14 114.4(4) . . ?
C16 C15 H15A 108.6 . . ?
C14 C15 H15A 108.6 . . ?
C16 C15 H15B 108.6 . . ?
C14 C15 H15B 108.6 . . ?
H15A C15 H15B 107.6 . . ?
C15 C16 H16A 109.5 . . ?
C15 C16 H16B 109.5 . . ?
H16A C16 H16B 109.5 . . ?
C15 C16 H16C 109.5 . . ?
H16A C16 H16C 109.5 . . ?
H16B C16 H16C 109.5 . . ?
N4 C17 C18 114.4(3) . . ?
N4 C17 H17A 108.7 . . ?
C18 C17 H17A 108.7 . . ?
N4 C17 H17B 108.7 . . ?
C18 C17 H17B 108.7 . . ?
H17A C17 H17B 107.6 . . ?
C17 C18 C19 110.8(4) . . ?
C17 C18 H18A 109.5 . . ?
C19 C18 H18A 109.5 . . ?
C17 C18 H18B 109.5 . . ?
C19 C18 H18B 109.5 . . ?
H18A C18 H18B 108.1 . . ?
C20 C19 C18 114.6(5) . . ?
C20 C19 H19A 108.6 . . ?
C18 C19 H19A 108.6 . . ?
C20 C19 H19B 108.6 . . ?
C18 C19 H19B 108.6 . . ?
H19A C19 H19B 107.6 . . ?
C19 C20 H20A 109.5 . . ?
C19 C20 H20B 109.5 . . ?
H20A C20 H20B 109.5 . . ?
C19 C20 H20C 109.5 . . ?
H20A C20 H20C 109.5 . . ?
H20B C20 H20C 109.5 . . ?
C26 C21 C22 114.3(4) . . ?
C26 C21 B1 121.9(3) . . ?
C22 C21 B1 123.6(3) . . ?
C23 C22 C21 122.3(4) . . ?
C23 C22 H22 118.8 . . ?
C21 C22 H22 118.8 . . ?
C24 C23 C22 121.1(4) . . ?
C24 C23 H23 119.5 . . ?
C22 C23 H23 119.5 . . ?
C25 C24 C23 118.3(4) . . ?
C25 C24 H24 120.8 . . ?
C23 C24 H24 120.8 . . ?
C24 C25 C26 120.1(4) . . ?
C24 C25 H25 120.0 . . ?
C26 C25 H25 120.0 . . ?
C21 C26 C25 123.8(4) . . ?
C21 C26 H26 118.1 . . ?
C25 C26 H26 118.1 . . ?
C28 C27 C32 113.5(4) . . ?
C28 C27 B1 124.8(4) . . ?
C32 C27 B1 121.7(4) . . ?
C27 C28 C29 123.4(4) . . ?
C27 C28 H28 118.3 . . ?
C29 C28 H28 118.3 . . ?
C30 C29 C28 121.2(5) . . ?
C30 C29 H29 119.4 . . ?
C28 C29 H29 119.4 . . ?
C29 C30 C31 117.8(5) . . ?
C29 C30 H30 121.1 . . ?
C31 C30 H30 121.1 . . ?
C30 C31 C32 120.6(5) . . ?
C30 C31 H31 119.7 . . ?
C32 C31 H31 119.7 . . ?
C31 C32 C27 123.4(5) . . ?
C31 C32 H32 118.3 . . ?
C27 C32 H32 118.3 . . ?
C34 C33 C38 113.8(4) . . ?
C34 C33 B1 124.0(3) . . ?
C38 C33 B1 122.1(3) . . ?
C33 C34 C35 123.3(4) . . ?
C33 C34 H34 118.4 . . ?
C35 C34 H34 118.4 . . ?
C36 C35 C34 120.7(4) . . ?
C36 C35 H35 119.7 . . ?
C34 C35 H35 119.7 . . ?
C35 C36 C37 118.1(4) . . ?
C35 C36 H36 121.0 . . ?
C37 C36 H36 121.0 . . ?
C36 C37 C38 119.9(4) . . ?
C36 C37 H37 120.0 . . ?
C38 C37 H37 120.0 . . ?
C37 C38 C33 124.2(4) . . ?
C37 C38 H38 117.9 . . ?
C33 C38 H38 117.9 . . ?
C40 C39 C44 115.4(4) . . ?
C40 C39 B1 122.8(4) . . ?
C44 C39 B1 121.7(4) . . ?
C39 C40 C41 123.1(5) . . ?
C39 C40 H40 118.5 . . ?
C41 C40 H40 118.5 . . ?
C42 C41 C40 118.3(6) . . ?
C42 C41 H41 120.9 . . ?
C40 C41 H41 120.9 . . ?
C43 C42 C41 120.7(6) . . ?
C43 C42 H42 119.7 . . ?
C41 C42 H42 119.7 . . ?
C42 C43 C44 119.6(6) . . ?
C42 C43 H43 120.2 . . ?
C44 C43 H43 120.2 . . ?
C43 C44 C39 122.9(6) . . ?
C43 C44 H44 118.5 . . ?
C39 C44 H44 118.5 . . ?
C21 B1 C33 110.5(3) . . ?
C21 B1 C27 108.1(3) . . ?
C33 B1 C27 110.7(3) . . ?
C21 B1 C39 109.6(3) . . ?
C33 B1 C39 107.5(3) . . ?
C27 B1 C39 110.4(3) . . ?
C48 O3 C45 104.8(8) . . ?
O3 C45 C46 106.8(12) . . ?
O3 C45 H45A 110.4 . . ?
C46 C45 H45A 110.4 . . ?
O3 C45 H45B 110.4 . . ?
C46 C45 H45B 110.4 . . ?
H45A C45 H45B 108.6 . . ?
C47 C46 C45 103.1(8) . . ?
C47 C46 H46A 111.2 . . ?
C45 C46 H46A 111.2 . . ?
C47 C46 H46B 111.2 . . ?
C45 C46 H46B 111.2 . . ?
H46A C46 H46B 109.1 . . ?
C46 C47 C48 109.1(8) . . ?
C46 C47 H47A 109.9 . . ?
C48 C47 H47A 109.9 . . ?
C46 C47 H47B 109.9 . . ?
C48 C47 H47B 109.9 . . ?
H47A C47 H47B 108.3 . . ?
O3 C48 C47 107.8(8) . . ?
O3 C48 H48A 110.2 . . ?
C47 C48 H48A 110.2 . . ?
O3 C48 H48B 110.2 . . ?
C47 C48 H48B 110.2 . . ?
H48A C48 H48B 108.5 . . ?
C48A O3A C45A 112.7(13) . . ?
O3A C45A C46A 101.2(11) . . ?
O3A C45A H45C 111.5 . . ?
C46A C45A H45C 111.5 . . ?
O3A C45A H45D 111.5 . . ?
C46A C45A H45D 111.5 . . ?
H45C C45A H45D 109.4 . . ?
C47A C46A C45A 110.1(12) . . ?
C47A C46A H46C 109.6 . . ?
C45A C46A H46C 109.6 . . ?
C47A C46A H46D 109.6 . . ?
C45A C46A H46D 109.6 . . ?
H46C C46A H46D 108.2 . . ?
C46A C47A C48A 106.2(12) . . ?
C46A C47A H47C 110.5 . . ?
C48A C47A H47C 110.5 . . ?
C46A C47A H47D 110.5 . . ?
C48A C47A H47D 110.5 . . ?
H47C C47A H47D 108.7 . . ?
O3A C48A C47A 107.7(11) . . ?
O3A C48A H48C 110.2 . . ?
C47A C48A H48C 110.2 . . ?
O3A C48A H48D 110.2 . . ?
C47A C48A H48D 110.2 . . ?
H48C C48A H48D 108.5 . . ?
O2 N1 O1 121.66(15) . . ?
O2 N1 Pd1 118.5(2) . . ?
O1 N1 Pd1 119.9(2) . . ?
N1A O1A Pd1 124.4(7) . . ?
O1A N1A O2A 107.73(12) . . ?
 
loop_
 _geom_torsion_atom_site_label_1
 _geom_torsion_atom_site_label_2
 _geom_torsion_atom_site_label_3
 _geom_torsion_atom_site_label_4
 _geom_torsion
 _geom_torsion_site_symmetry_1
 _geom_torsion_site_symmetry_2
 _geom_torsion_site_symmetry_3
 _geom_torsion_site_symmetry_4
 _geom_torsion_publ_flag
C9 N2 C1 C2 -160.2(3) . . . . ?
C5 N2 C1 C2 78.3(4) . . . . ?
Pd1 N2 C1 C2 -35.1(3) . . . . ?
C3 N3 C2 C1 -167.1(3) . . . . ?
Pd1 N3 C2 C1 -45.8(3) . . . . ?
N2 C1 C2 N3 54.5(4) . . . . ?
C2 N3 C3 C4 167.6(3) . . . . ?
Pd1 N3 C3 C4 46.1(3) . . . . ?
N3 C3 C4 N4 -53.5(4) . . . . ?
C17 N4 C4 C3 159.1(3) . . . . ?
C13 N4 C4 C3 -79.6(3) . . . . ?
Pd1 N4 C4 C3 33.4(3) . . . . ?
C9 N2 C5 C6 -57.0(4) . . . . ?
C1 N2 C5 C6 65.1(4) . . . . ?
Pd1 N2 C5 C6 178.4(3) . . . . ?
N2 C5 C6 C7 -178.2(4) . . . . ?
C5 C6 C7 C8 -173.0(5) . . . . ?
C1 N2 C9 C10 67.1(4) . . . . ?
C5 N2 C9 C10 -171.0(3) . . . . ?
Pd1 N2 C9 C10 -52.2(4) . . . . ?
N2 C9 C10 C11 172.3(4) . . . . ?
C9 C10 C11 C12 172.4(5) . . . . ?
C17 N4 C13 C14 56.5(4) . . . . ?
C4 N4 C13 C14 -64.5(4) . . . . ?
Pd1 N4 C13 C14 -178.1(3) . . . . ?
N4 C13 C14 C15 -178.9(3) . . . . ?
C13 C14 C15 C16 178.4(4) . . . . ?
C4 N4 C17 C18 -69.8(4) . . . . ?
C13 N4 C17 C18 168.6(3) . . . . ?
Pd1 N4 C17 C18 49.9(4) . . . . ?
N4 C17 C18 C19 -179.3(4) . . . . ?
C17 C18 C19 C20 -174.9(5) . . . . ?
C26 C21 C22 C23 2.5(6) . . . . ?
B1 C21 C22 C23 -173.6(4) . . . . ?
C21 C22 C23 C24 0.0(7) . . . . ?
C22 C23 C24 C25 -1.9(7) . . . . ?
C23 C24 C25 C26 1.2(6) . . . . ?
C22 C21 C26 C25 -3.3(6) . . . . ?
B1 C21 C26 C25 172.9(4) . . . . ?
C24 C25 C26 C21 1.6(6) . . . . ?
C32 C27 C28 C29 -1.9(6) . . . . ?
B1 C27 C28 C29 178.3(4) . . . . ?
C27 C28 C29 C30 0.2(7) . . . . ?
C28 C29 C30 C31 1.7(7) . . . . ?
C29 C30 C31 C32 -1.8(8) . . . . ?
C30 C31 C32 C27 0.0(8) . . . . ?
C28 C27 C32 C31 1.8(6) . . . . ?
B1 C27 C32 C31 -178.5(4) . . . . ?
C38 C33 C34 C35 0.5(5) . . . . ?
B1 C33 C34 C35 -177.0(3) . . . . ?
C33 C34 C35 C36 -0.5(6) . . . . ?
C34 C35 C36 C37 0.5(6) . . . . ?
C35 C36 C37 C38 -0.6(7) . . . . ?
C36 C37 C38 C33 0.7(8) . . . . ?
C34 C33 C38 C37 -0.6(6) . . . . ?
B1 C33 C38 C37 177.0(4) . . . . ?
C44 C39 C40 C41 -1.1(6) . . . . ?
B1 C39 C40 C41 174.4(4) . . . . ?
C39 C40 C41 C42 1.0(7) . . . . ?
C40 C41 C42 C43 0.1(9) . . . . ?
C41 C42 C43 C44 -1.0(11) . . . . ?
C42 C43 C44 C39 0.9(10) . . . . ?
C40 C39 C44 C43 0.1(8) . . . . ?
B1 C39 C44 C43 -175.3(5) . . . . ?
C26 C21 B1 C33 45.2(5) . . . . ?
C22 C21 B1 C33 -139.0(4) . . . . ?
C26 C21 B1 C27 -76.1(4) . . . . ?
C22 C21 B1 C27 99.6(4) . . . . ?
C26 C21 B1 C39 163.5(4) . . . . ?
C22 C21 B1 C39 -20.7(5) . . . . ?
C34 C33 B1 C21 -148.3(3) . . . . ?
C38 C33 B1 C21 34.5(5) . . . . ?
C34 C33 B1 C27 -28.5(5) . . . . ?
C38 C33 B1 C27 154.2(4) . . . . ?
C34 C33 B1 C39 92.2(4) . . . . ?
C38 C33 B1 C39 -85.1(4) . . . . ?
C28 C27 B1 C21 13.3(5) . . . . ?
C32 C27 B1 C21 -166.5(3) . . . . ?
C28 C27 B1 C33 -107.9(4) . . . . ?
C32 C27 B1 C33 72.3(5) . . . . ?
C28 C27 B1 C39 133.1(4) . . . . ?
C32 C27 B1 C39 -46.6(5) . . . . ?
C40 C39 B1 C21 -81.5(5) . . . . ?
C44 C39 B1 C21 93.7(5) . . . . ?
C40 C39 B1 C33 38.7(5) . . . . ?
C44 C39 B1 C33 -146.2(4) . . . . ?
C40 C39 B1 C27 159.5(4) . . . . ?
C44 C39 B1 C27 -25.3(6) . . . . ?
C48 O3 C45 C46 29(3) . . . . ?
O3 C45 C46 C47 -28(2) . . . . ?
C45 C46 C47 C48 15.7(18) . . . . ?
C45 O3 C48 C47 -19(2) . . . . ?
C46 C47 C48 O3 2(2) . . . . ?
C48A O3A C45A C46A 11(4) . . . . ?
O3A C45A C46A C47A -15(4) . . . . ?
C45A C46A C47A C48A 13(3) . . . . ?
C45A O3A C48A C47A -3(4) . . . . ?
C46A C47A C48A O3A -6(3) . . . . ?
Pd1 O1A N1A O2A 0.00(2) . . . . ?
 
_refine_diff_density_max    0.418
_refine_diff_density_min   -0.598
_refine_diff_density_rms    0.060

_shelx_res_file
;
TITL shelxt in P 1 21/n 1
    13_decay.res
    created by SHELXL-2018/3 at 10:29:47 on 01-Apr-2020
CELL 0.534 11.6892 13.5959 30.1834 90 93.352 90
ZERR 4 0.000452 0.000496 0.001025 0 0.003065 0
LATT 1
SYMM 0.5-X,0.5+Y,0.5-Z
SFAC C H B N O Pd
DISP B 0 0 4.561
DISP C 0.001 0.001 6.94
DISP H -0 0 0.611
DISP N 0.003 0.002 10.693
DISP O 0.005 0.003 16.398
DISP Pd -2.504 0.615 1934.604
UNIT 192 292 4 16 12 4
DFIX 1.2 0.001 N1 O1 N1 O2
DFIX 1.3 0.001 O1A N1A N1A O2A
DFIX 2 0.01 Pd1 O1A
DANG 2.1 0.001 O1 O2 O1A O2A
FLAT 0.001 Pd1 O1 O2 N1 O1A O2A N1A
RIGU 0.001 0.002
EADP O3 O3A
EADP C45 C45A C48 C48A
EADP C46 C46A C47 C47A
EADP O1 O1A O2 O2A
EADP N1 N1A

L.S. 20
PLAN  5
SIZE 0.1 0.1 0.05
TEMP 7
BOND $H
list 4
CONF
fmap 2
acta
SHEL 999 0.8
OMIT -2 1 5
OMIT -1 2 3
REM <olex2.extras>
REM <HklSrc "%.\\13_decay.hkl">
REM </olex2.extras>

WGHT    0.056400
FVAR       0.23553   0.61214   0.97484
PD1   6    0.339600    0.775138    0.346485    11.00000    0.05522    0.05653 =
         0.05084    0.00112    0.00062   -0.00208
N2    4    0.345457    0.927656    0.337548    11.00000    0.06952    0.05736 =
         0.06231    0.00530   -0.00127   -0.00033
N3    4    0.453404    0.799056    0.397934    11.00000    0.05783    0.05829 =
         0.04801   -0.00191    0.00138   -0.00627
AFIX  13
H3    2    0.530445    0.788675    0.387630    11.00000   -1.20000
AFIX   0
N4    4    0.331211    0.631993    0.371369    11.00000    0.05615    0.05370 =
         0.05756   -0.00060    0.00055   -0.00093
C1    1    0.440404    0.963566    0.369611    11.00000    0.08345    0.06205 =
         0.06902    0.00355   -0.00856   -0.00994
AFIX  23
H1A   2    0.513289    0.958466    0.355981    11.00000   -1.20000
H1B   2    0.427725    1.032155    0.376688    11.00000   -1.20000
AFIX   0
C2    1    0.443881    0.903353    0.411410    11.00000    0.08100    0.05695 =
         0.06568   -0.00153   -0.00617   -0.00675
AFIX  23
H2A   2    0.509232    0.922028    0.430881    11.00000   -1.20000
H2B   2    0.374619    0.913503    0.427013    11.00000   -1.20000
AFIX   0
C3    1    0.432916    0.723456    0.432450    11.00000    0.06704    0.06538 =
         0.04887    0.00461   -0.00144   -0.00245
AFIX  23
H3A   2    0.363617    0.738633    0.447259    11.00000   -1.20000
H3B   2    0.496703    0.721668    0.454485    11.00000   -1.20000
AFIX   0
C4    1    0.421019    0.626360    0.409019    11.00000    0.06084    0.05995 =
         0.05990    0.00584   -0.00274    0.00129
AFIX  23
H4A   2    0.400004    0.576111    0.429861    11.00000   -1.20000
H4B   2    0.493919    0.608043    0.397617    11.00000   -1.20000
AFIX   0
C5    1    0.230687    0.965592    0.351061    11.00000    0.07967    0.06880 =
         0.07869   -0.00189    0.00098    0.00893
AFIX  23
H5A   2    0.220523    0.943975    0.381204    11.00000   -1.20000
H5B   2    0.171241    0.934437    0.332176    11.00000   -1.20000
AFIX   0
C6    1    0.211066    1.076256    0.349164    11.00000    0.11628    0.07104 =
         0.11987   -0.00179   -0.00676    0.02372
AFIX  23
H6A   2    0.270154    1.109025    0.367621    11.00000   -1.20000
H6B   2    0.216733    1.098973    0.318907    11.00000   -1.20000
AFIX   0
C7    1    0.094633    1.103157    0.364943    11.00000    0.11419    0.10734 =
         0.18262   -0.04063   -0.01095    0.03886
AFIX  23
H7A   2    0.036303    1.064104    0.348967    11.00000   -1.20000
H7B   2    0.092418    1.087746    0.396259    11.00000   -1.20000
AFIX   0
C8    1    0.068814    1.209359    0.357994    11.00000    0.17190    0.10753 =
         0.34224   -0.04917   -0.03087    0.05234
AFIX 137
H8A   2    0.020679    1.231982    0.380599    11.00000   -1.50000
H8B   2    0.030079    1.218470    0.329360    11.00000   -1.50000
H8C   2    0.139020    1.246166    0.359540    11.00000   -1.50000
AFIX   0
C9    1    0.365551    0.960610    0.291392    11.00000    0.07882    0.06858 =
         0.06564    0.01592   -0.00047   -0.00768
AFIX  23
H9A   2    0.375086    1.031483    0.291491    11.00000   -1.20000
H9B   2    0.297960    0.945487    0.272439    11.00000   -1.20000
AFIX   0
C10   1    0.468009    0.914758    0.271691    11.00000    0.07943    0.09937 =
         0.07179    0.01174    0.00487   -0.00403
AFIX  23
H10A  2    0.464295    0.843781    0.274531    11.00000   -1.20000
H10B  2    0.537571    0.937362    0.287614    11.00000   -1.20000
AFIX   0
C11   1    0.470599    0.942700    0.222826    11.00000    0.11493    0.12693 =
         0.07681    0.01429    0.01812   -0.00495
AFIX  23
H11A  2    0.405676    0.912789    0.206481    11.00000   -1.20000
H11B  2    0.463207    1.013500    0.219909    11.00000   -1.20000
AFIX   0
C12   1    0.578737    0.910387    0.203043    11.00000    0.12518    0.22075 =
         0.10774   -0.00664    0.04041   -0.00346
AFIX 137
H12A  2    0.577222    0.930093    0.172472    11.00000   -1.50000
H12B  2    0.585187    0.840107    0.204981    11.00000   -1.50000
H12C  2    0.643232    0.940213    0.218973    11.00000   -1.50000
AFIX   0
C13   1    0.212357    0.623695    0.388607    11.00000    0.05599    0.06914 =
         0.07577    0.00839    0.00182   -0.00349
AFIX  23
H13A  2    0.203541    0.676128    0.409933    11.00000   -1.20000
H13B  2    0.157012    0.635427    0.363965    11.00000   -1.20000
AFIX   0
C14   1    0.181440    0.528121    0.410267    11.00000    0.06866    0.07528 =
         0.08839    0.01127    0.01253   -0.00440
AFIX  23
H14A  2    0.233848    0.516224    0.435816    11.00000   -1.20000
H14B  2    0.189420    0.474523    0.389463    11.00000   -1.20000
AFIX   0
C15   1    0.059851    0.530465    0.424882    11.00000    0.06853    0.09099 =
         0.10700    0.00165    0.02157   -0.01097
AFIX  23
H15A  2    0.053253    0.583591    0.446030    11.00000   -1.20000
H15B  2    0.008555    0.545062    0.399302    11.00000   -1.20000
AFIX   0
C16   1    0.021432    0.437002    0.445608    11.00000    0.09630    0.09686 =
         0.12805    0.01187    0.03394   -0.01337
AFIX 137
H16A  2    0.025862    0.384052    0.424737    11.00000   -1.50000
H16B  2   -0.056248    0.444148    0.453815    11.00000   -1.50000
H16C  2    0.070044    0.422864    0.471565    11.00000   -1.50000
AFIX   0
C17   1    0.349979    0.551141    0.339030    11.00000    0.08001    0.06263 =
         0.06976   -0.00971   -0.00016    0.00088
AFIX  23
H17A  2    0.283512    0.547117    0.318311    11.00000   -1.20000
H17B  2    0.355733    0.489337    0.355060    11.00000   -1.20000
AFIX   0
C18   1    0.454570    0.563307    0.313307    11.00000    0.08407    0.09462 =
         0.07272   -0.00824    0.00661    0.01505
AFIX  23
H18A  2    0.521940    0.565722    0.333626    11.00000   -1.20000
H18B  2    0.449855    0.624893    0.297079    11.00000   -1.20000
AFIX   0
C19   1    0.466050    0.477697    0.280587    11.00000    0.14107    0.13045 =
         0.13891   -0.05064    0.05181   -0.00083
AFIX  23
H19A  2    0.462557    0.416301    0.296821    11.00000   -1.20000
H19B  2    0.401064    0.479224    0.259089    11.00000   -1.20000
AFIX   0
C20   1    0.568891    0.478772    0.257283    11.00000    0.17112    0.17168 =
         0.15679   -0.03280    0.07837    0.01107
AFIX 137
H20A  2    0.572054    0.420871    0.239192    11.00000   -1.50000
H20B  2    0.633951    0.480010    0.278214    11.00000   -1.50000
H20C  2    0.569808    0.536157    0.238775    11.00000   -1.50000
AFIX   0

C21   1    0.655725    0.373661    0.427205    11.00000    0.05721    0.05610 =
         0.06424    0.00616   -0.00363   -0.00125
C22   1    0.708742    0.423780    0.393605    11.00000    0.06535    0.07180 =
         0.08528    0.01476    0.01190   -0.00199
AFIX  43
H22   2    0.725274    0.389729    0.368032    11.00000   -1.20000
AFIX   0
C23   1    0.737436    0.521966    0.397010    11.00000    0.07077    0.07306 =
         0.13025    0.02275    0.01800   -0.00909
AFIX  43
H23   2    0.772616    0.552471    0.373816    11.00000   -1.20000
AFIX   0
C24   1    0.715035    0.575114    0.433880    11.00000    0.07004    0.05341 =
         0.13842    0.01463   -0.00724   -0.00023
AFIX  43
H24   2    0.736563    0.640812    0.436447    11.00000   -1.20000
AFIX   0
C25   1    0.660331    0.529493    0.466836    11.00000    0.08049    0.05631 =
         0.09680   -0.00313   -0.01448    0.00763
AFIX  43
H25   2    0.642853    0.564445    0.492049    11.00000   -1.20000
AFIX   0
C26   1    0.630840    0.431426    0.462821    11.00000    0.07945    0.05636 =
         0.06766    0.00570    0.00087    0.00305
AFIX  43
H26   2    0.591886    0.402738    0.485510    11.00000   -1.20000
AFIX   0
C27   1    0.733659    0.201419    0.458554    11.00000    0.06101    0.05386 =
         0.07040    0.00216    0.01319    0.00418
C28   1    0.808608    0.250432    0.488135    11.00000    0.07178    0.06716 =
         0.08199   -0.00526   -0.00199    0.01280
AFIX  43
H28   2    0.803403    0.318567    0.489855    11.00000   -1.20000
AFIX   0
C29   1    0.890989    0.203154    0.515312    11.00000    0.08298    0.09182 =
         0.09868   -0.00651   -0.01437    0.02124
AFIX  43
H29   2    0.938730    0.240101    0.534607    11.00000   -1.20000
AFIX   0
C30   1    0.903217    0.104341    0.514290    11.00000    0.07735    0.09068 =
         0.12777    0.01586    0.00059    0.02382
AFIX  43
H30   2    0.957188    0.072592    0.533103    11.00000   -1.20000
AFIX   0
C31   1    0.833596    0.052531    0.484669    11.00000    0.07841    0.07040 =
         0.15655    0.01370    0.00163    0.01408
AFIX  43
H31   2    0.841611   -0.015348    0.482640    11.00000   -1.20000
AFIX   0
C32   1    0.751351    0.100238    0.457699    11.00000    0.07357    0.05500 =
         0.13805   -0.00348    0.00036    0.00665
AFIX  43
H32   2    0.705510    0.062697    0.437972    11.00000   -1.20000
AFIX   0
C33   1    0.505133    0.230501    0.444190    11.00000    0.06471    0.05155 =
         0.05546   -0.00281    0.00023   -0.00060
C34   1    0.478958    0.145686    0.466947    11.00000    0.06465    0.05430 =
         0.06302    0.00320    0.00114    0.00159
AFIX  43
H34   2    0.537477    0.100959    0.473896    11.00000   -1.20000
AFIX   0
C35   1    0.369724    0.124157    0.479891    11.00000    0.07023    0.07162 =
         0.07655    0.01232    0.00404   -0.00608
AFIX  43
H35   2    0.356845    0.065832    0.494907    11.00000   -1.20000
AFIX   0
C36   1    0.280671    0.187937    0.470776    11.00000    0.06458    0.07053 =
         0.10992   -0.00081    0.00826   -0.00468
AFIX  43
H36   2    0.207504    0.174038    0.479607    11.00000   -1.20000
AFIX   0
C37   1    0.302607    0.273057    0.448202    11.00000    0.06854    0.06362 =
         0.13477    0.00521    0.00686    0.00625
AFIX  43
H37   2    0.243734    0.317472    0.441296    11.00000   -1.20000
AFIX   0
C38   1    0.412225    0.292531    0.435790    11.00000    0.07218    0.05720 =
         0.11579    0.01274    0.00494    0.00604
AFIX  43
H38   2    0.424504    0.351040    0.420828    11.00000   -1.20000
AFIX   0
C39   1    0.634490    0.213050    0.374622    11.00000    0.09628    0.06535 =
         0.06105   -0.00418    0.00773   -0.00946
C40   1    0.543019    0.220104    0.344854    11.00000    0.11830    0.07425 =
         0.06909    0.00871   -0.01022   -0.02326
AFIX  43
H40   2    0.474335    0.244123    0.354577    11.00000   -1.20000
AFIX   0
C41   1    0.547379    0.192564    0.299670    11.00000    0.17334    0.08650 =
         0.06794    0.00804   -0.01238   -0.04304
AFIX  43
H41   2    0.483443    0.199251    0.280076    11.00000   -1.20000
AFIX   0
C42   1    0.647896    0.155972    0.285682    11.00000    0.21256    0.12288 =
         0.07259   -0.01068    0.02280   -0.03016
AFIX  43
H42   2    0.652646    0.137579    0.256169    11.00000   -1.20000
AFIX   0
C43   1    0.740929    0.146166    0.314394    11.00000    0.19291    0.18924 =
         0.09076   -0.03804    0.03300    0.02331
AFIX  43
H43   2    0.808745    0.120251    0.304718    11.00000   -1.20000
AFIX   0
C44   1    0.734401    0.174753    0.357873    11.00000    0.12603    0.15920 =
         0.08500   -0.02455    0.02455    0.02518
AFIX  43
H44   2    0.799267    0.168358    0.377010    11.00000   -1.20000
AFIX   0
B1    3    0.632127    0.254849    0.426547    11.00000    0.06639    0.05799 =
         0.06098   -0.00040    0.00406   -0.00232

PART 1
O3    5    0.688847    0.803732    0.365385    21.00000    0.07935    0.10843 =
         0.10496   -0.01184    0.01150   -0.00185
C45   1    0.737197    0.774214    0.325135    21.00000    0.09095    0.11809 =
         0.10940   -0.01977    0.00918   -0.00230
AFIX  23
H45A  2    0.728797    0.826172    0.303162    21.00000   -1.20000
H45B  2    0.699008    0.715729    0.313280    21.00000   -1.20000
AFIX   0
C46   1    0.859872    0.753787    0.336110    21.00000    0.08641    0.12554 =
         0.14890   -0.01085    0.01520   -0.00170
AFIX  23
H46A  2    0.872053    0.685128    0.343743    21.00000   -1.20000
H46B  2    0.906105    0.770552    0.311540    21.00000   -1.20000
AFIX   0
C47   1    0.885890    0.815547    0.373178    21.00000    0.08641    0.12554 =
         0.14890   -0.01085    0.01520   -0.00170
AFIX  23
H47A  2    0.929786    0.871927    0.364182    21.00000   -1.20000
H47B  2    0.931576    0.779774    0.395687    21.00000   -1.20000
AFIX   0
C48   1    0.780927    0.847909    0.390924    21.00000    0.09095    0.11809 =
         0.10940   -0.01977    0.00918   -0.00230
AFIX  23
H48A  2    0.778817    0.828411    0.421779    21.00000   -1.20000
H48B  2    0.775113    0.918997    0.389250    21.00000   -1.20000
AFIX   0
SAME 0.02 0.04 O3 > C48
PART 0
PART 2
O3A   5    0.672998    0.807994    0.361328   -21.00000    0.07935    0.10843 =
         0.10496   -0.01184    0.01150   -0.00185
C45A  1    0.728249    0.757839    0.326963   -21.00000    0.09095    0.11809 =
         0.10940   -0.01977    0.00918   -0.00230
AFIX  23
H45C  2    0.698093    0.778294    0.297785   -21.00000   -1.20000
H45D  2    0.720904    0.687058    0.329659   -21.00000   -1.20000
AFIX   0
C46A  1    0.849309    0.790380    0.335751   -21.00000    0.08641    0.12554 =
         0.14890   -0.01085    0.01520   -0.00170
AFIX  23
H46C  2    0.894334    0.736771    0.348881   -21.00000   -1.20000
H46D  2    0.881765    0.808370    0.308032   -21.00000   -1.20000
AFIX   0
C47A  1    0.853697    0.871372    0.364653   -21.00000    0.08641    0.12554 =
         0.14890   -0.01085    0.01520   -0.00170
AFIX  23
H47C  2    0.869869    0.931211    0.348674   -21.00000   -1.20000
H47D  2    0.913049    0.862091    0.388105   -21.00000   -1.20000
AFIX   0
C48A  1    0.742981    0.877159    0.382839   -21.00000    0.09095    0.11809 =
         0.10940   -0.01977    0.00918   -0.00230
AFIX  23
H48C  2    0.749509    0.863781    0.414452   -21.00000   -1.20000
H48D  2    0.711034    0.942490    0.378346   -21.00000   -1.20000
AFIX   0

PART 0
PART 3
O1    5    0.124685    0.759713    0.298855    31.00000    0.07808    0.22009 =
         0.08306   -0.02919   -0.01297    0.00208
O2    5    0.261325    0.724345    0.259688    31.00000    0.07808    0.22009 =
         0.08306   -0.02919   -0.01297    0.00208
N1    4    0.225457    0.749526    0.294410    31.00000    0.07841    0.08715 =
         0.07029    0.01047   -0.00312   -0.00318
PART 0
PART 4
O1A   5    0.209505    0.755236    0.301411   -31.00000    0.07808    0.22009 =
         0.08306   -0.02919   -0.01297    0.00208
O2A   5    0.330073    0.716647    0.255504   -31.00000    0.07808    0.22009 =
         0.08306   -0.02919   -0.01297    0.00208
N1A   4    0.221202    0.727878    0.260654   -31.00000    0.07841    0.08715 =
         0.07029    0.01047   -0.00312   -0.00318
HKLF 4


REM  shelxt in P 1 21/n 1
REM wR2 = 0.1452, GooF = S = 0.964, Restrained GooF = 0.972 for all data
REM R1 = 0.0552 for 5543 Fo > 4sig(Fo) and 0.0922 for all 9599 data
REM 526 parameters refined using 491 restraints

END

WGHT      0.0564      0.0000

REM Highest difference peak  0.418,  deepest hole -0.598,  1-sigma level  0.060
Q1    1   0.2154  0.6749  0.2755  11.00000  0.05    0.42
Q2    1   0.3028  0.8352  0.3431  11.00000  0.05    0.35
Q3    1   0.8655  0.8437  0.3925  11.00000  0.05    0.34
Q4    1   0.3423  0.6763  0.3480  11.00000  0.05    0.33
Q5    1   0.1363  0.7867  0.2763  11.00000  0.05    0.32
;
_shelx_res_checksum   56043

_shelx_hkl_file
;
  16   0  -7   -0.00    4.75
  16   0  -8    4.77    4.87
 -16   0   9   -0.00    3.08
  16   0  -9    0.43    3.94
 -16   0  10    5.59    3.91
  16   0 -10   -0.00    4.63
 -16   0  11    1.31    2.79
  16   0 -11   -0.00    3.25
 -16   0  12    1.49    2.45
  16   0 -12    0.23    3.56
 -16   0  13    0.00    2.89
  16   0 -13    0.82    2.86
 -16   0  14    3.10    3.01
 -16   0  15   -0.00    2.99
 -16   0  16    2.69    3.61
  16   1  -6    0.00    4.81
  16  -1  -7   -0.00    4.31
  16   1  -7    3.19    3.90
  16  -1  -8    0.56    3.68
  16   1  -8    0.00    4.46
 -16  -1   8    0.00    3.35
  16  -1  -9    0.00    2.74
  16   1  -9    0.77    3.71
 -16  -1   9    1.54    3.40
  16  -1 -10   -0.00    2.91
  16   1 -10    0.71    3.72
 -16  -1  10    0.65    3.26
 -16   1  11   -0.00    3.04
  16  -1 -11   -0.00    3.95
  16   1 -11    2.32    4.02
 -16  -1  11   -0.00    2.95
 -16   1  12    1.36    2.18
  16  -1 -12    0.22    2.15
  16   1 -12    0.00    2.79
 -16  -1  12    2.16    3.56
 -16   1  13    0.00    3.07
  16  -1 -13    0.95    3.85
 -16  -1  13    0.56    2.87
 -16   1  14    2.57    3.15
 -16  -1  14    0.76    2.86
 -16   1  15    0.88    2.70
 -16  -1  15   -0.00    2.95
 -16   1  16    1.51    2.49
 -16  -1  16    2.34    3.60
 -16   1  17   -0.00    2.87
  16   2  -6   -0.00    3.55
  16   2  -7    4.74    4.59
  16  -2  -8    0.00    3.77
  16   2  -8   -0.00    4.14
  16  -2  -9   -0.00    4.00
  16   2  -9    3.27    4.49
  16  -2 -10    2.91    4.61
  16   2 -10    0.00    2.86
 -16  -2  10   -0.00    2.52
  16  -2 -11   -0.00    4.43
  16   2 -11    5.88    4.96
 -16  -2  11   -0.00    3.21
  16  -2 -12   -0.00    3.38
  16   2 -12    3.16    4.08
 -16  -2  12    0.17    3.34
  16  -2 -13    2.07    4.14
 -16  -2  13    0.78    2.77
 -16  -2  14    1.76    3.92
 -16  -2  15    6.18    4.84
 -16  -2  16   -0.00    2.92
 -16   2  17   -0.00    3.27
  16   3  -6   -0.00    3.06
  16   3  -7   -0.00    3.59
  16   3  -8   -0.00    3.93
  16  -3  -9   -0.00    3.33
  16   3  -9    5.49    4.61
  16  -3 -10   -0.00    3.31
  16   3 -10    1.32    3.23
  16  -3 -11    2.18    4.04
  16   3 -11   -0.00    2.46
  16  -3 -12    3.11    3.70
 -16  -3  12    3.42    3.80
 -16  -3  13   -0.00    3.92
 -16  -3  14    3.94    4.20
 -16  -3  15   -0.00    2.32
  16   4  -6    1.51    4.38
  16   4  -7    2.57    4.71
  16   4  -8   -0.00    4.21
  16   4  -9    3.91    5.61
  16  -4 -10   -0.00    3.36
  16   4 -10   -0.00    3.12
  16  -4 -11    2.77    3.86
  16  -4 -12    3.76    4.38
  16   5  -7    1.36    3.80
  16   5  -8    6.91    5.84
  16   5  -9    4.98    4.11
  16  -5 -11   -0.00    2.24
  16   6  -7   -0.00    3.93
  16   6  -8    1.17    3.31
 -15   0   1    0.48    2.93
 -15   0   2    2.68    4.20
 -15   0   3   10.77    5.60
 -15   0   4   -0.00    2.50
  15   0  -4    5.13    4.66
 -15   0   5    2.05    3.41
  15   0  -5    2.86    5.19
 -15   0   6    1.32    2.83
  15   0  -6    2.75    4.18
 -15   0   7    0.29    2.72
  15   0  -7    0.86    3.01
 -15   0   8   -0.00    2.59
  15   0  -8   -0.00    3.08
 -15   0   9   18.63    6.33
  15   0  -9    4.80    5.25
 -15   0  10   -0.00    3.02
  15   0 -10    2.49    4.40
 -15   0  11   -0.00    2.40
  15   0 -11   -0.00    3.64
 -15   0  12    2.05    3.23
  15   0 -12   -0.00    4.17
 -15   0  13    0.50    2.55
  15   0 -13   -0.00    3.49
 -15   0  14    0.97    2.57
  15   0 -14    1.32    3.38
 -15   0  15   13.06    5.25
  15   0 -15    3.94    5.26
 -15   0  16    0.00    2.15
  15   0 -16   -0.00    3.76
 -15   0  17   -0.00    2.34
  15   0 -17    0.97    3.61
 -15   1   1    2.32    3.73
 -15  -1   1    8.25    5.85
 -15   1   2   -0.00    2.38
 -15  -1   2    0.00    3.16
 -15   1   3    1.01    2.40
 -15  -1   3    2.45    3.80
 -15   1   4    0.62    3.09
  15  -1  -4   -0.00    3.87
  15   1  -4   -0.00    4.40
 -15  -1   4    4.73    3.58
 -15   1   5    8.78    4.71
  15  -1  -5    8.26    5.95
  15   1  -5    9.04    5.78
 -15  -1   5    5.62    4.29
 -15   1   6   -0.00    2.85
  15  -1  -6    0.41    4.07
  15   1  -6    2.18    3.44
 -15  -1   6   -0.00    3.07
 -15   1   7    5.76    4.30
  15  -1  -7    0.00    3.32
  15   1  -7    6.75    5.24
 -15  -1   7    4.12    4.42
 -15   1   8    0.41    2.03
  15  -1  -8   -0.00    3.61
  15   1  -8   -0.00    3.41
 -15  -1   8   -0.00    2.33
 -15   1   9    2.20    2.93
  15  -1  -9   -0.00    3.36
  15   1  -9    2.38    4.56
 -15  -1   9   -0.00    2.81
 -15   1  10    7.54    4.59
  15  -1 -10   -0.00    3.43
  15   1 -10    3.16    4.49
 -15  -1  10    2.37    3.56
 -15   1  11    1.52    3.38
  15  -1 -11    8.31    5.97
  15   1 -11   11.19    6.61
 -15  -1  11    5.95    4.61
 -15   1  12    0.94    2.60
  15  -1 -12    1.84    3.75
  15   1 -12   -0.00    4.13
 -15  -1  12    3.48    3.32
 -15   1  13    0.11    2.89
  15  -1 -13    2.53    3.91
  15   1 -13    1.84    4.33
 -15  -1  13   -0.00    2.23
 -15   1  14    1.43    3.35
  15  -1 -14    2.85    3.87
  15   1 -14    2.28    3.46
 -15  -1  14    1.00    2.58
 -15   1  15    5.55    4.06
  15  -1 -15    1.17    3.25
  15   1 -15   -0.00    3.56
 -15  -1  15    2.72    3.04
 -15   1  16   -0.00    2.71
  15  -1 -16    3.63    4.05
  15   1 -16    2.43    3.26
 -15  -1  16    0.78    3.22
 -15   1  17    1.46    3.36
  15  -1 -17    0.00    3.44
 -15  -1  17    0.11    2.69
 -15   2   1   -0.00    3.11
 -15  -2   1    0.51    3.17
 -15   2   2    0.00    2.34
 -15  -2   2    0.25    2.84
 -15   2   3    5.13    4.55
 -15  -2   3    9.89    5.47
 -15   2   4    1.73    3.78
  15   2  -4    1.53    4.08
 -15  -2   4    0.00    3.02
 -15   2   5    2.36    3.61
  15  -2  -5    1.90    4.67
  15   2  -5    5.37    4.82
 -15  -2   5    2.37    3.09
 -15   2   6   -0.00    3.24
  15  -2  -6    1.90    2.76
  15   2  -6    0.71    4.20
 -15  -2   6   -0.00    3.19
 -15   2   7    0.96    3.78
  15  -2  -7    2.51    3.91
  15   2  -7    2.55    4.83
 -15  -2   7    2.65    3.10
 -15   2   8   -0.00    3.00
  15  -2  -8   -0.00    3.40
  15   2  -8   -0.00    2.82
 -15  -2   8    1.37    2.90
 -15   2   9    3.42    3.32
  15  -2  -9    5.16    5.17
  15   2  -9    3.08    3.22
 -15  -2   9    0.00    2.96
 -15   2  10    1.14    3.16
  15  -2 -10    2.80    4.22
  15   2 -10    2.08    4.69
 -15  -2  10    4.90    3.63
 -15   2  11   -0.00    2.65
  15  -2 -11    0.76    2.41
  15   2 -11    2.12    3.46
 -15  -2  11    0.00    2.98
 -15   2  12    2.04    3.39
  15  -2 -12    0.88    2.52
  15   2 -12    0.69    3.48
 -15  -2  12    0.61    3.32
 -15   2  13    1.48    3.06
  15  -2 -13    3.09    4.56
  15   2 -13   -0.00    4.44
 -15  -2  13   -0.00    2.91
 -15   2  14   -0.00    2.86
  15  -2 -14    1.19    3.87
  15   2 -14    6.74    5.13
 -15  -2  14    0.51    2.87
 -15   2  15    8.91    5.03
  15  -2 -15    0.00    2.86
  15   2 -15    3.78    4.61
 -15  -2  15    1.64    3.57
 -15   2  16    2.47    3.39
  15  -2 -16    1.40    2.47
  15   2 -16    1.78    3.98
 -15  -2  16    1.80    2.87
 -15   2  17    2.87    3.06
  15  -2 -17    5.66    4.43
 -15   2  18    1.31    2.54
 -15   3   1    7.20    4.93
 -15  -3   1    7.02    4.42
 -15   3   2    0.17    2.56
 -15  -3   2    0.60    3.87
 -15   3   3   -0.00    2.98
 -15  -3   3   -0.00    2.42
 -15   3   4    0.49    2.99
  15   3  -4    1.52    3.48
 -15  -3   4   -0.00    3.77
 -15   3   5    4.41    4.07
  15   3  -5    0.00    3.35
 -15  -3   5    3.09    4.34
 -15   3   6    1.47    2.62
  15  -3  -6    6.63    5.21
  15   3  -6   -0.00    3.11
 -15  -3   6    0.95    3.44
 -15   3   7    4.15    3.86
  15  -3  -7    4.29    4.33
  15   3  -7    0.76    3.63
 -15  -3   7    2.51    3.81
 -15   3   8    2.13    3.61
  15  -3  -8    5.34    4.63
  15   3  -8    0.93    3.60
 -15  -3   8    3.21    3.44
 -15   3   9    0.00    2.62
  15  -3  -9    0.00    3.49
  15   3  -9    3.17    5.26
 -15  -3   9   -0.00    3.59
 -15   3  10   -0.00    2.28
  15  -3 -10    5.87    4.94
  15   3 -10    5.84    4.61
 -15  -3  10    2.14    2.91
 -15   3  11   12.93    5.26
  15  -3 -11   14.35    6.50
  15   3 -11    5.09    5.83
 -15  -3  11    2.75    3.48
 -15   3  12   -0.00    3.74
  15  -3 -12    3.11    3.36
  15   3 -12    7.90    5.43
 -15  -3  12    0.00    2.87
 -15   3  13    0.28    2.12
  15  -3 -13   -0.00    2.95
  15   3 -13   -0.00    3.40
 -15  -3  13    0.40    3.37
 -15   3  14    3.08    3.33
  15  -3 -14   -0.00    2.73
  15   3 -14    1.50    4.06
 -15  -3  14    2.23    2.95
 -15   3  15    2.94    3.16
  15  -3 -15    2.98    3.47
  15   3 -15   -0.00    3.68
 -15  -3  15    2.96    3.56
 -15   3  16    0.20    2.60
  15  -3 -16    7.77    4.75
 -15  -3  16   -0.00    2.68
 -15   3  17    5.38    4.24
 -15   3  18    3.24    3.39
 -15   4   1   -0.00    3.38
 -15  -4   1    0.00    2.13
 -15   4   2    3.17    3.84
 -15  -4   2   -0.00    3.75
 -15   4   3    3.02    4.20
 -15  -4   3    4.86    3.98
 -15   4   4   11.74    5.72
  15   4  -4    1.49    3.82
 -15  -4   4    3.29    3.34
 -15   4   5    2.64    3.77
  15   4  -5    3.38    4.16
 -15  -4   5    3.47    3.95
 -15   4   6   -0.00    3.35
  15   4  -6   -0.00    3.53
 -15  -4   6    1.14    2.67
 -15   4   7   -0.00    2.37
  15  -4  -7    0.32    2.89
  15   4  -7    2.11    4.28
 -15  -4   7    1.84    3.95
 -15   4   8    5.26    4.66
  15  -4  -8    3.98    4.25
  15   4  -8    0.00    2.61
 -15  -4   8   -0.00    3.19
 -15   4   9    2.88    3.43
  15  -4  -9    1.32    3.72
  15   4  -9    2.67    4.62
 -15  -4   9    4.78    4.67
 -15   4  10    3.54    4.18
  15  -4 -10   13.33    6.17
  15   4 -10    2.55    4.80
 -15  -4  10    0.27    2.03
 -15   4  11   -0.00    2.89
  15  -4 -11   -0.00    3.09
  15   4 -11    3.48    4.67
 -15  -4  11   -0.00    2.76
 -15   4  12   -0.00    3.69
  15  -4 -12   -0.00    2.86
  15   4 -12   -0.00    3.72
 -15  -4  12   -0.00    2.58
 -15   4  13    2.46    3.26
  15  -4 -13    1.08    3.58
  15   4 -13   -0.00    3.51
 -15  -4  13    1.86    3.46
 -15   4  14    5.90    3.97
  15  -4 -14    1.68    3.35
  15   4 -14    3.80    5.08
 -15  -4  14    1.14    3.32
 -15   4  15    8.53    4.61
  15  -4 -15    7.13    4.91
 -15  -4  15    0.00    2.24
 -15   4  16    0.59    3.12
  15  -4 -16   -0.00    3.31
  15   4 -16   -0.00    3.00
 -15  -4  16    2.25    3.42
 -15   4  17   -0.00    3.56
 -15   4  18   -0.00    2.80
 -15   5   1    5.17    3.31
  15   5  -1    2.38    3.75
 -15  -5   1   -0.00    2.56
 -15   5   2   -0.00    2.79
  15   5  -2    3.33    3.94
 -15  -5   2    1.97    3.46
 -15   5   3    2.33    3.74
  15   5  -3    0.08    3.67
 -15  -5   3   -0.00    2.84
 -15   5   4    0.03    2.69
  15   5  -4   -0.00    3.45
  15   5  -4   -0.00    2.98
 -15  -5   4   -0.00    3.62
 -15   5   5   -0.00    3.50
  15   5  -5   -0.00    3.29
  15   5  -5    0.39    2.90
 -15  -5   5   -0.00    3.84
 -15   5   6    4.28    3.73
  15   5  -6    3.77    4.42
  15   5  -6   -0.00    4.05
 -15  -5   6    0.08    2.81
 -15   5   7    3.36    4.07
  15   5  -7    3.18    4.04
  15   5  -7    1.11    3.97
 -15  -5   7    0.58    3.96
 -15   5   8    0.00    2.73
  15  -5  -8   -0.00    3.25
  15   5  -8   -0.00    2.74
  15   5  -8   -0.00    3.74
 -15  -5   8   -0.00    2.32
 -15   5   9    0.46    2.74
  15  -5  -9    0.14    4.01
  15   5  -9    2.86    3.59
  15   5  -9    6.29    5.58
 -15  -5   9   -0.00    3.13
 -15   5  10    2.31    3.33
  15  -5 -10    7.80    5.17
  15   5 -10   -0.00    2.68
  15   5 -10    3.03    4.31
 -15  -5  10   -0.00    2.63
 -15   5  11    1.53    2.85
  15  -5 -11    6.58    4.73
  15   5 -11    5.75    4.64
  15   5 -11    5.52    5.22
 -15   5  12    1.41    2.57
  15  -5 -12    0.00    2.89
  15   5 -12    3.86    3.98
  15   5 -12    0.13    3.26
 -15   5  13    5.10    4.30
  15  -5 -13    0.00    2.38
  15   5 -13    0.12    2.46
  15   5 -13    0.00    3.67
 -15   5  14    2.93    3.73
  15  -5 -14   -0.00    2.49
  15   5 -14    1.33    3.71
 -15   5  15   -0.00    2.88
  15  -5 -15    2.83    3.63
  15   5 -15    0.48    2.26
 -15   5  16    3.54    3.13
  15   5 -16    2.72    3.41
 -15   5  17    1.76    2.92
 -15   5  18    0.53    2.22
  15   6  -4    4.71    4.61
  15   6  -4    7.40    6.72
  15   6  -5    0.46    2.26
  15   6  -5    1.62    3.96
  15   6  -6   -0.00    3.41
  15   6  -6    4.27    5.49
  15   6  -7   -0.00    3.10
  15   6  -7    1.01    3.69
  15   6  -8    1.33    3.09
  15   6  -8   -0.00    4.42
  15  -6  -9    1.42    3.60
  15   6  -9    0.68    3.33
  15   6  -9   -0.00    3.49
  15  -6 -10    0.00    2.80
  15   6 -10    1.60    3.11
  15   6 -10    3.83    4.98
  15  -6 -11   -0.00    3.73
  15   6 -11   -0.00    2.97
  15   6 -11    1.08    3.85
  15  -6 -12   -0.00    4.14
  15   6 -12    0.24    3.39
  15   6 -12    0.00    4.11
  15  -6 -13   11.85    5.89
  15   6 -13    4.59    3.65
  15  -6 -14   -0.00    2.70
  15   6 -14    0.62    3.71
  15   6 -15   -0.00    2.62
  15   7  -5   -0.00    3.90
  15   7  -6    3.80    5.53
  15   7  -7    2.41    4.53
  15   7  -8    0.00    3.72
  15   7  -9    0.54    2.29
  15  -7 -10    2.56    3.82
  15   7 -10   -0.00    2.15
  15   7 -10   -0.00    3.36
  15  -7 -11   -0.00    3.54
  15   7 -11    3.90    3.45
  15  -7 -12   -0.00    2.97
  15   7 -12    0.14    2.57
  15  -7 -13    0.10    3.49
  15   7 -13    1.89    3.92
  15   7 -14    0.00    3.15
  15   7 -15   -0.00    3.13
  15  -8 -12    1.20    3.93
 -14   0   1    0.27    3.11
  14   0  -1    4.73    4.18
 -14   0   2   11.30    5.29
  14   0  -2   15.45    6.83
 -14   0   3   -0.00    4.12
  14   0  -3    0.00    3.97
 -14   0   4   18.90    6.25
  14   0  -4    8.46    5.65
 -14   0   5    0.21    2.81
  14   0  -5   -0.00    3.21
 -14   0   6   10.52    4.72
  14   0  -6    6.12    4.65
 -14   0   7    0.90    2.36
  14   0  -7    1.83    3.52
 -14   0   8    8.72    4.61
  14   0  -8    1.93    3.85
 -14   0   9    0.25    2.43
  14   0  -9   -0.00    3.66
 -14   0  10    2.42    3.30
  14   0 -10    0.00    3.86
 -14   0  11    0.62    2.61
  14   0 -11    0.00    3.16
 -14   0  12    6.75    4.11
  14   0 -12    3.83    4.12
 -14   0  13   -0.00    2.07
  14   0 -13   -0.00    2.95
 -14   0  14    8.78    4.27
  14   0 -14    9.98    5.58
 -14   0  15    0.00    1.93
  14   0 -15   -0.00    2.27
 -14   0  16    0.00    2.45
  14   0 -16    2.39    4.12
 -14   0  17    0.62    2.22
  14   0 -17   -0.00    2.95
 -14   0  18    7.91    4.38
  14   0 -18    2.82    3.93
  14   0 -19    1.71    4.63
  14   0 -20    3.48    3.61
 -14   1   1   -0.00    2.61
  14   1  -1    0.73    3.41
 -14  -1   1    3.35    3.30
 -14   1   2   -0.00    2.60
  14  -1  -2   -0.00    3.55
  14   1  -2    0.02    2.83
 -14  -1   2    0.53    3.13
 -14   1   3    1.10    2.70
  14  -1  -3    0.93    2.54
  14   1  -3   -0.00    3.78
 -14  -1   3    2.79    4.08
 -14   1   4    6.02    3.97
  14  -1  -4    3.79    3.93
  14   1  -4    2.08    4.55
 -14  -1   4    3.02    3.29
 -14   1   5    0.97    3.38
  14  -1  -5   -0.00    4.06
  14   1  -5   -0.00    2.80
 -14  -1   5    0.75    3.34
 -14   1   6   11.06    5.21
  14  -1  -6   12.91    6.07
  14   1  -6    7.44    5.22
 -14  -1   6    7.03    4.28
 -14   1   7    0.00    2.58
  14  -1  -7    0.00    2.93
  14   1  -7    1.19    3.47
 -14  -1   7    0.61    2.38
 -14   1   8    1.86    3.21
  14  -1  -8   -0.00    3.04
  14   1  -8   -0.00    3.44
 -14  -1   8    1.35    2.73
 -14   1   9   -0.00    2.97
  14  -1  -9   -0.00    3.24
  14   1  -9   -0.00    4.36
 -14  -1   9   -0.00    2.96
 -14   1  10    5.02    3.88
  14  -1 -10    5.28    4.30
  14   1 -10   15.33    6.87
 -14  -1  10    2.59    3.16
 -14   1  11    0.00    2.44
  14  -1 -11   -0.00    3.60
  14   1 -11   -0.00    3.69
 -14  -1  11   -0.00    2.80
 -14   1  12    1.19    3.18
  14  -1 -12    2.77    3.66
  14   1 -12    0.00    2.91
 -14  -1  12    0.72    1.95
 -14   1  13    0.17    3.08
  14  -1 -13   -0.00    2.69
  14   1 -13   -0.00    2.16
 -14  -1  13    0.44    2.24
 -14   1  14   -0.00    1.76
  14  -1 -14    6.54    4.86
  14   1 -14    0.00    3.82
 -14  -1  14    2.35    3.15
 -14   1  15   -0.00    1.79
  14  -1 -15    0.86    3.14
  14   1 -15    0.18    3.29
 -14  -1  15   -0.00    2.37
 -14   1  16    6.06    4.06
  14  -1 -16   -0.00    2.04
  14   1 -16    8.52    5.21
 -14  -1  16    5.05    3.61
 -14   1  17    2.13    3.21
  14  -1 -17    0.21    2.69
  14   1 -17    5.07    4.46
 -14  -1  17    0.16    2.01
 -14   1  18    0.01    1.53
  14  -1 -18    0.98    2.77
  14   1 -18   -0.00    3.01
  14  -1 -19   -0.00    2.63
  14   1 -19   -0.00    3.41
  14  -1 -20    8.36    5.29
  14   1 -20    4.48    4.66
 -14   2   1   -0.00    2.19
  14   2  -1   -0.00    4.05
 -14  -2   1   -0.00    2.92
 -14   2   2    2.41    3.78
  14  -2  -2   12.52    6.33
  14   2  -2   12.62    6.79
 -14  -2   2   17.73    6.41
 -14   2   3    0.00    3.11
  14  -2  -3    0.33    2.89
  14   2  -3    0.00    3.06
 -14  -2   3   -0.00    3.11
 -14   2   4    2.57    3.60
  14  -2  -4   13.61    5.91
  14   2  -4    0.00    3.94
 -14  -2   4    5.94    3.99
 -14   2   5    2.48    3.71
  14  -2  -5    0.00    3.32
  14   2  -5   -0.00    4.38
 -14  -2   5   -0.00    2.70
 -14   2   6   10.83    4.80
  14  -2  -6    4.70    4.57
  14   2  -6    0.96    3.01
 -14  -2   6    5.60    4.23
 -14   2   7   -0.00    3.43
  14  -2  -7    0.00    2.25
  14   2  -7    0.00    3.85
 -14  -2   7    2.54    3.11
 -14   2   8    6.67    4.01
  14  -2  -8    0.91    3.48
  14   2  -8    4.73    5.14
 -14  -2   8    0.00    2.53
 -14   2   9    0.32    2.22
  14  -2  -9   -0.00    3.15
  14   2  -9   -0.00    3.55
 -14  -2   9   -0.00    2.47
 -14   2  10    1.99    3.13
  14  -2 -10    0.90    3.68
  14   2 -10    1.03    2.80
 -14  -2  10    2.74    2.83
 -14   2  11   -0.00    3.30
  14  -2 -11   -0.00    3.58
  14   2 -11    4.19    4.37
 -14  -2  11    0.00    3.05
 -14   2  12    2.53    3.07
  14  -2 -12    5.25    4.70
  14   2 -12    2.93    4.27
 -14  -2  12    3.41    3.36
 -14   2  13   -0.00    2.62
  14  -2 -13    1.73    3.35
  14   2 -13    2.04    4.35
 -14  -2  13   -0.00    2.96
 -14   2  14    2.98    3.25
  14  -2 -14    7.90    4.69
  14   2 -14    0.00    3.33
 -14  -2  14    2.76    2.99
 -14   2  15   -0.00    2.73
  14  -2 -15    2.87    3.01
  14   2 -15    0.00    3.96
 -14  -2  15    0.85    2.50
 -14   2  16    0.00    2.79
  14  -2 -16    0.00    3.27
  14   2 -16    1.74    4.04
 -14  -2  16    0.00    2.85
 -14   2  17   -0.00    2.09
  14  -2 -17   -0.00    3.47
  14   2 -17    0.00    2.97
 -14  -2  17   -0.00    3.05
 -14   2  18    5.27    4.09
  14  -2 -18    2.29    3.60
  14   2 -18    2.71    4.36
  14  -2 -19    1.85    2.76
  14   2 -19    2.45    3.87
  14  -2 -20    0.00    3.52
  14   2 -20    0.80    2.48
 -14   3   1   -0.00    2.31
  14   3  -1    7.19    5.20
 -14  -3   1   -0.00    3.78
 -14   3   2   -0.00    3.14
  14   3  -2    0.00    3.55
 -14  -3   2    1.33    3.67
 -14   3   3    1.81    4.33
  14  -3  -3    1.09    3.21
  14   3  -3   -0.00    2.80
 -14  -3   3    5.19    3.84
 -14   3   4    1.58    3.22
  14  -3  -4   -0.00    3.59
  14   3  -4    1.15    4.08
 -14  -3   4    0.00    2.36
 -14   3   5    1.30    3.37
  14  -3  -5   -0.00    3.21
  14   3  -5    6.13    4.45
 -14  -3   5    2.44    3.80
 -14   3   6    3.27    3.73
  14  -3  -6    5.51    4.33
  14   3  -6   10.17    6.14
 -14  -3   6    7.66    4.72
 -14   3   7    3.23    3.60
  14  -3  -7   10.38    5.92
  14   3  -7   -0.00    4.15
 -14  -3   7    2.48    3.51
 -14   3   8    0.69    3.04
  14  -3  -8    0.00    2.16
  14   3  -8    2.38    3.55
 -14  -3   8    0.72    3.08
 -14   3   9    3.70    3.33
  14  -3  -9    0.00    3.66
  14   3  -9   -0.00    4.20
 -14  -3   9   -0.00    2.75
 -14   3  10    8.96    4.32
  14  -3 -10    2.45    4.12
  14   3 -10    5.61    4.53
 -14  -3  10    4.71    4.41
 -14   3  11   10.19    4.86
  14  -3 -11    4.00    4.84
  14   3 -11    8.10    5.22
 -14  -3  11    3.71    3.71
 -14   3  12    3.38    3.36
  14  -3 -12    0.00    2.69
  14   3 -12    3.78    4.15
 -14  -3  12    0.77    2.75
 -14   3  13    2.22    2.96
  14  -3 -13    2.05    3.32
  14   3 -13    0.94    3.19
 -14  -3  13   -0.00    1.99
 -14   3  14   -0.00    2.72
  14  -3 -14   -0.00    3.57
  14   3 -14   -0.00    2.06
 -14  -3  14   -0.00    3.03
 -14   3  15    1.61    2.84
  14  -3 -15    1.66    3.52
  14   3 -15   -0.00    2.65
 -14  -3  15    3.54    3.68
 -14   3  16    0.55    2.60
  14  -3 -16    0.00    3.82
  14   3 -16    7.10    4.47
 -14  -3  16   10.67    5.24
 -14   3  17   -0.00    2.95
  14  -3 -17   -0.00    3.06
  14   3 -17    0.00    3.50
 -14  -3  17    0.05    2.55
 -14   3  18    3.11    3.35
  14  -3 -18    2.15    3.42
  14   3 -18   -0.00    3.43
 -14   3  19    2.10    2.73
  14  -3 -19    4.82    4.17
  14   3 -19    1.17    3.12
  14  -3 -20    6.56    4.33
 -14   4   1    9.99    4.85
  14   4  -1   -0.00    1.74
 -14  -4   1    6.24    4.48
 -14   4   2    6.56    4.33
  14   4  -2    1.44    4.32
 -14  -4   2    5.42    4.91
 -14   4   3   -0.00    2.40
  14   4  -3   -0.00    2.69
 -14  -4   3    0.83    2.54
 -14   4   4    0.94    2.22
  14  -4  -4    1.69    3.85
  14   4  -4    0.00    3.48
 -14  -4   4    1.99    3.33
 -14   4   5    2.96    3.56
  14  -4  -5   -0.00    2.14
  14   4  -5    1.77    4.09
 -14  -4   5    4.77    3.92
 -14   4   6    0.55    3.30
  14  -4  -6    1.47    3.42
  14   4  -6   -0.00    4.41
 -14  -4   6    0.13    3.80
 -14   4   7    1.63    3.12
  14   4  -7    2.57    3.99
 -14  -4   7    4.17    3.78
 -14   4   8    3.06    3.46
  14  -4  -8    6.61    4.51
  14   4  -8    6.86    5.17
 -14  -4   8    0.59    2.67
 -14   4   9    1.69    3.07
  14  -4  -9    1.60    3.34
  14   4  -9   -0.00    3.04
 -14  -4   9   -0.00    3.05
 -14   4  10    7.50    4.26
  14  -4 -10    5.28    4.62
  14   4 -10    2.83    4.09
 -14  -4  10   -0.00    3.59
 -14   4  11   -0.00    2.54
  14  -4 -11   -0.00    3.28
  14   4 -11   -0.00    3.78
 -14  -4  11    0.62    2.75
 -14   4  12    6.89    4.80
  14  -4 -12    6.61    4.97
  14   4 -12    8.06    5.72
 -14  -4  12    8.56    4.73
 -14   4  13   14.40    5.71
  14  -4 -13    3.37    4.06
  14   4 -13    7.22    5.60
 -14  -4  13    4.79    4.06
 -14   4  14   15.72    5.80
  14  -4 -14    4.13    4.14
  14   4 -14   12.97    6.26
 -14  -4  14    3.96    3.99
 -14   4  15    0.00    2.44
  14  -4 -15    0.00    3.66
  14   4 -15    2.89    3.58
 -14  -4  15   -0.00    2.00
 -14   4  16    5.33    3.89
  14  -4 -16   -0.00    3.49
  14   4 -16   -0.00    3.17
 -14  -4  16    2.57    3.37
 -14   4  17    0.00    2.86
  14  -4 -17   -0.00    3.06
  14   4 -17   -0.00    3.01
  14   4 -17   -0.00    3.86
 -14   4  18    0.93    2.76
  14  -4 -18    2.00    3.56
  14   4 -18    2.65    3.67
 -14   4  19   -0.00    1.79
  14  -4 -19    0.91    3.10
 -14   5   1    8.79    4.64
  14   5  -1    9.08    4.88
  14   5  -1   12.38    6.67
 -14  -5   1    5.91    4.31
 -14   5   2    8.02    4.86
  14   5  -2   -0.00    2.86
  14   5  -2    0.00    3.60
 -14  -5   2    1.64    4.13
 -14   5   3   -0.00    2.96
  14   5  -3   -0.00    3.16
  14   5  -3   -0.00    3.84
 -14  -5   3   -0.00    2.60
 -14   5   4   -0.00    2.25
  14   5  -4    0.06    2.46
  14   5  -4    0.07    2.93
 -14  -5   4    1.19    3.59
 -14   5   5   11.18    5.44
  14  -5  -5    4.71    4.62
  14   5  -5    8.37    4.67
  14   5  -5   -0.00    3.16
 -14  -5   5    3.20    3.49
 -14   5   6   -0.00    3.10
  14  -5  -6    6.20    4.37
  14   5  -6    4.13    3.81
  14   5  -6    4.26    5.04
 -14  -5   6    4.65    3.92
 -14   5   7    0.33    2.06
  14  -5  -7   -0.00    3.65
  14   5  -7    3.13    3.82
  14   5  -7    0.14    2.92
 -14  -5   7    0.10    2.40
 -14   5   8    1.19    3.29
  14  -5  -8    5.75    4.47
  14   5  -8    0.00    3.03
  14   5  -8    5.48    5.17
 -14  -5   8   -0.00    3.00
 -14   5   9    3.88    3.48
  14  -5  -9    2.53    4.23
  14   5  -9    1.91    3.35
  14   5  -9    4.99    5.02
 -14  -5   9    6.35    4.34
 -14   5  10    3.43    3.25
  14  -5 -10    8.95    5.73
  14   5 -10   12.28    5.19
  14   5 -10    5.89    5.12
 -14  -5  10    9.23    4.71
 -14   5  11    0.73    2.63
  14  -5 -11   -0.00    3.31
  14   5 -11   -0.00    3.27
  14   5 -11    0.44    4.01
 -14  -5  11   -0.00    2.38
 -14   5  12    5.82    3.84
  14  -5 -12    0.95    4.14
  14   5 -12    8.37    4.54
  14   5 -12    2.01    3.75
 -14   5  13   -0.00    2.91
  14  -5 -13   -0.00    3.00
  14   5 -13    0.99    2.24
  14   5 -13    1.25    3.58
 -14   5  14    1.74    2.79
  14  -5 -14    3.87    3.52
  14   5 -14    0.00    3.13
  14   5 -14    5.91    4.21
 -14   5  15    5.09    4.32
  14  -5 -15    6.23    4.60
  14   5 -15    2.69    3.57
  14   5 -15    8.32    5.89
 -14   5  16    6.26    4.32
  14  -5 -16    6.96    4.73
  14   5 -16    5.47    4.34
  14   5 -16    0.72    2.80
 -14   5  17    0.77    2.58
  14  -5 -17   -0.00    2.77
  14   5 -17    0.35    3.01
  14   5 -17    1.94    2.86
 -14   5  18    5.58    3.65
  14  -5 -18    2.09    3.46
 -14   5  19    2.35    2.99
  14  -5 -19   -0.00    3.88
 -14   6   1    0.22    2.60
  14   6  -1    0.00    3.75
 -14   6   2    5.81    4.15
  14   6  -2    2.43    3.12
  14   6  -2   -0.00    3.42
 -14   6   3    4.31    3.34
  14   6  -3    1.89    3.21
  14   6  -3    0.45    3.24
 -14   6   4    2.03    3.76
  14   6  -4    6.88    4.32
  14   6  -4    3.80    4.74
 -14   6   5   -0.00    2.92
  14   6  -5   -0.00    3.06
  14   6  -5   -0.00    3.61
 -14   6   6    0.00    2.49
  14  -6  -6   -0.00    3.28
  14   6  -6    3.04    3.27
  14   6  -6    0.78    3.98
 -14   6   7    5.50    4.01
  14  -6  -7    6.01    4.95
  14   6  -7    7.28    4.95
  14   6  -7    3.39    4.94
 -14   6   8    3.39    4.09
  14  -6  -8    3.30    4.40
  14   6  -8    2.78    3.23
  14   6  -8    1.73    3.77
 -14   6   9    2.49    4.01
  14  -6  -9    3.05    4.06
  14   6  -9    0.95    3.34
  14   6  -9    4.59    4.29
 -14   6  10    3.44    3.55
  14  -6 -10    0.45    3.10
  14   6 -10   -0.00    2.95
  14   6 -10   -0.00    4.43
 -14   6  11    1.33    2.92
  14  -6 -11    0.00    3.52
  14   6 -11    3.59    3.26
  14   6 -11    0.00    3.36
 -14   6  12    0.53    3.15
  14  -6 -12    0.00    3.52
  14   6 -12    2.29    3.52
  14   6 -12   -0.00    3.92
 -14   6  13   -0.00    2.50
  14  -6 -13    2.65    2.76
  14   6 -13    0.00    2.53
  14   6 -13   -0.00    3.42
 -14   6  14    5.38    4.03
  14  -6 -14    0.00    3.57
  14   6 -14    5.82    3.99
  14   6 -14    4.46    4.31
 -14   6  15   -0.00    2.47
  14  -6 -15    0.67    3.45
  14   6 -15    3.93    3.80
  14   6 -15    2.29    3.26
 -14   6  16   -0.00    2.89
  14  -6 -16    0.09    3.51
  14   6 -16   -0.00    2.41
  14   6 -16    1.36    3.92
 -14   6  17    0.00    3.15
  14  -6 -17    1.28    2.82
 -14   6  18    0.96    2.14
  14  -6 -18    2.70    3.49
 -14   6  19    1.31    3.04
 -14   7   1    4.07    3.62
  14   7  -1    9.56    5.06
 -14   7   2    0.04    2.02
  14   7  -2    0.00    3.15
  14   7  -2   -0.00    4.82
 -14   7   3   -0.00    2.29
  14   7  -3    0.00    2.97
  14   7  -3    0.76    3.77
 -14   7   4   -0.00    2.67
  14   7  -4    1.30    2.97
  14   7  -4    2.78    5.09
 -14   7   5   13.39    5.61
  14   7  -5    9.40    5.36
  14   7  -5   10.89    5.72
 -14   7   6   -0.00    2.78
  14   7  -6    4.71    4.31
  14   7  -6   -0.00    4.17
 -14   7   7    0.42    2.83
  14   7  -7   -0.00    3.29
  14   7  -7    0.90    3.20
 -14   7   8    0.00    3.36
  14  -7  -8    2.26    4.20
  14   7  -8   -0.00    2.91
  14   7  -8   -0.00    3.72
 -14   7   9    1.70    2.76
  14  -7  -9    5.76    4.28
  14   7  -9    0.00    3.78
  14   7  -9    0.23    3.63
 -14   7  10    5.92    4.22
  14  -7 -10    1.36    3.50
  14   7 -10    4.00    3.64
  14   7 -10   -0.00    3.32
 -14   7  11    3.17    3.58
  14  -7 -11    6.69    4.93
  14   7 -11    2.38    2.83
  14   7 -11    6.78    5.84
 -14   7  12   -0.00    2.82
  14  -7 -12    1.22    3.48
  14   7 -12    0.00    3.35
  14   7 -12   -0.00    4.20
 -14   7  13   -0.00    2.82
  14  -7 -13   -0.00    3.95
  14   7 -13   -0.00    2.53
  14   7 -13    1.02    3.47
 -14   7  14    1.87    3.14
  14  -7 -14    2.46    3.88
  14   7 -14   -0.00    2.89
  14   7 -14    0.00    4.43
 -14   7  15    7.98    4.46
  14  -7 -15    0.22    3.23
  14   7 -15    4.64    4.01
  14   7 -15    5.74    5.20
 -14   7  16   -0.00    2.28
  14  -7 -16    0.00    4.06
  14   7 -16    0.00    1.90
 -14   7  17    0.61    2.70
  14  -7 -17    1.74    3.07
 -14   7  18    4.06    3.53
 -14   7  19   -0.00    2.87
 -14   8   1    4.26    3.93
  14   8  -1    9.31    4.97
 -14   8   2    1.06    2.04
  14   8  -2   -0.00    3.17
 -14   8   3    7.05    3.93
  14   8  -3    2.40    4.08
 -14   8   4   -0.00    3.16
  14   8  -4   -0.00    2.55
 -14   8   5   -0.00    3.14
  14   8  -5    0.00    2.69
 -14   8   6    0.07    2.46
  14   8  -6    0.58    2.51
 -14   8   7    6.14    3.91
  14   8  -7    1.30    3.10
 -14   8   8   -0.00    3.07
  14   8  -8   -0.00    3.08
 -14   8   9    8.87    4.51
  14  -8  -9    4.96    4.89
  14   8  -9    1.89    3.63
 -14   8  10   -0.00    2.10
  14  -8 -10   -0.00    3.23
  14   8 -10   -0.00    2.68
 -14   8  11    0.37    3.17
  14  -8 -11    3.54    4.07
  14   8 -11    0.00    2.43
  14   8 -11   -0.00    3.75
 -14   8  12   -0.00    3.34
  14  -8 -12    1.44    3.02
  14   8 -12   -0.00    3.11
  14   8 -12   -0.00    3.49
 -14   8  13    6.61    4.38
  14  -8 -13    2.74    3.75
  14   8 -13   10.79    5.26
  14   8 -13    9.96    6.06
 -14   8  14   -0.00    3.14
  14  -8 -14    1.09    4.57
  14   8 -14    4.23    4.20
 -14   8  15    2.00    2.92
  14  -8 -15    1.12    3.24
  14   8 -15   -0.00    3.37
 -14   8  16    1.77    3.50
  14  -8 -16    5.07    4.67
 -14   8  17    2.16    3.23
 -14   8  18    0.51    3.01
 -14   8  19    2.32    2.74
 -14   8  20    0.09    2.54
  14   9  -5    7.88    4.70
  14   9  -6    5.88    4.30
  14   9  -7    0.51    2.38
  14   9  -8   -0.00    2.72
  14   9  -9    5.34    3.70
  14   9 -10   -0.00    2.67
  14  -9 -11    0.00    4.12
  14   9 -11    3.10    3.44
  14  -9 -12    0.87    3.59
  14   9 -12    0.00    3.58
  14  -9 -13    0.00    3.73
  14   9 -13    0.00    2.88
  14  -9 -14    0.44    3.33
  14   9 -14   -0.00    2.35
  14  -9 -15    2.94    4.60
  14   9 -15    0.00    3.34
  14 -10 -13    4.40    3.87
 -13   0   1   46.90    9.92
  13   0  -1   31.00    9.81
 -13   0   2   -0.00    3.78
  13   0  -2   -0.00    2.90
 -13   0   3    7.06    4.63
  13   0  -3    6.82    5.02
 -13   0   4   -0.00    3.31
  13   0  -4   -0.00    2.83
 -13   0   5    5.34    3.84
  13   0  -5    4.01    4.30
 -13   0   6   -0.00    2.54
  13   0  -6   -0.00    3.17
 -13   0   7   11.53    5.55
  13   0  -7   15.54    6.29
 -13   0   8   -0.00    1.97
  13   0  -8    3.14    4.02
 -13   0   9    0.13    2.53
  13   0  -9    3.01    4.18
 -13   0  10    1.27    3.26
  13   0 -10   -0.00    3.02
 -13   0  11   13.06    5.43
  13   0 -11   13.71    6.23
 -13   0  12    1.41    2.93
  13   0 -12    3.26    4.91
 -13   0  13   17.65    5.99
  13   0 -13   14.35    6.40
 -13   0  14   -0.00    2.78
  13   0 -14   -0.00    3.09
 -13   0  15    2.77    2.91
  13   0 -15    3.92    3.63
 -13   0  16   -0.00    2.07
  13   0 -16    0.91    2.39
 -13   0  17    9.59    4.86
  13   0 -17    8.44    4.89
 -13   0  18   -0.00    2.41
  13   0 -18    2.63    3.28
  13   0 -19    3.48    4.12
  13   0 -20    0.00    3.19
  13   0 -21    0.00    2.65
  13   0 -22   -0.00    3.04
  13   0 -23   10.91    4.96
  13   0 -24   -0.00    2.63
 -13   1   1    4.62    4.17
  13  -1  -1    5.93    4.49
  13   1  -1    2.78    3.89
 -13  -1   1    6.25    3.91
 -13   1   2    0.31    2.55
  13  -1  -2    0.61    2.76
  13   1  -2    0.67    3.58
 -13  -1   2    0.00    3.27
 -13   1   3    1.33    3.68
  13  -1  -3    0.00    2.76
  13   1  -3    6.97    5.09
 -13  -1   3    3.69    3.60
 -13   1   4    1.27    3.36
  13  -1  -4    3.39    3.88
  13   1  -4   -0.00    2.28
 -13  -1   4    0.82    3.34
 -13   1   5   35.14    8.76
  13  -1  -5   31.74    9.25
  13   1  -5   30.35    9.21
 -13  -1   5   37.80    9.03
 -13   1   6   -0.00    2.77
  13  -1  -6    2.09    3.43
  13   1  -6    4.89    4.70
 -13  -1   6    2.60    3.62
 -13   1   7    1.38    2.69
  13  -1  -7    0.00    3.97
  13   1  -7    3.69    3.62
 -13  -1   7    3.81    3.32
 -13   1   8   -0.00    2.02
  13  -1  -8   -0.00    2.80
  13   1  -8    2.19    3.10
 -13  -1   8    0.74    2.56
 -13   1   9   13.16    5.57
  13  -1  -9   16.05    5.99
  13   1  -9   31.10    8.59
 -13  -1   9   10.58    4.92
 -13   1  10    2.34    3.16
  13  -1 -10    1.69    3.52
  13   1 -10   -0.00    3.13
 -13  -1  10    5.21    3.75
 -13   1  11    8.13    4.26
  13  -1 -11    6.81    4.43
  13   1 -11    0.32    2.45
 -13  -1  11    1.55    3.26
 -13   1  12    0.55    2.81
  13  -1 -12    0.75    3.54
  13   1 -12    1.71    3.31
 -13  -1  12   -0.00    1.84
 -13   1  13    4.37    3.75
  13  -1 -13    6.36    4.17
  13   1 -13    2.29    3.23
 -13  -1  13    1.70    2.61
 -13   1  14   -0.00    2.43
  13  -1 -14   -0.00    2.90
  13   1 -14    0.00    3.53
 -13  -1  14    1.82    2.89
 -13   1  15   13.85    5.44
  13  -1 -15   15.88    6.09
  13   1 -15    6.87    4.75
 -13  -1  15   14.95    5.48
 -13   1  16   -0.00    2.42
  13  -1 -16   -0.00    3.33
  13   1 -16   -0.00    2.54
 -13  -1  16   -0.00    2.28
 -13   1  17   -0.00    2.22
  13  -1 -17    0.84    2.84
  13   1 -17    2.96    3.26
 -13  -1  17   -0.50    1.64
 -13   1  18    0.00    2.86
  13  -1 -18   -0.00    2.73
  13   1 -18    2.54    2.78
 -13  -1  18   -0.00    1.98
 -13   1  19    5.72    4.09
  13  -1 -19    5.57    4.37
  13   1 -19    6.52    4.42
  13  -1 -20    0.00    2.77
  13   1 -20   -0.00    2.46
  13  -1 -21    3.57    4.42
  13   1 -21   10.81    5.36
  13  -1 -22    2.39    3.14
  13   1 -22   -0.00    2.43
  13  -1 -23   -0.00    2.24
  13   1 -23    0.62    2.87
  13  -1 -24   -0.00    2.93
  13   1 -24    6.32    3.96
 -13   2   1   30.14    7.67
  13  -2  -1   20.55    7.69
  13   2  -1   18.51    7.92
 -13  -2   1   21.53    7.04
 -13   2   2    0.92    2.95
  13  -2  -2    0.10    2.88
  13   2  -2   -0.00    4.08
 -13  -2   2   -0.00    2.78
 -13   2   3    5.55    3.46
  13  -2  -3    7.99    4.93
  13   2  -3    0.54    3.06
 -13  -2   3    3.15    3.64
 -13   2   4   -0.00    2.99
  13  -2  -4    6.25    5.12
  13   2  -4    4.61    4.01
 -13  -2   4    1.63    2.50
 -13   2   5   -0.00    2.99
  13  -2  -5    1.50    3.36
  13   2  -5    0.44    2.56
 -13  -2   5    2.95    3.56
 -13   2   6   -0.00    2.37
  13  -2  -6    0.00    2.34
  13   2  -6    2.92    3.68
 -13  -2   6    0.33    3.38
 -13   2   7   18.27    6.03
  13  -2  -7   18.78    7.05
  13   2  -7    6.85    5.02
 -13  -2   7   13.48    5.57
 -13   2   8    2.59    3.17
  13  -2  -8    1.87    3.79
  13   2  -8    2.42    3.84
 -13  -2   8    2.31    2.65
  13  -2  -9    3.12    3.66
  13   2  -9    4.50    4.63
 -13  -2   9    3.32    3.34
 -13   2  10   -0.00    2.54
  13  -2 -10   -0.00    2.85
  13   2 -10    0.00    3.00
 -13  -2  10   -0.00    2.83
 -13   2  11   18.70    6.30
  13  -2 -11   26.48    8.02
  13   2 -11   14.98    6.53
 -13  -2  11   16.89    6.26
 -13   2  12    0.91    2.53
  13  -2 -12    0.00    3.11
  13   2 -12   -0.00    3.72
 -13  -2  12    6.04    3.86
 -13   2  13    3.55    3.36
  13  -2 -13    9.35    5.32
  13   2 -13   15.51    6.05
 -13  -2  13   10.61    4.83
 -13   2  14    1.08    2.31
  13  -2 -14    0.00    4.07
  13   2 -14   -0.00    3.49
 -13  -2  14   -0.00    3.09
 -13   2  15    4.29    3.42
  13  -2 -15    1.98    3.46
  13   2 -15    0.00    3.78
 -13  -2  15   -0.00    2.15
 -13   2  16    1.44    2.67
  13  -2 -16    1.71    3.32
  13   2 -16    1.82    2.80
 -13  -2  16    1.59    2.85
 -13   2  17    0.92    2.36
  13  -2 -17    2.28    3.42
  13   2 -17    2.87    3.75
 -13  -2  17    0.57    3.06
 -13   2  18    1.72    2.38
  13  -2 -18   -0.00    3.02
  13   2 -18   -0.00    2.52
 -13  -2  18    0.00    2.54
 -13   2  19    1.34    2.76
  13  -2 -19    0.78    1.92
  13   2 -19   -0.00    1.88
  13  -2 -20    0.44    2.38
  13   2 -20    4.83    3.39
  13  -2 -21    2.35    3.72
  13   2 -21    0.00    3.03
  13  -2 -22    1.99    3.57
  13   2 -22   -0.00    2.96
  13  -2 -23    6.34    4.12
  13   2 -23    9.65    4.66
  13  -2 -24   -0.00    2.37
  13   2 -24   -0.00    3.42
 -13   3   1    5.56    4.08
  13  -3  -1    1.96    3.56
  13   3  -1    5.27    5.01
 -13  -3   1    1.11    3.25
 -13   3   2   -0.00    2.61
  13  -3  -2    3.34    3.88
  13   3  -2   -0.00    3.49
 -13  -3   2    5.30    3.88
 -13   3   3    1.82    3.66
  13  -3  -3    0.63    2.94
  13   3  -3    7.61    5.15
 -13  -3   3    4.65    3.33
 -13   3   4    3.87    4.06
  13  -3  -4    5.16    4.44
  13   3  -4    6.64    5.09
 -13  -3   4    1.38    3.43
 -13   3   5   12.10    5.25
  13  -3  -5    6.94    4.92
  13   3  -5    1.98    4.35
 -13  -3   5    6.69    4.40
 -13   3   6    0.52    2.47
  13  -3  -6    8.01    5.08
  13   3  -6    6.93    4.63
 -13  -3   6    2.20    3.31
 -13   3   7    2.06    3.52
  13  -3  -7   -0.00    2.34
  13   3  -7    2.87    3.90
 -13  -3   7    0.00    2.27
 -13   3   8    1.76    2.89
  13  -3  -8   -0.00    3.17
  13   3  -8    4.27    4.69
 -13  -3   8    2.26    2.99
 -13   3   9   17.33    5.80
  13  -3  -9    7.23    4.97
  13   3  -9   11.62    5.63
 -13  -3   9    9.27    5.01
 -13   3  10    8.82    4.48
  13  -3 -10    0.00    3.28
  13   3 -10    3.69    3.65
 -13  -3  10    9.39    5.17
 -13   3  11    6.53    3.76
  13  -3 -11   10.60    5.57
  13   3 -11    2.18    3.85
 -13  -3  11    3.25    3.16
 -13   3  12    4.54    3.13
  13  -3 -12    4.52    3.75
  13   3 -12   -0.00    2.97
 -13  -3  12    3.53    3.24
 -13   3  13    4.13    3.83
  13  -3 -13    0.31    3.53
  13   3 -13   -0.00    3.52
 -13  -3  13   -0.00    2.43
 -13   3  14    3.17    3.63
  13  -3 -14    4.51    4.64
  13   3 -14    6.08    4.33
 -13  -3  14    1.73    2.89
 -13   3  15   19.17    5.89
  13  -3 -15   20.24    6.83
  13   3 -15    6.07    5.24
 -13  -3  15    9.76    5.03
 -13   3  16    4.46    3.52
  13  -3 -16    8.23    4.49
  13   3 -16    0.64    2.78
 -13  -3  16    4.33    3.83
 -13   3  17    0.00    2.57
  13  -3 -17   -0.00    2.67
  13   3 -17    1.15    3.12
 -13  -3  17    3.54    3.33
 -13   3  18   -0.00    1.92
  13  -3 -18    2.34    3.34
  13   3 -18    1.11    2.68
 -13   3  19    5.85    4.03
  13  -3 -19    6.86    4.97
  13   3 -19   12.75    5.30
  13  -3 -20   -0.00    3.63
  13   3 -20    0.67    2.94
  13  -3 -21    2.99    3.51
  13   3 -21    6.83    4.59
  13  -3 -22   -0.00    3.26
  13   3 -22   -0.00    2.75
  13  -3 -23    0.00    3.45
  13   3 -23    3.17    3.63
 -13   4   1    7.70    5.29
  13  -4  -1   -0.00    2.70
  13   4  -1    4.27    4.64
 -13  -4   1   11.01    5.29
 -13   4   2   -0.00    2.68
  13  -4  -2    3.84    4.52
  13   4  -2   -0.00    2.45
 -13  -4   2    3.02    4.22
 -13   4   3    4.08    3.48
  13  -4  -3    6.79    4.45
  13   4  -3    3.07    4.36
 -13  -4   3    0.62    3.24
 -13   4   4    3.57    3.25
  13  -4  -4   -0.00    2.65
  13   4  -4    0.66    3.28
 -13  -4   4    0.00    2.88
 -13   4   5    1.06    2.59
  13  -4  -5    2.25    3.53
  13   4  -5   -0.00    2.92
 -13  -4   5   -0.00    1.50
 -13   4   6    7.21    3.99
  13  -4  -6    7.92    4.54
  13   4  -6    6.46    5.18
 -13  -4   6    2.64    3.30
 -13   4   7    7.46    4.33
  13  -4  -7    9.99    5.47
  13   4  -7    9.22    5.68
 -13  -4   7   15.08    5.70
 -13   4   8    0.00    2.77
  13  -4  -8    2.30    4.14
  13   4  -8    5.37    4.53
 -13  -4   8    2.94    3.59
 -13   4   9   -0.00    2.88
  13  -4  -9    5.19    3.88
  13   4  -9    2.86    3.69
 -13  -4   9   -0.00    3.14
 -13   4  10    2.19    3.33
  13  -4 -10   -0.00    3.33
  13   4 -10    1.41    3.36
 -13  -4  10    0.46    2.20
 -13   4  11   10.33    5.09
  13  -4 -11   16.36    6.53
  13   4 -11    5.63    4.40
 -13  -4  11   10.21    4.88
 -13   4  12    6.73    4.31
  13  -4 -12    8.28    5.91
  13   4 -12    2.35    3.38
 -13  -4  12    7.04    4.58
 -13   4  13    8.26    4.12
  13  -4 -13    6.79    4.97
  13   4 -13    6.30    5.03
 -13  -4  13    6.94    4.55
 -13   4  14    0.02    2.91
  13  -4 -14   -0.00    2.81
  13   4 -14    3.59    4.03
 -13  -4  14   -0.00    3.18
 -13   4  15   -0.00    1.76
  13  -4 -15    0.55    2.86
  13   4 -15   -0.00    2.52
 -13  -4  15   -0.00    2.42
 -13   4  16    1.08    2.99
  13  -4 -16    0.21    3.56
  13   4 -16    0.00    3.70
 -13  -4  16    0.94    2.21
 -13   4  17    4.14    3.40
  13  -4 -17    7.66    5.26
  13   4 -17    7.74    4.38
  13   4 -17    2.15    3.05
 -13  -4  17    4.06    3.42
 -13   4  18    4.49    3.30
  13  -4 -18    4.02    3.73
  13   4 -18    0.96    3.11
  13   4 -18    5.68    4.35
 -13   4  19    3.00    3.16
  13  -4 -19    3.21    3.87
  13   4 -19    3.99    3.53
 -13   4  20    0.63    1.95
  13  -4 -20    2.64    3.57
  13   4 -20   -0.00    2.37
  13  -4 -21    3.24    3.81
  13   4 -21    1.63    3.38
  13  -4 -22    1.41    2.76
  13   4 -22    3.70    4.29
  13  -4 -23    2.35    3.11
 -13   5   1    3.40    3.24
  13   5  -1    6.81    4.66
  13   5  -1    2.77    4.18
 -13  -5   1    1.46    3.32
 -13   5   2    8.21    4.12
  13  -5  -2    6.26    4.44
  13   5  -2    6.44    3.71
  13   5  -2    3.18    3.81
 -13  -5   2    0.53    2.69
 -13   5   3    2.38    3.08
  13  -5  -3    3.62    4.22
  13   5  -3    5.86    4.32
  13   5  -3    6.06    5.24
 -13  -5   3    0.01    2.43
 -13   5   4    5.64    3.44
  13  -5  -4    0.55    3.40
  13   5  -4    2.95    2.87
  13   5  -4    2.00    3.64
 -13  -5   4    0.00    3.22
 -13   5   5   10.42    4.72
  13  -5  -5    8.29    5.04
  13   5  -5    6.29    4.16
  13   5  -5    2.80    4.02
 -13  -5   5    3.04    4.00
 -13   5   6    0.00    2.37
  13  -5  -6    0.00    2.62
  13   5  -6   -0.00    2.90
  13   5  -6    0.21    3.65
 -13  -5   6    3.52    3.45
 -13   5   7   -0.00    2.65
  13  -5  -7    2.12    3.78
  13   5  -7    0.47    3.02
  13   5  -7   -0.00    3.79
 -13  -5   7    1.08    3.27
 -13   5   8    2.74    2.95
  13  -5  -8    5.51    3.92
  13   5  -8    1.21    2.46
  13   5  -8    3.38    4.56
 -13  -5   8    2.42    3.14
 -13   5   9    1.59    3.74
  13  -5  -9    8.41    5.10
  13   5  -9    5.61    4.03
  13   5  -9    4.78    5.08
 -13  -5   9    5.08    3.78
 -13   5  10    7.02    4.75
  13  -5 -10   12.96    6.29
  13   5 -10    9.39    4.81
  13   5 -10   18.56    7.13
 -13  -5  10   14.69    5.80
 -13   5  11    4.42    3.77
  13  -5 -11    0.00    3.22
  13   5 -11    1.28    2.68
  13   5 -11    5.67    4.78
 -13  -5  11    7.45    4.30
 -13   5  12    2.13    3.04
  13  -5 -12    2.48    3.82
  13   5 -12   -0.00    2.70
  13   5 -12    1.19    3.96
 -13   5  13   -0.00    2.80
  13  -5 -13    1.13    3.86
  13   5 -13   -0.00    2.43
  13   5 -13    2.07    3.50
 -13   5  14    2.56    3.40
  13  -5 -14    1.89    3.94
  13   5 -14    3.73    3.79
  13   5 -14    0.00    4.35
 -13   5  15    9.00    4.74
  13  -5 -15    5.59    4.81
  13   5 -15   14.79    5.77
  13   5 -15    8.11    5.45
 -13   5  16    0.74    3.26
  13  -5 -16    2.02    4.13
  13   5 -16    1.90    3.27
  13   5 -16   -0.00    3.54
 -13   5  17    0.00    2.15
  13  -5 -17   -0.00    3.31
  13   5 -17    1.10    2.52
  13   5 -17    3.95    3.85
 -13   5  18    0.55    2.40
  13  -5 -18    0.02    2.27
  13   5 -18    0.00    3.70
 -13   5  19    0.00    2.71
  13  -5 -19    0.40    2.61
  13   5 -19    0.00    3.34
 -13   5  20    4.57    3.63
  13  -5 -20    0.00    3.24
  13   5 -20    4.68    4.23
  13  -5 -21    0.00    4.25
  13   5 -21   -0.00    2.49
  13  -5 -22    1.77    3.21
 -13   6   1    5.29    3.82
  13   6  -1    6.60    4.37
  13   6  -1    0.00    4.25
 -13   6   2    5.55    4.06
  13   6  -2    1.94    3.15
  13   6  -2    0.42    3.13
 -13   6   3    1.86    2.67
  13   6  -3    1.01    3.45
  13   6  -3    3.93    5.23
 -13   6   4    1.37    3.45
  13  -6  -4    9.53    5.13
  13   6  -4    1.53    3.32
  13   6  -4    1.24    3.52
 -13   6   5   -0.00    2.33
  13  -6  -5    1.12    3.24
  13   6  -5    1.22    3.49
  13   6  -5   -0.00    3.41
 -13   6   6   10.07    5.29
  13  -6  -6   14.96    6.63
  13   6  -6   13.35    5.90
  13   6  -6    6.04    4.72
 -13   6   7    0.16    2.07
  13  -6  -7   -0.00    3.59
  13   6  -7    5.43    3.83
  13   6  -7   -0.00    3.10
 -13   6   8   10.20    4.80
  13  -6  -8    5.18    4.81
  13   6  -8    3.76    3.49
  13   6  -8    7.20    5.66
 -13   6   9    0.27    2.12
  13  -6  -9   -0.00    3.08
  13   6  -9    4.24    3.50
  13   6  -9    9.45    5.43
 -13   6  10    5.90    3.81
  13  -6 -10    2.37    3.96
  13   6 -10    6.46    4.06
  13   6 -10   -0.00    3.02
 -13   6  11   -0.00    2.26
  13  -6 -11    5.97    4.17
  13   6 -11    2.02    3.63
  13   6 -11   -0.00    2.86
 -13   6  12    8.04    4.47
  13  -6 -12    4.42    4.11
  13   6 -12    9.97    4.79
  13   6 -12    2.17    3.48
 -13   6  13    5.09    4.02
  13  -6 -13    3.34    4.54
  13   6 -13    2.96    3.92
  13   6 -13    4.95    4.51
 -13   6  14    0.00    2.03
  13  -6 -14    3.77    4.08
  13   6 -14   -0.00    2.86
  13   6 -14    2.17    3.94
 -13   6  15    0.45    2.92
  13  -6 -15    2.22    3.79
  13   6 -15   -0.00    2.57
  13   6 -15   -0.00    3.34
 -13   6  16    2.84    3.22
  13  -6 -16    4.88    4.10
  13   6 -16    0.58    2.51
  13   6 -16    1.64    3.96
 -13   6  17    1.63    2.28
  13  -6 -17    5.87    5.03
  13   6 -17   -0.00    2.09
  13   6 -17    0.00    3.64
 -13   6  18    3.81    3.45
  13  -6 -18   -0.00    3.15
  13   6 -18    1.79    3.22
 -13   6  19    4.11    3.36
  13  -6 -19    1.61    3.86
  13   6 -19    2.34    3.77
 -13   6  20    1.92    2.62
  13  -6 -20    1.45    3.63
  13   6 -20    0.58    2.98
  13  -6 -21    4.22    4.18
 -13   7   1    0.00    3.23
  13   7  -1   -0.00    3.07
  13   7  -1   -0.00    3.10
 -13   7   2    2.04    3.17
  13   7  -2   -0.00    3.06
  13   7  -2    1.90    4.10
 -13   7   3    0.00    2.12
  13   7  -3    0.00    3.22
  13   7  -3    1.59    4.87
 -13   7   4   21.43    7.06
  13   7  -4   21.70    6.93
  13   7  -4   14.57    7.34
 -13   7   5    3.14    3.19
  13  -7  -5    1.93    4.03
  13   7  -5    3.87    3.87
  13   7  -5    0.00    3.25
 -13   7   6    0.00    2.61
  13  -7  -6    0.12    3.38
  13   7  -6    2.17    3.73
  13   7  -6    1.78    4.30
 -13   7   7   -0.00    3.19
  13  -7  -7    1.29    3.91
  13   7  -7   -0.00    3.13
  13   7  -7    0.00    4.09
 -13   7   8    0.00    3.36
  13  -7  -8    3.66    4.36
  13   7  -8    1.81    3.29
  13   7  -8   -0.00    3.25
 -13   7   9   11.73    4.86
  13  -7  -9    1.64    3.99
  13   7  -9    1.60    3.53
  13   7  -9    4.10    4.44
 -13   7  10   13.95    5.16
  13  -7 -10    2.84    4.26
  13   7 -10   11.32    5.09
  13   7 -10   -0.00    4.78
 -13   7  11    4.05    3.62
  13  -7 -11    0.53    3.42
  13   7 -11    0.22    2.75
  13   7 -11    0.00    2.85
 -13   7  12    3.39    3.41
  13  -7 -12   -0.00    3.83
  13   7 -12   -0.00    3.35
  13   7 -12    1.52    3.05
 -13   7  13    0.85    3.01
  13  -7 -13   -0.00    2.85
  13   7 -13   -0.00    2.73
  13   7 -13   -0.00    3.15
 -13   7  14    1.57    2.93
  13  -7 -14    1.03    2.62
  13   7 -14    2.09    3.43
  13   7 -14    2.05    3.66
 -13   7  15   -0.00    2.39
  13  -7 -15   -0.00    3.91
  13   7 -15    0.00    2.59
  13   7 -15    1.63    3.78
 -13   7  16    0.71    2.94
  13  -7 -16    2.35    3.64
  13   7 -16   -0.00    2.25
  13   7 -16    6.80    5.03
 -13   7  17   -0.00    2.32
  13  -7 -17    1.63    3.45
  13   7 -17   -0.00    3.41
 -13   7  18    1.04    2.80
  13  -7 -18   -0.00    2.39
  13   7 -18    1.45    3.58
 -13   7  19    4.61    3.62
  13  -7 -19   -0.00    3.11
 -13   7  20    1.49    3.52
  13  -7 -20    2.22    3.59
 -13   8   1    4.22    3.31
  13   8  -1   -0.00    3.88
 -13   8   2   16.00    5.49
  13   8  -2   11.89    5.71
 -13   8   3    2.85    3.49
  13   8  -3    1.93    2.94
 -13   8   4    5.71    3.77
  13   8  -4    7.23    4.05
 -13   8   5    3.80    3.62
  13   8  -5    0.00    2.93
 -13   8   6   13.92    6.24
  13   8  -6   15.53    6.18
 -13   8   7    1.97    3.10
  13  -8  -7    1.13    3.69
  13   8  -7    0.12    2.54
 -13   8   8   10.30    5.16
  13  -8  -8    5.27    5.08
  13   8  -8    8.99    5.16
 -13   8   9    0.37    2.62
  13  -8  -9    6.05    4.90
  13   8  -9   -0.00    3.22
 -13   8  10    1.65    2.53
  13  -8 -10   -0.00    3.11
  13   8 -10    0.78    2.30
 -13   8  11   -0.00    2.35
  13  -8 -11   -0.00    3.67
  13   8 -11    3.46    3.70
 -13   8  12    0.43    2.58
  13  -8 -12    3.64    4.58
  13   8 -12    0.18    2.74
 -13   8  13    0.10    2.72
  13  -8 -13    3.02    3.98
  13   8 -13    1.44    2.95
  13   8 -13    0.38    2.90
 -13   8  14    5.72    4.23
  13  -8 -14    3.76    4.19
  13   8 -14    3.23    3.51
  13   8 -14    5.35    4.90
 -13   8  15    1.75    3.21
  13  -8 -15   -0.00    3.43
  13   8 -15    2.99    3.22
  13   8 -15    8.54    4.87
 -13   8  16    3.07    3.39
  13  -8 -16    2.44    3.60
  13   8 -16   10.45    4.99
  13   8 -16    5.35    5.08
 -13   8  17    0.34    2.90
  13  -8 -17   -0.00    3.62
  13   8 -17   -0.00    4.17
 -13   8  18    4.17    3.99
  13  -8 -18   -0.00    2.56
 -13   8  19    0.60    2.63
  13  -8 -19    2.94    3.70
 -13   8  20    1.44    2.66
 -13   9   1   -0.00    2.33
  13   9  -1    1.53    2.43
 -13   9   2    0.39    3.23
  13   9  -2    2.12    3.45
 -13   9   3    0.35    3.09
  13   9  -3    2.25    3.77
 -13   9   4    9.24    4.80
  13   9  -4   17.67    6.12
 -13   9   5    1.04    2.85
  13   9  -5    0.59    2.57
 -13   9   6    2.90    3.62
  13   9  -6    0.29    3.16
 -13   9   7   -0.00    2.84
  13   9  -7    0.00    2.18
 -13   9   8    6.24    3.89
  13   9  -8    3.90    4.14
 -13   9   9   -0.00    2.27
  13  -9  -9    2.29    3.65
  13   9  -9   -4.29    3.95
 -13   9  10   13.44    5.63
  13  -9 -10    2.54    3.50
  13   9 -10   12.82    5.41
 -13   9  11    0.00    3.25
  13  -9 -11   -0.00    3.73
  13   9 -11    2.05    3.55
 -13   9  12   -0.00    3.08
  13  -9 -12    1.45    3.59
  13   9 -12    0.00    2.41
 -13   9  13    1.00    3.23
  13  -9 -13    0.78    3.92
  13   9 -13    0.00    3.06
 -13   9  14    3.62    3.74
  13  -9 -14    7.55    4.79
  13   9 -14    0.00    3.10
 -13   9  15   -0.00    1.66
  13  -9 -15   -0.00    3.01
  13   9 -15    1.03    3.09
 -13   9  16   10.93    5.07
  13  -9 -16    1.25    3.41
 -13   9  17    2.93    3.33
  13  -9 -17   -0.00    3.28
 -13   9  18   -0.00    3.35
  13  -9 -18   -0.00    3.01
 -13   9  19    3.05    3.28
 -13   9  20   10.59    5.32
 -13  10   1    0.53    2.15
  13  10  -1   -0.00    3.29
 -13  10   2    7.19    4.10
  13  10  -2    4.03    3.72
 -13  10   3   -0.00    3.17
  13  10  -3    1.62    2.89
 -13  10   4   -0.00    2.65
  13  10  -4    1.90    2.81
 -13  10   5    0.79    2.41
  13  10  -5   -0.00    3.09
 -13  10   6    4.92    3.52
  13  10  -6    6.49    4.42
 -13  10   7    1.38    3.23
  13  10  -7    0.06    2.50
 -13  10   8    3.33    3.68
  13  10  -8    4.72    4.11
 -13  10   9   -0.00    2.22
  13  10  -9   -0.00    2.99
 -13  10  10    0.12    2.85
  13  10 -10    0.28    2.92
 -13  10  11    1.43    2.88
  13 -10 -11   -0.00    2.13
  13  10 -11    2.69    3.21
 -13  10  12   15.60    5.69
  13 -10 -12    6.02    4.87
  13  10 -12   11.82    5.68
 -13  10  13    3.42    3.60
  13 -10 -13    4.50    4.23
  13  10 -13   -0.00    3.28
 -13  10  14    0.00    2.27
  13 -10 -14    0.68    3.27
  13  10 -14    4.10    3.87
 -13  10  15   -0.00    2.76
  13 -10 -15   -0.00    3.55
  13  10 -15   -0.00    1.66
 -13  10  16    4.07    3.63
  13 -10 -16    2.23    4.03
  13  11  -6    0.60    2.90
  13  11  -7    0.00    2.43
  13  11  -8    3.06    4.15
  13  11  -9    1.76    3.54
  13  11 -10    6.96    5.18
  13  11 -11   -0.00    2.67
  13  11 -12    0.00    2.86
  13 -11 -13    0.03    2.90
  13  11 -13    1.24    2.68
  13 -11 -14   -0.00    3.80
  13  11 -14    8.14    5.14
  13 -11 -15    2.80    3.75
 -12   0   1   -0.00    2.71
  12   0  -1   -0.00    3.21
 -12   0   2   17.46    5.53
  12   0  -2   15.82    6.70
 -12   0   3    0.38    2.24
  12   0  -3   -0.00    2.38
 -12   0   4    2.21    3.08
  12   0  -4    2.40    3.39
 -12   0   5   -0.00    3.01
  12   0  -5    2.13    3.29
 -12   0   6   60.93   11.09
  12   0  -6   51.13   11.61
 -12   0   7   -0.00    2.60
  12   0  -7    0.00    3.82
 -12   0   8    2.66    2.72
  12   0  -8    0.00    3.20
 -12   0   9   -0.00    2.06
  12   0  -9   -0.00    2.62
 -12   0  10   36.72    8.59
  12   0 -10   42.29    9.95
 -12   0  11    0.00    2.76
  12   0 -11   -0.00    2.92
 -12   0  12   26.80    7.26
  12   0 -12   29.02    8.35
 -12   0  13    1.00    2.25
  12   0 -13   -0.00    2.15
 -12   0  14    0.66    1.69
  12   0 -14    2.14    3.37
 -12   0  15   -0.00    2.66
  12   0 -15   -0.00    3.42
 -12   0  16    6.82    3.94
  12   0 -16   25.77    7.37
 -12   0  17    0.87    2.31
  12   0 -17    1.92    3.15
 -12   0  18    0.33    2.08
  12   0 -18    2.31    3.20
 -12   0  19   -0.00    2.46
  12   0 -19   -0.00    3.24
  12   0 -20    8.76    4.73
  12   0 -21    1.90    2.96
  12   0 -22   11.66    5.49
  12   0 -23    1.84    2.27
  12   0 -24   -0.00    2.56
  12   0 -25   -0.00    2.63
  12   0 -26    0.00    2.79
  12   0 -27    0.81    1.98
 -12   1   1    1.02    2.32
  12  -1  -1   -0.00    3.33
  12   1  -1   -0.00    2.61
 -12  -1   1    1.21    2.17
 -12   1   2   35.80    8.33
  12  -1  -2   18.47    7.21
  12   1  -2   23.38    8.16
 -12  -1   2   37.77    8.51
 -12   1   3    4.20    4.10
  12  -1  -3   11.80    5.98
  12   1  -3    0.20    3.10
 -12  -1   3   -0.00    2.74
 -12   1   4   43.80    9.05
  12  -1  -4   29.49    9.09
  12   1  -4   26.32    8.95
 -12  -1   4   29.90    7.89
 -12   1   5    0.20    1.78
  12  -1  -5    8.01    4.46
  12   1  -5   -0.00    3.50
 -12  -1   5    2.19    2.92
 -12   1   6    3.95    3.53
  12  -1  -6    0.44    2.71
  12   1  -6    0.11    3.00
 -12  -1   6   -0.00    2.07
 -12   1   7    0.00    2.43
  12  -1  -7   -0.00    2.25
  12   1  -7    0.16    2.91
 -12  -1   7   -0.00    3.15
 -12   1   8   51.23   10.09
  12  -1  -8   58.77   11.79
  12   1  -8   58.73   11.82
 -12  -1   8   27.12    8.16
 -12   1   9    1.07    3.03
  12  -1  -9   -0.00    3.05
  12   1  -9    3.82    4.56
 -12  -1   9    3.56    3.08
 -12   1  10    6.07    3.84
  12  -1 -10   10.80    5.12
  12   1 -10   18.35    6.47
 -12  -1  10   10.40    4.49
 -12   1  11    2.07    2.53
  12  -1 -11   -0.00    2.84
  12   1 -11   -0.00    2.83
 -12  -1  11   -0.00    1.90
 -12   1  12    4.89    3.32
  12  -1 -12    4.52    3.69
  12   1 -12    6.38    4.29
 -12  -1  12    3.49    3.46
 -12   1  13   -0.00    2.13
  12  -1 -13    1.63    3.33
  12   1 -13    1.36    2.99
 -12  -1  13    1.14    2.59
 -12   1  14   28.70    7.50
  12  -1 -14   26.93    7.85
  12   1 -14   24.11    7.47
 -12  -1  14   41.13    8.58
 -12   1  15    0.00    1.40
  12  -1 -15    3.72    3.22
  12   1 -15    2.24    3.41
 -12  -1  15    2.45    2.90
 -12   1  16   -0.00    2.31
  12  -1 -16    0.86    2.77
  12   1 -16    0.00    2.95
 -12  -1  16   -0.00    1.74
 -12   1  17   -0.00    1.73
  12  -1 -17   -0.00    2.00
  12   1 -17    0.46    2.89
 -12  -1  17   -0.00    2.46
 -12   1  18   10.87    4.74
  12  -1 -18    6.93    4.31
  12   1 -18   12.27    5.09
 -12  -1  18    7.36    4.11
 -12   1  19    0.00    2.76
  12  -1 -19    2.08    3.30
  12   1 -19   -0.00    2.31
 -12  -1  19    0.44    1.69
  12  -1 -20    6.63    4.33
  12   1 -20    5.43    4.05
  12  -1 -21    0.46    2.76
  12   1 -21   -0.00    3.15
  12  -1 -22    0.13    2.63
  12   1 -22    1.85    2.92
  12  -1 -23   -0.00    2.25
  12   1 -23   -0.00    2.07
  12  -1 -24    7.45    3.99
  12   1 -24    5.72    3.94
  12  -1 -25    1.68    3.29
  12   1 -25   -0.00    2.30
  12  -1 -26   -0.00    2.17
  12   1 -26    4.36    3.69
  12  -1 -27    1.02    2.03
  12   1 -27    1.52    2.72
 -12   2   1    3.08    3.23
  12  -2  -1    5.14    4.25
  12   2  -1    0.73    3.81
 -12  -2   1    5.01    3.94
 -12   2   2    8.43    5.03
  12  -2  -2   24.26    7.40
  12   2  -2    5.46    5.18
 -12  -2   2   16.05    5.69
 -12   2   3   -0.00    2.71
  12  -2  -3    1.92    3.21
  12   2  -3    0.45    1.91
 -12  -2   3    1.91    3.58
 -12   2   4    3.11    3.28
  12  -2  -4    3.07    3.48
  12   2  -4   11.77    5.74
 -12  -2   4    0.37    3.01
 -12   2   5    4.91    3.67
  12  -2  -5    0.00    2.74
  12   2  -5    9.78    5.44
 -12  -2   5    6.21    4.01
 -12   2   6   23.63    7.36
  12  -2  -6   24.09    7.83
  12   2  -6   24.75    7.94
 -12  -2   6   47.54    9.62
 -12   2   7    7.39    4.56
  12  -2  -7    4.57    3.52
  12   2  -7    9.44    5.27
 -12  -2   7   17.99    5.84
 -12   2   8    9.32    4.18
  12  -2  -8    5.93    4.27
  12   2  -8    3.90    4.32
 -12  -2   8    4.61    3.81
 -12   2   9    0.41    2.42
  12  -2  -9    3.47    3.89
  12   2  -9    0.86    2.75
 -12  -2   9   -0.00    2.36
 -12   2  10   20.67    6.16
  12  -2 -10   12.71    5.50
  12   2 -10   15.28    6.70
 -12  -2  10   17.95    5.99
 -12   2  11    6.35    3.75
  12  -2 -11   13.20    5.43
  12   2 -11    3.47    3.67
 -12  -2  11   19.88    6.08
 -12   2  12   10.51    4.92
  12  -2 -12   14.54    6.00
  12   2 -12   13.10    6.33
 -12  -2  12   27.44    7.30
 -12   2  13   -0.00    1.98
  12  -2 -13    0.00    2.96
  12   2 -13    0.23    3.36
 -12  -2  13   -0.00    2.81
 -12   2  14    1.24    2.23
  12  -2 -14    0.28    2.79
  12   2 -14   -0.00    2.80
 -12  -2  14    0.56    1.86
 -12   2  15    3.41    2.94
  12  -2 -15    2.69    2.94
  12   2 -15    0.00    2.06
 -12  -2  15    0.33    2.09
 -12   2  16    6.38    3.87
  12  -2 -16   17.12    5.93
  12   2 -16   11.08    5.46
 -12  -2  16   13.19    5.25
 -12   2  17    0.88    2.64
  12  -2 -17   -0.00    2.67
  12   2 -17    2.96    3.67
 -12  -2  17    0.92    2.54
 -12   2  18    2.24    2.86
  12  -2 -18    2.58    3.15
  12   2 -18    5.80    4.45
 -12  -2  18    1.62    2.79
 -12   2  19    2.90    2.62
  12  -2 -19    3.38    3.42
  12   2 -19    0.48    2.35
 -12   2  20    2.03    2.64
  12  -2 -20    9.91    4.49
  12   2 -20    4.70    3.47
  12  -2 -21   -0.00    3.27
  12   2 -21    4.81    3.85
  12  -2 -22    5.00    3.23
  12   2 -22    5.06    3.84
  12  -2 -23    0.80    3.30
  12   2 -23   -0.00    2.85
  12  -2 -24    1.49    2.43
  12   2 -24    1.26    2.82
  12  -2 -25    1.65    3.15
  12   2 -25    2.77    3.82
  12  -2 -26    8.94    4.65
  12   2 -26    8.73    4.90
  12  -2 -27   -0.00    2.23
  12   2 -27    0.00    2.38
 -12   3   1   -0.00    2.35
  12  -3  -1   -0.00    2.40
  12   3  -1    2.31    3.26
 -12  -3   1    3.01    3.23
 -12   3   2   20.34    6.22
  12  -3  -2   14.45    6.47
  12   3  -2   13.68    6.11
 -12  -3   2    9.83    5.26
 -12   3   3    9.87    4.64
  12  -3  -3    5.85    4.50
  12   3  -3    9.69    5.46
 -12  -3   3    9.15    4.64
 -12   3   4   24.83    6.70
  12  -3  -4   14.42    6.43
  12   3  -4   18.41    7.00
 -12  -3   4   19.75    6.72
 -12   3   5    5.30    3.34
  12  -3  -5   -0.00    2.71
  12   3  -5    1.14    3.57
 -12  -3   5    7.13    4.53
 -12   3   6   -0.00    1.89
  12  -3  -6   -0.00    2.49
  12   3  -6    1.30    3.21
 -12  -3   6    0.00    2.19
 -12   3   7    3.90    3.71
  12  -3  -7    4.04    3.77
  12   3  -7    6.97    4.59
 -12  -3   7    0.00    3.25
 -12   3   8   15.62    5.63
  12  -3  -8   21.02    7.00
  12   3  -8   18.63    6.89
 -12  -3   8   13.37    5.56
 -12   3   9    6.39    4.08
  12  -3  -9    7.17    4.81
  12   3  -9    7.65    5.12
 -12  -3   9   11.17    4.92
 -12   3  10   18.03    5.99
  12  -3 -10   27.06    8.03
  12   3 -10   18.72    6.85
 -12  -3  10   20.24    6.51
 -12   3  11   -0.00    1.97
  12  -3 -11    0.78    3.20
  12   3 -11   -0.00    3.20
 -12  -3  11   -0.00    1.96
 -12   3  12   17.57    5.34
  12  -3 -12    7.38    4.30
  12   3 -12    4.76    4.32
 -12  -3  12   11.05    5.08
 -12   3  13    0.90    2.14
  12  -3 -13   -0.00    3.04
  12   3 -13   -0.00    2.98
 -12  -3  13    1.58    2.76
 -12   3  14   17.53    5.48
  12  -3 -14   19.24    6.52
  12   3 -14    3.77    4.28
 -12  -3  14    9.82    4.97
 -12   3  15    5.13    3.72
  12  -3 -15    9.90    5.17
  12   3 -15    5.12    4.27
 -12  -3  15    6.13    3.83
 -12   3  16   -0.00    2.84
  12  -3 -16   -0.00    1.89
  12   3 -16    1.17    3.11
 -12  -3  16    0.00    2.19
 -12   3  17    0.69    2.78
  12  -3 -17   -0.00    2.92
  12   3 -17    3.37    3.68
 -12  -3  17   -0.00    1.90
 -12   3  18    0.00    2.01
  12  -3 -18   -0.00    3.00
  12   3 -18    0.55    2.59
 -12  -3  18   -0.00    2.25
 -12   3  19    8.21    4.20
  12  -3 -19    2.73    3.59
  12   3 -19    3.79    3.93
 -12   3  20    8.46    4.83
  12  -3 -20    6.36    4.26
  12   3 -20    7.44    4.61
  12  -3 -21    1.16    3.42
  12   3 -21    0.00    2.90
  12  -3 -22    1.51    3.36
  12   3 -22    1.74    3.35
  12  -3 -23    2.85    3.75
  12   3 -23    2.28    3.01
  12  -3 -24    9.60    5.46
  12   3 -24   12.67    5.64
  12  -3 -25    1.50    2.82
  12   3 -25    2.75    3.62
  12  -3 -26   -0.00    2.40
  12   3 -26   -0.00    2.61
 -12   4   1   15.86    5.49
  12  -4  -1    2.40    3.35
  12   4  -1    7.71    5.58
 -12  -4   1    4.51    3.71
 -12   4   2    7.72    4.50
  12  -4  -2    0.00    2.84
  12   4  -2    4.05    4.60
 -12  -4   2    3.89    3.87
 -12   4   3    2.22    2.98
  12  -4  -3    0.04    2.54
  12   4  -3    2.62    3.88
 -12  -4   3   -0.00    2.99
 -12   4   4   -0.00    2.41
  12  -4  -4   -0.00    3.68
  12   4  -4   -0.00    1.68
 -12  -4   4   -0.00    2.47
 -12   4   5    5.57    4.16
  12  -4  -5    5.15    3.91
  12   4  -5    3.92    4.57
 -12  -4   5    0.30    2.70
 -12   4   6   24.73    6.32
  12  -4  -6   10.42    5.24
  12   4  -6   13.27    6.30
 -12  -4   6   13.44    5.63
 -12   4   7   16.18    5.52
  12  -4  -7   11.52    5.55
  12   4  -7    7.87    5.63
 -12  -4   7   21.51    6.90
 -12   4   8    1.01    3.36
  12  -4  -8    2.25    3.04
  12   4  -8    2.62    3.95
 -12  -4   8    2.82    2.82
 -12   4   9    6.45    4.12
  12  -4  -9    3.91    3.83
  12   4  -9   15.25    6.62
 -12  -4   9   10.71    4.81
 -12   4  10   10.13    4.27
  12  -4 -10   17.38    6.27
  12   4 -10    8.87    5.40
 -12  -4  10   17.93    6.04
 -12   4  11    6.48    4.04
  12  -4 -11   14.41    5.95
  12   4 -11    2.85    3.68
 -12  -4  11    4.08    3.79
 -12   4  12   20.03    5.76
  12  -4 -12    6.55    4.91
  12   4 -12   14.24    6.09
 -12  -4  12   14.68    5.52
 -12   4  13   -0.00    2.80
  12  -4 -13    0.66    2.38
  12   4 -13    1.74    3.30
 -12  -4  13    2.52    2.87
 -12   4  14   -0.00    2.09
  12  -4 -14    0.00    3.30
  12   4 -14    2.99    2.92
 -12  -4  14   -0.00    2.08
 -12   4  15    4.21    3.23
  12  -4 -15    0.00    2.99
  12   4 -15    2.62    3.03
 -12  -4  15    0.09    2.10
 -12   4  16   10.15    4.62
  12  -4 -16    9.66    5.16
  12   4 -16    5.59    4.52
 -12  -4  16    4.19    3.66
 -12   4  17   12.23    5.03
  12  -4 -17   13.70    5.61
  12   4 -17   14.64    5.52
  12   4 -17   11.27    5.63
 -12  -4  17   17.56    5.93
 -12   4  18    3.78    3.25
  12  -4 -18   -0.00    4.08
  12   4 -18    4.26    3.70
  12   4 -18    7.29    4.26
 -12  -4  18    0.19    2.55
 -12   4  19   -0.00    1.59
  12  -4 -19    1.78    3.54
  12   4 -19   -0.00    2.55
 -12   4  20    4.89    3.78
  12  -4 -20    8.34    5.35
  12   4 -20    2.17    3.34
  12  -4 -21    3.02    3.52
  12   4 -21    7.45    4.44
  12  -4 -22    2.35    3.57
  12   4 -22    5.02    4.10
  12  -4 -23   -0.00    2.45
  12   4 -23    0.00    2.19
  12  -4 -24   -0.00    2.73
  12   4 -24    0.82    3.41
  12  -4 -25    3.86    3.97
  12   4 -25    3.05    3.05
  12  -4 -26    0.00    2.15
  12   4 -26    3.67    3.49
 -12   5   1   -0.00    2.39
  12  -5  -1    2.52    3.13
  12   5  -1   -0.00    3.27
  12   5  -1   -0.00    4.02
 -12  -5   1   -0.00    2.86
 -12   5   2    4.77    3.51
  12  -5  -2    9.73    4.87
  12   5  -2    9.85    4.76
  12   5  -2    3.38    3.74
 -12  -5   2   17.06    6.33
 -12   5   3   14.86    5.84
  12  -5  -3   14.10    6.09
  12   5  -3    7.51    4.31
  12   5  -3    5.83    4.92
 -12  -5   3    0.57    2.93
 -12   5   4   11.82    4.92
  12  -5  -4    7.04    4.18
  12   5  -4    2.65    3.67
  12   5  -4    6.18    4.66
 -12  -5   4    3.95    3.66
 -12   5   5    4.81    3.49
  12  -5  -5    0.93    3.10
  12   5  -5   -0.00    3.25
  12   5  -5    0.00    2.82
 -12  -5   5    6.16    4.20
 -12   5   6    3.29    3.05
  12  -5  -6    3.71    3.90
  12   5  -6    1.13    2.36
  12   5  -6   -0.00    3.51
 -12  -5   6    1.54    3.45
 -12   5   7    6.06    3.92
  12  -5  -7    2.33    3.78
  12   5  -7    5.53    3.90
  12   5  -7    1.55    2.97
 -12  -5   7   11.63    5.15
 -12   5   8   15.21    5.45
  12  -5  -8    7.45    5.47
  12   5  -8   10.77    4.93
  12   5  -8   10.31    5.50
 -12  -5   8   13.38    5.34
 -12   5   9   15.80    5.48
  12  -5  -9    7.97    5.19
  12   5  -9   23.86    6.60
  12   5  -9    7.77    5.60
 -12  -5   9   14.69    5.98
 -12   5  10   10.63    4.78
  12  -5 -10   10.35    5.08
  12   5 -10    6.64    3.91
  12   5 -10    0.00    3.22
 -12  -5  10   11.74    5.35
 -12   5  11    0.00    1.78
  12  -5 -11   -0.00    2.91
  12   5 -11    4.82    3.82
  12   5 -11   -0.00    3.70
 -12   5  12   -0.00    2.54
  12  -5 -12   -0.00    3.11
  12   5 -12    1.84    2.70
  12   5 -12   -0.00    3.08
 -12   5  13   10.58    4.87
  12  -5 -13   12.42    5.66
  12   5 -13   13.13    5.59
  12   5 -13   20.68    7.29
 -12   5  14   18.45    5.99
  12  -5 -14   12.60    6.05
  12   5 -14   19.75    6.36
  12   5 -14   26.08    8.01
 -12   5  15   -0.00    2.29
  12  -5 -15    0.92    2.80
  12   5 -15   -1.11    3.41
  12   5 -15    3.90    3.57
 -12   5  16   -0.00    2.15
  12  -5 -16    1.19    2.70
  12   5 -16    0.49    2.42
  12   5 -16    2.40    3.47
 -12   5  17    2.50    3.27
  12  -5 -17   -0.00    3.49
  12   5 -17    4.61    3.74
  12   5 -17    2.22    2.90
 -12   5  18    0.00    2.57
  12  -5 -18    1.85    2.72
  12   5 -18    6.40    4.10
  12   5 -18    5.55    4.15
 -12   5  19    3.02    2.79
  12  -5 -19    0.95    3.43
  12   5 -19   -0.00    3.42
 -12   5  20    9.37    4.51
  12  -5 -20    3.83    3.40
  12   5 -20    2.03    3.51
  12  -5 -21   -0.00    2.22
  12   5 -21    0.00    3.11
  12  -5 -22   -0.00    2.92
  12   5 -22    1.99    3.12
  12  -5 -23    6.44    4.42
  12   5 -23    4.61    3.44
  12  -5 -24   -0.00    3.59
  12   5 -24    0.00    2.73
  12  -5 -25    8.50    4.26
  12   5 -25    1.11    3.20
 -12   6   1    7.27    4.38
  12  -6  -1   14.22    6.47
  12   6  -1   16.61    6.14
  12   6  -1   11.29    6.34
 -12   6   2   17.23    5.96
  12  -6  -2    2.13    4.20
  12   6  -2    7.63    4.35
  12   6  -2   19.00    7.25
 -12   6   3    1.46    2.50
  12  -6  -3    4.58    3.72
  12   6  -3    0.18    2.83
  12   6  -3    5.58    5.34
 -12   6   4    4.46    3.66
  12  -6  -4    1.59    3.57
  12   6  -4    1.48    3.06
  12   6  -4    0.00    4.05
 -12   6   5   36.62    8.30
  12  -6  -5   15.37    6.67
  12   6  -5   19.32    6.18
  12   6  -5   23.29    8.38
 -12   6   6    6.12    4.27
  12  -6  -6   20.20    6.99
  12   6  -6   20.37    6.87
  12   6  -6   16.52    7.40
 -12   6   7   14.07    5.11
  12  -6  -7    2.98    4.47
  12   6  -7   14.18    5.49
  12   6  -7   15.27    6.59
 -12   6   8    0.57    2.33
  12  -6  -8    2.81    3.16
  12   6  -8    1.03    2.86
  12   6  -8   -0.00    3.29
 -12   6   9    1.85    3.02
  12  -6  -9    3.10    4.03
  12   6  -9    0.71    2.85
  12   6  -9    8.23    5.21
 -12   6  10    6.42    3.80
  12  -6 -10    2.58    2.89
  12   6 -10    5.67    4.07
 -12   6  11   24.18    6.86
  12  -6 -11   33.39    9.19
  12   6 -11   18.61    6.33
  12   6 -11   34.69    9.22
 -12   6  12    4.27    3.47
  12  -6 -12    7.55    4.39
  12   6 -12    6.48    4.18
  12   6 -12    8.58    5.20
 -12   6  13    1.37    2.21
  12  -6 -13    2.16    3.42
  12   6 -13   -0.00    2.75
  12   6 -13    0.26    2.73
 -12   6  14   -0.00    2.76
  12  -6 -14   -0.00    2.67
  12   6 -14   -0.00    2.74
  12   6 -14   -0.00    2.85
 -12   6  15    1.91    2.48
  12  -6 -15    4.11    4.40
  12   6 -15    1.46    3.59
  12   6 -15    4.24    4.24
 -12   6  16    0.20    2.32
  12  -6 -16    6.42    5.00
  12   6 -16   -0.00    2.69
  12   6 -16    0.00    2.52
 -12   6  17    0.00    2.53
  12  -6 -17    0.39    3.16
  12   6 -17    0.00    3.16
  12   6 -17   -0.00    3.59
 -12   6  18   -0.00    2.16
  12  -6 -18    2.15    3.61
  12   6 -18   -0.00    3.47
 -12   6  19   -0.00    2.68
  12  -6 -19   -0.00    2.95
  12   6 -19   -0.00    2.22
 -12   6  20    0.98    2.99
  12  -6 -20    0.12    3.16
  12   6 -20    4.06    4.15
 -12   6  21    2.32    2.83
  12  -6 -21    3.66    4.39
  12   6 -21    2.68    3.56
  12  -6 -22    2.65    2.95
  12   6 -22    2.52    3.57
  12  -6 -23    1.93    3.54
  12   6 -23    9.99    4.63
  12  -6 -24   -0.00    3.16
 -12   7   1    4.42    3.30
  12   7  -1    5.09    3.90
  12   7  -1    3.78    4.61
 -12   7   2    3.79    3.93
  12   7  -2    2.40    3.37
  12   7  -2   12.96    6.49
 -12   7   3   21.24    6.10
  12  -7  -3    9.48    5.49
  12   7  -3   28.95    7.44
  12   7  -3   12.54    6.98
 -12   7   4   -0.00    3.24
  12  -7  -4    5.06    4.45
  12   7  -4    2.96    3.51
  12   7  -4   -0.00    3.16
 -12   7   5    0.00    2.59
  12  -7  -5    1.63    3.05
  12   7  -5    7.87    4.71
  12   7  -5   -0.00    3.98
 -12   7   6   -0.00    2.67
  12  -7  -6    0.00    2.65
  12   7  -6   -0.00    2.47
  12   7  -6    0.60    3.38
 -12   7   7    4.00    3.59
  12  -7  -7    3.62    3.94
  12   7  -7    6.57    4.03
  12   7  -7    0.00    3.77
 -12   7   8    2.67    2.70
  12  -7  -8    0.00    3.36
  12   7  -8    1.19    3.49
  12   7  -8    0.39    3.40
 -12   7   9   27.03    7.22
  12  -7  -9   26.85    8.51
  12   7  -9   27.81    7.49
  12   7  -9   24.18    8.37
 -12   7  10    1.60    2.70
  12  -7 -10    5.40    4.27
  12   7 -10   -2.28    3.08
  12   7 -10    0.00    4.37
 -12   7  11   -0.00    2.43
  12  -7 -11   -0.00    2.70
  12   7 -11    0.63    2.95
  12   7 -11    0.33    3.99
 -12   7  12    1.01    2.68
  12  -7 -12    4.71    4.61
  12   7 -12    1.41    3.19
  12   7 -12    2.97    4.21
 -12   7  13    3.52    3.62
  12  -7 -13   -0.00    3.33
  12   7 -13    4.58    3.96
  12   7 -13   -0.00    3.51
 -12   7  14    6.52    3.99
  12  -7 -14    3.68    4.08
  12   7 -14   15.02    5.77
  12   7 -14    0.00    3.21
 -12   7  15    8.19    4.08
  12  -7 -15    3.75    4.26
  12   7 -15   12.39    5.05
  12   7 -15   -0.00    4.01
 -12   7  16    1.68    2.98
  12  -7 -16   -0.00    2.78
  12   7 -16   -0.00    2.34
  12   7 -16    1.19    3.13
 -12   7  17    0.00    2.73
  12  -7 -17   -0.00    2.99
  12   7 -17    0.43    2.57
  12   7 -17    1.03    3.08
 -12   7  18    0.71    2.40
  12  -7 -18    1.34    3.59
  12   7 -18    3.07    3.72
 -12   7  19    4.26    3.73
  12  -7 -19   -0.00    3.07
  12   7 -19    5.48    4.02
 -12   7  20    0.85    2.74
  12  -7 -20    0.78    3.49
  12   7 -20   -0.00    3.39
 -12   7  21    0.00    2.21
  12  -7 -21   -0.00    3.55
  12   7 -21   -0.00    2.77
  12  -7 -22    0.00    1.63
  12   7 -22   -0.00    2.27
  12  -7 -23    2.40    3.66
 -12   8   1   10.30    4.89
  12   8  -1   15.78    6.39
 -12   8   2    1.27    2.86
  12   8  -2    3.39    3.89
 -12   8   3    0.00    2.48
  12   8  -3    4.28    3.61
 -12   8   4    0.85    2.82
  12  -8  -4   -0.00    3.32
  12   8  -4    1.59    3.11
 -12   8   5   15.78    5.95
  12  -8  -5   13.94    6.84
  12   8  -5   14.74    5.66
 -12   8   6    0.00    2.50
  12  -8  -6    3.59    3.79
  12   8  -6    0.66    3.40
 -12   8   7   41.83    8.81
  12  -8  -7   22.23    7.71
  12   8  -7   10.14    5.41
 -12   8   8    0.32    2.17
  12  -8  -8   -0.00    3.35
  12   8  -8    1.38    3.26
 -12   8   9    0.00    2.66
  12  -8  -9    1.05    3.19
  12   8  -9    3.04    3.01
 -12   8  10    0.04    2.45
  12  -8 -10    1.95    3.73
  12   8 -10    1.63    3.16
 -12   8  11    6.72    4.65
  12  -8 -11    5.52    4.67
  12   8 -11    5.11    3.91
 -12   8  12    0.71    1.66
  12  -8 -12   -0.00    2.76
  12   8 -12    0.11    2.55
 -12   8  13    5.70    3.65
  12  -8 -13    0.23    2.54
  12   8 -13    0.48    2.81
 -12   8  14    1.96    3.10
  12  -8 -14    1.25    3.07
  12   8 -14   -0.00    2.49
 -12   8  15    8.68    4.54
  12  -8 -15    3.23    3.75
  12   8 -15    3.06    3.13
 -12   8  16    3.42    3.42
  12  -8 -16    2.06    3.68
  12   8 -16   -0.00    2.32
 -12   8  17   10.72    5.15
  12  -8 -17    4.29    3.85
 -12   8  18    2.91    3.40
  12  -8 -18    0.69    3.31
 -12   8  19    0.00    2.42
  12  -8 -19    2.17    4.08
 -12   8  20    0.00    1.90
  12  -8 -20    2.07    4.13
 -12   8  21    8.13    4.53
  12  -8 -21    6.81    4.84
  12  -8 -22   -0.00    3.21
 -12   9   1    0.00    2.52
  12   9  -1   -0.00    2.85
 -12   9   2    3.31    3.57
  12   9  -2   -0.00    2.54
 -12   9   3   18.05    6.20
  12   9  -3   15.86    6.21
 -12   9   4    0.00    2.37
  12   9  -4    2.87    4.14
 -12   9   5    7.13    3.90
  12   9  -5    6.07    4.39
 -12   9   6    1.57    2.47
  12  -9  -6   -0.00    3.08
  12   9  -6    2.43    3.31
 -12   9   7   -0.00    2.46
  12  -9  -7    0.96    3.15
  12   9  -7    1.70    3.34
 -12   9   8    1.86    3.33
  12  -9  -8    1.24    3.13
  12   9  -8   -0.00    3.12
 -12   9   9   28.41    7.27
  12  -9  -9   13.24    6.35
  12   9  -9    7.93    4.96
 -12   9  10    0.31    2.47
  12  -9 -10   -0.00    3.09
  12   9 -10   -0.00    3.37
 -12   9  11    0.00    1.93
  12  -9 -11    0.93    3.40
  12   9 -11    1.31    2.77
 -12   9  12    1.06    2.83
  12  -9 -12    0.08    2.68
  12   9 -12    0.64    2.58
 -12   9  13    6.45    4.03
  12  -9 -13    2.63    4.15
  12   9 -13   21.11    6.56
 -12   9  14    3.40    3.63
  12  -9 -14   -0.00    3.30
  12   9 -14    1.67    3.15
 -12   9  15    0.00    2.81
  12  -9 -15    4.36    4.20
  12   9 -15   13.14    5.26
 -12   9  16    0.08    2.87
  12  -9 -16   -0.00    2.93
  12   9 -16   -0.00    2.75
 -12   9  17   -0.00    2.07
  12  -9 -17    0.00    3.11
 -12   9  18   -0.00    2.63
  12  -9 -18    2.05    3.94
 -12   9  19   14.20    5.59
  12  -9 -19    8.88    5.14
 -12   9  20   -0.00    2.79
  12  -9 -20   -0.00    3.28
 -12   9  21    3.68    3.41
 -12  10   1    7.20    4.37
  12  10  -1    6.96    4.99
 -12  10   2    2.57    2.99
  12  10  -2   -0.00    3.11
 -12  10   3   -0.00    2.68
  12  10  -3    0.92    2.55
 -12  10   4   -0.00    2.49
  12  10  -4   -0.00    3.09
 -12  10   5   14.60    5.82
  12  10  -5    7.12    4.52
 -12  10   6    0.96    3.25
  12  10  -6    1.19    3.38
 -12  10   7    7.23    4.46
  12  10  -7    9.94    4.73
 -12  10   8   -0.00    1.99
  12 -10  -8   -0.00    3.61
  12  10  -8    1.62    3.43
 -12  10   9    4.66    3.92
  12 -10  -9    4.18    4.09
  12  10  -9    6.80    4.44
 -12  10  10    2.53    2.97
  12 -10 -10    2.75    3.95
  12  10 -10   -0.00    3.14
 -12  10  11   11.48    4.96
  12 -10 -11   -0.00    3.37
  12  10 -11    8.46    5.00
 -12  10  12   -0.00    2.83
  12 -10 -12    6.40    4.29
  12  10 -12    1.38    2.98
 -12  10  13   -0.00    2.06
  12 -10 -13    2.03    3.09
  12  10 -13    1.10    3.11
 -12  10  14   -0.00    2.57
  12 -10 -14    1.32    2.88
  12  10 -14   -0.00    3.09
 -12  10  15    2.59    2.96
  12 -10 -15    0.58    3.07
  12  10 -15    4.03    3.83
 -12  10  16    0.00    2.59
  12 -10 -16    2.86    3.96
 -12  10  17    6.97    4.09
  12 -10 -17    9.55    5.23
 -12  10  18    0.00    2.59
  12 -10 -18    3.10    3.69
 -12  10  19   -0.00    1.11
  12 -10 -19    1.56    3.12
 -12  10  20    0.08    1.89
 -12  10  21    2.85    3.30
 -12  11   1    1.54    2.56
  12  11  -1   -0.00    2.88
 -12  11   2   -0.00    3.79
  12  11  -2    0.45    2.96
 -12  11   3    5.91    4.04
  12  11  -3   14.61    6.24
 -12  11   4    1.07    2.80
  12  11  -4    3.36    3.79
 -12  11   5   -0.00    2.81
  12  11  -5   -0.00    3.02
 -12  11   6    0.45    2.71
  12  11  -6    0.21    3.13
 -12  11   7    0.52    2.19
  12  11  -7    0.00    4.40
 -12  11   8    0.00    3.43
  12  11  -8    3.98    4.34
 -12  11   9    8.03    4.32
  12  11  -9    1.26    2.56
 -12  11  10   -0.00    2.72
  12 -11 -10   -0.00    3.15
  12  11 -10   -0.00    2.82
 -12  11  11    2.49    2.89
  12 -11 -11    1.28    3.80
  12  11 -11   -0.00    3.12
 -12  11  12   -0.00    2.27
  12 -11 -12    0.00    2.78
  12  11 -12    1.16    3.96
 -12  11  13    2.51    3.25
  12 -11 -13    9.25    5.11
  12  11 -13    6.79    4.68
 -12  11  14    0.97    3.05
  12 -11 -14    0.14    3.20
  12  11 -14    1.44    3.35
 -12  11  15    6.73    4.38
  12 -11 -15    0.00    3.97
  12  11 -15    3.17    3.68
 -12  11  16    2.45    3.27
  12 -11 -16    1.04    2.48
 -12  11  17   -0.00    2.60
  12 -11 -17   -0.00    2.66
 -12  11  18    0.69    2.32
  12 -11 -18   -0.00    3.23
 -12  11  19    0.00    2.89
 -12  11  20   -0.00    2.86
 -12  11  21    3.78    3.23
  12  12  -2    5.18    4.44
  12  12  -3    0.19    2.57
  12  12  -4    0.23    1.70
  12  12  -5    5.27    4.88
  12  12  -6    0.16    1.87
  12  12  -7    0.00    3.21
  12  12  -8   -0.00    3.45
  12  12  -9    2.34    3.42
  12  12 -10    3.53    4.04
  12  12 -11   11.65    5.77
  12  12 -12    0.00    3.04
  12 -12 -13    0.68    3.60
  12  12 -13    1.52    3.36
  12 -12 -14   -0.00    2.10
  12  12 -14    0.00    3.53
  12 -12 -15   -0.00    3.12
  12 -12 -16   -0.00    3.43
  12  13 -13    3.84    4.51
  12  13 -14    1.92    3.58
 -11   0   1   94.65   14.70
 -11   0   2    1.41    2.57
  11   0  -2    1.29    3.18
 -11   0   3   19.65    6.07
  11   0  -3   27.58    8.04
 -11   0   4    1.82    2.45
  11   0  -4    0.50    2.91
 -11   0   5  148.22   17.96
  11   0  -5   84.59   16.42
 -11   0   6    2.39    2.51
  11   0  -6    1.20    2.41
 -11   0   7   -0.00    2.87
  11   0  -7   -0.00    3.07
 -11   0   8    1.23    2.31
  11   0  -8    2.31    3.24
 -11   0   9   24.60    6.77
  11   0  -9   23.52    7.11
 -11   0  10   -0.00    2.47
  11   0 -10   -0.00    2.26
 -11   0  11   34.81    8.16
  11   0 -11   44.33    9.68
 -11   0  12    0.93    2.05
  11   0 -12    1.40    2.72
 -11   0  13    3.62    3.39
  11   0 -13    0.97    3.20
 -11   0  14    0.00    2.47
  11   0 -14    1.14    2.85
 -11   0  15    9.00    4.25
  11   0 -15   21.61    6.42
 -11   0  16    1.45    2.50
  11   0 -16    1.01    3.05
 -11   0  17    4.20    3.27
  11   0 -17    5.67    3.65
 -11   0  18   -0.00    2.26
  11   0 -18    0.22    2.15
 -11   0  19   10.80    4.36
  11   0 -19    7.34    3.84
 -11   0  20    0.00    1.68
  11   0 -20    2.04    2.92
  11   0 -21   17.77    5.97
  11   0 -22    2.13    2.96
  11   0 -23   -0.00    2.06
  11   0 -24    3.02    2.70
  11   0 -25    8.77    4.10
  11   0 -26    2.75    3.07
  11   0 -27   11.56    4.67
  11   0 -28   -0.00    2.11
  11   0 -29   -0.00    1.77
  11   0 -30   -0.00    2.26
 -11   1   1   65.29   11.99
 -11  -1   1   80.99   12.99
 -11   1   2    0.34    3.04
  11   1  -2    2.88    3.78
 -11  -1   2   -0.00    3.03
 -11   1   3   48.95    9.80
  11  -1  -3   34.52    9.19
  11   1  -3   45.45   10.40
 -11  -1   3   41.55    8.88
 -11   1   4    4.23    3.56
  11  -1  -4    2.05    3.13
  11   1  -4    1.16    3.27
 -11  -1   4   -0.00    2.52
 -11   1   5    2.91    3.57
  11  -1  -5    6.11    4.16
  11   1  -5    6.93    4.27
 -11  -1   5   -0.00    2.37
 -11   1   6    2.38    2.59
  11  -1  -6    4.66    4.15
  11   1  -6   -0.00    2.48
 -11  -1   6    2.52    2.57
 -11   1   7   52.04    9.56
  11  -1  -7   38.13    9.48
  11   1  -7   46.74   10.41
 -11  -1   7   44.87    9.14
 -11   1   8    0.00    2.44
  11  -1  -8    2.03    3.03
  11   1  -8   -0.00    2.04
 -11  -1   8   -0.00    2.19
 -11   1   9   20.87    6.16
  11  -1  -9   21.87    6.80
  11   1  -9   20.27    7.01
 -11  -1   9   31.16    7.35
 -11   1  10   -0.00    2.18
  11  -1 -10   -2.76    3.33
  11   1 -10   -0.00    2.69
 -11  -1  10    1.68    2.31
 -11   1  11    9.12    4.32
  11  -1 -11   14.81    5.62
  11   1 -11    9.47    4.60
 -11  -1  11   11.42    4.60
 -11   1  12    1.35    2.47
  11  -1 -12    7.86    4.25
  11   1 -12    0.61    3.27
 -11  -1  12    1.35    1.94
 -11   1  13   37.51    7.76
  11  -1 -13   25.64    7.64
  11   1 -13   14.02    5.91
 -11  -1  13   32.30    7.39
 -11   1  14   -0.00    1.75
  11  -1 -14   -0.00    2.95
  11   1 -14   -0.00    2.78
 -11  -1  14    0.70    2.42
 -11   1  15    0.00    2.02
  11  -1 -15   -0.00    2.20
  11   1 -15    0.98    2.44
 -11  -1  15    0.00    2.27
 -11   1  16    0.00    2.38
  11  -1 -16   -0.00    2.22
  11   1 -16    0.87    2.53
 -11  -1  16   -0.00    1.87
 -11   1  17   14.84    5.15
  11  -1 -17   19.26    6.27
  11   1 -17   23.79    6.71
 -11  -1  17   10.86    4.55
 -11   1  18    0.22    2.38
  11  -1 -18   -0.00    2.81
  11   1 -18    4.02    3.38
 -11  -1  18    0.64    2.12
 -11   1  19    1.79    2.67
  11  -1 -19    8.72    4.49
  11   1 -19    8.66    4.45
 -11  -1  19    1.57    2.67
 -11   1  20    3.11    2.71
  11  -1 -20    0.94    2.78
  11   1 -20    0.00    2.40
  11  -1 -21    2.10    2.36
  11   1 -21   -0.00    2.56
  11  -1 -22    1.10    3.28
  11   1 -22   -0.00    2.25
  11  -1 -23   31.42    7.69
  11   1 -23   23.31    6.98
  11  -1 -24   -0.00    2.89
  11   1 -24    0.54    2.87
  11  -1 -25    2.51    3.31
  11   1 -25    0.00    2.29
  11  -1 -26   -0.00    2.25
  11   1 -26    0.05    2.68
  11  -1 -27   11.60    4.69
  11   1 -27    6.43    3.77
  11  -1 -28    0.18    2.58
  11   1 -28   -0.00    2.65
  11  -1 -29    5.12    3.51
  11   1 -29    3.07    3.52
  11  -1 -30    2.40    2.92
  11   1 -30    0.00    1.55
 -11   2   1   29.25    6.97
  11   2  -1    8.69    5.83
 -11  -2   1   16.25    5.91
 -11   2   2    1.37    2.77
  11   2  -2    0.00    3.34
 -11  -2   2   -0.00    2.01
 -11   2   3   10.38    4.32
  11  -2  -3   22.72    7.06
  11   2  -3   19.29    6.69
 -11  -2   3    2.84    3.16
 -11   2   4    3.94    3.33
  11  -2  -4    3.10    3.52
  11   2  -4    7.37    5.26
 -11  -2   4    4.77    3.73
 -11   2   5   37.32    8.49
  11  -2  -5   35.05    9.15
  11   2  -5   60.81   12.02
 -11  -2   5   50.16    9.71
 -11   2   6   10.78    4.51
  11  -2  -6   18.78    6.64
  11   2  -6    6.13    4.43
 -11  -2   6   12.56    4.91
 -11   2   7    8.47    4.25
  11  -2  -7    7.19    4.20
  11   2  -7    4.99    4.19
 -11  -2   7    4.37    3.24
 -11   2   8   11.70    4.82
  11  -2  -8   15.81    5.95
  11   2  -8   18.09    6.64
 -11  -2   8   15.93    5.66
 -11   2   9   23.10    6.33
  11  -2  -9   28.77    7.88
  11   2  -9   45.27    9.61
 -11  -2   9   18.64    6.08
 -11   2  10    6.35    3.59
  11  -2 -10    5.20    4.04
  11   2 -10    0.00    3.15
 -11  -2  10    4.46    3.32
 -11   2  11   11.81    4.75
  11  -2 -11   24.47    7.08
  11   2 -11   12.84    5.61
 -11  -2  11   25.75    6.53
 -11   2  12    2.47    2.64
  11  -2 -12   -0.00    2.95
  11   2 -12    0.71    3.14
 -11  -2  12    0.00    2.70
 -11   2  13    1.03    2.53
  11  -2 -13    0.00    2.62
  11   2 -13    1.76    2.73
 -11  -2  13   -0.00    2.66
 -11   2  14    4.58    3.28
  11  -2 -14   -0.00    2.35
  11   2 -14    5.35    3.36
 -11  -2  14    0.73    2.10
 -11   2  15   20.78    5.99
  11  -2 -15   16.94    6.43
  11   2 -15   14.38    6.11
 -11  -2  15   21.37    6.24
 -11   2  16    6.39    3.92
  11  -2 -16    6.64    4.50
  11   2 -16    6.47    4.05
 -11  -2  16    8.49    4.32
 -11   2  17    0.64    2.27
  11  -2 -17   14.64    5.41
  11   2 -17    6.94    4.32
 -11  -2  17    1.11    2.18
 -11   2  18   -0.00    2.30
  11  -2 -18   -0.00    2.85
  11   2 -18   -0.00    2.92
 -11  -2  18    0.65    2.16
 -11   2  19   18.20    5.49
  11  -2 -19   11.28    4.94
  11   2 -19    8.39    4.58
 -11  -2  19    6.28    3.88
 -11   2  20   -0.00    2.17
  11  -2 -20    1.37    2.91
  11   2 -20    2.74    2.99
  11  -2 -21    7.34    4.02
  11   2 -21   13.82    5.44
  11  -2 -22    0.85    2.59
  11   2 -22    0.00    2.17
  11  -2 -23    0.00    2.08
  11   2 -23   -0.00    2.11
  11  -2 -24    1.01    3.12
  11   2 -24   -0.00    1.85
  11  -2 -25   11.22    4.94
  11   2 -25    6.32    3.88
  11  -2 -26    0.62    2.55
  11   2 -26    0.96    2.34
  11  -2 -27    3.69    3.95
  11   2 -27   12.25    4.68
  11  -2 -28    2.46    2.69
  11   2 -28    1.92    2.85
  11  -2 -29   -0.00    2.49
  11   2 -29    0.00    2.59
  11  -2 -30   -0.00    2.70
  11   2 -30    0.00    2.79
 -11   3   1   20.21    6.24
  11   3  -1    9.20    5.19
 -11  -3   1   20.14    6.51
 -11   3   2   16.52    5.46
  11   3  -2   19.17    7.19
 -11  -3   2   10.52    4.74
 -11   3   3   58.04   10.42
  11  -3  -3   48.85   11.06
  11   3  -3   51.02   11.46
 -11  -3   3   48.08   10.36
 -11   3   4   19.63    5.72
  11  -3  -4   10.50    5.33
  11   3  -4    0.00    3.61
 -11  -3   4    8.64    4.36
 -11   3   5    3.39    3.53
  11  -3  -5    6.86    4.67
  11   3  -5    6.12    4.07
 -11  -3   5    3.65    3.24
 -11   3   6    9.75    4.49
  11  -3  -6    9.10    4.62
  11   3  -6    9.30    4.87
 -11  -3   6    1.53    2.80
 -11   3   7   52.82    9.42
  11  -3  -7   48.31   10.16
  11   3  -7   34.56    9.30
 -11  -3   7   21.68    7.10
 -11   3   8    9.05    3.79
  11  -3  -8    3.95    3.88
  11   3  -8    6.60    4.61
 -11  -3   8    3.83    4.06
 -11   3   9   10.98    4.63
  11  -3  -9   13.43    5.63
  11   3  -9    3.47    3.74
 -11  -3   9   10.50    4.76
 -11   3  10    2.27    2.85
  11  -3 -10    0.87    2.79
  11   3 -10   -0.00    2.32
 -11  -3  10    2.90    3.02
 -11   3  11    3.37    3.45
  11  -3 -11   10.84    4.66
  11   3 -11    7.59    4.58
 -11  -3  11    1.44    2.73
 -11   3  12   16.25    5.28
  11  -3 -12    9.75    4.67
  11   3 -12    5.23    3.78
 -11  -3  12    3.38    3.15
 -11   3  13   13.80    4.76
  11  -3 -13   18.61    6.50
  11   3 -13   14.68    5.74
 -11  -3  13    9.21    4.51
 -11   3  14   -0.00    2.39
  11  -3 -14    1.66    3.49
  11   3 -14    1.40    3.09
 -11  -3  14   -0.00    2.91
 -11   3  15    0.00    2.36
  11  -3 -15   -0.00    3.06
  11   3 -15    0.91    3.22
 -11  -3  15   -0.00    1.96
 -11   3  16    0.00    2.71
  11  -3 -16    0.97    2.67
  11   3 -16    1.98    2.23
 -11  -3  16    0.47    2.62
 -11   3  17    8.83    4.21
  11  -3 -17    1.63    3.06
  11   3 -17   12.22    5.03
 -11  -3  17    1.69    2.69
 -11   3  18    4.03    2.84
  11  -3 -18    0.00    2.98
  11   3 -18    2.79    3.00
 -11  -3  18    0.00    2.76
 -11   3  19   12.59    4.76
  11  -3 -19    9.57    5.16
  11   3 -19    8.83    4.19
 -11  -3  19   17.55    5.61
 -11   3  20    1.19    2.32
  11  -3 -20    3.57    3.29
  11   3 -20    7.68    4.41
 -11   3  21    0.95    2.37
  11  -3 -21    4.63    3.81
  11   3 -21   -0.00    2.75
  11  -3 -22    9.19    4.47
  11   3 -22    8.94    4.30
  11  -3 -23   15.06    5.61
  11   3 -23   17.65    5.93
  11  -3 -24    2.40    2.90
  11   3 -24    2.65    3.62
  11  -3 -25    3.17    3.33
  11   3 -25    3.55    3.49
  11  -3 -26    2.94    3.21
  11   3 -26   -0.00    2.77
  11  -3 -27   13.55    5.14
  11   3 -27   12.45    5.08
  11  -3 -28    2.21    2.89
  11   3 -28    1.03    2.74
  11  -3 -29    2.17    2.52
  11   3 -29    3.29    3.11
  11   3 -30   -0.00    3.15
 -11   4   1   30.29    7.51
  11   4  -1   15.08    6.65
 -11  -4   1   32.75    8.05
 -11   4   2    4.65    3.23
  11  -4  -2    0.81    2.38
  11   4  -2   -0.00    2.82
 -11  -4   2    0.36    2.80
 -11   4   3    1.47    2.67
  11  -4  -3    0.00    2.94
  11   4  -3    1.83    3.10
 -11  -4   3    5.15    4.13
 -11   4   4    2.72    2.70
  11  -4  -4    6.68    4.81
  11   4  -4    1.31    3.63
 -11  -4   4    5.80    3.83
 -11   4   5   47.75    9.44
  11  -4  -5   55.43   11.46
  11   4  -5   36.53    9.89
 -11  -4   5   42.99    9.64
 -11   4   6    9.88    4.40
  11  -4  -6    2.92    3.89
  11   4  -6    8.66    5.16
 -11  -4   6   11.08    5.12
 -11   4   7    9.68    4.25
  11  -4  -7    0.00    3.69
  11   4  -7   12.39    5.36
 -11  -4   7    5.63    3.60
 -11   4   8    4.80    3.15
  11  -4  -8    0.53    3.26
  11   4  -8    2.25    3.11
 -11  -4   8   -0.00    2.46
 -11   4   9   40.29    8.21
  11  -4  -9   16.12    6.53
  11   4  -9   36.58    8.84
 -11  -4   9   27.13    7.34
 -11   4  10    6.12    4.11
  11  -4 -10   10.22    5.08
  11   4 -10    4.67    4.00
 -11  -4  10    5.48    3.67
 -11   4  11   14.52    5.07
  11  -4 -11    7.72    4.60
  11   4 -11   16.94    6.42
 -11  -4  11   17.23    5.75
 -11   4  12   -0.00    2.69
  11  -4 -12   -0.00    2.64
  11   4 -12    1.58    2.44
 -11  -4  12    6.35    3.66
 -11   4  13    0.00    2.04
  11  -4 -13    3.71    3.71
  11   4 -13    4.37    3.83
 -11  -4  13    0.40    2.63
 -11   4  14    8.36    3.83
  11  -4 -14    3.73    3.31
  11   4 -14    1.13    2.65
 -11  -4  14    1.31    2.66
 -11   4  15   13.12    4.90
  11  -4 -15    5.49    4.60
  11   4 -15    9.91    4.94
 -11  -4  15   12.77    5.13
 -11   4  16    6.03    3.67
  11  -4 -16    8.94    4.66
  11   4 -16    2.68    2.96
  11   4 -16    5.10    3.80
 -11  -4  16    0.36    2.15
 -11   4  17    1.53    2.19
  11  -4 -17    0.81    2.81
  11   4 -17    0.00    2.64
  11   4 -17    0.00    3.58
 -11  -4  17   -0.00    2.73
 -11   4  18   -0.00    1.65
  11  -4 -18   -0.00    2.41
  11   4 -18    1.21    3.05
  11   4 -18    2.53    2.88
 -11  -4  18   -0.00    2.41
 -11   4  19    1.79    3.06
  11  -4 -19    1.64    2.53
  11   4 -19    2.42    2.57
  11   4 -19    3.93    3.30
 -11   4  20    8.86    4.10
  11  -4 -20    2.03    2.64
  11   4 -20    0.38    1.92
 -11   4  21   12.31    4.70
  11  -4 -21   10.49    5.24
  11   4 -21   16.37    5.77
  11  -4 -22    6.98    3.69
  11   4 -22    1.61    3.22
  11  -4 -23    0.25    2.47
  11   4 -23   -0.00    3.46
  11  -4 -24    0.00    1.98
  11   4 -24    4.62    3.17
  11  -4 -25   10.52    4.68
  11   4 -25   12.63    5.19
  11  -4 -26    3.46    3.08
  11   4 -26    1.59    2.63
  11  -4 -27    7.04    4.21
  11   4 -27    5.26    3.60
  11  -4 -28   -0.00    2.48
  11   4 -28   -0.00    2.53
  11   4 -29    1.11    2.30
 -11   5   1   -0.00    3.11
  11   5  -1    3.21    3.24
  11   5  -1   -0.00    3.21
 -11  -5   1    2.91    3.19
 -11   5   2   42.09    8.31
  11  -5  -2   27.75    8.33
  11   5  -2   42.59    8.90
  11   5  -2   30.23    9.01
 -11  -5   2   16.74    6.69
 -11   5   3   24.06    6.94
  11  -5  -3   14.81    6.59
  11   5  -3   33.97    8.19
  11   5  -3   37.91    9.48
 -11  -5   3   31.21    8.06
 -11   5   4    1.03    2.56
  11  -5  -4    3.72    4.21
  11   5  -4    3.02    3.72
  11   5  -4    1.66    3.12
 -11  -5   4    0.95    2.58
 -11   5   5   -0.00    1.72
  11  -5  -5   -0.00    2.13
  11   5  -5    0.00    1.84
  11   5  -5   -0.00    3.43
 -11  -5   5   -0.00    2.69
 -11   5   6   15.73    5.34
  11  -5  -6   14.17    6.13
  11   5  -6    9.32    4.82
  11   5  -6   10.43    5.58
 -11  -5   6   18.30    6.19
 -11   5   7   32.39    7.28
  11  -5  -7   12.92    5.97
  11   5  -7   16.31    6.09
  11   5  -7   20.08    7.28
 -11  -5   7   25.68    7.06
 -11   5   8    5.38    3.36
  11  -5  -8    7.69    4.54
  11   5  -8    1.61    2.39
  11   5  -8    4.98    3.77
 -11  -5   8    0.47    2.56
 -11   5   9   14.20    5.35
  11  -5  -9    5.55    4.66
  11   5  -9   12.50    5.22
  11   5  -9    7.86    5.11
 -11   5  10    0.00    1.95
  11  -5 -10    2.16    2.95
  11   5 -10    0.41    2.30
  11   5 -10    0.92    2.69
 -11   5  11    0.58    1.83
  11  -5 -11    3.31    3.60
  11   5 -11    1.69    2.77
  11   5 -11    7.19    5.10
 -11   5  12   15.87    5.41
  11  -5 -12   15.87    5.98
  11   5 -12   17.38    6.00
  11   5 -12   25.59    7.84
 -11   5  13   29.20    6.85
  11  -5 -13   21.06    6.99
  11   5 -13   23.44    6.75
  11   5 -13   12.85    5.60
 -11   5  14    3.27    3.65
  11  -5 -14    7.13    4.89
  11   5 -14    5.98    3.84
  11   5 -14    9.99    5.00
 -11   5  15   -0.00    1.50
  11  -5 -15   -0.00    2.14
  11   5 -15    0.26    1.87
  11   5 -15   -0.00    2.75
 -11   5  16   -0.00    2.17
  11  -5 -16    4.21    3.26
  11   5 -16   -0.00    2.02
  11   5 -16   -0.00    1.87
 -11   5  17    5.12    3.22
  11  -5 -17    0.00    1.95
  11   5 -17    2.80    3.30
  11   5 -17    2.56    3.35
 -11   5  18   17.80    5.40
  11  -5 -18   21.39    6.81
  11   5 -18   18.92    6.09
  11   5 -18    8.69    5.28
 -11   5  19   19.92    5.86
  11  -5 -19   18.88    6.25
  11   5 -19   14.38    5.92
 -11   5  20   -0.00    2.40
  11  -5 -20    0.00    2.33
  11   5 -20    0.68    2.09
 -11   5  21    0.00    2.29
  11  -5 -21    3.02    3.10
  11   5 -21   -0.00    2.43
  11  -5 -22    1.49    3.25
  11   5 -22    2.33    3.33
  11  -5 -23   17.56    6.24
  11   5 -23   17.80    6.26
  11  -5 -24   -0.00    3.19
  11   5 -24    2.01    3.20
  11  -5 -25    2.15    2.95
  11   5 -25    1.16    2.77
  11  -5 -26   -0.00    2.30
  11   5 -26   -0.00    2.62
  11  -5 -27    4.68    3.75
  11   5 -27    3.11    3.16
  11  -5 -28   11.19    4.78
  11   5 -28    3.70    4.06
 -11   6   1   24.89    6.47
  11  -6  -1    1.83    2.96
  11   6  -1   13.83    5.17
  11   6  -1   15.60    6.90
 -11   6   2    1.23    2.95
  11  -6  -2   -0.00    2.11
  11   6  -2    0.76    3.00
  11   6  -2    0.00    3.65
 -11   6   3    4.88    4.20
  11  -6  -3    0.00    3.50
  11   6  -3    5.18    3.42
  11   6  -3    8.00    5.07
 -11   6   4   20.19    6.16
  11  -6  -4   18.19    6.90
  11   6  -4   30.98    7.45
  11   6  -4   30.34    9.21
 -11   6   5   21.42    6.40
  11  -6  -5   19.54    7.07
  11   6  -5   16.93    6.02
  11   6  -5   23.30    7.75
 -11   6   6   24.42    6.50
  11  -6  -6    5.15    4.57
  11   6  -6   33.26    7.79
  11   6  -6   12.32    6.03
 -11   6   7   10.76    4.43
  11  -6  -7    7.16    4.78
  11   6  -7    3.68    3.53
  11   6  -7    1.87    4.62
 -11   6   8   14.29    5.20
  11  -6  -8    6.83    4.48
  11   6  -8    6.50    3.71
  11   6  -8    8.06    5.01
 -11   6   9    2.32    2.99
  11  -6  -9    1.29    3.29
  11   6  -9    8.22    4.10
  11   6  -9    9.71    5.27
 -11   6  10   12.91    5.07
  11  -6 -10    8.55    5.03
  11   6 -10   16.49    5.78
  11   6 -10   12.04    5.65
 -11   6  11    4.82    3.44
  11  -6 -11    5.89    4.58
  11   6 -11   16.90    5.59
  11   6 -11    9.96    5.10
 -11   6  12    2.98    3.05
  11  -6 -12    3.26    3.39
  11   6 -12    2.98    2.88
  11   6 -12    3.19    3.54
 -11   6  13    5.24    3.49
  11  -6 -13    6.62    4.59
  11   6 -13   11.01    4.99
 -11   6  14   11.20    4.62
  11  -6 -14    9.94    5.39
  11   6 -14    7.69    3.91
  11   6 -14    7.45    4.68
 -11   6  15    6.97    3.63
  11  -6 -15    6.95    4.46
  11   6 -15    8.96    4.41
  11   6 -15   16.77    6.24
 -11   6  16   13.04    5.25
  11  -6 -16   13.15    5.86
  11   6 -16   21.90    6.33
  11   6 -16    5.66    4.61
 -11   6  17   -0.00    2.38
  11  -6 -17   -0.00    2.34
  11   6 -17    1.74    2.91
  11   6 -17    0.00    2.79
 -11   6  18    1.75    2.91
  11  -6 -18    8.14    4.51
  11   6 -18    2.15    2.88
  11   6 -18    2.62    3.76
 -11   6  19   11.12    4.84
  11  -6 -19    2.55    3.62
  11   6 -19    5.00    4.65
 -11   6  20    0.00    2.17
  11  -6 -20    0.00    3.06
  11   6 -20    2.49    3.49
 -11   6  21    3.56    3.09
  11  -6 -21    6.97    4.57
  11   6 -21    3.85    3.67
  11  -6 -22    0.00    2.36
  11   6 -22    4.63    3.76
  11  -6 -23    2.66    3.30
  11   6 -23   -0.00    2.26
  11  -6 -24    0.00    2.70
  11   6 -24    1.67    3.25
  11  -6 -25   -0.00    2.27
  11   6 -25    0.50    3.03
  11  -6 -26    2.29    3.32
  11   6 -26    0.41    2.49
  11  -6 -27    0.45    2.82
  11   6 -27   -0.00    3.15
 -11   7   1    0.00    2.69
  11  -7  -1    2.15    3.71
  11   7  -1    0.00    3.67
 -11   7   2   25.76    6.66
  11  -7  -2   18.94    7.13
  11   7  -2   20.14    6.55
 -11   7   3    3.64    2.81
  11  -7  -3    0.00    3.16
  11   7  -3    6.49    4.20
  11   7  -3    2.61    4.05
 -11   7   4   14.04    5.34
  11  -7  -4   16.72    6.68
  11   7  -4   14.99    5.52
  11   7  -4    8.90    5.26
 -11   7   5    0.17    2.10
  11  -7  -5    0.00    2.45
  11   7  -5   -0.00    2.25
  11   7  -5   -0.00    3.44
 -11   7   6   12.84    5.26
  11  -7  -6    9.46    5.61
  11   7  -6   11.35    5.20
  11   7  -6   15.47    6.79
 -11   7   7    0.07    2.52
  11  -7  -7   -0.00    2.89
  11   7  -7   -0.00    3.01
  11   7  -7    1.01    3.33
 -11   7   8   28.25    7.32
  11  -7  -8   18.72    7.35
  11   7  -8   39.60    8.66
  11   7  -8   16.69    7.30
 -11   7   9   25.05    6.64
  11  -7  -9   10.68    5.97
  11   7  -9   19.91    6.26
  11   7  -9   23.22    7.67
 -11   7  10   -0.00    2.38
  11  -7 -10   -0.00    2.98
  11   7 -10    0.69    2.41
  11   7 -10   -0.00    3.48
 -11   7  11    0.73    1.79
  11  -7 -11   -0.00    2.81
  11   7 -11   -0.00    2.27
  11   7 -11    1.87    3.87
 -11   7  12   14.86    5.16
  11  -7 -12   15.52    6.30
  11   7 -12   17.15    5.79
  11   7 -12   14.94    6.43
 -11   7  13    3.54    3.30
  11  -7 -13    5.41    4.74
  11   7 -13    7.57    4.12
  11   7 -13    0.57    2.92
 -11   7  14    2.32    3.01
  11  -7 -14    0.00    3.65
  11   7 -14   13.80    5.07
  11   7 -14   -0.00    3.06
 -11   7  15   -0.00    2.66
  11  -7 -15    3.13    3.75
  11   7 -15   -0.00    1.98
  11   7 -15   -0.00    2.98
 -11   7  16    1.32    2.40
  11  -7 -16    0.82    2.10
  11   7 -16   -0.00    2.36
  11   7 -16    0.00    2.71
 -11   7  17    1.60    2.12
  11  -7 -17    5.88    4.03
  11   7 -17    3.00    3.14
  11   7 -17    1.30    3.25
 -11   7  18   15.82    5.56
  11  -7 -18    3.77    4.12
  11   7 -18    1.91    3.00
  11   7 -18    7.03    4.50
 -11   7  19   11.79    4.49
  11  -7 -19    6.61    4.02
  11   7 -19    0.00    2.52
 -11   7  20    2.37    2.27
  11  -7 -20   -0.00    2.17
  11   7 -20    1.18    3.13
 -11   7  21    1.41    2.69
  11  -7 -21    7.60    4.21
  11   7 -21    6.03    4.27
  11  -7 -22    2.08    3.03
  11   7 -22    9.26    4.72
  11  -7 -23    0.40    2.14
  11   7 -23    1.09    2.71
  11  -7 -24   -0.00    2.93
  11   7 -24   -0.00    2.19
  11  -7 -25   -0.00    2.50
  11   7 -25   -0.00    3.16
  11  -7 -26    0.84    2.79
 -11   8   1    2.12    3.18
  11   8  -1    4.40    4.82
 -11   8   2    7.03    3.73
  11  -8  -2   -0.00    2.75
  11   8  -2    7.55    4.50
 -11   8   3   -0.00    2.07
  11  -8  -3    0.38    2.18
  11   8  -3   -0.00    2.65
 -11   8   4   40.10    8.48
  11  -8  -4   22.26    8.00
  11   8  -4   26.95    7.58
 -11   8   5   -0.00    2.56
  11  -8  -5    0.15    3.45
  11   8  -5    0.80    2.52
 -11   8   6   17.97    5.85
  11  -8  -6   12.80    6.37
  11   8  -6   19.47    6.38
 -11   8   7    1.66    3.17
  11  -8  -7    2.02    3.29
  11   8  -7    0.63    2.29
 -11   8   8    1.41    2.41
  11  -8  -8    2.71    3.55
  11   8  -8    0.00    2.72
 -11   8   9    3.45    3.35
  11  -8  -9   -0.00    3.06
  11   8  -9   -0.00    2.40
 -11   8  10   23.33    6.56
  11  -8 -10   14.65    6.68
  11   8 -10   10.44    5.57
 -11   8  11   -0.00    2.53
  11  -8 -11   -0.00    3.55
  11   8 -11    1.94    3.22
 -11   8  12    1.68    2.68
  11  -8 -12   -0.00    2.76
  11   8 -12    0.00    2.58
 -11   8  13    4.85    3.60
  11  -8 -13    1.26    3.38
  11   8 -13    6.32    3.92
 -11   8  14    0.01    3.21
  11  -8 -14    1.80    3.07
  11   8 -14    6.11    4.09
 -11   8  15   11.65    4.48
  11  -8 -15    4.02    3.95
  11   8 -15    5.51    3.78
 -11   8  16   17.79    5.73
  11  -8 -16    4.98    4.22
  11   8 -16    8.23    4.44
 -11   8  17    0.12    2.30
  11  -8 -17   -0.00    2.92
  11   8 -17    0.45    2.39
 -11   8  18    3.02    2.93
  11  -8 -18   -0.00    3.40
 -11   8  19    2.15    2.80
  11  -8 -19    5.61    3.61
 -11   8  20    5.50    3.64
  11  -8 -20    8.49    4.70
 -11   8  21   -0.00    2.43
  11  -8 -21    0.00    2.82
  11  -8 -22    1.53    3.35
  11  -8 -23    2.82    3.16
  11  -8 -24    2.62    3.30
 -11   9   1   -0.00    1.58
  11   9  -1    0.77    2.72
 -11   9   2   27.79    7.08
  11   9  -2    6.69    4.49
 -11   9   3    5.15    3.67
  11   9  -3    2.26    2.88
 -11   9   4    4.21    3.86
  11  -9  -4    5.25    4.28
  11   9  -4   13.90    5.52
 -11   9   5    0.48    2.16
  11  -9  -5   -0.00    2.85
  11   9  -5   -0.00    3.01
 -11   9   6    3.12    3.12
  11  -9  -6    1.68    3.73
  11   9  -6    9.56    4.76
 -11   9   7   -0.00    2.57
  11  -9  -7    0.56    2.99
  11   9  -7    0.03    2.83
 -11   9   8   13.64    5.27
  11  -9  -8   11.38    5.54
  11   9  -8   20.17    6.62
 -11   9   9   -0.00    2.75
  11  -9  -9    3.03    3.17
  11   9  -9   -0.00    2.11
 -11   9  10    2.17    2.62
  11  -9 -10    4.34    3.86
  11   9 -10    0.76    3.47
 -11   9  11    1.09    3.19
  11  -9 -11   -0.00    2.91
  11   9 -11   -0.00    2.76
 -11   9  12    8.63    4.81
  11  -9 -12    5.33    5.16
  11   9 -12    9.23    4.99
 -11   9  13   -0.00    1.74
  11  -9 -13    2.64    3.28
  11   9 -13    0.00    2.62
 -11   9  14    7.74    4.54
  11  -9 -14    5.31    3.99
  11   9 -14    5.69    4.00
 -11   9  15    6.32    3.99
  11  -9 -15   -0.00    3.67
  11   9 -15    3.93    3.70
 -11   9  16    2.95    3.35
  11  -9 -16   -0.00    1.99
  11   9 -16    0.00    3.14
 -11   9  17    0.60    2.88
  11  -9 -17    3.07    3.19
  11   9 -17   -0.00    2.59
 -11   9  18   14.05    5.49
  11  -9 -18    7.84    5.35
 -11   9  19   -0.00    2.94
  11  -9 -19    1.18    3.09
 -11   9  20    0.76    2.64
  11  -9 -20   -0.00    3.09
 -11   9  21    1.50    3.05
  11  -9 -21    3.91    3.75
 -11   9  22   12.62    5.12
  11  -9 -22    4.84    3.90
  11  -9 -23    0.00    3.29
 -11  10   1   -0.00    3.06
  11  10  -1   -0.00    2.73
 -11  10   2    0.00    2.50
  11  10  -2    0.00    3.63
 -11  10   3    0.23    2.81
  11  10  -3   -0.00    2.17
 -11  10   4    3.77    3.83
  11  10  -4   21.29    6.67
 -11  10   5   -0.00    2.61
  11  10  -5    1.17    3.15
 -11  10   6    9.44    4.86
  11 -10  -6   16.81    6.53
  11  10  -6   15.46    6.22
 -11  10   7    4.24    3.83
  11 -10  -7   -0.00    3.22
  11  10  -7    0.08    2.91
 -11  10   8    8.43    4.46
  11 -10  -8   -0.00    2.76
  11  10  -8    0.00    3.04
 -11  10   9   -0.00    2.21
  11 -10  -9   -0.00    3.25
  11  10  -9   -0.00    2.44
 -11  10  10   15.63    6.02
  11 -10 -10   12.81    6.31
  11  10 -10   20.28    6.60
 -11  10  11   -0.00    2.45
  11 -10 -11    2.22    3.04
  11  10 -11    0.70    2.95
 -11  10  12    2.87    3.09
  11 -10 -12    0.85    2.61
  11  10 -12   -0.00    2.56
 -11  10  13   -0.00    2.76
  11 -10 -13   -0.00    2.64
  11  10 -13    0.00    2.88
 -11  10  14    5.33    3.76
  11 -10 -14    4.46    4.04
  11  10 -14   11.69    5.06
 -11  10  15    2.46    3.01
  11 -10 -15    2.04    3.15
  11  10 -15    0.45    2.74
 -11  10  16   12.32    5.22
  11 -10 -16    2.08    3.96
  11  10 -16    9.82    5.51
 -11  10  17   -0.00    1.37
  11 -10 -17   -0.00    3.06
 -11  10  18    0.60    3.05
  11 -10 -18    3.01    3.58
 -11  10  19   -0.00    2.73
  11 -10 -19   -0.00    2.89
 -11  10  20    4.00    3.40
  11 -10 -20    7.56    4.57
 -11  10  21   -0.00    3.13
  11 -10 -21   -0.00    3.13
 -11  10  22    2.41    2.97
  11 -10 -22   -0.00    3.55
 -11  11   1    2.69    3.25
  11  11  -1   -0.00    3.58
 -11  11   2   12.13    5.50
  11  11  -2    6.89    4.99
 -11  11   3   -0.00    2.75
  11  11  -3    0.89    2.26
 -11  11   4    0.49    3.45
  11  11  -4   14.00    6.17
 -11  11   5   -0.00    2.57
  11  11  -5   -0.00    2.99
 -11  11   6    1.42    2.80
  11  11  -6    0.00    3.43
 -11  11   7    1.25    2.46
  11  11  -7   -0.00    3.42
 -11  11   8   22.62    7.08
  11 -11  -8   19.10    7.48
  11  11  -8   22.45    7.36
 -11  11   9   -0.00    2.66
  11 -11  -9   -0.00    3.02
  11  11  -9   -0.00    2.55
 -11  11  10   -0.00    2.43
  11 -11 -10    1.15    3.49
  11  11 -10    0.34    2.18
 -11  11  11    1.03    3.16
  11 -11 -11    2.16    3.61
  11  11 -11    1.21    2.71
 -11  11  12   13.50    5.80
  11 -11 -12    7.28    5.90
  11  11 -12    8.49    4.58
 -11  11  13    0.00    2.75
  11 -11 -13    2.33    3.95
  11  11 -13   -0.00    3.53
 -11  11  14    3.41    3.78
  11 -11 -14   -0.00    3.76
  11  11 -14    6.23    4.30
 -11  11  15   -0.00    2.71
  11 -11 -15    4.77    4.60
  11  11 -15    3.11    3.13
 -11  11  16    2.05    2.85
  11 -11 -16   -0.00    2.21
 -11  11  17    0.00    2.20
  11 -11 -17   -0.00    3.43
 -11  11  18    3.43    3.67
  11 -11 -18    3.43    3.74
 -11  11  19    1.45    2.92
  11 -11 -19   -0.00    2.67
 -11  11  20    0.00    2.07
  11 -11 -20    7.08    4.61
 -11  11  21    2.44    3.17
 -11  11  22    0.00    2.81
 -11  12   1    0.00    2.22
  11  12  -1   -0.00    3.62
 -11  12   2    2.74    3.90
  11  12  -2    4.59    4.27
 -11  12   3   -0.00    2.23
  11  12  -3    0.47    3.08
 -11  12   4    5.37    4.19
  11  12  -4    8.22    5.26
 -11  12   5    1.02    2.07
  11  12  -5    1.39    3.36
 -11  12   6   15.56    5.74
  11  12  -6    6.78    4.38
 -11  12   7    2.27    3.12
  11  12  -7    0.00    3.10
 -11  12   8    0.00    2.61
  11  12  -8    3.42    4.30
 -11  12   9    0.00    3.03
  11  12  -9    4.36    3.87
 -11  12  10    7.58    4.44
  11 -12 -10   -0.00    3.35
  11  12 -10   13.82    5.96
 -11  12  11   -0.00    2.84
  11 -12 -11    1.07    2.71
  11  12 -11    1.78    3.46
 -11  12  12    0.00    3.17
  11 -12 -12   -0.00    2.02
  11  12 -12    0.00    3.43
 -11  12  13    1.13    2.36
  11 -12 -13    0.90    2.81
  11  12 -13    0.00    2.39
 -11  12  14    3.09    3.56
  11 -12 -14    1.95    3.30
  11  12 -14    4.07    4.72
 -11  12  15   -0.00    2.91
  11 -12 -15    1.62    3.06
  11  12 -15   -0.00    3.18
 -11  12  16    7.68    4.40
  11 -12 -16   10.29    5.15
 -11  12  17   -0.00    3.03
  11 -12 -17   -0.00    3.68
 -11  12  18    0.00    2.70
  11 -12 -18    0.00    2.36
 -11  12  19    3.76    3.46
 -11  12  20    3.55    3.62
 -11  12  21    2.70    3.64
 -11  12  22   -0.00    2.23
  11  13  -1    5.75    4.78
  11  13  -2    4.64    4.10
  11  13  -3   -0.00    3.23
  11  13  -4    0.00    2.84
  11  13  -5   -0.00    3.53
  11  13  -6    0.00    2.74
  11  13  -7   -0.00    3.38
  11  13  -8    7.19    4.55
  11  13  -9   -0.00    2.46
  11  13 -10   -0.00    3.53
  11  13 -11    1.69    3.53
  11  13 -12   -0.00    3.34
  11 -13 -13   -0.00    2.45
  11  13 -13    5.70    4.90
  11 -13 -14   -0.00    2.66
  11  13 -14    5.97    4.01
  11 -13 -15   -0.00    3.58
  11 -13 -16    0.20    2.85
  11 -13 -17    0.49    3.12
  11  14 -11   -0.00    3.58
  11  14 -12    0.00    3.20
  11  14 -13   -0.00    2.51
  11  14 -14   -0.00    2.15
 -10   0   1    0.39    2.03
  10   0  -1    0.00    2.95
 -10   0   2   14.92    5.37
  10   0  -2   30.18    7.77
 -10   0   3    0.49    2.24
 -10   0   4  140.64   18.61
 -10   0   5    0.28    2.00
 -10   0   6   14.61    5.00
  10   0  -6   14.81    5.72
 -10   0   7   -0.00    2.08
  10   0  -7    0.79    3.11
 -10   0   8   20.88    5.83
  10   0  -8   30.10    7.61
 -10   0   9    0.00    2.42
  10   0  -9   -0.00    2.28
 -10   0  10   85.94   13.33
  10   0 -10   92.18   14.58
 -10   0  11    0.14    2.38
  10   0 -11    2.28    2.97
 -10   0  12    0.00    2.05
  10   0 -12    0.23    2.68
 -10   0  13   -0.00    1.75
  10   0 -13   -0.00    2.77
 -10   0  14   28.02    6.56
  10   0 -14   18.42    6.16
 -10   0  15   -0.00    2.11
  10   0 -15    3.00    2.37
 -10   0  16   23.54    6.24
  10   0 -16   27.89    7.27
 -10   0  17    0.62    2.29
  10   0 -17   -0.00    2.54
  10   0 -18   25.08    6.80
  10   0 -19   -0.00    3.03
  10   0 -20   36.78    8.12
  10   0 -21   -0.00    2.46
  10   0 -22    2.08    3.05
  10   0 -23   -0.00    2.01
  10   0 -24   11.28    4.65
  10   0 -25    0.89    2.53
  10   0 -26   29.56    7.13
  10   0 -27    0.00    2.25
  10   0 -28   11.24    4.13
  10   0 -29    2.31    2.49
  10   0 -30    2.20    2.94
  10   0 -31    0.98    2.23
  10   0 -32    1.60    2.66
  10   0 -33    4.20    3.12
 -10   1   1   -0.00    2.54
  10  -1  -1    0.10    2.41
  10   1  -1    3.42    4.28
 -10  -1   1    3.07    2.65
 -10   1   2  177.66   19.82
  10  -1  -2  136.70   19.97
 -10  -1   2  112.08   17.66
 -10   1   3   -0.00    3.12
 -10  -1   3    0.05    2.60
 -10   1   4    0.67    2.22
 -10  -1   4    1.33    2.29
 -10   1   5    8.43    4.09
 -10  -1   5   16.69    5.82
 -10   1   6   87.04   12.86
  10  -1  -6   80.74   13.68
  10   1  -6   65.86   12.91
 -10  -1   6   83.07   12.82
 -10   1   7    1.20    2.54
  10  -1  -7   -0.00    2.49
  10   1  -7    2.32    3.66
 -10  -1   7    3.88    2.82
 -10   1   8   55.48    9.40
  10  -1  -8   39.83    9.07
  10   1  -8   44.42    9.88
 -10  -1   8   37.43    8.30
 -10   1   9    3.05    2.67
  10  -1  -9   -0.00    2.22
  10   1  -9   -0.00    2.81
 -10  -1   9    1.36    2.20
 -10   1  10    0.75    2.04
  10  -1 -10   -0.00    2.28
  10   1 -10    0.47    2.61
 -10  -1  10   -0.00    1.78
 -10   1  11    5.57    3.71
  10  -1 -11   11.67    4.75
  10   1 -11   13.80    5.21
 -10  -1  11    6.10    3.57
 -10   1  12   59.11   10.56
  10  -1 -12   81.44   13.00
  10   1 -12   71.85   12.35
 -10  -1  12   57.26   10.66
 -10   1  13    4.22    2.81
  10  -1 -13   -0.00    2.60
  10   1 -13   -0.00    2.53
 -10  -1  13    0.00    1.83
 -10   1  14    7.60    3.84
  10  -1 -14    2.65    2.78
  10   1 -14   13.46    5.15
 -10  -1  14    5.29    2.92
 -10   1  15    1.03    2.07
  10  -1 -15   -0.00    2.38
  10   1 -15   -0.00    2.39
 -10  -1  15    0.68    2.24
 -10   1  16   20.77    5.98
  10  -1 -16   28.62    7.03
  10   1 -16   20.34    6.53
 -10  -1  16   22.17    5.99
 -10   1  17    1.62    2.22
  10  -1 -17    0.95    2.10
  10   1 -17    1.68    3.02
 -10   1  18   18.09    5.29
  10  -1 -18   26.12    6.95
  10   1 -18   23.50    6.41
 -10   1  19    0.35    2.10
  10  -1 -19   -0.00    2.45
  10   1 -19    0.00    3.21
 -10   1  20    2.18    2.21
  10  -1 -20   -0.00    2.82
  10   1 -20    0.00    2.66
  10  -1 -21    0.00    3.30
  10   1 -21    1.50    2.79
  10  -1 -22   47.37    9.72
  10   1 -22   54.53   10.13
  10  -1 -23    2.80    3.02
  10   1 -23    0.00    2.26
  10  -1 -24    1.35    2.81
  10   1 -24   -0.00    2.83
  10  -1 -25    1.22    2.63
  10   1 -25   -0.00    2.03
  10  -1 -26    6.10    3.59
  10   1 -26    2.88    3.23
  10  -1 -27    0.80    2.36
  10   1 -27   -0.00    2.28
  10  -1 -28   10.93    4.35
  10   1 -28   10.73    4.29
  10  -1 -29   -0.00    2.28
  10   1 -29    0.46    2.27
  10  -1 -30   -0.00    2.01
  10   1 -30   -0.00    1.98
  10  -1 -31    3.24    2.63
  10   1 -31    0.33    2.03
  10  -1 -32    6.35    3.28
  10   1 -32    7.42    3.70
  10  -1 -33    0.41    1.82
  10   1 -33    0.35    2.08
 -10   2   1    6.37    3.85
  10  -2  -1    2.44    3.30
 -10  -2   1   -0.00    1.81
 -10   2   2    1.80    2.58
  10  -2  -2    2.65    3.42
 -10  -2   2    0.40    2.57
 -10   2   3    0.65    2.17
 -10  -2   3   -0.00    2.82
 -10   2   4  127.06   16.97
 -10  -2   4  119.81   17.16
 -10   2   5   38.57    7.68
  10   2  -5   24.01    7.40
 -10  -2   5   22.16    6.50
 -10   2   6   33.02    7.22
  10  -2  -6   24.11    7.33
  10   2  -6   28.62    7.87
 -10  -2   6   38.91    7.99
 -10   2   7    2.40    2.72
  10  -2  -7    5.37    4.16
  10   2  -7    1.11    3.23
 -10  -2   7    7.40    3.84
 -10   2   8    7.27    3.68
  10  -2  -8   18.19    5.87
  10   2  -8   10.99    5.14
 -10  -2   8   15.02    5.00
 -10   2   9    0.00    2.88
  10  -2  -9    8.87    4.40
  10   2  -9    6.00    3.85
 -10  -2   9    4.47    2.88
 -10   2  10   49.55    9.86
  10  -2 -10   84.32   12.88
  10   2 -10   56.76   11.31
 -10  -2  10   63.63   10.80
 -10   2  11    8.92    4.07
  10  -2 -11   11.09    4.42
  10   2 -11    2.78    3.69
 -10  -2  11    3.57    3.29
 -10   2  12    0.23    2.06
  10  -2 -12   -0.00    2.74
  10   2 -12   -0.00    1.61
 -10  -2  12   -0.00    2.03
 -10   2  13   -0.00    2.15
  10  -2 -13    0.00    2.65
  10   2 -13   -0.00    2.64
 -10  -2  13    0.00    1.75
 -10   2  14   31.72    6.79
  10  -2 -14   33.85    7.89
  10   2 -14   20.58    6.44
 -10  -2  14   16.21    5.45
 -10   2  15   12.51    4.47
  10  -2 -15   23.41    6.37
  10   2 -15   12.29    4.94
 -10  -2  15   17.84    5.16
 -10   2  16   16.50    4.93
  10  -2 -16    0.00    2.96
  10   2 -16   10.17    4.71
 -10  -2  16    9.37    4.45
 -10   2  17   -0.00    2.00
  10  -2 -17    0.00    2.47
  10   2 -17    1.20    3.29
 -10   2  18    5.97    3.39
  10  -2 -18    2.79    2.78
  10   2 -18    4.65    3.51
 -10   2  19    2.24    2.56
  10  -2 -19    5.63    4.16
  10   2 -19    4.21    3.68
 -10   2  20   40.26    8.23
  10  -2 -20   35.53    8.21
  10   2 -20   43.23    8.95
 -10   2  21   -0.00    2.61
  10  -2 -21    0.00    2.48
  10   2 -21    0.23    2.31
  10  -2 -22    0.00    3.23
  10   2 -22    1.06    1.95
  10  -2 -23   -0.00    2.31
  10   2 -23    0.00    2.76
  10  -2 -24   26.45    6.43
  10   2 -24   12.64    5.14
  10  -2 -25    6.58    3.59
  10   2 -25    5.97    3.58
  10  -2 -26   11.40    4.39
  10   2 -26   14.80    4.91
  10  -2 -27   -0.00    2.46
  10   2 -27   -0.00    2.33
  10  -2 -28    2.62    2.93
  10   2 -28    3.81    3.25
  10  -2 -29    1.63    2.57
  10   2 -29    1.18    2.80
  10  -2 -30    1.14    2.90
  10   2 -30    6.15    3.50
  10  -2 -31    4.03    3.01
  10   2 -31    0.36    2.45
  10  -2 -32    0.26    2.28
  10   2 -32    1.86    2.13
  10   2 -33    0.10    2.01
 -10   3   1    5.57    3.83
  10  -3  -1    7.16    4.34
 -10  -3   1    5.84    3.90
 -10   3   2   90.68   13.43
  10  -3  -2   88.04   14.67
 -10  -3   2   77.51   13.37
 -10   3   3   38.19    7.85
 -10  -3   3   31.73    7.76
 -10   3   4    2.50    3.19
  10   3  -4   -0.00    2.62
 -10  -3   4    0.85    2.87
 -10   3   5   11.57    4.73
  10   3  -5    8.18    4.72
 -10  -3   5    9.03    4.11
 -10   3   6   22.90    6.22
  10  -3  -6   27.74    7.60
  10   3  -6   19.90    6.62
 -10  -3   6   18.56    6.03
 -10   3   7   10.59    4.26
  10  -3  -7   10.46    5.00
  10   3  -7   17.17    6.28
 -10  -3   7   10.36    4.33
 -10   3   8   46.79    9.22
  10  -3  -8   40.00    9.67
  10   3  -8   59.67   11.62
 -10  -3   8   68.72   11.17
 -10   3   9    2.99    3.22
  10  -3  -9    7.27    4.61
  10   3  -9    5.55    4.28
 -10  -3   9    5.03    3.57
 -10   3  10   -0.00    1.91
  10  -3 -10    0.00    3.23
  10   3 -10    4.63    3.50
 -10  -3  10    4.53    3.17
 -10   3  11   17.26    5.04
  10  -3 -11   14.32    5.33
  10   3 -11    4.14    4.19
 -10  -3  11   11.96    4.54
 -10   3  12   51.55    8.84
  10  -3 -12   32.69    8.35
  10   3 -12   37.03    8.72
 -10  -3  12   29.77    7.51
 -10   3  13    4.36    2.78
  10  -3 -13    1.70    2.03
  10   3 -13   -0.00    3.28
 -10  -3  13    1.27    2.17
 -10   3  14    3.21    2.84
  10  -3 -14    0.59    2.75
  10   3 -14    1.90    2.84
 -10  -3  14   -0.00    2.04
 -10   3  15    1.65    2.08
  10  -3 -15    0.00    2.94
  10   3 -15    5.57    3.75
 -10  -3  15    2.54    3.10
 -10   3  16   22.60    5.80
  10  -3 -16   19.77    6.11
  10   3 -16   15.51    5.63
 -10  -3  16   16.38    5.57
 -10   3  17   11.70    4.56
  10  -3 -17   29.37    7.03
  10   3 -17   10.04    4.46
 -10  -3  17   14.38    5.05
 -10   3  18   11.30    4.53
  10  -3 -18   22.72    6.31
  10   3 -18    9.08    4.70
 -10  -3  18   15.03    5.32
 -10   3  19    1.34    2.71
  10  -3 -19    4.09    3.47
  10   3 -19    4.32    3.68
 -10   3  20    0.66    2.35
  10  -3 -20   -0.00    2.86
  10   3 -20    1.65    2.57
 -10   3  21    2.27    2.65
  10  -3 -21    7.38    4.02
  10   3 -21    9.39    4.11
  10  -3 -22   21.04    6.63
  10   3 -22   36.18    7.96
  10  -3 -23    3.35    3.18
  10   3 -23    2.10    2.48
  10  -3 -24    3.74    3.05
  10   3 -24    1.52    2.72
  10  -3 -25    2.84    2.84
  10   3 -25    0.64    2.05
  10  -3 -26   11.77    4.47
  10   3 -26    4.71    3.74
  10  -3 -27   10.82    4.67
  10   3 -27   11.99    4.76
  10  -3 -28    7.49    3.70
  10   3 -28    3.76    3.51
  10  -3 -29   -0.00    2.51
  10   3 -29    1.56    2.13
  10  -3 -30    0.75    2.35
  10   3 -30   -0.00    2.83
  10  -3 -31   -0.00    2.22
  10   3 -31   -0.00    2.40
  10  -3 -32   -0.00    2.84
  10   3 -32    2.28    2.63
  10   3 -33    0.80    2.27
 -10   4   1    1.73    2.45
  10  -4  -1    4.67    3.84
 -10  -4   1    3.41    3.17
 -10   4   2   -0.00    2.30
 -10  -4   2    1.52    2.73
 -10   4   3    8.93    3.87
  10   4  -3    5.88    4.66
 -10  -4   3    4.96    3.76
 -10   4   4   71.92   11.91
  10   4  -4   65.82   13.30
 -10  -4   4   81.63   13.09
 -10   4   5   38.53    8.55
  10  -4  -5   39.43    9.17
  10   4  -5   37.13    9.32
 -10  -4   5   47.42    9.27
 -10   4   6   50.56    8.79
  10  -4  -6   30.28    8.29
  10   4  -6   22.54    7.42
 -10  -4   6   34.60    8.13
 -10   4   7   -0.00    2.27
  10  -4  -7   -0.00    2.63
  10   4  -7    0.86    2.79
 -10  -4   7   -0.00    2.44
 -10   4   8   79.10   11.42
  10  -4  -8   35.82    9.64
  10   4  -8   57.64   11.63
 -10  -4   8   54.52   10.57
 -10   4   9    8.30    3.86
  10  -4  -9    8.70    4.70
  10   4  -9    4.45    4.18
 -10  -4   9    3.55    3.42
 -10   4  10   21.86    5.74
  10  -4 -10   23.00    6.54
  10   4 -10   13.65    5.64
 -10  -4  10   20.45    6.15
 -10   4  11    8.51    3.76
  10  -4 -11    1.61    2.70
  10   4 -11   10.65    4.78
 -10  -4  11    4.74    3.02
 -10   4  12   -0.00    2.24
  10  -4 -12   -0.00    1.68
  10   4 -12   -0.00    2.66
 -10  -4  12    1.41    2.60
 -10   4  13    0.80    2.06
  10  -4 -13    2.37    3.70
  10   4 -13    2.41    3.22
 -10  -4  13    1.32    2.39
 -10   4  14   16.42    5.15
  10  -4 -14   16.44    5.89
  10   4 -14   28.36    7.40
 -10  -4  14    9.92    4.63
 -10   4  15   19.98    5.34
  10  -4 -15    3.62    3.63
  10   4 -15   19.31    5.41
  10   4 -15    9.66    4.66
 -10  -4  15    5.94    3.45
 -10   4  16   11.89    4.45
  10  -4 -16   10.35    4.68
  10   4 -16   15.48    4.88
  10   4 -16    5.60    4.21
 -10  -4  16    4.42    3.59
 -10   4  17    0.00    1.75
  10  -4 -17   -0.00    1.98
  10   4 -17    0.64    2.15
  10   4 -17    0.00    2.50
 -10  -4  17    0.41    2.02
 -10   4  18    2.35    2.45
  10  -4 -18    3.26    3.19
  10   4 -18   -0.00    2.29
  10   4 -18    4.42    3.29
 -10  -4  18    2.22    2.64
 -10   4  19    5.83    3.34
  10  -4 -19    8.75    4.33
  10   4 -19    6.68    3.93
  10   4 -19    5.50    3.82
 -10   4  20   34.77    7.35
  10  -4 -20   20.46    6.61
  10   4 -20   25.90    7.36
 -10   4  21   15.26    4.97
  10  -4 -21   16.25    5.53
  10   4 -21    5.35    3.82
  10  -4 -22    4.25    3.85
  10   4 -22    5.42    3.52
  10  -4 -23    5.29    3.82
  10   4 -23    6.32    3.92
  10  -4 -24   21.13    6.21
  10   4 -24   12.49    5.07
  10  -4 -25   10.92    5.07
  10   4 -25   12.33    4.76
  10  -4 -26    2.27    2.78
  10   4 -26    2.27    2.85
  10  -4 -27    3.25    2.96
  10   4 -27    0.00    1.93
  10  -4 -28    0.00    2.70
  10   4 -28    0.00    2.33
  10  -4 -29    5.85    3.49
  10   4 -29    2.03    2.66
  10  -4 -30    4.29    3.20
  10   4 -30   -0.00    2.21
  10  -4 -31    3.16    3.10
  10   4 -31    0.76    1.89
  10   4 -32    2.18    2.39
 -10   5   1   37.06    7.93
  10  -5  -1   50.09   10.53
  10   5  -1   29.15    8.12
  10   5  -1   31.00    9.67
 -10   5   2  176.45   21.57
  10   5  -2  160.96   21.75
  10   5  -2  159.56   23.41
 -10   5   3   20.10    5.70
  10   5  -3    9.74    4.56
  10   5  -3   10.29    6.11
 -10   5   4    0.00    2.56
  10   5  -4   -0.00    3.03
  10   5  -4    2.65    3.53
 -10   5   5    2.24    2.78
  10  -5  -5    2.64    3.41
  10   5  -5    3.94    3.33
  10   5  -5    5.79    4.37
 -10   5   6   24.88    6.35
  10  -5  -6   11.73    5.87
  10   5  -6   26.82    6.90
  10   5  -6   25.89    7.42
 -10   5   7   25.68    6.63
  10  -5  -7   29.89    8.02
  10   5  -7   23.77    6.60
  10   5  -7   25.03    7.74
 -10   5   8   27.59    6.56
  10  -5  -8   14.63    5.94
  10   5  -8   20.42    6.26
  10   5  -8   26.31    7.44
 -10   5   9    0.03    2.43
  10  -5  -9   -0.00    2.46
  10   5  -9    0.13    2.02
  10   5  -9    2.00    2.50
 -10   5  10    0.68    1.84
  10  -5 -10   -0.00    2.53
  10   5 -10    0.00    2.27
  10   5 -10   -0.00    3.07
 -10   5  11   10.21    4.02
  10  -5 -11   17.85    6.08
  10   5 -11    3.51    3.70
  10   5 -11   14.07    5.40
 -10   5  12   14.49    5.13
  10  -5 -12   28.89    7.77
  10   5 -12   14.33    5.24
  10   5 -12   31.51    7.97
 -10   5  13    8.57    3.85
  10  -5 -13    5.94    3.94
  10   5 -13    8.00    4.40
  10   5 -13   15.95    6.03
 -10   5  14    1.66    2.59
  10  -5 -14   -0.00    3.03
  10   5 -14    0.90    2.72
  10   5 -14    2.12    3.27
 -10   5  15    6.12    3.25
  10  -5 -15    1.21    3.44
  10   5 -15   10.69    4.45
  10   5 -15    0.84    3.27
 -10   5  16    4.12    3.12
  10  -5 -16    5.39    4.30
  10   5 -16    2.94    3.05
  10   5 -16    0.00    3.00
 -10   5  17   25.26    6.55
  10  -5 -17   22.41    6.89
  10   5 -17   27.41    6.65
  10   5 -17   17.45    6.13
 -10   5  18   16.30    5.17
  10  -5 -18   14.06    5.18
  10   5 -18    8.21    4.24
  10   5 -18   14.04    5.85
 -10   5  19    0.48    1.84
  10  -5 -19    2.26    3.37
  10   5 -19    0.34    1.55
  10   5 -19    1.03    2.74
 -10   5  20   -0.00    1.81
  10  -5 -20   -0.00    2.93
  10   5 -20    0.00    2.57
 -10   5  21   11.66    4.45
  10  -5 -21   11.72    5.22
  10   5 -21    9.68    4.33
  10  -5 -22   19.52    5.99
  10   5 -22   15.08    5.83
  10  -5 -23    7.23    4.34
  10   5 -23    1.45    2.52
  10  -5 -24    2.18    2.95
  10   5 -24    3.39    3.20
  10  -5 -25   -0.00    2.70
  10   5 -25   -0.00    2.46
  10  -5 -26    0.00    2.69
  10   5 -26    0.00    2.39
  10  -5 -27   15.33    5.16
  10   5 -27    4.94    3.62
  10  -5 -28    0.64    2.15
  10   5 -28    3.57    3.68
  10  -5 -29    0.49    2.79
  10   5 -29   -0.00    2.28
  10  -5 -30   -0.00    2.23
  10   5 -30    0.49    2.24
  10   5 -31    0.00    2.19
 -10   6   1    1.64    2.55
  10   6  -1    1.14    3.09
  10   6  -1   -0.00    2.69
 -10   6   2    6.71    4.07
  10   6  -2    4.39    3.38
  10   6  -2    0.74    3.95
 -10   6   3   33.54    7.21
  10   6  -3    6.63    4.51
  10   6  -3   12.25    5.96
 -10   6   4   16.41    5.46
  10  -6  -4    5.92    4.95
  10   6  -4    4.04    3.25
  10   6  -4    5.06    4.28
 -10   6   5   30.93    7.11
  10  -6  -5   10.58    5.97
  10   6  -5   22.84    6.38
  10   6  -5   29.02    8.36
 -10   6   6   18.59    5.71
  10  -6  -6   13.03    5.56
  10   6  -6   14.40    5.28
  10   6  -6   23.71    7.21
 -10   6   7    4.56    3.61
  10  -6  -7   -0.00    3.40
  10   6  -7    4.14    2.94
  10   6  -7    1.38    2.87
 -10   6   8    5.18    3.52
  10  -6  -8    2.41    3.30
  10   6  -8   -0.00    2.12
  10   6  -8    1.54    3.65
 -10   6   9   34.73    7.62
  10  -6  -9   32.34    8.42
  10   6  -9   32.20    7.84
  10   6  -9   28.48    8.38
 -10   6  10   25.81    6.53
  10  -6 -10   26.60    7.79
  10   6 -10   22.05    6.63
  10   6 -10   19.01    6.56
 -10   6  11   11.59    4.61
  10  -6 -11    1.74    3.63
  10   6 -11    1.38    2.38
  10   6 -11    5.39    4.03
 -10   6  12    1.51    2.68
  10  -6 -12    2.72    3.03
  10   6 -12    2.28    2.78
  10   6 -12   -0.00    2.80
 -10   6  13   14.63    5.05
  10  -6 -13   13.82    5.65
  10   6 -13   23.00    6.30
  10   6 -13    5.37    4.22
 -10   6  14    5.56    3.46
  10  -6 -14    9.90    4.82
  10   6 -14    3.25    2.97
  10   6 -14    2.26    2.94
 -10   6  15   19.77    5.80
  10  -6 -15   15.39    5.53
  10   6 -15   19.78    5.95
  10   6 -15   18.61    6.28
 -10   6  16    5.92    3.39
  10  -6 -16    1.94    2.56
  10   6 -16    2.54    2.94
  10   6 -16    2.21    3.18
 -10   6  17    5.12    3.13
  10  -6 -17    0.00    3.41
  10   6 -17    1.53    2.82
  10   6 -17    2.06    2.95
 -10   6  18    2.32    2.72
  10  -6 -18    6.37    3.88
  10   6 -18   11.12    4.55
  10   6 -18   11.42    5.23
 -10   6  19   12.74    4.64
  10  -6 -19    4.40    3.86
  10   6 -19   11.65    5.22
 -10   6  20    2.78    2.54
  10  -6 -20    5.29    4.01
  10   6 -20    3.38    3.68
 -10   6  21    7.74    3.97
  10  -6 -21    1.20    2.36
  10   6 -21    2.65    2.72
 -10   6  22   -0.00    1.66
  10  -6 -22    4.10    3.55
  10   6 -22   -0.00    1.92
  10  -6 -23   -0.00    2.59
  10   6 -23    0.59    2.73
  10  -6 -24    1.68    2.88
  10   6 -24    5.54    3.94
  10  -6 -25   -0.00    2.65
  10   6 -25    5.23    3.64
  10  -6 -26    2.22    2.94
  10   6 -26    5.88    4.13
  10  -6 -27   -0.00    2.51
  10   6 -27    1.32    2.50
  10  -6 -28    0.00    2.80
  10   6 -28    1.38    2.31
  10  -6 -29    2.06    2.54
  10   6 -29    0.00    1.85
  10   6 -30    2.57    2.98
 -10   7   1   71.62   12.29
  10   7  -1   79.29   13.37
 -10   7   2   -2.44    3.62
  10   7  -2    0.00    3.50
 -10   7   3   16.09    5.15
  10  -7  -3    7.95    4.94
  10   7  -3   14.29    5.32
 -10   7   4   -0.00    2.65
  10  -7  -4    0.22    2.32
  10   7  -4    0.00    2.91
 -10   7   5   29.91    7.34
  10  -7  -5   18.21    7.16
  10   7  -5   39.42    8.44
  10   7  -5   33.68    9.17
 -10   7   6    7.72    4.15
  10  -7  -6    5.34    3.97
  10   7  -6    7.22    4.22
  10   7  -6    3.63    4.51
 -10   7   7   27.17    6.85
  10  -7  -7   23.59    7.58
  10   7  -7   11.31    5.09
  10   7  -7   32.32    8.80
 -10   7   8   11.04    4.53
  10  -7  -8    4.03    3.63
  10   7  -8    4.47    4.33
  10   7  -8   12.20    5.77
 -10   7   9    0.95    2.03
  10  -7  -9    1.18    2.92
  10   7  -9    1.42    2.42
  10   7  -9    1.30    3.75
 -10   7  10   -0.00    2.36
  10  -7 -10   -0.00    3.17
  10   7 -10    1.93    2.63
  10   7 -10    1.37    2.94
 -10   7  11   18.94    5.77
  10  -7 -11    6.39    4.30
  10   7 -11   12.42    5.01
  10   7 -11    5.44    4.88
 -10   7  12    0.00    1.93
  10  -7 -12    0.00    3.32
  10   7 -12    4.51    3.44
  10   7 -12    7.82    4.83
 -10   7  13   40.00    8.10
  10  -7 -13   27.58    7.68
  10   7 -13   28.99    7.48
  10   7 -13   25.01    7.65
 -10   7  14    0.00    1.87
  10  -7 -14   -0.00    2.55
  10   7 -14    0.09    2.18
  10   7 -14    3.46    3.56
 -10   7  15    1.14    2.65
  10  -7 -15    0.00    2.97
  10   7 -15    7.59    3.92
  10   7 -15    3.24    3.60
 -10   7  16    2.26    2.49
  10  -7 -16    3.79    3.80
  10   7 -16    0.88    2.13
  10   7 -16    6.42    4.24
 -10   7  17    9.71    4.40
  10  -7 -17   24.99    7.00
  10   7 -17   30.41    7.80
 -10   7  18    5.97    3.47
  10  -7 -18    0.75    2.99
  10   7 -18    0.24    2.52
  10   7 -18   -0.00    2.34
 -10   7  19    5.35    3.21
  10  -7 -19    1.53    2.83
  10   7 -19    2.10    2.83
 -10   7  20    0.14    1.91
  10  -7 -20   -0.00    2.78
  10   7 -20    0.49    2.79
 -10   7  21    0.00    2.19
  10  -7 -21    2.95    3.31
  10   7 -21    5.32    4.02
 -10   7  22    4.91    3.34
  10  -7 -22    8.92    4.41
  10   7 -22    4.24    3.93
  10  -7 -23    7.36    4.28
  10   7 -23    3.81    3.61
  10  -7 -24    0.13    2.47
  10   7 -24   -0.00    2.89
  10  -7 -25    0.49    1.87
  10   7 -25   -0.00    2.94
  10  -7 -26    0.87    2.56
  10  -7 -27    6.58    4.43
  10  -7 -28    3.65    3.72
 -10   8   1   14.03    5.02
  10   8  -1   14.41    5.76
 -10   8   2    5.09    3.70
  10  -8  -2    3.73    3.97
  10   8  -2    0.55    3.47
 -10   8   3   31.80    7.44
  10  -8  -3   28.23    8.40
  10   8  -3   16.38    6.12
 -10   8   4   14.85    5.38
  10  -8  -4    8.78    4.87
  10   8  -4    3.36    3.74
 -10   8   5   54.78    9.87
  10  -8  -5   27.84    8.81
  10   8  -5   50.52   10.06
 -10   8   6    3.55    3.36
  10  -8  -6    4.70    3.78
  10   8  -6    1.84    2.85
 -10   8   7    0.94    2.75
  10  -8  -7    3.77    3.81
  10   8  -7    4.69    3.47
 -10   8   8    0.14    1.71
  10  -8  -8   -0.00    2.72
  10   8  -8    1.69    3.09
 -10   8   9   10.06    5.13
  10  -8  -9   14.88    6.03
  10   8  -9   11.48    4.62
 -10   8  10    7.12    3.60
  10  -8 -10    2.35    3.40
  10   8 -10    1.17    2.96
 -10   8  11   24.11    6.57
  10  -8 -11   11.92    5.53
  10   8 -11   18.14    5.96
 -10   8  12    0.00    1.89
  10  -8 -12    2.60    3.31
  10   8 -12    2.36    2.78
 -10   8  13    4.99    3.58
  10  -8 -13    3.91    3.91
  10   8 -13    8.13    4.56
 -10   8  14    4.26    3.10
  10  -8 -14    0.98    2.45
  10   8 -14    1.58    2.90
 -10   8  15   21.81    6.09
  10  -8 -15    8.76    4.82
  10   8 -15   20.53    6.15
 -10   8  16   -0.00    2.37
  10  -8 -16   -0.00    2.85
  10   8 -16    1.51    2.60
 -10   8  17    0.32    2.29
  10  -8 -17   -0.00    3.09
  10   8 -17   -0.00    2.29
 -10   8  18   -0.00    2.44
  10  -8 -18    1.14    3.01
  10   8 -18    2.05    2.71
 -10   8  19   12.48    4.95
  10  -8 -19   11.13    5.64
 -10   8  20    0.00    2.18
  10  -8 -20   -0.00    2.50
 -10   8  21    2.21    2.69
  10  -8 -21    2.50    3.39
 -10   8  22   -0.00    2.10
  10  -8 -22    0.00    2.89
  10  -8 -23    4.93    4.58
  10  -8 -24   -0.00    2.20
  10  -8 -25    6.67    4.37
  10  -8 -26   -0.00    2.57
  10  -8 -27    1.79    3.31
 -10   9   1   33.40    8.43
  10   9  -1   38.94    9.45
 -10   9   2    3.44    4.01
  10  -9  -2    4.37    4.46
  10   9  -2    3.40    3.80
 -10   9   3   34.13    7.83
  10  -9  -3   26.99    8.30
  10   9  -3   19.73    7.05
 -10   9   4    3.12    4.02
  10  -9  -4   -0.00    2.44
  10   9  -4   -0.00    2.39
 -10   9   5    5.40    3.84
  10  -9  -5    0.00    2.52
  10   9  -5    1.79    3.22
 -10   9   6   -0.00    3.11
  10  -9  -6   -0.00    3.12
  10   9  -6    0.50    2.95
 -10   9   7   36.77    8.24
  10  -9  -7   25.07    8.17
  10   9  -7   26.99    7.71
 -10   9   8    8.24    4.44
  10  -9  -8    0.00    3.59
  10   9  -8    5.35    3.89
 -10   9   9    6.05    3.52
  10  -9  -9    0.71    3.00
  10   9  -9    3.12    3.42
 -10   9  10   -0.00    2.63
  10  -9 -10   -0.00    3.05
  10   9 -10    1.68    3.36
 -10   9  11   15.02    5.78
  10  -9 -11    8.59    5.10
  10   9 -11   17.29    6.01
 -10   9  12    0.86    2.21
  10  -9 -12   -0.00    3.22
  10   9 -12   -0.00    2.33
 -10   9  13   15.25    5.27
  10  -9 -13    4.29    3.39
  10   9 -13    6.25    4.20
 -10   9  14    0.10    1.93
  10  -9 -14    1.94    2.91
  10   9 -14   -0.00    2.13
 -10   9  15    0.00    2.44
  10  -9 -15    0.95    2.73
  10   9 -15    0.71    2.54
 -10   9  16    0.00    2.15
  10  -9 -16   -0.00    3.22
  10   9 -16    1.83    2.88
 -10   9  17   22.13    6.76
  10  -9 -17   20.90    7.29
  10   9 -17   34.50    8.10
 -10   9  18    1.76    2.95
  10  -9 -18   -0.00    2.20
 -10   9  19    0.03    2.62
  10  -9 -19   -0.00    3.16
  10  -9 -20    1.31    3.34
 -10   9  21    5.91    3.90
  10  -9 -21    1.49    3.65
 -10   9  22   -0.00    2.11
  10  -9 -22   -0.00    3.69
  10  -9 -23    8.30    5.01
  10  -9 -24   -0.00    3.26
  10  -9 -25    0.00    2.03
 -10  10   1   23.16    6.31
  10  10  -1    5.61    4.18
 -10  10   2   -0.00    2.36
  10  10  -2    2.30    3.54
 -10  10   3    6.07    4.36
  10  10  -3    4.90    4.19
 -10  10   4    1.35    2.79
  10 -10  -4    1.39    3.57
  10  10  -4    1.60    3.18
 -10  10   5   32.56    8.05
  10 -10  -5   18.53    7.19
  10  10  -5   41.09    9.28
 -10  10   6   -0.00    2.94
  10 -10  -6   -0.00    3.31
  10  10  -6    0.00    3.21
 -10  10   7    6.50    3.96
  10 -10  -7   11.28    5.59
  10  10  -7    0.00    2.74
 -10  10   8   -0.00    1.65
  10 -10  -8   -0.00    2.31
  10  10  -8    0.32    3.11
 -10  10   9   25.96    7.44
  10 -10  -9   19.46    7.27
  10  10  -9   21.01    7.21
 -10  10  10   -0.00    2.85
  10 -10 -10   -0.00    2.71
  10  10 -10   -0.00    2.76
 -10  10  11    3.66    3.54
  10 -10 -11    2.10    3.69
  10  10 -11    4.43    4.07
 -10  10  12    0.87    2.73
  10 -10 -12    0.07    3.46
  10  10 -12    3.80    3.22
 -10  10  13   19.07    6.01
  10 -10 -13    8.57    5.38
  10  10 -13   10.29    4.91
 -10  10  14    2.73    3.78
  10 -10 -14   -0.00    3.56
  10  10 -14    1.81    3.27
 -10  10  15   12.59    5.40
  10 -10 -15    3.06    4.07
  10  10 -15   13.70    5.52
 -10  10  16    4.80    3.49
  10 -10 -16    3.29    3.53
  10  10 -16    0.79    3.01
 -10  10  17    0.99    2.44
  10 -10 -17   -0.00    3.11
  10  10 -17    2.01    3.50
 -10  10  18    2.56    3.15
  10 -10 -18    1.59    3.25
 -10  10  19    9.37    4.43
  10 -10 -19   11.65    5.76
 -10  10  20    2.13    2.36
  10 -10 -20    0.90    2.62
 -10  10  21    6.39    3.79
  10 -10 -21   10.01    4.89
 -10  10  22    0.62    2.64
  10 -10 -22   -0.00    3.02
  10 -10 -23    3.50    3.97
  10 -10 -24   -0.00    2.77
 -10  11   1   16.49    5.95
  10  11  -1   11.42    5.39
 -10  11   2    4.34    2.79
  10  11  -2    0.00    3.26
 -10  11   3   10.04    4.92
  10  11  -3    0.00    3.75
 -10  11   4    0.80    2.35
  10  11  -4    2.08    3.47
 -10  11   5    6.62    5.01
  10  11  -5    2.73    4.07
 -10  11   6    1.56    3.09
  10 -11  -6    2.82    3.50
  10  11  -6   -0.00    2.53
 -10  11   7   35.01    8.64
  10 -11  -7   19.05    7.67
  10  11  -7   41.85    9.59
 -10  11   8   10.96    4.94
  10 -11  -8    1.68    3.81
  10  11  -8   -0.00    3.00
 -10  11   9    1.48    2.62
  10 -11  -9   -0.00    2.54
  10  11  -9    0.00    2.86
 -10  11  10    2.21    3.07
  10 -11 -10    1.46    2.57
  10  11 -10   -0.00    2.65
 -10  11  11   18.40    6.22
  10 -11 -11    9.79    5.79
  10  11 -11    5.27    4.12
 -10  11  12   -0.00    2.07
  10 -11 -12    0.86    3.65
  10  11 -12    0.00    2.71
 -10  11  13   10.28    4.62
  10 -11 -13    9.58    5.17
  10  11 -13   13.63    5.59
 -10  11  14   -0.00    2.80
  10 -11 -14   -0.00    3.24
  10  11 -14   -0.00    2.99
 -10  11  15    3.20    3.11
  10 -11 -15    1.96    3.58
  10  11 -15   -0.00    2.32
 -10  11  16    3.10    3.18
  10 -11 -16    2.55    3.53
  10  11 -16   -0.00    3.18
 -10  11  17    6.09    3.69
  10 -11 -17   -0.00    2.67
 -10  11  18   -0.00    1.81
  10 -11 -18    0.00    2.92
 -10  11  19    0.00    2.48
  10 -11 -19    1.03    3.14
 -10  11  20    0.68    2.81
  10 -11 -20   -0.00    3.83
 -10  11  21    0.00    2.71
  10 -11 -21    0.18    3.19
 -10  11  22    1.45    3.21
  10 -11 -22   -0.00    2.89
 -10  12   1    4.65    3.98
  10  12  -1    2.79    3.77
 -10  12   2   -0.00    3.39
  10  12  -2    0.73    2.70
 -10  12   3    5.81    4.13
  10  12  -3    6.11    4.43
 -10  12   4    1.02    2.77
  10  12  -4    0.46    2.69
 -10  12   5   11.35    5.47
  10  12  -5   11.45    5.53
 -10  12   6    7.91    4.78
  10  12  -6    0.18    2.35
 -10  12   7   -0.00    3.57
  10  12  -7   -0.00    2.75
 -10  12   8    4.13    3.53
  10 -12  -8    9.00    4.62
  10  12  -8    5.91    4.54
 -10  12   9   20.85    6.48
  10 -12  -9    7.13    5.62
  10  12  -9   19.40    6.80
 -10  12  10    1.11    2.56
  10 -12 -10    0.59    2.18
  10  12 -10   -0.00    3.60
 -10  12  11    4.06    3.24
  10 -12 -11    3.92    4.57
  10  12 -11    2.02    3.78
 -10  12  12    0.08    2.42
  10 -12 -12   -0.00    3.40
  10  12 -12    0.00    2.54
 -10  12  13   -0.00    2.65
  10 -12 -13   -0.00    3.26
  10  12 -13    3.27    4.26
 -10  12  14    0.50    2.58
  10 -12 -14   -0.00    3.61
  10  12 -14    0.79    2.89
 -10  12  15    9.16    4.78
  10 -12 -15    3.28    4.32
  10  12 -15   17.04    6.44
 -10  12  16    0.00    2.38
  10 -12 -16   -0.00    3.53
 -10  12  17    3.54    3.19
  10 -12 -17    2.68    4.65
 -10  12  18    1.89    3.06
  10 -12 -18    1.88    2.98
 -10  12  19    4.53    3.46
  10 -12 -19    0.00    2.55
 -10  12  20   -0.00    2.37
  10 -12 -20    0.39    2.58
 -10  12  21    4.50    3.59
  10 -12 -21    3.23    3.96
 -10  12  22    0.00    2.22
 -10  13   1   17.50    5.90
  10  13  -1    4.75    5.11
 -10  13   2   -0.00    2.57
  10  13  -2   -0.00    2.20
 -10  13   3    4.49    4.35
  10  13  -3    0.01    3.05
 -10  13   4   -0.00    3.17
  10  13  -4    0.56    2.50
 -10  13   5    2.97    3.75
  10  13  -5    1.21    3.44
 -10  13   6    0.10    3.23
  10  13  -6    0.00    2.41
 -10  13   7    8.67    5.11
  10  13  -7    4.56    3.78
 -10  13   8    0.00    2.70
  10  13  -8    0.35    2.91
 -10  13   9    1.94    2.58
  10  13  -9    2.05    3.61
 -10  13  10   -0.00    2.56
  10  13 -10    0.86    3.70
 -10  13  11    5.75    3.75
  10 -13 -11    0.70    4.14
  10  13 -11    5.76    4.25
 -10  13  12    0.00    3.17
  10 -13 -12    1.86    4.12
  10  13 -12    4.33    4.50
 -10  13  13   11.80    5.29
  10 -13 -13    7.78    5.29
  10  13 -13    1.96    3.52
 -10  13  14   -0.00    2.21
  10 -13 -14    0.00    3.03
  10  13 -14   -0.00    2.97
 -10  13  15   -0.00    2.45
  10 -13 -15   -0.00    3.39
  10  13 -15    1.45    2.60
 -10  13  16   -0.00    2.49
  10 -13 -16    0.34    2.98
 -10  13  17    6.79    4.49
  10 -13 -17    1.80    3.87
 -10  13  18    1.66    2.39
  10 -13 -18    2.45    4.10
 -10  13  19   -0.00    2.40
  10 -13 -19    1.40    3.33
 -10  13  20   -0.00    2.23
 -10  13  21    1.02    2.12
 -10  13  22   -0.00    1.95
  10  14  -1   -0.00    2.81
  10  14  -2    1.24    3.87
  10  14  -3    2.66    4.15
  10  14  -4    2.99    4.02
  10  14  -5    0.21    3.14
  10  14  -6    5.28    4.69
  10  14  -7    0.00    3.18
  10  14  -8    2.58    4.02
  10  14  -9    0.00    3.08
  10  14 -10    2.33    3.64
  10  14 -11    4.09    3.66
  10  14 -12    0.00    2.71
  10  14 -13    5.33    4.40
  10 -14 -14    9.20    5.12
  10  14 -14   -0.00    2.83
  10 -14 -15    2.66    3.64
  10 -14 -16    0.15    3.33
  10 -14 -17   -0.00    3.53
  10  15 -11    4.04    4.48
  10  15 -12    1.39    2.95
  10  15 -13   -0.00    3.03
  10  15 -14   -0.00    3.69
   9   0  -1    3.24    2.92
   9   0  -2   -0.00    2.81
   9   0  -3  139.60   19.47
   9   0  -4    0.95    3.24
   9   0  -5   22.43    6.47
   9   0 -10    3.85    3.29
   9   0 -11   19.12    5.69
   9   0 -12    0.28    2.55
  -9   0  13  102.46   14.61
   9   0 -13  109.81   15.72
  -9   0  14   -0.00    1.86
   9   0 -14   -0.00    2.72
  -9   0  15   22.01    5.67
   9   0 -15   20.22    6.00
  -9   0  16   -0.00    2.06
   9   0 -16   -0.00    2.58
  -9   0  17   28.93    6.63
   9   0 -17   31.92    7.14
  -9   0  18    2.79    2.24
   9   0 -18    0.86    1.95
  -9   0  19   56.68    9.57
   9   0 -19   54.21    9.87
  -9   0  20   -0.00    1.88
   9   0 -20   -0.00    2.68
  -9   0  21   17.35    4.84
   9   0 -21   10.55    4.04
   9   0 -22    0.20    1.88
   9   0 -23   44.70    8.64
   9   0 -24    1.09    2.54
   9   0 -25   17.50    5.25
   9   0 -26    3.09    2.84
   9   0 -27    3.09    2.73
   9   0 -28   -0.00    2.23
   9   0 -29    3.75    3.06
   9   0 -30   -0.00    1.68
   9   0 -31    2.08    2.37
   9   0 -32   -0.00    1.76
   9   0 -33    3.34    2.63
   9   0 -34    0.54    1.94
   9   0 -35    0.00    2.05
   9   0 -36    0.95    1.96
   9  -1  -1  372.49   40.99
   9   1  -1  358.22   40.86
   9  -1  -2    3.92    3.38
   9   1  -2    6.22    3.80
   9  -1  -3    5.42    3.81
   9   1  -3    4.49    3.52
   9  -1  -4   41.81    9.11
   9   1  -4   49.04   10.02
   9  -1  -5   93.71   15.54
   9   1  -5  131.65   17.32
   9   1  -9   16.93    5.35
   9  -1 -10    3.39    2.66
   9   1 -10   -0.00    1.67
   9  -1 -11   84.65   13.30
   9   1 -11   77.89   12.94
   9  -1 -12    5.24    3.46
   9   1 -12    0.67    2.82
  -9  -1  12    2.27    2.43
   9  -1 -13    5.22    3.37
   9   1 -13    1.35    2.77
  -9  -1  13    1.44    2.39
   9  -1 -14    0.42    2.60
   9   1 -14    1.05    2.27
  -9  -1  14    1.13    2.35
   9  -1 -15   53.70   10.55
   9   1 -15   84.35   12.58
  -9  -1  15   78.17   11.47
   9  -1 -16   12.02    4.70
   9   1 -16   12.05    4.69
  -9  -1  16   14.42    4.66
  -9   1  17   42.77    8.05
   9  -1 -17   37.20    7.93
   9   1 -17   29.44    7.57
  -9  -1  17   39.33    7.66
  -9   1  18    4.23    2.84
   9  -1 -18    0.38    2.40
   9   1 -18    3.45    3.21
  -9  -1  18    1.73    2.19
  -9   1  19    7.78    3.42
   9  -1 -19    6.86    3.58
   9   1 -19    1.27    2.38
  -9  -1  19    3.79    2.73
  -9   1  20    6.38    3.18
   9  -1 -20    4.51    3.46
   9   1 -20   10.09    4.28
  -9  -1  20    4.73    3.06
  -9   1  21   69.32   10.76
   9  -1 -21   59.20   10.45
   9  -1 -22   -0.00    2.48
   9   1 -22    0.40    2.29
   9  -1 -23    8.36    3.78
   9   1 -23    4.08    2.98
   9  -1 -24    1.18    2.70
   9   1 -24    0.00    2.39
   9  -1 -25    4.83    3.15
   9   1 -25    7.60    3.81
   9  -1 -26    1.15    1.84
   9   1 -26    0.55    2.03
   9  -1 -27   20.41    5.58
   9   1 -27   18.98    5.26
   9  -1 -28    0.59    2.16
   9   1 -28    0.00    2.33
   9  -1 -29    0.48    2.28
   9   1 -29   -0.00    2.13
   9  -1 -30   -0.00    1.86
   9   1 -30   -0.00    2.58
   9  -1 -31    1.65    2.68
   9   1 -31    6.74    3.52
   9  -1 -32    0.96    2.13
   9   1 -32   -0.00    2.16
   9  -1 -33    6.90    3.24
   9   1 -33    4.85    3.15
   9  -1 -34    0.00    1.82
   9   1 -34    1.10    2.10
   9  -1 -35   -0.00    1.56
   9   1 -35   -0.00    1.89
   9   1 -36    3.73    2.54
  -9   2   1   26.24    6.59
   9  -2  -1   29.34    7.59
   9   2  -1   21.89    7.00
   9  -2  -2    3.83    3.55
   9   2  -2   14.75    5.91
   9  -2  -3  111.37   17.27
   9   2  -3  143.64   19.15
   9  -2  -4    4.88    3.21
   9   2  -4    3.75    3.95
   9  -2  -5   10.93    4.59
   9   2  -9   34.21    7.99
   9  -2 -10    0.33    2.04
   9   2 -10    0.00    2.32
   9  -2 -11    0.30    2.29
   9   2 -11   -0.00    2.10
   9  -2 -12   13.04    4.51
   9   2 -12    5.19    3.54
   9  -2 -13   36.55    8.06
   9   2 -13   30.86    7.72
  -9  -2  13   44.45    8.26
   9  -2 -14   30.21    7.32
   9   2 -14   25.63    6.93
  -9  -2  14   33.23    7.05
   9  -2 -15   17.20    5.52
   9   2 -15   18.77    5.76
  -9  -2  15   22.21    5.71
   9  -2 -16   -0.00    2.15
   9   2 -16    3.12    3.00
  -9  -2  16    0.79    1.69
   9  -2 -17   37.29    8.26
   9   2 -17   41.25    8.54
  -9  -2  17   39.12    7.82
   9  -2 -18   -0.00    2.20
   9   2 -18    0.21    2.18
  -9  -2  18    2.25    2.73
   9  -2 -19  101.43   14.44
   9   2 -19   95.73   14.30
  -9  -2  19   88.38   13.45
   9  -2 -20    6.43    3.47
   9   2 -20   14.35    4.64
  -9  -2  20    8.45    3.65
   9  -2 -21   -0.00    2.15
   9   2 -21   -0.00    2.18
   9  -2 -22   13.76    4.81
   9   2 -22   11.90    4.81
   9  -2 -23   37.96    8.05
   9   2 -23   47.15    8.85
   9  -2 -24    2.49    2.81
   9   2 -24    0.00    1.94
   9  -2 -25   13.53    5.06
   9   2 -25    6.59    3.35
   9  -2 -26   -0.00    2.23
   9   2 -26    0.00    1.85
   9  -2 -27    0.68    2.20
   9   2 -27    0.82    2.24
   9  -2 -28    2.64    2.39
   9   2 -28    3.50    2.76
   9  -2 -29    3.88    3.11
   9   2 -29    8.49    3.56
   9  -2 -30    1.46    2.09
   9   2 -30   -0.00    2.05
   9  -2 -31    1.62    2.16
   9   2 -31    0.00    1.87
   9  -2 -32    0.49    2.07
   9   2 -32   -0.00    2.16
   9  -2 -33    5.39    2.78
   9   2 -33    0.70    2.11
   9  -2 -34   -0.00    1.87
   9   2 -34   -0.00    1.80
   9  -2 -35    5.02    2.72
   9   2 -35    1.51    2.72
   9   2 -36    0.32    1.82
  -9   3   1  164.09   20.59
   9  -3  -1  165.85   22.32
   9   3  -1  166.93   22.75
  -9  -3   1  174.00   21.65
  -9   3   2   23.52    6.03
   9  -3  -2   28.30    7.43
   9   3  -2   30.72    8.02
  -9  -3   2   23.18    6.66
  -9   3   3   -0.00    2.44
   9  -3  -3    2.22    3.21
   9   3  -3   -0.00    2.21
  -9   3   4    0.00    2.30
   9  -3  -4    5.16    3.64
  -9   3   5   37.53    7.81
   9  -3  -5   54.75   10.28
  -9   3   6   40.87    7.92
  -9   3   7   25.42    6.28
   9   3  -8   -0.00    2.73
   9  -3  -9    4.28    3.39
   9   3  -9   16.69    5.64
   9  -3 -10    4.04    3.09
   9   3 -10    8.19    4.10
   9  -3 -11  110.46   16.11
   9   3 -11  105.89   16.11
   9  -3 -12   21.81    6.30
   9   3 -12   19.10    6.18
   9  -3 -13    5.97    3.78
   9   3 -13    7.98    4.00
   9  -3 -14    0.43    1.91
   9   3 -14    1.40    2.82
   9  -3 -15   36.29    8.37
   9   3 -15   40.59    8.64
  -9  -3  15   47.51    8.62
   9  -3 -16    8.84    4.07
   9   3 -16   30.59    7.19
  -9  -3  16    8.06    4.16
   9  -3 -17   42.41    8.34
   9   3 -17   22.75    6.90
  -9  -3  17   33.26    7.26
   9  -3 -18    1.86    3.02
   9   3 -18    1.08    2.34
  -9  -3  18   -0.00    2.03
   9  -3 -19    2.49    3.05
   9   3 -19    1.45    2.09
  -9  -3  19    0.87    1.96
   9  -3 -20    9.39    4.26
   9   3 -20    5.28    3.57
  -9  -3  20    7.18    3.77
   9  -3 -21   51.25    9.67
   9   3 -21   50.75    9.77
   9  -3 -22    3.66    3.01
   9   3 -22    9.16    4.68
   9  -3 -23   10.55    4.55
   9   3 -23    5.85    3.47
   9  -3 -24    0.27    2.69
   9   3 -24    0.42    2.15
   9  -3 -25   17.00    5.19
   9   3 -25   11.44    4.67
   9  -3 -26    2.14    2.77
   9   3 -26    4.32    3.15
   9  -3 -27    7.45    3.80
   9   3 -27    2.97    2.69
   9  -3 -28    2.36    2.41
   9   3 -28   -0.00    1.94
   9  -3 -29    0.00    1.64
   9   3 -29   -0.00    1.76
   9  -3 -30    0.00    2.13
   9   3 -30    0.55    2.14
   9  -3 -31    5.68    3.06
   9   3 -31    1.97    2.67
   9  -3 -32    4.63    2.88
   9   3 -32    2.16    2.41
   9  -3 -33   -0.00    2.22
   9   3 -33    0.80    1.84
   9  -3 -34   -0.00    2.31
   9   3 -34   -0.00    1.65
   9   3 -35    0.00    2.06
   9   3 -36    0.68    1.66
  -9   4   1    5.25    3.04
   9  -4  -1    0.82    2.22
   9   4  -1    2.38    3.59
  -9  -4   1    2.55    2.62
  -9   4   2   58.80    9.72
   9  -4  -2   36.54    9.19
   9   4  -2   49.30   10.22
  -9  -4   2   48.80    9.46
  -9   4   3   41.97    8.49
   9  -4  -3   46.36   10.05
  -9  -4   3   56.86   10.20
  -9   4   4   53.27    9.57
   9  -4  -4   42.50    9.57
  -9  -4   4   64.31   10.64
  -9   4   5   74.37   11.58
  -9  -4   5   60.99   11.22
  -9   4   6   -0.00    2.40
  -9  -4   6    2.73    2.80
  -9   4   7   58.26    9.84
   9   4  -7   53.65   10.99
  -9   4   8   88.74   13.06
   9   4  -8   89.14   14.64
  -9   4   9   48.72    9.54
   9  -4  -9   74.81   12.06
   9   4  -9   58.00   11.13
  -9   4  10   -0.00    1.54
   9  -4 -10    2.10    2.59
   9   4 -10   -0.00    1.83
  -9   4  11    2.48    2.42
   9  -4 -11    0.00    2.64
   9   4 -11   11.33    4.80
  -9   4  12    4.88    3.08
   9  -4 -12   -0.00    2.74
   9   4 -12    1.87    2.66
  -9   4  13   35.33    7.32
   9  -4 -13   40.93    8.52
   9   4 -13   26.67    7.33
  -9   4  14   12.12    4.27
   9  -4 -14    4.60    3.28
   9   4 -14    4.28    3.62
  -9   4  15   28.05    6.08
   9  -4 -15   21.26    6.45
   9   4 -15   13.50    4.96
  -9   4  16    0.43    1.76
   9  -4 -16    3.44    3.38
   9   4 -16   -0.00    2.24
  -9   4  17   24.83    5.86
   9  -4 -17   12.76    5.57
   9   4 -17   21.38    6.34
  -9   4  18   80.36   10.87
   9  -4 -18   45.30    9.46
   9   4 -18   39.59    8.99
  -9   4  19   39.97    7.93
   9  -4 -19   41.58    8.75
   9   4 -19   41.22    8.57
  -9   4  20    0.00    1.52
   9  -4 -20   -0.00    1.14
   9   4 -20    2.29    2.52
   9   4 -20    0.00    2.09
  -9   4  21    2.06    2.18
   9  -4 -21    0.47    2.03
   9   4 -21    2.07    2.84
  -9   4  22    6.54    3.40
   9  -4 -22    3.71    2.87
   9   4 -22    4.34    3.55
   9  -4 -23   25.66    6.73
   9   4 -23   24.80    6.66
   9  -4 -24    5.99    3.38
   9   4 -24    5.21    3.75
   9  -4 -25    1.27    2.65
   9   4 -25    3.79    2.67
   9  -4 -26   -0.00    1.76
   9   4 -26    0.13    2.49
   9  -4 -27    3.39    2.41
   9   4 -27    0.72    1.95
   9  -4 -28    2.92    2.83
   9   4 -28    2.22    2.46
   9  -4 -29    9.55    4.20
   9   4 -29    4.78    3.06
   9  -4 -30    0.00    2.40
   9   4 -30   -0.00    2.34
   9  -4 -31    1.08    2.39
   9   4 -31    2.54    2.25
   9  -4 -32    1.04    2.21
   9   4 -32    1.00    1.84
   9  -4 -33    2.93    2.73
   9   4 -33    1.84    2.08
   9   4 -34    0.26    1.99
   9   4 -35   -0.00    1.50
  -9   5   1  106.35   15.13
   9  -5  -1  120.08   17.08
   9   5  -1  115.78   15.92
  -9  -5   1   87.45   15.11
  -9   5   2   44.08    9.05
   9  -5  -2   54.55   10.85
   9   5  -2   51.90   10.11
  -9  -5   2   55.67   10.55
  -9   5   3   17.29    5.07
   9  -5  -3    7.02    4.36
   9   5  -3    7.42    4.19
  -9  -5   3   10.24    4.54
  -9   5   4   75.58   11.24
   9  -5  -4   54.29   10.97
   9   5  -4   60.95   10.83
  -9  -5   4   50.36   10.28
  -9   5   5   25.79    6.38
   9   5  -5   15.57    5.58
   9   5  -5   31.27    8.21
  -9   5   6   50.78    8.82
   9   5  -6   36.47    8.17
   9   5  -6   29.87    8.19
  -9   5   7   81.43   11.90
   9   5  -7   61.11   11.08
   9   5  -7   59.26   11.98
  -9   5   8    2.62    2.80
   9  -5  -8    0.49    2.84
   9   5  -8    3.33    2.90
   9   5  -8   -0.00    2.91
  -9   5   9    1.85    2.20
   9  -5  -9    5.13    3.76
   9   5  -9    0.00    2.23
   9   5  -9    1.79    3.61
  -9   5  10    5.79    3.06
   9  -5 -10    3.46    3.84
   9   5 -10    1.40    2.12
   9   5 -10    3.93    3.58
  -9   5  11   49.12    9.38
   9  -5 -11   57.12   10.80
   9   5 -11   60.42   10.42
   9   5 -11   63.47   11.44
  -9   5  12   38.14    7.35
   9  -5 -12   16.94    5.91
   9   5 -12   20.85    5.65
   9   5 -12   14.48    5.80
  -9   5  13   -0.00    1.85
   9  -5 -13    0.00    2.37
   9   5 -13    0.23    1.93
  -9   5  14   13.93    4.66
   9  -5 -14   15.94    5.40
   9   5 -14   16.78    5.62
  -9   5  15   16.30    5.27
   9  -5 -15   20.92    6.04
   9   5 -15   10.13    4.69
  -9   5  16   18.49    5.29
   9  -5 -16   16.29    5.42
   9   5 -16   11.47    5.01
  -9   5  17   26.50    6.55
   9  -5 -17   20.64    6.25
   9   5 -17   28.76    7.30
  -9   5  18    3.37    2.64
   9  -5 -18   -0.00    2.68
   9   5 -18   -0.00    2.02
  -9   5  19   -0.00    1.82
   9  -5 -19    0.00    2.16
   9   5 -19    5.45    3.65
  -9   5  20   12.05    4.20
   9  -5 -20    4.24    3.23
   9   5 -20    5.44    3.63
  -9   5  21   22.18    5.72
   9  -5 -21   17.16    5.38
   9   5 -21   12.49    5.16
  -9   5  22   30.54    6.75
   9  -5 -22   29.04    6.98
   9   5 -22   18.62    6.03
   9  -5 -23    4.54    3.24
   9   5 -23    2.44    3.37
   9  -5 -24    1.41    2.35
   9   5 -24    0.00    2.26
   9  -5 -25    0.00    2.49
   9   5 -25    0.35    2.42
   9  -5 -26   13.60    4.86
   9   5 -26    7.58    4.01
   9  -5 -27   11.60    4.53
   9   5 -27    4.40    3.11
   9  -5 -28    0.00    2.40
   9   5 -28   -0.00    1.87
   9  -5 -29    0.63    1.69
   9   5 -29   -0.00    1.63
   9  -5 -30    1.65    2.43
   9   5 -30    1.00    2.21
   9  -5 -31    0.87    2.04
   9   5 -31    5.89    3.24
   9  -5 -32    4.19    2.92
   9   5 -32    3.49    2.73
   9   5 -33    1.00    2.21
   9   5 -34   -0.00    1.91
  -9   6   1   -0.00    3.19
   9  -6  -1    0.08    2.68
   9   6  -1    0.53    2.33
  -9  -6   1   -0.00    2.64
  -9   6   2   89.27   13.70
   9  -6  -2   82.60   14.57
   9   6  -2  109.84   15.13
  -9  -6   2   81.44   14.15
  -9   6   3   28.05    6.65
   9  -6  -3   27.90    7.71
   9   6  -3   26.44    7.34
   9   6  -3   25.91    7.81
  -9   6   4   21.29    5.63
   9   6  -4    6.11    3.72
   9   6  -4   16.93    6.64
  -9   6   5   27.15    6.77
   9   6  -5   17.91    5.69
   9   6  -5   18.25    6.69
  -9   6   6   11.52    4.37
   9   6  -6   11.65    4.60
   9   6  -6    5.47    4.73
  -9   6   7   35.86    7.42
   9  -6  -7   28.89    7.76
   9   6  -7   25.56    6.91
   9   6  -7   17.79    7.03
  -9   6   8   77.65   11.24
   9  -6  -8   55.39   10.90
   9   6  -8   42.39    9.28
   9   6  -8   46.53   10.48
  -9   6   9   12.57    4.94
   9  -6  -9    7.49    4.27
   9   6  -9    9.96    4.37
   9   6  -9    8.67    4.99
  -9   6  10    1.22    2.37
   9  -6 -10    0.44    2.47
   9   6 -10    1.82    2.66
   9   6 -10    4.22    3.73
  -9   6  11    1.53    1.98
   9  -6 -11    0.80    2.25
   9   6 -11    2.47    2.63
   9   6 -11    0.86    2.61
  -9   6  12   13.86    4.89
   9  -6 -12   27.00    7.23
   9   6 -12   23.33    5.99
   9   6 -12   23.57    7.04
  -9   6  13   10.19    4.18
   9  -6 -13   13.90    5.77
   9   6 -13   15.71    5.20
   9   6 -13   16.15    5.87
  -9   6  14   36.82    7.73
   9  -6 -14   28.34    7.48
   9   6 -14   33.07    7.46
   9   6 -14   24.57    7.43
  -9   6  15   11.97    4.48
   9  -6 -15    9.78    5.09
   9   6 -15   11.50    4.68
   9   6 -15    3.00    3.44
  -9   6  16    1.52    2.42
   9  -6 -16   -0.00    2.58
   9   6 -16   -0.00    2.39
   9   6 -16   -0.00    2.45
  -9   6  17    6.53    3.48
   9  -6 -17    8.79    4.54
   9   6 -17   11.75    4.21
   9   6 -17   13.96    5.35
  -9   6  18   22.28    6.13
   9  -6 -18   28.77    7.24
   9   6 -18   30.10    7.59
  -9   6  19   10.77    4.30
   9  -6 -19    7.27    4.00
   9   6 -19    6.06    4.18
  -9   6  20    8.49    3.82
   9  -6 -20    3.50    3.27
   9   6 -20   14.43    5.38
  -9   6  21    3.29    2.79
   9  -6 -21    2.15    3.03
   9   6 -21    0.73    2.34
  -9   6  22    2.54    2.86
   9  -6 -22    7.33    3.86
   9   6 -22    5.05    3.62
   9  -6 -23   17.35    5.50
   9   6 -23    5.84    4.04
   9  -6 -24   16.29    5.36
   9   6 -24    6.23    4.00
   9  -6 -25    1.71    3.23
   9   6 -25    5.11    3.49
   9  -6 -26    0.57    2.34
   9   6 -26   -0.00    2.34
   9  -6 -27    0.93    2.74
   9   6 -27   -0.00    2.46
   9  -6 -28   10.96    4.36
   9   6 -28    3.44    2.81
   9  -6 -29    1.28    2.89
   9   6 -29   10.07    4.31
   9  -6 -30    0.00    2.56
   9   6 -30    8.76    4.07
   9  -6 -31    0.00    2.51
   9   6 -31    6.23    3.47
  -9   7   1   15.58    5.35
   9  -7  -1   13.35    5.57
   9   7  -1    5.65    4.05
  -9   7   2   13.25    5.01
   9  -7  -2   10.65    5.10
   9   7  -2   13.28    5.12
  -9   7   3   -0.00    2.83
   9   7  -3    0.00    2.22
  -9   7   4   20.47    5.98
   9   7  -4   22.04    6.30
  -9   7   5    5.10    3.49
   9   7  -5    7.83    4.38
  -9   7   6   47.02    9.12
   9  -7  -6   35.18    8.99
   9   7  -6   54.83   10.04
  -9   7   7    2.93    3.32
   9  -7  -7    5.65    4.36
   9   7  -7   -0.00    2.19
  -9   7   8    0.86    2.09
   9  -7  -8    2.81    3.09
   9   7  -8    3.02    2.70
  -9   7   9   15.96    5.07
   9  -7  -9   12.08    5.45
   9   7  -9   10.57    4.68
  -9   7  10   20.02    5.87
   9  -7 -10   25.60    7.28
   9   7 -10   21.92    6.18
   9   7 -10   28.10    7.96
  -9   7  11   19.66    5.65
   9  -7 -11    7.35    4.32
   9   7 -11   17.05    5.55
   9   7 -11   12.03    5.96
  -9   7  12   57.58   10.07
   9  -7 -12   41.87    9.62
   9   7 -12   65.16   10.75
   9   7 -12   34.33    9.34
  -9   7  13    0.00    1.92
   9  -7 -13    0.97    2.90
   9   7 -13    3.38    2.97
   9   7 -13   -0.00    2.72
  -9   7  14    7.48    4.13
   9  -7 -14    7.25    4.17
   9   7 -14    5.20    3.49
   9   7 -14    3.00    3.86
  -9   7  15   -0.00    2.21
   9  -7 -15    4.36    3.79
   9   7 -15    0.00    2.06
   9   7 -15    0.76    2.50
  -9   7  16   50.90    9.13
   9  -7 -16   33.30    8.25
   9   7 -16   32.20    7.58
   9   7 -16   24.69    7.64
  -9   7  17    5.59    3.32
   9  -7 -17    6.94    4.00
   9   7 -17    4.07    3.40
   9   7 -17    5.09    3.90
  -9   7  18    0.00    1.86
   9  -7 -18    1.33    2.86
   9   7 -18    0.32    2.01
   9   7 -18    0.40    2.91
  -9   7  19   -0.00    2.26
   9  -7 -19   -0.00    2.68
   9   7 -19   -0.00    2.28
   9   7 -19   -0.00    2.03
  -9   7  20    3.83    3.32
   9  -7 -20    2.76    2.95
   9   7 -20    7.93    4.43
  -9   7  21   10.18    4.33
   9  -7 -21    4.35    3.69
  -9   7  22   14.55    4.92
   9  -7 -22   12.46    4.98
   9  -7 -23    6.36    4.11
   9  -7 -24    0.72    2.24
   9  -7 -25    2.08    2.71
   9  -7 -26    2.63    3.57
   9  -7 -27    7.52    4.09
   9  -7 -28    1.95    3.08
   9  -7 -29    1.00    2.46
   9  -7 -30    1.83    3.06
  -9   8   1    9.31    4.04
   9  -8  -1    8.35    5.23
   9   8  -1   23.91    6.69
  -9   8   2   18.62    5.98
   9   8  -2   20.66    6.40
  -9   8   3   -0.00    2.49
   9   8  -3    0.00    2.81
  -9   8   4   47.93    9.81
   9   8  -4   54.44   10.32
  -9   8   5   -0.00    2.26
   9  -8  -5    0.50    3.49
   9   8  -5    3.19    2.65
  -9   8   6    0.90    2.64
   9  -8  -6   -0.00    2.86
   9   8  -6    5.46    3.61
  -9   8   7    2.99    3.35
   9  -8  -7    2.01    3.21
   9   8  -7   -0.00    2.75
  -9   8   8   67.35   11.79
   9  -8  -8   57.52   11.82
   9   8  -8   69.89   12.04
  -9   8   9    7.78    4.10
   9  -8  -9    4.26    3.54
   9   8  -9    7.87    4.03
  -9   8  10   16.64    5.65
   9  -8 -10   14.96    5.69
   9   8 -10   11.67    5.08
  -9   8  11    1.86    2.64
   9  -8 -11   -0.00    2.40
   9   8 -11    2.25    3.32
  -9   8  12   15.68    5.33
   9  -8 -12   14.12    5.73
   9   8 -12   14.27    5.46
  -9   8  13    1.60    2.33
   9  -8 -13    0.11    2.90
   9   8 -13   -0.00    2.23
  -9   8  14   23.35    6.19
   9  -8 -14   29.68    7.90
   9   8 -14    8.25    4.64
  -9   8  15    0.16    2.09
   9  -8 -15   -0.00    3.24
   9   8 -15   -0.00    2.19
  -9   8  16    0.91    1.89
   9  -8 -16    0.24    2.43
   9   8 -16    3.35    3.55
  -9   8  17    4.05    3.31
   9  -8 -17    3.05    3.68
   9   8 -17    4.47    3.26
  -9   8  18   12.16    5.11
   9  -8 -18   15.83    5.98
   9   8 -18   28.76    6.96
  -9   8  19    4.13    3.27
   9  -8 -19    1.65    3.00
  -9   8  20   12.04    4.67
   9  -8 -20    0.00    3.31
  -9   8  21   -0.00    2.21
   9  -8 -21    1.18    3.27
  -9   8  22    0.43    2.05
   9  -8 -22   -0.00    2.43
  -9   8  23    3.00    3.00
   9  -8 -23    0.00    1.94
   9  -8 -24    6.87    4.21
   9  -8 -25   -0.00    3.08
   9  -8 -26    0.00    2.90
   9  -8 -27    0.36    2.26
   9  -8 -28    2.48    2.66
   9  -8 -29   -0.00    2.37
  -9   9   1   11.64    4.80
   9   9  -1    0.00    3.01
  -9   9   2   25.30    7.16
   9   9  -2   24.32    7.21
  -9   9   3    7.71    3.90
   9  -9  -3    1.70    3.91
   9   9  -3    4.24    3.92
  -9   9   4   14.04    5.29
   9  -9  -4    8.25    4.83
   9   9  -4    5.54    3.52
  -9   9   5    4.56    3.27
   9  -9  -5    4.36    4.50
   9   9  -5    7.70    5.21
  -9   9   6   63.20   11.97
   9  -9  -6   58.12   12.18
   9   9  -6   70.54   12.34
  -9   9   7    0.21    1.94
   9  -9  -7   -0.00    3.11
   9   9  -7   -0.00    2.40
  -9   9   8    0.23    2.47
   9  -9  -8   -0.00    2.88
   9   9  -8    0.17    2.41
  -9   9   9   -0.00    2.11
   9  -9  -9   -0.00    2.08
   9   9  -9    1.65    2.71
  -9   9  10    7.98    4.13
   9  -9 -10    3.56    3.74
   9   9 -10    6.60    4.11
  -9   9  11   -0.00    2.09
   9  -9 -11   -0.00    2.77
   9   9 -11    1.78    2.88
  -9   9  12   17.86    5.88
   9  -9 -12   19.81    7.13
   9   9 -12   36.56    8.15
  -9   9  13    1.27    2.27
   9  -9 -13    3.11    3.54
   9   9 -13    1.56    2.43
  -9   9  14    2.00    2.59
   9  -9 -14    2.77    3.40
   9   9 -14    2.14    2.85
  -9   9  15    2.52    3.02
   9  -9 -15    9.45    4.71
   9   9 -15    3.43    3.31
  -9   9  16   43.66    8.80
   9  -9 -16   28.43    8.17
   9   9 -16   22.47    6.70
  -9   9  17    0.00    1.98
   9  -9 -17    2.34    2.97
   9   9 -17    0.51    1.88
  -9   9  18    1.41    2.40
   9  -9 -18   -0.00    3.09
   9   9 -18   -0.00    3.02
  -9   9  19    0.50    1.97
   9  -9 -19    1.78    3.58
  -9   9  20    7.78    3.86
   9  -9 -20    9.51    5.02
  -9   9  21    1.21    2.89
   9  -9 -21   -0.00    3.63
  -9   9  22   16.56    5.40
   9  -9 -22   16.12    6.26
  -9   9  23    2.16    3.23
   9  -9 -23    1.55    3.34
   9  -9 -24    2.95    3.60
   9  -9 -25    0.02    1.88
   9  -9 -26    6.63    4.29
   9  -9 -27    3.67    3.68
  -9  10   1    2.82    2.93
   9  10  -1    3.38    3.88
  -9  10   2   16.00    5.78
   9 -10  -2    7.05    4.65
   9  10  -2   11.83    5.11
  -9  10   3    3.43    3.46
   9 -10  -3    0.00    3.17
   9  10  -3    2.16    3.14
  -9  10   4   42.10    9.23
   9 -10  -4   30.19    8.80
   9  10  -4   38.32    9.06
  -9  10   5    0.39    2.50
   9 -10  -5    0.31    3.15
   9  10  -5    0.00    2.47
  -9  10   6    2.66    3.09
   9 -10  -6    3.83    3.03
   9  10  -6    2.28    3.31
  -9  10   7    6.01    3.34
   9 -10  -7    6.10    4.30
   9  10  -7    0.98    2.72
  -9  10   8   21.21    6.30
   9 -10  -8    5.34    4.29
   9  10  -8   34.66    8.07
  -9  10   9    4.81    3.16
   9 -10  -9    2.31    3.33
   9  10  -9    5.62    3.92
  -9  10  10    3.83    3.33
   9 -10 -10    6.67    4.95
   9  10 -10    3.62    3.16
  -9  10  11    1.13    2.69
   9 -10 -11    5.02    4.28
   9  10 -11    0.00    2.49
  -9  10  12   11.29    4.70
   9 -10 -12    1.45    2.65
   9  10 -12    5.17    3.69
  -9  10  13    2.93    2.86
   9 -10 -13    0.00    2.19
   9  10 -13   -0.00    2.15
  -9  10  14   22.97    6.67
   9 -10 -14   10.69    5.89
   9  10 -14   28.82    7.49
  -9  10  15    0.00    2.18
   9 -10 -15    0.94    3.49
   9  10 -15    1.31    2.82
  -9  10  16    1.10    2.27
   9 -10 -16    0.00    2.90
   9  10 -16   -0.00    3.23
  -9  10  17   -0.00    1.86
   9 -10 -17   -0.00    2.37
   9  10 -17    2.13    3.28
  -9  10  18   22.17    6.29
   9 -10 -18    9.87    5.49
  -9  10  19   -0.00    2.21
   9 -10 -19    0.48    2.24
  -9  10  20    7.11    3.77
   9 -10 -20    4.56    3.79
  -9  10  21    0.56    2.21
   9 -10 -21    2.08    3.21
  -9  10  22    2.72    2.88
   9 -10 -22    9.65    4.80
  -9  10  23    1.84    2.45
   9 -10 -23   -0.00    3.32
   9 -10 -24    0.45    3.36
   9 -10 -25   -0.00    3.17
   9 -10 -26    0.53    2.51
  -9  11   1    2.07    2.44
   9  11  -1    0.86    3.52
  -9  11   2   18.88    6.64
   9  11  -2   31.40    8.41
  -9  11   3    1.91    3.16
   9  11  -3   -0.00    3.13
  -9  11   4   13.28    5.68
   9 -11  -4    6.57    4.65
   9  11  -4   17.02    6.42
  -9  11   5   -0.00    2.66
   9 -11  -5   -0.00    2.86
   9  11  -5   -0.00    2.84
  -9  11   6   15.49    6.09
   9 -11  -6   26.02    8.10
   9  11  -6   17.91    6.58
  -9  11   7    1.22    2.72
   9 -11  -7    0.00    2.65
   9  11  -7    1.50    3.07
  -9  11   8   -0.00    3.02
   9 -11  -8    0.90    2.26
   9  11  -8    0.00    3.65
  -9  11   9    0.75    2.24
   9 -11  -9    3.39    3.43
   9  11  -9    1.86    3.35
  -9  11  10   15.73    5.65
   9 -11 -10    7.02    4.72
   9  11 -10   20.03    6.42
  -9  11  11    4.85    3.77
   9 -11 -11    0.53    2.50
   9  11 -11    1.76    4.07
  -9  11  12   16.26    5.82
   9 -11 -12    7.69    5.52
   9  11 -12   11.16    5.02
  -9  11  13    1.02    2.88
   9 -11 -13    0.10    2.39
   9  11 -13    0.82    2.26
  -9  11  14   10.03    4.56
   9 -11 -14    0.00    2.85
   9  11 -14    1.60    3.15
  -9  11  15    1.03    3.25
   9 -11 -15    1.77    3.20
   9  11 -15   -0.00    3.62
  -9  11  16   32.01    7.82
   9 -11 -16   21.87    7.07
   9  11 -16   19.22    6.58
  -9  11  17   -0.00    2.15
   9 -11 -17    0.00    3.06
   9  11 -17    0.02    2.17
  -9  11  18    1.59    2.24
   9 -11 -18    0.33    2.62
  -9  11  19    0.00    2.28
   9 -11 -19    0.65    3.43
  -9  11  20    5.92    3.92
   9 -11 -20    0.56    3.52
  -9  11  21    0.28    2.55
   9 -11 -21   -0.00    3.21
  -9  11  22   15.37    5.52
   9 -11 -22    1.12    3.50
  -9  11  23   -0.00    1.78
   9 -11 -23    0.58    3.08
   9 -11 -24   -0.00    3.06
  -9  12   1    0.00    3.02
   9  12  -1    3.98    3.79
  -9  12   2    0.00    2.19
   9  12  -2    0.49    3.35
  -9  12   3    0.32    2.69
   9  12  -3    0.00    3.01
  -9  12   4   17.38    6.04
   9  12  -4   17.68    6.58
  -9  12   5    0.00    3.32
   9  12  -5   -0.00    3.33
  -9  12   6   -0.00    2.80
   9 -12  -6    1.61    2.73
   9  12  -6    5.81    4.12
  -9  12   7    0.03    1.73
   9 -12  -7    0.00    2.64
   9  12  -7    0.53    2.36
  -9  12   8   19.02    6.39
   9 -12  -8    9.68    5.12
   9  12  -8   11.84    5.37
  -9  12   9    1.55    3.20
   9 -12  -9    1.32    3.25
   9  12  -9    4.77    3.62
  -9  12  10    4.21    3.22
   9 -12 -10    6.06    4.35
   9  12 -10    2.78    3.73
  -9  12  11    0.65    2.30
   9 -12 -11   -0.00    3.27
   9  12 -11   -0.00    3.27
  -9  12  12    1.24    2.19
   9 -12 -12    4.69    4.32
   9  12 -12   -0.00    2.75
  -9  12  13    1.08    2.67
   9 -12 -13    0.40    3.24
   9  12 -13    1.90    3.39
  -9  12  14    7.00    4.12
   9 -12 -14    5.48    5.24
   9  12 -14    3.32    4.41
  -9  12  15    0.87    2.67
   9 -12 -15    0.00    4.04
   9  12 -15   -0.00    2.45
  -9  12  16   -0.00    2.99
   9 -12 -16    0.00    2.68
   9  12 -16    2.54    4.07
  -9  12  17   -0.00    1.72
   9 -12 -17   -0.00    3.28
  -9  12  18    8.63    4.58
   9 -12 -18    3.44    3.67
  -9  12  19   -0.00    2.73
   9 -12 -19    2.89    3.46
  -9  12  20    1.35    2.62
   9 -12 -20    5.53    4.79
  -9  12  21    1.81    2.84
   9 -12 -21   -0.00    3.57
  -9  12  22    1.66    3.05
   9 -12 -22    2.96    3.24
  -9  12  23    0.59    1.81
   9 -12 -23    0.22    4.10
  -9  13   1   11.88    5.30
   9  13  -1    4.51    4.25
  -9  13   2    3.20    3.59
   9  13  -2    2.71    3.21
  -9  13   3    0.00    2.88
   9  13  -3   -0.00    2.84
  -9  13   4    2.23    3.37
   9  13  -4    2.45    3.64
  -9  13   5    5.15    3.46
   9  13  -5   -0.00    3.33
  -9  13   6   10.65    4.92
   9  13  -6    3.91    4.29
  -9  13   7    4.84    3.43
   9  13  -7    2.09    3.29
  -9  13   8   -0.00    2.87
   9  13  -8    3.48    4.07
  -9  13   9    2.64    3.82
   9 -13  -9    0.00    3.06
   9  13  -9   -0.00    3.58
  -9  13  10    0.98    2.64
   9 -13 -10    3.98    4.13
   9  13 -10   11.02    5.86
  -9  13  11    3.21    3.51
   9 -13 -11    4.32    4.12
   9  13 -11    2.37    3.71
  -9  13  12   10.48    5.04
   9 -13 -12    1.77    3.86
   9  13 -12    1.31    2.67
  -9  13  13    0.39    2.23
   9 -13 -13    1.13    3.76
   9  13 -13    2.47    3.37
  -9  13  14    0.76    2.65
   9 -13 -14   -0.00    4.03
   9  13 -14    1.49    2.76
  -9  13  15    0.00    1.94
   9 -13 -15    0.00    4.04
   9  13 -15   -0.00    2.50
  -9  13  16    3.96    4.20
   9 -13 -16    4.00    4.19
  -9  13  17    0.75    2.49
   9 -13 -17   -0.00    3.29
  -9  13  18    0.00    2.41
   9 -13 -18    0.92    2.55
  -9  13  19   -0.00    2.10
   9 -13 -19    0.00    2.91
  -9  13  20    3.07    3.20
   9 -13 -20   -0.00    3.26
  -9  13  21    1.24    2.54
   9 -13 -21    2.46    3.49
  -9  13  22    1.74    2.52
  -9  13  23    1.87    3.35
  -9  14   1   -0.00    2.43
   9  14  -1   -0.00    3.59
  -9  14   2    2.72    3.79
   9  14  -2    2.45    4.04
  -9  14   3   16.90    6.87
   9  14  -3   13.81    6.46
  -9  14   4    9.86    5.24
   9  14  -4    4.21    4.42
  -9  14   5    0.97    2.65
   9  14  -5    2.62    3.43
  -9  14   6   -0.00    3.30
   9  14  -6    0.00    3.78
  -9  14   7    0.71    3.07
   9  14  -7   -0.00    3.39
  -9  14   8    1.10    2.61
   9  14  -8    1.82    3.83
  -9  14   9    5.76    4.14
   9  14  -9    3.27    3.37
  -9  14  10    9.46    4.29
   9  14 -10    2.26    3.88
  -9  14  11   -0.00    3.81
   9  14 -11    0.00    2.81
  -9  14  12    2.36    3.22
   9 -14 -12    0.00    3.37
   9  14 -12   -0.00    2.92
  -9  14  13   -0.00    2.10
   9 -14 -13    3.15    3.83
   9  14 -13    1.70    3.84
  -9  14  14    0.00    2.32
   9 -14 -14    0.40    3.91
   9  14 -14    6.11    4.63
  -9  14  15    0.00    2.91
   9 -14 -15    1.77    3.25
   9  14 -15   -0.00    3.02
  -9  14  16    0.80    3.19
   9 -14 -16   -0.00    2.83
  -9  14  17   -0.00    1.90
   9 -14 -17   -0.00    3.41
  -9  14  18    1.03    3.03
   9 -14 -18    0.00    3.03
  -9  14  19    0.51    2.79
   9 -14 -19    3.29    4.17
  -9  14  20    2.93    2.94
   9  15  -1    1.68    2.95
   9  15  -2    1.97    3.16
   9  15  -3    1.36    3.03
   9  15  -4   -0.00    2.81
   9  15  -5   -0.00    3.53
   9  15  -6    4.02    3.86
   9  15  -7    4.01    4.13
   9  15  -8    1.88    2.61
   9  15  -9    0.09    3.08
   9  15 -10    2.44    2.86
   9  15 -11    3.41    4.48
   9  15 -12    3.39    3.87
   9  15 -13   -0.00    1.93
   9  15 -14   -0.00    3.00
   9 -15 -15    1.40    3.51
   9 -15 -16    0.84    3.44
   9 -15 -17    5.34    4.46
  -8   0   1   -0.00    2.01
  -8   0   1   -0.00    1.80
   8   0  -1   -0.00    2.86
  -8   0   2  474.83   46.84
   8   0  -2  428.19   47.55
  -8   0   3   -0.00    1.60
   8   0  -3   -0.00    2.24
  -8   0   4   69.56   10.79
   8   0  -4   74.76   12.04
  -8   0   5   -0.00    2.27
   8   0  -5    0.35    2.73
  -8   0   6   63.00   10.14
   8   0  -6   69.67   11.30
  -8   0   7   -0.00    2.17
   8   0  -7    0.64    2.41
  -8   0   8  203.58   23.02
   8   0  -8  192.03   23.75
  -8   0   9   -0.00    1.36
   8   0  -9   -0.00    2.21
  -8   0  10   -0.00    1.76
  -8   0  11    0.25    1.51
  -8   0  12  168.76   20.17
  -8   0  13   -0.00    1.88
   8   0 -13   -0.00    2.25
  -8   0  14   78.33   11.07
   8   0 -14   65.90   11.06
  -8   0  15    0.33    1.67
   8   0 -15   -0.00    2.59
  -8   0  16    6.87    3.15
   8   0 -16    6.11    3.31
  -8   0  17   -0.00    1.69
   8   0 -17   -0.00    2.23
  -8   0  18   93.55   12.62
   8   0 -18   84.65   12.80
  -8   0  19    0.31    1.77
   8   0 -19    2.44    2.58
  -8   0  20   12.05    3.92
   8   0 -20   10.29    3.98
  -8   0  21   -0.00    2.08
   8   0 -21   -0.00    1.40
   8   0 -22   43.57    8.21
   8   0 -23    0.06    1.71
   8   0 -24   29.72    6.35
   8   0 -25    0.00    1.97
   8   0 -26    1.33    2.26
   8   0 -27   -0.00    2.06
   8   0 -28   32.82    6.67
   8   0 -29    1.23    2.17
   8   0 -30    6.35    3.18
   8   0 -31   -0.00    1.86
   8   0 -32    7.07    3.09
   8   0 -33   -0.00    1.67
   8   0 -34    7.00    3.19
   8   0 -35   -0.00    1.69
   8   0 -36    0.72    1.43
   8   0 -37   -0.00    1.70
   8   0 -38    2.00    2.16
  -8   1   1   45.52    8.37
  -8   1   1   50.14    8.85
   8  -1  -1   45.60    9.47
   8   1  -1   41.72    9.26
  -8  -1   1   63.79    9.66
  -8   1   2    4.55    2.62
   8  -1  -2    4.37    3.24
   8   1  -2    0.26    2.23
  -8  -1   2    0.77    1.80
  -8   1   3    1.85    2.00
   8  -1  -3    8.49    3.99
   8   1  -3    3.95    3.58
  -8  -1   3    1.30    2.14
  -8   1   4   36.27    6.80
   8  -1  -4   31.51    7.38
   8   1  -4   23.59    6.79
  -8  -1   4   26.97    6.15
  -8   1   5    6.55    3.23
   8  -1  -5    3.71    3.32
   8   1  -5    6.93    3.86
  -8  -1   5    3.67    2.56
  -8   1   6   75.10   11.08
   8  -1  -6   56.96   10.93
   8   1  -6   72.60   11.91
  -8  -1   6   86.33   11.73
  -8   1   7    2.84    2.39
   8  -1  -7    5.21    3.19
   8   1  -7    3.52    2.73
  -8  -1   7    6.05    3.13
  -8   1   8    1.77    2.17
   8  -1  -8    1.73    2.31
   8   1  -8    4.41    3.63
  -8  -1   8    3.81    2.81
  -8   1   9   16.43    4.50
   8  -1  -9    6.25    3.57
  -8  -1   9   13.52    4.10
  -8   1  10  147.01   17.68
  -8  -1  10  136.79   17.65
  -8   1  11    4.36    2.68
  -8  -1  11    1.29    2.09
  -8   1  12    9.77    3.61
  -8  -1  12   13.71    4.53
  -8   1  13    0.00    1.37
   8  -1 -13    0.00    2.77
   8   1 -13   -0.00    2.08
  -8  -1  13    0.00    1.61
  -8   1  14   70.48   10.53
   8  -1 -14   63.58   10.91
   8   1 -14   83.72   11.96
  -8  -1  14   66.04   10.46
  -8   1  15   33.77    6.81
   8  -1 -15   31.66    7.12
   8   1 -15   42.41    8.04
  -8  -1  15   40.68    7.35
  -8   1  16   69.37   10.28
   8  -1 -16   73.51   11.18
   8   1 -16   55.77   10.14
  -8  -1  16   68.62   10.35
  -8   1  17    4.36    2.64
   8  -1 -17    4.74    3.28
   8   1 -17    2.11    2.40
  -8  -1  17    3.69    2.78
  -8   1  18    3.37    2.31
   8  -1 -18    0.00    2.32
   8   1 -18    1.15    2.33
  -8  -1  18    0.64    1.75
  -8   1  19    7.91    3.23
   8  -1 -19    5.10    3.15
   8   1 -19    7.79    3.56
  -8  -1  19    3.62    2.57
  -8   1  20   21.67    5.15
   8  -1 -20   15.83    5.02
   8   1 -20   15.82    4.92
  -8  -1  20   21.03    5.07
  -8   1  21   -0.00    1.72
   8  -1 -21    1.12    2.60
   8   1 -21   -0.00    1.72
  -8  -1  21   -0.00    1.40
   8  -1 -22   50.50    8.96
   8   1 -22   47.81    8.73
   8  -1 -23   -0.00    2.51
   8   1 -23   -0.00    2.01
   8  -1 -24    4.83    3.25
   8   1 -24   10.85    3.79
   8  -1 -25    1.44    2.31
   8   1 -25    1.56    1.74
   8  -1 -26   11.54    4.21
   8   1 -26   18.55    4.92
   8  -1 -27    3.57    2.61
   8   1 -27    0.51    1.75
   8  -1 -28    1.64    2.17
   8   1 -28    3.26    2.25
   8  -1 -29    0.57    1.32
   8   1 -29    0.53    1.87
   8  -1 -30   20.34    5.10
   8   1 -30   17.24    4.72
   8  -1 -31    1.38    1.68
   8   1 -31    1.35    2.07
   8  -1 -32   13.11    4.10
   8   1 -32   12.20    3.96
   8  -1 -33   -0.00    1.65
   8   1 -33    2.74    2.46
   8  -1 -34    1.62    1.93
   8   1 -34    0.81    2.05
   8  -1 -35    1.11    1.81
   8   1 -35    1.01    1.86
   8  -1 -36    5.49    3.02
   8   1 -36    6.62    2.87
   8  -1 -37    1.10    1.68
   8   1 -37   -0.00    1.83
   8  -1 -38    1.37    2.28
   8   1 -38    0.42    1.78
   8   1 -39    0.92    1.78
  -8   2   1   -0.00    1.93
  -8   2   1    0.38    1.85
   8  -2  -1    2.03    2.60
   8   2  -1    1.49    2.44
  -8  -2   1   -0.00    2.25
  -8   2   2   58.08    9.76
   8  -2  -2   69.72   11.49
   8   2  -2   54.15   10.68
  -8  -2   2   76.47   11.13
  -8   2   3   10.51    3.86
   8  -2  -3   16.02    5.07
   8   2  -3   20.50    6.05
  -8  -2   3    8.87    4.09
  -8   2   4   35.57    7.02
   8  -2  -4   35.03    7.92
   8   2  -4   31.29    7.74
  -8  -2   4   43.82    7.91
  -8   2   5   10.01    3.79
   8  -2  -5    8.04    4.08
   8   2  -5    8.28    3.75
  -8  -2   5    3.04    3.11
  -8   2   6   85.53   11.96
   8  -2  -6   75.95   12.62
   8   2  -6   79.61   12.83
  -8  -2   6   77.97   11.86
  -8   2   7   28.99    6.59
   8  -2  -7   47.18    8.58
   8   2  -7   33.34    7.75
  -8  -2   7   45.01    7.95
  -8   2   8  108.29   13.59
   8  -2  -8  106.56   14.58
   8   2  -8   76.49   13.23
  -8  -2   8   88.04   13.01
  -8   2   9   14.50    4.07
  -8  -2   9    8.14    3.63
  -8   2  10   -0.00    1.56
  -8  -2  10   -0.00    1.66
  -8   2  11    1.99    2.19
  -8  -2  11    0.00    1.99
  -8   2  12   44.71    8.07
   8   2 -12   54.45    9.55
  -8  -2  12   50.74    8.92
  -8   2  13   40.63    7.07
   8  -2 -13   19.94    5.75
   8   2 -13   23.23    6.28
  -8  -2  13   31.16    6.63
  -8   2  14   31.06    6.36
   8  -2 -14   21.74    5.85
   8   2 -14   30.81    6.92
  -8  -2  14   23.70    5.79
  -8   2  15   22.27    5.32
   8  -2 -15   14.03    4.65
   8   2 -15   18.30    5.33
  -8  -2  15   17.99    4.97
  -8   2  16   19.95    5.29
   8  -2 -16   26.88    6.62
   8   2 -16   34.84    7.08
  -8  -2  16   24.32    5.89
  -8   2  17   28.74    5.92
   8  -2 -17   23.95    5.90
   8   2 -17   21.57    5.78
  -8  -2  17   15.32    4.90
  -8   2  18  144.02   16.78
   8  -2 -18  121.10   16.82
   8   2 -18  123.76   16.77
  -8  -2  18  130.26   16.60
  -8   2  19    1.15    2.14
   8  -2 -19    8.34    3.62
   8   2 -19    2.21    2.78
  -8  -2  19    0.82    2.25
  -8   2  20    0.00    1.57
   8  -2 -20    0.00    2.51
   8   2 -20    0.00    2.04
  -8  -2  20    3.25    2.41
  -8   2  21    0.00    1.75
   8  -2 -21    1.77    2.00
   8   2 -21    0.19    1.60
  -8   2  22   30.12    6.18
   8  -2 -22   23.49    5.98
   8   2 -22   29.44    6.49
   8  -2 -23    1.84    2.66
   8   2 -23    0.73    2.25
   8  -2 -24    3.22    2.56
   8   2 -24    4.45    2.79
   8  -2 -25    1.22    2.16
   8   2 -25    0.79    1.40
   8  -2 -26    2.36    2.71
   8   2 -26    1.99    2.18
   8  -2 -27    0.00    1.88
   8   2 -27   -0.00    1.90
   8  -2 -28    6.69    3.46
   8   2 -28   11.17    3.73
   8  -2 -29    4.51    2.83
   8   2 -29    4.17    2.61
   8  -2 -30    2.85    2.64
   8   2 -30    2.02    2.37
   8  -2 -31    1.00    1.85
   8   2 -31    0.54    1.79
   8  -2 -32    1.22    2.26
   8   2 -32   10.13    3.60
   8  -2 -33    1.66    2.22
   8   2 -33    0.13    1.91
   8  -2 -34    5.48    2.84
   8   2 -34    2.34    2.44
   8  -2 -35    0.81    2.09
   8   2 -35   -0.00    1.90
   8  -2 -36    1.56    2.56
   8   2 -36    1.76    2.04
   8  -2 -37    0.00    1.82
   8   2 -37    1.13    1.85
   8   2 -38    0.00    1.88
   8   2 -39    0.00    1.82
   8  -3  -1   71.66   12.65
   8   3  -1   79.28   13.48
  -8  -3   1   92.24   13.02
   8  -3  -2   -0.00    2.27
   8   3  -2   -0.00    2.64
  -8  -3   2    2.51    2.78
  -8   3   3   40.42    7.42
   8  -3  -3   35.13    7.96
   8   3  -3   28.68    7.47
  -8  -3   3   38.07    7.73
  -8   3   4   87.76   13.26
   8  -3  -4   94.41   14.68
   8   3  -4  107.79   15.65
  -8  -3   4  117.21   14.92
  -8   3   5    9.86    3.56
   8  -3  -5    8.79    4.23
   8   3  -5   16.90    5.84
  -8  -3   5   12.22    4.61
  -8   3   6   40.79    7.34
   8  -3  -6   33.30    7.56
   8   3  -6   29.24    7.35
  -8  -3   6   33.28    7.25
  -8   3   7   13.21    4.08
   8  -3  -7   10.58    4.47
   8   3  -7   14.65    4.80
  -8  -3   7   12.02    4.12
  -8   3   8    5.41    3.17
   8  -3  -8   14.89    4.82
  -8  -3   8    7.74    3.56
  -8   3   9    1.39    1.70
  -8  -3   9    3.67    2.58
  -8   3  10   89.08   12.24
  -8  -3  10   76.49   12.06
  -8   3  11   83.60   11.62
   8   3 -11   86.59   12.83
  -8  -3  11   60.18   10.87
  -8   3  12    1.09    2.33
   8  -3 -12   -0.00    1.88
   8   3 -12    2.70    2.83
  -8  -3  12    0.00    2.46
  -8   3  13    7.50    3.48
   8  -3 -13   11.66    4.53
   8   3 -13    8.12    4.02
  -8  -3  13    7.58    3.54
  -8   3  14   19.31    5.38
   8  -3 -14   28.56    6.76
   8   3 -14   27.72    6.73
  -8  -3  14   23.74    5.74
  -8   3  15   26.37    5.77
   8  -3 -15   29.39    6.62
   8   3 -15   17.47    5.40
  -8  -3  15   15.85    5.01
  -8   3  16   81.55   11.39
   8  -3 -16   63.96   11.18
   8   3 -16   73.77   11.87
  -8  -3  16   76.44   11.42
  -8   3  17    0.02    1.71
   8  -3 -17    1.07    2.23
   8   3 -17    0.00    2.28
  -8  -3  17    0.03    1.77
  -8   3  18    4.40    2.89
   8  -3 -18    5.18    3.09
   8   3 -18    8.64    4.03
  -8  -3  18    2.98    2.64
  -8   3  19   15.18    4.54
   8  -3 -19   17.71    5.24
   8   3 -19    9.48    3.98
  -8  -3  19   10.34    4.00
  -8   3  20   96.66   12.54
   8  -3 -20   65.57   11.80
   8   3 -20  100.11   12.66
   8   3 -20  112.18   13.85
  -8  -3  20   64.02   11.42
  -8   3  21    3.83    2.78
   8  -3 -21    4.42    2.85
   8   3 -21    5.08    3.25
  -8   3  22   10.88    4.14
   8  -3 -22    5.69    3.22
   8   3 -22   13.50    4.50
   8  -3 -23    2.74    2.59
   8   3 -23    1.13    2.20
   8  -3 -24    8.46    3.94
   8   3 -24   14.39    4.54
   8  -3 -25   20.35    5.36
   8   3 -25    7.57    3.47
   8  -3 -26    5.75    3.03
   8   3 -26    5.20    3.00
   8  -3 -27    0.00    1.82
   8   3 -27    1.88    1.95
   8  -3 -28    0.24    1.80
   8   3 -28   -0.00    2.15
   8  -3 -29    0.00    2.10
   8   3 -29   -0.00    1.50
   8  -3 -30    4.45    3.22
   8   3 -30    8.90    3.42
   8  -3 -31    0.22    1.49
   8   3 -31    0.85    1.96
   8  -3 -32    7.24    3.25
   8   3 -32    5.50    2.74
   8  -3 -33    2.15    2.01
   8   3 -33    0.07    1.71
   8  -3 -34    3.90    2.84
   8   3 -34    2.04    2.40
   8  -3 -35    3.51    2.79
   8   3 -35   -0.00    1.51
   8  -3 -36    6.58    3.18
   8   3 -36    5.29    2.61
   8   3 -37    0.62    1.57
   8   3 -38   -0.00    1.10
   8  -4  -1   52.82   10.38
   8   4  -1   69.38   12.17
   8  -4  -2   21.53    6.35
   8   4  -2   12.67    5.60
   8  -4  -3   13.37    4.71
   8   4  -3    7.30    4.39
   8  -4  -4   84.32   13.90
   8   4  -4  105.15   15.34
   8  -4  -5   10.12    4.29
   8   4  -5    9.48    4.46
  -8  -4   5    9.86    3.73
  -8  -4   5    9.06    3.91
   8  -4  -6   45.54    9.17
  -8  -4   6   51.07    9.10
  -8  -4   6   43.58    8.54
   8  -4  -7   67.25   11.60
  -8  -4   7   64.48   11.14
  -8  -4   7   80.65   11.84
  -8  -4   8   38.83    7.72
  -8  -4   8   29.18    6.69
   8   4  -9   10.44    4.20
  -8  -4   9    9.25    3.85
  -8  -4   9    9.97    3.94
   8   4 -10    1.42    2.77
   8   4 -10    8.69    4.06
  -8  -4  10    2.34    2.77
   8  -4 -11    6.22    3.17
   8   4 -11    8.29    3.74
   8   4 -11    9.41    3.91
  -8  -4  11    6.00    3.80
   8  -4 -12   87.81   13.54
   8   4 -12  109.54   13.70
   8   4 -12   75.13   12.90
  -8  -4  12   83.35   12.90
   8  -4 -13   20.30    5.67
   8   4 -13   16.94    4.93
   8   4 -13    6.27    3.88
  -8  -4  13   13.12    4.55
   8  -4 -14   29.96    7.06
   8   4 -14   51.45    8.30
   8   4 -14   28.47    7.02
   8  -4 -15    0.52    2.12
   8   4 -15   -0.00    2.18
   8   4 -15   -0.00    2.82
   8  -4 -16   25.09    6.36
   8   4 -16   18.83    5.09
   8   4 -16   14.33    5.25
   8  -4 -17   16.29    5.30
   8   4 -17   18.96    5.19
   8   4 -17   20.68    5.78
   8  -4 -18   75.02   11.90
   8   4 -18   88.27   11.76
   8   4 -18   57.71   10.93
   8  -4 -19    0.49    2.54
   8   4 -19    8.81    3.38
   8   4 -19    1.85    2.46
   8  -4 -20   19.16    5.57
   8   4 -20   12.04    4.11
   8   4 -20   10.09    4.51
  -8   4  21    0.00    1.85
   8  -4 -21    0.78    2.57
   8   4 -21    1.02    2.03
  -8   4  22   13.25    4.34
   8  -4 -22   15.63    4.89
   8   4 -22   13.98    4.58
   8  -4 -23    7.06    3.58
   8   4 -23   13.72    4.59
   8  -4 -24    6.41    3.76
   8   4 -24    4.55    3.13
   8  -4 -25    0.57    2.07
   8   4 -25    1.77    2.40
   8  -4 -26    0.00    2.04
   8   4 -26    0.69    2.10
   8  -4 -27    2.14    2.36
   8   4 -27    3.94    2.65
   8  -4 -28   10.49    4.38
   8   4 -28    3.91    2.81
   8  -4 -29    2.26    2.67
   8   4 -29    0.00    1.67
   8  -4 -30   -0.00    1.80
   8   4 -30    2.36    2.25
   8  -4 -31    0.00    2.53
   8   4 -31    0.10    1.30
   8  -4 -32    3.34    2.36
   8   4 -32    3.57    2.54
   8  -4 -33    9.84    3.66
   8   4 -33    6.77    3.13
   8  -4 -34    3.76    2.67
   8   4 -34    6.73    3.03
   8  -4 -35   -0.00    2.21
   8   4 -35    0.44    1.73
   8   4 -36   -0.00    1.64
   8   4 -37   -0.00    1.57
   8   4 -38    2.30    2.50
   8  -5  -1   24.24    6.88
   8   5  -1   24.77    6.98
  -8  -5   1   24.81    6.49
   8  -5  -2   10.67    4.86
   8   5  -2   24.23    7.15
  -8  -5   2   20.31    5.60
   8  -5  -3   66.06   11.40
   8   5  -3   45.75   10.55
  -8  -5   3   66.76   11.01
   8  -5  -4   16.28    5.45
   8   5  -4   11.10    5.54
  -8  -5   4   14.58    5.08
   8  -5  -5   49.33    9.54
  -8  -5   5   43.22    8.78
   8  -5  -6   87.04   13.43
  -8  -5   6   74.59   12.26
  -8  -5   7    0.00    2.89
   8   5  -9   19.59    5.79
   8   5 -10  172.33   21.11
   8   5 -10  167.13   21.96
   8  -5 -11   23.33    6.68
   8   5 -11   27.43    6.63
   8   5 -11   32.40    7.79
   8  -5 -12    2.23    2.26
   8   5 -12    1.70    2.69
   8   5 -12    0.00    2.52
   8  -5 -13   -0.00    1.88
   8   5 -13    0.00    2.42
   8   5 -13    0.33    1.50
   8  -5 -14    7.11    3.65
   8   5 -14   10.80    4.01
   8   5 -14    8.07    4.27
   8  -5 -15   40.72    7.88
   8   5 -15   14.46    4.67
   8   5 -15   16.45    6.07
   8  -5 -16   45.29    9.05
   8   5 -16   50.01    8.68
   8   5 -16   41.06    8.83
   8  -5 -17   11.04    4.80
   8   5 -17    9.44    3.92
   8   5 -17    8.48    4.28
   8  -5 -18    5.06    3.56
   8   5 -18    2.45    2.79
   8   5 -18   -0.00    2.11
   8  -5 -19   19.90    5.76
   8   5 -19   18.46    5.21
   8   5 -19   18.55    5.48
   8  -5 -20   19.94    5.76
   8   5 -20   50.15    7.87
   8   5 -20   24.35    6.29
   8  -5 -21   27.85    6.60
   8   5 -21   13.03    4.79
   8  -5 -22   11.57    4.52
   8   5 -22   14.60    4.85
   8  -5 -23    3.89    3.43
   8   5 -23    2.50    2.71
   8  -5 -24    3.43    3.24
   8   5 -24    3.60    3.33
   8  -5 -25   21.55    5.56
   8   5 -25    5.91    3.59
   8  -5 -26    6.12    3.63
   8   5 -26    5.68    3.08
   8  -5 -27    0.00    2.25
   8   5 -27    4.62    2.88
   8  -5 -28    0.48    2.04
   8   5 -28    1.32    2.05
   8  -5 -29   -0.00    2.48
   8   5 -29    0.22    1.66
   8  -5 -30    8.65    3.85
   8   5 -30    4.00    2.87
   8  -5 -31   -0.00    2.94
   8   5 -31    2.53    2.23
   8  -5 -32    8.40    3.76
   8   5 -32    4.39    2.88
   8  -5 -33    1.91    2.64
   8   5 -33    0.46    2.02
   8  -5 -34   -0.00    2.32
   8   5 -34    0.72    2.08
   8   5 -35    2.78    2.57
  -8   6   1   84.42   12.78
   8  -6  -1  104.95   15.08
   8   6  -1   77.70   12.87
  -8  -6   1   76.90   13.25
  -8   6   2   84.53   12.06
   8  -6  -2   62.97   11.93
   8   6  -2   83.37   12.45
   8   6  -2   55.67   12.33
  -8  -6   2   74.22   12.49
  -8   6   3   81.29   12.64
   8  -6  -3   80.37   13.47
   8   6  -3  107.94   14.10
  -8  -6   3   68.70   12.65
  -8   6   4   27.40    6.58
   8  -6  -4   13.97    5.45
   8   6  -4   32.70    7.04
  -8  -6   4   37.52    7.91
  -8   6   5    9.12    4.03
   8  -6  -5   17.18    5.79
  -8  -6   5   10.89    4.37
  -8   6   6   31.52    7.10
  -8   6   7   28.37    6.65
   8   6  -7   31.74    8.20
  -8   6   8   22.61    5.95
   8   6  -8   21.32    6.50
  -8   6   9    0.82    2.04
   8  -6  -9    1.81    2.13
   8   6  -9    0.00    3.02
  -8   6  10    3.23    2.97
   8  -6 -10    0.22    2.64
   8   6 -10    7.37    4.23
  -8   6  11   21.33    5.61
   8  -6 -11   11.79    4.85
   8   6 -11   26.39    6.94
  -8   6  12   22.25    5.95
   8  -6 -12   21.31    6.37
   8   6 -12   18.75    6.22
  -8   6  13    8.58    4.12
   8  -6 -13   19.95    5.80
   8   6 -13   10.01    4.71
  -8   6  14   31.13    7.20
   8  -6 -14   27.89    7.12
   8   6 -14   23.69    6.81
  -8   6  15   16.07    4.93
   8  -6 -15    9.71    4.66
   8   6 -15   18.03    5.79
  -8   6  16    1.59    2.08
   8  -6 -16    4.94    3.56
   8   6 -16    3.21    2.88
   8   6 -16    0.00    2.63
  -8   6  17   46.63    9.02
   8  -6 -17   34.91    9.06
   8   6 -17   56.22    9.49
   8   6 -17   64.71   10.88
  -8   6  18   18.89    5.47
   8  -6 -18   15.48    5.38
   8   6 -18   20.53    5.43
   8   6 -18   16.89    5.60
  -8   6  19    9.69    3.91
   8  -6 -19   12.77    4.74
   8   6 -19    5.60    3.21
   8   6 -19    7.92    4.11
  -8   6  20    4.11    2.77
   8  -6 -20   -0.00    2.28
   8   6 -20   -0.00    2.10
  -8   6  21    0.22    2.09
   8  -6 -21   -0.00    2.42
   8   6 -21   -0.00    2.37
  -8   6  22    5.31    3.13
   8  -6 -22    9.91    4.38
   8   6 -22    4.69    2.99
  -8   6  23   12.48    4.40
   8  -6 -23   16.47    5.09
   8   6 -23    8.72    4.69
   8  -6 -24    0.50    2.83
   8   6 -24    4.42    2.91
   8  -6 -25    6.76    3.67
   8   6 -25    6.99    3.71
   8  -6 -26    1.89    2.94
   8   6 -26   -0.00    2.24
   8  -6 -27    6.25    3.69
   8   6 -27    5.58    3.35
   8  -6 -28    2.49    2.40
   8   6 -28    5.19    3.29
   8  -6 -29    2.51    3.18
   8  -6 -30   -0.00    2.45
   8  -6 -31    0.00    2.47
   8  -6 -32    0.69    2.48
   8  -6 -33    4.37    3.09
  -8   7   1   61.43   10.96
   8  -7  -1   57.26   11.67
   8   7  -1   83.06   12.54
  -8  -7   1   75.55   12.56
  -8   7   2    0.43    1.43
   8  -7  -2    0.45    3.37
   8   7  -2    4.27    3.17
  -8  -7   2   -0.00    2.58
  -8   7   3   29.55    7.05
   8  -7  -3   34.85    8.44
   8   7  -3   33.89    7.52
  -8  -7   3   26.46    7.14
  -8   7   4   -0.00    1.88
   8  -7  -4    1.36    2.24
   8   7  -4   -0.00    2.58
  -8   7   5   70.31   10.25
   8   7  -5   25.05    6.96
  -8   7   6   16.78    5.39
   8   7  -6   11.83    4.78
  -8   7   7    1.15    2.17
   8   7  -7   -0.00    2.20
  -8   7   8   -0.00    1.66
   8  -7  -8   -0.00    3.00
   8   7  -8   -0.00    2.37
  -8   7   9   30.29    7.31
   8  -7  -9   34.17    7.99
   8   7  -9   34.02    7.68
  -8   7  10   12.10    4.58
   8  -7 -10    7.61    4.23
   8   7 -10    5.32    3.32
  -8   7  11   42.59    8.64
   8  -7 -11   42.97    9.15
   8   7 -11   47.52    9.17
  -8   7  12    1.36    2.84
   8  -7 -12   -0.00    2.50
  -8   7  13   12.71    4.74
   8  -7 -13   14.21    5.02
  -8   7  14   13.57    4.57
   8  -7 -14   12.12    4.88
  -8   7  15   40.61    8.78
   8  -7 -15   62.41   10.85
  -8   7  16    0.00    2.47
   8  -7 -16    0.96    2.46
  -8   7  17    0.00    2.36
   8  -7 -17    9.47    4.69
  -8   7  18    0.00    2.40
   8  -7 -18    1.52    2.81
  -8   7  19    2.39    2.43
   8  -7 -19    0.00    2.15
  -8   7  20    7.23    4.00
   8  -7 -20    6.35    3.81
  -8   7  21   29.50    6.63
   8  -7 -21   11.52    4.77
  -8   7  22    0.06    2.35
   8  -7 -22    1.54    2.19
  -8   7  23    3.50    2.82
   8  -7 -23   -0.00    2.65
   8  -7 -24    0.00    2.20
   8  -7 -25    3.52    3.09
   8  -7 -26    2.42    2.79
   8  -7 -27    4.79    3.14
   8  -7 -28    2.09    3.04
   8  -7 -29    0.00    2.56
   8  -7 -30    2.22    2.69
   8  -7 -31    8.48    3.93
   8  -7 -32    0.07    1.99
  -8   8   1   76.36   11.91
   8  -8  -1   67.69   12.42
   8   8  -1   56.90   11.15
  -8  -8   1   55.62   11.44
  -8   8   2    0.73    2.17
   8  -8  -2    1.04    2.77
   8   8  -2   -0.00    2.64
  -8   8   3   37.74    7.88
   8  -8  -3   31.09    8.13
   8   8  -3   25.85    7.45
  -8   8   4   16.05    5.48
   8   8  -4   16.63    5.52
  -8   8   5    0.78    2.47
   8   8  -5    0.15    2.62
  -8   8   6    0.00    2.24
   8   8  -6   -0.00    2.37
  -8   8   7   93.92   13.92
   8  -8  -7   78.85   14.06
   8   8  -7   83.14   13.56
  -8   8   8    2.70    2.58
   8  -8  -8    1.40    2.58
   8   8  -8    4.24    3.32
  -8   8   9    4.27    3.04
   8  -8  -9    4.20    3.75
   8   8  -9   13.47    4.98
  -8   8  10   17.30    5.17
   8  -8 -10    7.17    4.71
   8   8 -10    9.84    4.12
  -8   8  11    0.00    2.33
   8  -8 -11    2.09    3.53
   8   8 -11    0.00    2.77
  -8   8  12    2.18    2.61
   8  -8 -12    1.35    2.53
   8   8 -12   -0.00    2.58
  -8   8  13   44.78    8.85
   8  -8 -13   39.48    9.10
   8   8 -13   35.39    8.15
  -8   8  14   -0.00    1.69
   8  -8 -14   -0.00    2.70
   8   8 -14    0.87    2.22
  -8   8  15   15.28    4.89
   8  -8 -15    3.34    3.68
   8   8 -15   14.41    4.71
  -8   8  16    0.00    2.17
   8  -8 -16   -0.00    2.98
   8   8 -16    1.65    2.88
  -8   8  17   24.68    6.56
   8  -8 -17   23.19    6.69
   8   8 -17   36.50    7.81
  -8   8  18    3.32    2.92
   8  -8 -18    0.00    3.13
   8   8 -18    0.03    2.25
  -8   8  19    3.27    2.84
   8  -8 -19    1.89    2.57
  -8   8  20   -0.00    2.12
   8  -8 -20   -0.00    1.99
  -8   8  21    0.90    2.25
   8  -8 -21    0.78    2.52
  -8   8  22    1.64    2.28
   8  -8 -22   -0.00    2.33
  -8   8  23   21.56    5.99
   8  -8 -23   14.57    5.78
   8  -8 -24    1.34    2.39
   8  -8 -25    0.26    2.38
   8  -8 -26   -0.00    2.76
   8  -8 -27    6.63    4.06
   8  -8 -28    0.00    3.04
   8  -8 -29    6.06    3.66
   8  -8 -30    2.36    2.70
   8  -8 -31   -0.00    1.96
  -8   9   1   67.55   12.20
   8  -9  -1   77.21   13.78
   8   9  -1   81.94   13.34
  -8   9   2    3.82    3.25
   8  -9  -2   -0.00    3.09
   8   9  -2    0.00    2.65
  -8   9   3   28.27    7.26
   8   9  -3   36.04    8.62
  -8   9   4   11.23    4.47
   8   9  -4    0.98    2.08
  -8   9   5   42.05    8.86
   8   9  -5   36.35    8.55
  -8   9   6   -0.00    2.71
   8  -9  -6    0.97    3.37
   8   9  -6    3.40    3.09
  -8   9   7    4.29    3.52
   8  -9  -7    3.39    3.67
   8   9  -7    5.88    3.82
  -8   9   8    0.47    2.39
   8  -9  -8    1.97    2.86
   8   9  -8    0.02    2.62
  -8   9   9   13.34    4.91
   8  -9  -9    0.93    3.35
   8   9  -9   12.49    5.04
  -8   9  10    5.20    3.41
   8  -9 -10    2.62    3.84
   8   9 -10   -0.00    2.29
  -8   9  11   72.66   12.46
   8  -9 -11   54.50   12.01
   8   9 -11   97.30   13.89
  -8   9  12    1.77    2.45
   8  -9 -12   -0.00    3.16
   8   9 -12    0.00    2.59
  -8   9  13   -0.00    1.93
   8  -9 -13    1.14    2.87
   8   9 -13    1.93    2.57
  -8   9  14   -0.00    2.64
   8  -9 -14    1.50    2.73
   8   9 -14    3.27    3.50
  -8   9  15   39.22    8.52
   8  -9 -15   21.21    7.68
   8   9 -15   67.43   10.74
  -8   9  16    2.00    2.21
   8  -9 -16   -0.00    3.15
   8   9 -16    3.86    3.24
  -8   9  17    2.93    2.76
   8  -9 -17    3.25    3.37
   8   9 -17    2.35    3.00
  -8   9  18    7.83    3.63
   8  -9 -18    6.14    4.05
   8   9 -18    1.47    2.79
  -8   9  19   12.55    4.61
   8  -9 -19   12.59    5.28
  -8   9  20    0.99    2.41
   8  -9 -20    2.60    3.12
  -8   9  21   15.12    5.27
   8  -9 -21   13.83    5.57
  -8   9  22    4.53    3.35
   8  -9 -22    0.77    2.75
  -8   9  23   -0.00    1.71
   8  -9 -23    2.28    2.76
   8  -9 -24    0.82    3.27
   8  -9 -25    6.66    3.77
   8  -9 -26    0.34    2.46
   8  -9 -27   -0.00    2.49
   8  -9 -28   -0.00    1.93
   8  -9 -29    2.80    3.78
  -8  10   1   16.17    5.77
   8 -10  -1   18.00    6.65
   8  10  -1   29.87    7.72
  -8  10   2    2.71    3.08
   8  10  -2    4.01    3.17
  -8  10   3   36.42    8.83
   8  10  -3   38.16    9.02
  -8  10   4   18.70    6.16
   8 -10  -4    4.83    4.51
   8  10  -4   16.94    5.78
  -8  10   5   11.44    4.99
   8 -10  -5    6.05    4.45
   8  10  -5    5.23    4.50
  -8  10   6   -0.00    2.29
   8 -10  -6   -0.00    2.67
   8  10  -6    3.52    3.05
  -8  10   7   37.54    9.14
   8 -10  -7   45.55   10.40
   8  10  -7   77.96   12.33
  -8  10   8   -0.00    2.70
   8 -10  -8   -0.00    2.55
   8  10  -8   -0.00    3.35
  -8  10   9    3.25    3.54
   8 -10  -9    5.24    4.19
   8  10  -9    5.93    3.79
  -8  10  10    0.80    2.16
   8 -10 -10   -0.00    2.79
   8  10 -10    2.98    3.32
  -8  10  11    3.80    3.72
   8 -10 -11    4.03    3.67
   8  10 -11    2.98    3.33
  -8  10  12   -0.00    2.26
   8 -10 -12    1.16    3.31
   8  10 -12    4.45    3.20
  -8  10  13   51.21    9.58
   8 -10 -13   22.62    7.65
   8  10 -13   41.61    9.04
  -8  10  14   -0.00    2.47
   8 -10 -14   -0.00    3.37
   8  10 -14   -0.00    2.30
  -8  10  15    0.00    2.18
   8 -10 -15    1.71    3.10
   8  10 -15    2.93    2.92
  -8  10  16   -0.00    2.33
   8 -10 -16   -0.00    2.38
   8  10 -16   -0.00    2.01
  -8  10  17   37.36    8.24
   8 -10 -17   16.78    6.60
   8  10 -17   35.82    8.18
  -8  10  18    1.29    2.24
   8 -10 -18    1.66    3.56
   8  10 -18   -0.00    2.48
  -8  10  19   19.39    6.03
   8 -10 -19   18.13    6.28
  -8  10  20    3.46    2.87
   8 -10 -20    3.79    2.92
  -8  10  21   11.18    4.39
   8 -10 -21    0.00    3.14
  -8  10  22    3.24    3.49
   8 -10 -22    2.56    2.90
  -8  10  23   10.26    4.54
   8 -10 -23    5.38    3.80
   8 -10 -24    0.00    2.82
   8 -10 -25   -0.00    2.75
   8 -10 -26    0.00    2.56
   8 -10 -27    1.01    2.85
   8 -10 -28   -0.00    2.32
  -8  11   1   39.45    9.55
   8  11  -1   57.88   11.11
  -8  11   2    0.37    2.02
   8  11  -2    7.93    5.00
  -8  11   3    4.98    3.58
   8 -11  -3    2.41    3.24
   8  11  -3    4.09    3.96
  -8  11   4    1.46    2.58
   8 -11  -4    2.07    3.32
   8  11  -4    1.52    3.92
  -8  11   5   22.38    6.70
   8 -11  -5   15.18    6.54
   8  11  -5   21.22    6.63
  -8  11   6    0.00    2.59
   8 -11  -6    1.81    2.91
   8  11  -6    0.93    2.87
  -8  11   7    6.14    3.87
   8 -11  -7    6.20    4.81
   8  11  -7    4.60    3.83
  -8  11   8    4.25    3.74
   8 -11  -8    0.86    2.56
   8  11  -8    3.59    3.97
  -8  11   9   22.31    6.89
   8 -11  -9   18.72    6.59
   8  11  -9   21.07    6.81
  -8  11  10    2.96    3.62
   8 -11 -10    1.37    3.02
   8  11 -10   -0.00    2.45
  -8  11  11   15.83    5.56
   8 -11 -11   21.82    7.23
   8  11 -11   12.26    5.14
  -8  11  12    1.25    2.82
   8 -11 -12   -0.00    2.42
   8  11 -12   -0.00    2.71
  -8  11  13    1.26    2.55
   8 -11 -13    2.66    3.51
   8  11 -13    0.00    2.38
  -8  11  14    1.88    2.87
   8 -11 -14    0.00    3.13
   8  11 -14    0.19    2.78
  -8  11  15   36.44    8.28
   8 -11 -15   27.47    8.02
   8  11 -15   16.08    6.27
  -8  11  16    0.93    2.42
   8 -11 -16    2.04    3.32
   8  11 -16    0.00    2.24
  -8  11  17    1.80    3.37
   8 -11 -17    3.83    3.82
   8  11 -17    1.98    3.58
  -8  11  18   -0.00    2.78
   8 -11 -18   -0.00    2.74
  -8  11  19   15.89    5.47
   8 -11 -19    2.90    3.34
  -8  11  20    0.00    2.35
   8 -11 -20    1.52    3.67
  -8  11  21    6.41    4.05
   8 -11 -21    3.84    3.57
  -8  11  22    5.43    3.37
   8 -11 -22    1.75    3.05
  -8  11  23    0.00    2.18
   8 -11 -23    0.92    3.09
   8 -11 -24   -0.00    2.61
   8 -11 -25    9.76    4.81
   8 -11 -26    2.80    3.28
  -8  12   1    4.45    3.86
   8  12  -1    2.69    3.66
  -8  12   2   -0.00    3.73
   8  12  -2    1.22    3.47
  -8  12   3   36.25    9.03
   8  12  -3   35.02    9.04
  -8  12   4    0.41    2.06
   8  12  -4   -0.00    2.50
  -8  12   5    0.91    3.02
   8 -12  -5    0.62    2.97
   8  12  -5    0.00    2.99
  -8  12   6   -0.00    2.37
   8 -12  -6   -0.00    3.22
   8  12  -6    5.46    3.98
  -8  12   7   25.39    7.13
   8 -12  -7   17.92    6.70
   8  12  -7   21.78    7.03
  -8  12   8   11.69    5.24
   8 -12  -8    3.11    4.02
   8  12  -8    5.38    3.89
  -8  12   9   12.25    5.20
   8 -12  -9    6.45    4.50
   8  12  -9    0.38    3.39
  -8  12  10    3.46    3.20
   8 -12 -10    1.34    2.85
   8  12 -10    4.93    3.86
  -8  12  11    3.58    3.21
   8 -12 -11    0.94    3.72
   8  12 -11    5.76    3.85
  -8  12  12    0.18    1.38
   8 -12 -12   -0.00    3.65
   8  12 -12   -0.00    2.37
  -8  12  13   25.34    7.06
   8 -12 -13    9.77    5.24
   8  12 -13   20.87    7.05
  -8  12  14   -0.00    2.88
   8 -12 -14    2.80    3.70
   8  12 -14    6.81    4.26
  -8  12  15    2.13    2.94
   8 -12 -15   -0.00    2.76
   8  12 -15    1.24    3.36
  -8  12  16    0.73    2.23
   8 -12 -16    1.85    2.77
   8  12 -16   -0.00    1.79
  -8  12  17    5.20    3.43
   8 -12 -17    2.37    3.09
  -8  12  18    1.83    2.99
   8 -12 -18    0.08    2.35
  -8  12  19   19.40    6.20
   8 -12 -19    8.82    5.34
  -8  12  20    2.98    3.49
   8 -12 -20    3.03    3.76
  -8  12  21    0.00    2.64
   8 -12 -21   -0.00    3.26
  -8  12  22   -0.00    2.89
   8 -12 -22    0.95    2.96
  -8  12  23    0.00    2.43
   8 -12 -23    6.00    4.40
   8 -12 -24    0.89    3.13
  -8  13   1   18.05    6.00
   8  13  -1    8.65    5.51
  -8  13   2    1.06    2.19
   8  13  -2    0.06    2.50
  -8  13   3   -0.00    3.05
   8  13  -3   -0.00    2.84
  -8  13   4   10.64    4.83
   8  13  -4   14.07    5.88
  -8  13   5   23.55    6.97
   8  13  -5   22.07    7.65
  -8  13   6   -0.00    2.75
   8  13  -6   -0.00    3.02
  -8  13   7    4.29    3.42
   8 -13  -7    2.56    4.01
   8  13  -7    5.23    4.29
  -8  13   8    1.44    2.89
   8 -13  -8    1.05    3.86
   8  13  -8    2.72    3.25
  -8  13   9   10.81    4.78
   8 -13  -9    3.12    4.09
   8  13  -9   16.72    6.25
  -8  13  10    0.11    1.99
   8 -13 -10    0.92    2.84
   8  13 -10    1.13    2.60
  -8  13  11    2.23    3.30
   8 -13 -11    4.58    4.32
   8  13 -11    9.33    5.02
  -8  13  12    0.44    3.04
   8 -13 -12   -0.00    3.00
   8  13 -12    5.36    4.35
  -8  13  13   -0.00    2.90
   8 -13 -13   -0.00    2.87
   8  13 -13    0.35    3.42
  -8  13  14    5.33    3.68
   8 -13 -14   -0.00    2.99
   8  13 -14   -0.00    2.95
  -8  13  15    2.62    3.16
   8 -13 -15    7.96    5.15
   8  13 -15    1.07    2.55
  -8  13  16   -0.00    2.36
   8 -13 -16    2.41    3.26
   8  13 -16   -0.00    2.18
  -8  13  17    1.35    2.92
   8 -13 -17    0.98    2.72
  -8  13  18    3.92    2.92
   8 -13 -18    0.82    2.58
  -8  13  19    1.62    3.12
   8 -13 -19    1.25    3.48
  -8  13  20    2.82    2.92
   8 -13 -20    3.44    4.10
  -8  13  21    4.96    4.28
   8 -13 -21    7.04    5.01
  -8  13  22    0.05    1.94
   8 -13 -22   -0.00    1.95
  -8  13  23   -0.00    2.28
   8 -13 -23   -0.00    3.13
  -8  14   1    1.98    3.00
   8  14  -1    9.31    5.39
  -8  14   2    7.23    4.91
   8  14  -2    7.13    4.54
  -8  14   3    6.95    4.53
   8  14  -3    9.33    5.12
  -8  14   4    2.55    3.23
   8  14  -4   -0.00    3.05
  -8  14   5    2.14    2.42
   8  14  -5    2.90    3.43
  -8  14   6   -0.00    2.51
   8  14  -6    1.65    3.60
  -8  14   7    5.67    4.04
   8  14  -7    0.00    4.18
  -8  14   8    9.20    4.73
   8  14  -8   13.09    5.94
  -8  14   9    7.26    5.13
   8  14  -9    3.64    4.06
  -8  14  10    0.17    2.51
   8 -14 -10    1.33    3.73
   8  14 -10   -0.00    2.52
  -8  14  11    0.00    2.60
   8 -14 -11    2.59    3.61
   8  14 -11    6.27    4.56
  -8  14  12    1.34    2.39
   8 -14 -12    2.91    3.53
   8  14 -12    6.34    4.60
  -8  14  13    3.41    3.47
   8 -14 -13    0.48    3.08
   8  14 -13    1.62    3.28
  -8  14  14    0.99    2.51
   8 -14 -14   -0.00    3.38
   8  14 -14    5.39    4.75
  -8  14  15    1.24    2.39
   8 -14 -15    2.43    2.85
   8  14 -15    0.00    2.65
  -8  14  16    0.16    2.52
   8 -14 -16    3.31    4.09
  -8  14  17    0.28    2.75
   8 -14 -17    2.59    3.39
  -8  14  18    2.55    3.61
   8 -14 -18   -0.00    3.39
  -8  14  19    3.67    3.35
   8 -14 -19    3.41    4.09
  -8  14  20    2.21    2.97
   8 -14 -20   10.52    5.49
  -8  14  21    0.09    1.57
   8 -14 -21    2.15    3.70
  -8  14  22    0.87    2.42
  -8  14  23    1.28    2.87
  -8  15   1    2.20    3.35
   8  15  -1    4.86    4.28
  -8  15   2   -0.00    2.25
   8  15  -2    0.00    3.35
  -8  15   3    6.44    4.11
   8  15  -3    3.86    3.50
  -8  15   4    0.00    2.55
   8  15  -4    2.84    3.53
  -8  15   5    2.89    3.65
   8  15  -5    6.26    4.65
  -8  15   6    6.59    4.52
   8  15  -6    4.71    4.63
  -8  15   7    1.78    3.55
   8  15  -7    0.00    2.94
  -8  15   8    2.91    3.11
   8  15  -8    0.00    2.98
  -8  15   9    3.12    3.61
   8  15  -9    4.80    4.28
  -8  15  10    3.17    3.11
   8  15 -10   -0.00    2.75
  -8  15  11    3.59    3.22
   8  15 -11    2.20    3.04
  -8  15  12    0.47    2.83
   8  15 -12   -0.00    2.60
  -8  15  13    1.56    2.77
   8  15 -13    0.67    3.05
  -8  15  14   -0.00    2.43
   8 -15 -14   -0.00    2.96
   8  15 -14    2.27    3.36
  -8  15  15    3.49    3.44
   8 -15 -15    5.57    4.54
   8  15 -15    2.49    3.41
  -8  15  16    1.34    3.47
   8 -15 -16    0.73    2.27
   8 -15 -17   -0.00    3.83
   8 -15 -18    1.49    3.68
   8 -15 -19    7.26    4.99
   8  16  -3    2.66    3.26
   8  16  -4    0.34    3.10
   8  16  -5   -0.00    3.72
   8  16  -6   -0.00    3.28
   8  16  -7    0.00    3.60
   8  16  -8   -0.00    2.99
   8  16  -9    1.09    3.33
   8  16 -10    2.73    3.88
   8  16 -11    2.84    3.44
   8  16 -12    1.85    2.87
   8  16 -13   -0.00    3.35
   8  16 -14    1.55    3.69
   8 -16 -17    0.66    3.12
  -7   0   1  665.75   68.51
  -7   0   1  820.97   69.96
   7   0  -1  637.92   67.56
   7   0  -1  753.12   70.54
  -7   0   2    1.82    2.01
  -7   0   2    1.73    2.08
   7   0  -2   -0.00    1.63
   7   0  -2    0.50    2.43
  -7   0   3    5.19    3.06
  -7   0   3    8.70    3.51
   7   0  -3   10.68    3.33
   7   0  -3    5.02    3.27
  -7   0   4    1.02    1.87
  -7   0   4    0.10    1.06
   7   0  -4    0.04    1.46
   7   0  -4   -0.00    1.63
  -7   0   5   27.45    6.26
  -7   0   5   46.13    7.40
   7   0  -5   37.61    6.44
   7   0  -5   45.83    8.16
  -7   0   6    0.21    1.75
   7   0  -6   -0.00    1.31
   7   0  -6   -0.00    2.31
  -7   0   7  303.91   33.39
   7   0  -7  328.58   33.04
   7   0  -7  332.63   34.82
  -7   0   8    0.00    1.68
   7   0  -8   -0.00    1.19
   7   0  -8    0.38    1.95
  -7   0   9    9.67    3.27
   7   0  -9    9.90    3.30
   7   0  -9    8.71    3.70
  -7   0  10   -0.00    1.50
   7   0 -10    0.15    1.50
   7   0 -10    0.00    2.27
  -7   0  11  328.08   31.69
   7   0 -11  261.99   30.21
   7   0 -11  317.24   32.43
  -7   0  12    0.00    1.77
   7   0 -12    1.27    1.58
   7   0 -12   -0.00    2.00
  -7   0  13  129.93   14.94
   7   0 -13  106.56   13.82
  -7   0  14    0.77    1.71
   7   0 -14   -0.00    1.49
  -7   0  15    6.90    2.90
   7   0 -15    5.26    2.49
  -7   0  16   -0.00    1.57
   7   0 -16   -0.00    1.32
  -7   0  17  474.91   46.58
   7   0 -17  495.50   46.28
   7   0 -17  419.85   46.66
  -7   0  18    0.42    1.55
   7   0 -18   -0.00    1.14
   7   0 -18    3.33    3.08
  -7   0  19   18.91    4.37
   7   0 -19   12.15    3.51
   7   0 -19   16.83    4.63
  -7   0  20    0.51    1.42
   7   0 -20    1.48    2.00
  -7   0  21    4.47    2.59
   7   0 -21    6.10    2.88
   7   0 -22    0.64    1.56
   7   0 -23   48.80    8.19
   7   0 -24    1.31    2.06
   7   0 -25   -0.00    1.84
   7   0 -26    0.45    1.59
   7   0 -27   54.84    8.57
   7   0 -28   -0.00    1.58
   7   0 -29   11.93    3.54
   7   0 -30   -0.00    1.32
   7   0 -31    6.86    2.72
   7   0 -32    1.48    1.72
   7   0 -33   25.05    5.35
   7   0 -34    2.12    1.84
   7   0 -35    0.19    1.51
   7   0 -36    0.14    1.42
   7   0 -37    7.33    2.76
   7   0 -38    0.00    1.38
   7   0 -39    6.69    2.59
   7   0 -40   -0.00    1.46
   7   0 -41    0.93    1.88
  -7   1   1   -0.00    1.33
  -7   1   1    0.50    1.56
   7  -1  -1    3.29    2.92
   7   1  -1    0.88    2.10
   7   1  -1    0.00    2.66
  -7  -1   1    0.00    1.54
  -7  -1   1    1.39    2.53
  -7   1   2   37.41    6.91
  -7   1   2   39.25    7.10
   7  -1  -2   40.14    6.69
   7  -1  -2   43.78    8.09
   7   1  -2   36.21    6.47
   7   1  -2   26.42    7.04
  -7  -1   2   39.33    7.17
  -7  -1   2   32.20    6.78
  -7   1   3  285.25   27.73
  -7   1   3  258.81   27.54
   7  -1  -3  231.40   26.34
   7  -1  -3  212.41   27.54
   7   1  -3  276.17   26.97
   7   1  -3  231.79   28.05
  -7  -1   3  248.34   27.44
  -7  -1   3  258.12   27.59
  -7   1   4    0.00    2.14
  -7   1   4    1.95    2.15
   7  -1  -4    1.02    1.66
   7  -1  -4    1.82    2.07
   7   1  -4    0.68    1.36
   7   1  -4    0.46    2.28
  -7  -1   4   -0.00    1.83
  -7  -1   4    0.46    1.49
  -7   1   5   81.04   10.69
  -7   1   5   73.47   10.47
   7  -1  -5   64.23    9.70
   7  -1  -5   84.78   11.86
   7   1  -5   79.68   10.25
   7   1  -5   68.13   11.14
  -7  -1   5   50.97    9.60
  -7  -1   5   81.69   10.86
  -7   1   6    0.90    1.55
   7  -1  -6    1.54    1.93
   7  -1  -6   -0.00    2.03
   7   1  -6    0.00    1.57
   7   1  -6    0.00    1.79
  -7  -1   6    0.29    2.43
  -7   1   7   23.17    5.52
   7  -1  -7   34.84    6.13
   7  -1  -7   29.06    6.84
   7   1  -7   34.60    5.98
   7   1  -7   32.90    6.92
  -7  -1   7   43.54    7.09
  -7   1   8   13.65    3.93
   7  -1  -8   11.76    3.45
   7  -1  -8   10.28    4.12
   7   1  -8   15.83    3.88
   7   1  -8   12.54    4.38
  -7  -1   8   23.27    4.97
  -7   1   9  300.15   30.34
   7  -1  -9  314.93   30.12
   7  -1  -9  280.97   31.04
   7   1  -9  261.90   29.19
   7   1  -9  258.05   30.67
  -7  -1   9  288.79   30.42
  -7   1  10   26.92    5.33
   7  -1 -10   20.12    4.54
   7  -1 -10   20.91    5.42
   7   1 -10   22.95    4.77
   7   1 -10   14.51    4.63
  -7  -1  10   21.61    5.12
  -7   1  11   90.90   10.78
   7  -1 -11   86.93   10.32
   7  -1 -11   58.72   10.09
   7   1 -11   57.15    8.93
   7   1 -11   48.69    9.66
  -7  -1  11   76.79   10.41
  -7   1  12    0.66    1.66
   7  -1 -12    2.62    2.00
   7  -1 -12    2.20    2.01
   7   1 -12    0.49    1.30
   7   1 -12    2.06    2.33
  -7  -1  12    0.00    1.73
  -7   1  13  157.77   18.68
   7  -1 -13  184.45   19.02
   7   1 -13  146.51   17.94
  -7  -1  13  166.58   19.08
  -7   1  14    4.81    2.32
   7  -1 -14    8.81    2.91
   7   1 -14    5.12    2.34
  -7  -1  14    5.99    2.79
  -7   1  15  136.08   15.31
   7  -1 -15  117.54   14.59
   7   1 -15  109.39   14.07
  -7  -1  15  124.41   15.12
  -7   1  16   35.69    6.17
   7  -1 -16   23.47    5.20
   7  -1 -16   25.28    6.02
   7   1 -16   30.73    5.50
  -7  -1  16   28.27    5.80
  -7   1  17   26.10    5.43
   7  -1 -17   32.91    5.75
   7  -1 -17   28.69    6.07
   7   1 -17   29.64    5.32
   7   1 -17   16.97    5.09
  -7  -1  17   28.77    5.72
  -7   1  18    1.12    1.72
   7  -1 -18   -0.00    1.54
   7  -1 -18    0.52    1.60
   7   1 -18   -0.00    1.52
   7   1 -18    2.06    2.32
  -7  -1  18   -0.00    1.72
  -7   1  19  167.69   17.89
   7  -1 -19  123.78   16.73
   7  -1 -19  126.75   17.53
   7   1 -19  143.88   16.87
   7   1 -19  173.62   18.62
  -7  -1  19  174.02   18.12
  -7   1  20    2.26    1.96
   7  -1 -20    3.84    2.18
   7  -1 -20    0.00    1.59
   7   1 -20    2.55    2.26
  -7  -1  20    2.80    2.16
  -7   1  21   50.19    8.17
   7  -1 -21   53.99    8.91
   7   1 -21   59.57    9.03
  -7  -1  21   51.53    8.26
  -7   1  22    1.75    2.12
   7  -1 -22    2.25    2.16
   7   1 -22   -0.00    1.96
   7  -1 -23   39.61    7.42
   7   1 -23   44.52    7.55
   7  -1 -24   15.82    4.24
   7   1 -24    5.59    2.92
   7  -1 -25   32.97    6.75
   7   1 -25   37.72    6.73
   7  -1 -26   -0.00    1.78
   7   1 -26   -0.00    1.74
   7  -1 -27    0.51    1.91
   7   1 -27    1.27    1.60
   7  -1 -28    1.34    2.04
   7   1 -28    0.20    1.58
   7  -1 -29   34.27    6.39
   7   1 -29   28.48    5.83
   7  -1 -30    1.80    2.15
   7   1 -30    4.27    2.44
   7  -1 -31   14.75    4.28
   7   1 -31   20.22    4.55
   7  -1 -32    1.68    2.25
   7   1 -32    1.00    1.77
   7  -1 -33    5.59    2.66
   7   1 -33    0.91    1.69
   7  -1 -34    0.34    1.78
   7   1 -34    1.27    2.03
   7  -1 -35    6.61    2.94
   7   1 -35    4.57    2.69
   7  -1 -36    0.00    1.66
   7   1 -36    0.48    1.83
   7  -1 -37   -0.00    1.41
   7   1 -37    0.00    1.60
   7  -1 -38    0.52    1.45
   7   1 -38    2.11    1.89
   7  -1 -39    1.05    1.33
   7   1 -39    2.85    1.94
   7  -1 -40   -0.00    1.26
   7   1 -40   -0.00    1.47
  -7   2   1   26.28    6.01
  -7   2   1   33.68    6.64
   7  -2  -1   38.28    7.72
   7   2  -1   23.73    6.71
  -7  -2   1   36.36    7.03
  -7  -2   1   46.33    7.81
  -7   2   2   25.12    5.98
  -7   2   2   46.92    7.60
   7  -2  -2   33.16    7.11
   7   2  -2   32.52    7.43
  -7  -2   2   46.97    7.74
  -7  -2   2   30.60    6.56
  -7   2   3    2.85    2.05
  -7   2   3    1.41    2.43
   7  -2  -3    3.39    2.55
   7   2  -3    1.99    2.01
   7   2  -3    4.10    2.92
  -7  -2   3    2.47    2.42
  -7  -2   3    4.87    2.79
  -7   2   4    7.31    3.02
  -7   2   4    3.01    2.41
   7  -2  -4    5.94    3.47
   7   2  -4    4.57    2.59
   7   2  -4    0.00    2.42
  -7  -2   4    3.81    2.62
  -7  -2   4    3.32    2.64
  -7   2   5  253.58   27.35
  -7   2   5  265.41   27.59
   7  -2  -5  301.36   29.48
   7   2  -5  224.28   26.42
   7   2  -5  252.35   28.74
  -7  -2   5  239.33   27.54
  -7   2   6   12.50    3.84
   7  -2  -6   14.84    4.83
   7   2  -6   17.96    4.09
   7   2  -6   13.42    4.46
  -7  -2   6    7.48    3.22
  -7   2   7  264.42   27.04
   7  -2  -7  257.73   26.62
   7  -2  -7  220.66   27.21
   7   2  -7  262.41   26.38
   7   2  -7  204.32   27.05
  -7  -2   7  258.11   27.28
  -7   2   8    7.46    3.24
   7  -2  -8    6.53    2.66
   7  -2  -8    8.91    3.77
   7   2  -8    9.07    2.99
   7   2  -8    8.11    3.68
  -7  -2   8    3.44    2.43
  -7   2   9   62.73    9.09
   7  -2  -9   66.23    9.10
   7  -2  -9   43.90    8.81
   7   2  -9   48.39    7.92
   7   2  -9   54.57    9.55
  -7  -2   9   62.31    9.38
  -7   2  10   24.93    5.09
   7  -2 -10   18.81    4.37
   7  -2 -10    5.96    3.47
   7   2 -10   21.78    4.44
   7   2 -10    9.24    3.75
  -7  -2  10    9.00    3.63
  -7   2  11  157.83   17.94
   7  -2 -11  109.91   16.57
   7  -2 -11  138.04   18.32
   7   2 -11  162.02   17.40
   7   2 -11  179.83   19.47
  -7  -2  11  175.03   18.63
  -7   2  12   54.33    8.00
   7  -2 -12   38.56    7.00
   7  -2 -12   40.80    7.68
   7   2 -12   40.88    6.80
  -7  -2  12   39.50    7.28
  -7   2  13   56.51    9.17
   7  -2 -13   73.74    9.94
   7   2 -13   65.74    9.17
  -7  -2  13   65.09    9.83
  -7   2  14    6.38    3.15
   7  -2 -14    1.64    1.90
   7   2 -14    2.36    1.89
  -7  -2  14    3.42    2.38
  -7  -2  14    1.82    2.06
  -7   2  15   24.53    5.20
   7  -2 -15   30.98    5.69
   7   2 -15   17.87    4.39
  -7  -2  15   28.09    5.74
  -7   2  16   82.48   10.72
   7  -2 -16   65.25   10.02
   7  -2 -16   65.49   10.53
   7   2 -16   65.48    9.49
   7   2 -16   85.02   11.42
  -7  -2  16   80.40   10.86
  -7   2  17   70.88    9.92
   7  -2 -17   65.68    9.72
   7  -2 -17   62.17   10.15
   7   2 -17   68.63    9.16
   7   2 -17   60.06    9.95
  -7  -2  17   67.48    9.90
  -7   2  18   54.32    8.08
   7  -2 -18   64.65    8.61
   7  -2 -18   38.30    7.58
   7   2 -18   43.09    6.86
   7   2 -18   36.96    7.44
  -7  -2  18   41.03    7.42
  -7   2  19    1.97    2.19
   7  -2 -19    3.03    2.13
   7  -2 -19    0.98    2.05
   7   2 -19   -0.00    1.40
   7   2 -19   -0.00    2.16
  -7  -2  19   -0.00    1.95
  -7   2  20    7.97    3.06
   7  -2 -20    8.24    3.09
   7  -2 -20    6.87    3.35
   7   2 -20    1.33    2.43
  -7  -2  20    8.25    3.01
  -7   2  21   57.86    9.07
   7  -2 -21   59.32    9.54
   7   2 -21   73.46    9.94
  -7  -2  21   55.61    8.91
  -7   2  22    5.56    2.62
   7  -2 -22    7.99    3.34
   7   2 -22    8.88    3.26
   7  -2 -23   32.83    6.84
   7   2 -23   42.88    7.32
   7  -2 -24    0.49    1.44
   7   2 -24    1.22    1.88
   7  -2 -25   10.52    3.98
   7   2 -25   19.20    4.49
   7  -2 -26    2.04    1.82
   7  -2 -27   14.96    4.35
   7   2 -27   14.01    4.06
   7  -2 -28    4.13    2.53
   7   2 -28    5.29    2.75
   7  -2 -29    5.15    2.57
   7   2 -29    5.81    2.73
   7  -2 -30    1.78    1.93
   7   2 -30    0.00    1.55
   7  -2 -31    8.55    3.22
   7   2 -31    3.75    2.32
   7  -2 -32   -0.00    1.51
   7   2 -32    0.26    1.59
   7  -2 -33   11.66    3.60
   7   2 -33    9.43    3.27
   7  -2 -34   -0.00    1.94
   7   2 -34    1.05    1.88
   7  -2 -35    0.00    1.64
   7   2 -35    0.09    1.71
   7  -2 -36    0.00    1.44
   7   2 -36    1.38    1.86
   7  -2 -37    8.50    3.26
   7   2 -37    0.00    1.54
   7  -2 -38   -0.00    1.61
   7   2 -38    0.29    1.64
   7  -2 -39    0.79    1.65
   7   2 -39    3.49    2.07
  -7   3   1   -0.00    1.70
  -7   3   1    0.00    1.97
   7  -3  -1    1.17    2.11
   7   3  -1    1.20    2.93
  -7  -3   1   -0.00    1.52
  -7  -3   1    0.04    1.97
  -7   3   2  136.73   16.82
  -7   3   2  135.11   16.96
   7  -3  -2  118.81   17.32
   7   3  -2  145.03   18.65
  -7  -3   2  137.76   17.36
  -7  -3   2  145.44   17.57
  -7   3   3   37.85    7.26
  -7   3   3   54.76    8.52
   7  -3  -3   38.55    8.15
   7   3  -3   56.01    9.80
  -7  -3   3   36.85    7.64
  -7   3   4   10.27    3.66
  -7   3   4    4.65    2.90
   7  -3  -4    2.41    2.76
   7   3  -4    3.93    3.50
  -7  -3   4    1.47    2.04
  -7   3   5   95.61   12.26
   7  -3  -5   91.07   13.08
   7   3  -5   68.16   12.14
  -7  -3   5   84.90   12.27
  -7   3   6   13.49    4.03
   7  -3  -6   12.57    4.40
   7   3  -6   14.78    4.91
  -7  -3   6   14.56    4.58
  -7   3   7    3.41    2.50
   7  -3  -7    8.01    3.55
   7   3  -7    1.23    1.53
   7   3  -7    8.26    3.59
  -7  -3   7    4.07    2.62
  -7   3   8   -0.00    2.03
   7  -3  -8   -0.00    1.54
   7   3  -8    0.39    1.54
   7   3  -8    1.59    2.99
  -7  -3   8   -0.00    1.38
  -7   3   9  229.80   24.14
   7  -3  -9  202.58   24.48
   7   3  -9  174.97   22.54
   7   3  -9  223.35   25.21
  -7  -3   9  241.11   24.85
  -7  -3   9  228.30   24.42
  -7   3  10   51.70    9.09
   7  -3 -10   59.49   10.24
   7   3 -10   70.03    9.48
   7   3 -10   78.58   11.42
  -7  -3  10   78.38   10.68
  -7  -3  10   59.52    9.59
  -7   3  11    9.04    3.39
   7  -3 -11    4.46    2.95
   7   3 -11    8.91    3.06
  -7  -3  11    4.23    2.71
  -7   3  12   -0.00    1.88
   7   3 -12    0.00    1.70
  -7  -3  12    2.10    1.93
  -7   3  13   85.67   11.31
   7   3 -13   88.26   10.71
  -7  -3  13   60.25   10.47
  -7  -3  13   71.92   10.51
  -7   3  14  111.08   12.76
   7   3 -14   88.93   11.18
  -7  -3  14   72.39   11.38
  -7  -3  14   72.92   10.97
  -7   3  15  141.23   17.78
   7  -3 -15  144.03   18.56
   7   3 -15  150.58   17.18
   7   3 -15  144.78   18.58
  -7  -3  15  171.18   18.76
  -7   3  16   17.57    4.79
   7  -3 -16   27.10    6.02
   7   3 -16   23.56    4.69
   7   3 -16   17.24    5.05
  -7  -3  16   20.83    5.12
  -7   3  17    1.84    2.22
   7  -3 -17    2.25    2.71
   7   3 -17    0.87    1.80
   7   3 -17    2.69    1.92
   7   3 -17    3.13    2.75
  -7  -3  17    6.15    3.01
  -7   3  18   26.95    5.84
   7  -3 -18   24.73    5.99
   7   3 -18   27.94    5.82
   7   3 -18   31.65    5.52
   7   3 -18   26.30    6.17
  -7  -3  18   30.04    6.20
  -7   3  19  288.85   30.13
   7  -3 -19  272.09   30.56
   7   3 -19  379.42   31.42
   7   3 -19  219.52   29.63
  -7  -3  19  272.05   30.17
  -7   3  20    0.00    1.55
   7  -3 -20    1.29    2.37
   7   3 -20    0.00    1.61
   7   3 -20    0.00    1.80
  -7   3  21    5.80    2.69
   7  -3 -21    4.92    3.01
   7   3 -21    6.61    3.02
   7   3 -21    5.18    3.24
  -7   3  22    0.00    1.76
   7  -3 -22    0.00    1.83
   7   3 -22    2.15    2.61
   7  -3 -23   14.39    4.46
   7   3 -23   15.66    4.62
   7  -3 -24    7.87    3.40
   7   3 -24    6.68    3.11
   7  -3 -25   11.71    4.15
   7   3 -25   15.39    4.36
   7  -3 -26   -0.00    1.74
   7   3 -26    0.19    1.59
   7  -3 -27   -0.00    2.27
   7   3 -27   -0.00    1.48
   7  -3 -28    1.29    1.98
   7   3 -28   -0.00    1.83
   7  -3 -29   12.82    4.37
   7   3 -29   18.30    4.56
   7  -3 -30    3.03    2.49
   7   3 -30    1.11    1.92
   7  -3 -31   14.24    4.25
   7   3 -31   14.18    3.96
   7  -3 -32    1.21    1.67
   7   3 -32    1.90    2.03
   7  -3 -33    3.61    2.41
   7   3 -33    3.83    2.20
   7  -3 -34    3.03    2.31
   7   3 -34    2.98    2.17
   7  -3 -35    6.62    3.21
   7   3 -35   14.17    3.77
   7  -3 -36    1.14    1.72
   7   3 -36    0.85    1.58
   7  -3 -37    0.00    1.54
   7   3 -37    0.24    1.39
   7  -3 -38    2.02    1.89
   7   3 -38   -0.00    1.24
   7   3 -39    0.46    1.46
  -7   4   1   42.36    8.13
  -7   4   1   68.93    9.88
   7  -4  -1   78.55   11.20
   7   4  -1   29.75    7.55
   7   4  -1   70.49   11.18
  -7  -4   1   62.92    9.87
  -7   4   2   97.83   13.42
  -7   4   2   93.93   13.47
   7  -4  -2  108.62   14.85
   7   4  -2  114.63   14.40
   7   4  -2   92.45   14.57
  -7  -4   2   91.61   13.83
  -7  -4   2   99.49   13.98
  -7   4   3   13.93    4.04
  -7   4   3    6.76    3.32
   7  -4  -3    9.80    4.28
   7   4  -3   10.05    3.78
   7   4  -3   10.25    4.34
  -7  -4   3   12.40    4.29
  -7  -4   3   13.10    4.44
  -7   4   4   34.73    6.69
   7  -4  -4   29.14    6.97
   7   4  -4   35.17    6.88
   7   4  -4   33.47    7.62
  -7  -4   4   23.81    6.06
  -7  -4   4   26.57    6.16
  -7   4   5   91.07   11.86
   7  -4  -5   67.02   11.54
   7   4  -5   74.60   11.43
   7   4  -5   68.55   11.90
  -7  -4   5   74.07   11.65
  -7  -4   5   87.53   12.08
  -7   4   6   56.45    9.04
   7  -4  -6   56.90    9.82
   7   4  -6   64.10    9.77
   7   4  -6   71.83   11.09
  -7  -4   6   39.23    8.40
  -7  -4   6   54.09    9.19
  -7   4   7   36.75    7.18
   7  -4  -7   49.74    8.89
   7   4  -7   40.70    7.64
   7   4  -7   39.71    8.35
  -7  -4   7   33.14    7.19
  -7  -4   7   51.54    8.45
  -7   4   8   34.89    7.56
   7  -4  -8   54.28    9.44
   7   4  -8   64.29    9.44
   7   4  -8   51.81    9.71
  -7  -4   8   69.91   10.02
  -7  -4   8   46.34    8.42
  -7   4   9   20.94    5.21
   7  -4  -9   19.90    5.50
   7   4  -9   27.35    6.06
   7   4  -9   21.66    5.85
  -7  -4   9   27.24    5.96
  -7  -4   9   25.94    5.80
  -7   4  10    2.37    2.46
   7  -4 -10    1.45    2.32
   7   4 -10    2.93    2.23
  -7  -4  10    0.89    1.85
  -7   4  11  126.41   14.74
   7   4 -11  109.03   14.36
   7   4 -11   91.75   13.03
  -7   4  12  136.11   15.58
   7   4 -12   82.15   13.74
   7   4 -12  140.33   14.90
  -7   4  13  138.78   16.57
   7   4 -13  149.22   16.85
   7   4 -13  109.89   15.03
  -7   4  14   34.32    6.53
   7  -4 -14   26.45    6.40
   7   4 -14   41.56    7.07
   7   4 -14   30.50    5.76
   7   4 -14   23.64    6.22
  -7   4  15   49.23    8.41
   7  -4 -15   47.32    8.87
   7   4 -15   66.24    9.22
   7   4 -15   47.85    7.68
   7   4 -15   41.31    8.45
  -7   4  16   37.84    7.18
   7  -4 -16   34.26    7.40
   7   4 -16   43.13    7.34
   7   4 -16   39.25    6.54
   7   4 -16   29.72    6.98
  -7   4  17  167.23   18.31
   7  -4 -17  133.26   18.01
   7   4 -17  162.77   18.01
   7   4 -17  163.19   17.15
   7   4 -17  102.56   17.00
  -7   4  18   28.32    5.90
   7  -4 -18   23.60    5.89
   7   4 -18   25.59    5.59
   7   4 -18   23.32    4.85
   7   4 -18   19.10    5.31
  -7   4  19   14.79    4.22
   7  -4 -19    7.17    3.46
   7   4 -19   20.58    4.73
   7   4 -19    9.93    3.98
  -7   4  20   25.81    5.88
   7  -4 -20   32.06    6.87
   7   4 -20   35.19    6.39
   7   4 -20   30.54    6.87
  -7   4  21   41.36    7.40
   7  -4 -21   40.89    7.87
   7   4 -21   33.85    7.17
  -7   4  22   40.66    7.20
   7  -4 -22   37.34    7.49
   7   4 -22   32.15    6.92
  -7   4  23    9.34    3.34
   7  -4 -23    7.74    3.90
   7   4 -23    7.19    3.25
   7  -4 -24    4.94    2.93
   7   4 -24    4.40    3.00
   7  -4 -25    1.06    2.30
   7   4 -25    1.63    1.88
   7  -4 -26   12.98    4.17
   7   4 -26    1.75    2.34
   7  -4 -27   18.23    5.10
   7   4 -27   12.18    3.78
   7  -4 -28    5.42    3.02
   7   4 -28    4.64    2.55
   7  -4 -29    4.04    3.08
   7   4 -29    2.45    2.02
   7  -4 -30    0.48    1.78
   7   4 -30   -0.00    1.51
   7  -4 -31    2.71    2.44
   7   4 -31    2.02    1.95
   7  -4 -32    2.19    2.42
   7   4 -32    5.16    2.48
   7  -4 -33    9.69    3.98
   7   4 -33   11.01    3.67
   7  -4 -34   -0.00    1.99
   7   4 -34   -0.00    1.52
   7  -4 -35   -0.00    2.51
   7   4 -35    0.00    1.56
   7  -4 -36    0.77    1.87
   7   4 -36    2.59    2.29
   7  -4 -37    3.30    2.39
   7   4 -37    1.23    1.84
  -7   5   1    2.15    2.22
  -7   5   1    1.43    2.05
   7  -5  -1   -0.00    1.90
   7   5  -1    1.58    2.73
   7   5  -1    0.79    2.13
  -7  -5   1   -0.00    1.70
  -7   5   2    0.93    1.97
  -7   5   2    1.18    1.89
   7  -5  -2    2.04    2.51
   7   5  -2    0.67    2.11
   7   5  -2    0.00    2.68
  -7  -5   2   -0.00    1.81
  -7   5   3   28.53    6.61
   7  -5  -3   41.30    8.11
   7   5  -3   46.13    8.03
   7   5  -3   30.17    7.61
  -7  -5   3   27.34    6.52
  -7   5   4  110.02   14.50
   7  -5  -4   91.48   14.57
   7   5  -4  137.77   15.78
   7   5  -4  101.73   15.65
  -7  -5   4   94.60   14.39
  -7   5   5   34.43    7.14
   7  -5  -5   48.94    8.83
   7   5  -5   28.82    6.63
   7   5  -5   36.70    8.05
  -7  -5   5   35.67    7.47
  -7   5   6    2.25    2.19
   7  -5  -6    3.89    3.43
   7   5  -6    3.18    2.94
   7   5  -6    1.80    2.46
  -7  -5   6    2.01    2.22
  -7   5   7   16.62    4.74
   7  -5  -7   12.72    4.80
   7   5  -7   26.19    5.84
   7   5  -7   28.41    6.82
  -7  -5   7   13.19    4.45
  -7   5   8   84.26   11.93
   7  -5  -8   81.00   12.39
   7   5  -8   73.69   11.43
  -7  -5   8   69.72   11.39
  -7   5   9  137.57   16.72
   7  -5  -9  107.64   16.45
   7   5  -9  149.56   17.16
  -7  -5   9  116.36   16.18
  -7   5  10   45.82    7.88
   7   5 -10   53.96    8.34
  -7  -5  10   22.09    5.95
  -7   5  11   60.53   10.34
   7   5 -11   86.24   11.68
  -7   5  12    2.95    2.46
   7   5 -12    0.00    2.15
   7   5 -12    3.44    3.15
  -7   5  13   30.70    6.87
   7  -5 -13   31.47    7.36
   7   5 -13   39.78    7.33
   7   5 -13   36.26    7.81
  -7   5  14   58.36    8.96
   7  -5 -14   53.74    9.32
   7   5 -14   31.18    7.01
   7   5 -14   43.11    8.64
  -7   5  15  187.19   19.96
   7  -5 -15  118.90   18.73
   7   5 -15  177.65   19.41
   7   5 -15  144.50   19.47
  -7   5  16   -0.00    1.79
   7  -5 -16    1.09    1.87
   7   5 -16    1.69    2.15
   7   5 -16    1.30    1.86
   7   5 -16   -0.00    2.61
  -7   5  17    7.48    3.34
   7  -5 -17    9.20    3.91
   7   5 -17    6.76    2.95
   7   5 -17    6.44    2.65
   7   5 -17    0.00    2.97
  -7   5  18    6.97    3.43
   7  -5 -18    7.65    3.70
   7   5 -18    9.36    3.52
   7   5 -18    6.55    3.68
  -7   5  19   36.01    6.94
   7  -5 -19   25.79    6.45
   7   5 -19   17.52    5.00
   7   5 -19   29.62    6.62
  -7   5  20   29.82    6.24
   7  -5 -20   20.22    5.70
   7   5 -20   46.20    7.23
   7   5 -20   13.62    5.05
  -7   5  21    9.64    3.71
   7  -5 -21    4.53    3.40
   7   5 -21   11.77    4.23
  -7   5  22    0.00    2.12
   7  -5 -22    1.52    2.04
   7   5 -22    0.29    1.79
  -7   5  23    6.86    3.06
   7  -5 -23    0.79    2.17
   7   5 -23    4.50    2.93
   7  -5 -24   11.44    4.28
   7   5 -24   16.68    5.00
   7  -5 -25    7.73    3.67
   7   5 -25    5.14    3.01
   7  -5 -26    4.22    2.94
   7   5 -26    6.13    3.09
   7  -5 -27    3.44    2.70
   7   5 -27    0.36    1.48
   7  -5 -28    0.43    1.75
   7   5 -28    0.98    2.03
   7  -5 -29   12.80    4.56
   7   5 -29    9.70    3.71
   7  -5 -30    8.07    3.72
   7   5 -30    3.21    2.66
   7  -5 -31    6.32    3.50
   7   5 -31    7.97    3.38
   7  -5 -32    1.17    2.32
   7   5 -32    0.70    1.92
   7  -5 -33    0.00    1.96
   7  -5 -34    8.00    3.46
   7  -5 -35    3.13    2.47
   7  -5 -36    5.32    3.61
   7  -6  -1   44.20    9.46
  -7  -6   1   63.40   10.49
   7  -6  -2   50.37   10.06
  -7  -6   2   63.99   10.61
   7  -6  -3   39.83    8.31
  -7  -6   3   33.88    7.62
   7  -6  -4    5.87    3.76
   7   6  -4   19.31    5.27
  -7  -6   4   11.61    4.29
   7  -6  -5    1.59    3.03
   7   6  -5    0.00    1.91
  -7  -6   5    2.49    2.27
   7  -6  -6   86.47   12.74
   7   6  -6   68.08   11.18
  -7  -6   6   61.74   11.06
   7  -6  -7  104.61   17.46
   7   6  -7  179.09   19.23
  -7  -6   7  147.58   18.60
   7  -6  -8   66.67   11.49
   7   6  -8   61.32   10.31
  -7  -6   8   64.54   10.72
   7   6  -9    1.63    2.39
   7   6 -10   78.03   11.40
   7   6 -10   60.69   11.37
   7   6 -11  133.10   15.51
   7   6 -11   81.94   14.45
   7  -6 -12   16.42    5.16
   7   6 -12   17.63    5.10
   7   6 -12   12.86    5.03
   7  -6 -13    9.63    4.12
   7   6 -13   16.62    4.66
   7   6 -13    6.60    3.51
   7  -6 -14   11.58    4.62
   7   6 -14   14.45    4.62
   7   6 -14   14.02    5.06
   7  -6 -15    1.11    2.08
   7   6 -15    0.00    1.91
   7   6 -15    7.84    3.82
   7  -6 -16   48.47    9.17
   7   6 -16   38.46    7.78
   7   6 -16   53.14    9.63
   7  -6 -17   40.20    8.79
   7   6 -17   63.46    9.59
   7   6 -17   51.71    9.65
   7  -6 -18   49.34    9.82
   7   6 -18   80.08   10.78
   7   6 -18   52.25    9.93
   7  -6 -19    0.53    2.37
   7   6 -19    3.88    2.75
   7   6 -19    4.16    2.90
   7  -6 -20    2.28    3.07
   7   6 -20    2.06    2.56
   7   6 -20    1.31    2.10
   7  -6 -21    2.74    2.92
   7   6 -21    5.84    3.47
   7  -6 -22   23.91    6.31
   7   6 -22   23.55    6.22
   7  -6 -23   10.91    4.21
   7   6 -23    9.16    4.00
   7  -6 -24    7.41    3.77
   7  -6 -25   -0.00    2.30
   7  -6 -26   16.08    4.84
   7  -6 -27    4.81    3.42
   7  -6 -28    4.57    3.17
   7  -6 -29    0.55    2.09
   7  -6 -30   -0.00    2.23
   7  -6 -31    3.80    2.93
   7  -6 -32    2.93    2.79
   7  -6 -33    8.17    3.89
   7  -6 -34    1.67    2.50
   7  -6 -35    0.25    1.84
  -7   7   1    7.35    3.55
   7  -7  -1    2.85    3.46
  -7  -7   1    0.00    2.54
  -7   7   2   17.29    5.23
   7  -7  -2   10.14    4.77
  -7  -7   2   37.51    7.78
  -7   7   3    8.69    4.18
   7  -7  -3   13.99    5.51
  -7  -7   3    7.84    4.11
  -7   7   4  268.18   28.77
   7  -7  -4  232.16   29.04
  -7  -7   4  236.09   28.78
  -7   7   5  109.83   14.41
   7  -7  -5   88.01   14.25
  -7  -7   5   76.65   13.31
  -7   7   6    6.30    3.21
   7  -7  -6    3.65    3.01
  -7  -7   6    6.91    3.82
  -7   7   7   71.44   11.42
   7  -7  -7   62.53   11.48
  -7   7   8   18.56    5.30
  -7   7   9   32.90    7.26
  -7   7  10  113.81   15.83
  -7   7  11   35.51    7.14
   7  -7 -11   10.53    4.57
  -7   7  12    5.18    3.33
   7  -7 -12    5.59    3.95
   7   7 -12    5.50    3.22
  -7   7  13   29.97    6.40
   7  -7 -13    9.71    4.72
   7   7 -13   25.05    6.15
  -7   7  14  170.72   20.08
   7  -7 -14  143.77   19.78
   7   7 -14  138.63   18.75
  -7   7  15    0.70    2.20
   7  -7 -15    0.09    1.92
   7   7 -15    0.48    2.01
  -7   7  16    4.50    2.79
   7  -7 -16    3.57    3.38
   7   7 -16    1.24    2.43
  -7   7  17    1.02    2.11
   7  -7 -17   -0.00    2.33
   7   7 -17   -0.00    1.82
  -7   7  18    4.77    3.07
   7  -7 -18    6.95    3.62
   7   7 -18    4.19    3.12
  -7   7  19    6.94    3.35
   7  -7 -19    2.17    2.58
   7   7 -19    4.10    2.70
  -7   7  20   35.95    7.35
   7  -7 -20   21.24    6.47
  -7   7  21    5.49    2.96
   7  -7 -21    0.82    2.17
  -7   7  22    0.00    1.94
   7  -7 -22    3.66    3.22
  -7   7  23    0.79    2.08
   7  -7 -23    0.44    2.45
   7  -7 -24   17.94    5.54
   7  -7 -25    1.65    2.78
   7  -7 -26    1.81    2.87
   7  -7 -27    2.61    2.76
   7  -7 -28    1.15    2.84
   7  -7 -29    5.78    3.30
   7  -7 -30    2.50    3.12
   7  -7 -31    0.58    2.44
   7  -7 -32    0.00    2.27
   7  -7 -33    0.52    1.94
  -7   8   1   40.18    8.60
   7  -8  -1   49.25    9.87
   7   8  -1   38.42    8.65
  -7  -8   1   42.13    9.15
  -7   8   2  101.02   14.23
   7  -8  -2   87.62   14.59
   7   8  -2   75.32   13.19
  -7  -8   2  101.86   15.04
  -7   8   3    6.82    3.68
   7  -8  -3    3.61    4.07
   7   8  -3    6.40    3.55
  -7  -8   3    8.02    4.35
  -7   8   4   19.50    5.89
   7  -8  -4   25.64    7.04
   7   8  -4   29.79    7.30
  -7  -8   4   30.06    7.34
  -7   8   5   12.77    4.48
   7  -8  -5    7.41    4.05
   7   8  -5    8.95    3.91
  -7   8   6   23.81    6.59
   7   8  -6   27.85    6.86
  -7   8   7    4.43    3.36
   7   8  -7    0.19    2.61
  -7   8   8   45.28    9.40
   7   8  -8   70.20   11.22
  -7   8   9    1.85    2.68
   7  -8  -9    1.23    2.46
  -7   8  10   18.21    5.65
   7  -8 -10   15.06    5.60
  -7   8  11    4.34    3.32
   7  -8 -11    1.16    2.86
  -7   8  12  135.01   16.88
   7  -8 -12   93.76   15.85
  -7   8  13    0.48    1.47
   7  -8 -13   -0.00    2.95
  -7   8  14    8.38    3.70
   7  -8 -14    5.03    3.72
  -7   8  15    1.64    2.64
   7  -8 -15    4.67    3.41
  -7   8  16   46.59    9.15
   7  -8 -16   47.16    9.76
  -7   8  17    0.06    1.75
   7  -8 -17   -0.00    2.59
  -7   8  18   11.45    4.45
   7  -8 -18    4.41    3.82
  -7   8  19    2.66    2.75
   7  -8 -19    0.00    2.19
   7   8 -19    0.74    2.18
  -7   8  20    9.70    4.20
   7  -8 -20    7.92    4.09
  -7   8  21   -0.00    2.07
   7  -8 -21    1.47    2.29
  -7   8  22   16.23    5.29
   7  -8 -22   13.12    5.10
  -7   8  23   18.21    5.53
   7  -8 -23   10.73    4.56
   7  -8 -24    4.91    3.45
   7  -8 -25    0.72    2.23
   7  -8 -26    4.94    3.49
   7  -8 -27    4.81    3.39
   7  -8 -28    9.80    4.46
   7  -8 -29    3.01    2.63
   7  -8 -30    1.97    3.23
   7  -8 -31    2.79    2.54
   7  -8 -32    4.52    3.15
  -7   9   1    1.06    2.70
   7  -9  -1   -0.00    2.97
   7   9  -1    1.66    2.49
  -7  -9   1   -0.00    2.64
  -7   9   2   27.74    7.02
   7  -9  -2   35.04    8.70
   7   9  -2   24.84    7.05
  -7   9   3    4.05    3.00
   7  -9  -3    5.54    3.51
   7   9  -3    0.00    2.62
  -7   9   4   37.79    8.33
   7  -9  -4   53.64   10.72
   7   9  -4   41.43    9.15
  -7   9   5    0.00    2.65
   7   9  -5    0.11    3.00
  -7   9   6   26.96    6.70
   7   9  -6   20.14    6.58
  -7   9   7   16.77    5.61
   7   9  -7   14.09    5.26
  -7   9   8   32.31    7.49
   7  -9  -8   21.14    7.38
   7   9  -8   39.28    8.18
  -7   9   9    0.40    2.38
   7  -9  -9    1.97    3.33
   7   9  -9    3.11    3.65
  -7   9  10   87.76   14.31
   7  -9 -10   89.18   15.00
   7   9 -10  120.21   15.98
  -7   9  11   -0.00    1.98
   7  -9 -11    1.09    2.67
   7   9 -11    2.67    3.14
  -7   9  12   -0.00    2.12
   7  -9 -12    0.70    2.11
   7   9 -12    0.19    2.37
  -7   9  13    6.06    3.62
   7  -9 -13   -0.00    2.83
   7   9 -13    1.25    2.80
  -7   9  14   68.45   11.20
   7  -9 -14   40.26    9.55
   7   9 -14   55.27   10.35
  -7   9  15   -0.00    1.79
   7  -9 -15   -0.00    3.04
   7   9 -15   -0.00    2.08
  -7   9  16   20.56    5.89
   7  -9 -16   18.81    5.98
   7   9 -16   10.38    4.57
  -7   9  17    3.06    2.80
   7  -9 -17   -0.00    2.82
   7   9 -17    0.02    2.57
  -7   9  18   22.76    6.34
   7  -9 -18   16.20    5.85
  -7   9  19   -0.00    2.20
   7  -9 -19    1.26    2.29
  -7   9  20   16.12    5.28
   7  -9 -20   12.14    5.48
  -7   9  21    0.73    2.31
   7  -9 -21   -0.00    2.89
  -7   9  22   -0.00    1.68
   7  -9 -22    1.56    2.54
  -7   9  23    1.77    2.45
   7  -9 -23    0.00    2.75
  -7   9  24   12.50    4.66
   7  -9 -24   12.10    5.06
   7  -9 -25    1.64    2.99
   7  -9 -26    5.47    3.53
   7  -9 -27   -0.00    2.86
   7  -9 -28    1.15    3.07
   7  -9 -29   -0.00    2.60
   7  -9 -30    7.61    3.98
   7  -9 -31    1.32    3.06
  -7  10   1    5.09    3.94
   7 -10  -1    5.93    4.45
   7  10  -1    8.27    4.33
  -7  10   2   43.14    8.84
   7 -10  -2   25.91    8.08
   7  10  -2   54.32   10.18
  -7  10   3   -0.11    2.44
   7 -10  -3   -0.00    3.38
   7  10  -3    2.60    2.55
  -7  10   4   -0.00    2.27
   7  10  -4    0.00    2.55
  -7  10   5    0.00    2.60
   7  10  -5    3.63    3.46
  -7  10   6   68.12   12.34
   7 -10  -6   53.63   12.11
   7  10  -6  115.11   15.01
  -7  10   7    0.00    2.44
   7 -10  -7    5.63    4.09
   7  10  -7    0.70    2.02
  -7  10   8    1.41    1.99
   7 -10  -8    0.98    3.10
   7  10  -8    1.01    2.57
  -7  10   9    0.00    2.05
   7 -10  -9    2.18    3.42
   7  10  -9    1.07    2.03
  -7  10  10    3.55    3.04
   7 -10 -10    5.64    3.63
   7  10 -10   11.27    4.94
  -7  10  11    0.72    2.15
   7 -10 -11    0.26    2.53
   7  10 -11    1.61    2.68
  -7  10  12   39.08    8.06
   7 -10 -12   10.50    5.54
   7  10 -12   40.61    8.46
  -7  10  13   -0.00    2.42
   7 -10 -13   -0.00    2.42
   7  10 -13   -0.00    2.93
  -7  10  14   12.49    4.78
   7 -10 -14    1.85    3.13
   7  10 -14    7.88    4.08
  -7  10  15   -0.00    2.13
   7 -10 -15   -0.00    2.58
   7  10 -15   -0.00    2.73
  -7  10  16   30.04    7.48
   7 -10 -16   23.59    6.93
   7  10 -16   18.84    6.26
  -7  10  17   -0.00    2.02
   7 -10 -17    1.51    2.94
   7  10 -17   -0.00    1.73
  -7  10  18   24.41    6.57
   7 -10 -18   12.37    5.64
   7  10 -18    7.75    4.08
  -7  10  19    0.00    2.15
   7 -10 -19    6.06    3.98
  -7  10  20    1.87    2.35
   7 -10 -20    7.41    4.35
  -7  10  21   -0.00    2.09
   7 -10 -21    1.38    3.48
  -7  10  22   21.57    6.39
   7 -10 -22   27.24    7.73
  -7  10  23    3.82    2.94
   7 -10 -23    2.26    3.01
  -7  10  24    2.05    2.75
   7 -10 -24    5.71    3.79
   7 -10 -25    2.60    3.85
   7 -10 -26    8.09    4.61
   7 -10 -27    0.00    2.57
   7 -10 -28    2.58    2.96
   7 -10 -29    5.48    3.80
  -7  11   1    0.11    1.82
   7 -11  -1    0.00    2.92
   7  11  -1   -0.00    2.22
  -7  11   2    2.36    2.78
   7  11  -2    4.79    3.61
  -7  11   3    8.63    4.80
   7  11  -3    3.29    4.01
  -7  11   4   32.48    7.77
   7  11  -4   24.52    7.16
  -7  11   5   15.62    5.48
   7 -11  -5    4.32    4.35
   7  11  -5   25.00    7.02
  -7  11   6   -0.00    2.31
   7 -11  -6    1.64    3.58
   7  11  -6   -0.00    2.59
  -7  11   7   12.15    4.78
   7 -11  -7    5.45    3.94
   7  11  -7   10.83    4.85
  -7  11   8    6.51    4.01
   7 -11  -8    5.81    4.13
   7  11  -8    9.99    4.90
  -7  11   9    1.32    2.41
   7 -11  -9    2.65    3.34
   7  11  -9    2.53    3.25
  -7  11  10   36.65    8.20
   7 -11 -10   14.80    6.37
   7  11 -10   29.49    7.62
  -7  11  11    2.28    2.24
   7 -11 -11    1.65    3.30
   7  11 -11    1.94    3.21
  -7  11  12    0.04    2.15
   7 -11 -12   -0.00    2.09
   7  11 -12   -0.00    2.94
  -7  11  13    4.40    3.52
   7 -11 -13   -0.00    3.48
   7  11 -13    0.00    2.28
  -7  11  14   32.90    7.77
   7 -11 -14   15.31    6.09
   7  11 -14   12.99    5.60
  -7  11  15    0.05    2.26
   7 -11 -15   -0.00    2.76
   7  11 -15    3.83    3.60
  -7  11  16    5.04    3.16
   7 -11 -16    1.18    3.05
   7  11 -16   12.03    4.97
  -7  11  17    0.17    2.47
   7 -11 -17    4.45    4.03
   7  11 -17    6.37    4.05
  -7  11  18    6.07    3.95
   7 -11 -18    8.57    4.86
  -7  11  19    0.00    1.62
   7 -11 -19   -0.00    2.76
  -7  11  20   16.19    5.80
   7 -11 -20   10.70    5.69
  -7  11  21    1.86    2.74
   7 -11 -21   -0.00    2.70
  -7  11  22   -0.00    2.07
   7 -11 -22    0.00    3.02
  -7  11  23   -0.00    2.17
   7 -11 -23   -0.00    3.86
  -7  11  24   10.68    5.03
   7 -11 -24    5.42    3.85
   7 -11 -25    0.89    2.47
   7 -11 -26    0.00    3.30
   7 -11 -27    1.46    3.29
   7 -11 -28    1.59    2.36
  -7  12   1    6.64    4.06
   7  12  -1    4.79    3.59
  -7  12   2   13.77    5.78
   7  12  -2   17.05    6.44
  -7  12   3    0.00    2.17
   7 -12  -3    6.94    4.08
   7  12  -3    0.00    2.87
  -7  12   4   -0.00    3.06
   7 -12  -4    1.48    2.66
   7  12  -4   -0.00    2.84
  -7  12   5    2.14    3.17
   7 -12  -5    6.51    4.87
   7  12  -5    2.62    3.81
  -7  12   6   27.90    7.49
   7 -12  -6   17.97    6.94
   7  12  -6   27.00    7.93
  -7  12   7    2.54    3.03
   7 -12  -7    0.00    3.71
   7  12  -7    4.96    3.83
  -7  12   8    8.15    4.28
   7 -12  -8    9.24    4.97
   7  12  -8    7.24    4.29
  -7  12   9   -0.00    2.75
   7 -12  -9   -0.00    2.55
   7  12  -9   -0.00    2.06
  -7  12  10    1.46    3.18
   7 -12 -10    3.91    3.77
   7  12 -10   12.76    5.32
  -7  12  11   -0.00    1.61
   7 -12 -11   -0.00    2.54
   7  12 -11    1.31    2.29
  -7  12  12   26.94    7.43
   7 -12 -12   13.69    6.09
   7  12 -12   26.09    7.43
  -7  12  13    0.85    1.98
   7 -12 -13    0.00    2.17
   7  12 -13    0.47    2.48
   7 -12 -14    1.29    3.33
   7  12 -14    0.00    2.60
  -7  12  15   -0.00    2.93
   7 -12 -15   -0.00    2.18
   7  12 -15   -0.00    2.83
  -7  12  16   12.97    5.07
   7 -12 -16    8.64    5.40
   7  12 -16   15.30    5.57
  -7  12  17    0.00    2.89
   7 -12 -17    2.99    3.82
   7  12 -17    3.44    3.56
  -7  12  18    7.32    4.04
   7 -12 -18    3.30    4.39
  -7  12  19   -0.00    2.07
   7 -12 -19   -0.00    2.71
  -7  12  20    8.52    4.05
   7 -12 -20    0.67    3.08
  -7  12  21    3.31    3.44
   7 -12 -21    3.03    3.89
  -7  12  22    3.34    3.68
   7 -12 -22    2.78    4.12
  -7  12  23   -0.00    1.83
   7 -12 -23    0.76    2.11
  -7  12  24    1.86    3.06
   7 -12 -24    2.56    3.26
   7 -12 -25    0.48    2.62
   7 -12 -26    0.00    3.01
  -7  13   1   -0.00    3.05
   7  13  -1   -0.00    2.35
  -7  13   2   10.13    4.56
   7  13  -2    9.88    5.09
  -7  13   3   16.21    5.83
   7  13  -3    1.56    3.53
  -7  13   4   40.28    9.84
   7  13  -4   63.87   12.10
  -7  13   5    6.88    4.80
   7  13  -5    6.62    5.04
  -7  13   6   -0.00    2.67
   7 -13  -6   -0.00    2.82
   7  13  -6    0.81    2.50
  -7  13   7    7.57    4.33
   7 -13  -7   -0.00    2.77
   7  13  -7    0.00    2.50
  -7  13   8    3.62    3.47
   7 -13  -8    3.46    3.62
   7  13  -8   11.74    5.22
  -7  13   9    5.23    3.71
   7 -13  -9    1.40    3.64
   7  13  -9    8.75    4.49
  -7  13  10   16.22    6.26
   7 -13 -10    0.85    2.87
   7  13 -10   20.74    6.72
  -7  13  11    1.93    3.19
   7 -13 -11    3.37    4.04
   7  13 -11    1.40    3.41
  -7  13  12    0.00    2.78
   7 -13 -12   -0.00    2.79
   7  13 -12   -0.00    3.07
  -7  13  13   -0.00    3.08
   7 -13 -13    3.71    4.01
   7  13 -13   -0.00    2.15
  -7  13  14   18.43    6.60
   7 -13 -14   12.63    6.00
   7  13 -14   20.99    7.15
  -7  13  15   -0.00    2.11
   7 -13 -15    0.00    3.50
   7  13 -15   -0.00    2.97
  -7  13  16   -0.26    2.72
   7 -13 -16   -0.00    2.82
   7  13 -16    0.99    2.65
  -7  13  17    0.00    2.83
   7 -13 -17   -0.00    1.75
  -7  13  18    0.70    2.29
   7 -13 -18   -0.00    2.98
  -7  13  19    2.12    2.98
   7 -13 -19    1.43    3.93
  -7  13  20    3.78    3.39
   7 -13 -20   13.17    5.79
  -7  13  21    3.01    3.11
   7 -13 -21   -0.00    3.58
  -7  13  22    2.12    3.35
   7 -13 -22    0.79    3.29
  -7  13  23    1.34    2.51
   7 -13 -23   -0.00    3.29
  -7  13  24    7.11    4.11
   7 -13 -24    1.90    3.91
  -7  14   1    7.29    4.88
   7  14  -1    4.09    4.41
  -7  14   2   20.99    6.60
   7  14  -2    8.52    5.25
  -7  14   3    8.13    4.46
   7  14  -3    2.24    3.81
  -7  14   4   -0.00    2.91
   7  14  -4    1.31    3.44
  -7  14   5   -0.00    3.28
   7  14  -5    1.98    3.81
  -7  14   6   17.17    6.12
   7  14  -6   11.46    5.35
  -7  14   7   20.92    7.03
   7  14  -7   28.82    8.48
  -7  14   8    7.36    4.58
   7  14  -8    1.80    3.67
  -7  14   9    1.58    3.35
   7 -14  -9    8.79    4.94
   7  14  -9    3.98    4.06
  -7  14  10    5.18    4.03
   7 -14 -10    3.58    4.38
   7  14 -10   23.49    7.08
  -7  14  11    1.60    3.26
   7 -14 -11    0.00    3.20
   7  14 -11    3.11    3.91
  -7  14  12   -0.00    3.20
   7 -14 -12   11.39    5.46
   7  14 -12   16.69    6.37
  -7  14  13    0.00    2.69
   7 -14 -13   -0.00    2.95
   7  14 -13    1.33    3.83
  -7  14  14   -0.00    2.24
   7 -14 -14    2.68    4.38
   7  14 -14    1.02    3.01
  -7  14  15    1.36    1.87
   7 -14 -15    0.00    2.73
   7  14 -15    6.77    4.36
  -7  14  16    0.07    2.89
   7 -14 -16    0.00    3.07
   7  14 -16    0.45    2.25
  -7  14  17    7.53    4.82
   7 -14 -17    0.32    3.15
  -7  14  18   -0.00    3.13
   7 -14 -18   -0.00    3.24
  -7  14  19    1.57    2.70
   7 -14 -19   -0.00    3.12
  -7  14  20    4.60    3.44
   7 -14 -20   -0.00    3.17
  -7  14  21    0.00    2.35
   7 -14 -21   -0.00    3.40
  -7  14  22    4.47    4.41
   7 -14 -22    9.22    5.34
  -7  14  23    2.24    2.74
  -7  14  24   -0.00    3.12
  -7  15   1    0.60    2.88
   7  15  -1   -0.00    3.65
  -7  15   2   -0.00    3.40
   7  15  -2   -0.00    2.67
  -7  15   3   19.94    6.35
   7  15  -3    9.34    6.51
  -7  15   4    8.41    4.97
   7  15  -4    5.39    5.01
  -7  15   5    0.60    2.57
   7  15  -5    2.02    3.00
  -7  15   6    6.18    4.57
   7  15  -6    0.44    3.02
  -7  15   7    0.00    2.85
   7  15  -7   -0.00    2.75
  -7  15   8    5.20    4.74
   7  15  -8    3.17    3.92
  -7  15   9   -0.00    3.01
   7  15  -9    0.00    2.92
  -7  15  10   -0.00    2.65
   7  15 -10    4.93    4.31
  -7  15  11    0.64    2.81
   7  15 -11    4.86    3.96
  -7  15  12    2.67    2.99
   7 -15 -12    0.82    3.03
   7  15 -12   -0.00    3.34
  -7  15  13   -0.00    3.14
   7 -15 -13   -0.00    2.59
   7  15 -13    4.10    3.55
  -7  15  14   -0.00    2.93
   7 -15 -14   -0.00    2.76
   7  15 -14   -0.00    3.15
  -7  15  15    1.74    3.46
   7 -15 -15    5.32    4.18
   7  15 -15    2.55    3.53
  -7  15  16    1.29    3.04
   7 -15 -16    5.00    4.25
  -7  15  17   -0.00    2.75
   7 -15 -17    1.73    3.48
  -7  15  18   -0.00    2.47
   7 -15 -18   -0.00    2.65
  -7  15  19    5.06    4.02
   7 -15 -19    1.71    3.38
  -7  15  20    2.07    3.43
   7 -15 -20   -0.00    2.72
  -7  15  21    1.57    3.07
  -7  15  22    1.29    2.58
  -7  15  23   -0.00    2.83
  -7  16   1    1.22    3.41
   7  16  -1    3.00    3.84
  -7  16   2    5.41    4.18
   7  16  -2   -0.00    2.83
  -7  16   3   -0.00    2.86
   7  16  -3   -0.00    2.99
  -7  16   4   -0.00    2.68
   7  16  -4   -0.00    2.42
  -7  16   5    2.63    3.54
   7  16  -5    0.60    2.73
  -7  16   6    3.02    3.84
   7  16  -6    0.00    3.07
  -7  16   7    0.00    2.79
   7  16  -7    4.27    4.29
  -7  16   8    2.89    3.44
   7  16  -8   -0.00    2.50
  -7  16   9    0.00    2.78
   7  16  -9    5.67    4.68
   7  16 -10    2.58    3.91
   7  16 -11    0.00    3.04
   7  16 -12    3.98    4.43
   7  16 -13    3.17    3.88
   7  16 -14    1.53    2.72
   7 -16 -16   -0.00    3.32
   7 -16 -17    3.59    4.74
   7 -16 -18    1.41    3.22
   7  17 -10    0.00    3.53
   7  17 -11    5.17    4.00
   7  17 -12    0.00    2.92
   7  17 -13   -0.00    3.09
   7  17 -14    3.10    3.54
  -6   0   1   -0.00    1.87
  -6   0   1   -0.00    1.96
   6   0  -1   -0.00    1.33
   6   0  -1    0.33    1.62
  -6   0   2  288.37   34.00
  -6   0   2  362.22   35.14
   6   0  -2  355.11   34.16
   6   0  -2  352.50   35.83
  -6   0   3    0.74    1.65
  -6   0   3    0.05    1.63
   6   0  -3    0.00    1.41
   6   0  -3    0.05    1.71
  -6   0   4   28.36    5.31
  -6   0   4   21.74    4.84
   6   0  -4   17.80    4.37
   6   0  -4   26.76    5.65
  -6   0   5   -0.00    1.99
  -6   0   5    0.10    1.58
   6   0  -5    0.33    1.74
   6   0  -5    1.00    2.10
  -6   0   6 1342.38  119.88
  -6   0   6 1168.67  119.22
   6   0  -6 1300.76  119.18
   6   0  -6 1309.78  120.78
  -6   0   7    0.00    1.96
  -6   0   7   -0.00    1.60
   6   0  -7    0.27    1.58
   6   0  -7    0.43    2.10
  -6   0   8   19.00    4.58
  -6   0   8   31.81    5.60
   6   0  -8   30.86    5.22
   6   0  -8   25.09    5.69
  -6   0   9    0.00    1.29
  -6   0   9   -0.00    1.71
   6   0  -9    0.00    1.27
   6   0  -9   -0.00    0.88
  -6   0  10  216.61   25.65
  -6   0  10  268.66   26.04
   6   0 -10  235.63   25.52
   6   0 -10  279.90   27.35
  -6   0  11    0.00    1.95
   6   0 -11    1.69    1.66
   6   0 -11    0.64    1.71
  -6   0  12  299.16   30.26
   6   0 -12  349.45   30.39
   6   0 -12  232.83   30.07
  -6   0  13   -0.00    1.48
   6   0 -13    0.91    1.30
   6   0 -13   -0.00    1.74
  -6   0  14   81.19   10.69
   6   0 -14   84.18   10.53
   6   0 -14   80.79   11.20
  -6   0  15   -0.00    1.47
   6   0 -15    0.00    1.17
   6   0 -15   -0.00    1.74
  -6   0  16  252.79   26.72
   6   0 -16  273.05   26.70
   6   0 -16  239.38   27.13
  -6   0  17   -0.00    1.19
   6   0 -17   -0.00    1.32
  -6   0  18  175.66   19.97
   6   0 -18  192.27   20.04
  -6   0  19    0.00    1.53
   6   0 -19    0.28    1.36
  -6   0  20    0.00    1.64
  -6   0  20    1.62    1.32
   6   0 -20    0.63    1.32
   6   0 -20    2.01    1.90
  -6   0  21   -0.00    1.38
   6   0 -21    0.97    1.71
  -6   0  22  101.10   12.33
  -6   0  22  101.71   10.13
   6   0 -22   98.83   12.72
   6   0 -23    0.49    1.83
   6   0 -24    0.81    1.71
   6   0 -25   -0.00    1.68
   6   0 -26   52.35    7.99
   6   0 -27    0.28    1.64
   6   0 -28   21.76    4.76
   6   0 -29    0.00    1.37
   6   0 -30   15.41    3.86
   6   0 -31   -0.00    1.48
   6   0 -32   39.40    6.47
   6   0 -33   -0.00    1.22
   6   0 -34    0.93    1.50
   6   0 -35    0.51    1.27
   6   0 -36    5.83    2.31
   6   0 -37    0.08    1.23
   6   0 -38    3.17    1.86
   6   0 -39   -0.00    1.26
   6   0 -40    1.75    1.62
  -6   1   1    5.23    2.72
  -6   1   1    3.90    2.50
   6  -1  -1    2.80    2.29
   6  -1  -1    1.29    2.34
   6   1  -1    6.08    2.55
   6   1  -1    5.09    2.94
  -6  -1   1    4.32    2.42
  -6  -1   1    3.39    2.56
  -6   1   2  551.16   54.96
  -6   1   2  619.39   55.79
   6  -1  -2  552.66   54.54
   6  -1  -2  563.88   56.15
   6   1  -2  597.95   54.84
   6   1  -2  572.59   56.39
  -6  -1   2  497.72   54.83
  -6  -1   2  555.64   55.43
  -6   1   3   28.34    5.80
  -6   1   3   23.48    5.38
   6  -1  -3   44.36    6.38
   6  -1  -3   23.15    5.86
   6   1  -3   35.30    5.77
   6   1  -3   29.52    6.29
  -6  -1   3   30.93    5.91
  -6  -1   3   25.50    5.63
  -6   1   4  844.13   77.83
  -6   1   4  841.64   78.00
   6  -1  -4  864.77   77.47
   6  -1  -4  805.00   78.68
   6   1  -4  781.75   77.05
   6   1  -4  933.77   79.65
  -6  -1   4  691.39   77.26
  -6  -1   4  788.66   77.82
  -6   1   5   97.28   12.79
  -6   1   5  120.06   13.56
   6  -1  -5  126.55   13.26
   6  -1  -5   80.85   12.98
   6   1  -5  109.19   12.75
   6   1  -5  102.99   13.91
  -6  -1   5  109.12   13.35
  -6  -1   5   88.08   12.59
  -6   1   6   77.50   11.87
  -6   1   6  119.83   13.19
   6  -1  -6  106.79   12.48
   6  -1  -6  112.55   13.90
   6   1  -6   96.88   12.16
   6   1  -6   82.85   12.76
  -6  -1   6  113.46   13.23
  -6  -1   6  100.30   12.72
  -6   1   7  222.69   24.22
  -6   1   7  201.77   23.86
   6  -1  -7  230.88   24.05
   6  -1  -7  194.69   24.56
   6   1  -7  235.88   23.95
   6   1  -7  262.74   25.90
  -6  -1   7  234.18   24.62
  -6  -1   7  236.81   24.43
  -6   1   8  648.45   66.72
  -6   1   8  728.42   67.06
   6  -1  -8  618.66   66.26
   6  -1  -8  731.47   68.19
   6   1  -8  751.65   66.76
   6   1  -8  644.32   67.59
  -6  -1   8  771.15   67.68
  -6  -1   8  701.92   66.89
  -6   1   9   11.24    3.46
  -6   1   9   16.90    3.88
   6  -1  -9   10.05    3.24
   6  -1  -9   15.89    4.51
   6   1  -9    4.22    2.20
   6   1  -9   13.21    4.08
  -6  -1   9    8.51    3.16
  -6  -1   9   13.56    3.41
  -6   1  10   74.93   10.96
   6  -1 -10  117.54   12.11
   6  -1 -10  100.04   12.56
   6   1 -10   79.84   10.78
   6   1 -10   84.21   11.97
  -6  -1  10   90.41   11.65
  -6   1  11   13.51    3.61
   6  -1 -11   20.07    4.09
   6  -1 -11   12.50    3.70
   6   1 -11   12.98    3.23
  -6  -1  11    8.21    3.09
  -6   1  12  275.51   28.32
   6  -1 -12  219.71   27.44
   6  -1 -12  283.51   29.21
   6   1 -12  293.76   28.00
   6   1 -12  275.19   29.06
  -6  -1  12  297.67   28.76
  -6   1  13   67.32    8.64
   6  -1 -13   51.39    7.79
   6  -1 -13   51.35    8.38
   6   1 -13   48.36    7.36
   6   1 -13   68.07    9.16
  -6  -1  13   46.84    7.75
  -6   1  14  174.57   18.00
   6  -1 -14  139.00   17.17
   6  -1 -14  164.16   18.44
   6   1 -14  140.53   16.85
   6   1 -14  174.04   18.62
  -6  -1  14  154.60   17.70
  -6   1  15   13.09    3.50
   6  -1 -15    9.24    2.97
   6  -1 -15   20.45    4.62
   6   1 -15    7.19    2.59
   6   1 -15    8.28    3.14
  -6  -1  15   11.86    3.29
  -6   1  16    2.01    1.65
   6  -1 -16    2.48    1.82
   6   1 -16    1.91    1.57
   6   1 -16    7.65    3.11
  -6  -1  16    0.89    1.58
  -6  -1  16    5.52    2.15
  -6   1  17    5.50    2.38
   6  -1 -17    5.25    2.39
   6   1 -17    6.50    2.39
  -6  -1  17    3.16    2.25
  -6  -1  17    4.98    1.86
  -6   1  18  146.33   19.73
   6  -1 -18  204.69   20.77
   6   1 -18  195.19   20.13
  -6  -1  18  167.47   20.14
  -6  -1  18  225.02   19.79
  -6   1  19   40.80    6.27
   6  -1 -19   25.21    5.34
   6  -1 -19   34.84    6.45
   6   1 -19   36.10    5.70
  -6  -1  19   39.43    6.16
  -6  -1  19   31.62    4.75
  -6   1  20    1.41    1.35
   6  -1 -20    1.25    1.69
   6  -1 -20   -0.00    1.79
   6   1 -20    0.00    0.98
   6   1 -20    1.83    1.81
  -6  -1  20   -0.00    1.26
  -6  -1  20    0.09    0.80
  -6   1  21    0.43    1.52
   6  -1 -21    0.48    1.46
   6   1 -21    2.25    2.14
  -6  -1  21    1.50    1.70
  -6  -1  21    1.16    0.87
  -6   1  22    9.25    2.94
   6  -1 -22   17.76    4.16
   6   1 -22   12.90    3.70
   6  -1 -23    5.84    2.55
   6   1 -23    7.30    2.71
   6  -1 -24   28.83    5.25
   6   1 -24   14.56    4.00
   6  -1 -25    0.11    1.25
   6   1 -25    0.71    1.63
   6  -1 -26    2.76    1.90
   6   1 -26    3.59    2.12
   6  -1 -27   -0.00    1.36
   6   1 -27    0.56    1.33
   6  -1 -28   45.16    7.15
   6   1 -28   41.87    6.77
   6  -1 -29   -0.00    1.30
   6   1 -29   -0.00    1.44
   6  -1 -30   14.92    3.72
   6   1 -30   12.65    3.41
   6  -1 -31    1.89    1.87
   6   1 -31    0.00    1.37
   6  -1 -32    0.98    1.48
   6   1 -32    1.77    1.66
   6  -1 -33    1.25    1.62
   6   1 -33    1.32    1.47
   6  -1 -34   17.08    4.12
   6   1 -34   12.03    3.25
   6  -1 -35    0.00    1.58
   6   1 -35    0.22    1.38
   6  -1 -36    2.07    2.04
   6   1 -36    3.80    2.10
   6  -1 -37    0.01    1.48
   6   1 -37    0.16    1.36
   6  -1 -38    5.45    2.55
   6   1 -38    1.85    1.76
   6  -1 -39   -0.00    1.39
   6   1 -39   -0.00    1.16
   6  -1 -40    4.55    2.16
   6  -1 -41   -0.00    1.37
  -6   2   1    4.52    2.56
  -6   2   1    3.37    2.28
   6  -2  -1    2.04    2.09
   6  -2  -1    3.81    2.71
   6   2  -1    2.59    1.83
   6   2  -1    0.75    2.78
  -6  -2   1    5.15    2.61
  -6  -2   1    5.38    2.68
  -6   2   2    7.07    2.97
  -6   2   2    5.30    2.85
   6  -2  -2    6.75    2.67
   6  -2  -2    6.76    3.15
   6   2  -2    8.34    2.93
   6   2  -2    9.87    4.07
  -6  -2   2    7.90    3.26
  -6  -2   2    6.81    3.21
  -6   2   3    2.40    2.14
  -6   2   3    1.45    2.14
   6  -2  -3    2.96    1.98
   6  -2  -3    0.00    2.82
   6   2  -3    2.49    1.99
   6   2  -3    3.22    2.42
  -6  -2   3    3.19    2.49
  -6  -2   3    3.81    2.80
  -6   2   4   74.12   10.17
  -6   2   4   75.36   10.36
   6  -2  -4   67.23    9.71
   6  -2  -4   83.29   11.44
   6   2  -4   82.84   10.21
   6   2  -4   69.63   10.93
  -6  -2   4   63.21   10.01
  -6  -2   4   69.95   10.26
  -6   2   5   19.97    4.34
  -6   2   5    9.46    3.27
   6  -2  -5   15.48    3.93
   6  -2  -5   11.96    4.03
   6   2  -5    9.23    3.11
   6   2  -5    9.77    3.72
  -6  -2   5    9.73    3.44
  -6  -2   5   13.01    3.76
  -6   2   6  274.44   32.99
  -6   2   6  384.53   34.36
   6  -2  -6  322.37   33.38
   6  -2  -6  302.83   34.26
   6   2  -6  374.95   33.70
   6   2  -6  302.21   34.41
  -6  -2   6  317.40   33.86
  -6  -2   6  350.36   34.01
  -6   2   7   45.45    7.82
  -6   2   7   61.34    8.64
   6  -2  -7   66.47    8.61
   6  -2  -7   41.73    8.21
   6   2  -7   58.39    8.03
   6   2  -7   46.71    8.49
  -6  -2   7   62.90    8.86
  -6  -2   7   48.86    7.98
  -6   2   8    7.78    2.82
  -6   2   8    8.74    2.97
   6  -2  -8    5.72    2.44
   6  -2  -8    7.43    3.35
   6   2  -8    6.70    2.59
   6   2  -8    3.44    2.96
  -6  -2   8   15.96    3.95
  -6  -2   8   14.33    3.54
  -6   2   9    0.50    1.49
  -6   2   9    0.00    1.26
   6  -2  -9    0.59    1.53
   6  -2  -9   -0.00    2.25
   6   2  -9   -0.00    1.30
   6   2  -9    0.00    2.12
  -6  -2   9    0.00    1.59
  -6   2  10  250.36   27.04
   6  -2 -10  295.06   27.60
   6  -2 -10  265.22   28.04
   6   2 -10  287.39   26.95
   6   2 -10  259.25   28.04
  -6  -2  10  200.41   26.47
  -6   2  11  263.79   25.69
   6  -2 -11  217.47   24.90
   6  -2 -11  256.17   26.37
   6   2 -11  223.16   24.54
   6   2 -11  230.83   25.94
  -6  -2  11  238.51   25.52
  -6   2  12  101.64   12.70
   6  -2 -12   92.92   12.35
   6  -2 -12   97.84   13.21
   6   2 -12  107.74   12.33
   6   2 -12  101.34   13.29
  -6  -2  12  108.86   13.07
  -6  -2  12   94.75   12.26
  -6   2  13    9.65    3.27
   6  -2 -13   14.77    3.66
   6  -2 -13   11.46    3.67
   6   2 -13    8.28    2.78
   6   2 -13   11.14    3.86
  -6  -2  13   16.93    3.93
  -6  -2  13    8.46    2.85
  -6   2  14   89.88   11.84
   6  -2 -14   92.60   11.93
   6  -2 -14   97.47   12.68
   6   2 -14  100.94   11.60
   6   2 -14   89.21   12.39
  -6  -2  14   91.26   12.02
  -6  -2  14   93.09   11.47
  -6   2  15   24.76    5.30
   6  -2 -15   40.00    6.26
   6  -2 -15   26.41    5.76
   6   2 -15   35.91    5.55
   6   2 -15   37.77    6.63
  -6  -2  15   29.19    5.59
  -6  -2  15   31.63    5.41
  -6   2  16   76.89    9.76
   6  -2 -16   52.22    8.76
   6   2 -16   74.62    9.05
  -6  -2  16   65.12    9.33
  -6  -2  16   67.67    8.70
  -6   2  17   16.59    4.20
   6  -2 -17   30.07    5.27
   6   2 -17   20.03    4.01
  -6  -2  17   16.09    4.24
  -6  -2  17   24.07    4.10
  -6   2  18   18.56    4.17
   6  -2 -18   19.54    4.28
   6   2 -18   18.80    3.83
  -6  -2  18   17.98    4.09
  -6  -2  18   12.72    2.99
  -6   2  19    9.64    3.05
   6  -2 -19    9.44    3.12
   6  -2 -19   26.45    5.05
   6   2 -19    4.74    2.25
   6   2 -19   10.03    3.41
  -6  -2  19   10.07    2.98
  -6  -2  19    7.01    2.07
  -6   2  20  138.38   16.33
   6  -2 -20  152.36   16.87
   6  -2 -20  126.37   16.65
   6   2 -20  154.41   15.93
   6   2 -20  129.81   16.49
  -6  -2  20  131.99   16.19
  -6  -2  20  149.33   14.54
  -6   2  21    2.33    2.12
   6  -2 -21    3.13    2.25
   6   2 -21    3.69    2.26
  -6  -2  21    1.43    1.64
  -6  -2  21    1.62    0.87
  -6   2  22   50.81    6.62
   6  -2 -22   20.19    4.91
   6   2 -22   21.79    4.98
   6  -2 -23    2.62    2.00
   6   2 -23    3.36    2.22
   6  -2 -24    4.67    2.36
   6   2 -24    8.69    3.18
   6  -2 -25    8.78    3.27
   6   2 -25    7.74    2.87
   6  -2 -26   49.45    7.43
   6   2 -26   31.13    6.09
   6  -2 -27    3.67    2.24
   6   2 -27    6.70    2.69
   6  -2 -28   11.76    3.48
   6   2 -28    9.92    3.09
   6  -2 -29    1.62    1.88
   6   2 -29    3.68    2.08
   6  -2 -30   10.30    3.41
   6   2 -30   10.15    3.09
   6  -2 -31    2.10    1.77
   6   2 -31    0.36    1.21
   6  -2 -32   10.73    3.41
   6   2 -32   15.15    3.66
   6  -2 -33    3.82    2.19
   6   2 -33    0.00    1.42
   6  -2 -34    1.57    1.64
   6   2 -34    0.00    1.49
   6  -2 -35    0.41    1.51
   6   2 -35    0.70    1.52
   6  -2 -36   10.47    3.23
   6   2 -36    6.58    2.55
   6  -2 -37    0.00    1.41
   6   2 -37    0.35    1.30
   6  -2 -38    4.42    2.19
   6   2 -38    1.91    1.66
   6  -2 -39    1.34    1.56
   6  -2 -40    2.86    1.90
   6  -2 -41    0.38    1.54
  -6   3   1    3.26    2.02
  -6   3   1    1.80    2.33
   6  -3  -1    0.00    1.70
   6  -3  -1    3.03    2.73
   6   3  -1    1.77    2.01
   6   3  -1    1.31    2.49
  -6  -3   1    4.22    2.27
  -6  -3   1    0.62    1.94
  -6   3   2  104.03   14.53
  -6   3   2  117.92   15.10
   6  -3  -2  129.87   15.07
   6  -3  -2  128.41   16.09
   6   3  -2  124.70   14.97
   6   3  -2  135.46   16.84
  -6  -3   2  112.05   15.22
  -6  -3   2  136.86   15.92
  -6   3   3  124.17   15.74
  -6   3   3  130.58   16.09
   6  -3  -3  137.95   15.96
   6  -3  -3  155.94   17.50
   6   3  -3  114.34   15.25
   6   3  -3  120.95   16.86
  -6  -3   3  149.91   16.95
  -6  -3   3  136.66   16.48
  -6   3   4   44.60    7.07
  -6   3   4   32.26    6.46
   6  -3  -4   40.72    6.64
   6  -3  -4   31.83    6.83
   6   3  -4   38.18    6.46
   6   3  -4   32.41    7.04
  -6  -3   4   38.81    7.06
  -6  -3   4   32.00    6.48
  -6   3   5    5.18    2.80
  -6   3   5    7.58    2.98
   6  -3  -5   15.60    3.86
   6  -3  -5   15.07    4.26
   6   3  -5   11.28    3.45
   6   3  -5    8.16    3.83
  -6  -3   5    6.53    3.07
  -6  -3   5   11.70    3.64
  -6   3   6   12.58    3.88
  -6   3   6   19.01    4.40
   6  -3  -6   15.37    3.96
   6  -3  -6   18.64    4.79
   6   3  -6   15.71    3.92
   6   3  -6   14.68    4.52
  -6  -3   6   12.92    3.85
  -6  -3   6   13.89    3.97
  -6   3   7   18.55    4.65
  -6   3   7   15.89    4.39
   6  -3  -7   25.25    5.03
   6  -3  -7   22.35    5.20
   6   3  -7   19.52    4.40
   6   3  -7   13.34    4.61
  -6  -3   7   21.31    4.90
  -6  -3   7   13.45    3.95
  -6  -3   7   26.48    5.21
  -6   3   8  400.54   37.01
  -6   3   8  378.50   36.71
   6  -3  -8  401.93   36.96
   6  -3  -8  336.31   37.07
   6   3  -8  298.39   35.43
   6   3  -8  358.56   37.62
  -6  -3   8  386.93   37.31
  -6  -3   8  324.05   36.28
  -6   3   9   67.58    9.50
   6  -3  -9   64.54    9.38
   6  -3  -9   55.87    9.63
   6   3  -9   74.79    9.35
   6   3  -9   65.03   10.15
  -6  -3   9   72.07    9.89
  -6  -3   9   52.15    8.85
  -6   3  10   23.34    5.07
   6  -3 -10   31.25    5.73
   6  -3 -10   21.60    5.43
   6   3 -10   24.98    4.93
   6   3 -10   18.12    5.08
  -6  -3  10   33.95    6.06
  -6   3  11   11.52    3.29
   6  -3 -11   13.71    3.65
   6  -3 -11    2.17    2.46
   6   3 -11    3.67    2.02
   6   3 -11    7.95    3.51
  -6  -3  11    9.08    3.19
  -6   3  12   72.30   10.08
   6  -3 -12   58.50    9.51
   6  -3 -12   67.63   10.41
   6   3 -12   80.06    9.79
   6   3 -12   69.49   10.59
  -6  -3  12   69.87   10.13
  -6  -3  12   76.70    9.92
  -6   3  13  116.11   14.57
   6  -3 -13  124.12   14.86
   6  -3 -13  110.47   15.02
   6   3 -13  120.02   14.00
   6   3 -13  121.41   15.31
  -6  -3  13  107.42   14.46
  -6  -3  13  136.27   14.64
  -6   3  14  178.19   19.41
   6  -3 -14  190.70   19.72
   6  -3 -14  160.12   19.59
   6   3 -14  181.65   19.51
   6   3 -14  132.57   17.80
   6   3 -14  156.79   19.56
  -6  -3  14  196.61   19.96
  -6  -3  14  173.34   18.71
  -6   3  15   18.63    4.52
   6  -3 -15   19.10    4.53
   6   3 -15   21.05    4.53
   6   3 -15   15.91    3.82
  -6  -3  15   19.64    4.57
  -6  -3  15   20.48    4.25
  -6   3  16   21.94    4.79
   6  -3 -16   15.53    4.20
   6   3 -16   27.89    5.13
   6   3 -16   25.30    4.49
  -6  -3  16   17.50    4.43
  -6  -3  16   19.66    4.17
  -6   3  17   73.19   10.06
   6  -3 -17   83.78   10.56
   6   3 -17   87.44   10.36
   6   3 -17   58.80    8.82
  -6  -3  17   64.31    8.78
  -6   3  18  105.54   13.54
   6  -3 -18  104.94   13.66
   6  -3 -18  106.80   14.11
   6   3 -18   89.61   12.85
   6   3 -18  127.23   13.18
  -6  -3  18  117.48   12.49
  -6   3  19   50.00    7.26
   6  -3 -19   33.28    6.41
   6  -3 -19   21.06    6.08
   6   3 -19   44.38    6.67
   6   3 -19   42.86    6.07
   6   3 -19   31.43    6.41
  -6   3  20    3.08    2.18
   6  -3 -20    3.05    2.20
   6  -3 -20    3.33    2.53
   6   3 -20    5.44    2.19
   6   3 -20    3.97    2.37
  -6   3  21    0.69    1.32
   6  -3 -21    0.00    1.89
   6  -3 -21   -0.00    1.92
   6   3 -21    1.04    1.52
   6   3 -21    0.18    1.68
  -6  -3  21   -0.00    0.68
  -6   3  22   50.25    7.62
   6  -3 -22   37.75    7.25
   6   3 -22   45.57    7.55
  -6   3  23   11.28    3.66
   6  -3 -23   22.81    5.21
   6   3 -23   26.15    5.13
   6  -3 -24   56.27    9.18
   6   3 -24   62.37    9.10
   6  -3 -25    0.69    1.99
   6   3 -25    0.00    1.96
   6  -3 -26    2.88    2.51
   6   3 -26    1.53    1.79
   6  -3 -27    0.00    2.02
   6   3 -27    0.39    1.42
   6  -3 -28   29.11    5.74
   6   3 -28   19.59    4.71
   6  -3 -29    7.68    3.18
   6   3 -29    7.60    2.80
   6  -3 -30   22.07    5.01
   6   3 -30   17.89    4.23
   6  -3 -31    1.08    2.01
   6   3 -31   -0.00    1.46
   6  -3 -32    6.01    2.79
   6   3 -32    2.21    1.81
   6  -3 -33    5.27    2.64
   6   3 -33    3.95    2.14
   6  -3 -34    6.46    2.93
   6   3 -34   10.48    2.93
   6  -3 -35    1.03    2.29
   6   3 -35   -0.00    1.15
   6  -3 -36    0.69    1.65
   6   3 -36    0.65    1.29
   6  -3 -37    1.46    1.81
   6   3 -37    0.61    1.26
   6  -3 -38    3.48    2.42
   6   3 -38    5.35    2.16
   6  -3 -39    0.00    1.16
   6  -3 -40    1.87    1.93
  -6   4   1  171.68   19.77
  -6   4   1  176.36   20.10
   6  -4  -1  183.36   19.89
   6  -4  -1  167.36   20.54
   6   4  -1  142.94   19.38
   6   4  -1  172.81   19.58
   6   4  -1  152.52   20.74
  -6  -4   1  187.45   20.64
  -6  -4   1  171.78   20.42
  -6   4   2    8.50    3.30
  -6   4   2   10.35    3.72
   6  -4  -2   15.45    4.08
   6  -4  -2   12.86    4.38
   6   4  -2   10.16    3.78
   6   4  -2   15.50    4.09
   6   4  -2    8.15    3.89
  -6  -4   2   16.73    4.42
  -6  -4   2   13.65    4.14
  -6   4   3    2.84    2.57
  -6   4   3    1.06    2.20
   6  -4  -3    6.87    2.86
   6  -4  -3    4.98    2.96
   6   4  -3    5.30    2.78
   6   4  -3    7.57    2.93
   6   4  -3    6.99    3.54
  -6  -4   3    3.68    2.55
  -6  -4   3    5.58    2.97
  -6   4   4   12.83    4.05
  -6   4   4   19.29    4.66
   6  -4  -4   16.82    4.33
   6  -4  -4   15.87    4.67
   6   4  -4   21.99    4.91
   6   4  -4   20.39    4.80
   6   4  -4   17.11    5.05
  -6  -4   4   16.14    4.54
  -6  -4   4   16.14    4.38
  -6   4   5  251.38   23.43
  -6   4   5  207.34   22.64
   6  -4  -5  263.00   23.55
   6  -4  -5  204.14   23.38
   6   4  -5  124.95   21.00
   6   4  -5  225.49   22.54
   6   4  -5  156.15   22.54
  -6  -4   5  204.77   22.77
  -6  -4   5  214.67   22.88
  -6   4   6  234.05   26.54
  -6   4   6  200.54   25.96
   6  -4  -6  257.49   26.81
   6  -4  -6  242.16   27.47
   6   4  -6  278.92   27.43
   6   4  -6  287.89   26.92
   6   4  -6  235.61   27.68
  -6  -4   6  236.36   26.73
  -6   4   7   67.47    9.89
   6  -4  -7   70.64    9.90
   6  -4  -7   65.74   10.34
   6   4  -7   71.28   10.19
   6   4  -7   73.57    9.76
   6   4  -7   45.04    9.42
  -6  -4   7   66.10    9.94
  -6   4   8    6.56    3.00
   6  -4  -8    8.53    3.03
   6  -4  -8    6.53    3.22
   6   4  -8    7.69    3.18
   6   4  -8    3.60    2.35
   6   4  -8   11.47    4.09
  -6  -4   8    8.83    3.17
  -6   4   9   54.35    8.90
   6  -4  -9   61.73    9.15
   6  -4  -9   61.40    9.81
   6   4  -9   55.81    8.93
   6   4  -9   69.49    9.19
   6   4  -9   49.39    9.47
  -6  -4   9   65.52    9.34
  -6   4  10   31.08    6.19
   6  -4 -10   30.76    6.08
   6  -4 -10   35.86    6.90
   6   4 -10   23.04    5.55
   6   4 -10   32.47    5.86
   6   4 -10   39.48    7.40
  -6   4  11  106.49   14.74
   6  -4 -11  126.97   15.25
   6  -4 -11  119.16   15.70
   6   4 -11  141.71   15.66
   6   4 -11  130.57   14.75
   6   4 -11  101.34   15.33
  -6   4  12  118.10   14.42
   6  -4 -12  108.65   14.04
   6  -4 -12  105.86   14.51
   6   4 -12  123.62   14.35
   6   4 -12  111.48   13.42
   6   4 -12   95.52   14.25
  -6  -4  12  102.97   13.50
  -6   4  13   48.52    7.45
   6  -4 -13   21.76    5.55
   6  -4 -13   28.86    6.47
   6   4 -13   45.82    7.17
   6   4 -13   36.99    6.16
  -6  -4  13   36.95    6.26
  -6   4  14    0.87    1.76
   6  -4 -14    0.13    1.54
   6   4 -14    2.20    1.89
   6   4 -14    2.03    1.83
  -6  -4  14   -0.00    1.35
  -6   4  15  127.09   15.42
   6  -4 -15  116.81   15.05
   6   4 -15  126.91   15.03
   6   4 -15  116.86   14.22
  -6  -4  15  118.47   14.34
  -6   4  16  141.92   18.32
   6  -4 -16  155.79   18.70
   6   4 -16  199.01   19.19
   6   4 -16  165.72   17.84
  -6  -4  16  142.52   17.39
  -6   4  17   15.06    4.15
   6  -4 -17   13.41    4.02
   6  -4 -17   12.78    4.44
   6   4 -17   20.73    4.57
   6   4 -17   17.20    3.94
   6   4 -17   17.36    4.53
  -6   4  18   40.32    7.57
   6  -4 -18   59.63    8.71
   6  -4 -18   37.74    7.84
   6   4 -18   66.69    8.54
   6   4 -18   46.59    7.16
   6   4 -18   49.83    8.24
  -6   4  19   75.20   11.23
   6  -4 -19  105.90   12.45
   6  -4 -19   81.81   11.90
   6   4 -19   75.58   10.85
   6   4 -19   83.60   10.49
   6   4 -19   85.67   11.87
  -6   4  20  109.67   14.89
   6  -4 -20  135.77   15.80
   6  -4 -20   98.73   15.02
   6   4 -20  144.07   15.22
   6   4 -20  129.26   15.55
  -6   4  21    6.15    2.89
   6  -4 -21    7.75    3.10
   6  -4 -21    2.69    2.62
   6   4 -21   11.73    3.24
   6   4 -21    4.73    2.72
  -6   4  22    8.08    3.15
   6  -4 -22    6.59    3.13
   6   4 -22    6.74    3.07
  -6   4  23   -0.00    1.26
   6  -4 -23   -0.00    1.83
   6   4 -23    0.17    1.47
   6  -4 -24    0.17    1.46
   6   4 -24    2.90    2.03
   6  -4 -25    4.56    2.79
   6   4 -25    4.99    2.62
   6  -4 -26    9.13    3.58
   6   4 -26   11.37    3.53
   6  -4 -27    7.75    3.27
   6   4 -27    4.67    2.30
   6  -4 -28   15.40    4.26
   6   4 -28    9.56    3.15
   6  -4 -29    1.16    1.80
   6   4 -29    2.38    1.92
   6  -4 -30    8.56    3.49
   6   4 -30   10.15    3.16
   6  -4 -31    0.56    1.57
   6   4 -31    0.00    1.24
   6  -4 -32   11.67    3.71
   6   4 -32    6.87    2.79
   6  -4 -33    0.40    1.88
   6   4 -33    2.67    2.29
   6  -4 -34   -0.00    1.46
   6   4 -34   -0.00    1.68
   6  -4 -35    3.19    2.24
   6  -4 -36    2.48    2.22
   6  -4 -37    4.82    2.47
   6  -4 -38    3.14    2.33
   6  -4 -39   -0.00    1.90
  -6   5   1   18.29    4.62
  -6   5   1   17.80    4.91
   6  -5  -1   20.65    5.44
   6   5  -1   10.51    4.05
   6   5  -1   23.83    6.32
  -6  -5   1   13.29    4.32
  -6  -5   1   24.74    5.68
  -6   5   2   78.56   12.61
  -6   5   2  113.25   14.03
   6  -5  -2   93.44   13.76
   6   5  -2  104.38   13.73
   6   5  -2  114.33   15.63
  -6  -5   2   94.37   13.51
  -6  -5   2  105.40   14.04
  -6   5   3  128.43   16.15
  -6   5   3  145.78   16.67
   6  -5  -3  130.09   16.88
   6   5  -3  127.53   16.21
   6   5  -3  120.55   17.14
  -6  -5   3  105.16   15.57
  -6   5   4   97.10   13.48
  -6   5   4  105.69   13.84
   6  -5  -4  102.54   14.27
   6   5  -4  100.10   13.65
   6   5  -4   93.05   14.38
  -6  -5   4  105.23   14.02
  -6   5   5    2.05    2.36
  -6   5   5    3.55    2.95
   6  -5  -5    2.18    2.54
   6   5  -5    1.85    2.58
   6   5  -5    3.94    2.29
   6   5  -5    2.35    2.74
  -6  -5   5    1.35    1.63
  -6   5   6    2.80    2.37
   6  -5  -6    5.83    3.17
   6   5  -6    3.19    2.41
   6   5  -6    2.67    1.87
   6   5  -6    3.66    2.84
  -6  -5   6    1.27    2.07
  -6   5   7   52.81    9.14
   6  -5  -7   56.04    9.75
   6   5  -7   67.16    9.78
   6   5  -7   53.25    8.69
   6   5  -7   64.89   10.60
  -6  -5   7   64.96    9.83
  -6   5   8   64.99    9.19
   6  -5  -8   49.24    8.76
   6   5  -8   28.45    6.90
   6   5  -8   61.11    8.48
   6   5  -8   55.66    9.44
  -6  -5   8   41.33    7.74
  -6   5   9   73.17   11.04
   6  -5  -9   75.89   11.60
   6   5  -9   81.52   11.27
   6   5  -9   87.37   11.03
   6   5  -9   52.54   10.58
  -6  -5   9   95.00   12.01
  -6   5  10   43.61    7.75
   6  -5 -10   45.23    8.37
   6   5 -10   43.92    7.65
   6   5 -10   45.26    7.30
   6   5 -10   28.87    7.12
  -6   5  11    4.25    2.66
   6  -5 -11    1.59    2.41
   6   5 -11    1.82    2.06
   6   5 -11    5.20    2.46
  -6   5  12    5.36    3.00
   6   5 -12    7.00    3.06
   6   5 -12    7.51    2.87
  -6  -5  12    7.38    3.06
  -6   5  13  225.54   23.49
   6   5 -13  137.02   21.24
   6   5 -13  214.14   22.30
  -6  -5  13  264.75   23.56
  -6   5  14  259.01   28.48
   6   5 -14  295.73   28.64
   6   5 -14  252.32   27.35
  -6  -5  14  238.15   27.37
  -6   5  15   -0.00    1.79
   6  -5 -15    0.22    2.04
   6   5 -15   -0.00    1.85
   6   5 -15    0.80    1.75
   6   5 -15   -0.00    2.29
  -6   5  16   12.85    4.03
   6  -5 -16    2.89    2.44
   6   5 -16   10.52    3.49
   6   5 -16    7.61    2.90
   6   5 -16    4.81    3.29
  -6   5  17    0.00    1.70
   6  -5 -17   -0.00    2.54
   6   5 -17    0.00    1.98
   6   5 -17    1.19    1.48
   6   5 -17    0.30    1.55
  -6   5  18   86.98   12.89
   6  -5 -18   94.03   13.53
   6   5 -18   80.28   12.19
   6   5 -18  111.49   12.52
   6   5 -18  117.98   14.20
  -6   5  19   32.93    6.31
   6  -5 -19   17.83    5.21
   6   5 -19   20.14    4.85
   6   5 -19   26.29    6.01
  -6   5  20   22.36    5.16
   6  -5 -20    6.21    3.51
   6   5 -20   17.88    4.30
   6   5 -20   12.48    4.20
  -6   5  21    4.83    2.63
   6  -5 -21   -0.00    2.03
   6   5 -21    1.63    1.86
  -6   5  22    1.57    1.92
   6  -5 -22    2.80    2.68
   6   5 -22    0.00    1.94
  -6   5  23   38.56    6.77
   6  -5 -23   25.86    5.97
   6   5 -23   19.81    5.28
   6  -5 -24   12.64    4.44
   6   5 -24   19.73    4.95
   6  -5 -25    5.94    3.41
   6   5 -25   10.00    3.53
   6  -5 -26   -0.00    1.89
   6   5 -26   -0.00    2.22
   6  -5 -27    2.58    2.15
   6   5 -27    1.74    2.05
   6  -5 -28    3.89    2.88
   6   5 -28   11.90    3.78
   6  -5 -29    9.55    3.82
   6  -5 -30    8.03    3.60
   6  -5 -31   -0.00    1.79
   6  -5 -32    1.87    2.10
   6  -5 -33    5.35    3.10
   6  -5 -34    4.35    3.06
   6  -5 -35    5.89    2.97
   6  -5 -36    3.97    2.65
   6  -5 -37    0.21    1.51
  -6   6   1  125.09   16.83
  -6   6   1  121.97   16.91
   6  -6  -1  140.31   18.13
   6   6  -1  138.24   17.57
  -6  -6   1  155.39   18.42
  -6   6   2   27.56    6.23
  -6   6   2   14.34    4.70
   6  -6  -2   21.63    5.84
   6   6  -2   24.47    5.94
  -6  -6   2   29.91    6.46
  -6   6   3    8.37    4.02
  -6   6   3    3.25    2.63
   6  -6  -3    7.11    3.67
   6   6  -3    4.06    2.79
  -6  -6   3    3.97    3.04
  -6   6   4   18.68    5.41
   6  -6  -4   25.49    6.22
   6   6  -4   31.01    6.41
  -6  -6   4   28.84    6.50
  -6   6   5  111.19   15.22
   6  -6  -5  106.75   15.57
   6   6  -5  134.77   15.96
  -6  -6   5  109.18   15.33
  -6   6   6   79.77   12.18
   6  -6  -6   71.94   12.35
   6   6  -6   82.34   12.32
  -6  -6   6  113.90   13.81
  -6   6   7   66.50    9.84
   6  -6  -7   74.09   10.86
   6   6  -7   29.87    7.52
  -6  -6   7   65.18    9.76
  -6   6   8   10.16    3.74
   6  -6  -8   15.08    4.92
   6   6  -8    6.86    3.39
  -6  -6   8   20.78    5.12
  -6   6   9  111.10   15.05
   6  -6  -9   99.23   15.10
   6   6  -9  129.12   15.56
  -6  -6   9  111.03   15.01
  -6   6  10   92.62   12.63
   6  -6 -10   69.39   11.99
   6   6 -10   94.53   12.50
  -6  -6  10   77.30   11.72
  -6   6  11   37.89    8.03
   6   6 -11   71.11    9.74
   6   6 -11   52.52    8.37
  -6   6  12   64.09   10.60
   6   6 -12   69.22   10.64
   6   6 -12   76.95   10.51
  -6   6  13    5.22    3.00
   6   6 -13    1.48    2.07
   6   6 -13    1.16    1.76
  -6   6  14    1.96    1.98
   6  -6 -14   -0.00    1.66
   6   6 -14    0.20    1.76
   6   6 -14    2.03    1.96
  -6   6  15   67.04   10.39
   6  -6 -15   48.87    9.70
   6   6 -15   58.41    9.72
   6   6 -15   82.08   10.16
  -6   6  16    6.12    3.48
   6  -6 -16    3.32    2.82
   6   6 -16    8.50    3.39
   6   6 -16   10.95    3.37
  -6   6  17   17.51    4.96
   6  -6 -17   12.81    4.91
   6   6 -17   18.18    4.84
   6   6 -17   23.62    4.87
  -6   6  18   50.12    8.50
   6  -6 -18   27.64    7.20
   6   6 -18   54.60    8.25
  -6   6  19   27.71    5.95
   6  -6 -19    7.79    3.95
   6   6 -19   20.47    4.78
  -6   6  20    1.93    2.20
   6  -6 -20    0.00    2.33
   6   6 -20    1.77    2.07
  -6   6  21   25.24    5.75
   6  -6 -21   12.28    4.81
  -6   6  22   11.79    4.11
   6  -6 -22    6.55    3.92
  -6   6  23   29.35    6.15
   6  -6 -23   12.09    4.91
   6  -6 -24    1.99    2.69
   6  -6 -25   11.36    4.49
   6  -6 -26   11.32    4.62
   6  -6 -27    1.76    2.75
   6  -6 -28    0.88    2.03
   6  -6 -29    0.00    2.22
   6  -6 -30    0.49    2.14
   6  -6 -31    4.61    3.27
   6  -6 -32    4.83    3.34
   6  -6 -33    4.02    3.18
   6  -6 -34   -0.00    1.78
   6  -6 -35    2.49    2.34
   6  -6 -36    1.47    2.11
  -6   7   1   16.64    5.14
   6  -7  -1   20.52    5.89
   6   7  -1   19.45    5.43
  -6  -7   1   15.98    5.35
  -6   7   2    9.22    4.04
   6  -7  -2   13.55    5.02
   6   7  -2   16.28    4.90
  -6  -7   2   14.38    4.93
   6  -7  -3  233.05   27.62
   6   7  -3  235.92   27.11
  -6  -7   3  231.74   27.43
   6  -7  -4   55.91   10.74
   6   7  -4   82.81   11.70
  -6  -7   4   62.80   10.93
   6  -7  -5   14.87    5.51
   6   7  -5   25.65    6.02
  -6  -7   5    9.74    4.30
   6  -7  -6   20.07    5.81
   6   7  -6   12.88    4.65
  -6  -7   6   17.02    5.15
   6  -7  -7   17.09    5.45
   6   7  -7   18.82    5.29
  -6  -7   7   18.10    5.56
   6  -7  -8   34.05    7.73
   6   7  -8   43.00    8.05
  -6  -7   8   36.31    7.69
   6  -7  -9  131.27   17.76
   6   7  -9  150.47   17.60
  -6  -7   9  111.25   16.51
   6   7 -10    1.68    2.08
   6   7 -11    1.62    2.15
   6   7 -12   14.08    4.46
   6  -7 -13  136.99   18.39
   6   7 -13  139.36   17.70
   6  -7 -14    3.11    2.74
   6   7 -14    4.30    2.71
   6  -7 -15    2.38    2.93
   6   7 -15    0.00    1.85
   6  -7 -16    0.90    2.91
   6   7 -16    3.05    2.52
   6  -7 -17   -0.00    2.53
   6   7 -17    3.10    2.66
   6  -7 -18    0.49    2.23
   6   7 -18    5.52    2.98
   6  -7 -19   66.07   11.36
   6   7 -19   64.79   10.37
   6  -7 -20   10.83    4.18
   6   7 -20    2.41    2.48
   6  -7 -21    0.00    2.49
   6  -7 -22    3.88    3.02
   6  -7 -23   22.90    6.33
   6  -7 -24    4.39    3.18
   6  -7 -25    6.49    3.94
   6  -7 -26    0.16    2.55
   6  -7 -27    2.53    2.12
   6  -7 -28    5.35    3.26
   6  -7 -29   24.76    6.39
   6  -7 -30    2.17    2.37
   6  -7 -31    0.27    2.36
   6  -7 -32    1.20    2.61
   6  -7 -33    0.00    2.88
   6  -7 -34   -0.00    2.22
   6  -7 -35    9.20    4.26
  -6   8   1   83.76   13.49
   6  -8  -1  105.25   15.09
  -6  -8   1   93.44   14.58
  -6   8   2    8.49    4.49
   6  -8  -2    8.40    4.43
  -6  -8   2    5.57    3.40
  -6   8   3    0.59    1.82
   6  -8  -3    0.00    1.61
   6   8  -3   -0.00    1.80
  -6  -8   3   -0.00    1.78
  -6   8   4    0.00    1.90
   6  -8  -4    2.47    3.06
   6   8  -4    0.40    1.96
  -6  -8   4    1.32    2.47
  -6   8   5  194.15   24.18
   6  -8  -5  177.83   24.39
   6   8  -5  244.82   25.43
  -6  -8   5  200.95   24.84
  -6   8   6    4.55    3.50
   6  -8  -6   -0.00    2.32
   6   8  -6    5.73    3.42
  -6  -8   6    4.92    3.30
  -6   8   7   87.18   13.18
   6  -8  -7   75.81   13.28
   6   8  -7   88.23   13.05
  -6  -8   7   90.22   13.60
  -6   8   8    3.98    2.90
  -6   8   9  146.84   19.20
  -6   8  10   37.91    7.76
   6   8 -10   28.81    6.97
  -6   8  11  101.94   14.10
   6  -8 -11   69.82   13.01
   6   8 -11   98.68   13.84
  -6   8  12   27.72    6.53
   6  -8 -12   11.97    4.60
   6   8 -12   18.83    5.49
  -6   8  13    0.92    2.38
   6  -8 -13    1.08    2.77
   6   8 -13    0.00    2.67
  -6   8  14    0.00    2.16
   6  -8 -14    4.62    3.22
   6   8 -14    2.44    3.01
  -6   8  15   80.54   12.53
   6  -8 -15   86.70   13.39
   6   8 -15   68.75   11.67
  -6   8  16   -0.00    2.12
   6  -8 -16    2.37    2.83
   6   8 -16   -0.00    2.18
  -6   8  17   20.61    5.91
   6  -8 -17   18.57    6.17
   6   8 -17   38.76    7.43
  -6   8  18    0.43    1.86
   6  -8 -18   -0.00    2.95
   6   8 -18    0.90    1.58
  -6   8  19   20.76    5.60
   6  -8 -19    7.34    3.93
   6   8 -19   10.42    3.99
  -6   8  20    0.00    1.72
   6  -8 -20    0.51    2.40
  -6   8  21   23.10    5.94
   6  -8 -21    8.67    4.23
  -6   8  22    6.43    3.20
   6  -8 -22   -0.00    1.88
  -6   8  23   11.26    4.32
   6  -8 -23    6.24    3.94
  -6   8  24    1.70    2.32
   6  -8 -24   -0.00    3.17
   6  -8 -25    8.17    4.43
   6  -8 -26    3.00    3.00
   6  -8 -27    6.91    3.74
   6  -8 -28   -0.00    2.26
   6  -8 -29    1.30    2.58
   6  -8 -30   -0.00    2.21
   6  -8 -31    7.01    3.72
   6  -8 -32    2.75    3.16
   6  -8 -33    3.51    3.48
  -6   9   1   14.26    4.90
   6  -9  -1   10.03    4.71
   6   9  -1    8.02    4.18
   6   9  -1    6.14    3.47
  -6  -9   1    7.84    4.01
  -6   9   2   12.93    4.66
   6  -9  -2    3.47    3.25
   6   9  -2    6.47    3.77
   6   9  -2   10.59    4.23
  -6  -9   2    8.90    4.58
  -6   9   3  187.05   20.49
   6  -9  -3  143.77   19.75
   6   9  -3  141.03   19.24
   6   9  -3  142.64   18.81
  -6  -9   3  107.23   18.18
  -6   9   4    5.43    3.53
   6  -9  -4   10.74    4.66
   6   9  -4    5.31    3.90
  -6  -9   4   10.73    4.24
  -6   9   5   -0.00    2.75
   6  -9  -5    3.55    3.65
   6   9  -5    3.14    3.11
  -6   9   6   13.04    5.10
   6  -9  -6   16.63    5.76
   6   9  -6   17.13    5.54
  -6   9   7   14.39    4.98
   6   9  -7   14.57    5.37
  -6   9   8    1.71    2.58
   6   9  -8    1.37    2.26
  -6   9   9   79.35   12.84
  -6   9  10    3.77    2.94
   6  -9 -10    3.07    3.17
  -6   9  11    1.09    2.29
   6  -9 -11    0.11    2.81
  -6   9  12    2.13    2.37
   6  -9 -12    0.00    3.20
  -6   9  13   83.04   12.33
   6  -9 -13   51.31   10.99
  -6   9  14    2.31    2.91
   6  -9 -14    0.22    2.04
  -6   9  15   18.45    5.51
   6  -9 -15    7.43    4.19
  -6   9  16    3.32    3.32
   6  -9 -16    5.03    3.68
  -6   9  17    8.83    4.02
   6  -9 -17   16.49    5.75
  -6   9  18    4.28    3.13
   6  -9 -18   -0.00    2.46
  -6   9  19   30.65    7.36
   6  -9 -19   26.08    7.15
   6   9 -19   29.89    7.10
  -6   9  20    1.29    2.37
   6  -9 -20   -0.00    2.96
  -6   9  21    1.12    2.05
   6  -9 -21   -0.00    2.78
  -6   9  22   -0.00    2.36
   6  -9 -22   -0.00    2.49
  -6   9  23   44.29    8.58
   6  -9 -23   16.20    6.18
  -6   9  24   -0.00    2.03
   6  -9 -24    1.81    3.14
   6  -9 -25    3.59    4.45
   6  -9 -26    1.82    2.84
   6  -9 -27   -0.00    2.94
   6  -9 -28    4.07    3.47
   6  -9 -29   10.45    4.65
   6  -9 -30    2.95    3.28
   6  -9 -31    1.26    3.01
   6  -9 -32   -0.00    3.23
  -6  10   1   24.84    7.04
   6 -10  -1   45.70    9.54
   6  10  -1   29.44    7.87
  -6 -10   1   30.25    8.04
  -6  10   2   13.62    4.95
   6 -10  -2   10.98    4.76
   6  10  -2    6.29    3.51
  -6  10   3    3.88    3.31
   6 -10  -3    1.59    3.22
   6  10  -3    3.18    2.67
  -6  10   4   11.65    5.22
   6 -10  -4   12.46    5.10
   6  10  -4   12.61    5.15
  -6  10   5   43.26    8.83
   6  10  -5   26.88    7.29
  -6  10   6    1.13    2.77
   6  10  -6   -0.00    2.45
  -6  10   7   22.36    6.48
   6  10  -7   30.77    7.47
  -6  10   8    0.00    2.09
   6 -10  -8    1.50    2.81
   6  10  -8   -0.00    2.72
  -6  10   9   -0.00    1.93
   6 -10  -9    0.69    3.05
   6  10  -9   -0.00    2.50
  -6  10  10    5.68    3.64
   6 -10 -10    0.77    2.66
   6  10 -10    0.32    2.50
  -6  10  11   96.05   12.89
   6 -10 -11   30.59    8.82
   6  10 -11   56.62   10.47
  -6  10  12    0.52    2.27
   6 -10 -12    1.80    2.63
   6  10 -12    0.00    2.65
  -6  10  13   10.03    4.58
   6 -10 -13    5.38    4.16
   6  10 -13   16.85    5.37
  -6  10  14    5.70    3.52
   6 -10 -14    0.96    2.72
   6  10 -14   10.65    4.31
  -6  10  15   64.48   10.83
   6 -10 -15   19.77    7.67
   6  10 -15   70.12   10.97
  -6  10  16   -0.00    2.20
   6 -10 -16    1.32    3.26
   6  10 -16    1.46    2.48
  -6  10  17   28.62    7.33
   6 -10 -17   21.64    7.30
   6  10 -17   24.95    6.75
  -6  10  18    2.40    3.05
   6 -10 -18    4.09    3.57
   6  10 -18    0.99    2.71
  -6  10  19    5.96    4.00
   6 -10 -19    7.86    4.30
  -6  10  20   -0.00    2.46
   6 -10 -20   -0.00    2.82
  -6  10  21   54.62    9.73
   6 -10 -21   19.89    6.93
  -6  10  22   -0.81    2.50
   6 -10 -22    2.34    3.33
  -6  10  23    5.90    3.84
   6 -10 -23    2.05    3.28
  -6  10  24   -0.00    2.00
   6 -10 -24    0.83    2.83
   6 -10 -25    4.99    3.88
   6 -10 -26    0.56    3.30
   6 -10 -27    9.82    4.57
   6 -10 -28   -0.00    2.88
   6 -10 -29    3.26    3.36
   6 -10 -30   -0.00    2.35
  -6  11   1   10.75    4.47
   6 -11  -1   11.47    5.64
   6  11  -1   11.72    4.98
  -6  11   2    3.02    3.04
   6 -11  -2    2.28    2.98
   6  11  -2    0.86    2.84
  -6  11   3   33.71    8.01
   6 -11  -3   34.32    8.70
   6  11  -3   30.40    8.19
  -6  11   4    1.38    2.26
   6  11  -4   -0.00    2.74
  -6  11   5   -0.00    2.14
   6  11  -5   -0.00    2.46
  -6  11   6    0.94    3.31
   6  11  -6    1.87    2.60
  -6  11   7    9.91    4.55
   6 -11  -7    5.03    4.31
   6  11  -7   10.62    4.64
  -6  11   8    6.32    3.95
   6 -11  -8   11.77    5.13
   6  11  -8    1.87    3.13
  -6  11   9   45.28    9.02
   6 -11  -9   23.58    7.13
   6  11  -9   18.36    6.65
  -6  11  10    2.44    2.60
   6 -11 -10   -0.00    2.78
   6  11 -10    8.15    4.26
  -6  11  11   -0.00    2.25
   6 -11 -11   -0.00    2.46
   6  11 -11    0.69    2.57
  -6  11  12    5.21    3.78
   6 -11 -12    5.31    3.75
   6  11 -12    2.39    3.11
  -6  11  13   29.93    7.51
   6 -11 -13   31.15    8.35
   6  11 -13   19.68    6.39
  -6  11  14    0.00    2.09
   6 -11 -14    0.00    2.47
   6  11 -14   -0.00    2.47
  -6  11  15   11.07    4.94
   6 -11 -15   11.58    5.30
   6  11 -15   13.60    5.35
  -6  11  16    0.00    2.76
   6 -11 -16   -0.00    2.66
   6  11 -16    1.55    2.87
  -6  11  17   14.35    5.17
   6 -11 -17    3.82    3.72
   6  11 -17   14.12    5.56
  -6  11  18   -0.00    1.96
   6 -11 -18    0.26    2.46
   6  11 -18    1.84    2.88
  -6  11  19   14.82    5.73
   6 -11 -19   10.24    5.47
  -6  11  20    3.14    3.38
   6 -11 -20   -0.00    2.56
  -6  11  21   -0.00    2.64
   6 -11 -21    0.61    2.79
  -6  11  22    0.41    2.35
   6 -11 -22    2.02    3.72
  -6  11  23   23.78    6.70
   6 -11 -23   13.97    5.78
  -6  11  24    1.13    2.17
   6 -11 -24   -0.00    3.14
   6 -11 -25    3.62    3.33
   6 -11 -26   -0.00    2.84
   6 -11 -27    0.00    3.02
   6 -11 -28    2.39    3.79
   6 -11 -29    4.15    3.80
  -6  12   1   34.55    8.37
   6 -12  -1   29.21    8.50
   6  12  -1   31.23    8.56
  -6  12   2    0.00    2.39
   6  12  -2    0.00    3.30
  -6  12   3    0.00    2.29
   6  12  -3    0.00    3.28
  -6  12   4    0.58    2.82
   6  12  -4    0.00    2.14
  -6  12   5   38.91    9.15
   6 -12  -5   38.37    9.71
   6  12  -5   44.38    9.76
  -6  12   6    1.02    2.40
   6 -12  -6    0.16    3.06
   6  12  -6    1.17    2.81
  -6  12   7    4.95    3.64
   6 -12  -7    2.87    3.63
   6  12  -7    4.45    4.22
  -6  12   8   -0.00    2.49
   6 -12  -8   -0.00    3.07
   6  12  -8    0.63    2.08
  -6  12   9    5.96    3.88
   6 -12  -9    5.96    4.28
   6  12  -9    6.29    4.04
  -6  12  10    0.00    2.61
   6 -12 -10    1.59    3.12
   6  12 -10    2.29    3.64
  -6  12  11   26.46    7.25
   6 -12 -11   12.02    5.74
   6  12 -11   24.22    7.14
  -6  12  12   -0.00    2.28
   6 -12 -12    0.91    2.41
   6  12 -12    0.51    2.72
  -6  12  13   -0.00    2.41
   6 -12 -13    1.69    3.09
   6  12 -13    9.63    4.83
  -6  12  14    0.50    2.59
   6 -12 -14   -0.00    2.44
   6  12 -14    0.00    2.24
  -6  12  15    3.98    3.25
   6 -12 -15   12.90    5.83
   6  12 -15    5.45    4.54
  -6  12  16    5.89    4.17
   6 -12 -16    1.49    3.04
   6  12 -16   14.70    5.55
  -6  12  17    5.83    3.63
   6 -12 -17    8.38    4.81
   6  12 -17    5.83    4.01
  -6  12  18    4.54    3.72
   6 -12 -18    1.23    3.24
  -6  12  19   -0.00    2.49
   6 -12 -19   -0.00    2.52
  -6  12  20    1.59    3.20
   6 -12 -20    0.66    3.15
  -6  12  21   12.85    5.33
   6 -12 -21    8.83    5.24
  -6  12  22    2.43    2.53
   6 -12 -22   -0.00    2.87
  -6  12  23    4.62    3.93
   6 -12 -23   -0.00    2.52
  -6  12  24    2.43    3.32
   6 -12 -24   -0.00    2.98
   6 -12 -25    2.48    3.63
   6 -12 -26    1.29    2.30
   6 -12 -27    5.65    3.91
  -6  13   1   17.75    5.91
   6  13  -1    4.08    4.06
  -6  13   2    1.90    2.91
   6  13  -2    0.00    2.87
  -6  13   3   35.56    8.91
   6  13  -3   24.70    8.12
  -6  13   4    4.01    4.16
   6 -13  -4    4.84    4.48
   6  13  -4    7.96    5.00
  -6  13   5   17.39    5.92
   6 -13  -5    9.93    5.17
   6  13  -5    3.93    3.83
  -6  13   6    2.62    3.71
   6 -13  -6    3.10    3.03
   6  13  -6    5.48    3.95
  -6  13   7   22.92    6.68
   6 -13  -7    6.62    4.72
   6  13  -7   18.90    6.78
  -6  13   8    7.36    4.26
   6 -13  -8    4.68    4.23
   6  13  -8    5.12    3.87
  -6  13   9   35.36    8.88
   6 -13  -9   17.00    6.99
   6  13  -9   38.46    9.18
  -6  13  10    0.00    2.68
   6 -13 -10    2.01    2.94
   6  13 -10    1.19    3.17
  -6  13  11   -0.00    3.29
   6 -13 -11   -0.00    3.18
   6  13 -11    1.99    3.50
  -6  13  12   17.59    6.07
   6 -13 -12    7.07    4.74
   6  13 -12    8.15    4.57
  -6  13  13    6.12    4.23
   6 -13 -13    7.76    4.63
   6  13 -13   14.30    5.66
  -6  13  14    0.00    2.18
   6 -13 -14    1.92    3.38
   6  13 -14   -0.00    2.78
  -6  13  15   11.03    5.00
   6 -13 -15    2.52    3.49
   6  13 -15    2.85    3.46
  -6  13  16    0.31    3.04
   6 -13 -16   -0.00    3.09
   6  13 -16    0.99    2.65
  -6  13  17    3.61    3.08
   6 -13 -17    2.10    3.55
   6  13 -17    5.51    3.92
  -6  13  18    2.63    3.36
   6 -13 -18    1.36    3.61
  -6  13  19    6.69    4.56
   6 -13 -19    8.26    4.99
  -6  13  20    3.43    3.60
   6 -13 -20   -0.00    3.88
  -6  13  21    0.00    2.22
   6 -13 -21   -0.00    3.49
  -6  13  22    3.68    3.17
   6 -13 -22   -0.00    3.10
  -6  13  23    8.46    4.61
   6 -13 -23    1.94    3.83
  -6  13  24   -0.00    2.44
   6 -13 -24    0.97    3.92
   6 -13 -25    7.25    5.31
  -6  14   1   19.80    7.07
   6  14  -1   17.02    6.60
  -6  14   2   -0.00    2.43
   6  14  -2    4.40    4.19
  -6  14   3    1.39    2.89
   6  14  -3   -0.00    3.00
  -6  14   4    4.17    3.12
   6  14  -4   12.05    5.78
  -6  14   5   24.13    7.13
   6  14  -5   19.38    7.15
  -6  14   6    6.87    4.35
   6  14  -6   11.45    5.44
  -6  14   7    5.92    5.17
   6 -14  -7    7.40    4.91
   6  14  -7   13.08    6.24
  -6  14   8   -0.00    2.76
   6 -14  -8   -0.00    2.79
   6  14  -8    2.43    3.56
  -6  14   9    1.07    3.03
   6 -14  -9    1.28    3.69
   6  14  -9    6.83    4.50
  -6  14  10    2.87    3.22
   6 -14 -10    4.64    3.99
   6  14 -10    6.63    4.33
  -6  14  11    8.16    4.60
   6 -14 -11    0.00    2.85
   6  14 -11    9.99    5.30
  -6  14  12    5.62    4.35
   6 -14 -12    1.17    3.77
   6  14 -12   -0.00    2.89
  -6  14  13   -0.00    2.57
   6 -14 -13    0.24    2.35
   6  14 -13    2.55    2.94
  -6  14  14    1.38    2.64
   6 -14 -14    0.00    3.23
   6  14 -14   -0.00    3.01
  -6  14  15    3.61    3.51
   6 -14 -15    0.50    2.95
   6  14 -15    2.67    3.64
  -6  14  16    2.47    3.18
   6 -14 -16   -0.00    3.67
   6  14 -16    5.69    3.81
  -6  14  17    3.94    3.76
   6 -14 -17    1.29    2.58
  -6  14  18    1.85    2.70
   6 -14 -18    2.86    3.58
  -6  14  19    1.89    3.01
   6 -14 -19   -0.00    3.35
  -6  14  20    1.75    2.70
   6 -14 -20    2.21    3.93
  -6  14  21    7.32    4.37
   6 -14 -21    5.60    4.96
  -6  14  22    2.61    3.20
   6 -14 -22    3.32    3.24
  -6  14  23    8.47    4.84
   6 -14 -23    0.80    3.06
  -6  14  24   -0.00    2.44
  -6  15   1   -0.00    3.35
   6  15  -1    0.96    2.79
  -6  15   2    5.40    4.21
   6  15  -2    4.69    4.38
  -6  15   3    5.54    4.41
   6  15  -3   14.26    6.11
  -6  15   4    4.95    4.24
   6  15  -4    2.26    3.13
  -6  15   5   -0.00    1.79
   6  15  -5   -0.00    3.03
  -6  15   6    1.23    3.28
   6  15  -6   -0.00    3.08
  -6  15   7    3.59    3.30
   6  15  -7    2.66    3.51
  -6  15   8    5.01    4.30
   6  15  -8   10.40    5.02
  -6  15   9    3.29    3.31
   6  15  -9    2.31    3.84
  -6  15  10    0.00    2.87
   6  15 -10    1.84    2.90
  -6  15  11    0.00    2.75
   6 -15 -11   -0.00    3.48
   6  15 -11    1.19    2.48
  -6  15  12    2.48    3.36
   6 -15 -12    4.10    3.90
   6  15 -12    8.13    4.97
  -6  15  13   12.06    5.27
   6 -15 -13   -0.00    3.15
   6  15 -13   11.21    5.57
  -6  15  14   -0.00    2.55
   6 -15 -14   -0.00    3.18
   6  15 -14    5.47    4.27
  -6  15  15   -0.00    2.57
   6 -15 -15   -0.00    2.97
   6  15 -15   -0.00    2.93
  -6  15  16    0.00    2.87
   6 -15 -16    4.06    4.06
  -6  15  17   -0.00    2.36
   6 -15 -17    5.57    4.45
  -6  15  18    5.77    4.15
   6 -15 -18   -0.00    4.37
  -6  15  19   -0.00    2.69
   6 -15 -19    0.56    2.86
  -6  15  20    1.14    2.23
   6 -15 -20    0.51    3.26
  -6  15  21   -0.00    2.78
   6 -15 -21    0.11    2.79
  -6  15  22    3.69    3.83
   6 -15 -22    3.31    3.70
  -6  15  23    2.49    3.30
  -6  15  24   -0.00    2.76
  -6  16   1   -0.00    3.74
   6  16  -1    9.35    5.47
  -6  16   2    5.44    4.01
   6  16  -2    4.58    3.97
  -6  16   3   -0.00    3.87
   6  16  -3    0.46    3.15
  -6  16   4    1.15    2.87
   6  16  -4    4.39    3.85
  -6  16   5    5.15    4.14
   6  16  -5    4.78    4.07
  -6  16   6    0.00    3.53
   6  16  -6    2.79    3.77
  -6  16   7    0.00    2.84
   6  16  -7    2.01    2.93
  -6  16   8   -0.00    2.49
   6  16  -8    3.06    3.29
  -6  16   9    0.00    2.75
   6  16  -9    2.02    2.98
  -6  16  10    0.63    2.43
   6  16 -10    3.06    3.76
  -6  16  11    0.26    3.01
   6  16 -11    0.00    2.45
  -6  16  12    2.30    3.37
   6  16 -12    0.93    2.93
  -6  16  13   -0.00    2.07
   6  16 -13    0.86    2.80
  -6  16  14    5.60    3.88
   6 -16 -14    2.77    3.61
   6  16 -14   -0.00    2.28
  -6  16  15    4.53    3.84
   6 -16 -15   -0.00    3.49
   6  16 -15   -0.00    2.77
  -6  16  16   12.71    5.64
   6 -16 -16    6.50    4.61
   6 -16 -17    0.00    2.85
   6 -16 -18   -0.00    3.28
   6 -16 -19    2.29    4.19
   6 -16 -20    2.06    4.12
   6  17  -1   -0.00    2.79
   6  17  -2    4.78    4.39
   6  17  -3    4.18    4.26
   6  17  -4    9.25    5.03
   6  17  -5   -0.00    3.14
   6  17  -6    3.58    3.81
   6  17  -7    6.53    4.84
   6  17  -8    3.58    3.92
   6  17  -9    1.58    3.11
   6  17 -10    1.27    3.60
   6  17 -11   -0.00    2.87
   6  17 -12    6.31    4.58
   6  17 -13    0.57    2.63
   6  17 -14    2.64    4.33
  -5   0   1    4.84    2.16
  -5   0   1    1.44    1.88
   5   0  -1    6.34    2.29
   5   0  -1    0.91    2.14
  -5   0   2    1.51    1.55
  -5   0   2    1.72    1.75
   5   0  -2   -0.00    1.23
   5   0  -2   -0.00    1.75
  -5   0   3   96.90   11.37
  -5   0   3   85.58   11.24
   5   0  -3   90.23   10.86
   5   0  -3   82.19   11.59
  -5   0   4   -0.00    1.91
  -5   0   4   -0.00    1.46
   5   0  -4    1.87    1.70
   5   0  -4   -0.00    2.00
  -5   0   5 2245.04  193.64
  -5   0   5 2408.13  194.06
   5   0  -5 1708.62  192.27
   5   0  -5 2292.67  194.63
  -5   0   6   -0.00    1.80
  -5   0   6    0.35    1.71
   5   0  -6    0.44    1.34
   5   0  -6   -0.00    1.96
  -5   0   7   71.64    9.41
  -5   0   7   71.06    9.34
   5   0  -7   76.82    9.28
   5   0  -7   70.17    9.98
  -5   0   8    0.61    1.59
  -5   0   8    0.81    1.36
   5   0  -8    0.96    1.21
   5   0  -8   -0.00    1.41
  -5   0   9  521.13   47.61
  -5   0   9  501.54   47.27
   5   0  -9  516.90   47.26
   5   0  -9  410.99   47.45
  -5   0  10    0.98    1.58
  -5   0  10   -0.00    1.29
   5   0 -10    0.19    1.03
   5   0 -10   -0.00    1.81
  -5   0  11   31.34    5.35
  -5   0  11   37.93    5.53
   5   0 -11   31.97    5.18
   5   0 -11   30.98    5.74
  -5   0  12    0.16    1.17
  -5   0  12    0.01    1.07
   5   0 -12    0.29    1.08
   5   0 -12    0.69    1.58
  -5   0  13    8.12    2.52
  -5   0  13    6.85    2.12
   5   0 -13    7.89    2.37
   5   0 -13    2.00    1.89
  -5   0  14   -0.00    1.06
  -5   0  14    0.90    0.90
   5   0 -14    0.41    1.22
   5   0 -14    0.72    1.71
  -5   0  15  118.01   14.00
  -5   0  15  133.11   13.58
   5   0 -15  122.99   13.95
   5   0 -15  124.25   14.59
  -5   0  16   -0.00    0.91
   5   0 -16   -0.00    0.99
   5   0 -16   -0.00    1.39
  -5   0  17   82.15   10.51
   5   0 -17   95.38   10.76
   5   0 -17   90.56   11.17
  -5   0  18    0.19    1.30
  -5   0  18    2.07    1.01
   5   0 -18   -0.00    1.16
   5   0 -18    0.84    1.60
  -5   0  19  136.57   14.63
  -5   0  19  128.08   12.97
   5   0 -19  131.95   14.48
   5   0 -19  130.04   14.99
  -5   0  20    0.00    1.09
   5   0 -20    0.32    1.30
  -5   0  21  188.84   18.73
   5   0 -21  163.55   18.33
  -5   0  22    0.71    1.22
   5   0 -23   -0.00    1.02
   5   0 -24    0.00    1.33
   5   0 -25   32.29    5.46
   5   0 -26   -0.00    1.33
   5   0 -27   32.42    5.42
   5   0 -28    0.09    1.14
   5   0 -29    4.97    2.17
   5   0 -30   -0.00    1.25
   5   0 -31   40.35    6.15
   5   0 -32   -0.00    1.42
   5   0 -33   -0.00    1.41
   5   0 -34    0.19    1.48
   5   0 -35    7.50    2.50
   5   0 -36    0.00    1.25
   5   0 -37   12.74    3.08
   5   0 -38   -0.00    0.92
   5   0 -39    1.77    1.38
  -5   1   1  422.25   44.41
  -5   1   1  486.91   45.32
   5  -1  -1  444.43   44.31
   5  -1  -1  506.03   46.08
   5   1  -1  495.76   44.69
   5   1  -1  416.45   45.40
  -5  -1   1  427.72   44.74
  -5  -1   1  457.67   45.22
  -5   1   2    6.59    2.48
  -5   1   2    1.66    2.10
   5  -1  -2    4.82    2.17
   5  -1  -2    4.03    2.87
   5   1  -2    2.81    1.90
   5   1  -2    3.57    2.63
  -5  -1   2    4.43    2.56
  -5  -1   2    5.96    2.78
  -5   1   3  497.41   50.12
  -5   1   3  490.09   50.36
   5  -1  -3  546.52   50.20
   5  -1  -3  589.68   51.78
   5   1  -3  523.63   50.03
   5   1  -3  525.60   51.34
  -5  -1   3  499.31   50.40
  -5  -1   3  488.36   50.44
  -5   1   4   14.09    3.59
  -5   1   4   13.00    3.39
   5  -1  -4    9.94    2.86
   5  -1  -4    5.83    2.70
   5   1  -4   10.81    2.88
   5   1  -4    5.52    3.42
  -5  -1   4   12.97    3.50
  -5  -1   4    5.59    2.71
  -5   1   5   78.74   11.25
  -5   1   5  100.17   12.03
   5  -1  -5   91.65   11.42
   5  -1  -5  120.48   13.19
   5   1  -5   88.64   11.28
   5   1  -5  116.91   13.14
  -5  -1   5  107.65   12.30
  -5  -1   5   89.70   11.75
  -5   1   6  347.11   46.59
  -5   1   6  506.82   47.76
   5  -1  -6  558.80   47.79
   5  -1  -6  503.83   48.49
   5   1  -6  406.17   46.72
   5   1  -6  586.42   49.24
  -5  -1   6  567.14   48.33
  -5  -1   6  602.47   48.50
  -5   1   7  607.76   57.81
  -5   1   7  605.22   57.83
   5  -1  -7  505.79   57.09
   5  -1  -7  607.48   58.58
   5   1  -7  578.71   57.32
   5   1  -7  573.41   58.41
  -5  -1   7  633.24   58.16
  -5  -1   7  764.27   58.71
  -5   1   8    0.68    1.35
  -5   1   8    1.80    1.85
   5  -1  -8   -0.00    1.21
   5  -1  -8    0.96    1.93
   5   1  -8    0.07    1.40
   5   1  -8    1.04    1.90
  -5  -1   8    0.00    1.83
  -5  -1   8    0.31    1.57
  -5   1   9   42.38    6.64
  -5   1   9   54.07    7.04
   5  -1  -9   37.18    6.33
   5  -1  -9   43.76    7.18
   5   1  -9   52.44    6.79
   5   1  -9   50.00    7.45
  -5  -1   9   39.78    6.62
  -5  -1   9   48.91    6.79
  -5   1  10    2.79    1.79
  -5   1  10    3.53    1.57
   5  -1 -10    0.92    1.48
   5  -1 -10    0.23    1.18
   5   1 -10    1.54    1.41
   5   1 -10    1.09    1.72
  -5  -1  10    1.54    1.54
  -5  -1  10    3.19    1.83
  -5   1  11  187.02   19.65
  -5   1  11  202.01   19.63
   5  -1 -11  184.68   19.56
   5  -1 -11  202.25   20.51
   5   1 -11  168.60   18.99
   5   1 -11  177.76   20.05
  -5  -1  11  162.12   19.29
  -5  -1  11  184.72   19.17
  -5   1  12   16.01    3.56
  -5   1  12   17.16    3.50
   5  -1 -12    9.86    2.98
   5  -1 -12   16.18    3.99
   5   1 -12   15.30    3.21
   5   1 -12   16.73    4.00
  -5  -1  12   15.73    3.59
  -5  -1  12   15.50    3.29
  -5   1  13  317.67   34.58
  -5   1  13  419.20   35.06
   5  -1 -13  336.00   34.73
   5  -1 -13  397.47   35.94
   5   1 -13  382.30   34.67
   5   1 -13  353.65   35.42
  -5  -1  13  309.47   34.54
  -5  -1  13  323.64   33.98
  -5   1  14   -0.00    1.27
  -5   1  14    1.47    1.45
   5  -1 -14    1.22    1.42
   5  -1 -14    2.19    1.77
   5   1 -14    1.44    1.28
   5   1 -14    2.34    1.97
  -5  -1  14    2.18    1.72
  -5  -1  14    1.53    1.30
  -5  -1  14    0.69    1.00
  -5   1  15   36.64    6.06
   5  -1 -15   45.63    6.52
   5  -1 -15   32.89    6.23
   5   1 -15   44.09    6.05
   5   1 -15   37.84    6.36
  -5  -1  15   44.11    6.39
  -5  -1  15   50.86    6.01
  -5  -1  15   41.08    5.52
  -5   1  16    3.25    1.82
   5  -1 -16    6.80    2.26
   5  -1 -16    6.90    2.43
   5   1 -16    1.66    1.39
   5   1 -16    6.10    2.28
  -5  -1  16    5.54    2.06
  -5  -1  16    1.92    1.20
  -5  -1  16    4.86    1.53
  -5   1  17   21.94    4.46
   5  -1 -17   28.94    4.92
   5  -1 -17   27.96    5.19
   5   1 -17   24.79    4.35
   5   1 -17   34.02    5.35
  -5  -1  17   27.24    4.73
  -5  -1  17   25.91    3.84
  -5   1  18    0.84    1.56
   5  -1 -18    0.00    1.18
   5  -1 -18    2.81    2.01
   5   1 -18    1.76    1.42
   5   1 -18    0.00    1.34
  -5  -1  18    3.60    1.71
  -5  -1  18    3.27    1.11
  -5  -1  18    2.92    1.02
  -5   1  19  121.33   15.60
   5  -1 -19  162.36   16.48
   5   1 -19  173.15   16.09
   5   1 -19  138.53   16.24
  -5  -1  19  151.43   16.05
  -5  -1  19  143.70   13.83
  -5  -1  19  146.73   13.80
  -5   1  20    1.94    1.62
   5  -1 -20    5.49    2.25
   5   1 -20    4.44    1.80
  -5  -1  20    3.37    1.63
  -5   1  21    2.93    1.65
  -5   1  21    2.91    0.87
   5  -1 -21    5.86    2.14
   5   1 -21    2.82    1.66
  -5  -1  21    4.38    1.97
  -5   1  22   11.30    2.77
   5  -1 -22    4.89    2.45
  -5  -1  22    9.67    2.54
   5  -1 -23   43.99    6.70
   5   1 -23   42.42    6.33
   5  -1 -24    2.72    1.86
   5   1 -24    5.41    2.09
   5  -1 -25   13.95    3.44
   5   1 -25   14.60    3.39
   5  -1 -26    6.40    2.40
   5   1 -26    4.23    1.93
   5  -1 -27   51.07    7.55
   5   1 -27   55.89    7.32
   5  -1 -28    3.91    2.22
   5   1 -28    7.71    2.40
   5  -1 -29   34.97    5.59
   5   1 -29   27.17    4.75
   5  -1 -30    0.00    1.26
   5   1 -30    0.07    1.11
   5  -1 -31    0.77    1.46
   5   1 -31    0.04    1.01
   5  -1 -32   -0.00    1.34
   5   1 -32   -0.00    1.11
   5  -1 -33   28.40    5.07
   5   1 -33   31.25    4.92
   5  -1 -34   -0.00    1.19
   5   1 -34    0.62    1.14
   5  -1 -35    6.15    2.35
   5   1 -35    5.06    1.87
   5  -1 -36    3.49    1.81
   5   1 -36    0.29    0.98
   5  -1 -37    4.06    1.90
   5   1 -37    2.92    1.74
   5  -1 -38    0.53    1.15
   5  -1 -39    2.65    1.72
   5  -1 -40    0.40    1.29
  -5   2   1    4.82    2.62
  -5   2   1    2.98    1.99
   5  -2  -1    2.88    2.19
   5  -2  -1    2.89    2.58
   5   2  -1    3.44    2.12
   5   2  -1    9.65    3.58
  -5  -2   1    2.77    1.97
  -5  -2   1    2.47    1.83
  -5   2   2   18.77    4.11
  -5   2   2   11.91    3.49
   5  -2  -2   21.63    4.12
   5  -2  -2    9.42    3.66
   5   2  -2   11.23    3.25
   5   2  -2   16.46    4.30
  -5  -2   2   11.33    3.69
  -5  -2   2   17.38    4.20
  -5   2   3  193.84   21.31
  -5   2   3  226.19   22.06
   5  -2  -3  195.44   21.23
   5  -2  -3  210.93   22.36
   5   2  -3  179.86   20.92
   5   2  -3  200.59   22.43
  -5  -2   3  179.38   21.37
  -5  -2   3  213.46   22.02
  -5   2   4   67.85    9.14
  -5   2   4   59.93    8.95
   5  -2  -4   65.18    8.96
   5  -2  -4   74.72   10.00
   5   2  -4   72.54    9.16
   5   2  -4   61.25    9.74
  -5  -2   4   62.22    9.16
  -5  -2   4   77.71    9.81
  -5   2   5  600.47   57.32
  -5   2   5  591.96   57.38
   5  -2  -5  608.53   57.27
   5  -2  -5  517.20   57.49
   5   2  -5  674.88   57.44
   5   2  -5  628.56   58.58
  -5  -2   5  523.08   57.13
  -5  -2   5  613.18   57.62
  -5   2   6    8.25    2.83
  -5   2   6    7.57    3.24
   5  -2  -6    7.37    2.59
   5  -2  -6    3.12    2.08
   5   2  -6   10.71    2.99
   5   2  -6    7.78    3.19
  -5  -2   6    7.26    3.13
  -5  -2   6    9.20    2.97
  -5   2   7  101.41   10.75
  -5   2   7   71.20    9.83
   5  -2  -7   92.46   10.47
   5  -2  -7   56.18    9.74
   5   2  -7   93.83   10.21
   5   2  -7   61.83   10.12
  -5  -2   7   88.22   10.54
  -5  -2   7   64.33    9.57
  -5   2   8    7.47    2.80
  -5   2   8   10.62    3.10
   5  -2  -8    9.32    2.81
   5  -2  -8   12.09    3.61
   5   2  -8   12.49    3.00
   5   2  -8   11.61    3.80
  -5  -2   8    4.93    2.42
  -5  -2   8   16.04    3.53
  -5   2   9  685.03   63.22
  -5   2   9  738.78   63.44
   5  -2  -9  534.28   62.37
   5  -2  -9  652.39   63.73
   5   2  -9  686.43   62.74
   5   2  -9  625.91   63.61
  -5  -2   9  702.61   63.54
  -5  -2   9  672.31   62.87
  -5   2  10    0.41    1.32
  -5   2  10    3.49    2.00
   5  -2 -10    3.84    2.09
   5  -2 -10    2.37    2.20
   5   2 -10    0.82    1.21
   5   2 -10    0.97    1.72
  -5  -2  10    3.12    2.00
  -5  -2  10    2.97    1.81
  -5  -2  10    4.39    2.02
  -5   2  11    7.41    2.61
  -5   2  11    8.75    2.86
   5  -2 -11    9.14    2.77
   5  -2 -11   10.80    3.41
   5   2 -11    8.22    2.48
   5   2 -11    8.15    2.96
  -5  -2  11    5.38    2.45
  -5  -2  11    9.81    2.70
  -5  -2  11   12.37    2.95
  -5   2  12   54.51    8.73
  -5   2  12   70.57    9.16
   5  -2 -12   86.43    9.92
   5  -2 -12   64.21    9.53
   5   2 -12   74.16    8.94
   5   2 -12   66.98    9.60
  -5  -2  12   76.33    9.53
  -5  -2  12   68.04    8.80
  -5  -2  12   72.14    8.76
  -5   2  13   55.55    7.90
   5  -2 -13   61.12    8.23
   5  -2 -13   65.30    8.79
   5   2 -13   46.24    7.11
   5   2 -13   66.43    8.69
  -5  -2  13   51.89    7.80
  -5  -2  13   51.73    7.24
  -5  -2  13   60.77    7.40
  -5   2  14   40.23    6.03
   5  -2 -14   27.42    5.27
   5  -2 -14   29.22    5.92
   5   2 -14   27.70    4.86
   5   2 -14   36.69    6.15
  -5  -2  14   39.83    5.94
  -5  -2  14   32.76    4.99
  -5  -2  14   31.81    4.76
  -5   2  15  356.60   33.45
   5  -2 -15  353.39   33.56
   5  -2 -15  283.95   33.23
   5   2 -15  353.19   32.66
   5   2 -15  352.23   33.76
  -5  -2  15  277.99   32.64
  -5  -2  15  339.74   32.25
  -5   2  16    0.82    1.47
   5  -2 -16    1.36    1.47
   5  -2 -16    5.93    2.35
   5   2 -16    1.56    1.49
   5   2 -16    4.28    2.24
  -5  -2  16    3.46    1.83
  -5  -2  16    3.68    1.49
  -5   2  17    3.20    1.95
   5  -2 -17    8.58    2.72
   5  -2 -17    5.80    2.37
   5   2 -17    6.39    2.00
   5   2 -17    6.23    2.41
  -5  -2  17   14.98    3.31
  -5  -2  17    6.76    1.74
  -5   2  18    1.04    1.30
   5  -2 -18   -0.00    1.12
   5   2 -18    0.29    0.78
   5   2 -18    1.19    1.85
  -5  -2  18   -0.00    1.09
  -5  -2  18   -0.00    0.67
  -5   2  19  115.53   12.26
   5  -2 -19  103.90   12.20
   5   2 -19   78.28   11.02
   5   2 -19  103.52   11.21
  -5  -2  19   96.39   11.61
  -5   2  20   49.37    7.60
   5  -2 -20   53.25    7.85
   5   2 -20   69.38    7.93
   5   2 -20   54.29    7.13
  -5   2  21    5.99    2.14
   5  -2 -21    2.12    1.55
   5  -2 -21    3.04    1.95
   5   2 -21    1.94    1.54
  -5   2  22    7.49    2.53
   5  -2 -22   11.63    3.25
   5   2 -22    9.56    2.47
  -5   2  23   14.00    3.21
   5  -2 -23    7.77    3.03
   5   2 -23   11.54    3.10
   5  -2 -24   -0.00    1.31
   5   2 -24    1.14    1.58
   5  -2 -25   69.36   10.29
   5   2 -25   94.86   10.57
   5  -2 -26    8.30    2.71
   5   2 -26    6.30    2.44
   5  -2 -27   35.10    6.50
   5   2 -27   56.52    7.05
   5  -2 -28    0.04    1.36
   5   2 -28    0.00    1.28
   5  -2 -29   21.44    4.64
   5   2 -29   24.00    4.31
   5  -2 -30    3.44    1.96
   5   2 -30    4.56    2.01
   5  -2 -31   27.84    5.53
   5   2 -31   40.68    5.65
   5  -2 -32    0.26    1.29
   5   2 -32    0.00    1.11
   5  -2 -33    0.00    1.18
   5   2 -33    1.87    1.49
   5  -2 -34    0.00    1.37
   5   2 -34    0.62    1.22
   5  -2 -35    7.30    2.64
   5   2 -35    5.73    2.06
   5  -2 -36    1.11    1.82
   5   2 -36    1.53    1.49
   5  -2 -37    3.85    2.22
   5   2 -37    2.79    1.47
   5  -2 -38    0.80    1.43
   5  -2 -39    1.08    1.62
   5  -2 -40   -0.00    1.15
   5  -2 -41    1.13    1.56
   5  -2 -42    0.64    1.22
  -5   3   1  272.36   28.11
  -5   3   1  353.09   29.52
   5  -3  -1  294.28   28.28
   5  -3  -1  247.78   28.48
   5   3  -1  289.93   28.26
   5   3  -1  219.27   28.50
  -5  -3   1  193.52   27.48
  -5  -3   1  325.99   29.60
  -5   3   2   57.12    8.12
  -5   3   2   70.88    8.84
   5  -3  -2   50.78    7.69
   5  -3  -2   45.93    8.14
   5   3  -2   42.01    7.21
   5   3  -2   46.42    8.35
  -5  -3   2   51.81    8.22
  -5  -3   2   53.08    8.33
  -5   3   3  128.22   13.25
  -5   3   3  100.73   12.55
   5  -3  -3  104.51   12.40
   5  -3  -3   85.22   12.42
   5   3  -3   90.01   11.89
   5   3  -3   82.34   12.65
  -5  -3   3   92.66   12.46
  -5  -3   3  102.85   12.79
  -5   3   4    4.71    2.55
  -5   3   4    3.09    2.05
   5  -3  -4    0.35    1.47
   5  -3  -4    5.45    2.60
   5   3  -4    1.98    1.77
   5   3  -4    0.00    1.75
  -5  -3   4    0.00    2.08
  -5  -3   4    4.59    2.20
  -5  -3   4    0.00    1.90
  -5   3   5  211.88   21.33
  -5   3   5  208.95   21.31
   5  -3  -5  226.03   21.44
   5  -3  -5  169.58   21.10
   5   3  -5  233.17   21.35
   5   3  -5  167.29   21.29
  -5  -3   5  137.24   20.23
  -5  -3   5  205.29   21.31
  -5  -3   5  178.63   20.88
  -5   3   6  188.97   20.02
  -5   3   6  187.23   19.99
   5  -3  -6  192.92   20.00
   5  -3  -6  178.90   20.40
   5   3  -6  207.98   19.96
   5   3  -6  137.74   19.66
  -5  -3   6  154.93   19.61
  -5  -3   6  167.26   19.59
  -5  -3   6  195.26   20.13
  -5   3   7   68.42    9.58
  -5   3   7  102.34   10.77
   5  -3  -7   69.71    9.56
   5  -3  -7   69.21   10.11
   5   3  -7   72.41    9.40
   5   3  -7   56.80    9.64
  -5  -3   7   92.02   10.70
  -5  -3   7   55.99    8.95
  -5  -3   7   63.22    9.33
  -5   3   8  103.95   12.30
  -5   3   8   83.28   11.56
   5  -3  -8   98.82   12.10
   5  -3  -8   88.46   12.31
   5   3  -8  124.87   12.91
   5   3  -8  101.31   11.82
   5   3  -8   76.76   11.93
  -5  -3   8   91.16   12.07
  -5  -3   8   93.96   11.75
  -5   3   9   84.96   10.83
  -5   3   9   77.26   10.50
   5  -3  -9   91.95   10.99
   5  -3  -9   61.54   10.41
   5   3  -9  101.54   11.35
   5   3  -9   83.13   10.35
   5   3  -9   68.92   10.75
  -5  -3   9   89.04   11.09
  -5  -3   9   79.93   10.32
  -5   3  10   22.42    4.44
  -5   3  10   13.00    3.61
   5  -3 -10   15.81    3.85
   5  -3 -10   16.44    4.15
   5   3 -10   19.81    4.29
   5   3 -10   14.77    3.58
   5   3 -10   15.37    4.24
  -5  -3  10   21.91    4.54
  -5  -3  10   14.45    3.60
  -5  -3  10   20.36    4.06
  -5   3  11    0.00    1.41
   5  -3 -11    0.39    1.11
   5  -3 -11    1.21    1.42
   5   3 -11    0.00    1.34
   5   3 -11    0.45    1.10
   5   3 -11    1.11    1.64
  -5  -3  11   -1.48    1.79
  -5  -3  11    0.94    1.12
  -5  -3  11    1.29    1.48
  -5   3  12   19.52    4.52
   5  -3 -12   24.71    5.02
   5  -3 -12   30.04    5.69
   5   3 -12   17.13    4.25
   5   3 -12   24.83    4.55
   5   3 -12   27.19    5.38
  -5  -3  12   30.31    4.90
  -5  -3  12   33.82    4.99
  -5   3  13  177.70   21.35
   5  -3 -13  197.53   21.75
   5  -3 -13  213.83   22.50
   5   3 -13  215.28   21.73
   5   3 -13  209.79   21.12
   5   3 -13  199.43   22.14
  -5  -3  13  190.52   20.87
  -5   3  14   30.33    5.33
   5  -3 -14   20.16    4.49
   5  -3 -14   23.78    5.11
   5   3 -14   23.88    4.66
   5   3 -14   24.38    4.36
   5   3 -14   18.61    4.63
  -5  -3  14   25.03    4.35
  -5   3  15    7.80    2.72
   5  -3 -15    8.83    2.91
   5  -3 -15   10.67    3.24
   5   3 -15    7.37    2.47
   5   3 -15    6.37    2.28
   5   3 -15    6.92    2.84
  -5  -3  15    6.83    2.14
  -5   3  16   32.09    5.99
   5  -3 -16   38.70    6.38
   5  -3 -16   36.61    6.47
   5   3 -16   26.65    5.37
   5   3 -16   36.59    5.50
   5   3 -16   42.60    6.61
  -5  -3  16   40.57    5.36
  -5   3  17   49.43    8.49
   5  -3 -17   64.70    9.25
   5   3 -17   74.10    9.02
   5   3 -17   75.60    8.60
   5   3 -17   72.83    9.57
  -5  -3  17   62.21    7.60
  -5   3  18    7.22    2.78
   5  -3 -18   15.23    3.76
   5   3 -18   12.76    3.20
   5   3 -18   14.05    2.94
  -5  -3  18   12.49    2.25
  -5   3  19    1.07    1.41
   5  -3 -19    0.58    1.57
   5   3 -19   -0.00    1.36
   5   3 -19    0.31    0.93
  -5  -3  19    1.15    0.58
  -5  -3  19    0.41    0.50
  -5   3  20    0.44    1.66
   5  -3 -20    0.08    1.39
   5  -3 -20   -0.00    1.45
   5   3 -20    0.09    1.14
   5   3 -20    0.32    1.05
  -5   3  21   53.45    7.55
   5  -3 -21   49.84    7.61
   5  -3 -21   37.23    7.13
   5   3 -21   49.76    6.76
  -5   3  22   84.48   10.24
   5  -3 -22   71.67   10.20
   5   3 -22   66.10    9.51
  -5   3  23   93.12   10.85
   5  -3 -23   72.55   10.70
   5   3 -23   75.87   10.25
   5  -3 -24    7.34    3.06
   5   3 -24   12.73    3.24
   5  -3 -25    0.21    1.61
   5   3 -25    0.00    1.38
   5  -3 -26   -0.00    1.54
   5   3 -26    0.00    1.46
   5  -3 -27   27.39    5.57
   5   3 -27   27.44    4.97
   5  -3 -28    8.78    2.98
   5   3 -28    5.03    2.14
   5  -3 -29   13.21    4.09
   5   3 -29   34.82    5.05
   5  -3 -30    0.00    1.61
   5   3 -30    0.78    1.35
   5  -3 -31    1.21    1.79
   5   3 -31    3.29    1.74
   5  -3 -32    3.07    2.44
   5   3 -32    5.25    1.98
   5  -3 -33   12.50    3.81
   5   3 -33   13.03    3.01
   5  -3 -34    1.25    1.80
   5   3 -34    0.85    1.23
   5  -3 -35    0.93    1.80
   5   3 -35    0.09    1.03
   5  -3 -36    1.02    1.68
   5   3 -36    1.07    1.34
   5  -3 -37    2.56    2.05
   5  -3 -38    0.67    1.46
   5  -3 -39    3.71    2.07
   5  -3 -40   -0.00    1.41
   5  -3 -41   -0.00    1.35
  -5   4   1   66.39    9.93
  -5   4   1   77.11   10.53
   5  -4  -1   71.46   10.01
   5  -4  -1   82.24   11.17
   5   4  -1   60.43    9.90
   5   4  -1   70.85   10.03
   5   4  -1   87.10   11.90
  -5  -4   1   77.07   10.60
  -5  -4   1   68.75   10.45
  -5   4   2    5.76    2.98
  -5   4   2    9.57    3.44
   5  -4  -2    4.56    2.48
   5  -4  -2    8.54    3.85
   5   4  -2    8.62    3.11
   5   4  -2    8.70    3.33
   5   4  -2    9.04    3.64
  -5  -4   2   12.16    3.62
  -5  -4   2    9.65    3.53
  -5   4   3   36.53    6.80
  -5   4   3   43.31    7.19
   5  -4  -3   45.09    7.18
   5  -4  -3   43.92    7.77
   5   4  -3   34.18    6.75
   5   4  -3   47.74    7.29
   5   4  -3   34.14    7.48
  -5  -4   3   37.63    6.85
  -5  -4   3   49.00    7.73
  -5   4   4   49.34    8.04
  -5   4   4   59.32    8.59
   5  -4  -4   70.04    8.99
   5  -4  -4   42.71    8.07
   5   4  -4   59.62    8.69
   5   4  -4   42.73    7.50
   5   4  -4   47.02    8.67
  -5  -4   4   57.90    8.54
  -5  -4   4   57.10    8.58
  -5   4   5  178.06   20.13
  -5   4   5  181.95   20.18
   5  -4  -5  140.87   19.21
   5  -4  -5  185.51   20.82
   5   4  -5  183.25   20.19
   5   4  -5  195.28   20.05
   5   4  -5  188.93   21.32
  -5  -4   5  184.36   20.24
  -5  -4   5  169.89   20.02
  -5   4   6   -0.00    1.55
  -5   4   6    0.00    1.39
   5  -4  -6    1.83    1.81
   5  -4  -6    1.83    1.94
   5   4  -6   -0.00    1.81
   5   4  -6    2.04    1.72
   5   4  -6    3.66    2.48
  -5  -4   6    0.00    1.93
  -5  -4   6    1.47    1.67
  -5   4   7    4.15    2.66
  -5   4   7    8.41    3.06
   5  -4  -7    6.26    2.69
   5  -4  -7    5.75    2.67
   5   4  -7    8.22    3.02
   5   4  -7    5.54    2.34
   5   4  -7   12.67    4.43
  -5  -4   7    6.66    2.92
  -5  -4   7    5.94    2.60
  -5   4   8   71.24    9.32
  -5   4   8   64.08    8.85
   5  -4  -8   41.49    7.83
   5  -4  -8   56.95    9.10
   5   4  -8   66.39    8.97
   5   4  -8   69.40    8.67
   5   4  -8   48.23    8.63
  -5  -4   8   50.35    8.10
  -5  -4   8   48.83    8.04
  -5   4   9   72.38   11.00
  -5   4   9   90.26   11.52
   5  -4  -9   92.02   11.68
   5  -4  -9   91.24   12.13
   5   4  -9   83.05   11.23
   5   4  -9   85.45   10.96
   5   4  -9   99.99   12.55
  -5  -4   9   80.95   10.97
  -5   4  10  176.75   18.91
   5  -4 -10  164.68   18.58
   5  -4 -10  147.64   18.67
   5   4 -10  158.84   18.25
   5   4 -10  159.85   17.92
   5   4 -10  155.60   18.91
  -5   4  11  146.37   19.04
   5  -4 -11  184.63   19.78
   5  -4 -11  182.28   20.30
   5   4 -11  165.63   19.11
   5   4 -11  176.40   18.96
   5   4 -11  192.76   20.56
  -5  -4  11  163.99   18.92
  -5   4  12    2.91    2.02
   5  -4 -12    0.90    1.68
   5  -4 -12    8.45    3.24
   5   4 -12    3.73    2.14
   5   4 -12    4.89    2.21
   5   4 -12    5.61    3.13
  -5  -4  12    3.36    1.77
  -5   4  13    4.41    2.41
   5  -4 -13    4.84    2.38
   5  -4 -13    0.00    1.41
   5   4 -13    0.00    1.50
   5   4 -13    0.38    1.34
   5   4 -13    0.31    1.81
  -5  -4  13    0.00    1.07
  -5   4  14   26.99    5.46
   5  -4 -14   27.23    5.50
   5  -4 -14   33.23    6.24
   5   4 -14   21.88    4.82
   5   4 -14   29.31    5.04
   5   4 -14   25.06    5.56
  -5  -4  14   30.46    5.08
  -5   4  15  292.91   29.43
   5  -4 -15  263.84   28.96
   5  -4 -15  313.42   30.18
   5   4 -15  290.89   28.73
   5   4 -15  312.19   28.50
   5   4 -15  202.22   28.21
  -5  -4  15  273.72   27.78
  -5   4  16   67.93    9.09
   5  -4 -16   57.46    8.57
   5   4 -16   69.60    8.57
   5   4 -16   81.61    8.55
   5   4 -16   64.98    8.98
  -5  -4  16   31.34    6.42
  -5   4  17  114.04   13.40
   5  -4 -17  109.83   13.29
   5   4 -17  121.33   12.86
   5   4 -17   77.15   11.34
  -5  -4  17  101.87   11.26
  -5   4  18    5.84    2.70
   5  -4 -18    6.43    2.70
   5   4 -18    3.97    2.31
   5   4 -18    2.27    1.62
  -5  -4  18    3.30    1.44
  -5   4  19  160.30   19.00
   5  -4 -19  186.86   19.68
   5  -4 -19  133.23   18.81
   5   4 -19  149.58   18.03
   5   4 -19  189.32   18.11
  -5  -4  19  172.27   16.39
  -5   4  20    8.04    2.87
   5  -4 -20    7.05    2.88
   5  -4 -20    2.64    2.53
   5   4 -20    5.39    2.30
   5   4 -20    8.65    3.14
  -5   4  21   58.56    8.27
   5  -4 -21   48.58    7.88
   5  -4 -21   38.97    7.65
   5   4 -21   54.36    7.23
   5   4 -21   38.66    7.12
  -5   4  22    5.97    2.57
   5  -4 -22    1.80    2.28
   5   4 -22    7.53    2.62
  -5   4  23    4.53    2.27
   5  -4 -23    2.43    2.47
   5   4 -23    3.54    2.06
   5  -4 -24    0.36    1.81
   5   4 -24    2.94    1.85
   5  -4 -25   28.26    5.94
   5   4 -25   29.97    5.54
   5  -4 -26    7.82    3.38
   5   4 -26   15.20    3.60
   5  -4 -27   11.82    3.89
   5   4 -27   10.49    3.11
   5  -4 -28    0.45    1.88
   5   4 -28   -0.00    1.23
   5  -4 -29   13.97    4.32
   5   4 -29   26.22    4.71
   5  -4 -30    9.18    3.38
   5   4 -30    7.87    2.74
   5  -4 -31   12.85    4.01
   5   4 -31   14.92    3.57
   5  -4 -32    5.95    3.09
   5  -4 -33    0.67    1.88
   5  -4 -34    1.95    2.21
   5  -4 -35    4.42    2.64
   5  -4 -36    1.82    1.76
   5  -4 -37    3.28    2.52
   5  -4 -38   -0.00    1.90
   5  -4 -39    0.11    1.51
   5  -4 -40    0.61    1.60
  -5   5   1  202.50   22.81
  -5   5   1  206.84   23.00
   5  -5  -1  202.55   22.59
   5  -5  -1  181.45   22.87
   5   5  -1  220.18   23.36
   5   5  -1  214.61   22.81
  -5  -5   1  204.43   23.11
  -5  -5   1  183.50   22.85
  -5   5   2   51.16    8.63
  -5   5   2   72.27    9.76
   5  -5  -2   47.42    8.31
   5  -5  -2   55.75    9.28
   5   5  -2   78.69   10.00
   5   5  -2   57.46    8.74
  -5  -5   2   60.23    9.31
  -5  -5   2   41.27    8.26
  -5   5   3  102.08   15.76
  -5   5   3  147.89   17.04
   5  -5  -3  145.95   16.82
   5  -5  -3  144.25   17.39
   5   5  -3  153.40   17.21
   5   5  -3  118.07   15.96
  -5  -5   3  156.24   17.37
  -5  -5   3  151.03   17.35
  -5   5   4   34.62    6.76
  -5   5   4   29.70    6.28
   5  -5  -4   43.41    7.05
   5  -5  -4   28.01    6.53
   5   5  -4   41.85    7.22
   5   5  -4   46.41    7.18
  -5  -5   4   30.93    6.46
  -5  -5   4   40.13    7.17
  -5   5   5   11.73    3.98
  -5   5   5   24.85    5.19
   5  -5  -5   18.06    4.42
   5  -5  -5    7.40    3.41
   5   5  -5   21.03    4.70
   5   5  -5   22.11    4.82
  -5  -5   5   16.66    4.48
  -5  -5   5   21.80    4.88
  -5   5   6   10.37    3.58
  -5   5   6   10.58    3.60
   5  -5  -6   14.16    3.85
   5  -5  -6   15.98    4.45
   5   5  -6   13.20    3.84
   5   5  -6   14.45    3.73
  -5  -5   6    5.08    2.78
  -5  -5   6   11.79    3.66
  -5   5   7  286.31   28.86
  -5   5   7  261.19   28.23
   5  -5  -7  289.45   28.67
   5  -5  -7  262.90   28.89
   5   5  -7  255.10   28.09
   5   5  -7  241.32   27.54
   5   5  -7  233.59   28.88
  -5  -5   7  279.79   28.59
  -5  -5   7  260.35   28.12
  -5   5   8  132.70   16.00
  -5   5   8  109.55   14.99
   5  -5  -8  136.38   15.86
   5  -5  -8  115.42   15.76
   5   5  -8  119.05   15.33
   5   5  -8  138.59   15.49
   5   5  -8  138.41   16.91
  -5  -5   8  120.10   15.33
  -5   5   9   10.62    3.85
   5  -5  -9   16.14    4.23
   5  -5  -9   19.81    5.00
   5   5  -9    9.67    3.46
   5   5  -9   17.29    4.08
   5   5  -9   15.97    4.96
  -5   5  10    1.93    2.21
   5  -5 -10    3.07    2.32
   5  -5 -10    3.21    2.41
   5   5 -10    1.60    1.83
   5   5 -10    2.20    1.64
   5   5 -10    2.08    2.32
  -5   5  11   17.59    4.43
   5  -5 -11   13.25    3.85
   5  -5 -11   15.48    4.64
   5   5 -11    6.33    2.94
   5   5 -11   13.49    3.71
   5   5 -11   13.77    4.30
  -5  -5  11   14.65    3.75
  -5   5  12  197.81   24.11
   5  -5 -12  190.59   23.85
   5  -5 -12  232.71   25.16
   5   5 -12  210.75   23.91
   5   5 -12  221.07   23.68
   5   5 -12  228.61   25.23
  -5  -5  12  268.62   24.54
  -5   5  13  238.97   28.07
   5  -5 -13  270.30   28.49
   5  -5 -13  320.84   29.99
   5   5 -13  259.16   27.88
   5   5 -13  250.32   27.35
   5   5 -13  243.14   28.59
  -5  -5  13  275.18   27.67
  -5   5  14   15.45    4.32
   5  -5 -14   20.27    4.90
   5  -5 -14   22.80    5.53
   5   5 -14   25.86    5.06
   5   5 -14   21.67    4.50
   5   5 -14   17.88    5.07
  -5  -5  14   16.59    3.97
  -5   5  15    2.97    2.54
   5  -5 -15    3.49    2.35
   5   5 -15    7.61    2.67
   5   5 -15    2.50    1.78
  -5  -5  15    1.86    1.65
  -5   5  16   42.42    7.68
   5  -5 -16   45.29    7.82
   5   5 -16   42.53    7.21
   5   5 -16   42.14    6.84
  -5  -5  16   57.28    7.25
  -5   5  17   82.85   11.21
   5  -5 -17   66.36   10.39
   5  -5 -17   73.38   11.11
   5   5 -17   85.73   10.64
   5   5 -17   65.44    9.47
  -5  -5  17   77.65    9.32
  -5   5  18   33.12    6.39
   5  -5 -18   25.78    5.78
   5  -5 -18   22.15    5.68
   5   5 -18   38.66    6.09
   5   5 -18   25.59    5.00
   5   5 -18   35.17    6.47
  -5  -5  18   26.88    4.41
  -5   5  19   76.38   11.17
   5  -5 -19   85.53   11.50
   5  -5 -19   65.18   10.99
   5   5 -19   71.08   10.24
   5   5 -19   84.48   10.22
   5   5 -19   80.25   11.25
  -5  -5  19   81.90    8.97
  -5   5  20   -0.00    1.77
   5  -5 -20    0.67    2.26
   5  -5 -20   -0.00    1.92
   5   5 -20    0.00    1.50
   5   5 -20    2.43    2.09
  -5  -5  20   -0.00    0.63
  -5   5  21    1.86    2.14
   5  -5 -21    2.12    2.08
   5  -5 -21    0.65    2.35
   5   5 -21    1.55    1.60
   5   5 -21    0.00    1.80
  -5   5  22   45.92    7.60
   5  -5 -22   33.46    7.15
   5   5 -22   37.50    6.84
  -5   5  23   29.35    5.74
   5  -5 -23   18.28    5.12
   5  -5 -24    7.33    3.52
   5  -5 -25    2.82    2.44
   5  -5 -26    0.00    1.67
   5  -5 -27   11.43    4.04
   5  -5 -28   19.60    5.19
   5  -5 -29    3.12    2.89
   5  -5 -30    0.34    2.09
   5  -5 -31    0.71    2.25
   5  -5 -32    1.68    2.13
   5  -5 -33    3.13    2.99
   5  -5 -34    7.05    3.29
   5  -5 -35   -0.00    1.78
   5  -5 -36    3.68    2.55
   5  -5 -37    0.78    2.00
   5  -5 -38    2.01    2.40
   5  -5 -39    2.15    2.50
  -5   6   1   20.36    5.05
  -5   6   1   15.59    4.53
   5  -6  -1   15.87    4.74
   5   6  -1   20.35    5.09
  -5  -6   1   13.33    4.53
  -5  -6   1   21.54    5.62
  -5   6   2   -0.00    2.13
  -5   6   2    0.00    2.06
   5  -6  -2    2.90    2.58
   5   6  -2    0.00    2.10
   5   6  -2    1.19    2.04
  -5  -6   2    1.43    1.94
  -5  -6   2    0.35    1.74
  -5  -6   2    2.27    2.33
  -5   6   3   47.42   10.12
  -5   6   3  103.61   12.50
   5  -6  -3   83.03   12.17
   5   6  -3   81.79   11.63
   5   6  -3   83.31   11.50
   5   6  -3  102.07   12.24
  -5  -6   3   87.38   11.38
  -5  -6   3   67.38   11.12
  -5  -6   3   78.53   11.67
  -5   6   4  107.85   14.28
  -5   6   4  112.73   14.32
   5  -6  -4   98.38   14.30
   5   6  -4  107.93   14.18
   5   6  -4  138.93   14.86
   5   6  -4  105.13   13.94
  -5  -6   4   81.92   12.79
  -5  -6   4  108.74   14.48
  -5   6   5   89.82   13.05
  -5   6   5  105.36   13.40
   5  -6  -5  102.17   13.85
   5   6  -5   95.16   13.06
   5   6  -5   97.29   12.87
   5   6  -5   84.72   12.55
  -5  -6   5  114.14   13.26
  -5  -6   5   82.86   12.74
  -5   6   6   18.31    4.87
  -5   6   6   16.11    4.62
   5  -6  -6   19.66    5.23
   5   6  -6    9.78    3.64
   5   6  -6   17.77    4.62
   5   6  -6   32.65    6.00
  -5  -6   6   17.86    4.79
  -5   6   7   55.16    9.92
   5  -6  -7   54.15   10.18
   5   6  -7   84.98   11.17
   5   6  -7   80.15   10.57
   5   6  -7   73.65   10.49
  -5  -6   7   72.28   10.54
  -5   6   8   38.65    7.03
   5  -6  -8   23.02    5.94
   5   6  -8   28.48    6.15
   5   6  -8   24.03    5.48
   5   6  -8   25.46    5.73
  -5  -6   8   34.60    6.49
  -5   6   9   89.34   12.36
   5  -6  -9   86.57   12.55
   5   6  -9   84.54   11.91
   5   6  -9   84.23   11.54
   5   6  -9   78.65   11.62
  -5  -6   9   85.25   11.85
  -5   6  10  103.62   14.69
   5  -6 -10  119.89   15.70
   5   6 -10  101.29   14.33
   5   6 -10  129.55   14.82
   5   6 -10  122.40   15.03
  -5   6  11   94.26   13.17
   5  -6 -11   88.01   13.22
   5   6 -11   99.23   12.96
   5   6 -11   92.56   12.34
   5   6 -11   96.97   12.84
  -5   6  12   18.21    4.87
   5  -6 -12   15.43    4.92
   5   6 -12   19.03    4.92
   5   6 -12   21.71    4.83
   5   6 -12   22.97    5.21
  -5  -6  12   25.50    5.14
  -5   6  13    3.33    2.70
   5   6 -13    6.82    2.86
   5   6 -13    4.29    2.39
  -5  -6  13    8.31    2.97
  -5   6  14   65.35   11.52
   5   6 -14   97.11   12.37
   5   6 -14   84.50   11.45
  -5  -6  14  106.82   12.15
  -5   6  15   87.47   11.83
   5   6 -15   69.84   10.58
   5   6 -15   70.97   10.12
  -5   6  16   -0.00    1.86
   5  -6 -16    1.70    2.40
   5   6 -16    1.41    1.89
   5   6 -16    1.50    1.59
  -5   6  17   73.95   10.91
   5  -6 -17   56.86   10.39
   5   6 -17   77.16   10.42
   5   6 -17   68.91    9.60
  -5   6  18   14.75    4.30
   5  -6 -18    1.23    2.81
   5   6 -18   13.94    3.85
   5   6 -18   10.70    3.27
  -5   6  19   31.54    6.56
   5  -6 -19   16.06    5.70
   5   6 -19   40.17    6.55
  -5   6  20    3.11    2.53
   5  -6 -20    0.70    2.52
   5   6 -20    3.91    2.42
  -5   6  21   15.60    4.61
   5  -6 -21   10.42    4.06
  -5   6  22   31.30    6.41
   5  -6 -22   23.12    6.17
  -5   6  23    0.00    1.37
   5  -6 -23    0.92    2.56
  -5   6  24    8.80    3.48
   5  -6 -24    2.56    2.42
   5  -6 -25    6.72    3.56
   5  -6 -26   19.59    5.54
   5  -6 -27    3.50    3.44
   5  -6 -28    1.05    2.60
   5  -6 -29    2.24    2.62
   5  -6 -30   13.68    4.42
   5  -6 -31    1.14    2.66
   5  -6 -32    3.65    2.70
   5  -6 -33    2.48    2.57
   5  -6 -34    2.41    2.57
   5  -6 -35   -0.00    2.03
   5  -6 -36    2.87    2.28
   5  -6 -37    3.50    2.71
  -5   7   1   10.45    4.26
  -5   7   1    9.68    3.94
   5  -7  -1   12.22    4.57
   5   7  -1   11.77    4.47
   5   7  -1    9.64    3.71
  -5  -7   1    9.59    4.16
  -5   7   2  131.10   18.09
  -5   7   2  165.89   19.08
   5  -7  -2  133.21   18.57
   5   7  -2  188.57   19.81
   5   7  -2  138.84   18.10
  -5  -7   2  140.95   18.72
  -5   7   3   94.34   14.03
  -5   7   3  100.91   14.12
   5  -7  -3  103.69   14.70
   5   7  -3  112.02   14.70
   5   7  -3   93.05   13.66
  -5  -7   3  116.73   15.11
  -5   7   4   88.99   12.36
  -5   7   4   80.99   11.89
   5  -7  -4   72.00   11.93
   5   7  -4   82.81   12.05
   5   7  -4   78.72   11.61
  -5  -7   4   73.13   11.88
  -5   7   5   22.87    5.61
   5  -7  -5   18.50    5.30
   5   7  -5   13.25    4.45
   5   7  -5   15.55    4.70
  -5  -7   5   14.77    4.64
  -5   7   6   23.90    6.17
   5  -7  -6   42.35    7.94
   5   7  -6   21.43    5.76
   5   7  -6   31.86    6.56
  -5  -7   6   29.45    6.50
  -5   7   7  102.92   15.21
   5  -7  -7  135.67   16.85
   5   7  -7  135.53   16.20
   5   7  -7  111.31   15.37
  -5  -7   7  107.27   15.30
  -5   7   8  324.78   33.71
   5  -7  -8  292.28   33.65
   5   7  -8  336.80   33.66
   5   7  -8  285.68   32.71
  -5  -7   8  295.69   33.09
  -5   7   9   28.27    6.49
   5  -7  -9   29.21    6.65
   5   7  -9   17.11    5.11
   5   7  -9   21.42    5.59
  -5  -7   9   32.83    6.59
  -5   7  10    6.34    3.19
   5  -7 -10    9.02    3.91
   5   7 -10   16.64    4.75
   5   7 -10    3.33    2.53
   5   7 -10    7.37    3.19
  -5  -7  10   18.94    4.45
  -5  -7  10   12.46    4.02
  -5   7  11   16.03    4.59
   5  -7 -11   11.76    4.30
   5   7 -11   11.23    4.04
   5   7 -11   17.22    4.48
   5   7 -11   19.58    5.31
  -5  -7  11    6.98    3.09
  -5   7  12  131.98   17.99
   5   7 -12  128.39   17.38
   5   7 -12  156.33   17.72
   5   7 -12  123.11   17.23
  -5  -7  12  173.32   17.94
  -5  -7  12  146.95   17.65
  -5   7  13   77.99   10.76
   5   7 -13   35.60    7.93
   5   7 -13   48.66    8.33
   5   7 -13   64.89    9.52
  -5   7  14    1.82    2.43
   5  -7 -14    0.81    2.12
   5   7 -14    2.30    2.52
   5   7 -14    1.80    1.88
  -5   7  15   41.47    7.82
   5  -7 -15   21.57    6.44
   5   7 -15   49.34    7.98
   5   7 -15   33.25    6.35
  -5   7  16    4.87    3.18
   5  -7 -16    1.80    3.08
   5   7 -16    3.13    2.41
   5   7 -16    4.73    2.48
  -5   7  17    2.93    2.58
   5  -7 -17   -0.00    2.26
   5   7 -17    2.84    2.21
   5   7 -17    0.00    1.34
  -5   7  18  105.56   13.86
   5  -7 -18   64.22   12.22
   5   7 -18  108.40   13.24
  -5   7  19   -0.00    1.97
   5  -7 -19   -0.00    2.33
   5   7 -19   -0.00    1.85
  -5   7  20    0.00    1.93
   5  -7 -20    5.17    3.41
   5   7 -20    5.46    2.75
  -5   7  21    3.98    2.64
   5  -7 -21    0.52    2.55
  -5   7  22   26.55    6.19
   5  -7 -22   16.49    5.39
  -5   7  23   17.26    4.84
   5  -7 -23    3.56    3.06
  -5   7  24   26.25    6.17
   5  -7 -24   20.34    5.67
   5  -7 -25    0.94    2.65
   5  -7 -26    0.75    2.29
   5  -7 -27    9.42    4.07
   5  -7 -28   18.15    5.65
   5  -7 -29    3.31    2.96
   5  -7 -30    0.00    2.17
   5  -7 -31    0.34    2.11
   5  -7 -32    2.37    3.02
   5  -7 -33   -0.00    2.67
   5  -7 -34   16.39    5.13
   5  -7 -35    0.32    2.34
   5  -7 -36    0.58    2.36
  -5   8   1   21.34    5.61
   5  -8  -1   20.47    5.94
   5   8  -1   13.81    5.25
   5   8  -1   22.20    5.78
  -5  -8   1   23.68    6.42
  -5   8   2   10.31    4.40
   5  -8  -2    7.32    4.01
   5   8  -2   16.07    4.88
   5   8  -2    5.49    3.18
  -5  -8   2    6.20    3.80
   5  -8  -3   17.05    5.69
   5   8  -3   15.80    5.13
   5   8  -3   18.98    5.33
  -5  -8   3   13.81    5.01
   5  -8  -4  374.25   40.01
   5   8  -4  367.02   39.35
   5   8  -4  393.73   39.47
  -5  -8   4  329.19   39.03
   5  -8  -5   46.28    9.29
   5   8  -5   53.11    9.45
   5   8  -5   45.34    8.72
  -5  -8   5   46.69    9.15
   5  -8  -6   99.58   15.28
   5   8  -6  118.09   15.52
   5   8  -6  104.90   14.78
  -5  -8   6  109.04   15.41
   5  -8  -7    0.72    2.58
   5   8  -7   -0.00    2.81
   5   8  -7    2.38    2.14
  -5  -8   7   -0.00    1.78
   5  -8  -8   88.13   14.28
   5   8  -8  106.97   14.49
   5   8  -8  101.70   14.10
  -5  -8   8   91.48   13.79
   5  -8  -9  151.75   17.88
   5   8  -9   77.13   14.22
   5   8  -9  134.07   16.25
  -5  -8   9  126.28   16.14
   5   8 -10   61.22   10.31
   5   8 -11   19.56    5.46
   5   8 -12   22.27    5.84
   5  -8 -13    0.43    2.59
   5   8 -13   -0.00    1.49
   5  -8 -14   96.36   15.06
   5   8 -14  110.63   14.80
   5  -8 -15    0.00    2.15
   5   8 -15    0.88    2.39
   5  -8 -16   17.41    5.51
   5   8 -16   22.57    5.72
   5  -8 -17    1.31    2.58
   5   8 -17    4.45    2.91
   5  -8 -18    1.37    2.71
   5   8 -18    1.12    2.58
   5  -8 -19    0.00    2.23
   5   8 -19    2.16    2.12
   5  -8 -20   24.87    7.03
   5   8 -20   47.90    7.98
   5  -8 -21   -0.00    1.61
   5  -8 -22    0.22    2.73
   5  -8 -23    2.68    3.15
  -5   8  24   24.83    6.06
   5  -8 -24   13.38    5.15
   5  -8 -25    1.18    2.02
   5  -8 -26    9.78    4.49
   5  -8 -27    0.29    2.65
   5  -8 -28    0.66    2.53
   5  -8 -29   -0.00    2.89
   5  -8 -30    3.84    3.28
   5  -8 -31    4.50    3.11
   5  -8 -32    3.08    3.10
   5  -8 -33    1.79    2.61
   5  -8 -34   -0.00    2.36
   5  -8 -35    0.16    1.94
  -5   9   1   -0.00    2.23
   5  -9  -1    0.14    2.56
   5   9  -1   -0.00    2.30
  -5  -9   1   -0.00    2.52
  -5   9   2  145.61   19.29
   5  -9  -2  155.47   20.14
   5   9  -2  150.44   19.09
  -5  -9   2  131.96   19.25
  -5   9   3   12.17    4.92
   5  -9  -3   12.13    4.96
   5   9  -3   22.21    5.95
  -5  -9   3   16.42    5.55
  -5   9   4    2.08    2.18
   5  -9  -4    1.96    2.57
   5   9  -4   -0.00    2.24
  -5  -9   4   -0.00    2.47
  -5   9   5    5.44    3.45
   5  -9  -5    8.64    3.97
   5   9  -5    5.78    3.30
  -5  -9   5    6.03    3.49
  -5   9   6   46.04    8.84
   5  -9  -6   40.81    8.93
   5   9  -6   34.49    7.75
  -5  -9   6   36.85    8.12
  -5   9   7    2.81    3.26
   5  -9  -7    7.09    3.76
  -5   9   8  118.25   16.53
  -5   9   9    6.27    3.40
  -5   9  10    0.48    2.20
  -5   9  11    6.29    3.89
   5  -9 -11    3.66    3.36
  -5   9  12  128.49   17.30
   5  -9 -12  111.23   17.10
   5   9 -12  122.44   16.72
  -5   9  13    6.54    3.65
   5  -9 -13    7.54    3.96
   5   9 -13    9.30    4.10
  -5   9  14   29.54    7.16
   5  -9 -14   19.98    6.85
   5   9 -14   41.53    7.88
  -5   9  15    4.32    3.36
   5  -9 -15    1.54    3.05
   5   9 -15   -0.00    1.97
  -5   9  16   23.34    6.10
   5  -9 -16   10.57    5.04
   5   9 -16   22.47    5.94
  -5   9  17    0.97    2.20
   5  -9 -17    2.02    3.08
   5   9 -17    0.74    2.36
  -5   9  18   58.49   10.27
   5  -9 -18   33.29    8.72
   5   9 -18   66.35   10.24
  -5   9  19    2.97    2.99
   5  -9 -19    4.69    3.47
   5   9 -19    2.37    2.38
  -5   9  20    0.66    1.87
   5  -9 -20    1.01    2.47
  -5   9  21    0.00    1.77
   5  -9 -21    0.87    2.91
  -5   9  22   34.97    8.16
   5  -9 -22   37.94    8.45
  -5   9  23    0.00    1.89
   5  -9 -23   -0.00    2.57
  -5   9  24   26.58    6.62
   5  -9 -24    9.24    4.71
   5  -9 -25    0.36    2.69
   5  -9 -26    0.86    2.70
   5  -9 -27    4.30    3.38
   5  -9 -28    5.95    3.97
   5  -9 -29    0.16    2.02
   5  -9 -30   -0.00    2.66
   5  -9 -31    2.00    3.05
   5  -9 -32    4.29    3.10
   5  -9 -33    2.33    2.99
  -5  10   1    7.39    4.10
   5 -10  -1    7.91    4.12
   5  10  -1    2.21    3.15
   5  10  -1   15.24    4.90
  -5 -10   1    8.16    4.12
  -5  10   2   -0.00    2.54
   5 -10  -2   -0.00    3.16
   5  10  -2    1.42    2.63
   5  10  -2    0.71    2.31
  -5 -10   2   -0.00    1.96
  -5  10   3   -2.94    2.86
   5 -10  -3    2.20    2.99
   5  10  -3    1.90    2.73
   5  10  -3    0.00    2.22
  -5 -10   3    0.14    2.43
  -5  10   4   10.00    4.46
   5 -10  -4   11.29    4.82
   5  10  -4    7.48    3.97
  -5  10   5    2.11    2.82
   5 -10  -5    2.16    2.96
   5  10  -5    3.20    3.66
  -5  10   6   19.78    6.28
   5 -10  -6   20.50    6.56
   5  10  -6   54.37    9.29
  -5  10   7    6.00    4.11
   5  10  -7    8.38    4.50
  -5  10   8    3.41    3.58
   5  10  -8    2.76    3.13
  -5  10   9    2.40    3.08
   5  10  -9    0.30    2.81
  -5  10  10  115.61   15.07
   5 -10 -10   73.91   13.34
   5  10 -10   68.29   12.53
  -5  10  11    5.69    3.68
   5 -10 -11   -0.00    2.94
  -5  10  12    7.62    4.15
   5 -10 -12    2.39    3.37
  -5  10  13   -0.00    1.94
   5 -10 -13    1.06    2.86
  -5  10  14   35.61    7.95
   5 -10 -14   22.25    6.85
  -5  10  15    2.03    2.43
   5 -10 -15   -0.00    3.10
  -5  10  16   25.84    6.95
   5 -10 -16   18.53    6.15
  -5  10  17    2.36    2.99
   5 -10 -17    2.14    3.33
  -5  10  18    1.49    3.06
   5 -10 -18    1.87    2.69
  -5  10  19    1.60    2.49
   5 -10 -19    1.00    3.14
  -5  10  20   33.36    7.86
   5 -10 -20   16.35    6.21
  -5  10  21    0.00    1.91
   5 -10 -21   -0.00    3.21
  -5  10  22   10.85    4.41
   5 -10 -22   -0.00    2.99
  -5  10  23    2.35    2.66
   5 -10 -23    0.24    2.18
  -5  10  24    4.99    3.51
   5 -10 -24    4.58    3.85
   5 -10 -25    3.07    3.31
   5 -10 -26    4.66    3.91
   5 -10 -27    2.87    3.14
   5 -10 -28   -0.00    2.34
   5 -10 -29   -0.00    2.71
   5 -10 -30    4.27    3.24
   5 -10 -31    0.78    2.47
  -5  11   1   16.66    5.67
   5 -11  -1   10.65    5.33
   5  11  -1   14.21    5.38
  -5  11   2   98.34   14.34
   5 -11  -2   84.47   14.33
   5  11  -2   64.93   12.83
  -5  11   3    6.76    4.60
   5 -11  -3   11.16    5.17
   5  11  -3   13.23    5.28
  -5  11   4    0.00    2.82
   5 -11  -4    6.82    4.49
   5  11  -4    1.66    2.68
  -5  11   5    1.65    2.48
   5  11  -5    1.91    2.62
  -5  11   6    5.61    3.80
   5  11  -6    4.87    3.82
  -5  11   7    1.88    2.95
   5  11  -7    2.20    2.74
  -5  11   8   22.54    6.79
   5 -11  -8   30.17    7.96
   5  11  -8   30.77    7.54
  -5  11   9    6.73    3.66
   5 -11  -9   -0.00    3.05
   5  11  -9    1.68    3.29
  -5  11  10    3.78    3.38
   5 -11 -10    2.78    3.38
   5  11 -10    5.39    3.76
  -5  11  11    1.37    2.82
   5 -11 -11   -0.00    2.75
   5  11 -11    2.54    3.49
  -5  11  12   45.91    9.97
   5 -11 -12   56.42   11.14
   5  11 -12   53.01   10.40
  -5  11  13   -0.00    2.72
   5 -11 -13   -0.00    3.18
   5  11 -13    1.10    3.20
  -5  11  14   34.19    7.85
   5 -11 -14   13.63    5.90
   5  11 -14   22.19    6.36
  -5  11  15    5.62    3.51
   5 -11 -15    3.49    4.37
   5  11 -15    5.52    3.78
  -5  11  16   29.23    7.46
   5 -11 -16    9.44    5.47
   5  11 -16   26.13    6.75
  -5  11  17   -0.00    2.94
   5 -11 -17   -0.00    2.87
   5  11 -17   -0.00    2.39
  -5  11  18   29.72    7.52
   5 -11 -18   12.01    5.55
   5  11 -18   34.28    7.73
  -5  11  19    2.45    2.59
   5 -11 -19    3.16    3.57
  -5  11  20   -0.00    1.62
   5 -11 -20    1.45    3.15
  -5  11  21    1.10    2.51
   5 -11 -21   -0.00    2.50
  -5  11  22   22.07    6.28
   5 -11 -22    9.30    5.22
  -5  11  23   -0.00    2.29
   5 -11 -23    0.00    3.09
  -5  11  24    8.35    4.11
   5 -11 -24    1.76    3.20
   5 -11 -25   -0.00    2.88
   5 -11 -26    6.11    4.68
   5 -11 -27    1.74    2.69
   5 -11 -28    2.94    4.12
   5 -11 -29    0.00    2.94
   5 -11 -30   -0.00    2.97
  -5  12   1    0.73    2.72
   5 -12  -1    3.85    3.88
   5  12  -1    2.11    3.71
  -5  12   2    0.31    1.97
   5 -12  -2   -0.00    1.99
   5  12  -2   -0.00    3.13
  -5  12   3    5.84    3.84
   5 -12  -3   -0.00    2.68
   5  12  -3    4.33    3.78
  -5  12   4   50.71   10.60
   5  12  -4   59.14   11.49
  -5  12   5    8.59    4.65
   5  12  -5   14.17    5.46
  -5  12   6   18.29    6.00
   5 -12  -6    2.04    3.64
   5  12  -6    8.12    4.68
  -5  12   7    0.68    2.05
   5 -12  -7    0.81    3.00
   5  12  -7   -0.00    3.06
  -5  12   8    3.93    3.49
   5 -12  -8    0.14    2.82
   5  12  -8    7.81    4.37
  -5  12   9    6.79    4.48
   5 -12  -9    0.93    3.12
   5  12  -9    4.85    3.71
  -5  12  10   33.11    7.83
   5 -12 -10    8.14    5.06
   5  12 -10   20.06    6.39
  -5  12  11    1.57    2.67
   5 -12 -11    0.00    2.94
   5  12 -11    1.25    2.90
  -5  12  12    3.63    3.47
   5 -12 -12    3.52    4.04
   5  12 -12    0.00    2.09
  -5  12  13   -0.00    1.65
   5 -12 -13    0.73    2.42
   5  12 -13    2.02    3.49
  -5  12  14   12.52    4.96
   5 -12 -14   -0.00    2.92
   5  12 -14   26.32    7.05
  -5  12  15    6.97    4.34
   5 -12 -15   -0.00    2.44
   5  12 -15    0.63    2.44
  -5  12  16   28.53    7.42
   5 -12 -16    9.79    4.87
   5  12 -16   17.15    5.89
  -5  12  17    1.19    3.06
   5 -12 -17    0.74    3.49
   5  12 -17    3.04    3.04
  -5  12  18    1.12    2.34
   5 -12 -18    1.12    2.36
   5  12 -18    1.00    2.28
  -5  12  19   -0.00    1.84
   5 -12 -19   -0.00    3.05
  -5  12  20   26.83    7.26
   5 -12 -20   19.79    7.20
  -5  12  21   -0.00    2.26
   5 -12 -21    2.04    3.06
  -5  12  22    0.56    1.74
   5 -12 -22   -0.00    3.26
  -5  12  23   -0.00    2.88
   5 -12 -23   -0.00    2.98
  -5  12  24    5.67    4.04
   5 -12 -24   10.09    5.07
  -5  12  25    2.53    3.14
   5 -12 -25   -0.00    2.66
   5 -12 -26    2.85    3.24
   5 -12 -27    1.30    2.78
   5 -12 -28    0.00    3.40
  -5  13   1   32.61    7.88
   5  13  -1   16.82    6.37
  -5  13   2   35.96    8.66
   5  13  -2   36.23    9.34
  -5  13   3    6.02    3.39
   5  13  -3    0.47    2.97
  -5  13   4   10.66    5.75
   5  13  -4   22.68    6.76
  -5  13   5    0.00    2.76
   5 -13  -5    1.84    3.29
   5  13  -5    1.78    3.23
  -5  13   6   49.31   10.33
   5 -13  -6   37.83   10.26
   5  13  -6   48.02   10.32
  -5  13   7   11.19    5.39
   5 -13  -7    5.56    4.41
   5  13  -7    0.00    3.07
  -5  13   8   41.96    9.40
   5 -13  -8   29.02    8.85
   5  13  -8   40.65    9.44
  -5  13   9    0.00    2.41
   5 -13  -9    1.10    3.15
   5  13  -9    2.82    3.08
  -5  13  10   -0.00    2.81
   5 -13 -10   -0.00    2.54
   5  13 -10   -0.00    2.32
  -5  13  11    5.62    4.01
   5 -13 -11    5.47    4.52
   5  13 -11    9.37    4.63
  -5  13  12   26.11    7.43
   5 -13 -12   12.51    6.14
   5  13 -12   26.15    7.62
  -5  13  13    1.63    3.28
   5 -13 -13    5.20    4.13
   5  13 -13    1.42    2.81
  -5  13  14    2.42    3.44
   5 -13 -14    7.42    4.54
   5  13 -14    2.73    3.09
   5 -13 -15    0.00    3.05
   5  13 -15   -0.00    2.56
  -5  13  16    2.86    3.37
   5 -13 -16    1.87    3.60
   5  13 -16    3.91    3.32
  -5  13  17    4.28    3.22
   5 -13 -17    3.95    4.50
   5  13 -17    6.70    3.99
  -5  13  18   17.24    6.19
   5 -13 -18    3.08    4.05
  -5  13  19    1.58    2.81
   5 -13 -19   -0.00    3.21
  -5  13  20   -0.00    1.89
   5 -13 -20   -0.00    3.48
  -5  13  21    0.38    2.67
   5 -13 -21    0.04    2.43
  -5  13  22   14.44    5.52
   5 -13 -22   16.01    6.59
  -5  13  23   -0.00    3.10
   5 -13 -23    0.29    3.02
  -5  13  24    2.75    3.23
   5 -13 -24    6.35    4.34
  -5  13  25    5.10    4.33
   5 -13 -25   -0.00    3.59
   5 -13 -26   -0.00    3.18
  -5  14   1    0.00    3.41
   5  14  -1    0.50    2.38
  -5  14   2   -0.00    3.23
   5  14  -2    1.10    2.58
  -5  14   3    7.50    4.48
   5  14  -3   -0.00    3.30
  -5  14   4   20.45    6.94
   5  14  -4   12.60    5.53
  -5  14   5   17.63    6.58
   5  14  -5    9.25    4.90
  -5  14   6    9.52    4.81
   5 -14  -6    3.68    4.02
   5  14  -6   15.86    5.93
  -5  14   7    5.57    4.20
   5 -14  -7   -0.00    2.87
   5  14  -7    0.70    2.28
  -5  14   8    2.31    2.71
   5 -14  -8    1.91    3.38
   5  14  -8    2.04    3.15
  -5  14   9    2.81    3.40
   5 -14  -9    4.37    4.21
   5  14  -9    2.55    3.56
  -5  14  10   16.33    5.94
   5 -14 -10   12.62    6.21
   5  14 -10   23.15    7.01
  -5  14  11    7.91    4.82
   5 -14 -11    0.05    2.59
   5  14 -11   15.78    5.89
  -5  14  12    1.92    2.78
   5 -14 -12   -0.00    3.42
   5  14 -12   -0.00    2.22
  -5  14  13    1.42    1.92
   5 -14 -13    0.50    3.48
   5  14 -13    1.24    2.53
  -5  14  14    8.19    4.56
   5 -14 -14    3.47    3.76
   5  14 -14    5.39    3.61
  -5  14  15    5.05    4.10
   5 -14 -15    6.98    4.48
   5  14 -15   12.08    5.79
  -5  14  16    5.40    4.06
   5 -14 -16    2.29    4.14
   5  14 -16    6.49    4.35
  -5  14  17   -0.00    3.24
   5 -14 -17    0.00    2.91
   5  14 -17   -0.00    2.81
  -5  14  18    0.57    2.79
   5 -14 -18   -0.00    3.95
  -5  14  19   -0.00    2.86
   5 -14 -19    0.78    3.21
  -5  14  20    0.38    2.58
   5 -14 -20    3.61    4.11
  -5  14  21    1.68    2.86
   5 -14 -21    1.61    3.71
  -5  14  22    6.65    4.30
   5 -14 -22    8.04    5.22
  -5  14  23   -0.00    2.51
   5 -14 -23    3.27    3.90
  -5  14  24   -0.00    2.79
   5 -14 -24    2.11    3.34
  -5  14  25    1.58    2.86
  -5  15   1    3.89    4.02
   5  15  -1    6.64    4.64
  -5  15   2    0.59    2.55
   5  15  -2    4.00    4.13
  -5  15   3    7.73    4.88
   5  15  -3    9.59    5.17
  -5  15   4    3.00    3.65
   5  15  -4    0.32    2.97
  -5  15   5    0.90    3.54
[truncated: 819,340 more chars]
