# Supplementary material for: LED-pump-X-ray-multiprobe crystallography for sub-second timescales
Source: Commun Chem. 2022 Aug 26;5:102. doi: 10.1038/s42004-022-00716-1 (PMC9814726; doi:10.1038/s42004-022-00716-1)
Supplement: Supplementary file 10 — Supplementary Data 1 [file 42004_2022_716_MOESM10_ESM.zip › CIFs/1-6s_280K/280K_1-6s_t2_excit.cif]

data_global

# SUBMISSION DETAILS
 
_publ_contact_author_name       'Hatcher, Lauren'
_publ_contact_author_address
;
School of Chemistry
Cardiff University
Main Building
Park Place 
Cardiff
CF10 3AT
United Kingdom
;
_publ_contact_author_email       'HatcherL1@cardiff.ac.uk'
_publ_requested_category          FM
_publ_section_comment
; 
?
;
_publ_section_references
;
Diamond General Data Aquisition (GDA) software: http://www.opengda.org/

XIA2: Winter, G. (2010) J. Appl. Cryst. 43, 186-190.
POINTLESS: Evans, P. (2006) Acta Cryst. D62, 72-82.
AIMLESS: Evans, P. R. and Murshudov, G. N. (2013) Acta Cryst. D69, 1204-1214.
DIALS: Winter, G., et al. Acta Cryst. (2018) D74, 85-97.
CCP4: Winn, M. D. et al. (2011) Acta Cryst. D67, 235-242.
   
SHELXL: Sheldrick G. M. (2015). Acta Cryst. C71, 3-8.
SHELXT:	Sheldrick, G. M. (2015). Acta Cryst. A71, 3-8.
 
OLEX2: Dolomanov, O.V.; Bourhis, L.J.; Gildea, R.J.; Howard, J.A.K.; Puschmann,
 H., OLEX2: A complete structure solution, refinement and analysis program 
 (2009). J. Appl. Cryst., 42, 339-341.

MERCURY: Macrae, C. F., Bruno, I. J., Chisholm, J. A., Edgington,
P. R., McCabe, P., Pidcock, E., Rodriguez-Monge, L., Taylor, R.,
van de Streek, J. & Wood, P. A. (2008). J. Appl. Cryst. 41, 466-470.
;

####
 
data_280K_1-6s_t2_excit
 
_audit_creation_method            'SHELXL-2018/3'
_shelx_SHELXL_version_number      '2018/3'
_chemical_name_systematic         
;
Nitro-(N,N,N',N'-tetrabutyldiethylenetriamine)palladium(II)
tetraphenylborate, tetrahydrofuran solvate
;
_chemical_name_common             ?
_chemical_melting_point           ?
_chemical_formula_moiety          
;
C20 H45 N4 O2 Pd, C24 H20 B, C4 H8 O
;
_chemical_formula_sum            'C48 H73 B N4 O3 Pd' 
_chemical_formula_weight          871.31

loop_
 _atom_type_symbol
 _atom_type_description
 _atom_type_scat_dispersion_real
 _atom_type_scat_dispersion_imag
 _atom_type_scat_source
 'C'  'C'   0.0010   0.0010
 'International Tables Vol C Tables 4.2.6.8 and 6.1.1.4'
 'H'  'H'   0.0000   0.0000
 'International Tables Vol C Tables 4.2.6.8 and 6.1.1.4'
 'B'  'B'   0.0000   0.0000
 'International Tables Vol C Tables 4.2.6.8 and 6.1.1.4'
 'N'  'N'   0.0030   0.0020
 'International Tables Vol C Tables 4.2.6.8 and 6.1.1.4'
 'O'  'O'   0.0050   0.0030
 'International Tables Vol C Tables 4.2.6.8 and 6.1.1.4'
 'Pd'  'Pd'  -2.5040   0.6150
 'International Tables Vol C Tables 4.2.6.8 and 6.1.1.4'
 
_space_group_crystal_system       monoclinic
_space_group_IT_number            14
_space_group_name_H-M_alt         'P 21/n'
_space_group_name_Hall            '-P 2yn'
 
_shelx_space_group_comment
;
The symmetry employed for this shelxl refinement is uniquely defined
by the following loop, which should always be used as a source of
symmetry information in preference to the above space-group names.
They are only intended as comments.
;
 
loop_
 _space_group_symop_operation_xyz
 'x, y, z'
 '-x+1/2, y+1/2, -z+1/2'
 '-x, -y, -z'
 'x-1/2, -y-1/2, z-1/2'
 
_cell_length_a                    11.6852(4)
_cell_length_b                    13.5959(5)
_cell_length_c                    30.1897(10)
_cell_angle_alpha                 90
_cell_angle_beta                  93.298(3)
_cell_angle_gamma                 90
_cell_volume                      4788.3(3)
_cell_formula_units_Z             4
_cell_measurement_temperature     280(2)
_cell_measurement_reflns_used     9469
_cell_measurement_theta_max       21.4146281863
_cell_measurement_theta_min       1.24124109906
 
_exptl_crystal_description        Plate
_exptl_crystal_colour             Yellow
_exptl_crystal_density_meas       ?
_exptl_crystal_density_method     ?
_exptl_crystal_density_diffrn     1.209          
_exptl_crystal_F_000              1856
_exptl_transmission_factor_min    ?
_exptl_transmission_factor_max    ?
_exptl_crystal_size_max           0.100
_exptl_crystal_size_mid           0.100
_exptl_crystal_size_min           0.050
_exptl_absorpt_coefficient_mu     0.201
_shelx_estimated_absorpt_T_min    0.980
_shelx_estimated_absorpt_T_max    0.990
_exptl_absorpt_correction_T_min   0.992123636615
_exptl_absorpt_correction_T_max   1.0
_exptl_absorpt_correction_type    empirical
_exptl_absorpt_process_details    
;
CCP4 7.0.048: AIMLESS, version 0.5.32 : 29/03/17
Scaling & analysis of unmerged intensities, absorption correction using spherical harmonics
;
_exptl_absorpt_special_details    ?
_diffrn_ambient_temperature       280(2)
_diffrn_radiation_wavelength      0.534
_diffrn_measurement_device_type   'Photon counting pixel array'
_diffrn_radiation_type            Synchrotron
_diffrn_measurement_method        'shutterless scans'
_diffrn_radiation_source          'Diamond Light Source Beamline I19-2'
_diffrn_radiation_monochromator   'Silicon 111'
_diffrn_detector_area_resol_mean  ?
_diffrn_reflns_number             32919
_diffrn_reflns_av_unetI/netI      0.0799
_diffrn_reflns_av_R_equivalents   0.0787
_diffrn_reflns_limit_h_min        -14
_diffrn_reflns_limit_h_max        14
_diffrn_reflns_limit_k_min        -16
_diffrn_reflns_limit_k_max        16
_diffrn_reflns_limit_l_min        -37
_diffrn_reflns_limit_l_max        26
_diffrn_reflns_theta_min          1.379
_diffrn_reflns_theta_max          19.496
_diffrn_reflns_theta_full         18.687
_diffrn_measured_fraction_theta_max   0.980
_diffrn_measured_fraction_theta_full  0.981
_diffrn_reflns_Laue_measured_fraction_max    0.980
_diffrn_reflns_Laue_measured_fraction_full   0.981
_diffrn_reflns_point_group_measured_fraction_max   0.980
_diffrn_reflns_point_group_measured_fraction_full  0.981
_reflns_number_total              9604
_reflns_number_gt                 5481
_reflns_threshold_expression      'I > 2\s(I)'
_reflns_Friedel_coverage          0.000
_reflns_Friedel_fraction_max      .
_reflns_Friedel_fraction_full     .
 
_reflns_special_details
;
 Reflections were merged by SHELXL according to the crystal
 class for the calculation of statistics and refinement.
 
 _reflns_Friedel_fraction is defined as the number of unique
 Friedel pairs measured divided by the number that would be
 possible theoretically, ignoring centric projections and
 systematic absences.
;
 
_computing_data_collection        'Diamond GDA (http://www.opengda.org/)'
_computing_cell_refinement        'DIALS (Winter, 2018)'
_computing_data_reduction         'XIA2 (Winter 2010)'
_computing_structure_solution     'SHELXT (Sheldrick, 2015)'
_computing_structure_refinement   'SHELXL (Sheldrick, 2015)'
_computing_molecular_graphics     'OLEX2 (Dolomanov et al., 2009)'
_computing_publication_material   'MERCURY (Macrae et al., 2008)'
_refine_special_details           ?
_refine_ls_structure_factor_coef  Fsqd
_refine_ls_matrix_type            full
_refine_ls_weighting_scheme       calc
_refine_ls_weighting_details
'w=1/[\s^2^(Fo^2^)+(0.0556P)^2^] where P=(Fo^2^+2Fc^2^)/3'
_atom_sites_solution_primary      ?
_atom_sites_solution_secondary    ?
_atom_sites_solution_hydrogens    geom
_refine_ls_hydrogen_treatment     constr
_refine_ls_extinction_method      none
_refine_ls_extinction_coef        .
_refine_ls_number_reflns          9604
_refine_ls_number_parameters      526
_refine_ls_number_restraints      490
_refine_ls_R_factor_all           0.0929
_refine_ls_R_factor_gt            0.0546
_refine_ls_wR_factor_ref          0.1407
_refine_ls_wR_factor_gt           0.1234
_refine_ls_goodness_of_fit_ref    0.965
_refine_ls_restrained_S_all       0.973
_refine_ls_shift/su_max           0.001
_refine_ls_shift/su_mean          0.000
 
loop_
 _atom_site_label
 _atom_site_type_symbol
 _atom_site_fract_x
 _atom_site_fract_y
 _atom_site_fract_z
 _atom_site_U_iso_or_equiv
 _atom_site_adp_type
 _atom_site_occupancy
 _atom_site_site_symmetry_order  
 _atom_site_calc_flag
 _atom_site_refinement_flags_posn
 _atom_site_refinement_flags_adp
 _atom_site_refinement_flags_occupancy
 _atom_site_disorder_assembly
 _atom_site_disorder_group
Pd1 Pd 0.33950(2) 0.77525(2) 0.34664(2) 0.05496(13) Uani 1 1 d . . . . .
N2 N 0.3454(3) 0.9278(2) 0.33781(9) 0.0634(7) Uani 1 1 d . . . . .
N3 N 0.4538(3) 0.7986(2) 0.39794(8) 0.0552(7) Uani 1 1 d . . . . .
H3 H 0.530873 0.788534 0.387561 0.066 Uiso 1 1 calc R U . . .
N4 N 0.3313(2) 0.6320(2) 0.37144(8) 0.0570(7) Uani 1 1 d . . . . .
C1 C 0.4410(3) 0.9636(3) 0.36977(11) 0.0731(10) Uani 1 1 d . . . . .
H1A H 0.513833 0.958002 0.356136 0.088 Uiso 1 1 calc R U . . .
H1B H 0.428780 1.032284 0.376834 0.088 Uiso 1 1 calc R U . . .
C2 C 0.4435(3) 0.9032(3) 0.41157(11) 0.0694(10) Uani 1 1 d . . . . .
H2A H 0.508294 0.921900 0.431290 0.083 Uiso 1 1 calc R U . . .
H2B H 0.373694 0.913017 0.426906 0.083 Uiso 1 1 calc R U . . .
C3 C 0.4336(3) 0.7235(3) 0.43248(11) 0.0592(9) Uani 1 1 d . . . . .
H3A H 0.364326 0.738645 0.447315 0.071 Uiso 1 1 calc R U . . .
H3B H 0.497503 0.721925 0.454463 0.071 Uiso 1 1 calc R U . . .
C4 C 0.4218(3) 0.6257(3) 0.40905(11) 0.0617(9) Uani 1 1 d . . . . .
H4A H 0.400877 0.575447 0.429897 0.074 Uiso 1 1 calc R U . . .
H4B H 0.494639 0.607393 0.397514 0.074 Uiso 1 1 calc R U . . .
C5 C 0.2307(3) 0.9653(3) 0.35125(13) 0.0779(11) Uani 1 1 d . . . . .
H5A H 0.220340 0.943589 0.381372 0.094 Uiso 1 1 calc R U . . .
H5B H 0.171363 0.934139 0.332313 0.094 Uiso 1 1 calc R U . . .
C6 C 0.2113(4) 1.0757(3) 0.34936(16) 0.1081(15) Uani 1 1 d . . . . .
H6A H 0.217333 1.098467 0.319139 0.130 Uiso 1 1 calc R U . . .
H6B H 0.270220 1.108398 0.367913 0.130 Uiso 1 1 calc R U . . .
C7 C 0.0940(5) 1.1027(4) 0.36507(19) 0.134(2) Uani 1 1 d . . . . .
H7A H 0.035747 1.064229 0.348741 0.161 Uiso 1 1 calc R U . . .
H7B H 0.091104 1.086413 0.396274 0.161 Uiso 1 1 calc R U . . .
C8 C 0.0689(6) 1.2091(4) 0.3587(3) 0.205(4) Uani 1 1 d . . . . .
H8A H 0.019752 1.231093 0.381065 0.307 Uiso 1 1 calc R U . . .
H8B H 0.031446 1.219164 0.329874 0.307 Uiso 1 1 calc R U . . .
H8C H 0.139244 1.245663 0.360891 0.307 Uiso 1 1 calc R U . . .
C9 C 0.3654(3) 0.9606(3) 0.29184(11) 0.0730(10) Uani 1 1 d . . . . .
H9A H 0.374942 1.031465 0.291977 0.088 Uiso 1 1 calc R U . . .
H9B H 0.297561 0.945627 0.273005 0.088 Uiso 1 1 calc R U . . .
C10 C 0.4678(4) 0.9149(3) 0.27166(12) 0.0838(12) Uani 1 1 d . . . . .
H10A H 0.464244 0.843931 0.274660 0.101 Uiso 1 1 calc R U . . .
H10B H 0.537444 0.937606 0.287457 0.101 Uiso 1 1 calc R U . . .
C11 C 0.4709(4) 0.9418(4) 0.22286(13) 0.1029(15) Uani 1 1 d . . . . .
H11A H 0.406512 0.911022 0.206572 0.124 Uiso 1 1 calc R U . . .
H11B H 0.462513 1.012461 0.219687 0.124 Uiso 1 1 calc R U . . .
C12 C 0.5784(5) 0.9108(5) 0.20327(16) 0.150(2) Uani 1 1 d . . . . .
H12A H 0.578172 0.933023 0.173089 0.225 Uiso 1 1 calc R U . . .
H12B H 0.584069 0.840356 0.204037 0.225 Uiso 1 1 calc R U . . .
H12C H 0.642730 0.938862 0.219993 0.225 Uiso 1 1 calc R U . . .
C13 C 0.2123(3) 0.6234(3) 0.38885(12) 0.0679(10) Uani 1 1 d . . . . .
H13A H 0.203772 0.675589 0.410329 0.082 Uiso 1 1 calc R U . . .
H13B H 0.156909 0.635676 0.364309 0.082 Uiso 1 1 calc R U . . .
C14 C 0.1808(3) 0.5285(3) 0.41014(13) 0.0793(11) Uani 1 1 d . . . . .
H14A H 0.233304 0.516140 0.435600 0.095 Uiso 1 1 calc R U . . .
H14B H 0.188738 0.475162 0.389190 0.095 Uiso 1 1 calc R U . . .
C15 C 0.0601(4) 0.5300(3) 0.42486(14) 0.0907(13) Uani 1 1 d . . . . .
H15A H 0.053350 0.583245 0.445957 0.109 Uiso 1 1 calc R U . . .
H15B H 0.008615 0.544503 0.399328 0.109 Uiso 1 1 calc R U . . .
C16 C 0.0213(4) 0.4371(3) 0.44566(16) 0.1050(15) Uani 1 1 d . . . . .
H16A H 0.025685 0.383996 0.424888 0.158 Uiso 1 1 calc R U . . .
H16B H -0.056387 0.444559 0.453830 0.158 Uiso 1 1 calc R U . . .
H16C H 0.069802 0.423096 0.471650 0.158 Uiso 1 1 calc R U . . .
C17 C 0.3503(3) 0.5507(3) 0.33923(11) 0.0716(11) Uani 1 1 d . . . . .
H17A H 0.283816 0.546127 0.318572 0.086 Uiso 1 1 calc R U . . .
H17B H 0.356780 0.489104 0.355363 0.086 Uiso 1 1 calc R U . . .
C18 C 0.4553(4) 0.5639(3) 0.31339(12) 0.0855(13) Uani 1 1 d . . . . .
H18A H 0.522803 0.566211 0.333610 0.103 Uiso 1 1 calc R U . . .
H18B H 0.450237 0.625662 0.297281 0.103 Uiso 1 1 calc R U . . .
C19 C 0.4659(5) 0.4783(4) 0.28055(17) 0.134(2) Uani 1 1 d . . . . .
H19A H 0.462159 0.416801 0.296685 0.161 Uiso 1 1 calc R U . . .
H19B H 0.401000 0.480252 0.259060 0.161 Uiso 1 1 calc R U . . .
C20 C 0.5687(6) 0.4796(5) 0.25742(19) 0.167(3) Uani 1 1 d . . . . .
H20A H 0.573768 0.420385 0.240315 0.251 Uiso 1 1 calc R U . . .
H20B H 0.633522 0.483779 0.278363 0.251 Uiso 1 1 calc R U . . .
H20C H 0.568138 0.535483 0.237973 0.251 Uiso 1 1 calc R U . . .
C21 C 0.6563(3) 0.3738(3) 0.42741(11) 0.0598(8) Uani 1 1 d . . . . .
C22 C 0.7088(3) 0.4235(3) 0.39358(13) 0.0740(11) Uani 1 1 d . . . . .
H22 H 0.724763 0.389281 0.367973 0.089 Uiso 1 1 calc R U . . .
C23 C 0.7376(4) 0.5216(3) 0.39694(17) 0.0930(13) Uani 1 1 d . . . . .
H23 H 0.772297 0.552013 0.373596 0.112 Uiso 1 1 calc R U . . .
C24 C 0.7163(4) 0.5751(3) 0.43402(16) 0.0896(12) Uani 1 1 d . . . . .
H24 H 0.739034 0.640489 0.436782 0.108 Uiso 1 1 calc R U . . .
C25 C 0.6608(3) 0.5296(3) 0.46664(14) 0.0799(11) Uani 1 1 d . . . . .
H25 H 0.642951 0.564950 0.491685 0.096 Uiso 1 1 calc R U . . .
C26 C 0.6305(3) 0.4318(3) 0.46320(12) 0.0691(10) Uani 1 1 d . . . . .
H26 H 0.591151 0.403528 0.485887 0.083 Uiso 1 1 calc R U . . .
C27 C 0.7341(3) 0.2011(3) 0.45858(12) 0.0620(9) Uani 1 1 d . . . . .
C28 C 0.8083(4) 0.2503(3) 0.48796(13) 0.0735(11) Uani 1 1 d . . . . .
H28 H 0.802627 0.318406 0.489555 0.088 Uiso 1 1 calc R U . . .
C29 C 0.8907(4) 0.2038(4) 0.51525(15) 0.0940(14) Uani 1 1 d . . . . .
H29 H 0.938486 0.240837 0.534491 0.113 Uiso 1 1 calc R U . . .
C30 C 0.9023(4) 0.1048(4) 0.51412(16) 0.0988(14) Uani 1 1 d . . . . .
H30 H 0.956358 0.073213 0.532923 0.119 Uiso 1 1 calc R U . . .
C31 C 0.8331(4) 0.0523(4) 0.48486(18) 0.1045(15) Uani 1 1 d . . . . .
H31 H 0.841365 -0.015642 0.483179 0.125 Uiso 1 1 calc R U . . .
C32 C 0.7507(4) 0.0994(3) 0.45761(15) 0.0890(13) Uani 1 1 d . . . . .
H32 H 0.704678 0.061805 0.437962 0.107 Uiso 1 1 calc R U . . .
C33 C 0.5053(3) 0.2300(3) 0.44415(11) 0.0584(8) Uani 1 1 d . . . . .
C34 C 0.4790(3) 0.1458(3) 0.46684(11) 0.0620(9) Uani 1 1 d . . . . .
H34 H 0.537660 0.101248 0.473772 0.074 Uiso 1 1 calc R U . . .
C35 C 0.3701(3) 0.1238(3) 0.47994(12) 0.0753(11) Uani 1 1 d . . . . .
H35 H 0.357385 0.065151 0.494771 0.090 Uiso 1 1 calc R U . . .
C36 C 0.2809(4) 0.1880(3) 0.47112(15) 0.0844(12) Uani 1 1 d . . . . .
H36 H 0.207927 0.174686 0.480351 0.101 Uiso 1 1 calc R U . . .
C37 C 0.3030(4) 0.2722(3) 0.44832(16) 0.0912(14) Uani 1 1 d . . . . .
H37 H 0.243582 0.315938 0.441102 0.109 Uiso 1 1 calc R U . . .
C38 C 0.4121(4) 0.2932(3) 0.43590(15) 0.0810(12) Uani 1 1 d . . . . .
H38 H 0.424249 0.352226 0.421332 0.097 Uiso 1 1 calc R U . . .
C39 C 0.6361(4) 0.2137(3) 0.37479(12) 0.0741(11) Uani 1 1 d . . . . .
C40 C 0.5431(5) 0.2204(3) 0.34489(14) 0.0908(13) Uani 1 1 d . . . . .
H40 H 0.474264 0.244205 0.354651 0.109 Uiso 1 1 calc R U . . .
C41 C 0.5479(6) 0.1926(4) 0.29987(15) 0.1123(17) Uani 1 1 d . . . . .
H41 H 0.484045 0.199252 0.280241 0.135 Uiso 1 1 calc R U . . .
C42 C 0.6488(7) 0.1557(5) 0.28584(19) 0.138(2) Uani 1 1 d . . . . .
H42 H 0.653373 0.137059 0.256357 0.165 Uiso 1 1 calc R U . . .
C43 C 0.7423(6) 0.1460(5) 0.31453(18) 0.155(3) Uani 1 1 d . . . . .
H43 H 0.810218 0.120101 0.304882 0.186 Uiso 1 1 calc R U . . .
C44 C 0.7354(5) 0.1750(4) 0.35785(15) 0.1263(19) Uani 1 1 d . . . . .
H44 H 0.800271 0.168432 0.376964 0.152 Uiso 1 1 calc R U . . .
B1 B 0.6329(4) 0.2550(3) 0.42667(15) 0.0631(9) Uani 1 1 d . . . . .
O3 O 0.6887(11) 0.804(2) 0.3654(7) 0.100(2) Uani 0.631(15) 1 d D . P A 1
C45 C 0.7364(10) 0.7741(15) 0.3253(6) 0.107(2) Uani 0.631(15) 1 d D . P A 1
H45A H 0.727270 0.825516 0.303115 0.129 Uiso 0.631(15) 1 calc R U P A 1
H45B H 0.698662 0.715090 0.313815 0.129 Uiso 0.631(15) 1 calc R U P A 1
C46 C 0.8603(9) 0.7546(13) 0.3363(5) 0.126(3) Uani 0.631(15) 1 d D . P A 1
H46A H 0.873436 0.686240 0.344195 0.151 Uiso 0.631(15) 1 calc R U P A 1
H46B H 0.906402 0.771511 0.311667 0.151 Uiso 0.631(15) 1 calc R U P A 1
C47 C 0.8847(9) 0.8182(12) 0.3735(4) 0.126(3) Uani 0.631(15) 1 d D . P A 1
H47A H 0.931954 0.783896 0.395973 0.151 Uiso 0.631(15) 1 calc R U P A 1
H47B H 0.926416 0.875544 0.364170 0.151 Uiso 0.631(15) 1 calc R U P A 1
C48 C 0.7793(9) 0.8480(9) 0.3914(3) 0.107(2) Uani 0.631(15) 1 d D . P A 1
H48A H 0.777296 0.826838 0.421996 0.129 Uiso 0.631(15) 1 calc R U P A 1
H48B H 0.772243 0.919052 0.390413 0.129 Uiso 0.631(15) 1 calc R U P A 1
O3A O 0.6746(19) 0.808(3) 0.3609(13) 0.100(2) Uani 0.369(15) 1 d D . P A 2
C45A C 0.7303(17) 0.758(3) 0.3268(10) 0.107(2) Uani 0.369(15) 1 d D . P A 2
H45C H 0.700445 0.777605 0.297580 0.129 Uiso 0.369(15) 1 calc R U P A 2
H45D H 0.723138 0.686736 0.329660 0.129 Uiso 0.369(15) 1 calc R U P A 2
C46A C 0.8528(15) 0.7907(18) 0.3358(9) 0.126(3) Uani 0.369(15) 1 d D . P A 2
H46C H 0.897612 0.738576 0.350241 0.151 Uiso 0.369(15) 1 calc R U P A 2
H46D H 0.886701 0.807007 0.308166 0.151 Uiso 0.369(15) 1 calc R U P A 2
C47A C 0.8520(15) 0.8744(18) 0.3636(6) 0.126(3) Uani 0.369(15) 1 d D . P A 2
H47C H 0.865819 0.933345 0.346605 0.151 Uiso 0.369(15) 1 calc R U P A 2
H47D H 0.911628 0.868894 0.387166 0.151 Uiso 0.369(15) 1 calc R U P A 2
C48A C 0.7420(16) 0.8793(15) 0.3818(6) 0.107(2) Uani 0.369(15) 1 d D . P A 2
H48C H 0.748858 0.867444 0.413502 0.129 Uiso 0.369(15) 1 calc R U P A 2
H48D H 0.708228 0.943715 0.376609 0.129 Uiso 0.369(15) 1 calc R U P A 2
O1 O 0.1250(3) 0.7598(2) 0.29913(10) 0.1251(11) Uani 0.912(5) 1 d D . P B 3
O2 O 0.2612(3) 0.72440(19) 0.25968(10) 0.1251(11) Uani 0.912(5) 1 d D . P B 3
N1 N 0.2256(3) 0.74956(12) 0.29448(8) 0.0785(11) Uani 0.912(5) 1 d D . P B 3
O1A O 0.2092(19) 0.7573(2) 0.3045(4) 0.1251(11) Uani 0.088(5) 1 d D . P B 4
O2A O 0.3189(15) 0.7171(3) 0.2549(5) 0.1251(11) Uani 0.088(5) 1 d D . P B 4
N1A N 0.2121(14) 0.7303(3) 0.2633(4) 0.0785(11) Uani 0.088(5) 1 d D . P B 4
 
loop_
 _atom_site_aniso_label
 _atom_site_aniso_U_11
 _atom_site_aniso_U_22
 _atom_site_aniso_U_33
 _atom_site_aniso_U_23
 _atom_site_aniso_U_13
 _atom_site_aniso_U_12
Pd1 0.0554(2) 0.0572(2) 0.0519(2) 0.00109(14) -0.00017(14) -0.00242(15)
N2 0.0680(18) 0.061(2) 0.0608(15) 0.0081(14) -0.0024(12) 0.0012(14)
N3 0.0600(18) 0.0590(16) 0.0464(15) -0.0011(12) 0.0003(13) -0.0038(14)
N4 0.0575(16) 0.0563(17) 0.0569(15) -0.0019(12) 0.0006(11) -0.0005(14)
C1 0.081(3) 0.067(3) 0.0696(19) 0.0035(17) -0.0076(17) -0.009(2)
C2 0.085(3) 0.0577(18) 0.0640(19) -0.0029(16) -0.0038(19) -0.004(2)
C3 0.063(2) 0.065(2) 0.0491(18) 0.0050(13) -0.0002(17) -0.0001(18)
C4 0.062(2) 0.062(2) 0.0597(19) 0.0048(16) -0.0015(15) -0.0002(19)
C5 0.078(2) 0.074(2) 0.081(2) 0.001(2) -0.001(2) 0.012(2)
C6 0.126(4) 0.075(3) 0.122(4) -0.005(3) -0.006(3) 0.029(3)
C7 0.122(4) 0.106(4) 0.172(5) -0.038(4) -0.014(3) 0.042(3)
C8 0.172(7) 0.107(4) 0.328(10) -0.056(5) -0.046(7) 0.057(4)
C9 0.082(3) 0.071(3) 0.0660(19) 0.0179(19) -0.0030(17) -0.004(2)
C10 0.082(3) 0.096(3) 0.073(2) 0.010(2) 0.0022(19) -0.006(2)
C11 0.111(4) 0.123(4) 0.075(2) 0.009(3) 0.013(2) -0.009(3)
C12 0.124(4) 0.223(7) 0.107(4) -0.004(4) 0.037(3) -0.004(4)
C13 0.0568(19) 0.070(2) 0.077(2) 0.0089(19) 0.0015(17) -0.0040(18)
C14 0.072(2) 0.078(3) 0.089(3) 0.014(2) 0.012(2) -0.004(2)
C15 0.074(3) 0.089(3) 0.112(3) 0.001(2) 0.025(2) -0.014(2)
C16 0.090(3) 0.092(3) 0.136(4) 0.011(3) 0.034(3) -0.012(3)
C17 0.079(3) 0.062(2) 0.072(2) -0.0095(17) -0.0019(18) 0.002(2)
C18 0.086(3) 0.095(3) 0.075(3) -0.012(2) 0.008(2) 0.012(2)
C19 0.142(5) 0.130(4) 0.134(4) -0.049(3) 0.048(4) -0.001(4)
C20 0.173(6) 0.178(7) 0.159(5) -0.038(5) 0.078(5) 0.016(5)
C21 0.055(2) 0.0587(18) 0.0645(19) 0.0074(14) -0.0056(16) -0.0002(17)
C22 0.064(3) 0.076(2) 0.082(2) 0.014(2) 0.0084(19) -0.004(2)
C23 0.073(3) 0.076(2) 0.131(3) 0.026(2) 0.016(3) -0.009(2)
C24 0.069(3) 0.057(3) 0.142(3) 0.015(2) -0.010(2) -0.007(2)
C25 0.076(3) 0.058(2) 0.103(3) -0.002(2) -0.016(2) 0.003(2)
C26 0.083(3) 0.0556(19) 0.068(2) 0.0073(17) -0.001(2) 0.0014(19)
C27 0.064(2) 0.0552(19) 0.068(2) 0.0033(16) 0.0111(15) 0.0039(16)
C28 0.073(3) 0.067(3) 0.080(3) -0.0059(18) -0.0015(17) 0.0118(18)
C29 0.086(3) 0.094(3) 0.100(3) -0.007(3) -0.015(2) 0.023(2)
C30 0.078(3) 0.092(3) 0.126(4) 0.015(3) 0.001(2) 0.026(2)
C31 0.078(3) 0.072(3) 0.162(4) 0.012(3) -0.002(2) 0.018(2)
C32 0.070(3) 0.057(2) 0.139(3) -0.002(2) -0.002(2) 0.004(2)
C33 0.0652(19) 0.053(2) 0.057(2) 0.0001(16) 0.0012(17) -0.0013(15)
C34 0.067(2) 0.054(2) 0.065(2) 0.0047(16) 0.0031(18) -0.0001(17)
C35 0.070(2) 0.077(3) 0.079(2) 0.014(2) 0.004(2) -0.0084(18)
C36 0.068(2) 0.070(3) 0.115(3) -0.002(2) 0.009(2) -0.0064(19)
C37 0.070(2) 0.063(3) 0.141(4) 0.004(2) 0.008(3) 0.007(2)
C38 0.071(2) 0.058(3) 0.113(3) 0.012(2) 0.000(2) 0.0025(18)
C39 0.097(3) 0.062(3) 0.0641(19) -0.0028(18) 0.0086(16) -0.010(2)
C40 0.121(3) 0.076(3) 0.073(2) 0.009(2) -0.011(2) -0.027(3)
C41 0.180(5) 0.082(4) 0.073(2) 0.010(2) -0.013(3) -0.042(3)
C42 0.216(6) 0.118(5) 0.080(3) -0.009(3) 0.022(3) -0.031(4)
C43 0.196(6) 0.181(7) 0.091(3) -0.036(4) 0.037(3) 0.023(5)
C44 0.132(4) 0.168(5) 0.082(3) -0.021(3) 0.028(3) 0.027(4)
B1 0.065(2) 0.060(2) 0.065(2) 0.0008(17) 0.0037(17) -0.0020(18)
O3 0.085(3) 0.110(3) 0.106(4) -0.011(3) 0.015(3) -0.004(3)
C45 0.099(3) 0.117(5) 0.107(3) -0.017(3) 0.010(2) -0.003(2)
C46 0.093(3) 0.131(8) 0.154(4) -0.013(4) 0.018(2) -0.003(3)
C47 0.093(3) 0.131(8) 0.154(4) -0.013(4) 0.018(2) -0.003(3)
C48 0.099(3) 0.117(5) 0.107(3) -0.017(3) 0.010(2) -0.003(2)
O3A 0.085(3) 0.110(3) 0.106(4) -0.011(3) 0.015(3) -0.004(3)
C45A 0.099(3) 0.117(5) 0.107(3) -0.017(3) 0.010(2) -0.003(2)
C46A 0.093(3) 0.131(8) 0.154(4) -0.013(4) 0.018(2) -0.003(3)
C47A 0.093(3) 0.131(8) 0.154(4) -0.013(4) 0.018(2) -0.003(3)
C48A 0.099(3) 0.117(5) 0.107(3) -0.017(3) 0.010(2) -0.003(2)
O1 0.0785(19) 0.210(3) 0.0853(15) -0.0289(15) -0.0108(14) 0.0014(17)
O2 0.0785(19) 0.210(3) 0.0853(15) -0.0289(15) -0.0108(14) 0.0014(17)
N1 0.079(2) 0.085(3) 0.0706(18) 0.0092(17) -0.0045(18) -0.0040(19)
O1A 0.0785(19) 0.210(3) 0.0853(15) -0.0289(15) -0.0108(14) 0.0014(17)
O2A 0.0785(19) 0.210(3) 0.0853(15) -0.0289(15) -0.0108(14) 0.0014(17)
N1A 0.079(2) 0.085(3) 0.0706(18) 0.0092(17) -0.0045(18) -0.0040(19)
 
_geom_special_details
;
 All esds (except the esd in the dihedral angle between two l.s. planes)
 are estimated using the full covariance matrix.  The cell esds are taken
 into account individually in the estimation of esds in distances, angles
 and torsion angles; correlations between esds in cell parameters are only
 used when they are defined by crystal symmetry.  An approximate (isotropic)
 treatment of cell esds is used for estimating esds involving l.s. planes.
;
 
loop_
 _geom_bond_atom_site_label_1
 _geom_bond_atom_site_label_2
 _geom_bond_distance
 _geom_bond_site_symmetry_2
 _geom_bond_publ_flag
Pd1 O1A 1.94(2) . ?
Pd1 N3 2.011(3) . ?
Pd1 N1 2.033(3) . ?
Pd1 N4 2.090(3) . ?
Pd1 N2 2.093(3) . ?
N2 C9 1.489(4) . ?
N2 C5 1.512(4) . ?
N2 C1 1.513(4) . ?
N3 C2 1.486(4) . ?
N3 C3 1.488(4) . ?
N3 H3 0.9800 . ?
N4 C17 1.497(4) . ?
N4 C4 1.509(4) . ?
N4 C13 1.519(4) . ?
C1 C2 1.505(5) . ?
C1 H1A 0.9700 . ?
C1 H1B 0.9700 . ?
C2 H2A 0.9700 . ?
C2 H2B 0.9700 . ?
C3 C4 1.508(5) . ?
C3 H3A 0.9700 . ?
C3 H3B 0.9700 . ?
C4 H4A 0.9700 . ?
C4 H4B 0.9700 . ?
C5 C6 1.519(5) . ?
C5 H5A 0.9700 . ?
C5 H5B 0.9700 . ?
C6 C7 1.521(6) . ?
C6 H6A 0.9700 . ?
C6 H6B 0.9700 . ?
C7 C8 1.487(7) . ?
C7 H7A 0.9700 . ?
C7 H7B 0.9700 . ?
C8 H8A 0.9600 . ?
C8 H8B 0.9600 . ?
C8 H8C 0.9600 . ?
C9 C10 1.508(5) . ?
C9 H9A 0.9700 . ?
C9 H9B 0.9700 . ?
C10 C11 1.520(5) . ?
C10 H10A 0.9700 . ?
C10 H10B 0.9700 . ?
C11 C12 1.480(6) . ?
C11 H11A 0.9700 . ?
C11 H11B 0.9700 . ?
C12 H12A 0.9600 . ?
C12 H12B 0.9600 . ?
C12 H12C 0.9600 . ?
C13 C14 1.497(5) . ?
C13 H13A 0.9700 . ?
C13 H13B 0.9700 . ?
C14 C15 1.504(5) . ?
C14 H14A 0.9700 . ?
C14 H14B 0.9700 . ?
C15 C16 1.492(5) . ?
C15 H15A 0.9700 . ?
C15 H15B 0.9700 . ?
C16 H16A 0.9600 . ?
C16 H16B 0.9600 . ?
C16 H16C 0.9600 . ?
C17 C18 1.501(5) . ?
C17 H17A 0.9700 . ?
C17 H17B 0.9700 . ?
C18 C19 1.539(6) . ?
C18 H18A 0.9700 . ?
C18 H18B 0.9700 . ?
C19 C20 1.424(6) . ?
C19 H19A 0.9700 . ?
C19 H19B 0.9700 . ?
C20 H20A 0.9600 . ?
C20 H20B 0.9600 . ?
C20 H20C 0.9600 . ?
C21 C26 1.384(5) . ?
C21 C22 1.395(5) . ?
C21 B1 1.639(5) . ?
C22 C23 1.378(6) . ?
C22 H22 0.9300 . ?
C23 C24 1.370(6) . ?
C23 H23 0.9300 . ?
C24 C25 1.359(5) . ?
C24 H24 0.9300 . ?
C25 C26 1.378(5) . ?
C25 H25 0.9300 . ?
C26 H26 0.9300 . ?
C27 C28 1.377(5) . ?
C27 C32 1.398(5) . ?
C27 B1 1.653(6) . ?
C28 C29 1.384(6) . ?
C28 H28 0.9300 . ?
C29 C30 1.353(6) . ?
C29 H29 0.9300 . ?
C30 C31 1.364(6) . ?
C30 H30 0.9300 . ?
C31 C32 1.387(6) . ?
C31 H31 0.9300 . ?
C32 H32 0.9300 . ?
C33 C34 1.378(4) . ?
C33 C38 1.398(5) . ?
C33 B1 1.645(6) . ?
C34 C35 1.387(5) . ?
C34 H34 0.9300 . ?
C35 C36 1.374(5) . ?
C35 H35 0.9300 . ?
C36 C37 1.368(6) . ?
C36 H36 0.9300 . ?
C37 C38 1.379(5) . ?
C37 H37 0.9300 . ?
C38 H38 0.9300 . ?
C39 C40 1.376(6) . ?
C39 C44 1.398(6) . ?
C39 B1 1.666(6) . ?
C40 C41 1.415(6) . ?
C40 H40 0.9300 . ?
C41 C42 1.370(8) . ?
C41 H41 0.9300 . ?
C42 C43 1.362(8) . ?
C42 H42 0.9300 . ?
C43 C44 1.372(6) . ?
C43 H43 0.9300 . ?
C44 H44 0.9300 . ?
O3 C48 1.414(10) . ?
O3 C45 1.421(11) . ?
C45 C46 1.490(13) . ?
C45 H45A 0.9700 . ?
C45 H45B 0.9700 . ?
C46 C47 1.432(11) . ?
C46 H46A 0.9700 . ?
C46 H46B 0.9700 . ?
C47 C48 1.431(9) . ?
C47 H47A 0.9700 . ?
C47 H47B 0.9700 . ?
C48 H48A 0.9700 . ?
C48 H48B 0.9700 . ?
O3A C48A 1.380(16) . ?
O3A C45A 1.424(14) . ?
C45A C46A 1.510(15) . ?
C45A H45C 0.9700 . ?
C45A H45D 0.9700 . ?
C46A C47A 1.413(14) . ?
C46A H46C 0.9700 . ?
C46A H46D 0.9700 . ?
C47A C48A 1.429(13) . ?
C47A H47C 0.9700 . ?
C47A H47D 0.9700 . ?
C48A H48C 0.9700 . ?
C48A H48D 0.9700 . ?
O1 N1 1.2008(10) . ?
O2 N1 1.2014(10) . ?
O1A N1A 1.3001(10) . ?
O2A N1A 1.3002(10) . ?
 
loop_
 _geom_angle_atom_site_label_1
 _geom_angle_atom_site_label_2
 _geom_angle_atom_site_label_3
 _geom_angle
 _geom_angle_site_symmetry_1
 _geom_angle_site_symmetry_3
 _geom_angle_publ_flag
O1A Pd1 N3 170.0(4) . . ?
N3 Pd1 N1 178.99(11) . . ?
O1A Pd1 N4 93.83(10) . . ?
N3 Pd1 N4 85.05(11) . . ?
N1 Pd1 N4 94.36(9) . . ?
O1A Pd1 N2 94.12(11) . . ?
N3 Pd1 N2 85.18(11) . . ?
N1 Pd1 N2 95.54(9) . . ?
N4 Pd1 N2 166.25(10) . . ?
C9 N2 C5 109.8(3) . . ?
C9 N2 C1 110.4(3) . . ?
C5 N2 C1 110.7(3) . . ?
C9 N2 Pd1 115.0(2) . . ?
C5 N2 Pd1 105.3(2) . . ?
C1 N2 Pd1 105.4(2) . . ?
C2 N3 C3 116.4(2) . . ?
C2 N3 Pd1 107.7(2) . . ?
C3 N3 Pd1 107.8(2) . . ?
C2 N3 H3 108.3 . . ?
C3 N3 H3 108.3 . . ?
Pd1 N3 H3 108.3 . . ?
C17 N4 C4 108.8(3) . . ?
C17 N4 C13 109.9(3) . . ?
C4 N4 C13 110.6(2) . . ?
C17 N4 Pd1 116.3(2) . . ?
C4 N4 Pd1 106.1(2) . . ?
C13 N4 Pd1 104.9(2) . . ?
C2 C1 N2 109.7(3) . . ?
C2 C1 H1A 109.7 . . ?
N2 C1 H1A 109.7 . . ?
C2 C1 H1B 109.7 . . ?
N2 C1 H1B 109.7 . . ?
H1A C1 H1B 108.2 . . ?
N3 C2 C1 106.7(3) . . ?
N3 C2 H2A 110.4 . . ?
C1 C2 H2A 110.4 . . ?
N3 C2 H2B 110.4 . . ?
C1 C2 H2B 110.4 . . ?
H2A C2 H2B 108.6 . . ?
N3 C3 C4 106.9(3) . . ?
N3 C3 H3A 110.3 . . ?
C4 C3 H3A 110.3 . . ?
N3 C3 H3B 110.3 . . ?
C4 C3 H3B 110.3 . . ?
H3A C3 H3B 108.6 . . ?
C3 C4 N4 110.1(3) . . ?
C3 C4 H4A 109.6 . . ?
N4 C4 H4A 109.6 . . ?
C3 C4 H4B 109.6 . . ?
N4 C4 H4B 109.6 . . ?
H4A C4 H4B 108.2 . . ?
N2 C5 C6 117.1(4) . . ?
N2 C5 H5A 108.0 . . ?
C6 C5 H5A 108.0 . . ?
N2 C5 H5B 108.0 . . ?
C6 C5 H5B 108.0 . . ?
H5A C5 H5B 107.3 . . ?
C5 C6 C7 111.2(4) . . ?
C5 C6 H6A 109.4 . . ?
C7 C6 H6A 109.4 . . ?
C5 C6 H6B 109.4 . . ?
C7 C6 H6B 109.4 . . ?
H6A C6 H6B 108.0 . . ?
C8 C7 C6 111.6(6) . . ?
C8 C7 H7A 109.3 . . ?
C6 C7 H7A 109.3 . . ?
C8 C7 H7B 109.3 . . ?
C6 C7 H7B 109.3 . . ?
H7A C7 H7B 108.0 . . ?
C7 C8 H8A 109.5 . . ?
C7 C8 H8B 109.5 . . ?
H8A C8 H8B 109.5 . . ?
C7 C8 H8C 109.5 . . ?
H8A C8 H8C 109.5 . . ?
H8B C8 H8C 109.5 . . ?
N2 C9 C10 115.1(3) . . ?
N2 C9 H9A 108.5 . . ?
C10 C9 H9A 108.5 . . ?
N2 C9 H9B 108.5 . . ?
C10 C9 H9B 108.5 . . ?
H9A C9 H9B 107.5 . . ?
C9 C10 C11 110.9(3) . . ?
C9 C10 H10A 109.5 . . ?
C11 C10 H10A 109.5 . . ?
C9 C10 H10B 109.5 . . ?
C11 C10 H10B 109.5 . . ?
H10A C10 H10B 108.1 . . ?
C12 C11 C10 112.8(4) . . ?
C12 C11 H11A 109.0 . . ?
C10 C11 H11A 109.0 . . ?
C12 C11 H11B 109.0 . . ?
C10 C11 H11B 109.0 . . ?
H11A C11 H11B 107.8 . . ?
C11 C12 H12A 109.5 . . ?
C11 C12 H12B 109.5 . . ?
H12A C12 H12B 109.5 . . ?
C11 C12 H12C 109.5 . . ?
H12A C12 H12C 109.5 . . ?
H12B C12 H12C 109.5 . . ?
C14 C13 N4 117.9(3) . . ?
C14 C13 H13A 107.8 . . ?
N4 C13 H13A 107.8 . . ?
C14 C13 H13B 107.8 . . ?
N4 C13 H13B 107.8 . . ?
H13A C13 H13B 107.2 . . ?
C13 C14 C15 111.9(3) . . ?
C13 C14 H14A 109.2 . . ?
C15 C14 H14A 109.2 . . ?
C13 C14 H14B 109.2 . . ?
C15 C14 H14B 109.2 . . ?
H14A C14 H14B 107.9 . . ?
C16 C15 C14 115.1(4) . . ?
C16 C15 H15A 108.5 . . ?
C14 C15 H15A 108.5 . . ?
C16 C15 H15B 108.5 . . ?
C14 C15 H15B 108.5 . . ?
H15A C15 H15B 107.5 . . ?
C15 C16 H16A 109.5 . . ?
C15 C16 H16B 109.5 . . ?
H16A C16 H16B 109.5 . . ?
C15 C16 H16C 109.5 . . ?
H16A C16 H16C 109.5 . . ?
H16B C16 H16C 109.5 . . ?
N4 C17 C18 113.9(3) . . ?
N4 C17 H17A 108.8 . . ?
C18 C17 H17A 108.8 . . ?
N4 C17 H17B 108.8 . . ?
C18 C17 H17B 108.8 . . ?
H17A C17 H17B 107.7 . . ?
C17 C18 C19 110.1(4) . . ?
C17 C18 H18A 109.6 . . ?
C19 C18 H18A 109.6 . . ?
C17 C18 H18B 109.6 . . ?
C19 C18 H18B 109.6 . . ?
H18A C18 H18B 108.2 . . ?
C20 C19 C18 114.1(5) . . ?
C20 C19 H19A 108.7 . . ?
C18 C19 H19A 108.7 . . ?
C20 C19 H19B 108.7 . . ?
C18 C19 H19B 108.7 . . ?
H19A C19 H19B 107.6 . . ?
C19 C20 H20A 109.5 . . ?
C19 C20 H20B 109.5 . . ?
H20A C20 H20B 109.5 . . ?
C19 C20 H20C 109.5 . . ?
H20A C20 H20C 109.5 . . ?
H20B C20 H20C 109.5 . . ?
C26 C21 C22 114.9(4) . . ?
C26 C21 B1 121.9(3) . . ?
C22 C21 B1 123.1(3) . . ?
C23 C22 C21 122.0(4) . . ?
C23 C22 H22 119.0 . . ?
C21 C22 H22 119.0 . . ?
C24 C23 C22 121.3(4) . . ?
C24 C23 H23 119.4 . . ?
C22 C23 H23 119.4 . . ?
C25 C24 C23 117.8(4) . . ?
C25 C24 H24 121.1 . . ?
C23 C24 H24 121.1 . . ?
C24 C25 C26 121.1(4) . . ?
C24 C25 H25 119.5 . . ?
C26 C25 H25 119.5 . . ?
C25 C26 C21 122.8(4) . . ?
C25 C26 H26 118.6 . . ?
C21 C26 H26 118.6 . . ?
C28 C27 C32 114.3(4) . . ?
C28 C27 B1 124.3(4) . . ?
C32 C27 B1 121.5(4) . . ?
C27 C28 C29 123.6(4) . . ?
C27 C28 H28 118.2 . . ?
C29 C28 H28 118.2 . . ?
C30 C29 C28 120.4(5) . . ?
C30 C29 H29 119.8 . . ?
C28 C29 H29 119.8 . . ?
C29 C30 C31 118.7(5) . . ?
C29 C30 H30 120.6 . . ?
C31 C30 H30 120.6 . . ?
C30 C31 C32 120.5(5) . . ?
C30 C31 H31 119.7 . . ?
C32 C31 H31 119.7 . . ?
C31 C32 C27 122.5(4) . . ?
C31 C32 H32 118.8 . . ?
C27 C32 H32 118.8 . . ?
C34 C33 C38 113.9(4) . . ?
C34 C33 B1 124.3(3) . . ?
C38 C33 B1 121.8(3) . . ?
C33 C34 C35 123.8(4) . . ?
C33 C34 H34 118.1 . . ?
C35 C34 H34 118.1 . . ?
C36 C35 C34 120.3(4) . . ?
C36 C35 H35 119.8 . . ?
C34 C35 H35 119.8 . . ?
C37 C36 C35 117.8(4) . . ?
C37 C36 H36 121.1 . . ?
C35 C36 H36 121.1 . . ?
C36 C37 C38 120.9(4) . . ?
C36 C37 H37 119.5 . . ?
C38 C37 H37 119.5 . . ?
C37 C38 C33 123.2(4) . . ?
C37 C38 H38 118.4 . . ?
C33 C38 H38 118.4 . . ?
C40 C39 C44 115.2(4) . . ?
C40 C39 B1 122.3(4) . . ?
C44 C39 B1 122.3(4) . . ?
C39 C40 C41 122.6(5) . . ?
C39 C40 H40 118.7 . . ?
C41 C40 H40 118.7 . . ?
C42 C41 C40 118.5(6) . . ?
C42 C41 H41 120.7 . . ?
C40 C41 H41 120.7 . . ?
C43 C42 C41 120.8(6) . . ?
C43 C42 H42 119.6 . . ?
C41 C42 H42 119.6 . . ?
C42 C43 C44 119.3(6) . . ?
C42 C43 H43 120.4 . . ?
C44 C43 H43 120.4 . . ?
C43 C44 C39 123.5(6) . . ?
C43 C44 H44 118.2 . . ?
C39 C44 H44 118.2 . . ?
C21 B1 C33 110.6(3) . . ?
C21 B1 C27 108.4(3) . . ?
C33 B1 C27 110.7(3) . . ?
C21 B1 C39 109.4(3) . . ?
C33 B1 C39 107.6(3) . . ?
C27 B1 C39 110.1(3) . . ?
C48 O3 C45 106.0(8) . . ?
O3 C45 C46 106.6(12) . . ?
O3 C45 H45A 110.4 . . ?
C46 C45 H45A 110.4 . . ?
O3 C45 H45B 110.4 . . ?
C46 C45 H45B 110.4 . . ?
H45A C45 H45B 108.6 . . ?
C47 C46 C45 102.4(8) . . ?
C47 C46 H46A 111.3 . . ?
C45 C46 H46A 111.3 . . ?
C47 C46 H46B 111.3 . . ?
C45 C46 H46B 111.3 . . ?
H46A C46 H46B 109.2 . . ?
C48 C47 C46 109.3(7) . . ?
C48 C47 H47A 109.8 . . ?
C46 C47 H47A 109.8 . . ?
C48 C47 H47B 109.8 . . ?
C46 C47 H47B 109.8 . . ?
H47A C47 H47B 108.3 . . ?
O3 C48 C47 107.7(7) . . ?
O3 C48 H48A 110.2 . . ?
C47 C48 H48A 110.2 . . ?
O3 C48 H48B 110.2 . . ?
C47 C48 H48B 110.2 . . ?
H48A C48 H48B 108.5 . . ?
C48A O3A C45A 113.3(13) . . ?
O3A C45A C46A 101.2(12) . . ?
O3A C45A H45C 111.5 . . ?
C46A C45A H45C 111.5 . . ?
O3A C45A H45D 111.5 . . ?
C46A C45A H45D 111.5 . . ?
H45C C45A H45D 109.3 . . ?
C47A C46A C45A 108.0(12) . . ?
C47A C46A H46C 110.1 . . ?
C45A C46A H46C 110.1 . . ?
C47A C46A H46D 110.1 . . ?
C45A C46A H46D 110.1 . . ?
H46C C46A H46D 108.4 . . ?
C46A C47A C48A 107.6(12) . . ?
C46A C47A H47C 110.2 . . ?
C48A C47A H47C 110.2 . . ?
C46A C47A H47D 110.2 . . ?
C48A C47A H47D 110.2 . . ?
H47C C47A H47D 108.5 . . ?
O3A C48A C47A 107.1(11) . . ?
O3A C48A H48C 110.3 . . ?
C47A C48A H48C 110.3 . . ?
O3A C48A H48D 110.3 . . ?
C47A C48A H48D 110.3 . . ?
H48C C48A H48D 108.5 . . ?
O1 N1 O2 121.70(15) . . ?
O1 N1 Pd1 119.4(2) . . ?
O2 N1 Pd1 118.9(2) . . ?
N1A O1A Pd1 126.9(10) . . ?
O2A N1A O1A 107.71(12) . . ?
 
loop_
 _geom_torsion_atom_site_label_1
 _geom_torsion_atom_site_label_2
 _geom_torsion_atom_site_label_3
 _geom_torsion_atom_site_label_4
 _geom_torsion
 _geom_torsion_site_symmetry_1
 _geom_torsion_site_symmetry_2
 _geom_torsion_site_symmetry_3
 _geom_torsion_site_symmetry_4
 _geom_torsion_publ_flag
C9 N2 C1 C2 -160.4(3) . . . . ?
C5 N2 C1 C2 77.8(4) . . . . ?
Pd1 N2 C1 C2 -35.5(3) . . . . ?
C3 N3 C2 C1 -167.7(3) . . . . ?
Pd1 N3 C2 C1 -46.6(3) . . . . ?
N2 C1 C2 N3 55.4(4) . . . . ?
C2 N3 C3 C4 167.4(3) . . . . ?
Pd1 N3 C3 C4 46.4(3) . . . . ?
N3 C3 C4 N4 -53.6(4) . . . . ?
C17 N4 C4 C3 159.3(3) . . . . ?
C13 N4 C4 C3 -79.9(3) . . . . ?
Pd1 N4 C4 C3 33.4(3) . . . . ?
C9 N2 C5 C6 -57.2(4) . . . . ?
C1 N2 C5 C6 65.0(4) . . . . ?
Pd1 N2 C5 C6 178.4(3) . . . . ?
N2 C5 C6 C7 -178.3(4) . . . . ?
C5 C6 C7 C8 -173.7(5) . . . . ?
C5 N2 C9 C10 -170.6(3) . . . . ?
C1 N2 C9 C10 67.0(4) . . . . ?
Pd1 N2 C9 C10 -52.1(4) . . . . ?
N2 C9 C10 C11 172.0(4) . . . . ?
C9 C10 C11 C12 171.7(4) . . . . ?
C17 N4 C13 C14 55.7(4) . . . . ?
C4 N4 C13 C14 -64.4(4) . . . . ?
Pd1 N4 C13 C14 -178.5(3) . . . . ?
N4 C13 C14 C15 -178.8(3) . . . . ?
C13 C14 C15 C16 178.9(4) . . . . ?
C4 N4 C17 C18 -70.3(4) . . . . ?
C13 N4 C17 C18 168.5(3) . . . . ?
Pd1 N4 C17 C18 49.4(4) . . . . ?
N4 C17 C18 C19 -178.7(4) . . . . ?
C17 C18 C19 C20 -174.5(5) . . . . ?
C26 C21 C22 C23 3.1(6) . . . . ?
B1 C21 C22 C23 -173.5(4) . . . . ?
C21 C22 C23 C24 0.2(7) . . . . ?
C22 C23 C24 C25 -3.0(7) . . . . ?
C23 C24 C25 C26 2.2(6) . . . . ?
C24 C25 C26 C21 1.4(6) . . . . ?
C22 C21 C26 C25 -4.0(6) . . . . ?
B1 C21 C26 C25 172.7(4) . . . . ?
C32 C27 C28 C29 -1.6(6) . . . . ?
B1 C27 C28 C29 178.3(4) . . . . ?
C27 C28 C29 C30 0.0(7) . . . . ?
C28 C29 C30 C31 1.6(7) . . . . ?
C29 C30 C31 C32 -1.6(8) . . . . ?
C30 C31 C32 C27 0.0(7) . . . . ?
C28 C27 C32 C31 1.5(6) . . . . ?
B1 C27 C32 C31 -178.4(4) . . . . ?
C38 C33 C34 C35 1.0(5) . . . . ?
B1 C33 C34 C35 -177.4(3) . . . . ?
C33 C34 C35 C36 -1.1(6) . . . . ?
C34 C35 C36 C37 1.5(6) . . . . ?
C35 C36 C37 C38 -2.0(7) . . . . ?
C36 C37 C38 C33 2.2(7) . . . . ?
C34 C33 C38 C37 -1.5(6) . . . . ?
B1 C33 C38 C37 176.9(4) . . . . ?
C44 C39 C40 C41 -1.6(6) . . . . ?
B1 C39 C40 C41 174.9(4) . . . . ?
C39 C40 C41 C42 1.3(7) . . . . ?
C40 C41 C42 C43 0.0(9) . . . . ?
C41 C42 C43 C44 -0.9(11) . . . . ?
C42 C43 C44 C39 0.6(10) . . . . ?
C40 C39 C44 C43 0.6(8) . . . . ?
B1 C39 C44 C43 -175.9(5) . . . . ?
C26 C21 B1 C33 45.1(5) . . . . ?
C22 C21 B1 C33 -138.5(4) . . . . ?
C26 C21 B1 C27 -76.4(4) . . . . ?
C22 C21 B1 C27 100.0(4) . . . . ?
C26 C21 B1 C39 163.5(4) . . . . ?
C22 C21 B1 C39 -20.1(5) . . . . ?
C34 C33 B1 C21 -148.0(3) . . . . ?
C38 C33 B1 C21 33.7(5) . . . . ?
C34 C33 B1 C27 -27.8(5) . . . . ?
C38 C33 B1 C27 153.9(4) . . . . ?
C34 C33 B1 C39 92.6(4) . . . . ?
C38 C33 B1 C39 -85.8(4) . . . . ?
C28 C27 B1 C21 13.2(5) . . . . ?
C32 C27 B1 C21 -166.9(3) . . . . ?
C28 C27 B1 C33 -108.3(4) . . . . ?
C32 C27 B1 C33 71.6(4) . . . . ?
C28 C27 B1 C39 132.8(4) . . . . ?
C32 C27 B1 C39 -47.3(5) . . . . ?
C40 C39 B1 C21 -82.1(5) . . . . ?
C44 C39 B1 C21 94.1(5) . . . . ?
C40 C39 B1 C33 38.1(5) . . . . ?
C44 C39 B1 C33 -145.6(4) . . . . ?
C40 C39 B1 C27 158.8(4) . . . . ?
C44 C39 B1 C27 -24.9(6) . . . . ?
C48 O3 C45 C46 28(3) . . . . ?
O3 C45 C46 C47 -27(2) . . . . ?
C45 C46 C47 C48 16.8(18) . . . . ?
C45 O3 C48 C47 -17(2) . . . . ?
C46 C47 C48 O3 -0.4(19) . . . . ?
C48A O3A C45A C46A 13(5) . . . . ?
O3A C45A C46A C47A -17(4) . . . . ?
C45A C46A C47A C48A 15(3) . . . . ?
C45A O3A C48A C47A -4(5) . . . . ?
C46A C47A C48A O3A -7(3) . . . . ?
Pd1 O1A N1A O2A 0.00(3) . . . . ?
 
_refine_diff_density_max    0.421
_refine_diff_density_min   -0.547
_refine_diff_density_rms    0.058

_shelx_res_file
;
TITL shelxt in P 1 21/n 1
    02_excit.res
    created by SHELXL-2018/3 at 09:19:50 on 01-Apr-2020
CELL 0.534 11.6852 13.5959 30.1897 90 93.298 90
ZERR 4 0.000441 0.000474 0.000994 0 0.002948 0
LATT 1
SYMM 0.5-X,0.5+Y,0.5-Z
SFAC C H B N O Pd
DISP B 0 0 4.561
DISP C 0.001 0.001 6.94
DISP H -0 0 0.611
DISP N 0.003 0.002 10.693
DISP O 0.005 0.003 16.398
DISP Pd -2.504 0.615 1934.604
UNIT 192 292 4 16 12 4
DFIX 1.2 0.001 N1 O1 N1 O2
DFIX 1.3 0.001 O1A N1A N1A O2A
DANG 2.1 0.001 O1 O2 O1A O2A
FLAT 0.001 Pd1 O1 O2 N1 O1A O2A N1A
RIGU 0.001 0.002
EADP O3 O3A
EADP C45 C45A C48 C48A
EADP C46 C46A C47 C47A
EADP O1 O1A O2 O2A
EADP N1 N1A

L.S. 20
PLAN  5
SIZE 0.1 0.1 0.05
TEMP 7
BOND $H
list 4
CONF
fmap 2
acta
SHEL 999 0.8
OMIT -1 2 3
REM <olex2.extras>
REM <HklSrc "%.\\02_excit.hkl">
REM </olex2.extras>

WGHT    0.055600
FVAR       0.23037   0.63088   0.91188
PD1   6    0.339498    0.775248    0.346644    11.00000    0.05535    0.05723 =
         0.05192    0.00109   -0.00017   -0.00242
N2    4    0.345442    0.927842    0.337808    11.00000    0.06796    0.06084 =
         0.06080    0.00808   -0.00244    0.00117
N3    4    0.453814    0.798638    0.397943    11.00000    0.06000    0.05899 =
         0.04643   -0.00111    0.00032   -0.00380
AFIX  13
H3    2    0.530873    0.788534    0.387561    11.00000   -1.20000
AFIX   0
N4    4    0.331282    0.632045    0.371442    11.00000    0.05746    0.05627 =
         0.05688   -0.00185    0.00060   -0.00051
C1    1    0.440951    0.963612    0.369771    11.00000    0.08106    0.06725 =
         0.06959    0.00348   -0.00756   -0.00856
AFIX  23
H1A   2    0.513833    0.958002    0.356136    11.00000   -1.20000
H1B   2    0.428780    1.032284    0.376834    11.00000   -1.20000
AFIX   0
C2    1    0.443489    0.903155    0.411571    11.00000    0.08549    0.05772 =
         0.06405   -0.00294   -0.00382   -0.00401
AFIX  23
H2A   2    0.508294    0.921900    0.431290    11.00000   -1.20000
H2B   2    0.373694    0.913017    0.426906    11.00000   -1.20000
AFIX   0
C3    1    0.433639    0.723480    0.432478    11.00000    0.06295    0.06504 =
         0.04908    0.00498   -0.00019   -0.00012
AFIX  23
H3A   2    0.364326    0.738645    0.447315    11.00000   -1.20000
H3B   2    0.497503    0.721925    0.454463    11.00000   -1.20000
AFIX   0
C4    1    0.421839    0.625703    0.409045    11.00000    0.06249    0.06245 =
         0.05971    0.00483   -0.00147   -0.00021
AFIX  23
H4A   2    0.400877    0.575447    0.429897    11.00000   -1.20000
H4B   2    0.494639    0.607393    0.397514    11.00000   -1.20000
AFIX   0
C5    1    0.230666    0.965282    0.351255    11.00000    0.07807    0.07387 =
         0.08130    0.00062   -0.00065    0.01170
AFIX  23
H5A   2    0.220340    0.943589    0.381372    11.00000   -1.20000
H5B   2    0.171363    0.934139    0.332313    11.00000   -1.20000
AFIX   0
C6    1    0.211297    1.075698    0.349365    11.00000    0.12627    0.07492 =
         0.12170   -0.00464   -0.00552    0.02860
AFIX  23
H6A   2    0.217333    1.098467    0.319139    11.00000   -1.20000
H6B   2    0.270220    1.108398    0.367913    11.00000   -1.20000
AFIX   0
C7    1    0.094006    1.102658    0.365073    11.00000    0.12229    0.10579 =
         0.17158   -0.03788   -0.01376    0.04173
AFIX  23
H7A   2    0.035747    1.064229    0.348741    11.00000   -1.20000
H7B   2    0.091104    1.086413    0.396274    11.00000   -1.20000
AFIX   0
C8    1    0.068887    1.209069    0.358658    11.00000    0.17227    0.10745 =
         0.32777   -0.05585   -0.04550    0.05721
AFIX 137
H8A   2    0.019752    1.231093    0.381065    11.00000   -1.50000
H8B   2    0.031446    1.219164    0.329874    11.00000   -1.50000
H8C   2    0.139244    1.245663    0.360891    11.00000   -1.50000
AFIX   0
C9    1    0.365381    0.960593    0.291839    11.00000    0.08164    0.07059 =
         0.06603    0.01789   -0.00304   -0.00447
AFIX  23
H9A   2    0.374942    1.031465    0.291977    11.00000   -1.20000
H9B   2    0.297561    0.945627    0.273005    11.00000   -1.20000
AFIX   0
C10   1    0.467775    0.914883    0.271662    11.00000    0.08199    0.09582 =
         0.07332    0.01007    0.00222   -0.00575
AFIX  23
H10A  2    0.464244    0.843931    0.274660    11.00000   -1.20000
H10B  2    0.537444    0.937606    0.287457    11.00000   -1.20000
AFIX   0
C11   1    0.470927    0.941793    0.222863    11.00000    0.11091    0.12346 =
         0.07531    0.00875    0.01286   -0.00940
AFIX  23
H11A  2    0.406512    0.911022    0.206572    11.00000   -1.20000
H11B  2    0.462513    1.012461    0.219687    11.00000   -1.20000
AFIX   0
C12   1    0.578417    0.910785    0.203275    11.00000    0.12358    0.22327 =
         0.10723   -0.00385    0.03686   -0.00403
AFIX 137
H12A  2    0.578172    0.933023    0.173089    11.00000   -1.50000
H12B  2    0.584069    0.840356    0.204037    11.00000   -1.50000
H12C  2    0.642730    0.938862    0.219993    11.00000   -1.50000
AFIX   0
C13   1    0.212316    0.623415    0.388855    11.00000    0.05680    0.07011 =
         0.07661    0.00891    0.00148   -0.00404
AFIX  23
H13A  2    0.203772    0.675589    0.410329    11.00000   -1.20000
H13B  2    0.156909    0.635676    0.364309    11.00000   -1.20000
AFIX   0
C14   1    0.180821    0.528486    0.410139    11.00000    0.07187    0.07772 =
         0.08915    0.01394    0.01225   -0.00359
AFIX  23
H14A  2    0.233304    0.516140    0.435600    11.00000   -1.20000
H14B  2    0.188738    0.475162    0.389190    11.00000   -1.20000
AFIX   0
C15   1    0.060053    0.530033    0.424861    11.00000    0.07361    0.08871 =
         0.11197    0.00090    0.02509   -0.01353
AFIX  23
H15A  2    0.053350    0.583245    0.445957    11.00000   -1.20000
H15B  2    0.008615    0.544503    0.399328    11.00000   -1.20000
AFIX   0
C16   1    0.021336    0.437138    0.445662    11.00000    0.09020    0.09192 =
         0.13609    0.01092    0.03372   -0.01201
AFIX 137
H16A  2    0.025685    0.383996    0.424888    11.00000   -1.50000
H16B  2   -0.056387    0.444559    0.453830    11.00000   -1.50000
H16C  2    0.069802    0.423096    0.471650    11.00000   -1.50000
AFIX   0
C17   1    0.350316    0.550738    0.339228    11.00000    0.07939    0.06211 =
         0.07243   -0.00949   -0.00193    0.00238
AFIX  23
H17A  2    0.283816    0.546127    0.318572    11.00000   -1.20000
H17B  2    0.356780    0.489104    0.355363    11.00000   -1.20000
AFIX   0
C18   1    0.455263    0.563943    0.313394    11.00000    0.08624    0.09526 =
         0.07537   -0.01245    0.00759    0.01182
AFIX  23
H18A  2    0.522803    0.566211    0.333610    11.00000   -1.20000
H18B  2    0.450237    0.625662    0.297281    11.00000   -1.20000
AFIX   0
C19   1    0.465940    0.478306    0.280552    11.00000    0.14240    0.12981 =
         0.13401   -0.04918    0.04815   -0.00075
AFIX  23
H19A  2    0.462159    0.416801    0.296685    11.00000   -1.20000
H19B  2    0.401000    0.480252    0.259060    11.00000   -1.20000
AFIX   0
C20   1    0.568709    0.479593    0.257417    11.00000    0.17313    0.17827 =
         0.15873   -0.03806    0.07801    0.01628
AFIX 137
H20A  2    0.573768    0.420385    0.240315    11.00000   -1.50000
H20B  2    0.633522    0.483779    0.278363    11.00000   -1.50000
H20C  2    0.568138    0.535483    0.237973    11.00000   -1.50000
AFIX   0

C21   1    0.656255    0.373846    0.427411    11.00000    0.05521    0.05865 =
         0.06452    0.00741   -0.00565   -0.00017
C22   1    0.708766    0.423457    0.393575    11.00000    0.06449    0.07629 =
         0.08170    0.01381    0.00838   -0.00429
AFIX  43
H22   2    0.724763    0.389281    0.367973    11.00000   -1.20000
AFIX   0
C23   1    0.737647    0.521567    0.396942    11.00000    0.07298    0.07588 =
         0.13130    0.02560    0.01576   -0.00918
AFIX  43
H23   2    0.772297    0.552013    0.373596    11.00000   -1.20000
AFIX   0
C24   1    0.716295    0.575119    0.434023    11.00000    0.06892    0.05651 =
         0.14156    0.01485   -0.01038   -0.00706
AFIX  43
H24   2    0.739034    0.640489    0.436782    11.00000   -1.20000
AFIX   0
C25   1    0.660794    0.529559    0.466638    11.00000    0.07643    0.05776 =
         0.10298   -0.00154   -0.01588    0.00295
AFIX  43
H25   2    0.642951    0.564950    0.491685    11.00000   -1.20000
AFIX   0
C26   1    0.630534    0.431787    0.463197    11.00000    0.08282    0.05561 =
         0.06833    0.00731   -0.00069    0.00137
AFIX  43
H26   2    0.591151    0.403528    0.485887    11.00000   -1.20000
AFIX   0
C27   1    0.734086    0.201144    0.458576    11.00000    0.06410    0.05521 =
         0.06756    0.00329    0.01110    0.00393
C28   1    0.808256    0.250281    0.487961    11.00000    0.07260    0.06702 =
         0.08012   -0.00591   -0.00147    0.01176
AFIX  43
H28   2    0.802627    0.318406    0.489555    11.00000   -1.20000
AFIX   0
C29   1    0.890726    0.203810    0.515253    11.00000    0.08559    0.09420 =
         0.09972   -0.00697   -0.01540    0.02350
AFIX  43
H29   2    0.938486    0.240837    0.534491    11.00000   -1.20000
AFIX   0
C30   1    0.902292    0.104821    0.514117    11.00000    0.07835    0.09187 =
         0.12565    0.01469    0.00096    0.02615
AFIX  43
H30   2    0.956358    0.073213    0.532923    11.00000   -1.20000
AFIX   0
C31   1    0.833147    0.052270    0.484864    11.00000    0.07832    0.07219 =
         0.16194    0.01240   -0.00179    0.01766
AFIX  43
H31   2    0.841365   -0.015642    0.483179    11.00000   -1.20000
AFIX   0
C32   1    0.750671    0.099366    0.457613    11.00000    0.07027    0.05714 =
         0.13865   -0.00204   -0.00158    0.00438
AFIX  43
H32   2    0.704678    0.061805    0.437962    11.00000   -1.20000
AFIX   0
C33   1    0.505299    0.230021    0.444148    11.00000    0.06524    0.05286 =
         0.05697    0.00006    0.00122   -0.00129
C34   1    0.478998    0.145848    0.466837    11.00000    0.06682    0.05375 =
         0.06530    0.00469    0.00307   -0.00008
AFIX  43
H34   2    0.537660    0.101248    0.473772    11.00000   -1.20000
AFIX   0
C35   1    0.370101    0.123750    0.479942    11.00000    0.07012    0.07667 =
         0.07903    0.01386    0.00367   -0.00840
AFIX  43
H35   2    0.357385    0.065151    0.494771    11.00000   -1.20000
AFIX   0
C36   1    0.280901    0.188011    0.471123    11.00000    0.06844    0.07041 =
         0.11473   -0.00166    0.00858   -0.00643
AFIX  43
H36   2    0.207927    0.174686    0.480351    11.00000   -1.20000
AFIX   0
C37   1    0.302968    0.272225    0.448324    11.00000    0.06987    0.06280 =
         0.14115    0.00393    0.00828    0.00683
AFIX  43
H37   2    0.243582    0.315938    0.441102    11.00000   -1.20000
AFIX   0
C38   1    0.412090    0.293198    0.435901    11.00000    0.07103    0.05823 =
         0.11319    0.01235   -0.00039    0.00250
AFIX  43
H38   2    0.424249    0.352226    0.421332    11.00000   -1.20000
AFIX   0
C39   1    0.636110    0.213696    0.374787    11.00000    0.09704    0.06177 =
         0.06408   -0.00277    0.00865   -0.01042
C40   1    0.543063    0.220434    0.344888    11.00000    0.12109    0.07626 =
         0.07296    0.00948   -0.01145   -0.02731
AFIX  43
H40   2    0.474264    0.244205    0.354651    11.00000   -1.20000
AFIX   0
C41   1    0.547890    0.192629    0.299868    11.00000    0.17997    0.08178 =
         0.07273    0.01047   -0.01263   -0.04233
AFIX  43
H41   2    0.484045    0.199252    0.280241    11.00000   -1.20000
AFIX   0
C42   1    0.648765    0.155721    0.285838    11.00000    0.21634    0.11836 =
         0.08044   -0.00942    0.02239   -0.03144
AFIX  43
H42   2    0.653373    0.137059    0.256357    11.00000   -1.20000
AFIX   0
C43   1    0.742344    0.146036    0.314535    11.00000    0.19590    0.18140 =
         0.09138   -0.03632    0.03701    0.02251
AFIX  43
H43   2    0.810218    0.120101    0.304882    11.00000   -1.20000
AFIX   0
C44   1    0.735410    0.174959    0.357852    11.00000    0.13166    0.16800 =
         0.08180   -0.02072    0.02814    0.02744
AFIX  43
H44   2    0.800271    0.168432    0.376964    11.00000   -1.20000
AFIX   0
B1    3    0.632864    0.254985    0.426673    11.00000    0.06499    0.05969 =
         0.06471    0.00078    0.00367   -0.00196

PART 1
O3    5    0.688708    0.804019    0.365390    21.00000    0.08481    0.10963 =
         0.10564   -0.01106    0.01457   -0.00412
C45   1    0.736427    0.774089    0.325306    21.00000    0.09866    0.11694 =
         0.10666   -0.01710    0.01038   -0.00335
AFIX  23
H45A  2    0.727270    0.825516    0.303115    21.00000   -1.20000
H45B  2    0.698662    0.715090    0.313815    21.00000   -1.20000
AFIX   0
C46   1    0.860287    0.754618    0.336270    21.00000    0.09345    0.13113 =
         0.15396   -0.01286    0.01765   -0.00349
AFIX  23
H46A  2    0.873436    0.686240    0.344195    21.00000   -1.20000
H46B  2    0.906402    0.771511    0.311667    21.00000   -1.20000
AFIX   0
C47   1    0.884676    0.818166    0.373463    21.00000    0.09345    0.13113 =
         0.15396   -0.01286    0.01765   -0.00349
AFIX  23
H47A  2    0.931954    0.783896    0.395973    21.00000   -1.20000
H47B  2    0.926416    0.875544    0.364170    21.00000   -1.20000
AFIX   0
C48   1    0.779332    0.847989    0.391366    21.00000    0.09866    0.11694 =
         0.10666   -0.01710    0.01038   -0.00335
AFIX  23
H48A  2    0.777296    0.826838    0.421996    21.00000   -1.20000
H48B  2    0.772243    0.919052    0.390413    21.00000   -1.20000
AFIX   0
SAME 0.02 0.04 O3 > C48
PART 0
PART 2
O3A   5    0.674570    0.807761    0.360907   -21.00000    0.08481    0.10963 =
         0.10564   -0.01106    0.01457   -0.00412
C45A  1    0.730323    0.757503    0.326830   -21.00000    0.09866    0.11694 =
         0.10666   -0.01710    0.01038   -0.00335
AFIX  23
H45C  2    0.700445    0.777605    0.297580   -21.00000   -1.20000
H45D  2    0.723138    0.686736    0.329660   -21.00000   -1.20000
AFIX   0
C46A  1    0.852771    0.790737    0.335814   -21.00000    0.09345    0.13113 =
         0.15396   -0.01286    0.01765   -0.00349
AFIX  23
H46C  2    0.897612    0.738576    0.350241   -21.00000   -1.20000
H46D  2    0.886701    0.807007    0.308166   -21.00000   -1.20000
AFIX   0
C47A  1    0.852026    0.874364    0.363572   -21.00000    0.09345    0.13113 =
         0.15396   -0.01286    0.01765   -0.00349
AFIX  23
H47C  2    0.865819    0.933345    0.346605   -21.00000   -1.20000
H47D  2    0.911628    0.868894    0.387166   -21.00000   -1.20000
AFIX   0
C48A  1    0.741980    0.879252    0.381773   -21.00000    0.09866    0.11694 =
         0.10666   -0.01710    0.01038   -0.00335
AFIX  23
H48C  2    0.748858    0.867444    0.413502   -21.00000   -1.20000
H48D  2    0.708228    0.943715    0.376609   -21.00000   -1.20000
AFIX   0

PART 0
PART 3
O1    5    0.124974    0.759827    0.299128    31.00000    0.07850    0.20966 =
         0.08529   -0.02890   -0.01081    0.00140
O2    5    0.261167    0.724396    0.259676    31.00000    0.07850    0.20966 =
         0.08529   -0.02890   -0.01081    0.00140
N1    4    0.225643    0.749559    0.294478    31.00000    0.07869    0.08504 =
         0.07062    0.00920   -0.00451   -0.00400
PART 0
PART 4
O1A   5    0.209186    0.757270    0.304525   -31.00000    0.07850    0.20966 =
         0.08529   -0.02890   -0.01081    0.00140
O2A   5    0.318863    0.717117    0.254864   -31.00000    0.07850    0.20966 =
         0.08529   -0.02890   -0.01081    0.00140
N1A   4    0.212068    0.730278    0.263290   -31.00000    0.07869    0.08504 =
         0.07062    0.00920   -0.00451   -0.00400
HKLF 4


REM  shelxt in P 1 21/n 1
REM wR2 = 0.1407, GooF = S = 0.965, Restrained GooF = 0.973 for all data
REM R1 = 0.0546 for 5481 Fo > 4sig(Fo) and 0.0929 for all 9604 data
REM 526 parameters refined using 490 restraints

END

WGHT      0.0556      0.0000

REM Highest difference peak  0.421,  deepest hole -0.547,  1-sigma level  0.058
Q1    1   0.2975  0.8377  0.3447  11.00000  0.05    0.42
Q2    1   0.2188  0.6629  0.2755  11.00000  0.05    0.34
Q3    1   0.3478  0.7001  0.3130  11.00000  0.05    0.32
Q4    1   0.0456  1.0964  0.4016  11.00000  0.05    0.31
Q5    1   0.8584  0.8518  0.3957  11.00000  0.05    0.31
;
_shelx_res_checksum   10544

_shelx_hkl_file
;
  16   0  -7   -0.00    2.77
  16   0  -8    5.64    4.70
 -16   0   9    2.63    3.64
  16   0  -9    1.28    3.05
 -16   0  10   -0.00    3.41
  16   0 -10    4.18    4.92
 -16   0  11   -0.00    2.72
  16   0 -11    0.91    2.98
 -16   0  12   -0.00    3.31
  16   0 -12    1.05    4.30
 -16   0  13    2.21    3.28
 -16   0  14   -0.00    2.14
 -16   0  15   -0.00    2.24
 -16   0  16    3.36    3.47
  16   1  -6   -0.00    3.38
  16  -1  -7   -0.00    4.70
  16   1  -7    0.00    3.41
  16  -1  -8    0.80    4.36
  16   1  -8   -0.00    3.18
  16  -1  -9    2.37    3.61
  16   1  -9    1.60    3.89
 -16  -1   9    1.05    3.36
  16  -1 -10   -0.00    3.03
  16   1 -10    0.00    3.21
 -16  -1  10    3.06    3.75
 -16   1  11   -0.00    2.65
  16  -1 -11   -0.00    3.26
  16   1 -11    2.60    3.75
 -16  -1  11    0.11    2.80
 -16   1  12    2.46    3.46
  16  -1 -12   -0.00    3.16
  16   1 -12    7.87    5.57
 -16  -1  12    5.32    3.96
 -16   1  13    1.26    3.30
  16  -1 -13    0.00    3.05
 -16  -1  13   -0.00    2.89
 -16   1  14    1.22    3.11
 -16  -1  14    1.87    2.78
 -16   1  15    5.11    3.84
 -16  -1  15   -0.00    3.10
 -16   1  16   -0.00    3.28
 -16  -1  16   -0.00    2.42
 -16   1  17   -0.00    2.36
  16   2  -6    3.82    4.03
  16   2  -7    0.00    3.21
  16  -2  -8   -0.00    2.86
  16   2  -8    1.59    4.44
  16  -2  -9    2.56    4.17
  16   2  -9   -0.00    3.85
  16  -2 -10    1.20    3.48
  16   2 -10    1.08    3.88
 -16  -2  10    3.46    4.40
  16  -2 -11    3.89    3.70
  16   2 -11    1.55    3.27
 -16  -2  11    3.53    3.61
  16  -2 -12    0.00    3.07
  16   2 -12    4.99    5.02
 -16  -2  12    0.00    3.11
  16  -2 -13   -0.00    2.08
 -16  -2  13    0.67    2.59
 -16  -2  14    2.02    3.64
 -16  -2  15    2.44    3.25
 -16  -2  16    0.02    2.61
  16   3  -6    0.00    2.46
  16   3  -7    1.13    3.59
  16   3  -8   -0.00    3.10
  16  -3  -9   -0.00    3.83
  16   3  -9   -0.00    4.19
  16  -3 -10    1.92    4.05
  16   3 -10   -0.00    2.63
  16  -3 -11    0.41    2.57
  16   3 -11    2.64    4.09
  16  -3 -12    4.89    3.96
 -16  -3  12    0.00    3.66
 -16  -3  13   -0.00    3.53
 -16  -3  14   -0.00    2.68
 -16  -3  15    6.17    4.35
  16   4  -6   -0.00    2.57
  16   4  -7    4.38    4.60
  16   4  -8    0.48    3.23
  16  -4  -9    1.68    3.96
  16   4  -9    1.45    3.34
  16  -4 -10    3.05    4.21
  16   4 -10    1.15    3.61
  16  -4 -11   -0.00    4.31
  16  -4 -12   -0.00    3.17
  16   5  -6   -0.00    4.20
  16   5  -7    4.23    4.66
  16   5  -8    5.61    5.33
  16   5  -9    6.12    4.39
  16  -5 -11   -0.00    3.35
  16   6  -7    1.29    4.10
 -15   0   1    0.59    3.21
 -15   0   2   -0.00    3.56
 -15   0   3   11.15    5.12
 -15   0   4    0.50    3.37
  15   0  -4    2.11    3.10
 -15   0   5    1.81    3.11
  15   0  -5    0.16    3.18
 -15   0   6   -0.00    2.15
  15   0  -6   -0.00    3.15
 -15   0   7    0.20    3.44
  15   0  -7    0.00    3.95
 -15   0   8    0.99    3.24
  15   0  -8    6.57    5.46
 -15   0   9    9.29    4.53
  15   0  -9    6.59    5.60
 -15   0  10   -0.00    2.90
  15   0 -10    3.11    3.77
 -15   0  11    2.11    3.35
  15   0 -11   -0.00    2.77
 -15   0  12    1.35    3.05
  15   0 -12    0.00    3.61
 -15   0  13    0.00    3.45
  15   0 -13   -0.00    3.94
 -15   0  14    0.00    2.47
  15   0 -14   -0.00    2.90
 -15   0  15    6.84    4.34
  15   0 -15   -0.00    2.91
 -15   0  16   -0.00    2.80
  15   0 -16    1.42    3.07
 -15   0  17    2.57    2.75
  15   0 -17    0.84    3.00
 -15   1   1    6.47    4.79
 -15  -1   1   10.32    5.02
 -15   1   2    0.00    3.28
 -15  -1   2    3.49    3.07
 -15   1   3    2.61    3.87
 -15  -1   3   10.92    5.58
 -15   1   4    1.30    2.49
  15  -1  -4    0.99    4.38
  15   1  -4    5.67    5.00
 -15  -1   4    0.48    3.52
 -15   1   5    7.12    4.54
  15  -1  -5    4.19    4.46
  15   1  -5    6.95    5.23
 -15  -1   5    8.73    4.76
 -15   1   6    0.79    2.11
  15  -1  -6    0.45    3.60
  15   1  -6   -0.00    2.98
 -15  -1   6   -0.00    3.07
 -15   1   7    1.82    3.33
  15  -1  -7    5.91    5.07
  15   1  -7    0.00    4.40
 -15  -1   7    3.87    4.28
 -15   1   8    0.21    2.97
  15  -1  -8   -0.00    2.96
  15   1  -8   -0.00    3.53
 -15  -1   8   -0.00    3.13
 -15   1   9    0.45    2.52
  15  -1  -9    3.95    3.74
  15   1  -9    1.13    4.00
 -15  -1   9    0.92    2.81
 -15   1  10    2.26    3.87
  15  -1 -10    1.58    3.38
  15   1 -10    0.63    3.15
 -15  -1  10   -0.00    3.79
 -15   1  11    4.63    3.99
  15  -1 -11    5.99    5.10
  15   1 -11   -0.00    3.69
 -15  -1  11    3.58    4.17
 -15   1  12   -0.00    3.49
  15  -1 -12    0.00    2.17
  15   1 -12    1.95    3.82
 -15  -1  12   -0.00    2.80
 -15   1  13    0.45    3.16
  15  -1 -13    3.58    4.71
  15   1 -13    0.00    3.44
 -15  -1  13    0.36    2.25
 -15   1  14    0.15    2.19
  15  -1 -14   -0.00    3.86
  15   1 -14    1.08    3.46
 -15  -1  14    1.23    2.81
 -15   1  15   -0.00    2.79
  15  -1 -15    0.00    3.20
  15   1 -15    0.00    3.31
 -15  -1  15    2.53    3.23
 -15   1  16   -0.00    2.45
  15  -1 -16    0.49    2.91
  15   1 -16   -0.00    3.34
 -15  -1  16    0.00    3.27
 -15   1  17    3.82    3.85
  15  -1 -17    1.13    3.31
 -15  -1  17    0.80    2.48
 -15   2   1    3.43    3.75
 -15  -2   1    1.00    3.59
 -15   2   2   -0.00    3.19
 -15  -2   2   -0.00    2.93
 -15   2   3    2.10    4.11
  15   2  -3    6.60    5.20
 -15  -2   3    6.75    4.33
 -15   2   4    0.59    2.20
  15   2  -4   -0.00    2.33
 -15  -2   4   -0.00    3.12
 -15   2   5    1.14    2.93
  15  -2  -5    0.62    3.30
  15   2  -5   -0.00    3.55
 -15  -2   5    2.35    3.40
 -15   2   6   -0.00    2.98
  15  -2  -6   -0.00    3.08
  15   2  -6    0.09    2.03
 -15  -2   6    1.71    2.61
 -15   2   7    4.73    3.90
  15  -2  -7    0.15    2.50
  15   2  -7    1.57    3.68
 -15  -2   7    6.54    4.24
 -15   2   8   -0.00    3.65
  15  -2  -8   -0.00    3.04
  15   2  -8    0.00    2.91
 -15  -2   8    1.35    3.37
 -15   2   9    5.46    4.18
  15  -2  -9    2.43    3.54
  15   2  -9    3.13    4.41
 -15  -2   9    2.93    3.38
 -15   2  10    0.00    3.43
  15  -2 -10   -0.00    3.31
  15   2 -10    5.40    4.98
 -15  -2  10    0.15    2.14
 -15   2  11    0.94    3.02
  15  -2 -11    0.42    2.76
  15   2 -11    2.74    4.19
 -15  -2  11   -0.00    3.47
 -15   2  12    2.28    3.34
  15  -2 -12    3.15    3.66
  15   2 -12   -0.00    3.44
 -15  -2  12    0.17    2.54
 -15   2  13    6.38    4.19
  15  -2 -13    9.11    5.45
  15   2 -13    1.96    4.46
 -15  -2  13    0.79    3.37
 -15   2  14    1.23    3.03
  15  -2 -14    4.00    4.13
  15   2 -14    2.79    4.03
 -15  -2  14    1.74    3.77
 -15   2  15    1.48    2.95
  15  -2 -15    2.20    3.55
  15   2 -15    3.21    3.55
 -15  -2  15    6.22    4.43
 -15   2  16    5.65    3.76
  15  -2 -16    0.38    3.19
  15   2 -16    0.00    2.56
 -15  -2  16    2.92    2.85
 -15   2  17    0.01    1.97
 -15   2  18    1.36    3.08
 -15   3   1    0.00    4.30
 -15  -3   1    6.86    4.62
 -15   3   2   -0.00    3.12
 -15  -3   2   -0.00    3.19
 -15   3   3    0.92    3.20
  15   3  -3   -0.00    3.92
 -15  -3   3   -0.00    2.75
 -15   3   4    0.51    3.23
  15   3  -4   -0.00    3.14
 -15  -3   4   -0.00    2.59
 -15   3   5    0.63    2.76
  15   3  -5    9.92    5.15
 -15  -3   5   10.15    5.01
 -15   3   6    3.68    3.54
  15  -3  -6   -0.00    4.02
  15   3  -6    0.00    3.18
 -15  -3   6    4.12    4.35
 -15   3   7    2.12    3.35
  15  -3  -7   -0.00    2.74
  15   3  -7    4.68    4.74
 -15  -3   7    0.77    3.56
 -15   3   8    0.00    3.11
  15  -3  -8    2.18    2.93
  15   3  -8    0.00    3.38
 -15  -3   8    1.19    2.74
 -15   3   9    1.27    2.90
  15  -3  -9   -0.00    3.38
  15   3  -9    2.64    3.61
 -15  -3   9   -0.00    3.12
 -15   3  10    3.24    3.70
  15  -3 -10   -0.00    3.54
  15   3 -10    7.05    5.43
 -15  -3  10    5.17    4.34
 -15   3  11    8.19    4.52
  15  -3 -11    6.66    4.73
  15   3 -11    7.16    5.13
 -15  -3  11    4.99    4.15
 -15   3  12    0.31    3.05
  15  -3 -12    2.93    3.79
  15   3 -12    7.64    5.41
 -15  -3  12    1.02    2.68
 -15   3  13   -0.00    3.01
  15  -3 -13    0.13    3.62
  15   3 -13    0.30    3.68
 -15  -3  13   -0.00    2.94
 -15   3  14   -0.00    2.70
  15  -3 -14    0.00    3.38
  15   3 -14   -0.00    2.96
 -15  -3  14    1.21    2.91
 -15   3  15    3.07    3.08
  15  -3 -15    4.40    4.07
  15   3 -15    2.92    4.17
 -15  -3  15    0.61    3.09
 -15   3  16    3.91    4.16
  15  -3 -16    0.00    3.37
 -15  -3  16   -0.00    2.91
 -15   3  17    0.93    3.44
 -15   3  18    2.34    3.38
 -15   4   1   -0.00    2.65
 -15  -4   1   -0.00    2.68
 -15   4   2    1.39    3.41
 -15  -4   2    1.96    3.21
 -15   4   3    2.04    3.46
 -15  -4   3    0.23    3.43
 -15   4   4    1.69    3.53
  15   4  -4    6.06    5.14
 -15  -4   4   -0.00    3.13
 -15   4   5   -0.00    2.55
  15   4  -5   -0.00    3.08
 -15  -4   5    6.70    4.72
 -15   4   6    3.14    3.58
  15   4  -6    0.02    2.30
 -15  -4   6    1.23    3.37
 -15   4   7    1.71    2.98
  15  -4  -7   -0.00    3.98
  15   4  -7    1.24    3.15
 -15  -4   7    0.00    4.08
 -15   4   8   -0.00    2.60
  15  -4  -8    1.82    3.37
  15   4  -8   -0.00    3.55
 -15  -4   8    3.50    3.82
 -15   4   9    3.15    4.29
  15  -4  -9    1.02    4.13
  15   4  -9    6.12    4.85
 -15  -4   9    1.33    3.49
 -15   4  10    0.00    2.81
  15  -4 -10    2.45    4.28
  15   4 -10    0.00    3.09
 -15  -4  10    0.22    2.10
 -15   4  11    0.99    3.45
  15  -4 -11    0.00    3.11
  15   4 -11   -0.00    3.03
 -15  -4  11   -3.49    4.04
 -15   4  12    4.17    3.67
  15  -4 -12   -0.00    2.40
  15   4 -12    1.28    3.47
 -15  -4  12    0.00    2.81
 -15   4  13    0.79    3.03
  15  -4 -13    5.06    4.16
  15   4 -13    5.01    5.31
 -15  -4  13    6.81    4.72
 -15   4  14   -0.00    3.06
  15  -4 -14   -0.00    2.97
  15   4 -14    0.00    3.55
 -15  -4  14    6.63    4.48
 -15   4  15    7.19    4.67
  15  -4 -15    0.00    3.58
 -15  -4  15    0.94    3.02
 -15   4  16   -0.00    2.22
  15  -4 -16   -0.00    3.74
  15   4 -16    0.75    3.19
 -15  -4  16    0.59    2.84
 -15   4  17    2.76    2.92
 -15   4  18   -0.00    2.53
 -15   5   1    0.16    3.33
  15   5  -1    3.60    3.66
 -15  -5   1    3.81    3.56
 -15   5   2   -0.00    2.78
  15   5  -2   -0.00    2.71
 -15  -5   2   -0.00    1.87
 -15   5   3   -0.00    3.11
  15   5  -3   -0.00    3.61
 -15  -5   3    0.30    3.48
 -15   5   4   -0.00    2.70
  15   5  -4    0.00    3.19
  15   5  -4    0.00    2.45
 -15  -5   4    0.10    3.35
 -15   5   5   -0.00    3.07
  15   5  -5   -0.00    2.35
  15   5  -5   -0.00    2.11
 -15  -5   5    1.35    3.58
 -15   5   6   13.10    5.28
  15   5  -6    8.42    4.77
  15   5  -6    0.00    4.00
 -15  -5   6    1.67    3.42
 -15   5   7    8.33    4.42
  15   5  -7    7.54    4.11
  15   5  -7    7.84    5.24
 -15  -5   7    0.00    3.80
 -15   5   8    0.93    3.35
  15  -5  -8   -0.00    3.06
  15   5  -8   -0.00    2.79
  15   5  -8    2.46    4.23
 -15  -5   8   -0.00    3.43
 -15   5   9    3.38    3.58
  15  -5  -9    0.00    2.74
  15   5  -9    0.72    2.43
  15   5  -9   -0.00    2.88
 -15  -5   9   -0.00    3.70
 -15   5  10    2.06    3.21
  15  -5 -10    4.49    4.02
  15   5 -10    6.69    4.08
  15   5 -10   -0.00    3.61
 -15  -5  10    0.80    3.57
 -15   5  11    6.62    4.07
  15  -5 -11    3.84    4.50
  15   5 -11   11.12    5.17
  15   5 -11    3.69    4.36
 -15   5  12    0.08    3.00
  15  -5 -12   -0.00    2.92
  15   5 -12    1.20    2.86
  15   5 -12    1.35    3.46
 -15   5  13    0.85    3.11
  15  -5 -13    3.09    3.50
  15   5 -13    0.20    2.84
  15   5 -13    2.50    3.86
 -15   5  14    0.60    2.21
  15  -5 -14   -0.00    3.16
  15   5 -14    0.94    3.24
 -15   5  15   -0.00    2.77
  15  -5 -15    0.97    3.26
  15   5 -15    0.17    2.35
 -15   5  16    2.27    3.72
  15   5 -16    2.27    2.98
 -15   5  17    3.90    3.75
 -15   5  18   -0.00    3.01
  15   6  -4   12.44    5.58
  15   6  -4    7.57    5.32
  15   6  -5   -0.00    3.01
  15   6  -5    4.33    4.82
  15   6  -6    2.35    3.41
  15   6  -6   -0.00    4.00
  15   6  -7    3.30    3.58
  15   6  -7   -0.00    3.95
  15   6  -8   -0.00    3.16
  15   6  -8   -0.00    3.70
  15  -6  -9   -0.00    4.15
  15   6  -9    0.00    2.89
  15   6  -9    4.77    5.18
  15  -6 -10   -0.00    2.52
  15   6 -10    2.09    2.98
  15   6 -10    0.00    3.57
  15  -6 -11    1.22    3.76
  15   6 -11    3.74    3.56
  15   6 -11    2.38    3.88
  15  -6 -12   -0.00    3.00
  15   6 -12    0.94    3.44
  15   6 -12   -0.00    4.01
  15  -6 -13   -0.00    3.14
  15   6 -13   -0.00    2.72
  15  -6 -14    2.97    3.99
  15   6 -14    1.71    3.49
  15   6 -15    1.94    3.29
  15   7  -5   -0.00    3.71
  15   7  -6    0.00    2.59
  15   7  -7   -0.00    4.31
  15   7  -8    3.43    4.25
  15   7  -9    3.38    4.70
  15  -7 -10   -0.00    2.91
  15   7 -10    2.92    4.04
  15   7 -10    5.64    4.63
  15  -7 -11   -0.00    2.38
  15   7 -11    0.21    2.25
  15  -7 -12    0.74    3.16
  15   7 -12   -0.00    3.14
  15  -7 -13    0.00    3.76
  15   7 -13    2.54    3.08
  15   7 -14    0.62    2.89
  15   7 -15   -0.00    3.00
  15  -8 -12    6.41    4.73
 -14   0   1   -0.00    2.43
  14   0  -1    0.01    2.17
 -14   0   2   18.35    6.35
  14   0  -2    5.89    5.14
 -14   0   3    0.00    3.05
  14   0  -3   -0.00    3.42
 -14   0   4   10.24    4.91
  14   0  -4    8.50    6.10
 -14   0   5    0.00    2.58
  14   0  -5    4.59    4.31
 -14   0   6   11.75    4.91
  14   0  -6    3.70    4.39
 -14   0   7   -0.00    2.77
  14   0  -7    0.50    3.19
 -14   0   8    3.98    3.60
  14   0  -8    4.60    4.10
 -14   0   9   -0.00    2.36
  14   0  -9   -0.00    3.63
 -14   0  10    1.35    3.28
  14   0 -10    1.43    3.29
 -14   0  11   -0.00    2.52
  14   0 -11    1.77    2.79
 -14   0  12    2.40    3.46
  14   0 -12    4.38    4.05
 -14   0  13   -0.00    2.74
  14   0 -13    3.06    3.77
 -14   0  14    2.35    3.21
  14   0 -14    1.57    3.66
 -14   0  15    3.37    3.61
  14   0 -15    0.00    2.52
 -14   0  16    1.76    2.88
  14   0 -16    1.76    3.30
 -14   0  17   -0.00    2.37
  14   0 -17    0.70    2.70
 -14   0  18    1.91    3.08
  14   0 -18    5.10    4.25
  14   0 -19    2.04    3.31
  14   0 -20    0.00    2.57
 -14   1   1    0.08    2.56
  14   1  -1   -0.00    2.15
 -14  -1   1    2.30    2.38
 -14   1   2    1.22    3.00
  14  -1  -2    7.37    4.75
  14   1  -2    2.79    3.85
 -14  -1   2    0.84    2.97
 -14   1   3   -0.00    2.87
  14  -1  -3    0.87    2.32
  14   1  -3    1.65    3.51
 -14  -1   3    7.51    4.41
 -14   1   4    5.19    4.23
  14  -1  -4    2.20    3.36
  14   1  -4    1.66    3.17
 -14  -1   4    3.90    3.49
 -14   1   5    1.28    3.23
  14  -1  -5   -0.00    3.50
  14   1  -5   -0.00    2.73
 -14  -1   5    2.47    3.03
 -14   1   6    4.91    4.39
  14  -1  -6    7.73    5.66
  14   1  -6    9.67    5.78
 -14  -1   6    4.15    3.50
 -14   1   7    2.41    3.27
  14  -1  -7    3.96    4.01
  14   1  -7   -0.00    4.09
 -14  -1   7    0.11    2.89
 -14   1   8    1.41    2.65
  14  -1  -8    2.01    3.46
  14   1  -8   -0.00    3.49
 -14  -1   8    0.35    2.70
 -14   1   9   -0.00    2.77
  14  -1  -9    0.40    3.14
  14   1  -9    1.05    2.93
 -14  -1   9    1.47    2.92
 -14   1  10   12.54    5.36
  14  -1 -10    3.89    4.05
  14   1 -10   14.16    6.48
 -14  -1  10    4.42    3.85
 -14   1  11    2.01    3.00
  14  -1 -11    0.41    3.06
  14   1 -11   -0.00    2.40
 -14  -1  11   -0.00    1.92
 -14   1  12    1.48    3.21
  14  -1 -12    1.13    2.87
  14   1 -12    0.00    3.29
 -14  -1  12    1.40    2.64
 -14   1  13   -0.00    3.10
  14  -1 -13    0.18    1.59
  14   1 -13   -0.00    3.49
 -14  -1  13   -0.00    2.65
 -14   1  14    3.37    3.39
  14  -1 -14    2.47    3.46
  14   1 -14   -0.00    2.75
 -14  -1  14    3.12    3.54
 -14   1  15   -0.00    2.59
  14  -1 -15   -0.00    3.23
  14   1 -15    1.81    3.35
 -14  -1  15   -1.52    2.78
 -14   1  16    0.23    2.98
  14  -1 -16    5.58    4.10
  14   1 -16    3.17    4.16
 -14  -1  16   -0.00    2.48
 -14   1  17    0.02    2.46
  14  -1 -17   -0.00    3.01
  14   1 -17    2.36    3.53
 -14  -1  17    0.00    2.66
 -14   1  18    0.36    2.96
  14  -1 -18    0.32    2.87
  14   1 -18    1.44    3.92
  14  -1 -19   -0.00    2.62
  14   1 -19    1.22    3.60
  14  -1 -20    0.20    3.09
  14   1 -20    2.80    3.48
 -14   2   1   -0.00    2.49
  14   2  -1    1.78    4.10
 -14  -2   1   -0.00    2.33
 -14   2   2   15.13    5.58
  14  -2  -2   12.21    5.91
  14   2  -2   21.38    8.08
 -14  -2   2    5.41    4.45
 -14   2   3    3.35    3.63
  14  -2  -3   -0.00    1.67
  14   2  -3    0.49    3.62
 -14  -2   3    2.85    3.20
 -14   2   4    2.00    3.42
  14  -2  -4    1.64    2.71
  14   2  -4    6.88    5.10
 -14  -2   4    7.46    4.27
 -14   2   5    3.09    3.67
  14  -2  -5    0.92    3.45
  14   2  -5   -0.00    3.42
 -14  -2   5    0.00    2.86
 -14   2   6    1.41    3.05
  14  -2  -6    6.00    5.16
  14   2  -6    0.00    3.31
 -14  -2   6    0.00    2.21
 -14   2   7   -0.00    2.86
  14  -2  -7    4.04    3.99
  14   2  -7    1.86    2.97
 -14  -2   7    5.20    3.76
 -14   2   8    1.83    3.28
  14  -2  -8    7.73    5.22
  14   2  -8    5.73    4.27
 -14  -2   8    2.43    3.54
 -14   2   9   -0.00    2.80
  14  -2  -9   -0.00    3.05
  14   2  -9    2.71    3.77
 -14  -2   9    3.56    3.13
 -14   2  10    0.61    2.83
  14  -2 -10    0.70    3.11
  14   2 -10   -0.00    3.31
 -14  -2  10   -0.00    3.09
 -14   2  11    2.32    3.26
  14  -2 -11   -0.00    3.90
  14   2 -11   -0.00    2.43
 -14  -2  11   -0.00    2.49
 -14   2  12    5.26    3.81
  14  -2 -12    4.01    4.40
  14   2 -12    0.00    2.20
 -14  -2  12    4.55    4.20
 -14   2  13    6.31    3.95
  14  -2 -13    1.66    3.32
  14   2 -13    1.70    3.65
 -14  -2  13   -0.00    2.30
 -14   2  14    2.31    3.15
  14  -2 -14    3.49    4.39
  14   2 -14    1.20    4.06
 -14  -2  14    3.40    3.43
 -14   2  15    0.00    2.26
  14  -2 -15   -0.00    2.57
  14   2 -15   -0.00    2.74
 -14  -2  15   -0.00    2.92
 -14   2  16    1.57    2.40
  14  -2 -16    2.97    3.91
  14   2 -16    1.73    3.12
 -14  -2  16   -0.00    2.65
 -14   2  17   -0.00    3.16
  14  -2 -17   -0.00    3.13
  14   2 -17    2.03    3.69
 -14  -2  17    0.53    2.18
 -14   2  18    7.77    4.94
  14  -2 -18    5.60    4.55
  14   2 -18    2.93    3.71
  14  -2 -19    0.23    2.97
  14   2 -19    0.00    3.45
  14  -2 -20    0.79    3.49
  14   2 -20    1.47    3.65
 -14   3   1   -0.00    2.49
  14   3  -1   -0.00    3.06
 -14  -3   1    1.41    3.59
 -14   3   2   -0.00    2.50
  14   3  -2    0.00    3.41
 -14  -3   2    0.42    2.59
 -14   3   3   -0.00    3.95
  14  -3  -3    3.34    4.20
  14   3  -3   -0.00    2.96
 -14  -3   3   -0.00    2.92
 -14   3   4    0.41    2.91
  14  -3  -4   -0.00    2.95
  14   3  -4    0.09    2.93
 -14  -3   4    3.56    3.43
 -14   3   5   -0.00    2.03
  14  -3  -5   -0.00    3.56
  14   3  -5    0.00    3.54
 -14  -3   5    0.43    2.48
 -14   3   6   11.78    5.35
  14  -3  -6    7.80    4.83
  14   3  -6   10.20    5.60
 -14  -3   6    8.09    4.39
 -14   3   7    0.00    2.69
  14  -3  -7   -0.00    3.67
  14   3  -7    2.73    3.27
 -14  -3   7    2.61    3.57
 -14   3   8    0.82    2.92
  14  -3  -8   -0.00    2.08
  14   3  -8   -0.00    3.93
 -14  -3   8    2.05    3.24
 -14   3   9   -0.00    3.11
  14  -3  -9    3.73    4.17
  14   3  -9   -0.00    3.40
 -14  -3   9   -0.00    2.28
 -14   3  10    7.72    4.41
  14  -3 -10    9.59    5.08
  14   3 -10    7.40    5.08
 -14  -3  10   11.19    4.90
 -14   3  11    3.61    3.48
  14  -3 -11    1.79    3.66
  14   3 -11    1.73    3.95
 -14  -3  11   -0.00    3.57
 -14   3  12    2.18    2.97
  14  -3 -12   -0.00    3.14
  14   3 -12   -0.00    3.38
 -14  -3  12   -0.00    2.97
 -14   3  13    0.00    3.20
  14  -3 -13    2.47    3.62
  14   3 -13    0.80    3.61
 -14  -3  13    1.14    3.08
 -14   3  14    1.92    2.71
  14  -3 -14    5.85    4.66
  14   3 -14    0.45    3.14
 -14  -3  14   -0.00    2.48
 -14   3  15    4.18    3.92
  14  -3 -15    2.53    3.30
  14   3 -15    6.08    4.57
 -14  -3  15    0.00    2.48
 -14   3  16    0.61    2.84
  14  -3 -16    1.41    3.23
  14   3 -16    4.32    4.80
 -14  -3  16    2.50    3.23
 -14   3  17    2.21    3.50
  14  -3 -17    1.45    2.79
  14   3 -17   -0.00    2.53
 -14  -3  17   -0.00    2.52
 -14   3  18    2.17    2.92
  14  -3 -18   -0.00    2.95
  14   3 -18   -0.00    3.06
 -14   3  19    1.86    3.25
  14  -3 -19   -0.00    2.52
  14   3 -19    0.66    3.27
  14  -3 -20    5.16    4.06
 -14   4   1    1.75    3.28
  14   4  -1    0.00    2.44
 -14  -4   1   -0.00    3.36
 -14   4   2    2.89    3.32
  14   4  -2    5.96    4.66
 -14  -4   2    2.15    3.46
 -14   4   3    0.87    2.87
  14   4  -3    1.45    3.73
 -14  -4   3    3.22    3.59
 -14   4   4   -0.00    2.85
  14  -4  -4    2.36    3.47
  14   4  -4    8.97    5.43
 -14  -4   4    4.55    4.32
 -14   4   5    1.68    2.94
  14  -4  -5    1.42    2.95
  14   4  -5    1.10    3.66
 -14  -4   5   -0.00    2.70
 -14   4   6    0.76    3.06
  14  -4  -6    1.45    3.28
  14   4  -6    1.19    3.74
 -14  -4   6   -0.00    2.61
 -14   4   7    1.48    2.31
  14   4  -7    5.13    4.13
 -14  -4   7    4.02    3.12
 -14   4   8    1.03    3.15
  14  -4  -8    1.50    3.79
  14   4  -8    5.78    4.20
 -14  -4   8    1.03    3.91
 -14   4   9    4.05    3.93
  14  -4  -9    0.25    2.62
  14   4  -9   -0.00    3.35
 -14  -4   9    2.46    3.55
 -14   4  10    0.19    2.71
  14  -4 -10   -0.00    3.09
  14   4 -10    1.13    3.53
 -14  -4  10    5.72    3.71
 -14   4  11    0.80    3.23
  14  -4 -11   -0.00    3.07
  14   4 -11    2.58    4.02
 -14  -4  11    0.86    2.93
 -14   4  12    4.36    4.24
  14  -4 -12    6.84    4.78
  14   4 -12    8.40    5.56
 -14  -4  12    3.19    3.40
 -14   4  13    9.75    4.83
  14  -4 -13    2.87    4.13
  14   4 -13    1.35    3.91
 -14  -4  13    3.54    4.08
 -14   4  14    3.77    3.73
  14  -4 -14    5.74    4.42
  14   4 -14    3.14    5.08
 -14  -4  14    3.14    4.07
 -14   4  15   -0.00    2.83
  14  -4 -15    2.04    3.32
  14   4 -15   -0.00    3.48
 -14  -4  15   -0.00    2.85
 -14   4  16    2.47    2.80
  14  -4 -16    3.48    4.68
  14   4 -16    5.44    4.38
 -14  -4  16    0.30    2.62
 -14   4  17    0.19    2.30
  14  -4 -17   -0.00    2.46
  14   4 -17    0.00    2.51
  14   4 -17    0.27    3.55
 -14   4  18    1.18    3.05
  14  -4 -18    1.66    3.68
  14   4 -18    0.24    3.75
 -14   4  19    0.00    2.79
  14  -4 -19    0.00    3.49
 -14   5   1    6.00    4.61
  14   5  -1    9.54    5.08
  14   5  -1    7.98    5.70
 -14  -5   1    5.89    4.49
 -14   5   2    2.13    3.28
  14   5  -2    0.00    3.17
  14   5  -2    4.08    3.96
 -14  -5   2    0.99    3.22
 -14   5   3    0.00    3.16
  14   5  -3    3.36    3.08
  14   5  -3   -0.00    2.21
 -14  -5   3    0.72    3.19
 -14   5   4   -0.00    2.92
  14   5  -4    1.78    2.69
  14   5  -4   -0.00    3.66
 -14  -5   4    0.00    3.23
 -14   5   5    3.68    4.01
  14  -5  -5    1.35    3.05
  14   5  -5    8.29    4.77
  14   5  -5    2.49    4.02
 -14  -5   5    5.33    4.16
 -14   5   6    6.52    3.80
  14  -5  -6   -0.00    2.46
  14   5  -6    7.69    4.37
  14   5  -6    1.38    4.09
 -14  -5   6    7.51    4.41
 -14   5   7    1.47    2.75
  14  -5  -7    1.12    3.26
  14   5  -7    0.92    2.51
  14   5  -7   -0.00    3.37
 -14  -5   7    0.71    3.06
 -14   5   8    1.30    2.77
  14  -5  -8   -0.00    2.54
  14   5  -8   -0.00    2.78
  14   5  -8   -0.00    2.76
 -14  -5   8    1.87    3.55
 -14   5   9    1.49    3.08
  14  -5  -9    0.99    4.01
  14   5  -9    9.58    5.04
  14   5  -9    4.46    4.05
 -14  -5   9    5.94    4.31
 -14   5  10    6.82    4.19
  14  -5 -10    5.48    5.62
  14   5 -10    6.31    3.94
  14   5 -10   11.87    5.87
 -14  -5  10   10.56    4.99
 -14   5  11    2.83    2.88
  14  -5 -11   -0.00    3.89
  14   5 -11    0.18    2.87
  14   5 -11   -0.00    2.80
 -14  -5  11    2.12    3.06
 -14   5  12    1.44    2.86
  14  -5 -12   -0.00    3.45
  14   5 -12    7.46    4.30
  14   5 -12    6.97    5.63
 -14   5  13    2.16    3.12
  14  -5 -13    2.45    3.70
  14   5 -13    0.61    2.12
  14   5 -13    0.36    2.87
 -14   5  14    2.15    3.01
  14  -5 -14    2.74    3.65
  14   5 -14   -0.00    2.36
  14   5 -14    2.45    3.03
 -14   5  15    3.56    3.33
  14  -5 -15    0.85    3.33
  14   5 -15    1.56    2.49
  14   5 -15   -0.00    2.76
 -14   5  16   11.51    5.00
  14  -5 -16    0.03    3.56
  14   5 -16    5.59    4.19
  14   5 -16    6.60    4.35
 -14   5  17   -0.00    2.45
  14  -5 -17   -0.00    3.68
  14   5 -17    1.02    2.78
  14   5 -17    0.45    3.17
 -14   5  18   -0.00    2.26
  14  -5 -18    4.38    3.46
 -14   5  19    0.57    2.32
  14  -5 -19    0.98    2.60
 -14   6   1    1.89    3.73
  14   6  -1    3.95    3.92
 -14   6   2    4.30    3.67
  14   6  -2    2.27    3.64
  14   6  -2    1.61    2.82
 -14   6   3    6.21    3.99
  14   6  -3    0.33    3.04
  14   6  -3    0.98    3.10
 -14   6   4    4.25    4.02
  14   6  -4   12.85    5.62
  14   6  -4   10.48    6.43
 -14   6   5   -0.00    2.34
  14   6  -5    1.05    2.89
  14   6  -5    0.00    2.98
 -14   6   6    2.44    2.76
  14  -6  -6    0.14    3.33
  14   6  -6    2.09    3.22
  14   6  -6    1.45    3.70
 -14   6   7    4.23    3.78
  14  -6  -7    3.83    4.73
  14   6  -7    8.46    5.13
  14   6  -7    0.93    3.52
 -14   6   8    2.95    3.13
  14  -6  -8    0.00    3.61
  14   6  -8    1.85    3.13
  14   6  -8    0.95    3.91
 -14   6   9    6.34    3.93
  14  -6  -9   -0.00    3.32
  14   6  -9    2.95    2.96
  14   6  -9    4.96    5.33
 -14   6  10   -0.00    2.48
  14  -6 -10    0.10    2.65
  14   6 -10   -0.00    2.46
  14   6 -10   -0.00    2.93
 -14   6  11   -0.00    2.55
  14  -6 -11    3.49    4.49
  14   6 -11    0.73    2.98
  14   6 -11    4.86    4.15
 -14   6  12    4.27    3.05
  14  -6 -12    1.94    3.85
  14   6 -12    0.00    2.93
  14   6 -12   -0.00    3.22
 -14   6  13   -0.00    2.34
  14  -6 -13    1.44    3.96
  14   6 -13    0.63    2.80
  14   6 -13   -0.00    3.59
 -14   6  14    3.12    3.54
  14  -6 -14    0.14    3.31
  14   6 -14    3.25    2.95
  14   6 -14    3.50    4.60
 -14   6  15   -0.00    2.61
  14  -6 -15   -0.00    3.21
  14   6 -15   -0.00    2.66
  14   6 -15    0.93    3.20
 -14   6  16   -0.00    2.64
  14  -6 -16   -0.00    3.57
  14   6 -16   -0.00    2.60
  14   6 -16    1.47    3.93
 -14   6  17    2.96    3.76
  14  -6 -17    0.24    2.32
 -14   6  18    4.38    3.70
  14  -6 -18    0.00    2.87
 -14   6  19    1.99    2.46
 -14   7   1   -0.00    2.93
  14   7  -1    1.69    3.15
 -14   7   2    1.50    2.33
  14   7  -2   -0.00    3.67
  14   7  -2   -0.00    4.26
 -14   7   3   -0.00    3.22
  14   7  -3    1.65    2.93
  14   7  -3    0.00    3.41
 -14   7   4    1.86    3.23
  14   7  -4    0.00    2.77
  14   7  -4    3.18    4.26
 -14   7   5    4.15    3.93
  14   7  -5   10.15    5.21
  14   7  -5    8.55    5.32
 -14   7   6    7.06    4.10
  14   7  -6    4.51    3.89
  14   7  -6   -0.00    3.93
 -14   7   7    0.00    3.34
  14   7  -7    0.65    2.39
  14   7  -7    0.57    3.16
 -14   7   8    1.32    2.67
  14  -7  -8   -0.00    3.58
  14   7  -8    1.16    3.42
  14   7  -8    0.28    2.71
 -14   7   9    3.73    3.70
  14  -7  -9    0.20    3.31
  14   7  -9    2.41    3.60
  14   7  -9    3.21    4.87
 -14   7  10    0.00    2.42
  14  -7 -10    0.07    2.47
  14   7 -10   -0.00    2.96
  14   7 -10    1.61    4.00
 -14   7  11    3.35    3.69
  14  -7 -11   10.86    5.51
  14   7 -11   11.26    4.73
  14   7 -11    2.46    4.38
 -14   7  12   -0.00    2.78
  14  -7 -12    0.44    2.66
  14   7 -12   -0.00    2.78
  14   7 -12    4.32    4.09
 -14   7  13    2.82    2.97
  14  -7 -13   -0.00    3.38
  14   7 -13    2.27    3.30
  14   7 -13    4.99    4.99
 -14   7  14   -0.00    2.52
  14  -7 -14    0.00    3.70
  14   7 -14    2.04    2.71
  14   7 -14   -0.00    1.97
 -14   7  15    4.39    3.80
  14  -7 -15   -0.00    2.64
  14   7 -15    5.72    3.94
  14   7 -15    3.91    4.62
 -14   7  16    0.94    3.04
  14  -7 -16    0.00    4.14
  14   7 -16    3.28    3.73
 -14   7  17   -0.00    2.13
  14  -7 -17   -0.00    3.10
 -14   7  18   -0.00    2.05
 -14   7  19   -0.00    1.54
 -14   8   1   16.75    6.27
  14   8  -1    4.79    3.75
 -14   8   2    2.86    4.04
  14   8  -2    0.00    3.91
 -14   8   3    0.00    3.34
  14   8  -3    3.34    4.19
 -14   8   4    0.10    1.82
  14   8  -4   -0.00    2.88
 -14   8   5    1.03    2.30
  14   8  -5   -0.00    2.45
 -14   8   6    1.23    2.80
  14   8  -6   -0.00    2.52
 -14   8   7    0.00    2.96
  14   8  -7    1.08    2.92
 -14   8   8    1.59    2.08
  14   8  -8   -0.00    3.20
 -14   8   9    0.00    2.87
  14  -8  -9    3.16    4.12
  14   8  -9    8.85    4.89
 -14   8  10    5.59    3.54
  14  -8 -10   -0.00    2.53
  14   8 -10    2.28    3.05
 -14   8  11    3.03    2.77
  14  -8 -11   -0.00    1.92
  14   8 -11   -0.00    3.32
  14   8 -11   -0.00    3.60
 -14   8  12   -0.00    2.79
  14  -8 -12    2.45    3.42
  14   8 -12   -0.00    3.15
  14   8 -12   -0.00    3.85
 -14   8  13    7.68    4.39
  14  -8 -13    4.52    4.88
  14   8 -13    4.49    3.91
  14   8 -13    6.73    5.16
 -14   8  14    4.42    3.45
  14  -8 -14    2.13    3.26
  14   8 -14   -0.00    3.09
 -14   8  15   -0.00    2.95
  14  -8 -15   -0.00    2.48
  14   8 -15    1.79    2.64
 -14   8  16   -0.00    2.37
  14  -8 -16   -0.00    3.32
 -14   8  17    1.26    3.19
 -14   8  18    0.18    2.52
 -14   8  19    2.66    3.30
 -14   8  20    0.35    2.90
  14   9  -5    6.75    4.52
  14   9  -6   -0.00    2.48
  14   9  -7    0.00    3.14
  14   9  -8    0.00    3.35
  14   9  -9    2.07    3.99
  14   9 -10   -0.00    2.79
  14  -9 -11    1.93    4.01
  14   9 -11    7.01    4.77
  14  -9 -12   -0.00    2.85
  14   9 -12    4.56    4.14
  14  -9 -13    1.58    3.39
  14   9 -13    0.27    3.08
  14  -9 -14   -0.00    3.34
  14   9 -14   -0.00    2.51
  14  -9 -15    2.91    4.06
  14   9 -15    6.66    4.54
  14 -10 -13    1.17    2.71
 -13   0   1   37.51    8.65
  13   0  -1   32.92    9.67
 -13   0   2    0.00    3.22
  13   0  -2    0.11    3.71
 -13   0   3    5.64    3.98
  13   0  -3   12.15    5.58
 -13   0   4    0.00    3.12
  13   0  -4   -0.00    2.68
 -13   0   5    0.00    2.79
  13   0  -5    6.22    4.80
 -13   0   6   -0.00    2.67
  13   0  -6    5.32    4.48
 -13   0   7   10.70    4.88
  13   0  -7    9.06    5.48
 -13   0   8    1.56    2.14
  13   0  -8   -0.00    2.95
 -13   0   9    0.04    2.46
  13   0  -9    4.04    3.87
 -13   0  10    1.02    2.46
  13   0 -10   -0.00    3.20
 -13   0  11    3.20    4.08
  13   0 -11   14.44    6.30
 -13   0  12    0.37    2.80
  13   0 -12    0.00    2.97
 -13   0  13   22.35    6.54
  13   0 -13    7.76    4.53
 -13   0  14    1.72    2.89
  13   0 -14    0.57    2.90
 -13   0  15   -0.00    2.36
  13   0 -15    4.06    4.05
 -13   0  16    0.00    2.28
  13   0 -16    2.25    2.85
 -13   0  17    9.98    4.56
  13   0 -17   10.06    4.91
 -13   0  18    1.13    2.35
  13   0 -18    1.98    3.48
  13   0 -19    2.13    3.08
  13   0 -20   -0.00    2.53
  13   0 -21    2.15    3.39
  13   0 -22    0.22    2.45
  13   0 -23    2.17    2.84
  13   0 -24    1.48    3.05
 -13   1   1    1.01    3.01
  13  -1  -1    8.23    5.12
  13   1  -1    5.97    4.46
 -13  -1   1    4.70    3.90
 -13   1   2    0.00    3.57
  13  -1  -2    0.00    2.58
  13   1  -2   -0.00    3.37
 -13  -1   2   -0.00    2.72
 -13   1   3    3.78    3.65
  13  -1  -3    3.31    3.97
  13   1  -3    9.41    4.89
 -13  -1   3    0.74    2.76
 -13   1   4    2.27    3.73
  13  -1  -4    0.07    1.77
  13   1  -4    1.01    2.96
 -13  -1   4    0.86    2.73
 -13   1   5   33.40    7.75
  13  -1  -5   27.14    8.34
  13   1  -5   11.19    6.61
 -13  -1   5   37.59    8.46
 -13   1   6   -0.00    3.37
  13  -1  -6    1.25    3.09
  13   1  -6    0.46    2.48
 -13  -1   6   -0.00    2.47
 -13   1   7   -0.00    3.27
  13  -1  -7    1.34    3.45
  13   1  -7    2.96    4.22
 -13  -1   7   -0.00    2.67
 -13   1   8    0.00    2.74
  13  -1  -8    1.28    2.78
  13   1  -8    2.58    3.43
 -13  -1   8   -0.00    2.62
 -13   1   9   10.94    4.85
  13  -1  -9   15.98    6.43
  13   1  -9    9.43    5.21
 -13  -1   9   12.08    5.05
 -13   1  10    2.69    3.21
  13  -1 -10    1.45    3.78
  13   1 -10    0.00    2.72
 -13  -1  10    0.68    2.20
 -13   1  11    7.70    4.25
  13  -1 -11    3.83    4.45
  13   1 -11    2.92    3.51
 -13  -1  11    5.22    3.38
 -13   1  12   -0.00    2.24
  13  -1 -12    2.74    3.86
  13   1 -12    0.00    3.15
 -13  -1  12   -0.00    2.59
 -13   1  13    3.83    3.67
  13  -1 -13    5.94    4.21
  13   1 -13   -0.00    2.32
 -13  -1  13    1.25    2.96
 -13   1  14    0.00    2.88
  13  -1 -14   -0.00    3.14
  13   1 -14   -0.00    3.48
 -13  -1  14    0.75    2.24
 -13   1  15   10.66    4.83
  13  -1 -15    8.75    4.96
  13   1 -15   22.83    7.50
 -13  -1  15   13.13    5.27
 -13   1  16   -0.00    2.51
  13  -1 -16    0.35    2.69
  13   1 -16    0.00    2.65
 -13  -1  16    0.17    2.39
 -13   1  17   -0.00    2.33
  13  -1 -17    0.65    2.52
  13   1 -17   -0.00    3.04
 -13  -1  17    1.78    2.79
 -13   1  18    0.00    2.67
  13  -1 -18    0.00    2.32
  13   1 -18    1.28    3.55
 -13  -1  18    0.00    1.60
 -13   1  19    1.15    2.76
  13  -1 -19    3.72    4.36
  13   1 -19    6.47    4.34
  13  -1 -20   -0.00    2.81
  13   1 -20    0.33    2.77
  13  -1 -21    1.06    2.50
  13   1 -21    0.00    3.47
  13  -1 -22   -0.00    2.99
  13   1 -22   -0.00    2.02
  13  -1 -23   -0.00    2.83
  13   1 -23    5.26    3.57
  13  -1 -24   -0.00    2.73
  13   1 -24    0.04    2.15
 -13   2   1   28.33    7.02
  13  -2  -1   14.28    6.28
  13   2  -1   18.16    7.50
 -13  -2   1   10.42    5.18
 -13   2   2    0.75    3.27
  13  -2  -2   -0.00    2.86
  13   2  -2    0.00    3.51
 -13  -2   2    0.07    2.56
 -13   2   3    4.65    3.75
  13  -2  -3    8.57    5.90
  13   2  -3   -0.00    3.55
 -13  -2   3    4.81    4.11
 -13   2   4    3.88    3.69
  13  -2  -4    1.34    3.30
  13   2  -4    3.45    3.47
 -13  -2   4    1.45    2.59
 -13   2   5    0.25    2.83
  13  -2  -5    1.91    3.48
  13   2  -5    1.52    3.41
 -13  -2   5    1.39    2.75
 -13   2   6    1.39    2.79
  13  -2  -6   -0.00    3.36
  13   2  -6   -0.00    2.95
 -13  -2   6   -0.00    2.75
 -13   2   7   14.20    5.69
  13  -2  -7   17.79    6.64
  13   2  -7   19.28    7.00
 -13  -2   7   14.02    5.78
 -13   2   8    0.97    3.06
  13  -2  -8   -0.00    3.49
  13   2  -8   -0.00    2.43
 -13  -2   8   -0.00    2.34
  13  -2  -9    0.20    3.36
  13   2  -9    1.13    2.66
 -13  -2   9    1.02    2.49
 -13   2  10    0.00    2.39
  13  -2 -10   -0.00    2.82
  13   2 -10    0.65    2.87
 -13  -2  10    1.48    2.93
 -13   2  11    9.80    4.78
  13  -2 -11    8.74    4.84
  13   2 -11   11.18    6.30
 -13  -2  11   11.28    5.02
 -13   2  12    3.12    3.60
  13  -2 -12    1.78    2.74
  13   2 -12    2.21    3.20
 -13  -2  12    0.00    2.67
 -13   2  13    7.96    4.68
  13  -2 -13    4.80    3.85
  13   2 -13   14.42    5.94
 -13  -2  13    8.06    4.41
 -13   2  14    2.66    2.78
  13  -2 -14    1.04    2.44
  13   2 -14    0.00    2.86
 -13  -2  14    1.58    2.94
 -13   2  15    6.53    4.38
  13  -2 -15    6.27    4.29
  13   2 -15   11.74    5.45
 -13  -2  15    3.71    3.68
 -13   2  16    1.22    2.08
  13  -2 -16    1.69    3.38
  13   2 -16    3.82    3.76
 -13  -2  16    0.31    3.13
 -13   2  17    5.67    3.94
  13  -2 -17    3.11    3.53
  13   2 -17    6.60    4.52
 -13  -2  17    5.74    3.86
 -13   2  18    2.53    2.86
  13  -2 -18    1.78    2.78
  13   2 -18   -0.00    3.63
 -13  -2  18   -0.00    2.15
 -13   2  19    1.52    3.38
  13  -2 -19    2.51    3.40
  13   2 -19    0.00    3.92
  13  -2 -20    1.39    2.75
  13   2 -20   -0.00    2.76
  13  -2 -21   -0.00    2.31
  13   2 -21   -0.00    1.89
  13  -2 -22   -0.00    2.59
  13   2 -22   -0.00    3.50
  13  -2 -23    8.18    5.32
  13   2 -23    6.55    4.63
  13  -2 -24   -0.00    2.98
 -13   3   1    2.41    3.10
  13  -3  -1    1.30    3.66
  13   3  -1    2.26    3.77
 -13  -3   1   -0.00    3.02
 -13   3   2   -0.00    3.06
  13  -3  -2    1.41    2.67
  13   3  -2    2.65    3.41
 -13  -3   2    0.06    2.65
 -13   3   3    6.77    3.88
  13  -3  -3    1.86    3.32
  13   3  -3    2.20    3.07
 -13  -3   3   12.78    5.20
 -13   3   4    2.49    3.11
  13  -3  -4    0.00    2.70
  13   3  -4    2.70    4.02
 -13  -3   4    1.18    2.24
 -13   3   5   18.12    5.59
  13  -3  -5    4.54    4.69
  13   3  -5    8.47    5.41
 -13  -3   5   13.63    5.16
 -13   3   6    3.01    3.24
  13  -3  -6    6.18    4.29
  13   3  -6    0.00    3.20
 -13  -3   6    2.24    3.03
 -13   3   7    5.45    3.59
  13  -3  -7    1.86    3.33
  13   3  -7    0.00    3.05
 -13  -3   7   -0.00    1.94
 -13   3   8    1.03    2.83
  13  -3  -8    1.54    3.40
  13   3  -8    4.35    3.93
 -13  -3   8   -0.00    2.97
 -13   3   9    6.01    3.71
  13  -3  -9    6.60    4.95
  13   3  -9    1.87    3.30
 -13  -3   9    9.83    4.50
 -13   3  10    2.52    3.05
  13  -3 -10    3.23    4.03
  13   3 -10    3.49    3.89
 -13  -3  10    0.00    3.11
 -13   3  11    1.35    2.45
  13  -3 -11    9.62    5.40
  13   3 -11    6.91    4.71
 -13  -3  11    0.53    3.37
 -13   3  12   -0.00    2.61
  13  -3 -12    0.99    2.92
  13   3 -12    2.32    3.22
 -13  -3  12    2.80    3.68
 -13   3  13    9.88    4.38
  13  -3 -13    1.44    3.19
  13   3 -13    3.44    3.67
 -13  -3  13    3.92    3.90
 -13   3  14    3.37    3.46
  13  -3 -14    0.14    2.73
  13   3 -14    1.70    3.22
 -13  -3  14    0.82    2.47
 -13   3  15    7.52    4.04
  13  -3 -15    8.14    4.78
  13   3 -15    7.40    4.74
 -13  -3  15    7.74    4.41
 -13   3  16    1.55    2.33
  13  -3 -16    2.02    3.58
  13   3 -16    0.98    2.73
 -13  -3  16    0.00    2.13
 -13   3  17   -0.00    2.02
  13  -3 -17    0.39    3.31
  13   3 -17    5.45    4.00
 -13  -3  17    2.31    2.88
 -13   3  18    0.00    2.43
  13  -3 -18    1.93    3.33
  13   3 -18    0.00    3.26
 -13   3  19    4.13    3.30
  13  -3 -19    0.83    3.44
  13   3 -19    6.41    3.95
  13  -3 -20    2.55    3.83
  13   3 -20    4.47    3.66
  13  -3 -21   -0.00    2.73
  13   3 -21    0.06    2.52
  13  -3 -22    3.08    3.46
  13   3 -22   -0.00    3.39
  13  -3 -23    0.00    2.71
  13   3 -23   -0.00    2.70
 -13   4   1    5.38    4.08
  13  -4  -1   10.29    5.48
  13   4  -1   14.78    6.35
 -13  -4   1    6.86    3.96
 -13   4   2    9.90    4.73
  13  -4  -2    3.63    3.99
  13   4  -2    5.37    4.36
 -13  -4   2    3.80    3.52
 -13   4   3    3.87    2.95
  13  -4  -3    4.50    4.13
  13   4  -3    7.41    4.77
 -13  -4   3    3.87    3.52
 -13   4   4   -0.00    2.29
  13  -4  -4    0.35    2.30
  13   4  -4    0.45    2.32
 -13  -4   4   -0.00    2.74
 -13   4   5   -0.00    2.95
  13  -4  -5   -0.00    2.73
  13   4  -5   -0.00    3.10
 -13  -4   5    0.45    2.62
 -13   4   6    3.30    3.09
  13  -4  -6    3.70    3.62
  13   4  -6    5.42    4.14
 -13  -4   6    2.14    3.03
 -13   4   7   10.79    4.85
  13  -4  -7    1.81    3.67
  13   4  -7   10.37    5.59
 -13  -4   7   11.40    5.02
 -13   4   8    6.74    3.78
  13  -4  -8    1.15    3.90
  13   4  -8    4.89    3.80
 -13  -4   8    5.41    4.13
 -13   4   9   -0.00    2.27
  13  -4  -9    0.86    3.20
  13   4  -9    0.31    2.98
 -13  -4   9   -0.00    2.40
 -13   4  10    1.08    2.86
  13  -4 -10    2.66    3.83
  13   4 -10    0.82    3.63
 -13  -4  10    1.70    3.15
 -13   4  11    5.17    3.67
  13  -4 -11    7.11    5.91
  13   4 -11    6.21    4.74
 -13  -4  11    3.03    4.12
 -13   4  12    7.21    4.18
  13  -4 -12    7.11    5.44
  13   4 -12    8.28    5.08
 -13  -4  12    9.51    4.93
 -13   4  13   13.40    4.93
  13  -4 -13    5.97    4.60
  13   4 -13    0.00    2.95
 -13  -4  13   14.66    5.49
 -13   4  14    0.95    2.59
  13  -4 -14   -0.00    3.75
  13   4 -14    0.08    2.44
 -13  -4  14    2.90    3.36
 -13   4  15    0.37    2.32
  13  -4 -15    2.06    3.34
  13   4 -15    0.49    3.13
 -13  -4  15    0.00    2.81
 -13   4  16    3.37    3.32
  13  -4 -16    0.00    3.42
  13   4 -16    0.04    2.93
 -13  -4  16    3.29    3.51
 -13   4  17    2.52    3.12
  13  -4 -17   11.82    5.08
  13   4 -17    4.31    3.41
  13   4 -17    5.14    3.97
 -13  -4  17    2.67    3.14
 -13   4  18    1.14    2.67
  13  -4 -18    0.89    2.55
  13   4 -18    3.55    3.00
  13   4 -18   -0.00    3.40
 -13   4  19    0.95    2.65
  13  -4 -19   -0.00    2.22
  13   4 -19    0.00    2.13
 -13   4  20    0.00    2.72
  13  -4 -20   -0.00    2.81
  13   4 -20   -0.00    3.51
  13  -4 -21    0.61    2.76
  13   4 -21    4.95    4.77
  13  -4 -22    1.58    3.26
  13   4 -22   -0.00    3.32
  13  -4 -23    1.49    3.15
 -13   5   1    2.86    3.10
  13   5  -1    3.89    3.26
  13   5  -1   12.86    6.70
 -13  -5   1    9.37    4.72
 -13   5   2    1.18    3.12
  13  -5  -2    0.77    3.18
  13   5  -2    4.92    3.25
  13   5  -2   -0.00    2.83
 -13  -5   2    0.84    3.34
 -13   5   3    1.03    2.90
  13  -5  -3    0.60    2.96
  13   5  -3    3.42    3.91
  13   5  -3    2.34    3.49
 -13  -5   3    4.11    3.63
 -13   5   4    0.00    3.07
  13  -5  -4    3.85    4.40
  13   5  -4    3.42    3.36
  13   5  -4    4.41    4.63
 -13  -5   4    0.33    3.03
 -13   5   5    6.20    4.31
  13  -5  -5   13.07    6.00
  13   5  -5   14.34    5.30
  13   5  -5    3.18    4.09
 -13  -5   5    3.68    3.71
 -13   5   6    4.35    3.50
  13  -5  -6    1.73    3.77
  13   5  -6   -0.00    1.77
  13   5  -6    1.82    3.75
 -13  -5   6   -0.00    2.13
 -13   5   7   -0.00    2.07
  13  -5  -7    1.08    3.13
  13   5  -7    1.36    2.79
  13   5  -7   -0.00    3.37
 -13  -5   7   -0.00    3.24
 -13   5   8    0.00    2.46
  13  -5  -8    0.01    2.21
  13   5  -8    3.87    3.26
  13   5  -8    6.67    4.39
 -13  -5   8    0.98    2.79
 -13   5   9    7.37    3.99
  13  -5  -9    0.75    3.97
  13   5  -9   10.87    4.50
  13   5  -9    3.99    3.82
 -13  -5   9    2.98    3.88
 -13   5  10   16.85    5.68
  13  -5 -10    2.16    3.18
  13   5 -10   12.30    4.87
  13   5 -10    8.02    5.13
 -13  -5  10    6.42    4.41
 -13   5  11    8.10    4.72
  13  -5 -11    8.95    5.34
  13   5 -11   10.61    4.74
  13   5 -11    9.93    5.60
 -13  -5  11    6.14    4.17
 -13   5  12    0.26    2.36
  13  -5 -12   -0.00    2.78
  13   5 -12   -0.00    2.31
  13   5 -12    0.10    2.71
 -13   5  13   -0.00    2.16
  13  -5 -13   -0.00    2.26
  13   5 -13    0.63    2.45
  13   5 -13    2.60    4.20
 -13   5  14    1.81    2.82
  13  -5 -14    7.33    4.42
  13   5 -14    6.96    4.08
  13   5 -14    6.92    4.38
 -13   5  15    8.61    4.33
  13  -5 -15   11.52    5.30
  13   5 -15   22.64    6.63
  13   5 -15   15.70    6.18
 -13   5  16    0.66    2.68
  13  -5 -16    1.31    3.34
  13   5 -16    0.44    2.64
  13   5 -16   -0.00    2.94
 -13   5  17   -0.00    2.48
  13  -5 -17    0.71    3.57
  13   5 -17   -0.00    2.44
  13   5 -17    2.25    2.92
 -13   5  18    0.51    2.63
  13  -5 -18   -0.00    2.65
  13   5 -18    0.77    2.87
 -13   5  19    0.85    2.35
  13  -5 -19    3.75    3.26
  13   5 -19    2.29    3.64
 -13   5  20    0.97    2.73
  13  -5 -20    0.00    3.22
  13   5 -20   -0.00    2.58
  13  -5 -21    0.11    3.12
  13   5 -21   -0.00    2.08
  13  -5 -22   -0.00    2.63
 -13   6   1   -0.00    3.15
  13   6  -1    2.70    3.31
  13   6  -1    3.92    5.25
 -13   6   2    9.35    4.74
  13   6  -2    1.20    2.28
  13   6  -2   -0.00    2.91
 -13   6   3    3.29    3.15
  13   6  -3    2.82    3.23
  13   6  -3    2.45    3.40
 -13   6   4    5.37    4.33
  13  -6  -4    2.05    3.33
  13   6  -4    0.00    2.52
  13   6  -4    0.03    3.09
 -13   6   5    3.98    3.55
  13  -6  -5   -0.00    3.49
  13   6  -5    0.00    2.83
  13   6  -5   -0.00    3.33
 -13   6   6    3.23    3.30
  13  -6  -6    6.28    4.34
  13   6  -6   14.92    5.80
  13   6  -6   16.02    6.69
 -13   6   7    5.67    3.75
  13  -6  -7    0.00    2.79
  13   6  -7    2.22    2.78
  13   6  -7    7.73    5.26
 -13   6   8    7.91    4.34
  13  -6  -8    2.97    3.95
  13   6  -8   15.75    5.64
  13   6  -8    1.41    3.63
 -13   6   9    0.00    2.52
  13  -6  -9    1.08    3.23
  13   6  -9    2.33    3.16
  13   6  -9   -0.00    3.92
 -13   6  10    2.83    2.84
  13  -6 -10    0.05    2.89
  13   6 -10    0.00    2.44
  13   6 -10    5.10    4.46
 -13   6  11    1.95    3.05
  13  -6 -11    1.09    3.38
  13   6 -11   -0.00    2.34
  13   6 -11   -0.00    3.38
 -13   6  12    8.02    4.65
  13  -6 -12    4.32    4.27
  13   6 -12   14.42    5.23
  13   6 -12    2.16    3.76
 -13   6  13    8.71    4.38
  13  -6 -13    5.12    4.10
  13   6 -13    4.94    4.42
  13   6 -13    1.11    3.29
 -13   6  14    0.53    2.54
  13  -6 -14    5.15    4.67
  13   6 -14    0.82    3.27
  13   6 -14    0.00    4.14
 -13   6  15    1.64    2.52
  13  -6 -15    1.94    3.34
  13   6 -15    2.15    3.29
  13   6 -15    1.45    3.04
 -13   6  16    1.80    3.08
  13  -6 -16    3.38    4.04
  13   6 -16    2.40    2.67
  13   6 -16    1.84    2.93
 -13   6  17    1.19    2.45
  13  -6 -17    0.30    3.11
  13   6 -17    1.82    2.89
  13   6 -17    2.29    3.57
 -13   6  18    2.08    2.60
  13  -6 -18    0.11    3.62
  13   6 -18    1.72    3.15
 -13   6  19   -0.00    2.82
  13  -6 -19    4.33    3.73
  13   6 -19    4.97    4.08
 -13   6  20    0.00    2.28
  13  -6 -20   -0.00    2.81
  13   6 -20    2.64    3.74
  13  -6 -21   -0.00    2.76
 -13   7   1   -0.00    3.36
  13   7  -1   -0.00    3.75
  13   7  -1    5.15    4.31
 -13   7   2   -0.00    2.19
  13   7  -2    0.00    2.99
  13   7  -2   -0.00    3.31
 -13   7   3    1.31    3.22
  13   7  -3    0.00    3.33
  13   7  -3    0.63    3.11
 -13   7   4   20.50    6.36
  13   7  -4   12.60    5.16
  13   7  -4    8.11    5.44
 -13   7   5    1.96    3.47
  13  -7  -5    5.51    4.62
  13   7  -5    4.69    3.70
  13   7  -5    2.93    3.89
 -13   7   6    0.00    4.12
  13  -7  -6    0.17    3.00
  13   7  -6    5.84    3.68
  13   7  -6   -0.00    2.73
 -13   7   7   -0.00    3.00
  13  -7  -7   -4.46    4.93
  13   7  -7    3.80    3.90
  13   7  -7    1.45    3.37
 -13   7   8    1.01    2.83
  13  -7  -8    3.20    3.49
  13   7  -8    3.67    3.38
  13   7  -8    5.93    5.07
 -13   7   9    5.20    3.93
  13  -7  -9    4.16    4.12
  13   7  -9    2.36    3.63
  13   7  -9    1.63    3.07
 -13   7  10   16.00    5.50
  13  -7 -10    5.99    4.06
  13   7 -10   24.78    6.97
  13   7 -10   -0.00    3.74
 -13   7  11   -0.00    2.59
  13  -7 -11   -0.00    2.51
  13   7 -11    0.02    2.55
  13   7 -11   -0.00    2.65
 -13   7  12   -0.00    1.82
  13  -7 -12    3.31    3.74
  13   7 -12    0.59    2.14
  13   7 -12    3.98    4.40
 -13   7  13    4.71    3.26
  13  -7 -13    0.24    2.46
  13   7 -13   -0.00    2.85
  13   7 -13    1.75    3.48
 -13   7  14    0.71    2.96
  13  -7 -14    0.00    3.13
  13   7 -14    3.73    3.67
  13   7 -14   -0.00    3.56
 -13   7  15    0.00    3.04
  13  -7 -15    1.99    4.27
  13   7 -15   -0.00    2.14
  13   7 -15   -0.00    3.16
 -13   7  16    0.00    2.76
  13  -7 -16    0.89    3.26
  13   7 -16    0.08    2.98
  13   7 -16    2.38    4.16
 -13   7  17    1.05    2.38
  13  -7 -17   -0.00    3.34
  13   7 -17   -0.00    3.02
 -13   7  18   -0.00    2.29
  13  -7 -18   -0.00    2.61
  13   7 -18    1.66    4.23
 -13   7  19    2.83    2.95
  13  -7 -19    5.83    3.93
 -13   7  20    4.24    3.21
  13  -7 -20    0.00    2.40
 -13   8   1    2.82    3.59
  13   8  -1   -0.00    2.91
 -13   8   2    9.78    5.53
  13   8  -2    4.58    3.73
 -13   8   3    4.70    3.15
  13   8  -3    1.12    2.25
 -13   8   4    2.21    3.19
  13   8  -4    7.17    4.52
 -13   8   5    2.42    3.10
  13   8  -5    1.07    2.89
 -13   8   6    5.54    4.34
  13   8  -6    7.93    4.66
 -13   8   7    0.74    2.03
  13  -8  -7   -2.99    4.12
  13   8  -7    1.64    3.89
 -13   8   8    9.74    4.87
  13  -8  -8    7.27    4.57
  13   8  -8   10.34    5.22
 -13   8   9    0.37    2.10
  13  -8  -9   -0.00    2.50
  13   8  -9    0.00    3.11
 -13   8  10   -0.00    2.64
  13  -8 -10    1.44    3.06
  13   8 -10    0.13    2.15
 -13   8  11    2.92    3.19
  13  -8 -11   -0.00    2.99
  13   8 -11    1.24    2.49
 -13   8  12    6.11    4.57
  13  -8 -12   11.30    5.30
  13   8 -12    7.46    4.24
 -13   8  13   -0.00    3.28
  13  -8 -13   -0.00    3.34
  13   8 -13   -0.00    2.95
 -13   8  14    5.54    3.93
  13  -8 -14    5.74    4.17
  13   8 -14    5.54    4.19
  13   8 -14    0.86    2.44
 -13   8  15    0.22    2.23
  13  -8 -15    0.00    2.46
  13   8 -15    0.00    3.09
  13   8 -15   -0.00    2.70
 -13   8  16    3.27    3.45
  13  -8 -16    2.12    4.21
  13   8 -16    6.44    4.62
  13   8 -16    4.84    3.88
 -13   8  17    1.55    2.71
  13  -8 -17   -0.00    3.47
  13   8 -17   -0.00    3.13
 -13   8  18    2.14    3.10
  13  -8 -18   -0.00    2.49
 -13   8  19    0.99    3.28
  13  -8 -19    4.26    4.08
 -13   8  20    0.01    1.98
 -13   9   1    1.56    3.16
  13   9  -1   -0.00    2.98
 -13   9   2    1.63    3.28
  13   9  -2    8.91    4.52
 -13   9   3    1.82    3.00
  13   9  -3    0.00    2.78
 -13   9   4   13.87    6.21
  13   9  -4    1.93    3.78
 -13   9   5    0.00    2.79
  13   9  -5    1.26    2.97
 -13   9   6    1.96    3.27
  13   9  -6    5.18    3.65
 -13   9   7    3.54    3.10
  13   9  -7    1.70    3.26
 -13   9   8    0.29    2.31
  13   9  -8    2.66    3.24
 -13   9   9    0.63    2.56
  13  -9  -9   -0.00    2.71
  13   9  -9    0.00    2.81
 -13   9  10    4.08    4.02
  13  -9 -10    0.77    3.38
  13   9 -10    4.57    4.10
 -13   9  11   -0.00    2.36
  13  -9 -11   -0.00    3.62
  13   9 -11    0.68    2.75
 -13   9  12    0.43    2.31
  13  -9 -12   -0.00    2.17
  13   9 -12   -0.00    2.75
 -13   9  13    0.71    2.19
  13  -9 -13    3.54    3.81
  13   9 -13   -0.00    2.24
 -13   9  14    8.35    4.50
  13  -9 -14    0.83    2.64
  13   9 -14    0.39    2.61
 -13   9  15    2.57    3.34
  13  -9 -15    1.23    3.06
  13   9 -15   -0.00    3.01
 -13   9  16   -0.00    2.69
  13  -9 -16    0.52    3.20
 -13   9  17    0.95    2.75
  13  -9 -17    0.94    2.69
 -13   9  18    0.00    2.36
  13  -9 -18   -0.00    2.85
 -13   9  19    1.21    2.62
 -13   9  20    8.16    4.32
 -13  10   1    0.79    2.88
  13  10  -1   -0.00    2.89
 -13  10   2    0.73    2.67
  13  10  -2    5.26    3.93
 -13  10   3   -0.00    2.52
  13  10  -3   -0.00    3.79
 -13  10   4    0.00    2.43
  13  10  -4   -0.00    2.68
 -13  10   5    1.72    3.14
  13  10  -5   -0.00    3.13
 -13  10   6    1.99    3.94
  13  10  -6    6.26    4.82
 -13  10   7    0.00    3.49
  13  10  -7   -0.00    2.94
 -13  10   8    4.36    3.79
  13  10  -8    2.90    3.33
 -13  10   9    3.40    3.79
  13  10  -9   -0.00    2.60
 -13  10  10    0.56    2.08
  13  10 -10   -0.00    3.87
 -13  10  11    2.67    3.29
  13 -10 -11    0.34    3.33
  13  10 -11   -0.00    3.47
 -13  10  12    6.94    4.33
  13 -10 -12    6.00    4.80
  13  10 -12   10.28    4.86
 -13  10  13   -0.00    2.92
  13 -10 -13    2.47    3.99
  13  10 -13    3.41    3.52
 -13  10  14    0.95    2.98
  13 -10 -14    0.99    2.68
  13  10 -14    2.17    3.60
 -13  10  15   -0.00    2.52
  13 -10 -15   -0.00    3.01
  13  10 -15   -0.00    3.25
  13 -10 -16    1.13    2.40
  13  11  -6    2.03    3.28
  13  11  -7   -0.00    2.62
  13  11  -8    3.61    3.90
  13  11  -9    0.30    2.29
  13  11 -10    3.86    4.30
  13  11 -11   -0.00    2.68
  13  11 -12    0.00    3.03
  13 -11 -13   -0.00    2.56
  13  11 -13    1.47    3.77
  13 -11 -14    2.25    3.76
  13  11 -14    4.75    3.97
  13 -11 -15    0.79    3.12
 -12   0   1    1.35    2.90
  12   0  -1   -0.00    2.81
 -12   0   2    4.63    4.23
  12   0  -2   16.10    6.59
 -12   0   3   -0.00    3.37
  12   0  -3    0.00    3.23
 -12   0   4    0.00    3.04
  12   0  -4    1.73    2.77
 -12   0   5    0.78    2.22
  12   0  -5   -0.00    2.75
 -12   0   6   71.49   11.04
  12   0  -6   21.55    7.54
 -12   0   7   -0.00    2.12
  12   0  -7    0.00    3.68
 -12   0   8    0.40    2.68
  12   0  -8    1.16    3.37
 -12   0   9    1.63    2.62
  12   0  -9   -0.00    2.96
 -12   0  10   34.71    8.20
  12   0 -10   34.20    8.75
 -12   0  11    1.26    2.45
  12   0 -11   -0.00    2.55
 -12   0  12   21.91    6.55
  12   0 -12   26.27    7.46
 -12   0  13   -0.00    2.19
  12   0 -13    1.06    2.70
 -12   0  14    0.39    2.62
  12   0 -14   -0.00    2.30
 -12   0  15    1.19    2.53
  12   0 -15   -0.00    2.44
 -12   0  16   10.01    4.76
  12   0 -16   12.82    5.25
 -12   0  17    0.73    2.67
  12   0 -17    2.30    2.63
 -12   0  18    0.96    2.14
  12   0 -18    3.49    3.40
 -12   0  19    0.73    1.73
  12   0 -19    0.04    2.56
  12   0 -20    4.71    3.55
  12   0 -21   -0.00    2.50
  12   0 -22   10.58    4.85
  12   0 -23    1.37    2.96
  12   0 -24    2.29    2.84
  12   0 -25   -0.00    2.96
  12   0 -26    2.20    2.79
  12   0 -27   -0.00    2.25
 -12   1   1   -0.00    2.68
  12  -1  -1    0.96    2.93
  12   1  -1   -0.00    2.79
 -12  -1   1    0.93    1.81
 -12   1   2   16.26    5.98
  12  -1  -2   27.94    8.09
  12   1  -2   23.35    7.83
 -12  -1   2   26.62    7.19
 -12   1   3   -0.00    2.94
  12  -1  -3    1.89    3.28
  12   1  -3   -0.00    3.26
 -12  -1   3    1.98    3.36
 -12   1   4   33.30    7.51
  12  -1  -4   34.38    9.06
  12   1  -4   20.94    7.47
 -12  -1   4   31.01    7.66
 -12   1   5    2.80    2.80
  12  -1  -5    1.85    2.93
  12   1  -5    5.05    4.17
 -12  -1   5   -0.00    3.01
 -12   1   6   -0.00    3.08
  12  -1  -6   -0.00    3.20
  12   1  -6    1.81    3.38
 -12  -1   6   -0.00    1.96
 -12   1   7    3.70    3.17
  12  -1  -7    0.00    3.56
  12   1  -7    2.48    3.45
 -12  -1   7   -0.00    2.37
 -12   1   8   35.02    8.13
  12  -1  -8   45.81   10.13
  12   1  -8   41.44    9.90
 -12  -1   8   36.65    8.23
 -12   1   9   -0.00    2.62
  12  -1  -9    0.49    2.24
  12   1  -9   11.63    5.70
 -12  -1   9    0.36    2.56
 -12   1  10    2.99    3.32
  12  -1 -10   18.55    6.44
  12   1 -10   10.05    5.10
 -12  -1  10    6.65    4.28
 -12   1  11    1.28    2.73
  12  -1 -11   -0.00    2.86
  12   1 -11    0.80    2.33
 -12  -1  11   -0.00    2.08
 -12   1  12    2.63    3.91
  12  -1 -12    4.21    3.50
  12   1 -12    1.57    2.97
 -12  -1  12    0.92    2.55
 -12   1  13    0.00    3.23
  12  -1 -13    0.00    2.50
  12   1 -13    3.95    3.49
 -12  -1  13    2.04    2.63
 -12   1  14   49.15    8.95
  12  -1 -14   35.69    8.75
  12   1 -14   20.65    6.94
 -12  -1  14   20.44    6.17
 -12   1  15   -0.00    2.34
  12  -1 -15    3.37    3.73
  12   1 -15    4.71    3.71
 -12  -1  15    2.17    3.06
 -12   1  16    0.84    2.29
  12  -1 -16    0.00    3.44
  12   1 -16   -0.00    3.64
 -12  -1  16    0.11    2.28
 -12   1  17   -0.00    2.67
  12  -1 -17    1.05    3.01
  12   1 -17   -0.00    2.44
 -12  -1  17    0.41    1.58
 -12   1  18    5.07    3.82
  12  -1 -18    6.31    4.28
  12   1 -18    8.60    4.88
 -12  -1  18    7.75    4.14
 -12   1  19    0.00    2.18
  12  -1 -19    0.81    1.96
  12   1 -19    0.00    2.46
 -12  -1  19   -0.00    2.59
  12  -1 -20    7.18    4.47
  12   1 -20    5.24    4.49
  12  -1 -21   -0.00    2.65
  12   1 -21    0.00    2.66
  12  -1 -22    0.00    2.39
  12   1 -22    1.26    2.89
  12  -1 -23   -0.00    2.55
  12   1 -23    1.30    2.86
  12  -1 -24    6.16    3.80
  12   1 -24    2.45    3.34
  12  -1 -25    1.32    2.17
  12   1 -25    0.22    2.33
  12  -1 -26   -0.00    3.12
  12   1 -26   -0.00    2.42
  12  -1 -27    2.59    3.02
  12   1 -27    0.00    2.77
 -12   2   1    7.75    4.22
  12  -2  -1    2.20    3.05
  12   2  -1    8.06    5.63
 -12  -2   1    8.69    4.23
 -12   2   2    4.05    3.79
  12  -2  -2   12.35    5.82
  12   2  -2    7.56    4.92
 -12  -2   2   15.07    5.35
 -12   2   3    0.76    2.46
  12  -2  -3   -0.00    2.99
  12   2  -3   -0.00    2.76
 -12  -2   3    0.96    2.44
 -12   2   4    2.10    2.99
  12  -2  -4   13.91    6.05
  12   2  -4    2.05    3.41
 -12  -2   4    3.12    3.20
 -12   2   5    1.79    2.49
  12  -2  -5    0.61    2.90
  12   2  -5    2.62    4.14
 -12  -2   5    2.24    3.18
 -12   2   6   41.31    8.46
  12  -2  -6   22.06    7.17
  12   2  -6   21.97    7.50
 -12  -2   6   33.34    7.92
 -12   2   7    2.26    3.39
  12  -2  -7    6.66    4.50
  12   2  -7    5.00    4.45
 -12  -2   7    7.49    4.12
 -12   2   8    2.84    3.58
  12  -2  -8    1.16    3.33
  12   2  -8    3.79    3.55
 -12  -2   8   -0.00    2.55
 -12   2   9    2.74    2.89
  12  -2  -9    0.17    2.57
  12   2  -9   -0.00    2.66
 -12  -2   9    0.67    2.92
 -12   2  10   22.16    6.39
  12  -2 -10   14.37    5.90
  12   2 -10   21.39    6.83
 -12  -2  10   17.48    5.75
 -12   2  11    3.12    3.01
  12  -2 -11    2.01    2.68
  12   2 -11    2.89    3.41
 -12  -2  11   -0.00    2.52
 -12   2  12   10.13    4.31
  12  -2 -12    5.41    4.04
  12   2 -12    7.66    5.02
 -12  -2  12    9.87    4.38
 -12   2  13   -0.00    2.67
  12  -2 -13    0.84    2.77
  12   2 -13    4.86    3.69
 -12  -2  13    1.22    2.82
 -12   2  14    1.07    2.52
  12  -2 -14    0.96    3.13
  12   2 -14    0.31    2.63
 -12  -2  14   -0.00    2.47
 -12   2  15    1.17    2.33
  12  -2 -15    1.76    2.74
  12   2 -15    3.05    3.64
 -12  -2  15    0.43    2.34
 -12   2  16   13.42    5.20
  12  -2 -16   16.60    5.74
  12   2 -16   16.09    6.40
 -12  -2  16    5.11    4.01
 -12   2  17   -0.00    2.63
  12  -2 -17   -0.00    3.01
  12   2 -17    4.69    3.91
 -12  -2  17    0.09    2.47
 -12   2  18    1.43    2.69
  12  -2 -18    2.09    2.78
  12   2 -18    2.33    3.56
 -12  -2  18   -0.00    1.43
 -12   2  19    0.55    2.34
  12  -2 -19    0.07    2.34
  12   2 -19   -0.00    3.20
 -12   2  20    2.92    3.02
  12  -2 -20    1.23    2.40
  12   2 -20    0.60    2.79
  12  -2 -21    8.05    4.21
  12   2 -21    1.23    3.31
  12  -2 -22    8.73    4.07
  12   2 -22    9.36    4.66
  12  -2 -23    1.13    2.64
  12   2 -23    1.45    3.10
  12  -2 -24   -0.00    2.98
  12   2 -24    0.02    2.25
  12  -2 -25    1.58    3.16
  12   2 -25   -0.00    2.66
  12  -2 -26    8.83    4.86
  12   2 -26   10.79    4.75
  12  -2 -27    2.19    2.64
  12   2 -27   -0.00    2.79
 -12   3   1    2.68    2.55
  12  -3  -1    3.06    3.34
  12   3  -1   -0.00    2.50
 -12  -3   1    0.00    2.77
 -12   3   2   11.03    4.75
  12  -3  -2    5.26    4.25
  12   3  -2   11.49    5.88
 -12  -3   2   10.72    5.16
 -12   3   3    1.58    3.17
  12  -3  -3   10.12    5.25
  12   3  -3   13.74    5.67
 -12  -3   3    6.10    3.81
 -12   3   4   16.19    5.24
  12  -3  -4   13.09    6.01
  12   3  -4   22.91    7.89
 -12  -3   4   22.49    6.80
 -12   3   5    7.19    3.88
  12  -3  -5    1.48    3.16
  12   3  -5    0.00    3.14
 -12  -3   5    7.85    3.98
 -12   3   6    0.33    2.67
  12  -3  -6   -0.00    2.66
  12   3  -6   -0.00    3.32
 -12  -3   6    3.37    3.91
 -12   3   7    2.06    3.00
  12  -3  -7   -0.00    2.26
  12   3  -7    1.53    2.94
 -12  -3   7    0.49    2.73
 -12   3   8   16.76    5.54
  12  -3  -8   11.65    5.45
  12   3  -8   26.41    7.61
 -12  -3   8   16.21    5.84
 -12   3   9    7.84    4.25
  12  -3  -9    5.99    4.79
  12   3  -9    8.12    4.48
 -12  -3   9    9.80    4.85
 -12   3  10   20.17    6.00
  12  -3 -10   13.04    5.66
  12   3 -10    9.63    4.98
 -12  -3  10    7.58    4.61
 -12   3  11    0.93    2.19
  12  -3 -11    0.02    3.41
  12   3 -11    0.00    3.24
 -12  -3  11   -0.00    2.53
 -12   3  12   11.26    4.50
  12  -3 -12    7.57    5.03
  12   3 -12   16.00    6.31
 -12  -3  12    8.89    4.57
 -12   3  13    0.59    2.26
  12  -3 -13   -0.00    2.19
  12   3 -13    2.91    3.93
 -12  -3  13    3.30    3.30
 -12   3  14   17.46    5.22
  12  -3 -14   19.23    6.49
  12   3 -14    3.69    4.12
 -12  -3  14   14.11    5.26
 -12   3  15    0.90    2.34
  12  -3 -15    7.32    5.00
  12   3 -15    9.80    4.83
 -12  -3  15    0.93    2.53
 -12   3  16    2.41    2.86
  12  -3 -16    1.07    2.84
  12   3 -16    2.93    3.54
 -12  -3  16    1.59    1.98
 -12   3  17   -0.00    1.97
  12  -3 -17    0.67    2.56
  12   3 -17   -0.00    2.85
 -12  -3  17    0.28    2.57
 -12   3  18    4.08    3.02
  12  -3 -18    3.10    3.49
  12   3 -18    4.89    4.35
 -12  -3  18    0.70    1.95
 -12   3  19   -0.00    2.34
  12  -3 -19    8.10    4.28
  12   3 -19    4.27    3.55
 -12   3  20    3.15    3.21
  12  -3 -20    7.43    4.51
  12   3 -20    5.93    4.53
  12  -3 -21    0.03    2.07
  12   3 -21   -0.00    2.77
  12  -3 -22    0.95    2.76
  12   3 -22    0.79    2.51
  12  -3 -23    4.16    3.84
  12   3 -23    3.67    3.72
  12  -3 -24   14.10    5.50
  12   3 -24    6.19    4.70
  12  -3 -25    7.55    4.15
  12   3 -25   -0.00    3.23
  12  -3 -26    0.00    2.65
  12   3 -26    1.76    2.93
 -12   4   1    4.01    2.84
  12  -4  -1    0.71    2.46
  12   4  -1    9.03    5.62
 -12  -4   1    9.04    4.71
 -12   4   2    3.12    3.31
  12  -4  -2    3.63    3.72
  12   4  -2    0.53    2.62
 -12  -4   2    9.60    4.87
 -12   4   3    3.18    3.43
  12  -4  -3    0.00    2.30
  12   4  -3    0.00    2.35
 -12  -4   3   -0.00    2.99
 -12   4   4   -0.00    2.76
  12  -4  -4    1.76    2.95
  12   4  -4    2.89    3.41
 -12  -4   4    1.40    2.37
 -12   4   5    2.55    3.18
  12  -4  -5    0.00    2.88
  12   4  -5    1.44    3.10
 -12  -4   5   -0.00    1.46
 -12   4   6   23.54    6.24
  12  -4  -6    2.32    3.54
  12   4  -6   22.51    7.36
 -12  -4   6   15.84    5.75
 -12   4   7   18.15    5.67
  12  -4  -7   19.63    6.79
  12   4  -7   16.57    6.74
 -12  -4   7    7.40    4.28
 -12   4   8   -0.00    2.41
  12  -4  -8    2.48    2.61
  12   4  -8    2.38    3.95
 -12  -4   8    1.44    2.81
 -12   4   9    5.06    3.64
  12  -4  -9   11.73    5.63
  12   4  -9   10.83    5.35
 -12  -4   9    3.28    3.34
 -12   4  10   22.43    6.13
  12  -4 -10    9.57    4.77
  12   4 -10   10.69    5.47
 -12  -4  10    9.34    4.54
 -12   4  11    5.65    3.53
  12  -4 -11    5.00    4.58
  12   4 -11    7.99    4.86
 -12  -4  11    6.98    4.45
 -12   4  12   16.38    5.59
  12  -4 -12   11.84    5.46
  12   4 -12   12.85    6.34
 -12  -4  12   21.21    6.26
 -12   4  13   -0.00    2.56
  12  -4 -13    2.64    2.90
  12   4 -13    1.63    3.44
 -12  -4  13   -0.00    2.54
 -12   4  14    1.24    2.23
  12  -4 -14   -0.00    2.76
  12   4 -14    0.80    2.27
 -12  -4  14    0.50    2.36
 -12   4  15    5.47    3.38
  12  -4 -15    4.95    4.24
  12   4 -15    1.86    3.83
 -12  -4  15    4.42    3.39
 -12   4  16   10.28    4.71
  12  -4 -16    8.73    4.93
  12   4 -16    8.14    4.93
 -12  -4  16    8.82    4.34
 -12   4  17    6.73    3.67
  12  -4 -17    4.47    4.02
  12   4 -17   21.87    6.05
  12   4 -17   10.04    4.75
 -12  -4  17    3.86    3.56
 -12   4  18    7.33    3.45
  12  -4 -18    3.93    4.32
  12   4 -18    3.93    3.16
  12   4 -18    0.00    2.93
 -12  -4  18   -0.00    2.76
 -12   4  19   -0.00    2.06
  12  -4 -19   -0.00    2.75
  12   4 -19    0.00    2.28
 -12   4  20    7.14    3.99
  12  -4 -20    9.65    4.75
  12   4 -20    4.46    3.73
  12  -4 -21    3.74    3.45
  12   4 -21    6.39    4.32
  12  -4 -22    8.30    4.39
  12   4 -22    4.81    3.93
  12  -4 -23   -0.00    2.44
  12   4 -23    0.15    1.95
  12  -4 -24    0.23    2.07
  12   4 -24   -0.00    2.17
  12  -4 -25   -0.00    2.56
  12   4 -25   -0.00    2.39
  12  -4 -26    2.23    2.76
  12   4 -26   -0.00    3.20
 -12   5   1   -0.00    2.29
  12  -5  -1    1.79    2.67
  12   5  -1    2.19    2.98
  12   5  -1   -0.00    3.22
 -12  -5   1    0.06    2.44
 -12   5   2   12.43    4.85
  12  -5  -2    5.70    3.73
  12   5  -2    8.33    4.20
  12   5  -2    8.59    5.32
 -12  -5   2    9.93    4.80
 -12   5   3   12.19    4.98
  12  -5  -3    8.88    5.77
  12   5  -3    8.86    4.32
  12   5  -3    6.47    4.77
 -12  -5   3    6.41    4.40
 -12   5   4    8.97    4.16
  12  -5  -4    2.52    3.02
  12   5  -4   10.11    4.32
  12   5  -4    0.00    3.60
 -12  -5   4    5.78    4.55
 -12   5   5    3.57    3.60
  12  -5  -5    3.34    4.05
  12   5  -5    2.95    3.01
  12   5  -5    7.25    4.54
 -12  -5   5   -0.00    2.96
 -12   5   6   -0.00    3.24
  12  -5  -6    0.32    2.71
  12   5  -6   -0.00    2.57
  12   5  -6   -0.00    2.43
 -12  -5   6    1.40    3.50
 -12   5   7    6.07    3.94
  12  -5  -7    7.07    4.74
  12   5  -7    6.16    3.75
  12   5  -7    3.15    3.57
 -12  -5   7    8.14    4.47
 -12   5   8   10.18    4.40
  12  -5  -8   12.54    5.72
  12   5  -8   10.36    4.51
  12   5  -8   15.86    6.26
 -12  -5   8    7.14    3.86
 -12   5   9   15.53    5.65
  12  -5  -9    9.72    5.17
  12   5  -9    9.51    4.71
  12   5  -9   11.51    5.90
 -12  -5   9   13.43    5.50
 -12   5  10    9.03    4.31
  12  -5 -10    6.54    4.21
  12   5 -10   14.59    5.08
  12   5 -10    4.94    3.76
 -12  -5  10    4.34    3.69
 -12   5  11    1.25    2.86
  12  -5 -11   -0.00    3.38
  12   5 -11    1.09    2.30
  12   5 -11    3.99    4.26
 -12   5  12    4.21    2.77
  12  -5 -12    3.34    3.49
  12   5 -12    1.54    2.64
  12   5 -12   -0.00    3.51
 -12   5  13   29.11    6.89
  12  -5 -13   11.97    5.46
  12   5 -13   31.03    7.03
  12   5 -13    8.84    5.30
 -12   5  14    5.74    3.77
  12  -5 -14   10.84    4.98
  12   5 -14   17.59    5.49
  12   5 -14    2.90    3.49
 -12   5  15    0.00    2.48
  12  -5 -15    1.07    3.13
  12   5 -15    3.25    2.95
  12   5 -15    0.00    2.68
 -12   5  16   -0.00    2.25
  12  -5 -16   -0.00    2.91
  12   5 -16    3.66    3.19
  12   5 -16    0.73    2.91
 -12   5  17    0.00    1.77
  12  -5 -17    7.39    4.73
  12   5 -17    4.41    3.48
  12   5 -17   -0.00    3.89
 -12   5  18   16.40    5.12
  12  -5 -18    4.83    3.71
  12   5 -18   11.90    4.78
  12   5 -18    3.23    3.76
 -12   5  19    2.22    2.56
  12  -5 -19    2.00    2.92
  12   5 -19    6.59    3.98
 -12   5  20    3.40    3.58
  12  -5 -20    8.00    4.66
  12   5 -20   -0.00    3.38
  12  -5 -21    0.71    2.53
  12   5 -21    1.07    2.99
  12  -5 -22    0.31    2.66
  12   5 -22    0.29    2.34
  12  -5 -23    1.47    2.63
  12   5 -23    2.37    3.45
  12  -5 -24    6.60    4.01
  12   5 -24    3.91    3.64
  12  -5 -25   -0.00    3.03
  12   5 -25   -0.00    3.04
 -12   6   1   13.30    5.22
  12  -6  -1   10.01    5.52
  12   6  -1   21.22    6.23
  12   6  -1    8.51    5.96
 -12   6   2    0.00    3.40
  12  -6  -2    4.57    4.28
  12   6  -2    2.45    3.53
  12   6  -2    5.98    4.42
 -12   6   3    6.56    4.04
  12  -6  -3   -0.00    3.00
  12   6  -3    3.87    3.63
  12   6  -3    2.39    4.05
 -12   6   4   -0.00    2.32
  12  -6  -4    2.27    3.57
  12   6  -4    3.12    2.92
  12   6  -4   -0.00    3.80
 -12   6   5   21.88    6.60
  12  -6  -5   16.15    6.82
  12   6  -5   41.86    8.41
  12   6  -5   16.43    7.09
 -12   6   6   16.55    5.34
  12  -6  -6    5.18    4.27
  12   6  -6    8.65    4.87
  12   6  -6   15.38    6.66
 -12   6   7    8.59    4.15
  12  -6  -7    2.26    3.44
  12   6  -7    4.00    3.72
  12   6  -7   -0.00    3.47
 -12   6   8    6.68    3.84
  12  -6  -8    3.19    3.49
  12   6  -8    0.00    2.96
  12   6  -8    2.93    3.85
 -12   6   9    4.48    3.22
  12  -6  -9    2.20    3.40
  12   6  -9    2.55    3.10
  12   6  -9   -0.00    3.50
 -12   6  10    2.09    3.13
  12  -6 -10    5.44    4.04
  12   6 -10    4.38    3.54
 -12   6  11   22.34    6.55
  12  -6 -11   10.86    5.55
  12   6 -11   22.47    6.40
  12   6 -11   33.83    8.72
 -12   6  12    6.34    4.13
  12  -6 -12   12.05    5.51
  12   6 -12   15.50    5.57
  12   6 -12    9.43    4.96
 -12   6  13    3.77    3.59
  12  -6 -13    2.51    2.83
  12   6 -13   -0.00    2.57
  12   6 -13    0.00    3.59
 -12   6  14    0.38    2.31
  12  -6 -14   -0.00    2.90
  12   6 -14   -0.00    2.23
  12   6 -14    2.09    3.43
 -12   6  15    3.04    3.17
  12  -6 -15    3.39    4.15
  12   6 -15    9.34    4.58
  12   6 -15    5.33    4.18
 -12   6  16   -0.00    3.06
  12  -6 -16    1.88    3.37
  12   6 -16    4.17    4.01
  12   6 -16    4.34    3.71
 -12   6  17    3.03    3.08
  12  -6 -17    0.00    2.78
  12   6 -17    0.00    2.81
  12   6 -17    5.47    3.82
 -12   6  18    0.00    2.49
  12  -6 -18    2.02    3.16
  12   6 -18   -0.00    2.92
 -12   6  19    0.71    2.49
  12  -6 -19   -0.00    3.03
  12   6 -19   -0.00    3.47
 -12   6  20   -0.00    2.13
  12  -6 -20    3.50    3.50
  12   6 -20   -0.00    3.48
 -12   6  21   -0.00    2.23
  12  -6 -21   -0.00    2.77
  12   6 -21    0.00    2.74
  12  -6 -22    2.97    3.53
  12   6 -22    2.26    3.11
  12  -6 -23    0.00    2.11
  12   6 -23    0.00    3.42
  12  -6 -24    2.39    3.18
 -12   7   1    3.39    3.10
  12   7  -1    4.46    3.66
  12   7  -1    0.04    3.46
 -12   7   2    7.16    4.58
  12   7  -2   14.49    5.53
  12   7  -2    3.74    3.91
 -12   7   3   17.60    5.81
  12  -7  -3    5.28    4.10
  12   7  -3   15.33    5.95
  12   7  -3   14.78    6.42
 -12   7   4    6.30    4.07
  12  -7  -4    5.41    4.49
  12   7  -4    0.88    2.85
  12   7  -4    0.00    3.33
 -12   7   5    4.42    3.87
  12  -7  -5    1.76    2.85
  12   7  -5    5.04    3.58
  12   7  -5    1.19    3.03
 -12   7   6    2.28    3.14
  12  -7  -6    0.00    2.10
  12   7  -6   -0.00    2.75
  12   7  -6    3.01    3.43
 -12   7   7    3.18    3.30
  12  -7  -7    1.73    3.40
  12   7  -7    5.09    3.74
  12   7  -7    0.00    3.56
 -12   7   8    0.64    2.14
  12  -7  -8    0.00    3.12
  12   7  -8   -0.00    3.01
  12   7  -8   -0.00    2.91
 -12   7   9   31.30    7.44
  12  -7  -9   12.13    5.67
  12   7  -9   24.68    6.86
  12   7  -9   22.98    7.62
 -12   7  10    0.00    2.66
  12  -7 -10    1.77    2.91
  12   7 -10    7.20    4.00
  12   7 -10   -0.00    3.05
 -12   7  11    1.38    2.31
  12  -7 -11    2.63    3.93
  12   7 -11    0.00    2.42
  12   7 -11    0.00    3.54
 -12   7  12    1.96    2.88
  12  -7 -12    3.30    4.21
  12   7 -12    0.00    2.85
  12   7 -12    0.79    3.09
 -12   7  13    6.04    4.09
  12  -7 -13    3.29    4.27
  12   7 -13    7.62    4.53
  12   7 -13    5.32    4.77
 -12   7  14    6.34    3.81
  12  -7 -14   -0.00    3.28
  12   7 -14    3.30    3.45
  12   7 -14    6.76    4.46
 -12   7  15    6.72    4.02
  12  -7 -15   -0.00    3.70
  12   7 -15   11.68    5.05
  12   7 -15    0.00    3.08
 -12   7  16   -0.00    1.46
  12  -7 -16    0.00    2.83
  12   7 -16    0.00    2.84
  12   7 -16   -0.00    3.62
 -12   7  17    5.02    3.75
  12  -7 -17   -0.00    3.40
  12   7 -17    0.00    2.91
  12   7 -17    2.02    3.61
 -12   7  18    3.08    2.87
  12  -7 -18   -0.00    2.83
  12   7 -18    0.00    3.23
 -12   7  19    0.00    3.53
  12  -7 -19   13.85    5.66
  12   7 -19    5.55    4.15
 -12   7  20    1.38    2.67
  12  -7 -20   -0.00    3.38
  12   7 -20    0.02    2.81
 -12   7  21   -0.00    2.25
  12  -7 -21    2.13    3.15
  12   7 -21    1.95    3.79
  12  -7 -22    2.48    3.18
  12   7 -22   -0.00    3.27
  12  -7 -23    5.53    4.62
 -12   8   1   17.76    5.92
  12   8  -1   22.92    7.07
 -12   8   2   -0.00    3.25
  12   8  -2    5.51    3.94
 -12   8   3    0.49    2.63
  12   8  -3    2.12    3.01
 -12   8   4    3.62    3.14
  12  -8  -4   -0.00    2.55
  12   8  -4    1.78    3.54
 -12   8   5   17.33    6.07
  12  -8  -5   19.88    7.21
  12   8  -5   20.97    6.54
 -12   8   6   -0.00    2.19
  12  -8  -6    2.48    3.51
  12   8  -6    0.93    3.59
 -12   8   7   23.66    6.64
  12  -8  -7    8.23    5.01
  12   8  -7   16.12    6.03
 -12   8   8    0.22    2.00
  12  -8  -8   -0.00    3.31
  12   8  -8   -0.00    2.79
 -12   8   9    3.28    3.53
  12  -8  -9    2.58    3.16
  12   8  -9   -0.00    2.57
 -12   8  10    1.06    2.28
  12  -8 -10    2.81    3.33
  12   8 -10   -0.00    3.12
 -12   8  11   10.80    4.81
  12  -8 -11    6.92    4.94
  12   8 -11   10.60    5.22
 -12   8  12    2.17    2.97
  12  -8 -12   -0.00    2.69
  12   8 -12    0.56    2.16
 -12   8  13   -0.00    2.79
  12  -8 -13   -0.00    2.76
  12   8 -13    1.73    3.32
 -12   8  14   -0.00    1.88
  12  -8 -14   -0.00    2.82
  12   8 -14   -0.00    2.41
 -12   8  15    4.71    3.80
  12  -8 -15    2.81    4.20
  12   8 -15    6.55    4.17
 -12   8  16    0.00    3.26
  12  -8 -16    0.22    3.65
  12   8 -16    1.97    3.17
 -12   8  17    4.35    3.85
  12  -8 -17    5.45    3.94
 -12   8  18   -0.00    2.83
  12  -8 -18   -0.00    3.16
 -12   8  19   -0.00    3.06
  12  -8 -19   -0.00    3.35
 -12   8  20    0.00    2.47
  12  -8 -20    0.76    3.57
 -12   8  21    4.70    3.96
  12  -8 -21    4.87    4.42
  12  -8 -22   -0.00    3.58
 -12   9   1   -0.00    2.48
  12   9  -1    0.07    2.63
 -12   9   2    1.59    3.09
  12   9  -2    0.00    3.11
 -12   9   3   11.33    5.13
  12   9  -3   15.24    5.87
 -12   9   4    0.00    3.55
  12   9  -4    3.64    3.36
 -12   9   5    3.93    3.13
  12   9  -5    8.24    4.05
 -12   9   6   -0.00    2.65
  12  -9  -6   -0.00    2.71
  12   9  -6   -0.00    2.67
 -12   9   7    4.91    3.80
  12  -9  -7   10.99    5.74
  12   9  -7    4.11    3.76
 -12   9   8    0.06    2.56
  12  -9  -8   -0.00    2.67
  12   9  -8    2.04    2.92
 -12   9   9   21.96    6.58
  12  -9  -9   11.19    5.72
  12   9  -9   38.80    8.88
 -12   9  10   -0.00    2.59
  12  -9 -10   -0.00    3.51
  12   9 -10    1.37    3.41
 -12   9  11   -0.00    2.96
  12  -9 -11    0.00    3.30
  12   9 -11    2.67    3.80
 -12   9  12    2.27    2.69
  12  -9 -12    1.25    2.60
  12   9 -12    1.73    3.29
 -12   9  13    6.08    3.85
  12  -9 -13    7.76    5.33
  12   9 -13    0.96    2.87
 -12   9  14   -0.00    1.79
  12  -9 -14    4.54    3.88
  12   9 -14    1.83    2.60
 -12   9  15    5.36    4.02
  12  -9 -15    4.44    3.70
  12   9 -15    5.48    3.98
 -12   9  16    0.04    2.34
  12  -9 -16   -0.00    2.61
  12   9 -16   -0.00    2.67
 -12   9  17    0.00    3.01
  12  -9 -17   -0.00    2.75
 -12   9  18    0.12    2.36
  12  -9 -18    1.65    3.42
 -12   9  19    4.84    3.29
  12  -9 -19   10.08    5.18
 -12   9  20    3.04    3.12
  12  -9 -20   -0.00    3.27
 -12   9  21    0.07    2.25
 -12  10   1    5.78    3.93
  12  10  -1    1.41    2.99
 -12  10   2    2.63    3.33
  12  10  -2    1.06    2.51
 -12  10   3    3.77    3.36
  12  10  -3    0.97    2.71
 -12  10   4    1.86    2.56
  12  10  -4   -0.00    3.03
 -12  10   5    0.00    2.86
  12  10  -5    2.49    3.20
 -12  10   6   -0.00    2.76
  12  10  -6   -0.00    2.81
 -12  10   7    6.69    4.11
  12  10  -7    5.06    3.72
 -12  10   8   -0.00    2.65
  12 -10  -8    0.61    2.98
  12  10  -8    1.53    3.10
 -12  10   9    3.46    4.11
  12 -10  -9    8.65    5.75
  12  10  -9    5.50    4.72
 -12  10  10   -0.00    3.00
  12 -10 -10    1.17    3.70
  12  10 -10    0.22    2.87
 -12  10  11   11.50    5.14
  12 -10 -11    3.39    3.76
  12  10 -11    4.22    4.10
 -12  10  12   -0.00    3.17
  12 -10 -12   -0.00    3.14
  12  10 -12    0.45    3.64
 -12  10  13    0.00    2.47
  12 -10 -13    0.22    2.97
  12  10 -13   -0.00    3.21
 -12  10  14   -0.00    2.66
  12 -10 -14    0.00    3.31
  12  10 -14   -0.00    3.33
 -12  10  15    4.91    3.56
  12 -10 -15    3.50    4.10
  12  10 -15   -0.00    2.51
 -12  10  16    5.10    3.39
  12 -10 -16   -0.00    2.97
 -12  10  17    6.87    4.24
  12 -10 -17   -0.00    4.22
 -12  10  18    0.24    3.22
  12 -10 -18    0.66    2.85
 -12  10  19    1.24    2.51
  12 -10 -19    0.61    2.56
 -12  10  20   -0.00    2.65
 -12  10  21    4.51    3.37
 -12  11   1    0.85    2.81
  12  11  -1    2.26    3.15
 -12  11   2   -0.00    3.31
  12  11  -2    1.61    4.08
 -12  11   3    2.45    3.33
  12  11  -3   -0.00    1.76
 -12  11   4   -0.00    2.59
  12  11  -4    3.16    3.72
 -12  11   5    3.26    3.61
  12  11  -5    2.90    4.20
 -12  11   6    0.00    3.04
  12  11  -6    2.28    3.61
 -12  11   7    2.17    3.22
  12  11  -7    0.00    3.52
 -12  11   8   -0.00    2.79
  12  11  -8   -0.00    2.41
 -12  11   9    2.06    3.15
  12  11  -9    8.69    5.09
 -12  11  10    0.49    3.05
  12 -11 -10    0.00    3.84
  12  11 -10    2.23    3.66
 -12  11  11   -0.00    3.04
  12 -11 -11    0.61    3.31
  12  11 -11   -0.00    2.77
 -12  11  12   -0.00    2.75
  12 -11 -12    1.63    3.10
  12  11 -12   -0.00    2.30
 -12  11  13    4.47    3.62
  12 -11 -13    9.05    5.79
  12  11 -13    3.76    4.06
 -12  11  14   -0.00    2.52
  12 -11 -14   -0.00    3.74
  12  11 -14   -0.00    2.94
 -12  11  15    0.00    2.95
  12 -11 -15    0.00    3.47
  12  11 -15    0.00    2.80
 -12  11  16   -0.00    3.47
  12 -11 -16    6.72    5.10
 -12  11  17    0.63    3.18
  12 -11 -17    0.00    2.77
 -12  11  18    0.00    2.48
  12 -11 -18    0.00    3.27
 -12  11  19    4.94    3.88
 -12  11  20    0.44    3.07
 -12  11  21   -0.00    2.55
  12  12  -2   -0.00    2.83
  12  12  -3    1.15    3.52
  12  12  -4    1.81    3.85
  12  12  -5    4.78    3.83
  12  12  -6    2.94    4.03
  12  12  -7    2.65    3.92
  12  12  -8   -0.00    3.13
  12  12  -9    0.07    3.27
  12  12 -10    2.69    4.13
  12  12 -11    3.29    3.60
  12  12 -12   -0.00    3.24
  12 -12 -13    0.00    3.63
  12  12 -13    5.32    4.14
  12 -12 -14    0.29    2.85
  12  12 -14   -0.00    3.10
  12 -12 -15   -0.00    3.40
  12 -12 -16    0.54    2.67
  12  13 -13    4.80    4.56
  12  13 -14   -0.00    2.71
 -11   0   1   87.77   13.30
 -11   0   2    1.12    2.73
  11   0  -2   -0.00    2.34
 -11   0   3   14.70    5.24
  11   0  -3   24.12    7.33
 -11   0   4   -0.00    2.75
  11   0  -4    1.82    2.95
 -11   0   5   99.59   13.87
  11   0  -5   86.28   14.44
 -11   0   6    0.67    2.17
  11   0  -6    0.48    3.07
 -11   0   7    1.18    2.52
  11   0  -7    0.65    2.36
 -11   0   8   -0.00    2.73
  11   0  -8   -0.00    3.25
 -11   0   9   23.21    6.31
  11   0  -9   22.20    6.85
 -11   0  10   -0.00    2.46
  11   0 -10    0.00    2.87
 -11   0  11   47.87    9.05
  11   0 -11   45.90    9.68
 -11   0  12    0.22    2.49
  11   0 -12   -0.00    2.41
 -11   0  13    2.20    2.40
  11   0 -13    3.58    3.32
 -11   0  14    0.83    1.94
  11   0 -14    1.62    2.68
 -11   0  15   13.04    4.97
  11   0 -15   24.76    6.84
 -11   0  16    0.43    2.12
  11   0 -16   -0.00    2.84
 -11   0  17    6.83    3.52
  11   0 -17    5.07    3.57
 -11   0  18    0.03    2.06
  11   0 -18    0.15    2.19
 -11   0  19    0.21    2.03
  11   0 -19   10.63    4.55
 -11   0  20   -0.00    1.92
  11   0 -20    1.11    2.47
  11   0 -21   18.85    5.96
  11   0 -22    1.62    2.42
  11   0 -23   -0.00    2.81
  11   0 -24    0.00    2.61
  11   0 -25    3.69    3.34
  11   0 -26    1.92    2.62
  11   0 -27    7.52    3.91
  11   0 -28    0.77    2.42
  11   0 -29    0.78    2.44
  11   0 -30   -0.00    2.02
 -11   1   1   61.44   10.56
 -11  -1   1   59.99   10.47
 -11   1   2    0.00    2.75
  11   1  -2    3.87    3.72
 -11  -1   2    0.16    2.00
 -11   1   3   44.48    8.72
  11  -1  -3   17.46    6.78
  11   1  -3   30.93    8.64
 -11  -1   3   55.96    9.39
 -11   1   4   -0.00    2.94
  11  -1  -4    0.00    2.36
  11   1  -4    1.03    2.84
 -11  -1   4    0.01    2.99
 -11   1   5    7.50    3.81
  11  -1  -5    1.12    3.07
  11   1  -5    3.34    3.92
 -11  -1   5    5.19    2.97
 -11   1   6    1.13    2.68
  11  -1  -6    2.28    3.38
  11   1  -6    1.64    3.11
 -11  -1   6    2.51    3.25
 -11   1   7   50.58    8.99
  11  -1  -7   27.39    7.87
  11   1  -7   27.20    7.70
 -11  -1   7   29.96    7.47
 -11   1   8    0.83    2.62
  11  -1  -8    1.22    2.97
  11   1  -8   -0.00    2.67
 -11  -1   8   -0.00    2.51
 -11   1   9   26.11    6.72
  11  -1  -9   17.23    5.91
  11   1  -9   18.14    6.22
 -11  -1   9   21.01    6.03
 -11   1  10   -0.00    2.19
  11  -1 -10    0.26    2.89
  11   1 -10    1.84    2.87
 -11  -1  10    0.96    2.14
 -11   1  11    8.64    4.09
  11  -1 -11   15.73    5.69
  11   1 -11    9.53    4.75
 -11  -1  11    9.60    4.29
 -11   1  12    6.74    3.88
  11  -1 -12    3.35    2.97
  11   1 -12    3.67    3.10
 -11  -1  12    5.28    3.28
 -11   1  13   31.07    6.94
  11  -1 -13   19.96    6.59
  11   1 -13   25.67    7.42
 -11  -1  13   32.57    7.28
 -11   1  14   -0.00    2.04
  11  -1 -14   -0.00    2.42
  11   1 -14   -0.00    2.99
 -11  -1  14   -0.00    1.84
 -11   1  15    0.25    2.02
  11  -1 -15   -0.00    2.00
  11   1 -15    0.31    1.81
 -11  -1  15    1.30    2.39
 -11   1  16   -0.00    2.20
  11  -1 -16    0.47    2.41
  11   1 -16    1.55    2.92
 -11  -1  16    1.02    2.62
 -11   1  17   15.80    5.28
  11  -1 -17   11.78    4.64
  11   1 -17   12.50    5.11
 -11  -1  17   19.73    5.65
 -11   1  18    1.46    2.81
  11  -1 -18    4.18    3.54
  11   1 -18   -0.00    2.26
 -11  -1  18   -0.00    2.03
 -11   1  19    5.98    3.49
  11  -1 -19    4.86    3.53
  11   1 -19    8.47    4.22
 -11  -1  19    1.96    2.40
 -11   1  20   -0.00    2.09
  11  -1 -20   -0.00    2.68
  11   1 -20    0.45    2.29
  11  -1 -21    1.33    2.84
  11   1 -21   -0.00    1.95
  11  -1 -22   -0.00    2.76
  11   1 -22   -0.00    2.23
  11  -1 -23   18.29    5.70
  11   1 -23   19.12    5.89
  11  -1 -24   -0.00    2.63
  11   1 -24   -0.00    2.12
  11  -1 -25    0.00    2.64
  11   1 -25    3.64    3.19
  11  -1 -26    0.27    2.60
  11   1 -26    1.77    2.63
  11  -1 -27   10.49    4.57
  11   1 -27    9.39    4.09
  11  -1 -28   -0.00    1.79
  11   1 -28    0.08    2.35
  11  -1 -29    6.38    3.80
  11   1 -29    1.95    2.53
  11  -1 -30   -0.00    2.14
  11   1 -30   -0.00    2.76
 -11   2   1   15.35    5.06
  11   2  -1   16.97    6.29
 -11  -2   1   16.10    5.65
 -11   2   2    1.52    2.48
  11   2  -2   -0.00    3.40
 -11  -2   2    1.52    2.40
 -11   2   3   10.82    4.27
  11  -2  -3   17.25    6.15
  11   2  -3    4.46    3.66
 -11  -2   3   14.15    5.13
 -11   2   4    3.17    3.15
  11  -2  -4    3.51    3.45
  11   2  -4    3.06    3.48
 -11  -2   4    2.44    3.05
 -11   2   5   37.59    8.02
  11  -2  -5   26.91    7.86
  11   2  -5   49.23   10.17
 -11  -2   5   50.86    9.53
 -11   2   6   10.47    4.93
  11  -2  -6   11.46    5.20
  11   2  -6   21.78    6.79
 -11  -2   6   21.97    6.11
 -11   2   7    7.26    4.02
  11  -2  -7   12.15    5.29
  11   2  -7    9.51    5.47
 -11  -2   7   12.73    5.03
 -11   2   8    4.41    3.94
  11  -2  -8   14.25    5.41
  11   2  -8    8.15    4.87
 -11  -2   8   17.03    5.48
 -11   2   9   25.81    6.54
  11  -2  -9   28.29    7.62
  11   2  -9   31.34    8.47
 -11  -2   9   23.47    6.36
 -11   2  10    1.69    2.29
  11  -2 -10    2.28    3.40
  11   2 -10    5.92    3.98
 -11  -2  10   -0.00    2.39
 -11   2  11   16.98    5.07
  11  -2 -11   15.78    5.45
  11   2 -11    4.93    3.97
 -11  -2  11   20.73    6.04
 -11   2  12    0.56    2.40
  11  -2 -12    0.44    2.62
  11   2 -12    2.08    3.12
 -11  -2  12    0.00    2.33
 -11   2  13    0.78    2.10
  11  -2 -13   -0.00    3.09
  11   2 -13    0.00    2.66
 -11  -2  13   -0.00    2.63
 -11   2  14    2.91    2.97
  11  -2 -14    5.26    4.65
  11   2 -14    1.20    2.59
 -11  -2  14    0.00    2.27
 -11   2  15   16.94    5.26
  11  -2 -15   20.20    6.61
  11   2 -15   30.68    7.69
 -11  -2  15    8.20    4.21
 -11   2  16    6.11    3.44
  11  -2 -16    2.99    2.88
  11   2 -16    4.84    3.82
 -11  -2  16    9.61    4.16
 -11   2  17    7.61    3.74
  11  -2 -17    0.69    2.29
  11   2 -17    3.46    3.31
 -11  -2  17    2.42    2.57
 -11   2  18    0.26    2.08
  11  -2 -18   -0.00    2.17
  11   2 -18   -0.00    2.42
 -11  -2  18   -0.00    1.98
 -11   2  19    4.11    3.37
  11  -2 -19    7.54    4.26
  11   2 -19    1.94    2.80
 -11  -2  19    7.56    3.96
 -11   2  20   -0.00    2.27
  11  -2 -20   -0.00    1.95
  11   2 -20    3.49    3.25
  11  -2 -21    8.57    4.55
  11   2 -21   18.09    6.00
  11  -2 -22   -0.00    2.86
  11   2 -22    0.58    2.60
  11  -2 -23    1.26    2.24
  11   2 -23    0.00    2.07
  11  -2 -24    3.55    2.63
  11   2 -24    1.14    2.40
  11  -2 -25   14.61    4.99
  11   2 -25   10.94    4.78
  11  -2 -26    2.25    3.31
  11   2 -26    4.69    3.32
  11  -2 -27    9.49    4.36
  11   2 -27    8.36    4.84
  11  -2 -28    0.00    1.99
  11   2 -28   -0.00    2.93
  11  -2 -29    2.91    2.88
  11   2 -29    2.92    3.35
  11  -2 -30    2.15    2.74
  11   2 -30    1.26    3.18
 -11   3   1    9.23    4.45
  11   3  -1    4.81    4.16
 -11  -3   1    7.99    4.17
 -11   3   2   15.89    4.97
  11   3  -2   11.92    5.59
 -11  -3   2   14.34    5.33
 -11   3   3   54.89    9.56
  11  -3  -3   29.31    8.32
  11   3  -3   57.71   11.64
 -11  -3   3   52.60    9.97
 -11   3   4    4.51    3.78
  11  -3  -4    5.36    4.19
  11   3  -4    2.80    3.81
 -11  -3   4    4.47    3.36
 -11   3   5    1.39    2.98
  11  -3  -5    2.34    4.12
  11   3  -5    5.41    4.13
 -11  -3   5    1.56    2.48
 -11   3   6   15.32    5.39
  11  -3  -6    8.83    4.60
  11   3  -6   19.77    6.66
 -11  -3   6    6.24    3.57
 -11   3   7   53.87    9.42
  11  -3  -7   37.91    9.31
  11   3  -7   34.20    8.89
 -11  -3   7   54.08    9.75
 -11   3   8    2.93    2.72
  11  -3  -8    7.88    4.86
  11   3  -8    0.00    3.44
 -11  -3   8    0.52    2.92
 -11   3   9   10.43    4.19
  11  -3  -9    5.67    4.76
  11   3  -9    5.32    4.06
 -11  -3   9   11.48    4.76
 -11   3  10    3.07    3.00
  11  -3 -10    3.48    3.08
  11   3 -10    0.00    2.54
 -11  -3  10    4.25    3.26
 -11   3  11    5.73    3.26
  11  -3 -11   13.86    5.54
  11   3 -11    6.57    4.39
 -11  -3  11    5.26    3.68
 -11   3  12    9.48    3.99
  11  -3 -12    0.00    3.15
  11   3 -12    9.49    5.09
 -11  -3  12   12.50    4.67
 -11   3  13   16.05    5.12
  11  -3 -13   17.33    6.03
  11   3 -13   14.40    5.94
 -11  -3  13   11.08    4.78
 -11   3  14    1.52    2.23
  11  -3 -14   -0.00    2.41
  11   3 -14   -0.00    3.10
 -11  -3  14    0.27    2.15
 -11   3  15    1.99    2.52
  11  -3 -15   -0.00    3.08
  11   3 -15    2.55    2.93
 -11  -3  15   -0.00    1.78
 -11   3  16    0.88    1.93
  11  -3 -16    1.57    2.69
  11   3 -16   -0.00    2.51
 -11  -3  16   -0.00    1.98
 -11   3  17    6.38    3.41
  11  -3 -17    3.83    3.22
  11   3 -17   10.39    5.05
 -11  -3  17   10.44    4.25
 -11   3  18    1.21    2.45
  11  -3 -18    4.86    3.74
  11   3 -18    5.12    4.05
 -11  -3  18    0.37    1.66
 -11   3  19   10.00    4.26
  11  -3 -19    8.39    4.40
  11   3 -19    9.31    4.45
 -11  -3  19    0.83    2.51
 -11   3  20    4.50    3.21
  11  -3 -20    5.89    3.91
  11   3 -20    1.95    3.38
 -11   3  21   -0.00    1.68
  11  -3 -21    3.71    2.77
  11   3 -21   -0.00    3.00
  11  -3 -22    3.07    2.83
  11   3 -22    6.16    3.98
  11  -3 -23   11.49    4.74
  11   3 -23   21.75    6.29
  11  -3 -24    0.41    2.34
  11   3 -24    7.06    4.05
  11  -3 -25    1.57    2.53
  11   3 -25    0.99    2.22
  11  -3 -26    0.17    1.86
  11   3 -26    0.18    2.30
  11  -3 -27    6.46    4.08
  11   3 -27   10.42    4.62
  11  -3 -28   -0.00    2.27
  11   3 -28    0.00    3.44
  11  -3 -29    4.51    2.84
  11   3 -29    0.54    2.53
  11   3 -30   -0.00    2.48
 -11   4   1   29.91    7.56
  11   4  -1   22.49    7.16
 -11  -4   1   23.95    7.01
 -11   4   2    3.11    3.17
  11  -4  -2   -0.00    2.72
  11   4  -2    1.10    3.19
 -11  -4   2    2.26    2.32
 -11   4   3    5.03    4.18
  11  -4  -3    4.36    3.79
  11   4  -3    6.85    4.49
 -11  -4   3    2.04    3.19
 -11   4   4    0.68    2.53
  11  -4  -4   12.05    5.42
  11   4  -4   -0.00    2.36
 -11  -4   4    6.09    4.31
 -11   4   5   52.70    9.08
  11  -4  -5   33.61    8.78
  11   4  -5   33.83    8.91
 -11  -4   5   41.67    8.98
 -11   4   6   13.95    4.76
  11  -4  -6    0.07    2.96
  11   4  -6    8.94    4.83
 -11  -4   6   14.95    5.19
 -11   4   7    7.39    3.88
  11  -4  -7    5.65    4.26
  11   4  -7   13.22    5.77
 -11  -4   7    5.29    3.64
 -11   4   8    1.49    3.11
  11  -4  -8    2.78    3.17
  11   4  -8    4.04    3.76
 -11  -4   8    3.95    3.39
 -11   4   9   39.76    7.75
  11  -4  -9   28.37    7.77
  11   4  -9   22.49    7.09
 -11  -4   9   22.63    6.56
 -11   4  10    7.14    3.75
  11  -4 -10    6.44    4.39
  11   4 -10   11.39    5.73
 -11  -4  10    0.27    2.61
 -11   4  11   14.67    5.00
  11  -4 -11    7.28    4.21
  11   4 -11   17.76    6.19
 -11  -4  11   19.78    5.92
 -11   4  12    0.16    1.39
  11  -4 -12    2.15    3.41
  11   4 -12    0.11    3.33
 -11  -4  12    1.26    2.52
 -11   4  13    8.28    3.95
  11  -4 -13   -0.00    2.70
  11   4 -13   -0.00    2.71
 -11  -4  13    3.80    3.24
 -11   4  14    6.87    3.69
  11  -4 -14    5.26    3.97
  11   4 -14    3.09    3.43
 -11  -4  14    3.08    3.18
 -11   4  15   14.38    5.08
  11  -4 -15   16.48    5.72
  11   4 -15   22.54    6.43
 -11  -4  15   17.65    5.68
 -11   4  16    6.51    3.57
  11  -4 -16    0.00    3.41
  11   4 -16    8.38    3.74
  11   4 -16    0.00    3.02
 -11  -4  16    1.97    2.54
 -11   4  17   -0.00    1.98
  11  -4 -17    3.38    3.54
  11   4 -17    1.62    2.53
  11   4 -17    0.00    2.62
 -11  -4  17   -0.00    1.96
 -11   4  18   -0.00    1.91
  11  -4 -18    1.64    3.12
  11   4 -18   -0.00    2.19
  11   4 -18    0.88    2.43
 -11  -4  18    0.37    1.95
 -11   4  19    3.08    2.63
  11  -4 -19    3.73    3.66
  11   4 -19    2.59    2.65
  11   4 -19    0.08    2.25
 -11   4  20    6.92    3.64
  11  -4 -20    6.12    3.75
  11   4 -20    2.70    3.37
 -11   4  21   11.55    4.29
  11  -4 -21    4.03    3.75
  11   4 -21   11.39    4.81
  11  -4 -22    1.18    3.10
  11   4 -22    0.83    2.64
  11  -4 -23    0.00    2.85
  11   4 -23   -0.00    2.26
  11  -4 -24    1.05    2.91
  11   4 -24    0.61    2.68
  11  -4 -25    5.62    3.59
  11   4 -25    9.13    4.69
  11  -4 -26    3.93    3.32
  11   4 -26    4.64    3.41
  11  -4 -27    5.23    4.07
  11   4 -27    1.70    3.08
  11  -4 -28   -0.00    2.00
  11   4 -28   -0.00    2.55
  11   4 -29    2.21    2.53
 -11   5   1    1.80    2.92
  11   5  -1    2.94    3.45
  11   5  -1    3.16    3.80
 -11  -5   1    1.53    3.00
 -11   5   2   35.08    7.64
  11  -5  -2   39.07    9.10
  11   5  -2   29.09    7.04
  11   5  -2   14.52    6.61
 -11  -5   2   19.35    6.84
 -11   5   3   44.76    8.63
  11  -5  -3   34.22    8.62
  11   5  -3   49.17    8.92
  11   5  -3   22.99    7.86
 -11  -5   3   25.95    7.23
 -11   5   4    4.15    3.48
  11  -5  -4    2.62    3.31
  11   5  -4    2.44    3.07
  11   5  -4    0.00    2.90
 -11  -5   4    1.11    2.88
 -11   5   5    1.91    2.46
  11  -5  -5    1.76    2.80
  11   5  -5    0.52    1.77
  11   5  -5    0.50    2.62
 -11  -5   5   -0.00    3.50
 -11   5   6   10.80    4.48
  11  -5  -6    9.90    4.87
  11   5  -6   11.30    4.73
  11   5  -6   11.44    5.38
 -11  -5   6    5.50    4.17
 -11   5   7   23.05    6.31
  11  -5  -7   19.07    6.66
  11   5  -7   32.74    7.35
  11   5  -7   17.96    6.59
 -11  -5   7   13.41    5.80
 -11   5   8    9.60    4.61
  11  -5  -8    3.45    3.83
  11   5  -8   10.01    4.55
  11   5  -8    8.17    4.69
 -11  -5   8    1.56    2.80
 -11   5   9   11.97    4.62
  11  -5  -9    6.06    4.69
  11   5  -9   15.16    5.28
  11   5  -9   11.87    5.60
 -11   5  10    0.00    2.47
  11  -5 -10    3.80    3.48
  11   5 -10    0.80    2.26
  11   5 -10    0.72    2.70
 -11   5  11    4.17    3.38
  11  -5 -11    6.92    4.45
  11   5 -11    5.71    3.48
  11   5 -11    3.82    3.53
 -11   5  12   20.67    5.92
  11  -5 -12   22.75    6.74
  11   5 -12   18.99    5.68
  11   5 -12    8.85    5.03
 -11   5  13   26.87    6.88
  11  -5 -13   26.44    7.48
  11   5 -13   20.15    5.87
  11   5 -13   19.39    6.82
 -11   5  14    1.64    2.47
  11  -5 -14    0.00    2.85
  11   5 -14    4.42    2.87
  11   5 -14    3.83    3.93
 -11   5  15   -0.00    2.14
  11  -5 -15   -0.00    2.60
  11   5 -15   -0.00    2.25
  11   5 -15   -0.00    2.92
 -11   5  16    1.05    2.19
  11  -5 -16    2.11    3.00
  11   5 -16   -0.00    2.16
  11   5 -16    2.57    3.78
 -11   5  17    0.00    2.44
  11  -5 -17    3.07    3.02
  11   5 -17    0.00    2.36
  11   5 -17    1.74    2.88
 -11   5  18   11.13    4.43
  11  -5 -18    6.05    3.83
  11   5 -18   10.61    4.42
  11   5 -18    6.37    4.27
 -11   5  19   10.10    4.72
  11  -5 -19   11.18    5.47
  11   5 -19   14.18    5.18
 -11   5  20    0.00    2.36
  11  -5 -20    0.44    2.30
  11   5 -20    1.17    2.75
 -11   5  21    2.55    2.70
  11  -5 -21    0.51    2.39
  11   5 -21    1.15    2.86
  11  -5 -22    0.00    2.08
  11   5 -22    3.65    3.50
  11  -5 -23    9.65    4.73
  11   5 -23    6.93    4.48
  11  -5 -24    3.05    3.27
  11   5 -24    0.00    2.70
  11  -5 -25   -0.00    2.27
  11   5 -25    3.65    2.83
  11  -5 -26   -0.00    1.95
  11   5 -26   -0.00    2.72
  11  -5 -27    0.21    2.07
  11   5 -27    0.59    2.33
  11  -5 -28    5.83    4.27
  11   5 -28   12.16    4.73
 -11   6   1   23.63    6.52
  11  -6  -1    8.44    4.85
  11   6  -1   11.87    5.29
  11   6  -1    6.50    4.45
 -11   6   2    0.09    2.85
  11  -6  -2    0.12    1.82
  11   6  -2   -0.00    2.30
  11   6  -2   -0.00    3.84
 -11   6   3    3.83    3.70
  11  -6  -3    4.20    3.53
  11   6  -3    9.57    4.22
  11   6  -3   -0.00    2.40
 -11   6   4   17.98    5.67
  11  -6  -4   28.24    7.84
  11   6  -4   22.35    6.38
  11   6  -4   20.76    7.34
 -11   6   5    3.92    3.88
  11  -6  -5   24.21    7.17
  11   6  -5   23.01    6.51
  11   6  -5   14.41    6.62
 -11   6   6    8.81    4.36
  11  -6  -6    9.43    5.02
  11   6  -6   19.19    5.72
  11   6  -6   11.87    6.16
 -11   6   7   10.11    4.54
  11  -6  -7    1.13    3.18
  11   6  -7    6.01    3.69
  11   6  -7    5.11    3.61
 -11   6   8    4.41    2.84
  11  -6  -8    5.76    3.67
  11   6  -8   15.97    5.26
  11   6  -8    8.64    4.74
 -11   6   9    4.19    3.61
  11  -6  -9    7.17    4.19
  11   6  -9    4.90    3.24
  11   6  -9    2.37    3.76
 -11   6  10   16.15    5.66
  11  -6 -10   14.06    5.37
  11   6 -10   28.54    6.93
  11   6 -10   13.81    5.97
 -11   6  11    3.77    3.86
  11  -6 -11    6.74    4.60
  11   6 -11    8.84    4.44
  11   6 -11    5.01    3.97
 -11   6  12    3.49    3.10
  11  -6 -12   -0.00    2.62
  11   6 -12    3.69    3.24
  11   6 -12    2.93    3.76
 -11   6  13    3.43    3.25
  11  -6 -13    0.95    3.15
  11   6 -13    4.73    3.91
 -11   6  14   10.56    4.46
  11  -6 -14    6.16    4.61
  11   6 -14    6.84    3.95
  11   6 -14   13.44    5.84
 -11   6  15   10.93    4.77
  11  -6 -15    8.92    4.71
  11   6 -15   10.90    4.72
  11   6 -15    2.35    3.40
 -11   6  16    5.73    3.43
  11  -6 -16    6.52    3.97
  11   6 -16   15.76    5.32
  11   6 -16   13.47    5.16
 -11   6  17    0.77    2.88
  11  -6 -17   -0.00    2.33
  11   6 -17    2.88    2.73
  11   6 -17   -0.00    2.65
 -11   6  18   -0.00    1.95
  11  -6 -18    1.41    3.41
  11   6 -18    1.08    2.83
  11   6 -18    0.00    2.93
 -11   6  19    1.79    2.61
  11  -6 -19    1.15    3.13
  11   6 -19    2.44    3.25
 -11   6  20    4.13    3.14
  11  -6 -20    8.83    4.38
  11   6 -20    8.71    4.47
 -11   6  21    4.69    3.35
  11  -6 -21    4.54    3.71
  11   6 -21    4.42    3.92
  11  -6 -22    2.98    3.23
  11   6 -22    4.05    3.54
  11  -6 -23    0.06    2.93
  11   6 -23   -0.00    3.46
  11  -6 -24    2.81    2.99
  11   6 -24    3.71    3.72
  11  -6 -25    4.52    3.38
  11   6 -25    1.58    2.95
  11  -6 -26    3.06    2.92
  11   6 -26    3.37    4.02
  11  -6 -27   -0.00    2.09
  11   6 -27    1.20    2.92
 -11   7   1    9.14    4.79
  11  -7  -1    4.31    4.10
  11   7  -1   15.88    5.76
 -11   7   2   19.18    5.71
  11  -7  -2    7.06    4.61
  11   7  -2   19.68    6.11
 -11   7   3   -0.00    2.86
  11  -7  -3    3.01    2.96
  11   7  -3    1.06    2.60
  11   7  -3    0.36    3.03
 -11   7   4   15.10    5.20
  11  -7  -4    6.58    4.75
  11   7  -4    8.54    4.72
  11   7  -4    8.90    5.06
 -11   7   5    4.90    3.73
  11  -7  -5   -0.00    2.52
  11   7  -5   -0.00    2.04
  11   7  -5   -0.00    3.18
 -11   7   6   15.63    5.62
  11  -7  -6    9.11    5.43
  11   7  -6   12.32    4.90
  11   7  -6   11.63    5.87
 -11   7   7    1.47    2.90
  11  -7  -7   -0.00    2.78
  11   7  -7    1.35    2.69
  11   7  -7    0.00    2.85
 -11   7   8   29.72    7.22
  11  -7  -8   21.86    7.13
  11   7  -8   44.34    8.79
  11   7  -8   21.64    7.69
 -11   7   9   26.07    7.01
  11  -7  -9   11.46    5.84
  11   7  -9   35.33    7.79
  11   7  -9   11.74    5.64
 -11   7  10   -0.00    2.54
  11  -7 -10   -0.00    3.49
  11   7 -10   -0.00    2.02
  11   7 -10   -0.00    3.01
 -11   7  11    1.37    2.82
  11  -7 -11   -0.00    2.73
  11   7 -11    2.04    3.40
  11   7 -11   -0.00    2.64
 -11   7  12   15.18    5.41
  11  -7 -12    9.06    5.65
  11   7 -12   26.51    6.92
  11   7 -12   10.43    5.20
 -11   7  13    6.78    4.09
  11  -7 -13    3.72    3.77
  11   7 -13   13.25    5.25
  11   7 -13    2.98    3.73
 -11   7  14    4.10    3.53
  11  -7 -14    0.22    3.62
  11   7 -14    3.07    3.12
  11   7 -14    0.00    2.78
 -11   7  15   -0.00    1.89
  11  -7 -15    3.98    3.83
  11   7 -15    2.50    2.99
  11   7 -15   -0.00    3.43
 -11   7  16    0.02    1.85
  11  -7 -16    1.10    3.15
  11   7 -16    7.90    4.14
  11   7 -16   -0.00    3.30
 -11   7  17    1.25    2.54
  11  -7 -17    0.00    2.64
  11   7 -17    2.26    2.84
  11   7 -17    2.09    3.31
 -11   7  18    5.75    3.52
  11  -7 -18   15.49    5.95
  11   7 -18   13.13    5.05
  11   7 -18    8.48    4.75
 -11   7  19    6.03    3.97
  11  -7 -19    1.27    2.99
  11   7 -19   -0.00    2.19
 -11   7  20    1.04    2.45
  11  -7 -20   -0.00    2.48
  11   7 -20   -0.00    2.68
 -11   7  21    0.00    2.33
  11  -7 -21   -0.00    2.91
  11   7 -21    2.21    3.66
  11  -7 -22    4.48    3.36
  11   7 -22   -0.00    2.93
  11  -7 -23    0.80    2.95
  11   7 -23    3.42    3.41
  11  -7 -24    0.22    2.32
  11   7 -24    3.88    3.74
  11  -7 -25    0.36    2.50
  11   7 -25    2.61    3.54
  11  -7 -26   -0.00    1.97
 -11   8   1    4.00    3.70
  11   8  -1    0.07    2.56
 -11   8   2    7.00    4.27
  11  -8  -2    0.97    3.08
  11   8  -2    3.56    3.67
 -11   8   3    2.00    2.00
  11  -8  -3    0.00    2.57
  11   8  -3   -0.00    2.54
 -11   8   4   26.70    7.10
  11  -8  -4   15.26    6.52
  11   8  -4   31.18    7.60
 -11   8   5    0.00    2.54
  11  -8  -5    6.48    4.33
  11   8  -5    0.00    3.09
 -11   8   6   17.27    5.91
  11  -8  -6   22.81    7.34
  11   8  -6    9.12    4.79
 -11   8   7    5.07    3.60
  11  -8  -7    0.89    3.09
  11   8  -7    1.32    2.95
 -11   8   8    2.45    3.35
  11  -8  -8    0.60    3.60
  11   8  -8    0.84    2.67
 -11   8   9    0.00    1.97
  11  -8  -9    3.07    3.79
  11   8  -9    6.68    4.20
 -11   8  10   15.76    5.66
  11  -8 -10   11.06    5.48
  11   8 -10   20.32    6.27
 -11   8  11   -0.00    2.24
  11  -8 -11    8.38    5.01
  11   8 -11    0.94    2.44
 -11   8  12   -0.00    2.44
  11  -8 -12    2.42    3.21
  11   8 -12    2.57    2.93
 -11   8  13    1.06    2.92
  11  -8 -13    1.97    3.04
  11   8 -13    0.31    2.23
 -11   8  14    0.91    2.32
  11  -8 -14    0.00    3.52
  11   8 -14   -0.00    2.61
 -11   8  15    6.30    3.77
  11  -8 -15    1.63    3.06
  11   8 -15    2.66    3.22
 -11   8  16   12.22    5.05
  11  -8 -16   10.66    5.12
  11   8 -16   13.60    5.51
 -11   8  17    0.44    2.42
  11  -8 -17    1.25    2.79
  11   8 -17    0.71    2.98
 -11   8  18    1.11    3.06
  11  -8 -18    0.42    2.75
 -11   8  19    3.35    3.38
  11  -8 -19   -0.00    3.41
 -11   8  20   14.57    5.55
  11  -8 -20   10.51    5.18
 -11   8  21   -0.00    2.50
  11  -8 -21   -0.00    3.20
  11  -8 -22    0.23    3.00
  11  -8 -23   -0.00    2.40
  11  -8 -24    1.18    2.94
 -11   9   1    8.51    4.28
  11   9  -1    3.41    3.55
 -11   9   2   19.83    6.49
  11   9  -2   18.31    6.21
 -11   9   3    0.73    2.35
  11   9  -3   -0.00    2.89
 -11   9   4   15.33    5.37
  11  -9  -4    1.48    3.29
  11   9  -4   10.76    5.34
 -11   9   5   -0.00    2.55
  11  -9  -5   -0.00    3.18
  11   9  -5    0.00    2.74
 -11   9   6    5.36    3.82
  11  -9  -6    0.00    3.14
  11   9  -6    4.83    4.08
 -11   9   7   -0.00    2.34
  11  -9  -7    2.50    3.26
  11   9  -7    1.80    3.75
 -11   9   8   23.93    7.10
  11  -9  -8   25.31    7.59
  11   9  -8   16.08    5.96
 -11   9   9    0.00    2.29
  11  -9  -9    0.00    2.58
  11   9  -9   -0.00    2.75
 -11   9  10   -0.00    2.31
  11  -9 -10    4.05    4.35
  11   9 -10    0.58    2.59
 -11   9  11    1.24    2.45
  11  -9 -11   -0.00    2.95
  11   9 -11    0.77    2.55
 -11   9  12    2.96    2.94
  11  -9 -12   -0.00    2.70
  11   9 -12    6.52    4.26
 -11   9  13    0.00    3.35
  11  -9 -13    2.10    3.12
  11   9 -13   -0.00    2.89
 -11   9  14    1.44    3.13
  11  -9 -14    2.89    3.88
  11   9 -14    5.76    3.76
 -11   9  15   -0.00    2.32
  11  -9 -15   -0.00    2.73
  11   9 -15   -0.00    2.81
 -11   9  16   -0.00    2.35
  11  -9 -16   -0.00    2.66
  11   9 -16    0.25    2.27
 -11   9  17    1.66    3.26
  11  -9 -17    2.02    3.92
  11   9 -17    0.00    2.17
 -11   9  18   12.32    5.01
  11  -9 -18    2.36    3.50
 -11   9  19   -0.00    2.56
  11  -9 -19    1.13    3.04
 -11   9  20    0.00    2.26
  11  -9 -20    0.81    3.71
 -11   9  21   -0.00    2.16
  11  -9 -21    0.33    3.37
 -11   9  22    5.18    3.38
  11  -9 -22    1.82    3.24
  11  -9 -23    0.51    2.88
 -11  10   1    0.85    2.60
  11  10  -1   -0.00    2.89
 -11  10   2    0.00    2.73
  11  10  -2    0.00    2.44
 -11  10   3   -0.00    2.80
  11  10  -3   -0.00    3.02
 -11  10   4   18.94    6.05
  11  10  -4   10.53    4.99
 -11  10   5    3.47    2.98
  11  10  -5   -0.00    3.02
 -11  10   6    3.80    3.28
  11 -10  -6    6.28    4.52
  11  10  -6    7.71    4.63
 -11  10   7    2.38    3.11
  11 -10  -7    0.67    3.13
  11  10  -7    0.00    3.25
 -11  10   8    3.30    3.63
  11 -10  -8   -0.00    3.10
  11  10  -8    1.27    3.02
 -11  10   9    1.10    2.22
  11 -10  -9   -0.00    2.28
  11  10  -9   -0.00    2.75
 -11  10  10    8.59    4.64
  11 -10 -10   13.58    6.17
  11  10 -10    5.79    4.68
 -11  10  11    0.56    2.70
  11 -10 -11   -0.00    3.03
  11  10 -11   -0.00    3.09
 -11  10  12    1.53    2.99
  11 -10 -12    4.64    4.46
  11  10 -12    5.43    4.07
 -11  10  13    0.02    2.87
  11 -10 -13    1.08    2.55
  11  10 -13    4.20    4.15
 -11  10  14    3.27    3.69
  11 -10 -14    1.88    2.93
  11  10 -14   10.55    4.93
 -11  10  15    1.38    3.05
  11 -10 -15   -0.00    2.79
  11  10 -15    0.71    3.32
 -11  10  16    8.46    4.84
  11 -10 -16   13.43    5.98
  11  10 -16   16.24    6.17
 -11  10  17   -0.00    2.99
  11 -10 -17    0.00    3.45
 -11  10  18   -0.00    2.59
  11 -10 -18   -0.00    3.03
 -11  10  19   -0.00    2.00
  11 -10 -19   -0.00    2.76
 -11  10  20    6.78    4.17
  11 -10 -20    0.56    3.21
 -11  10  21   -0.00    2.43
  11 -10 -21   -0.00    2.91
 -11  10  22    3.56    3.27
  11 -10 -22   -0.00    3.73
 -11  11   1    0.59    2.98
  11  11  -1   -0.00    3.05
 -11  11   2    7.92    4.88
  11  11  -2   10.57    5.54
 -11  11   3    0.12    2.44
  11  11  -3   -0.00    3.26
 -11  11   4    0.00    2.56
  11  11  -4   -0.00    2.92
 -11  11   5    3.78    3.76
  11  11  -5    2.83    3.33
 -11  11   6    1.09    2.76
  11  11  -6    0.00    2.76
 -11  11   7   -0.00    3.07
  11  11  -7    2.02    3.83
 -11  11   8   12.17    5.16
  11 -11  -8   13.01    5.79
  11  11  -8   18.07    6.33
 -11  11   9    3.39    3.11
  11 -11  -9    0.00    4.21
  11  11  -9   -0.00    2.60
 -11  11  10   -0.00    2.74
  11 -11 -10    0.00    2.72
  11  11 -10    4.31    3.66
 -11  11  11    3.66    3.43
  11 -11 -11   -0.00    3.28
  11  11 -11    4.34    3.85
 -11  11  12    6.74    4.14
  11 -11 -12    6.75    4.66
  11  11 -12    8.48    5.12
 -11  11  13   -0.00    2.50
  11 -11 -13    5.01    4.05
  11  11 -13    1.13    2.74
 -11  11  14    2.66    3.28
  11 -11 -14    0.00    3.69
  11  11 -14    7.21    4.68
 -11  11  15    6.06    4.20
  11 -11 -15    1.05    3.54
  11  11 -15    1.30    2.84
 -11  11  16   -0.00    2.79
  11 -11 -16   -0.00    2.73
 -11  11  17   -0.00    2.65
  11 -11 -17   -0.00    3.56
 -11  11  18    8.99    4.61
  11 -11 -18    2.33    3.91
 -11  11  19   -0.00    2.67
  11 -11 -19   -0.00    3.25
 -11  11  20   -0.00    2.34
  11 -11 -20   -0.00    1.71
 -11  11  21    0.00    2.23
 -11  11  22    0.00    2.51
 -11  12   1   -0.00    3.20
  11  12  -1    2.37    3.15
 -11  12   2    3.18    3.63
  11  12  -2    1.31    3.45
 -11  12   3    3.08    3.15
  11  12  -3   -0.00    2.89
 -11  12   4   16.48    5.75
  11  12  -4   10.80    5.06
 -11  12   5    2.55    3.86
  11  12  -5    0.29    2.43
 -11  12   6    5.50    4.32
  11  12  -6    9.73    4.62
 -11  12   7    4.51    4.04
  11  12  -7   -0.00    3.05
 -11  12   8   -0.00    2.65
  11  12  -8   -0.00    1.94
 -11  12   9   -0.00    2.79
  11  12  -9    1.18    3.01
 -11  12  10    1.64    3.41
  11 -12 -10    1.61    4.18
  11  12 -10    2.01    3.23
 -11  12  11    0.72    2.19
  11 -12 -11    0.00    3.10
  11  12 -11    0.00    3.15
 -11  12  12    1.07    2.49
  11 -12 -12   -0.00    2.83
  11  12 -12    0.96    2.63
 -11  12  13    8.99    4.48
  11 -12 -13    2.67    3.77
  11  12 -13    3.12    3.64
 -11  12  14    0.00    2.27
  11 -12 -14   -0.00    3.19
  11  12 -14    0.00    2.18
 -11  12  15    0.67    3.04
  11 -12 -15    0.00    3.93
  11  12 -15    1.25    3.04
 -11  12  16    0.91    3.33
  11 -12 -16    1.23    3.56
 -11  12  17   -0.00    2.74
  11 -12 -17   -0.00    2.90
 -11  12  18   -0.00    2.86
  11 -12 -18    0.00    2.78
 -11  12  19    0.54    2.84
 -11  12  20    5.03    3.82
 -11  12  21    1.11    2.80
 -11  12  22    0.65    2.48
  11  13  -1    3.33    4.29
  11  13  -2    0.00    3.36
  11  13  -3   -0.00    2.54
  11  13  -4    0.57    2.36
  11  13  -5   -0.00    3.53
  11  13  -6    3.96    4.00
  11  13  -7   -0.00    3.25
  11  13  -8   13.95    5.93
  11  13  -9    0.00    2.54
  11  13 -10    0.63    2.83
  11  13 -11    3.60    3.95
  11  13 -12    0.51    3.06
  11 -13 -13   -0.00    3.35
  11  13 -13    3.29    3.64
  11 -13 -14    1.57    3.90
  11  13 -14    3.87    4.08
  11 -13 -15    0.00    2.80
  11 -13 -16   -0.00    3.92
  11 -13 -17    3.61    4.54
  11  14 -11    1.88    3.43
  11  14 -12    0.00    3.55
  11  14 -13    0.15    3.40
  11  14 -14    1.27    2.95
 -10   0   1   -0.00    2.58
  10   0  -1    5.06    4.21
 -10   0   2   27.76    6.59
  10   0  -2   22.91    6.86
 -10   0   3   -0.00    1.86
 -10   0   4   97.65   13.48
 -10   0   5    1.31    2.22
 -10   0   6   24.33    6.47
  10   0  -6   19.88    6.37
 -10   0   7   -0.00    1.89
  10   0  -7   -0.00    2.49
 -10   0   8    4.20    3.36
  10   0  -8   17.29    5.56
 -10   0   9    0.15    1.82
  10   0  -9    0.52    2.43
 -10   0  10   94.40   13.47
  10   0 -10  105.85   14.82
 -10   0  11    1.60    2.67
  10   0 -11   -0.00    1.82
 -10   0  12    1.34    2.15
  10   0 -12    2.25    2.74
 -10   0  13    0.41    2.28
  10   0 -13    1.10    2.16
 -10   0  14   16.11    5.08
  10   0 -14   16.04    5.27
 -10   0  15    2.07    2.73
  10   0 -15   -0.00    2.79
 -10   0  16   37.72    7.56
  10   0 -16   31.74    7.55
 -10   0  17    0.02    2.04
  10   0 -17   -0.00    2.08
  10   0 -18    9.66    4.40
  10   0 -19    0.00    2.66
  10   0 -20   28.58    7.10
  10   0 -21   -0.00    2.89
  10   0 -22    2.01    2.80
  10   0 -23   -0.00    2.56
  10   0 -24    8.04    3.84
  10   0 -25    0.31    1.93
  10   0 -26   17.27    5.38
  10   0 -27    1.41    1.99
  10   0 -28    2.19    2.73
  10   0 -29   -0.00    2.42
  10   0 -30    6.59    3.83
  10   0 -31    0.68    2.54
  10   0 -32    1.09    2.19
  10   0 -33    0.76    2.23
 -10   1   1   -0.00    2.41
  10  -1  -1    0.78    2.34
  10   1  -1    0.00    3.68
 -10  -1   1    0.00    2.84
 -10   1   2  131.58   16.09
  10  -1  -2  135.14   17.89
 -10  -1   2  110.26   15.27
 -10   1   3   11.88    4.73
 -10  -1   3    5.83    3.68
 -10   1   4    2.69    2.91
 -10  -1   4    0.00    2.40
 -10   1   5    5.83    3.42
 -10  -1   5    6.87    3.33
 -10   1   6   74.52   11.11
  10  -1  -6   48.14   10.25
  10   1  -6   74.63   12.19
 -10  -1   6   71.91   10.95
 -10   1   7   -0.00    2.30
  10  -1  -7    3.88    3.21
  10   1  -7   10.19    4.60
 -10  -1   7   -0.00    2.73
 -10   1   8   41.45    7.79
  10  -1  -8   21.79    6.49
  10   1  -8   24.23    6.92
 -10  -1   8   38.95    7.85
 -10   1   9    0.85    2.32
  10  -1  -9   -0.00    1.90
  10   1  -9   -0.00    2.37
 -10  -1   9   -0.00    1.80
 -10   1  10    1.31    2.70
  10  -1 -10    0.94    2.18
  10   1 -10    1.67    3.07
 -10  -1  10   -0.00    2.04
 -10   1  11    8.23    3.90
  10  -1 -11   15.25    5.19
  10   1 -11   10.26    4.95
 -10  -1  11    1.31    2.58
 -10   1  12   74.66   10.80
  10  -1 -12   75.00   11.78
  10   1 -12   39.97    9.31
 -10  -1  12   63.48   10.17
 -10   1  13   -0.00    1.93
  10  -1 -13   -0.00    2.17
  10   1 -13    0.71    2.37
 -10  -1  13   -0.00    2.09
 -10   1  14    5.66    3.37
  10  -1 -14    3.02    3.33
  10   1 -14    7.28    3.82
 -10  -1  14    1.67    2.59
 -10   1  15    1.10    2.15
  10  -1 -15    0.11    2.33
  10   1 -15   -0.00    2.39
 -10  -1  15    0.60    1.84
 -10   1  16   25.20    6.11
  10  -1 -16   12.13    4.66
  10   1 -16   13.30    5.15
 -10  -1  16   15.01    4.81
 -10   1  17    2.61    2.71
  10  -1 -17    0.44    2.04
  10   1 -17   -0.00    2.12
 -10   1  18   19.53    5.57
  10  -1 -18   16.58    5.33
  10   1 -18   21.58    5.88
 -10   1  19    0.00    2.20
  10  -1 -19    2.64    3.10
  10   1 -19    0.00    2.20
 -10   1  20    1.25    2.10
  10  -1 -20    0.50    2.48
  10   1 -20    0.00    2.01
  10  -1 -21    2.55    2.68
  10   1 -21    0.06    1.79
  10  -1 -22   51.78    9.47
  10   1 -22   51.64    9.37
  10  -1 -23    0.18    2.28
  10   1 -23   -0.00    2.05
  10  -1 -24    1.88    2.33
  10   1 -24    1.69    2.64
  10  -1 -25    0.35    2.39
  10   1 -25   -0.00    2.34
  10  -1 -26    0.31    2.11
  10   1 -26    4.99    3.05
  10  -1 -27   -0.00    2.49
  10   1 -27    0.30    2.22
  10  -1 -28    4.47    3.13
  10   1 -28    4.61    3.26
  10  -1 -29   -0.00    2.39
  10   1 -29    0.14    2.06
  10  -1 -30    0.73    1.95
  10   1 -30   -0.00    1.93
  10  -1 -31    3.54    3.18
  10   1 -31    1.26    1.84
  10  -1 -32   15.56    4.67
  10   1 -32    4.23    3.11
  10  -1 -33   -0.00    2.20
  10   1 -33    0.00    2.39
 -10   2   1    0.00    2.68
  10  -2  -1    1.09    2.16
 -10  -2   1    0.00    2.95
 -10   2   2    0.25    2.10
  10  -2  -2    3.54    3.69
 -10  -2   2    0.00    2.37
 -10   2   3    1.10    2.53
 -10  -2   3   -0.00    2.93
 -10   2   4  108.85   14.36
 -10  -2   4  112.09   14.84
 -10   2   5   37.63    7.34
  10   2  -5   22.92    7.36
 -10  -2   5   19.69    5.85
 -10   2   6   26.44    6.51
  10  -2  -6   31.20    7.85
  10   2  -6   19.05    6.52
 -10  -2   6   30.59    6.85
 -10   2   7    2.95    2.66
  10  -2  -7    2.86    3.33
  10   2  -7   14.35    5.79
 -10  -2   7    5.15    3.18
 -10   2   8   15.28    4.80
  10  -2  -8   20.82    6.01
  10   2  -8   15.15    5.74
 -10  -2   8    5.12    3.33
 -10   2   9    3.45    3.10
  10  -2  -9    5.81    3.60
  10   2  -9    1.51    2.56
 -10  -2   9    0.84    2.46
 -10   2  10   75.59   10.94
  10  -2 -10   60.63   10.88
  10   2 -10   61.04   11.29
 -10  -2  10   71.70   11.03
 -10   2  11   11.46    4.33
  10  -2 -11    3.08    3.06
  10   2 -11    9.87    4.68
 -10  -2  11    2.00    2.40
 -10   2  12    0.22    0.97
  10  -2 -12   -0.00    2.42
  10   2 -12   -0.00    2.93
 -10  -2  12    0.27    1.85
 -10   2  13    0.76    2.12
  10  -2 -13   -0.00    2.23
  10   2 -13   -0.00    2.10
 -10  -2  13   -0.00    2.03
 -10   2  14   21.69    5.67
  10  -2 -14   27.78    7.03
  10   2 -14   31.46    7.62
 -10  -2  14   23.93    6.14
 -10   2  15    7.39    3.50
  10  -2 -15   11.25    4.79
  10   2 -15    5.89    3.88
 -10  -2  15   16.56    5.10
 -10   2  16    2.65    2.49
  10  -2 -16    3.82    3.35
  10   2 -16    6.85    3.93
 -10  -2  16    9.70    3.95
 -10   2  17    0.48    1.84
  10  -2 -17   -0.00    2.41
  10   2 -17    1.53    2.54
 -10   2  18    6.70    3.65
  10  -2 -18    0.61    1.93
  10   2 -18    7.35    3.69
 -10   2  19    1.35    2.28
  10  -2 -19    0.00    2.25
  10   2 -19    5.93    3.78
 -10   2  20   31.58    6.90
  10  -2 -20   28.83    6.90
  10   2 -20   25.69    6.54
 -10   2  21   -0.00    2.09
  10  -2 -21    0.97    2.38
  10   2 -21    0.02    2.31
  10  -2 -22    0.13    1.97
  10   2 -22    3.29    2.86
  10  -2 -23   -0.00    2.59
  10   2 -23   -0.00    2.57
  10  -2 -24   11.08    4.29
  10   2 -24   16.13    5.44
  10  -2 -25    1.49    2.44
  10   2 -25    3.56    2.90
  10  -2 -26   12.24    4.59
  10   2 -26   15.95    5.13
  10  -2 -27   -0.00    2.02
  10   2 -27    0.46    2.28
  10  -2 -28    5.02    3.33
  10   2 -28    2.42    2.54
  10  -2 -29    0.73    2.46
  10   2 -29    2.81    2.57
  10  -2 -30    4.30    2.96
  10   2 -30    0.93    2.42
  10  -2 -31    0.00    1.82
  10   2 -31   -0.00    2.15
  10  -2 -32    1.02    2.04
  10   2 -32    0.08    1.43
  10   2 -33   -0.00    1.90
 -10   3   1    6.50    3.75
  10  -3  -1    8.70    4.64
 -10  -3   1    2.99    3.72
 -10   3   2   84.12   11.78
  10  -3  -2   68.07   12.39
 -10  -3   2   67.00   11.31
 -10   3   3   46.76    8.35
 -10  -3   3   25.18    6.74
 -10   3   4   -0.00    2.34
  10   3  -4    0.75    3.01
 -10  -3   4   -0.00    2.43
 -10   3   5    6.69    3.88
  10   3  -5    4.06    3.43
 -10  -3   5    7.83    4.25
 -10   3   6   21.70    5.92
  10  -3  -6   14.93    5.94
  10   3  -6   16.47    5.80
 -10  -3   6   31.51    7.02
 -10   3   7   12.22    4.33
  10  -3  -7    9.74    5.01
  10   3  -7   16.68    6.11
 -10  -3   7    6.88    3.66
 -10   3   8   56.54    9.27
  10  -3  -8   40.82    9.06
  10   3  -8   48.42   10.00
 -10  -3   8   55.31    9.75
 -10   3   9    0.00    2.63
  10  -3  -9    0.00    2.71
  10   3  -9    4.67    3.67
 -10  -3   9    2.82    2.46
 -10   3  10    1.95    2.35
  10  -3 -10   -0.00    3.15
  10   3 -10    7.37    4.17
 -10  -3  10   -0.00    2.03
 -10   3  11   12.49    4.47
  10  -3 -11   12.79    5.30
  10   3 -11    6.79    4.37
 -10  -3  11    5.69    3.74
 -10   3  12   30.04    6.83
  10  -3 -12   35.26    7.83
  10   3 -12   30.81    7.90
 -10  -3  12   32.13    7.08
 -10   3  13    2.98    2.53
  10  -3 -13    1.33    2.27
  10   3 -13    0.00    2.67
 -10  -3  13   -0.00    2.06
 -10   3  14    0.24    2.14
  10  -3 -14    2.17    3.11
  10   3 -14    0.42    3.21
 -10  -3  14    1.33    2.34
 -10   3  15    8.34    3.60
  10  -3 -15    4.84    3.15
  10   3 -15   -0.00    2.80
 -10  -3  15    2.57    2.80
 -10   3  16   25.90    5.99
  10  -3 -16   21.27    5.89
  10   3 -16    9.80    4.41
 -10  -3  16   11.46    4.44
 -10   3  17   17.66    5.08
  10  -3 -17   19.88    6.08
  10   3 -17   18.30    5.67
 -10  -3  17   12.62    4.70
 -10   3  18   14.83    4.64
  10  -3 -18   15.71    5.51
  10   3 -18    8.33    4.59
 -10  -3  18   19.50    5.59
 -10   3  19    3.50    3.02
  10  -3 -19    4.42    3.27
  10   3 -19    4.59    3.46
 -10   3  20   -0.00    1.99
  10  -3 -20    1.88    2.97
  10   3 -20   -0.00    3.28
 -10   3  21    6.25    3.25
  10  -3 -21    5.23    3.81
  10   3 -21    7.90    4.10
  10  -3 -22   26.37    6.43
  10   3 -22   21.06    6.25
  10  -3 -23    9.12    4.05
  10   3 -23    0.00    2.98
  10  -3 -24    3.02    2.62
  10   3 -24   -0.00    2.15
  10  -3 -25    1.58    2.31
  10   3 -25    0.56    2.61
  10  -3 -26    6.91    3.52
  10   3 -26    1.88    2.89
  10  -3 -27    3.12    3.03
  10   3 -27    9.80    4.15
  10  -3 -28    7.30    3.82
  10   3 -28   11.49    4.57
  10  -3 -29   -0.00    2.34
  10   3 -29    2.60    2.36
  10  -3 -30   -0.00    1.72
  10   3 -30    0.64    1.96
  10  -3 -31    0.72    2.02
  10   3 -31   -0.00    2.27
  10  -3 -32    0.72    2.34
  10   3 -32    1.86    2.25
  10   3 -33    1.15    2.55
 -10   4   1    0.00    2.51
  10  -4  -1   -0.00    2.28
 -10  -4   1    0.00    2.39
 -10   4   2    0.18    2.04
 -10  -4   2    1.68    1.99
 -10   4   3    8.31    4.09
  10   4  -3    5.82    4.07
 -10  -4   3    5.81    3.79
 -10   4   4   94.68   12.30
  10   4  -4   67.92   12.39
 -10  -4   4   56.06   10.70
 -10   4   5   34.11    7.57
  10  -4  -5   28.18    7.60
  10   4  -5   28.70    7.86
 -10  -4   5   22.13    6.39
 -10   4   6   34.53    7.46
  10  -4  -6   30.08    7.89
  10   4  -6   35.11    8.75
 -10  -4   6   39.83    8.24
 -10   4   7   -0.00    2.93
  10  -4  -7    1.74    3.19
  10   4  -7    7.04    3.83
 -10  -4   7   -0.00    1.71
 -10   4   8   48.50    8.76
  10  -4  -8   42.33    9.36
  10   4  -8   37.75    9.06
 -10  -4   8   51.39    9.37
 -10   4   9    7.57    3.96
  10  -4  -9    1.28    3.00
  10   4  -9    6.03    4.37
 -10  -4   9    5.27    3.75
 -10   4  10   12.49    4.53
  10  -4 -10   10.31    4.65
  10   4 -10   17.03    6.31
 -10  -4  10   19.65    6.01
 -10   4  11    0.67    2.12
  10  -4 -11    1.53    2.46
  10   4 -11    6.55    3.96
 -10  -4  11    0.53    2.64
 -10   4  12   -0.00    1.67
  10  -4 -12   -0.00    2.44
  10   4 -12    7.65    4.05
 -10  -4  12   -0.00    2.30
 -10   4  13   -0.00    2.56
  10  -4 -13    4.22    3.62
  10   4 -13    2.18    3.12
 -10  -4  13    0.00    2.43
 -10   4  14   15.10    5.03
  10  -4 -14   16.44    5.66
  10   4 -14   10.56    5.03
 -10  -4  14   17.32    5.43
 -10   4  15   14.73    4.95
  10  -4 -15    5.13    3.40
  10   4 -15   10.92    4.09
  10   4 -15   13.86    5.19
 -10  -4  15    6.36    3.56
 -10   4  16    8.76    4.02
  10  -4 -16    6.47    3.83
  10   4 -16    5.60    3.25
  10   4 -16    4.32    3.37
 -10  -4  16    5.61    3.61
 -10   4  17   -0.00    1.54
  10  -4 -17    1.55    2.55
  10   4 -17    0.00    1.94
  10   4 -17   -0.00    2.82
 -10  -4  17   -0.00    1.88
 -10   4  18    4.66    3.24
  10  -4 -18    3.61    3.68
  10   4 -18    3.89    2.90
  10   4 -18    0.38    2.35
 -10  -4  18    1.03    2.45
 -10   4  19    8.57    3.89
  10  -4 -19   11.68    4.58
  10   4 -19    7.90    3.67
  10   4 -19   11.11    4.76
 -10   4  20   16.74    5.15
  10  -4 -20   16.11    5.37
  10   4 -20   13.27    5.13
 -10   4  21    7.76    3.68
  10  -4 -21   10.62    4.60
  10   4 -21    3.76    3.83
  10  -4 -22   -0.00    2.62
  10   4 -22    1.89    2.88
  10  -4 -23    5.11    3.24
  10   4 -23    6.24    3.83
  10  -4 -24    9.54    4.50
  10   4 -24    5.00    3.84
  10  -4 -25    4.12    3.12
  10   4 -25    2.49    3.24
  10  -4 -26    1.98    2.64
  10   4 -26    1.54    2.77
  10  -4 -27   -0.00    2.25
  10   4 -27    0.00    1.80
  10  -4 -28    0.00    3.14
  10   4 -28    2.25    2.97
  10  -4 -29    3.88    2.96
  10   4 -29   -0.00    2.59
  10  -4 -30    4.09    3.60
  10   4 -30    2.70    3.14
  10  -4 -31    3.71    3.35
  10   4 -31    0.45    2.34
  10   4 -32    0.89    2.24
 -10   5   1   36.94    8.02
  10  -5  -1   30.36    8.67
  10   5  -1   53.44    9.30
  10   5  -1   33.34    9.08
 -10   5   2  119.99   16.18
  10   5  -2  144.25   17.33
  10   5  -2  142.75   19.55
 -10   5   3    6.81    3.79
  10   5  -3   20.54    6.41
  10   5  -3   12.01    5.65
 -10   5   4   -0.00    1.92
  10   5  -4    0.00    2.79
  10   5  -4    4.88    3.94
 -10   5   5    3.75    3.44
  10  -5  -5    4.00    3.64
  10   5  -5    1.11    2.51
  10   5  -5   -0.00    2.95
 -10   5   6   24.09    6.45
  10  -5  -6   20.05    6.62
  10   5  -6   39.87    7.75
  10   5  -6   23.11    7.08
 -10   5   7   49.59    8.68
  10  -5  -7   29.18    7.87
  10   5  -7   38.63    7.77
  10   5  -7   26.68    7.59
 -10   5   8   30.85    6.85
  10  -5  -8   16.84    6.19
  10   5  -8   18.57    5.50
  10   5  -8   11.88    5.11
 -10   5   9    0.37    2.18
  10  -5  -9    0.03    2.74
  10   5  -9    0.00    2.20
  10   5  -9    0.00    2.48
 -10   5  10   -0.00    2.43
  10  -5 -10   -0.00    3.55
  10   5 -10    0.04    2.02
  10   5 -10    0.87    2.51
 -10   5  11   17.30    5.39
  10  -5 -11    0.00    3.21
  10   5 -11   19.97    5.43
  10   5 -11    9.78    4.63
 -10   5  12   22.37    6.26
  10  -5 -12   20.96    6.68
  10   5 -12   32.62    7.02
  10   5 -12   30.02    7.62
 -10   5  13   14.11    4.86
  10  -5 -13   17.66    5.81
  10   5 -13   20.41    5.63
  10   5 -13   16.88    5.97
 -10   5  14    3.83    3.40
  10  -5 -14    1.38    2.66
  10   5 -14   -0.00    1.79
  10   5 -14   -0.00    2.60
 -10   5  15    2.17    2.76
  10  -5 -15    0.00    2.71
  10   5 -15    2.65    2.80
  10   5 -15    1.56    2.55
 -10   5  16    3.55    2.91
  10  -5 -16   -0.00    2.90
  10   5 -16    9.45    3.79
  10   5 -16    7.30    4.18
 -10   5  17   21.72    5.87
  10  -5 -17   18.10    6.08
  10   5 -17   19.81    5.72
  10   5 -17   28.07    7.22
 -10   5  18   15.69    5.06
  10  -5 -18   15.21    5.34
  10   5 -18   13.64    4.80
  10   5 -18   12.68    5.22
 -10   5  19    0.55    2.19
  10  -5 -19    1.19    2.66
  10   5 -19    1.40    2.22
  10   5 -19    0.74    2.24
 -10   5  20    3.45    2.75
  10  -5 -20    0.14    2.75
  10   5 -20    0.65    3.36
 -10   5  21    1.86    2.61
  10  -5 -21    8.76    4.00
  10   5 -21    3.44    3.16
 -10   5  22   13.90    4.82
  10  -5 -22   12.40    5.02
  10   5 -22   15.01    5.41
  10  -5 -23    6.95    4.19
  10   5 -23    0.00    3.16
  10  -5 -24   -0.00    2.32
  10   5 -24    0.00    2.65
  10  -5 -25   -0.00    2.31
  10   5 -25    1.36    2.28
  10  -5 -26   -0.00    2.33
  10   5 -26    3.32    3.23
  10  -5 -27   11.52    4.32
  10   5 -27    3.60    3.11
  10  -5 -28    1.06    2.06
  10   5 -28    0.00    2.00
  10  -5 -29   -0.00    2.61
  10   5 -29    0.38    2.36
  10  -5 -30   -0.00    2.35
  10   5 -30   -0.00    2.40
  10   5 -31    3.43    2.77
 -10   6   1    2.45    3.41
  10   6  -1   -0.00    2.94
  10   6  -1   -0.00    3.54
 -10   6   2    3.17    2.73
  10   6  -2    3.14    3.27
  10   6  -2   21.40    7.01
 -10   6   3   15.38    5.11
  10   6  -3   14.66    5.25
  10   6  -3    9.65    5.45
 -10   6   4   12.64    4.81
  10  -6  -4    3.85    4.05
  10   6  -4   11.04    4.26
  10   6  -4    2.48    3.86
 -10   6   5   26.36    6.37
  10  -6  -5   19.24    6.77
  10   6  -5   23.24    6.79
  10   6  -5   17.96    6.69
 -10   6   6   25.83    6.53
  10  -6  -6    7.32    4.88
  10   6  -6   36.04    7.42
  10   6  -6   22.49    7.29
 -10   6   7    3.60    3.14
  10  -6  -7   -0.00    2.83
  10   6  -7   -0.00    2.11
  10   6  -7    4.85    4.08
 -10   6   8    0.45    2.34
  10  -6  -8    3.52    3.17
  10   6  -8    2.48    3.13
  10   6  -8    0.00    3.13
 -10   6   9   31.52    7.20
  10  -6  -9   25.45    7.56
  10   6  -9   37.01    7.86
  10   6  -9   17.48    6.39
 -10   6  10   21.45    5.84
  10  -6 -10   18.50    6.57
  10   6 -10   25.37    6.62
  10   6 -10   13.32    5.86
 -10   6  11    0.00    2.63
  10  -6 -11    3.19    3.72
  10   6 -11    6.78    3.64
  10   6 -11    1.24    3.14
 -10   6  12    1.31    2.37
  10  -6 -12   -0.00    2.62
  10   6 -12    2.21    2.47
  10   6 -12    3.86    3.64
 -10   6  13   34.09    7.38
  10  -6 -13   11.40    5.39
  10   6 -13   19.90    5.88
  10   6 -13   25.81    7.40
 -10   6  14    3.75    3.37
  10  -6 -14    5.67    3.39
  10   6 -14    2.66    2.91
  10   6 -14    0.00    3.42
 -10   6  15   17.20    5.40
  10  -6 -15   17.81    6.00
  10   6 -15   17.86    5.32
  10   6 -15   11.40    5.31
 -10   6  16    9.61    4.25
  10  -6 -16    5.37    3.51
  10   6 -16    2.52    3.24
  10   6 -16    3.67    3.31
 -10   6  17    3.95    3.12
  10  -6 -17    0.14    2.46
  10   6 -17   -0.00    2.26
  10   6 -17    1.68    2.64
 -10   6  18    3.98    3.09
  10  -6 -18    6.30    4.01
  10   6 -18    7.68    3.66
  10   6 -18    5.25    4.57
 -10   6  19   22.69    6.05
  10  -6 -19   11.21    5.00
  10   6 -19   20.97    6.65
 -10   6  20    3.74    3.19
  10  -6 -20    6.03    3.86
  10   6 -20    0.00    2.30
 -10   6  21    5.96    3.33
  10  -6 -21   -0.00    3.04
  10   6 -21    2.09    3.21
 -10   6  22    1.20    2.55
  10  -6 -22   -0.00    2.42
  10   6 -22    0.78    2.48
  10  -6 -23    4.84    3.62
  10   6 -23    4.01    2.91
  10  -6 -24    5.58    3.38
  10   6 -24    5.97    4.03
  10  -6 -25    6.72    3.81
  10   6 -25    3.35    3.45
  10  -6 -26    0.00    2.53
  10   6 -26    2.30    3.30
  10  -6 -27    3.04    2.46
  10   6 -27   -0.00    2.97
  10  -6 -28    0.00    2.08
  10   6 -28    2.18    2.85
  10  -6 -29   -0.00    1.64
  10   6 -29    6.44    3.85
  10   6 -30   -0.00    2.59
 -10   7   1   64.38   10.75
  10   7  -1   60.36   10.86
 -10   7   2    2.82    3.14
  10   7  -2    1.92    2.67
 -10   7   3    6.73    4.50
  10  -7  -3   11.82    5.29
  10   7  -3    9.60    4.56
 -10   7   4    2.42    2.47
  10  -7  -4    0.73    3.41
  10   7  -4   -0.00    2.70
 -10   7   5   40.14    8.27
  10  -7  -5   20.42    7.18
  10   7  -5   45.76    8.86
  10   7  -5   40.83    9.61
 -10   7   6    8.24    4.05
  10  -7  -6    5.59    4.27
  10   7  -6    4.74    3.39
  10   7  -6    4.15    4.37
 -10   7   7   38.07    7.79
  10  -7  -7   17.47    6.73
  10   7  -7   31.92    7.56
  10   7  -7   26.90    7.72
 -10   7   8   12.34    4.92
  10  -7  -8    1.58    3.20
  10   7  -8    9.17    4.29
  10   7  -8    3.28    4.02
 -10   7   9    1.27    2.75
  10  -7  -9    2.84    4.09
  10   7  -9    4.30    3.17
  10   7  -9   -0.00    2.67
 -10   7  10    0.39    2.25
  10  -7 -10    1.10    3.03
  10   7 -10    2.41    2.74
  10   7 -10   -0.00    2.57
 -10   7  11    6.92    4.17
  10  -7 -11    8.26    4.27
  10   7 -11    4.82    4.15
  10   7 -11    6.26    4.50
 -10   7  12    6.82    4.13
  10  -7 -12    3.53    4.10
  10   7 -12    2.62    2.69
  10   7 -12    5.72    4.08
 -10   7  13   32.61    7.37
  10  -7 -13   22.46    6.64
  10   7 -13   30.06    7.35
  10   7 -13    8.61    5.61
 -10   7  14   -0.00    2.65
  10  -7 -14   -0.00    3.07
  10   7 -14    0.59    2.52
  10   7 -14    1.00    2.49
 -10   7  15   -0.00    1.82
  10  -7 -15    1.28    3.26
  10   7 -15   -0.00    2.36
  10   7 -15    0.41    3.02
 -10   7  16    4.86    3.28
  10  -7 -16    2.96    3.78
  10   7 -16    1.85    2.74
  10   7 -16    2.75    3.42
 -10   7  17   19.57    6.00
  10  -7 -17   14.14    5.91
  10   7 -17   10.20    4.84
 -10   7  18    2.55    3.05
  10  -7 -18    2.21    4.05
  10   7 -18    2.19    2.68
  10   7 -18   -0.00    2.95
 -10   7  19    1.92    2.60
  10  -7 -19    2.74    3.44
  10   7 -19   -0.00    3.00
 -10   7  20    0.92    2.17
  10  -7 -20    0.93    2.78
  10   7 -20   -0.00    2.81
 -10   7  21    0.32    2.02
  10  -7 -21   -0.00    3.10
  10   7 -21    1.80    2.86
 -10   7  22    1.36    1.92
  10  -7 -22    0.49    2.64
  10   7 -22    2.34    3.77
  10  -7 -23    1.08    2.93
  10   7 -23    6.85    4.05
  10  -7 -24    3.34    2.93
  10   7 -24    0.90    3.18
  10  -7 -25    0.00    1.87
  10   7 -25   -0.00    2.93
  10  -7 -26   -0.00    2.89
  10  -7 -27    9.54    4.83
  10  -7 -28    0.00    2.46
 -10   8   1    1.14    2.29
  10   8  -1    6.78    3.62
 -10   8   2    3.49    3.17
  10  -8  -2   -0.00    2.88
  10   8  -2    3.44    2.97
 -10   8   3   29.66    7.00
  10  -8  -3   20.41    7.26
  10   8  -3   29.88    7.48
 -10   8   4   12.96    5.06
  10  -8  -4   12.59    5.79
  10   8  -4   17.89    5.80
 -10   8   5   26.17    7.14
  10  -8  -5   23.52    7.49
  10   8  -5   47.55    8.95
 -10   8   6    8.57    4.18
  10  -8  -6    4.11    4.32
  10   8  -6    3.05    3.08
 -10   8   7    6.00    3.86
  10  -8  -7    2.81    3.76
  10   8  -7    5.17    3.11
 -10   8   8    3.98    3.53
  10  -8  -8    8.66    4.79
  10   8  -8    1.37    2.99
 -10   8   9    3.60    3.55
  10  -8  -9   10.90    5.41
  10   8  -9    9.71    4.67
 -10   8  10   -0.00    2.61
  10  -8 -10    4.11    3.26
  10   8 -10    6.13    3.87
 -10   8  11   30.85    7.16
  10  -8 -11   16.35    6.00
  10   8 -11   17.72    5.87
 -10   8  12    0.50    3.26
  10  -8 -12    1.79    3.00
  10   8 -12    0.74    2.73
 -10   8  13    2.03    2.97
  10  -8 -13   -0.00    2.48
  10   8 -13   -0.00    2.15
 -10   8  14    2.58    2.99
  10  -8 -14    0.41    2.41
  10   8 -14    5.43    3.59
 -10   8  15   15.30    5.33
  10  -8 -15    6.25    3.99
  10   8 -15   14.47    5.16
 -10   8  16    0.12    2.49
  10  -8 -16    0.05    2.95
  10   8 -16    0.00    2.68
 -10   8  17    0.00    2.17
  10  -8 -17   -0.00    2.79
  10   8 -17   -0.00    2.12
 -10   8  18   -0.00    2.20
  10  -8 -18    0.13    3.31
  10   8 -18    1.30    2.80
 -10   8  19    9.90    4.43
  10  -8 -19    7.77    5.09
 -10   8  20   -0.00    2.18
  10  -8 -20   -0.00    3.02
 -10   8  21    1.73    3.12
  10  -8 -21    0.00    2.91
 -10   8  22   -0.00    2.53
  10  -8 -22    2.28    3.17
  10  -8 -23   -0.00    3.64
  10  -8 -24    1.00    2.30
  10  -8 -25    0.00    3.14
  10  -8 -26   -0.00    2.67
  10  -8 -27    0.58    2.32
 -10   9   1   35.77    8.03
  10   9  -1   25.51    7.21
 -10   9   2    7.50    3.78
  10  -9  -2   -0.00    3.16
  10   9  -2    2.61    3.25
 -10   9   3   28.11    7.36
  10  -9  -3   20.80    7.35
  10   9  -3   21.79    6.53
 -10   9   4    1.68    2.95
  10  -9  -4    0.00    2.66
  10   9  -4    4.45    3.80
 -10   9   5   10.37    4.80
  10  -9  -5    3.03    3.65
  10   9  -5    5.33    3.83
 -10   9   6    6.32    3.90
  10  -9  -6   -0.00    3.09
  10   9  -6    5.08    3.70
 -10   9   7   40.60    8.18
  10  -9  -7   13.40    6.62
  10   9  -7   28.42    7.35
 -10   9   8    8.08    3.96
  10  -9  -8    3.86    4.53
  10   9  -8    1.27    2.72
 -10   9   9    3.42    3.39
  10  -9  -9    4.24    4.28
  10   9  -9    2.27    2.79
 -10   9  10    0.86    2.56
  10  -9 -10   -0.00    3.47
  10   9 -10    3.85    3.42
 -10   9  11   13.67    5.26
  10  -9 -11   13.41    5.81
  10   9 -11   12.55    5.36
 -10   9  12    0.88    2.11
  10  -9 -12    1.95    3.69
  10   9 -12   -0.00    2.30
 -10   9  13    3.04    3.11
  10  -9 -13    2.31    2.97
  10   9 -13    6.54    3.95
 -10   9  14   -0.00    2.10
  10  -9 -14    0.55    2.81
  10   9 -14   -0.00    2.44
 -10   9  15    0.00    2.66
  10  -9 -15   -0.00    1.96
  10   9 -15   -0.00    2.43
 -10   9  16    1.24    2.19
  10  -9 -16    0.88    3.10
  10   9 -16    2.58    2.97
 -10   9  17   27.68    7.16
  10  -9 -17   20.98    7.34
  10   9 -17   36.27    8.30
 -10   9  18    1.45    3.00
  10  -9 -18    0.85    3.21
 -10   9  19   -0.00    2.00
  10  -9 -19    0.00    2.88
  10  -9 -20   -0.00    3.49
 -10   9  21    1.82    2.44
  10  -9 -21    3.79    3.85
 -10   9  22   -0.00    2.55
  10  -9 -22    0.00    3.22
  10  -9 -23    4.58    3.63
  10  -9 -24    0.10    1.85
  10  -9 -25    0.00    2.69
 -10  10   1    6.39    4.04
  10  10  -1    3.26    3.35
 -10  10   2    1.23    3.16
  10  10  -2   -0.00    2.21
 -10  10   3   15.69    5.69
  10  10  -3   13.62    5.34
 -10  10   4   -0.00    2.70
  10 -10  -4    1.73    3.82
  10  10  -4   -0.00    2.97
 -10  10   5   34.84    8.15
  10 -10  -5   21.43    7.55
  10  10  -5   49.98    9.85
 -10  10   6   -0.00    3.36
  10 -10  -6    0.29    2.43
  10  10  -6   -0.00    2.40
 -10  10   7    5.74    4.01
  10 -10  -7    3.08    3.73
  10  10  -7    3.53    4.19
 -10  10   8    2.88    3.24
  10 -10  -8    4.11    4.33
  10  10  -8   -0.00    2.43
 -10  10   9   31.63    7.32
  10 -10  -9    5.87    4.82
  10  10  -9   17.15    6.12
 -10  10  10    1.12    2.48
  10 -10 -10   -0.00    3.08
  10  10 -10    0.00    2.71
 -10  10  11    0.00    2.56
  10 -10 -11    0.29    2.46
  10  10 -11    0.00    2.24
 -10  10  12   -0.00    2.79
  10 -10 -12    3.24    3.57
  10  10 -12    0.61    3.03
 -10  10  13   10.26    4.89
  10 -10 -13    5.45    4.59
  10  10 -13   25.28    6.89
 -10  10  14    3.94    3.31
  10 -10 -14    2.51    3.52
  10  10 -14   -0.00    3.16
 -10  10  15    3.18    3.07
  10 -10 -15    0.00    3.47
  10  10 -15   15.65    5.68
 -10  10  16    0.00    2.82
  10 -10 -16   -0.00    2.99
  10  10 -16    4.82    3.81
 -10  10  17    1.57    2.55
  10 -10 -17    1.19    2.25
  10  10 -17   -0.00    2.64
 -10  10  18   -0.00    1.67
  10 -10 -18   -0.00    2.40
 -10  10  19    5.41    3.74
  10 -10 -19    0.00    2.60
 -10  10  20   -0.00    2.44
  10 -10 -20    0.31    2.31
 -10  10  21   -0.00    2.96
  10 -10 -21    1.41    3.13
 -10  10  22   -0.00    1.81
  10 -10 -22    1.46    2.61
  10 -10 -23    3.53    3.89
  10 -10 -24    1.04    3.02
 -10  11   1   13.97    5.13
  10  11  -1    4.34    3.94
 -10  11   2    0.54    2.37
  10  11  -2    0.52    2.71
 -10  11   3    7.79    4.37
  10  11  -3   10.11    5.46
 -10  11   4    0.00    2.64
  10  11  -4    0.00    2.52
 -10  11   5    5.00    3.80
  10  11  -5    2.99    3.54
 -10  11   6    3.62    3.14
  10 -11  -6    0.07    2.71
  10  11  -6    1.35    3.21
 -10  11   7   28.41    7.62
  10 -11  -7   26.67    8.66
  10  11  -7   38.24    9.17
 -10  11   8    4.23    4.08
  10 -11  -8    1.31    3.03
  10  11  -8    4.46    3.95
 -10  11   9   -0.00    2.18
  10 -11  -9    1.32    2.35
  10  11  -9    3.01    3.69
 -10  11  10    2.46    3.24
  10 -11 -10    0.75    3.57
  10  11 -10    0.00    3.26
 -10  11  11   12.80    4.98
  10 -11 -11    9.83    5.12
  10  11 -11   13.30    5.55
 -10  11  12    3.36    4.16
  10 -11 -12    2.60    3.93
  10  11 -12    1.98    2.70
 -10  11  13   -0.00    3.17
  10 -11 -13    3.66    4.29
  10  11 -13    4.76    4.00
 -10  11  14   -0.00    3.23
  10 -11 -14   -0.00    3.29
  10  11 -14   -0.00    1.93
 -10  11  15   -0.00    2.33
  10 -11 -15    0.00    3.65
  10  11 -15    0.00    2.87
 -10  11  16    1.83    3.18
  10 -11 -16    2.29    3.11
  10  11 -16    1.79    3.09
 -10  11  17   13.02    5.35
  10 -11 -17    2.98    3.28
 -10  11  18    0.00    2.04
  10 -11 -18    1.71    3.14
 -10  11  19    0.00    2.33
  10 -11 -19   -0.00    3.32
 -10  11  20    2.22    2.67
  10 -11 -20   -0.00    3.71
 -10  11  21    4.08    3.74
  10 -11 -21    2.90    3.64
 -10  11  22    0.00    2.03
  10 -11 -22   -0.00    3.07
 -10  12   1   -0.00    3.04
  10  12  -1    5.23    3.69
 -10  12   2    1.45    2.02
  10  12  -2    4.12    4.12
 -10  12   3    7.06    4.95
  10  12  -3    1.20    2.85
 -10  12   4    1.99    2.85
  10  12  -4    3.30    3.28
 -10  12   5    8.77    4.48
  10  12  -5    8.08    4.69
 -10  12   6    0.00    2.76
  10  12  -6    0.67    2.85
 -10  12   7    1.11    3.14
  10  12  -7   -0.00    2.54
 -10  12   8    2.76    2.76
  10 -12  -8    1.47    3.78
  10  12  -8    0.54    2.61
 -10  12   9   10.45    4.78
  10 -12  -9   13.04    6.22
  10  12  -9   12.26    5.71
 -10  12  10    0.00    3.15
  10 -12 -10   -0.00    2.40
  10  12 -10    1.46    3.22
 -10  12  11   -0.00    1.78
  10 -12 -11   -0.00    3.29
  10  12 -11    3.26    3.22
 -10  12  12   -0.00    1.81
  10 -12 -12    1.38    3.66
  10  12 -12   -1.52    3.68
 -10  12  13    0.00    3.20
  10 -12 -13    3.98    4.34
  10  12 -13    0.44    2.90
 -10  12  14    0.00    2.85
  10 -12 -14    0.00    3.26
  10  12 -14    0.00    2.60
 -10  12  15    7.11    3.95
  10 -12 -15   -0.00    2.88
  10  12 -15   10.36    5.06
 -10  12  16    1.43    2.95
  10 -12 -16   -0.00    2.30
 -10  12  17    3.99    4.00
  10 -12 -17   -0.00    2.74
 -10  12  18    2.86    3.04
  10 -12 -18   -0.00    2.87
 -10  12  19    3.46    3.50
  10 -12 -19    6.71    4.25
 -10  12  20    0.96    2.64
  10 -12 -20    1.76    2.87
 -10  12  21    1.15    2.22
  10 -12 -21   -0.00    3.04
 -10  12  22    2.78    3.02
 -10  13   1    7.18    4.73
  10  13  -1   10.35    5.30
 -10  13   2    3.24    4.83
  10  13  -2   -0.00    2.95
 -10  13   3    6.96    3.90
  10  13  -3    5.53    4.62
 -10  13   4    0.00    3.42
  10  13  -4   -0.00    2.55
 -10  13   5    4.65    3.75
  10  13  -5    0.04    3.21
 -10  13   6    1.82    3.07
  10  13  -6    0.00    2.08
 -10  13   7    7.19    4.30
  10  13  -7    7.32    4.64
 -10  13   8    0.00    3.05
  10  13  -8    0.92    3.24
 -10  13   9    2.65    3.48
  10  13  -9    1.50    3.25
 -10  13  10    0.64    2.48
  10  13 -10    3.27    3.80
 -10  13  11    5.73    4.01
  10 -13 -11    0.85    3.48
  10  13 -11    4.66    4.15
 -10  13  12    7.81    4.43
  10 -13 -12    1.87    3.85
  10  13 -12    3.87    3.86
 -10  13  13    6.41    4.31
  10 -13 -13    3.02    3.91
  10  13 -13    9.48    5.32
 -10  13  14   -0.00    2.65
  10 -13 -14    1.24    3.39
  10  13 -14   -0.00    2.80
 -10  13  15    0.45    2.82
  10 -13 -15    1.25    2.94
  10  13 -15    0.78    2.80
 -10  13  16   -0.00    2.09
  10 -13 -16    0.54    2.96
 -10  13  17    3.91    3.08
  10 -13 -17    1.65    3.13
 -10  13  18    0.24    2.93
  10 -13 -18    1.05    3.32
 -10  13  19   -0.00    2.52
  10 -13 -19   -0.00    3.22
 -10  13  20    0.86    2.88
 -10  13  21    1.34    2.67
 -10  13  22    1.07    2.66
  10  14  -1    0.00    2.64
  10  14  -2    0.00    2.03
  10  14  -3    1.35    3.03
  10  14  -4    0.72    2.74
  10  14  -5    1.53    3.13
  10  14  -6    2.27    3.47
  10  14  -7   -0.00    3.53
  10  14  -8    7.75    4.61
  10  14  -9    5.62    4.40
  10  14 -10   -0.00    2.58
  10  14 -11    8.84    5.15
  10  14 -12    1.29    3.27
  10  14 -13    2.16    3.23
  10 -14 -14   -0.00    2.46
  10  14 -14    0.00    2.69
  10 -14 -15   -0.00    3.44
  10 -14 -16    0.13    2.99
  10 -14 -17   -0.00    3.49
  10  15 -11    3.41    4.13
  10  15 -12    2.33    4.09
  10  15 -13    3.57    3.82
   9   0  -1    7.93    4.55
   9   0  -2   -0.00    2.28
   9   0  -3  117.75   16.01
   9   0  -4   -0.00    2.56
   9   0  -5   27.33    6.97
   9   0 -10   -0.00    2.22
   9   0 -11    9.39    4.33
   9   0 -12   -0.00    1.88
  -9   0  13  101.77   13.17
   9   0 -13  101.74   13.98
  -9   0  14   -0.00    1.86
   9   0 -14    0.14    2.01
  -9   0  15   25.20    5.79
   9   0 -15   16.38    5.56
  -9   0  16    1.52    1.99
   9   0 -16   -0.00    2.29
  -9   0  17   25.63    5.95
   9   0 -17   29.70    6.81
  -9   0  18   -0.00    1.94
   9   0 -18    1.07    2.65
  -9   0  19   60.83    9.25
   9   0 -19   46.01    8.83
  -9   0  20    0.99    2.01
   9   0 -20   -0.00    2.20
  -9   0  21   10.18    3.86
   9   0 -21    9.22    4.14
   9   0 -22   -0.00    2.15
   9   0 -23   34.10    7.08
   9   0 -24   -0.00    2.71
   9   0 -25   16.20    4.74
   9   0 -26    0.32    2.52
   9   0 -27    0.72    1.96
   9   0 -28    0.01    2.12
   9   0 -29   12.04    4.16
   9   0 -30   -0.00    2.17
   9   0 -31    0.44    2.06
   9   0 -32    0.88    2.09
   9   0 -33    3.38    2.52
   9   0 -34   -0.00    1.84
   9   0 -35    8.35    3.36
   9   0 -36   -0.00    2.14
   9  -1  -1  241.49   28.50
   9   1  -1  340.77   31.36
   9  -1  -2    5.96    3.50
   9   1  -2    7.80    4.13
   9  -1  -3    0.36    2.25
   9   1  -3    0.00    2.10
   9  -1  -4   32.41    7.55
   9   1  -4   38.99    8.30
   9  -1  -5  100.52   14.23
   9   1  -5   93.10   13.91
   9   1  -9   12.25    4.76
   9  -1 -10   -0.00    1.71
   9   1 -10   -0.00    2.05
   9  -1 -11   94.57   12.75
   9   1 -11   61.70   11.18
   9  -1 -12    1.81    2.21
   9   1 -12    0.74    1.87
   9  -1 -13    1.74    2.65
   9   1 -13    3.22    2.79
  -9  -1  13    4.15    2.70
   9  -1 -14    1.23    1.99
   9   1 -14    0.32    1.91
  -9  -1  14    0.93    2.23
   9  -1 -15   87.22   11.61
   9   1 -15   51.38    9.66
  -9  -1  15   70.63   10.29
   9  -1 -16    8.56    3.93
   9   1 -16    5.47    3.81
  -9  -1  16   23.08    5.48
  -9   1  17   26.78    6.26
   9  -1 -17   27.00    6.49
   9   1 -17   46.85    8.25
  -9  -1  17   44.10    7.65
  -9   1  18    1.55    2.42
   9  -1 -18    1.11    1.97
   9   1 -18    0.29    2.75
  -9  -1  18    1.84    2.38
  -9   1  19    5.43    3.03
   9  -1 -19    9.97    3.93
   9   1 -19    7.66    3.83
  -9  -1  19   10.62    3.59
  -9   1  20    8.21    3.46
   9  -1 -20    2.60    2.71
   9   1 -20    1.02    2.51
  -9  -1  20   10.54    3.59
  -9   1  21   65.41    9.75
   9  -1 -21   58.18    9.63
   9  -1 -22   -0.00    2.11
   9   1 -22    1.40    2.34
   9  -1 -23    3.63    2.87
   9   1 -23    0.00    2.42
   9  -1 -24    3.07    2.76
   9   1 -24    1.98    2.63
   9  -1 -25    0.81    2.15
   9   1 -25   12.78    4.20
   9  -1 -26    3.00    2.76
   9   1 -26    0.00    2.16
   9  -1 -27   14.28    4.60
   9   1 -27   14.82    4.56
   9  -1 -28    2.68    2.35
   9   1 -28   -0.00    1.63
   9  -1 -29    0.67    1.87
   9   1 -29    1.31    2.09
   9  -1 -30    0.16    1.42
   9   1 -30   -0.00    2.31
   9  -1 -31    3.53    2.46
   9   1 -31    2.18    2.50
   9  -1 -32   -0.00    1.71
   9   1 -32    0.71    2.17
   9  -1 -33    6.62    2.96
   9   1 -33    3.07    2.58
   9  -1 -34    1.29    1.99
   9   1 -34   -0.00    1.85
   9  -1 -35    0.00    1.72
   9   1 -35    1.17    2.16
   9   1 -36    1.04    1.88
  -9   2   1   14.11    4.93
   9  -2  -1   44.46    8.70
   9   2  -1   26.90    7.28
   9  -2  -2   11.53    4.71
   9   2  -2    5.69    4.11
   9  -2  -3  116.29   15.88
   9   2  -3  119.20   16.38
   9  -2  -4    2.94    2.98
   9   2  -4    7.06    4.20
   9  -2  -5    8.35    4.32
   9   2  -9   27.98    7.01
   9  -2 -10    2.08    2.71
   9   2 -10   -0.00    1.88
   9  -2 -11    0.77    1.78
   9   2 -11    2.83    2.64
   9  -2 -12    8.44    3.51
   9   2 -12   15.21    5.14
   9  -2 -13   36.50    7.61
   9   2 -13   29.54    7.34
  -9  -2  13   44.89    7.92
   9  -2 -14   23.56    6.21
   9   2 -14   25.22    6.49
  -9  -2  14   38.88    7.14
   9  -2 -15    6.99    3.53
   9   2 -15    8.25    3.99
  -9  -2  15   10.41    3.91
   9  -2 -16    0.00    1.87
   9   2 -16    0.00    2.67
  -9  -2  16    1.59    2.41
   9  -2 -17   43.46    8.16
   9   2 -17   28.03    6.90
  -9  -2  17   33.15    7.01
   9  -2 -18   -0.00    2.29
   9   2 -18    2.07    2.18
  -9  -2  18    0.00    2.29
   9  -2 -19   66.16   10.72
   9   2 -19   78.49   11.43
  -9  -2  19   70.83   10.54
   9  -2 -20    6.04    3.37
   9   2 -20    4.86    3.33
  -9  -2  20    7.42    3.26
   9  -2 -21    0.46    2.30
   9   2 -21    1.45    2.46
   9  -2 -22    4.03    3.39
   9   2 -22    7.92    3.70
   9  -2 -23   23.02    5.78
   9   2 -23   32.04    6.87
   9  -2 -24    2.05    2.87
   9   2 -24    3.78    2.66
   9  -2 -25    8.09    3.68
   9   2 -25    4.15    3.15
   9  -2 -26   -0.00    2.12
   9   2 -26    3.29    2.78
   9  -2 -27   -0.00    1.53
   9   2 -27    1.74    2.48
   9  -2 -28    0.07    1.75
   9   2 -28    0.01    2.04
   9  -2 -29    3.48    2.85
   9   2 -29    0.00    1.95
   9  -2 -30    0.00    1.67
   9   2 -30    3.18    2.49
   9  -2 -31    2.06    2.36
   9   2 -31    1.21    2.17
   9  -2 -32    3.62    2.87
   9   2 -32    3.19    2.63
   9  -2 -33    3.98    2.69
   9   2 -33    2.47    2.36
   9  -2 -34    0.43    2.14
   9   2 -34    0.00    1.73
   9  -2 -35    4.69    3.07
   9   2 -35    4.78    3.09
   9   2 -36    0.19    1.93
  -9   3   1  175.55   18.77
   9  -3  -1  163.01   19.89
   9   3  -1  149.61   20.03
  -9  -3   1  151.12   18.54
  -9   3   2   30.23    6.65
   9  -3  -2   28.42    7.46
   9   3  -2   22.40    7.07
  -9  -3   2   28.07    6.70
  -9   3   3   -0.00    2.40
   9  -3  -3    0.00    3.07
   9   3  -3    2.06    3.03
  -9   3   4    2.26    2.57
   9  -3  -4    0.24    2.50
  -9   3   5   69.63   10.55
   9  -3  -5   59.77   10.69
  -9   3   6   46.03    8.35
  -9   3   7   22.13    5.48
   9   3  -8   -0.00    2.62
   9  -3  -9    9.81    4.73
   9   3  -9    7.73    4.42
   9  -3 -10    7.84    3.70
   9   3 -10    1.21    2.78
   9  -3 -11  129.86   16.28
   9   3 -11  117.82   16.12
   9  -3 -12   20.92    6.05
   9   3 -12   18.79    6.09
   9  -3 -13   10.16    4.35
   9   3 -13   10.12    4.30
   9  -3 -14   -0.00    1.82
   9   3 -14    0.35    2.48
   9  -3 -15   52.50    9.26
   9   3 -15   50.35    9.57
  -9  -3  15   41.24    8.13
   9  -3 -16   11.04    4.62
   9   3 -16   17.23    5.39
  -9  -3  16   10.14    3.83
   9  -3 -17   23.81    6.23
   9   3 -17   29.63    6.89
  -9  -3  17   25.42    6.18
   9  -3 -18   -0.00    2.44
   9   3 -18    3.73    3.24
  -9  -3  18    2.83    2.88
   9  -3 -19    1.05    2.93
   9   3 -19   12.72    4.19
  -9  -3  19    0.68    1.93
   9  -3 -20    9.15    4.53
   9   3 -20   14.55    4.95
  -9  -3  20   10.31    3.97
   9  -3 -21   51.61    8.86
   9   3 -21   36.23    8.07
   9  -3 -22    4.57    2.82
   9   3 -22    5.38    4.09
   9  -3 -23    3.94    2.90
   9   3 -23    7.01    3.48
   9  -3 -24    0.89    2.36
   9   3 -24    2.82    2.58
   9  -3 -25   14.39    4.61
   9   3 -25    7.00    3.88
   9  -3 -26    2.36    2.20
   9   3 -26    5.72    3.35
   9  -3 -27    2.74    2.27
   9   3 -27    2.97    2.79
   9  -3 -28    0.15    1.48
   9   3 -28    2.51    2.21
   9  -3 -29    0.40    1.98
   9   3 -29    0.35    1.99
   9  -3 -30    0.34    1.88
   9   3 -30   -0.00    1.69
   9  -3 -31    8.74    3.49
   9   3 -31    2.08    2.42
   9  -3 -32    0.17    2.12
   9   3 -32    0.00    1.79
   9  -3 -33   -0.00    2.44
   9   3 -33    1.35    2.12
   9  -3 -34   -0.00    1.76
   9   3 -34    0.50    2.27
   9   3 -35    0.55    1.99
   9   3 -36   -0.00    1.93
  -9   4   1   -0.00    1.74
   9  -4  -1    2.34    3.32
   9   4  -1    0.00    3.28
  -9  -4   1    0.55    2.14
  -9   4   2   31.07    6.86
   9  -4  -2   42.84    8.77
   9   4  -2   44.33    9.34
  -9  -4   2   34.24    7.62
  -9   4   3   38.47    7.55
   9  -4  -3   39.00    8.69
  -9  -4   3   32.45    7.44
  -9   4   4   43.91    8.11
   9  -4  -4   33.08    7.95
  -9  -4   4   37.75    8.01
  -9   4   5   75.95   10.65
  -9  -4   5   50.17    9.69
  -9   4   6    0.00    2.80
  -9  -4   6    2.15    2.81
  -9   4   7   61.98    9.93
   9   4  -7   53.94   10.41
  -9   4   8   69.94   10.85
   9  -4  -8   77.18   11.95
   9   4  -8   81.58   12.73
  -9   4   9   63.09    9.26
   9  -4  -9   26.83    7.23
   9   4  -9   51.68    9.84
  -9   4  10   -0.00    2.15
   9  -4 -10   -0.00    2.02
   9   4 -10    2.26    2.48
  -9   4  11   10.37    3.83
   9  -4 -11    8.07    4.20
   9   4 -11    5.87    3.81
  -9   4  12    3.12    2.43
   9  -4 -12    0.00    2.62
   9   4 -12   -0.00    2.38
  -9   4  13   35.36    7.11
   9  -4 -13   36.11    7.71
   9   4 -13   31.14    7.61
  -9   4  14    5.53    3.20
   9  -4 -14    9.76    4.01
   9   4 -14    9.92    3.94
  -9   4  15   25.14    5.93
   9  -4 -15   15.24    5.40
   9   4 -15   19.10    5.93
  -9   4  16    1.18    2.26
   9  -4 -16    0.69    2.66
   9   4 -16    0.00    2.45
  -9   4  17   15.06    4.78
   9  -4 -17   22.60    6.07
   9   4 -17   17.32    5.95
  -9   4  18   56.87    9.10
   9  -4 -18   40.49    8.82
   9   4 -18   60.05   10.01
  -9   4  19   46.85    8.08
   9  -4 -19   38.30    8.09
   9   4 -19   46.12    7.85
   9   4 -19   28.29    7.07
  -9   4  20    4.00    2.77
   9  -4 -20   -0.00    2.07
   9   4 -20    1.05    2.12
   9   4 -20   -0.00    2.27
  -9   4  21   -0.00    2.01
   9  -4 -21    0.51    1.93
   9   4 -21    1.67    2.36
  -9   4  22    6.58    3.48
   9  -4 -22    6.15    3.34
   9   4 -22    0.77    2.18
   9  -4 -23   30.55    7.02
   9   4 -23   29.93    6.95
   9  -4 -24    6.16    3.53
   9   4 -24    3.87    3.06
   9  -4 -25    3.21    2.91
   9   4 -25    0.00    2.00
   9  -4 -26    1.22    2.34
   9   4 -26    2.28    2.36
   9  -4 -27    0.96    2.77
   9   4 -27    3.80    2.91
   9  -4 -28    2.81    2.49
   9   4 -28    3.65    3.14
   9  -4 -29    7.84    3.75
   9   4 -29    6.47    3.28
   9  -4 -30    0.00    1.94
   9   4 -30    3.98    2.93
   9  -4 -31    0.00    1.97
   9   4 -31    2.82    2.64
   9  -4 -32    1.91    2.44
   9   4 -32   -0.00    1.61
   9  -4 -33    5.51    3.17
   9   4 -33    3.66    2.74
   9   4 -34    0.70    1.86
   9   4 -35    3.05    2.94
  -9   5   1  115.45   14.65
   9  -5  -1  100.72   15.21
   9   5  -1  112.51   14.56
  -9  -5   1  116.35   15.71
  -9   5   2   46.04    8.55
   9  -5  -2   48.82    9.60
   9   5  -2   51.20    8.90
  -9  -5   2   39.37    8.77
  -9   5   3    3.39    3.08
   9  -5  -3    2.84    3.82
   9   5  -3    6.22    3.72
  -9  -5   3    6.75    3.88
  -9   5   4   67.58   10.12
   9   5  -4   49.92    9.09
  -9  -5   4   44.25    9.09
  -9   5   5   24.61    6.15
   9   5  -5   25.05    6.53
   9   5  -5   13.59    5.92
  -9   5   6   31.90    6.95
   9   5  -6   29.48    6.66
   9   5  -6   26.83    7.29
  -9   5   7   63.32   10.18
   9   5  -7   59.92    9.79
   9   5  -7   63.57   11.61
  -9   5   8    4.11    3.11
   9  -5  -8    2.05    3.21
   9   5  -8    0.92    2.27
   9   5  -8    3.93    3.61
  -9   5   9    0.60    1.61
   9  -5  -9    1.84    2.51
   9   5  -9   -0.00    2.03
   9   5  -9    3.06    3.26
  -9   5  10    7.92    3.60
   9  -5 -10   -0.00    3.21
   9   5 -10    0.83    2.37
   9   5 -10    8.50    4.55
  -9   5  11   48.58    8.91
   9  -5 -11   47.53    9.53
   9   5 -11   67.02    9.92
   9   5 -11   49.78    9.93
  -9   5  12   14.01    4.50
   9  -5 -12   15.22    5.18
   9   5 -12   12.21    5.16
  -9   5  13    0.72    2.44
   9  -5 -13    0.00    3.25
   9   5 -13    0.00    2.31
  -9   5  14   25.28    5.92
   9  -5 -14   13.82    5.24
   9   5 -14   13.23    5.09
  -9   5  15   23.17    5.65
   9  -5 -15   12.37    5.24
   9   5 -15   22.45    6.24
  -9   5  16   28.80    6.52
   9  -5 -16   13.09    5.20
   9   5 -16   26.21    6.93
  -9   5  17   22.59    5.83
   9  -5 -17   19.48    5.72
   9   5 -17   37.70    7.94
  -9   5  18    1.60    2.24
   9  -5 -18    3.82    3.29
   9   5 -18    1.25    2.87
  -9   5  19    0.85    2.27
   9  -5 -19    2.60    2.85
   9   5 -19    2.07    2.88
  -9   5  20    4.51    3.04
   9  -5 -20    6.47    3.43
   9   5 -20    2.18    2.66
  -9   5  21   10.73    4.33
   9  -5 -21   11.20    4.43
   9   5 -21   20.10    5.57
  -9   5  22   30.10    6.48
   9  -5 -22   18.77    5.64
   9   5 -22   17.93    5.63
   9  -5 -23   11.45    4.24
   9   5 -23    4.36    3.11
   9  -5 -24    0.00    2.37
   9   5 -24   -0.00    2.01
   9  -5 -25    1.35    2.31
   9   5 -25    4.16    3.39
   9  -5 -26   11.46    4.35
   9   5 -26    2.20    2.58
   9  -5 -27    2.15    2.96
   9   5 -27    6.99    3.78
   9  -5 -28    2.27    2.44
   9   5 -28    0.00    2.37
   9  -5 -29    0.10    2.69
   9   5 -29    0.55    1.93
   9  -5 -30    4.39    3.13
   9   5 -30    3.15    2.67
   9  -5 -31    0.00    2.32
   9   5 -31    2.84    2.53
   9  -5 -32    0.00    2.48
   9   5 -32    1.53    2.35
   9   5 -33    2.34    2.55
   9   5 -34   -0.00    2.44
  -9   6   1   -0.00    2.50
   9  -6  -1   -0.00    2.08
   9   6  -1    1.20    2.34
  -9  -6   1   -0.00    1.82
  -9   6   2   83.80   12.72
   9  -6  -2   80.63   13.60
   9   6  -2  127.68   14.93
  -9  -6   2   90.34   13.93
  -9   6   3   39.12    7.57
   9  -6  -3   30.39    7.67
   9   6  -3   18.50    5.94
   9   6  -3   17.07    6.46
  -9   6   4   17.81    5.68
   9   6  -4   23.77    6.31
   9   6  -4   20.21    6.76
  -9   6   5   17.45    5.20
   9   6  -5   19.36    5.47
   9   6  -5   11.51    5.22
  -9   6   6   15.31    5.01
   9   6  -6   22.91    5.97
   9   6  -6   10.72    5.19
  -9   6   7   14.37    5.30
   9  -6  -7   11.93    5.32
   9   6  -7   23.80    6.01
   9   6  -7   30.53    7.74
  -9   6   8   75.69   10.89
   9  -6  -8   39.84    9.29
   9   6  -8   71.91   10.81
   9   6  -8   56.80   10.91
  -9   6   9   16.88    5.12
   9  -6  -9   10.87    5.12
   9   6  -9    9.92    4.32
   9   6  -9   12.34    5.27
  -9   6  10   -0.00    2.38
   9  -6 -10   -0.00    1.60
   9   6 -10    0.00    2.15
   9   6 -10    1.75    2.09
  -9   6  11   -0.00    2.19
   9  -6 -11    0.06    2.51
   9   6 -11   -0.00    2.56
   9   6 -11    1.81    2.81
  -9   6  12   28.19    6.48
   9  -6 -12   28.66    7.26
   9   6 -12   22.12    5.95
   9   6 -12   21.67    6.69
  -9   6  13   22.54    5.93
   9  -6 -13   16.13    5.52
   9   6 -13    8.43    4.09
   9   6 -13   11.08    5.22
  -9   6  14   38.68    7.60
   9  -6 -14   20.63    6.44
   9   6 -14   29.41    6.75
   9   6 -14   18.21    6.00
  -9   6  15    6.25    3.46
   9  -6 -15    6.94    4.03
   9   6 -15   13.43    4.55
   9   6 -15    8.40    4.41
  -9   6  16    1.76    2.85
   9  -6 -16    0.02    1.96
   9   6 -16    0.58    2.41
   9   6 -16    0.45    2.41
  -9   6  17   10.72    4.15
   9  -6 -17   10.79    4.49
   9   6 -17   11.95    4.45
   9   6 -17    8.02    4.63
  -9   6  18   30.52    6.99
   9  -6 -18   27.50    6.92
   9   6 -18   22.75    6.72
  -9   6  19    3.60    3.30
   9  -6 -19   13.35    4.97
   9   6 -19    6.57    4.00
  -9   6  20    7.87    3.88
   9  -6 -20    4.84    3.45
   9   6 -20    5.45    3.38
  -9   6  21    2.60    2.94
   9  -6 -21    0.00    2.36
   9   6 -21    0.55    1.99
  -9   6  22    1.42    2.85
   9  -6 -22    2.09    2.60
   9   6 -22    4.72    3.30
   9  -6 -23   13.03    4.90
   9   6 -23    6.48    4.03
   9  -6 -24    4.62    3.40
   9   6 -24    7.56    4.05
   9  -6 -25   10.19    4.39
   9   6 -25    4.01    3.09
   9  -6 -26    1.55    2.40
   9   6 -26    0.51    2.57
   9  -6 -27    2.92    2.41
   9   6 -27    0.98    3.02
   9  -6 -28    3.82    3.18
   9   6 -28    3.11    3.09
   9  -6 -29    0.00    2.69
   9   6 -29    0.00    2.39
   9  -6 -30    1.22    2.59
   9   6 -30    2.02    2.77
   9  -6 -31   -0.00    2.40
   9   6 -31    3.05    3.15
  -9   7   1    8.64    4.49
   9  -7  -1    7.43    4.56
   9   7  -1    6.99    3.67
  -9   7   2    9.24    3.98
   9  -7  -2   -0.00    3.21
   9   7  -2    3.42    2.88
  -9   7   3   -0.00    2.36
   9   7  -3    1.78    2.76
  -9   7   4   24.53    6.23
   9   7  -4   27.54    6.69
  -9   7   5    6.46    3.64
   9   7  -5    6.91    3.74
  -9   7   6   38.36    7.97
   9  -7  -6   42.10    9.04
   9   7  -6   28.17    7.02
  -9   7   7    4.30    3.08
   9  -7  -7    0.00    3.55
   9   7  -7    8.46    4.17
  -9   7   8    1.66    1.98
   9  -7  -8    4.25    4.18
   9   7  -8   -0.00    2.18
  -9   7   9   12.68    4.86
   9  -7  -9   10.76    5.10
   9   7  -9   11.11    4.66
  -9   7  10   18.00    5.42
   9  -7 -10   16.21    5.70
   9   7 -10   28.88    6.73
   9   7 -10   10.74    5.61
  -9   7  11   12.17    4.33
   9  -7 -11    4.97    3.53
   9   7 -11   15.50    5.15
   9   7 -11   15.78    6.13
  -9   7  12   28.88    7.22
   9  -7 -12   41.09    9.00
   9   7 -12   75.60   10.73
   9   7 -12   31.80    8.28
  -9   7  13   -0.00    2.36
   9  -7 -13    0.00    3.05
   9   7 -13   -0.00    2.07
   9   7 -13    0.38    3.00
  -9   7  14    6.98    3.63
   9  -7 -14    3.06    2.87
   9   7 -14    4.48    3.20
   9   7 -14    8.71    4.75
  -9   7  15    1.74    2.76
   9  -7 -15    1.04    2.76
   9   7 -15   12.67    4.78
   9   7 -15    1.57    3.31
  -9   7  16   39.97    8.20
   9  -7 -16   32.89    8.30
   9   7 -16   42.98    8.46
   9   7 -16   51.32    9.96
  -9   7  17    5.32    3.27
   9  -7 -17    0.02    1.94
   9   7 -17    0.34    2.56
   9   7 -17    0.00    2.57
  -9   7  18    3.35    3.02
   9  -7 -18    0.00    1.52
   9   7 -18   -0.00    1.92
   9   7 -18    3.34    3.62
  -9   7  19   -0.00    2.22
   9  -7 -19   -0.00    2.48
   9   7 -19    0.56    2.24
   9   7 -19   -0.00    2.86
  -9   7  20    8.12    4.30
   9  -7 -20    3.45    3.02
   9   7 -20   14.03    5.18
  -9   7  21   12.99    4.55
   9  -7 -21    3.63    3.28
  -9   7  22   19.98    5.92
   9  -7 -22   11.17    4.67
   9  -7 -23    3.88    3.03
   9  -7 -24    0.26    2.50
   9  -7 -25    2.98    3.05
   9  -7 -26    9.32    4.20
   9  -7 -27    2.88    3.22
   9  -7 -28    0.00    2.58
   9  -7 -29   -0.00    2.84
   9  -7 -30    0.00    2.31
  -9   8   1   13.35    4.77
   9  -8  -1    6.25    4.18
   9   8  -1   16.61    5.33
  -9   8   2   19.88    6.09
   9   8  -2   24.87    6.71
  -9   8   3    0.00    3.12
   9   8  -3    1.81    2.95
  -9   8   4   45.54    9.15
   9   8  -4   51.51    9.80
  -9   8   5    1.02    2.93
   9  -8  -5    3.19    3.94
   9   8  -5    2.02    2.79
  -9   8   6    2.37    2.71
   9  -8  -6    0.97    3.08
   9   8  -6    2.03    2.68
  -9   8   7    5.15    3.52
   9  -8  -7    2.84    3.37
   9   8  -7    3.71    3.31
  -9   8   8   66.43   11.25
   9  -8  -8   57.87   11.59
   9   8  -8   74.41   11.78
  -9   8   9    3.88    3.25
   9  -8  -9    5.06    3.87
   9   8  -9    8.74    4.31
  -9   8  10   14.59    4.95
   9  -8 -10    5.05    3.95
   9   8 -10   18.91    5.80
  -9   8  11    0.88    2.08
   9  -8 -11    1.15    2.63
   9   8 -11    4.51    3.56
  -9   8  12   12.37    4.66
   9  -8 -12   16.54    6.03
   9   8 -12   12.55    4.87
  -9   8  13   -0.00    2.69
   9  -8 -13    3.85    3.43
   9   8 -13   -0.00    2.27
  -9   8  14   11.14    4.73
   9  -8 -14   11.86    5.33
   9   8 -14   14.57    5.29
  -9   8  15    1.81    2.40
   9  -8 -15    0.48    2.37
   9   8 -15    0.68    2.13
  -9   8  16   -0.00    2.19
   9  -8 -16    1.93    3.17
   9   8 -16   -0.00    2.41
  -9   8  17    4.39    3.24
   9  -8 -17    2.14    3.22
   9   8 -17    5.26    3.51
  -9   8  18   21.25    5.76
   9  -8 -18    6.04    3.85
   9   8 -18   23.86    6.25
  -9   8  19    0.00    1.88
   9  -8 -19    2.81    3.24
  -9   8  20   14.53    4.99
   9  -8 -20    1.13    3.07
  -9   8  21    0.00    2.28
   9  -8 -21    0.32    2.41
  -9   8  22    2.96    2.85
   9  -8 -22    3.04    3.04
  -9   8  23   -0.00    2.05
   9  -8 -23    1.40    2.61
   9  -8 -24    0.00    2.90
   9  -8 -25   -0.00    1.89
   9  -8 -26    2.26    2.88
   9  -8 -27   -0.00    3.37
   9  -8 -28    0.00    3.44
   9  -8 -29   -0.00    2.97
  -9   9   1    2.18    2.95
   9   9  -1   11.47    4.95
  -9   9   2   25.66    6.52
   9   9  -2   11.31    4.74
  -9   9   3   -0.00    2.43
   9  -9  -3    0.42    3.01
   9   9  -3    6.01    3.68
  -9   9   4   10.41    4.83
   9  -9  -4   -0.00    3.48
   9   9  -4    9.38    4.41
  -9   9   5    3.47    3.38
   9  -9  -5    5.40    3.71
   9   9  -5    8.56    4.52
  -9   9   6   75.81   11.36
   9  -9  -6   34.42    9.07
   9   9  -6   43.49    9.01
  -9   9   7   -0.00    3.09
   9  -9  -7    3.76    3.56
   9   9  -7    1.33    3.05
  -9   9   8   -0.00    2.95
   9  -9  -8    2.05    2.85
   9   9  -8    4.44    3.80
  -9   9   9    1.32    2.15
   9  -9  -9   -0.00    3.08
   9   9  -9   -0.00    2.71
  -9   9  10    8.55    3.89
   9  -9 -10    2.84    3.15
   9   9 -10    5.17    4.01
  -9   9  11    0.00    2.56
   9  -9 -11   -0.00    2.47
   9   9 -11    2.03    2.93
  -9   9  12   43.06    8.57
   9  -9 -12   19.64    6.74
   9   9 -12   42.18    8.87
  -9   9  13   -0.00    2.38
   9  -9 -13    0.93    2.63
   9   9 -13    2.46    2.97
  -9   9  14    0.00    2.89
   9  -9 -14   -0.00    2.41
   9   9 -14    7.63    4.23
  -9   9  15    1.72    2.93
   9  -9 -15    1.77    2.88
   9   9 -15    2.70    3.18
  -9   9  16   35.26    7.50
   9  -9 -16   22.70    7.03
   9   9 -16   24.36    6.60
  -9   9  17   -0.00    2.53
   9  -9 -17   -0.00    1.90
   9   9 -17    1.08    2.33
  -9   9  18    1.13    2.41
   9  -9 -18    0.00    2.70
   9   9 -18    1.33    2.23
  -9   9  19    0.63    2.07
   9  -9 -19   -0.00    2.70
  -9   9  20   17.23    5.51
   9  -9 -20    4.42    3.89
  -9   9  21    0.50    2.20
   9  -9 -21    0.00    2.87
  -9   9  22    8.22    4.04
   9  -9 -22   13.09    5.58
  -9   9  23    3.73    3.25
   9  -9 -23    3.25    2.97
   9  -9 -24    0.00    2.66
   9  -9 -25    1.20    2.37
   9  -9 -26    7.47    4.16
   9  -9 -27    1.45    3.97
  -9  10   1   -0.00    3.03
   9  10  -1    3.84    3.18
  -9  10   2   10.60    4.60
   9 -10  -2   15.77    6.31
   9  10  -2   18.45    6.65
  -9  10   3    6.17    3.64
   9 -10  -3    6.74    4.22
   9  10  -3    2.34    3.88
  -9  10   4   33.17    7.91
   9 -10  -4   25.53    7.75
   9  10  -4   45.96    9.47
  -9  10   5   -0.00    2.87
   9 -10  -5    0.23    3.32
   9  10  -5    0.47    2.81
  -9  10   6    3.49    3.15
   9 -10  -6    1.18    2.74
   9  10  -6    1.64    2.87
  -9  10   7    3.59    2.86
   9 -10  -7   -0.00    2.32
   9  10  -7    2.51    3.56
  -9  10   8   20.04    6.26
   9 -10  -8   29.42    7.98
   9  10  -8   21.02    6.74
  -9  10   9    6.95    3.82
   9 -10  -9   -0.00    3.55
   9  10  -9    1.25    3.39
  -9  10  10    4.82    3.66
   9 -10 -10    6.68    4.73
   9  10 -10    5.63    4.22
  -9  10  11    2.90    3.23
   9 -10 -11    2.18    2.90
   9  10 -11    2.77    3.04
  -9  10  12    2.50    3.28
   9 -10 -12    2.95    3.31
   9  10 -12    0.00    3.13
  -9  10  13   -0.00    2.47
   9 -10 -13    2.63    3.08
   9  10 -13   -0.00    2.71
  -9  10  14   14.50    5.09
   9 -10 -14    9.42    4.71
   9  10 -14   19.45    6.14
  -9  10  15    0.53    2.02
   9 -10 -15    0.82    2.66
   9  10 -15    0.00    2.49
  -9  10  16    0.63    2.79
   9 -10 -16   -0.00    2.81
   9  10 -16    1.38    2.80
  -9  10  17    1.38    2.44
   9 -10 -17   -0.00    2.18
   9  10 -17    1.53    2.73
  -9  10  18   12.23    5.22
   9 -10 -18   13.63    5.56
  -9  10  19    4.56    3.50
   9 -10 -19   -0.00    1.84
  -9  10  20    3.18    3.24
   9 -10 -20    7.29    4.42
  -9  10  21   -0.00    1.75
   9 -10 -21   -0.00    3.04
  -9  10  22    8.53    4.32
   9 -10 -22    3.61    3.39
  -9  10  23    1.27    2.49
   9 -10 -23   -0.00    2.87
   9 -10 -24    5.64    3.74
   9 -10 -25   -0.00    2.64
   9 -10 -26   -0.00    2.17
  -9  11   1   -0.00    2.17
   9  11  -1   -0.00    2.37
  -9  11   2   16.75    5.80
   9  11  -2   29.54    8.08
  -9  11   3    0.27    2.95
   9  11  -3    2.94    3.71
  -9  11   4   12.24    5.12
   9 -11  -4   15.05    6.43
   9  11  -4   14.62    5.61
  -9  11   5    1.13    3.54
   9 -11  -5    0.00    2.90
   9  11  -5    0.08    2.99
  -9  11   6   11.22    5.36
   9 -11  -6   15.54    6.15
   9  11  -6   10.40    5.32
  -9  11   7    0.12    1.86
   9 -11  -7    0.00    2.30
   9  11  -7    1.02    2.39
  -9  11   8   -0.00    2.50
   9 -11  -8   -0.00    2.21
   9  11  -8   -0.00    2.21
  -9  11   9    2.23    2.77
   9 -11  -9   -0.00    2.43
   9  11  -9   -0.00    1.79
  -9  11  10   10.61    4.64
   9 -11 -10    6.55    4.65
   9  11 -10   11.92    5.21
  -9  11  11    1.35    2.64
   9 -11 -11   -0.00    1.78
   9  11 -11    1.05    2.78
  -9  11  12    7.40    3.88
   9 -11 -12    1.19    3.24
   9  11 -12    5.77    3.82
  -9  11  13    1.05    2.42
   9 -11 -13   -0.00    3.19
   9  11 -13   -0.00    2.65
  -9  11  14    2.14    3.08
   9 -11 -14   -0.00    2.52
   9  11 -14    5.36    4.08
  -9  11  15   -0.00    2.21
   9 -11 -15    1.93    3.40
   9  11 -15   -0.00    2.78
  -9  11  16   16.46    5.75
   9 -11 -16    5.31    4.77
   9  11 -16   22.32    6.80
  -9  11  17    1.46    2.67
   9 -11 -17   -0.00    3.74
   9  11 -17    0.00    2.69
  -9  11  18    4.87    3.77
   9 -11 -18    0.21    2.20
  -9  11  19    1.36    2.85
   9 -11 -19    1.39    3.35
  -9  11  20    5.08    3.67
   9 -11 -20    3.47    3.87
  -9  11  21    2.98    3.10
   9 -11 -21    2.31    3.63
  -9  11  22    0.61    2.86
   9 -11 -22    1.14    3.07
  -9  11  23   -0.00    1.83
   9 -11 -23   -0.00    2.43
   9 -11 -24   -0.00    2.72
  -9  12   1    5.89    4.22
   9  12  -1   10.56    5.24
  -9  12   2    0.65    2.62
   9  12  -2    7.95    4.48
  -9  12   3    0.00    3.41
   9  12  -3    0.00    2.83
  -9  12   4    8.74    5.00
   9  12  -4   27.13    7.33
  -9  12   5   -0.00    2.62
   9  12  -5    0.11    1.92
  -9  12   6   -0.00    2.89
   9 -12  -6    0.25    2.75
   9  12  -6    0.31    2.29
  -9  12   7    1.61    2.89
   9 -12  -7   -0.00    2.43
   9  12  -7    2.02    3.51
  -9  12   8   16.71    6.01
   9 -12  -8   14.27    6.17
   9  12  -8   22.55    7.26
  -9  12   9    2.09    3.29
   9 -12  -9    5.05    4.69
   9  12  -9    0.00    2.91
  -9  12  10   10.60    4.77
   9 -12 -10    1.34    3.40
   9  12 -10    4.56    3.86
  -9  12  11   -0.00    2.25
   9 -12 -11   -0.00    2.17
   9  12 -11   -1.02    3.16
  -9  12  12    3.90    3.61
   9 -12 -12   -0.00    2.79
   9  12 -12    3.38    3.00
  -9  12  13   -0.00    2.45
   9 -12 -13   -0.00    3.07
   9  12 -13    1.07    3.38
  -9  12  14    9.09    4.76
   9 -12 -14    4.72    5.28
   9  12 -14    9.80    4.62
  -9  12  15    2.29    2.59
   9 -12 -15    1.38    3.29
   9  12 -15    1.97    3.20
  -9  12  16   -0.00    2.27
   9 -12 -16    3.16    3.47
   9  12 -16    1.17    2.60
  -9  12  17    0.77    2.98
   9 -12 -17    8.03    5.05
  -9  12  18    5.49    3.89
   9 -12 -18    2.00    2.89
  -9  12  19    2.98    3.01
   9 -12 -19    0.91    2.87
  -9  12  20    2.49    3.21
   9 -12 -20   11.89    5.93
  -9  12  21    0.00    2.24
   9 -12 -21   -0.00    3.01
  -9  12  22    1.73    2.96
   9 -12 -22   -0.00    1.63
  -9  12  23    0.60    2.83
   9 -12 -23   -0.00    3.34
  -9  13   1    4.20    4.11
   9  13  -1    4.87    4.85
  -9  13   2    0.00    3.04
   9  13  -2   -0.00    3.03
  -9  13   3    0.00    3.69
   9  13  -3   -0.00    3.06
  -9  13   4   -0.00    2.67
   9  13  -4    2.95    3.59
  -9  13   5    2.05    3.20
   9  13  -5   -0.00    3.15
  -9  13   6    6.44    4.29
   9  13  -6    3.64    3.81
  -9  13   7    0.00    2.97
   9  13  -7   -0.00    2.10
  -9  13   8    7.96    4.45
   9  13  -8    3.64    3.58
  -9  13   9   -0.00    3.12
   9 -13  -9   -0.00    3.03
   9  13  -9    0.00    2.54
  -9  13  10    2.23    3.20
   9 -13 -10    6.51    4.70
   9  13 -10    4.38    4.50
  -9  13  11    0.00    2.23
   9 -13 -11    0.22    3.14
   9  13 -11    2.09    3.44
  -9  13  12    5.60    4.40
   9 -13 -12    2.72    4.20
   9  13 -12    9.81    5.02
  -9  13  13   -0.00    3.46
   9 -13 -13   -0.00    2.87
   9  13 -13    1.43    3.49
  -9  13  14    0.00    2.83
   9 -13 -14    1.68    3.39
   9  13 -14   -0.00    2.75
  -9  13  15    0.00    2.69
   9 -13 -15    3.46    4.29
   9  13 -15    0.77    3.60
  -9  13  16    9.08    4.43
   9 -13 -16    0.00    3.04
  -9  13  17    1.23    2.98
   9 -13 -17    1.42    3.27
  -9  13  18    3.46    2.85
   9 -13 -18    2.33    3.42
  -9  13  19    1.13    3.07
   9 -13 -19    0.00    2.53
  -9  13  20    0.81    2.74
   9 -13 -20   -0.00    3.38
  -9  13  21   -0.00    2.91
   9 -13 -21    0.96    3.66
  -9  13  22    7.54    4.42
  -9  13  23   -0.00    2.60
  -9  14   1   -0.00    3.45
   9  14  -1    6.23    4.60
  -9  14   2    4.52    4.37
   9  14  -2    6.13    4.75
  -9  14   3    5.38    4.26
   9  14  -3    6.71    4.82
  -9  14   4    6.17    3.89
   9  14  -4    8.30    5.23
  -9  14   5   -0.00    3.24
   9  14  -5   -0.00    3.83
  -9  14   6   -0.00    3.30
   9  14  -6   -0.00    3.02
  -9  14   7    0.90    3.39
   9  14  -7    1.97    3.75
  -9  14   8    1.19    3.21
   9  14  -8    0.00    3.74
  -9  14   9    1.87    2.61
   9  14  -9   -0.00    2.99
  -9  14  10    4.52    3.84
   9  14 -10    5.00    4.59
  -9  14  11    2.82    3.27
   9  14 -11    3.94    4.06
  -9  14  12    0.00    2.88
   9 -14 -12    1.24    3.53
   9  14 -12   -0.00    3.42
  -9  14  13    2.01    3.61
   9 -14 -13    5.72    4.80
   9  14 -13    3.58    3.96
  -9  14  14    2.72    3.19
   9 -14 -14    3.17    3.56
   9  14 -14    6.37    4.94
  -9  14  15    1.02    3.20
   9 -14 -15    0.10    2.78
   9  14 -15   -0.00    1.79
  -9  14  16    1.25    3.46
   9 -14 -16   -0.00    3.32
  -9  14  17    0.67    2.75
   9 -14 -17    0.00    3.78
  -9  14  18    2.18    2.93
   9 -14 -18    0.77    3.39
  -9  14  19   -0.00    3.28
   9 -14 -19   -0.00    3.67
  -9  14  20   -0.00    3.22
   9  15  -1    4.64    4.20
   9  15  -2   -0.00    3.84
   9  15  -3    0.46    3.89
   9  15  -4    0.35    3.03
   9  15  -5   -0.00    3.56
   9  15  -6    3.69    4.14
   9  15  -7    0.00    3.99
   9  15  -8   -0.00    3.20
   9  15  -9    1.16    4.04
   9  15 -10   -0.00    2.20
   9  15 -11    2.97    3.38
   9  15 -12    0.00    2.89
   9  15 -13    0.00    2.64
   9  15 -14   -0.00    2.82
   9 -15 -15    1.59    3.50
   9 -15 -16   -0.00    2.71
   9 -15 -17    0.37    3.72
  -8   0   1   -0.00    2.25
  -8   0   1   -0.00    2.20
   8   0  -1    0.47    2.23
  -8   0   2  463.90   39.15
   8   0  -2  399.05   39.77
  -8   0   3   -0.00    1.91
   8   0  -3    0.06    2.18
  -8   0   4   61.28    9.52
   8   0  -4   77.41   11.30
  -8   0   5    1.20    1.80
   8   0  -5   -0.00    2.47
  -8   0   6   82.50   10.80
   8   0  -6   68.67   10.95
  -8   0   7   -0.00    2.29
   8   0  -7   -0.00    1.98
  -8   0   8  183.14   18.18
   8   0  -8  140.99   17.93
  -8   0   9   -0.00    2.25
   8   0  -9   -0.00    2.57
  -8   0  10    0.50    1.85
  -8   0  11    0.78    1.82
  -8   0  12  121.49   14.19
  -8   0  13    1.46    2.21
   8   0 -13    0.07    1.78
  -8   0  14   71.48    9.66
   8   0 -14   54.83    9.33
  -8   0  15   -0.00    1.75
   8   0 -15   -0.00    1.88
  -8   0  16    1.92    2.32
   8   0 -16    2.83    2.21
  -8   0  17    0.89    2.02
   8   0 -17   -0.00    1.79
  -8   0  18   78.20   10.67
   8   0 -18   86.34   11.59
  -8   0  19    0.00    2.05
   8   0 -19    0.62    2.19
  -8   0  20   15.00    4.04
   8   0 -20   11.23    3.86
  -8   0  21    2.68    2.37
   8   0 -21    0.71    2.04
   8   0 -22   27.97    6.11
   8   0 -23    1.27    1.97
   8   0 -24   20.47    5.03
   8   0 -25    0.00    1.38
   8   0 -26    2.41    2.23
   8   0 -27    1.18    1.83
   8   0 -28   27.70    5.77
   8   0 -29   -0.00    1.51
   8   0 -30    3.24    2.47
   8   0 -31    1.48    1.74
   8   0 -32    4.63    2.60
   8   0 -33   -0.00    1.51
   8   0 -34   15.14    4.24
   8   0 -35    1.54    2.05
   8   0 -36    0.86    1.63
   8   0 -37    0.75    1.68
   8   0 -38    3.21    2.25
  -8   1   1   58.09    8.75
  -8   1   1   41.20    7.83
   8  -1  -1   44.18    8.81
   8   1  -1   48.67    9.50
  -8  -1   1   61.57    9.20
  -8   1   2    2.51    2.30
   8  -1  -2    6.72    3.35
   8   1  -2    5.49    3.25
  -8  -1   2    2.73    2.35
  -8   1   3    3.32    2.40
   8  -1  -3    5.95    3.23
   8   1  -3    5.07    3.65
  -8  -1   3    1.94    2.38
  -8   1   4   33.67    6.48
   8  -1  -4   37.36    7.55
   8   1  -4   25.82    6.55
  -8  -1   4   33.44    6.56
  -8   1   5    2.59    2.67
   8  -1  -5    1.75    2.57
   8   1  -5    5.23    3.66
  -8  -1   5    1.63    2.10
  -8   1   6   74.56   10.39
   8  -1  -6   65.59   10.71
   8   1  -6   92.37   12.44
  -8  -1   6   75.94   10.63
  -8   1   7    5.37    2.88
   8  -1  -7    3.03    2.92
   8   1  -7    4.64    3.14
  -8  -1   7    2.29    2.68
  -8   1   8    3.28    2.55
   8  -1  -8    8.45    3.62
   8   1  -8    6.78    3.80
  -8  -1   8    3.84    2.74
  -8   1   9   16.13    4.27
   8  -1  -9    7.87    3.88
  -8  -1   9    8.67    3.51
  -8   1  10  125.37   14.56
  -8  -1  10  128.53   14.93
  -8   1  11    7.78    3.15
  -8  -1  11   12.36    4.05
  -8   1  12    3.04    2.45
  -8  -1  12    8.34    3.43
  -8   1  13   -0.00    1.40
   8  -1 -13   -0.00    2.37
   8   1 -13    0.11    1.61
  -8  -1  13    0.25    1.70
  -8   1  14   62.64    9.07
   8  -1 -14   56.24    9.31
   8   1 -14   64.48   10.01
  -8  -1  14   56.06    8.83
  -8   1  15   36.23    6.76
   8  -1 -15   35.00    6.96
   8   1 -15   40.48    7.56
  -8  -1  15   35.23    6.89
  -8   1  16   68.82    8.94
   8  -1 -16   50.26    8.63
   8   1 -16   32.16    7.42
  -8  -1  16   46.37    7.84
  -8   1  17    2.06    2.29
   8  -1 -17    1.50    2.24
   8   1 -17    1.16    2.02
  -8  -1  17    2.96    2.34
  -8   1  18    0.83    2.35
   8  -1 -18    1.43    1.96
   8   1 -18    3.20    2.42
  -8  -1  18    0.00    1.73
  -8   1  19    6.18    2.82
   8  -1 -19    5.47    2.99
   8   1 -19    5.58    3.22
  -8  -1  19    7.58    3.22
  -8   1  20   23.00    5.22
   8  -1 -20   15.53    4.93
   8   1 -20   24.97    5.67
  -8  -1  20   19.39    4.72
  -8   1  21   -0.00    1.40
   8  -1 -21   -0.00    2.20
   8   1 -21   -0.00    2.17
  -8  -1  21    0.34    1.79
   8  -1 -22   43.02    7.70
   8   1 -22   44.76    7.87
   8  -1 -23    1.29    2.20
   8   1 -23   -0.00    1.91
   8  -1 -24    4.54    3.00
   8   1 -24    9.48    3.90
   8  -1 -25    3.90    2.35
   8   1 -25    1.76    2.30
   8  -1 -26    7.97    3.32
   8   1 -26   11.52    3.66
   8  -1 -27    2.87    2.40
   8   1 -27    2.36    2.28
   8  -1 -28    1.67    2.09
   8   1 -28    0.72    1.72
   8  -1 -29   -0.00    1.95
   8   1 -29    0.95    1.86
   8  -1 -30   13.15    4.22
   8   1 -30   12.33    4.00
   8  -1 -31    0.83    2.16
   8   1 -31    0.55    1.85
   8  -1 -32    2.81    2.51
   8   1 -32   12.63    3.98
   8  -1 -33   -0.00    2.40
   8   1 -33   -0.00    1.75
   8  -1 -34    2.17    2.33
   8   1 -34    4.00    2.30
   8  -1 -35    1.08    2.12
   8   1 -35    1.04    1.81
   8  -1 -36    5.63    3.21
   8   1 -36    5.05    2.75
   8  -1 -37   -0.00    1.62
   8   1 -37    1.54    1.94
   8  -1 -38    0.00    1.58
   8   1 -38    0.31    1.76
   8   1 -39   -0.00    1.58
  -8   2   1    0.00    2.26
  -8   2   1   -0.00    1.96
   8  -2  -1    1.68    2.49
   8   2  -1   -0.00    1.72
  -8  -2   1    3.69    2.62
  -8   2   2   59.14    8.90
   8  -2  -2   52.96    9.37
   8   2  -2   47.53    9.38
  -8  -2   2   60.71    9.41
  -8   2   3    6.54    3.13
   8  -2  -3   15.26    4.82
   8   2  -3   18.49    5.57
  -8  -2   3    8.84    3.79
  -8   2   4   38.55    7.03
   8  -2  -4   44.57    8.21
   8   2  -4   31.47    7.46
  -8  -2   4   32.90    6.84
  -8   2   5    7.67    3.37
   8  -2  -5    6.85    3.64
   8   2  -5    3.29    3.18
  -8  -2   5    1.66    2.34
  -8   2   6   73.84   10.40
   8  -2  -6   75.82   11.32
   8   2  -6   84.01   12.10
  -8  -2   6   68.80   10.38
  -8   2   7   30.27    6.05
   8  -2  -7   28.94    6.46
   8   2  -7   29.83    6.93
  -8  -2   7   23.11    5.63
  -8   2   8   76.62   10.52
   8  -2  -8   84.32   11.82
   8   2  -8   68.81   11.15
  -8  -2   8   83.31   11.09
  -8   2   9   11.26    4.00
  -8  -2   9   14.99    4.45
  -8   2  10    0.00    1.72
  -8  -2  10    0.45    1.68
  -8   2  11    4.16    2.65
  -8  -2  11    0.00    1.61
  -8   2  12   71.61    9.70
   8   2 -12   53.25    9.51
  -8  -2  12   55.85    8.86
  -8   2  13   23.47    5.38
   8  -2 -13   22.89    5.66
   8   2 -13   20.97    5.50
  -8  -2  13   32.61    6.36
  -8   2  14   19.32    5.06
   8  -2 -14   25.62    5.86
   8   2 -14   30.70    6.56
  -8  -2  14   22.70    5.40
  -8   2  15   32.01    5.89
   8  -2 -15   12.36    4.42
   8   2 -15   14.71    4.60
  -8  -2  15   10.82    4.08
  -8   2  16   42.32    6.76
   8  -2 -16   24.31    5.67
   8   2 -16   14.17    4.58
  -8  -2  16   18.86    4.98
  -8   2  17   19.76    4.88
   8  -2 -17   18.05    5.08
   8   2 -17   16.39    4.94
  -8  -2  17   14.01    4.30
  -8   2  18  113.22   13.95
   8  -2 -18  115.96   14.76
   8   2 -18  151.58   15.94
  -8  -2  18  113.52   14.03
  -8   2  19    0.64    1.79
   8  -2 -19    0.00    2.07
   8   2 -19    6.75    3.18
  -8  -2  19    1.72    2.24
  -8   2  20    0.00    1.72
   8  -2 -20    1.97    2.38
   8   2 -20    1.22    2.50
  -8  -2  20    0.00    1.89
  -8   2  21    1.26    1.92
   8  -2 -21    1.36    2.11
   8   2 -21   -0.00    1.63
  -8   2  22   30.49    5.95
   8  -2 -22   23.67    5.52
   8   2 -22   19.41    5.19
   8  -2 -23   -0.00    1.71
   8   2 -23    0.24    1.95
   8  -2 -24    3.83    2.87
   8   2 -24    4.67    2.68
   8  -2 -25    3.44    2.64
   8   2 -25   -0.00    1.56
   8  -2 -26    0.00    1.61
   8   2 -26    3.06    2.50
   8  -2 -27   -0.00    2.02
   8   2 -27    0.16    1.27
   8  -2 -28   13.19    4.17
   8   2 -28   16.19    4.49
   8  -2 -29    1.72    2.36
   8   2 -29    5.22    2.78
   8  -2 -30   -0.00    1.32
   8   2 -30    2.62    2.69
   8  -2 -31    1.34    2.25
   8   2 -31    0.00    1.74
   8  -2 -32    4.71    2.84
   8   2 -32    3.21    2.68
   8  -2 -33    3.21    2.31
   8   2 -33    0.00    1.99
   8  -2 -34    8.82    3.26
   8   2 -34    1.06    2.30
   8  -2 -35   -0.00    1.77
   8   2 -35    0.00    1.71
   8  -2 -36    1.30    2.05
   8   2 -36    0.06    1.39
   8  -2 -37    4.56    2.66
   8   2 -37    0.98    2.01
   8   2 -38    4.76    2.58
   8   2 -39    0.08    1.55
   8  -3  -1   66.86   11.01
   8   3  -1   70.95   11.71
  -8  -3   1   68.01   10.59
   8  -3  -2    2.93    3.06
   8   3  -2    1.35    2.57
  -8  -3   2    0.00    1.94
  -8   3   3   31.09    6.64
   8  -3  -3   36.55    7.74
   8   3  -3   38.71    8.27
  -8  -3   3   55.98    8.62
  -8   3   4  108.98   12.90
   8  -3  -4   84.17   12.72
   8   3  -4  100.60   14.18
  -8  -3   4   90.24   12.58
  -8   3   5   10.67    3.96
   8  -3  -5   11.36    4.38
   8   3  -5   11.42    4.86
  -8  -3   5   12.18    4.59
  -8   3   6   21.67    5.34
   8  -3  -6   34.07    7.09
   8   3  -6   25.52    6.84
  -8  -3   6   33.29    6.71
  -8   3   7    7.76    3.23
   8  -3  -7   17.81    5.18
   8   3  -7   12.98    4.78
  -8  -3   7   17.95    4.83
  -8   3   8    5.17    3.14
   8  -3  -8    7.18    3.58
  -8  -3   8    4.43    2.96
  -8   3   9    3.37    2.40
  -8  -3   9    4.15    2.42
  -8   3  10   69.71    9.94
  -8  -3  10   68.58   10.22
  -8   3  11   65.21    9.81
   8   3 -11   68.41   10.80
  -8  -3  11   76.12   10.52
  -8   3  12    2.21    2.45
   8  -3 -12    3.50    2.96
   8   3 -12    0.86    2.52
  -8  -3  12    0.39    1.93
  -8   3  13    9.30    3.44
   8  -3 -13    8.29    3.95
   8   3 -13    3.15    2.80
  -8  -3  13    2.78    2.30
  -8   3  14   23.35    5.29
   8  -3 -14   16.30    5.16
   8   3 -14   17.07    5.14
  -8  -3  14   17.90    4.89
  -8   3  15   27.24    5.75
   8  -3 -15   24.88    6.15
   8   3 -15   23.25    5.97
  -8  -3  15   30.82    6.21
  -8   3  16   71.25    9.73
   8  -3 -16   52.03    9.28
   8   3 -16   58.95    9.76
  -8  -3  16   66.95    9.67
  -8   3  17    0.98    2.24
   8  -3 -17   -0.00    2.34
   8   3 -17    0.01    1.97
  -8  -3  17   -0.00    1.71
  -8   3  18    3.97    2.91
   8  -3 -18    3.79    2.89
   8   3 -18    6.25    3.66
  -8  -3  18    2.43    2.37
  -8   3  19   14.15    4.23
   8  -3 -19   15.35    4.90
   8   3 -19   14.57    4.71
  -8  -3  19    8.04    3.60
  -8   3  20   70.28   10.18
   8  -3 -20   72.03   10.75
   8   3 -20   84.66   10.42
   8   3 -20   60.02   10.10
  -8  -3  20   81.19   10.80
  -8   3  21    4.95    2.92
   8  -3 -21    8.86    4.02
   8   3 -21    2.94    2.83
  -8   3  22    9.23    3.67
   8  -3 -22   13.63    4.62
   8   3 -22    7.09    3.56
   8  -3 -23    0.40    2.08
   8   3 -23   -0.00    2.07
   8  -3 -24   27.32    5.96
   8   3 -24   12.88    4.42
   8  -3 -25    8.36    3.58
   8   3 -25    9.27    3.91
   8  -3 -26    6.35    2.95
   8   3 -26    4.56    3.00
   8  -3 -27    1.11    2.18
   8   3 -27   -0.00    1.85
   8  -3 -28    2.17    2.00
   8   3 -28    0.00    1.70
   8  -3 -29    0.00    2.05
   8   3 -29    0.69    1.88
   8  -3 -30    8.80    3.51
   8   3 -30    7.50    3.32
   8  -3 -31    3.20    2.21
   8   3 -31    1.38    2.00
   8  -3 -32    6.35    3.12
   8   3 -32    5.31    2.80
   8  -3 -33    1.32    1.87
   8   3 -33    1.55    2.14
   8  -3 -34    2.09    2.12
   8   3 -34    1.20    2.19
   8  -3 -35    2.31    2.03
   8   3 -35    1.17    2.12
   8  -3 -36    4.27    2.66
   8   3 -36    3.53    2.68
   8   3 -37   -0.00    1.72
   8   3 -38    1.12    1.91
   8  -4  -1   55.89    9.91
   8   4  -1   49.92    9.94
   8  -4  -2   26.19    6.49
   8   4  -2   21.57    6.84
   8  -4  -3   13.59    5.03
   8   4  -3   14.50    5.58
   8  -4  -4   80.10   12.29
   8   4  -4   90.78   13.46
   8  -4  -5    0.00    2.23
   8   4  -5    4.85    3.27
  -8  -4   5    6.93    3.56
  -8  -4   5    4.25    2.80
   8  -4  -6   37.33    7.77
  -8  -4   6   36.89    7.26
  -8  -4   6   27.93    6.66
   8  -4  -7   83.51   12.14
  -8  -4   7   83.56   11.82
  -8  -4   7   73.99   11.39
  -8  -4   8   28.17    6.42
  -8  -4   8   28.43    6.30
   8   4  -9    6.63    3.14
  -8  -4   9    4.95    2.90
  -8  -4   9   11.34    4.05
   8   4 -10    3.58    2.54
   8   4 -10   -0.00    2.07
  -8  -4  10    2.35    2.76
   8  -4 -11    5.01    3.41
   8   4 -11    5.46    2.93
   8   4 -11   10.23    4.25
  -8  -4  11   11.20    3.95
   8  -4 -12   67.65   11.10
   8   4 -12   86.99   11.10
   8   4 -12   67.45   11.18
  -8  -4  12   84.58   11.57
   8  -4 -13    8.70    4.01
   8   4 -13   21.66    5.01
   8   4 -13   16.81    5.24
  -8  -4  13   17.25    5.06
   8  -4 -14   28.21    6.66
   8   4 -14   52.00    7.80
   8   4 -14   25.71    6.60
   8  -4 -15   -0.00    2.60
   8   4 -15    1.75    2.04
   8   4 -15    1.75    2.51
   8  -4 -16   21.06    5.58
   8   4 -16   14.84    4.39
   8   4 -16   14.32    4.86
   8  -4 -17   14.28    5.02
   8   4 -17   12.70    4.18
   8   4 -17   18.80    5.41
   8  -4 -18   67.59   10.35
   8   4 -18   57.32    8.91
   8   4 -18   54.65    9.47
   8  -4 -19    1.69    2.72
   8   4 -19    4.71    2.94
   8   4 -19    1.77    2.74
   8  -4 -20    5.09    3.08
   8   4 -20   10.26    3.65
   8   4 -20    7.02    3.71
  -8   4  21   -0.00    2.22
   8  -4 -21    2.95    2.71
   8   4 -21    0.17    2.12
  -8   4  22   28.04    5.73
   8  -4 -22   10.90    4.12
   8   4 -22    7.59    3.49
   8  -4 -23   11.69    4.31
   8   4 -23   15.44    4.76
   8  -4 -24    4.23    2.85
   8   4 -24    4.10    2.70
   8  -4 -25   -0.00    2.09
   8   4 -25   -0.00    1.71
   8  -4 -26    0.00    1.77
   8   4 -26   -0.00    1.59
   8  -4 -27    1.33    1.95
   8   4 -27    1.59    2.48
   8  -4 -28    5.01    3.30
   8   4 -28    7.84    3.59
   8  -4 -29    6.89    3.33
   8   4 -29    3.13    2.68
   8  -4 -30    0.74    2.44
   8   4 -30   -0.00    1.48
   8  -4 -31    0.00    2.40
   8   4 -31    1.22    2.24
   8  -4 -32    6.14    3.03
   8   4 -32    8.28    3.25
   8  -4 -33    5.87    2.92
   8   4 -33    1.98    2.50
   8  -4 -34    4.24    2.75
   8   4 -34    3.37    2.79
   8  -4 -35    1.46    2.16
   8   4 -35   -0.00    2.02
   8   4 -36    0.00    1.77
   8   4 -37   -0.00    1.49
   8   4 -38    0.00    2.13
   8  -5  -1   28.63    7.27
   8   5  -1   30.10    7.57
  -8  -5   1   31.62    7.08
   8  -5  -2    8.67    4.57
   8   5  -2   16.32    5.93
  -8  -5   2   13.79    4.83
   8  -5  -3   53.30   10.06
   8   5  -3   66.95   11.56
  -8  -5   3   72.84   10.96
   8  -5  -4    7.86    4.05
   8   5  -4    8.42    5.01
  -8  -5   4   13.01    4.45
   8  -5  -5   57.07   10.03
  -8  -5   5   54.53    9.54
   8  -5  -6   67.88   11.28
  -8  -5   6   72.36   11.07
  -8  -5   7   -0.00    1.88
   8   5  -9    7.35    4.02
   8   5 -10  155.38   17.64
   8   5 -10  157.49   19.12
   8  -5 -11   25.71    6.59
   8   5 -11   19.52    5.26
   8   5 -11   34.89    7.81
   8  -5 -12   -0.00    1.73
   8   5 -12    0.84    2.14
   8   5 -12    0.00    2.37
   8  -5 -13   -0.00    1.52
   8   5 -13   -0.00    1.78
   8   5 -13   -0.00    1.96
   8  -5 -14   11.68    4.15
   8   5 -14    7.03    3.34
   8   5 -14    9.18    4.30
   8  -5 -15   24.83    6.22
   8   5 -15   13.64    4.59
   8   5 -15   18.11    5.44
   8  -5 -16   43.94    8.52
   8   5 -16   51.78    8.27
   8   5 -16   34.74    7.74
   8  -5 -17    5.33    3.42
   8   5 -17    9.28    3.70
   8   5 -17    7.71    3.73
   8  -5 -18    3.16    3.13
   8   5 -18    3.18    2.79
   8   5 -18    1.83    2.76
   8  -5 -19   16.74    5.14
   8   5 -19   19.94    4.91
   8   5 -19   11.45    4.49
   8  -5 -20   21.73    5.95
   8   5 -20   37.45    6.69
   8   5 -20   27.10    6.36
   8  -5 -21   11.96    4.58
   8   5 -21   26.70    6.11
   8  -5 -22    7.57    3.63
   8   5 -22   13.37    4.62
   8  -5 -23    0.00    2.44
   8   5 -23    2.56    2.56
   8  -5 -24    5.00    3.40
   8   5 -24    5.75    3.66
   8  -5 -25    6.96    3.57
   8   5 -25    8.71    3.80
   8  -5 -26    7.11    3.36
   8   5 -26    3.39    3.22
   8  -5 -27    1.12    2.25
   8   5 -27    3.46    2.55
   8  -5 -28    2.40    2.60
   8   5 -28    0.14    1.77
   8  -5 -29   -0.00    2.30
   8   5 -29    5.52    3.29
   8  -5 -30    9.79    4.19
   8   5 -30    2.37    2.67
   8  -5 -31    1.76    2.14
   8   5 -31    4.82    2.70
   8  -5 -32    4.25    2.78
   8   5 -32    2.46    2.60
   8  -5 -33   -0.00    2.27
   8   5 -33    2.89    2.67
   8  -5 -34    0.44    1.86
   8   5 -34    0.26    2.25
   8   5 -35   -0.00    1.69
  -8   6   1   91.16   12.37
   8  -6  -1   80.74   12.97
   8   6  -1   78.01   11.90
  -8  -6   1   87.93   13.01
  -8   6   2   71.86   10.65
   8  -6  -2   64.60   11.29
   8   6  -2   69.45   10.77
   8   6  -2   68.50   12.38
  -8  -6   2   67.58   11.17
  -8   6   3   76.16   11.29
   8  -6  -3   60.22   11.37
   8   6  -3   98.80   12.73
  -8  -6   3   88.28   12.68
  -8   6   4   24.75    6.22
   8  -6  -4   21.72    6.33
   8   6  -4   22.53    5.63
  -8  -6   4   29.80    6.93
  -8   6   5   23.68    5.92
   8  -6  -5   22.08    6.29
  -8  -6   5    9.77    4.29
  -8   6   6   21.49    5.82
  -8   6   7   26.60    6.45
   8   6  -7   35.66    8.01
  -8   6   8   18.19    5.62
   8   6  -8   18.60    5.97
  -8   6   9   -0.00    2.08
   8  -6  -9   -0.00    1.90
   8   6  -9    0.95    3.04
  -8   6  10    4.95    3.09
   8  -6 -10    5.23    3.74
   8   6 -10    5.28    3.38
  -8   6  11   16.42    5.05
   8  -6 -11   10.71    4.61
   8   6 -11   30.58    7.08
  -8   6  12   23.27    5.74
   8  -6 -12   14.05    5.36
   8   6 -12   19.30    5.91
  -8   6  13   17.08    4.99
   8  -6 -13   23.73    6.26
   8   6 -13   20.15    6.13
  -8   6  14   23.89    5.94
   8  -6 -14   31.26    7.10
   8   6 -14   15.36    5.78
  -8   6  15   11.44    4.23
   8  -6 -15    9.02    4.09
   8   6 -15    4.32    3.75
  -8   6  16    7.49    3.57
   8  -6 -16   11.48    4.55
   8   6 -16    4.50    2.85
   8   6 -16    3.80    3.06
  -8   6  17   45.41    8.20
   8  -6 -17   42.97    8.72
   8   6 -17   43.61    8.06
   8   6 -17   43.90    8.59
  -8   6  18   17.59    5.05
   8  -6 -18   21.57    6.03
   8   6 -18   17.88    5.14
   8   6 -18    8.48    4.50
  -8   6  19    3.84    3.07
   8  -6 -19    1.94    2.78
   8   6 -19    8.49    3.70
   8   6 -19   12.40    4.40
  -8   6  20   -0.00    2.28
   8  -6 -20    1.84    2.77
   8   6 -20    0.28    2.51
  -8   6  21    1.56    2.03
   8  -6 -21    0.76    1.58
   8   6 -21   -0.00    2.47
  -8   6  22    3.01    2.83
   8  -6 -22    1.35    2.41
   8   6 -22    3.26    3.07
  -8   6  23   13.35    4.51
   8  -6 -23   14.00    4.84
   8   6 -23   14.86    5.01
   8  -6 -24    0.63    2.84
   8   6 -24    2.29    3.18
   8  -6 -25    5.32    3.30
   8   6 -25    4.91    3.64
   8  -6 -26    0.00    1.92
   8   6 -26   -0.00    2.39
   8  -6 -27    7.42    3.89
   8   6 -27    2.22    2.91
   8  -6 -28    2.58    2.67
   8   6 -28    3.35    2.56
   8  -6 -29    3.59    3.10
   8  -6 -30    3.78    2.85
   8  -6 -31    0.85    2.53
   8  -6 -32    3.35    2.87
   8  -6 -33    2.73    2.82
  -8   7   1   60.05   10.52
   8  -7  -1   74.08   12.34
   8   7  -1   76.69   11.65
  -8  -7   1   78.62   12.55
  -8   7   2   -0.00    2.07
   8  -7  -2    3.03    3.38
   8   7  -2    1.95    2.19
  -8  -7   2    0.68    2.85
  -8   7   3   25.17    6.32
   8  -7  -3   21.95    6.39
   8   7  -3   25.45    6.53
  -8  -7   3   19.22    6.06
  -8   7   4   -0.00    1.76
   8  -7  -4    0.25    2.29
   8   7  -4   -0.00    2.55
  -8   7   5   72.68   10.91
   8   7  -5   56.16   10.06
  -8   7   6    9.80    4.33
   8   7  -6   14.30    5.06
  -8   7   7    4.67    3.01
   8   7  -7    2.55    2.55
  -8   7   8   -0.00    2.92
   8  -7  -8    1.63    3.08
   8   7  -8    0.56    1.65
  -8   7   9   37.74    7.53
   8  -7  -9   42.40    8.71
   8   7  -9   28.53    6.89
  -8   7  10    9.41    3.96
   8  -7 -10    3.96    3.45
   8   7 -10    1.59    2.82
  -8   7  11   39.05    7.76
   8  -7 -11   24.37    6.99
   8   7 -11   45.84    8.26
  -8   7  12    0.17    1.79
   8  -7 -12   -0.00    1.78
  -8   7  13   20.38    5.38
   8  -7 -13   11.97    4.63
  -8   7  14   14.62    4.76
   8  -7 -14   15.02    5.11
  -8   7  15   43.67    8.55
   8  -7 -15   56.89   10.05
  -8   7  16    8.55    3.72
   8  -7 -16    7.01    3.91
  -8   7  17    4.84    3.13
   8  -7 -17    2.55    2.87
  -8   7  18    0.06    1.92
   8  -7 -18   -0.00    2.25
  -8   7  19    2.57    2.47
   8  -7 -19    0.63    2.60
  -8   7  20    7.37    3.68
   8  -7 -20    5.98    3.97
  -8   7  21   17.07    5.04
   8  -7 -21   16.89    5.37
  -8   7  22   -0.00    1.69
   8  -7 -22   -0.00    1.66
  -8   7  23    0.75    2.09
   8  -7 -23    1.54    2.41
   8  -7 -24    0.12    1.91
   8  -7 -25    4.84    3.60
   8  -7 -26    2.87    3.31
   8  -7 -27    9.50    4.36
   8  -7 -28   -0.00    1.96
   8  -7 -29    0.66    2.51
   8  -7 -30    0.00    2.25
   8  -7 -31    7.53    3.49
   8  -7 -32   -0.00    1.96
  -8   8   1   70.19   11.20
   8  -8  -1   68.71   11.93
   8   8  -1   80.92   12.04
  -8  -8   1   56.41   11.08
  -8   8   2   -0.00    2.30
   8  -8  -2   -0.00    3.20
   8   8  -2    0.66    2.07
  -8   8   3   27.12    6.68
   8  -8  -3   22.63    7.14
   8   8  -3   30.32    7.00
  -8   8   4   14.43    5.27
   8   8  -4   13.14    4.81
  -8   8   5    0.00    2.13
   8   8  -5    0.00    1.91
  -8   8   6    0.00    2.82
   8   8  -6    0.00    2.40
  -8   8   7   97.35   13.09
   8  -8  -7   53.23   11.22
   8   8  -7  102.02   13.34
  -8   8   8    1.41    2.66
   8  -8  -8    3.30    3.21
   8   8  -8    6.18    3.75
  -8   8   9   10.39    4.53
   8  -8  -9   -0.00    2.77
   8   8  -9    5.01    3.38
  -8   8  10   12.26    4.82
   8  -8 -10    4.87    3.88
   8   8 -10    9.99    4.39
  -8   8  11    3.14    2.66
   8  -8 -11    0.69    1.84
   8   8 -11    5.69    3.32
  -8   8  12    5.68    3.32
   8  -8 -12    2.49    3.52
   8   8 -12    1.49    2.32
  -8   8  13   38.37    7.58
   8  -8 -13   21.16    6.41
   8   8 -13   17.09    5.52
  -8   8  14   -0.00    2.54
   8  -8 -14    0.71    2.38
   8   8 -14    0.00    1.93
  -8   8  15    6.97    3.52
   8  -8 -15    1.69    2.48
   8   8 -15   10.75    4.38
  -8   8  16    1.80    2.45
   8  -8 -16    0.99    1.96
   8   8 -16    2.65    2.69
  -8   8  17   24.02    6.20
   8  -8 -17   24.78    6.91
   8   8 -17   25.65    6.42
  -8   8  18    0.00    2.27
   8  -8 -18    1.00    2.18
   8   8 -18    5.03    3.55
  -8   8  19    7.97    3.98
   8  -8 -19    0.65    1.97
  -8   8  20    1.74    2.64
   8  -8 -20   -0.00    1.83
  -8   8  21    2.68    2.71
   8  -8 -21    0.99    2.57
  -8   8  22   -0.00    2.49
   8  -8 -22   -0.00    2.03
  -8   8  23   15.85    5.00
   8  -8 -23    9.17    4.89
   8  -8 -24    0.90    2.47
   8  -8 -25    8.37    4.15
   8  -8 -26    3.02    2.96
   8  -8 -27    1.92    3.02
   8  -8 -28    2.09    2.52
   8  -8 -29    1.87    3.04
   8  -8 -30   -0.00    1.98
   8  -8 -31   -0.00    2.03
  -8   9   1   91.13   12.67
   8  -9  -1   56.89   11.79
   8   9  -1   85.54   12.87
  -8   9   2    0.00    2.43
   8  -9  -2    3.62    3.13
   8   9  -2    1.86    2.97
  -8   9   3   31.97    7.57
   8   9  -3   38.59    8.16
  -8   9   4    6.12    3.70
   8   9  -4    6.54    3.80
  -8   9   5   42.56    8.75
   8   9  -5   60.74   10.55
  -8   9   6    0.98    2.07
   8  -9  -6   -0.00    2.85
   8   9  -6    0.67    2.31
  -8   9   7    1.58    2.38
   8  -9  -7    2.23    3.10
   8   9  -7    4.03    3.82
  -8   9   8    2.24    2.42
   8  -9  -8   -0.00    2.63
   8   9  -8    1.65    2.69
  -8   9   9    8.98    4.14
   8  -9  -9    1.88    3.47
   8   9  -9    2.76    2.97
  -8   9  10   14.22    5.08
   8  -9 -10   -0.00    2.71
   8   9 -10    4.48    4.24
  -8   9  11   59.98   10.50
   8  -9 -11   58.22   11.31
   8   9 -11   82.92   12.25
  -8   9  12   -0.00    2.41
   8  -9 -12   -0.00    2.65
   8   9 -12    0.23    2.56
  -8   9  13    4.82    3.62
   8  -9 -13    2.13    2.93
   8   9 -13    0.62    2.80
  -8   9  14    2.24    2.94
   8  -9 -14    3.80    3.40
   8   9 -14    4.16    3.40
  -8   9  15   42.10    8.27
   8  -9 -15   19.40    6.72
   8   9 -15   43.17    8.63
  -8   9  16    1.92    2.42
   8  -9 -16    0.69    2.65
   8   9 -16    0.00    2.35
  -8   9  17    0.71    2.15
   8  -9 -17    1.70    3.44
   8   9 -17    2.14    2.56
  -8   9  18    2.48    2.94
   8  -9 -18    1.41    2.96
   8   9 -18    8.80    4.14
  -8   9  19    9.06    4.27
   8  -9 -19   11.53    4.90
  -8   9  20    2.23    2.48
   8  -9 -20    5.33    3.38
  -8   9  21    9.00    4.15
   8  -9 -21    9.70    4.71
  -8   9  22    4.04    3.12
   8  -9 -22    1.22    2.89
  -8   9  23   -0.00    2.44
   8  -9 -23    1.14    2.88
   8  -9 -24    1.26    3.02
   8  -9 -25    5.45    4.01
   8  -9 -26    0.00    2.29
   8  -9 -27    0.00    3.12
   8  -9 -28    1.81    1.80
   8  -9 -29    1.43    3.13
  -8  10   1   19.10    5.97
   8  10  -1   16.36    5.99
  -8  10   2   -0.00    1.96
   8  10  -2    0.00    2.53
  -8  10   3   32.81    7.94
   8  10  -3   41.88    8.86
  -8  10   4   11.60    4.42
   8 -10  -4    8.97    4.81
   8  10  -4    7.19    4.20
  -8  10   5    7.50    4.11
   8 -10  -5    9.61    4.78
   8  10  -5    6.15    4.27
  -8  10   6    3.29    2.84
   8 -10  -6   -0.00    3.11
   8  10  -6    4.40    3.68
  -8  10   7   36.56    8.62
   8 -10  -7   46.36    9.87
   8  10  -7   59.63   10.25
  -8  10   8    1.66    2.37
   8 -10  -8    1.14    2.55
   8  10  -8    0.00    1.89
  -8  10   9    4.83    3.76
   8 -10  -9    2.58    3.22
   8  10  -9    8.51    4.37
  -8  10  10    0.49    2.95
   8 -10 -10   -0.00    2.76
   8  10 -10   -0.00    2.91
  -8  10  11    1.72    2.24
   8 -10 -11    3.15    3.69
   8  10 -11    4.43    3.68
  -8  10  12    0.43    2.44
   8 -10 -12    0.00    2.30
   8  10 -12   -0.00    2.40
  -8  10  13   46.91    8.89
   8 -10 -13   17.45    6.38
   8  10 -13   29.43    7.27
  -8  10  14    2.38    2.84
   8 -10 -14    2.74    3.57
   8  10 -14   -0.00    2.49
  -8  10  15    0.47    2.83
   8 -10 -15   -0.00    2.36
   8  10 -15    0.00    2.21
  -8  10  16    1.46    1.87
   8 -10 -16    0.90    2.78
   8  10 -16    0.46    2.60
  -8  10  17   32.83    7.46
   8 -10 -17    7.13    4.76
   8  10 -17   27.51    6.99
  -8  10  18    0.00    2.71
   8 -10 -18   -0.00    2.97
   8  10 -18   -0.00    2.20
  -8  10  19   19.63    5.99
   8 -10 -19    1.93    3.43
  -8  10  20   -0.00    2.30
   8 -10 -20    0.35    2.15
  -8  10  21    3.78    3.69
   8 -10 -21    6.86    4.04
  -8  10  22   -0.00    2.19
   8 -10 -22    0.00    2.73
  -8  10  23    9.49    4.35
   8 -10 -23    3.54    4.09
   8 -10 -24    0.54    2.72
   8 -10 -25   -0.00    2.42
   8 -10 -26    1.94    2.75
   8 -10 -27    0.00    3.30
   8 -10 -28    2.77    3.54
  -8  11   1   26.47    7.34
   8  11  -1   20.42    6.71
  -8  11   2    0.00    3.07
   8  11  -2    2.52    3.45
  -8  11   3    8.62    4.31
   8 -11  -3    3.26    3.38
   8  11  -3    7.67    4.57
  -8  11   4    0.95    2.52
   8 -11  -4    0.12    2.10
   8  11  -4    2.08    2.65
  -8  11   5   26.00    6.75
   8 -11  -5    9.80    5.07
   8  11  -5   29.34    7.58
  -8  11   6    1.09    2.72
   8 -11  -6    1.86    3.09
   8  11  -6   -0.00    2.25
  -8  11   7    0.91    2.86
   8 -11  -7    2.85    3.89
   8  11  -7    4.82    3.68
  -8  11   8    4.33    3.80
   8 -11  -8    2.36    3.26
   8  11  -8    2.39    3.26
  -8  11   9   18.22    5.92
   8 -11  -9   11.66    5.03
   8  11  -9    7.05    4.09
  -8  11  10    1.76    2.69
   8 -11 -10   -0.00    2.10
   8  11 -10    3.64    3.25
  -8  11  11   15.10    5.58
   8 -11 -11   10.68    5.23
   8  11 -11   16.01    5.83
  -8  11  12    0.64    2.57
   8 -11 -12    0.81    2.01
   8  11 -12    1.18    2.79
  -8  11  13    0.92    2.63
   8 -11 -13   -0.00    3.17
   8  11 -13    4.43    3.70
  -8  11  14    2.13    2.43
   8 -11 -14   -0.00    3.09
   8  11 -14    4.26    3.61
  -8  11  15   17.57    6.06
   8 -11 -15   15.26    6.60
   8  11 -15   35.19    8.26
  -8  11  16    0.22    2.50
   8 -11 -16    1.63    3.41
   8  11 -16   -0.00    2.44
  -8  11  17    6.26    3.79
   8 -11 -17    1.45    3.18
   8  11 -17   -0.00    3.11
  -8  11  18    0.10    2.06
   8 -11 -18   -0.00    2.42
  -8  11  19    7.96    4.36
   8 -11 -19    3.26    4.09
  -8  11  20    0.00    2.32
   8 -11 -20    1.17    3.34
  -8  11  21   15.50    5.38
   8 -11 -21    0.63    3.23
  -8  11  22   -0.00    2.44
   8 -11 -22    0.00    2.95
  -8  11  23   -0.00    2.25
   8 -11 -23   -0.00    2.57
   8 -11 -24    1.97    3.28
   8 -11 -25    6.23    4.17
   8 -11 -26    0.00    2.69
  -8  12   1    1.81    3.28
   8  12  -1    3.13    3.53
  -8  12   2   -0.00    3.81
   8  12  -2    2.06    3.16
  -8  12   3   14.56    6.01
   8  12  -3   40.68    8.89
  -8  12   4   -0.00    2.43
   8 -12  -4    1.48    3.04
   8  12  -4   -0.00    2.55
  -8  12   5    0.25    1.99
   8 -12  -5   -0.00    3.58
   8  12  -5   -0.00    3.19
  -8  12   6   -0.00    3.46
   8 -12  -6   -0.00    2.97
   8  12  -6    4.17    3.94
  -8  12   7   19.96    6.21
   8 -12  -7    6.89    4.87
   8  12  -7   24.36    6.97
  -8  12   8   15.20    5.71
   8 -12  -8    1.13    3.30
   8  12  -8    6.08    4.56
  -8  12   9   14.18    5.64
   8 -12  -9    8.33    5.62
   8  12  -9   16.36    5.85
  -8  12  10    1.64    2.58
   8 -12 -10    6.80    4.51
   8  12 -10    2.06    2.97
  -8  12  11    5.65    3.71
   8 -12 -11    1.94    3.82
   8  12 -11    4.65    4.13
  -8  12  12    0.00    2.82
   8 -12 -12    0.93    2.83
   8  12 -12    2.29    3.11
  -8  12  13   20.92    6.38
   8 -12 -13    4.82    4.14
   8  12 -13   20.73    6.64
  -8  12  14    3.59    3.44
   8 -12 -14   -0.00    2.63
   8  12 -14   -0.00    2.64
  -8  12  15   -0.00    2.84
   8 -12 -15   -0.00    1.98
   8  12 -15    3.86    3.44
  -8  12  16   -0.00    2.52
   8 -12 -16    2.37    3.43
   8  12 -16    0.60    3.19
  -8  12  17   11.16    4.69
   8 -12 -17    4.59    4.57
  -8  12  18    5.28    3.53
   8 -12 -18    3.87    3.58
  -8  12  19   18.33    6.15
   8 -12 -19    0.30    3.14
  -8  12  20    0.00    2.54
   8 -12 -20    2.59    3.79
  -8  12  21    5.31    3.72
   8 -12 -21    1.69    3.43
  -8  12  22    3.04    3.28
   8 -12 -22    0.00    3.39
  -8  12  23   11.31    4.86
   8 -12 -23    0.00    3.01
   8 -12 -24   -0.00    2.76
  -8  13   1   12.80    5.80
   8  13  -1    8.77    4.84
  -8  13   2    0.48    2.80
   8  13  -2   -0.00    2.80
  -8  13   3   -0.00    2.17
   8  13  -3    2.45    2.87
  -8  13   4    7.31    4.67
   8  13  -4   13.70    5.77
  -8  13   5   21.18    6.45
   8  13  -5   23.63    6.96
  -8  13   6   -0.00    2.01
   8  13  -6    2.07    3.82
  -8  13   7    2.43    3.42
   8 -13  -7    1.89    3.76
   8  13  -7    5.66    4.06
  -8  13   8    5.79    3.57
   8 -13  -8    0.00    2.58
   8  13  -8    2.75    3.27
  -8  13   9   12.17    5.04
   8 -13  -9    1.54    2.95
   8  13  -9    5.89    4.68
  -8  13  10    0.00    2.59
   8 -13 -10    1.08    3.09
   8  13 -10    0.00    3.02
  -8  13  11   13.59    5.35
   8 -13 -11    2.38    3.51
   8  13 -11   10.58    5.56
  -8  13  12    2.11    3.26
   8 -13 -12   -0.00    3.26
   8  13 -12    1.10    3.20
  -8  13  13    1.55    3.33
   8 -13 -13   -0.00    3.05
   8  13 -13    0.36    2.68
  -8  13  14    2.52    3.71
   8 -13 -14    3.14    3.51
   8  13 -14    2.53    3.39
  -8  13  15   10.96    5.17
   8 -13 -15    6.23    4.77
   8  13 -15   11.54    5.19
  -8  13  16    4.53    3.92
   8 -13 -16    0.57    3.05
   8  13 -16    1.13    2.86
  -8  13  17    0.77    2.21
   8 -13 -17    0.00    2.55
  -8  13  18    0.59    2.89
   8 -13 -18    0.34    1.83
  -8  13  19    0.39    2.18
   8 -13 -19    0.00    3.91
  -8  13  20    0.23    2.41
   8 -13 -20    7.39    4.91
  -8  13  21    6.27    3.58
   8 -13 -21    0.82    3.29
  -8  13  22    1.68    2.68
   8 -13 -22   -0.00    2.90
  -8  13  23   -0.00    2.70
   8 -13 -23    0.00    3.46
  -8  14   1   13.46    5.50
   8  14  -1   15.96    6.29
  -8  14   2   13.63    5.36
   8  14  -2   21.59    6.94
  -8  14   3    3.41    3.75
   8  14  -3    2.73    3.81
  -8  14   4   -0.00    2.89
   8  14  -4   -0.00    3.95
  -8  14   5   -0.00    3.18
   8  14  -5    0.36    2.37
  -8  14   6   -0.00    3.11
   8  14  -6    0.73    3.80
  -8  14   7   11.07    4.90
   8  14  -7    3.69    4.26
  -8  14   8   11.62    5.09
   8  14  -8    4.88    4.62
  -8  14   9    2.50    3.16
   8  14  -9    5.09    3.65
  -8  14  10   -0.00    2.20
   8 -14 -10    2.37    3.98
   8  14 -10   -0.00    2.12
  -8  14  11    0.00    2.79
   8 -14 -11    0.29    3.11
   8  14 -11    3.24    3.30
  -8  14  12    1.02    2.79
   8 -14 -12   -0.00    3.92
   8  14 -12    3.64    3.48
  -8  14  13    8.21    4.84
   8 -14 -13   -0.00    2.73
   8  14 -13    0.00    2.25
  -8  14  14    2.61    3.62
   8 -14 -14    1.59    3.19
   8  14 -14   -2.77    3.20
  -8  14  15   -0.00    3.10
   8 -14 -15   -0.00    2.21
   8  14 -15   -0.00    2.91
  -8  14  16    2.19    3.03
   8 -14 -16   -0.00    3.35
  -8  14  17    2.80    3.49
   8 -14 -17    0.00    3.12
  -8  14  18    0.33    3.63
   8 -14 -18    1.15    3.16
  -8  14  19    0.00    2.51
   8 -14 -19    0.09    3.35
  -8  14  20    2.85    3.16
   8 -14 -20    1.59    3.00
  -8  14  21    1.83    3.14
   8 -14 -21   -0.00    3.45
  -8  14  22   -0.00    3.00
  -8  14  23   -0.00    2.15
  -8  15   1    5.38    3.39
   8  15  -1    9.80    5.15
  -8  15   2   -0.00    2.28
   8  15  -2    3.67    3.81
  -8  15   3    2.00    3.22
   8  15  -3    0.69    2.51
  -8  15   4   -0.00    3.08
   8  15  -4    1.38    3.29
  -8  15   5    7.08    4.78
   8  15  -5   13.59    5.63
  -8  15   6    8.29    4.13
   8  15  -6   -0.00    2.78
  -8  15   7   -0.00    2.71
   8  15  -7    0.00    2.81
  -8  15   8    4.84    3.78
   8  15  -8   -0.00    2.62
  -8  15   9    3.00    3.63
   8  15  -9   -0.00    2.50
  -8  15  10    2.42    3.88
   8  15 -10    0.00    2.92
  -8  15  11    1.11    2.62
   8  15 -11    1.31    2.57
  -8  15  12    0.28    3.04
   8  15 -12   -0.00    3.02
  -8  15  13   -0.00    2.18
   8 -15 -13   -0.00    3.53
   8  15 -13    0.42    2.67
  -8  15  14    0.86    2.75
   8 -15 -14    0.42    3.04
   8  15 -14    7.43    4.80
  -8  15  15    3.32    3.79
   8 -15 -15   -0.00    3.73
   8  15 -15    3.82    3.91
   8 -15 -16   -0.00    3.00
   8 -15 -17   -0.00    2.62
   8 -15 -18   -0.00    3.69
   8 -15 -19   -0.00    3.29
   8  16  -3    0.00    3.63
   8  16  -4   -0.00    3.69
   8  16  -5   -0.00    2.31
   8  16  -6    1.12    3.14
   8  16  -7    2.03    3.28
   8  16  -8    2.28    4.26
   8  16  -9    0.38    3.48
   8  16 -10    0.29    3.11
   8  16 -11    3.02    4.01
   8  16 -12    0.00    2.92
   8  16 -13    1.67    3.14
   8  16 -14   -0.00    3.51
   8 -16 -17   -0.00    2.99
  -7   0   1  660.95   56.62
  -7   0   1  671.24   56.89
   7   0  -1  695.24   56.01
   7   0  -1  696.99   58.46
  -7   0   2    1.79    2.36
  -7   0   2    1.19    2.03
   7   0  -2   -0.00    1.46
   7   0  -2    1.38    2.50
  -7   0   3    4.90    2.78
  -7   0   3   14.17    3.94
   7   0  -3    9.40    3.17
   7   0  -3    1.63    2.25
  -7   0   4    0.00    1.85
  -7   0   4    0.00    1.40
   7   0  -4    0.00    1.46
   7   0  -4    1.73    2.01
  -7   0   5   35.43    6.21
  -7   0   5   29.55    5.92
   7   0  -5   32.61    5.58
   7   0  -5   32.85    6.95
  -7   0   6    0.18    1.46
   7   0  -6    0.75    1.34
   7   0  -6    0.59    2.42
  -7   0   7  283.58   28.10
   7   0  -7  330.55   28.14
   7   0  -7  322.19   29.81
  -7   0   8   -0.00    1.25
   7   0  -8    0.39    1.45
   7   0  -8   -0.00    2.40
  -7   0   9   11.73    3.55
   7   0  -9   16.35    3.90
   7   0  -9    8.78    3.49
  -7   0  10   -0.00    1.56
   7   0 -10    0.16    1.49
   7   0 -10    0.71    1.96
  -7   0  11  276.80   25.58
   7   0 -11  259.37   24.72
   7   0 -11  290.64   26.70
  -7   0  12   -0.00    1.74
   7   0 -12    0.11    1.68
   7   0 -12    0.00    2.35
  -7   0  13   94.59   11.46
   7   0 -13   97.76   11.17
  -7   0  14    0.55    1.35
   7   0 -14   -0.00    1.49
  -7   0  15    8.40    2.99
   7   0 -15    5.60    2.40
  -7   0  16    0.00    1.79
   7   0 -16    0.49    1.47
  -7   0  17  321.18   32.08
   7   0 -17  430.87   32.77
   7   0 -17  361.70   33.19
  -7   0  18    1.12    2.16
   7   0 -18   -0.00    1.71
   7   0 -18    0.06    2.18
  -7   0  19   11.64    3.55
   7   0 -19    9.05    2.99
   7   0 -19    6.70    3.05
  -7   0  20    1.27    1.96
   7   0 -20   -0.00    1.47
  -7   0  21    5.04    2.56
   7   0 -21    5.88    2.83
   7   0 -22   -0.00    1.56
   7   0 -23   30.56    5.91
   7   0 -24   -0.00    1.50
   7   0 -25    0.77    2.03
   7   0 -26    1.22    1.84
   7   0 -27   35.01    6.25
   7   0 -28    0.79    1.75
   7   0 -29    9.57    3.51
   7   0 -30    0.46    1.76
   7   0 -31    8.87    3.13
   7   0 -32   -0.00    1.73
   7   0 -33   18.25    4.21
   7   0 -34   -0.00    1.31
   7   0 -35   -0.00    1.30
   7   0 -36    0.63    1.34
   7   0 -37    9.78    3.12
   7   0 -38    1.47    1.91
   7   0 -39    3.25    2.17
   7   0 -40    0.00    1.35
   7   0 -41   -0.00    1.55
  -7   1   1    3.72    2.23
  -7   1   1    2.53    2.40
   7  -1  -1    3.30    2.72
   7   1  -1    0.79    1.89
   7   1  -1    0.66    2.10
  -7  -1   1    0.79    1.93
  -7  -1   1    2.31    2.34
  -7   1   2   40.60    6.62
  -7   1   2   33.34    6.16
   7  -1  -2   35.61    5.93
   7  -1  -2   22.06    5.72
   7   1  -2   35.68    5.91
   7   1  -2   35.56    7.43
  -7  -1   2   26.47    5.86
  -7  -1   2   26.94    5.92
  -7   1   3  269.98   24.07
  -7   1   3  263.52   24.09
   7  -1  -3  236.93   22.95
   7  -1  -3  270.21   25.30
   7   1  -3  243.20   22.93
   7   1  -3  239.89   24.91
  -7  -1   3  235.57   23.65
  -7  -1   3  222.59   23.30
  -7   1   4    1.84    2.63
  -7   1   4    2.98    2.44
   7  -1  -4    0.63    1.59
   7  -1  -4    1.27    1.95
   7   1  -4    1.18    1.92
   7   1  -4    0.00    2.14
  -7  -1   4    0.34    1.60
  -7  -1   4    4.12    2.49
  -7   1   5   77.35    9.71
  -7   1   5   54.73    8.75
   7  -1  -5   74.15    9.17
   7  -1  -5   83.63   11.03
   7   1  -5   77.79    9.31
   7   1  -5   70.59   10.47
  -7  -1   5   54.94    8.83
  -7  -1   5   65.66    9.26
  -7   1   6    1.90    1.62
   7  -1  -6    1.94    1.89
   7  -1  -6   -0.00    1.70
   7   1  -6    3.41    1.97
   7   1  -6   -0.00    2.00
  -7  -1   6    0.00    1.90
  -7   1   7   31.38    5.83
   7  -1  -7   31.26    5.64
   7  -1  -7   32.70    6.57
   7   1  -7   25.57    5.10
   7   1  -7   36.98    6.98
  -7  -1   7   33.63    6.15
  -7   1   8   17.32    4.27
   7  -1  -8   21.82    4.38
   7  -1  -8   24.36    5.51
   7   1  -8   17.02    4.05
   7   1  -8   10.08    3.86
  -7  -1   8   12.39    3.92
  -7   1   9  252.16   25.22
   7  -1  -9  293.84   25.40
   7  -1  -9  266.44   26.37
   7   1  -9  286.36   25.15
   7   1  -9  256.04   26.37
  -7  -1   9  287.16   26.01
  -7   1  10   16.26    4.33
   7  -1 -10   21.61    4.61
   7  -1 -10   19.84    5.07
   7   1 -10   24.04    4.66
   7   1 -10   24.49    5.56
  -7  -1  10   18.42    4.66
  -7   1  11   65.93    9.11
   7  -1 -11   81.89    9.41
   7  -1 -11   56.60    9.25
   7   1 -11   73.38    8.97
   7   1 -11   71.41   10.12
  -7  -1  11   64.71    9.21
  -7   1  12    0.99    1.68
   7  -1 -12    0.53    1.55
   7  -1 -12   -0.00    1.93
   7   1 -12    0.43    1.37
   7   1 -12    0.17    2.21
  -7  -1  12   -0.00    1.56
  -7   1  13  157.35   16.49
   7  -1 -13  155.92   16.15
   7   1 -13  177.96   16.43
  -7  -1  13  144.08   16.33
  -7   1  14    5.01    2.50
   7  -1 -14    2.70    1.99
   7   1 -14    4.51    2.41
  -7  -1  14    3.22    2.30
  -7   1  15   82.95   11.33
   7  -1 -15  114.98   12.09
   7   1 -15   98.12   11.34
  -7  -1  15  119.00   12.63
  -7   1  16   21.43    4.77
   7  -1 -16   22.53    4.71
   7  -1 -16   25.91    5.36
   7   1 -16   30.93    5.19
  -7  -1  16   20.31    4.68
  -7   1  17   24.40    5.11
   7  -1 -17   21.95    4.57
   7  -1 -17   13.27    4.14
   7   1 -17   24.54    4.63
   7   1 -17   23.65    5.38
  -7  -1  17   26.03    5.18
  -7   1  18    2.09    1.96
   7  -1 -18    1.59    1.70
   7  -1 -18    1.18    1.73
   7   1 -18    0.91    1.51
   7   1 -18   -0.00    1.86
  -7  -1  18    0.81    1.46
  -7   1  19  145.94   15.16
   7  -1 -19  139.70   14.79
   7  -1 -19  137.01   15.50
   7   1 -19  137.07   14.29
   7   1 -19  161.38   16.23
  -7  -1  19  129.08   14.78
  -7   1  20    5.29    2.59
   7  -1 -20    2.32    2.04
   7  -1 -20    8.11    3.07
   7   1 -20    1.43    2.31
  -7  -1  20    4.25    2.34
  -7   1  21   51.77    7.62
   7  -1 -21   53.45    8.11
   7   1 -21   53.97    8.14
  -7  -1  21   46.30    7.32
  -7   1  22    3.74    2.26
   7  -1 -22   -0.00    1.67
   7   1 -22    0.80    1.95
   7  -1 -23   33.02    6.21
   7   1 -23   26.74    5.72
   7  -1 -24    7.89    3.37
   7   1 -24    9.30    3.30
   7  -1 -25   29.44    6.15
   7   1 -25   54.49    7.68
   7  -1 -26   -0.00    1.71
   7   1 -26    0.00    1.84
   7  -1 -27   -0.00    1.56
   7   1 -27    0.33    1.52
   7  -1 -28   -0.00    1.91
   7   1 -28    1.36    1.66
   7  -1 -29   26.28    5.41
   7   1 -29   29.40    5.49
   7  -1 -30    1.58    1.83
   7   1 -30    1.77    2.02
   7  -1 -31   17.15    4.19
   7   1 -31   16.62    4.11
   7  -1 -32   -0.00    1.89
   7   1 -32    0.74    1.66
   7  -1 -33    2.16    1.92
   7   1 -33   -0.00    1.71
   7  -1 -34    1.64    2.10
   7   1 -34    0.64    1.61
   7  -1 -35   12.50    3.63
   7   1 -35    3.43    2.16
   7  -1 -36    0.55    1.77
   7   1 -36    1.53    1.58
   7  -1 -37    0.64    1.97
   7   1 -37   -0.00    1.53
   7  -1 -38   -0.00    1.63
   7   1 -38   -0.00    1.57
   7  -1 -39    2.26    2.05
   7   1 -39    0.00    1.61
   7  -1 -40   -0.00    1.54
   7   1 -40    1.35    1.65
  -7   2   1   36.21    6.80
  -7   2   1   52.43    7.98
   7  -2  -1   50.14    8.51
   7   2  -1   51.03    8.94
  -7  -2   1   49.45    7.99
  -7  -2   1   40.47    7.40
  -7   2   2   49.81    7.55
  -7   2   2   36.54    6.79
   7  -2  -2   27.32    6.44
   7   2  -2   45.64    8.42
  -7  -2   2   46.35    7.60
  -7  -2   2   40.48    7.15
  -7   2   3    6.17    2.96
  -7   2   3    4.29    2.70
   7  -2  -3    7.15    3.61
   7   2  -3    8.15    2.92
   7   2  -3    0.31    2.13
  -7  -2   3    4.10    2.65
  -7  -2   3   10.30    3.55
  -7   2   4    7.99    3.25
  -7   2   4    1.94    2.36
   7  -2  -4    4.30    2.97
   7   2  -4    4.18    2.59
   7   2  -4    7.15    3.35
  -7  -2   4    3.62    2.63
  -7  -2   4    4.74    2.51
  -7   2   5  241.16   23.16
  -7   2   5  256.05   23.41
   7  -2  -5  225.97   23.87
   7   2  -5  228.57   22.27
   7   2  -5  243.19   24.63
  -7  -2   5  241.36   23.47
  -7   2   6    8.29    3.22
   7  -2  -6    6.82    3.47
   7   2  -6   17.29    3.90
   7   2  -6    7.04    3.62
  -7  -2   6   13.19    3.90
  -7   2   7  235.39   21.80
   7  -2  -7  212.30   20.91
   7  -2  -7  218.59   22.37
   7   2  -7  192.95   20.31
   7   2  -7  249.53   23.50
  -7  -2   7  218.94   21.74
  -7   2   8    3.92    2.36
   7  -2  -8    3.37    2.13
   7  -2  -8    5.94    3.02
   7   2  -8    3.33    2.22
   7   2  -8    2.72    2.40
  -7  -2   8    2.39    2.32
  -7   2   9   60.41    8.64
   7  -2  -9   62.85    8.50
   7  -2  -9   63.26    9.41
   7   2  -9   58.82    8.07
   7   2  -9   47.68    8.66
  -7  -2   9   63.96    8.93
  -7   2  10    7.04    3.10
   7  -2 -10    8.57    2.97
   7  -2 -10   15.15    4.60
   7   2 -10   11.02    3.24
   7   2 -10   12.13    4.35
  -7  -2  10   15.12    4.06
  -7   2  11  109.82   14.09
   7  -2 -11  174.25   15.58
   7  -2 -11  130.77   15.48
   7   2 -11  129.81   13.99
   7   2 -11  141.51   16.01
  -7  -2  11  135.41   15.05
  -7   2  12   35.43    6.43
   7  -2 -12   41.76    6.62
   7  -2 -12   30.79    6.67
   7   2 -12   49.27    6.77
  -7  -2  12   45.49    7.17
  -7   2  13   68.71    9.06
   7  -2 -13   58.96    8.44
   7   2 -13   60.99    8.17
  -7  -2  13   59.46    8.74
  -7   2  14    5.44    2.46
   7  -2 -14    2.51    1.98
   7   2 -14    1.61    1.69
  -7  -2  14    2.42    2.22
  -7  -2  14    2.88    1.98
  -7   2  15   22.99    5.07
   7  -2 -15   19.03    4.58
   7   2 -15   29.71    5.03
  -7  -2  15   27.31    5.43
  -7   2  16   70.15    9.58
   7  -2 -16   77.44    9.77
   7  -2 -16   87.99   10.96
   7   2 -16   80.22    9.34
   7   2 -16   66.08    9.94
  -7  -2  16   60.38    9.13
  -7   2  17   58.89    8.43
   7  -2 -17   51.78    7.90
   7  -2 -17   63.50    9.19
   7   2 -17   50.74    7.43
   7   2 -17   70.58    9.53
  -7  -2  17   59.54    8.43
  -7   2  18   31.34    6.03
   7  -2 -18   42.95    6.68
   7  -2 -18   36.08    6.85
   7   2 -18   45.99    6.39
   7   2 -18   34.50    6.62
  -7  -2  18   34.03    6.29
  -7   2  19    0.00    1.63
   7  -2 -19    0.45    1.67
   7  -2 -19    3.12    2.43
   7   2 -19   -0.00    1.33
   7   2 -19    3.51    2.48
  -7  -2  19   -0.00    1.49
  -7   2  20    2.49    2.16
   7  -2 -20    7.57    3.18
   7  -2 -20   11.84    3.90
   7   2 -20    2.82    2.61
  -7  -2  20    5.26    2.62
  -7   2  21   51.44    7.78
   7  -2 -21   49.19    8.15
   7   2 -21   54.19    8.25
  -7  -2  21   57.43    8.06
  -7   2  22    3.11    2.46
   7  -2 -22    4.44    3.16
   7   2 -22    5.35    3.19
   7  -2 -23   36.61    7.01
   7   2 -23   48.27    7.49
   7  -2 -24    1.48    1.98
   7   2 -24    0.00    1.68
   7  -2 -25   11.45    3.82
   7   2 -25    2.24    2.28
   7  -2 -26    0.00    1.48
   7  -2 -27    8.27    3.43
   7   2 -27    9.96    3.36
   7  -2 -28   11.75    3.48
   7   2 -28    3.90    2.36
   7  -2 -29   10.86    3.47
   7   2 -29    7.48    3.02
   7  -2 -30   -0.00    1.56
   7   2 -30   -3.01    2.40
   7  -2 -31    3.15    2.26
   7   2 -31    7.53    3.03
   7  -2 -32   -0.00    1.05
   7   2 -32   -0.00    1.53
   7  -2 -33   11.25    3.52
   7   2 -33   12.27    3.50
   7  -2 -34    0.00    1.59
   7   2 -34    1.04    2.00
   7  -2 -35   -0.00    1.79
   7   2 -35    0.49    1.55
   7  -2 -36   -0.00    1.73
   7   2 -36    2.50    2.20
   7  -2 -37    4.10    2.56
   7   2 -37    4.24    2.21
   7  -2 -38    1.57    1.82
   7   2 -38    0.66    1.40
   7  -2 -39    2.58    2.13
   7   2 -39   -0.00    1.49
  -7   3   1   -0.00    1.56
  -7   3   1    0.25    2.01
   7  -3  -1   -0.00    1.75
   7   3  -1   -0.00    2.00
  -7  -3   1    0.00    1.46
  -7  -3   1   -0.00    2.12
  -7   3   2  141.70   15.13
  -7   3   2  155.00   15.68
   7  -3  -2  132.83   15.83
   7   3  -2  135.37   16.50
  -7  -3   2   96.04   13.95
  -7  -3   2  128.66   15.08
  -7   3   3   36.33    6.67
  -7   3   3   43.93    7.51
   7  -3  -3   54.04    8.69
   7   3  -3   37.68    7.69
  -7  -3   3   39.39    7.36
  -7   3   4    3.20    2.32
  -7   3   4    1.97    2.61
   7  -3  -4    7.20    3.88
   7   3  -4    5.24    3.26
  -7  -3   4    9.05    3.67
  -7   3   5   66.77    9.78
   7  -3  -5   80.19   11.24
   7   3  -5   67.12   10.82
  -7  -3   5   89.17   11.19
  -7   3   6   11.50    3.83
   7  -3  -6   20.13    5.13
   7   3  -6   15.20    4.89
  -7  -3   6   11.92    3.87
  -7   3   7    1.79    1.91
   7  -3  -7    4.42    2.75
   7   3  -7    2.67    1.98
   7   3  -7    7.68    3.22
  -7  -3   7    5.22    2.67
  -7   3   8   -0.00    2.01
   7  -3  -8   -0.00    1.76
   7   3  -8    1.19    1.76
   7   3  -8   -0.00    2.28
  -7  -3   8   -0.00    1.72
  -7   3   9  173.97   20.64
   7  -3  -9  221.91   22.63
   7   3  -9  222.57   20.94
   7   3  -9  240.56   23.40
  -7  -3   9  233.12   22.21
  -7  -3   9  235.68   22.24
  -7   3  10   64.55    9.14
   7  -3 -10   60.62    9.69
   7   3 -10   73.03    8.93
   7   3 -10   46.16    8.87
  -7  -3  10   65.55    9.26
  -7  -3  10   63.56    9.12
  -7   3  11    6.40    2.72
   7  -3 -11    5.95    3.35
   7   3 -11    6.32    2.64
  -7  -3  11    1.78    1.95
  -7   3  12    0.45    1.42
   7   3 -12   -0.00    1.34
  -7  -3  12   -0.00    1.65
  -7   3  13   63.89    9.56
   7   3 -13   87.00    9.79
  -7  -3  13   79.69   10.45
  -7  -3  13   69.25    9.58
  -7   3  14   92.96   11.72
   7   3 -14  100.04   11.13
  -7  -3  14   90.49   11.74
  -7   3  15  168.38   16.56
   7  -3 -15  142.23   16.51
   7   3 -15  160.39   15.33
   7   3 -15  134.81   16.29
  -7  -3  15  126.19   15.45
  -7   3  16   12.03    4.10
   7  -3 -16   25.27    5.69
   7   3 -16   25.54    4.74
   7   3 -16   23.01    5.38
  -7  -3  16   24.71    5.23
  -7   3  17    0.00    1.76
   7  -3 -17    3.16    2.37
   7   3 -17    2.11    2.03
   7   3 -17    2.94    2.04
   7   3 -17    5.06    2.93
  -7  -3  17    1.21    1.69
  -7   3  18   19.08    4.86
   7  -3 -18   13.64    4.46
   7   3 -18   23.15    4.81
   7   3 -18   29.78    5.04
   7   3 -18   28.04    5.82
  -7  -3  18   22.65    5.13
  -7   3  19  257.41   23.53
   7  -3 -19  223.13   23.53
   7   3 -19  285.45   23.49
   7   3 -19  173.78   22.40
  -7  -3  19  277.27   24.07
  -7   3  20    1.03    2.04
   7  -3 -20    0.88    1.59
   7   3 -20    0.00    1.57
   7   3 -20   -0.00    2.41
  -7   3  21    2.68    2.15
   7  -3 -21    5.31    2.82
   7   3 -21    2.47    2.05
   7   3 -21   -0.00    2.17
  -7   3  22   -0.00    1.58
   7  -3 -22    0.07    1.82
   7   3 -22   -0.00    2.12
   7  -3 -23   13.90    4.27
   7   3 -23   16.97    4.29
   7  -3 -24   11.30    3.83
   7   3 -24    7.82    3.52
   7  -3 -25   15.78    4.60
   7   3 -25   19.28    4.80
   7  -3 -26    0.79    1.94
   7   3 -26    0.31    1.40
   7  -3 -27   -0.00    1.53
   7   3 -27    0.01    1.36
   7  -3 -28    3.16    2.51
   7   3 -28    0.84    1.95
   7  -3 -29   15.09    4.31
   7   3 -29   11.31    3.56
   7  -3 -30    4.49    2.66
   7   3 -30    2.86    2.22
   7  -3 -31    5.12    2.80
   7   3 -31    7.39    2.98
   7  -3 -32    1.26    2.12
   7   3 -32    2.91    2.45
   7  -3 -33    7.79    3.20
   7   3 -33    0.59    1.72
   7  -3 -34    4.83    2.63
   7   3 -34   -0.00    1.93
   7  -3 -35    4.66    2.90
   7   3 -35    3.12    2.19
   7  -3 -36    0.39    1.50
   7   3 -36   -0.00    1.66
   7  -3 -37   -0.00    1.51
   7   3 -37   -0.00    1.52
   7  -3 -38   -0.00    1.06
   7   3 -38    0.65    1.63
   7   3 -39    1.64    1.72
  -7   4   1   73.83    9.99
  -7   4   1   75.28   10.21
   7  -4  -1   53.79    9.72
   7   4  -1   79.48   10.24
   7   4  -1   60.41   10.55
  -7  -4   1   54.99    9.45
  -7   4   2  104.22   12.49
  -7   4   2   92.63   12.07
   7  -4  -2  109.00   13.53
   7   4  -2   99.93   12.18
   7   4  -2   88.15   13.04
  -7  -4   2   73.70   11.55
  -7  -4   2   89.30   12.29
  -7   4   3   18.25    4.68
  -7   4   3   13.70    4.02
   7  -4  -3   13.41    4.67
   7   4  -3    9.61    3.54
   7   4  -3   11.41    4.68
  -7  -4   3    6.06    3.52
  -7  -4   3   11.07    4.06
  -7   4   4   38.87    6.75
   7  -4  -4   28.82    6.72
   7   4  -4   25.78    5.69
   7   4  -4   32.98    7.20
  -7  -4   4   24.75    5.97
  -7  -4   4   27.80    6.14
  -7   4   5   68.36    9.78
   7  -4  -5   70.78   10.72
   7   4  -5   89.20   10.69
   7   4  -5   60.29   10.54
  -7  -4   5   55.70    9.55
  -7  -4   5   79.74   10.72
  -7   4   6   48.06    7.97
   7  -4  -6   54.19    9.14
   7   4  -6   53.15    8.28
   7   4  -6   48.44    9.04
  -7  -4   6   66.57    9.43
  -7  -4   6   43.24    7.84
  -7   4   7   36.06    6.70
   7  -4  -7   38.70    7.52
   7   4  -7   36.44    6.61
   7   4  -7   36.60    7.92
  -7  -4   7   32.51    6.72
  -7  -4   7   41.14    7.27
  -7   4   8   51.06    8.07
   7  -4  -8   43.38    8.30
   7   4  -8   53.63    8.03
   7   4  -8   53.09    9.13
  -7  -4   8   44.25    7.83
  -7  -4   8   43.84    7.67
  -7   4   9   20.93    4.99
   7  -4  -9   12.25    4.37
   7   4  -9   27.53    5.38
   7   4  -9   23.96    6.31
  -7  -4   9   18.29    4.96
  -7  -4   9   15.91    4.33
  -7   4  10    0.76    1.75
   7  -4 -10    0.43    2.58
   7   4 -10    0.71    1.77
  -7  -4  10    2.16    2.03
  -7   4  11  110.64   13.16
   7   4 -11  103.34   12.69
   7   4 -11  105.01   12.23
  -7   4  12  127.93   14.87
   7   4 -12  115.26   14.22
   7   4 -12  147.11   14.55
  -7   4  13   90.70   12.10
   7   4 -13  121.61   12.99
   7   4 -13   94.48   11.49
  -7   4  14   31.46    6.14
   7  -4 -14   22.38    5.68
   7   4 -14   23.53    5.26
   7   4 -14   30.29    5.27
   7   4 -14   21.03    5.51
  -7   4  15   35.67    6.95
   7  -4 -15   56.39    8.73
   7   4 -15   52.93    7.80
   7   4 -15   44.77    6.84
   7   4 -15   35.83    7.37
  -7   4  16   30.98    6.19
   7  -4 -16   34.50    6.85
   7   4 -16   30.03    5.85
   7   4 -16   33.15    5.77
   7   4 -16   33.89    6.82
  -7   4  17  122.80   14.68
   7  -4 -17  114.89   15.06
   7   4 -17  152.49   15.17
   7   4 -17  129.52   13.80
   7   4 -17  129.45   15.39
  -7   4  18   19.35    4.88
   7  -4 -18   20.05    5.37
   7   4 -18   37.98    6.24
   7   4 -18   20.72    4.33
   7   4 -18    9.91    4.18
  -7   4  19   15.17    4.14
   7  -4 -19   10.58    4.06
   7   4 -19   12.21    3.73
   7   4 -19    6.42    3.34
  -7   4  20   25.08    5.49
   7  -4 -20   18.85    5.36
   7   4 -20   28.10    5.41
   7   4 -20   27.47    5.84
  -7   4  21   38.84    6.96
   7  -4 -21   35.72    7.04
   7   4 -21   34.50    6.82
  -7   4  22   24.97    5.51
   7  -4 -22   28.45    6.17
   7   4 -22   18.57    4.97
  -7   4  23    4.58    2.82
   7  -4 -23    6.25    3.30
   7   4 -23    6.11    2.87
   7  -4 -24    0.43    1.34
   7   4 -24    2.57    2.06
   7  -4 -25    5.51    3.11
   7   4 -25    3.06    2.46
   7  -4 -26   13.11    4.22
   7   4 -26    7.13    3.18
   7  -4 -27    8.81    3.71
   7   4 -27   18.27    4.56
   7  -4 -28    5.33    3.17
   7   4 -28    8.11    3.08
   7  -4 -29    6.25    3.28
   7   4 -29    4.15    2.36
   7  -4 -30    0.00    1.42
   7   4 -30    1.65    1.90
   7  -4 -31    5.65    2.93
   7   4 -31   10.41    3.31
   7  -4 -32    2.87    2.35
   7   4 -32    2.62    1.96
   7  -4 -33    2.41    2.59
   7   4 -33    7.60    3.07
   7  -4 -34    0.77    2.04
   7   4 -34    1.79    2.26
   7  -4 -35   -0.00    1.72
   7   4 -35   -0.00    1.18
   7  -4 -36    0.00    1.72
   7   4 -36    2.42    2.41
   7  -4 -37    4.60    2.84
   7   4 -37    1.89    1.99
  -7   5   1    0.00    2.37
  -7   5   1    0.58    2.08
   7  -5  -1    1.88    2.81
   7   5  -1    2.48    2.78
   7   5  -1    2.24    2.74
  -7  -5   1    1.83    2.35
  -7   5   2    4.50    2.50
  -7   5   2    3.21    2.57
   7  -5  -2    0.00    2.36
   7   5  -2    1.39    2.47
   7   5  -2    5.04    3.48
  -7  -5   2    3.99    2.75
  -7   5   3   45.01    7.58
   7  -5  -3   45.43    8.29
   7   5  -3   28.52    6.12
   7   5  -3   35.87    8.03
  -7  -5   3   28.79    6.47
  -7   5   4  110.88   12.59
   7  -5  -4   74.47   11.93
   7   5  -4  100.17   12.30
   7   5  -4   64.84   11.90
  -7  -5   4   97.50   12.64
  -7   5   5   33.78    6.54
   7  -5  -5   37.50    7.67
   7   5  -5   33.97    6.83
   7   5  -5   32.36    7.35
  -7  -5   5   35.10    6.95
  -7   5   6    0.71    1.71
   7  -5  -6    1.22    2.46
   7   5  -6    2.23    2.59
   7   5  -6    0.88    2.36
  -7  -5   6    5.41    2.89
  -7   5   7   19.32    4.97
   7  -5  -7   10.88    4.45
   7   5  -7   17.48    4.56
   7   5  -7    8.58    4.11
  -7  -5   7   18.67    4.96
  -7   5   8   82.66   10.98
   7  -5  -8   76.44   11.25
   7   5  -8   61.54    9.74
  -7  -5   8   73.74   10.65
  -7   5   9  140.05   14.64
   7  -5  -9   99.02   13.88
   7   5  -9  103.27   13.11
  -7  -5   9   96.65   13.20
  -7   5  10   31.90    6.32
   7   5 -10   36.60    6.67
  -7  -5  10   22.01    5.43
  -7   5  11   71.90   10.20
   7   5 -11   67.57    9.78
  -7   5  12    7.03    3.26
   7   5 -12    2.50    2.77
   7   5 -12    0.26    2.64
  -7   5  13   35.91    6.75
   7  -5 -13   30.57    6.55
   7   5 -13   28.31    6.02
   7   5 -13   32.73    7.07
  -7   5  14   45.68    7.80
   7  -5 -14   40.19    7.95
   7   5 -14   42.15    7.35
   7   5 -14   41.88    7.88
  -7   5  15  146.13   15.50
   7  -5 -15  114.16   15.05
   7   5 -15  130.55   14.63
   7   5 -15  105.90   14.73
  -7   5  16   -0.00    1.86
   7  -5 -16    0.47    1.76
   7   5 -16    2.51    2.55
   7   5 -16    1.37    1.88
   7   5 -16    0.18    1.73
  -7   5  17    3.89    2.75
   7  -5 -17    3.79    2.89
   7   5 -17    8.46    3.21
   7   5 -17    6.24    2.69
   7   5 -17    2.39    2.72
  -7   5  18    9.83    3.59
   7  -5 -18    4.70    3.54
   7   5 -18    4.79    2.91
   7   5 -18    6.82    3.42
  -7   5  19   31.89    6.51
   7  -5 -19   30.64    6.73
   7   5 -19   32.52    6.23
   7   5 -19   37.22    7.15
  -7   5  20   25.79    5.70
   7  -5 -20   16.86    5.19
   7   5 -20   31.72    5.84
   7   5 -20   18.58    5.19
  -7   5  21    6.91    3.12
   7  -5 -21    4.68    2.84
   7   5 -21    5.68    3.14
  -7   5  22   -0.00    1.67
   7  -5 -22   -0.00    1.91
   7   5 -22   -0.00    2.71
  -7   5  23    5.02    2.70
   7  -5 -23    0.50    2.26
   7   5 -23    0.78    2.04
   7  -5 -24   11.33    4.13
   7   5 -24   17.86    4.78
   7  -5 -25    5.23    3.28
   7   5 -25    6.54    3.07
   7  -5 -26    3.60    3.05
   7   5 -26    1.34    2.08
   7  -5 -27    0.12    1.88
   7   5 -27   -0.00    1.64
   7  -5 -28    1.32    2.06
   7   5 -28    0.73    2.02
   7  -5 -29    1.42    3.10
   7   5 -29   10.15    3.68
   7  -5 -30    4.23    2.85
   7   5 -30    5.79    3.08
   7  -5 -31    4.06    2.89
   7   5 -31    8.75    3.27
   7  -5 -32   -0.00    2.58
   7   5 -32    0.21    1.89
   7  -5 -33    0.95    2.40
   7  -5 -34    3.60    2.79
   7  -5 -35    4.92    2.86
   7  -5 -36    4.83    2.99
   7  -6  -1   78.26   11.87
  -7  -6   1   67.59   10.94
   7  -6  -2   55.43    9.85
  -7  -6   2   53.56    9.47
   7  -6  -3   29.93    7.12
  -7  -6   3   37.03    7.54
   7  -6  -4    8.04    4.02
   7   6  -4   12.22    4.73
  -7  -6   4    8.62    3.94
   7  -6  -5    5.91    3.50
   7   6  -5    0.00    2.19
  -7  -6   5   -0.00    1.74
   7  -6  -6   62.47   10.81
   7   6  -6   70.26   10.49
  -7  -6   6   88.30   11.80
   7  -6  -7  119.58   15.66
   7   6  -7  108.91   14.52
  -7  -6   7  147.01   16.23
   7  -6  -8   35.78    7.94
   7   6  -8   53.28    8.54
  -7  -6   8   41.22    7.94
   7   6  -9    0.00    2.04
   7   6 -10   69.00   10.24
   7   6 -10   70.21   11.49
   7   6 -11  118.36   13.52
   7   6 -11   78.36   12.64
   7  -6 -12    9.83    4.12
   7   6 -12    8.36    3.63
   7   6 -12   14.77    5.07
   7  -6 -13    0.74    2.74
   7   6 -13   14.77    4.49
   7   6 -13    4.08    3.59
   7  -6 -14   12.05    4.31
   7   6 -14   12.22    4.16
   7   6 -14   11.89    4.55
   7  -6 -15    0.74    2.30
   7   6 -15    3.63    2.58
   7   6 -15    1.74    2.60
   7  -6 -16   33.78    7.59
   7   6 -16   43.84    7.70
   7   6 -16   52.94    9.17
   7  -6 -17   39.56    8.19
   7   6 -17   37.98    7.26
   7   6 -17   53.28    9.02
   7  -6 -18   55.74    9.63
   7   6 -18   67.22    9.60
   7   6 -18   53.84    9.49
   7  -6 -19    5.15    3.15
   7   6 -19    1.04    2.21
   7   6 -19    2.66    2.46
   7  -6 -20   -0.00    2.13
   7   6 -20    2.06    2.34
   7   6 -20    0.00    2.25
   7  -6 -21    5.68    3.38
   7   6 -21   -0.00    2.16
   7  -6 -22   25.89    6.11
   7   6 -22   20.41    5.60
   7  -6 -23    7.88    3.62
   7   6 -23   12.04    4.08
   7  -6 -24    3.35    3.13
   7  -6 -25   -0.00    2.22
   7  -6 -26   19.63    5.45
   7  -6 -27    9.81    4.22
   7  -6 -28    8.53    3.60
   7  -6 -29    1.69    2.55
   7  -6 -30    1.52    2.23
   7  -6 -31    0.95    1.97
   7  -6 -32    3.12    2.75
   7  -6 -33    3.57    2.84
   7  -6 -34    5.30    3.22
   7  -6 -35    1.36    2.05
  -7   7   1    4.15    3.44
   7  -7  -1    0.00    2.87
  -7  -7   1    0.00    2.51
  -7   7   2   17.99    5.19
   7  -7  -2   26.18    6.73
  -7  -7   2   26.07    6.54
  -7   7   3    6.66    3.66
   7  -7  -3    5.15    3.89
  -7  -7   3   16.42    5.29
  -7   7   4  222.19   23.25
   7  -7  -4  223.88   24.51
  -7  -7   4  219.44   23.98
  -7   7   5   78.71   11.23
   7  -7  -5   68.59   11.51
  -7  -7   5   69.34   11.13
  -7   7   6   15.72    4.88
   7  -7  -6    5.06    3.76
  -7  -7   6    3.93    3.30
  -7   7   7   67.27   10.36
   7  -7  -7   58.19   10.54
  -7   7   8   11.82    4.35
  -7   7   9   23.30    5.97
  -7   7  10   88.84   12.34
  -7   7  11   34.00    6.92
   7  -7 -11   14.62    5.22
  -7   7  12    6.03    3.36
   7  -7 -12    3.50    3.79
   7   7 -12    4.31    3.14
  -7   7  13   17.90    5.11
   7  -7 -13   13.72    5.45
   7   7 -13   10.77    4.32
  -7   7  14  142.97   15.71
   7  -7 -14   86.38   14.04
   7   7 -14  125.24   14.92
  -7   7  15   -0.00    2.28
   7  -7 -15    0.58    1.56
   7   7 -15    0.10    1.98
  -7   7  16    5.65    3.27
   7  -7 -16    0.00    2.38
   7   7 -16    1.17    2.64
  -7   7  17    0.63    2.15
   7  -7 -17   -0.00    1.77
   7   7 -17    1.53    2.70
  -7   7  18    7.87    3.65
   7  -7 -18    9.83    4.30
   7   7 -18    8.58    4.12
  -7   7  19    0.62    2.18
   7  -7 -19    1.51    2.56
   7   7 -19    2.44    2.70
  -7   7  20   25.25    5.99
   7  -7 -20   15.26    5.44
  -7   7  21    5.32    3.00
   7  -7 -21    0.62    2.48
  -7   7  22    3.31    2.62
   7  -7 -22    0.45    2.18
  -7   7  23    2.12    2.61
   7  -7 -23    0.96    2.51
   7  -7 -24   20.38    5.73
   7  -7 -25    2.21    2.95
   7  -7 -26   15.66    5.55
   7  -7 -27   -0.00    2.48
   7  -7 -28    0.00    2.47
   7  -7 -29    4.09    3.11
   7  -7 -30    1.98    2.89
   7  -7 -31    0.15    2.09
   7  -7 -32    0.00    2.42
   7  -7 -33   -0.00    2.21
  -7   8   1   32.48    7.27
   7  -8  -1   33.13    7.83
   7   8  -1   39.39    8.04
  -7  -8   1   49.62    9.34
  -7   8   2   83.72   11.97
   7  -8  -2   73.60   12.45
   7   8  -2   74.20   11.76
  -7  -8   2   82.83   12.71
  -7   8   3    5.35    3.51
   7  -8  -3    8.97    4.51
   7   8  -3    3.41    2.72
  -7  -8   3    4.88    3.54
  -7   8   4   22.74    6.24
   7  -8  -4   24.87    6.83
   7   8  -4   22.08    6.03
  -7  -8   4   23.44    6.40
  -7   8   5    8.12    3.83
   7  -8  -5    6.53    3.69
   7   8  -5    1.25    2.59
  -7   8   6   24.40    5.94
   7   8  -6   10.37    4.11
  -7   8   7    0.00    2.23
   7   8  -7    0.00    1.70
  -7   8   8   63.53   10.24
   7   8  -8   51.32    9.30
  -7   8   9    0.00    2.32
   7  -8  -9    1.63    3.11
  -7   8  10   18.58    5.49
   7  -8 -10   23.40    6.38
  -7   8  11    0.94    2.30
   7  -8 -11    1.88    2.46
  -7   8  12  108.99   13.90
   7  -8 -12   83.30   13.46
  -7   8  13    1.67    2.40
   7  -8 -13   -0.00    2.24
  -7   8  14    8.78    3.92
   7  -8 -14    4.17    3.34
  -7   8  15    3.02    2.35
   7  -8 -15    0.41    2.88
  -7   8  16   53.10    9.15
   7  -8 -16   36.89    8.29
  -7   8  17   -0.00    2.27
   7  -8 -17    1.55    2.92
  -7   8  18    6.95    3.46
   7  -8 -18    4.66    3.67
  -7   8  19   -0.00    2.07
   7  -8 -19   -0.00    2.35
   7   8 -19    1.61    2.11
  -7   8  20    9.48    4.05
   7  -8 -20    7.43    3.96
  -7   8  21    1.83    2.21
   7  -8 -21   -0.00    2.52
  -7   8  22   12.74    4.51
   7  -8 -22    6.89    3.75
  -7   8  23   11.42    4.19
   7  -8 -23    3.16    3.08
   7  -8 -24    1.69    2.57
   7  -8 -25    2.18    2.73
   7  -8 -26   11.73    4.77
   7  -8 -27    0.00    2.26
   7  -8 -28    5.33    3.53
   7  -8 -29    0.15    2.40
   7  -8 -30    1.93    2.31
   7  -8 -31   -0.00    2.06
   7  -8 -32    4.94    3.28
  -7   9   1    0.00    2.42
   7  -9  -1   -0.00    2.54
   7   9  -1    0.00    2.40
  -7  -9   1    0.10    2.01
  -7   9   2   41.65    8.06
   7  -9  -2   29.34    8.03
   7   9  -2   26.95    7.18
  -7   9   3    5.58    3.21
   7  -9  -3    0.00    2.74
   7   9  -3    0.43    2.87
  -7   9   4   37.30    7.89
   7  -9  -4   36.54    8.64
   7   9  -4   33.44    7.85
  -7   9   5    3.98    3.19
   7   9  -5    6.11    3.66
  -7   9   6   18.51    5.52
   7   9  -6   23.86    6.28
  -7   9   7   11.45    4.52
   7   9  -7   13.93    5.03
  -7   9   8   25.25    6.53
   7  -9  -8   17.95    5.95
   7   9  -8   37.21    7.81
  -7   9   9    2.15    2.74
   7  -9  -9    2.53    3.52
   7   9  -9   -0.00    2.50
  -7   9  10   75.79   12.03
   7  -9 -10   63.23   12.00
   7   9 -10  117.04   14.24
  -7   9  11    1.52    2.57
   7  -9 -11    0.07    1.92
   7   9 -11    0.65    2.24
  -7   9  12    2.36    2.59
   7  -9 -12    0.00    2.06
   7   9 -12    2.63    3.24
  -7   9  13    7.41    3.61
   7  -9 -13    3.52    3.86
   7   9 -13    8.71    4.06
  -7   9  14   46.36    8.83
   7  -9 -14   28.26    7.55
   7   9 -14   59.40    9.68
  -7   9  15    1.75    2.96
   7  -9 -15    2.60    2.94
   7   9 -15    2.94    2.57
  -7   9  16    8.80    4.24
   7  -9 -16    4.91    3.80
   7   9 -16   17.01    5.20
  -7   9  17    1.35    2.46
   7  -9 -17   -0.00    2.37
   7   9 -17   -0.00    2.60
  -7   9  18   29.30    6.88
   7  -9 -18   18.91    6.15
  -7   9  19   -0.00    2.18
   7  -9 -19    1.67    2.60
  -7   9  20   18.33    5.55
   7  -9 -20   13.35    5.47
  -7   9  21    0.17    2.03
   7  -9 -21   -0.00    2.56
  -7   9  22   -0.00    2.42
   7  -9 -22    4.71    3.53
  -7   9  23    5.69    3.55
   7  -9 -23   -0.00    3.22
  -7   9  24   13.92    4.87
   7  -9 -24    6.51    4.19
   7  -9 -25   -0.00    2.50
   7  -9 -26    1.32    2.82
   7  -9 -27    2.39    2.52
   7  -9 -28    0.27    2.57
   7  -9 -29    1.17    2.40
   7  -9 -30    2.08    2.61
   7  -9 -31    2.07    2.58
  -7  10   1   12.85    5.00
   7 -10  -1    7.98    4.51
   7  10  -1   10.81    4.42
  -7  10   2   37.00    8.05
   7 -10  -2   21.88    7.09
   7  10  -2   46.32    8.94
  -7  10   3   -2.44    3.11
   7  10  -3    1.78    2.96
  -7  10   4   -0.00    2.50
   7  10  -4   -0.00    2.65
  -7  10   5    0.38    2.22
   7  10  -5    2.09    2.91
  -7  10   6   97.73   14.07
   7 -10  -6   94.89   14.80
   7  10  -6   99.49   14.37
  -7  10   7    1.99    2.74
   7 -10  -7   -0.00    2.51
   7  10  -7   -0.00    2.70
  -7  10   8    1.29    2.95
   7 -10  -8    4.32    3.88
   7  10  -8    7.03    3.79
  -7  10   9    1.98    2.65
   7 -10  -9    3.72    3.67
   7  10  -9    1.06    1.97
  -7  10  10    3.97    3.59
   7 -10 -10    4.08    3.00
   7  10 -10    8.83    4.41
  -7  10  11   -0.00    2.00
   7 -10 -11   -0.00    2.54
   7  10 -11    6.95    3.70
  -7  10  12   33.26    7.61
   7 -10 -12   20.56    6.66
   7  10 -12   30.28    7.52
  -7  10  13    0.73    2.43
   7 -10 -13   -0.00    2.67
   7  10 -13    1.71    2.77
  -7  10  14    8.97    4.00
   7 -10 -14    1.07    3.17
   7  10 -14    3.79    3.37
  -7  10  15    2.46    2.93
   7 -10 -15    0.28    2.93
   7  10 -15    0.00    2.28
  -7  10  16   21.23    6.16
   7 -10 -16   12.36    5.70
   7  10 -16   56.31    9.31
  -7  10  17    0.92    2.11
   7 -10 -17   -0.00    2.98
   7  10 -17    1.45    2.91
  -7  10  18   22.73    6.45
   7 -10 -18   10.42    4.80
   7  10 -18   21.95    6.33
  -7  10  19    0.00    1.71
   7 -10 -19    1.72    2.50
  -7  10  20    7.61    4.19
   7 -10 -20    2.73    3.08
  -7  10  21   -0.00    2.08
   7 -10 -21    0.33    2.72
  -7  10  22   41.58    8.29
   7 -10 -22   12.00    5.60
  -7  10  23    0.00    2.14
   7 -10 -23    0.76    2.39
  -7  10  24   -0.00    1.99
   7 -10 -24   -0.00    2.93
   7 -10 -25   -0.00    2.56
   7 -10 -26    1.86    3.09
   7 -10 -27   -0.00    3.12
   7 -10 -28    1.30    2.62
   7 -10 -29    0.65    2.85
  -7  11   1    4.14    3.29
   7 -11  -1    0.03    2.32
   7  11  -1    0.38    2.41
  -7  11   2    4.10    3.09
   7  11  -2    4.77    3.90
  -7  11   3    9.98    4.57
   7  11  -3    0.77    2.94
  -7  11   4   22.91    6.64
   7  11  -4   25.55    7.13
  -7  11   5   13.53    5.02
   7 -11  -5    3.78    3.76
   7  11  -5    5.76    3.84
  -7  11   6    0.72    2.87
   7 -11  -6    0.00    3.27
   7  11  -6    2.50    3.08
  -7  11   7   14.76    5.45
   7 -11  -7    6.02    4.06
   7  11  -7   12.37    4.98
  -7  11   8   12.56    5.01
   7 -11  -8    5.57    4.07
   7  11  -8   18.78    5.73
  -7  11   9    6.42    3.92
   7 -11  -9    1.31    3.03
   7  11  -9    1.16    3.36
  -7  11  10   15.17    5.46
   7 -11 -10   17.24    6.64
   7  11 -10   28.21    7.23
  -7  11  11    4.17    3.41
   7 -11 -11    3.97    3.42
   7  11 -11    5.13    3.57
  -7  11  12    3.65    3.01
   7 -11 -12   -0.00    2.39
   7  11 -12   -0.00    1.95
  -7  11  13   -0.00    2.55
   7 -11 -13    0.27    2.78
   7  11 -13    0.37    2.30
  -7  11  14   24.55    6.71
   7 -11 -14   17.70    6.31
   7  11 -14   18.02    6.12
  -7  11  15   -0.00    2.54
   7 -11 -15    4.10    3.48
   7  11 -15    2.68    3.31
  -7  11  16    8.25    4.78
   7 -11 -16    3.24    3.99
   7  11 -16    3.73    3.25
  -7  11  17   -0.00    2.05
   7 -11 -17    1.68    3.35
   7  11 -17    3.23    3.76
  -7  11  18    4.75    3.69
   7 -11 -18    5.49    4.03
  -7  11  19    1.10    3.00
   7 -11 -19    0.00    3.06
  -7  11  20   23.75    6.82
   7 -11 -20   10.53    5.44
  -7  11  21   -0.00    1.52
   7 -11 -21    0.00    2.66
  -7  11  22   -0.00    2.51
   7 -11 -22   -0.00    2.95
  -7  11  23    1.09    1.73
   7 -11 -23   -0.00    2.48
  -7  11  24   11.57    4.89
   7 -11 -24   12.16    5.15
   7 -11 -25    0.50    2.46
   7 -11 -26   -0.00    2.59
   7 -11 -27    0.00    3.06
   7 -11 -28    0.90    2.26
  -7  12   1    5.31    4.14
   7  12  -1    1.05    3.51
  -7  12   2   11.99    5.10
   7  12  -2   13.09    5.80
  -7  12   3    3.43    3.24
   7 -12  -3    1.77    2.58
   7  12  -3    0.00    3.30
  -7  12   4   -0.00    2.82
   7 -12  -4   -0.00    3.12
   7  12  -4    3.75    3.83
  -7  12   5    0.00    3.27
   7 -12  -5    3.38    3.92
   7  12  -5    4.10    3.61
  -7  12   6   23.25    6.81
   7 -12  -6   14.81    6.07
   7  12  -6   42.49    8.98
  -7  12   7    2.03    3.37
   7 -12  -7    2.95    3.76
   7  12  -7    1.82    3.08
  -7  12   8    1.13    2.61
   7 -12  -8    3.71    3.96
   7  12  -8    0.00    3.36
  -7  12   9    0.92    2.77
   7 -12  -9   -0.00    2.96
   7  12  -9    2.51    3.18
  -7  12  10    2.29    3.14
   7 -12 -10    0.00    2.97
   7  12 -10    6.60    4.01
  -7  12  11    0.88    2.59
   7 -12 -11    0.03    2.68
   7  12 -11    3.29    3.62
  -7  12  12    9.78    4.71
   7 -12 -12   15.52    6.23
   7  12 -12   18.95    6.70
  -7  12  13    3.09    3.23
   7 -12 -13   -0.00    2.50
   7  12 -13    1.94    3.25
   7 -12 -14    2.28    3.63
   7  12 -14    1.43    3.22
  -7  12  15    0.00    2.27
   7 -12 -15    4.56    3.22
   7  12 -15   -0.00    1.87
  -7  12  16   13.95    5.68
   7 -12 -16    5.90    3.97
   7  12 -16   21.89    6.57
  -7  12  17    2.02    2.89
   7 -12 -17    1.98    3.46
   7  12 -17    7.97    4.08
  -7  12  18    6.80    4.37
   7 -12 -18   -0.00    2.69
  -7  12  19   -0.00    2.25
   7 -12 -19    0.01    3.33
  -7  12  20    3.80    3.54
   7 -12 -20    2.02    3.96
  -7  12  21   -0.00    2.68
   7 -12 -21   -0.00    3.34
  -7  12  22   12.33    4.94
   7 -12 -22    4.03    3.88
  -7  12  23    3.97    3.27
   7 -12 -23    3.06    3.15
  -7  12  24    0.00    2.97
   7 -12 -24   -0.00    2.90
   7 -12 -25   -0.00    2.05
   7 -12 -26    0.43    2.98
  -7  13   1   -0.00    1.96
   7  13  -1    0.00    2.82
  -7  13   2    5.60    4.21
   7  13  -2    3.74    4.02
  -7  13   3   14.91    5.89
   7  13  -3   14.44    6.19
  -7  13   4   35.14    8.76
   7  13  -4   39.09    9.19
  -7  13   5    2.14    3.69
   7  13  -5    2.51    3.85
  -7  13   6   -0.00    3.12
   7 -13  -6    0.66    2.68
   7  13  -6   -0.00    2.88
  -7  13   7    0.85    3.68
   7 -13  -7    0.00    2.63
   7  13  -7   -0.00    3.39
  -7  13   8    4.89    4.08
   7 -13  -8    7.91    4.91
   7  13  -8    0.00    3.12
  -7  13   9    9.62    5.00
   7 -13  -9    4.00    3.86
   7  13  -9    0.96    3.60
  -7  13  10   11.29    5.34
   7 -13 -10   11.24    5.94
   7  13 -10    4.89    4.16
  -7  13  11    0.00    3.03
   7 -13 -11    0.97    2.97
   7  13 -11    2.20    3.35
  -7  13  12    1.21    3.01
   7 -13 -12   -0.00    2.96
   7  13 -12    0.51    2.16
  -7  13  13    1.26    3.13
   7 -13 -13    3.32    3.74
   7  13 -13    1.80    2.79
  -7  13  14   10.98    5.05
   7 -13 -14   11.14    5.61
   7  13 -14    8.30    4.67
  -7  13  15    1.02    3.12
   7 -13 -15    2.52    3.80
   7  13 -15   -0.00    2.72
  -7  13  16    2.96    3.24
   7 -13 -16    0.00    2.89
   7  13 -16   -0.00    2.72
  -7  13  17    0.09    1.98
   7 -13 -17   -0.00    3.05
  -7  13  18   -0.00    1.91
   7 -13 -18   -0.00    2.64
  -7  13  19    1.27    2.49
   7 -13 -19   -0.00    3.49
  -7  13  20    8.55    4.74
   7 -13 -20    1.67    3.85
  -7  13  21    4.18    3.87
   7 -13 -21    0.00    3.53
  -7  13  22    1.43    2.64
   7 -13 -22   -0.00    3.36
  -7  13  23    3.30    3.93
   7 -13 -23    2.74    3.31
  -7  13  24    0.00    1.92
   7 -13 -24    3.19    4.14
  -7  14   1    0.00    2.68
   7  14  -1    5.77    4.22
  -7  14   2    4.76    4.18
   7  14  -2   12.67    5.55
  -7  14   3    1.23    2.31
   7  14  -3    2.23    2.89
  -7  14   4   -0.00    2.32
   7  14  -4    1.75    3.16
  -7  14   5    1.46    3.43
   7  14  -5    4.91    3.82
  -7  14   6   19.98    6.91
   7  14  -6   12.36    5.57
  -7  14   7   26.99    7.58
   7  14  -7   30.07    8.25
  -7  14   8    7.35    4.41
   7  14  -8    9.82    5.10
  -7  14   9   -0.00    2.42
   7 -14  -9    0.73    2.97
   7  14  -9    2.59    3.39
  -7  14  10    4.99    4.87
   7 -14 -10    1.98    3.53
   7  14 -10    3.49    3.85
  -7  14  11    2.84    3.09
   7 -14 -11    1.31    3.73
   7  14 -11   11.45    5.03
  -7  14  12    6.70    4.48
   7 -14 -12    3.19    3.69
   7  14 -12    5.93    4.07
  -7  14  13    0.10    3.58
   7 -14 -13    1.17    3.21
   7  14 -13    3.88    3.29
  -7  14  14    0.07    2.02
   7 -14 -14   -0.00    2.96
   7  14 -14    0.00    3.33
  -7  14  15    0.07    3.04
   7 -14 -15   -0.00    1.68
   7  14 -15    0.00    2.53
  -7  14  16    0.06    2.53
   7 -14 -16    2.87    4.20
   7  14 -16   -0.00    3.50
  -7  14  17    6.76    4.61
   7 -14 -17   -0.00    3.18
  -7  14  18    1.93    2.98
   7 -14 -18    0.42    3.36
  -7  14  19   -0.00    2.24
   7 -14 -19    0.00    3.29
  -7  14  20    0.55    3.12
   7 -14 -20   -0.00    2.86
  -7  14  21    1.78    3.13
   7 -14 -21    0.00    3.50
  -7  14  22    2.36    2.63
   7 -14 -22    3.04    4.00
  -7  14  23   -0.00    2.60
  -7  14  24    3.20    3.15
  -7  15   1    1.91    3.17
   7  15  -1    0.00    3.48
  -7  15   2   -0.00    3.11
   7  15  -2   -0.00    2.68
  -7  15   3    7.48    5.26
   7  15  -3   15.70    6.12
  -7  15   4    8.24    4.87
   7  15  -4   11.64    5.62
  -7  15   5    0.00    2.75
   7  15  -5   -0.00    2.72
  -7  15   6   -0.00    2.14
   7  15  -6    1.29    3.01
  -7  15   7    2.80    2.38
   7  15  -7   -0.00    3.06
  -7  15   8    5.52    3.69
   7  15  -8    0.00    2.79
  -7  15   9    4.66    3.81
   7  15  -9    3.72    3.77
  -7  15  10    2.48    3.09
   7  15 -10   -0.00    2.88
  -7  15  11    0.00    3.35
   7  15 -11    4.50    4.25
  -7  15  12    3.31    3.29
   7 -15 -12    0.79    2.81
   7  15 -12    1.80    3.16
  -7  15  13    0.00    2.64
   7 -15 -13    0.90    3.54
   7  15 -13   -0.00    2.84
  -7  15  14    1.59    3.03
   7 -15 -14    2.53    3.36
   7  15 -14    1.06    3.33
  -7  15  15    3.95    3.69
   7 -15 -15    9.51    5.37
   7  15 -15    0.62    2.50
  -7  15  16   -0.00    2.98
   7 -15 -16   -0.00    3.02
  -7  15  17    0.42    2.20
   7 -15 -17   -0.00    3.53
  -7  15  18    0.68    3.71
   7 -15 -18    2.23    3.10
  -7  15  19    0.00    3.25
   7 -15 -19    0.93    2.83
  -7  15  20    4.19    3.31
   7 -15 -20   -0.00    3.40
  -7  15  21    2.01    2.84
  -7  15  22   -0.00    2.76
  -7  15  23    3.16    3.66
  -7  16   1    5.93    4.08
   7  16  -1    6.08    3.95
  -7  16   2    1.14    2.65
   7  16  -2   -0.00    2.11
  -7  16   3    4.41    4.12
   7  16  -3    1.08    3.42
  -7  16   4    0.44    2.75
   7  16  -4   -0.00    2.65
  -7  16   5    0.00    2.69
   7  16  -5   -0.00    3.21
  -7  16   6    4.40    3.88
   7  16  -6    6.32    4.61
  -7  16   7    6.87    4.61
   7  16  -7    0.00    3.73
  -7  16   8    0.00    2.88
   7  16  -8    0.47    3.30
  -7  16   9    0.24    2.97
   7  16  -9    0.00    3.57
   7  16 -10    1.47    4.07
   7  16 -11    2.13    3.75
   7  16 -12    1.21    3.41
   7  16 -13   -0.00    2.45
   7  16 -14    0.58    2.63
   7 -16 -16   -0.00    3.14
   7 -16 -17    1.32    3.34
   7 -16 -18   -0.00    3.20
   7  17  -9    2.45    3.12
   7  17 -10    3.05    4.30
   7  17 -11    1.12    3.41
   7  17 -12    2.45    3.52
   7  17 -13    0.16    2.20
   7  17 -14   -0.00    3.77
  -6   0   1   -0.00    1.94
  -6   0   1    0.00    1.12
   6   0  -1    2.05    1.97
   6   0  -1    0.42    1.71
  -6   0   2  291.84   27.94
  -6   0   2  392.11   29.54
   6   0  -2  280.28   27.27
   6   0  -2  327.02   29.63
  -6   0   3   -0.00    1.54
  -6   0   3    1.28    2.25
   6   0  -3    0.96    1.29
   6   0  -3    0.63    2.46
  -6   0   4   24.24    5.06
  -6   0   4   31.63    5.46
   6   0  -4   25.80    4.82
   6   0  -4   27.20    5.82
  -6   0   5    0.57    1.88
  -6   0   5    0.60    1.94
   6   0  -5    0.20    1.36
   6   0  -5   -0.00    2.06
  -6   0   6 1169.46   93.39
  -6   0   6 1214.64   93.52
   6   0  -6 1077.45   92.52
   6   0  -6 1342.49   95.35
  -6   0   7   -0.00    2.09
  -6   0   7    0.00    1.89
   6   0  -7    0.00    1.43
   6   0  -7   -0.00    2.18
  -6   0   8   21.16    4.59
  -6   0   8   18.75    4.08
   6   0  -8   28.42    4.72
   6   0  -8   16.55    4.44
  -6   0   9   -0.00    1.61
  -6   0   9    0.34    1.36
   6   0  -9   -0.00    1.40
   6   0  -9    0.58    1.33
  -6   0  10  198.13   20.62
  -6   0  10  258.07   21.24
   6   0 -10  205.30   20.39
   6   0 -10  255.45   22.44
  -6   0  11    0.71    1.67
   6   0 -11    0.66    1.48
   6   0 -11    0.14    1.31
  -6   0  12  282.75   23.88
   6   0 -12  269.88   23.27
   6   0 -12  220.55   23.57
  -6   0  13    0.90    1.55
   6   0 -13   -0.00    1.25
   6   0 -13    0.09    1.60
  -6   0  14   87.32    9.71
   6   0 -14   69.61    8.72
   6   0 -14   73.51    9.64
  -6   0  15    0.49    1.43
   6   0 -15    0.08    1.21
   6   0 -15    0.45    1.60
  -6   0  16  210.44   19.99
   6   0 -16  237.02   20.07
   6   0 -16  192.24   20.27
  -6   0  17    0.08    1.70
   6   0 -17   -0.00    1.43
  -6   0  18  146.33   14.33
   6   0 -18  131.20   13.74
  -6   0  19   -0.00    1.35
   6   0 -19   -0.00    1.47
  -6   0  20    0.56    1.45
  -6   0  20    3.40    1.55
   6   0 -20    2.01    1.69
   6   0 -20    3.67    2.30
  -6   0  21   -0.00    1.37
   6   0 -21    0.21    1.42
  -6   0  22  103.51   10.65
  -6   0  22   86.17    7.84
   6   0 -22   98.58   10.99
   6   0 -23    0.52    1.39
   6   0 -24    0.16    1.31
   6   0 -25   -0.00    1.21
   6   0 -26   46.48    6.85
   6   0 -27    0.92    1.56
   6   0 -28   25.13    4.81
   6   0 -29   -0.00    1.55
   6   0 -30   15.07    3.69
   6   0 -31    0.88    1.60
   6   0 -32   45.62    6.63
   6   0 -33    0.00    1.38
   6   0 -34    2.28    1.80
   6   0 -35   -0.00    1.46
   6   0 -36    5.38    2.38
   6   0 -37   -0.00    1.10
   6   0 -38    1.93    1.55
   6   0 -39   -0.00    1.30
   6   0 -40    0.25    1.18
  -6   1   1    3.40    2.27
  -6   1   1    1.51    2.07
   6  -1  -1    4.29    2.33
   6  -1  -1    6.77    2.88
   6   1  -1    5.16    2.24
   6   1  -1    5.57    3.01
  -6  -1   1    6.59    2.67
  -6  -1   1    4.87    2.70
  -6   1   2  633.38   45.83
  -6   1   2  540.07   45.32
   6  -1  -2  539.74   44.55
   6  -1  -2  545.38   46.23
   6   1  -2  566.71   44.72
   6   1  -2  592.15   47.03
  -6  -1   2  400.53   44.00
  -6  -1   2  542.43   45.39
  -6   1   3   24.73    5.11
  -6   1   3   23.95    5.07
   6  -1  -3   27.21    5.00
   6  -1  -3   16.38    4.82
   6   1  -3   29.72    5.08
   6   1  -3   27.65    6.04
  -6  -1   3   44.95    6.51
  -6  -1   3   26.43    5.30
  -6   1   4  776.69   59.85
  -6   1   4  773.41   60.02
   6  -1  -4  738.52   59.15
   6  -1  -4  692.29   60.33
   6   1  -4  723.62   58.94
   6   1  -4  723.06   60.83
  -6  -1   4  707.63   59.64
  -6  -1   4  709.81   59.56
  -6   1   5   92.93   10.99
  -6   1   5   94.23   11.13
   6  -1  -5  107.54   11.11
   6  -1  -5   99.61   12.02
   6   1  -5  107.48   11.09
   6   1  -5   83.95   11.66
  -6  -1   5  100.91   11.46
  -6  -1   5   73.68   10.32
  -6   1   6   85.43   10.76
  -6   1   6  108.84   11.53
   6  -1  -6   85.73   10.49
   6  -1  -6   92.43   11.74
   6   1  -6   92.48   10.62
   6   1  -6   97.06   11.90
  -6  -1   6  101.58   11.45
  -6  -1   6   96.31   11.08
  -6   1   7  180.10   18.88
  -6   1   7  183.82   18.87
   6  -1  -7  223.24   19.34
   6  -1  -7  189.40   19.83
   6   1  -7  215.42   19.12
   6   1  -7  191.53   20.13
  -6  -1   7  214.71   19.75
  -6  -1   7  202.02   19.21
  -6   1   8  563.22   51.11
  -6   1   8  667.00   51.70
   6  -1  -8  684.33   51.62
   6  -1  -8  613.45   52.36
   6   1  -8  674.44   51.36
   6   1  -8  525.60   51.80
  -6  -1   8  667.89   52.12
  -6  -1   8  625.65   51.36
  -6   1   9    8.59    3.05
  -6   1   9   18.42    3.88
   6  -1  -9    6.78    2.60
   6  -1  -9    7.46    3.26
   6   1  -9    9.05    2.85
   6   1  -9   12.85    4.19
  -6  -1   9   11.55    3.19
  -6  -1   9   12.68    3.43
  -6   1  10   89.81   10.27
   6  -1 -10   86.00    9.93
   6  -1 -10   69.35   10.14
   6   1 -10   91.43    9.90
   6   1 -10  101.21   11.45
  -6  -1  10   74.44    9.83
  -6   1  11   12.82    3.49
   6  -1 -11   14.02    3.44
   6  -1 -11    7.96    3.38
   6   1 -11   11.09    3.03
  -6  -1  11   13.72    3.60
  -6   1  12  261.91   24.02
   6  -1 -12  300.71   24.31
   6  -1 -12  288.94   25.24
   6   1 -12  245.11   23.32
   6   1 -12  253.73   24.70
  -6  -1  12  246.90   23.90
  -6   1  13   41.18    6.61
   6  -1 -13   53.19    7.05
   6  -1 -13   54.33    7.84
   6   1 -13   57.35    7.04
   6   1 -13   47.43    7.47
  -6  -1  13   43.07    6.81
  -6   1  14  100.00   13.25
   6  -1 -14  153.72   14.41
   6  -1 -14  157.42   15.40
   6   1 -14  138.71   13.78
   6   1 -14  137.06   14.76
  -6  -1  14  154.57   14.69
  -6   1  15   10.50    2.93
   6  -1 -15    9.94    2.96
   6  -1 -15    6.65    2.72
   6   1 -15   16.22    3.40
   6   1 -15    5.80    2.55
  -6  -1  15    2.83    1.92
  -6   1  16    3.62    2.02
   6  -1 -16    2.75    2.00
   6   1 -16    5.44    2.29
   6   1 -16    6.50    2.85
  -6  -1  16    6.21    2.53
  -6  -1  16    6.01    2.27
  -6   1  17    8.49    2.83
   6  -1 -17    8.55    2.84
   6   1 -17    7.32    2.46
  -6  -1  17    4.93    2.50
  -6  -1  17    6.67    2.11
  -6   1  18  197.53   19.14
   6  -1 -18  223.65   19.52
   6   1 -18  213.43   18.84
  -6  -1  18  197.53   19.13
  -6  -1  18  189.69   17.81
  -6   1  19   27.57    5.03
   6  -1 -19   36.59    5.64
   6  -1 -19   24.02    5.20
   6   1 -19   37.57    5.33
  -6  -1  19   25.57    4.90
  -6  -1  19   36.18    4.47
  -6   1  20   -0.00    1.17
   6  -1 -20   -0.00    1.17
   6  -1 -20    0.27    1.41
   6   1 -20   -0.00    1.11
   6   1 -20    0.52    1.67
  -6  -1  20   -0.00    1.42
  -6  -1  20   -0.00    0.79
  -6   1  21    3.92    1.98
   6  -1 -21    2.06    1.86
   6   1 -21    3.77    2.23
  -6  -1  21    0.79    1.39
  -6  -1  21    2.00    0.98
  -6   1  22    8.89    2.75
   6  -1 -22   11.22    3.49
   6   1 -22    7.39    2.84
   6  -1 -23    3.10    2.20
   6   1 -23    8.84    2.78
   6  -1 -24   28.04    5.24
   6   1 -24   24.49    4.72
   6  -1 -25    0.39    1.22
   6   1 -25    0.55    1.41
   6  -1 -26   -0.00    1.29
   6   1 -26    0.00    1.10
   6  -1 -27   -0.00    1.09
   6   1 -27   -0.00    0.93
   6  -1 -28   36.93    5.93
   6   1 -28   35.68    5.75
   6  -1 -29   -0.00    1.11
   6   1 -29    1.13    1.54
   6  -1 -30   13.01    3.35
   6   1 -30   14.19    3.40
   6  -1 -31   -0.00    1.09
   6   1 -31   -0.00    1.28
   6  -1 -32    0.65    1.38
   6   1 -32    1.31    1.39
   6  -1 -33    0.03    1.21
   6   1 -33    0.00    1.33
   6  -1 -34    7.08    2.84
   6   1 -34   17.06    3.51
   6  -1 -35    1.13    1.74
   6   1 -35    0.08    1.34
   6  -1 -36    1.22    1.56
   6   1 -36    0.00    1.45
   6  -1 -37    0.35    1.50
   6   1 -37    0.30    1.35
   6  -1 -38    1.48    1.74
   6   1 -38    4.83    1.96
   6  -1 -39    0.04    1.31
   6   1 -39    0.47    1.35
   6  -1 -40    2.44    1.72
   6  -1 -41    1.08    1.69
  -6   2   1    4.57    2.46
  -6   2   1    4.79    2.59
   6  -2  -1    5.17    2.33
   6  -2  -1    5.77    2.85
   6   2  -1    2.89    2.05
   6   2  -1    1.70    2.34
  -6  -2   1    6.56    2.93
  -6  -2   1    3.31    2.44
  -6   2   2    7.30    3.20
  -6   2   2    6.34    2.94
   6  -2  -2    4.16    2.21
   6  -2  -2   10.46    3.67
   6   2  -2   14.71    3.73
   6   2  -2   11.82    4.04
  -6  -2   2    8.09    3.12
  -6  -2   2   15.17    4.02
  -6   2   3    5.00    2.62
  -6   2   3    4.52    2.63
   6  -2  -3    2.39    2.19
   6  -2  -3    3.73    2.47
   6   2  -3    0.00    1.90
   6   2  -3    3.95    2.66
  -6  -2   3    3.62    2.50
  -6  -2   3    2.12    1.99
  -6   2   4   73.10    9.08
  -6   2   4   68.12    8.80
   6  -2  -4   54.92    7.90
   6  -2  -4   59.71    9.15
   6   2  -4   67.51    8.41
   6   2  -4   73.78   10.00
  -6  -2   4   50.08    8.01
  -6  -2   4   63.07    8.73
  -6   2   5   14.05    3.71
  -6   2   5   10.55    3.29
   6  -2  -5   11.39    3.19
   6  -2  -5   11.36    3.96
   6   2  -5   11.27    3.24
   6   2  -5    9.12    3.85
  -6  -2   5   13.69    4.03
  -6  -2   5   12.16    3.71
  -6   2   6  277.59   26.87
  -6   2   6  298.03   27.12
   6  -2  -6  324.64   27.17
   6  -2  -6  295.53   27.96
   6   2  -6  302.20   26.68
   6   2  -6  301.98   28.40
  -6  -2   6  291.01   27.27
  -6  -2   6  314.45   27.35
  -6   2   7   49.13    7.33
  -6   2   7   52.94    7.26
   6  -2  -7   41.92    6.53
   6  -2  -7   38.01    7.05
   6   2  -7   49.97    6.82
   6   2  -7   40.43    7.36
  -6  -2   7   38.83    6.67
  -6  -2   7   46.20    6.85
  -6   2   8    6.99    2.89
  -6   2   8    3.06    2.02
   6  -2  -8    8.03    2.83
   6  -2  -8    0.74    2.11
   6   2  -8    6.66    2.70
   6   2  -8    2.16    2.94
  -6  -2   8    9.92    3.20
  -6  -2   8    3.80    2.18
  -6   2   9   -0.00    1.72
  -6   2   9   -0.00    1.23
   6  -2  -9    1.20    1.77
   6  -2  -9    1.37    2.21
   6   2  -9    0.64    1.48
   6   2  -9   -0.00    1.84
  -6  -2   9    0.67    1.66
  -6   2  10  264.43   23.32
   6  -2 -10  257.22   22.99
   6  -2 -10  257.68   24.06
   6   2 -10  256.73   22.59
   6   2 -10  206.32   23.14
  -6  -2  10  246.78   23.19
  -6   2  11  257.45   22.83
   6  -2 -11  239.96   22.30
   6  -2 -11  211.38   22.76
   6   2 -11  270.98   22.30
   6   2 -11  206.89   22.72
  -6  -2  11  256.97   22.91
  -6   2  12   76.45   10.00
   6  -2 -12   91.66   10.41
   6  -2 -12   68.03   10.25
   6   2 -12   78.77    9.51
   6   2 -12   96.59   11.51
  -6  -2  12   98.42   10.81
  -6  -2  12   95.90   10.41
  -6   2  13   11.33    3.28
   6  -2 -13   13.71    3.44
   6  -2 -13    5.34    2.94
   6   2 -13   11.33    2.98
   6   2 -13    6.49    2.97
  -6  -2  13    9.76    3.00
  -6  -2  13   10.11    2.94
  -6   2  14   92.39   10.81
   6  -2 -14   99.17   10.90
   6  -2 -14   97.85   11.59
   6   2 -14  108.10   10.65
   6   2 -14   88.70   11.24
  -6  -2  14   78.69   10.33
  -6  -2  14   79.64    9.86
  -6   2  15   31.60    5.43
   6  -2 -15   32.28    5.53
   6  -2 -15   30.89    5.84
   6   2 -15   27.05    4.72
   6   2 -15   17.98    4.84
  -6  -2  15   37.23    5.79
  -6  -2  15   29.29    4.77
  -6   2  16   47.96    7.57
   6  -2 -16   62.84    8.13
   6   2 -16   68.46    7.79
  -6  -2  16   54.85    7.77
  -6  -2  16   58.65    7.25
  -6   2  17   17.66    3.99
   6  -2 -17   14.23    3.68
   6   2 -17   17.85    3.63
  -6  -2  17   17.40    3.96
  -6  -2  17   21.71    3.71
  -6   2  18    6.91    2.73
   6  -2 -18   17.84    3.90
   6   2 -18   15.08    3.18
  -6  -2  18   13.72    3.40
  -6  -2  18    7.23    2.29
  -6   2  19   11.57    3.27
   6  -2 -19   11.36    3.19
   6  -2 -19    9.61    3.29
   6   2 -19   10.56    2.81
   6   2 -19    4.13    2.48
  -6  -2  19   10.46    3.09
  -6  -2  19   10.97    2.29
  -6   2  20  123.79   13.57
   6  -2 -20  148.62   14.26
   6  -2 -20  140.60   14.65
   6   2 -20  135.78   13.09
   6   2 -20   99.20   13.18
  -6  -2  20  130.61   13.59
  -6  -2  20  132.12   11.54
  -6   2  21    2.91    2.27
   6  -2 -21    4.33    2.33
   6   2 -21    5.56    2.69
  -6  -2  21    3.14    2.04
  -6  -2  21    3.10    0.97
  -6   2  22   26.18    4.87
   6  -2 -22   26.98    5.27
   6   2 -22   20.97    4.61
   6  -2 -23    1.72    2.02
   6   2 -23   -0.00    1.34
   6  -2 -24    9.34    3.18
   6   2 -24   10.08    3.33
   6  -2 -25   10.80    3.32
   6   2 -25   14.18    3.71
   6  -2 -26   34.87    5.94
   6   2 -26   23.13    4.82
   6  -2 -27    1.62    2.07
   6   2 -27    5.63    2.40
   6  -2 -28   13.56    3.60
   6   2 -28    3.45    2.20
   6  -2 -29    2.73    2.10
   6   2 -29    1.19    1.51
   6  -2 -30    5.82    2.78
   6   2 -30   17.80    3.70
   6  -2 -31    0.29    1.32
   6   2 -31    0.48    1.20
   6  -2 -32   15.38    3.91
   6   2 -32   17.62    3.84
   6  -2 -33    1.29    1.76
   6   2 -33    1.79    1.78
   6  -2 -34    0.00    1.62
   6   2 -34   -0.00    1.48
   6  -2 -35   -0.00    1.54
   6   2 -35    0.12    1.39
   6  -2 -36   13.05    3.52
   6   2 -36    9.05    2.71
   6  -2 -37    0.64    1.32
   6   2 -37   -0.00    1.06
   6  -2 -38    2.37    1.68
   6   2 -38    1.58    1.52
   6  -2 -39   -0.00    1.36
   6  -2 -40    0.54    1.16
   6  -2 -41   -0.00    1.53
  -6   3   1    0.77    1.54
  -6   3   1    3.28    2.44
   6  -3  -1    1.81    1.67
   6  -3  -1    2.52    2.53
   6   3  -1    2.63    2.06
   6   3  -1    0.00    2.35
  -6  -3   1    4.25    2.45
  -6  -3   1    0.48    1.95
  -6   3   2  121.13   13.90
  -6   3   2  127.32   14.16
   6  -3  -2  139.56   14.06
   6  -3  -2  141.38   15.24
   6   3  -2  143.36   14.15
   6   3  -2  117.37   15.02
  -6  -3   2   98.36   13.46
  -6  -3   2  126.46   14.41
  -6   3   3  130.41   14.00
  -6   3   3  123.72   13.83
   6  -3  -3  138.13   13.78
   6  -3  -3  120.42   14.37
   6   3  -3  127.91   13.47
   6   3  -3   95.83   13.91
  -6  -3   3  130.24   14.33
  -6  -3   3  114.56   13.77
  -6   3   4   38.18    6.19
  -6   3   4   37.75    6.29
   6  -3  -4   23.05    5.13
   6  -3  -4   38.79    6.70
   6   3  -4   35.54    5.89
   6   3  -4   18.62    5.44
  -6  -3   4   39.22    6.66
  -6  -3   4   28.59    5.72
  -6   3   5    6.81    2.95
  -6   3   5   11.87    3.59
   6  -3  -5    7.45    2.90
   6  -3  -5   13.13    4.01
   6   3  -5   10.60    3.33
   6   3  -5    4.20    2.97
  -6  -3   5   14.84    3.97
  -6  -3   5   10.07    3.49
  -6   3   6   10.38    3.49
  -6   3   6   22.38    4.58
   6  -3  -6   15.60    3.95
   6  -3  -6   19.81    4.71
   6   3  -6   11.29    3.37
   6   3  -6   11.06    4.13
  -6  -3   6   15.72    4.21
  -6  -3   6   16.44    3.97
  -6   3   7   22.48    4.79
  -6   3   7   24.84    5.01
   6  -3  -7   23.50    4.63
   6  -3  -7   20.41    4.95
   6   3  -7   20.75    4.43
   6   3  -7   14.34    4.66
  -6  -3   7   17.90    4.75
  -6  -3   7   20.25    4.57
  -6  -3   7   19.25    4.31
  -6   3   8  345.93   30.05
  -6   3   8  367.23   30.12
   6  -3  -8  318.05   29.41
   6  -3  -8  326.10   30.60
   6   3  -8  328.71   29.21
   6   3  -8  267.42   29.89
  -6  -3   8  354.57   30.48
  -6  -3   8  362.18   30.42
  -6   3   9   58.92    8.42
   6  -3  -9   67.33    8.71
   6  -3  -9   64.41    9.30
   6   3  -9   61.95    8.13
   6   3  -9   61.85    9.34
  -6  -3   9   63.04    8.76
  -6  -3   9   59.68    8.43
  -6   3  10   22.82    4.90
   6  -3 -10   21.08    4.59
   6  -3 -10   20.57    4.97
   6   3 -10   21.76    4.41
   6   3 -10   28.08    5.62
  -6  -3  10   21.59    4.83
  -6   3  11    7.06    2.76
   6  -3 -11    9.02    3.00
   6  -3 -11    9.32    3.44
   6   3 -11    8.69    2.77
   6   3 -11    3.60    2.57
  -6  -3  11    8.81    3.16
  -6   3  12   66.80    8.96
   6  -3 -12   75.39    9.19
   6  -3 -12   68.36    9.58
   6   3 -12   80.32    8.83
   6   3 -12   44.08    8.29
  -6  -3  12   69.18    9.13
  -6  -3  12   65.20    8.56
  -6   3  13  106.26   12.69
   6  -3 -13  117.88   12.94
   6  -3 -13  114.21   13.47
   6   3 -13  115.64   12.21
   6   3 -13  130.45   14.06
  -6  -3  13  107.36   12.78
  -6  -3  13  115.15   12.42
  -6   3  14  164.14   16.02
   6  -3 -14  168.08   16.04
   6  -3 -14  120.81   15.50
   6   3 -14  148.63   15.28
   6   3 -14  163.26   15.06
   6   3 -14  122.52   15.48
  -6  -3  14  150.04   15.76
  -6  -3  14  153.31   15.05
  -6   3  15   18.78    4.23
   6  -3 -15   12.27    3.37
   6   3 -15   13.75    3.47
   6   3 -15    7.15    2.63
  -6  -3  15   18.59    4.17
  -6  -3  15    8.35    2.66
  -6   3  16   16.87    4.19
   6  -3 -16   19.68    4.43
   6   3 -16   20.13    4.24
   6   3 -16   26.92    4.50
  -6  -3  16   25.25    4.94
  -6  -3  16   22.74    4.20
  -6   3  17   60.82    8.61
   6  -3 -17   62.63    8.69
   6   3 -17   68.76    8.56
   6   3 -17   72.33    8.25
  -6  -3  17   63.77    7.65
  -6   3  18   99.32   12.04
   6  -3 -18  116.78   12.64
   6  -3 -18  110.65   13.03
   6   3 -18  111.88   11.93
   6   3 -18  114.50   11.56
  -6  -3  18   98.60   10.60
  -6   3  19   42.97    6.60
   6  -3 -19   33.65    6.07
   6  -3 -19   35.78    6.58
   6   3 -19   36.31    5.79
   6   3 -19   34.48    5.34
   6   3 -19   33.06    6.20
  -6   3  20    2.00    1.99
   6  -3 -20    4.03    2.30
   6  -3 -20    0.51    1.43
   6   3 -20    2.50    1.84
   6   3 -20    0.66    1.84
  -6   3  21    0.00    1.58
   6  -3 -21   -0.00    1.35
   6  -3 -21    0.21    1.22
   6   3 -21    0.45    1.56
   6   3 -21    0.52    1.84
  -6  -3  21   -0.00    0.55
  -6   3  22   47.63    6.92
   6  -3 -22   42.80    6.98
   6   3 -22   31.05    6.05
  -6   3  23   14.11    3.64
   6  -3 -23   10.16    3.66
   6   3 -23   10.51    3.32
   6  -3 -24   40.98    7.25
   6   3 -24   51.09    7.34
   6  -3 -25    1.38    1.88
   6   3 -25    0.00    1.63
   6  -3 -26    1.53    1.93
   6   3 -26    0.25    1.56
   6  -3 -27    0.00    1.82
   6   3 -27   -0.00    1.49
   6  -3 -28   17.75    4.45
   6   3 -28   21.56    4.47
   6  -3 -29    9.42    3.25
   6   3 -29    4.92    2.35
   6  -3 -30   15.14    4.31
   6   3 -30   17.99    3.96
   6  -3 -31    0.72    1.82
   6   3 -31    0.54    1.62
   6  -3 -32    2.07    2.18
   6   3 -32    2.25    1.78
   6  -3 -33    5.59    2.69
   6   3 -33    1.61    1.88
   6  -3 -34    8.60    3.27
   6   3 -34    5.30    2.31
   6  -3 -35   -0.00    1.60
   6   3 -35   -0.00    1.43
   6  -3 -36   -0.00    1.93
   6   3 -36    0.31    1.22
   6  -3 -37    0.33    1.76
   6   3 -37    0.31    1.20
   6  -3 -38    1.30    1.95
   6   3 -38    0.23    1.34
   6  -3 -39   -0.00    1.34
   6  -3 -40    1.81    1.94
  -6   4   1  153.50   16.90
  -6   4   1  185.79   17.98
   6  -4  -1  178.99   17.28
   6  -4  -1  163.78   18.11
   6   4  -1  144.20   16.77
   6   4  -1  163.76   16.90
   6   4  -1  166.84   18.77
  -6  -4   1  155.02   17.44
  -6  -4   1  158.64   17.63
  -6   4   2   14.63    3.99
  -6   4   2   17.15    4.56
   6  -4  -2   10.37    3.42
   6  -4  -2   11.95    4.19
   6   4  -2    8.96    3.29
   6   4  -2   14.31    3.74
   6   4  -2   10.65    4.20
  -6  -4   2    6.31    3.25
  -6  -4   2    9.37    3.48
  -6   4   3   10.43    3.45
  -6   4   3    5.59    2.74
   6  -4  -3    7.79    2.78
   6  -4  -3    6.91    3.64
   6   4  -3    3.11    2.26
   6   4  -3    6.59    2.70
   6   4  -3    6.06    3.33
  -6  -4   3    5.81    2.93
  -6  -4   3    7.15    3.30
  -6   4   4   14.76    4.06
  -6   4   4   15.88    4.14
   6  -4  -4   15.74    4.16
   6  -4  -4   13.48    4.23
   6   4  -4   15.62    4.19
   6   4  -4   15.28    4.01
   6   4  -4    6.47    3.60
  -6  -4   4   17.18    4.40
  -6  -4   4   11.01    3.83
  -6   4   5  227.58   21.24
  -6   4   5  165.64   19.84
   6  -4  -5  260.68   21.61
   6  -4  -5  218.44   21.91
   6   4  -5  228.36   21.22
   6   4  -5  220.09   20.62
   6   4  -5  166.10   20.99
  -6  -4   5  213.84   21.23
  -6  -4   5  218.67   21.18
  -6   4   6  236.38   21.94
  -6   4   6  206.03   21.20
   6  -4  -6  213.00   21.26
   6  -4  -6  218.44   22.40
   6   4  -6  198.66   21.09
   6   4  -6  260.14   21.80
   6   4  -6  218.59   22.86
  -6  -4   6  216.46   21.73
  -6   4   7   76.03    9.71
   6  -4  -7   65.25    8.96
   6  -4  -7   63.28    9.55
   6   4  -7   72.54    9.25
   6   4  -7   66.93    8.83
   6   4  -7   58.83    9.61
  -6  -4   7   54.70    8.65
  -6   4   8    6.49    3.17
   6  -4  -8    5.25    2.88
   6  -4  -8    1.55    2.33
   6   4  -8    4.20    2.40
   6   4  -8    1.96    2.09
   6   4  -8    6.77    3.14
  -6  -4   8    7.16    2.66
  -6   4   9   58.78    8.47
   6  -4  -9   55.03    8.08
   6  -4  -9   60.66    9.05
   6   4  -9   50.84    7.82
   6   4  -9   56.78    7.83
   6   4  -9   59.53    9.17
  -6  -4   9   50.01    7.82
  -6   4  10   22.93    5.08
   6  -4 -10   24.41    5.07
   6  -4 -10   27.22    5.76
   6   4 -10   25.30    5.17
   6   4 -10   32.08    5.40
   6   4 -10   29.68    6.38
  -6   4  11  134.41   14.38
   6  -4 -11  140.32   14.43
   6  -4 -11  132.86   15.02
   6   4 -11  119.15   13.60
   6   4 -11  123.23   13.36
   6   4 -11  103.76   14.08
  -6   4  12   93.34   11.63
   6  -4 -12  111.25   12.20
   6  -4 -12   98.45   12.41
   6   4 -12   91.40   11.32
   6   4 -12   91.15   10.87
   6   4 -12  106.17   12.79
  -6  -4  12   90.19   11.14
  -6   4  13   30.66    6.04
   6  -4 -13   32.70    6.11
   6  -4 -13   31.31    6.56
   6   4 -13   39.48    6.44
   6   4 -13   43.84    6.25
  -6  -4  13   35.27    5.93
  -6   4  14   -0.00    1.63
   6  -4 -14   -0.00    1.81
   6   4 -14    1.39    2.06
   6   4 -14    1.76    1.76
  -6  -4  14    0.88    1.65
  -6   4  15  142.56   14.41
   6  -4 -15  115.07   13.54
   6   4 -15  123.15   13.46
   6   4 -15  110.73   12.64
  -6  -4  15  120.59   12.91
  -6   4  16  138.71   14.87
   6  -4 -16  126.21   14.54
   6   4 -16  124.82   14.05
   6   4 -16  131.86   13.72
  -6  -4  16  143.29   13.85
  -6   4  17    7.28    3.21
   6  -4 -17   16.36    4.07
   6  -4 -17   10.28    3.56
   6   4 -17   10.97    3.34
   6   4 -17   13.88    3.39
   6   4 -17   10.53    3.66
  -6   4  18   52.81    7.75
   6  -4 -18   53.01    7.74
   6  -4 -18   28.58    6.47
   6   4 -18   47.99    7.05
   6   4 -18   66.06    7.42
   6   4 -18   33.58    6.76
  -6   4  19   86.05   10.81
   6  -4 -19   90.31   10.94
   6  -4 -19   61.70   10.08
   6   4 -19   85.34   10.16
   6   4 -19   89.09    9.67
   6   4 -19   79.69   10.69
  -6   4  20  115.97   12.97
   6  -4 -20  131.63   13.64
   6  -4 -20   90.69   12.54
   6   4 -20  104.09   11.98
   6   4 -20  105.86   12.78
  -6   4  21    9.82    3.31
   6  -4 -21    6.31    2.91
   6  -4 -21    7.98    3.23
   6   4 -21    5.26    2.38
   6   4 -21    0.00    2.20
  -6   4  22    7.09    2.98
   6  -4 -22    2.35    2.22
   6   4 -22   10.03    3.56
  -6   4  23   -0.00    1.38
   6  -4 -23    1.06    2.33
   6   4 -23    0.12    1.63
   6  -4 -24    0.32    1.68
   6   4 -24    1.56    1.84
   6  -4 -25    4.38    2.70
   6   4 -25    4.87    2.45
   6  -4 -26   18.61    4.67
   6   4 -26   11.91    3.49
   6  -4 -27    2.15    2.27
   6   4 -27    6.42    2.60
   6  -4 -28   13.67    4.12
   6   4 -28   15.46    3.89
   6  -4 -29    1.69    1.96
   6   4 -29    2.58    2.19
   6  -4 -30    8.26    3.14
   6   4 -30    8.26    2.96
   6  -4 -31    0.49    1.78
   6   4 -31    1.84    1.86
   6  -4 -32    7.99    3.43
   6   4 -32    9.52    3.07
   6  -4 -33   10.38    3.55
   6   4 -33    3.51    2.24
   6  -4 -34   -0.00    1.60
   6   4 -34    0.39    1.59
   6  -4 -35    2.03    2.28
   6  -4 -36    3.34    2.41
   6  -4 -37    3.02    2.15
   6  -4 -38    2.30    2.45
   6  -4 -39   -0.00    1.69
  -6   5   1   24.42    5.35
  -6   5   1   12.38    4.28
   6  -5  -1   16.23    4.84
   6   5  -1   20.33    5.01
  -6  -5   1   10.00    3.88
  -6  -5   1   15.46    4.84
  -6   5   2   70.25   10.41
  -6   5   2   94.03   11.52
   6  -5  -2   87.61   11.87
   6   5  -2   77.60   10.81
   6   5  -2   96.88   13.13
  -6  -5   2   97.26   12.04
  -6  -5   2   76.00   11.10
  -6   5   3  117.23   14.16
  -6   5   3  147.86   15.22
   6  -5  -3  157.67   16.39
   6   5  -3  113.14   14.02
   6   5  -3  101.67   14.91
  -6  -5   3  120.13   14.58
  -6   5   4  100.04   12.30
  -6   5   4  108.57   12.57
   6  -5  -4   91.39   12.67
   6   5  -4  108.26   12.67
   6   5  -4   92.98   13.27
  -6  -5   4   86.52   12.04
  -6   5   5    3.11    2.39
  -6   5   5    3.36    2.23
   6  -5  -5    4.85    2.93
   6   5  -5    3.56    2.71
   6   5  -5    3.23    2.17
   6   5  -5    4.13    3.34
  -6  -5   5    2.53    2.24
  -6   5   6    0.00    1.35
   6  -5  -6    0.00    2.42
   6   5  -6    3.08    2.79
   6   5  -6    3.18    2.15
   6   5  -6    0.87    2.64
  -6  -5   6    4.19    2.68
  -6   5   7   58.19    8.89
   6  -5  -7   47.26    8.61
   6   5  -7   54.08    8.46
   6   5  -7   57.28    8.19
   6   5  -7   53.54    9.31
  -6  -5   7   83.27   10.13
  -6   5   8   44.95    7.66
   6  -5  -8   45.63    8.17
   6   5  -8   60.88    8.51
   6   5  -8   49.06    7.46
   6   5  -8   51.25    9.01
  -6  -5   8   49.48    7.96
  -6   5   9   86.26   10.71
   6  -5  -9   64.05   10.20
   6   5  -9   72.57    9.88
   6   5  -9   73.70    9.55
   6   5  -9   62.38   10.29
  -6  -5   9   83.79   10.48
  -6   5  10   30.23    6.28
   6  -5 -10   45.46    7.91
   6   5 -10   29.44    6.13
   6   5 -10   49.39    7.03
   6   5 -10   52.39    8.54
  -6   5  11    2.19    2.45
   6  -5 -11    3.11    2.74
   6   5 -11    0.00    1.77
   6   5 -11    0.00    1.65
  -6   5  12    5.69    2.84
   6   5 -12    1.89    2.04
   6   5 -12    6.69    2.62
  -6  -5  12    3.63    2.25
  -6   5  13  247.61   23.06
   6   5 -13  241.19   22.52
   6   5 -13  204.98   21.20
  -6  -5  13  228.30   21.95
  -6   5  14  262.66   24.69
   6   5 -14  268.88   24.31
   6   5 -14  235.74   23.12
  -6  -5  14  245.96   23.52
  -6   5  15    1.86    2.14
   6  -5 -15   -0.00    1.96
   6   5 -15    0.24    1.56
   6   5 -15   -0.00    1.36
   6   5 -15    1.55    2.38
  -6   5  16    9.45    3.57
   6  -5 -16    8.09    3.68
   6   5 -16    7.69    3.01
   6   5 -16    9.23    2.95
   6   5 -16    2.85    2.69
  -6   5  17    0.12    1.62
   6  -5 -17    0.00    2.04
   6   5 -17    0.99    1.95
   6   5 -17    0.00    1.48
   6   5 -17    0.16    1.97
  -6   5  18  106.42   13.14
   6  -5 -18   94.64   13.14
   6   5 -18  116.12   12.84
   6   5 -18  118.04   12.28
   6   5 -18  107.72   13.40
  -6   5  19   25.41    5.52
   6  -5 -19   24.27    5.82
   6   5 -19   12.43    3.85
   6   5 -19   22.78    5.33
  -6   5  20   13.60    4.40
   6  -5 -20   12.70    4.16
   6   5 -20   11.01    3.56
   6   5 -20   13.70    4.22
  -6   5  21    1.88    1.90
   6  -5 -21    1.16    1.67
   6   5 -21    0.80    1.95
  -6   5  22    1.35    2.27
   6  -5 -22   -0.00    1.72
   6   5 -22   -0.00    2.28
  -6   5  23   45.03    7.09
   6  -5 -23   22.43    5.67
   6   5 -23   29.34    5.95
   6  -5 -24   16.01    4.68
   6   5 -24   16.70    4.49
   6  -5 -25    2.82    2.57
   6   5 -25    7.78    3.08
   6  -5 -26   -0.00    1.33
   6   5 -26    0.00    1.97
   6  -5 -27    1.11    1.95
   6   5 -27    1.96    2.35
   6  -5 -28    8.56    3.51
   6   5 -28    2.59    2.13
   6  -5 -29    7.15    3.41
   6  -5 -30    4.57    3.09
   6  -5 -31    0.75    1.68
   6  -5 -32    1.22    1.82
   6  -5 -33    5.68    3.05
   6  -5 -34    7.35    3.28
   6  -5 -35    1.72    2.16
   6  -5 -36    1.57    1.85
   6  -5 -37    1.12    2.38
  -6   6   1  130.43   15.58
  -6   6   1  141.81   15.90
   6  -6  -1  145.27   16.98
   6   6  -1  132.55   15.87
  -6  -6   1  132.81   16.21
  -6   6   2   20.39    5.35
  -6   6   2   24.33    5.51
   6  -6  -2   27.22    6.16
   6   6  -2   22.21    5.31
  -6  -6   2   20.85    5.39
  -6   6   3    4.85    2.81
  -6   6   3    3.93    2.47
   6  -6  -3    3.65    2.70
   6   6  -3    4.19    2.79
  -6  -6   3    2.55    2.27
  -6   6   4   17.72    4.88
   6  -6  -4   25.86    6.19
   6   6  -4   19.55    5.01
  -6  -6   4   25.14    5.82
  -6   6   5  137.51   14.99
   6  -6  -5  114.32   14.84
   6   6  -5  127.74   14.57
  -6  -6   5   95.98   13.61
  -6   6   6   81.59   11.19
   6  -6  -6   84.03   11.84
   6   6  -6  100.18   12.02
  -6  -6   6   63.47   10.47
  -6   6   7   43.57    7.85
   6  -6  -7   58.44    9.34
   6   6  -7   47.18    8.06
  -6  -6   7   48.21    8.24
  -6   6   8   16.95    4.68
   6  -6  -8   11.31    4.24
   6   6  -8   11.83    3.95
  -6  -6   8    7.68    3.33
  -6   6   9   96.65   12.24
   6  -6  -9   95.75   13.03
   6   6  -9   88.81   11.88
  -6  -6   9   94.35   12.19
  -6   6  10   74.86   10.47
   6  -6 -10   69.69   10.54
   6   6 -10   63.97    9.82
  -6  -6  10   75.64   10.39
  -6   6  11   60.55    9.23
   6   6 -11   55.68    8.78
  -6   6  12   56.25    9.21
   6   6 -12   53.33    8.68
   6   6 -12   73.36    9.15
  -6   6  13    1.47    2.52
   6   6 -13    1.12    2.02
   6   6 -13    0.97    1.90
  -6   6  14    4.79    2.83
   6  -6 -14    0.71    1.78
   6   6 -14    1.65    1.84
   6   6 -14    0.93    1.85
  -6   6  15   55.66    8.81
   6  -6 -15   34.52    7.74
   6   6 -15   67.91    9.22
   6   6 -15   65.32    8.41
  -6   6  16    5.83    3.09
   6  -6 -16   10.55    4.02
   6   6 -16    7.90    3.13
   6   6 -16    3.81    2.37
  -6   6  17   22.84    5.26
   6  -6 -17   10.25    4.18
   6   6 -17   12.70    3.93
   6   6 -17    9.67    3.17
  -6   6  18   42.75    7.40
   6  -6 -18   22.98    6.32
   6   6 -18   47.60    7.31
  -6   6  19   15.91    4.50
   6  -6 -19    9.00    3.97
   6   6 -19   16.98    4.51
  -6   6  20    1.81    2.33
   6  -6 -20    1.17    1.92
   6   6 -20    1.15    2.01
  -6   6  21   17.70    4.77
   6  -6 -21   15.28    4.78
  -6   6  22    7.05    3.16
   6  -6 -22    3.27    3.13
  -6   6  23   13.58    4.26
   6  -6 -23    4.78    3.23
   6  -6 -24    1.49    2.53
   6  -6 -25    7.26    3.49
   6  -6 -26   18.06    5.09
   6  -6 -27   10.36    4.09
   6  -6 -28    0.00    2.29
   6  -6 -29   -0.00    2.59
   6  -6 -30    0.78    1.98
   6  -6 -31    6.94    3.39
   6  -6 -32    0.95    2.19
   6  -6 -33    2.08    2.38
   6  -6 -34   -0.00    1.95
   6  -6 -35    3.91    2.41
   6  -6 -36   -0.00    2.42
  -6   7   1   21.91    5.46
   6  -7  -1   21.99    5.92
   6   7  -1   11.38    4.27
  -6  -7   1   20.43    5.59
  -6   7   2    6.87    3.40
   6  -7  -2   18.29    5.36
   6   7  -2   11.02    4.42
  -6  -7   2    7.28    3.57
   6  -7  -3  239.83   24.97
   6   7  -3  227.91   23.86
  -6  -7   3  232.90   24.45
   6  -7  -4   70.90   11.16
   6   7  -4   81.56   11.17
  -6  -7   4   57.72   10.02
   6  -7  -5   20.21    6.03
   6   7  -5   21.53    5.48
  -6  -7   5   23.93    5.97
   6  -7  -6   24.83    6.53
   6   7  -6   21.34    5.36
  -6  -7   6   16.88    5.37
   6  -7  -7   19.51    5.41
   6   7  -7   11.71    4.26
  -6  -7   7   33.63    6.67
   6  -7  -8   44.65    8.38
   6   7  -8   28.41    6.54
  -6  -7   8   43.14    7.82
   6  -7  -9  132.52   15.86
   6   7  -9  146.85   15.62
  -6  -7   9   89.11   13.46
   6   7 -10    1.61    2.52
   6   7 -11    1.74    2.36
   6   7 -12   19.91    5.20
   6  -7 -13  121.50   15.94
   6   7 -13  136.15   15.63
   6  -7 -14    1.35    2.27
   6   7 -14    2.35    2.47
   6  -7 -15    0.23    2.65
   6   7 -15    2.76    2.50
   6  -7 -16    3.07    2.82
   6   7 -16    4.03    2.89
   6  -7 -17    3.84    2.73
   6   7 -17    3.19    2.43
   6  -7 -18    0.99    2.27
   6   7 -18    8.32    3.29
   6  -7 -19   46.44    8.82
   6   7 -19   56.36    8.78
   6  -7 -20    4.82    3.86
   6   7 -20    3.96    2.82
   6  -7 -21   -0.00    1.90
   6  -7 -22    2.67    2.79
   6  -7 -23   13.86    4.70
   6  -7 -24    2.26    2.60
   6  -7 -25   11.98    4.43
   6  -7 -26   -0.00    1.88
   6  -7 -27    1.27    2.52
   6  -7 -28    8.04    3.72
   6  -7 -29   22.22    5.77
   6  -7 -30   -0.00    2.29
   6  -7 -31    4.65    3.15
   6  -7 -32    0.82    2.04
   6  -7 -33    1.39    2.67
   6  -7 -34    0.13    2.20
   6  -7 -35    8.48    3.79
  -6   8   1   95.00   13.59
   6  -8  -1  114.84   15.28
  -6  -8   1  127.25   15.83
  -6   8   2    6.25    3.41
   6  -8  -2    4.38    3.67
  -6  -8   2    8.84    4.15
  -6   8   3    2.71    2.67
   6  -8  -3    0.00    2.25
   6   8  -3   -0.00    1.38
  -6  -8   3    0.10    2.26
  -6   8   4    0.00    2.51
   6  -8  -4    0.28    1.96
   6   8  -4    0.51    2.13
  -6  -8   4   -0.00    2.58
  -6   8   5  184.14   20.43
   6  -8  -5  171.06   20.80
   6   8  -5  205.58   21.04
  -6  -8   5  174.05   20.59
  -6   8   6    7.83    3.76
   6  -8  -6    6.24    3.28
   6   8  -6    3.87    2.89
  -6  -8   6    7.58    4.02
  -6   8   7  102.89   12.75
   6  -8  -7   77.69   12.13
   6   8  -7   71.69   11.14
  -6  -8   7   65.87   11.20
  -6   8   8    1.09    2.21
  -6   8   9  119.67   15.21
  -6   8  10   18.24    5.64
   6   8 -10   46.90    8.10
  -6   8  11   96.32   12.28
   6  -8 -11   68.50   11.19
   6   8 -11   56.90   10.05
  -6   8  12   23.94    5.91
   6  -8 -12   10.10    4.37
   6   8 -12   22.80    5.56
  -6   8  13    2.37    2.57
   6  -8 -13    1.09    2.57
   6   8 -13   -0.00    2.03
  -6   8  14    3.59    2.80
   6  -8 -14    0.58    2.21
   6   8 -14    3.93    3.02
  -6   8  15   87.54   12.41
   6  -8 -15   73.34   12.03
   6   8 -15   84.74   11.92
  -6   8  16   -0.00    2.64
   6  -8 -16    1.60    2.08
   6   8 -16   -0.00    1.70
  -6   8  17   42.57    7.74
   6  -8 -17   19.25    6.10
   6   8 -17   32.35    6.76
  -6   8  18    1.01    2.33
   6  -8 -18    0.70    2.65
   6   8 -18   -0.00    1.86
  -6   8  19   15.17    4.98
   6  -8 -19   14.30    4.84
   6   8 -19   20.58    5.26
  -6   8  20    2.86    2.74
   6  -8 -20    3.66    3.19
  -6   8  21    6.81    3.69
   6  -8 -21    4.97    3.41
  -6   8  22    2.26    2.75
   6  -8 -22    1.95    2.69
  -6   8  23    4.01    3.08
   6  -8 -23    4.30    3.27
  -6   8  24    0.00    2.04
   6  -8 -24   -0.00    2.14
   6  -8 -25   15.07    4.85
   6  -8 -26    3.44    3.44
   6  -8 -27   11.73    4.31
   6  -8 -28   -0.00    2.33
   6  -8 -29    2.78    3.09
   6  -8 -30   -0.00    2.80
   6  -8 -31    2.34    2.97
   6  -8 -32    4.36    3.22
   6  -8 -33    0.19    2.23
  -6   9   1    3.21    2.85
   6  -9  -1    6.65    4.36
   6   9  -1    7.14    3.74
   6   9  -1    9.26    3.99
  -6  -9   1    1.92    2.87
  -6   9   2    9.79    4.32
   6  -9  -2    5.62    3.85
   6   9  -2   10.39    4.46
   6   9  -2    8.25    4.21
  -6  -9   2   16.62    5.41
  -6   9   3  127.65   16.11
   6  -9  -3  137.69   17.27
   6   9  -3  139.68   16.90
   6   9  -3  129.97   16.07
  -6  -9   3   99.86   15.53
  -6   9   4    5.66    3.42
   6  -9  -4    7.30    4.39
   6   9  -4   12.87    4.88
  -6  -9   4    4.84    3.08
  -6   9   5    5.57    3.02
   6  -9  -5    0.00    2.24
   6   9  -5    4.78    3.29
  -6   9   6    8.31    3.89
   6  -9  -6   12.73    4.82
   6   9  -6   14.27    4.86
  -6   9   7   11.48    4.44
   6   9  -7   17.44    5.39
  -6   9   8    0.00    2.58
  -6   9   9   75.05   11.59
  -6   9  10    6.26    3.84
   6  -9 -10    0.76    2.52
  -6   9  11    0.64    2.29
   6  -9 -11    0.00    2.75
  -6   9  12    8.10    3.88
   6  -9 -12    0.00    2.49
  -6   9  13   72.45   10.94
   6  -9 -13   41.34    9.25
  -6   9  14    2.69    3.05
   6  -9 -14    0.67    2.85
  -6   9  15   12.56    4.66
   6  -9 -15    9.66    4.60
  -6   9  16    5.89    3.36
   6  -9 -16    6.17    3.76
  -6   9  17    8.79    3.90
   6  -9 -17   13.47    5.02
  -6   9  18    3.52    2.82
   6  -9 -18    2.66    3.09
  -6   9  19   27.34    6.47
   6  -9 -19   11.75    5.10
   6   9 -19   24.55    6.02
  -6   9  20    0.00    1.90
   6  -9 -20    3.55    3.27
  -6   9  21   -0.00    2.02
   6  -9 -21   -0.00    2.33
  -6   9  22   -0.00    1.96
   6  -9 -22    0.07    2.71
  -6   9  23   30.86    6.89
   6  -9 -23   15.35    5.57
  -6   9  24   -0.00    2.08
   6  -9 -24   -0.00    2.35
   6  -9 -25    3.64    3.57
   6  -9 -26    2.26    2.57
   6  -9 -27    2.55    3.08
   6  -9 -28    1.85    2.92
   6  -9 -29    2.33    3.63
   6  -9 -30    1.85    2.74
   6  -9 -31    0.00    2.67
   6  -9 -32   -0.00    2.68
  -6  10   1   26.38    6.88
   6 -10  -1   30.96    7.79
   6  10  -1   42.43    8.49
  -6 -10   1   35.49    8.20
  -6  10   2   10.25    4.66
   6 -10  -2    8.41    4.43
   6  10  -2    9.46    4.45
  -6  10   3    6.74    3.33
   6 -10  -3   -0.00    2.60
   6  10  -3   -0.00    2.40
  -6  10   4   16.01    5.13
   6 -10  -4    6.54    4.06
   6  10  -4    6.83    3.97
  -6  10   5   44.02    8.93
   6  10  -5   38.24    8.32
  -6  10   6    1.85    2.22
   6  10  -6    0.03    1.93
  -6  10   7   21.11    6.08
   6  10  -7   18.96    5.92
  -6  10   8    0.09    2.06
   6 -10  -8   -0.00    2.87
   6  10  -8    4.43    2.84
  -6  10   9    1.65    2.83
   6 -10  -9    0.00    2.33
   6  10  -9    1.26    2.04
  -6  10  10    5.93    3.54
   6 -10 -10   -0.00    2.63
   6  10 -10    2.07    2.19
  -6  10  11   81.12   12.71
   6 -10 -11   73.95   12.60
   6  10 -11   95.51   13.44
  -6  10  12   -0.00    2.62
   6 -10 -12    1.39    2.60
   6  10 -12   -0.00    2.49
  -6  10  13    6.01    4.23
   6 -10 -13    4.33    3.82
   6  10 -13    8.80    4.33
  -6  10  14    8.28    4.07
   6 -10 -14    1.80    3.18
   6  10 -14    5.92    3.89
  -6  10  15   54.43    9.60
   6 -10 -15   36.09    8.65
   6  10 -15   47.70    9.25
  -6  10  16   -0.00    2.74
   6 -10 -16   -0.00    1.96
   6  10 -16    0.00    2.28
  -6  10  17   17.88    5.90
   6 -10 -17   26.83    7.03
   6  10 -17   32.72    7.12
  -6  10  18    0.00    2.26
   6 -10 -18    0.00    2.25
  -6  10  19    3.61    3.23
   6 -10 -19    8.38    4.37
  -6  10  20    1.99    2.79
   6 -10 -20   -0.00    2.44
  -6  10  21   43.27    8.31
   6 -10 -21   13.77    5.80
  -6  10  22    0.00    2.45
   6 -10 -22    0.00    2.12
  -6  10  23    3.20    3.07
   6 -10 -23    0.75    2.65
  -6  10  24    2.26    2.55
   6 -10 -24   -0.00    3.18
   6 -10 -25    3.29    3.63
   6 -10 -26    0.00    2.99
   6 -10 -27    2.39    3.32
   6 -10 -28    6.12    3.58
   6 -10 -29   -0.00    3.19
   6 -10 -30   -0.00    2.37
  -6  11   1    7.87    4.23
   6 -11  -1    7.79    4.66
   6  11  -1    1.13    2.85
  -6  11   2   -0.00    2.22
   6 -11  -2    1.98    2.57
   6  11  -2    1.35    2.74
  -6  11   3   48.67    9.03
   6 -11  -3   21.88    7.12
   6  11  -3   32.41    7.91
  -6  11   4   -0.00    3.10
   6  11  -4   -0.00    1.82
  -6  11   5    4.13    3.32
   6  11  -5    4.16    3.19
  -6  11   6    4.15    2.83
   6 -11  -6    0.00    3.08
   6  11  -6    3.55    2.86
  -6  11   7    7.67    4.24
   6 -11  -7    1.24    3.19
   6  11  -7    8.79    4.32
  -6  11   8   14.18    5.17
   6 -11  -8    2.98    3.04
   6  11  -8   20.11    6.09
  -6  11   9   26.36    7.00
   6 -11  -9   14.38    5.64
   6  11  -9   24.71    6.90
  -6  11  10    2.60    2.54
   6 -11 -10    3.69    3.81
   6  11 -10    9.08    4.46
  -6  11  11   -0.00    3.08
   6 -11 -11   -0.00    2.07
   6  11 -11    0.16    2.50
  -6  11  12   13.39    5.19
   6 -11 -12    0.53    2.93
   6  11 -12    3.18    3.77
  -6  11  13   31.69    7.65
   6 -11 -13   23.12    6.94
   6  11 -13   21.66    6.50
  -6  11  14    3.70    3.51
   6 -11 -14    1.70    3.26
   6  11 -14    1.11    2.25
  -6  11  15   13.60    5.49
   6 -11 -15   16.92    6.07
   6  11 -15   24.99    6.59
  -6  11  16    0.00    2.02
   6 -11 -16   -0.00    2.40
   6  11 -16   -0.00    2.39
  -6  11  17    8.06    4.28
   6 -11 -17   26.99    7.48
   6  11 -17   19.83    5.94
  -6  11  18    0.00    2.68
   6 -11 -18    0.00    2.42
   6  11 -18    0.61    1.98
  -6  11  19   15.99    5.66
   6 -11 -19   15.71    5.84
  -6  11  20    1.20    2.42
   6 -11 -20    0.28    2.16
  -6  11  21   -0.00    2.35
   6 -11 -21    1.33    2.66
  -6  11  22    2.41    3.22
   6 -11 -22   -0.00    2.13
  -6  11  23   23.65    6.69
   6 -11 -23   11.77    5.27
  -6  11  24   -0.00    2.36
   6 -11 -24   -0.00    2.64
   6 -11 -25    3.24    3.73
   6 -11 -26   -0.00    2.93
   6 -11 -27   -0.00    2.59
   6 -11 -28   -0.00    3.18
   6 -11 -29    0.59    2.74
  -6  12   1   30.55    7.63
   6 -12  -1   38.84    9.41
   6  12  -1   33.87    8.23
  -6  12   2   -0.00    2.60
   6  12  -2    6.13    4.10
  -6  12   3    3.29    3.06
   6  12  -3    0.64    2.91
  -6  12   4   -0.00    2.30
   6  12  -4    3.43    3.60
  -6  12   5   21.84    6.83
   6 -12  -5   36.36    8.72
   6  12  -5   21.65    6.85
  -6  12   6    0.00    2.42
   6 -12  -6   -0.00    3.40
   6  12  -6    2.10    3.81
  -6  12   7    6.60    4.36
   6 -12  -7   10.27    4.72
   6  12  -7    6.18    4.26
  -6  12   8   -0.00    2.31
   6 -12  -8    5.97    3.82
   6  12  -8   -0.00    2.04
  -6  12   9   10.48    4.93
   6 -12  -9    7.33    4.74
   6  12  -9   11.79    4.84
  -6  12  10    3.78    3.59
   6 -12 -10    0.44    2.57
   6  12 -10    1.95    2.24
  -6  12  11   35.65    8.14
   6 -12 -11   19.39    6.58
   6  12 -11   27.67    7.30
  -6  12  12   -0.00    3.11
   6 -12 -12    0.12    2.26
   6  12 -12    1.70    2.93
  -6  12  13    5.31    3.59
   6 -12 -13    0.27    2.30
   6  12 -13    3.88    3.34
  -6  12  14    0.09    2.48
   6 -12 -14    0.00    2.62
   6  12 -14   -1.94    2.88
  -6  12  15   16.16    5.82
   6 -12 -15    4.60    3.85
   6  12 -15   22.24    6.33
  -6  12  16    2.34    3.06
   6 -12 -16    0.67    2.87
   6  12 -16    5.61    3.85
  -6  12  17    7.55    4.19
   6 -12 -17    6.05    4.54
   6  12 -17   10.05    4.54
  -6  12  18    0.50    2.47
   6 -12 -18    3.13    2.98
  -6  12  19    5.71    3.52
   6 -12 -19   -0.00    2.59
  -6  12  20   -0.00    2.03
   6 -12 -20    0.99    2.84
  -6  12  21   12.32    5.11
   6 -12 -21    8.83    4.91
   6 -12 -22   -0.00    2.89
  -6  12  23    0.00    2.95
   6 -12 -23    0.91    3.04
  -6  12  24    1.51    2.80
   6 -12 -24    0.00    3.30
   6 -12 -25    7.71    4.75
   6 -12 -26    2.87    3.27
   6 -12 -27    2.97    3.83
  -6  13   1    5.68    4.73
   6  13  -1    1.11    3.42
  -6  13   2    3.76    3.43
   6  13  -2    4.86    4.25
  -6  13   3   40.14    9.19
   6  13  -3   39.79    9.12
  -6  13   4   15.44    5.62
   6 -13  -4    4.10    3.63
   6  13  -4    8.78    5.01
  -6  13   5    8.50    4.42
   6 -13  -5    6.33    4.57
   6  13  -5    8.20    4.66
  -6  13   6   11.98    5.10
   6 -13  -6    0.00    2.85
   6  13  -6    7.81    4.43
  -6  13   7   12.88    5.69
   6 -13  -7    2.91    3.95
   6  13  -7    9.75    4.80
  -6  13   8    6.75    4.53
   6 -13  -8    4.16    4.04
   6  13  -8    7.78    4.01
  -6  13   9   24.92    7.29
   6 -13  -9   19.43    6.86
   6  13  -9   21.20    6.45
  -6  13  10    0.98    3.06
   6 -13 -10    2.55    3.64
   6  13 -10    3.15    3.20
  -6  13  11    2.27    3.07
   6 -13 -11    0.85    3.26
   6  13 -11   -0.00    2.12
  -6  13  12    2.33    3.15
   6 -13 -12    2.02    3.34
   6  13 -12    8.35    4.60
  -6  13  13   14.40    5.89
   6 -13 -13    4.97    4.10
   6  13 -13    3.11    3.27
  -6  13  14    0.48    2.65
   6 -13 -14    0.00    2.64
   6  13 -14    1.17    2.84
  -6  13  15    5.05    3.65
   6 -13 -15    4.36    4.29
   6  13 -15    3.76    3.66
  -6  13  16   -0.00    2.15
   6 -13 -16   -0.00    3.10
   6  13 -16    0.00    2.78
  -6  13  17    3.15    3.73
   6 -13 -17    0.20    2.70
   6  13 -17    0.96    2.63
  -6  13  18    6.61    4.43
   6 -13 -18    0.00    2.52
  -6  13  19   11.19    4.85
   6 -13 -19    9.98    5.30
  -6  13  20    0.09    2.13
   6 -13 -20    2.87    3.53
  -6  13  21    0.84    2.91
   6 -13 -21   -0.00    3.04
  -6  13  22   -0.00    2.72
   6 -13 -22   -0.00    3.09
  -6  13  23   13.05    5.46
   6 -13 -23    1.93    3.45
  -6  13  24    2.37    3.12
   6 -13 -24    2.39    3.79
   6 -13 -25    4.95    3.86
  -6  14   1    8.36    5.40
   6  14  -1   10.09    5.23
  -6  14   2    3.81    4.10
   6  14  -2    7.66    5.10
  -6  14   3   -0.00    2.63
   6  14  -3    1.11    3.02
  -6  14   4    7.18    4.75
   6  14  -4    3.27    4.44
  -6  14   5   30.29    7.93
   6  14  -5   33.67    8.58
  -6  14   6   29.10    7.53
   6  14  -6   16.15    6.31
  -6  14   7    3.06    3.31
   6 -14  -7    8.34    5.11
   6  14  -7    7.30    4.25
  -6  14   8    0.06    2.38
   6 -14  -8   -0.00    3.15
   6  14  -8    2.09    3.46
  -6  14   9    8.22    5.09
   6 -14  -9    5.05    4.18
   6  14  -9   19.36    6.36
  -6  14  10    8.77    4.58
   6 -14 -10    3.72    3.81
   6  14 -10    5.24    4.18
  -6  14  11    5.36    4.15
   6 -14 -11    2.45    4.16
   6  14 -11    3.08    3.18
  -6  14  12    4.87    3.54
   6 -14 -12    4.97    3.91
   6  14 -12   -0.00    2.42
  -6  14  13    2.84    3.17
   6 -14 -13   -0.00    2.57
   6  14 -13   -0.00    2.82
  -6  14  14    0.00    1.60
   6 -14 -14    2.30    3.58
   6  14 -14   -0.00    2.60
  -6  14  15    4.67    4.06
   6 -14 -15    5.10    4.27
   6  14 -15    6.19    3.74
  -6  14  16    4.12    3.88
   6 -14 -16    3.90    3.73
   6  14 -16    5.93    4.40
  -6  14  17    2.33    2.72
   6 -14 -17    2.61    3.58
  -6  14  18    0.74    3.18
   6 -14 -18    1.26    2.49
  -6  14  19   -0.00    2.97
   6 -14 -19    0.00    2.05
  -6  14  20    0.00    3.55
   6 -14 -20    2.10    3.49
  -6  14  21    6.96    4.11
   6 -14 -21    2.63    3.78
  -6  14  22    1.56    3.30
   6 -14 -22    3.40    3.65
  -6  14  23    0.42    2.74
   6 -14 -23    5.27    4.24
  -6  14  24    2.35    3.02
  -6  15   1   -0.00    3.11
   6  15  -1    1.80    3.67
  -6  15   2    6.68    4.24
   6  15  -2    1.32    2.65
  -6  15   3    8.92    4.81
   6  15  -3    4.03    4.64
  -6  15   4    2.82    3.46
   6  15  -4    1.56    2.98
  -6  15   5    0.00    2.93
   6  15  -5   -0.00    3.21
  -6  15   6   -0.00    3.88
   6  15  -6   -0.00    2.56
  -6  15   7    0.00    2.92
   6  15  -7   -0.00    2.36
  -6  15   8    2.72    3.66
   6  15  -8    1.44    3.07
  -6  15   9    0.00    3.71
   6  15  -9    2.68    3.08
  -6  15  10    0.00    3.27
   6  15 -10    7.40    4.84
  -6  15  11    0.56    2.94
   6 -15 -11   -0.00    3.47
   6  15 -11   -0.00    3.17
  -6  15  12    1.27    3.13
   6 -15 -12    4.51    4.05
   6  15 -12   10.45    5.44
  -6  15  13    5.96    4.40
   6 -15 -13    1.42    3.74
   6  15 -13    1.04    2.62
  -6  15  14    5.64    4.36
   6 -15 -14    0.16    2.92
   6  15 -14   -0.00    3.29
  -6  15  15    3.25    3.58
   6 -15 -15    0.50    2.25
   6  15 -15   -0.00    3.22
  -6  15  16    1.78    3.29
   6 -15 -16   -0.00    2.76
  -6  15  17   -0.00    2.66
   6 -15 -17    2.28    3.58
  -6  15  18   12.68    5.45
   6 -15 -18    1.48    3.38
  -6  15  19    3.40    4.04
   6 -15 -19   -0.00    2.94
  -6  15  20    0.50    2.93
   6 -15 -20   -0.00    3.51
  -6  15  21   -0.00    2.51
   6 -15 -21    0.17    3.43
  -6  15  22    4.76    3.61
   6 -15 -22   -0.00    3.42
  -6  15  23   -0.00    2.82
  -6  15  24    0.05    3.06
  -6  16   1    8.06    4.13
   6  16  -1    6.80    4.27
  -6  16   2   -0.00    3.76
   6  16  -2    4.28    5.03
  -6  16   3    1.77    3.66
   6  16  -3    0.87    1.81
  -6  16   4    1.81    3.54
   6  16  -4    0.75    3.71
  -6  16   5    2.98    3.20
   6  16  -5    1.23    3.02
  -6  16   6    3.18    3.89
   6  16  -6    8.00    4.96
  -6  16   7   -0.00    2.35
   6  16  -7    0.77    3.57
  -6  16   8   -0.00    2.55
   6  16  -8    2.12    3.66
  -6  16   9    1.15    2.89
   6  16  -9    3.22    3.60
  -6  16  10   -0.00    3.48
   6  16 -10    1.46    3.12
  -6  16  11    7.93    4.21
   6  16 -11    0.37    2.35
  -6  16  12   -0.00    3.78
   6  16 -12    0.57    2.88
  -6  16  13    0.00    3.00
   6  16 -13    2.22    3.55
  -6  16  14   -0.00    2.79
   6 -16 -14    0.00    3.44
   6  16 -14   -0.00    3.14
  -6  16  15    0.88    2.96
   6 -16 -15   -0.00    3.35
   6  16 -15   -0.00    2.94
  -6  16  16    3.01    3.72
   6 -16 -16   -0.00    4.29
   6 -16 -17    1.30    2.90
   6 -16 -18    0.34    2.40
   6 -16 -19   -0.00    2.90
   6 -16 -20    5.27    4.50
   6  17  -1   -0.00    2.51
   6  17  -2    2.07    3.93
   6  17  -3    0.80    3.09
   6  17  -4    2.93    4.21
   6  17  -5    2.42    3.17
   6  17  -6    2.06    3.22
   6  17  -7   -0.00    3.59
   6  17  -8    6.79    4.71
   6  17  -9    2.21    3.40
   6  17 -10   -0.00    3.50
   6  17 -11    1.03    3.53
   6  17 -12    0.00    3.53
   6  17 -13   -0.00    3.51
   6  17 -14   -0.00    3.26
  -5   0   1    2.99    1.88
  -5   0   1    3.79    2.19
   5   0  -1    3.71    2.10
   5   0  -1    1.48    1.88
  -5   0   2    0.81    1.53
  -5   0   2    0.80    1.63
   5   0  -2    0.79    1.48
   5   0  -2   -0.00    1.70
  -5   0   3   85.55    9.79
  -5   0   3   93.47   10.23
   5   0  -3   74.00    9.20
   5   0  -3   95.48   10.89
  -5   0   4    0.92    2.08
  -5   0   4    0.00    1.60
   5   0  -4    0.13    1.32
   5   0  -4   -0.00    1.84
  -5   0   5 1938.87  168.90
  -5   0   5 2390.57  169.94
   5   0  -5 2149.49  168.96
   5   0  -5 2498.24  171.09
  -5   0   6   -0.00    1.77
  -5   0   6    0.30    1.34
   5   0  -6   -0.00    1.30
   5   0  -6   -0.00    2.05
  -5   0   7   81.88    8.79
  -5   0   7   67.17    8.22
   5   0  -7   61.95    7.84
   5   0  -7   68.07    8.95
  -5   0   8    0.14    1.71
  -5   0   8   -0.00    0.98
   5   0  -8   -0.00    1.47
   5   0  -8    1.83    1.75
  -5   0   9  485.46   40.67
  -5   0   9  604.82   41.29
   5   0  -9  452.67   40.15
   5   0  -9  453.57   41.02
  -5   0  10    0.65    1.46
  -5   0  10    1.26    1.30
   5   0 -10   -0.00    1.33
   5   0 -10   -0.00    1.91
  -5   0  11   19.86    4.07
  -5   0  11   36.48    4.88
   5   0 -11   25.14    4.24
   5   0 -11   24.60    4.83
  -5   0  12    0.99    1.23
  -5   0  12    0.57    1.07
   5   0 -12    0.29    1.17
   5   0 -12   -0.00    1.77
  -5   0  13    6.60    2.27
  -5   0  13    1.92    1.37
   5   0 -13    6.54    2.00
   5   0 -13    3.74    2.12
  -5   0  14   -0.00    1.37
  -5   0  14   -0.00    1.15
   5   0 -14   -0.00    1.21
   5   0 -14   -0.00    1.22
  -5   0  15  123.76   12.31
  -5   0  15  116.85   11.42
   5   0 -15  120.62   12.06
   5   0 -15  130.01   12.93
  -5   0  16    1.80    1.53
   5   0 -16    0.83    1.29
   5   0 -16    0.23    1.39
  -5   0  17   72.83    8.05
   5   0 -17   60.79    7.55
   5   0 -17   70.29    8.38
  -5   0  18   -0.00    1.40
  -5   0  18   -0.00    0.77
   5   0 -18    0.29    1.08
   5   0 -18   -0.00    1.45
  -5   0  19  109.48   11.67
  -5   0  19  117.46   10.19
   5   0 -19  116.25   11.72
   5   0 -19  137.17   12.81
  -5   0  20    0.00    1.26
   5   0 -20    1.00    1.31
  -5   0  21  176.43   16.32
   5   0 -21  177.72   16.28
  -5   0  22    0.31    1.25
   5   0 -23   -0.00    1.23
   5   0 -24    1.07    1.23
   5   0 -25   22.57    4.17
   5   0 -26    1.01    1.29
   5   0 -27   23.34    4.22
   5   0 -28   -0.00    1.09
   5   0 -29    7.00    2.29
   5   0 -30    0.11    1.08
   5   0 -31   31.15    4.84
   5   0 -32    0.91    1.31
   5   0 -33    0.67    1.18
   5   0 -34   -0.00    1.09
   5   0 -35    8.21    2.43
   5   0 -36    0.67    1.28
   5   0 -37    7.45    2.37
   5   0 -38    0.16    1.26
   5   0 -39    0.11    1.12
  -5   1   1  387.69   36.05
  -5   1   1  472.73   37.21
   5  -1  -1  438.68   36.21
   5  -1  -1  421.88   37.24
   5   1  -1  468.23   36.43
   5   1  -1  444.51   37.82
  -5  -1   1  382.69   36.23
  -5  -1   1  467.00   37.31
  -5   1   2    2.86    2.08
  -5   1   2    2.22    2.20
   5  -1  -2    5.35    2.06
   5  -1  -2    2.43    2.44
   5   1  -2    4.53    2.24
   5   1  -2    0.17    2.26
  -5  -1   2    1.84    1.79
  -5  -1   2    4.47    2.37
  -5   1   3  438.16   38.08
  -5   1   3  467.19   38.58
   5  -1  -3  445.11   37.86
   5  -1  -3  427.36   38.81
   5   1  -3  421.85   37.61
   5   1  -3  519.41   40.00
  -5  -1   3  531.42   39.10
  -5  -1   3  447.41   38.44
  -5   1   4   15.14    3.56
  -5   1   4    8.97    2.86
   5  -1  -4    8.06    2.72
   5  -1  -4    5.21    2.53
   5   1  -4   16.74    3.50
   5   1  -4    3.28    2.52
  -5  -1   4   15.67    3.73
  -5  -1   4    6.73    2.56
  -5   1   5  117.32   11.75
  -5   1   5  101.83   11.38
   5  -1  -5  110.41   11.27
   5  -1  -5  105.48   12.02
   5   1  -5   94.32   10.77
   5   1  -5  108.40   12.31
  -5  -1   5  111.25   11.67
  -5  -1   5  100.81   11.32
  -5   1   6  501.09   40.07
  -5   1   6  452.62   39.72
   5  -1  -6  528.18   40.01
   5  -1  -6  450.78   40.41
   5   1  -6  535.08   39.92
   5   1  -6  435.98   40.45
  -5  -1   6  449.16   39.81
  -5  -1   6  489.25   39.99
  -5   1   7  654.17   48.22
  -5   1   7  582.15   47.73
   5  -1  -7  515.39   47.10
   5  -1  -7  563.19   48.30
   5   1  -7  563.22   47.22
   5   1  -7  635.28   49.09
  -5  -1   7  595.08   47.99
  -5  -1   7  614.69   47.88
  -5   1   8    0.42    1.37
  -5   1   8   -0.00    1.14
   5  -1  -8    0.00    1.43
   5  -1  -8    0.00    1.49
   5   1  -8    1.09    1.51
   5   1  -8    1.83    1.85
  -5  -1   8    0.28    1.56
  -5  -1   8    0.00    1.40
  -5   1   9   23.54    4.64
  -5   1   9   37.58    5.35
   5  -1  -9   29.24    4.94
   5  -1  -9   27.65    5.19
   5   1  -9   25.70    4.53
   5   1  -9   29.85    5.40
  -5  -1   9   35.53    5.36
  -5  -1   9   44.75    5.58
  -5   1  10    3.73    2.00
  -5   1  10    2.34    1.81
   5  -1 -10    2.56    1.66
   5  -1 -10    1.26    1.80
   5   1 -10    1.48    1.49
   5   1 -10    2.18    1.88
  -5  -1  10    1.76    1.60
  -5  -1  10    1.90    1.61
  -5   1  11  165.49   16.56
  -5   1  11  164.10   16.24
   5  -1 -11  182.85   16.70
   5  -1 -11  179.56   17.39
   5   1 -11  186.29   16.48
   5   1 -11  160.91   17.01
  -5  -1  11  172.74   16.70
  -5  -1  11  203.53   16.67
  -5   1  12   15.98    3.42
  -5   1  12   13.45    3.09
   5  -1 -12   12.63    3.14
   5  -1 -12   16.37    3.77
   5   1 -12   11.17    2.75
   5   1 -12   14.11    3.49
  -5  -1  12   15.04    3.40
  -5  -1  12   18.12    3.35
  -5   1  13  371.79   30.18
  -5   1  13  350.77   29.48
   5  -1 -13  373.26   30.07
   5  -1 -13  300.55   30.04
   5   1 -13  348.20   29.50
   5   1 -13  321.17   30.14
  -5  -1  13  382.34   30.30
  -5  -1  13  365.82   29.24
  -5   1  14    1.97    1.82
  -5   1  14    0.88    1.52
   5  -1 -14    1.97    1.56
   5  -1 -14    2.40    1.99
   5   1 -14    0.22    0.96
   5   1 -14    2.35    1.80
  -5  -1  14    0.00    1.23
  -5  -1  14    2.20    1.35
  -5  -1  14    1.72    1.40
  -5   1  15   39.08    5.66
   5  -1 -15   52.37    6.23
   5  -1 -15   39.32    6.09
   5   1 -15   40.63    5.45
   5   1 -15   33.82    5.60
  -5  -1  15   42.18    5.80
  -5  -1  15   46.83    5.37
  -5  -1  15   32.00    4.61
  -5   1  16    1.90    1.68
   5  -1 -16    4.35    2.05
   5  -1 -16    6.30    2.44
   5   1 -16    2.72    1.57
   5   1 -16    4.40    2.15
  -5  -1  16    5.22    2.01
  -5  -1  16    2.60    1.25
  -5  -1  16    4.83    1.61
  -5   1  17   28.98    4.59
   5  -1 -17   19.11    3.87
   5  -1 -17   38.84    5.63
   5   1 -17   25.23    4.04
   5   1 -17   21.61    4.25
  -5  -1  17   19.90    4.03
  -5  -1  17   26.33    3.45
  -5   1  18    4.11    1.82
   5  -1 -18    2.33    1.62
   5  -1 -18    3.25    2.26
   5   1 -18    1.11    1.15
   5   1 -18    3.24    1.85
  -5  -1  18    3.65    1.73
  -5  -1  18    3.73    1.07
  -5  -1  18    1.09    0.82
  -5   1  19  153.13   13.82
   5  -1 -19  144.69   13.75
   5   1 -19  150.37   13.27
   5   1 -19  130.01   13.58
  -5  -1  19  128.87   13.14
  -5  -1  19  142.24   11.00
  -5  -1  19  129.55   10.88
  -5   1  20    4.41    1.82
   5  -1 -20    4.25    2.00
   5   1 -20    4.04    1.76
  -5  -1  20    5.80    2.07
  -5   1  21    0.93    1.42
  -5   1  21    1.98    0.74
   5  -1 -21    3.25    1.74
   5   1 -21    4.12    1.76
  -5  -1  21    0.89    1.25
  -5   1  22    5.64    2.10
   5  -1 -22    2.54    1.71
  -5  -1  22    8.27    2.27
   5  -1 -23   43.93    6.37
   5   1 -23   44.97    6.13
   5  -1 -24    2.90    2.02
   5   1 -24    5.26    2.01
   5  -1 -25   15.94    3.54
   5   1 -25   10.48    2.96
   5  -1 -26    5.82    2.41
   5   1 -26    6.98    2.40
   5  -1 -27   55.07    7.22
   5   1 -27   52.64    6.83
   5  -1 -28    8.74    2.67
   5   1 -28    3.32    1.83
   5  -1 -29   32.73    5.15
   5   1 -29   27.06    4.57
   5  -1 -30   -0.00    1.34
   5   1 -30   -0.00    0.95
   5  -1 -31    0.85    1.32
   5   1 -31    2.30    1.40
   5  -1 -32    0.35    1.45
   5   1 -32    1.45    1.22
   5  -1 -33   34.22    5.08
   5   1 -33   20.71    3.86
   5  -1 -34    0.15    1.34
   5   1 -34    0.26    1.09
   5  -1 -35    2.71    1.86
   5   1 -35    2.76    1.60
   5  -1 -36    0.00    1.14
   5   1 -36    0.47    1.05
   5  -1 -37    1.48    1.35
   5   1 -37    4.16    1.77
   5  -1 -38    0.20    0.99
   5  -1 -39    6.48    2.08
   5  -1 -40    2.04    1.54
  -5   2   1    0.29    1.91
  -5   2   1    3.21    2.23
   5  -2  -1    2.90    2.22
   5  -2  -1    9.55    3.34
   5   2  -1    5.47    2.49
   5   2  -1    5.63    2.83
  -5  -2   1    6.70    3.03
  -5  -2   1    3.06    2.33
  -5   2   2   17.45    3.97
  -5   2   2   12.54    3.38
   5  -2  -2    8.62    3.01
   5  -2  -2   12.35    3.66
   5   2  -2   15.84    3.46
   5   2  -2   11.61    3.96
  -5  -2   2    9.46    3.40
  -5  -2   2   14.23    3.93
  -5   2   3  163.05   16.56
  -5   2   3  199.46   17.43
   5  -2  -3  131.65   15.70
   5  -2  -3  175.30   17.54
   5   2  -3  188.79   16.79
   5   2  -3  206.22   18.61
  -5  -2   3  165.73   16.81
  -5  -2   3  170.68   17.02
  -5   2   4   67.76    8.40
  -5   2   4   63.73    8.32
   5  -2  -4   67.98    8.26
   5  -2  -4   61.54    8.70
   5   2  -4   58.23    7.86
   5   2  -4   68.31    9.25
  -5  -2   4   61.19    8.27
  -5  -2   4   75.53    8.95
  -5   2   5  501.94   43.38
  -5   2   5  464.21   43.11
   5  -2  -5  524.23   43.31
   5  -2  -5  488.08   43.98
   5   2  -5  623.18   43.86
   5   2  -5  530.31   44.72
  -5  -2   5  532.34   43.82
  -5  -2   5  557.22   43.97
  -5   2   6    3.33    2.48
  -5   2   6    1.99    1.93
   5  -2  -6    5.60    2.45
   5  -2  -6   10.34    3.01
   5   2  -6    6.64    2.38
   5   2  -6    5.14    2.58
  -5  -2   6    3.34    2.13
  -5  -2   6    3.99    2.28
  -5   2   7   88.96    8.93
  -5   2   7   58.51    7.67
   5  -2  -7   69.45    8.07
   5  -2  -7   52.38    7.95
   5   2  -7   64.81    7.61
   5   2  -7   47.13    7.85
  -5  -2   7   49.58    7.36
  -5  -2   7   52.70    7.33
  -5   2   8    9.50    2.84
  -5   2   8    7.35    2.76
   5  -2  -8    6.24    2.58
   5  -2  -8   13.15    3.68
   5   2  -8    7.11    2.55
   5   2  -8    6.68    3.00
  -5  -2   8    8.60    2.85
  -5  -2   8    9.06    2.76
  -5   2   9  581.13   48.17
  -5   2   9  619.51   48.19
   5  -2  -9  553.49   47.80
   5  -2  -9  554.78   48.65
   5   2  -9  680.14   48.15
   5   2  -9  468.39   47.99
  -5  -2   9  623.93   48.52
  -5  -2   9  631.70   48.01
  -5   2  10    0.00    1.16
  -5   2  10    2.87    2.08
   5  -2 -10    5.49    2.23
   5  -2 -10    3.20    2.47
   5   2 -10    2.27    1.67
   5   2 -10    1.67    1.96
  -5  -2  10    0.00    1.21
  -5  -2  10    5.82    2.11
  -5  -2  10    1.41    1.54
  -5   2  11    5.65    2.31
  -5   2  11   12.27    3.01
   5  -2 -11    8.18    2.61
   5  -2 -11    8.89    2.96
   5   2 -11    5.94    2.27
   5   2 -11    9.68    3.11
  -5  -2  11    6.08    2.38
  -5  -2  11    9.11    2.61
  -5  -2  11    9.83    2.58
  -5   2  12   65.31    7.93
  -5   2  12   58.16    7.33
   5  -2 -12   65.66    7.92
   5  -2 -12   57.35    8.10
   5   2 -12   55.82    7.09
   5   2 -12   65.62    8.35
  -5  -2  12   56.85    7.58
  -5  -2  12   54.07    7.06
  -5  -2  12   63.38    7.18
  -5   2  13   43.18    6.68
   5  -2 -13   52.71    7.17
   5  -2 -13   58.95    7.85
   5   2 -13   60.02    6.90
   5   2 -13   57.02    7.63
  -5  -2  13   47.07    6.75
  -5  -2  13   57.11    6.72
  -5  -2  13   53.86    6.43
  -5   2  14   39.83    5.70
   5  -2 -14   41.96    5.82
   5  -2 -14   29.94    5.68
   5   2 -14   36.73    5.03
   5   2 -14   28.35    5.31
  -5  -2  14   34.45    5.29
  -5  -2  14   30.14    4.61
  -5  -2  14   31.75    4.52
  -5   2  15  294.68   26.74
   5  -2 -15  322.84   27.13
   5  -2 -15  319.12   27.68
   5   2 -15  267.62   25.69
   5   2 -15  327.58   27.52
  -5  -2  15  307.80   26.73
  -5  -2  15  328.21   25.86
  -5   2  16    3.58    1.88
   5  -2 -16    1.79    1.57
   5  -2 -16    2.95    1.96
   5   2 -16    5.83    2.01
   5   2 -16    2.41    1.83
  -5  -2  16    5.29    2.12
  -5  -2  16    2.95    1.33
  -5   2  17   13.04    3.04
   5  -2 -17    4.55    2.11
   5  -2 -17    5.97    2.49
   5   2 -17    8.69    2.25
   5   2 -17    7.16    2.54
  -5  -2  17    6.70    2.21
  -5  -2  17    4.07    1.50
  -5   2  18   -0.00    1.61
   5  -2 -18    0.78    1.26
   5   2 -18   -0.00    0.93
   5   2 -18   -0.00    1.49
  -5  -2  18   -0.00    0.88
  -5  -2  18    0.60    0.72
  -5   2  19  104.74   10.98
   5  -2 -19  102.86   11.10
   5   2 -19   97.71   10.20
   5   2 -19  100.48   10.03
  -5  -2  19   90.59   10.34
  -5   2  20   48.11    6.54
   5  -2 -20   45.57    6.51
   5   2 -20   42.32    5.71
   5   2 -20   48.48    5.82
  -5   2  21    2.89    1.83
   5  -2 -21    3.46    1.89
   5  -2 -21    2.16    1.86
   5   2 -21    1.89    1.45
  -5   2  22    7.58    2.62
   5  -2 -22    4.91    2.54
   5   2 -22   11.01    2.45
  -5   2  23   11.22    2.91
   5  -2 -23    7.64    2.78
   5   2 -23   11.99    2.94
   5  -2 -24    0.00    1.29
   5   2 -24    0.20    1.34
   5  -2 -25   84.72    9.84
   5   2 -25   77.13    9.08
   5  -2 -26    6.84    2.79
   5   2 -26   10.04    2.73
   5  -2 -27   29.49    5.52
   5   2 -27   44.04    5.79
   5  -2 -28   -0.00    1.66
   5   2 -28    0.00    1.14
   5  -2 -29   24.25    4.77
   5   2 -29   25.98    4.31
   5  -2 -30    1.63    1.89
   5   2 -30    2.23    1.55
   5  -2 -31   35.83    5.69
   5   2 -31   28.59    4.55
   5  -2 -32    0.24    1.47
   5   2 -32    2.54    1.68
   5  -2 -33    0.74    1.60
   5   2 -33    0.00    1.04
   5  -2 -34    1.69    1.73
   5   2 -34    1.22    1.34
   5  -2 -35    4.81    2.42
   5   2 -35    4.81    1.81
   5  -2 -36    0.89    1.53
   5   2 -36    0.78    1.18
   5  -2 -37    1.16    1.66
   5   2 -37    2.51    1.43
   5  -2 -38    1.07    1.51
   5  -2 -39    1.38    1.56
   5  -2 -40    0.00    1.25
   5  -2 -41    7.61    2.63
   5  -2 -42   -0.00    1.38
  -5   3   1  232.01   23.46
  -5   3   1  272.65   24.31
   5  -3  -1  283.60   23.96
   5  -3  -1  214.61   23.83
   5   3  -1  286.30   24.07
   5   3  -1  243.41   24.91
  -5  -3   1  262.50   24.48
  -5  -3   1  303.09   25.29
  -5   3   2   48.86    7.17
  -5   3   2   65.35    8.01
   5  -3  -2   48.47    6.83
   5  -3  -2   50.96    7.79
   5   3  -2   38.17    6.35
   5   3  -2   51.05    8.10
  -5  -3   2   49.37    7.40
  -5  -3   2   39.16    7.02
  -5   3   3  105.93   11.56
  -5   3   3  115.63   12.04
   5  -3  -3   86.84   10.87
   5  -3  -3   90.49   11.63
   5   3  -3  108.08   11.41
   5   3  -3   86.20   11.91
  -5  -3   3  101.86   11.80
  -5  -3   3  109.18   12.05
  -5   3   4    0.00    1.72
  -5   3   4    1.52    1.69
   5  -3  -4    4.34    2.27
   5  -3  -4    0.00    1.56
   5   3  -4    0.00    1.33
   5   3  -4    3.06    2.72
  -5  -3   4    1.24    1.81
  -5  -3   4    2.10    1.83
  -5  -3   4    6.45    2.74
  -5   3   5  157.55   17.25
  -5   3   5  169.90   17.56
   5  -3  -5  218.36   18.31
   5  -3  -5  180.10   18.33
   5   3  -5  200.36   17.80
   5   3  -5  159.89   18.17
  -5  -3   5  179.17   17.99
  -5  -3   5  205.97   18.37
  -5  -3   5  169.24   17.67
  -5   3   6  216.20   18.48
  -5   3   6  194.06   18.02
   5  -3  -6  170.70   17.41
   5  -3  -6  199.70   18.82
   5   3  -6  183.36   17.44
   5   3  -6  162.13   18.26
  -5  -3   6  176.84   17.94
  -5  -3   6  166.64   17.49
  -5  -3   6  176.39   17.70
  -5   3   7   54.38    8.09
  -5   3   7   75.35    8.87
   5  -3  -7   66.15    8.47
   5  -3  -7   78.15    9.64
   5   3  -7   67.77    8.29
   5   3  -7   74.15    9.58
  -5  -3   7   66.44    8.75
  -5  -3   7   58.20    8.14
  -5  -3   7   63.73    8.33
  -5   3   8   90.59   10.27
  -5   3   8   87.92   10.01
   5  -3  -8   91.93   10.19
   5  -3  -8   79.65   10.35
   5   3  -8   91.00    9.98
   5   3  -8   99.23   10.06
   5   3  -8   60.35    9.56
  -5  -3   8   78.58    9.96
  -5  -3   8   74.30    9.43
  -5   3   9   81.36    9.17
  -5   3   9   73.17    8.63
   5  -3  -9   78.38    9.02
   5  -3  -9   59.69    8.64
   5   3  -9   52.80    7.69
   5   3  -9   72.68    8.33
   5   3  -9   60.32    8.83
  -5  -3   9   58.93    8.28
  -5  -3   9   63.24    8.15
  -5   3  10   21.53    4.30
  -5   3  10   12.14    3.32
   5  -3 -10   15.02    3.68
   5  -3 -10   10.25    3.50
   5   3 -10   16.25    3.64
   5   3 -10    9.39    2.78
   5   3 -10    6.53    2.90
  -5  -3  10   13.92    3.65
  -5  -3  10   17.03    3.57
  -5  -3  10   13.55    3.25
  -5   3  11    0.76    1.76
   5  -3 -11    0.16    1.40
   5  -3 -11    0.82    1.28
   5   3 -11   -0.00    1.33
   5   3 -11    1.47    1.44
   5   3 -11    0.00    1.55
  -5  -3  11    1.79    1.81
  -5  -3  11    1.41    1.43
  -5  -3  11    1.59    1.55
  -5   3  12   29.99    5.31
   5  -3 -12   34.27    5.49
   5  -3 -12   25.20    5.14
   5   3 -12   29.83    4.94
   5   3 -12   18.94    4.05
   5   3 -12   34.10    5.83
  -5  -3  12   34.24    4.99
  -5  -3  12   29.04    4.53
  -5   3  13  183.78   17.39
   5  -3 -13  177.23   17.23
   5  -3 -13  188.59   18.01
   5   3 -13  144.05   16.09
   5   3 -13  194.08   16.68
   5   3 -13  188.49   17.85
  -5  -3  13  162.98   16.11
  -5   3  14   19.35    4.13
   5  -3 -14   25.93    4.66
   5  -3 -14   12.61    3.86
   5   3 -14   17.46    3.70
   5   3 -14   23.55    3.95
   5   3 -14   15.65    4.15
  -5  -3  14   16.34    3.34
  -5   3  15    3.72    2.08
   5  -3 -15   10.67    3.15
   5  -3 -15   11.42    3.39
   5   3 -15    9.07    2.66
   5   3 -15    5.30    1.97
   5   3 -15   10.06    3.15
  -5  -3  15    8.40    2.31
  -5   3  16   35.09    5.68
   5  -3 -16   40.01    6.04
   5  -3 -16   32.78    5.91
   5   3 -16   34.44    5.24
   5   3 -16   27.67    4.63
   5   3 -16   33.64    5.81
  -5  -3  16   34.82    4.61
  -5   3  17   73.20    8.70
   5  -3 -17   66.21    8.57
   5   3 -17   61.82    7.81
   5   3 -17   62.00    7.43
   5   3 -17   56.95    8.14
  -5  -3  17   70.02    6.98
  -5   3  18   11.26    3.12
   5  -3 -18    9.74    3.17
   5   3 -18   10.32    2.79
   5   3 -18   12.87    2.94
  -5  -3  18   11.29    1.98
  -5   3  19    0.47    1.48
   5  -3 -19    1.29    1.55
   5   3 -19   -0.00    1.26
   5   3 -19    0.00    1.10
  -5  -3  19    0.64    0.53
  -5  -3  19    0.59    0.49
  -5   3  20   -0.00    1.41
   5  -3 -20    0.27    1.62
   5  -3 -20   -0.00    1.61
   5   3 -20    0.10    1.15
   5   3 -20    0.70    1.20
  -5   3  21   43.71    6.46
   5  -3 -21   41.02    6.49
   5  -3 -21   37.72    6.39
   5   3 -21   45.59    5.92
  -5   3  22   73.63    8.17
   5  -3 -22   35.39    6.68
   5   3 -22   54.92    7.23
  -5   3  23  112.29   10.56
   5  -3 -23   63.39    9.34
   5   3 -23   69.50    8.97
   5  -3 -24    2.17    2.09
   5   3 -24    5.07    2.14
   5  -3 -25   -0.00    1.50
   5   3 -25    0.43    1.36
   5  -3 -26   -0.00    1.44
   5   3 -26    1.77    1.54
   5  -3 -27   18.30    4.40
   5   3 -27   32.31    4.90
   5  -3 -28    5.94    2.71
   5   3 -28    4.01    2.02
   5  -3 -29   17.66    4.40
   5   3 -29   19.57    3.85
   5  -3 -30   -0.00    1.52
   5   3 -30    0.77    1.42
   5  -3 -31    1.53    1.77
   5   3 -31    1.03    1.45
   5  -3 -32    0.53    1.43
   5   3 -32    2.30    1.52
   5  -3 -33    8.93    3.11
   5   3 -33   13.92    3.00
   5  -3 -34   -0.00    1.69
   5   3 -34   -0.00    0.98
   5  -3 -35    1.14    1.78
   5   3 -35   -0.00    1.10
   5  -3 -36   -0.00    1.60
   5   3 -36   -0.00    1.22
   5  -3 -37    3.45    2.25
   5  -3 -38    3.16    2.02
   5  -3 -39    4.88    2.41
   5  -3 -40   -0.00    1.55
   5  -3 -41    0.00    1.86
  -5   4   1   71.94    9.56
  -5   4   1   86.25   10.19
   5  -4  -1   83.21    9.79
   5  -4  -1   84.11   10.63
   5   4  -1   59.26    8.99
   5   4  -1   87.29    9.91
   5   4  -1   72.64   10.61
  -5  -4   1   73.65    9.83
  -5  -4   1   63.17    9.50
  -5   4   2    8.72    3.10
  -5   4   2   18.49    4.21
   5  -4  -2   12.05    3.44
   5  -4  -2    8.79    3.50
   5   4  -2   11.94    3.56
   5   4  -2    8.30    3.03
   5   4  -2    4.13    2.69
  -5  -4   2   13.44    3.81
  -5  -4   2   11.11    3.92
  -5   4   3   31.70    5.93
  -5   4   3   33.19    5.90
   5  -4  -3   44.79    6.48
   5  -4  -3   43.29    6.94
   5   4  -3   18.90    4.79
   5   4  -3   26.17    5.26
   5   4  -3   47.13    7.68
  -5  -4   3   44.69    6.84
  -5  -4   3   32.34    6.04
  -5   4   4   60.99    8.35
  -5   4   4   56.55    8.10
   5  -4  -4   60.07    8.15
   5  -4  -4   59.35    8.72
   5   4  -4   57.64    8.04
   5   4  -4   54.78    7.67
   5   4  -4   54.65    8.69
  -5  -4   4   64.84    8.52
  -5  -4   4   51.91    8.01
  -5   4   5  139.97   16.28
  -5   4   5  189.62   17.41
   5  -4  -5  180.77   17.15
   5  -4  -5  166.11   17.58
   5   4  -5  168.17   16.88
   5   4  -5  163.62   16.50
   5   4  -5  112.46   16.43
  -5  -4   5  188.02   17.55
  -5  -4   5  218.39   18.31
  -5   4   6    1.10    1.82
  -5   4   6   -0.00    1.65
   5  -4  -6    0.80    1.91
   5  -4  -6    1.78    2.14
   5   4  -6   -0.00    1.74
   5   4  -6   -0.00    1.17
   5   4  -6   -0.00    2.45
  -5  -4   6    0.53    1.68
  -5  -4   6    0.00    1.24
  -5   4   7    6.26    2.84
  -5   4   7    9.71    3.19
   5  -4  -7    3.92    2.37
   5  -4  -7    2.60    2.21
   5   4  -7    7.87    2.73
   5   4  -7    3.90    2.21
   5   4  -7    4.47    2.78
  -5  -4   7   10.18    3.30
  -5  -4   7    7.19    2.95
  -5   4   8   51.27    8.01
  -5   4   8   68.66    8.57
   5  -4  -8   72.09    8.84
   5  -4  -8   64.01    9.02
   5   4  -8   66.93    8.47
   5   4  -8   62.41    8.04
   5   4  -8   68.27    9.41
  -5  -4   8   43.93    7.43
  -5  -4   8   66.43    8.39
  -5   4   9   72.95   10.10
  -5   4   9   95.15   10.67
   5  -4  -9   97.26   10.87
   5  -4  -9   98.59   11.49
   5   4  -9   97.90   10.70
   5   4  -9   88.60   10.14
   5   4  -9  109.25   12.07
  -5  -4   9   58.35    9.20
  -5   4  10  157.51   16.18
   5  -4 -10  173.86   16.46
   5  -4 -10  140.64   16.15
   5   4 -10  135.32   15.23
   5   4 -10  157.94   15.45
   5   4 -10  172.93   17.16
  -5   4  11  139.94   16.52
   5  -4 -11  180.03   17.41
   5  -4 -11  182.98   18.07
   5   4 -11  156.72   16.53
   5   4 -11  168.71   16.40
   5   4 -11  187.81   18.17
  -5  -4  11  181.61   16.85
  -5   4  12    3.94    2.20
   5  -4 -12    4.77    2.41
   5  -4 -12    3.35    2.33
   5   4 -12    2.72    1.97
   5   4 -12    7.44    2.51
   5   4 -12    1.32    1.95
  -5  -4  12    5.17    2.13
  -5   4  13    0.00    1.68
   5  -4 -13    2.26    1.69
   5  -4 -13    0.91    1.74
   5   4 -13    0.38    1.23
   5   4 -13   -0.00    1.42
   5   4 -13    0.00    1.51
  -5  -4  13    0.00    1.10
  -5   4  14   29.69    5.48
   5  -4 -14   27.56    5.30
   5  -4 -14   38.71    6.42
   5   4 -14   17.85    4.35
   5   4 -14   31.00    4.96
   5   4 -14   40.33    6.39
  -5  -4  14   27.23    4.63
  -5   4  15  252.44   24.92
   5  -4 -15  266.68   25.20
   5  -4 -15  285.96   26.01
   5   4 -15  293.13   24.90
   5   4 -15  299.23   24.46
   5   4 -15  263.56   25.35
  -5  -4  15  259.40   23.64
  -5   4  16   47.84    6.98
   5  -4 -16   58.98    7.66
   5   4 -16   54.96    6.90
   5   4 -16   45.25    6.00
   5   4 -16   57.07    7.69
  -5  -4  16   22.68    4.63
  -5   4  17   70.65    9.88
   5  -4 -17   78.37   10.23
   5   4 -17  102.56   10.33
   5   4 -17   92.15    9.57
  -5  -4  17   79.13    8.54
  -5   4  18    1.53    1.84
   5  -4 -18    1.22    1.70
   5   4 -18    4.33    2.09
   5   4 -18   -0.00    1.16
  -5  -4  18    1.01    1.18
  -5   4  19  169.47   16.92
   5  -4 -19  161.03   16.86
   5  -4 -19  129.69   16.37
   5   4 -19  183.41   16.32
   5   4 -19  185.96   15.72
  -5  -4  19  158.16   13.61
  -5   4  20    6.63    2.57
   5  -4 -20    4.45    2.41
   5  -4 -20    4.70    2.83
   5   4 -20    8.09    2.72
   5   4 -20    2.03    1.93
  -5   4  21   40.88    6.61
   5  -4 -21   56.05    7.56
   5  -4 -21   36.09    6.56
   5   4 -21   48.48    6.25
   5   4 -21   28.00    5.61
  -5   4  22    1.47    2.06
   5  -4 -22    1.94    2.19
   5   4 -22    3.17    1.95
  -5   4  23    4.28    2.39
   5  -4 -23    0.35    1.72
   5   4 -23    6.57    2.50
   5  -4 -24    0.91    1.80
   5   4 -24    1.42    1.66
   5  -4 -25   24.27    5.31
   5   4 -25   16.79    3.98
   5  -4 -26   11.77    3.67
   5   4 -26   12.21    3.24
   5  -4 -27    7.77    3.39
   5   4 -27   11.57    3.08
   5  -4 -28    0.36    1.69
   5   4 -28   -0.00    1.36
   5  -4 -29   14.09    3.96
   5   4 -29   13.61    3.38
   5  -4 -30    1.64    2.10
   5   4 -30    6.95    2.51
   5  -4 -31   13.00    3.69
   5   4 -31   14.53    3.40
   5  -4 -32    4.04    2.63
   5  -4 -33    2.58    2.44
   5  -4 -34    2.29    2.15
   5  -4 -35    4.60    2.43
   5  -4 -36    2.70    2.14
   5  -4 -37    3.95    2.40
   5  -4 -38    2.48    2.01
   5  -4 -39   -0.00    1.72
   5  -4 -40    2.95    2.08
  -5   5   1  148.97   16.97
  -5   5   1  169.69   17.63
   5  -5  -1  155.04   16.97
   5  -5  -1  173.47   18.27
   5   5  -1  178.41   17.92
   5   5  -1  177.30   17.49
  -5  -5   1  151.83   17.40
  -5  -5   1  199.32   18.90
  -5   5   2   53.26    8.11
  -5   5   2   59.80    8.41
   5  -5  -2   53.23    7.74
   5  -5  -2   69.87    9.36
   5   5  -2   34.27    6.90
   5   5  -2   57.80    7.91
  -5  -5   2   58.33    8.47
  -5  -5   2   36.89    7.26
  -5   5   3  123.45   14.63
  -5   5   3  138.99   14.94
   5  -5  -3  108.97   13.98
   5  -5  -3  125.06   15.14
   5   5  -3  120.88   14.46
   5   5  -3  175.91   15.73
  -5  -5   3  164.07   15.97
  -5  -5   3  146.28   15.56
  -5   5   4   40.66    6.54
  -5   5   4   29.22    5.67
   5  -5  -4   36.42    6.23
   5  -5  -4   26.20    5.78
   5   5  -4   27.93    5.67
   5   5  -4   40.84    6.27
  -5  -5   4   30.97    6.00
  -5  -5   4   20.48    5.16
  -5   5   5   19.69    4.56
  -5   5   5   17.50    4.31
   5  -5  -5   23.63    4.94
   5  -5  -5   17.82    4.81
   5   5  -5   15.14    4.29
   5   5  -5   17.79    4.32
  -5  -5   5   13.96    4.10
  -5  -5   5   12.09    3.85
  -5   5   6    8.16    3.38
  -5   5   6   14.58    3.90
   5  -5  -6   18.69    4.43
   5  -5  -6   16.18    4.39
   5   5  -6   14.84    4.12
   5   5  -6   12.06    3.53
  -5  -5   6   15.92    4.07
  -5  -5   6   14.86    4.08
  -5   5   7  188.57   20.82
  -5   5   7  283.66   22.49
   5  -5  -7  231.64   21.57
   5  -5  -7  244.00   22.57
   5   5  -7  216.22   21.26
   5   5  -7  191.51   20.34
   5   5  -7  239.15   23.06
  -5  -5   7  192.71   20.88
  -5   5   8  109.98   13.48
  -5   5   8  131.57   13.91
   5  -5  -8  121.26   13.80
   5  -5  -8  106.67   13.83
   5   5  -8  109.83   13.36
   5   5  -8  152.11   14.13
   5   5  -8  146.03   15.63
  -5  -5   8  114.82   13.48
  -5   5   9   13.50    3.90
   5  -5  -9   16.49    4.05
   5  -5  -9   13.50    4.15
   5   5  -9    6.74    2.97
   5   5  -9   19.38    4.14
   5   5  -9   20.89    5.08
  -5   5  10    3.07    2.17
   5  -5 -10    0.00    1.42
   5  -5 -10    4.00    2.85
   5   5 -10   -0.00    1.47
   5   5 -10    1.97    1.82
   5   5 -10    3.86    2.86
  -5   5  11   10.58    3.56
   5  -5 -11    9.30    3.23
   5  -5 -11   19.25    4.86
   5   5 -11    6.88    2.94
   5   5 -11    8.93    2.99
   5   5 -11   12.37    4.19
  -5  -5  11    8.42    3.01
  -5   5  12  272.20   23.32
   5  -5 -12  200.47   21.83
   5  -5 -12  233.04   23.07
   5   5 -12  231.27   22.07
   5   5 -12  234.17   21.57
   5   5 -12  236.84   23.18
  -5  -5  12  222.62   21.57
  -5   5  13  221.57   22.74
   5  -5 -13  236.24   22.94
   5  -5 -13  253.43   23.87
   5   5 -13  248.44   22.69
   5   5 -13  245.69   22.12
   5   5 -13  268.50   24.16
  -5  -5  13  210.91   21.60
  -5   5  14   18.00    4.35
   5  -5 -14   19.93    4.65
   5  -5 -14   11.57    4.31
   5   5 -14   14.18    3.65
   5   5 -14   11.56    3.32
   5   5 -14   17.08    4.53
  -5  -5  14   11.47    3.29
  -5   5  15    1.46    1.81
   5  -5 -15    0.00    1.57
   5   5 -15    0.20    1.60
   5   5 -15    1.90    1.85
  -5  -5  15    2.03    1.70
  -5   5  16   47.33    7.44
   5  -5 -16   46.23    7.32
   5   5 -16   44.68    6.83
   5   5 -16   54.48    6.96
  -5  -5  16   35.18    5.67
  -5   5  17   67.92    9.87
   5  -5 -17   84.14   10.55
   5  -5 -17   67.58   10.13
   5   5 -17   86.67   10.02
   5   5 -17   77.75    9.17
  -5  -5  17   79.70    8.64
  -5   5  18   25.26    5.31
   5  -5 -18   26.56    5.35
   5  -5 -18   18.05    5.07
   5   5 -18   28.00    5.04
   5   5 -18   23.54    4.43
   5   5 -18   25.26    5.42
  -5  -5  18   22.77    3.70
  -5   5  19   59.34    9.03
   5  -5 -19   76.24    9.83
   5  -5 -19   62.26    9.52
   5   5 -19   76.80    9.04
   5   5 -19   74.45    8.42
   5   5 -19   58.28    8.87
  -5  -5  19   63.64    6.87
  -5   5  20    0.00    1.56
   5  -5 -20   -0.00    1.59
   5  -5 -20   -0.00    1.92
   5   5 -20    0.09    1.56
   5   5 -20    2.31    2.09
  -5  -5  20    0.58    0.79
  -5   5  21    1.60    1.89
   5  -5 -21    1.91    2.07
   5  -5 -21    0.42    1.97
   5   5 -21    3.26    2.20
   5   5 -21    6.08    2.71
  -5   5  22   36.97    6.66
   5  -5 -22   44.28    7.42
   5   5 -22   41.30    6.83
  -5   5  23   26.52    5.54
   5  -5 -23   24.66    5.50
   5  -5 -24   11.18    3.78
   5  -5 -25   -0.00    2.05
   5  -5 -26    0.69    2.30
   5  -5 -27   12.12    4.15
   5  -5 -28   12.90    4.06
   5  -5 -29    7.58    3.33
   5  -5 -30    0.17    1.67
   5  -5 -31    1.38    1.78
   5  -5 -32    4.44    2.71
   5  -5 -33    2.72    2.50
   5  -5 -34    3.15    2.65
   5  -5 -35    0.38    1.65
   5  -5 -36    2.52    2.37
   5  -5 -37   -0.00    1.75
   5  -5 -38    1.36    2.16
   5  -5 -39    1.28    2.06
  -5   6   1   17.88    4.84
  -5   6   1   14.91    4.37
   5  -6  -1   24.48    5.60
   5   6  -1   16.35    4.79
  -5  -6   1   19.71    4.97
  -5  -6   1   17.93    5.12
  -5   6   2    0.24    1.94
  -5   6   2    1.54    2.18
   5  -6  -2    1.29    2.08
   5   6  -2    0.00    1.68
   5   6  -2    1.36    1.99
  -5  -6   2    2.36    2.19
  -5  -6   2    3.29    2.66
  -5  -6   2    0.00    2.28
  -5   6   3   78.31   10.46
  -5   6   3   71.37   10.06
   5  -6  -3   65.76   10.24
   5   6  -3   73.21   10.29
   5   6  -3   85.07   10.39
   5   6  -3   91.11   10.84
  -5  -6   3   88.36   10.04
  -5  -6   3   59.39    9.61
  -5  -6   3   49.34    9.09
  -5   6   4  125.15   13.87
  -5   6   4  108.35   13.16
   5  -6  -4   98.24   13.29
   5   6  -4   97.98   12.80
   5   6  -4  130.66   13.62
   5   6  -4   99.42   12.80
  -5  -6   4  106.06   12.42
  -5  -6   4  123.22   14.00
  -5   6   5   76.83   10.59
  -5   6   5   96.60   11.24
   5  -6  -5   94.44   11.85
   5   6  -5   84.09   10.90
   5   6  -5   62.14    9.53
   5   6  -5   80.89   10.61
  -5  -6   5   86.74   10.16
  -5  -6   5   65.46   10.10
  -5   6   6   20.29    5.25
  -5   6   6   21.19    5.03
   5  -6  -6   25.05    5.69
   5   6  -6   21.10    4.96
   5   6  -6   17.72    4.47
   5   6  -6   23.10    5.23
  -5  -6   6   25.56    5.68
  -5   6   7   77.77   10.35
   5  -6  -7   79.88   10.88
   5   6  -7   59.20    9.21
   5   6  -7   68.75    9.40
   5   6  -7   73.16    9.87
  -5  -6   7   65.88    9.67
  -5   6   8   29.24    5.95
   5  -6  -8   22.20    5.65
   5   6  -8   31.64    6.03
   5   6  -8   45.27    6.64
   5   6  -8   23.51    5.27
  -5  -6   8   28.04    5.92
  -5   6   9   98.38   11.91
   5  -6  -9   82.64   11.54
   5   6  -9   92.57   11.38
   5   6  -9   83.90   10.65
   5   6  -9   92.95   11.44
  -5  -6   9   72.98   10.49
  -5   6  10  126.37   14.20
   5  -6 -10  125.39   14.57
   5   6 -10   95.74   12.83
   5   6 -10  124.99   13.34
   5   6 -10  110.23   13.33
  -5   6  11   82.00   10.79
   5  -6 -11   61.43   10.09
   5   6 -11   73.44   10.07
   5   6 -11   83.22   10.07
   5   6 -11   85.32   10.60
  -5   6  12   22.59    5.21
   5  -6 -12   15.38    4.54
   5   6 -12   14.65    4.26
   5   6 -12   13.94    3.78
   5   6 -12    7.55    3.18
  -5  -6  12   23.13    4.79
  -5   6  13    5.99    3.23
   5   6 -13    3.54    2.58
   5   6 -13    2.88    1.98
  -5  -6  13    5.18    2.58
  -5   6  14   80.98   11.19
   5   6 -14   97.37   11.38
   5   6 -14   80.61   10.23
  -5  -6  14   87.71   10.49
  -5   6  15   77.65   10.40
   5   6 -15   72.92    9.64
   5   6 -15   62.95    8.71
  -5   6  16    0.63    1.79
   5  -6 -16   -0.00    1.80
   5   6 -16    0.00    1.48
   5   6 -16    0.00    1.10
  -5   6  17   62.42    9.31
   5  -6 -17   48.16    8.73
   5   6 -17   68.30    9.10
   5   6 -17   70.35    8.60
  -5   6  18   19.68    4.85
   5  -6 -18    4.79    3.09
   5   6 -18   19.06    4.50
   5   6 -18   10.09    3.12
  -5   6  19   23.84    5.40
   5  -6 -19   25.76    5.79
   5   6 -19   18.35    4.40
  -5   6  20    0.00    1.31
   5  -6 -20    4.73    2.83
   5   6 -20    3.85    2.33
  -5   6  21    8.75    3.44
   5  -6 -21    6.69    3.56
  -5   6  22   34.17    6.26
   5  -6 -22   15.27    4.88
  -5   6  23    1.36    1.98
   5  -6 -23    0.23    2.22
  -5   6  24   11.01    3.91
   5  -6 -24    7.52    3.50
   5  -6 -25    6.21    3.57
   5  -6 -26    9.83    3.86
   5  -6 -27    5.66    3.03
   5  -6 -28    0.92    2.18
   5  -6 -29    3.15    3.06
   5  -6 -30   10.89    3.89
   5  -6 -31    3.53    2.82
   5  -6 -32   -0.00    2.55
   5  -6 -33   -0.00    2.28
   5  -6 -34    2.42    2.32
   5  -6 -35    1.40    2.53
   5  -6 -36    4.56    3.11
   5  -6 -37   -0.00    1.64
  -5   7   1    9.42    3.81
  -5   7   1    6.43    3.27
   5  -7  -1   10.53    4.29
   5   7  -1    7.95    3.66
   5   7  -1   14.05    4.22
  -5  -7   1   11.31    4.13
  -5   7   2  134.26   16.38
  -5   7   2  149.81   16.73
   5  -7  -2  135.48   16.88
   5   7  -2  166.33   17.56
   5   7  -2  148.97   16.65
  -5  -7   2  148.76   17.17
  -5   7   3  103.96   13.19
  -5   7   3   93.50   12.62
   5  -7  -3  119.83   14.27
   5   7  -3  113.28   13.62
   5   7  -3   82.32   12.11
  -5  -7   3  117.54   14.05
  -5   7   4   62.32   10.12
  -5   7   4   70.95   10.22
   5  -7  -4   62.13   10.31
   5   7  -4   92.91   11.62
   5   7  -4   73.65   10.36
  -5  -7   4   86.85   11.48
  -5   7   5   11.81    4.25
   5  -7  -5    7.91    3.80
   5   7  -5   15.99    4.69
   5   7  -5   16.50    4.72
  -5  -7   5   16.31    4.88
  -5   7   6   28.39    6.12
   5  -7  -6   21.49    5.86
   5   7  -6   19.28    5.17
   5   7  -6   38.07    6.87
  -5  -7   6   29.52    6.35
  -5   7   7  116.11   14.10
   5  -7  -7   84.86   13.09
   5   7  -7  118.48   13.94
   5   7  -7  136.06   14.57
  -5  -7   7  103.09   13.53
  -5   7   8  254.90   25.74
   5  -7  -8  276.48   26.70
   5   7  -8  269.84   25.74
   5   7  -8  247.69   25.38
  -5  -7   8  261.83   25.77
  -5   7   9   20.92    5.52
   5  -7  -9   32.00    6.91
   5   7  -9   25.14    5.78
   5   7  -9   24.66    5.60
  -5  -7   9   23.31    5.55
  -5   7  10    8.64    3.57
   5  -7 -10   11.34    4.07
   5   7 -10    9.99    3.82
   5   7 -10   13.27    4.02
   5   7 -10   12.49    4.02
  -5  -7  10   13.12    3.50
  -5  -7  10   11.08    3.81
  -5   7  11    9.45    4.00
   5  -7 -11   12.39    4.10
   5   7 -11   15.12    4.53
   5   7 -11   12.77    3.99
   5   7 -11   15.70    4.76
  -5  -7  11   17.73    4.24
  -5   7  12  138.09   15.48
   5   7 -12  106.91   14.14
   5   7 -12  140.58   14.63
   5   7 -12  116.27   14.42
  -5  -7  12  141.68   14.15
  -5  -7  12  109.56   13.86
  -5   7  13   69.85   10.02
   5   7 -13   76.22   10.02
   5   7 -13   52.29    8.28
   5   7 -13   51.71    8.66
  -5   7  14    3.56    2.86
   5  -7 -14    0.26    2.00
   5   7 -14    2.77    2.16
   5   7 -14    3.13    2.37
  -5   7  15   35.89    6.91
   5  -7 -15   15.72    5.30
   5   7 -15   45.05    7.19
   5   7 -15   32.42    5.83
  -5   7  16    3.03    2.53
   5  -7 -16    8.01    3.46
   5   7 -16    5.77    2.78
   5   7 -16    3.65    2.15
  -5   7  17    0.00    2.07
   5  -7 -17    4.43    2.70
   5   7 -17    6.77    3.03
   5   7 -17    0.81    1.70
  -5   7  18   99.88   12.51
   5  -7 -18   58.77   10.69
   5   7 -18  106.36   12.01
  -5   7  19    1.28    1.94
   5  -7 -19    1.45    2.10
   5   7 -19    0.83    2.18
  -5   7  20    0.00    1.93
   5  -7 -20    5.94    3.31
   5   7 -20    2.29    2.29
  -5   7  21    2.31    2.15
   5  -7 -21    0.39    3.05
  -5   7  22   28.71    6.21
   5  -7 -22   17.73    5.44
  -5   7  23   10.30    3.95
   5  -7 -23    4.54    3.23
  -5   7  24   21.12    5.50
   5  -7 -24    6.70    3.64
   5  -7 -25    0.36    2.04
   5  -7 -26    2.45    2.73
   5  -7 -27    9.90    3.73
   5  -7 -28   13.78    4.67
   5  -7 -29    2.06    2.65
   5  -7 -30    0.06    1.98
   5  -7 -31   -0.00    2.39
   5  -7 -32    2.65    2.67
   5  -7 -33    0.00    1.99
   5  -7 -34    9.70    4.24
   5  -7 -35    2.96    2.87
   5  -7 -36   -0.00    2.08
  -5   8   1   10.27    4.01
   5  -8  -1   10.61    4.65
   5   8  -1   20.60    5.46
   5   8  -1   10.17    3.97
  -5  -8   1   23.05    5.93
  -5   8   2    9.69    3.93
   5  -8  -2    5.43    3.61
   5   8  -2    7.59    3.47
   5   8  -2    6.51    3.23
  -5  -8   2    6.51    3.91
   5  -8  -3    8.00    4.37
   5   8  -3    9.91    4.45
   5   8  -3   13.20    4.40
  -5  -8   3    7.79    3.71
   5  -8  -4  326.05   33.98
   5   8  -4  389.06   34.58
   5   8  -4  373.17   34.01
  -5  -8   4  355.95   34.34
   5  -8  -5   34.33    7.48
   5   8  -5   47.43    8.40
   5   8  -5   42.41    7.80
  -5  -8   5   36.06    7.61
   5  -8  -6   67.21   11.33
   5   8  -6   90.34   12.14
   5   8  -6   77.99   11.32
  -5  -8   6   93.13   12.48
   5  -8  -7   -0.00    2.14
   5   8  -7    0.89    2.28
   5   8  -7    0.00    1.92
  -5  -8   7    0.00    2.60
   5  -8  -8   71.56   11.78
   5   8  -8   89.43   12.00
   5   8  -8   79.73   11.60
  -5  -8   8   90.74   12.23
   5  -8  -9  102.59   14.44
   5   8  -9  142.50   15.43
   5   8  -9   94.14   13.41
  -5  -8   9  123.48   14.80
   5   8 -10   50.69    8.84
   5   8 -11   19.22    5.26
   5   8 -12   15.16    4.58
   5  -8 -13    0.22    2.20
   5   8 -13    2.90    2.54
   5  -8 -14  100.36   13.90
   5   8 -14  105.04   13.35
   5  -8 -15    0.13    2.02
   5   8 -15    0.40    1.84
   5  -8 -16    9.72    4.22
   5   8 -16   32.01    6.19
   5  -8 -17   -0.00    2.34
   5   8 -17    2.00    2.61
   5  -8 -18    1.17    2.50
   5   8 -18    2.02    2.25
   5  -8 -19   -0.00    1.68
   5   8 -19    3.31    2.86
   5  -8 -20   31.50    7.40
   5   8 -20   51.57    8.07
   5  -8 -21    0.00    2.05
   5  -8 -22    5.22    3.26
   5  -8 -23    0.52    2.15
  -5   8  24   28.04    6.30
   5  -8 -24   12.15    4.81
   5  -8 -25   -0.00    2.21
   5  -8 -26    7.86    3.99
   5  -8 -27   -0.00    2.00
   5  -8 -28    0.00    2.20
   5  -8 -29    0.67    1.90
   5  -8 -30    0.62    2.93
   5  -8 -31    3.17    3.25
   5  -8 -32    2.22    2.71
   5  -8 -33    0.73    2.70
   5  -8 -34    1.88    2.35
   5  -8 -35    2.42    2.51
  -5   9   1    1.42    2.81
   5  -9  -1   -0.00    2.34
   5   9  -1    6.05    3.52
  -5  -9   1    1.51    2.79
  -5   9   2  127.57   16.59
   5  -9  -2  129.14   17.19
   5   9  -2  153.36   17.35
  -5  -9   2  144.40   17.71
  -5   9   3   18.27    5.36
   5  -9  -3   14.43    5.06
   5   9  -3    8.19    4.03
  -5  -9   3   16.37    5.37
  -5   9   4    3.71    3.16
   5  -9  -4    0.00    2.25
   5   9  -4    0.74    2.18
  -5  -9   4    2.65    2.48
  -5   9   5    0.00    2.38
   5  -9  -5    8.94    4.32
   5   9  -5    8.84    3.79
  -5  -9   5    3.89    3.17
  -5   9   6   38.26    7.48
   5  -9  -6   18.86    6.39
   5   9  -6   31.97    6.93
  -5  -9   6   42.12    8.25
  -5   9   7    8.66    4.09
   5  -9  -7    7.59    3.94
  -5   9   8  109.67   14.49
  -5   9   9    3.79    2.91
  -5   9  10   -0.00    2.40
  -5   9  11    8.58    3.94
   5  -9 -11    0.00    2.04
  -5   9  12  193.82   19.77
   5  -9 -12  115.41   17.24
   5   9 -12  170.57   18.69
  -5   9  13    2.99    2.95
   5  -9 -13   -0.00    2.15
   5   9 -13    3.58    3.17
  -5   9  14   25.33    6.54
   5  -9 -14   17.51    5.55
   5   9 -14   33.65    6.99
  -5   9  15    1.97    2.69
   5  -9 -15    0.82    2.79
   5   9 -15   -0.00    2.01
  -5   9  16   22.34    6.00
   5  -9 -16   10.45    4.88
   5   9 -16   23.62    5.98
  -5   9  17   -0.00    1.98
   5  -9 -17   -0.00    2.76
   5   9 -17    0.00    1.91
  -5   9  18   57.67    9.52
   5  -9 -18   33.44    8.09
   5   9 -18   64.59    9.68
  -5   9  19    4.32    3.13
   5  -9 -19    0.91    2.26
   5   9 -19    7.36    3.60
  -5   9  20   -0.00    1.95
   5  -9 -20    2.41    2.67
  -5   9  21    0.09    1.97
   5  -9 -21    2.61    3.23
  -5   9  22   37.83    7.70
   5  -9 -22   23.36    6.84
  -5   9  23    1.09    2.11
   5  -9 -23    2.40    3.12
  -5   9  24   18.57    5.51
   5  -9 -24    8.30    4.12
   5  -9 -25    0.71    2.52
   5  -9 -26    2.77    2.48
   5  -9 -27    1.13    2.86
   5  -9 -28   10.30    4.43
   5  -9 -29    0.27    1.51
   5  -9 -30    2.93    2.68
   5  -9 -31   -0.00    2.43
   5  -9 -32    0.44    2.32
   5  -9 -33    1.46    2.55
  -5  10   1    4.59    3.29
   5 -10  -1   11.28    4.47
   5  10  -1    3.87    3.72
   5  10  -1   14.54    4.95
  -5 -10   1    6.84    4.32
  -5  10   2    1.18    1.99
   5 -10  -2    2.83    3.02
   5  10  -2    2.95    2.76
   5  10  -2   -0.00    1.83
  -5 -10   2    1.18    2.32
  -5  10   3   -0.08    2.87
   5 -10  -3    1.45    2.67
   5  10  -3    0.34    2.13
   5  10  -3   -0.00    2.03
  -5 -10   3   -0.00    1.47
  -5  10   4   17.98    5.45
   5 -10  -4    7.38    4.08
   5  10  -4   10.07    4.41
  -5  10   5    3.61    2.79
   5 -10  -5    3.79    3.10
   5  10  -5    1.78    2.78
  -5  10   6   23.88    6.56
   5 -10  -6   19.32    6.36
   5  10  -6   26.38    6.82
  -5  10   7    1.72    2.15
   5  10  -7    5.49    3.97
  -5  10   8    5.06    3.39
   5  10  -8    7.23    4.03
  -5  10   9   -0.00    2.42
   5  10  -9    0.04    1.71
  -5  10  10   97.59   13.22
   5 -10 -10   53.97   10.91
   5  10 -10   90.36   12.74
  -5  10  11    2.59    3.38
   5 -10 -11    4.21    3.02
  -5  10  12    2.21    3.07
   5 -10 -12    3.23    3.43
  -5  10  13    0.00    3.06
   5 -10 -13    1.85    2.88
  -5  10  14   40.47    8.50
   5 -10 -14   36.47    8.32
  -5  10  15    0.00    2.29
   5 -10 -15   -0.00    2.97
  -5  10  16   30.28    7.12
   5 -10 -16   20.81    6.36
  -5  10  17    2.23    2.56
   5 -10 -17    3.17    3.26
  -5  10  18    1.47    2.92
   5 -10 -18    1.52    3.05
  -5  10  19    0.00    2.19
   5 -10 -19    0.49    2.64
  -5  10  20   25.44    6.63
   5 -10 -20   18.78    5.79
  -5  10  21   -0.00    2.65
   5 -10 -21   -0.00    3.14
  -5  10  22    3.79    3.26
   5 -10 -22   -0.00    2.73
  -5  10  23    2.80    3.40
   5 -10 -23   -0.00    2.49
  -5  10  24    8.93    4.18
   5 -10 -24    0.72    2.72
   5 -10 -25    1.59    2.63
   5 -10 -26    7.17    4.25
   5 -10 -27    0.22    2.71
   5 -10 -28    0.00    2.54
   5 -10 -29    0.68    2.33
   5 -10 -30   11.65    4.57
   5 -10 -31    2.11    2.96
  -5  11   1   14.12    4.85
   5 -11  -1    8.17    4.88
   5  11  -1    5.95    3.84
  -5  11   2   91.57   13.16
   5 -11  -2   84.61   13.63
   5  11  -2   71.22   12.27
  -5  11   3   20.36    6.08
   5 -11  -3   12.24    5.27
   5  11  -3   14.31    5.64
  -5  11   4    3.41    3.23
   5 -11  -4   -3.92    4.13
   5  11  -4    2.46    3.06
  -5  11   5   -0.00    2.10
   5  11  -5    2.56    3.40
  -5  11   6    7.74    3.87
   5  11  -6    5.74    3.79
  -5  11   7   -0.00    3.00
   5  11  -7   -0.66    2.67
  -5  11   8   39.73    8.57
   5 -11  -8   25.77    7.35
   5  11  -8   38.75    8.29
  -5  11   9    0.37    2.49
   5 -11  -9    6.51    3.87
   5  11  -9    2.65    2.88
  -5  11  10    1.91    2.85
   5 -11 -10    0.00    2.85
   5  11 -10    1.29    2.11
  -5  11  11    1.57    3.06
   5 -11 -11    0.00    3.13
   5  11 -11   -0.00    2.02
  -5  11  12   38.36    8.53
   5 -11 -12   35.61    8.57
   5  11 -12   44.46    8.92
  -5  11  13    1.33    2.51
   5 -11 -13   -0.00    2.70
   5  11 -13   -0.00    2.01
  -5  11  14   32.66    7.56
   5 -11 -14   29.41    7.45
   5  11 -14   18.97    5.97
  -5  11  15    3.33    3.00
   5 -11 -15    0.00    3.26
   5  11 -15    3.03    2.77
  -5  11  16   30.68    7.16
   5 -11 -16   10.79    5.13
   5  11 -16   12.86    5.00
  -5  11  17   -0.00    1.98
   5 -11 -17    1.29    2.32
   5  11 -17    2.64    2.94
  -5  11  18   37.92    8.08
   5 -11 -18   13.80    5.77
   5  11 -18   26.53    6.97
  -5  11  19    0.70    2.41
   5 -11 -19   -0.00    2.55
  -5  11  20   -0.00    2.47
   5 -11 -20    3.67    3.18
  -5  11  21   -0.00    2.20
   5 -11 -21    4.03    3.67
  -5  11  22   19.47    5.97
   5 -11 -22    8.55    4.58
  -5  11  23   -0.00    2.72
   5 -11 -23    4.08    3.35
  -5  11  24    8.38    4.35
   5 -11 -24    3.60    3.56
   5 -11 -25    0.51    2.56
   5 -11 -26    7.28    4.59
   5 -11 -27   -0.00    2.81
   5 -11 -28    9.70    4.66
   5 -11 -29    1.70    2.09
   5 -11 -30   -0.00    2.92
  -5  12   1    8.04    4.26
   5 -12  -1    1.62    2.88
   5  12  -1    3.58    3.27
  -5  12   2    0.33    2.64
   5 -12  -2   -0.00    2.29
   5  12  -2    1.28    2.80
  -5  12   3    5.14    3.84
   5 -12  -3    2.87    3.20
   5  12  -3    2.24    2.79
  -5  12   4   61.68   11.03
   5  12  -4   62.34   11.27
  -5  12   5    9.54    4.71
   5  12  -5   13.18    5.13
  -5  12   6    9.66    4.66
   5 -12  -6    4.04    4.06
   5  12  -6   12.81    5.09
  -5  12   7    0.47    2.74
   5 -12  -7    0.24    3.36
   5  12  -7   -0.00    1.86
  -5  12   8   11.48    5.26
   5 -12  -8    4.22    3.60
   5  12  -8    4.99    4.12
  -5  12   9    5.09    3.84
   5 -12  -9    1.26    3.11
   5  12  -9    5.58    3.75
  -5  12  10   29.69    7.37
   5 -12 -10   15.62    5.68
   5  12 -10   21.88    6.30
  -5  12  11    0.95    2.24
   5 -12 -11   -0.00    2.28
   5  12 -11    1.25    3.06
  -5  12  12   -0.00    2.55
   5 -12 -12    1.24    2.61
   5  12 -12    0.62    2.94
  -5  12  13    9.90    4.49
   5 -12 -13    1.54    2.80
   5  12 -13    2.27    2.99
  -5  12  14   15.22    5.75
   5 -12 -14    5.82    4.30
   5  12 -14    8.91    4.36
  -5  12  15    4.10    3.69
   5 -12 -15    3.44    3.16
   5  12 -15    2.61    3.07
  -5  12  16   26.37    6.93
   5 -12 -16   12.02    5.40
   5  12 -16   16.04    5.64
  -5  12  17   -0.00    2.33
   5 -12 -17    4.06    3.83
   5  12 -17    0.74    2.77
  -5  12  18   -0.00    2.75
   5 -12 -18   -0.00    2.59
   5  12 -18    4.40    3.67
  -5  12  19    2.05    3.29
   5 -12 -19    0.86    3.11
  -5  12  20   23.19    6.75
   5 -12 -20   11.70    5.32
  -5  12  21   -0.00    2.77
   5 -12 -21    2.71    3.55
  -5  12  22    1.31    2.92
   5 -12 -22    0.57    3.06
  -5  12  23   -0.00    2.46
   5 -12 -23    1.86    3.40
  -5  12  24   15.50    5.46
   5 -12 -24    4.08    4.01
  -5  12  25    0.67    1.94
   5 -12 -25   -0.00    3.05
   5 -12 -26    2.99    3.42
   5 -12 -27    2.17    2.74
   5 -12 -28    2.16    3.06
  -5  13   1   16.75    6.18
   5  13  -1   10.65    5.59
  -5  13   2   32.50    8.44
   5  13  -2   45.31   10.01
  -5  13   3    6.44    4.03
   5  13  -3    2.75    3.70
  -5  13   4   21.39    6.49
   5  13  -4   10.93    5.11
  -5  13   5    0.33    2.40
   5 -13  -5   -0.00    2.77
   5  13  -5    1.16    3.40
  -5  13   6   36.05    8.65
   5 -13  -6   38.41    9.56
   5  13  -6   34.18    8.69
  -5  13   7    5.45    4.15
   5 -13  -7    1.71    2.92
   5  13  -7   12.25    5.14
  -5  13   8   31.67    8.29
   5 -13  -8   32.42    8.43
   5  13  -8   33.30    8.47
  -5  13   9    0.64    3.02
   5 -13  -9    0.00    2.70
   5  13  -9    0.00    3.00
  -5  13  10   -0.00    2.24
   5 -13 -10   -0.00    3.01
   5  13 -10    0.00    2.52
  -5  13  11    3.54    3.94
   5 -13 -11    7.28    4.74
   5  13 -11    8.71    4.53
  -5  13  12    5.54    3.61
   5 -13 -12   12.58    5.73
   5  13 -12   21.48    6.52
  -5  13  13    1.73    2.90
   5 -13 -13   -0.00    2.26
   5  13 -13    0.00    2.82
  -5  13  14   13.91    5.61
   5 -13 -14   -0.00    2.50
   5  13 -14   12.24    5.24
   5 -13 -15   -0.00    2.50
   5  13 -15   -0.00    2.76
  -5  13  16    3.76    3.67
   5 -13 -16    2.36    3.64
   5  13 -16    2.57    3.37
  -5  13  17    4.32    3.93
   5 -13 -17    1.15    2.82
   5  13 -17    0.00    2.39
  -5  13  18    3.71    3.61
   5 -13 -18    4.53    4.36
  -5  13  19    0.61    2.54
   5 -13 -19   -0.00    2.03
  -5  13  20    1.66    2.28
   5 -13 -20    0.50    2.57
  -5  13  21   -0.00    2.70
   5 -13 -21   -0.00    2.88
  -5  13  22   17.11    6.15
   5 -13 -22    2.79    3.56
  -5  13  23    1.34    2.78
   5 -13 -23    1.61    2.81
  -5  13  24    3.40    3.65
   5 -13 -24    1.41    2.89
  -5  13  25    3.94    3.51
   5 -13 -25    0.15    2.69
   5 -13 -26    1.12    3.53
  -5  14   1   -0.00    2.57
   5  14  -1    0.79    3.39
  -5  14   2   -0.00    3.35
   5  14  -2    0.00    3.20
  -5  14   3    1.52    3.57
   5  14  -3    2.64    3.11
  -5  14   4   24.37    7.17
   5  14  -4   22.37    7.22
  -5  14   5   16.27    6.51
   5  14  -5    7.60    4.81
  -5  14   6    7.52    4.70
   5 -14  -6   10.25    5.63
   5  14  -6   22.64    6.80
  -5  14   7    2.33    3.93
   5 -14  -7   -0.00    2.70
   5  14  -7    0.10    2.42
  -5  14   8    0.00    3.18
   5 -14  -8    1.61    2.95
   5  14  -8    1.83    3.38
  -5  14   9   -0.00    2.26
   5 -14  -9    3.76    4.09
   5  14  -9    4.63    3.87
  -5  14  10   26.47    7.51
   5 -14 -10   19.99    7.13
   5  14 -10   23.72    7.44
  -5  14  11   16.65    5.93
   5 -14 -11    9.26    5.01
   5  14 -11    6.59    4.60
  -5  14  12   -0.00    2.63
   5 -14 -12    0.19    2.48
   5  14 -12   -0.00    2.80
  -5  14  13    1.70    3.36
   5 -14 -13    2.18    3.71
   5  14 -13   -0.00    2.51
  -5  14  14    0.00    2.98
   5 -14 -14    1.18    2.97
   5  14 -14   -0.00    2.76
  -5  14  15    4.65    3.54
   5 -14 -15    3.50    3.75
   5  14 -15   12.28    4.99
  -5  14  16   19.69    6.51
   5 -14 -16    3.68    4.50
   5  14 -16   10.52    5.05
  -5  14  17    0.97    3.03
   5 -14 -17    0.09    2.16
   5  14 -17    0.00    2.93
  -5  14  18   -0.00    3.51
   5 -14 -18    0.85    3.48
  -5  14  19    0.82    2.73
   5 -14 -19    1.31    3.83
  -5  14  20    0.96    2.43
   5 -14 -20    0.57    3.64
  -5  14  21    0.00    2.63
   5 -14 -21    2.85    3.94
  -5  14  22    3.72    3.84
   5 -14 -22    4.01    4.24
  -5  14  23    1.34    2.90
   5 -14 -23   -0.00    3.23
  -5  14  24   -0.00    2.64
   5 -14 -24    0.34    3.19
  -5  14  25   -0.00    3.07
  -5  15   1    5.35    3.45
   5  15  -1    2.69    3.17
  -5  15   2   11.58    5.13
   5  15  -2    6.91    5.03
  -5  15   3    9.97    5.76
   5  15  -3   10.79    5.22
  -5  15   4    2.73    3.27
   5  15  -4   -0.00    1.54
  -5  15   5    2.30    3.17
   5  15  -5    0.00    2.55
  -5  15   6    2.46    3.87
   5  15  -6    7.69    4.90
  -5  15   7    5.61    4.65
   5  15  -7    5.16    4.11
  -5  15   8    4.45    3.66
   5  15  -8    1.81    3.22
  -5  15   9    0.00    2.28
   5  15  -9    0.00    3.08
  -5  15  10    0.40    3.14
   5 -15 -10   -0.00    3.20
   5  15 -10    1.22    2.98
[truncated: 819,485 more chars]
