# Supplementary material for: LED-pump-X-ray-multiprobe crystallography for sub-second timescales
Source: Commun Chem. 2022 Aug 26;5:102. doi: 10.1038/s42004-022-00716-1 (PMC9814726; doi:10.1038/s42004-022-00716-1)
Supplement: Supplementary file 10 — Supplementary Data 1 [file 42004_2022_716_MOESM10_ESM.zip › CIFs/1-6s_280K/280K_1-6s_t3_excit.cif]

data_global

# SUBMISSION DETAILS
 
_publ_contact_author_name       'Hatcher, Lauren'
_publ_contact_author_address
;
School of Chemistry
Cardiff University
Main Building
Park Place 
Cardiff
CF10 3AT
United Kingdom
;
_publ_contact_author_email       'HatcherL1@cardiff.ac.uk'
_publ_requested_category          FM
_publ_section_comment
; 
?
;
_publ_section_references
;
Diamond General Data Aquisition (GDA) software: http://www.opengda.org/

XIA2: Winter, G. (2010) J. Appl. Cryst. 43, 186-190.
POINTLESS: Evans, P. (2006) Acta Cryst. D62, 72-82.
AIMLESS: Evans, P. R. and Murshudov, G. N. (2013) Acta Cryst. D69, 1204-1214.
DIALS: Winter, G., et al. Acta Cryst. (2018) D74, 85-97.
CCP4: Winn, M. D. et al. (2011) Acta Cryst. D67, 235-242.
   
SHELXL: Sheldrick G. M. (2015). Acta Cryst. C71, 3-8.
SHELXT:	Sheldrick, G. M. (2015). Acta Cryst. A71, 3-8.
 
OLEX2: Dolomanov, O.V.; Bourhis, L.J.; Gildea, R.J.; Howard, J.A.K.; Puschmann,
 H., OLEX2: A complete structure solution, refinement and analysis program 
 (2009). J. Appl. Cryst., 42, 339-341.

MERCURY: Macrae, C. F., Bruno, I. J., Chisholm, J. A., Edgington,
P. R., McCabe, P., Pidcock, E., Rodriguez-Monge, L., Taylor, R.,
van de Streek, J. & Wood, P. A. (2008). J. Appl. Cryst. 41, 466-470.
;

####
 
data_280K_1-6s_t3_excit
 
_audit_creation_method            'SHELXL-2018/3'
_shelx_SHELXL_version_number      '2018/3'
_chemical_name_systematic         
;
Nitro-(N,N,N',N'-tetrabutyldiethylenetriamine)palladium(II)
tetraphenylborate, tetrahydrofuran solvate
;
_chemical_name_common             ?
_chemical_melting_point           ?
_chemical_formula_moiety          
;
C20 H45 N4 O2 Pd, C24 H20 B, C4 H8 O
;
_chemical_formula_sum            'C48 H73 B N4 O3 Pd' 
_chemical_formula_weight          871.31

loop_
 _atom_type_symbol
 _atom_type_description
 _atom_type_scat_dispersion_real
 _atom_type_scat_dispersion_imag
 _atom_type_scat_source
 'C'  'C'   0.0010   0.0010
 'International Tables Vol C Tables 4.2.6.8 and 6.1.1.4'
 'H'  'H'   0.0000   0.0000
 'International Tables Vol C Tables 4.2.6.8 and 6.1.1.4'
 'B'  'B'   0.0000   0.0000
 'International Tables Vol C Tables 4.2.6.8 and 6.1.1.4'
 'N'  'N'   0.0030   0.0020
 'International Tables Vol C Tables 4.2.6.8 and 6.1.1.4'
 'O'  'O'   0.0050   0.0030
 'International Tables Vol C Tables 4.2.6.8 and 6.1.1.4'
 'Pd'  'Pd'  -2.5040   0.6150
 'International Tables Vol C Tables 4.2.6.8 and 6.1.1.4'
 
_space_group_crystal_system       monoclinic
_space_group_IT_number            14
_space_group_name_H-M_alt         'P 21/n'
_space_group_name_Hall            '-P 2yn'
 
_shelx_space_group_comment
;
The symmetry employed for this shelxl refinement is uniquely defined
by the following loop, which should always be used as a source of
symmetry information in preference to the above space-group names.
They are only intended as comments.
;
 
loop_
 _space_group_symop_operation_xyz
 'x, y, z'
 '-x+1/2, y+1/2, -z+1/2'
 '-x, -y, -z'
 'x-1/2, -y-1/2, z-1/2'
 
_cell_length_a                    11.6847(4)
_cell_length_b                    13.5961(5)
_cell_length_c                    30.1927(10)
_cell_angle_alpha                 90
_cell_angle_beta                  93.278(3)
_cell_angle_gamma                 90
_cell_volume                      4788.8(3)
_cell_formula_units_Z             4
_cell_measurement_temperature     280(2)
_cell_measurement_reflns_used     9622
_cell_measurement_theta_max       20.5503123075
_cell_measurement_theta_min       1.24360077302
 
_exptl_crystal_description        Plate
_exptl_crystal_colour             Yellow
_exptl_crystal_density_meas       ?
_exptl_crystal_density_method     ?
_exptl_crystal_density_diffrn     1.209          
_exptl_crystal_F_000              1856
_exptl_transmission_factor_min    ?
_exptl_transmission_factor_max    ?
_exptl_crystal_size_max           0.100
_exptl_crystal_size_mid           0.100
_exptl_crystal_size_min           0.050
_exptl_absorpt_coefficient_mu     0.201
_shelx_estimated_absorpt_T_min    0.980
_shelx_estimated_absorpt_T_max    0.990
_exptl_absorpt_correction_T_min   0.992549521202
_exptl_absorpt_correction_T_max   1.0
_exptl_absorpt_correction_type    empirical
_exptl_absorpt_process_details    
;
CCP4 7.0.048: AIMLESS, version 0.5.32 : 29/03/17
Scaling & analysis of unmerged intensities, absorption correction using spherical harmonics
;
_exptl_absorpt_special_details    ?
_diffrn_ambient_temperature       280(2)
_diffrn_radiation_wavelength      0.534
_diffrn_measurement_device_type   'Photon counting pixel array'
_diffrn_radiation_type            Synchrotron
_diffrn_measurement_method        'shutterless scans'
_diffrn_radiation_source          'Diamond Light Source Beamline I19-2'
_diffrn_radiation_monochromator   'Silicon 111'
_diffrn_detector_area_resol_mean  ?
_diffrn_reflns_number             32910
_diffrn_reflns_av_unetI/netI      0.0794
_diffrn_reflns_av_R_equivalents   0.0779
_diffrn_reflns_limit_h_min        -14
_diffrn_reflns_limit_h_max        14
_diffrn_reflns_limit_k_min        -16
_diffrn_reflns_limit_k_max        16
_diffrn_reflns_limit_l_min        -37
_diffrn_reflns_limit_l_max        26
_diffrn_reflns_theta_min          1.234
_diffrn_reflns_theta_max          19.496
_diffrn_reflns_theta_full         18.687
_diffrn_measured_fraction_theta_max   0.980
_diffrn_measured_fraction_theta_full  0.981
_diffrn_reflns_Laue_measured_fraction_max    0.980
_diffrn_reflns_Laue_measured_fraction_full   0.981
_diffrn_reflns_point_group_measured_fraction_max   0.980
_diffrn_reflns_point_group_measured_fraction_full  0.981
_reflns_number_total              9603
_reflns_number_gt                 5407
_reflns_threshold_expression      'I > 2\s(I)'
_reflns_Friedel_coverage          0.000
_reflns_Friedel_fraction_max      .
_reflns_Friedel_fraction_full     .
 
_reflns_special_details
;
 Reflections were merged by SHELXL according to the crystal
 class for the calculation of statistics and refinement.
 
 _reflns_Friedel_fraction is defined as the number of unique
 Friedel pairs measured divided by the number that would be
 possible theoretically, ignoring centric projections and
 systematic absences.
;
 
_computing_data_collection        'Diamond GDA (http://www.opengda.org/)'
_computing_cell_refinement        'DIALS (Winter, 2018)'
_computing_data_reduction         'XIA2 (Winter 2010)'
_computing_structure_solution     'SHELXT (Sheldrick, 2015)'
_computing_structure_refinement   'SHELXL (Sheldrick, 2015)'
_computing_molecular_graphics     'OLEX2 (Dolomanov et al., 2009)'
_computing_publication_material   'MERCURY (Macrae et al., 2008)'
_refine_special_details           ?
_refine_ls_structure_factor_coef  Fsqd
_refine_ls_matrix_type            full
_refine_ls_weighting_scheme       calc
_refine_ls_weighting_details
'w=1/[\s^2^(Fo^2^)+(0.0582P)^2^] where P=(Fo^2^+2Fc^2^)/3'
_atom_sites_solution_primary      ?
_atom_sites_solution_secondary    ?
_atom_sites_solution_hydrogens    geom
_refine_ls_hydrogen_treatment     constr
_refine_ls_extinction_method      none
_refine_ls_extinction_coef        .
_refine_ls_number_reflns          9603
_refine_ls_number_parameters      526
_refine_ls_number_restraints      490
_refine_ls_R_factor_all           0.0940
_refine_ls_R_factor_gt            0.0545
_refine_ls_wR_factor_ref          0.1418
_refine_ls_wR_factor_gt           0.1238
_refine_ls_goodness_of_fit_ref    0.955
_refine_ls_restrained_S_all       0.962
_refine_ls_shift/su_max           0.001
_refine_ls_shift/su_mean          0.000
 
loop_
 _atom_site_label
 _atom_site_type_symbol
 _atom_site_fract_x
 _atom_site_fract_y
 _atom_site_fract_z
 _atom_site_U_iso_or_equiv
 _atom_site_adp_type
 _atom_site_occupancy
 _atom_site_site_symmetry_order  
 _atom_site_calc_flag
 _atom_site_refinement_flags_posn
 _atom_site_refinement_flags_adp
 _atom_site_refinement_flags_occupancy
 _atom_site_disorder_assembly
 _atom_site_disorder_group
Pd1 Pd 0.33949(2) 0.77525(2) 0.34669(2) 0.05578(13) Uani 1 1 d . . . . .
N2 N 0.3451(3) 0.9278(2) 0.33784(9) 0.0638(7) Uani 1 1 d . . . . .
N3 N 0.4535(3) 0.7989(2) 0.39793(8) 0.0561(7) Uani 1 1 d . . . . .
H3 H 0.530528 0.788681 0.387516 0.067 Uiso 1 1 calc R U . . .
N4 N 0.3314(2) 0.6322(2) 0.37157(8) 0.0574(7) Uani 1 1 d . . . . .
C1 C 0.4408(3) 0.9638(3) 0.36972(11) 0.0721(10) Uani 1 1 d . . . . .
H1A H 0.513598 0.958472 0.355983 0.087 Uiso 1 1 calc R U . . .
H1B H 0.428420 1.032366 0.376878 0.087 Uiso 1 1 calc R U . . .
C2 C 0.4439(3) 0.9029(3) 0.41154(11) 0.0704(10) Uani 1 1 d . . . . .
H2A H 0.509148 0.921449 0.431086 0.085 Uiso 1 1 calc R U . . .
H2B H 0.374503 0.912970 0.427099 0.085 Uiso 1 1 calc R U . . .
C3 C 0.4335(3) 0.7237(3) 0.43248(11) 0.0607(9) Uani 1 1 d . . . . .
H3A H 0.364479 0.739000 0.447483 0.073 Uiso 1 1 calc R U . . .
H3B H 0.497646 0.721865 0.454326 0.073 Uiso 1 1 calc R U . . .
C4 C 0.4210(3) 0.6260(3) 0.40897(10) 0.0602(9) Uani 1 1 d . . . . .
H4A H 0.493738 0.607285 0.397500 0.072 Uiso 1 1 calc R U . . .
H4B H 0.399650 0.575832 0.429824 0.072 Uiso 1 1 calc R U . . .
C5 C 0.2306(3) 0.9650(3) 0.35135(13) 0.0785(11) Uani 1 1 d . . . . .
H5A H 0.220452 0.943431 0.381498 0.094 Uiso 1 1 calc R U . . .
H5B H 0.171227 0.933753 0.332490 0.094 Uiso 1 1 calc R U . . .
C6 C 0.2109(4) 1.0756(3) 0.34940(16) 0.1064(15) Uani 1 1 d . . . . .
H6A H 0.270028 1.108389 0.367813 0.128 Uiso 1 1 calc R U . . .
H6B H 0.216665 1.098198 0.319141 0.128 Uiso 1 1 calc R U . . .
C7 C 0.0946(5) 1.1027(4) 0.36516(19) 0.136(2) Uani 1 1 d . . . . .
H7A H 0.036329 1.063941 0.349005 0.164 Uiso 1 1 calc R U . . .
H7B H 0.092162 1.086447 0.396381 0.164 Uiso 1 1 calc R U . . .
C8 C 0.0681(6) 1.2084(5) 0.3589(3) 0.207(4) Uani 1 1 d . . . . .
H8A H 0.020172 1.230111 0.381755 0.310 Uiso 1 1 calc R U . . .
H8B H 0.028938 1.218084 0.330421 0.310 Uiso 1 1 calc R U . . .
H8C H 0.138121 1.245523 0.360472 0.310 Uiso 1 1 calc R U . . .
C9 C 0.3651(3) 0.9603(3) 0.29184(11) 0.0735(11) Uani 1 1 d . . . . .
H9A H 0.374146 1.031255 0.291902 0.088 Uiso 1 1 calc R U . . .
H9B H 0.297415 0.944957 0.273032 0.088 Uiso 1 1 calc R U . . .
C10 C 0.4673(4) 0.9155(3) 0.27165(12) 0.0843(12) Uani 1 1 d . . . . .
H10A H 0.464303 0.844499 0.274683 0.101 Uiso 1 1 calc R U . . .
H10B H 0.536815 0.938505 0.287469 0.101 Uiso 1 1 calc R U . . .
C11 C 0.4709(4) 0.9422(4) 0.22274(13) 0.1067(16) Uani 1 1 d . . . . .
H11A H 0.406802 0.911206 0.206357 0.128 Uiso 1 1 calc R U . . .
H11B H 0.462560 1.012797 0.219427 0.128 Uiso 1 1 calc R U . . .
C12 C 0.5793(5) 0.9108(5) 0.20352(16) 0.151(2) Uani 1 1 d . . . . .
H12A H 0.580234 0.933421 0.173426 0.227 Uiso 1 1 calc R U . . .
H12B H 0.584478 0.840317 0.204106 0.227 Uiso 1 1 calc R U . . .
H12C H 0.643326 0.938323 0.220613 0.227 Uiso 1 1 calc R U . . .
C13 C 0.2125(3) 0.6237(3) 0.38876(12) 0.0679(10) Uani 1 1 d . . . . .
H13A H 0.203677 0.675989 0.410126 0.081 Uiso 1 1 calc R U . . .
H13B H 0.157364 0.635693 0.364115 0.081 Uiso 1 1 calc R U . . .
C14 C 0.1808(3) 0.5289(3) 0.41014(13) 0.0809(11) Uani 1 1 d . . . . .
H14A H 0.233180 0.516600 0.435629 0.097 Uiso 1 1 calc R U . . .
H14B H 0.188575 0.475427 0.389259 0.097 Uiso 1 1 calc R U . . .
C15 C 0.0597(4) 0.5311(3) 0.42482(15) 0.0918(13) Uani 1 1 d . . . . .
H15A H 0.053032 0.584309 0.445932 0.110 Uiso 1 1 calc R U . . .
H15B H 0.008233 0.545509 0.399294 0.110 Uiso 1 1 calc R U . . .
C16 C 0.0215(4) 0.4371(3) 0.44579(16) 0.1093(16) Uani 1 1 d . . . . .
H16A H 0.027156 0.383866 0.425125 0.164 Uiso 1 1 calc R U . . .
H16B H -0.056621 0.443674 0.453649 0.164 Uiso 1 1 calc R U . . .
H16C H 0.069486 0.423694 0.471961 0.164 Uiso 1 1 calc R U . . .
C17 C 0.3502(3) 0.5512(3) 0.33918(11) 0.0723(11) Uani 1 1 d . . . . .
H17A H 0.283754 0.547227 0.318459 0.087 Uiso 1 1 calc R U . . .
H17B H 0.355763 0.489370 0.355202 0.087 Uiso 1 1 calc R U . . .
C18 C 0.4551(4) 0.5633(3) 0.31344(12) 0.0850(12) Uani 1 1 d . . . . .
H18A H 0.522545 0.564725 0.333723 0.102 Uiso 1 1 calc R U . . .
H18B H 0.451047 0.625241 0.297508 0.102 Uiso 1 1 calc R U . . .
C19 C 0.4655(5) 0.4782(4) 0.28033(17) 0.139(2) Uani 1 1 d . . . . .
H19A H 0.460592 0.416452 0.296198 0.167 Uiso 1 1 calc R U . . .
H19B H 0.401020 0.481107 0.258660 0.167 Uiso 1 1 calc R U . . .
C20 C 0.5685(6) 0.4790(5) 0.25760(19) 0.168(3) Uani 1 1 d . . . . .
H20A H 0.569594 0.423291 0.238068 0.252 Uiso 1 1 calc R U . . .
H20B H 0.632946 0.475649 0.278724 0.252 Uiso 1 1 calc R U . . .
H20C H 0.572512 0.538434 0.240626 0.252 Uiso 1 1 calc R U . . .
C21 C 0.6559(3) 0.3736(3) 0.42724(11) 0.0616(9) Uani 1 1 d . . . . .
C22 C 0.7091(3) 0.4236(3) 0.39359(13) 0.0743(11) Uani 1 1 d . . . . .
H22 H 0.725584 0.389464 0.368017 0.089 Uiso 1 1 calc R U . . .
C23 C 0.7380(4) 0.5215(3) 0.39702(17) 0.0953(14) Uani 1 1 d . . . . .
H23 H 0.773511 0.551860 0.373845 0.114 Uiso 1 1 calc R U . . .
C24 C 0.7155(4) 0.5751(3) 0.43379(16) 0.0903(12) Uani 1 1 d . . . . .
H24 H 0.737283 0.640745 0.436308 0.108 Uiso 1 1 calc R U . . .
C25 C 0.6605(3) 0.5297(3) 0.46661(14) 0.0816(11) Uani 1 1 d . . . . .
H25 H 0.643126 0.565066 0.491734 0.098 Uiso 1 1 calc R U . . .
C26 C 0.6301(3) 0.4317(3) 0.46307(12) 0.0694(10) Uani 1 1 d . . . . .
H26 H 0.590504 0.403491 0.485724 0.083 Uiso 1 1 calc R U . . .
C27 C 0.7340(3) 0.2016(3) 0.45851(12) 0.0622(9) Uani 1 1 d . . . . .
C28 C 0.8081(4) 0.2502(3) 0.48789(13) 0.0731(11) Uani 1 1 d . . . . .
H28 H 0.802560 0.318319 0.489599 0.088 Uiso 1 1 calc R U . . .
C29 C 0.8910(4) 0.2034(4) 0.51522(15) 0.0950(14) Uani 1 1 d . . . . .
H29 H 0.938665 0.240550 0.534426 0.114 Uiso 1 1 calc R U . . .
C30 C 0.9031(4) 0.1043(4) 0.51423(16) 0.0998(14) Uani 1 1 d . . . . .
H30 H 0.957323 0.072607 0.532955 0.120 Uiso 1 1 calc R U . . .
C31 C 0.8334(4) 0.0523(4) 0.48488(18) 0.1038(15) Uani 1 1 d . . . . .
H31 H 0.840853 -0.015637 0.483242 0.125 Uiso 1 1 calc R U . . .
C32 C 0.7515(4) 0.0998(3) 0.45749(15) 0.0906(13) Uani 1 1 d . . . . .
H32 H 0.706239 0.062334 0.437571 0.109 Uiso 1 1 calc R U . . .
C33 C 0.5053(3) 0.2303(3) 0.44420(11) 0.0591(8) Uani 1 1 d . . . . .
C34 C 0.4794(3) 0.1455(3) 0.46668(10) 0.0626(9) Uani 1 1 d . . . . .
H34 H 0.538079 0.100769 0.473379 0.075 Uiso 1 1 calc R U . . .
C35 C 0.3700(3) 0.1233(3) 0.47987(12) 0.0741(11) Uani 1 1 d . . . . .
H35 H 0.356874 0.064520 0.494490 0.089 Uiso 1 1 calc R U . . .
C36 C 0.2817(4) 0.1884(3) 0.47122(14) 0.0834(12) Uani 1 1 d . . . . .
H36 H 0.208848 0.175383 0.480625 0.100 Uiso 1 1 calc R U . . .
C37 C 0.3032(4) 0.2727(3) 0.44851(16) 0.0913(14) Uani 1 1 d . . . . .
H37 H 0.244035 0.316700 0.441429 0.110 Uiso 1 1 calc R U . . .
C38 C 0.4127(4) 0.2927(3) 0.43604(15) 0.0828(12) Uani 1 1 d . . . . .
H38 H 0.425048 0.351494 0.421302 0.099 Uiso 1 1 calc R U . . .
C39 C 0.6356(4) 0.2130(3) 0.37470(12) 0.0762(11) Uani 1 1 d . . . . .
C40 C 0.5424(5) 0.2200(3) 0.34493(14) 0.0901(13) Uani 1 1 d . . . . .
H40 H 0.473464 0.243740 0.354622 0.108 Uiso 1 1 calc R U . . .
C41 C 0.5484(6) 0.1922(4) 0.29994(15) 0.1105(17) Uani 1 1 d . . . . .
H41 H 0.484609 0.198443 0.280247 0.133 Uiso 1 1 calc R U . . .
C42 C 0.6488(7) 0.1562(5) 0.28593(18) 0.137(2) Uani 1 1 d . . . . .
H42 H 0.653970 0.138591 0.256350 0.164 Uiso 1 1 calc R U . . .
C43 C 0.7414(6) 0.1458(5) 0.31473(18) 0.156(3) Uani 1 1 d . . . . .
H43 H 0.808961 0.118987 0.305176 0.187 Uiso 1 1 calc R U . . .
C44 C 0.7349(5) 0.1748(4) 0.35793(15) 0.1254(19) Uani 1 1 d . . . . .
H44 H 0.799912 0.168761 0.376990 0.150 Uiso 1 1 calc R U . . .
B1 B 0.6325(4) 0.2553(3) 0.42639(14) 0.0638(9) Uani 1 1 d . . . . .
O3 O 0.6883(10) 0.8028(17) 0.3657(7) 0.099(3) Uani 0.652(14) 1 d D . P A 1
C45 C 0.7369(10) 0.7734(15) 0.3254(5) 0.1078(19) Uani 0.652(14) 1 d D . P A 1
H45A H 0.726600 0.824550 0.303089 0.129 Uiso 0.652(14) 1 calc R U P A 1
H45B H 0.700743 0.713614 0.313952 0.129 Uiso 0.652(14) 1 calc R U P A 1
C46 C 0.8606(9) 0.7566(12) 0.3367(5) 0.125(3) Uani 0.652(14) 1 d D . P A 1
H46A H 0.875299 0.688228 0.344315 0.150 Uiso 0.652(14) 1 calc R U P A 1
H46B H 0.906593 0.774829 0.312278 0.150 Uiso 0.652(14) 1 calc R U P A 1
C47 C 0.8840(8) 0.8193(11) 0.3742(3) 0.125(3) Uani 0.652(14) 1 d D . P A 1
H47A H 0.930372 0.784530 0.396870 0.150 Uiso 0.652(14) 1 calc R U P A 1
H47B H 0.926170 0.876865 0.365438 0.150 Uiso 0.652(14) 1 calc R U P A 1
C48 C 0.7785(8) 0.8482(9) 0.3913(3) 0.1078(19) Uani 0.652(14) 1 d D . P A 1
H48A H 0.776241 0.828267 0.422085 0.129 Uiso 0.652(14) 1 calc R U P A 1
H48B H 0.770486 0.919160 0.389793 0.129 Uiso 0.652(14) 1 calc R U P A 1
O3A O 0.6725(19) 0.810(3) 0.3606(13) 0.099(3) Uani 0.348(14) 1 d D . P A 2
C45A C 0.7274(19) 0.757(3) 0.3270(11) 0.1078(19) Uani 0.348(14) 1 d D . P A 2
H45C H 0.697328 0.775433 0.297547 0.129 Uiso 0.348(14) 1 calc R U P A 2
H45D H 0.719396 0.686257 0.330633 0.129 Uiso 0.348(14) 1 calc R U P A 2
C46A C 0.8496(17) 0.7891(19) 0.3352(10) 0.125(3) Uani 0.348(14) 1 d D . P A 2
H46C H 0.893486 0.737468 0.350508 0.150 Uiso 0.348(14) 1 calc R U P A 2
H46D H 0.883469 0.801978 0.307237 0.150 Uiso 0.348(14) 1 calc R U P A 2
C47A C 0.8523(15) 0.8757(18) 0.3615(7) 0.125(3) Uani 0.348(14) 1 d D . P A 2
H47C H 0.863091 0.933386 0.343337 0.150 Uiso 0.348(14) 1 calc R U P A 2
H47D H 0.913978 0.872594 0.384389 0.150 Uiso 0.348(14) 1 calc R U P A 2
C48A C 0.7438(16) 0.8789(16) 0.3808(6) 0.1078(19) Uani 0.348(14) 1 d D . P A 2
H48C H 0.753341 0.865553 0.412311 0.129 Uiso 0.348(14) 1 calc R U P A 2
H48D H 0.710324 0.943792 0.376810 0.129 Uiso 0.348(14) 1 calc R U P A 2
O1 O 0.1254(3) 0.7596(2) 0.29906(10) 0.1256(11) Uani 0.908(5) 1 d D . P B 3
O2 O 0.2615(3) 0.72403(19) 0.25954(10) 0.1256(11) Uani 0.908(5) 1 d D . P B 3
N1 N 0.2260(3) 0.74927(12) 0.29434(8) 0.0794(11) Uani 0.908(5) 1 d D . P B 3
O1A O 0.2105(19) 0.7577(2) 0.3056(4) 0.1256(11) Uani 0.092(5) 1 d D . P B 4
O2A O 0.3202(15) 0.7174(3) 0.2559(5) 0.1256(11) Uani 0.092(5) 1 d D . P B 4
N1A N 0.2134(14) 0.7306(3) 0.2644(4) 0.0794(11) Uani 0.092(5) 1 d D . P B 4
 
loop_
 _atom_site_aniso_label
 _atom_site_aniso_U_11
 _atom_site_aniso_U_22
 _atom_site_aniso_U_33
 _atom_site_aniso_U_23
 _atom_site_aniso_U_13
 _atom_site_aniso_U_12
Pd1 0.0565(2) 0.0577(2) 0.0528(2) 0.00105(14) -0.00002(14) -0.00230(15)
N2 0.0664(18) 0.061(2) 0.0635(15) 0.0085(14) -0.0028(12) -0.0012(14)
N3 0.0633(18) 0.0567(15) 0.0480(15) -0.0006(12) 0.0013(13) -0.0042(14)
N4 0.0565(16) 0.0596(18) 0.0558(15) -0.0017(13) 0.0015(11) -0.0051(14)
C1 0.082(3) 0.061(2) 0.0726(19) 0.0010(17) -0.0096(17) -0.008(2)
C2 0.084(3) 0.0583(18) 0.0675(19) -0.0038(16) -0.0057(19) -0.001(2)
C3 0.071(2) 0.063(2) 0.0475(18) 0.0050(13) 0.0006(17) -0.0020(19)
C4 0.060(2) 0.061(2) 0.0592(18) 0.0046(16) -0.0010(14) 0.0006(18)
C5 0.077(2) 0.074(2) 0.083(3) -0.003(2) 0.000(2) 0.010(2)
C6 0.121(4) 0.077(3) 0.119(3) -0.005(3) -0.011(3) 0.028(3)
C7 0.126(4) 0.109(4) 0.172(5) -0.035(4) -0.009(4) 0.045(3)
C8 0.165(7) 0.107(4) 0.341(11) -0.057(5) -0.046(7) 0.051(4)
C9 0.083(3) 0.071(3) 0.0655(18) 0.0147(19) -0.0009(17) -0.006(2)
C10 0.083(3) 0.097(3) 0.073(2) 0.010(2) 0.004(2) -0.004(2)
C11 0.112(4) 0.132(4) 0.077(2) 0.013(3) 0.014(2) -0.011(3)
C12 0.129(5) 0.222(7) 0.107(4) -0.006(4) 0.040(3) -0.003(4)
C13 0.0556(19) 0.072(2) 0.076(2) 0.0090(19) 0.0019(17) -0.0076(18)
C14 0.074(2) 0.077(3) 0.093(3) 0.013(2) 0.013(2) -0.007(2)
C15 0.074(3) 0.092(3) 0.111(3) 0.000(3) 0.023(2) -0.016(2)
C16 0.094(4) 0.095(3) 0.141(4) 0.008(3) 0.034(3) -0.019(3)
C17 0.079(3) 0.067(2) 0.070(2) -0.0093(17) -0.0019(18) -0.001(2)
C18 0.086(3) 0.095(3) 0.074(2) -0.010(2) 0.007(2) 0.010(2)
C19 0.156(5) 0.132(4) 0.135(4) -0.050(3) 0.056(4) 0.002(4)
C20 0.177(6) 0.173(6) 0.161(5) -0.034(5) 0.080(5) 0.019(5)
C21 0.057(2) 0.0585(18) 0.0682(19) 0.0064(14) -0.0045(16) 0.0011(17)
C22 0.064(3) 0.074(2) 0.086(2) 0.014(2) 0.0086(19) -0.003(2)
C23 0.078(3) 0.073(2) 0.136(3) 0.025(2) 0.019(3) -0.010(2)
C24 0.069(3) 0.055(3) 0.145(3) 0.015(2) -0.010(2) -0.003(2)
C25 0.083(3) 0.058(2) 0.102(3) -0.004(2) -0.014(2) 0.005(2)
C26 0.081(3) 0.0562(19) 0.070(2) 0.0057(17) -0.001(2) 0.0039(19)
C27 0.062(2) 0.0563(19) 0.069(2) 0.0006(17) 0.0120(15) 0.0027(16)
C28 0.070(2) 0.068(3) 0.080(2) -0.0056(18) -0.0024(17) 0.0126(18)
C29 0.087(3) 0.094(3) 0.101(3) -0.008(3) -0.022(2) 0.020(2)
C30 0.082(3) 0.092(3) 0.125(4) 0.020(3) 0.001(2) 0.021(2)
C31 0.080(3) 0.070(3) 0.160(4) 0.014(3) 0.002(2) 0.014(2)
C32 0.074(3) 0.058(2) 0.139(3) -0.004(2) 0.001(2) 0.006(2)
C33 0.0663(19) 0.054(2) 0.057(2) -0.0026(16) -0.0013(16) -0.0017(15)
C34 0.070(2) 0.056(2) 0.062(2) 0.0016(16) 0.0013(18) -0.0007(18)
C35 0.074(2) 0.070(3) 0.078(2) 0.010(2) 0.008(2) -0.0028(18)
C36 0.068(2) 0.071(3) 0.112(3) -0.001(2) 0.015(2) -0.0012(19)
C37 0.070(2) 0.067(3) 0.138(4) 0.007(2) 0.005(3) 0.004(2)
C38 0.072(2) 0.061(3) 0.115(3) 0.013(2) 0.004(2) 0.0035(18)
C39 0.096(3) 0.070(3) 0.0627(19) -0.0029(18) 0.0085(16) -0.011(2)
C40 0.117(3) 0.082(3) 0.070(2) 0.008(2) -0.008(2) -0.025(3)
C41 0.173(5) 0.087(4) 0.069(2) 0.010(2) -0.010(3) -0.042(3)
C42 0.213(6) 0.127(5) 0.072(3) -0.006(3) 0.023(3) -0.025(4)
C43 0.198(6) 0.184(7) 0.089(3) -0.031(4) 0.032(3) 0.028(5)
C44 0.129(4) 0.167(5) 0.082(3) -0.021(3) 0.025(3) 0.024(4)
B1 0.069(2) 0.060(2) 0.0629(19) 0.0005(17) 0.0042(17) -0.0010(18)
O3 0.082(3) 0.111(4) 0.106(4) -0.009(4) 0.012(3) -0.001(4)
C45 0.096(3) 0.118(5) 0.110(3) -0.017(3) 0.007(2) 0.000(2)
C46 0.091(3) 0.130(7) 0.154(4) -0.009(4) 0.013(2) 0.001(3)
C47 0.091(3) 0.130(7) 0.154(4) -0.009(4) 0.013(2) 0.001(3)
C48 0.096(3) 0.118(5) 0.110(3) -0.017(3) 0.007(2) 0.000(2)
O3A 0.082(3) 0.111(4) 0.106(4) -0.009(4) 0.012(3) -0.001(4)
C45A 0.096(3) 0.118(5) 0.110(3) -0.017(3) 0.007(2) 0.000(2)
C46A 0.091(3) 0.130(7) 0.154(4) -0.009(4) 0.013(2) 0.001(3)
C47A 0.091(3) 0.130(7) 0.154(4) -0.009(4) 0.013(2) 0.001(3)
C48A 0.096(3) 0.118(5) 0.110(3) -0.017(3) 0.007(2) 0.000(2)
O1 0.082(2) 0.208(3) 0.0852(15) -0.0275(15) -0.0109(14) 0.0025(17)
O2 0.082(2) 0.208(3) 0.0852(15) -0.0275(15) -0.0109(14) 0.0025(17)
N1 0.083(2) 0.083(3) 0.0713(18) 0.0095(17) -0.0038(19) -0.0030(19)
O1A 0.082(2) 0.208(3) 0.0852(15) -0.0275(15) -0.0109(14) 0.0025(17)
O2A 0.082(2) 0.208(3) 0.0852(15) -0.0275(15) -0.0109(14) 0.0025(17)
N1A 0.083(2) 0.083(3) 0.0713(18) 0.0095(17) -0.0038(19) -0.0030(19)
 
_geom_special_details
;
 All esds (except the esd in the dihedral angle between two l.s. planes)
 are estimated using the full covariance matrix.  The cell esds are taken
 into account individually in the estimation of esds in distances, angles
 and torsion angles; correlations between esds in cell parameters are only
 used when they are defined by crystal symmetry.  An approximate (isotropic)
 treatment of cell esds is used for estimating esds involving l.s. planes.
;
 
loop_
 _geom_bond_atom_site_label_1
 _geom_bond_atom_site_label_2
 _geom_bond_distance
 _geom_bond_site_symmetry_2
 _geom_bond_publ_flag
Pd1 O1A 1.91(2) . ?
Pd1 N3 2.009(3) . ?
Pd1 N1 2.035(3) . ?
Pd1 N4 2.089(3) . ?
Pd1 N2 2.093(3) . ?
N2 C9 1.489(4) . ?
N2 C5 1.509(4) . ?
N2 C1 1.514(4) . ?
N3 C2 1.479(4) . ?
N3 C3 1.489(4) . ?
N3 H3 0.9800 . ?
N4 C17 1.498(4) . ?
N4 C4 1.498(4) . ?
N4 C13 1.515(4) . ?
C1 C2 1.508(5) . ?
C1 H1A 0.9700 . ?
C1 H1B 0.9700 . ?
C2 H2A 0.9700 . ?
C2 H2B 0.9700 . ?
C3 C4 1.510(5) . ?
C3 H3A 0.9700 . ?
C3 H3B 0.9700 . ?
C4 H4A 0.9700 . ?
C4 H4B 0.9700 . ?
C5 C6 1.521(5) . ?
C5 H5A 0.9700 . ?
C5 H5B 0.9700 . ?
C6 C7 1.511(6) . ?
C6 H6A 0.9700 . ?
C6 H6B 0.9700 . ?
C7 C8 1.480(7) . ?
C7 H7A 0.9700 . ?
C7 H7B 0.9700 . ?
C8 H8A 0.9600 . ?
C8 H8B 0.9600 . ?
C8 H8C 0.9600 . ?
C9 C10 1.501(5) . ?
C9 H9A 0.9700 . ?
C9 H9B 0.9700 . ?
C10 C11 1.524(5) . ?
C10 H10A 0.9700 . ?
C10 H10B 0.9700 . ?
C11 C12 1.485(6) . ?
C11 H11A 0.9700 . ?
C11 H11B 0.9700 . ?
C12 H12A 0.9600 . ?
C12 H12B 0.9600 . ?
C12 H12C 0.9600 . ?
C13 C14 1.497(5) . ?
C13 H13A 0.9700 . ?
C13 H13B 0.9700 . ?
C14 C15 1.507(5) . ?
C14 H14A 0.9700 . ?
C14 H14B 0.9700 . ?
C15 C16 1.506(6) . ?
C15 H15A 0.9700 . ?
C15 H15B 0.9700 . ?
C16 H16A 0.9600 . ?
C16 H16B 0.9600 . ?
C16 H16C 0.9600 . ?
C17 C18 1.498(5) . ?
C17 H17A 0.9700 . ?
C17 H17B 0.9700 . ?
C18 C19 1.538(6) . ?
C18 H18A 0.9700 . ?
C18 H18B 0.9700 . ?
C19 C20 1.419(6) . ?
C19 H19A 0.9700 . ?
C19 H19B 0.9700 . ?
C20 H20A 0.9600 . ?
C20 H20B 0.9600 . ?
C20 H20C 0.9600 . ?
C21 C26 1.387(5) . ?
C21 C22 1.397(5) . ?
C21 B1 1.631(5) . ?
C22 C23 1.377(6) . ?
C22 H22 0.9300 . ?
C23 C24 1.365(6) . ?
C23 H23 0.9300 . ?
C24 C25 1.360(5) . ?
C24 H24 0.9300 . ?
C25 C26 1.381(5) . ?
C25 H25 0.9300 . ?
C26 H26 0.9300 . ?
C27 C28 1.373(5) . ?
C27 C32 1.399(5) . ?
C27 B1 1.659(6) . ?
C28 C29 1.390(6) . ?
C28 H28 0.9300 . ?
C29 C30 1.356(6) . ?
C29 H29 0.9300 . ?
C30 C31 1.366(6) . ?
C30 H30 0.9300 . ?
C31 C32 1.388(6) . ?
C31 H31 0.9300 . ?
C32 H32 0.9300 . ?
C33 C34 1.381(4) . ?
C33 C38 1.386(5) . ?
C33 B1 1.644(6) . ?
C34 C35 1.393(5) . ?
C34 H34 0.9300 . ?
C35 C36 1.373(5) . ?
C35 H35 0.9300 . ?
C36 C37 1.366(5) . ?
C36 H36 0.9300 . ?
C37 C38 1.381(5) . ?
C37 H37 0.9300 . ?
C38 H38 0.9300 . ?
C39 C40 1.375(6) . ?
C39 C44 1.393(6) . ?
C39 B1 1.665(6) . ?
C40 C41 1.416(6) . ?
C40 H40 0.9300 . ?
C41 C42 1.361(7) . ?
C41 H41 0.9300 . ?
C42 C43 1.356(8) . ?
C42 H42 0.9300 . ?
C43 C44 1.369(6) . ?
C43 H43 0.9300 . ?
C44 H44 0.9300 . ?
O3 C48 1.413(9) . ?
O3 C45 1.429(11) . ?
C45 C46 1.484(13) . ?
C45 H45A 0.9700 . ?
C45 H45B 0.9700 . ?
C46 C47 1.432(11) . ?
C46 H46A 0.9700 . ?
C46 H46B 0.9700 . ?
C47 C48 1.419(8) . ?
C47 H47A 0.9700 . ?
C47 H47B 0.9700 . ?
C48 H48A 0.9700 . ?
C48 H48B 0.9700 . ?
O3A C48A 1.374(16) . ?
O3A C45A 1.427(14) . ?
C45A C46A 1.501(15) . ?
C45A H45C 0.9700 . ?
C45A H45D 0.9700 . ?
C46A C47A 1.420(14) . ?
C46A H46C 0.9700 . ?
C46A H46D 0.9700 . ?
C47A C48A 1.425(13) . ?
C47A H47C 0.9700 . ?
C47A H47D 0.9700 . ?
C48A H48C 0.9700 . ?
C48A H48D 0.9700 . ?
O1 N1 1.2007(10) . ?
O2 N1 1.2012(10) . ?
O1A N1A 1.3001(10) . ?
O2A N1A 1.3002(10) . ?
 
loop_
 _geom_angle_atom_site_label_1
 _geom_angle_atom_site_label_2
 _geom_angle_atom_site_label_3
 _geom_angle
 _geom_angle_site_symmetry_1
 _geom_angle_site_symmetry_3
 _geom_angle_publ_flag
O1A Pd1 N3 169.5(4) . . ?
N3 Pd1 N1 178.90(12) . . ?
O1A Pd1 N4 93.84(10) . . ?
N3 Pd1 N4 85.08(11) . . ?
N1 Pd1 N4 94.40(9) . . ?
O1A Pd1 N2 94.02(11) . . ?
N3 Pd1 N2 85.12(11) . . ?
N1 Pd1 N2 95.55(9) . . ?
N4 Pd1 N2 166.17(10) . . ?
C9 N2 C5 110.0(3) . . ?
C9 N2 C1 110.4(3) . . ?
C5 N2 C1 110.7(3) . . ?
C9 N2 Pd1 114.9(2) . . ?
C5 N2 Pd1 105.2(2) . . ?
C1 N2 Pd1 105.4(2) . . ?
C2 N3 C3 116.4(3) . . ?
C2 N3 Pd1 108.1(2) . . ?
C3 N3 Pd1 107.8(2) . . ?
C2 N3 H3 108.1 . . ?
C3 N3 H3 108.1 . . ?
Pd1 N3 H3 108.1 . . ?
C17 N4 C4 109.1(3) . . ?
C17 N4 C13 109.8(3) . . ?
C4 N4 C13 110.6(2) . . ?
C17 N4 Pd1 116.0(2) . . ?
C4 N4 Pd1 106.3(2) . . ?
C13 N4 Pd1 104.9(2) . . ?
C2 C1 N2 109.7(3) . . ?
C2 C1 H1A 109.7 . . ?
N2 C1 H1A 109.7 . . ?
C2 C1 H1B 109.7 . . ?
N2 C1 H1B 109.7 . . ?
H1A C1 H1B 108.2 . . ?
N3 C2 C1 106.9(3) . . ?
N3 C2 H2A 110.3 . . ?
C1 C2 H2A 110.3 . . ?
N3 C2 H2B 110.3 . . ?
C1 C2 H2B 110.3 . . ?
H2A C2 H2B 108.6 . . ?
N3 C3 C4 106.9(3) . . ?
N3 C3 H3A 110.3 . . ?
C4 C3 H3A 110.3 . . ?
N3 C3 H3B 110.3 . . ?
C4 C3 H3B 110.3 . . ?
H3A C3 H3B 108.6 . . ?
N4 C4 C3 110.4(3) . . ?
N4 C4 H4A 109.6 . . ?
C3 C4 H4A 109.6 . . ?
N4 C4 H4B 109.6 . . ?
C3 C4 H4B 109.6 . . ?
H4A C4 H4B 108.1 . . ?
N2 C5 C6 117.1(4) . . ?
N2 C5 H5A 108.0 . . ?
C6 C5 H5A 108.0 . . ?
N2 C5 H5B 108.0 . . ?
C6 C5 H5B 108.0 . . ?
H5A C5 H5B 107.3 . . ?
C7 C6 C5 111.4(4) . . ?
C7 C6 H6A 109.3 . . ?
C5 C6 H6A 109.3 . . ?
C7 C6 H6B 109.3 . . ?
C5 C6 H6B 109.3 . . ?
H6A C6 H6B 108.0 . . ?
C8 C7 C6 112.4(6) . . ?
C8 C7 H7A 109.1 . . ?
C6 C7 H7A 109.1 . . ?
C8 C7 H7B 109.1 . . ?
C6 C7 H7B 109.1 . . ?
H7A C7 H7B 107.8 . . ?
C7 C8 H8A 109.5 . . ?
C7 C8 H8B 109.5 . . ?
H8A C8 H8B 109.5 . . ?
C7 C8 H8C 109.5 . . ?
H8A C8 H8C 109.5 . . ?
H8B C8 H8C 109.5 . . ?
N2 C9 C10 115.4(3) . . ?
N2 C9 H9A 108.4 . . ?
C10 C9 H9A 108.4 . . ?
N2 C9 H9B 108.4 . . ?
C10 C9 H9B 108.4 . . ?
H9A C9 H9B 107.5 . . ?
C9 C10 C11 111.3(3) . . ?
C9 C10 H10A 109.4 . . ?
C11 C10 H10A 109.4 . . ?
C9 C10 H10B 109.4 . . ?
C11 C10 H10B 109.4 . . ?
H10A C10 H10B 108.0 . . ?
C12 C11 C10 112.4(4) . . ?
C12 C11 H11A 109.1 . . ?
C10 C11 H11A 109.1 . . ?
C12 C11 H11B 109.1 . . ?
C10 C11 H11B 109.1 . . ?
H11A C11 H11B 107.9 . . ?
C11 C12 H12A 109.5 . . ?
C11 C12 H12B 109.5 . . ?
H12A C12 H12B 109.5 . . ?
C11 C12 H12C 109.5 . . ?
H12A C12 H12C 109.5 . . ?
H12B C12 H12C 109.5 . . ?
C14 C13 N4 117.9(3) . . ?
C14 C13 H13A 107.8 . . ?
N4 C13 H13A 107.8 . . ?
C14 C13 H13B 107.8 . . ?
N4 C13 H13B 107.8 . . ?
H13A C13 H13B 107.2 . . ?
C13 C14 C15 111.7(3) . . ?
C13 C14 H14A 109.3 . . ?
C15 C14 H14A 109.3 . . ?
C13 C14 H14B 109.3 . . ?
C15 C14 H14B 109.3 . . ?
H14A C14 H14B 107.9 . . ?
C16 C15 C14 114.4(4) . . ?
C16 C15 H15A 108.7 . . ?
C14 C15 H15A 108.7 . . ?
C16 C15 H15B 108.7 . . ?
C14 C15 H15B 108.7 . . ?
H15A C15 H15B 107.6 . . ?
C15 C16 H16A 109.5 . . ?
C15 C16 H16B 109.5 . . ?
H16A C16 H16B 109.5 . . ?
C15 C16 H16C 109.5 . . ?
H16A C16 H16C 109.5 . . ?
H16B C16 H16C 109.5 . . ?
N4 C17 C18 114.4(3) . . ?
N4 C17 H17A 108.7 . . ?
C18 C17 H17A 108.7 . . ?
N4 C17 H17B 108.7 . . ?
C18 C17 H17B 108.7 . . ?
H17A C17 H17B 107.6 . . ?
C17 C18 C19 110.6(4) . . ?
C17 C18 H18A 109.5 . . ?
C19 C18 H18A 109.5 . . ?
C17 C18 H18B 109.5 . . ?
C19 C18 H18B 109.5 . . ?
H18A C18 H18B 108.1 . . ?
C20 C19 C18 114.2(5) . . ?
C20 C19 H19A 108.7 . . ?
C18 C19 H19A 108.7 . . ?
C20 C19 H19B 108.7 . . ?
C18 C19 H19B 108.7 . . ?
H19A C19 H19B 107.6 . . ?
C19 C20 H20A 109.5 . . ?
C19 C20 H20B 109.5 . . ?
H20A C20 H20B 109.5 . . ?
C19 C20 H20C 109.5 . . ?
H20A C20 H20C 109.5 . . ?
H20B C20 H20C 109.5 . . ?
C26 C21 C22 114.6(4) . . ?
C26 C21 B1 122.0(3) . . ?
C22 C21 B1 123.3(3) . . ?
C23 C22 C21 122.2(4) . . ?
C23 C22 H22 118.9 . . ?
C21 C22 H22 118.9 . . ?
C24 C23 C22 121.3(4) . . ?
C24 C23 H23 119.4 . . ?
C22 C23 H23 119.4 . . ?
C25 C24 C23 118.1(4) . . ?
C25 C24 H24 120.9 . . ?
C23 C24 H24 120.9 . . ?
C24 C25 C26 120.8(4) . . ?
C24 C25 H25 119.6 . . ?
C26 C25 H25 119.6 . . ?
C25 C26 C21 122.9(4) . . ?
C25 C26 H26 118.5 . . ?
C21 C26 H26 118.5 . . ?
C28 C27 C32 113.7(4) . . ?
C28 C27 B1 124.7(4) . . ?
C32 C27 B1 121.5(4) . . ?
C27 C28 C29 123.7(4) . . ?
C27 C28 H28 118.1 . . ?
C29 C28 H28 118.1 . . ?
C30 C29 C28 120.8(5) . . ?
C30 C29 H29 119.6 . . ?
C28 C29 H29 119.6 . . ?
C29 C30 C31 118.0(5) . . ?
C29 C30 H30 121.0 . . ?
C31 C30 H30 121.0 . . ?
C30 C31 C32 120.8(5) . . ?
C30 C31 H31 119.6 . . ?
C32 C31 H31 119.6 . . ?
C31 C32 C27 122.9(5) . . ?
C31 C32 H32 118.5 . . ?
C27 C32 H32 118.5 . . ?
C34 C33 C38 114.0(4) . . ?
C34 C33 B1 124.1(3) . . ?
C38 C33 B1 121.8(3) . . ?
C33 C34 C35 123.5(4) . . ?
C33 C34 H34 118.2 . . ?
C35 C34 H34 118.2 . . ?
C36 C35 C34 119.8(4) . . ?
C36 C35 H35 120.1 . . ?
C34 C35 H35 120.1 . . ?
C37 C36 C35 118.6(4) . . ?
C37 C36 H36 120.7 . . ?
C35 C36 H36 120.7 . . ?
C36 C37 C38 120.1(4) . . ?
C36 C37 H37 119.9 . . ?
C38 C37 H37 119.9 . . ?
C37 C38 C33 123.9(4) . . ?
C37 C38 H38 118.1 . . ?
C33 C38 H38 118.1 . . ?
C40 C39 C44 115.7(4) . . ?
C40 C39 B1 122.0(4) . . ?
C44 C39 B1 122.2(4) . . ?
C39 C40 C41 121.9(5) . . ?
C39 C40 H40 119.1 . . ?
C41 C40 H40 119.1 . . ?
C42 C41 C40 119.0(6) . . ?
C42 C41 H41 120.5 . . ?
C40 C41 H41 120.5 . . ?
C43 C42 C41 120.6(6) . . ?
C43 C42 H42 119.7 . . ?
C41 C42 H42 119.7 . . ?
C42 C43 C44 119.7(6) . . ?
C42 C43 H43 120.2 . . ?
C44 C43 H43 120.2 . . ?
C43 C44 C39 123.1(6) . . ?
C43 C44 H44 118.4 . . ?
C39 C44 H44 118.4 . . ?
C21 B1 C33 110.6(3) . . ?
C21 B1 C27 108.1(3) . . ?
C33 B1 C27 110.3(3) . . ?
C21 B1 C39 110.0(3) . . ?
C33 B1 C39 107.7(3) . . ?
C27 B1 C39 110.0(3) . . ?
C48 O3 C45 105.6(7) . . ?
O3 C45 C46 106.0(11) . . ?
O3 C45 H45A 110.5 . . ?
C46 C45 H45A 110.5 . . ?
O3 C45 H45B 110.5 . . ?
C46 C45 H45B 110.5 . . ?
H45A C45 H45B 108.7 . . ?
C47 C46 C45 103.3(7) . . ?
C47 C46 H46A 111.1 . . ?
C45 C46 H46A 111.1 . . ?
C47 C46 H46B 111.1 . . ?
C45 C46 H46B 111.1 . . ?
H46A C46 H46B 109.1 . . ?
C48 C47 C46 108.7(7) . . ?
C48 C47 H47A 109.9 . . ?
C46 C47 H47A 109.9 . . ?
C48 C47 H47B 109.9 . . ?
C46 C47 H47B 109.9 . . ?
H47A C47 H47B 108.3 . . ?
O3 C48 C47 108.5(7) . . ?
O3 C48 H48A 110.0 . . ?
C47 C48 H48A 110.0 . . ?
O3 C48 H48B 110.0 . . ?
C47 C48 H48B 110.0 . . ?
H48A C48 H48B 108.4 . . ?
C48A O3A C45A 112.0(13) . . ?
O3A C45A C46A 101.3(12) . . ?
O3A C45A H45C 111.5 . . ?
C46A C45A H45C 111.5 . . ?
O3A C45A H45D 111.5 . . ?
C46A C45A H45D 111.5 . . ?
H45C C45A H45D 109.3 . . ?
C47A C46A C45A 109.1(13) . . ?
C47A C46A H46C 109.9 . . ?
C45A C46A H46C 109.9 . . ?
C47A C46A H46D 109.9 . . ?
C45A C46A H46D 109.9 . . ?
H46C C46A H46D 108.3 . . ?
C46A C47A C48A 105.1(13) . . ?
C46A C47A H47C 110.7 . . ?
C48A C47A H47C 110.7 . . ?
C46A C47A H47D 110.7 . . ?
C48A C47A H47D 110.7 . . ?
H47C C47A H47D 108.8 . . ?
O3A C48A C47A 109.3(12) . . ?
O3A C48A H48C 109.8 . . ?
C47A C48A H48C 109.8 . . ?
O3A C48A H48D 109.8 . . ?
C47A C48A H48D 109.8 . . ?
H48C C48A H48D 108.3 . . ?
O1 N1 O2 121.74(15) . . ?
O1 N1 Pd1 119.1(2) . . ?
O2 N1 Pd1 119.1(2) . . ?
N1A O1A Pd1 126.5(10) . . ?
O1A N1A O2A 107.71(12) . . ?
 
loop_
 _geom_torsion_atom_site_label_1
 _geom_torsion_atom_site_label_2
 _geom_torsion_atom_site_label_3
 _geom_torsion_atom_site_label_4
 _geom_torsion
 _geom_torsion_site_symmetry_1
 _geom_torsion_site_symmetry_2
 _geom_torsion_site_symmetry_3
 _geom_torsion_site_symmetry_4
 _geom_torsion_publ_flag
C9 N2 C1 C2 -159.9(3) . . . . ?
C5 N2 C1 C2 78.0(4) . . . . ?
Pd1 N2 C1 C2 -35.3(3) . . . . ?
C3 N3 C2 C1 -167.6(3) . . . . ?
Pd1 N3 C2 C1 -46.2(3) . . . . ?
N2 C1 C2 N3 54.9(4) . . . . ?
C2 N3 C3 C4 167.4(3) . . . . ?
Pd1 N3 C3 C4 45.9(3) . . . . ?
C17 N4 C4 C3 158.9(3) . . . . ?
C13 N4 C4 C3 -80.1(3) . . . . ?
Pd1 N4 C4 C3 33.1(3) . . . . ?
N3 C3 C4 N4 -53.2(4) . . . . ?
C9 N2 C5 C6 -57.2(4) . . . . ?
C1 N2 C5 C6 65.1(4) . . . . ?
Pd1 N2 C5 C6 178.5(3) . . . . ?
N2 C5 C6 C7 -178.2(4) . . . . ?
C5 C6 C7 C8 -173.6(5) . . . . ?
C5 N2 C9 C10 -170.9(3) . . . . ?
C1 N2 C9 C10 66.6(4) . . . . ?
Pd1 N2 C9 C10 -52.4(4) . . . . ?
N2 C9 C10 C11 172.1(4) . . . . ?
C9 C10 C11 C12 171.9(5) . . . . ?
C17 N4 C13 C14 56.3(4) . . . . ?
C4 N4 C13 C14 -64.2(4) . . . . ?
Pd1 N4 C13 C14 -178.4(3) . . . . ?
N4 C13 C14 C15 -179.1(3) . . . . ?
C13 C14 C15 C16 178.8(4) . . . . ?
C4 N4 C17 C18 -69.9(4) . . . . ?
C13 N4 C17 C18 168.7(3) . . . . ?
Pd1 N4 C17 C18 50.1(4) . . . . ?
N4 C17 C18 C19 -178.6(4) . . . . ?
C17 C18 C19 C20 -174.2(5) . . . . ?
C26 C21 C22 C23 2.9(6) . . . . ?
B1 C21 C22 C23 -173.5(4) . . . . ?
C21 C22 C23 C24 -0.1(7) . . . . ?
C22 C23 C24 C25 -1.9(7) . . . . ?
C23 C24 C25 C26 1.1(7) . . . . ?
C24 C25 C26 C21 1.9(6) . . . . ?
C22 C21 C26 C25 -3.7(6) . . . . ?
B1 C21 C26 C25 172.7(4) . . . . ?
C32 C27 C28 C29 -1.8(6) . . . . ?
B1 C27 C28 C29 178.5(4) . . . . ?
C27 C28 C29 C30 0.0(7) . . . . ?
C28 C29 C30 C31 1.5(7) . . . . ?
C29 C30 C31 C32 -1.0(8) . . . . ?
C30 C31 C32 C27 -1.0(7) . . . . ?
C28 C27 C32 C31 2.3(6) . . . . ?
B1 C27 C32 C31 -178.0(4) . . . . ?
C38 C33 C34 C35 0.5(5) . . . . ?
B1 C33 C34 C35 -177.1(3) . . . . ?
C33 C34 C35 C36 -1.1(6) . . . . ?
C34 C35 C36 C37 1.9(6) . . . . ?
C35 C36 C37 C38 -2.2(7) . . . . ?
C36 C37 C38 C33 1.7(7) . . . . ?
C34 C33 C38 C37 -0.8(6) . . . . ?
B1 C33 C38 C37 176.9(4) . . . . ?
C44 C39 C40 C41 -1.4(6) . . . . ?
B1 C39 C40 C41 174.2(4) . . . . ?
C39 C40 C41 C42 0.9(7) . . . . ?
C40 C41 C42 C43 0.9(9) . . . . ?
C41 C42 C43 C44 -2.2(11) . . . . ?
C42 C43 C44 C39 1.7(10) . . . . ?
C40 C39 C44 C43 0.1(8) . . . . ?
B1 C39 C44 C43 -175.5(5) . . . . ?
C26 C21 B1 C33 44.6(5) . . . . ?
C22 C21 B1 C33 -139.3(4) . . . . ?
C26 C21 B1 C27 -76.4(4) . . . . ?
C22 C21 B1 C27 99.8(4) . . . . ?
C26 C21 B1 C39 163.4(4) . . . . ?
C22 C21 B1 C39 -20.4(5) . . . . ?
C34 C33 B1 C21 -148.4(3) . . . . ?
C38 C33 B1 C21 34.3(5) . . . . ?
C34 C33 B1 C27 -28.7(5) . . . . ?
C38 C33 B1 C27 153.9(4) . . . . ?
C34 C33 B1 C39 91.4(4) . . . . ?
C38 C33 B1 C39 -86.0(4) . . . . ?
C28 C27 B1 C21 13.1(5) . . . . ?
C32 C27 B1 C21 -166.6(3) . . . . ?
C28 C27 B1 C33 -108.0(4) . . . . ?
C32 C27 B1 C33 72.3(4) . . . . ?
C28 C27 B1 C39 133.3(4) . . . . ?
C32 C27 B1 C39 -46.4(5) . . . . ?
C40 C39 B1 C21 -81.8(5) . . . . ?
C44 C39 B1 C21 93.5(5) . . . . ?
C40 C39 B1 C33 38.8(5) . . . . ?
C44 C39 B1 C33 -145.8(4) . . . . ?
C40 C39 B1 C27 159.1(4) . . . . ?
C44 C39 B1 C27 -25.5(6) . . . . ?
C48 O3 C45 C46 28(2) . . . . ?
O3 C45 C46 C47 -27(2) . . . . ?
C45 C46 C47 C48 15.4(18) . . . . ?
C45 O3 C48 C47 -18(2) . . . . ?
C46 C47 C48 O3 1.3(18) . . . . ?
C48A O3A C45A C46A 11(5) . . . . ?
O3A C45A C46A C47A -18(4) . . . . ?
C45A C46A C47A C48A 18(3) . . . . ?
C45A O3A C48A C47A 0(5) . . . . ?
C46A C47A C48A O3A -11(3) . . . . ?
Pd1 O1A N1A O2A 0.00(3) . . . . ?
 
_refine_diff_density_max    0.396
_refine_diff_density_min   -0.554
_refine_diff_density_rms    0.058

_shelx_res_file
;
TITL shelxt in P 1 21/n 1
    03_excit.res
    created by SHELXL-2018/3 at 09:29:33 on 01-Apr-2020
CELL 0.534 11.6847 13.5961 30.1927 90 93.278 90
ZERR 4 0.000433 0.000473 0.001032 0 0.002959 0
LATT 1
SYMM 0.5-X,0.5+Y,0.5-Z
SFAC C H B N O Pd
DISP B 0 0 4.561
DISP C 0.001 0.001 6.94
DISP H -0 0 0.611
DISP N 0.003 0.002 10.693
DISP O 0.005 0.003 16.398
DISP Pd -2.504 0.615 1934.604
UNIT 192 292 4 16 12 4
DFIX 1.2 0.001 N1 O1 N1 O2
DFIX 1.3 0.001 O1A N1A N1A O2A
DANG 2.1 0.001 O1 O2 O1A O2A
FLAT 0.001 Pd1 O1 O2 N1 O1A O2A N1A
RIGU 0.001 0.002
EADP O3 O3A
EADP C45 C45A C48 C48A
EADP C46 C46A C47 C47A
EADP O1 O1A O2 O2A
EADP N1 N1A

L.S. 20
PLAN  5
SIZE 0.1 0.1 0.05
TEMP 7
BOND $H
list 4
CONF
fmap 2
acta
SHEL 999 0.8
REM <olex2.extras>
REM <HklSrc "%.\\03_excit.hkl">
REM </olex2.extras>

WGHT    0.058200
FVAR       0.22486   0.65190   0.90817
PD1   6    0.339489    0.775246    0.346691    11.00000    0.05651    0.05768 =
         0.05278    0.00105   -0.00002   -0.00230
N2    4    0.345148    0.927840    0.337842    11.00000    0.06641    0.06069 =
         0.06352    0.00851   -0.00280   -0.00120
N3    4    0.453517    0.798938    0.397930    11.00000    0.06328    0.05670 =
         0.04795   -0.00065    0.00131   -0.00417
AFIX  13
H3    2    0.530528    0.788681    0.387516    11.00000   -1.20000
AFIX   0
N4    4    0.331362    0.632227    0.371565    11.00000    0.05650    0.05955 =
         0.05582   -0.00174    0.00150   -0.00511
C1    1    0.440818    0.963774    0.369725    11.00000    0.08153    0.06053 =
         0.07261    0.00099   -0.00960   -0.00783
AFIX  23
H1A   2    0.513598    0.958472    0.355983    11.00000   -1.20000
H1B   2    0.428420    1.032366    0.376878    11.00000   -1.20000
AFIX   0
C2    1    0.443927    0.902949    0.411539    11.00000    0.08429    0.05832 =
         0.06750   -0.00381   -0.00570   -0.00128
AFIX  23
H2A   2    0.509148    0.921449    0.431086    11.00000   -1.20000
H2B   2    0.374503    0.912970    0.427099    11.00000   -1.20000
AFIX   0
C3    1    0.433505    0.723683    0.432478    11.00000    0.07108    0.06336 =
         0.04747    0.00501    0.00064   -0.00202
AFIX  23
H3A   2    0.364479    0.739000    0.447483    11.00000   -1.20000
H3B   2    0.497646    0.721865    0.454326    11.00000   -1.20000
AFIX   0
C4    1    0.420978    0.625958    0.408971    11.00000    0.05960    0.06142 =
         0.05918    0.00464   -0.00099    0.00057
AFIX  23
H4A   2    0.493738    0.607285    0.397500    11.00000   -1.20000
H4B   2    0.399650    0.575832    0.429824    11.00000   -1.20000
AFIX   0
C5    1    0.230557    0.965048    0.351355    11.00000    0.07721    0.07418 =
         0.08346   -0.00282   -0.00042    0.01000
AFIX  23
H5A   2    0.220452    0.943431    0.381498    11.00000   -1.20000
H5B   2    0.171227    0.933753    0.332490    11.00000   -1.20000
AFIX   0
C6    1    0.210924    1.075586    0.349404    11.00000    0.12072    0.07704 =
         0.11944   -0.00535   -0.01069    0.02756
AFIX  23
H6A   2    0.270028    1.108389    0.367813    11.00000   -1.20000
H6B   2    0.216665    1.098198    0.319141    11.00000   -1.20000
AFIX   0
C7    1    0.094597    1.102672    0.365164    11.00000    0.12599    0.10921 =
         0.17197   -0.03530   -0.00884    0.04530
AFIX  23
H7A   2    0.036329    1.063941    0.349005    11.00000   -1.20000
H7B   2    0.092162    1.086447    0.396381    11.00000   -1.20000
AFIX   0
C8    1    0.068132    1.208383    0.358903    11.00000    0.16505    0.10662 =
         0.34101   -0.05727   -0.04645    0.05135
AFIX 137
H8A   2    0.020172    1.230111    0.381755    11.00000   -1.50000
H8B   2    0.028938    1.218084    0.330421    11.00000   -1.50000
H8C   2    0.138121    1.245523    0.360472    11.00000   -1.50000
AFIX   0
C9    1    0.365135    0.960332    0.291840    11.00000    0.08321    0.07112 =
         0.06550    0.01474   -0.00088   -0.00619
AFIX  23
H9A   2    0.374146    1.031255    0.291902    11.00000   -1.20000
H9B   2    0.297415    0.944957    0.273032    11.00000   -1.20000
AFIX   0
C10   1    0.467343    0.915462    0.271650    11.00000    0.08323    0.09678 =
         0.07298    0.00953    0.00424   -0.00424
AFIX  23
H10A  2    0.464303    0.844499    0.274683    11.00000   -1.20000
H10B  2    0.536815    0.938505    0.287469    11.00000   -1.20000
AFIX   0
C11   1    0.470941    0.942156    0.222736    11.00000    0.11229    0.13242 =
         0.07650    0.01319    0.01424   -0.01060
AFIX  23
H11A  2    0.406802    0.911206    0.206357    11.00000   -1.20000
H11B  2    0.462560    1.012797    0.219427    11.00000   -1.20000
AFIX   0
C12   1    0.579330    0.910779    0.203521    11.00000    0.12903    0.22224 =
         0.10663   -0.00590    0.03971   -0.00286
AFIX 137
H12A  2    0.580234    0.933421    0.173426    11.00000   -1.50000
H12B  2    0.584478    0.840317    0.204106    11.00000   -1.50000
H12C  2    0.643326    0.938323    0.220613    11.00000   -1.50000
AFIX   0
C13   1    0.212519    0.623650    0.388758    11.00000    0.05564    0.07177 =
         0.07594    0.00898    0.00189   -0.00757
AFIX  23
H13A  2    0.203677    0.675989    0.410126    11.00000   -1.20000
H13B  2    0.157364    0.635693    0.364115    11.00000   -1.20000
AFIX   0
C14   1    0.180818    0.528911    0.410137    11.00000    0.07377    0.07724 =
         0.09261    0.01276    0.01294   -0.00653
AFIX  23
H14A  2    0.233180    0.516600    0.435629    11.00000   -1.20000
H14B  2    0.188575    0.475427    0.389259    11.00000   -1.20000
AFIX   0
C15   1    0.059690    0.531119    0.424823    11.00000    0.07449    0.09152 =
         0.11137    0.00025    0.02306   -0.01558
AFIX  23
H15A  2    0.053032    0.584309    0.445932    11.00000   -1.20000
H15B  2    0.008233    0.545509    0.399294    11.00000   -1.20000
AFIX   0
C16   1    0.021463    0.437064    0.445790    11.00000    0.09431    0.09545 =
         0.14139    0.00782    0.03412   -0.01926
AFIX 137
H16A  2    0.027156    0.383866    0.425125    11.00000   -1.50000
H16B  2   -0.056621    0.443674    0.453649    11.00000   -1.50000
H16C  2    0.069486    0.423694    0.471961    11.00000   -1.50000
AFIX   0
C17   1    0.350165    0.551177    0.339179    11.00000    0.07858    0.06714 =
         0.07049   -0.00934   -0.00188   -0.00058
AFIX  23
H17A  2    0.283754    0.547227    0.318459    11.00000   -1.20000
H17B  2    0.355763    0.489370    0.355202    11.00000   -1.20000
AFIX   0
C18   1    0.455119    0.563273    0.313441    11.00000    0.08600    0.09533 =
         0.07396   -0.01030    0.00729    0.01028
AFIX  23
H18A  2    0.522545    0.564725    0.333723    11.00000   -1.20000
H18B  2    0.451047    0.625241    0.297508    11.00000   -1.20000
AFIX   0
C19   1    0.465497    0.478206    0.280331    11.00000    0.15564    0.13222 =
         0.13454   -0.04966    0.05576    0.00218
AFIX  23
H19A  2    0.460592    0.416452    0.296198    11.00000   -1.20000
H19B  2    0.401020    0.481107    0.258660    11.00000   -1.20000
AFIX   0
C20   1    0.568461    0.478956    0.257600    11.00000    0.17713    0.17349 =
         0.16092   -0.03380    0.08019    0.01863
AFIX 137
H20A  2    0.569594    0.423291    0.238068    11.00000   -1.50000
H20B  2    0.632946    0.475649    0.278724    11.00000   -1.50000
H20C  2    0.572512    0.538434    0.240626    11.00000   -1.50000
AFIX   0

C21   1    0.655877    0.373612    0.427236    11.00000    0.05708    0.05851 =
         0.06821    0.00642   -0.00447    0.00107
C22   1    0.709113    0.423553    0.393588    11.00000    0.06384    0.07359 =
         0.08595    0.01370    0.00864   -0.00285
AFIX  43
H22   2    0.725584    0.389464    0.368017    11.00000   -1.20000
AFIX   0
C23   1    0.738002    0.521546    0.397022    11.00000    0.07766    0.07346 =
         0.13619    0.02547    0.01882   -0.00969
AFIX  43
H23   2    0.773511    0.551860    0.373845    11.00000   -1.20000
AFIX   0
C24   1    0.715544    0.575091    0.433786    11.00000    0.06900    0.05494 =
         0.14530    0.01533   -0.00954   -0.00318
AFIX  43
H24   2    0.737283    0.640745    0.436308    11.00000   -1.20000
AFIX   0
C25   1    0.660486    0.529720    0.466615    11.00000    0.08301    0.05806 =
         0.10164   -0.00368   -0.01387    0.00550
AFIX  43
H25   2    0.643126    0.565066    0.491734    11.00000   -1.20000
AFIX   0
C26   1    0.630057    0.431736    0.463073    11.00000    0.08093    0.05616 =
         0.07045    0.00572   -0.00080    0.00391
AFIX  43
H26   2    0.590504    0.403491    0.485724    11.00000   -1.20000
AFIX   0
C27   1    0.734031    0.201595    0.458508    11.00000    0.06174    0.05630 =
         0.06938    0.00057    0.01196    0.00268
C28   1    0.808131    0.250206    0.487890    11.00000    0.07035    0.06804 =
         0.08013   -0.00557   -0.00241    0.01260
AFIX  43
H28   2    0.802560    0.318319    0.489599    11.00000   -1.20000
AFIX   0
C29   1    0.890977    0.203405    0.515219    11.00000    0.08660    0.09422 =
         0.10110   -0.00781   -0.02190    0.02013
AFIX  43
H29   2    0.938665    0.240550    0.534426    11.00000   -1.20000
AFIX   0
C30   1    0.903143    0.104272    0.514228    11.00000    0.08244    0.09152 =
         0.12477    0.01976    0.00123    0.02138
AFIX  43
H30   2    0.957323    0.072607    0.532955    11.00000   -1.20000
AFIX   0
C31   1    0.833390    0.052346    0.484885    11.00000    0.08015    0.07039 =
         0.16028    0.01388    0.00195    0.01376
AFIX  43
H31   2    0.840853   -0.015637    0.483242    11.00000   -1.20000
AFIX   0
C32   1    0.751509    0.099821    0.457491    11.00000    0.07408    0.05791 =
         0.13911   -0.00379    0.00059    0.00642
AFIX  43
H32   2    0.706239    0.062334    0.437571    11.00000   -1.20000
AFIX   0
C33   1    0.505349    0.230342    0.444199    11.00000    0.06633    0.05392 =
         0.05654   -0.00257   -0.00127   -0.00168
C34   1    0.479397    0.145491    0.466681    11.00000    0.07028    0.05578 =
         0.06152    0.00164    0.00127   -0.00073
AFIX  43
H34   2    0.538079    0.100769    0.473379    11.00000   -1.20000
AFIX   0
C35   1    0.370042    0.123293    0.479867    11.00000    0.07447    0.06994 =
         0.07842    0.01045    0.00800   -0.00283
AFIX  43
H35   2    0.356874    0.064520    0.494490    11.00000   -1.20000
AFIX   0
C36   1    0.281734    0.188396    0.471221    11.00000    0.06839    0.07070 =
         0.11229   -0.00103    0.01530   -0.00124
AFIX  43
H36   2    0.208848    0.175383    0.480625    11.00000   -1.20000
AFIX   0
C37   1    0.303230    0.272710    0.448507    11.00000    0.06957    0.06673 =
         0.13750    0.00697    0.00482    0.00402
AFIX  43
H37   2    0.244035    0.316700    0.441429    11.00000   -1.20000
AFIX   0
C38   1    0.412744    0.292705    0.436041    11.00000    0.07229    0.06079 =
         0.11510    0.01313    0.00399    0.00354
AFIX  43
H38   2    0.425048    0.351494    0.421302    11.00000   -1.20000
AFIX   0
C39   1    0.635577    0.213047    0.374700    11.00000    0.09629    0.07017 =
         0.06273   -0.00291    0.00847   -0.01086
C40   1    0.542381    0.220046    0.344926    11.00000    0.11664    0.08169 =
         0.07036    0.00832   -0.00840   -0.02537
AFIX  43
H40   2    0.473464    0.243740    0.354622    11.00000   -1.20000
AFIX   0
C41   1    0.548358    0.192214    0.299939    11.00000    0.17319    0.08705 =
         0.06924    0.00951   -0.00988   -0.04181
AFIX  43
H41   2    0.484609    0.198443    0.280247    11.00000   -1.20000
AFIX   0
C42   1    0.648801    0.156197    0.285933    11.00000    0.21297    0.12689 =
         0.07186   -0.00574    0.02337   -0.02488
AFIX  43
H42   2    0.653970    0.138591    0.256350    11.00000   -1.20000
AFIX   0
C43   1    0.741395    0.145755    0.314726    11.00000    0.19758    0.18364 =
         0.08886   -0.03138    0.03213    0.02827
AFIX  43
H43   2    0.808961    0.118987    0.305176    11.00000   -1.20000
AFIX   0
C44   1    0.734906    0.174824    0.357931    11.00000    0.12887    0.16741 =
         0.08203   -0.02148    0.02541    0.02446
AFIX  43
H44   2    0.799912    0.168761    0.376990    11.00000   -1.20000
AFIX   0
B1    3    0.632459    0.255312    0.426386    11.00000    0.06854    0.05986 =
         0.06295    0.00047    0.00419   -0.00097

PART 1
O3    5    0.688287    0.802781    0.365682    21.00000    0.08151    0.11108 =
         0.10617   -0.00868    0.01187   -0.00123
C45   1    0.736854    0.773404    0.325361    21.00000    0.09614    0.11766 =
         0.10984   -0.01686    0.00711    0.00011
AFIX  23
H45A  2    0.726600    0.824550    0.303089    21.00000   -1.20000
H45B  2    0.700743    0.713614    0.313952    21.00000   -1.20000
AFIX   0
C46   1    0.860557    0.756559    0.336717    21.00000    0.09060    0.12987 =
         0.15413   -0.00908    0.01339    0.00086
AFIX  23
H46A  2    0.875299    0.688228    0.344315    21.00000   -1.20000
H46B  2    0.906593    0.774829    0.312278    21.00000   -1.20000
AFIX   0
C47   1    0.884034    0.819285    0.374242    21.00000    0.09060    0.12987 =
         0.15413   -0.00908    0.01339    0.00086
AFIX  23
H47A  2    0.930372    0.784530    0.396870    21.00000   -1.20000
H47B  2    0.926170    0.876865    0.365438    21.00000   -1.20000
AFIX   0
C48   1    0.778490    0.848209    0.391301    21.00000    0.09614    0.11766 =
         0.10984   -0.01686    0.00711    0.00011
AFIX  23
H48A  2    0.776241    0.828267    0.422085    21.00000   -1.20000
H48B  2    0.770486    0.919160    0.389793    21.00000   -1.20000
AFIX   0
SAME 0.02 0.04 O3 > C48
PART 0
PART 2
O3A   5    0.672540    0.809667    0.360643   -21.00000    0.08151    0.11108 =
         0.10617   -0.00868    0.01187   -0.00123
C45A  1    0.727370    0.756757    0.326964   -21.00000    0.09614    0.11766 =
         0.10984   -0.01686    0.00711    0.00011
AFIX  23
H45C  2    0.697328    0.775433    0.297547   -21.00000   -1.20000
H45D  2    0.719396    0.686257    0.330633   -21.00000   -1.20000
AFIX   0
C46A  1    0.849564    0.789061    0.335239   -21.00000    0.09060    0.12987 =
         0.15413   -0.00908    0.01339    0.00086
AFIX  23
H46C  2    0.893486    0.737468    0.350508   -21.00000   -1.20000
H46D  2    0.883469    0.801978    0.307237   -21.00000   -1.20000
AFIX   0
C47A  1    0.852286    0.875690    0.361529   -21.00000    0.09060    0.12987 =
         0.15413   -0.00908    0.01339    0.00086
AFIX  23
H47C  2    0.863091    0.933386    0.343337   -21.00000   -1.20000
H47D  2    0.913978    0.872594    0.384389   -21.00000   -1.20000
AFIX   0
C48A  1    0.743771    0.878863    0.380754   -21.00000    0.09614    0.11766 =
         0.10984   -0.01686    0.00711    0.00011
AFIX  23
H48C  2    0.753341    0.865553    0.412311   -21.00000   -1.20000
H48D  2    0.710324    0.943792    0.376810   -21.00000   -1.20000
AFIX   0

PART 0
PART 3
O1    5    0.125410    0.759588    0.299060    31.00000    0.08222    0.20768 =
         0.08520   -0.02749   -0.01088    0.00245
O2    5    0.261484    0.724031    0.259543    31.00000    0.08222    0.20768 =
         0.08520   -0.02749   -0.01088    0.00245
N1    4    0.226039    0.749271    0.294341    31.00000    0.08308    0.08295 =
         0.07126    0.00948   -0.00383   -0.00299
PART 0
PART 4
O1A   5    0.210527    0.757713    0.305575   -31.00000    0.08222    0.20768 =
         0.08520   -0.02749   -0.01088    0.00245
O2A   5    0.320151    0.717439    0.255906   -31.00000    0.08222    0.20768 =
         0.08520   -0.02749   -0.01088    0.00245
N1A   4    0.213364    0.730630    0.264355   -31.00000    0.08308    0.08295 =
         0.07126    0.00948   -0.00383   -0.00299
HKLF 4


REM  shelxt in P 1 21/n 1
REM wR2 = 0.1418, GooF = S = 0.955, Restrained GooF = 0.962 for all data
REM R1 = 0.0545 for 5407 Fo > 4sig(Fo) and 0.0940 for all 9603 data
REM 526 parameters refined using 490 restraints

END

WGHT      0.0582      0.0000

REM Highest difference peak  0.396,  deepest hole -0.554,  1-sigma level  0.058
Q1    1   0.2987  0.8361  0.3452  11.00000  0.05    0.40
Q2    1   0.2167  0.6762  0.2668  11.00000  0.05    0.35
Q3    1   0.8588  0.8586  0.3889  11.00000  0.05    0.35
Q4    1   0.8054  0.8449  0.3138  11.00000  0.05    0.30
Q5    1   0.8853  0.7642  0.3806  11.00000  0.05    0.30
;
_shelx_res_checksum   20321

_shelx_hkl_file
;
  16   0  -7    3.11    4.04
  16   0  -8    1.88    3.90
 -16   0   9    0.85    3.26
  16   0  -9    1.10    3.38
 -16   0  10    3.76    3.50
  16   0 -10    3.02    4.24
 -16   0  11    1.28    3.31
  16   0 -11   -0.00    3.48
 -16   0  12   -0.00    2.70
  16   0 -12    2.18    3.18
 -16   0  13    0.00    2.68
 -16   0  14   -0.00    2.56
 -16   0  15   -0.00    2.83
 -16   0  16   -0.00    3.13
  16   1  -6    2.01    3.95
  16  -1  -7    0.00    3.75
  16   1  -7   -0.00    3.50
  16  -1  -8    0.08    3.88
  16   1  -8    1.77    4.32
  16  -1  -9    0.00    3.56
  16   1  -9    1.93    4.29
 -16  -1   9   -0.00    2.70
  16  -1 -10   -0.00    2.86
  16   1 -10    3.83    4.53
 -16  -1  10    0.97    2.98
 -16   1  11   -0.00    2.62
  16  -1 -11    0.25    3.31
  16   1 -11    1.16    3.21
 -16  -1  11   -0.00    2.23
 -16   1  12    1.98    3.08
  16  -1 -12    3.62    3.97
  16   1 -12    2.74    3.77
 -16  -1  12    0.00    2.88
 -16   1  13    1.37    3.00
  16  -1 -13   -0.00    4.09
 -16  -1  13   -0.00    2.47
 -16   1  14   -0.00    2.26
 -16  -1  14   -0.00    2.37
 -16   1  15   -0.00    2.98
 -16  -1  15    1.17    3.12
 -16   1  16    3.97    3.50
 -16  -1  16    0.85    2.86
 -16   1  17   -0.00    3.10
  16   2  -6   -0.00    2.93
  16   2  -7    5.93    4.60
  16  -2  -8   -0.00    2.45
  16   2  -8    2.88    4.07
  16  -2  -9   -0.00    2.82
  16   2  -9    1.23    3.43
  16  -2 -10   -0.00    3.51
  16   2 -10    0.52    3.09
 -16  -2  10    1.69    3.40
  16  -2 -11    1.65    3.26
  16   2 -11   -0.00    3.51
 -16  -2  11    0.48    3.10
  16  -2 -12   -0.00    3.17
  16   2 -12   -0.00    3.73
 -16  -2  12   -0.00    3.11
 -16  -2  13    0.24    2.47
 -16  -2  14    0.00    2.72
 -16  -2  15    3.07    3.72
 -16  -2  16    1.87    3.14
  16   3  -6    1.08    3.96
  16   3  -7    2.23    3.24
  16  -3  -8    0.98    3.16
  16   3  -8    0.00    3.09
  16  -3  -9    1.20    2.54
  16   3  -9    5.31    3.83
  16  -3 -10    0.01    3.20
  16   3 -10    1.35    3.62
  16  -3 -11    0.06    3.46
  16   3 -11   -0.00    2.94
  16  -3 -12    0.00    3.36
 -16  -3  12    6.00    4.56
 -16  -3  13   -0.00    2.21
 -16  -3  14   -0.00    3.52
 -16  -3  15    0.14    2.73
  16   4  -6    2.73    3.76
  16   4  -7   -0.00    3.48
  16   4  -8    3.16    4.22
  16  -4  -9    0.41    3.08
  16   4  -9   -0.00    2.94
  16  -4 -10    5.68    4.67
  16   4 -10    0.94    3.78
  16  -4 -11    1.62    3.87
  16  -4 -12   -0.00    3.64
  16   5  -6   -0.00    3.70
  16   5  -7   -0.00    3.44
  16   5  -8   -0.00    3.15
  16   5  -9    1.21    2.97
  16  -5 -11    0.00    3.25
  16   6  -7   -0.00    2.77
 -15   0   1   -0.00    2.84
 -15   0   2    1.16    3.09
 -15   0   3   11.95    5.42
 -15   0   4   -0.00    3.23
  15   0  -4    0.13    2.54
 -15   0   5    0.00    2.67
  15   0  -5   -0.00    3.65
 -15   0   6   -0.00    2.75
  15   0  -6    0.36    2.43
 -15   0   7    0.00    3.10
  15   0  -7    0.69    3.18
 -15   0   8   -0.00    2.90
  15   0  -8    0.43    3.32
 -15   0   9   19.29    6.32
  15   0  -9    7.98    5.17
 -15   0  10   -0.00    2.89
  15   0 -10   -0.00    2.99
 -15   0  11   -0.00    2.43
  15   0 -11    2.43    3.80
 -15   0  12    1.43    3.10
  15   0 -12    1.33    3.11
 -15   0  13    2.48    3.08
  15   0 -13    5.36    4.24
 -15   0  14    0.82    2.67
  15   0 -14    5.18    4.61
 -15   0  15    3.80    3.73
  15   0 -15    1.46    3.24
 -15   0  16    3.48    2.89
  15   0 -16   -0.00    3.15
 -15   0  17    2.84    3.71
  15   0 -17    0.73    3.52
 -15   1   1    4.57    3.99
 -15  -1   1   10.48    4.79
 -15   1   2    2.93    3.41
 -15  -1   2   -0.00    2.83
 -15   1   3   -0.00    2.72
 -15  -1   3    2.41    3.65
 -15   1   4    4.42    3.95
  15  -1  -4   -0.00    3.86
  15   1  -4    3.25    4.10
 -15  -1   4   -0.00    2.34
 -15   1   5    6.71    4.26
  15  -1  -5    5.02    4.59
  15   1  -5    0.06    2.51
 -15  -1   5    7.07    4.53
 -15   1   6    2.16    3.34
  15  -1  -6    0.77    2.82
  15   1  -6    1.88    4.33
 -15  -1   6    4.00    3.87
 -15   1   7    5.93    4.41
  15  -1  -7    3.98    4.24
  15   1  -7    5.95    5.04
 -15  -1   7    1.18    3.45
 -15   1   8   -0.00    2.81
  15  -1  -8    0.47    2.96
  15   1  -8    1.48    4.11
 -15  -1   8   -0.00    2.78
 -15   1   9    2.14    3.24
  15  -1  -9    3.85    3.94
  15   1  -9    2.05    3.29
 -15  -1   9    1.47    3.23
 -15   1  10   -0.00    2.74
  15  -1 -10   -0.00    3.19
  15   1 -10    3.21    3.62
 -15  -1  10    0.18    2.63
 -15   1  11   11.11    4.81
  15  -1 -11    2.18    3.67
  15   1 -11    7.53    5.16
 -15  -1  11    7.47    4.79
 -15   1  12    1.50    3.09
  15  -1 -12    0.00    2.77
  15   1 -12   -0.00    3.29
 -15  -1  12   -0.00    3.10
 -15   1  13    0.00    2.47
  15  -1 -13    0.02    3.26
  15   1 -13    0.22    2.52
 -15  -1  13   -0.00    3.13
 -15   1  14    4.33    3.89
  15  -1 -14    0.53    3.23
  15   1 -14    0.00    3.15
 -15  -1  14    0.56    2.84
 -15   1  15   -0.00    3.09
  15  -1 -15   -0.00    2.99
  15   1 -15   -0.00    3.75
 -15  -1  15    0.26    2.51
 -15   1  16    1.63    3.34
  15  -1 -16    0.35    3.26
  15   1 -16    2.52    3.65
 -15  -1  16   -0.00    3.14
 -15   1  17    2.24    3.40
  15  -1 -17    5.28    4.33
 -15  -1  17    0.75    2.64
 -15   2   1   -0.00    2.71
 -15  -2   1    0.64    2.87
 -15   2   2   -0.00    2.93
 -15  -2   2    0.41    3.35
 -15   2   3   14.65    5.65
  15   2  -3    0.00    3.98
 -15  -2   3    4.74    3.86
 -15   2   4   -0.00    3.00
  15   2  -4    4.09    4.09
 -15  -2   4   -0.00    2.80
 -15   2   5    0.92    2.34
  15  -2  -5    1.76    3.97
  15   2  -5   -0.00    2.87
 -15  -2   5   -0.00    2.58
 -15   2   6    0.46    2.45
  15  -2  -6    4.18    4.35
  15   2  -6    1.65    3.96
 -15  -2   6    0.00    3.08
 -15   2   7    0.10    2.74
  15  -2  -7    2.88    4.26
  15   2  -7    2.93    4.20
 -15  -2   7    6.37    3.86
 -15   2   8    1.67    3.20
  15  -2  -8   -0.00    2.41
  15   2  -8    1.98    3.59
 -15  -2   8    0.21    1.85
 -15   2   9   -0.00    2.05
  15  -2  -9    0.49    2.73
  15   2  -9    0.00    3.61
 -15  -2   9    3.23    3.34
 -15   2  10    0.15    2.60
  15  -2 -10    1.87    3.78
  15   2 -10    0.82    2.91
 -15  -2  10    0.00    3.09
 -15   2  11    5.25    3.93
  15  -2 -11    0.00    3.09
  15   2 -11    1.43    3.42
 -15  -2  11    0.28    3.46
 -15   2  12    0.05    2.76
  15  -2 -12   -0.00    2.71
  15   2 -12    0.41    3.23
 -15  -2  12   -0.00    2.67
 -15   2  13    2.34    3.46
  15  -2 -13    1.58    3.69
  15   2 -13    1.62    4.19
 -15  -2  13    4.35    4.38
 -15   2  14    2.31    2.73
  15  -2 -14    0.00    3.73
  15   2 -14   -0.00    3.23
 -15  -2  14    2.33    2.87
 -15   2  15    0.00    3.62
  15  -2 -15    2.40    3.94
  15   2 -15    0.00    3.58
 -15  -2  15    3.19    3.88
 -15   2  16   -0.00    2.98
  15  -2 -16   -0.00    3.54
  15   2 -16   -0.00    3.33
 -15  -2  16    1.95    3.15
 -15   2  17    3.17    2.73
 -15   2  18   -0.00    2.79
 -15   3   1    6.72    4.54
 -15  -3   1   -0.00    2.44
 -15   3   2   -0.00    2.32
 -15  -3   2    0.00    4.38
 -15   3   3   -0.00    2.77
  15   3  -3   -0.00    2.91
 -15  -3   3    0.47    2.05
 -15   3   4    0.92    3.24
  15   3  -4   -0.00    3.03
 -15  -3   4   -0.00    2.88
 -15   3   5    2.37    3.18
  15   3  -5    4.25    3.86
 -15  -3   5    5.69    4.13
 -15   3   6   -0.00    3.17
  15  -3  -6   -0.00    3.10
  15   3  -6    2.32    3.29
 -15  -3   6   -0.00    3.21
 -15   3   7    0.00    3.01
  15  -3  -7    5.54    4.27
  15   3  -7   -0.00    2.51
 -15  -3   7    2.43    3.54
 -15   3   8    1.48    3.63
  15  -3  -8    4.34    5.05
  15   3  -8   -0.00    2.80
 -15  -3   8    5.09    3.76
 -15   3   9    1.67    3.12
  15  -3  -9   -0.00    3.43
  15   3  -9    0.85    3.17
 -15  -3   9    2.46    2.87
 -15   3  10    3.43    3.52
  15  -3 -10    0.38    3.60
  15   3 -10    0.00    2.46
 -15  -3  10   -0.00    2.91
 -15   3  11   11.57    5.22
  15  -3 -11   10.25    5.82
  15   3 -11    7.35    4.82
 -15  -3  11    3.63    3.63
 -15   3  12   -0.00    3.13
  15  -3 -12    2.52    3.23
  15   3 -12   -0.00    3.01
 -15  -3  12    1.14    2.63
 -15   3  13    0.00    2.81
  15  -3 -13    0.78    3.14
  15   3 -13    1.04    3.28
 -15  -3  13    0.00    2.36
 -15   3  14   -0.00    2.65
  15  -3 -14    1.05    2.63
  15   3 -14    0.03    2.58
 -15  -3  14   -0.00    2.70
 -15   3  15    6.49    3.69
  15  -3 -15    4.01    4.27
  15   3 -15    4.43    4.45
 -15  -3  15    1.43    3.08
 -15   3  16    0.65    3.07
  15  -3 -16    2.89    4.01
 -15  -3  16    0.82    2.82
 -15   3  17    3.52    3.30
 -15   3  18   -0.00    2.81
 -15   4   1    1.44    3.39
 -15  -4   1   -0.00    2.54
 -15   4   2    0.30    3.42
 -15  -4   2    0.11    2.30
 -15   4   3    0.00    2.92
 -15  -4   3    3.26    3.62
 -15   4   4    2.95    3.76
  15   4  -4    2.41    3.89
 -15  -4   4    2.70    3.34
 -15   4   5    5.21    3.07
  15   4  -5    4.84    3.92
 -15  -4   5   -0.00    2.69
 -15   4   6    0.01    2.30
  15   4  -6    1.72    3.59
 -15  -4   6   -0.00    3.16
 -15   4   7    1.68    3.26
  15  -4  -7    0.81    3.26
  15   4  -7    2.66    4.05
 -15  -4   7    3.75    4.04
 -15   4   8    7.37    4.41
  15  -4  -8   -0.00    3.52
  15   4  -8   -0.00    3.64
 -15  -4   8    2.39    3.16
 -15   4   9    4.17    3.59
  15  -4  -9    1.98    4.38
  15   4  -9    0.00    3.17
 -15  -4   9    1.87    2.78
 -15   4  10   -0.00    3.14
  15  -4 -10    0.37    3.52
  15   4 -10    5.12    4.67
 -15  -4  10   -0.00    2.68
 -15   4  11   -0.00    2.90
  15  -4 -11   -0.00    3.41
  15   4 -11    6.20    4.66
 -15  -4  11    3.87    4.23
 -15   4  12    3.82    3.67
  15  -4 -12    1.99    3.36
  15   4 -12    0.00    2.92
 -15  -4  12   -0.00    3.46
 -15   4  13    0.00    3.14
  15  -4 -13    2.51    4.01
  15   4 -13    0.00    3.82
 -15  -4  13    3.25    3.39
 -15   4  14    2.47    3.28
  15  -4 -14   -0.00    3.07
  15   4 -14    2.77    4.33
 -15  -4  14    0.91    3.15
 -15   4  15    1.38    3.43
  15  -4 -15    0.63    3.37
 -15  -4  15    0.95    3.03
 -15   4  16   -0.00    2.55
  15  -4 -16   -0.00    2.66
  15   4 -16    3.10    3.03
 -15  -4  16    2.46    3.33
 -15   4  17    0.73    2.48
 -15   4  18   -0.00    2.36
 -15   5   1    3.22    3.94
  15   5  -1    0.00    2.75
 -15  -5   1    0.88    2.52
 -15   5   2    0.18    2.40
  15   5  -2   -0.00    2.85
 -15  -5   2   -0.00    3.60
 -15   5   3    0.68    2.54
  15   5  -3   -0.00    3.17
 -15  -5   3   -0.00    3.07
 -15   5   4    2.29    3.13
  15   5  -4    0.49    4.16
  15   5  -4    0.00    3.23
 -15  -5   4   -0.00    2.73
 -15   5   5   -0.00    2.36
  15   5  -5    1.03    3.61
  15   5  -5   -0.00    2.45
 -15  -5   5   -0.00    3.28
 -15   5   6   12.11    4.97
  15   5  -6    6.63    4.52
  15   5  -6    4.13    4.37
 -15  -5   6    6.77    4.55
 -15   5   7    2.65    3.80
  15   5  -7    9.94    4.66
  15   5  -7   10.22    5.58
 -15  -5   7    5.64    3.97
 -15   5   8    1.10    3.60
  15  -5  -8   -0.00    2.92
  15   5  -8    0.95    3.09
  15   5  -8    0.65    2.88
 -15  -5   8    3.54    3.45
 -15   5   9    0.00    2.92
  15  -5  -9    0.06    2.82
  15   5  -9    3.21    3.02
  15   5  -9   -0.00    3.19
 -15  -5   9    1.50    3.54
 -15   5  10    2.29    2.81
  15  -5 -10    0.08    3.69
  15   5 -10    2.34    3.12
  15   5 -10    7.54    4.52
 -15  -5  10   -0.00    2.31
 -15   5  11    4.85    3.46
  15  -5 -11   -0.00    2.71
  15   5 -11    2.39    3.06
  15   5 -11    5.04    4.34
 -15   5  12   -0.00    2.66
  15  -5 -12    5.74    5.04
  15   5 -12    3.01    3.51
  15   5 -12    1.44    4.01
 -15   5  13    1.96    3.13
  15  -5 -13    2.70    3.02
  15   5 -13   -0.00    2.81
  15   5 -13   -0.00    3.54
 -15   5  14   -0.00    2.95
  15  -5 -14    1.11    2.86
  15   5 -14    0.00    2.54
 -15   5  15    0.61    2.38
  15  -5 -15    3.14    3.94
  15   5 -15    0.00    2.88
 -15   5  16    3.30    3.69
  15   5 -16    6.08    3.90
 -15   5  17    1.10    2.93
 -15   5  18    2.09    2.83
  15   6  -4    5.01    4.36
  15   6  -4    4.93    4.65
  15   6  -5    0.00    3.52
  15   6  -5   -0.00    2.58
  15   6  -6    0.00    2.45
  15   6  -6   -0.00    2.83
  15   6  -7   -0.00    2.43
  15   6  -7    0.00    2.26
  15   6  -8    0.76    2.98
  15   6  -8    1.88    3.43
  15  -6  -9    0.63    3.00
  15   6  -9    0.00    2.28
  15   6  -9    5.39    4.76
  15  -6 -10    2.06    3.70
  15   6 -10    1.56    2.91
  15   6 -10   -0.00    2.37
  15  -6 -11    1.14    3.24
  15   6 -11    0.00    2.81
  15   6 -11    2.54    3.87
  15  -6 -12    0.23    2.24
  15   6 -12    1.41    3.05
  15   6 -12   -0.00    2.47
  15  -6 -13    1.91    3.28
  15   6 -13    0.00    3.39
  15  -6 -14   -0.00    2.11
  15   6 -14    2.00    3.44
  15   6 -15    3.90    3.94
  15   7  -5   -0.00    3.62
  15   7  -6    8.78    5.81
  15   7  -7   -0.00    2.70
  15   7  -8    0.68    3.07
  15   7  -9    0.04    2.55
  15  -7 -10   -0.00    3.53
  15   7 -10   -0.00    3.20
  15   7 -10    0.00    3.13
  15  -7 -11    0.03    3.10
  15   7 -11    0.77    3.47
  15  -7 -12   -0.00    2.70
  15   7 -12    1.86    3.10
  15  -7 -13   -0.00    4.21
  15   7 -13   -0.00    2.96
  15   7 -14   -0.00    2.85
  15   7 -15    0.64    2.54
  15  -8 -12    4.67    4.49
 -14   0   1    0.00    3.17
  14   0  -1   -0.00    3.20
 -14   0   2   11.59    5.39
  14   0  -2   16.47    6.73
 -14   0   3    1.01    2.93
  14   0  -3    0.40    3.39
 -14   0   4    5.91    3.79
  14   0  -4    2.36    4.19
 -14   0   5    4.03    3.69
  14   0  -5    0.00    3.38
 -14   0   6    7.31    3.83
  14   0  -6    6.74    4.27
 -14   0   7    2.04    2.81
  14   0  -7   -0.00    2.98
 -14   0   8    2.08    3.11
  14   0  -8    3.83    3.77
 -14   0   9   -0.00    2.16
  14   0  -9   -0.00    3.31
 -14   0  10    2.92    3.32
  14   0 -10    0.00    2.92
 -14   0  11   -0.00    3.39
  14   0 -11   -0.00    3.19
 -14   0  12    1.81    3.38
  14   0 -12    0.74    2.70
 -14   0  13   -0.00    2.07
  14   0 -13    2.91    3.49
 -14   0  14    6.32    3.98
  14   0 -14    7.39    4.73
 -14   0  15    1.69    2.16
  14   0 -15   -0.00    3.13
 -14   0  16    0.83    2.59
  14   0 -16    0.20    2.77
 -14   0  17    0.21    2.36
  14   0 -17    0.96    2.63
 -14   0  18    2.08    3.11
  14   0 -18    1.05    2.99
  14   0 -19    0.94    2.78
  14   0 -20    2.89    3.90
 -14   1   1    0.17    2.50
  14   1  -1    1.50    3.74
 -14  -1   1    0.09    2.17
 -14   1   2   -0.00    3.54
  14  -1  -2   -0.00    2.96
  14   1  -2    1.60    3.21
 -14  -1   2    0.00    3.35
 -14   1   3   -0.00    2.08
  14  -1  -3    0.20    2.48
  14   1  -3    0.00    2.96
 -14  -1   3   -0.00    2.92
 -14   1   4    7.11    4.37
  14  -1  -4   -0.00    3.11
  14   1  -4    4.29    4.29
 -14  -1   4   10.05    4.83
 -14   1   5    2.12    3.41
  14  -1  -5    1.85    3.25
  14   1  -5    0.11    2.82
 -14  -1   5    0.89    2.60
 -14   1   6    9.76    4.61
  14  -1  -6    4.76    4.06
  14   1  -6    9.14    5.10
 -14  -1   6   10.50    4.91
 -14   1   7   -0.00    2.60
  14  -1  -7    1.28    3.64
  14   1  -7    0.00    3.22
 -14  -1   7    2.10    3.43
 -14   1   8    0.37    2.49
  14  -1  -8    1.51    3.54
  14   1  -8    0.52    3.10
 -14  -1   8   -0.00    2.75
 -14   1   9    4.96    3.48
  14  -1  -9    0.99    3.05
  14   1  -9    1.18    2.95
 -14  -1   9    0.71    2.77
 -14   1  10   11.72    4.90
  14  -1 -10    2.68    3.46
  14   1 -10    4.04    4.16
 -14  -1  10    1.34    2.79
 -14   1  11    0.00    3.18
  14  -1 -11   -0.00    3.59
  14   1 -11    2.12    3.69
 -14  -1  11    0.70    2.84
 -14   1  12    2.96    2.92
  14  -1 -12    1.72    3.48
  14   1 -12    2.82    3.68
 -14  -1  12    0.56    2.85
 -14   1  13    2.29    3.23
  14  -1 -13   -0.00    3.03
  14   1 -13    2.14    3.30
 -14  -1  13   -0.00    2.67
 -14   1  14    1.22    2.84
  14  -1 -14   -0.00    3.57
  14   1 -14    6.66    4.44
 -14  -1  14    6.27    3.93
 -14   1  15   -0.00    2.58
  14  -1 -15   -0.00    3.42
  14   1 -15    1.45    3.69
 -14  -1  15    0.00    2.67
 -14   1  16   -0.00    2.99
  14  -1 -16    5.51    3.97
  14   1 -16    5.70    4.05
 -14  -1  16    4.87    3.56
 -14   1  17   -0.00    2.56
  14  -1 -17   -0.00    2.49
  14   1 -17    0.06    2.28
 -14  -1  17    1.65    2.97
 -14   1  18   -0.00    2.15
  14  -1 -18    2.37    3.29
  14   1 -18    0.00    3.36
  14  -1 -19   -0.00    3.25
  14   1 -19   -0.00    2.86
  14  -1 -20    6.40    4.51
  14   1 -20    0.00    3.27
 -14   2   1   -0.00    2.14
  14   2  -1   -0.00    2.55
 -14  -2   1   -0.00    2.16
 -14   2   2    2.58    4.03
  14  -2  -2   12.44    5.72
  14   2  -2   11.55    6.21
 -14  -2   2    9.58    4.90
 -14   2   3    1.52    2.62
  14  -2  -3    0.36    3.09
  14   2  -3   -0.00    2.43
 -14  -2   3    2.59    2.86
 -14   2   4    1.74    2.99
  14  -2  -4    3.72    3.87
  14   2  -4    3.38    3.85
 -14  -2   4    2.83    3.57
 -14   2   5    3.18    3.72
  14  -2  -5   -0.00    3.26
  14   2  -5    0.76    2.89
 -14  -2   5    3.47    3.08
 -14   2   6    3.91    3.34
  14  -2  -6    2.51    4.40
  14   2  -6    3.71    4.50
 -14  -2   6    0.50    2.98
 -14   2   7   -0.00    3.38
  14  -2  -7    0.39    3.35
  14   2  -7    6.21    4.79
 -14  -2   7    0.00    2.20
 -14   2   8    8.89    4.50
  14  -2  -8    6.21    4.54
  14   2  -8    2.91    4.07
 -14  -2   8    3.41    3.37
 -14   2   9    4.18    3.84
  14  -2  -9    0.00    2.87
  14   2  -9    2.24    3.55
 -14  -2   9   -0.00    3.34
 -14   2  10   -0.00    3.44
  14  -2 -10   -0.00    2.86
  14   2 -10    0.66    2.49
 -14  -2  10    2.38    2.96
 -14   2  11    0.51    3.22
  14  -2 -11    2.54    3.69
  14   2 -11    1.95    3.70
 -14  -2  11    1.13    2.47
 -14   2  12    5.07    4.01
  14  -2 -12    5.92    4.50
  14   2 -12    6.26    4.62
 -14  -2  12   -0.00    2.70
 -14   2  13    2.05    2.86
  14  -2 -13    7.13    4.57
  14   2 -13    1.87    3.51
 -14  -2  13    2.44    3.00
 -14   2  14    4.12    3.95
  14  -2 -14    5.68    4.36
  14   2 -14    0.00    3.70
 -14  -2  14    1.47    3.12
 -14   2  15   -0.00    2.36
  14  -2 -15    3.97    3.38
  14   2 -15   -0.00    3.66
 -14  -2  15    1.37    2.88
 -14   2  16    0.00    2.08
  14  -2 -16   -0.00    3.38
  14   2 -16   -0.00    2.97
 -14  -2  16    2.88    3.59
 -14   2  17    0.08    2.73
  14  -2 -17   -0.00    2.56
  14   2 -17    1.02    2.89
 -14  -2  17   -0.00    2.32
 -14   2  18    1.85    2.75
  14  -2 -18    1.72    3.65
  14   2 -18    3.68    3.75
  14  -2 -19    0.00    2.71
  14   2 -19    4.35    3.77
  14  -2 -20    2.83    3.86
  14   2 -20    2.02    3.12
 -14   3   1   -0.00    2.64
  14   3  -1    0.81    2.89
 -14  -3   1    1.44    3.55
 -14   3   2    3.72    3.79
  14   3  -2   -0.00    3.50
 -14  -3   2    0.00    3.58
 -14   3   3    0.46    3.02
  14  -3  -3   -0.00    2.81
  14   3  -3    0.27    2.72
 -14  -3   3    1.70    3.15
 -14   3   4    0.00    3.09
  14  -3  -4    0.80    3.52
  14   3  -4    3.79    3.44
 -14  -3   4    1.38    2.69
 -14   3   5   -0.00    1.90
  14  -3  -5   -0.00    3.40
  14   3  -5    5.52    3.96
 -14  -3   5    5.91    3.91
 -14   3   6    9.71    4.94
  14  -3  -6    1.70    3.67
  14   3  -6    7.05    4.92
 -14  -3   6    8.07    4.71
 -14   3   7    0.99    2.67
  14  -3  -7    0.92    3.08
  14   3  -7   -0.00    2.64
 -14  -3   7    1.78    3.40
 -14   3   8    1.87    3.53
  14  -3  -8   -0.00    2.68
  14   3  -8   -0.00    3.71
 -14  -3   8    1.05    2.91
 -14   3   9    0.75    2.95
  14  -3  -9   -0.00    3.80
  14   3  -9    4.02    3.77
 -14  -3   9    4.56    3.62
 -14   3  10    6.30    3.53
  14  -3 -10    2.99    3.92
  14   3 -10    5.07    4.20
 -14  -3  10    7.00    4.04
 -14   3  11    4.18    3.61
  14  -3 -11    1.10    3.19
  14   3 -11    2.03    3.36
 -14  -3  11    0.00    3.31
 -14   3  12   -0.00    2.93
  14  -3 -12   -0.00    3.14
  14   3 -12    0.17    2.17
 -14  -3  12    1.13    2.79
 -14   3  13   -0.00    2.33
  14  -3 -13   -0.00    3.34
  14   3 -13    4.17    3.60
 -14  -3  13    1.90    3.08
 -14   3  14    0.00    2.39
  14  -3 -14   -0.00    2.87
  14   3 -14    1.31    2.72
 -14  -3  14    0.82    2.53
 -14   3  15    4.92    3.88
  14  -3 -15   -0.00    3.71
  14   3 -15    4.93    3.75
 -14  -3  15    1.72    3.06
 -14   3  16    4.28    3.90
  14  -3 -16    5.32    4.01
  14   3 -16    6.12    4.70
 -14  -3  16    0.39    2.68
 -14   3  17    3.01    3.56
  14  -3 -17    0.21    2.59
  14   3 -17    1.85    3.15
 -14  -3  17   -0.00    2.42
 -14   3  18    0.00    2.48
  14  -3 -18   -0.00    3.01
  14   3 -18    2.81    3.84
 -14   3  19    3.30    3.33
  14  -3 -19    2.39    3.50
  14   3 -19    4.51    3.81
  14  -3 -20    5.03    4.45
 -14   4   1    1.40    3.31
  14   4  -1   -0.00    3.19
 -14  -4   1    5.89    4.37
 -14   4   2    3.15    3.72
  14   4  -2    8.90    5.20
 -14  -4   2    4.09    3.30
 -14   4   3    0.01    2.25
  14   4  -3   -0.00    2.68
 -14  -4   3    3.06    3.62
 -14   4   4    5.16    3.47
  14  -4  -4   -0.00    3.50
  14   4  -4    1.94    3.44
 -14  -4   4   -0.00    2.99
 -14   4   5   -0.00    2.50
  14  -4  -5   -0.00    3.11
  14   4  -5    3.82    4.14
 -14  -4   5   -0.00    3.07
 -14   4   6    0.00    2.86
  14  -4  -6    0.91    2.35
  14   4  -6    2.06    3.60
 -14  -4   6    1.85    3.41
 -14   4   7    0.00    1.79
  14   4  -7    4.62    4.47
 -14  -4   7    4.21    3.66
 -14   4   8    3.04    3.53
  14  -4  -8    2.98    3.59
  14   4  -8    4.72    3.68
 -14  -4   8    2.33    3.63
 -14   4   9    0.99    3.07
  14  -4  -9    0.00    2.88
  14   4  -9   -0.00    3.73
 -14  -4   9    0.04    2.73
 -14   4  10    0.00    2.77
  14  -4 -10    3.42    3.83
  14   4 -10    5.02    3.91
 -14  -4  10    9.54    5.11
 -14   4  11    1.13    2.86
  14  -4 -11    1.82    4.06
  14   4 -11    2.35    3.76
 -14  -4  11    3.19    3.56
 -14   4  12    4.07    4.24
  14  -4 -12    4.27    4.00
  14   4 -12    1.78    3.30
 -14  -4  12    5.85    4.61
 -14   4  13    5.29    3.60
  14  -4 -13   -0.00    3.60
  14   4 -13    1.88    3.70
 -14  -4  13    4.59    4.12
 -14   4  14    6.94    4.23
  14  -4 -14    2.80    3.52
  14   4 -14    5.65    4.69
 -14  -4  14    9.78    4.80
 -14   4  15    4.20    3.42
  14  -4 -15    0.47    2.92
  14   4 -15    1.71    3.82
 -14  -4  15   -0.00    3.18
 -14   4  16    2.76    3.59
  14  -4 -16    0.72    3.68
  14   4 -16    1.33    3.05
 -14  -4  16    4.26    4.03
 -14   4  17   -0.00    2.32
  14  -4 -17   -0.00    2.99
  14   4 -17    4.20    3.33
  14   4 -17    0.47    2.54
 -14   4  18    0.48    3.10
  14  -4 -18    1.47    2.69
  14   4 -18    2.20    4.08
 -14   4  19    1.86    3.10
  14  -4 -19   -0.00    2.97
 -14   5   1    9.00    4.18
  14   5  -1    5.14    3.78
  14   5  -1    9.07    5.64
 -14  -5   1    4.09    4.17
 -14   5   2    0.65    2.05
  14   5  -2    4.12    3.87
  14   5  -2   -0.00    2.36
 -14  -5   2   -0.00    3.10
 -14   5   3    0.00    3.01
  14   5  -3    0.00    3.45
  14   5  -3   -0.00    2.09
 -14  -5   3   -0.00    2.93
 -14   5   4   -0.00    3.02
  14   5  -4   -0.00    3.03
  14   5  -4    4.43    4.58
 -14  -5   4    1.84    3.13
 -14   5   5    0.00    3.27
  14  -5  -5    3.11    3.82
  14   5  -5   10.96    4.78
  14   5  -5    4.14    4.33
 -14  -5   5    7.22    4.09
 -14   5   6    2.16    3.38
  14  -5  -6    0.00    3.06
  14   5  -6    4.05    3.81
  14   5  -6    1.73    3.63
 -14  -5   6   -0.00    2.68
 -14   5   7    1.07    3.00
  14  -5  -7    0.82    2.86
  14   5  -7    1.89    3.28
  14   5  -7   -0.00    3.24
 -14  -5   7    2.24    3.33
 -14   5   8    0.67    2.07
  14  -5  -8    4.64    3.75
  14   5  -8    3.83    3.79
  14   5  -8    0.00    3.03
 -14  -5   8   -0.00    3.13
 -14   5   9    6.19    3.97
  14  -5  -9    1.74    3.34
  14   5  -9    6.60    3.84
  14   5  -9    3.56    4.10
 -14  -5   9    7.03    4.29
 -14   5  10    1.59    2.83
  14  -5 -10    3.33    3.75
  14   5 -10    5.72    3.73
  14   5 -10    1.83    4.28
 -14  -5  10   -0.00    3.41
 -14   5  11    0.02    2.75
  14  -5 -11    3.37    3.56
  14   5 -11   -0.00    2.43
  14   5 -11    4.44    4.14
 -14  -5  11    3.26    3.71
 -14   5  12    1.22    2.36
  14  -5 -12   -0.00    3.52
  14   5 -12    9.20    4.53
  14   5 -12    1.40    3.56
 -14   5  13   -0.00    2.59
  14  -5 -13   -0.00    3.13
  14   5 -13    0.21    1.93
  14   5 -13   -0.00    3.45
 -14   5  14    1.49    2.60
  14  -5 -14    1.80    3.11
  14   5 -14    6.29    3.82
  14   5 -14    0.49    2.37
 -14   5  15    2.79    3.19
  14  -5 -15    3.11    4.08
  14   5 -15    1.80    3.00
  14   5 -15    0.00    2.45
 -14   5  16    2.78    3.02
  14  -5 -16    3.85    4.37
  14   5 -16    7.04    4.48
  14   5 -16    7.06    4.67
 -14   5  17    0.12    2.40
  14  -5 -17   -0.00    2.17
  14   5 -17    0.00    2.74
  14   5 -17    0.00    3.17
 -14   5  18    2.25    2.59
  14  -5 -18   -0.00    3.03
 -14   5  19    1.47    2.50
  14  -5 -19    5.39    4.33
 -14   6   1    0.00    3.20
  14   6  -1   10.84    5.24
 -14   6   2    2.44    3.20
  14   6  -2    6.03    3.90
  14   6  -2    2.45    4.00
 -14   6   3   -0.00    3.37
  14   6  -3    0.39    3.05
  14   6  -3   -0.00    3.27
 -14   6   4    6.62    4.23
  14   6  -4    6.90    4.15
  14   6  -4    6.10    4.86
 -14   6   5    2.58    3.12
  14   6  -5    0.00    2.83
  14   6  -5   -0.00    3.18
 -14   6   6   -0.00    2.71
  14  -6  -6    7.07    5.14
  14   6  -6    2.53    3.62
  14   6  -6    3.11    4.47
 -14   6   7    5.12    4.01
  14  -6  -7    7.74    4.78
  14   6  -7    4.30    4.06
  14   6  -7    3.89    4.18
 -14   6   8    0.00    2.69
  14  -6  -8    1.30    3.05
  14   6  -8    0.77    3.04
  14   6  -8    4.85    4.34
 -14   6   9   -0.00    2.38
  14  -6  -9    0.00    3.26
  14   6  -9    3.64    3.14
  14   6  -9   -0.00    2.75
 -14   6  10    1.96    2.26
  14  -6 -10    1.82    3.69
  14   6 -10   -0.00    2.05
  14   6 -10   -0.00    3.31
 -14   6  11   -0.00    1.86
  14  -6 -11   -0.00    3.47
  14   6 -11    2.33    3.24
  14   6 -11    3.99    3.62
 -14   6  12    0.29    2.15
  14  -6 -12    1.16    3.48
  14   6 -12    0.00    2.85
  14   6 -12    0.87    4.15
 -14   6  13   -0.00    2.55
  14  -6 -13    1.01    3.38
  14   6 -13    1.66    2.68
  14   6 -13    8.25    4.84
 -14   6  14    5.86    3.73
  14  -6 -14    0.00    3.29
  14   6 -14    0.00    2.82
  14   6 -14    9.50    5.16
 -14   6  15    0.00    2.48
  14  -6 -15    1.52    4.27
  14   6 -15    0.42    2.27
  14   6 -15   -0.00    4.03
 -14   6  16   -0.00    2.22
  14  -6 -16   -0.00    3.02
  14   6 -16    1.35    2.52
  14   6 -16   -0.00    3.74
 -14   6  17    0.00    2.46
  14  -6 -17    1.42    3.40
 -14   6  18    1.67    2.76
  14  -6 -18    0.00    4.02
 -14   6  19    4.86    3.45
 -14   7   1    7.12    4.45
  14   7  -1    0.24    2.29
 -14   7   2    0.00    2.33
  14   7  -2   -0.00    2.19
  14   7  -2    3.90    4.82
 -14   7   3   -0.00    2.39
  14   7  -3    4.39    3.00
  14   7  -3    0.95    3.26
 -14   7   4    0.56    2.43
  14   7  -4    0.63    3.29
  14   7  -4    7.59    5.05
 -14   7   5    1.91    3.23
  14   7  -5    5.83    4.67
  14   7  -5   17.13    7.00
 -14   7   6    4.04    3.21
  14   7  -6   -0.00    3.17
  14   7  -6    0.00    3.07
 -14   7   7    0.00    2.36
  14   7  -7    0.00    2.98
  14   7  -7    3.74    3.77
 -14   7   8    0.00    3.08
  14  -7  -8   -0.00    3.76
  14   7  -8    0.00    2.67
  14   7  -8    0.00    3.41
 -14   7   9    0.00    2.80
  14  -7  -9    2.95    3.20
  14   7  -9    1.56    3.36
  14   7  -9    4.19    3.86
 -14   7  10   -0.00    2.68
  14  -7 -10    1.16    2.75
  14   7 -10    0.00    2.48
  14   7 -10    0.32    3.49
 -14   7  11    1.26    2.84
  14  -7 -11   -0.00    3.28
  14   7 -11    7.89    4.24
  14   7 -11    4.61    3.93
 -14   7  12   -0.00    2.65
  14  -7 -12    3.50    4.39
  14   7 -12   -0.00    2.78
  14   7 -12    1.99    3.57
 -14   7  13    3.31    3.01
  14  -7 -13   -0.00    2.59
  14   7 -13    0.34    2.77
  14   7 -13   -0.00    2.38
 -14   7  14   -0.00    2.60
  14  -7 -14   -0.00    2.71
  14   7 -14   -0.00    2.54
  14   7 -14   -0.00    3.02
 -14   7  15    3.34    2.87
  14  -7 -15    5.63    4.52
  14   7 -15    2.45    3.50
 -14   7  16   -0.00    2.64
  14  -7 -16    1.10    3.47
  14   7 -16    4.31    3.76
 -14   7  17    0.30    2.52
  14  -7 -17    0.89    2.95
 -14   7  18   -0.00    2.48
 -14   7  19   -0.00    2.31
 -14   8   1    2.40    3.06
  14   8  -1    9.04    5.22
 -14   8   2   -0.00    2.38
  14   8  -2   -0.00    2.67
 -14   8   3    4.28    3.84
  14   8  -3    5.68    4.07
 -14   8   4    1.55    2.35
  14   8  -4    0.00    2.23
 -14   8   5    0.00    2.23
  14   8  -5    0.00    2.99
 -14   8   6    0.91    2.54
  14   8  -6   -0.00    2.64
 -14   8   7    4.91    3.92
  14   8  -7    0.00    3.21
 -14   8   8    0.22    2.95
  14   8  -8   -0.00    2.68
 -14   8   9    4.30    3.87
  14  -8  -9    2.64    4.13
  14   8  -9    5.34    4.34
 -14   8  10    0.00    3.04
  14  -8 -10   -0.00    2.30
  14   8 -10    2.52    3.11
 -14   8  11    0.00    3.21
  14  -8 -11   -0.00    2.80
  14   8 -11    0.98    2.96
  14   8 -11   -0.00    3.36
 -14   8  12   -0.00    2.90
  14  -8 -12   -0.00    3.65
  14   8 -12   -0.00    2.96
  14   8 -12   -0.00    3.80
 -14   8  13    3.42    3.28
  14  -8 -13    0.00    3.27
  14   8 -13    1.82    3.56
  14   8 -13    2.10    3.80
 -14   8  14   -0.00    3.09
  14  -8 -14    2.48    3.85
  14   8 -14   -0.00    2.80
 -14   8  15    3.43    3.26
  14  -8 -15   -1.45    2.87
  14   8 -15    1.90    3.24
 -14   8  16    0.00    1.81
  14  -8 -16    3.04    3.92
 -14   8  17   -0.00    2.78
 -14   8  18    0.00    2.44
 -14   8  19    0.00    2.72
 -14   8  20    1.01    2.30
  14   9  -5    2.22    4.09
  14   9  -6    1.11    2.73
  14   9  -7    1.41    2.98
  14   9  -8    0.00    3.27
  14   9  -9    6.14    3.93
  14   9 -10   -0.00    3.17
  14  -9 -11   -0.00    2.74
  14   9 -11   13.19    5.67
  14  -9 -12   -0.00    3.13
  14   9 -12    0.47    3.52
  14  -9 -13    0.32    3.01
  14   9 -13    4.58    4.13
  14  -9 -14    0.00    3.12
  14   9 -14    0.00    2.91
  14  -9 -15   -0.00    3.43
  14   9 -15    6.03    4.25
  14 -10 -13    3.50    4.14
 -13   0   1   17.43    6.12
  13   0  -1   22.96    7.68
 -13   0   2    0.83    2.56
  13   0  -2   -0.00    2.93
 -13   0   3    5.46    4.15
  13   0  -3    1.16    2.77
 -13   0   4    4.22    3.12
  13   0  -4    0.96    2.90
 -13   0   5    2.41    3.24
  13   0  -5    0.69    3.22
 -13   0   6   -0.00    2.99
  13   0  -6    2.61    4.01
 -13   0   7   12.84    5.18
  13   0  -7    8.90    4.59
 -13   0   8    3.64    3.32
  13   0  -8    4.22    3.58
 -13   0   9    0.92    2.60
  13   0  -9    6.85    4.74
 -13   0  10    0.31    2.72
  13   0 -10    0.94    2.83
 -13   0  11   15.74    5.56
  13   0 -11   12.46    5.48
 -13   0  12   -0.00    2.27
  13   0 -12    1.74    3.11
 -13   0  13    9.64    4.71
  13   0 -13    9.34    4.80
 -13   0  14   -0.00    2.50
  13   0 -14   -0.00    2.94
 -13   0  15    1.92    2.63
  13   0 -15    0.95    3.09
 -13   0  16   -0.00    2.41
  13   0 -16    1.68    2.76
 -13   0  17    9.44    4.74
  13   0 -17   15.23    5.93
 -13   0  18   -0.00    2.27
  13   0 -18    2.88    3.30
  13   0 -19    0.27    2.20
  13   0 -20    1.07    2.87
  13   0 -21    1.99    3.33
  13   0 -22   -0.00    3.24
  13   0 -23    3.03    3.09
  13   0 -24    0.77    2.68
 -13   1   1    0.00    3.12
  13  -1  -1    4.22    4.20
  13   1  -1    2.47    3.61
 -13  -1   1    4.38    3.28
 -13   1   2    0.91    3.07
  13  -1  -2   -0.00    1.96
  13   1  -2    3.88    3.80
 -13  -1   2    0.93    3.19
 -13   1   3    5.95    3.47
  13  -1  -3   -0.00    3.05
  13   1  -3    9.23    5.40
 -13  -1   3    1.41    3.38
 -13   1   4   -0.00    3.63
  13  -1  -4   -0.00    3.39
  13   1  -4   -0.00    3.42
 -13  -1   4    0.00    3.06
 -13   1   5   30.09    7.20
  13  -1  -5   17.73    6.53
  13   1  -5   30.04    8.13
 -13  -1   5   29.57    7.56
 -13   1   6    2.29    3.35
  13  -1  -6    0.25    2.54
  13   1  -6    2.06    3.60
 -13  -1   6    0.59    2.37
 -13   1   7   -0.00    2.72
  13  -1  -7    0.56    3.03
  13   1  -7    1.01    3.45
 -13  -1   7    0.34    2.74
 -13   1   8    1.55    2.59
  13  -1  -8    0.48    2.74
  13   1  -8    1.20    2.69
 -13  -1   8    0.62    2.40
 -13   1   9   17.16    5.49
  13  -1  -9   11.07    5.69
  13   1  -9   11.39    5.64
 -13  -1   9   13.10    5.13
 -13   1  10   -0.00    2.08
  13  -1 -10    4.34    4.43
  13   1 -10   -0.00    3.07
 -13  -1  10    0.27    2.10
 -13   1  11    3.98    3.61
  13  -1 -11    8.82    4.97
  13   1 -11    0.71    2.88
 -13  -1  11    3.72    3.97
 -13   1  12    0.34    2.60
  13  -1 -12    0.00    3.93
  13   1 -12    3.48    3.88
 -13  -1  12    1.83    2.98
 -13   1  13   -0.00    3.07
  13  -1 -13   -0.00    2.98
  13   1 -13    0.39    3.61
 -13  -1  13    3.62    3.17
 -13   1  14    1.04    3.04
  13  -1 -14   -0.00    3.87
  13   1 -14    0.00    2.75
 -13  -1  14   -0.00    2.47
 -13   1  15    5.84    4.11
  13  -1 -15   13.25    5.51
  13   1 -15    8.67    4.73
 -13  -1  15   23.01    6.37
 -13   1  16   -0.00    2.74
  13  -1 -16    0.00    2.39
  13   1 -16    1.48    3.35
 -13  -1  16    1.61    2.88
 -13   1  17    0.35    1.88
  13  -1 -17   -0.00    3.22
  13   1 -17   -0.00    3.24
 -13  -1  17    2.14    2.56
 -13   1  18    2.86    2.96
  13  -1 -18    0.00    2.13
  13   1 -18    2.51    3.04
 -13  -1  18    1.75    2.83
 -13   1  19    2.10    3.29
  13  -1 -19    0.00    2.81
  13   1 -19    0.00    2.85
  13  -1 -20    0.68    2.78
  13   1 -20    2.18    3.23
  13  -1 -21    3.61    3.68
  13   1 -21    1.97    2.65
  13  -1 -22   -0.00    3.01
  13   1 -22    0.00    2.31
  13  -1 -23    0.07    3.28
  13   1 -23    2.19    3.28
  13  -1 -24    0.32    2.93
  13   1 -24    0.16    2.28
 -13   2   1   11.19    4.94
  13  -2  -1   10.01    5.43
  13   2  -1   23.12    7.42
 -13  -2   1   22.07    6.51
 -13   2   2   -0.00    2.96
  13  -2  -2    0.00    3.17
  13   2  -2    1.38    3.19
 -13  -2   2    0.43    2.47
 -13   2   3    2.34    3.19
  13  -2  -3    1.77    4.34
  13   2  -3   -0.00    3.26
 -13  -2   3    1.76    2.86
 -13   2   4    0.00    2.40
  13  -2  -4    1.27    3.45
  13   2  -4    6.85    4.54
 -13  -2   4    0.00    2.34
 -13   2   5    2.72    3.05
  13  -2  -5    0.89    3.24
  13   2  -5    1.22    3.01
 -13  -2   5    1.03    3.02
 -13   2   6    3.01    3.41
  13  -2  -6    0.00    3.01
  13   2  -6   -0.00    3.51
 -13  -2   6   -0.00    2.63
 -13   2   7   16.41    5.79
  13  -2  -7   11.86    5.74
  13   2  -7   17.19    6.40
 -13  -2   7    5.97    3.89
 -13   2   8   -0.00    2.51
  13  -2  -8    4.48    4.41
  13   2  -8   12.07    5.73
 -13  -2   8    1.33    3.08
  13  -2  -9   -0.00    3.09
  13   2  -9    4.53    4.10
 -13  -2   9   -0.00    3.02
 -13   2  10    0.00    2.78
  13  -2 -10   -0.00    3.32
  13   2 -10    0.33    3.26
 -13  -2  10   -0.00    2.47
 -13   2  11   13.25    5.17
  13  -2 -11    1.21    4.04
  13   2 -11   10.51    5.01
 -13  -2  11   14.20    5.40
 -13   2  12    0.98    3.14
  13  -2 -12    2.17    3.23
  13   2 -12    3.22    4.17
 -13  -2  12    1.64    2.76
 -13   2  13    3.09    3.03
  13  -2 -13    3.04    3.69
  13   2 -13    8.24    4.56
 -13  -2  13    4.38    3.47
 -13   2  14    1.45    2.61
  13  -2 -14   -0.00    2.62
  13   2 -14    3.89    3.43
 -13  -2  14   -0.00    2.49
 -13   2  15    0.11    2.08
  13  -2 -15    0.00    2.70
  13   2 -15    2.49    2.84
 -13  -2  15    1.84    3.12
 -13   2  16    0.00    2.23
  13  -2 -16    6.99    4.30
  13   2 -16    5.54    3.92
 -13  -2  16    2.65    2.97
 -13   2  17    1.28    2.21
  13  -2 -17    2.61    3.41
  13   2 -17   -0.00    2.66
 -13  -2  17    0.60    2.95
 -13   2  18   -0.00    2.26
  13  -2 -18   -0.00    2.99
  13   2 -18    0.75    2.87
 -13  -2  18   -0.00    2.54
 -13   2  19    0.13    2.17
  13  -2 -19    2.33    3.32
  13   2 -19    1.46    3.42
  13  -2 -20    2.55    2.79
  13   2 -20    3.32    3.12
  13  -2 -21    3.66    3.32
  13   2 -21    5.22    3.96
  13  -2 -22    2.68    3.27
  13   2 -22   -0.00    2.71
  13  -2 -23   10.20    4.91
  13   2 -23    1.68    3.12
  13  -2 -24   -0.00    3.39
 -13   3   1    0.00    2.93
  13  -3  -1    1.20    3.63
  13   3  -1    1.02    2.94
 -13  -3   1    2.70    3.34
 -13   3   2   -0.00    2.95
  13  -3  -2    0.15    2.79
  13   3  -2    3.57    4.14
 -13  -3   2    0.98    2.37
 -13   3   3    7.52    3.96
  13  -3  -3    0.83    3.36
  13   3  -3    4.41    3.44
 -13  -3   3    5.45    4.23
 -13   3   4    2.81    3.58
  13  -3  -4    3.06    3.78
  13   3  -4    7.25    4.85
 -13  -3   4    0.18    2.08
 -13   3   5    5.61    4.45
  13  -3  -5    3.46    3.91
  13   3  -5   12.19    5.62
 -13  -3   5   15.66    5.74
 -13   3   6    2.63    2.77
  13  -3  -6    2.10    3.53
  13   3  -6    0.14    2.74
 -13  -3   6    2.22    3.35
 -13   3   7   -0.00    3.02
  13  -3  -7    0.59    2.35
  13   3  -7   -0.00    3.13
 -13  -3   7    0.86    2.81
 -13   3   8   -0.00    2.23
  13  -3  -8    2.24    3.72
  13   3  -8    1.52    3.91
 -13  -3   8   -0.00    2.40
 -13   3   9   -0.00    2.25
  13  -3  -9    6.50    4.69
  13   3  -9    5.58    4.51
 -13  -3   9   12.84    5.32
 -13   3  10    0.00    2.76
  13  -3 -10    0.95    2.89
  13   3 -10    1.66    3.63
 -13  -3  10    5.75    3.84
 -13   3  11    7.74    4.02
  13  -3 -11    0.64    2.79
  13   3 -11    5.49    4.41
 -13  -3  11    7.63    3.88
 -13   3  12    1.41    3.29
  13  -3 -12    2.06    3.46
  13   3 -12    1.24    3.69
 -13  -3  12    2.28    3.29
 -13   3  13    3.27    3.15
  13  -3 -13    3.46    3.35
  13   3 -13    1.33    3.14
 -13  -3  13    1.44    3.16
 -13   3  14    0.19    2.77
  13  -3 -14    1.97    3.49
  13   3 -14    1.25    3.27
 -13  -3  14   -0.00    2.51
 -13   3  15   10.39    4.23
  13  -3 -15   12.65    5.09
  13   3 -15    7.58    5.12
 -13  -3  15    3.76    3.72
 -13   3  16    2.14    2.93
  13  -3 -16    2.83    3.46
  13   3 -16    2.98    3.36
 -13  -3  16    1.58    2.81
 -13   3  17   -0.00    2.09
  13  -3 -17   -0.00    2.62
  13   3 -17    0.69    3.22
 -13  -3  17    0.15    1.98
 -13   3  18   -0.00    2.93
  13  -3 -18    4.00    3.71
  13   3 -18    0.00    2.67
 -13   3  19    6.77    4.14
  13  -3 -19    4.26    3.88
  13   3 -19   11.52    4.66
  13  -3 -20    1.68    2.94
  13   3 -20   -0.00    3.12
  13  -3 -21   -0.00    2.81
  13   3 -21   -0.00    2.73
  13  -3 -22   -0.00    2.64
  13   3 -22   -0.00    2.95
  13  -3 -23    0.15    2.02
  13   3 -23   -0.00    3.24
 -13   4   1   15.40    5.35
  13  -4  -1    3.23    3.53
  13   4  -1    3.34    4.17
 -13  -4   1    1.50    3.33
 -13   4   2    3.34    3.27
  13  -4  -2   -0.00    3.54
  13   4  -2    5.07    4.13
 -13  -4   2    6.08    4.33
 -13   4   3    2.85    2.70
  13  -4  -3    4.04    3.91
  13   4  -3    4.96    4.36
 -13  -4   3    1.96    2.47
 -13   4   4   -0.00    2.57
  13  -4  -4   -0.00    2.87
  13   4  -4    0.08    2.31
 -13  -4   4   -0.00    3.43
 -13   4   5    4.34    3.46
  13  -4  -5   -0.00    2.43
  13   4  -5    0.83    2.76
 -13  -4   5   -0.00    2.62
 -13   4   6    2.25    3.45
  13  -4  -6    1.10    3.34
  13   4  -6    1.37    3.30
 -13  -4   6    0.02    2.57
 -13   4   7   10.60    4.51
  13  -4  -7    4.88    4.64
  13   4  -7    6.77    4.77
 -13  -4   7    5.78    4.25
 -13   4   8   -0.00    2.49
  13  -4  -8    6.31    4.31
  13   4  -8    0.00    3.14
 -13  -4   8    3.29    3.87
 -13   4   9    1.41    2.77
  13  -4  -9    1.59    3.39
  13   4  -9    4.85    3.47
 -13  -4   9    0.01    2.56
 -13   4  10    1.64    3.20
  13  -4 -10    0.43    3.04
  13   4 -10    2.20    3.15
 -13  -4  10    1.13    3.38
 -13   4  11    7.53    4.21
  13  -4 -11   10.05    5.20
  13   4 -11    3.78    3.65
 -13  -4  11    4.12    3.85
 -13   4  12    9.69    4.33
  13  -4 -12   10.58    5.52
  13   4 -12    2.05    3.74
 -13  -4  12    1.83    3.34
 -13   4  13   12.99    4.90
  13  -4 -13    5.52    4.06
  13   4 -13    1.88    3.44
 -13  -4  13    4.20    3.90
 -13   4  14   -0.00    2.67
  13  -4 -14   -0.00    3.54
  13   4 -14   -0.00    3.08
 -13  -4  14    0.66    1.97
 -13   4  15   -0.00    2.09
  13  -4 -15   -0.00    2.84
  13   4 -15    0.96    2.54
 -13  -4  15    1.13    2.62
 -13   4  16   -0.00    2.17
  13  -4 -16    2.77    4.06
  13   4 -16   -0.00    3.21
 -13  -4  16    1.76    2.86
 -13   4  17    2.83    3.37
  13  -4 -17    6.43    4.58
  13   4 -17    0.00    3.08
 -13  -4  17    3.11    3.51
 -13   4  18    0.15    2.20
  13  -4 -18    2.19    3.17
  13   4 -18    1.74    3.04
  13   4 -18    1.74    3.55
 -13   4  19    6.05    3.54
  13  -4 -19    0.00    2.65
  13   4 -19    3.17    3.74
 -13   4  20   -0.00    2.47
  13  -4 -20    0.00    2.61
  13   4 -20    1.69    2.72
  13  -4 -21    0.00    2.84
  13   4 -21    3.53    4.02
  13  -4 -22   -0.00    3.08
  13   4 -22    2.05    3.17
  13  -4 -23    6.83    4.26
 -13   5   1    6.81    3.81
  13   5  -1    8.95    4.32
  13   5  -1    3.54    4.30
 -13  -5   1    5.15    3.79
 -13   5   2    4.47    3.45
  13  -5  -2    0.00    3.26
  13   5  -2   -0.00    2.62
  13   5  -2    0.17    3.40
 -13  -5   2    0.00    3.06
 -13   5   3    0.94    2.66
  13  -5  -3    4.62    3.84
  13   5  -3    3.53    3.70
  13   5  -3    1.11    3.48
 -13  -5   3    1.34    3.21
 -13   5   4    0.58    2.48
  13  -5  -4    3.53    3.90
  13   5  -4    9.11    4.52
  13   5  -4    1.36    3.44
 -13  -5   4    0.07    2.97
 -13   5   5    0.00    3.07
  13  -5  -5    2.33    3.57
  13   5  -5    7.26    4.48
  13   5  -5    3.16    4.02
 -13  -5   5    7.29    4.22
 -13   5   6   -0.00    2.31
  13  -5  -6   -0.00    2.26
  13   5  -6    0.00    2.86
  13   5  -6    0.00    3.11
 -13  -5   6   -0.00    2.90
 -13   5   7    3.31    3.09
  13  -5  -7    2.33    3.66
  13   5  -7    0.95    2.91
  13   5  -7    2.79    3.89
 -13  -5   7    4.80    3.61
 -13   5   8    4.61    3.34
  13  -5  -8    1.18    2.70
  13   5  -8    8.65    4.00
  13   5  -8    4.14    3.94
 -13  -5   8    1.00    2.74
 -13   5   9    7.54    4.26
  13  -5  -9    2.76    4.11
  13   5  -9    8.68    4.26
  13   5  -9    1.50    3.18
 -13  -5   9    0.00    3.09
 -13   5  10    8.15    4.11
  13  -5 -10    0.39    3.24
  13   5 -10   20.28    6.01
  13   5 -10    7.01    4.45
 -13  -5  10    6.72    4.36
 -13   5  11    5.34    3.86
  13  -5 -11    3.37    3.35
  13   5 -11    5.03    3.45
  13   5 -11   -0.00    3.20
 -13  -5  11    0.89    3.10
 -13   5  12    1.13    2.48
  13  -5 -12   -0.00    3.28
  13   5 -12    1.17    3.01
  13   5 -12    1.62    3.53
 -13   5  13    3.17    2.75
  13  -5 -13    0.00    3.13
  13   5 -13    4.12    3.55
  13   5 -13   -0.00    3.41
 -13   5  14    6.40    3.47
  13  -5 -14    2.17    3.39
  13   5 -14    6.65    4.41
  13   5 -14    5.34    4.17
 -13   5  15    7.60    3.64
  13  -5 -15    1.40    3.41
  13   5 -15   13.79    5.38
  13   5 -15   12.02    5.31
 -13   5  16    0.00    2.24
  13  -5 -16    2.63    3.24
  13   5 -16    5.29    4.04
  13   5 -16    4.77    4.30
 -13   5  17    0.64    2.65
  13  -5 -17    0.00    3.17
  13   5 -17    2.28    3.07
  13   5 -17    1.51    3.14
 -13   5  18    0.44    1.96
  13  -5 -18    3.33    3.13
  13   5 -18    3.92    3.67
 -13   5  19    2.61    2.93
  13  -5 -19    0.00    3.69
  13   5 -19    4.80    3.57
 -13   5  20    0.00    1.76
  13  -5 -20    3.74    3.56
  13   5 -20    6.38    3.89
  13  -5 -21    0.00    2.88
  13   5 -21    1.14    2.75
  13  -5 -22    1.56    3.51
 -13   6   1    1.88    2.74
  13   6  -1    0.78    2.58
  13   6  -1    1.11    3.76
 -13   6   2    0.52    2.61
  13   6  -2   -0.00    3.39
  13   6  -2    0.48    2.66
 -13   6   3    0.00    2.16
  13   6  -3    0.00    2.77
  13   6  -3    0.15    2.77
 -13   6   4    4.67    3.36
  13  -6  -4    1.83    3.08
  13   6  -4    6.39    3.67
  13   6  -4    5.92    4.47
 -13   6   5    0.17    2.27
  13  -6  -5    1.66    3.48
  13   6  -5   -0.00    1.74
  13   6  -5    0.85    3.84
 -13   6   6    5.66    3.55
  13  -6  -6    4.67    4.10
  13   6  -6   14.77    5.56
  13   6  -6    5.02    5.03
 -13   6   7    4.71    3.44
  13  -6  -7    6.67    4.71
  13   6  -7    4.50    3.58
  13   6  -7    1.69    3.65
 -13   6   8    8.51    4.33
  13  -6  -8    2.93    3.57
  13   6  -8    2.11    2.93
  13   6  -8    3.26    4.17
 -13   6   9   -0.00    2.34
  13  -6  -9    0.00    3.12
  13   6  -9    1.82    3.53
  13   6  -9   -0.00    3.00
 -13   6  10    1.52    2.93
  13  -6 -10    3.02    2.98
  13   6 -10    0.71    2.33
  13   6 -10    4.86    4.18
 -13   6  11    1.66    2.59
  13  -6 -11    1.05    3.17
  13   6 -11    0.00    2.89
  13   6 -11    3.25    3.33
 -13   6  12    0.00    2.23
  13  -6 -12    8.63    4.71
  13   6 -12    0.18    2.27
  13   6 -12    0.54    2.79
 -13   6  13    4.17    3.61
  13  -6 -13    8.62    4.81
  13   6 -13   11.32    4.71
  13   6 -13    0.30    2.85
 -13   6  14    2.44    3.11
  13  -6 -14    0.00    2.19
  13   6 -14    0.00    2.39
  13   6 -14    1.84    3.58
 -13   6  15    2.60    2.93
  13  -6 -15   -0.00    2.63
  13   6 -15   -0.00    2.36
  13   6 -15   -0.00    3.21
 -13   6  16    3.18    3.22
  13  -6 -16    0.81    3.33
  13   6 -16    0.00    2.79
  13   6 -16    5.22    4.33
 -13   6  17    0.00    2.46
  13  -6 -17    0.00    2.54
  13   6 -17   -0.00    2.85
  13   6 -17   -0.00    2.69
 -13   6  18    2.31    3.12
  13  -6 -18   -0.00    2.94
  13   6 -18    1.38    2.99
 -13   6  19    0.95    2.46
  13  -6 -19    0.00    3.02
  13   6 -19    2.39    3.69
 -13   6  20   -0.00    2.23
  13  -6 -20    1.12    2.56
  13   6 -20    0.71    2.47
  13  -6 -21    0.00    3.02
 -13   7   1   -0.00    2.77
  13   7  -1   -0.00    2.78
  13   7  -1   -0.00    3.33
 -13   7   2    0.59    2.22
  13   7  -2    1.39    3.33
  13   7  -2   -0.00    3.31
 -13   7   3    0.26    2.59
  13   7  -3    0.00    2.79
  13   7  -3   -0.00    2.95
 -13   7   4   19.78    5.96
  13   7  -4   18.45    6.16
  13   7  -4    8.59    5.69
 -13   7   5    2.78    2.84
  13  -7  -5    3.31    4.31
  13   7  -5    4.51    3.78
  13   7  -5    6.66    5.09
 -13   7   6    1.97    2.72
  13  -7  -6    0.64    2.54
  13   7  -6    0.61    2.82
  13   7  -6    1.61    3.99
 -13   7   7    0.00    2.64
  13  -7  -7    1.80    3.08
  13   7  -7    2.33    3.02
  13   7  -7   -0.00    3.45
 -13   7   8   -0.00    2.45
  13  -7  -8    1.69    3.52
  13   7  -8    4.97    3.66
  13   7  -8   -0.00    3.20
 -13   7   9    9.32    4.24
  13  -7  -9    3.76    4.24
  13   7  -9    2.37    3.36
  13   7  -9    3.88    4.51
 -13   7  10    4.77    3.34
  13  -7 -10    4.50    4.14
  13   7 -10    3.97    3.51
  13   7 -10    4.92    4.83
 -13   7  11   -0.00    2.60
  13  -7 -11    2.00    3.07
  13   7 -11    0.03    2.64
  13   7 -11   -0.00    3.25
 -13   7  12    1.29    2.64
  13  -7 -12   -0.00    3.06
  13   7 -12   -0.00    2.52
  13   7 -12    0.99    3.61
 -13   7  13    0.00    2.56
  13  -7 -13    0.19    2.83
  13   7 -13    3.34    3.37
  13   7 -13    1.78    2.95
 -13   7  14    2.71    3.08
  13  -7 -14    1.72    3.59
  13   7 -14    3.26    3.25
  13   7 -14    0.36    3.01
 -13   7  15    0.08    2.06
  13  -7 -15    0.80    2.48
  13   7 -15    3.54    3.36
  13   7 -15    4.35    4.27
 -13   7  16    2.76    3.02
  13  -7 -16    1.36    3.58
  13   7 -16    1.78    2.87
  13   7 -16    3.54    3.90
 -13   7  17    1.65    2.45
  13  -7 -17   -0.00    2.76
  13   7 -17    2.33    3.29
 -13   7  18    1.27    2.87
  13  -7 -18   -0.00    2.49
  13   7 -18    2.47    4.37
 -13   7  19    3.17    3.42
  13  -7 -19    5.96    4.28
 -13   7  20    5.43    3.97
  13  -7 -20    5.56    3.91
 -13   8   1    2.13    3.28
  13   8  -1    0.00    3.08
 -13   8   2    6.07    4.06
  13   8  -2   17.50    5.80
 -13   8   3   -0.00    2.28
  13   8  -3   -0.00    2.70
 -13   8   4    2.01    3.21
  13   8  -4    0.86    3.30
 -13   8   5    3.45    3.30
  13   8  -5    5.74    3.88
 -13   8   6   11.85    5.03
  13   8  -6   10.24    4.96
 -13   8   7    0.00    2.22
  13  -8  -7   -0.00    3.08
  13   8  -7    0.64    2.83
 -13   8   8    7.20    4.35
  13  -8  -8    7.30    4.85
  13   8  -8    7.29    4.66
 -13   8   9    3.89    3.52
  13  -8  -9   -0.00    2.50
  13   8  -9    0.58    2.75
 -13   8  10    1.04    2.69
  13  -8 -10    3.31    3.88
  13   8 -10    3.14    2.90
 -13   8  11   -0.00    2.85
  13  -8 -11   -0.00    3.06
  13   8 -11    1.44    2.74
 -13   8  12    3.10    3.70
  13  -8 -12    5.03    4.41
  13   8 -12    4.21    3.15
 -13   8  13    0.15    3.10
  13  -8 -13    0.68    3.29
  13   8 -13    0.85    2.98
  13   8 -13   -0.00    2.90
 -13   8  14    0.00    2.83
  13  -8 -14    3.72    3.86
  13   8 -14    0.92    2.65
  13   8 -14   -0.00    2.38
 -13   8  15    0.08    2.01
  13  -8 -15   -0.00    3.02
  13   8 -15   -0.00    2.26
  13   8 -15    5.16    4.10
 -13   8  16    1.78    2.87
  13  -8 -16    3.71    3.55
  13   8 -16    5.22    3.99
  13   8 -16    4.62    4.45
 -13   8  17    1.09    2.33
  13  -8 -17    1.09    2.75
  13   8 -17    0.33    3.68
 -13   8  18    3.51    3.11
  13  -8 -18    1.88    3.19
 -13   8  19    1.06    2.44
  13  -8 -19   -0.00    3.06
 -13   8  20    0.73    2.24
 -13   9   1    0.38    2.53
  13   9  -1    3.38    3.57
 -13   9   2   -0.00    2.62
  13   9  -2    0.75    3.23
 -13   9   3    2.26    2.50
  13   9  -3   -0.00    2.77
 -13   9   4    8.91    4.40
  13   9  -4   18.36    6.16
 -13   9   5   -0.00    2.10
  13   9  -5    0.36    2.54
 -13   9   6    0.07    2.17
  13   9  -6    2.62    3.13
 -13   9   7    1.98    3.12
  13   9  -7    1.02    2.75
 -13   9   8    4.29    3.35
  13   9  -8    0.00    2.98
 -13   9   9    0.00    3.14
  13  -9  -9    0.00    1.86
  13   9  -9    0.94    3.38
 -13   9  10    3.84    3.50
  13  -9 -10    4.60    4.05
  13   9 -10    1.52    3.41
 -13   9  11   -0.00    2.90
  13  -9 -11   -0.00    3.19
  13   9 -11   -0.00    3.10
 -13   9  12   -0.00    2.79
  13  -9 -12    7.80    4.76
  13   9 -12   -0.00    2.76
 -13   9  13   -0.00    2.27
  13  -9 -13    3.68    3.82
  13   9 -13    2.18    3.47
 -13   9  14    8.43    3.80
  13  -9 -14    1.44    3.38
  13   9 -14    1.43    3.46
 -13   9  15    0.79    2.93
  13  -9 -15   -0.00    2.11
  13   9 -15   -0.00    2.38
 -13   9  16    0.00    2.37
  13  -9 -16    2.55    3.68
 -13   9  17    1.08    3.14
  13  -9 -17   -0.00    3.39
 -13   9  18   -0.00    1.90
  13  -9 -18    0.00    2.48
 -13   9  19    1.56    2.74
 -13   9  20    4.78    3.62
 -13  10   1    3.25    2.62
  13  10  -1    0.54    2.90
 -13  10   2    1.25    2.44
  13  10  -2    2.51    3.14
 -13  10   3   -0.00    2.76
  13  10  -3   -0.00    3.03
 -13  10   4    3.94    3.51
  13  10  -4    3.90    4.03
 -13  10   5    0.28    2.83
  13  10  -5    0.00    3.49
 -13  10   6    3.07    3.64
  13  10  -6    0.00    3.48
 -13  10   7    1.25    2.83
  13  10  -7    1.63    3.79
 -13  10   8    1.19    2.55
  13  10  -8    8.39    4.67
 -13  10   9    2.79    3.07
  13  10  -9   -0.00    2.45
 -13  10  10    2.15    2.39
  13  10 -10    4.35    3.97
 -13  10  11    3.71    3.33
  13 -10 -11   -0.00    3.25
  13  10 -11    0.90    3.11
 -13  10  12    3.86    4.17
  13 -10 -12    0.15    3.52
  13  10 -12   10.55    5.11
 -13  10  13    0.00    3.48
  13 -10 -13    1.58    3.39
  13  10 -13    2.37    2.96
 -13  10  14    1.17    2.66
  13 -10 -14   -0.00    2.90
  13  10 -14    0.08    3.13
 -13  10  15    1.96    3.38
  13 -10 -15    1.30    2.97
  13  10 -15   -0.00    3.05
  13 -10 -16    3.00    3.58
  13  11  -6    6.49    4.88
  13  11  -7    3.48    4.09
  13  11  -8    0.04    2.82
  13  11  -9    0.00    3.24
  13  11 -10    3.82    4.03
  13  11 -11    4.12    4.65
  13  11 -12    1.96    3.40
  13 -11 -13    0.83    2.87
  13  11 -13   -0.00    3.23
  13 -11 -14    0.00    3.76
  13  11 -14    3.23    3.07
  13 -11 -15    2.72    3.83
 -12   0   1   -0.00    2.41
  12   0  -1    0.43    1.99
 -12   0   2    6.94    4.02
  12   0  -2   11.59    5.39
 -12   0   3    0.04    1.58
  12   0  -3    0.25    2.45
 -12   0   4    0.00    2.87
  12   0  -4    7.69    4.33
 -12   0   5   -0.00    2.37
  12   0  -5    0.08    2.95
 -12   0   6   32.33    7.55
  12   0  -6   35.72    8.86
 -12   0   7    1.42    2.31
  12   0  -7    0.00    3.32
 -12   0   8    4.80    3.17
  12   0  -8   10.95    5.04
 -12   0   9    4.10    2.84
  12   0  -9    0.00    2.71
 -12   0  10   30.26    7.17
  12   0 -10   27.31    7.62
 -12   0  11    0.00    2.42
  12   0 -11    0.00    3.46
 -12   0  12    9.04    4.48
  12   0 -12    8.09    4.60
 -12   0  13    3.50    3.17
  12   0 -13    3.22    3.33
 -12   0  14    0.94    2.57
  12   0 -14    1.76    3.45
 -12   0  15   -0.00    2.57
  12   0 -15   -0.00    2.38
 -12   0  16    8.35    4.09
  12   0 -16   22.37    6.55
 -12   0  17   -0.00    1.96
  12   0 -17    1.35    2.83
 -12   0  18    3.25    2.88
  12   0 -18    4.58    3.49
 -12   0  19    0.80    2.37
  12   0 -19    0.10    2.74
  12   0 -20    4.10    3.93
  12   0 -21    2.04    3.43
  12   0 -22    8.26    4.62
  12   0 -23    0.30    1.93
  12   0 -24   -0.00    2.67
  12   0 -25   -0.00    2.57
  12   0 -26    0.00    2.79
  12   0 -27   -0.00    2.32
 -12   1   1   -0.00    2.02
  12  -1  -1    3.86    3.72
  12   1  -1   -0.00    2.58
 -12  -1   1    1.61    2.31
 -12   1   2   38.31    8.07
  12  -1  -2   12.67    5.93
  12   1  -2   31.01    8.73
 -12  -1   2   38.30    7.72
 -12   1   3   -0.00    3.75
  12  -1  -3    0.73    2.71
  12   1  -3    0.34    3.44
 -12  -1   3    2.64    3.28
 -12   1   4   38.30    7.98
  12  -1  -4   18.75    6.71
  12   1  -4   22.40    7.63
 -12  -1   4   34.88    7.84
 -12   1   5    2.03    2.52
  12  -1  -5    0.58    3.05
  12   1  -5   -0.00    2.92
 -12  -1   5   -0.00    1.90
 -12   1   6    1.07    2.82
  12  -1  -6    2.33    3.46
  12   1  -6    4.87    4.42
 -12  -1   6    0.00    2.59
 -12   1   7    0.97    2.58
  12  -1  -7   -0.00    1.82
  12   1  -7   -0.00    2.74
 -12  -1   7    6.20    3.52
 -12   1   8   51.14    9.11
  12  -1  -8   26.55    7.98
  12   1  -8   45.46    9.85
 -12  -1   8   50.47    9.39
 -12   1   9    4.39    3.66
  12  -1  -9    1.89    2.85
  12   1  -9    3.11    3.85
 -12  -1   9    1.06    2.63
 -12   1  10    7.87    4.31
  12  -1 -10    9.57    5.08
  12   1 -10    3.69    3.68
 -12  -1  10    5.02    3.86
 -12   1  11    2.15    2.41
  12  -1 -11    0.09    3.15
  12   1 -11    3.71    3.46
 -12  -1  11    0.30    2.28
 -12   1  12    0.62    2.57
  12  -1 -12    4.77    3.84
  12   1 -12    1.02    3.67
 -12  -1  12    3.36    3.19
 -12   1  13   -0.00    1.77
  12  -1 -13   -0.00    3.13
  12   1 -13    2.04    3.08
 -12  -1  13    4.18    3.04
 -12   1  14   48.11    8.65
  12  -1 -14   31.02    7.78
  12   1 -14   23.97    6.94
 -12  -1  14   19.02    5.98
 -12   1  15    0.08    2.67
  12  -1 -15    0.00    2.77
  12   1 -15   -0.00    3.05
 -12  -1  15    0.59    2.36
 -12   1  16    0.59    2.54
  12  -1 -16    1.54    2.67
  12   1 -16    1.48    2.77
 -12  -1  16    1.12    2.01
 -12   1  17    0.00    1.70
  12  -1 -17    0.00    3.03
  12   1 -17    0.61    3.28
 -12  -1  17    0.96    2.23
 -12   1  18    5.58    3.84
  12  -1 -18    7.12    4.50
  12   1 -18   13.96    5.16
 -12  -1  18    5.45    3.45
 -12   1  19    0.18    2.36
  12  -1 -19    0.00    2.92
  12   1 -19   -0.00    2.67
 -12  -1  19    0.71    2.21
  12  -1 -20    6.51    4.13
  12   1 -20    2.32    3.47
  12  -1 -21    0.59    2.64
  12   1 -21   -0.00    2.97
  12  -1 -22   -0.00    3.13
  12   1 -22   -0.00    2.43
  12  -1 -23    0.00    2.56
  12   1 -23   -0.00    2.37
  12  -1 -24    2.57    2.89
  12   1 -24    4.51    3.63
  12  -1 -25    0.95    2.25
  12   1 -25   -0.00    2.55
  12  -1 -26    1.17    2.33
  12   1 -26   -0.00    3.18
  12  -1 -27    1.25    2.47
  12   1 -27    5.69    3.91
 -12   2   1    5.84    3.83
  12  -2  -1    8.42    5.01
  12   2  -1    2.06    3.73
 -12  -2   1    3.70    3.03
 -12   2   2   13.25    4.77
  12  -2  -2    8.14    4.76
  12   2  -2   14.47    6.14
 -12  -2   2    8.05    4.46
 -12   2   3    2.03    2.60
  12  -2  -3    0.20    2.85
  12   2  -3   -0.00    2.96
 -12  -2   3   -0.00    2.51
 -12   2   4    4.02    3.72
  12  -2  -4    8.31    4.95
  12   2  -4    6.77    4.45
 -12  -2   4    0.92    2.17
 -12   2   5    1.13    2.62
  12  -2  -5    3.74    3.13
  12   2  -5   -0.00    2.89
 -12  -2   5    2.56    2.78
 -12   2   6   28.14    6.69
  12  -2  -6   18.54    6.72
  12   2  -6   28.00    7.79
 -12  -2   6   31.02    7.34
 -12   2   7    5.19    3.48
  12  -2  -7    3.71    3.69
  12   2  -7    3.65    3.86
 -12  -2   7    2.64    3.39
 -12   2   8    3.14    3.24
  12  -2  -8    0.00    3.23
  12   2  -8    1.60    3.27
 -12  -2   8    3.87    3.05
 -12   2   9    4.52    3.07
  12  -2  -9   -0.00    3.57
  12   2  -9    3.00    3.83
 -12  -2   9   -0.00    2.40
 -12   2  10   25.76    6.66
  12  -2 -10   20.39    6.47
  12   2 -10   13.02    5.52
 -12  -2  10   24.92    6.39
 -12   2  11    3.17    3.70
  12  -2 -11    3.36    3.55
  12   2 -11    0.69    3.14
 -12  -2  11    7.87    4.08
 -12   2  12   13.82    5.02
  12  -2 -12    9.27    4.75
  12   2 -12   14.16    5.91
 -12  -2  12   20.01    5.93
 -12   2  13    0.00    2.18
  12  -2 -13   -0.00    2.70
  12   2 -13    0.00    2.86
 -12  -2  13    1.35    2.91
 -12   2  14   -0.00    2.09
  12  -2 -14    1.86    3.19
  12   2 -14   -0.00    2.56
 -12  -2  14    0.52    2.04
 -12   2  15    1.56    2.68
  12  -2 -15   -0.00    2.52
  12   2 -15   -0.00    3.07
 -12  -2  15    0.00    2.54
 -12   2  16    6.47    3.43
  12  -2 -16    8.23    4.59
  12   2 -16   17.88    6.02
 -12  -2  16    6.58    3.78
 -12   2  17   -0.00    2.31
  12  -2 -17    0.41    2.37
  12   2 -17    0.62    2.38
 -12  -2  17    0.00    1.65
 -12   2  18   -0.00    2.07
  12  -2 -18    4.77    4.01
  12   2 -18    0.00    2.48
 -12  -2  18    2.01    2.79
 -12   2  19    0.31    2.05
  12  -2 -19    0.88    2.71
  12   2 -19    2.62    3.28
 -12   2  20    5.41    3.40
  12  -2 -20    0.00    2.72
  12   2 -20   10.53    4.60
  12  -2 -21    1.71    2.77
  12   2 -21    5.22    3.67
  12  -2 -22    4.22    3.34
  12   2 -22    2.46    3.30
  12  -2 -23    0.00    3.06
  12   2 -23    1.24    3.17
  12  -2 -24    0.48    2.60
  12   2 -24    0.15    2.20
  12  -2 -25   -0.00    3.07
  12   2 -25    0.00    2.87
  12  -2 -26    2.82    3.39
  12   2 -26   10.38    4.64
  12  -2 -27    1.02    2.58
  12   2 -27   -0.00    2.29
 -12   3   1   -0.00    2.97
  12  -3  -1    1.65    2.99
  12   3  -1   -0.00    3.16
 -12  -3   1    1.29    2.56
 -12   3   2    9.21    4.20
  12  -3  -2   16.14    6.55
  12   3  -2   18.48    6.70
 -12  -3   2    8.42    4.60
 -12   3   3    7.23    3.73
  12  -3  -3    1.94    3.98
  12   3  -3    1.83    3.46
 -12  -3   3    9.65    4.10
 -12   3   4   12.88    4.73
  12  -3  -4   16.38    6.13
  12   3  -4   13.75    5.54
 -12  -3   4    9.09    4.72
 -12   3   5    2.41    2.58
  12  -3  -5    2.60    2.95
  12   3  -5    1.54    3.19
 -12  -3   5    2.49    2.76
 -12   3   6   -0.00    2.31
  12  -3  -6    0.38    3.07
  12   3  -6    2.53    3.28
 -12  -3   6   -0.00    2.35
 -12   3   7    0.00    2.20
  12  -3  -7    2.22    3.84
  12   3  -7    1.88    3.12
 -12  -3   7    2.19    3.09
 -12   3   8    7.51    3.62
  12  -3  -8   12.82    5.29
  12   3  -8   21.64    6.70
 -12  -3   8   13.44    4.83
 -12   3   9   12.35    4.77
  12  -3  -9   12.85    5.81
  12   3  -9    4.91    4.31
 -12  -3   9    5.42    3.74
 -12   3  10   16.50    5.17
  12  -3 -10    7.20    4.65
  12   3 -10    6.88    5.07
 -12  -3  10   10.52    4.63
 -12   3  11   -0.00    1.99
  12  -3 -11   -0.00    3.09
  12   3 -11   -0.00    2.39
 -12  -3  11   -0.00    2.26
 -12   3  12   11.44    4.21
  12  -3 -12   11.89    4.89
  12   3 -12   18.03    6.38
 -12  -3  12    4.19    3.58
 -12   3  13    4.73    2.96
  12  -3 -13    0.00    2.31
  12   3 -13    0.34    3.01
 -12  -3  13    4.11    3.58
 -12   3  14   10.26    4.21
  12  -3 -14   18.96    6.05
  12   3 -14   10.80    5.23
 -12  -3  14   19.42    5.91
 -12   3  15    5.34    3.17
  12  -3 -15    0.51    3.05
  12   3 -15    4.68    3.52
 -12  -3  15    1.68    2.73
 -12   3  16    1.81    2.55
  12  -3 -16    1.75    2.82
  12   3 -16    0.63    2.93
 -12  -3  16   -0.00    1.88
 -12   3  17    0.48    1.86
  12  -3 -17    0.11    2.83
  12   3 -17    1.95    2.78
 -12  -3  17    0.40    2.61
 -12   3  18    1.83    2.68
  12  -3 -18    0.67    2.75
  12   3 -18    2.25    3.03
 -12  -3  18    0.25    1.76
 -12   3  19    6.53    3.94
  12  -3 -19   10.82    4.57
  12   3 -19    5.08    3.88
 -12   3  20    4.36    2.78
  12  -3 -20    0.00    1.71
  12   3 -20    0.00    2.94
  12  -3 -21   -0.00    2.69
  12   3 -21    1.21    2.70
  12  -3 -22    3.23    3.10
  12   3 -22    2.53    3.20
  12  -3 -23    3.00    3.45
  12   3 -23    1.05    2.66
  12  -3 -24   18.35    5.91
  12   3 -24    8.90    4.33
  12  -3 -25    1.52    2.63
  12   3 -25    0.21    2.50
  12  -3 -26    1.63    2.89
  12   3 -26    0.00    2.71
 -12   4   1   10.18    3.95
  12  -4  -1    3.67    3.97
  12   4  -1    9.14    4.94
 -12  -4   1    2.20    3.58
 -12   4   2    6.24    3.47
  12  -4  -2    5.35    4.41
  12   4  -2    9.29    5.25
 -12  -4   2    3.05    3.21
 -12   4   3    2.20    3.17
  12  -4  -3   -0.00    2.34
  12   4  -3    3.28    3.86
 -12  -4   3    0.00    2.84
 -12   4   4    0.77    2.54
  12  -4  -4    1.08    3.17
  12   4  -4   -0.00    2.39
 -12  -4   4    0.22    2.63
 -12   4   5    3.60    3.26
  12  -4  -5    2.37    3.29
  12   4  -5    6.29    4.49
 -12  -4   5   -0.00    2.56
 -12   4   6   19.98    5.78
  12  -4  -6   13.55    5.34
  12   4  -6   18.62    6.86
 -12  -4   6   13.07    5.12
 -12   4   7   12.68    4.55
  12  -4  -7    3.01    3.97
  12   4  -7   20.19    6.75
 -12  -4   7    9.42    4.79
 -12   4   8    1.89    2.28
  12  -4  -8    0.22    2.46
  12   4  -8    3.63    3.61
 -12  -4   8   -0.00    2.66
 -12   4   9    0.00    2.34
  12  -4  -9    1.24    3.37
  12   4  -9   -0.00    3.10
 -12  -4   9    5.02    3.65
 -12   4  10   15.63    5.16
  12  -4 -10   14.13    5.85
  12   4 -10    5.51    4.13
 -12  -4  10    9.63    4.62
 -12   4  11   14.22    4.69
  12  -4 -11    5.90    4.39
  12   4 -11    3.10    4.27
 -12  -4  11    5.02    4.22
 -12   4  12   21.74    5.92
  12  -4 -12   10.87    5.01
  12   4 -12   12.70    5.21
 -12  -4  12    2.40    3.58
 -12   4  13    4.29    3.04
  12  -4 -13   -0.00    3.15
  12   4 -13    1.23    3.43
 -12  -4  13    0.18    2.75
 -12   4  14   -0.00    2.23
  12  -4 -14   -0.00    2.65
  12   4 -14   -0.00    2.57
 -12  -4  14   -0.00    2.63
 -12   4  15    3.67    3.05
  12  -4 -15    0.95    2.64
  12   4 -15    9.22    4.37
 -12  -4  15    0.57    2.86
 -12   4  16    8.12    3.77
  12  -4 -16    7.33    4.42
  12   4 -16    6.82    4.60
 -12  -4  16    4.72    3.53
 -12   4  17    6.16    3.29
  12  -4 -17   13.79    5.08
  12   4 -17   10.06    4.83
  12   4 -17    2.98    3.46
 -12  -4  17    1.65    3.14
 -12   4  18    4.38    2.98
  12  -4 -18    4.23    4.22
  12   4 -18    3.97    3.29
  12   4 -18    1.88    2.92
 -12  -4  18    4.19    3.13
 -12   4  19    3.44    2.94
  12  -4 -19   -0.00    2.96
  12   4 -19    1.06    2.62
 -12   4  20    5.86    3.68
  12  -4 -20    1.56    3.30
  12   4 -20    8.22    4.31
  12  -4 -21    3.19    3.25
  12   4 -21    5.50    4.09
  12  -4 -22    0.00    2.25
  12   4 -22    2.49    3.20
  12  -4 -23   -0.00    3.12
  12   4 -23    0.47    2.76
  12  -4 -24    0.86    2.83
  12   4 -24   -0.00    2.66
  12  -4 -25    0.00    2.15
  12   4 -25    1.75    2.96
  12  -4 -26    1.13    2.67
  12   4 -26    0.00    3.15
 -12   5   1   -0.00    3.03
  12  -5  -1   -0.00    2.69
  12   5  -1   -0.00    2.79
  12   5  -1   -0.00    2.89
 -12  -5   1    0.00    2.74
 -12   5   2   12.01    4.32
  12  -5  -2    4.71    3.99
  12   5  -2   13.73    4.81
  12   5  -2    5.59    4.05
 -12  -5   2    3.87    3.28
 -12   5   3   12.26    4.82
  12  -5  -3    5.71    4.84
  12   5  -3   24.05    6.25
  12   5  -3    3.03    3.99
 -12  -5   3    5.53    3.67
 -12   5   4    9.90    4.40
  12  -5  -4    8.81    4.61
  12   5  -4    5.84    3.60
  12   5  -4   11.25    5.30
 -12  -5   4    5.94    3.95
 -12   5   5    4.65    3.28
  12  -5  -5    4.04    3.89
  12   5  -5    1.78    3.37
  12   5  -5    5.28    3.96
 -12  -5   5    3.28    3.31
 -12   5   6    0.00    2.09
  12  -5  -6   -0.00    2.41
  12   5  -6    0.29    2.69
  12   5  -6    1.30    3.19
 -12  -5   6   -0.00    3.02
 -12   5   7    0.00    2.49
  12  -5  -7    0.00    2.36
  12   5  -7    3.46    3.66
  12   5  -7    5.54    4.00
 -12  -5   7   -0.00    2.60
 -12   5   8    3.83    3.26
  12  -5  -8    7.56    4.76
  12   5  -8    7.33    4.21
  12   5  -8    9.04    4.48
 -12  -5   8    5.61    4.38
 -12   5   9   13.87    5.16
  12  -5  -9    3.33    3.92
  12   5  -9   24.47    6.34
  12   5  -9    5.24    4.31
 -12  -5   9   14.08    5.34
 -12   5  10    5.32    3.76
  12  -5 -10    3.77    3.41
  12   5 -10    7.03    3.75
  12   5 -10    6.72    4.84
 -12  -5  10    0.45    3.35
 -12   5  11    0.26    1.99
  12  -5 -11   -0.00    3.56
  12   5 -11    2.30    3.20
  12   5 -11    1.29    3.14
 -12   5  12    0.67    2.22
  12  -5 -12   -0.00    3.06
  12   5 -12    0.00    2.40
  12   5 -12    4.32    3.83
 -12   5  13   25.55    6.29
  12  -5 -13   15.24    5.89
  12   5 -13   28.88    7.00
  12   5 -13    9.37    5.19
 -12   5  14   12.44    4.56
  12  -5 -14    2.10    2.95
  12   5 -14   12.44    4.93
  12   5 -14   16.41    6.15
 -12   5  15    3.25    2.96
  12  -5 -15   -0.00    2.56
  12   5 -15    0.82    2.92
  12   5 -15    0.46    2.57
 -12   5  16   -0.00    1.99
  12  -5 -16   -0.00    2.87
  12   5 -16    2.99    3.09
  12   5 -16    4.33    3.55
 -12   5  17    0.00    2.11
  12  -5 -17   13.63    5.22
  12   5 -17    1.24    2.35
  12   5 -17    4.53    3.71
 -12   5  18    4.03    3.25
  12  -5 -18    6.61    4.10
  12   5 -18   13.47    5.02
  12   5 -18   13.97    5.56
 -12   5  19    2.80    2.78
  12  -5 -19    0.00    2.61
  12   5 -19   -0.00    2.51
 -12   5  20    5.75    3.43
  12  -5 -20    5.48    3.86
  12   5 -20    5.19    3.65
  12  -5 -21    1.08    2.73
  12   5 -21   -0.00    2.59
  12  -5 -22    0.00    2.54
  12   5 -22    0.36    3.00
  12  -5 -23    0.84    2.74
  12   5 -23    3.75    3.60
  12  -5 -24    5.45    3.60
  12   5 -24    3.82    4.02
  12  -5 -25   -0.00    2.46
  12   5 -25    0.03    2.10
 -12   6   1   11.46    4.62
  12  -6  -1    9.43    5.10
  12   6  -1   20.83    6.26
  12   6  -1   17.69    6.80
 -12   6   2    9.92    4.22
  12  -6  -2    0.30    3.38
  12   6  -2    7.70    4.41
  12   6  -2    0.00    2.53
 -12   6   3   -0.00    2.31
  12  -6  -3   -0.00    2.25
  12   6  -3    6.57    4.18
  12   6  -3    3.77    4.21
 -12   6   4    0.06    2.72
  12  -6  -4   -0.00    3.14
  12   6  -4    3.37    2.98
  12   6  -4   -0.00    2.99
 -12   6   5   18.15    5.88
  12  -6  -5   17.39    6.45
  12   6  -5   24.00    6.61
  12   6  -5   16.61    6.89
 -12   6   6   12.64    4.98
  12  -6  -6    3.92    3.84
  12   6  -6   16.19    5.30
  12   6  -6   17.34    6.68
 -12   6   7    9.39    4.23
  12  -6  -7    2.62    3.12
  12   6  -7   15.24    5.38
  12   6  -7    6.25    4.66
 -12   6   8    3.93    3.54
  12  -6  -8    2.63    3.34
  12   6  -8    4.74    3.37
  12   6  -8    2.49    3.27
 -12   6   9    5.05    3.55
  12  -6  -9    2.74    4.11
  12   6  -9    4.76    3.62
  12   6  -9    3.22    3.69
 -12   6  10    0.89    2.65
  12  -6 -10    5.16    4.36
  12   6 -10    2.19    2.97
 -12   6  11   21.20    6.32
  12  -6 -11   22.76    6.86
  12   6 -11   22.75    6.65
  12   6 -11   19.23    7.03
 -12   6  12    6.09    3.65
  12  -6 -12    3.27    3.45
  12   6 -12   14.06    5.07
  12   6 -12    9.57    5.09
 -12   6  13    4.08    3.42
  12  -6 -13   -0.00    2.76
  12   6 -13   -0.00    2.29
  12   6 -13   -0.00    3.60
 -12   6  14   -0.00    2.43
  12  -6 -14    2.19    2.71
  12   6 -14   -0.00    2.32
  12   6 -14   -0.00    2.69
 -12   6  15    9.15    3.94
  12  -6 -15    8.03    4.13
  12   6 -15    2.24    3.03
  12   6 -15    5.34    4.50
 -12   6  16    6.63    3.89
  12  -6 -16    1.18    2.96
  12   6 -16    7.98    4.12
  12   6 -16    2.60    3.87
 -12   6  17    4.39    3.27
  12  -6 -17   -0.00    1.93
  12   6 -17    3.20    3.19
  12   6 -17    1.55    3.60
 -12   6  18    1.63    2.70
  12  -6 -18    2.15    2.88
  12   6 -18    0.79    3.63
 -12   6  19   -0.00    2.37
  12  -6 -19    2.07    2.90
  12   6 -19   -0.00    3.29
 -12   6  20    0.14    2.28
  12  -6 -20   -0.00    3.25
  12   6 -20    0.71    2.58
 -12   6  21    0.92    2.21
  12  -6 -21    0.42    2.62
  12   6 -21   -0.00    3.01
  12  -6 -22    0.89    2.67
  12   6 -22    1.09    3.01
  12  -6 -23    1.50    2.80
  12   6 -23    2.90    3.61
  12  -6 -24   -0.00    2.78
 -12   7   1    8.12    3.84
  12   7  -1    0.00    3.32
  12   7  -1    3.23    3.75
 -12   7   2    5.76    3.83
  12   7  -2    5.91    4.02
  12   7  -2    5.53    5.04
 -12   7   3   12.49    4.69
  12  -7  -3    2.64    4.38
  12   7  -3   13.21    5.04
  12   7  -3    6.26    4.79
 -12   7   4    0.00    2.86
  12  -7  -4    1.78    3.64
  12   7  -4    4.43    3.52
  12   7  -4   -0.00    2.72
 -12   7   5    3.52    3.58
  12  -7  -5    2.95    3.31
  12   7  -5    1.87    3.19
  12   7  -5   -0.00    3.08
 -12   7   6    1.05    2.93
  12  -7  -6    0.00    2.68
  12   7  -6    1.48    2.48
  12   7  -6   -0.00    2.74
 -12   7   7    2.33    3.40
  12  -7  -7    3.87    3.39
  12   7  -7    3.77    3.05
  12   7  -7    0.00    3.12
 -12   7   8    4.14    2.99
  12  -7  -8    4.96    3.94
  12   7  -8    4.04    3.61
  12   7  -8    1.39    3.32
 -12   7   9   18.10    5.74
  12  -7  -9   24.62    7.46
  12   7  -9   20.25    5.91
  12   7  -9    9.09    5.63
 -12   7  10   -0.00    2.22
  12  -7 -10   -0.00    2.59
  12   7 -10    3.19    3.59
  12   7 -10    0.00    3.55
 -12   7  11    0.57    2.47
  12  -7 -11   -0.00    3.26
  12   7 -11   -0.00    2.23
  12   7 -11    0.31    2.48
 -12   7  12   -0.00    2.31
  12  -7 -12    4.70    3.76
  12   7 -12   -0.00    2.52
  12   7 -12   -0.00    2.93
 -12   7  13    7.37    3.81
  12  -7 -13    4.07    3.64
  12   7 -13    5.68    3.90
  12   7 -13    0.00    2.71
 -12   7  14    0.00    1.66
  12  -7 -14    4.86    4.06
  12   7 -14    4.22    3.02
  12   7 -14   -0.00    2.83
 -12   7  15    8.27    4.14
  12  -7 -15    6.06    4.46
  12   7 -15    4.05    4.11
  12   7 -15    0.00    3.08
 -12   7  16   -0.00    1.94
  12  -7 -16    2.09    3.14
  12   7 -16    0.38    2.15
  12   7 -16   -0.00    3.26
 -12   7  17    1.69    2.32
  12  -7 -17    6.46    4.19
  12   7 -17    1.74    3.01
  12   7 -17   -0.00    2.86
 -12   7  18   -0.00    2.41
  12  -7 -18    0.00    2.13
  12   7 -18   -0.00    3.08
 -12   7  19   10.45    4.43
  12  -7 -19    6.03    4.06
  12   7 -19    3.09    3.57
 -12   7  20   -0.00    1.95
  12  -7 -20   -0.00    2.26
  12   7 -20    0.00    3.56
 -12   7  21    1.41    2.21
  12  -7 -21    1.09    2.59
  12   7 -21   -0.00    3.29
  12  -7 -22   -0.00    2.27
  12   7 -22    0.39    3.87
  12  -7 -23    0.00    2.80
 -12   8   1   11.50    4.69
  12   8  -1   16.37    6.18
 -12   8   2    0.70    2.83
  12   8  -2    0.98    2.99
 -12   8   3    2.79    2.96
  12   8  -3    2.67    3.38
 -12   8   4    1.11    3.25
  12  -8  -4    2.07    3.41
  12   8  -4    1.23    2.99
 -12   8   5   13.62    5.21
  12  -8  -5    3.66    4.18
  12   8  -5   13.57    5.17
 -12   8   6    3.04    3.50
  12  -8  -6    0.00    2.66
  12   8  -6    2.47    3.34
 -12   8   7   13.11    5.06
  12  -8  -7    9.38    5.12
  12   8  -7   16.33    5.57
 -12   8   8    1.40    2.81
  12  -8  -8    1.69    3.03
  12   8  -8    3.25    3.11
 -12   8   9    0.24    2.73
  12  -8  -9    1.12    2.66
  12   8  -9    0.56    2.51
 -12   8  10    0.88    2.01
  12  -8 -10    0.00    2.28
  12   8 -10   -0.00    2.88
 -12   8  11    6.23    3.96
  12  -8 -11    7.23    4.35
  12   8 -11    9.06    4.66
 -12   8  12    1.97    3.04
  12  -8 -12    0.00    2.84
  12   8 -12    0.00    2.97
 -12   8  13   -0.00    2.03
  12  -8 -13    1.06    3.22
  12   8 -13    3.05    3.31
 -12   8  14   -0.00    2.17
  12  -8 -14   -0.00    2.54
  12   8 -14    1.02    2.80
 -12   8  15    5.99    3.54
  12  -8 -15    3.53    3.60
  12   8 -15    5.32    3.46
 -12   8  16    0.89    2.35
  12  -8 -16    3.35    3.43
  12   8 -16    1.70    2.86
 -12   8  17    3.25    3.23
  12  -8 -17    0.00    2.75
 -12   8  18    0.62    2.48
  12  -8 -18    0.90    2.57
 -12   8  19    0.26    2.57
  12  -8 -19   -0.00    2.75
 -12   8  20    2.77    2.82
  12  -8 -20    0.81    2.77
 -12   8  21    2.10    2.87
  12  -8 -21    5.71    4.13
  12  -8 -22   -0.00    2.72
 -12   9   1    0.21    3.04
  12   9  -1    1.33    3.27
 -12   9   2   -0.00    3.03
  12   9  -2   -0.00    3.61
 -12   9   3   20.18    6.28
  12   9  -3   21.14    6.46
 -12   9   4    0.35    2.23
  12   9  -4    3.81    3.38
 -12   9   5    3.46    3.40
  12   9  -5    3.79    3.72
 -12   9   6    1.69    2.34
  12  -9  -6    1.48    3.01
  12   9  -6    3.04    3.53
 -12   9   7    0.55    2.20
  12  -9  -7    0.27    2.44
  12   9  -7    4.10    3.46
 -12   9   8    0.18    2.35
  12  -9  -8   -0.00    2.55
  12   9  -8    1.57    2.53
 -12   9   9   11.75    5.04
  12  -9  -9   13.52    6.38
  12   9  -9   15.42    5.93
 -12   9  10    0.02    2.53
  12  -9 -10    0.14    2.55
  12   9 -10    1.73    3.26
 -12   9  11   -0.00    1.73
  12  -9 -11    2.18    3.65
  12   9 -11    2.16    3.30
 -12   9  12    0.00    2.39
  12  -9 -12    0.06    2.77
  12   9 -12   -0.00    3.29
 -12   9  13    6.83    3.66
  12  -9 -13    6.02    4.10
  12   9 -13    3.49    3.91
 -12   9  14   -0.00    1.88
  12  -9 -14   -0.00    2.47
  12   9 -14    0.67    2.61
 -12   9  15    2.62    2.93
  12  -9 -15    1.02    2.63
  12   9 -15    8.67    4.44
 -12   9  16   -0.00    2.57
  12  -9 -16    2.84    3.75
  12   9 -16    2.44    3.61
 -12   9  17   -0.00    2.31
  12  -9 -17   -0.00    2.94
 -12   9  18   -0.00    1.79
  12  -9 -18    0.00    3.14
 -12   9  19    9.40    4.52
  12  -9 -19    2.81    3.59
 -12   9  20    0.20    2.08
  12  -9 -20   -0.00    2.35
 -12   9  21    0.00    2.11
 -12  10   1   13.11    4.98
  12  10  -1    2.75    3.80
 -12  10   2   -0.00    2.69
  12  10  -2    1.23    2.98
 -12  10   3    2.48    3.22
  12  10  -3    0.00    2.94
 -12  10   4    0.00    3.16
  12  10  -4   -0.00    2.81
 -12  10   5    2.13    3.32
  12  10  -5    6.48    3.87
 -12  10   6    1.61    2.69
  12  10  -6    1.87    3.19
 -12  10   7    8.72    4.63
  12  10  -7    6.10    3.86
 -12  10   8    4.77    3.55
  12 -10  -8    0.00    2.13
  12  10  -8    2.00    3.74
 -12  10   9    3.08    3.50
  12 -10  -9    1.98    3.78
  12  10  -9    2.86    3.21
 -12  10  10   -0.00    2.15
  12 -10 -10   -0.00    2.64
  12  10 -10    0.32    2.96
 -12  10  11    6.79    4.30
  12 -10 -11    3.89    3.76
  12  10 -11   10.37    5.01
 -12  10  12    1.35    2.93
  12 -10 -12   -0.00    2.80
  12  10 -12    1.73    3.11
 -12  10  13    3.58    2.86
  12 -10 -13    0.34    2.82
  12  10 -13    4.77    4.32
 -12  10  14   -0.00    3.05
  12 -10 -14    0.30    2.79
  12  10 -14   -0.00    3.64
 -12  10  15    4.59    3.26
  12 -10 -15    1.28    3.69
  12  10 -15    3.71    3.54
 -12  10  16   -0.00    2.32
  12 -10 -16    2.88    3.44
 -12  10  17    4.59    3.50
  12 -10 -17    0.07    2.66
 -12  10  18    0.78    2.77
  12 -10 -18    0.00    2.60
 -12  10  19   -0.00    2.41
  12 -10 -19    1.24    3.41
 -12  10  20   -0.00    2.58
 -12  10  21    3.34    3.48
 -12  11   1   -0.00    2.28
  12  11  -1   -0.00    3.05
 -12  11   2   -0.00    2.90
  12  11  -2   -0.00    3.27
 -12  11   3    3.37    2.67
  12  11  -3    0.43    3.46
 -12  11   4   -0.00    2.58
  12  11  -4    2.77    3.65
 -12  11   5    0.76    2.56
  12  11  -5    3.33    3.62
 -12  11   6   -0.00    3.13
  12  11  -6    2.45    3.38
 -12  11   7    4.18    3.64
  12  11  -7    0.00    3.18
 -12  11   8   -0.00    2.51
  12  11  -8    0.92    2.79
 -12  11   9    7.95    4.75
  12  11  -9    2.41    3.85
 -12  11  10    2.77    2.88
  12 -11 -10   -0.00    3.20
  12  11 -10   -0.00    2.40
 -12  11  11   -0.00    2.73
  12 -11 -11    1.56    2.79
  12  11 -11    2.23    3.92
 -12  11  12    0.86    2.70
  12 -11 -12    0.62    2.93
  12  11 -12    0.00    3.19
 -12  11  13    4.45    3.41
  12 -11 -13    0.41    2.44
  12  11 -13   14.38    5.83
 -12  11  14    2.47    3.12
  12 -11 -14    1.17    3.71
  12  11 -14    2.01    3.81
 -12  11  15    3.15    3.85
  12 -11 -15   -0.00    3.42
  12  11 -15    1.32    3.35
 -12  11  16    1.86    3.34
  12 -11 -16    2.72    3.04
 -12  11  17    1.03    2.57
  12 -11 -17    0.00    3.25
 -12  11  18    0.11    2.28
 -12  11  19    2.19    3.15
 -12  11  20    0.00    2.02
 -12  11  21    0.00    2.25
  12  12  -2    3.97    4.07
  12  12  -3    2.08    3.36
  12  12  -4    0.03    2.74
  12  12  -5   -0.00    2.95
  12  12  -6    0.00    3.14
  12  12  -7    5.06    4.51
  12  12  -8    0.34    3.29
  12  12  -9    0.65    3.01
  12  12 -10    1.78    3.74
  12  12 -11    4.88    4.32
  12  12 -12   -0.00    2.92
  12 -12 -13   -0.00    2.71
  12  12 -13   -0.00    3.03
  12 -12 -14    1.94    3.39
  12  12 -14    0.65    3.00
  12 -12 -15    0.03    2.60
  12 -12 -16    3.04    3.97
  12  13 -13   -0.00    3.30
  12  13 -14    1.71    2.98
 -11   0   1   69.71   10.98
 -11   0   2    0.65    2.43
  11   0  -2   -0.00    3.00
 -11   0   3   15.71    5.21
  11   0  -3   31.95    7.79
 -11   0   4    0.11    2.29
  11   0  -4   -0.00    3.04
 -11   0   5  102.34   12.60
  11   0  -5   44.67   10.32
 -11   0   6    0.67    1.97
  11   0  -6   -0.00    2.93
 -11   0   7    0.82    2.21
  11   0  -7    0.00    2.82
 -11   0   8    1.59    2.25
  11   0  -8    0.00    2.09
 -11   0   9   22.49    6.11
  11   0  -9   24.55    7.05
 -11   0  10    0.34    2.04
  11   0 -10    1.72    3.15
 -11   0  11   32.64    7.34
  11   0 -11   36.21    8.45
 -11   0  12   -0.00    2.55
  11   0 -12    0.80    3.13
 -11   0  13    2.98    2.74
  11   0 -13    2.25    3.34
 -11   0  14   -0.00    1.69
  11   0 -14    0.00    2.58
 -11   0  15    7.83    4.06
  11   0 -15   17.31    5.51
 -11   0  16    0.33    1.71
  11   0 -16   -0.00    2.79
 -11   0  17    8.23    3.61
  11   0 -17    1.42    3.19
 -11   0  18    0.00    1.77
  11   0 -18   -0.00    2.28
 -11   0  19    8.97    3.81
  11   0 -19    8.30    3.99
 -11   0  20   -0.00    2.05
  11   0 -20    1.49    2.67
  11   0 -21    7.32    3.95
  11   0 -22    0.43    2.09
  11   0 -23    1.15    2.43
  11   0 -24    0.41    3.08
  11   0 -25    4.46    2.86
  11   0 -26    0.00    2.42
  11   0 -27    2.58    3.08
  11   0 -28    0.37    2.10
  11   0 -29    2.33    2.87
  11   0 -30   -0.00    2.36
 -11   1   1   42.98    8.75
 -11  -1   1   72.64   10.73
 -11   1   2    1.49    2.60
  11   1  -2    0.00    3.74
 -11  -1   2    1.79    3.30
 -11   1   3   37.97    7.79
  11  -1  -3   33.93    8.56
  11   1  -3   38.87    8.86
 -11  -1   3   29.11    7.02
 -11   1   4   -0.00    2.39
  11  -1  -4   -0.00    2.45
  11   1  -4    0.00    2.30
 -11  -1   4   -0.00    2.84
 -11   1   5    3.01    3.18
  11  -1  -5    0.77    3.33
  11   1  -5    4.17    3.62
 -11  -1   5    3.04    2.87
 -11   1   6    1.93    2.65
  11  -1  -6    2.32    3.63
  11   1  -6    0.00    2.34
 -11  -1   6    1.03    2.84
 -11   1   7   46.88    8.44
  11  -1  -7   35.79    8.31
  11   1  -7   24.93    7.26
 -11  -1   7   29.38    7.17
 -11   1   8    1.09    2.94
  11  -1  -8   -0.00    2.62
  11   1  -8    0.77    3.07
 -11  -1   8   -0.00    1.99
 -11   1   9   16.27    5.11
  11  -1  -9    9.71    4.69
  11   1  -9   13.87    5.39
 -11  -1   9   12.74    4.67
 -11   1  10    1.21    2.38
  11  -1 -10   -0.00    2.84
  11   1 -10    1.73    2.98
 -11  -1  10   -0.00    2.53
 -11   1  11    7.42    3.72
  11  -1 -11    4.55    3.48
  11   1 -11    6.27    3.69
 -11  -1  11    6.65    3.41
 -11   1  12    0.56    2.70
  11  -1 -12    0.00    3.06
  11   1 -12    2.51    3.33
 -11  -1  12    1.74    2.48
 -11   1  13   25.53    6.07
  11  -1 -13   15.19    5.64
  11   1 -13   17.09    5.64
 -11  -1  13   12.22    4.57
 -11   1  14    0.70    2.48
  11  -1 -14    0.11    2.33
  11   1 -14   -0.00    1.74
 -11  -1  14    1.64    2.29
 -11   1  15   -0.00    2.33
  11  -1 -15   -0.00    2.28
  11   1 -15   -0.00    2.67
 -11  -1  15   -0.00    2.46
 -11   1  16    1.35    2.21
  11  -1 -16    1.62    2.99
  11   1 -16    0.54    2.14
 -11  -1  16   -0.00    1.94
 -11   1  17   14.80    4.76
  11  -1 -17   11.17    4.84
  11   1 -17   18.03    5.86
 -11  -1  17    6.58    3.72
 -11   1  18    1.00    2.34
  11  -1 -18    3.95    3.04
  11   1 -18    0.20    2.73
 -11  -1  18    0.70    1.89
 -11   1  19    6.23    3.26
  11  -1 -19    8.30    4.27
  11   1 -19    4.98    3.43
 -11  -1  19    0.81    2.51
 -11   1  20    2.56    2.86
  11  -1 -20    1.12    2.55
  11   1 -20   -0.00    2.13
  11  -1 -21   -0.00    2.83
  11   1 -21    3.30    2.96
  11  -1 -22   -0.00    2.40
  11   1 -22   -0.00    2.68
  11  -1 -23   14.43    5.33
  11   1 -23   11.06    4.24
  11  -1 -24   -0.00    2.33
  11   1 -24    0.59    2.15
  11  -1 -25    2.86    2.84
  11   1 -25    0.00    2.48
  11  -1 -26   -0.00    1.97
  11   1 -26    2.45    3.03
  11  -1 -27   11.72    4.33
  11   1 -27    4.33    3.34
  11  -1 -28   -0.00    2.32
  11   1 -28   -0.00    2.38
  11  -1 -29    3.92    3.08
  11   1 -29    4.13    2.81
  11  -1 -30   -0.00    1.96
  11   1 -30    1.36    2.77
 -11   2   1   14.47    5.07
  11   2  -1   16.76    6.15
 -11  -2   1   11.23    4.76
 -11   2   2    0.85    2.75
  11   2  -2   -0.00    2.99
 -11  -2   2    1.23    2.91
 -11   2   3    5.19    3.13
  11  -2  -3   10.36    4.98
  11   2  -3   11.54    5.19
 -11  -2   3    9.21    4.37
 -11   2   4    4.04    3.17
  11  -2  -4    6.49    4.11
  11   2  -4    2.54    3.22
 -11  -2   4    6.17    3.76
 -11   2   5   24.38    6.35
  11  -2  -5   37.11    8.67
  11   2  -5   37.91    8.91
 -11  -2   5   37.04    7.88
 -11   2   6    7.91    3.51
  11  -2  -6    9.58    4.96
  11   2  -6   13.72    5.39
 -11  -2   6    8.83    4.18
 -11   2   7    4.79    3.56
  11  -2  -7    4.52    3.55
  11   2  -7   -0.00    2.52
 -11  -2   7    0.00    2.03
 -11   2   8   11.35    4.60
  11  -2  -8    7.68    4.40
  11   2  -8   14.97    5.69
 -11  -2   8   11.88    4.62
 -11   2   9   20.47    5.77
  11  -2  -9   23.15    6.78
  11   2  -9   16.38    6.04
 -11  -2   9   20.28    5.96
 -11   2  10    6.14    3.38
  11  -2 -10    1.37    2.99
  11   2 -10    2.24    3.05
 -11  -2  10    1.57    2.49
 -11   2  11   29.03    6.24
  11  -2 -11   16.63    5.93
  11   2 -11   14.36    5.48
 -11  -2  11   19.25    5.88
 -11   2  12   -0.00    2.00
  11  -2 -12    3.44    3.29
  11   2 -12    0.00    2.05
 -11  -2  12    0.81    2.84
 -11   2  13    1.21    2.73
  11  -2 -13    0.00    2.52
  11   2 -13   -0.00    2.67
 -11  -2  13    0.00    2.02
 -11   2  14    0.00    2.56
  11  -2 -14    2.24    2.85
  11   2 -14    1.08    2.28
 -11  -2  14    2.16    2.71
 -11   2  15   18.45    5.34
  11  -2 -15   19.03    5.89
  11   2 -15   11.26    4.88
 -11  -2  15   16.74    5.14
 -11   2  16    4.52    3.36
  11  -2 -16    2.27    2.81
  11   2 -16    5.39    3.66
 -11  -2  16    4.59    3.23
 -11   2  17    2.35    2.78
  11  -2 -17    4.16    3.57
  11   2 -17    4.23    3.71
 -11  -2  17    0.50    2.33
 -11   2  18    0.00    2.16
  11  -2 -18   -0.00    2.18
  11   2 -18    1.24    3.08
 -11  -2  18   -0.00    1.88
 -11   2  19   10.35    4.30
  11  -2 -19   11.72    4.59
  11   2 -19    5.93    3.65
 -11  -2  19   11.11    4.25
 -11   2  20    1.64    2.43
  11  -2 -20    2.37    2.81
  11   2 -20    3.33    2.79
  11  -2 -21   18.00    5.38
  11   2 -21    9.35    4.22
  11  -2 -22   -0.00    2.56
  11   2 -22    2.24    2.75
  11  -2 -23    1.98    2.75
  11   2 -23    1.48    2.93
  11  -2 -24    0.00    2.90
  11   2 -24    1.78    2.90
  11  -2 -25    4.93    3.28
  11   2 -25    4.29    3.44
  11  -2 -26   -0.00    2.38
  11   2 -26   -0.00    2.48
  11  -2 -27    5.31    3.64
  11   2 -27    3.06    2.82
  11  -2 -28    1.35    2.52
  11   2 -28    2.33    2.83
  11  -2 -29    2.85    2.91
  11   2 -29    1.19    2.76
  11  -2 -30   -0.00    2.93
  11   2 -30    2.09    2.71
 -11   3   1   11.35    4.55
  11   3  -1   16.25    6.13
 -11  -3   1    7.21    3.87
 -11   3   2   11.19    3.99
  11  -3  -2    2.60    3.95
  11   3  -2   10.07    5.11
 -11  -3   2   12.86    4.88
 -11   3   3   44.90    8.22
  11  -3  -3   38.47    8.91
  11   3  -3   39.32    9.33
 -11  -3   3   31.68    7.59
 -11   3   4   10.32    4.30
  11  -3  -4    6.41    3.93
  11   3  -4    1.53    3.10
 -11  -3   4    5.26    3.41
 -11   3   5    3.35    3.04
  11  -3  -5   -0.00    2.83
  11   3  -5   -0.00    3.11
 -11  -3   5    2.27    2.78
 -11   3   6   11.65    4.51
  11  -3  -6    7.46    4.16
  11   3  -6    5.53    3.93
 -11  -3   6    7.88    4.26
 -11   3   7   55.32    9.07
  11  -3  -7   32.05    8.12
  11   3  -7   41.49    9.30
 -11  -3   7   37.59    8.02
 -11   3   8   -0.00    2.47
  11  -3  -8    0.32    2.27
  11   3  -8   -0.00    2.62
 -11  -3   8    2.96    3.09
 -11   3   9    6.01    3.14
  11  -3  -9    6.87    4.31
  11   3  -9    5.03    3.77
 -11  -3   9    6.93    3.86
 -11   3  10    4.84    2.90
  11  -3 -10    1.99    2.87
  11   3 -10   -0.00    1.57
 -11  -3  10    0.04    2.30
 -11   3  11   13.52    4.48
  11  -3 -11    2.76    3.05
  11   3 -11    9.77    4.76
 -11  -3  11    7.79    4.02
 -11   3  12    5.30    3.19
  11  -3 -12   13.62    5.09
  11   3 -12    3.89    3.95
 -11  -3  12    5.76    3.66
 -11   3  13   27.27    6.09
  11  -3 -13    8.22    4.54
  11   3 -13   16.19    5.66
 -11  -3  13    6.56    3.90
 -11   3  14    2.56    2.61
  11  -3 -14    1.53    2.56
  11   3 -14   -0.00    2.38
 -11  -3  14    1.79    2.42
 -11   3  15   -0.00    1.96
  11  -3 -15    0.34    2.52
  11   3 -15   -0.00    2.84
 -11  -3  15    0.68    1.86
 -11   3  16    1.74    2.10
  11  -3 -16   -0.00    2.28
  11   3 -16    2.22    3.33
 -11  -3  16   -0.00    1.71
 -11   3  17    5.69    3.35
  11  -3 -17    6.64    3.90
  11   3 -17    7.72    3.92
 -11  -3  17    3.20    2.90
 -11   3  18    6.68    3.39
  11  -3 -18    0.00    3.24
  11   3 -18    1.18    2.51
 -11  -3  18   -0.00    2.27
 -11   3  19   12.69    4.46
  11  -3 -19    8.99    4.39
  11   3 -19    3.45    3.97
 -11  -3  19    6.93    3.55
 -11   3  20    2.13    2.22
  11  -3 -20    4.20    3.08
  11   3 -20    2.03    2.82
 -11   3  21    2.39    2.65
  11  -3 -21    1.58    2.34
  11   3 -21    4.31    3.46
  11  -3 -22    0.00    2.12
  11   3 -22    6.26    3.90
  11  -3 -23   19.91    5.72
  11   3 -23   21.35    5.99
  11  -3 -24    4.78    2.76
  11   3 -24    0.90    2.34
  11  -3 -25    0.11    2.28
  11   3 -25   -0.00    2.68
  11  -3 -26    0.78    2.31
  11   3 -26    0.00    2.41
  11  -3 -27    7.40    4.35
  11   3 -27    8.46    4.18
  11  -3 -28    1.76    2.46
  11   3 -28    3.07    3.41
  11  -3 -29    3.14    2.82
  11   3 -29    1.01    2.12
  11   3 -30   -0.00    2.29
 -11   4   1   34.98    7.05
  11   4  -1   18.36    6.52
 -11  -4   1   21.64    6.48
 -11   4   2    2.52    2.89
  11  -4  -2    2.37    2.68
  11   4  -2    1.37    2.17
 -11  -4   2    1.60    2.56
 -11   4   3    5.28    3.30
  11  -4  -3    1.69    3.04
  11   4  -3    5.45    3.77
 -11  -4   3    0.00    2.94
 -11   4   4    6.40    3.64
  11  -4  -4    3.26    3.42
  11   4  -4    0.00    2.80
 -11  -4   4    1.47    3.00
 -11   4   5   23.24    6.40
  11  -4  -5   35.40    8.62
  11   4  -5   61.75   11.10
 -11  -4   5   36.69    8.09
 -11   4   6    8.82    3.89
  11  -4  -6    9.20    4.67
  11   4  -6    5.81    4.09
 -11  -4   6    9.69    4.42
 -11   4   7   11.45    4.34
  11  -4  -7    5.91    3.84
  11   4  -7    2.72    3.20
 -11  -4   7    4.54    3.42
 -11   4   8    4.89    3.45
  11  -4  -8    1.37    3.15
  11   4  -8    0.97    2.88
 -11  -4   8    1.51    2.70
 -11   4   9   37.18    7.19
  11  -4  -9   22.18    6.95
  11   4  -9   25.83    7.36
 -11  -4   9   24.45    6.63
 -11   4  10   10.06    3.99
  11  -4 -10    7.12    4.30
  11   4 -10    1.00    2.64
 -11  -4  10    3.18    2.86
 -11   4  11   15.69    4.85
  11  -4 -11   17.03    6.02
  11   4 -11   10.63    5.12
 -11  -4  11   10.81    4.83
 -11   4  12   -0.00    1.99
  11  -4 -12   -0.00    2.41
  11   4 -12   -0.00    2.34
 -11  -4  12   -0.00    2.23
 -11   4  13    1.31    2.75
  11  -4 -13    4.46    3.39
  11   4 -13    0.00    2.96
 -11  -4  13    3.38    3.23
 -11   4  14    4.07    3.18
  11  -4 -14    7.29    4.06
  11   4 -14    5.83    3.80
 -11  -4  14    0.66    2.09
 -11   4  15   12.10    4.66
  11  -4 -15   18.90    5.91
  11   4 -15    9.70    4.95
 -11  -4  15    7.71    4.00
 -11   4  16    7.05    3.51
  11  -4 -16    4.44    3.28
  11   4 -16    4.59    3.63
 -11  -4  16    2.51    2.96
 -11   4  17    2.63    2.60
  11  -4 -17    1.60    2.54
  11   4 -17    1.67    2.83
  11   4 -17    2.13    3.29
 -11  -4  17    0.00    2.13
 -11   4  18   -0.00    1.92
  11  -4 -18   -0.00    2.73
  11   4 -18    0.06    1.41
  11   4 -18    0.00    2.14
 -11  -4  18   -0.00    2.03
 -11   4  19    1.61    2.63
  11  -4 -19    1.54    2.91
  11   4 -19    2.04    2.43
  11   4 -19   -0.00    3.15
 -11   4  20    4.93    2.95
  11  -4 -20    2.64    3.22
  11   4 -20    4.27    3.32
 -11   4  21    9.74    3.80
  11  -4 -21   12.71    4.83
  11   4 -21    9.59    4.47
  11  -4 -22    2.71    2.84
  11   4 -22    0.00    2.55
  11  -4 -23   -0.00    2.41
  11   4 -23    0.85    2.88
  11  -4 -24    0.00    2.80
  11   4 -24    0.00    2.56
  11  -4 -25   17.26    5.22
  11   4 -25    8.75    3.91
  11  -4 -26    1.85    2.87
  11   4 -26    1.06    2.72
  11  -4 -27    0.94    2.85
  11   4 -27    4.02    3.32
  11  -4 -28   -0.00    1.97
  11   4 -28    0.59    2.74
  11   4 -29    4.91    3.71
 -11   5   1    1.28    2.43
  11   5  -1    2.09    2.50
  11   5  -1    3.28    4.10
 -11  -5   1    1.67    3.44
 -11   5   2   32.91    6.83
  11  -5  -2   23.59    7.20
  11   5  -2   37.06    7.78
  11   5  -2   22.69    7.42
 -11  -5   2   19.73    6.54
 -11   5   3   41.84    7.83
  11  -5  -3   18.58    6.70
  11   5  -3   40.10    8.10
  11   5  -3   43.55    9.66
 -11  -5   3   26.78    7.10
 -11   5   4    5.10    3.13
  11  -5  -4   -0.00    3.35
  11   5  -4    0.71    3.11
  11   5  -4   -0.00    3.01
 -11  -5   4    1.55    2.99
 -11   5   5    4.66    3.01
  11  -5  -5   -0.00    2.95
  11   5  -5   -0.00    1.79
  11   5  -5   -0.00    2.58
 -11  -5   5   -0.00    1.93
 -11   5   6   10.15    4.13
  11  -5  -6    5.56    4.04
  11   5  -6   16.92    5.49
  11   5  -6   18.35    6.22
 -11  -5   6    5.63    4.26
 -11   5   7   15.61    4.88
  11  -5  -7   22.33    6.74
  11   5  -7   25.34    6.44
  11   5  -7   17.70    5.97
 -11  -5   7    6.25    3.90
 -11   5   8    5.21    3.34
  11  -5  -8    6.54    4.54
  11   5  -8    7.01    3.52
  11   5  -8    9.72    4.98
 -11  -5   8    2.86    3.53
 -11   5   9   14.78    5.02
  11  -5  -9   16.53    5.97
  11   5  -9   14.04    4.80
  11   5  -9   13.11    5.43
 -11   5  10    0.68    2.01
  11  -5 -10    1.06    2.97
  11   5 -10   -0.00    2.60
  11   5 -10    2.16    3.51
 -11   5  11    5.92    3.66
  11  -5 -11   12.64    5.05
  11   5 -11   11.12    4.32
  11   5 -11    5.59    4.20
 -11   5  12   12.03    4.93
  11  -5 -12   23.44    6.56
  11   5 -12   24.23    6.25
  11   5 -12   15.44    5.57
 -11   5  13   22.66    5.95
  11  -5 -13   20.28    6.41
  11   5 -13   23.33    6.30
  11   5 -13   20.74    6.44
 -11   5  14    1.97    2.51
  11  -5 -14    3.14    3.39
  11   5 -14    2.99    3.09
  11   5 -14    0.00    2.87
 -11   5  15   -0.00    2.24
  11  -5 -15    0.00    2.60
  11   5 -15   -0.00    2.18
  11   5 -15    2.36    3.02
 -11   5  16    1.66    2.25
  11  -5 -16    1.45    2.98
  11   5 -16   -0.00    2.42
  11   5 -16   -0.00    2.07
 -11   5  17    0.00    2.06
  11  -5 -17    1.44    2.72
  11   5 -17    3.15    2.68
  11   5 -17    3.99    3.29
 -11   5  18   10.25    4.23
  11  -5 -18   10.23    4.95
  11   5 -18   12.42    4.64
  11   5 -18   11.77    5.02
 -11   5  19   14.20    4.87
  11  -5 -19   10.88    4.75
  11   5 -19    6.14    4.21
 -11   5  20    1.56    2.24
  11  -5 -20    1.94    2.60
  11   5 -20    1.90    2.79
 -11   5  21   -0.00    1.87
  11  -5 -21    2.25    3.06
  11   5 -21    0.83    2.58
  11  -5 -22    2.15    2.75
  11   5 -22    1.42    2.86
  11  -5 -23   15.34    5.21
  11   5 -23    6.95    4.20
  11  -5 -24    0.47    2.67
  11   5 -24    1.02    2.38
  11  -5 -25    0.78    2.18
  11   5 -25    1.64    2.67
  11  -5 -26    1.06    2.26
  11   5 -26   -0.00    2.29
  11  -5 -27   -0.00    2.37
  11   5 -27    3.43    2.82
  11  -5 -28    3.16    3.10
  11   5 -28    3.92    3.27
 -11   6   1   16.74    5.30
  11  -6  -1    3.65    3.99
  11   6  -1   21.49    6.17
  11   6  -1   11.33    5.54
 -11   6   2    2.07    2.36
  11  -6  -2    1.84    2.95
  11   6  -2    3.67    3.05
  11   6  -2    6.76    4.52
 -11   6   3    6.50    3.57
  11  -6  -3    6.94    4.25
  11   6  -3    6.57    3.78
  11   6  -3    8.46    4.49
 -11   6   4   26.27    6.37
  11  -6  -4    9.99    5.05
  11   6  -4   31.10    7.01
  11   6  -4   26.14    7.70
 -11   6   5   18.11    5.34
  11  -6  -5    8.85    5.17
  11   6  -5   10.67    4.91
  11   6  -5    4.38    4.50
 -11   6   6    7.37    3.98
  11  -6  -6    2.58    4.02
  11   6  -6   17.81    5.45
  11   6  -6    3.74    4.07
 -11   6   7    6.53    3.76
  11  -6  -7    4.07    3.52
  11   6  -7    7.32    3.96
  11   6  -7    1.06    3.35
 -11   6   8    4.96    3.37
  11  -6  -8    7.26    4.68
  11   6  -8    4.51    3.67
  11   6  -8    4.87    3.41
 -11   6   9    9.75    4.06
  11  -6  -9    6.11    4.01
  11   6  -9    9.51    4.31
  11   6  -9    4.01    4.31
 -11   6  10   13.28    4.61
  11  -6 -10   12.62    5.49
  11   6 -10   17.73    5.63
  11   6 -10   11.37    5.29
 -11   6  11    2.94    3.31
  11  -6 -11    3.99    3.78
  11   6 -11    6.70    3.76
  11   6 -11    4.07    3.50
 -11   6  12    3.56    2.91
  11  -6 -12    2.96    2.98
  11   6 -12    0.00    2.69
  11   6 -12   -0.00    2.78
 -11   6  13    4.12    3.19
  11  -6 -13    3.48    3.36
  11   6 -13    0.00    2.31
 -11   6  14    8.16    3.79
  11  -6 -14    0.00    2.64
  11   6 -14   13.60    4.86
  11   6 -14    3.28    4.02
 -11   6  15    8.91    4.07
  11  -6 -15    7.96    4.27
  11   6 -15   10.35    4.12
  11   6 -15    5.96    4.10
 -11   6  16   17.30    5.13
  11  -6 -16   12.33    5.08
  11   6 -16   21.65    5.71
  11   6 -16    5.80    4.23
 -11   6  17    2.43    2.52
  11  -6 -17   -0.00    2.25
  11   6 -17    1.05    2.44
  11   6 -17    0.12    2.56
 -11   6  18    3.55    2.90
  11  -6 -18    2.19    3.32
  11   6 -18    0.73    2.65
 -11   6  19    5.67    3.29
  11  -6 -19    3.24    3.36
  11   6 -19    3.45    3.78
 -11   6  20    0.00    2.29
  11  -6 -20    0.91    2.98
  11   6 -20    5.95    3.76
 -11   6  21   -0.00    2.46
  11  -6 -21    1.12    2.88
  11   6 -21    0.00    3.24
  11  -6 -22    1.33    2.57
  11   6 -22    0.00    3.14
  11  -6 -23   -0.00    2.24
  11   6 -23    0.68    3.16
  11  -6 -24    0.00    2.38
  11   6 -24    0.09    2.85
  11  -6 -25    5.00    3.42
  11   6 -25    3.75    3.75
  11  -6 -26    3.95    3.50
  11   6 -26    2.67    3.91
  11  -6 -27    0.73    2.98
  11   6 -27    0.00    3.50
 -11   7   1    9.87    4.44
  11  -7  -1    5.64    3.82
  11   7  -1    8.65    4.55
 -11   7   2   17.40    5.53
  11  -7  -2   23.39    7.08
  11   7  -2   11.09    4.87
 -11   7   3    0.98    2.57
  11  -7  -3    1.35    2.43
  11   7  -3    2.69    3.32
  11   7  -3    2.12    3.27
 -11   7   4   13.87    4.92
  11  -7  -4    9.76    4.93
  11   7  -4   12.64    4.91
  11   7  -4    8.45    4.77
 -11   7   5    5.05    3.48
  11  -7  -5    1.11    2.70
  11   7  -5    0.21    2.76
  11   7  -5    0.39    1.74
 -11   7   6    9.93    4.44
  11  -7  -6    5.08    4.57
  11   7  -6    5.99    3.86
  11   7  -6    2.91    3.88
 -11   7   7    0.61    2.55
  11  -7  -7    0.76    3.06
  11   7  -7    3.41    3.35
  11   7  -7    2.26    3.29
 -11   7   8   23.32    6.35
  11  -7  -8   11.68    5.22
  11   7  -8   41.62    8.04
  11   7  -8   15.47    6.11
 -11   7   9   31.82    6.90
  11  -7  -9   12.93    5.88
  11   7  -9   21.17    5.93
  11   7  -9   11.58    5.99
 -11   7  10    0.47    2.49
  11  -7 -10    0.90    2.71
  11   7 -10    0.83    2.64
  11   7 -10   -0.00    2.66
 -11   7  11   -0.00    2.38
  11  -7 -11    0.22    1.82
  11   7 -11   -0.00    2.23
  11   7 -11    0.30    2.85
 -11   7  12   19.42    5.77
  11  -7 -12   21.77    6.56
  11   7 -12   13.48    5.25
  11   7 -12   14.22    6.05
 -11   7  13    6.89    4.06
  11  -7 -13    2.86    3.61
  11   7 -13    4.78    3.54
  11   7 -13    8.28    4.66
 -11   7  14    3.54    3.10
  11  -7 -14    4.52    3.38
  11   7 -14    0.00    2.21
  11   7 -14    3.98    3.53
 -11   7  15   -0.00    1.55
  11  -7 -15   -0.00    2.23
  11   7 -15   -0.00    2.33
  11   7 -15   -0.00    2.34
 -11   7  16   -0.00    2.46
  11  -7 -16   -0.00    2.29
  11   7 -16    2.13    2.66
  11   7 -16   -0.00    2.44
 -11   7  17    4.59    3.38
  11  -7 -17    9.46    4.25
  11   7 -17    0.99    2.02
  11   7 -17    1.14    3.36
 -11   7  18    5.90    3.41
  11  -7 -18    6.10    4.08
  11   7 -18    7.86    5.38
 -11   7  19    0.00    2.50
  11  -7 -19    2.00    2.76
  11   7 -19    0.00    2.86
 -11   7  20   -0.00    1.80
  11  -7 -20   -0.00    2.54
  11   7 -20   -0.00    2.98
 -11   7  21    2.50    2.70
  11  -7 -21   -0.00    2.84
  11   7 -21    1.39    3.42
  11  -7 -22    8.09    3.96
  11   7 -22    0.48    2.92
  11  -7 -23    2.68    3.23
  11   7 -23    0.16    3.38
  11  -7 -24    3.29    3.28
  11   7 -24    1.05    2.93
  11  -7 -25    1.67    3.09
  11   7 -25    0.00    2.70
  11  -7 -26    0.00    2.26
 -11   8   1    0.00    3.29
  11   8  -1   -0.00    2.92
 -11   8   2    6.52    3.82
  11  -8  -2    0.10    2.86
  11   8  -2    4.69    4.44
 -11   8   3    1.00    1.63
  11  -8  -3    0.40    2.46
  11   8  -3    0.00    2.82
 -11   8   4   25.92    6.51
  11  -8  -4   14.26    5.92
  11   8  -4   26.13    6.95
 -11   8   5    0.00    3.08
  11  -8  -5   -0.00    2.24
  11   8  -5    2.78    3.27
 -11   8   6    6.47    3.81
  11  -8  -6    3.46    3.80
  11   8  -6   14.59    5.57
 -11   8   7    2.18    2.89
  11  -8  -7    2.14    3.12
  11   8  -7    6.95    3.77
 -11   8   8    3.60    3.74
  11  -8  -8    6.04    3.80
  11   8  -8    1.21    3.27
 -11   8   9    3.68    3.30
  11  -8  -9    1.74    3.51
  11   8  -9    2.34    3.10
 -11   8  10   12.54    5.04
  11  -8 -10   16.76    5.87
  11   8 -10   15.34    5.31
 -11   8  11    0.10    1.84
  11  -8 -11   -0.00    2.59
  11   8 -11    0.60    2.25
 -11   8  12   -0.00    2.23
  11  -8 -12    3.91    3.59
  11   8 -12    2.68    3.27
 -11   8  13    1.31    2.83
  11  -8 -13    2.01    3.39
  11   8 -13    1.45    2.54
 -11   8  14   -0.00    2.45
  11  -8 -14    0.00    3.11
  11   8 -14    0.70    2.56
 -11   8  15    3.34    3.50
  11  -8 -15    3.18    4.02
  11   8 -15    3.52    3.68
 -11   8  16    8.20    4.25
  11  -8 -16    7.17    4.50
  11   8 -16    8.44    4.22
 -11   8  17   -0.00    2.55
  11  -8 -17   -0.00    2.02
  11   8 -17   -0.00    2.02
 -11   8  18    2.81    2.63
  11  -8 -18    1.52    2.74
 -11   8  19   -0.00    1.97
  11  -8 -19   -0.00    2.74
 -11   8  20    8.53    4.09
  11  -8 -20    6.80    4.15
 -11   8  21    0.00    1.83
  11  -8 -21   -0.00    2.56
  11  -8 -22    1.62    3.35
  11  -8 -23   -0.00    2.55
  11  -8 -24    0.00    2.87
 -11   9   1    2.15    2.78
  11   9  -1    0.00    2.24
 -11   9   2   28.01    6.96
  11   9  -2   15.55    5.74
 -11   9   3   -0.00    2.39
  11   9  -3    0.93    2.59
 -11   9   4   12.33    4.74
  11  -9  -4    8.97    4.74
  11   9  -4   11.08    4.70
 -11   9   5    2.39    2.97
  11  -9  -5   -0.00    2.36
  11   9  -5    2.86    2.78
 -11   9   6    2.43    2.62
  11  -9  -6    4.46    4.18
  11   9  -6    3.50    3.07
 -11   9   7   -0.00    2.96
  11  -9  -7   -0.00    3.23
  11   9  -7    0.67    2.28
 -11   9   8   20.60    6.14
  11  -9  -8   13.16    5.73
  11   9  -8   22.40    6.56
 -11   9   9    0.00    2.67
  11  -9  -9    0.00    2.93
  11   9  -9    1.86    2.72
 -11   9  10    1.52    2.98
  11  -9 -10    1.26    3.01
  11   9 -10   -0.00    2.84
 -11   9  11    2.41    2.76
  11  -9 -11    1.35    2.23
  11   9 -11   -0.00    2.38
 -11   9  12   16.86    5.64
  11  -9 -12    1.46    3.35
  11   9 -12    3.20    3.33
 -11   9  13   -0.00    2.38
  11  -9 -13    0.00    3.60
  11   9 -13    0.78    2.84
 -11   9  14    2.89    3.01
  11  -9 -14    4.95    3.94
  11   9 -14    4.76    3.95
 -11   9  15   -0.00    2.30
  11  -9 -15   -0.00    2.48
  11   9 -15    2.67    3.59
 -11   9  16    1.69    2.95
  11  -9 -16    0.08    2.75
  11   9 -16   -0.00    2.95
 -11   9  17   -0.00    2.33
  11  -9 -17   -0.00    2.80
  11   9 -17   -0.00    2.86
 -11   9  18   10.12    4.41
  11  -9 -18   15.62    5.84
 -11   9  19    1.94    2.66
  11  -9 -19    2.37    3.47
 -11   9  20   -0.00    2.19
  11  -9 -20   -0.00    2.67
 -11   9  21    0.27    1.96
  11  -9 -21    1.86    3.71
 -11   9  22    3.66    3.26
  11  -9 -22   -0.00    2.87
  11  -9 -23    2.08    3.10
 -11  10   1    0.27    1.73
  11  10  -1    0.91    3.66
 -11  10   2    2.86    3.12
  11  10  -2    2.30    2.95
 -11  10   3   -0.00    3.33
  11  10  -3   -0.00    2.68
 -11  10   4   18.34    5.43
  11  10  -4    6.22    4.24
 -11  10   5   -0.00    2.84
  11  10  -5    0.32    3.12
 -11  10   6    7.73    4.21
  11 -10  -6    2.31    3.25
  11  10  -6    6.85    4.05
 -11  10   7   -0.00    2.85
  11 -10  -7   -0.00    2.83
  11  10  -7    2.50    3.62
 -11  10   8    1.44    2.35
  11 -10  -8   -0.00    3.15
  11  10  -8    0.41    2.69
 -11  10   9    1.62    2.63
  11 -10  -9    6.31    3.76
  11  10  -9    4.65    4.06
 -11  10  10   12.00    4.86
  11 -10 -10    6.31    4.48
  11  10 -10   10.74    4.81
 -11  10  11    1.79    2.43
  11 -10 -11   -0.00    1.99
  11  10 -11   -0.00    2.59
 -11  10  12    0.92    2.45
  11 -10 -12    1.72    3.38
  11  10 -12   -0.00    3.21
 -11  10  13    3.42    2.90
  11 -10 -13    0.00    2.63
  11  10 -13    0.00    2.86
 -11  10  14    9.72    4.57
  11 -10 -14   13.71    5.95
  11  10 -14    0.00    2.58
 -11  10  15   -0.00    2.74
  11 -10 -15    0.59    2.74
  11  10 -15    0.57    2.82
 -11  10  16    3.77    3.39
  11 -10 -16    5.45    3.91
  11  10 -16    2.60    3.15
 -11  10  17    0.12    2.25
  11 -10 -17    0.34    2.88
 -11  10  18   -0.00    1.29
  11 -10 -18    2.43    3.08
 -11  10  19   -0.00    2.62
  11 -10 -19    1.58    3.15
 -11  10  20    7.99    4.09
  11 -10 -20    7.05    4.41
 -11  10  21    0.00    2.23
  11 -10 -21    0.62    2.48
 -11  10  22    0.00    2.23
  11 -10 -22    1.70    3.30
 -11  11   1   -0.00    3.01
  11  11  -1   -0.00    2.89
 -11  11   2   13.26    5.24
  11  11  -2    4.45    4.32
 -11  11   3    5.42    3.59
  11  11  -3   -0.00    2.22
 -11  11   4    2.07    3.31
  11  11  -4    0.14    3.23
 -11  11   5    6.00    4.18
  11  11  -5    1.19    3.36
 -11  11   6    1.41    2.24
  11  11  -6    0.47    2.39
 -11  11   7    2.49    3.44
  11  11  -7    0.05    2.88
 -11  11   8   12.98    4.96
  11 -11  -8    7.90    4.89
  11  11  -8   14.61    5.67
 -11  11   9   -0.00    1.84
  11 -11  -9   -0.00    3.09
  11  11  -9   -0.00    2.27
 -11  11  10    1.61    3.29
  11 -11 -10   -0.00    2.97
  11  11 -10    0.00    2.24
 -11  11  11   -0.00    2.68
  11 -11 -11    0.94    3.14
  11  11 -11    0.45    2.77
 -11  11  12    8.87    4.37
  11 -11 -12    5.83    4.75
  11  11 -12   10.93    5.41
 -11  11  13   -0.00    2.53
  11 -11 -13    0.70    3.10
  11  11 -13    3.32    3.91
 -11  11  14    0.00    2.91
  11 -11 -14    5.52    4.66
  11  11 -14   -0.00    3.02
 -11  11  15   -0.00    2.17
  11 -11 -15   -0.00    2.88
  11  11 -15   -0.00    2.87
 -11  11  16    1.17    3.17
  11 -11 -16    2.76    3.62
 -11  11  17    2.27    2.48
  11 -11 -17    0.00    2.75
 -11  11  18    8.47    4.39
  11 -11 -18    5.63    4.08
 -11  11  19   -0.00    2.52
  11 -11 -19    4.12    3.97
 -11  11  20   -0.00    2.53
  11 -11 -20    3.09    3.61
 -11  11  21   -0.00    2.51
 -11  11  22    7.40    3.98
 -11  12   1    2.46    3.61
  11  12  -1    1.11    3.86
 -11  12   2    4.43    3.51
  11  12  -2    3.09    3.98
 -11  12   3   -0.00    1.86
  11  12  -3   -0.00    2.03
 -11  12   4    2.72    4.34
  11  12  -4    4.13    3.62
 -11  12   5    1.27    2.90
  11  12  -5    0.46    2.51
 -11  12   6    4.08    3.87
  11  12  -6    7.35    4.59
 -11  12   7   -0.00    2.26
  11  12  -7   -0.00    3.51
 -11  12   8   -0.00    2.78
  11  12  -8    3.52    3.53
 -11  12   9   -0.00    1.98
  11  12  -9   -0.00    3.01
 -11  12  10    6.68    4.34
  11 -12 -10    7.41    5.12
  11  12 -10    2.24    3.63
 -11  12  11    0.50    2.77
  11 -12 -11    0.00    2.76
  11  12 -11    0.88    2.68
 -11  12  12    1.34    2.68
  11 -12 -12    4.96    4.03
  11  12 -12    1.41    3.14
 -11  12  13    1.47    2.74
  11 -12 -13    0.00    3.22
  11  12 -13    1.39    3.38
 -11  12  14    4.40    3.58
  11 -12 -14    0.30    2.68
  11  12 -14    4.72    4.22
 -11  12  15   -0.00    2.09
  11 -12 -15    0.11    3.20
  11  12 -15   -0.00    3.35
 -11  12  16    0.00    3.26
  11 -12 -16    8.14    4.55
 -11  12  17    0.71    2.52
  11 -12 -17    0.00    2.72
 -11  12  18    0.00    2.29
  11 -12 -18   -0.00    2.50
 -11  12  19    4.11    3.65
 -11  12  20    5.71    3.85
 -11  12  21    0.44    2.59
 -11  12  22   -0.00    2.68
  11  13  -1    8.57    4.93
  11  13  -2   -0.00    3.62
  11  13  -3   -0.00    2.67
  11  13  -4    5.89    4.20
  11  13  -5   -0.00    3.34
  11  13  -6    2.62    3.66
  11  13  -7    0.00    3.29
  11  13  -8    6.27    4.82
  11  13  -9    0.27    2.95
  11  13 -10    0.00    2.55
  11  13 -11    1.95    3.28
  11  13 -12    4.57    3.97
  11 -13 -13   -0.00    3.47
  11  13 -13    5.60    4.71
  11 -13 -14    2.24    3.64
  11  13 -14    1.11    3.13
  11 -13 -15    0.10    2.84
  11 -13 -16    0.16    3.07
  11 -13 -17   -0.00    2.74
  11  14 -11    0.00    3.30
  11  14 -12    1.80    3.33
  11  14 -13    0.47    2.76
  11  14 -14    2.08    3.37
 -10   0   1   -0.00    2.53
  10   0  -1   -0.00    2.46
 -10   0   2   27.47    6.21
  10   0  -2   14.99    5.76
 -10   0   3   -0.00    2.07
 -10   0   4  104.89   13.58
 -10   0   5    0.84    2.08
 -10   0   6   19.97    5.32
  10   0  -6   10.38    4.72
 -10   0   7   -0.00    1.91
  10   0  -7    0.00    2.58
 -10   0   8   10.35    4.59
  10   0  -8   20.33    5.94
 -10   0   9    3.77    3.13
  10   0  -9    0.00    2.98
 -10   0  10   82.68   11.28
  10   0 -10   57.76   10.64
 -10   0  11    2.51    2.57
  10   0 -11   -0.00    2.59
 -10   0  12   -0.00    2.35
  10   0 -12   -0.00    2.11
 -10   0  13    0.91    2.04
  10   0 -13    0.28    2.40
 -10   0  14   21.69    5.60
  10   0 -14   15.41    5.07
 -10   0  15    0.18    2.31
  10   0 -15    0.00    2.50
 -10   0  16   32.07    6.60
  10   0 -16   24.22    6.29
 -10   0  17    1.04    1.73
  10   0 -17   -0.00    2.03
 -10   0  18   24.28    5.72
  10   0 -18   13.03    5.25
  10   0 -19    0.24    1.56
  10   0 -20   30.45    6.92
  10   0 -21   -0.00    2.66
  10   0 -22    0.00    2.56
  10   0 -23   -0.00    2.52
  10   0 -24    3.64    3.11
  10   0 -25   -0.00    1.85
  10   0 -26   15.10    4.77
  10   0 -27   -0.00    1.87
  10   0 -28    5.53    3.10
  10   0 -29   -0.00    2.17
  10   0 -30    5.13    3.39
  10   0 -31   -0.00    1.91
  10   0 -32    2.56    2.46
  10   0 -33    0.72    2.06
 -10   1   1   -0.00    2.41
  10  -1  -1    0.31    2.41
  10   1  -1   -0.00    3.28
 -10  -1   1    0.58    2.91
 -10   1   2  149.26   16.33
  10  -1  -2  122.45   16.77
 -10  -1   2  113.88   15.02
 -10   1   3   10.80    4.14
 -10  -1   3    7.88    3.83
 -10   1   4    1.05    2.48
 -10  -1   4   -0.00    2.17
 -10   1   5   10.18    4.08
 -10  -1   5   13.56    4.64
 -10   1   6   46.42    8.97
  10  -1  -6   72.42   11.49
  10   1  -6   57.24   10.57
 -10  -1   6   71.32   10.39
 -10   1   7    2.70    2.61
  10  -1  -7   -0.00    2.66
  10   1  -7    1.95    3.02
 -10  -1   7    2.75    2.99
 -10   1   8   41.86    7.72
  10  -1  -8   32.81    7.71
  10   1  -8   60.30    9.97
 -10  -1   8   39.43    7.74
 -10   1   9    1.02    2.15
  10  -1  -9   -0.00    2.27
  10   1  -9    1.38    2.41
 -10  -1   9    0.00    1.95
 -10   1  10    0.97    2.30
  10  -1 -10    1.90    2.92
  10   1 -10    0.00    1.96
 -10  -1  10    1.47    2.63
 -10   1  11    7.29    3.62
  10  -1 -11    6.30    3.70
  10   1 -11   13.10    4.77
 -10  -1  11    9.47    3.91
 -10   1  12   46.45    8.41
  10  -1 -12   65.32   10.53
  10   1 -12   43.64    8.91
 -10  -1  12   67.91    9.91
 -10   1  13    3.26    2.75
  10  -1 -13   -0.00    2.41
  10   1 -13    0.00    2.19
 -10  -1  13   -0.00    1.81
 -10   1  14    3.83    2.89
  10  -1 -14    6.07    3.67
  10   1 -14    7.10    3.68
 -10  -1  14    5.25    3.05
 -10   1  15   -0.00    2.31
  10  -1 -15    1.44    2.55
  10   1 -15    1.87    2.37
 -10  -1  15   -0.00    2.09
 -10   1  16   25.55    5.89
  10  -1 -16    9.00    4.36
  10   1 -16   19.58    5.60
 -10  -1  16   19.96    5.35
 -10   1  17   -0.00    1.78
  10  -1 -17   -0.00    2.46
  10   1 -17    2.58    2.54
 -10   1  18   21.46    5.47
  10  -1 -18   15.84    5.19
  10   1 -18    9.10    3.97
 -10   1  19    0.00    1.98
  10  -1 -19    0.84    2.80
  10   1 -19   -0.00    2.29
 -10   1  20    1.96    2.65
  10  -1 -20   -0.00    2.53
  10   1 -20    0.00    2.53
  10  -1 -21    0.48    2.27
  10   1 -21    1.37    2.49
  10  -1 -22   40.34    7.91
  10   1 -22   41.57    8.16
  10  -1 -23    0.04    2.07
  10   1 -23    0.50    1.99
  10  -1 -24    4.45    2.72
  10   1 -24    2.43    3.06
  10  -1 -25    1.95    2.06
  10   1 -25   -0.00    1.95
  10  -1 -26    7.04    3.56
  10   1 -26    0.70    2.76
  10  -1 -27   -0.00    2.01
  10   1 -27    0.33    2.12
  10  -1 -28    7.82    3.83
  10   1 -28    5.65    3.11
  10  -1 -29    0.97    2.12
  10   1 -29    0.48    2.21
  10  -1 -30    0.55    2.23
  10   1 -30    0.44    2.00
  10  -1 -31    0.44    2.33
  10   1 -31    1.79    2.34
  10  -1 -32    8.32    3.32
  10   1 -32    5.40    3.29
  10  -1 -33    0.00    1.80
  10   1 -33   -0.00    2.27
 -10   2   1    0.64    2.19
  10  -2  -1    3.36    3.84
 -10  -2   1    3.16    2.90
 -10   2   2    0.01    1.72
  10  -2  -2    0.00    2.36
 -10  -2   2   -0.00    2.29
 -10   2   3    0.39    2.40
 -10  -2   3   -0.00    2.48
 -10   2   4  116.53   13.31
 -10  -2   4   70.06   11.52
 -10   2   5   21.07    5.38
  10   2  -5   30.86    7.61
 -10  -2   5   24.82    6.15
 -10   2   6   20.51    5.36
  10  -2  -6   18.79    6.12
  10   2  -6   14.76    5.69
 -10  -2   6   19.68    5.55
 -10   2   7    5.87    3.23
  10  -2  -7    2.64    2.89
  10   2  -7    4.53    4.03
 -10  -2   7    2.36    3.17
 -10   2   8   10.92    3.85
  10  -2  -8    8.42    3.88
  10   2  -8   11.64    4.87
 -10  -2   8    8.96    3.83
 -10   2   9    8.39    3.60
  10  -2  -9    5.25    3.94
  10   2  -9    7.54    4.07
 -10  -2   9    4.26    3.14
 -10   2  10   49.71    8.72
  10  -2 -10   61.35   10.40
  10   2 -10   71.34   11.09
 -10  -2  10   46.86    8.75
 -10   2  11    6.11    3.30
  10  -2 -11    5.15    3.29
  10   2 -11    7.36    3.99
 -10  -2  11   11.36    4.33
 -10   2  12   -0.00    1.42
  10  -2 -12    0.00    1.51
  10   2 -12    0.00    2.21
 -10  -2  12   -0.00    2.16
 -10   2  13    0.91    2.09
  10  -2 -13    0.00    2.35
  10   2 -13   -0.00    2.33
 -10  -2  13   -0.00    2.15
 -10   2  14   16.87    5.01
  10  -2 -14   22.83    6.15
  10   2 -14   19.07    5.88
 -10  -2  14   16.84    5.10
 -10   2  15   10.07    4.02
  10  -2 -15   10.90    4.69
  10   2 -15   13.17    4.74
 -10  -2  15    8.01    3.94
 -10   2  16    9.98    3.77
  10  -2 -16    8.20    4.17
  10   2 -16    7.25    3.49
 -10  -2  16    2.76    2.53
 -10   2  17   -0.00    1.79
  10  -2 -17   -0.00    2.25
  10   2 -17    4.40    3.47
 -10   2  18    3.54    2.65
  10  -2 -18    5.69    3.20
  10   2 -18    5.49    3.43
 -10   2  19    5.72    2.99
  10  -2 -19    5.18    3.51
  10   2 -19    1.79    2.13
 -10   2  20   18.32    5.20
  10  -2 -20   25.82    6.37
  10   2 -20   27.89    6.46
 -10   2  21    0.00    2.03
  10  -2 -21    4.32    2.97
  10   2 -21    2.87    2.67
  10  -2 -22    0.00    2.51
  10   2 -22    3.14    2.90
  10  -2 -23    2.25    2.28
  10   2 -23    3.01    2.61
  10  -2 -24   16.88    5.23
  10   2 -24    6.38    3.67
  10  -2 -25    3.49    2.66
  10   2 -25    0.94    2.47
  10  -2 -26   13.08    4.50
  10   2 -26    4.92    3.27
  10  -2 -27   -0.00    1.76
  10   2 -27   -0.00    2.20
  10  -2 -28    0.00    2.17
  10   2 -28    4.89    3.42
  10  -2 -29    1.17    2.76
  10   2 -29    2.30    2.47
  10  -2 -30    4.58    2.73
  10   2 -30    1.98    2.40
  10  -2 -31   -0.00    2.09
  10   2 -31   -0.00    2.34
  10  -2 -32    0.29    2.51
  10   2 -32   -0.00    2.05
  10   2 -33    0.00    1.92
 -10   3   1    7.33    3.55
  10  -3  -1    9.26    4.81
 -10  -3   1    1.29    2.62
 -10   3   2   62.05    9.89
 -10  -3   2   70.96   11.02
 -10   3   3   43.56    7.92
 -10  -3   3   26.09    6.57
 -10   3   4   -0.00    1.83
  10   3  -4    0.83    2.83
 -10  -3   4    4.76    3.34
 -10   3   5   12.55    4.45
  10   3  -5    3.28    3.63
 -10  -3   5    7.83    4.12
 -10   3   6   19.47    5.24
  10  -3  -6   19.70    6.19
  10   3  -6   19.01    6.29
 -10  -3   6   18.14    5.31
 -10   3   7    8.74    4.07
  10  -3  -7    6.30    3.82
  10   3  -7   18.83    5.79
 -10  -3   7    9.29    4.13
 -10   3   8   44.68    7.95
  10  -3  -8   51.84    9.66
  10   3  -8   42.07    9.22
 -10  -3   8   44.17    8.47
 -10   3   9    4.28    2.86
  10  -3  -9    4.88    3.78
  10   3  -9    4.78    3.69
 -10  -3   9    0.00    2.35
 -10   3  10    2.90    2.67
  10  -3 -10   -0.00    2.50
  10   3 -10    1.93    2.92
 -10  -3  10    2.00    2.84
 -10   3  11    9.07    3.91
  10  -3 -11   12.98    4.93
  10   3 -11    7.91    4.08
 -10  -3  11    6.85    3.63
 -10   3  12   51.00    8.08
  10  -3 -12   29.00    7.31
  10   3 -12   19.59    6.26
 -10  -3  12   35.26    7.28
 -10   3  13   -0.00    1.93
  10  -3 -13    3.58    2.73
  10   3 -13    0.44    2.50
 -10  -3  13   -0.00    2.36
 -10   3  14    1.78    2.31
  10  -3 -14    1.46    2.77
  10   3 -14    2.74    2.87
 -10  -3  14    0.35    2.28
 -10   3  15    5.02    3.06
  10  -3 -15    3.04    2.30
  10   3 -15    5.58    3.56
 -10  -3  15    2.11    2.46
 -10   3  16   20.95    5.32
  10  -3 -16   21.35    5.81
  10   3 -16   16.59    5.55
 -10  -3  16   18.37    5.17
 -10   3  17   11.47    4.11
  10  -3 -17   15.63    5.04
  10   3 -17    6.60    4.06
 -10  -3  17   12.53    4.36
 -10   3  18    9.47    3.72
  10  -3 -18   14.85    4.72
  10   3 -18   11.49    4.92
 -10  -3  18   15.78    4.80
 -10   3  19    0.00    1.95
  10  -3 -19    5.20    2.99
  10   3 -19   -0.00    2.45
 -10   3  20   -0.00    1.75
  10  -3 -20    0.00    2.71
  10   3 -20   -0.00    2.36
 -10   3  21    5.71    3.24
  10  -3 -21    8.76    3.92
  10   3 -21    3.13    2.99
  10  -3 -22   18.88    5.60
  10   3 -22   19.91    5.52
  10  -3 -23    2.76    2.92
  10   3 -23   -0.00    2.96
  10  -3 -24    1.40    2.59
  10   3 -24   -0.00    2.21
  10  -3 -25    0.23    1.45
  10   3 -25   -0.00    1.84
  10  -3 -26    4.95    3.25
  10   3 -26    3.88    3.36
  10  -3 -27    4.86    2.98
  10   3 -27    2.24    2.93
  10  -3 -28    3.44    2.73
  10   3 -28    2.91    2.93
  10  -3 -29   -0.00    1.99
  10   3 -29   -0.00    2.35
  10  -3 -30    2.01    2.83
  10   3 -30   -0.00    2.16
  10  -3 -31   -0.00    2.11
  10   3 -31    0.00    2.00
  10  -3 -32    6.72    3.39
  10   3 -32    3.04    2.94
  10   3 -33   -0.00    1.86
 -10   4   1    2.04    2.18
  10  -4  -1    1.98    2.65
 -10  -4   1    2.19    3.03
 -10   4   2    2.47    2.64
 -10  -4   2   -0.00    2.03
 -10   4   3   12.08    4.18
  10   4  -3    0.93    3.72
 -10  -4   3    0.01    2.01
 -10   4   4   66.94    9.83
  10   4  -4   44.03    9.93
 -10  -4   4   50.06    9.46
 -10   4   5   26.74    6.25
  10  -4  -5   34.75    7.92
  10   4  -5   29.03    7.78
 -10  -4   5   30.52    7.03
 -10   4   6   42.22    7.56
  10  -4  -6   22.02    6.69
  10   4  -6   35.47    8.30
 -10  -4   6   34.39    7.54
 -10   4   7   -0.00    2.13
  10  -4  -7   -0.00    3.27
  10   4  -7   -0.00    3.03
 -10  -4   7    2.63    2.90
 -10   4   8   56.90    9.08
  10  -4  -8   44.15    9.29
  10   4  -8   53.42   10.09
 -10  -4   8   37.56    8.21
 -10   4   9    5.32    3.07
  10  -4  -9    6.80    4.00
  10   4  -9    4.51    3.41
 -10  -4   9    4.45    3.24
 -10   4  10   22.58    5.35
  10  -4 -10   12.91    4.99
  10   4 -10   17.12    5.79
 -10  -4  10    9.64    4.27
 -10   4  11    5.55    3.36
  10  -4 -11    0.00    2.65
  10   4 -11    3.42    3.36
 -10  -4  11    7.96    4.14
 -10   4  12    0.69    2.29
  10  -4 -12   -0.00    1.68
  10   4 -12   -0.00    2.95
 -10  -4  12    0.00    2.33
 -10   4  13   -0.00    1.95
  10  -4 -13   -0.00    2.24
  10   4 -13   -0.00    3.04
 -10  -4  13    0.40    2.01
 -10   4  14   14.14    4.55
  10  -4 -14    7.37    4.17
  10   4 -14   31.50    7.19
 -10  -4  14   11.79    4.60
 -10   4  15    8.68    3.77
  10  -4 -15    4.81    3.65
  10   4 -15   10.85    4.12
  10   4 -15    9.23    4.24
 -10  -4  15    9.31    4.24
 -10   4  16    9.87    3.86
  10  -4 -16   15.01    5.20
  10   4 -16   14.23    4.64
  10   4 -16   10.53    4.73
 -10  -4  16    7.62    3.70
 -10   4  17    1.68    2.35
  10  -4 -17    1.83    2.49
  10   4 -17    2.83    2.86
  10   4 -17    1.26    2.38
 -10  -4  17   -0.00    1.98
 -10   4  18    1.43    2.26
  10  -4 -18    0.00    2.67
  10   4 -18    6.11    3.65
  10   4 -18    1.63    2.87
 -10  -4  18    2.35    2.38
 -10   4  19    4.67    3.11
  10  -4 -19    4.50    3.18
  10   4 -19    6.34    3.37
  10   4 -19    9.66    4.35
 -10   4  20   32.91    6.57
  10  -4 -20   19.31    5.92
  10   4 -20   22.71    6.45
 -10   4  21   12.72    4.42
  10  -4 -21   11.24    4.73
  10   4 -21    8.56    3.80
  10  -4 -22    2.08    2.34
  10   4 -22   -0.00    2.59
  10  -4 -23    0.68    2.46
  10   4 -23    7.33    3.92
  10  -4 -24    3.68    2.94
  10   4 -24   12.89    4.59
  10  -4 -25    9.58    4.64
  10   4 -25    0.00    2.81
  10  -4 -26    3.96    3.02
  10   4 -26    5.35    3.35
  10  -4 -27    0.03    1.89
  10   4 -27    1.93    2.32
  10  -4 -28    3.10    3.09
  10   4 -28    3.09    2.81
  10  -4 -29    1.09    2.11
  10   4 -29    3.49    2.58
  10  -4 -30    6.98    3.46
  10   4 -30    6.68    3.60
  10  -4 -31    1.30    2.15
  10   4 -31    3.64    3.02
  10   4 -32    1.65    2.67
 -10   5   1   33.69    6.97
  10  -5  -1   31.53    7.94
  10   5  -1   39.01    7.86
  10   5  -1   38.83    9.09
 -10   5   2  141.40   16.78
  10   5  -2  176.94   18.68
  10   5  -2  120.84   18.29
 -10   5   3   11.92    4.65
  10   5  -3   18.17    5.68
  10   5  -3   14.99    5.92
 -10   5   4    1.00    2.19
  10   5  -4    0.25    2.55
  10   5  -4   -0.00    2.02
 -10   5   5    6.45    3.31
  10  -5  -5    0.37    2.23
  10   5  -5    3.88    3.11
  10   5  -5   -0.00    3.23
 -10   5   6   28.35    6.63
  10  -5  -6   35.66    8.00
  10   5  -6   26.37    6.79
  10   5  -6   18.15    6.27
 -10   5   7   33.66    6.91
  10  -5  -7   17.22    5.91
  10   5  -7   34.15    7.00
  10   5  -7   23.00    6.98
 -10   5   8   19.21    5.31
  10  -5  -8   14.53    5.49
  10   5  -8   25.36    6.14
  10   5  -8   13.27    5.44
 -10   5   9    0.00    1.84
  10  -5  -9    1.50    2.88
  10   5  -9    0.00    2.64
  10   5  -9   -0.00    2.12
 -10   5  10    3.99    2.62
  10  -5 -10    1.18    2.23
  10   5 -10    0.00    1.98
  10   5 -10    1.76    2.68
 -10   5  11   16.04    4.80
  10  -5 -11   16.73    5.42
  10   5 -11    4.51    3.42
  10   5 -11   14.37    5.59
 -10   5  12   31.24    6.60
  10  -5 -12   25.23    6.92
  10   5 -12   40.53    7.72
  10   5 -12   25.35    7.17
 -10   5  13   12.38    4.30
  10  -5 -13    6.59    4.09
  10   5 -13   12.43    4.45
  10   5 -13   15.69    5.63
 -10   5  14    3.25    2.84
  10  -5 -14   -0.00    2.22
  10   5 -14    0.00    2.42
  10   5 -14    0.25    2.45
 -10   5  15    5.75    3.18
  10  -5 -15    0.97    1.96
  10   5 -15    7.75    3.87
  10   5 -15    2.81    3.13
 -10   5  16    2.91    2.80
  10  -5 -16    4.11    3.05
  10   5 -16    2.67    2.39
  10   5 -16    0.00    2.50
 -10   5  17   24.90    5.81
  10  -5 -17   12.95    4.94
  10   5 -17   27.79    6.32
  10   5 -17   20.42    6.04
 -10   5  18   14.71    4.79
  10  -5 -18   10.91    4.70
  10   5 -18   15.01    4.80
  10   5 -18   13.27    5.16
 -10   5  19    0.33    1.74
  10  -5 -19    1.71    2.62
  10   5 -19    1.16    2.42
  10   5 -19    2.73    2.90
 -10   5  20    0.00    2.15
  10  -5 -20    1.67    2.54
  10   5 -20   -0.00    2.33
 -10   5  21    7.03    3.69
  10  -5 -21   12.69    4.72
  10   5 -21    6.02    4.12
  10  -5 -22   10.53    4.40
  10   5 -22   20.34    5.84
  10  -5 -23    2.25    2.91
  10   5 -23    1.02    2.56
  10  -5 -24    2.39    2.50
  10   5 -24   -0.00    2.35
  10  -5 -25   -0.00    2.61
  10   5 -25   -0.00    2.49
  10  -5 -26    4.64    3.11
  10   5 -26    4.08    2.78
  10  -5 -27    5.58    3.55
  10   5 -27    4.70    3.35
  10  -5 -28    1.91    3.08
  10   5 -28    1.05    2.46
  10  -5 -29    0.00    2.70
  10   5 -29    0.00    2.61
  10  -5 -30    1.47    2.25
  10   5 -30    0.00    2.27
  10   5 -31    1.89    2.63
 -10   6   1   -0.00    2.22
  10   6  -1   -0.00    2.31
  10   6  -1   -0.00    2.70
 -10   6   2    6.67    3.63
  10   6  -2    9.44    4.37
  10   6  -2    0.76    3.38
 -10   6   3   19.96    5.28
  10   6  -3   17.99    5.33
  10   6  -3    6.39    4.40
 -10   6   4   13.63    4.85
  10  -6  -4   10.19    4.75
  10   6  -4    5.44    3.36
  10   6  -4   18.19    6.17
 -10   6   5   15.67    4.82
  10  -6  -5   11.18    5.24
  10   6  -5   27.21    6.47
  10   6  -5   11.04    5.00
 -10   6   6   13.68    4.99
  10  -6  -6   13.57    5.50
  10   6  -6   24.09    6.15
  10   6  -6   21.75    6.73
 -10   6   7    2.65    2.53
  10  -6  -7    1.63    2.62
  10   6  -7    2.53    2.64
  10   6  -7    4.85    4.05
 -10   6   8    6.99    3.61
  10  -6  -8    1.85    3.19
  10   6  -8    1.10    2.34
  10   6  -8    6.92    4.25
 -10   6   9   46.59    8.40
  10  -6  -9   21.32    6.88
  10   6  -9   46.09    8.20
  10   6  -9   35.23    8.56
 -10   6  10   25.73    6.29
  10  -6 -10   20.23    6.27
  10   6 -10   31.68    6.98
  10   6 -10   19.70    6.55
 -10   6  11    6.03    3.79
  10  -6 -11    3.75    3.52
  10   6 -11    7.42    3.67
  10   6 -11    5.18    4.11
 -10   6  12    1.56    2.26
  10  -6 -12   -0.00    2.53
  10   6 -12    4.72    3.11
  10   6 -12    1.08    2.94
 -10   6  13   16.73    5.22
  10  -6 -13   15.78    5.42
  10   6 -13   19.62    5.68
  10   6 -13   11.99    5.16
 -10   6  14    2.71    3.17
  10  -6 -14    2.23    3.11
  10   6 -14    4.59    3.07
  10   6 -14    6.15    3.73
 -10   6  15   22.22    5.63
  10  -6 -15   11.11    4.85
  10   6 -15   20.72    5.52
  10   6 -15   12.56    5.01
 -10   6  16    1.81    2.51
  10  -6 -16    0.65    2.87
  10   6 -16    1.72    2.64
  10   6 -16    4.75    3.69
 -10   6  17    0.00    2.21
  10  -6 -17   -0.00    1.65
  10   6 -17   -0.00    2.61
  10   6 -17    1.33    2.98
 -10   6  18    8.67    3.66
  10  -6 -18    2.89    3.33
  10   6 -18    0.56    2.49
  10   6 -18    5.34    3.70
 -10   6  19   11.74    4.15
  10  -6 -19    9.54    4.51
  10   6 -19    7.76    4.02
 -10   6  20    6.42    3.14
  10  -6 -20    9.10    4.07
  10   6 -20    1.77    3.65
 -10   6  21    4.77    3.16
  10  -6 -21    0.62    2.50
  10   6 -21    3.30    3.40
 -10   6  22    0.82    2.29
  10  -6 -22    0.00    2.54
  10   6 -22   -0.00    2.40
  10  -6 -23    0.04    2.02
  10   6 -23    0.91    2.51
  10  -6 -24    1.67    3.03
  10   6 -24    1.53    2.87
  10  -6 -25    1.31    2.40
  10   6 -25    1.77    2.72
  10  -6 -26    2.76    3.30
  10   6 -26    0.55    2.41
  10  -6 -27   -0.00    1.93
  10   6 -27    0.00    2.46
  10  -6 -28   -0.00    2.37
  10   6 -28    3.71    2.71
  10  -6 -29    2.28    3.01
  10   6 -29    0.00    2.47
  10   6 -30    0.89    2.44
 -10   7   1   58.73    9.79
  10   7  -1   63.99   10.89
 -10   7   2    7.44    3.37
  10   7  -2    0.79    2.90
 -10   7   3   22.10    6.01
  10  -7  -3   14.55    5.60
  10   7  -3   22.14    5.95
 -10   7   4    0.76    2.79
  10  -7  -4   -0.00    1.61
  10   7  -4    0.13    2.26
 -10   7   5   35.43    7.33
  10  -7  -5   22.03    6.87
  10   7  -5   39.13    7.79
  10   7  -5   14.73    6.17
 -10   7   6    5.91    3.77
  10  -7  -6    5.69    4.09
  10   7  -6    9.45    4.31
  10   7  -6    7.93    4.47
 -10   7   7   25.93    6.23
  10  -7  -7   12.99    5.12
  10   7  -7   27.55    6.71
  10   7  -7   25.25    7.69
 -10   7   8   13.97    4.80
  10  -7  -8    8.23    4.75
  10   7  -8   11.96    4.80
  10   7  -8    4.21    3.99
 -10   7   9    0.00    2.65
  10  -7  -9   -0.00    2.56
  10   7  -9    0.00    1.92
  10   7  -9    0.00    2.49
 -10   7  10    0.00    1.81
  10  -7 -10    0.79    2.87
  10   7 -10   -0.00    2.28
  10   7 -10    1.50    3.09
 -10   7  11    5.44    3.57
  10  -7 -11   10.54    4.96
  10   7 -11   12.11    4.57
  10   7 -11   14.10    5.50
 -10   7  12    2.36    3.05
  10  -7 -12    1.87    3.45
  10   7 -12    7.20    4.04
  10   7 -12    6.02    3.94
 -10   7  13   29.52    6.67
  10  -7 -13   13.64    5.33
  10   7 -13   17.84    5.63
  10   7 -13   17.32    6.39
 -10   7  14    0.57    2.41
  10  -7 -14    0.00    2.56
  10   7 -14    1.74    2.59
  10   7 -14   -0.00    2.96
 -10   7  15   -0.00    2.15
  10  -7 -15   -0.00    2.29
  10   7 -15   -0.00    2.36
  10   7 -15    2.87    2.77
 -10   7  16    1.57    2.69
  10  -7 -16    1.35    3.41
  10   7 -16    3.85    3.01
  10   7 -16    4.90    3.77
 -10   7  17   27.34    6.24
  10  -7 -17   11.91    5.52
  10   7 -17   19.56    6.30
 -10   7  18    2.10    2.67
  10  -7 -18    1.00    2.44
  10   7 -18    0.50    2.45
  10   7 -18    6.25    4.15
 -10   7  19    2.72    2.78
  10  -7 -19    1.64    2.71
  10   7 -19    1.77    3.06
 -10   7  20    1.48    2.32
  10  -7 -20    0.70    2.85
  10   7 -20    0.68    2.92
 -10   7  21    4.23    3.36
  10  -7 -21    3.12    3.23
  10   7 -21    1.66    2.18
 -10   7  22    2.68    3.12
  10  -7 -22    2.68    3.51
  10   7 -22    1.61    2.79
  10  -7 -23   10.07    4.38
  10   7 -23    0.00    2.73
  10  -7 -24    0.00    2.66
  10   7 -24    1.04    2.79
  10  -7 -25    1.78    2.73
  10   7 -25   -0.00    2.89
  10  -7 -26    0.07    2.25
  10  -7 -27    6.59    3.46
  10  -7 -28    0.00    2.46
 -10   8   1    4.92    3.14
  10   8  -1    2.45    3.26
 -10   8   2    2.11    2.88
  10  -8  -2    3.21    3.48
  10   8  -2    1.52    2.87
 -10   8   3   30.94    6.96
  10  -8  -3   21.23    6.94
  10   8  -3   26.12    7.00
 -10   8   4   10.86    4.30
  10  -8  -4    3.93    3.82
  10   8  -4   16.81    5.32
 -10   8   5   36.42    7.86
  10  -8  -5   24.47    7.20
  10   8  -5   29.06    7.17
 -10   8   6    0.00    2.45
  10  -8  -6    5.43    3.91
  10   8  -6    3.74    3.07
 -10   8   7    9.36    4.32
  10  -8  -7   -0.00    2.49
  10   8  -7    2.50    2.78
 -10   8   8    1.24    2.33
  10  -8  -8    3.24    3.31
  10   8  -8    6.08    3.83
 -10   8   9   14.62    5.05
  10  -8  -9    5.20    3.84
  10   8  -9   11.09    4.81
 -10   8  10    1.71    3.20
  10  -8 -10    2.69    3.37
  10   8 -10    2.00    2.68
 -10   8  11   17.05    5.20
  10  -8 -11    8.87    4.57
  10   8 -11   16.64    5.52
 -10   8  12   -0.00    2.10
  10  -8 -12    0.87    2.62
  10   8 -12    0.78    2.18
 -10   8  13    2.40    3.04
  10  -8 -13    0.00    2.56
  10   8 -13    2.29    2.61
 -10   8  14    3.00    2.49
  10  -8 -14    4.74    3.82
  10   8 -14    3.73    3.41
 -10   8  15   18.26    5.33
  10  -8 -15   16.13    5.82
  10   8 -15   13.58    4.89
 -10   8  16    1.35    2.41
  10  -8 -16   -1.63    2.91
  10   8 -16    4.44    3.71
 -10   8  17    3.01    2.95
  10  -8 -17    3.46    3.27
  10   8 -17   -0.00    2.42
 -10   8  18   -0.00    2.23
  10  -8 -18    2.27    3.09
  10   8 -18   -0.00    2.87
 -10   8  19   13.91    4.88
  10  -8 -19   10.14    4.75
 -10   8  20   -0.00    1.62
  10  -8 -20    0.00    2.69
 -10   8  21    3.22    2.60
  10  -8 -21    8.49    4.34
 -10   8  22    0.84    2.25
  10  -8 -22   -0.00    2.73
  10  -8 -23    1.62    2.81
  10  -8 -24   -0.00    2.02
  10  -8 -25   -0.00    3.02
  10  -8 -26   -0.00    2.82
  10  -8 -27    5.27    3.77
 -10   9   1   27.41    6.89
  10   9  -1   36.62    8.44
 -10   9   2    1.73    2.56
  10  -9  -2    0.00    2.88
  10   9  -2    1.25    2.60
 -10   9   3   13.89    5.16
  10  -9  -3   24.43    7.48
  10   9  -3   24.84    7.23
 -10   9   4    0.54    3.25
  10  -9  -4    1.32    2.64
  10   9  -4   -0.00    2.54
 -10   9   5    3.63    3.25
  10  -9  -5    0.43    2.51
  10   9  -5    1.77    3.30
 -10   9   6   -0.00    3.32
  10  -9  -6    1.32    3.44
  10   9  -6    2.89    3.18
 -10   9   7   29.59    6.87
  10  -9  -7   20.25    6.87
  10   9  -7   27.14    7.29
 -10   9   8    2.73    3.13
  10  -9  -8    3.89    3.04
  10   9  -8    0.49    3.10
 -10   9   9    4.97    3.73
  10  -9  -9    4.28    3.29
  10   9  -9    1.15    2.48
 -10   9  10    1.68    2.96
  10  -9 -10    6.00    4.21
  10   9 -10    4.28    3.51
 -10   9  11   24.36    6.44
  10  -9 -11    5.46    4.06
  10   9 -11   17.35    5.87
 -10   9  12    0.00    1.97
  10  -9 -12   -0.00    2.30
  10   9 -12    1.03    2.52
 -10   9  13    5.38    3.73
  10  -9 -13    7.50    4.17
  10   9 -13    1.96    3.31
 -10   9  14    0.54    2.41
  10  -9 -14    0.00    2.57
  10   9 -14    0.00    2.35
 -10   9  15    1.27    2.49
  10  -9 -15    1.96    3.51
  10   9 -15    0.00    2.69
 -10   9  16    2.13    2.51
  10  -9 -16   -0.00    2.93
  10   9 -16    2.92    3.24
 -10   9  17   17.93    5.84
  10  -9 -17   19.40    6.32
  10   9 -17   15.60    5.39
 -10   9  18    0.80    2.72
  10  -9 -18    0.00    1.97
 -10   9  19    1.68    2.74
  10  -9 -19    2.42    3.59
  10  -9 -20    0.00    2.65
 -10   9  21    3.93    3.41
  10  -9 -21    6.40    4.22
 -10   9  22   -0.00    2.68
  10  -9 -22    0.25    3.04
  10  -9 -23    5.05    4.20
  10  -9 -24   -0.00    2.65
  10  -9 -25    0.00    2.73
 -10  10   1   -0.00    2.81
  10  10  -1    0.89    3.56
 -10  10   2   -0.00    2.92
  10  10  -2   -0.00    2.90
 -10  10   3   13.64    4.91
  10  10  -3    9.54    5.08
 -10  10   4    0.61    2.33
  10 -10  -4    0.00    2.29
  10  10  -4   -0.00    3.15
 -10  10   5   44.54    8.46
  10 -10  -5   19.11    7.06
  10  10  -5   33.74    8.27
 -10  10   6    5.79    3.67
  10 -10  -6    3.32    3.64
  10  10  -6    1.33    2.65
 -10  10   7    3.83    3.66
  10 -10  -7    2.69    3.54
  10  10  -7    4.65    3.59
 -10  10   8   -0.00    2.86
  10 -10  -8    2.81    3.66
  10  10  -8    0.78    2.89
 -10  10   9   22.59    6.15
  10 -10  -9   19.16    6.59
  10  10  -9   18.36    6.35
 -10  10  10    0.04    2.25
  10 -10 -10    0.00    2.96
  10  10 -10   -0.00    3.21
 -10  10  11    5.59    3.29
  10 -10 -11    2.50    3.22
  10  10 -11    2.62    3.32
 -10  10  12    0.31    2.87
  10 -10 -12    0.10    2.93
  10  10 -12    0.78    2.55
 -10  10  13    7.57    4.29
  10 -10 -13    6.27    4.54
  10  10 -13   19.42    6.05
 -10  10  14    3.08    3.57
  10 -10 -14   -0.00    2.89
  10  10 -14    5.61    3.41
 -10  10  15    4.02    3.33
  10 -10 -15    5.41    4.44
  10  10 -15   13.38    4.94
 -10  10  16   -0.00    2.54
  10 -10 -16    1.66    2.98
  10  10 -16    1.78    2.73
 -10  10  17    0.00    2.11
  10 -10 -17    0.00    2.19
  10  10 -17   -0.00    3.02
 -10  10  18    1.07    2.79
  10 -10 -18   -0.00    3.03
 -10  10  19   11.78    4.65
  10 -10 -19    0.00    3.17
 -10  10  20    1.09    3.07
  10 -10 -20    2.04    3.10
 -10  10  21    0.10    2.03
  10 -10 -21    1.82    3.14
 -10  10  22   -0.00    2.15
  10 -10 -22    0.00    2.77
  10 -10 -23    1.86    3.05
  10 -10 -24    5.25    3.11
 -10  11   1    7.48    4.21
  10  11  -1   15.16    6.07
 -10  11   2    0.10    3.12
  10  11  -2    2.15    3.56
 -10  11   3    8.43    4.67
  10  11  -3    5.27    4.43
 -10  11   4    0.92    2.09
  10  11  -4    0.00    3.29
 -10  11   5    2.47    3.32
  10  11  -5    2.87    3.28
 -10  11   6   -0.00    3.22
  10 -11  -6   -0.00    2.64
  10  11  -6    1.86    3.48
 -10  11   7   33.25    7.82
  10 -11  -7   27.67    7.97
  10  11  -7   14.82    6.09
 -10  11   8    1.17    3.48
  10 -11  -8    2.29    3.22
  10  11  -8   -0.00    2.72
 -10  11   9   -0.00    2.23
  10 -11  -9    2.25    3.24
  10  11  -9    0.53    2.13
 -10  11  10    0.00    2.22
  10 -11 -10   -2.70    3.36
  10  11 -10    0.34    2.67
 -10  11  11    7.39    4.72
  10 -11 -11    7.18    5.04
  10  11 -11   19.11    6.52
 -10  11  12    4.98    3.51
  10 -11 -12    4.11    4.20
  10  11 -12    3.69    3.31
 -10  11  13    8.72    4.50
  10 -11 -13    1.83    2.95
  10  11 -13    4.73    3.93
 -10  11  14   -0.00    2.47
  10 -11 -14    0.00    2.07
  10  11 -14   -0.00    2.55
 -10  11  15   -0.00    2.61
  10 -11 -15    0.38    2.97
  10  11 -15    0.10    3.14
 -10  11  16    0.13    2.27
  10 -11 -16    0.00    3.32
  10  11 -16    3.51    3.58
 -10  11  17    7.29    4.02
  10 -11 -17    6.29    4.34
 -10  11  18    0.00    1.94
  10 -11 -18    0.00    3.27
 -10  11  19    3.18    2.85
  10 -11 -19    2.75    3.74
 -10  11  20    0.05    1.88
  10 -11 -20    1.83    3.03
 -10  11  21    2.86    3.07
  10 -11 -21   -0.00    2.86
 -10  11  22    1.07    2.81
  10 -11 -22    1.18    3.94
 -10  12   1   -0.00    3.01
  10  12  -1    5.08    4.22
 -10  12   2    3.29    3.19
  10  12  -2   -0.00    3.21
 -10  12   3    5.73    3.92
  10  12  -3    2.44    3.32
 -10  12   4    6.65    3.79
  10  12  -4    1.33    2.71
 -10  12   5    6.88    4.07
  10  12  -5    7.90    4.56
 -10  12   6   -0.00    2.67
  10  12  -6   -0.00    3.86
 -10  12   7    1.69    3.40
  10  12  -7    0.00    1.85
 -10  12   8    5.30    3.71
  10 -12  -8    1.53    3.17
  10  12  -8    0.00    3.18
 -10  12   9   12.17    5.02
  10 -12  -9    2.15    3.77
  10  12  -9   15.12    5.84
 -10  12  10   -0.00    2.52
  10 -12 -10    0.80    2.52
  10  12 -10    3.18    3.27
 -10  12  11    2.18    3.56
  10 -12 -11   -0.00    3.32
  10  12 -11   -0.00    2.56
 -10  12  12    3.08    3.22
  10 -12 -12    1.04    3.44
  10  12 -12    3.56    3.84
 -10  12  13    5.03    3.44
  10 -12 -13    2.65    4.20
  10  12 -13    0.39    3.47
 -10  12  14   -0.00    2.53
  10 -12 -14    3.92    4.66
  10  12 -14    0.00    2.75
 -10  12  15    6.09    3.84
  10 -12 -15    3.18    4.15
  10  12 -15   14.49    5.81
 -10  12  16   -0.00    2.66
  10 -12 -16    2.75    3.68
 -10  12  17    0.00    2.66
  10 -12 -17   -0.00    3.26
 -10  12  18    0.99    2.80
  10 -12 -18    0.99    2.62
 -10  12  19    2.20    3.00
  10 -12 -19   -0.00    2.91
 -10  12  20    1.33    2.34
  10 -12 -20    0.00    3.48
 -10  12  21    1.37    2.60
  10 -12 -21    2.95    3.90
 -10  12  22   -0.00    2.90
 -10  13   1    1.71    2.87
  10  13  -1    2.66    3.81
 -10  13   2    0.89    3.92
  10  13  -2    0.55    2.88
 -10  13   3   10.76    5.01
  10  13  -3    5.28    4.38
 -10  13   4    4.49    4.01
  10  13  -4   -0.00    2.64
 -10  13   5    6.69    3.81
  10  13  -5    0.17    2.56
 -10  13   6    0.00    1.90
  10  13  -6    3.38    3.70
 -10  13   7    3.28    3.78
  10  13  -7   10.27    4.93
 -10  13   8   -0.00    2.41
  10  13  -8   -0.00    3.32
 -10  13   9    4.48    3.71
  10  13  -9   -0.00    2.71
 -10  13  10   -0.00    2.69
  10  13 -10    1.78    3.10
 -10  13  11    1.73    2.60
  10 -13 -11    3.95    4.18
  10  13 -11    1.48    3.03
 -10  13  12    3.87    3.88
  10 -13 -12    2.38    3.70
  10  13 -12    0.00    3.11
 -10  13  13    8.65    4.94
  10 -13 -13    1.47    3.57
  10  13 -13    4.17    3.74
 -10  13  14   -0.00    2.68
  10 -13 -14    3.15    4.15
  10  13 -14    0.53    3.12
 -10  13  15    1.50    3.10
  10 -13 -15    0.00    3.67
  10  13 -15    2.83    3.15
 -10  13  16    0.00    2.99
  10 -13 -16   -0.00    3.30
 -10  13  17    1.50    2.60
  10 -13 -17   -0.00    3.10
 -10  13  18    0.22    3.14
  10 -13 -18    0.00    2.97
 -10  13  19   -0.00    2.59
  10 -13 -19   -0.00    2.98
 -10  13  20   -0.00    2.15
 -10  13  21    4.62    3.36
 -10  13  22    0.85    2.17
  10  14  -1   -0.00    2.38
  10  14  -2   -0.00    2.86
  10  14  -3    5.00    4.10
  10  14  -4   -0.00    2.16
  10  14  -5    3.59    4.15
  10  14  -6   -0.00    2.99
  10  14  -7    0.00    3.18
  10  14  -8    0.00    3.49
  10  14  -9    1.21    3.10
  10  14 -10    4.41    3.83
  10  14 -11    0.74    3.08
  10  14 -12    4.73    3.57
  10  14 -13   -0.00    3.05
  10 -14 -14    0.71    3.26
  10  14 -14   -0.00    2.70
  10 -14 -15   -0.00    3.05
  10 -14 -16    2.84    3.67
  10 -14 -17    2.32    3.02
  10  15 -11    4.53    3.43
  10  15 -12   -0.00    2.93
  10  15 -13   -0.00    2.53
   9   0  -1   12.59    4.77
   9   0  -2   -0.00    2.15
   9   0  -3  130.17   16.58
   9   0  -4    2.04    2.64
   9   0  -5   25.01    6.45
   9   0 -10    1.12    2.23
   9   0 -11    5.87    3.72
   9   0 -12   -0.00    2.17
  -9   0  13  113.02   13.32
   9   0 -13   98.47   13.49
  -9   0  14    1.52    2.26
   9   0 -14   -0.00    2.11
  -9   0  15   16.77    4.75
   9   0 -15   17.88    5.25
  -9   0  16   -0.00    1.92
   9   0 -16    0.40    2.20
  -9   0  17   15.91    4.60
   9   0 -17   22.89    5.73
  -9   0  18    0.65    2.09
   9   0 -18   -0.00    1.99
  -9   0  19   42.73    7.55
   9   0 -19   47.52    8.22
  -9   0  20   -0.00    1.78
   9   0 -20   -0.00    2.15
  -9   0  21    6.69    3.10
   9   0 -21    9.64    4.12
   9   0 -22   -0.00    2.15
   9   0 -23   34.05    6.85
   9   0 -24    0.42    2.17
   9   0 -25   12.87    4.35
   9   0 -26   -0.00    2.15
   9   0 -27    3.00    2.15
   9   0 -28    0.71    1.88
   9   0 -29    8.36    3.49
   9   0 -30    1.51    2.06
   9   0 -31    1.80    2.16
   9   0 -32    2.50    1.90
   9   0 -33    5.10    2.66
   9   0 -34    0.84    1.86
   9   0 -35    3.97    2.62
   9   0 -36   -0.00    1.61
   9  -1  -1  282.25   28.68
   9   1  -1  284.59   29.00
   9  -1  -2    0.00    2.91
   9   1  -2    2.55    2.81
   9  -1  -3    0.00    2.91
   9   1  -3    4.34    3.26
   9  -1  -4   37.42    8.00
   9   1  -4   40.01    8.29
   9  -1  -5   83.03   12.58
   9   1  -5   94.35   13.24
   9   1  -9    9.89    4.22
   9  -1 -10   -0.00    2.48
   9   1 -10   -0.00    1.62
   9  -1 -11   70.87   10.88
   9   1 -11   65.21   10.35
   9  -1 -12    0.17    2.14
   9   1 -12    4.08    2.82
   9  -1 -13    4.92    3.07
   9   1 -13    2.01    2.67
  -9  -1  13    1.43    2.26
   9  -1 -14   -0.00    2.09
   9   1 -14   -0.00    1.67
  -9  -1  14    0.19    2.01
   9  -1 -15   61.24    9.51
   9   1 -15   60.97    9.47
  -9  -1  15   38.21    7.68
   9  -1 -16   13.98    4.77
   9   1 -16   14.55    4.81
  -9  -1  16   15.79    4.62
  -9   1  17   44.83    7.49
   9  -1 -17   46.84    8.16
   9   1 -17   32.64    7.13
  -9  -1  17   38.06    7.10
  -9   1  18    1.45    2.03
   9  -1 -18   -0.00    1.75
   9   1 -18    1.11    2.45
  -9  -1  18   -0.00    1.92
  -9   1  19    9.85    3.62
   9  -1 -19    2.43    2.81
   9   1 -19    9.26    4.02
  -9  -1  19    5.99    3.19
  -9   1  20    2.80    2.50
   9  -1 -20    0.74    2.10
   9   1 -20    6.90    3.60
  -9  -1  20    5.40    3.02
  -9   1  21   60.99    9.18
   9  -1 -21   59.15    9.37
   9  -1 -22   -0.00    1.91
   9   1 -22    1.21    1.81
   9  -1 -23    4.02    2.81
   9   1 -23    3.66    2.96
   9  -1 -24   -0.00    2.34
   9   1 -24   -0.00    1.92
   9  -1 -25    7.52    3.35
   9   1 -25    4.66    3.21
   9  -1 -26    4.39    2.71
   9   1 -26    1.57    2.33
   9  -1 -27    9.20    3.88
   9   1 -27   24.91    5.53
   9  -1 -28    0.84    2.19
   9   1 -28   -0.00    2.24
   9  -1 -29   -0.00    2.17
   9   1 -29   -0.00    1.54
   9  -1 -30   -0.00    2.37
   9   1 -30    1.14    2.09
   9  -1 -31    5.14    3.02
   9   1 -31    5.49    3.07
   9  -1 -32    0.16    1.57
   9   1 -32    0.90    1.94
   9  -1 -33    2.57    2.42
   9   1 -33    3.59    2.37
   9  -1 -34    1.77    2.06
   9   1 -34    0.70    1.85
   9  -1 -35   -0.00    1.58
   9   1 -35   -0.00    2.10
   9   1 -36    0.95    1.83
  -9   2   1   38.06    6.91
   9  -2  -1   45.48    8.59
   9   2  -1   20.65    6.54
   9  -2  -2   13.16    4.75
   9   2  -2    3.73    3.14
   9  -2  -3   93.02   13.21
   9   2  -3   80.97   12.74
   9  -2  -4    1.11    2.42
   9   2  -4    5.63    3.97
   9  -2  -5   11.19    4.33
   9   2  -9   24.11    6.06
   9  -2 -10   -0.00    2.45
   9   2 -10   -0.00    2.75
   9  -2 -11   -0.00    1.57
   9   2 -11   -0.00    1.77
   9  -2 -12   15.79    4.96
   9   2 -12   19.94    5.50
   9  -2 -13   33.53    7.02
   9   2 -13   26.17    6.57
  -9  -2  13   32.21    6.45
   9  -2 -14   20.31    5.66
   9   2 -14   17.05    5.38
  -9  -2  14   26.52    5.89
   9  -2 -15    8.37    3.87
   9   2 -15   13.65    4.71
  -9  -2  15   13.51    4.30
   9  -2 -16    1.42    2.25
   9   2 -16   -0.00    1.98
  -9  -2  16    1.18    2.16
   9  -2 -17   35.79    7.24
   9   2 -17   36.58    7.27
  -9  -2  17   24.78    5.95
   9  -2 -18    1.40    2.28
   9   2 -18    2.41    2.59
  -9  -2  18    0.18    2.09
   9  -2 -19   60.19    9.50
   9   2 -19   54.69    9.22
  -9  -2  19   52.62    8.67
   9  -2 -20    3.74    3.00
   9   2 -20    6.92    3.50
  -9  -2  20    2.58    2.45
   9  -2 -21   -0.00    2.23
   9   2 -21    2.35    2.49
   9  -2 -22    4.26    3.62
   9   2 -22    5.45    3.12
   9  -2 -23   29.99    6.50
   9   2 -23   37.10    7.08
   9  -2 -24    0.56    1.89
   9   2 -24    0.00    2.38
   9  -2 -25    9.14    3.60
   9   2 -25    1.43    2.28
   9  -2 -26   -0.00    2.19
   9   2 -26    0.97    1.84
   9  -2 -27    2.65    2.39
   9   2 -27    1.75    2.17
   9  -2 -28   -0.00    2.01
   9   2 -28    1.89    2.39
   9  -2 -29    6.50    3.28
   9   2 -29    3.18    2.58
   9  -2 -30    3.13    2.46
   9   2 -30    0.00    2.42
   9  -2 -31    0.64    1.71
   9   2 -31   -0.00    2.03
   9  -2 -32   -0.00    1.64
   9   2 -32   -0.00    2.13
   9  -2 -33    4.21    2.75
   9   2 -33    2.46    2.46
   9  -2 -34    0.42    2.12
   9   2 -34   -0.00    1.63
   9  -2 -35    3.29    2.65
   9   2 -35    4.78    2.78
   9   2 -36    2.60    2.46
  -9   3   1  141.14   15.39
   9  -3  -1  154.09   17.37
   9   3  -1  104.32   15.80
  -9  -3   1  111.71   14.88
  -9   3   2   30.79    6.33
   9  -3  -2   32.87    7.22
   9   3  -2   34.29    7.82
  -9  -3   2   18.44    5.84
  -9   3   3   -0.00    2.36
   9  -3  -3   -0.00    2.34
   9   3  -3    0.24    3.27
  -9   3   4    4.23    2.54
   9  -3  -4    9.52    4.37
  -9   3   5   49.75    8.12
   9  -3  -5   42.89    8.67
  -9   3   6   33.70    6.78
  -9   3   7   22.68    5.35
   9   3  -8   -0.00    1.78
   9  -3  -9   11.98    4.66
   9   3  -9    2.68    2.94
   9  -3 -10    1.17    2.43
   9   3 -10    0.67    2.56
   9  -3 -11  129.88   15.34
   9   3 -11   96.38   14.16
   9  -3 -12   22.11    6.01
   9   3 -12   17.97    5.38
   9  -3 -13    9.68    4.19
   9   3 -13    5.71    3.83
   9  -3 -14    2.46    2.86
   9   3 -14    0.00    2.12
   9  -3 -15   50.21    8.82
   9   3 -15   53.14    9.08
  -9  -3  15   44.80    8.29
   9  -3 -16   14.54    4.90
   9   3 -16   16.19    4.99
  -9  -3  16   10.85    3.95
   9  -3 -17   16.00    5.41
   9   3 -17   25.90    6.14
  -9  -3  17   15.74    4.93
   9  -3 -18   -0.00    2.13
   9   3 -18    0.00    2.57
  -9  -3  18    1.28    2.02
   9  -3 -19    0.81    1.66
   9   3 -19    3.98    3.08
  -9  -3  19    2.79    2.55
   9  -3 -20    8.70    3.69
   9   3 -20   17.35    4.82
  -9  -3  20    3.74    2.68
   9  -3 -21   27.76    6.47
   9   3 -21   24.57    6.12
   9  -3 -22    3.31    2.81
   9   3 -22    8.23    3.93
   9  -3 -23    8.65    3.81
   9   3 -23    5.61    3.17
   9  -3 -24    0.00    1.54
   9   3 -24    1.21    2.11
   9  -3 -25    9.42    3.71
   9   3 -25    3.96    2.99
   9  -3 -26    7.20    3.50
   9   3 -26    8.09    3.60
   9  -3 -27    5.60    3.29
   9   3 -27    3.16    2.38
   9  -3 -28    1.90    2.36
   9   3 -28    3.31    2.73
   9  -3 -29    1.16    2.09
   9   3 -29    0.50    1.93
   9  -3 -30    0.74    2.22
   9   3 -30   -0.00    1.84
   9  -3 -31    1.91    2.23
   9   3 -31    0.99    2.07
   9  -3 -32    4.10    2.59
   9   3 -32    0.00    1.95
   9  -3 -33    4.49    2.66
   9   3 -33    4.65    2.70
   9  -3 -34    1.28    2.20
   9   3 -34    2.74    2.42
   9   3 -35    0.19    1.78
   9   3 -36   -0.00    2.08
  -9   4   1    0.82    1.86
   9  -4  -1    0.00    2.29
   9   4  -1    1.05    3.11
  -9  -4   1    1.50    1.88
  -9   4   2   34.83    6.83
   9  -4  -2   29.57    7.14
   9   4  -2   29.09    7.30
  -9  -4   2   33.02    7.11
  -9   4   3   30.09    6.63
   9  -4  -3   44.29    8.64
  -9  -4   3   39.04    7.70
  -9   4   4   44.12    7.86
   9  -4  -4   43.81    8.69
  -9  -4   4   39.32    7.99
  -9   4   5   58.18    9.17
  -9  -4   5   64.69   10.30
  -9   4   6    0.00    1.94
  -9  -4   6    2.00    2.48
  -9   4   7   72.81    9.83
   9   4  -7   41.48    8.84
  -9   4   8   77.91   10.54
   9  -4  -8   61.39   10.49
   9   4  -8   64.31   11.04
  -9   4   9   38.52    7.09
   9  -4  -9   33.51    7.67
   9   4  -9   33.06    7.72
  -9   4  10    0.58    1.90
   9  -4 -10   -0.00    2.50
   9   4 -10   -0.00    2.44
  -9   4  11    8.43    3.49
   9  -4 -11    2.92    3.06
   9   4 -11    2.41    2.87
  -9   4  12    4.14    2.91
   9  -4 -12    1.14    2.35
   9   4 -12    0.92    2.67
  -9   4  13   41.35    7.22
   9  -4 -13   30.75    6.98
   9   4 -13   26.53    6.77
  -9   4  14    6.38    3.50
   9  -4 -14    8.96    3.95
   9   4 -14    9.48    4.22
  -9   4  15   13.39    4.37
   9  -4 -15   12.83    4.81
   9   4 -15   14.27    4.96
  -9   4  16   -0.00    1.80
   9  -4 -16   -0.00    2.64
   9   4 -16    0.32    2.44
  -9   4  17   19.17    5.20
   9  -4 -17   24.04    5.99
   9   4 -17   31.05    6.85
  -9   4  18   51.08    8.14
   9  -4 -18   33.62    7.32
   9   4 -18   43.89    8.34
  -9   4  19   40.83    7.44
   9  -4 -19   33.11    7.28
   9   4 -19   47.77    7.81
   9   4 -19   40.90    8.18
  -9   4  20    1.49    1.85
   9  -4 -20    0.00    1.98
   9   4 -20   -0.00    2.16
   9   4 -20   -0.00    2.07
  -9   4  21    1.21    2.11
   9  -4 -21    0.00    2.68
   9   4 -21    2.01    2.49
  -9   4  22    2.89    2.67
   9  -4 -22    4.64    3.34
   9   4 -22    0.00    2.72
   9  -4 -23   23.44    5.98
   9   4 -23   14.42    4.80
   9  -4 -24    8.70    3.83
   9   4 -24    9.47    3.96
   9  -4 -25    3.64    2.68
   9   4 -25    2.34    2.66
   9  -4 -26   -0.00    2.63
   9   4 -26    0.00    2.32
   9  -4 -27   -0.00    2.45
   9   4 -27    2.89    2.89
   9  -4 -28    2.58    2.74
   9   4 -28    0.00    2.36
   9  -4 -29    8.19    3.58
   9   4 -29    5.44    3.19
   9  -4 -30    0.18    1.93
   9   4 -30    0.00    2.18
   9  -4 -31    1.92    2.61
   9   4 -31    1.95    2.17
   9  -4 -32    0.00    1.90
   9   4 -32   -0.00    2.13
   9  -4 -33    2.24    2.37
   9   4 -33    0.53    2.45
   9   4 -34    0.60    2.27
   9   4 -35   -0.00    2.17
  -9   5   1   96.30   12.48
   9  -5  -1  100.20   14.11
   9   5  -1   98.11   12.92
  -9  -5   1   73.61   12.32
  -9   5   2   45.70    8.43
   9  -5  -2   45.42    9.30
   9   5  -2   68.01   10.03
  -9  -5   2   66.10   10.54
  -9   5   3    6.42    3.57
   9  -5  -3    1.76    2.48
   9   5  -3    4.95    3.27
  -9  -5   3    4.16    3.11
  -9   5   4   57.95    9.32
   9   5  -4   80.26   10.89
  -9  -5   4   44.76    9.03
  -9   5   5   22.89    5.70
   9   5  -5   26.74    6.26
   9   5  -5   26.64    7.33
  -9   5   6   45.48    8.02
   9   5  -6   39.00    7.56
   9   5  -6   37.71    8.66
  -9   5   7   61.32    9.87
   9   5  -7   72.86   10.70
   9   5  -7   78.31   12.30
  -9   5   8    2.50    2.73
   9  -5  -8    3.34    2.99
   9   5  -8    2.55    2.60
   9   5  -8    2.97    3.35
  -9   5   9    3.16    2.23
   9  -5  -9    0.87    2.31
   9   5  -9    0.82    2.61
   9   5  -9    4.11    3.23
  -9   5  10    4.28    3.40
   9  -5 -10    4.44    3.35
   9   5 -10    2.22    2.54
   9   5 -10    8.26    4.66
  -9   5  11   34.10    7.00
   9  -5 -11   44.18    8.47
   9   5 -11   57.74    8.65
   9   5 -11   23.15    6.80
  -9   5  12   14.95    4.37
   9  -5 -12   13.19    4.77
   9   5 -12   15.41    5.38
  -9   5  13   -0.00    1.91
   9  -5 -13    0.67    1.81
   9   5 -13   -0.00    2.31
  -9   5  14   21.48    5.41
   9  -5 -14   19.16    5.79
   9   5 -14   17.29    5.46
  -9   5  15    9.95    3.95
   9  -5 -15   18.30    5.21
   9   5 -15   22.97    5.83
  -9   5  16   16.35    5.01
   9  -5 -16   17.37    5.39
   9   5 -16   28.69    6.84
  -9   5  17   23.68    5.56
   9  -5 -17   20.70    5.85
   9   5 -17   14.11    5.08
  -9   5  18    4.88    2.98
   9  -5 -18    2.25    2.81
   9   5 -18    1.29    2.66
  -9   5  19   -0.00    2.01
   9  -5 -19    0.00    2.01
   9   5 -19    0.00    2.72
  -9   5  20    7.51    3.51
   9  -5 -20    8.74    3.74
   9   5 -20    3.89    3.05
  -9   5  21   22.96    5.68
   9  -5 -21   26.19    6.46
   9   5 -21   14.92    5.09
  -9   5  22   14.88    4.73
   9  -5 -22   24.04    5.99
   9   5 -22   17.19    5.06
   9  -5 -23    7.54    3.69
   9   5 -23    2.09    2.81
   9  -5 -24    3.04    2.75
   9   5 -24    0.00    2.06
   9  -5 -25    0.05    2.36
   9   5 -25    1.35    2.49
   9  -5 -26    3.44    2.77
   9   5 -26    7.11    3.59
   9  -5 -27    2.20    2.56
   9   5 -27    6.54    3.36
   9  -5 -28    1.59    2.67
   9   5 -28    0.00    2.65
   9  -5 -29   -0.00    1.51
   9   5 -29   -0.00    2.25
   9  -5 -30    3.06    2.94
   9   5 -30    1.14    2.31
   9  -5 -31    0.00    2.32
   9   5 -31   -0.00    2.25
   9  -5 -32    1.65    2.06
   9   5 -32   -0.00    1.96
   9   5 -33    0.00    2.66
   9   5 -34   -0.00    2.03
  -9   6   1    1.70    2.14
   9  -6  -1    0.53    2.81
   9   6  -1   -0.00    2.45
  -9  -6   1    0.00    2.12
  -9   6   2   97.89   12.19
   9  -6  -2   61.58   11.57
   9   6  -2   91.51   12.37
  -9  -6   2   73.38   12.00
  -9   6   3   24.74    5.96
   9  -6  -3   23.17    6.83
   9   6  -3   42.70    7.77
   9   6  -3   31.43    8.06
  -9   6   4   20.06    5.45
   9   6  -4   18.33    5.18
   9   6  -4   15.26    5.80
  -9   6   5   10.75    4.25
   9   6  -5   21.79    5.63
   9   6  -5   16.75    5.64
  -9   6   6   12.55    4.34
   9   6  -6   11.66    4.48
   9   6  -6   13.39    5.44
  -9   6   7   21.42    5.60
   9  -6  -7   22.59    6.24
   9   6  -7   18.72    5.43
   9   6  -7   31.07    7.59
  -9   6   8   84.84   10.90
   9  -6  -8   52.49    9.96
   9   6  -8   64.34    9.85
   9   6  -8   38.01    9.27
  -9   6   9   10.92    4.05
   9  -6  -9   11.17    4.69
   9   6  -9    7.90    3.76
   9   6  -9    4.88    4.07
  -9   6  10    0.00    1.73
   9  -6 -10   -0.00    1.92
   9   6 -10   -0.00    1.87
   9   6 -10   -0.00    2.49
  -9   6  11   -0.00    2.12
   9  -6 -11    0.00    2.32
   9   6 -11    0.18    2.01
   9   6 -11    1.26    2.80
  -9   6  12   14.14    4.93
   9  -6 -12   29.27    6.96
   9   6 -12   25.64    6.08
   9   6 -12   22.38    6.59
  -9   6  13   15.62    4.83
   9  -6 -13   12.20    4.74
   9   6 -13   15.60    4.89
   9   6 -13    9.32    4.53
  -9   6  14   35.06    7.01
   9  -6 -14   27.52    6.94
   9   6 -14   32.20    6.82
   9   6 -14   27.59    7.27
  -9   6  15   18.09    4.80
   9  -6 -15    9.15    4.32
   9   6 -15   22.13    5.38
   9   6 -15    9.86    4.40
  -9   6  16    5.13    3.10
   9  -6 -16    2.72    2.55
   9   6 -16    1.67    2.43
   9   6 -16    1.40    2.47
  -9   6  17    5.34    3.25
   9  -6 -17    0.87    2.36
   9   6 -17   11.04    4.39
   9   6 -17    3.01    3.13
  -9   6  18   26.59    5.95
   9  -6 -18   15.03    5.36
   9   6 -18   31.52    7.15
  -9   6  19    6.02    3.25
   9  -6 -19    8.26    4.11
   9   6 -19    7.18    4.37
  -9   6  20    5.22    2.89
   9  -6 -20    4.61    3.00
   9   6 -20    3.71    3.32
  -9   6  21    0.86    2.11
   9  -6 -21    0.83    2.87
   9   6 -21    0.30    2.30
  -9   6  22    2.71    2.88
   9  -6 -22    4.83    3.54
   9   6 -22    5.32    3.64
   9  -6 -23    4.48    3.33
   9   6 -23   10.02    4.17
   9  -6 -24    7.76    3.74
   9   6 -24    5.14    3.28
   9  -6 -25    7.38    3.82
   9   6 -25    4.27    3.43
   9  -6 -26    0.72    2.42
   9   6 -26   -0.00    2.32
   9  -6 -27    0.00    2.61
   9   6 -27    0.61    2.11
   9  -6 -28    7.20    3.54
   9   6 -28    2.75    3.37
   9  -6 -29    0.00    2.09
   9   6 -29    2.04    2.65
   9  -6 -30    1.05    2.58
   9   6 -30   -0.00    2.24
   9  -6 -31    2.39    2.31
   9   6 -31   -0.00    2.34
  -9   7   1    8.11    3.82
   9  -7  -1    8.29    4.50
   9   7  -1   10.51    4.56
  -9   7   2    2.74    2.93
   9  -7  -2    2.52    3.19
   9   7  -2    4.64    3.01
  -9   7   3   -0.00    2.10
   9   7  -3   -0.00    2.88
  -9   7   4   23.83    5.81
   9   7  -4   19.95    5.59
  -9   7   5    9.87    4.28
   9   7  -5    4.75    3.13
  -9   7   6   33.95    7.27
   9  -7  -6   31.30    7.76
   9   7  -6   51.33    8.86
  -9   7   7    7.04    3.75
   9  -7  -7   -0.00    1.79
   9   7  -7    0.58    2.35
  -9   7   8    1.69    2.25
   9  -7  -8    2.26    3.25
   9   7  -8    0.00    1.97
  -9   7   9    7.83    4.01
   9  -7  -9   15.43    5.03
   9   7  -9   17.37    5.26
  -9   7  10   10.53    4.36
   9  -7 -10   15.08    5.10
   9   7 -10   15.40    4.93
   9   7 -10   15.68    5.73
  -9   7  11   17.13    5.03
   9  -7 -11    9.02    4.34
   9   7 -11   15.13    5.01
   9   7 -11    2.14    3.56
  -9   7  12   40.79    7.79
   9  -7 -12   26.56    6.87
   9   7 -12   41.33    7.82
   9   7 -12   26.11    7.59
  -9   7  13    1.84    2.39
   9  -7 -13    1.98    3.39
   9   7 -13   -0.00    2.40
   9   7 -13    0.00    3.03
  -9   7  14    2.72    2.64
   9  -7 -14    4.30    3.59
   9   7 -14    2.80    2.92
   9   7 -14    1.88    3.76
  -9   7  15    0.00    2.15
   9  -7 -15    3.63    3.31
   9   7 -15    2.08    2.63
   9   7 -15    0.00    2.45
  -9   7  16   27.04    6.66
   9  -7 -16   31.71    7.68
   9   7 -16   29.91    6.95
   9   7 -16   42.80    8.66
  -9   7  17    2.21    2.42
   9  -7 -17   -0.00    1.93
   9   7 -17    1.97    2.96
   9   7 -17    0.00    2.34
  -9   7  18   -0.00    2.31
   9  -7 -18    4.04    3.55
   9   7 -18   -0.00    1.92
   9   7 -18    0.00    2.85
  -9   7  19    0.00    1.70
   9  -7 -19   -0.00    2.40
   9   7 -19   -0.00    2.40
  -9   7  20    6.65    3.57
   9  -7 -20    8.90    4.27
   9   7 -20   11.64    4.95
  -9   7  21    2.75    2.76
   9  -7 -21    2.12    2.97
  -9   7  22   16.37    4.87
   9  -7 -22    7.60    4.39
   9  -7 -23   -0.00    1.79
   9  -7 -24    0.79    2.76
   9  -7 -25    0.27    2.50
   9  -7 -26   12.52    5.08
   9  -7 -27    3.11    3.23
   9  -7 -28    1.66    3.13
   9  -7 -29    0.10    2.62
   9  -7 -30    3.11    3.37
  -9   8   1   18.48    5.49
   9  -8  -1   14.98    5.61
   9   8  -1   11.89    5.26
  -9   8   2   20.77    5.71
   9   8  -2   16.23    5.08
  -9   8   3    0.00    2.61
   9   8  -3    1.07    2.94
  -9   8   4   38.40    8.07
   9   8  -4   52.80    9.48
  -9   8   5    1.81    2.61
   9  -8  -5    1.87    2.79
   9   8  -5   -0.00    2.28
  -9   8   6    1.18    2.21
   9  -8  -6    4.04    3.89
   9   8  -6    1.86    2.28
  -9   8   7    0.00    2.72
   9  -8  -7    3.62    3.65
   9   8  -7    4.11    3.45
  -9   8   8   44.87    8.56
   9  -8  -8   49.60    9.90
   9   8  -8   51.36    9.29
  -9   8   9    6.19    3.39
   9  -8  -9    7.41    4.33
   9   8  -9    8.82    4.06
  -9   8  10   12.94    4.81
   9  -8 -10    8.53    4.37
   9   8 -10   13.76    4.82
  -9   8  11    6.38    3.49
   9  -8 -11    3.71    3.17
   9   8 -11    3.44    3.09
  -9   8  12    7.96    3.80
   9  -8 -12   10.47    4.96
   9   8 -12   16.90    5.65
  -9   8  13   -0.00    2.59
   9  -8 -13   -0.00    2.61
   9   8 -13   -0.00    1.69
  -9   8  14   10.85    4.25
   9  -8 -14    7.85    4.30
   9   8 -14    7.22    3.91
  -9   8  15    1.77    2.54
   9  -8 -15   -0.00    2.53
   9   8 -15   -0.00    2.80
  -9   8  16    0.50    1.99
   9  -8 -16    0.58    1.96
   9   8 -16    0.15    2.23
  -9   8  17    3.01    2.87
   9  -8 -17    0.00    2.81
   9   8 -17   -0.00    2.52
  -9   8  18   13.75    4.71
   9  -8 -18    1.15    3.23
   9   8 -18   27.45    6.63
  -9   8  19    1.23    2.52
   9  -8 -19    1.19    2.68
  -9   8  20    3.06    2.85
   9  -8 -20    2.59    3.22
  -9   8  21    0.00    1.90
   9  -8 -21    2.51    3.19
  -9   8  22   -0.00    2.05
   9  -8 -22   -0.00    2.32
  -9   8  23    3.29    2.81
   9  -8 -23    3.34    3.26
   9  -8 -24    2.80    3.16
   9  -8 -25    0.53    2.20
   9  -8 -26    4.44    3.43
   9  -8 -27   -0.00    2.51
   9  -8 -28    0.00    3.04
   9  -8 -29   -0.00    2.71
  -9   9   1    2.95    3.71
   9   9  -1    7.35    4.43
  -9   9   2   21.21    5.84
   9   9  -2   16.83    5.86
  -9   9   3    0.84    2.15
   9  -9  -3    7.51    4.39
   9   9  -3    0.00    3.28
  -9   9   4   13.47    4.56
   9  -9  -4    6.99    4.31
   9   9  -4   11.01    4.99
  -9   9   5    1.36    2.87
   9  -9  -5    0.00    3.14
   9   9  -5    5.33    4.04
  -9   9   6   62.36   10.50
   9  -9  -6   59.70   11.19
   9   9  -6   55.30   10.08
  -9   9   7   -0.00    2.87
   9  -9  -7   -0.00    2.57
   9   9  -7   -0.00    2.58
  -9   9   8    1.20    2.48
   9  -9  -8    0.00    2.17
   9   9  -8    2.32    3.40
  -9   9   9    0.00    2.02
   9  -9  -9    1.10    3.22
   9   9  -9    0.24    2.62
  -9   9  10   13.07    4.37
   9  -9 -10    5.35    4.09
   9   9 -10    3.94    3.61
  -9   9  11    1.25    2.35
   9  -9 -11    2.23    2.64
   9   9 -11   -0.00    1.93
  -9   9  12   21.13    5.95
   9  -9 -12   23.29    6.83
   9   9 -12   24.73    6.56
  -9   9  13   -0.00    2.53
   9  -9 -13    4.22    3.44
   9   9 -13    0.61    2.47
  -9   9  14   -0.00    2.00
   9  -9 -14    0.42    2.76
   9   9 -14   -0.00    2.56
  -9   9  15    2.75    3.21
   9  -9 -15    2.65    3.81
   9   9 -15    3.10    3.10
  -9   9  16   24.64    6.28
   9  -9 -16   13.56    5.66
   9   9 -16   37.24    7.89
  -9   9  17   -0.00    2.14
   9  -9 -17   -0.00    2.69
   9   9 -17    0.76    2.14
  -9   9  18   -0.00    1.65
   9  -9 -18    0.74    2.70
   9   9 -18    4.71    3.26
  -9   9  19    0.25    2.19
   9  -9 -19    0.00    3.09
  -9   9  20    4.24    3.24
   9  -9 -20    7.60    4.52
  -9   9  21    1.82    2.37
   9  -9 -21    2.85    3.50
  -9   9  22    7.99    4.09
   9  -9 -22    3.03    3.17
  -9   9  23    0.00    2.25
   9  -9 -23   -0.00    2.91
   9  -9 -24   -0.00    2.95
   9  -9 -25    1.59    2.92
   9  -9 -26   16.51    5.73
   9  -9 -27   -0.00    2.36
  -9  10   1    0.00    2.26
   9  10  -1    0.65    3.07
  -9  10   2   11.35    4.96
   9 -10  -2    8.56    5.13
   9  10  -2   21.96    6.77
  -9  10   3    6.03    4.03
   9 -10  -3    7.88    4.56
   9  10  -3    2.78    3.40
  -9  10   4   31.96    7.60
   9 -10  -4   23.90    7.45
   9  10  -4   29.31    7.35
  -9  10   5    1.93    2.88
   9 -10  -5   -0.00    2.03
   9  10  -5    3.40    3.34
  -9  10   6    1.20    2.74
   9 -10  -6    0.95    3.54
   9  10  -6    0.78    2.67
  -9  10   7    1.57    2.92
   9 -10  -7    2.28    2.99
   9  10  -7    2.71    3.38
  -9  10   8    8.33    4.42
   9 -10  -8   11.91    5.32
   9  10  -8   16.14    5.86
  -9  10   9    0.00    2.08
   9 -10  -9   -0.00    1.99
   9  10  -9    1.66    3.17
  -9  10  10    7.81    3.78
   9 -10 -10    9.09    4.78
   9  10 -10    6.08    3.83
  -9  10  11    8.41    4.51
   9 -10 -11    2.93    3.38
   9  10 -11    0.68    2.99
  -9  10  12    5.25    3.23
   9 -10 -12    9.49    4.56
   9  10 -12    6.32    3.92
  -9  10  13   -0.00    2.52
   9 -10 -13    2.06    2.72
   9  10 -13    0.00    2.79
  -9  10  14   21.66    6.16
   9 -10 -14   14.82    5.87
   9  10 -14   18.95    5.98
  -9  10  15   -0.00    1.84
   9 -10 -15    3.06    3.40
   9  10 -15   -0.00    3.05
  -9  10  16   -0.00    2.62
   9 -10 -16   -0.00    2.48
   9  10 -16    0.80    2.44
  -9  10  17    3.68    2.70
   9 -10 -17    0.00    3.11
   9  10 -17    0.47    2.73
  -9  10  18   24.29    6.45
   9 -10 -18   15.30    6.32
  -9  10  19    3.06    2.80
   9 -10 -19    0.00    3.22
  -9  10  20    1.71    3.05
   9 -10 -20    0.00    3.19
  -9  10  21   -0.00    1.51
   9 -10 -21   -0.00    2.27
  -9  10  22    6.66    3.74
   9 -10 -22   -0.00    2.91
  -9  10  23    0.14    2.12
   9 -10 -23   -0.00    2.90
   9 -10 -24    6.43    4.44
   9 -10 -25   -0.00    2.81
   9 -10 -26    0.00    2.78
  -9  11   1   -0.00    1.76
   9  11  -1    0.70    2.68
  -9  11   2   27.99    7.22
   9  11  -2   17.71    6.32
  -9  11   3    1.98    3.18
   9  11  -3    1.78    3.47
  -9  11   4   19.55    5.91
   9 -11  -4    9.16    4.79
   9  11  -4   11.42    5.06
  -9  11   5    2.11    3.25
   9 -11  -5   -0.00    2.70
   9  11  -5   -0.00    2.38
  -9  11   6    9.00    4.42
   9 -11  -6    7.45    4.73
   9  11  -6    7.51    4.31
  -9  11   7    0.38    2.47
   9 -11  -7   -0.00    1.85
   9  11  -7    1.23    2.31
  -9  11   8   -0.00    2.33
   9 -11  -8    1.25    3.06
   9  11  -8    1.47    3.22
  -9  11   9    3.82    4.09
   9 -11  -9    2.13    3.17
   9  11  -9    2.17    3.36
  -9  11  10   21.30    6.15
   9 -11 -10   10.83    5.29
   9  11 -10   16.09    5.59
  -9  11  11   -0.00    2.32
   9 -11 -11    1.79    3.31
   9  11 -11    0.60    2.96
  -9  11  12    7.80    3.89
   9 -11 -12    1.81    3.35
   9  11 -12    7.32    4.14
  -9  11  13   -0.00    2.12
   9 -11 -13    0.04    2.27
   9  11 -13   -0.00    2.55
  -9  11  14    5.04    2.96
   9 -11 -14   -0.00    2.40
   9  11 -14    1.12    3.19
  -9  11  15   -0.00    2.71
   9 -11 -15    0.05    2.10
   9  11 -15    1.11    2.92
  -9  11  16   29.67    7.28
   9 -11 -16    8.74    4.51
   9  11 -16   32.87    7.72
  -9  11  17   -0.00    2.16
   9 -11 -17    5.95    3.99
   9  11 -17    4.04    3.35
  -9  11  18    1.81    2.89
   9 -11 -18   -0.00    2.20
  -9  11  19    0.72    2.20
   9 -11 -19   -0.00    3.51
  -9  11  20    6.46    3.82
   9 -11 -20    5.04    4.17
  -9  11  21    2.81    2.86
   9 -11 -21    0.00    2.69
  -9  11  22    6.44    3.74
   9 -11 -22    0.00    3.03
  -9  11  23    3.81    3.05
   9 -11 -23    1.57    2.57
   9 -11 -24   -0.00    2.33
  -9  12   1   11.90    4.85
   9  12  -1   -0.00    2.87
  -9  12   2    0.00    2.75
   9  12  -2    0.64    2.22
  -9  12   3    2.49    3.19
   9  12  -3   -0.00    2.63
  -9  12   4   22.08    6.70
   9  12  -4    9.00    4.69
  -9  12   5   -0.00    3.52
   9  12  -5    1.58    3.72
  -9  12   6    0.00    2.47
   9 -12  -6    0.20    2.46
   9  12  -6    0.62    3.01
  -9  12   7    4.14    3.82
   9 -12  -7    0.95    2.99
   9  12  -7    0.00    2.77
  -9  12   8   15.13    5.33
   9 -12  -8   13.10    5.73
   9  12  -8   15.32    6.26
  -9  12   9    2.20    2.76
   9 -12  -9   -0.00    2.89
   9  12  -9   -0.00    2.69
  -9  12  10    6.08    4.20
   9 -12 -10    1.11    2.82
   9  12 -10    5.00    4.13
  -9  12  11    0.00    2.26
   9 -12 -11   -0.00    2.82
   9  12 -11    3.44    2.93
  -9  12  12    0.00    2.90
   9 -12 -12    1.28    3.17
   9  12 -12   -0.00    3.10
  -9  12  13    1.65    2.46
   9 -12 -13   -0.00    2.78
   9  12 -13    1.93    3.07
  -9  12  14    5.72    4.07
   9 -12 -14    4.00    3.61
   9  12 -14    5.42    4.41
  -9  12  15   -0.00    2.75
   9 -12 -15   -0.00    2.92
   9  12 -15   -0.00    2.60
  -9  12  16    0.38    1.91
   9 -12 -16    2.92    3.09
   9  12 -16    0.00    1.95
  -9  12  17    2.51    3.35
   9 -12 -17   -0.00    3.11
  -9  12  18    6.64    4.04
   9 -12 -18   -0.00    2.17
  -9  12  19   -0.00    2.44
   9 -12 -19    2.95    4.18
  -9  12  20    5.84    3.70
   9 -12 -20    0.50    3.62
  -9  12  21    0.13    2.43
   9 -12 -21   -0.00    3.42
  -9  12  22    0.32    1.83
   9 -12 -22    2.80    4.23
  -9  12  23    4.27    3.22
   9 -12 -23    2.25    3.62
  -9  13   1   11.44    5.03
   9  13  -1    3.12    2.93
  -9  13   2    2.47    3.34
   9  13  -2    2.79    3.58
  -9  13   3    2.92    3.27
   9  13  -3   -0.00    2.82
  -9  13   4    4.65    3.41
   9  13  -4    0.00    3.21
  -9  13   5    2.83    2.87
   9  13  -5    3.29    3.62
  -9  13   6    4.03    3.85
   9  13  -6    8.69    4.73
  -9  13   7    3.01    3.40
   9  13  -7    0.26    2.83
  -9  13   8    0.39    2.10
   9  13  -8    1.92    3.29
  -9  13   9   -0.00    3.04
   9 -13  -9    2.13    3.81
   9  13  -9    1.69    2.68
  -9  13  10    6.94    4.38
   9 -13 -10    1.04    2.92
   9  13 -10    0.15    3.08
  -9  13  11    2.17    2.78
   9 -13 -11    5.56    4.45
   9  13 -11    0.00    2.51
  -9  13  12    0.00    2.90
   9 -13 -12   -0.00    3.06
   9  13 -12    6.19    4.05
  -9  13  13    0.89    2.46
   9 -13 -13    2.21    3.60
   9  13 -13   -0.00    3.17
  -9  13  14   -0.00    2.57
   9 -13 -14    2.22    3.62
   9  13 -14   -0.00    2.24
  -9  13  15    1.48    3.63
   9 -13 -15    0.33    3.45
   9  13 -15   -0.00    3.11
  -9  13  16    6.12    3.98
   9 -13 -16    1.61    3.29
  -9  13  17    2.72    3.35
   9 -13 -17    3.27    3.37
  -9  13  18    3.27    3.83
   9 -13 -18   -0.00    2.94
  -9  13  19    0.07    2.75
   9 -13 -19   -0.00    3.20
  -9  13  20    1.31    2.98
   9 -13 -20    0.87    2.94
  -9  13  21    0.35    2.39
   9 -13 -21    1.16    2.68
  -9  13  22    0.00    2.94
  -9  13  23   -0.00    2.58
  -9  14   1   -0.00    3.21
   9  14  -1    1.85    4.03
  -9  14   2    0.00    2.75
   9  14  -2    0.64    3.06
  -9  14   3    4.87    3.44
   9  14  -3    5.05    3.95
  -9  14   4    7.49    4.37
   9  14  -4    1.73    4.32
  -9  14   5    1.56    2.69
   9  14  -5   -0.00    3.17
  -9  14   6    5.12    4.04
   9  14  -6    2.97    3.49
  -9  14   7    2.11    3.22
   9  14  -7    0.00    3.53
  -9  14   8    4.16    3.74
   9  14  -8    0.00    3.89
  -9  14   9   -0.00    3.09
   9  14  -9    0.89    3.06
  -9  14  10    0.43    3.02
   9  14 -10    0.70    3.25
  -9  14  11    0.00    2.81
   9  14 -11   -0.00    2.33
  -9  14  12    0.00    2.95
   9 -14 -12    1.15    2.67
   9  14 -12    3.18    3.80
  -9  14  13    4.50    3.85
   9 -14 -13    1.12    3.26
   9  14 -13    1.13    2.98
  -9  14  14    0.00    2.71
   9 -14 -14    0.00    3.35
   9  14 -14    4.27    3.69
  -9  14  15    1.27    3.31
   9 -14 -15   -0.00    3.42
   9  14 -15   -0.00    3.21
  -9  14  16   -0.00    3.59
   9 -14 -16   -0.00    2.61
  -9  14  17    0.33    2.83
   9 -14 -17   -0.00    2.42
  -9  14  18    1.02    2.65
   9 -14 -18    2.09    3.02
  -9  14  19    2.01    3.60
   9 -14 -19   -0.00    2.64
  -9  14  20    0.82    2.70
   9  15  -1   -0.00    3.27
   9  15  -2    5.63    4.04
   9  15  -3    0.00    2.32
   9  15  -4   -0.00    3.75
   9  15  -5    2.78    3.27
   9  15  -6   -0.00    3.26
   9  15  -7    3.98    4.17
   9  15  -8   -0.00    3.11
   9  15  -9   -0.00    3.21
   9  15 -10   -0.00    3.63
   9  15 -11    4.41    4.34
   9  15 -12   -0.00    3.00
   9  15 -13   -0.00    2.83
   9  15 -14   -0.00    3.24
   9 -15 -15    4.01    4.43
   9 -15 -16    4.45    3.96
   9 -15 -17    2.98    3.45
  -8   0   1   -0.00    2.40
  -8   0   1   -0.00    1.39
   8   0  -1    0.00    2.34
  -8   0   2  408.92   34.94
   8   0  -2  374.37   35.79
  -8   0   3   -0.00    2.10
   8   0  -3    0.93    1.83
  -8   0   4   48.37    8.11
   8   0  -4   76.35   10.58
  -8   0   5    0.36    1.98
   8   0  -5   -0.00    1.96
  -8   0   6   64.80    9.47
   8   0  -6   88.86   11.60
  -8   0   7    0.00    1.90
   8   0  -7    0.15    1.90
  -8   0   8  198.88   18.65
   8   0  -8  152.09   18.37
  -8   0   9    2.32    2.22
   8   0  -9    0.03    1.76
  -8   0  10    0.19    1.64
  -8   0  11    0.48    1.54
  -8   0  12  122.56   13.82
  -8   0  13    0.00    2.12
   8   0 -13    0.20    1.96
  -8   0  14   59.05    8.30
   8   0 -14   41.75    7.79
  -8   0  15   -0.00    1.73
   8   0 -15    1.19    2.25
  -8   0  16    2.67    2.49
   8   0 -16    4.94    3.13
  -8   0  17    0.66    1.78
   8   0 -17   -0.00    1.94
  -8   0  18   79.69   10.06
   8   0 -18   68.49   10.08
  -8   0  19   -0.00    1.88
   8   0 -19   -0.33    2.14
  -8   0  20    6.67    3.06
   8   0 -20    4.85    2.79
  -8   0  21    0.79    1.66
   8   0 -21   -0.00    1.73
   8   0 -22   45.01    7.62
   8   0 -23    1.39    2.12
   8   0 -24   15.93    4.47
   8   0 -25   -0.00    1.72
   8   0 -26    3.40    2.49
   8   0 -27   -0.00    2.25
   8   0 -28   30.08    5.74
   8   0 -29    0.41    1.39
   8   0 -30   -0.00    1.34
   8   0 -31    0.90    1.71
   8   0 -32    3.34    2.27
   8   0 -33   -0.00    1.55
   8   0 -34    9.59    3.34
   8   0 -35   -0.00    1.50
   8   0 -36    1.75    1.82
   8   0 -37    0.99    1.78
   8   0 -38    2.81    1.96
  -8   1   1   39.93    7.11
  -8   1   1   44.48    7.63
   8  -1  -1   45.79    8.37
   8   1  -1   41.11    8.36
  -8  -1   1   53.57    8.20
  -8   1   2    1.33    1.79
   8  -1  -2    0.72    1.93
   8   1  -2    3.55    3.02
  -8  -1   2    0.47    1.54
  -8   1   3    6.10    2.93
   8  -1  -3    4.45    2.92
   8   1  -3    2.27    2.67
  -8  -1   3    9.38    3.35
  -8   1   4   27.31    5.88
   8  -1  -4   39.97    7.58
   8   1  -4   39.04    7.66
  -8  -1   4   39.66    6.90
  -8   1   5    3.04    2.80
   8  -1  -5    0.00    2.03
   8   1  -5    5.25    3.24
  -8  -1   5    4.51    2.78
  -8   1   6   79.53    9.86
   8  -1  -6   62.32    9.83
   8   1  -6   43.90    8.82
  -8  -1   6   76.66    9.89
  -8   1   7    3.76    2.47
   8  -1  -7    2.06    2.33
   8   1  -7    2.72    2.39
  -8  -1   7    0.54    1.80
  -8   1   8    4.18    2.68
   8  -1  -8    5.76    3.24
   8   1  -8    2.94    2.82
  -8  -1   8    4.46    2.69
  -8   1   9    6.55    2.96
   8  -1  -9   12.96    4.40
  -8  -1   9   10.84    3.75
  -8   1  10  115.58   13.70
  -8  -1  10  137.63   14.67
  -8   1  11    6.08    2.92
  -8  -1  11    9.64    3.36
  -8   1  12   11.58    3.57
  -8  -1  12    3.26    2.56
  -8   1  13   -0.00    1.58
   8  -1 -13   -0.00    2.17
   8   1 -13   -0.00    2.05
  -8  -1  13    1.71    2.47
  -8   1  14   65.94    8.82
   8  -1 -14   57.57    9.11
   8   1 -14   62.85    9.34
  -8  -1  14   52.22    8.29
  -8   1  15   28.22    5.73
   8  -1 -15   32.22    6.48
   8   1 -15   26.16    6.02
  -8  -1  15   40.87    6.73
  -8   1  16   61.83    8.42
   8  -1 -16   45.30    8.17
   8   1 -16   52.80    8.55
  -8  -1  16   51.15    7.98
  -8   1  17    2.93    2.36
   8  -1 -17    2.16    2.53
   8   1 -17    0.00    2.21
  -8  -1  17    2.15    2.16
  -8   1  18    2.39    2.31
   8  -1 -18    1.92    2.38
   8   1 -18    2.46    2.23
  -8  -1  18    0.00    1.72
  -8   1  19    4.42    2.47
   8  -1 -19    0.73    1.99
   8   1 -19    7.24    3.39
  -8  -1  19    7.28    2.98
  -8   1  20   10.96    3.69
   8  -1 -20   18.99    4.82
   8   1 -20   13.80    4.46
  -8  -1  20   15.58    4.30
  -8   1  21    1.18    1.80
   8  -1 -21    0.11    1.40
   8   1 -21   -0.00    1.81
  -8  -1  21   -0.00    1.55
   8  -1 -22   47.30    7.82
   8   1 -22   47.10    7.94
   8  -1 -23   -0.00    1.86
   8   1 -23   -0.00    2.03
   8  -1 -24    4.28    2.58
   8   1 -24    5.39    3.00
   8  -1 -25    0.76    1.34
   8   1 -25   -0.00    1.81
   8  -1 -26    6.51    3.08
   8   1 -26   16.80    4.43
   8  -1 -27    0.00    1.95
   8   1 -27    0.00    1.51
   8  -1 -28    1.04    1.95
   8   1 -28    0.91    1.76
   8  -1 -29    0.08    1.60
   8   1 -29    1.66    1.99
   8  -1 -30    7.28    3.33
   8   1 -30   17.38    4.30
   8  -1 -31    0.65    1.85
   8   1 -31   -0.00    1.53
   8  -1 -32    7.69    3.11
   8   1 -32    7.50    3.04
   8  -1 -33   -0.00    1.78
   8   1 -33   -0.00    1.96
   8  -1 -34    1.90    2.11
   8   1 -34    0.00    1.72
   8  -1 -35   -0.00    1.51
   8   1 -35    0.86    1.68
   8  -1 -36    6.35    2.75
   8   1 -36    1.67    2.02
   8  -1 -37    1.01    1.89
   8   1 -37    0.89    1.93
   8  -1 -38   -0.00    1.66
   8   1 -38    0.75    1.89
   8   1 -39    0.16    1.72
  -8   2   1    0.54    1.35
  -8   2   1    0.79    1.98
   8  -2  -1    1.36    2.65
   8   2  -1    2.05    2.84
  -8  -2   1    0.90    2.03
  -8   2   2   46.65    7.53
   8  -2  -2   35.10    7.53
   8   2  -2   52.72    9.15
  -8  -2   2   53.92    8.43
  -8   2   3    7.42    2.99
   8  -2  -3   11.67    4.33
   8   2  -3    2.83    3.15
  -8  -2   3    7.15    3.41
  -8   2   4   34.57    6.28
   8  -2  -4   27.91    6.45
   8   2  -4   27.73    6.54
  -8  -2   4   30.13    5.97
  -8   2   5    1.96    2.17
   8  -2  -5    4.80    3.46
   8   2  -5    2.46    2.65
  -8  -2   5    4.54    2.69
  -8   2   6   70.15    9.88
   8  -2  -6   81.31   11.31
   8   2  -6   81.39   11.58
  -8  -2   6   72.00   10.22
  -8   2   7   23.49    5.09
   8  -2  -7   22.75    5.55
   8   2  -7   17.35    5.33
  -8  -2   7   28.52    5.91
  -8   2   8   92.78   11.04
   8  -2  -8   88.59   11.89
   8   2  -8   66.24   10.72
  -8  -2   8   81.40   10.79
  -8   2   9    9.12    3.38
  -8  -2   9    9.66    3.59
  -8   2  10    0.02    1.16
  -8  -2  10    0.96    1.68
  -8   2  11    0.00    1.80
  -8  -2  11    1.98    2.05
  -8   2  12   45.92    7.45
   8   2 -12   50.76    8.35
  -8  -2  12   41.78    7.34
  -8   2  13   25.60    5.32
   8  -2 -13   20.84    5.42
   8   2 -13   29.90    6.27
  -8  -2  13   31.71    5.98
  -8   2  14   23.37    4.96
   8  -2 -14   21.15    5.23
   8   2 -14   12.35    4.57
  -8  -2  14   13.36    4.17
  -8   2  15   19.30    4.66
   8  -2 -15   11.06    4.00
   8   2 -15   18.88    4.94
  -8  -2  15    9.56    3.61
  -8   2  16   21.45    4.97
   8  -2 -16   28.84    6.14
   8   2 -16   30.55    6.24
  -8  -2  16   20.78    5.12
  -8   2  17   22.86    4.91
   8  -2 -17   14.81    4.62
   8   2 -17   21.21    5.22
  -8  -2  17   13.12    4.10
  -8   2  18  124.39   13.50
   8  -2 -18  106.91   13.56
   8   2 -18  116.99   13.91
  -8  -2  18  108.48   13.12
  -8   2  19    0.78    1.79
   8  -2 -19    2.71    2.45
   8   2 -19    4.37    2.62
  -8  -2  19    3.23    2.36
  -8   2  20   -0.00    2.04
   8  -2 -20    1.66    2.04
   8   2 -20    2.06    2.25
  -8  -2  20    2.95    2.49
  -8   2  21    0.96    1.77
   8  -2 -21    0.30    1.70
   8   2 -21    2.00    2.08
  -8   2  22   24.76    5.05
   8  -2 -22   16.00    4.66
   8   2 -22   26.44    5.48
   8  -2 -23   -0.00    1.54
   8   2 -23    2.91    2.37
   8  -2 -24    5.62    2.79
   8   2 -24    2.80    2.41
   8  -2 -25   -0.00    1.54
   8   2 -25   -0.00    1.49
   8  -2 -26    2.33    1.92
   8   2 -26    1.00    1.99
   8  -2 -27    1.96    2.11
   8   2 -27    0.10    1.68
   8  -2 -28   10.11    3.75
   8   2 -28   15.65    4.38
   8  -2 -29    3.38    2.53
   8   2 -29    2.96    2.38
   8  -2 -30    0.00    1.83
   8   2 -30   -0.00    2.04
   8  -2 -31    0.71    1.66
   8   2 -31   -0.00    1.51
   8  -2 -32    3.29    2.13
   8   2 -32    3.94    2.59
   8  -2 -33   -0.00    1.57
   8   2 -33    0.00    1.89
   8  -2 -34    1.93    2.06
   8   2 -34    1.56    2.08
   8  -2 -35   -0.00    1.80
   8   2 -35    1.87    2.14
   8  -2 -36    0.86    1.83
   8   2 -36    2.12    2.06
   8  -2 -37    0.98    1.69
   8   2 -37    0.58    1.87
   8   2 -38    2.28    2.06
   8   2 -39    0.43    1.58
   8  -3  -1   53.99    9.45
   8   3  -1   58.81   10.25
  -8  -3   1   71.40   10.07
   8  -3  -2    1.69    2.58
   8   3  -2   -0.00    2.23
  -8  -3   2    1.43    2.40
  -8   3   3   27.17    5.82
   8  -3  -3   30.13    6.76
   8   3  -3   30.92    6.95
  -8  -3   3   26.74    6.05
  -8   3   4   95.98   11.46
   8  -3  -4   70.81   11.33
   8   3  -4  104.15   13.33
  -8  -3   4   77.17   11.16
  -8   3   5    7.39    3.44
   8  -3  -5    9.35    3.80
   8   3  -5    8.95    4.29
  -8  -3   5   16.81    4.60
  -8   3   6   23.62    5.19
   8  -3  -6   21.97    5.68
   8   3  -6   31.13    6.63
  -8  -3   6   30.57    6.12
  -8   3   7   10.86    3.54
   8  -3  -7   15.31    4.69
   8   3  -7   11.30    4.58
  -8  -3   7   13.83    4.20
  -8   3   8   10.62    3.45
   8  -3  -8   11.17    4.01
  -8  -3   8    4.48    2.78
  -8   3   9    1.40    2.01
  -8  -3   9    2.44    2.33
  -8   3  10   62.17    9.14
  -8  -3  10   73.41   10.01
  -8   3  11   55.04    8.52
   8   3 -11   51.80    9.08
  -8  -3  11   74.85    9.80
  -8   3  12    1.37    2.09
   8  -3 -12   -0.00    1.91
   8   3 -12    1.23    2.45
  -8  -3  12    3.22    2.43
  -8   3  13   13.19    3.93
   8  -3 -13   11.24    3.93
   8   3 -13    2.66    2.80
  -8  -3  13    5.19    2.90
  -8   3  14   29.41    5.62
   8  -3 -14   18.82    5.11
   8   3 -14   17.47    5.01
  -8  -3  14   15.96    4.55
  -8   3  15   20.94    5.00
   8  -3 -15   24.69    5.74
   8   3 -15   12.41    4.63
  -8  -3  15   26.84    5.57
  -8   3  16   65.02    9.15
   8  -3 -16   56.40    9.29
   8   3 -16   58.58    9.49
  -8  -3  16   72.98    9.76
  -8   3  17    1.34    2.20
   8  -3 -17    3.53    2.89
   8   3 -17   -0.00    1.89
  -8  -3  17   -0.00    1.87
  -8   3  18    3.22    2.78
   8  -3 -18    6.34    3.04
   8   3 -18    3.25    2.71
  -8  -3  18   -0.00    2.03
  -8   3  19   13.26    3.96
   8  -3 -19   15.51    4.71
   8   3 -19    5.37    3.46
  -8  -3  19   10.59    3.72
  -8   3  20   67.41    9.71
   8  -3 -20   69.30   10.16
   8   3 -20   88.26   10.45
   8   3 -20   69.41   10.18
  -8  -3  20   73.94   10.15
  -8   3  21    8.28    3.16
   8  -3 -21    3.65    2.70
   8   3 -21    4.61    2.74
  -8   3  22    6.28    2.93
   8  -3 -22    9.43    3.64
   8   3 -22    8.70    3.51
   8  -3 -23    2.36    2.48
   8   3 -23    0.00    2.22
   8  -3 -24   12.51    4.07
   8   3 -24   22.30    5.23
   8  -3 -25    6.40    3.16
   8   3 -25    8.98    3.57
   8  -3 -26    5.07    2.89
   8   3 -26    4.45    2.73
   8  -3 -27    0.00    1.44
   8   3 -27    1.19    1.58
   8  -3 -28    0.83    2.51
   8   3 -28   -0.00    1.72
   8  -3 -29    2.06    2.10
   8   3 -29    3.76    2.36
   8  -3 -30    9.29    3.73
   8   3 -30    7.74    3.28
   8  -3 -31   -0.00    1.57
   8   3 -31    0.00    1.93
   8  -3 -32    2.34    2.27
   8   3 -32    5.09    2.57
   8  -3 -33    3.04    2.14
   8   3 -33   -0.00    1.85
   8  -3 -34    3.38    2.54
   8   3 -34    1.47    2.15
   8  -3 -35    1.46    1.78
   8   3 -35    0.79    1.94
   8  -3 -36    4.20    2.49
   8   3 -36    6.34    3.01
   8   3 -37    0.40    1.73
   8   3 -38    1.68    1.95
   8  -4  -1   55.90    9.29
   8   4  -1   38.67    8.55
   8  -4  -2   32.92    7.05
   8   4  -2   11.54    4.69
   8  -4  -3   16.09    5.14
   8   4  -3    8.45    4.35
   8  -4  -4   93.94   12.94
   8   4  -4   95.62   13.55
   8  -4  -5    5.89    3.38
   8   4  -5   10.65    4.52
  -8  -4   5    5.86    3.19
  -8  -4   5    5.67    3.03
   8  -4  -6   31.88    7.39
  -8  -4   6   48.08    8.16
  -8  -4   6   45.54    7.98
   8  -4  -7   78.11   11.81
  -8  -4   7   90.62   11.90
  -8  -4   7   88.06   11.85
  -8  -4   8   22.95    5.64
  -8  -4   8   24.33    5.67
   8   4  -9   10.02    3.55
  -8  -4   9    1.71    2.40
  -8  -4   9    3.78    2.84
   8   4 -10    3.55    2.74
   8   4 -10    0.00    2.59
  -8  -4  10    2.26    2.41
   8  -4 -11    3.07    2.79
   8   4 -11    6.67    3.33
   8   4 -11    4.22    3.38
  -8  -4  11    9.57    3.87
   8  -4 -12   65.06   10.07
   8   4 -12   58.93    9.09
   8   4 -12   62.57   10.09
  -8  -4  12   64.35    9.71
   8  -4 -13    5.13    3.32
   8   4 -13   19.21    4.66
   8   4 -13    8.79    3.68
  -8  -4  13    7.93    3.71
   8  -4 -14   27.81    6.35
   8   4 -14   36.56    6.53
   8   4 -14   22.79    5.96
   8  -4 -15   -0.00    1.73
   8   4 -15   -0.00    1.68
   8   4 -15   -0.00    1.58
   8  -4 -16   16.30    4.96
   8   4 -16   16.09    4.26
   8   4 -16   12.30    4.51
   8  -4 -17   14.30    4.74
   8   4 -17   12.38    3.89
   8   4 -17   21.23    5.39
   8  -4 -18   51.46    8.86
   8   4 -18   69.14    9.05
   8   4 -18   38.60    8.10
   8  -4 -19    8.64    3.77
   8   4 -19    6.41    3.07
   8   4 -19    0.73    2.23
   8  -4 -20   13.41    4.19
   8   4 -20    7.75    3.46
   8   4 -20   11.76    4.27
   8  -4 -21    3.11    2.28
   8   4 -21   -0.00    1.80
  -8   4  22   12.49    4.04
   8  -4 -22   18.91    5.27
   8   4 -22   15.77    4.57
   8  -4 -23   10.73    4.06
   8   4 -23    7.72    3.66
   8  -4 -24    3.65    3.07
   8   4 -24    6.15    3.19
   8  -4 -25   -0.00    2.13
   8   4 -25   -0.00    2.01
   8  -4 -26   -0.00    2.14
   8   4 -26    1.56    2.02
   8  -4 -27   -0.00    2.56
   8   4 -27    0.00    1.95
   8  -4 -28    3.97    2.72
   8   4 -28    4.73    2.89
   8  -4 -29    2.07    2.50
   8   4 -29    7.84    3.36
   8  -4 -30   -0.00    2.22
   8   4 -30   -0.00    2.22
   8  -4 -31   -0.00    2.14
   8   4 -31    0.47    2.09
   8  -4 -32    6.01    3.41
   8   4 -32    4.44    2.60
   8  -4 -33    5.47    2.84
   8   4 -33    4.24    2.94
   8  -4 -34    5.41    2.84
   8   4 -34    3.72    2.81
   8  -4 -35    0.00    1.74
   8   4 -35    1.00    2.29
   8   4 -36    0.05    1.83
   8   4 -37   -0.00    2.00
   8   4 -38    2.24    2.18
   8  -5  -1   29.62    6.71
   8   5  -1   13.68    5.27
  -8  -5   1   27.16    6.25
   8  -5  -2   14.35    5.00
   8   5  -2   31.69    7.44
  -8  -5   2   13.90    4.64
   8  -5  -3   56.80    9.79
   8   5  -3   42.33    9.13
  -8  -5   3   57.28    9.36
   8  -5  -4   14.06    5.19
   8   5  -4   15.28    5.68
  -8  -5   4   14.94    4.86
   8  -5  -5   44.73    8.46
  -8  -5   5   38.26    7.58
   8  -5  -6   56.91    9.94
  -8  -5   6   68.73   10.25
  -8  -5   7    2.09    2.64
   8   5  -9    7.56    3.88
   8   5 -10  148.43   15.29
   8   5 -10   98.49   14.65
   8  -5 -11   25.76    6.14
   8   5 -11   24.87    5.58
   8   5 -11   19.24    5.64
   8  -5 -12    0.21    2.30
   8   5 -12    1.36    1.97
   8   5 -12    2.03    2.23
   8  -5 -13   -0.00    2.50
   8   5 -13   -0.00    1.79
   8   5 -13    0.30    2.22
   8  -5 -14    8.99    3.77
   8   5 -14    7.95    3.30
   8   5 -14   16.97    4.85
   8  -5 -15   30.96    6.45
   8   5 -15   14.42    4.59
   8   5 -15   18.34    5.35
   8  -5 -16   35.05    7.62
   8   5 -16   40.81    7.26
   8   5 -16   51.59    8.65
   8  -5 -17    1.94    2.56
   8   5 -17    5.38    2.85
   8   5 -17    9.31    3.74
   8  -5 -18    3.20    3.14
   8   5 -18   -0.00    1.51
   8   5 -18   -0.00    2.01
   8  -5 -19   19.61    5.19
   8   5 -19   23.93    5.41
   8   5 -19   12.82    4.65
   8  -5 -20   26.84    6.20
   8   5 -20   26.14    5.67
   8   5 -20   14.56    4.76
   8  -5 -21   16.62    4.95
   8   5 -21   21.70    5.52
   8  -5 -22    9.49    3.63
   8   5 -22    6.76    3.90
   8  -5 -23    6.25    3.33
   8   5 -23    0.77    1.95
   8  -5 -24    7.27    3.68
   8   5 -24    3.92    3.12
   8  -5 -25    5.68    3.19
   8   5 -25   10.01    3.96
   8  -5 -26    4.32    3.20
   8   5 -26    5.91    3.59
   8  -5 -27    0.72    2.46
   8   5 -27    2.70    2.81
   8  -5 -28   -0.00    1.64
   8   5 -28    0.03    2.12
   8  -5 -29    7.04    3.22
   8   5 -29    0.42    1.98
   8  -5 -30   11.31    3.97
   8   5 -30    4.54    3.11
   8  -5 -31    2.94    2.68
   8   5 -31   -0.00    1.77
   8  -5 -32    9.22    3.78
   8   5 -32    8.46    3.58
   8  -5 -33    0.71    1.93
   8   5 -33    0.00    2.02
   8  -5 -34    0.00    1.88
   8   5 -34    1.63    2.03
   8   5 -35    3.07    2.28
  -8   6   1   68.90   10.43
   8  -6  -1   80.33   11.95
   8   6  -1   68.11   10.61
  -8  -6   1   79.64   11.63
  -8   6   2   75.48   10.44
   8  -6  -2   61.40   10.79
   8   6  -2   68.85   10.54
   8   6  -2   75.99   12.20
  -8  -6   2   68.85   10.94
  -8   6   3   72.86   10.44
   8  -6  -3   58.39   10.60
   8   6  -3   71.76   10.61
  -8  -6   3   76.78   11.29
  -8   6   4   28.85    6.21
   8  -6  -4   19.68    5.86
   8   6  -4   32.16    6.57
  -8  -6   4   33.51    7.24
  -8   6   5   19.38    5.29
   8  -6  -5   17.27    5.54
  -8  -6   5   19.80    5.41
  -8   6   6   30.89    6.62
  -8   6   7   27.78    6.07
   8   6  -7   27.27    7.03
  -8   6   8   14.50    4.99
   8   6  -8   21.29    6.18
  -8   6   9    1.16    2.38
   8  -6  -9    0.14    1.82
   8   6  -9   -0.00    2.50
  -8   6  10    2.84    2.41
   8  -6 -10    3.22    3.21
   8   6 -10    2.62    2.97
  -8   6  11   16.38    4.75
   8  -6 -11   17.25    5.31
   8   6 -11    5.87    4.49
  -8   6  12   21.33    5.13
   8  -6 -12   16.48    5.38
   8   6 -12   17.67    5.49
  -8   6  13   13.73    4.39
   8  -6 -13   12.64    4.54
   8   6 -13   11.25    4.54
  -8   6  14   28.64    6.15
   8  -6 -14   30.68    6.88
   8   6 -14   16.58    5.50
  -8   6  15   14.76    4.38
   8  -6 -15    9.14    4.09
   8   6 -15   13.51    4.84
  -8   6  16    6.26    3.18
   8  -6 -16    0.00    2.74
   8   6 -16    0.83    2.14
   8   6 -16    1.94    3.00
  -8   6  17   66.38    9.24
   8  -6 -17   20.10    6.51
   8   6 -17   51.63    8.23
   8   6 -17   40.80    8.17
  -8   6  18   18.42    4.92
   8  -6 -18    8.71    4.59
   8   6 -18   19.79    5.17
   8   6 -18   18.08    5.44
  -8   6  19    8.06    3.69
   8  -6 -19   10.36    4.13
   8   6 -19    3.99    2.62
   8   6 -19    5.56    3.25
  -8   6  20    2.42    2.16
   8  -6 -20   -0.00    2.43
   8   6 -20    3.17    2.55
  -8   6  21    1.24    1.88
   8  -6 -21    0.10    2.31
   8   6 -21   -0.00    2.21
  -8   6  22    3.48    2.69
   8  -6 -22    5.37    3.33
   8   6 -22    7.19    3.60
  -8   6  23   18.70    4.98
   8  -6 -23   13.92    4.74
   8   6 -23    7.66    3.94
   8  -6 -24    3.47    2.54
   8   6 -24    2.75    2.79
   8  -6 -25    6.99    3.91
   8   6 -25    1.25    2.70
   8  -6 -26    3.87    3.40
   8   6 -26   -0.00    2.26
   8  -6 -27    6.60    3.74
   8   6 -27    6.31    3.61
   8  -6 -28    4.52    3.13
   8   6 -28    0.91    2.65
   8  -6 -29    5.93    3.51
   8  -6 -30    1.26    2.76
   8  -6 -31   -0.00    2.33
   8  -6 -32    0.49    2.44
   8  -6 -33    4.55    3.11
  -8   7   1   38.82    8.00
   8  -7  -1   51.56    9.93
   8   7  -1   74.54   10.48
  -8  -7   1   55.40    9.82
  -8   7   2   -0.00    2.46
   8  -7  -2    1.10    2.87
   8   7  -2    1.94    2.83
  -8  -7   2    0.00    2.39
  -8   7   3   35.12    6.90
   8  -7  -3   31.98    7.71
   8   7  -3   26.18    6.45
  -8  -7   3   25.37    6.67
  -8   7   4    0.61    2.33
   8  -7  -4   -0.00    2.14
   8   7  -4    1.04    2.46
  -8   7   5   44.68    8.08
   8   7  -5   34.81    7.48
  -8   7   6   10.82    4.18
   8   7  -6   17.08    5.05
  -8   7   7   -0.00    1.93
   8   7  -7    0.87    2.02
  -8   7   8    0.00    2.15
   8  -7  -8    0.00    2.17
   8   7  -8    0.58    2.33
  -8   7   9   33.38    7.01
   8  -7  -9   27.63    7.02
   8   7  -9   29.95    6.70
  -8   7  10    9.25    3.96
   8  -7 -10    6.50    3.62
   8   7 -10   14.68    4.61
  -8   7  11   32.94    6.95
   8  -7 -11   24.02    6.80
   8   7 -11   37.46    7.33
  -8   7  12   -0.00    2.58
   8  -7 -12    0.00    2.62
  -8   7  13   11.76    4.04
   8  -7 -13    2.84    3.10
  -8   7  14   15.83    4.84
   8  -7 -14    7.59    3.99
  -8   7  15   40.89    7.87
   8  -7 -15   45.90    8.80
  -8   7  16    7.17    3.44
   8  -7 -16    8.10    4.19
  -8   7  17    0.00    2.36
   8  -7 -17    0.00    2.80
  -8   7  18    0.35    2.01
   8  -7 -18   -0.00    2.14
  -8   7  19    1.44    2.34
   8  -7 -19    5.20    3.79
  -8   7  20    6.59    3.52
   8  -7 -20    2.56    3.42
  -8   7  21   28.07    6.49
   8  -7 -21   25.49    6.39
  -8   7  22    2.31    2.49
   8  -7 -22    0.00    2.89
  -8   7  23    0.00    2.42
   8  -7 -23    3.25    3.21
   8  -7 -24   -0.00    2.83
   8  -7 -25    1.98    2.99
   8  -7 -26    2.86    2.75
   8  -7 -27    3.63    3.32
   8  -7 -28   -0.00    2.87
   8  -7 -29    0.69    1.90
   8  -7 -30   -0.00    2.37
   8  -7 -31    3.72    3.00
   8  -7 -32   -0.00    2.37
  -8   8   1   77.54   10.92
   8  -8  -1   52.20   10.29
   8   8  -1   64.91   10.69
  -8  -8   1   57.50   10.59
  -8   8   2    0.72    2.37
   8  -8  -2   -0.00    3.05
   8   8  -2    1.14    2.45
  -8   8   3   30.62    7.12
   8  -8  -3   33.29    7.90
   8   8  -3   33.91    7.55
  -8   8   4   15.87    4.94
   8   8  -4   11.16    4.84
  -8   8   5    2.88    2.73
   8   8  -5    1.66    2.47
  -8   8   6    1.15    2.85
   8   8  -6    0.77    2.65
  -8   8   7   69.52   11.20
   8  -8  -7   61.15   11.43
   8   8  -7  118.95   13.85
  -8   8   8    3.98    3.32
   8  -8  -8    0.49    2.27
   8   8  -8    6.87    3.67
  -8   8   9    9.08    4.34
   8  -8  -9    4.07    3.47
   8   8  -9    6.88    3.59
  -8   8  10   13.29    4.73
   8  -8 -10    2.33    2.79
   8   8 -10    7.41    3.80
  -8   8  11    3.00    2.99
   8  -8 -11    3.95    3.40
   8   8 -11    1.21    2.44
  -8   8  12    1.48    2.47
   8  -8 -12    1.24    2.51
   8   8 -12    4.63    3.55
  -8   8  13   25.49    6.51
   8  -8 -13   33.67    7.76
   8   8 -13   38.18    7.57
  -8   8  14    2.14    2.51
   8  -8 -14    3.74    3.32
   8   8 -14    0.04    2.26
  -8   8  15    7.29    3.50
   8  -8 -15    3.53    3.63
   8   8 -15    6.94    3.65
  -8   8  16    2.62    2.90
   8  -8 -16    0.64    2.56
   8   8 -16    1.66    2.45
  -8   8  17   13.06    4.48
   8  -8 -17   21.78    6.15
   8   8 -17   21.70    5.75
  -8   8  18    1.61    2.47
   8  -8 -18   -0.00    2.33
   8   8 -18    5.62    3.38
  -8   8  19    4.93    3.12
   8  -8 -19    3.90    3.48
  -8   8  20   -0.00    1.99
   8  -8 -20   -0.00    2.31
  -8   8  21    2.14    2.46
   8  -8 -21   -0.00    3.09
  -8   8  22   -0.00    2.19
   8  -8 -22   -0.00    2.13
  -8   8  23   16.49    4.99
   8  -8 -23   10.45    4.46
   8  -8 -24    1.29    2.99
   8  -8 -25    1.04    2.19
   8  -8 -26   -0.00    2.21
   8  -8 -27    3.82    3.25
   8  -8 -28    5.02    3.06
   8  -8 -29    6.85    3.40
   8  -8 -30    0.00    2.06
   8  -8 -31   -0.00    2.28
  -8   9   1   63.18   10.46
   8  -9  -1   68.33   12.01
   8   9  -1   81.26   12.07
  -8   9   2    1.06    2.95
   8  -9  -2    0.00    1.95
   8   9  -2    3.07    3.10
  -8   9   3   34.97    7.52
   8   9  -3   38.81    7.97
  -8   9   4    5.80    3.76
   8   9  -4    0.20    2.69
  -8   9   5   27.35    6.91
   8   9  -5   32.41    7.29
  -8   9   6    0.76    2.72
   8  -9  -6    0.99    2.35
   8   9  -6   -0.00    1.79
  -8   9   7    0.16    1.86
   8  -9  -7    4.87    3.88
   8   9  -7    0.00    2.40
  -8   9   8   -0.00    2.30
   8  -9  -8    5.39    3.73
   8   9  -8    0.00    2.39
  -8   9   9   12.02    4.54
   8  -9  -9    7.45    4.41
   8   9  -9    4.48    3.54
  -8   9  10    5.72    3.38
   8  -9 -10    0.00    2.71
   8   9 -10    5.61    3.70
  -8   9  11   40.44    8.26
   8  -9 -11   41.51    9.07
   8   9 -11   55.69    9.53
  -8   9  12    0.45    1.94
   8  -9 -12    0.70    2.74
   8   9 -12    1.53    2.48
  -8   9  13    0.64    2.34
   8  -9 -13    2.53    3.23
   8   9 -13    2.60    2.79
  -8   9  14    5.05    3.65
   8  -9 -14    2.24    3.59
   8   9 -14    4.06    3.22
  -8   9  15   24.76    6.67
   8  -9 -15   34.52    7.96
   8   9 -15   27.99    7.01
  -8   9  16    0.27    2.25
   8  -9 -16    0.20    2.25
   8   9 -16    1.89    2.59
  -8   9  17    1.03    2.32
   8  -9 -17   -0.00    2.84
   8   9 -17    0.00    1.91
  -8   9  18    8.53    4.02
   8  -9 -18    1.38    3.35
   8   9 -18    6.97    3.72
  -8   9  19   12.87    4.55
   8  -9 -19    4.80    3.81
  -8   9  20    0.69    2.16
   8  -9 -20    1.92    2.57
  -8   9  21   14.31    4.68
   8  -9 -21    3.45    3.91
  -8   9  22    6.29    3.40
   8  -9 -22    0.34    2.87
  -8   9  23   -0.00    2.55
   8  -9 -23    2.87    3.01
   8  -9 -24   -0.00    2.91
   8  -9 -25    6.15    3.69
   8  -9 -26    0.00    2.82
   8  -9 -27    1.25    2.22
   8  -9 -28    0.16    2.79
   8  -9 -29    1.92    3.00
  -8  10   1   38.01    7.54
   8  10  -1   14.69    5.47
  -8  10   2    1.75    2.84
   8  10  -2    2.39    3.03
  -8  10   3   36.75    7.81
   8  10  -3   15.77    5.72
  -8  10   4    7.51    3.92
   8 -10  -4    2.08    3.19
   8  10  -4   16.71    5.53
  -8  10   5    4.12    3.38
   8 -10  -5    3.07    3.72
   8  10  -5    5.06    3.87
  -8  10   6    3.80    2.60
   8 -10  -6    0.13    2.44
   8  10  -6   -0.00    2.37
  -8  10   7   43.84    8.74
   8 -10  -7   43.27    9.27
   8  10  -7   46.25    9.15
  -8  10   8   -0.00    1.95
   8 -10  -8    2.82    3.14
   8  10  -8    0.00    2.70
  -8  10   9    3.04    2.93
   8 -10  -9    3.11    3.33
   8  10  -9    6.83    4.29
  -8  10  10    0.46    2.75
   8 -10 -10   -0.00    2.70
   8  10 -10    0.00    2.52
  -8  10  11    7.98    4.10
   8 -10 -11    1.95    3.27
   8  10 -11    7.25    4.04
  -8  10  12    1.93    2.25
   8 -10 -12   -0.00    2.34
   8  10 -12    1.87    2.49
  -8  10  13   45.00    8.30
   8 -10 -13    9.56    5.10
   8  10 -13   38.84    8.13
  -8  10  14    2.72    3.10
   8 -10 -14    0.31    2.50
   8  10 -14    0.09    2.31
  -8  10  15    2.89    2.89
   8 -10 -15    1.69    2.76
   8  10 -15    2.23    2.90
  -8  10  16    1.68    2.93
   8 -10 -16   -0.00    2.17
   8  10 -16    0.00    2.36
  -8  10  17   29.21    7.08
   8 -10 -17   16.31    6.13
   8  10 -17   27.94    6.91
  -8  10  18    0.61    2.06
   8 -10 -18   -0.00    3.02
   8  10 -18    2.79    2.70
  -8  10  19   14.05    4.93
   8 -10 -19    6.39    4.21
  -8  10  20    2.27    2.65
   8 -10 -20   -0.00    2.88
  -8  10  21    7.11    4.07
   8 -10 -21    4.11    3.51
  -8  10  22    5.10    3.33
   8 -10 -22   -0.00    2.69
  -8  10  23   14.18    5.01
   8 -10 -23    3.58    3.76
   8 -10 -24    0.00    3.38
   8 -10 -25   -0.00    2.65
   8 -10 -26    5.79    3.34
   8 -10 -27    2.66    3.03
   8 -10 -28   -0.00    2.02
  -8  11   1   32.83    7.58
   8  11  -1   20.78    6.88
  -8  11   2    5.04    3.65
   8  11  -2    4.04    3.70
  -8  11   3   10.75    4.74
   8 -11  -3    0.25    3.09
   8  11  -3   11.63    4.88
  -8  11   4    2.13    2.87
   8 -11  -4    0.23    2.40
   8  11  -4   -0.00    2.61
  -8  11   5   22.83    6.20
   8 -11  -5    7.24    4.84
   8  11  -5   23.17    6.77
  -8  11   6   -0.00    2.68
   8 -11  -6    1.14    2.90
   8  11  -6   -0.00    2.82
  -8  11   7    1.37    2.61
   8 -11  -7    0.00    2.87
   8  11  -7    2.76    3.04
  -8  11   8    1.77    3.24
   8 -11  -8    1.99    2.80
   8  11  -8    4.86    3.95
  -8  11   9   20.86    6.03
   8 -11  -9    6.71    4.63
   8  11  -9   21.48    6.14
  -8  11  10    0.00    1.93
   8 -11 -10    3.73    3.26
   8  11 -10   -0.00    2.58
  -8  11  11   16.46    5.54
   8 -11 -11    3.66    3.67
   8  11 -11    6.45    4.11
  -8  11  12    0.34    2.10
   8 -11 -12   -0.00    2.35
   8  11 -12    0.65    2.42
  -8  11  13    3.46    3.10
   8 -11 -13    3.83    3.44
   8  11 -13    0.32    2.95
  -8  11  14   -0.00    1.61
   8 -11 -14    4.14    3.49
   8  11 -14   -0.00    2.07
  -8  11  15   26.66    6.90
   8 -11 -15   18.37    6.57
   8  11 -15   34.56    7.77
  -8  11  16   -0.00    2.50
   8 -11 -16    2.09    3.05
   8  11 -16    1.18    3.03
  -8  11  17    4.42    3.33
   8 -11 -17    0.69    2.60
   8  11 -17   -0.00    2.26
  -8  11  18    0.75    2.84
   8 -11 -18   -0.00    2.35
  -8  11  19    6.28    3.78
   8 -11 -19    6.44    4.30
  -8  11  20    4.25    3.31
   8 -11 -20    0.51    2.73
  -8  11  21    8.56    4.21
   8 -11 -21    1.18    2.99
  -8  11  22    0.58    2.25
   8 -11 -22    0.65    2.52
  -8  11  23    0.00    2.59
   8 -11 -23    0.37    2.90
   8 -11 -24    1.76    3.53
   8 -11 -25    1.81    2.53
   8 -11 -26   -0.00    2.61
  -8  12   1    3.56    3.60
   8  12  -1    0.00    3.47
  -8  12   2    3.52    3.12
   8  12  -2    0.78    3.04
  -8  12   3   36.54    8.24
   8  12  -3   44.75    9.59
  -8  12   4   -0.00    3.00
   8  12  -4   -0.00    3.06
  -8  12   5    2.52    2.89
   8 -12  -5   -0.00    3.31
   8  12  -5    0.21    3.06
  -8  12   6    1.04    2.82
   8 -12  -6    1.20    2.54
   8  12  -6    1.62    2.90
  -8  12   7   26.80    6.86
   8 -12  -7    9.74    5.29
   8  12  -7   25.59    7.10
  -8  12   8    1.56    3.33
   8 -12  -8    2.92    3.81
   8  12  -8    8.55    4.62
  -8  12   9    3.82    3.48
   8 -12  -9    6.28    4.31
   8  12  -9   10.13    5.15
  -8  12  10    4.90    3.47
   8 -12 -10    0.45    3.01
   8  12 -10    0.74    3.01
  -8  12  11    4.77    3.47
   8 -12 -11    2.46    3.58
   8  12 -11    3.55    3.78
  -8  12  12    0.83    2.59
   8 -12 -12    1.18    2.48
   8  12 -12    1.91    2.62
  -8  12  13   11.75    5.23
   8 -12 -13    5.24    4.58
   8  12 -13   17.57    5.80
  -8  12  14    2.09    2.84
   8 -12 -14   -0.00    3.27
   8  12 -14   -0.00    2.75
  -8  12  15    1.29    2.80
   8 -12 -15   -0.00    3.51
   8  12 -15   -0.00    2.97
  -8  12  16    0.00    2.76
   8 -12 -16    0.98    2.88
   8  12 -16   -0.00    2.39
  -8  12  17    3.16    3.23
   8 -12 -17    2.97    3.69
  -8  12  18    1.79    2.85
   8 -12 -18   -0.00    2.83
  -8  12  19    8.02    4.11
   8 -12 -19    4.16    4.20
  -8  12  20    0.00    2.86
   8 -12 -20    2.12    3.27
  -8  12  21    2.09    3.10
   8 -12 -21    6.12    4.25
  -8  12  22   -0.00    2.31
   8 -12 -22    3.58    3.92
  -8  12  23    7.02    3.82
   8 -12 -23    1.52    3.44
   8 -12 -24    1.70    2.97
  -8  13   1   13.12    5.00
   8  13  -1   15.64    6.23
  -8  13   2   -0.00    3.57
   8  13  -2    0.00    3.60
  -8  13   3    3.96    3.04
   8  13  -3    0.05    2.98
  -8  13   4    5.40    4.31
   8  13  -4    4.62    4.18
  -8  13   5   19.75    6.23
   8  13  -5   25.11    7.53
  -8  13   6    1.46    2.54
   8  13  -6    1.22    3.12
  -8  13   7    3.91    3.72
   8 -13  -7    1.91    3.64
   8  13  -7   -0.00    2.92
  -8  13   8    1.06    2.50
   8 -13  -8   -0.00    3.04
   8  13  -8    0.00    2.84
  -8  13   9   16.92    5.91
   8 -13  -9    6.65    4.80
   8  13  -9    5.85    4.26
  -8  13  10    0.85    2.35
   8 -13 -10    1.35    3.06
   8  13 -10    2.14    3.43
  -8  13  11    0.00    2.25
   8 -13 -11    6.26    4.51
   8  13 -11    2.70    3.64
  -8  13  12   -0.00    2.72
   8 -13 -12   -0.00    3.04
   8  13 -12    2.02    2.94
  -8  13  13    1.45    2.86
   8 -13 -13   -0.00    3.46
   8  13 -13    4.37    3.51
  -8  13  14    1.32    3.09
   8 -13 -14    0.44    3.88
   8  13 -14    1.84    3.30
  -8  13  15    6.01    4.24
   8 -13 -15    2.12    3.46
   8  13 -15    8.38    4.30
  -8  13  16    1.93    2.50
   8 -13 -16    4.89    4.48
   8  13 -16    0.65    3.17
  -8  13  17    2.56    3.08
   8 -13 -17    2.43    3.28
  -8  13  18    2.92    3.66
   8 -13 -18    0.13    2.95
  -8  13  19   -0.00    2.61
   8 -13 -19   -0.00    3.00
  -8  13  20   -0.00    1.93
   8 -13 -20    0.31    3.30
  -8  13  21    1.28    2.66
   8 -13 -21    7.05    4.52
  -8  13  22   -0.00    2.60
   8 -13 -22    0.31    3.10
  -8  13  23    2.76    3.13
   8 -13 -23    3.84    3.50
  -8  14   1    8.45    4.77
   8  14  -1   14.77    6.19
  -8  14   2    5.40    4.28
   8  14  -2   14.20    5.83
  -8  14   3    7.39    4.68
   8  14  -3    0.75    2.93
  -8  14   4    2.26    3.18
   8  14  -4    0.00    3.31
  -8  14   5   -0.00    2.78
   8  14  -5    0.98    3.19
  -8  14   6    1.99    3.45
   8  14  -6    2.93    3.40
  -8  14   7   10.39    5.06
   8  14  -7    0.00    3.75
  -8  14   8   14.71    5.39
   8  14  -8    9.57    5.33
  -8  14   9    2.72    3.10
   8  14  -9    3.53    3.31
  -8  14  10    2.97    3.33
   8 -14 -10   -0.00    2.96
   8  14 -10    2.84    3.64
  -8  14  11    2.81    3.67
   8 -14 -11    0.48    3.00
   8  14 -11    1.67    3.10
  -8  14  12    2.23    3.09
   8 -14 -12   -0.00    3.05
   8  14 -12    0.00    2.68
  -8  14  13    2.55    3.52
   8 -14 -13    4.04    3.89
   8  14 -13    4.86    4.24
  -8  14  14    4.35    3.63
   8 -14 -14    0.17    2.76
   8  14 -14    1.12    3.21
  -8  14  15    0.79    2.56
   8 -14 -15   -0.00    2.81
   8  14 -15    3.88    3.56
  -8  14  16    1.07    2.62
   8 -14 -16   -0.00    2.91
  -8  14  17    0.89    2.39
   8 -14 -17   -0.00    3.03
  -8  14  18    5.38    4.10
   8 -14 -18   -0.00    2.57
  -8  14  19    2.77    3.79
   8 -14 -19   -0.00    3.29
  -8  14  20    2.61    3.15
   8 -14 -20   -0.00    2.63
  -8  14  21   -0.00    2.23
   8 -14 -21    0.72    2.94
  -8  14  22    1.12    2.69
  -8  14  23    0.00    3.36
  -8  15   1    8.89    4.32
   8  15  -1    4.37    4.06
  -8  15   2   -0.00    2.50
   8  15  -2   -0.00    3.86
  -8  15   3   -0.00    3.42
   8  15  -3    1.06    3.51
  -8  15   4    5.68    4.26
   8  15  -4    0.96    3.59
  -8  15   5    8.37    4.24
   8  15  -5    3.70    3.92
  -8  15   6    1.20    2.81
   8  15  -6    0.85    3.22
  -8  15   7   -0.00    2.53
   8  15  -7    1.32    3.73
  -8  15   8    1.84    3.02
   8  15  -8    0.30    2.44
  -8  15   9    1.24    3.07
   8  15  -9    3.23    3.89
  -8  15  10    7.01    4.31
   8  15 -10    7.09    4.69
  -8  15  11    3.71    3.74
   8  15 -11    2.01    3.62
  -8  15  12    3.48    3.85
   8  15 -12   -0.00    3.64
  -8  15  13    2.33    3.23
   8  15 -13    0.00    3.14
  -8  15  14   -0.00    3.00
   8 -15 -14    0.84    2.80
   8  15 -14    0.00    2.73
  -8  15  15    0.00    3.09
   8 -15 -15   -0.00    3.03
   8  15 -15    3.68    3.58
   8 -15 -16   -0.00    3.61
   8 -15 -17    0.00    3.40
   8 -15 -18    1.80    3.51
   8 -15 -19   -0.00    2.92
   8  16  -3    7.32    4.44
   8  16  -4   -0.00    2.57
   8  16  -5   -0.00    3.21
   8  16  -6    1.42    3.22
   8  16  -7    0.93    3.53
   8  16  -8    1.94    4.20
   8  16  -9   -0.00    3.60
   8  16 -10    0.17    2.93
   8  16 -11    2.00    3.96
   8  16 -12    2.38    4.10
   8  16 -13   -0.00    3.34
   8  16 -14    1.69    3.52
   8 -16 -17   -0.00    3.33
  -7   0   1  589.65   50.70
  -7   0   1  651.79   51.51
   7   0  -1  618.50   50.06
   7   0  -1  637.44   52.55
  -7   0   2   -0.00    2.08
  -7   0   2    1.57    2.35
   7   0  -2   -0.00    1.52
   7   0  -2    0.73    2.23
  -7   0   3    5.50    2.70
  -7   0   3    6.71    2.95
   7   0  -3    8.06    2.87
   7   0  -3   13.33    4.07
  -7   0   4   -0.00    1.37
  -7   0   4   -0.00    1.76
   7   0  -4    0.19    1.29
   7   0  -4    0.88    1.99
  -7   0   5   37.26    6.05
  -7   0   5   33.90    5.91
   7   0  -5   27.43    5.15
   7   0  -5   30.14    6.34
  -7   0   6    0.44    1.52
   7   0  -6   -0.00    1.30
   7   0  -6   -0.00    2.06
  -7   0   7  295.28   25.04
   7   0  -7  257.57   23.76
   7   0  -7  259.77   25.44
  -7   0   8    0.00    0.93
   7   0  -8   -0.00    1.49
   7   0  -8    1.12    2.04
  -7   0   9   11.41    3.30
   7   0  -9   10.28    3.07
   7   0  -9    4.16    2.90
  -7   0  10   -0.00    1.48
   7   0 -10   -0.00    1.44
   7   0 -10   -0.00    1.60
  -7   0  11  249.25   23.09
   7   0 -11  251.77   22.52
   7   0 -11  255.18   24.11
  -7   0  12    1.65    1.91
   7   0 -12    0.00    1.50
   7   0 -12    2.99    2.15
  -7   0  13   77.45    9.97
   7   0 -13   91.67    9.99
  -7   0  14    1.37    1.66
   7   0 -14   -0.00    1.61
  -7   0  15    6.08    2.56
   7   0 -15    6.06    2.59
  -7   0  16    0.90    1.84
   7   0 -16    0.51    1.58
  -7   0  17  354.45   31.59
   7   0 -17  392.30   31.49
   7   0 -17  357.65   32.32
  -7   0  18    1.51    2.00
   7   0 -18   -0.00    1.52
   7   0 -18    0.00    1.89
  -7   0  19   11.06    3.30
   7   0 -19    8.81    2.84
   7   0 -19    9.73    3.48
  -7   0  20   -0.00    1.35
   7   0 -20    2.05    2.03
  -7   0  21    7.78    2.98
   7   0 -21    0.56    1.66
   7   0 -22    0.73    1.84
   7   0 -23   34.92    6.07
   7   0 -24    0.06    1.52
   7   0 -25    0.59    1.76
   7   0 -26    0.72    1.68
   7   0 -27   35.02    6.02
   7   0 -28    0.77    1.83
   7   0 -29    4.11    2.43
   7   0 -30    1.16    1.91
   7   0 -31   12.78    3.68
   7   0 -32    1.55    2.08
   7   0 -33   21.11    4.51
   7   0 -34   -0.00    1.59
   7   0 -35   -0.00    1.58
   7   0 -36   -0.00    1.60
   7   0 -37    1.70    1.88
   7   0 -38    0.62    1.42
   7   0 -39    0.00    1.33
   7   0 -40    0.10    1.25
   7   0 -41    1.21    1.63
  -7   1   1    0.51    1.72
  -7   1   1    2.33    2.40
   7  -1  -1    0.77    2.05
   7   1  -1    2.47    2.10
   7   1  -1    5.48    3.08
  -7  -1   1    0.00    1.52
  -7  -1   1    4.99    2.70
  -7   1   2   31.54    5.70
  -7   1   2   27.20    5.46
   7  -1  -2   32.58    5.54
   7  -1  -2   30.22    6.15
   7   1  -2   27.10    5.02
   7   1  -2   23.15    5.84
  -7  -1   2   31.92    5.81
  -7  -1   2   36.42    6.24
  -7   1   3  274.88   22.83
  -7   1   3  247.82   22.54
   7  -1  -3  239.34   21.65
   7  -1  -3  227.36   23.08
   7   1  -3  246.53   21.71
   7   1  -3  197.69   22.63
  -7  -1   3  222.46   22.12
  -7  -1   3  230.41   22.33
  -7   1   4    0.68    1.91
  -7   1   4    3.12    2.11
   7  -1  -4    0.49    1.76
   7  -1  -4    2.39    2.40
   7   1  -4    0.00    1.74
   7   1  -4    0.00    1.89
  -7  -1   4   -0.00    2.06
  -7  -1   4    0.95    1.80
  -7   1   5   58.35    8.61
  -7   1   5   68.77    9.15
   7  -1  -5   65.05    8.61
   7  -1  -5   75.34   10.30
   7   1  -5   87.31    9.39
   7   1  -5   65.91    9.86
  -7  -1   5   76.51    9.57
  -7  -1   5   80.00    9.75
  -7   1   6    0.00    1.64
   7  -1  -6   -0.00    1.36
   7  -1  -6    0.00    1.60
   7   1  -6   -0.00    1.45
   7   1  -6   -0.00    1.66
  -7  -1   6    0.83    2.04
  -7   1   7   23.72    5.04
   7  -1  -7   34.31    5.46
   7  -1  -7   34.31    6.49
   7   1  -7   22.61    4.60
   7   1  -7   40.54    6.90
  -7  -1   7   24.99    5.22
  -7   1   8    8.24    2.96
   7  -1  -8   11.70    3.17
   7  -1  -8    9.90    3.50
   7   1  -8   13.77    3.35
   7   1  -8   14.06    4.33
  -7  -1   8    7.36    3.11
  -7   1   9  243.74   23.07
   7  -1  -9  259.73   22.90
   7  -1  -9  281.07   24.83
   7   1  -9  265.09   22.75
   7   1  -9  213.68   23.47
  -7  -1   9  257.40   23.50
  -7   1  10   10.88    3.37
   7  -1 -10   25.14    4.53
   7  -1 -10    6.62    3.27
   7   1 -10   18.14    3.81
   7   1 -10   19.26    4.96
  -7  -1  10   19.75    4.39
  -7   1  11   64.83    8.27
   7  -1 -11   57.43    7.74
   7  -1 -11   48.32    8.05
   7   1 -11   71.63    8.05
   7   1 -11   50.41    8.30
  -7  -1  11   52.94    7.89
  -7   1  12    0.12    1.49
   7  -1 -12    1.69    1.95
   7  -1 -12    0.81    1.87
   7   1 -12   -0.00    1.42
   7   1 -12    1.29    2.03
  -7  -1  12    1.63    1.80
  -7   1  13  131.22   14.96
   7  -1 -13  151.62   15.20
   7   1 -13  164.96   15.13
  -7  -1  13  160.35   15.83
  -7   1  14    3.71    2.29
   7  -1 -14    2.46    2.06
   7   1 -14    8.50    2.63
  -7  -1  14    5.56    2.70
  -7   1  15   89.10   10.76
   7  -1 -15   89.64   10.57
   7   1 -15  120.90   11.14
  -7  -1  15   77.40   10.47
  -7   1  16   23.40    4.67
   7  -1 -16   20.70    4.43
   7  -1 -16   19.59    4.89
   7   1 -16   28.08    4.68
  -7  -1  16   17.91    4.30
  -7   1  17   17.01    4.06
   7  -1 -17   16.28    3.86
   7  -1 -17   15.52    4.13
   7   1 -17   16.15    3.60
   7   1 -17   11.33    3.82
  -7  -1  17   12.23    3.47
  -7   1  18   -0.00    1.33
   7  -1 -18   -0.00    1.38
   7  -1 -18    1.12    2.36
   7   1 -18    0.00    1.47
   7   1 -18   -0.00    1.59
  -7  -1  18    0.00    1.75
  -7   1  19  126.83   13.62
   7  -1 -19  145.52   14.01
   7  -1 -19  117.69   14.01
   7   1 -19  132.19   13.23
   7   1 -19  142.36   14.64
  -7  -1  19  118.00   13.44
  -7   1  20    4.06    2.29
   7  -1 -20    2.02    1.92
   7  -1 -20    3.29    2.24
   7   1 -20    0.00    2.02
  -7  -1  20    3.45    2.19
  -7   1  21   45.48    6.72
   7  -1 -21   36.65    6.58
   7   1 -21   50.42    7.36
  -7  -1  21   42.12    6.52
  -7   1  22    1.34    1.89
   7  -1 -22    1.51    2.10
   7   1 -22    1.75    2.20
   7  -1 -23   25.82    5.29
   7   1 -23   35.16    5.98
   7  -1 -24    5.34    2.67
   7   1 -24   15.70    4.12
   7  -1 -25   28.49    5.48
   7   1 -25   34.33    5.91
   7  -1 -26    0.00    1.48
   7   1 -26    1.66    1.81
   7  -1 -27    4.27    2.33
   7   1 -27    0.00    1.25
   7  -1 -28   -0.00    1.48
   7   1 -28   -0.00    1.59
   7  -1 -29   28.46    5.48
   7   1 -29   37.53    6.02
   7  -1 -30   -0.00    1.39
   7   1 -30    1.93    1.85
   7  -1 -31   16.39    3.85
   7   1 -31   12.49    3.48
   7  -1 -32    1.54    1.84
   7   1 -32    0.95    1.63
   7  -1 -33    2.63    1.96
   7   1 -33    1.56    1.98
   7  -1 -34    1.11    1.61
   7   1 -34    0.43    1.76
   7  -1 -35    4.93    2.41
   7   1 -35    7.03    2.69
   7  -1 -36    0.23    1.54
   7   1 -36    0.84    1.69
   7  -1 -37   -0.00    1.45
   7   1 -37    2.36    2.01
   7  -1 -38   -0.00    1.59
   7   1 -38    1.12    1.35
   7  -1 -39    4.62    2.26
   7   1 -39    0.00    1.47
   7  -1 -40    1.26    1.81
   7   1 -40    0.85    1.64
  -7   2   1   31.61    5.77
  -7   2   1   32.69    6.10
   7  -2  -1   31.80    6.44
   7   2  -1   39.44    7.47
  -7  -2   1   30.99    6.08
  -7  -2   1   41.41    6.82
  -7   2   2   38.05    6.41
  -7   2   2   40.13    6.57
   7  -2  -2   36.81    7.08
   7   2  -2   37.49    7.32
  -7  -2   2   32.98    6.24
  -7  -2   2   34.28    6.39
  -7   2   3    6.86    2.88
  -7   2   3    4.44    2.44
   7  -2  -3    3.03    2.70
   7   2  -3    8.00    2.69
   7   2  -3    4.01    2.72
  -7  -2   3    1.70    2.32
  -7  -2   3    6.50    3.04
  -7   2   4    2.89    2.16
  -7   2   4    4.72    2.54
   7  -2  -4    2.95    2.62
   7   2  -4    5.83    2.63
   7   2  -4    2.89    2.82
  -7  -2   4    5.65    2.91
  -7  -2   4    3.77    2.43
  -7   2   5  238.09   21.18
  -7   2   5  244.58   21.38
   7  -2  -5  238.25   22.40
   7   2  -5  202.04   19.95
   7   2  -5  226.45   22.45
  -7  -2   5  180.48   20.36
  -7   2   6   11.61    3.42
   7  -2  -6    6.52    3.42
   7   2  -6    8.45    2.79
   7   2  -6   13.06    4.22
  -7  -2   6   11.91    3.47
  -7   2   7  246.13   20.58
   7  -2  -7  228.20   19.86
   7  -2  -7  183.84   20.27
   7   2  -7  176.08   18.60
   7   2  -7  191.43   20.58
  -7  -2   7  216.79   20.35
  -7   2   8    4.12    2.44
   7  -2  -8    2.59    2.06
   7  -2  -8    3.79    2.73
   7   2  -8    4.95    2.39
   7   2  -8    4.62    2.63
  -7  -2   8    5.22    2.64
  -7   2   9   50.19    7.30
   7  -2  -9   49.38    7.14
   7  -2  -9   51.43    8.08
   7   2  -9   49.88    6.91
   7   2  -9   40.81    7.63
  -7  -2   9   50.45    7.50
  -7   2  10   11.79    3.61
   7  -2 -10   21.45    4.17
   7  -2 -10    8.96    3.54
   7   2 -10   10.66    3.13
   7   2 -10    6.93    3.58
  -7  -2  10    9.61    3.33
  -7   2  11  101.92   12.82
   7  -2 -11  140.52   13.71
   7  -2 -11  114.85   13.89
   7   2 -11  126.30   12.92
   7   2 -11  126.96   14.53
  -7  -2  11  142.09   14.23
  -7   2  12   31.82    5.78
   7  -2 -12   39.82    6.14
   7  -2 -12   39.19    6.84
   7   2 -12   31.57    5.38
  -7  -2  12   34.26    6.18
  -7   2  13   61.22    8.23
   7  -2 -13   54.97    7.82
   7   2 -13   60.41    7.67
  -7  -2  13   57.88    8.15
  -7   2  14    0.00    1.93
   7  -2 -14    5.04    2.45
   7   2 -14    3.96    2.02
  -7  -2  14    0.00    1.81
  -7  -2  14    3.33    2.15
  -7   2  15   17.41    4.20
   7  -2 -15   25.73    4.89
   7   2 -15   35.50    5.14
  -7  -2  15   17.76    4.28
  -7   2  16   66.25    8.85
   7  -2 -16   68.89    8.97
   7  -2 -16   71.45    9.77
   7   2 -16   68.04    8.37
   7   2 -16   66.66    9.52
  -7  -2  16   77.94    9.46
  -7   2  17   49.92    7.41
   7  -2 -17   59.75    7.84
   7  -2 -17   54.89    8.17
   7   2 -17   42.69    6.54
   7   2 -17   59.21    8.51
  -7  -2  17   59.03    7.99
  -7   2  18   44.66    6.54
   7  -2 -18   43.30    6.43
   7  -2 -18   30.78    6.11
   7   2 -18   26.64    4.82
   7   2 -18   28.13    5.75
  -7  -2  18   34.21    5.97
  -7   2  19    0.43    1.26
   7  -2 -19    1.70    1.90
   7  -2 -19   -0.00    1.63
   7   2 -19    0.00    1.80
   7   2 -19    0.56    1.79
  -7  -2  19    4.83    2.44
  -7   2  20    8.14    2.87
   7  -2 -20    8.10    2.99
   7  -2 -20    8.07    3.28
   7   2 -20    5.36    2.84
  -7  -2  20    5.31    2.51
  -7   2  21   53.06    7.13
   7  -2 -21   31.90    6.44
   7   2 -21   42.18    6.93
  -7  -2  21   42.32    6.69
  -7   2  22    9.31    3.01
   7  -2 -22    5.18    2.68
   7   2 -22    7.66    3.09
   7  -2 -23   38.51    6.60
   7   2 -23   32.97    6.08
   7  -2 -24    0.29    1.88
   7   2 -24    0.20    1.57
   7  -2 -25    1.99    2.55
   7   2 -25    7.70    3.02
   7  -2 -26    0.00    1.88
   7  -2 -27   10.94    3.66
   7   2 -27   10.91    3.36
   7  -2 -28    2.47    1.94
   7   2 -28    2.44    2.31
   7  -2 -29    4.53    2.29
   7   2 -29   -0.00    1.81
   7  -2 -30    1.70    1.80
   7   2 -30   -0.00    1.63
   7  -2 -31    4.29    2.44
   7   2 -31    5.90    2.48
   7  -2 -32    0.00    1.43
   7   2 -32    0.00    1.82
   7  -2 -33    2.48    2.19
   7   2 -33    9.58    3.22
   7  -2 -34   -0.00    1.53
   7   2 -34   -0.00    1.75
   7  -2 -35    0.30    1.48
   7   2 -35    1.24    1.74
   7  -2 -36    0.65    1.65
   7   2 -36    1.57    1.79
   7  -2 -37    6.25    2.78
   7   2 -37    4.64    2.39
   7  -2 -38   -0.00    1.71
   7   2 -38   -0.00    1.47
   7  -2 -39    0.00    1.18
   7   2 -39    2.76    1.96
  -7   3   1    0.99    1.56
  -7   3   1   -0.00    1.36
   7  -3  -1    1.82    2.07
   7   3  -1   -0.00    1.96
  -7  -3   1   -0.00    1.76
  -7  -3   1    2.45    2.51
  -7   3   2  136.29   14.03
  -7   3   2  123.13   13.83
   7  -3  -2  150.89   15.66
   7   3  -2   97.93   14.12
  -7  -3   2  123.68   14.15
  -7  -3   2  104.25   13.33
  -7   3   3   42.93    6.66
  -7   3   3   41.78    6.84
   7  -3  -3   23.85    5.89
   7   3  -3   48.56    8.32
  -7  -3   3   38.02    6.80
  -7   3   4    8.75    2.94
  -7   3   4    4.99    2.61
   7  -3  -4    2.20    2.79
   7   3  -4    5.90    3.46
  -7  -3   4    3.14    2.17
  -7   3   5   61.19    8.87
   7  -3  -5   80.53   10.58
   7   3  -5   67.27   10.23
  -7  -3   5   69.43    9.68
  -7   3   6   14.71    4.14
   7  -3  -6   13.96    4.33
   7   3  -6   16.24    4.89
  -7  -3   6   17.69    4.51
  -7   3   7    3.46    2.23
   7  -3  -7    7.00    3.35
   7   3  -7    2.31    1.92
   7   3  -7    6.58    3.60
  -7  -3   7    7.24    3.05
  -7   3   8   -0.00    1.57
   7  -3  -8   -0.00    1.83
   7   3  -8    0.00    1.51
   7   3  -8    0.00    2.15
  -7  -3   8    1.59    1.95
  -7   3   9  194.74   18.91
   7  -3  -9  202.52   20.11
   7   3  -9  206.56   18.50
   7   3  -9  166.03   19.40
  -7  -3   9  168.32   18.65
  -7  -3   9  209.27   19.66
  -7   3  10   60.96    8.43
   7  -3 -10   66.82    9.38
   7   3 -10   52.54    7.45
   7   3 -10   54.36    8.88
  -7  -3  10   59.65    8.54
  -7  -3  10   52.20    8.00
  -7   3  11    6.83    2.81
   7  -3 -11    5.83    3.04
   7   3 -11    5.84    2.57
  -7  -3  11    4.22    2.47
  -7   3  12    1.06    1.65
   7   3 -12    0.00    1.30
  -7  -3  12   -0.00    1.97
  -7   3  13   69.49    9.31
   7   3 -13   82.45    9.20
  -7  -3  13   68.88    9.55
  -7  -3  13   71.65    9.34
  -7   3  14  100.08   10.96
   7   3 -14   95.05   10.00
  -7  -3  14   60.01    9.60
  -7   3  15  147.95   14.85
   7  -3 -15  153.92   15.86
   7   3 -15  127.03   13.50
   7   3 -15  141.94   15.53
  -7  -3  15  117.67   14.12
  -7   3  16   15.47    4.22
   7  -3 -16   10.02    3.77
   7   3 -16   15.98    3.51
   7   3 -16   20.08    4.88
  -7  -3  16   23.28    4.86
  -7   3  17   -0.00    1.61
   7  -3 -17    2.06    1.70
   7   3 -17    1.66    1.51
   7   3 -17    2.69    2.39
  -7  -3  17    2.07    2.18
  -7   3  18   27.26    5.30
   7  -3 -18   28.10    5.90
   7   3 -18   24.28    4.99
   7   3 -18   26.65    4.72
   7   3 -18   26.19    5.44
  -7  -3  18   24.50    5.28
  -7   3  19  216.99   20.94
   7  -3 -19  217.62   21.71
   7   3 -19  272.52   21.76
   7   3 -19  192.42   21.01
  -7  -3  19  208.33   21.03
  -7   3  20    2.03    1.94
   7  -3 -20    0.00    2.37
   7   3 -20    3.10    2.24
   7   3 -20    0.47    1.94
  -7   3  21    6.19    2.71
   7  -3 -21    5.38    2.90
   7   3 -21    4.11    2.42
   7   3 -21    9.95    3.34
  -7   3  22    0.72    1.74
   7  -3 -22    0.97    1.98
   7   3 -22    0.00    1.81
   7  -3 -23   16.02    4.44
   7   3 -23   18.60    4.58
   7  -3 -24    7.04    2.99
   7   3 -24    8.87    3.15
   7  -3 -25   15.05    4.26
   7   3 -25   16.63    4.27
   7  -3 -26   -0.00    2.22
   7   3 -26   -0.00    1.55
   7  -3 -27    0.06    1.64
   7   3 -27    0.25    1.35
   7  -3 -28    0.00    1.86
   7   3 -28    2.83    2.13
   7  -3 -29   16.01    4.24
   7   3 -29   11.84    3.55
   7  -3 -30    2.82    2.12
   7   3 -30    0.00    1.61
   7  -3 -31   13.45    3.77
   7   3 -31    7.18    2.87
   7  -3 -32    3.68    2.19
   7   3 -32    0.00    1.88
   7  -3 -33    2.52    2.29
   7   3 -33    1.37    1.98
   7  -3 -34    2.69    2.07
   7   3 -34    0.66    1.92
   7  -3 -35    5.62    2.68
   7   3 -35    6.67    2.77
   7  -3 -36    0.96    1.56
   7   3 -36    1.85    1.90
   7  -3 -37    1.25    1.63
   7   3 -37    0.05    1.62
   7  -3 -38   -0.00    1.49
   7   3 -38   -0.00    1.46
   7   3 -39    1.07    1.54
  -7   4   1   50.83    7.67
  -7   4   1   56.48    8.27
   7  -4  -1   77.06   10.21
   7   4  -1   47.93    7.81
   7   4  -1   34.92    7.78
  -7  -4   1   43.41    7.90
  -7   4   2   90.04   11.03
  -7   4   2   78.37   10.72
   7  -4  -2   88.70   11.91
   7   4  -2   90.98   11.46
   7   4  -2   98.12   12.92
  -7  -4   2   80.17   11.28
  -7  -4   2   81.77   11.32
  -7   4   3   13.09    3.82
  -7   4   3    5.42    2.86
   7  -4  -3    5.71    3.06
   7   4  -3   16.31    4.34
   7   4  -3   13.30    4.57
  -7  -4   3   12.19    4.05
  -7  -4   3    6.78    3.22
  -7   4   4   27.91    5.59
   7  -4  -4   16.33    5.10
   7   4  -4   22.76    5.26
   7   4  -4   36.71    7.36
  -7  -4   4   27.11    5.98
  -7  -4   4   25.55    5.67
  -7   4   5   57.69    8.79
   7  -4  -5   64.68    9.96
   7   4  -5   88.64   10.50
   7   4  -5   66.41   10.50
  -7  -4   5   69.16    9.90
  -7  -4   5   60.07    9.33
  -7   4   6   70.42    9.23
   7  -4  -6   56.43    9.40
   7   4  -6   64.00    9.20
   7   4  -6   70.84   10.53
  -7  -4   6   60.56    9.23
  -7  -4   6   60.87    9.11
  -7   4   7   31.31    6.10
   7  -4  -7   35.16    7.02
   7   4  -7   51.62    7.55
   7   4  -7   44.13    8.04
  -7  -4   7   33.25    6.62
  -7  -4   7   32.72    6.43
  -7   4   8   41.69    7.07
   7  -4  -8   48.06    8.04
   7   4  -8   41.94    6.98
   7   4  -8   42.07    7.81
  -7  -4   8   50.42    7.95
  -7  -4   8   34.53    6.68
  -7   4   9   18.91    4.67
   7  -4  -9   13.38    4.46
   7   4  -9   24.78    5.16
   7   4  -9   13.00    4.61
  -7  -4   9   21.97    5.24
  -7  -4   9   22.93    5.16
  -7   4  10    0.00    1.70
   7  -4 -10    0.74    1.97
   7   4 -10   -0.00    1.91
  -7  -4  10    5.34    2.65
  -7   4  11   74.90   10.51
   7   4 -11   90.97   11.17
   7   4 -11  101.09   10.85
  -7   4  12  126.53   13.57
   7   4 -12  101.94   12.81
   7   4 -12  121.72   12.72
  -7   4  13   95.00   11.66
   7   4 -13   93.41   11.53
   7   4 -13  102.29   11.16
  -7   4  14   24.58    5.06
   7  -4 -14   15.11    4.62
   7   4 -14   25.96    5.27
   7   4 -14   25.70    4.70
   7   4 -14   16.76    4.91
  -7   4  15   41.32    6.92
   7  -4 -15   31.36    6.84
   7   4 -15   55.67    7.73
   7   4 -15   34.98    5.91
   7   4 -15   47.54    7.99
  -7   4  16   23.36    5.31
   7  -4 -16   24.42    5.73
   7   4 -16   30.07    5.52
   7   4 -16   30.93    5.07
   7   4 -16   23.76    5.52
  -7   4  17  134.51   14.05
   7  -4 -17  114.12   14.10
   7   4 -17  117.30   13.21
   7   4 -17  133.49   12.95
   7   4 -17  103.76   13.67
  -7   4  18   14.49    4.12
   7  -4 -18   18.43    5.08
   7   4 -18   23.73    5.01
   7   4 -18   25.90    4.55
   7   4 -18   19.65    5.09
  -7   4  19   10.27    3.44
   7  -4 -19    3.55    3.51
   7   4 -19   10.06    3.64
   7   4 -19    9.43    3.71
  -7   4  20   38.88    6.31
   7  -4 -20   15.45    4.89
   7   4 -20   26.78    5.16
   7   4 -20   29.49    6.04
  -7   4  21   37.51    6.39
   7  -4 -21   39.56    7.00
   7   4 -21   25.97    5.82
  -7   4  22   34.72    6.06
   7  -4 -22   23.96    5.75
   7   4 -22   24.37    5.43
  -7   4  23    5.93    2.80
   7  -4 -23    7.10    3.18
   7   4 -23    6.32    2.96
   7  -4 -24    2.06    2.21
   7   4 -24   -0.00    2.10
   7  -4 -25    2.15    2.55
   7   4 -25    2.22    2.06
   7  -4 -26    8.07    3.35
   7   4 -26    4.79    2.75
   7  -4 -27   14.65    4.10
   7   4 -27    9.38    3.61
   7  -4 -28    6.03    3.22
   7   4 -28    7.71    3.06
   7  -4 -29    2.56    2.41
   7   4 -29    6.92    2.99
   7  -4 -30   -0.00    2.02
   7   4 -30    0.00    2.07
   7  -4 -31    4.41    2.93
   7   4 -31    2.10    2.29
   7  -4 -32    0.86    1.74
   7   4 -32    1.99    2.10
   7  -4 -33    5.83    2.99
   7   4 -33    7.50    2.97
   7  -4 -34   -0.00    1.54
   7   4 -34   -0.00    1.55
   7  -4 -35    1.03    1.66
   7   4 -35    1.53    1.97
   7  -4 -36   -0.00    1.62
   7   4 -36    0.38    1.88
   7  -4 -37    2.77    2.12
   7   4 -37    1.22    1.82
  -7   5   1   -0.00    1.82
  -7   5   1   -0.00    1.73
   7  -5  -1    0.00    1.71
   7   5  -1    3.21    2.16
   7   5  -1    4.10    3.29
  -7  -5   1    2.39    2.27
  -7   5   2    1.87    2.39
  -7   5   2    1.28    2.04
   7  -5  -2    4.85    2.87
   7   5  -2    1.46    1.95
   7   5  -2    7.37    3.81
  -7  -5   2    2.90    2.50
  -7   5   3   30.40    6.26
   7  -5  -3   40.25    7.46
   7   5  -3   36.81    6.65
   7   5  -3   26.69    6.71
  -7  -5   3   26.60    6.16
  -7   5   4   88.80   11.35
   7  -5  -4   97.55   12.68
   7   5  -4   93.84   11.75
   7   5  -4   93.60   13.08
  -7  -5   4   83.11   11.62
  -7   5   5   23.71    5.49
   7  -5  -5   39.62    7.51
   7   5  -5   38.15    6.71
   7   5  -5   22.36    6.41
  -7  -5   5   29.27    6.13
  -7   5   6    0.33    1.89
   7  -5  -6    0.00    2.36
   7   5  -6    0.60    2.01
   7   5  -6   -0.00    1.76
  -7  -5   6    5.83    2.92
  -7   5   7    9.15    3.35
   7  -5  -7    7.13    3.51
   7   5  -7   15.12    4.22
   7   5  -7   12.92    4.48
  -7  -5   7    7.60    3.25
  -7   5   8   62.15    9.13
   7  -5  -8   85.78   11.09
   7   5  -8   65.38    9.33
  -7  -5   8   47.78    8.53
  -7   5   9  106.19   12.09
   7  -5  -9   82.66   11.82
   7   5  -9  100.61   11.80
  -7  -5   9   71.98   10.74
  -7   5  10   39.09    6.75
   7   5 -10   27.05    5.73
  -7  -5  10   31.08    6.11
  -7   5  11   74.16    9.96
   7   5 -11   68.50    9.60
  -7   5  12    1.91    2.34
   7   5 -12    0.57    2.12
   7   5 -12    3.28    2.90
  -7   5  13   31.23    6.10
   7  -5 -13   27.23    6.50
   7   5 -13   41.60    6.78
   7   5 -13   24.55    6.19
  -7   5  14   53.44    8.03
   7  -5 -14   35.77    7.10
   7   5 -14   37.19    6.74
   7   5 -14   39.27    7.71
  -7   5  15  135.76   14.43
   7  -5 -15  138.43   15.30
   7   5 -15  130.14   14.02
   7   5 -15   86.50   13.45
  -7   5  16   -0.00    1.70
   7  -5 -16    0.11    1.95
   7   5 -16    1.22    2.04
   7   5 -16    1.53    1.82
   7   5 -16    1.84    2.40
  -7   5  17    1.83    2.15
   7  -5 -17    1.44    2.28
   7   5 -17    5.56    2.82
   7   5 -17    1.21    1.90
   7   5 -17    2.63    2.63
  -7   5  18    3.10    2.26
   7  -5 -18    1.34    2.57
   7   5 -18    4.02    2.28
   7   5 -18    7.33    3.34
  -7   5  19   38.30    6.51
   7  -5 -19   19.40    5.44
   7   5 -19   22.11    4.93
   7   5 -19   24.24    5.77
  -7   5  20   27.41    5.82
   7  -5 -20   28.36    6.09
   7   5 -20   38.29    6.30
   7   5 -20   22.76    5.58
  -7   5  21    5.69    2.82
   7  -5 -21    4.08    2.91
   7   5 -21   10.96    3.93
  -7   5  22    0.00    1.47
   7  -5 -22    0.97    1.95
   7   5 -22    0.00    1.87
  -7   5  23    3.17    2.45
   7  -5 -23    4.51    2.87
   7   5 -23    5.62    2.93
   7  -5 -24   14.01    4.35
   7   5 -24   11.14    3.99
   7  -5 -25    5.20    3.19
   7   5 -25   13.42    4.01
   7  -5 -26    2.15    2.19
   7   5 -26    1.76    2.14
   7  -5 -27   -0.00    2.44
   7   5 -27    0.00    2.22
   7  -5 -28    0.00    2.03
   7   5 -28    0.00    2.16
   7  -5 -29    7.69    3.38
   7   5 -29    6.41    3.10
   7  -5 -30    7.70    3.29
   7   5 -30    2.07    2.34
   7  -5 -31    4.42    2.88
   7   5 -31   -0.00    2.10
   7  -5 -32    0.00    2.05
   7   5 -32    0.00    2.11
   7  -5 -33    1.22    2.36
   7  -5 -34    4.79    2.82
   7  -5 -35   -0.00    1.62
   7  -5 -36    0.55    1.93
   7  -6  -1   55.55    9.83
  -7  -6   1   72.49   10.51
   7  -6  -2   37.82    7.83
  -7  -6   2   42.24    7.84
   7  -6  -3   21.95    5.83
  -7  -6   3   24.59    5.98
   7  -6  -4    8.20    3.85
   7   6  -4    8.46    3.57
  -7  -6   4    3.93    3.06
   7  -6  -5   -0.00    2.10
   7   6  -5    0.00    2.43
  -7  -6   5    2.32    2.25
   7  -6  -6   56.20    9.72
   7   6  -6   71.13    9.93
  -7  -6   6   65.13    9.90
   7  -6  -7  123.67   15.70
   7   6  -7  145.31   15.60
  -7  -6   7  124.43   15.28
   7  -6  -8   34.86    7.57
   7   6  -8   42.77    7.50
  -7  -6   8   48.99    8.14
   7   6  -9    2.79    2.65
   7   6 -10   64.92    9.51
   7   6 -10   64.11   10.48
   7   6 -11   95.81   12.10
   7   6 -11   95.91   13.26
   7  -6 -12    9.76    4.08
   7   6 -12    7.60    3.54
   7   6 -12   11.18    4.81
   7  -6 -13    4.01    3.25
   7   6 -13   10.02    3.59
   7   6 -13    3.55    2.98
   7  -6 -14    5.63    3.66
   7   6 -14   14.11    4.15
   7   6 -14    9.30    4.20
   7  -6 -15    1.16    2.30
   7   6 -15    2.28    2.29
   7   6 -15    2.92    2.97
   7  -6 -16   44.83    8.34
   7   6 -16   56.83    8.33
   7   6 -16   42.13    8.22
   7  -6 -17   43.21    8.30
   7   6 -17   58.66    8.49
   7   6 -17   38.49    7.80
   7  -6 -18   57.14    9.25
   7   6 -18   58.70    8.64
   7   6 -18   46.66    8.67
   7  -6 -19    4.17    3.13
   7   6 -19    0.95    2.22
   7   6 -19    4.05    2.70
   7  -6 -20    4.23    3.27
   7   6 -20    0.00    1.56
   7   6 -20    2.21    2.81
   7  -6 -21    4.28    2.95
   7   6 -21    1.18    2.54
   7  -6 -22   17.77    5.21
   7   6 -22   22.67    5.45
   7  -6 -23    4.84    3.33
   7   6 -23    9.00    3.82
   7  -6 -24    8.76    3.86
   7  -6 -25   -0.00    2.51
   7  -6 -26   21.99    5.59
   7  -6 -27    7.09    3.47
   7  -6 -28    6.25    3.64
   7  -6 -29    4.13    2.64
   7  -6 -30    0.11    2.00
   7  -6 -31   -0.00    2.43
   7  -6 -32    8.13    3.36
   7  -6 -33    0.25    2.51
   7  -6 -34    1.21    2.31
   7  -6 -35    0.15    1.60
  -7   7   1    3.25    2.92
   7  -7  -1    5.04    3.60
  -7  -7   1    5.31    3.16
  -7   7   2   17.00    5.11
   7  -7  -2   31.60    7.10
  -7  -7   2   23.57    6.13
  -7   7   3    5.13    2.98
   7  -7  -3   12.62    4.74
  -7  -7   3    6.28    3.62
  -7   7   4  218.33   21.76
   7  -7  -4  216.90   22.76
  -7  -7   4  188.78   21.63
  -7   7   5   71.53   10.45
   7  -7  -5   61.12   10.45
  -7  -7   5   71.89   10.86
  -7   7   6    7.61    3.80
   7  -7  -6    7.27    4.00
  -7  -7   6    8.56    3.99
  -7   7   7   71.32   10.01
   7  -7  -7   45.37    9.37
  -7   7   8   15.35    4.71
  -7   7   9   24.02    5.78
  -7   7  10   78.27   11.01
  -7   7  11   20.44    5.46
   7  -7 -11   31.25    6.81
  -7   7  12    0.77    2.29
   7  -7 -12    2.18    2.83
   7   7 -12    0.88    2.74
  -7   7  13   14.56    4.77
   7  -7 -13   20.90    5.85
   7   7 -13   21.49    5.40
  -7   7  14  130.90   15.49
   7  -7 -14  124.59   15.84
   7   7 -14  132.99   15.41
  -7   7  15    0.76    1.94
   7  -7 -15   -0.00    2.53
   7   7 -15    0.23    1.78
  -7   7  16    0.00    2.00
   7  -7 -16    3.42    2.82
   7   7 -16    0.00    2.23
  -7   7  17   -0.00    2.03
   7  -7 -17    1.85    2.76
   7   7 -17    1.23    1.87
  -7   7  18    4.97    3.08
   7  -7 -18    3.75    2.92
   7   7 -18    3.94    2.88
  -7   7  19    1.94    2.37
   7  -7 -19    0.40    2.25
   7   7 -19    1.19    2.08
  -7   7  20   20.57    5.28
   7  -7 -20   18.79    5.40
  -7   7  21    3.96    2.58
   7  -7 -21    1.99    2.58
  -7   7  22    0.63    1.85
   7  -7 -22    1.43    2.63
  -7   7  23    2.48    2.58
   7  -7 -23    0.00    2.42
   7  -7 -24   24.49    6.23
   7  -7 -25    5.63    3.23
   7  -7 -26    4.86    3.55
   7  -7 -27    0.65    2.35
   7  -7 -28   -0.00    2.64
   7  -7 -29    0.86    2.48
   7  -7 -30    4.15    3.51
   7  -7 -31    2.12    2.57
   7  -7 -32    1.90    2.81
   7  -7 -33   -0.00    2.02
  -7   8   1   39.97    7.84
   7  -8  -1   47.65    9.13
   7   8  -1   29.19    7.25
  -7  -8   1   33.77    7.64
  -7   8   2   76.27   11.32
   7  -8  -2   82.31   12.49
   7   8  -2   89.14   12.42
  -7  -8   2   75.32   11.79
  -7   8   3    5.31    3.13
   7  -8  -3    9.07    4.37
   7   8  -3    2.40    3.16
  -7  -8   3    9.07    4.18
  -7   8   4   24.46    5.91
   7  -8  -4   15.28    5.27
   7   8  -4   27.66    6.35
  -7  -8   4    7.06    4.06
  -7   8   5    3.17    3.03
   7  -8  -5    4.04    3.08
   7   8  -5    6.93    3.54
  -7   8   6   37.46    7.18
   7   8  -6   19.15    5.59
  -7   8   7    0.00    2.31
   7   8  -7   -0.00    3.01
  -7   8   8   44.77    8.13
   7   8  -8   41.46    7.81
  -7   8   9    2.04    3.09
   7  -8  -9    4.17    3.44
  -7   8  10   12.19    4.51
   7  -8 -10   19.26    5.59
  -7   8  11    3.35    2.51
   7  -8 -11    3.24    3.19
  -7   8  12  102.94   13.57
   7  -8 -12   99.40   14.00
  -7   8  13   -0.00    2.26
   7  -8 -13    1.52    2.62
  -7   8  14    8.02    3.66
   7  -8 -14    3.50    2.80
  -7   8  15    4.50    3.08
   7  -8 -15   -0.00    2.59
  -7   8  16   68.92   10.14
   7  -8 -16   45.59    9.04
  -7   8  17    2.39    2.65
   7  -8 -17   -0.00    2.06
  -7   8  18    9.97    4.37
   7  -8 -18    4.86    3.89
  -7   8  19   -0.00    1.75
   7  -8 -19   -0.00    2.09
   7   8 -19    1.54    2.26
  -7   8  20   10.61    4.09
   7  -8 -20    3.47    3.46
  -7   8  21   -0.00    1.93
   7  -8 -21    1.32    2.81
  -7   8  22    9.23    3.95
   7  -8 -22   12.51    4.58
  -7   8  23    6.50    3.56
   7  -8 -23    8.52    4.04
   7  -8 -24    6.27    3.48
   7  -8 -25    0.00    2.38
   7  -8 -26    8.06    3.93
   7  -8 -27    2.16    2.47
   7  -8 -28    3.11    2.74
   7  -8 -29    0.02    1.69
   7  -8 -30   -0.00    1.86
   7  -8 -31   -0.00    1.92
   7  -8 -32    3.43    2.91
  -7   9   1   -0.00    2.32
   7  -9  -1    0.00    2.47
   7   9  -1    2.10    3.45
  -7  -9   1    2.14    2.34
  -7   9   2   24.78    5.97
   7  -9  -2   28.90    7.19
   7   9  -2   23.49    6.66
  -7   9   3    1.54    2.36
   7  -9  -3    0.98    2.82
   7   9  -3    6.23    4.07
  -7   9   4   28.68    6.77
   7  -9  -4   35.24    8.16
   7   9  -4   33.47    7.36
  -7   9   5    3.05    3.08
   7   9  -5    5.14    3.40
  -7   9   6   23.02    5.84
   7   9  -6   14.46    5.10
  -7   9   7   15.70    5.04
   7   9  -7    9.09    4.69
  -7   9   8   36.30    7.22
   7  -9  -8   10.13    4.91
   7   9  -8   24.82    6.37
  -7   9   9   -0.00    2.07
   7  -9  -9    0.00    2.77
   7   9  -9    2.11    3.01
  -7   9  10   87.71   11.77
   7  -9 -10   51.29   10.34
   7   9 -10   92.63   12.38
  -7   9  11    0.60    2.53
   7  -9 -11    4.67    3.31
   7   9 -11   -0.00    2.61
  -7   9  12    7.39    3.38
   7  -9 -12   -0.00    2.34
   7   9 -12    1.62    2.77
  -7   9  13   10.04    3.83
   7  -9 -13    4.67    3.54
   7   9 -13    2.83    2.76
  -7   9  14   61.05    9.63
   7  -9 -14   30.21    7.90
   7   9 -14   65.21    9.94
  -7   9  15    1.16    2.28
   7  -9 -15    1.90    2.97
   7   9 -15   -0.00    2.29
  -7   9  16    8.35    3.92
   7  -9 -16    1.91    2.92
   7   9 -16    3.45    2.75
  -7   9  17   -0.00    2.03
   7  -9 -17   -0.00    2.38
  -7   9  18   19.10    5.59
   7  -9 -18   13.80    4.91
  -7   9  19    0.34    1.77
   7  -9 -19   -0.00    2.64
  -7   9  20   12.33    4.37
   7  -9 -20    4.27    3.53
  -7   9  21    0.00    2.05
   7  -9 -21   -0.00    2.16
  -7   9  22   -0.00    1.98
   7  -9 -22    0.82    2.30
  -7   9  23   -0.00    2.34
   7  -9 -23    2.53    3.24
  -7   9  24   13.62    4.75
   7  -9 -24    8.00    4.33
   7  -9 -25    1.46    2.29
   7  -9 -26    0.00    2.63
   7  -9 -27    1.32    2.57
   7  -9 -28   -0.00    2.01
   7  -9 -29   -0.00    2.44
   7  -9 -30    2.85    2.37
   7  -9 -31    0.00    2.18
  -7  10   1   10.01    4.17
   7 -10  -1    7.48    4.01
   7  10  -1    8.59    4.02
  -7  10   2   21.99    6.03
   7 -10  -2   31.27    7.78
   7  10  -2   21.31    6.14
  -7  10   3   -0.49    2.38
   7  10  -3   -0.00    2.24
  -7  10   4    0.64    2.86
   7  10  -4    0.58    2.53
  -7  10   5    2.76    3.03
   7  10  -5    0.00    3.00
  -7  10   6  101.70   13.55
   7 -10  -6   79.81   13.00
   7  10  -6   80.28   12.39
  -7  10   7    0.00    2.12
   7 -10  -7    1.05    2.54
   7  10  -7   -0.00    2.67
  -7  10   8    2.62    2.54
   7 -10  -8    3.13    3.37
   7  10  -8    4.91    3.48
  -7  10   9    0.10    1.87
   7 -10  -9   -0.00    2.87
   7  10  -9    3.20    2.81
  -7  10  10    3.34    3.65
   7 -10 -10    5.35    3.59
   7  10 -10    2.42    3.07
  -7  10  11    4.65    3.25
   7 -10 -11    0.09    2.06
   7  10 -11   -0.00    2.25
  -7  10  12   42.60    8.37
   7 -10 -12   29.46    7.56
   7  10 -12   36.03    7.79
  -7  10  13   -0.00    2.21
   7 -10 -13   -0.00    2.30
   7  10 -13    1.76    2.84
  -7  10  14    3.37    3.04
   7 -10 -14    2.28    3.24
   7  10 -14    5.44    3.36
  -7  10  15    1.04    2.72
   7 -10 -15    0.98    2.22
   7  10 -15   -0.00    1.65
  -7  10  16   38.76    7.67
   7 -10 -16   12.81    5.00
   7  10 -16   27.35    6.68
  -7  10  17    1.20    2.59
   7 -10 -17    1.90    2.64
   7  10 -17    0.00    3.15
  -7  10  18   24.04    6.31
   7 -10 -18   13.17    5.29
   7  10 -18   17.31    5.52
  -7  10  19    5.98    3.76
   7 -10 -19    1.22    2.82
  -7  10  20    0.00    2.47
   7 -10 -20    2.66    3.11
  -7  10  21    1.80    2.75
   7 -10 -21    1.68    3.01
  -7  10  22   10.44    4.76
   7 -10 -22   17.03    5.71
  -7  10  23   -0.00    1.89
   7 -10 -23    3.15    3.24
  -7  10  24    1.89    2.37
   7 -10 -24   -0.00    2.87
   7 -10 -25   -0.00    2.51
   7 -10 -26    1.72    2.53
   7 -10 -27    0.55    2.88
   7 -10 -28    3.50    3.50
   7 -10 -29    5.53    3.86
  -7  11   1    0.00    2.50
   7 -11  -1    0.04    1.74
   7  11  -1    1.84    3.10
  -7  11   2    3.76    2.77
   7  11  -2    1.09    2.78
  -7  11   3    1.03    2.06
   7  11  -3    3.95    3.79
  -7  11   4   27.69    6.90
   7  11  -4   26.90    7.06
  -7  11   5   17.04    5.68
   7 -11  -5   10.42    4.96
   7  11  -5   10.25    4.84
  -7  11   6   -0.00    2.20
   7 -11  -6    3.34    3.71
   7  11  -6   -0.00    2.54
  -7  11   7    2.85    3.32
   7 -11  -7    6.56    4.28
   7  11  -7   14.67    5.19
  -7  11   8    8.15    4.00
   7 -11  -8    7.46    4.45
   7  11  -8    9.64    4.37
  -7  11   9    2.25    3.05
   7 -11  -9   -0.00    2.55
   7  11  -9    3.65    2.96
  -7  11  10   16.35    5.38
   7 -11 -10    6.36    4.79
   7  11 -10   18.47    5.69
  -7  11  11    6.13    4.08
   7 -11 -11    1.60    2.59
   7  11 -11    1.31    2.19
  -7  11  12   -0.00    2.02
   7 -11 -12    0.79    2.29
   7  11 -12    3.08    2.90
  -7  11  13    1.41    2.58
   7 -11 -13    1.15    2.57
   7  11 -13   -0.00    2.62
  -7  11  14   17.37    5.52
   7 -11 -14   17.23    5.92
   7  11 -14   11.85    4.97
  -7  11  15    0.13    2.34
   7 -11 -15   -0.00    2.35
   7  11 -15    0.93    2.46
  -7  11  16    0.00    2.86
   7 -11 -16    6.10    4.29
   7  11 -16    1.83    2.66
  -7  11  17    2.43    3.19
   7 -11 -17    1.93    2.77
   7  11 -17    0.00    2.94
  -7  11  18   13.52    4.91
   7 -11 -18    4.80    3.43
  -7  11  19    0.00    2.70
   7 -11 -19    0.00    2.33
  -7  11  20   26.79    6.84
   7 -11 -20   14.96    5.73
  -7  11  21    0.41    2.18
   7 -11 -21    1.10    2.77
  -7  11  22   -0.00    1.95
   7 -11 -22   -0.00    2.46
  -7  11  23    0.91    2.65
   7 -11 -23    0.50    3.04
  -7  11  24    1.86    2.93
   7 -11 -24    4.97    4.18
   7 -11 -25   -0.00    2.67
   7 -11 -26   -0.00    3.67
   7 -11 -27    0.26    2.78
  -7  12   1    0.00    3.04
   7  12  -1    1.29    2.81
  -7  12   2   18.77    5.91
   7  12  -2    4.50    3.93
  -7  12   3   -0.00    2.74
   7 -12  -3    4.72    3.35
   7  12  -3    5.85    4.17
  -7  12   4    1.58    2.77
   7 -12  -4   -0.00    3.22
   7  12  -4   -0.00    2.35
  -7  12   5    5.25    3.94
   7 -12  -5    3.50    3.87
   7  12  -5    1.27    2.99
  -7  12   6   32.32    7.39
   7 -12  -6   18.27    6.93
   7  12  -6   23.27    6.78
  -7  12   7    3.30    2.70
   7 -12  -7    2.57    3.58
   7  12  -7    0.00    2.81
  -7  12   8    4.97    3.31
   7 -12  -8    3.38    3.57
   7  12  -8    3.70    3.03
  -7  12   9    0.00    2.60
   7 -12  -9   -0.00    2.80
   7  12  -9    2.69    3.17
  -7  12  10    4.01    3.78
   7 -12 -10    0.11    2.64
   7  12 -10    5.50    4.12
  -7  12  11    0.00    3.02
   7 -12 -11    2.76    3.62
   7  12 -11    1.33    2.39
  -7  12  12   16.98    5.75
   7 -12 -12   23.34    6.79
   7  12 -12   22.39    6.57
  -7  12  13   -0.00    1.83
   7 -12 -13   -0.00    2.60
   7  12 -13   -0.00    2.47
   7 -12 -14    0.00    3.03
   7  12 -14    0.03    2.00
  -7  12  15    1.36    2.13
   7 -12 -15    0.00    3.33
   7  12 -15   -0.00    2.40
  -7  12  16   19.76    6.13
   7 -12 -16    6.14    4.51
   7  12 -16   31.76    7.47
  -7  12  17    0.24    2.99
   7 -12 -17   -0.00    2.84
   7  12 -17    1.82    3.09
  -7  12  18    8.30    4.37
   7 -12 -18   -0.00    3.28
  -7  12  19   -0.00    2.78
   7 -12 -19   -0.00    3.13
  -7  12  20    7.90    4.12
   7 -12 -20    5.34    3.59
  -7  12  21    0.00    2.13
   7 -12 -21   -0.00    3.18
  -7  12  22    0.00    2.35
   7 -12 -22    1.22    2.75
  -7  12  23    0.00    3.01
   7 -12 -23    2.90    4.11
  -7  12  24    4.50    3.69
   7 -12 -24   -0.00    3.37
   7 -12 -25   -0.00    2.80
   7 -12 -26   10.37    4.70
  -7  13   1    1.78    2.86
   7  13  -1   -0.00    2.14
  -7  13   2    6.27    4.34
   7  13  -2    0.29    2.68
  -7  13   3    4.03    3.88
   7  13  -3    8.99    4.86
  -7  13   4   38.27    8.57
   7  13  -4   45.97    9.67
  -7  13   5    4.43    3.51
   7  13  -5    7.35    4.41
  -7  13   6    1.12    2.70
   7 -13  -6    0.76    2.39
   7  13  -6    1.45    2.66
  -7  13   7    0.00    2.85
   7 -13  -7    2.28    2.93
   7  13  -7    0.27    2.77
  -7  13   8    7.84    4.65
   7 -13  -8    2.00    3.24
   7  13  -8    9.59    4.53
  -7  13   9    8.91    4.48
   7 -13  -9    2.09    3.03
   7  13  -9    0.56    2.95
  -7  13  10    8.08    3.97
   7 -13 -10    8.80    4.77
   7  13 -10    0.00    3.61
  -7  13  11   -0.00    2.07
   7 -13 -11   -0.00    3.28
   7  13 -11    4.12    3.32
  -7  13  12    0.06    2.30
   7 -13 -12    1.28    3.53
   7  13 -12    1.34    2.84
  -7  13  13    1.28    2.17
   7 -13 -13    1.61    3.20
   7  13 -13    0.67    2.75
  -7  13  14    7.27    4.02
   7 -13 -14    9.40    5.14
   7  13 -14   13.26    5.43
  -7  13  15   -0.00    2.29
   7 -13 -15    4.17    3.37
   7  13 -15   -0.00    2.79
  -7  13  16   -0.00    3.09
   7 -13 -16   -0.00    2.64
   7  13 -16   -0.00    2.84
  -7  13  17    0.00    2.45
   7 -13 -17    0.00    2.33
  -7  13  18   -0.00    3.15
   7 -13 -18   -0.00    3.20
  -7  13  19    2.20    2.87
   7 -13 -19   -0.00    2.61
  -7  13  20    6.88    4.17
   7 -13 -20    2.94    3.72
  -7  13  21    0.00    2.98
   7 -13 -21    1.51    3.75
  -7  13  22    0.22    2.40
   7 -13 -22   -0.00    2.67
  -7  13  23    0.95    2.07
   7 -13 -23    0.10    2.33
  -7  13  24    7.26    4.47
   7 -13 -24   -0.00    3.73
  -7  14   1   13.85    5.37
   7  14  -1    2.13    3.21
  -7  14   2   16.14    5.39
   7  14  -2   12.26    5.54
  -7  14   3    1.80    3.03
   7  14  -3    0.00    2.78
  -7  14   4    0.36    2.56
   7  14  -4   -0.00    3.41
  -7  14   5    5.80    4.12
   7  14  -5    1.40    3.14
  -7  14   6   14.31    5.53
   7  14  -6   13.09    5.52
  -7  14   7   13.28    5.35
   7  14  -7   12.81    6.10
  -7  14   8    6.16    4.60
   7  14  -8    1.09    3.53
  -7  14   9    5.55    3.83
   7 -14  -9    3.34    3.78
   7  14  -9    0.00    3.38
  -7  14  10    5.51    4.28
   7 -14 -10    6.07    4.97
   7  14 -10    0.00    3.06
  -7  14  11    0.00    2.36
   7 -14 -11    0.40    3.05
   7  14 -11    0.00    2.82
  -7  14  12    4.09    3.86
   7 -14 -12    0.60    2.97
   7  14 -12   11.44    5.06
  -7  14  13    0.57    2.99
   7 -14 -13   -0.00    2.81
   7  14 -13   -0.00    2.90
  -7  14  14    2.27    3.54
   7 -14 -14   -0.00    3.28
   7  14 -14    0.91    2.97
  -7  14  15    0.00    2.66
   7 -14 -15    2.18    2.65
   7  14 -15    0.51    3.10
  -7  14  16    1.25    2.09
   7 -14 -16    4.67    3.84
   7  14 -16    2.60    3.36
  -7  14  17    7.97    4.57
   7 -14 -17    5.14    4.35
  -7  14  18    3.46    3.44
   7 -14 -18    1.24    3.23
  -7  14  19    0.81    2.84
   7 -14 -19    3.76    3.85
  -7  14  20    0.29    2.27
   7 -14 -20    1.48    2.91
  -7  14  21    5.22    4.04
   7 -14 -21    1.66    3.61
  -7  14  22    6.48    3.87
   7 -14 -22   -0.00    2.98
  -7  14  23   -0.00    2.74
  -7  14  24    8.50    4.30
  -7  15   1    4.13    3.66
   7  15  -1    0.00    3.42
  -7  15   2    0.00    2.64
   7  15  -2   -0.00    3.28
  -7  15   3   10.67    5.07
   7  15  -3   15.40    5.81
  -7  15   4    2.96    3.44
   7  15  -4    2.84    3.87
  -7  15   5    0.17    2.41
   7  15  -5    0.19    3.01
  -7  15   6   -0.00    3.23
   7  15  -6    2.77    3.37
  -7  15   7    3.86    3.40
   7  15  -7   -0.00    2.87
  -7  15   8    4.87    3.67
   7  15  -8    4.63    3.40
  -7  15   9    1.64    2.98
   7  15  -9    2.25    3.11
  -7  15  10    0.00    3.53
   7  15 -10    2.22    3.57
  -7  15  11    2.34    3.54
   7  15 -11    3.77    3.58
  -7  15  12    0.11    1.85
   7 -15 -12   -0.00    3.15
   7  15 -12   -0.00    3.11
  -7  15  13   -0.00    2.20
   7 -15 -13   -0.00    2.68
   7  15 -13    0.68    3.03
  -7  15  14   -0.00    2.83
   7 -15 -14   -0.00    2.71
   7  15 -14    3.03    3.50
  -7  15  15    6.76    4.29
   7 -15 -15    1.79    3.21
   7  15 -15    1.01    4.08
  -7  15  16   -0.00    3.11
   7 -15 -16   -0.00    3.21
  -7  15  17    0.26    2.93
   7 -15 -17    1.04    2.40
  -7  15  18    3.74    3.93
   7 -15 -18    0.60    2.41
  -7  15  19    1.11    2.64
   7 -15 -19    1.98    2.98
  -7  15  20    0.00    2.77
   7 -15 -20    0.68    3.29
  -7  15  21    2.18    2.76
  -7  15  22    2.26    3.06
  -7  15  23    1.24    3.19
  -7  16   1    3.81    3.82
   7  16  -1    8.11    5.03
  -7  16   2   -0.00    3.07
   7  16  -2    0.25    2.42
  -7  16   3    1.31    2.49
   7  16  -3    1.54    3.68
  -7  16   4    3.55    3.93
   7  16  -4    3.60    4.64
  -7  16   5    3.41    2.76
   7  16  -5    0.66    2.74
  -7  16   6    1.67    3.91
   7  16  -6    2.79    3.56
  -7  16   7    0.00    2.32
   7  16  -7    1.19    3.62
  -7  16   8    0.00    3.16
   7  16  -8   -0.00    3.37
  -7  16   9   -0.00    2.55
   7  16  -9    3.73    3.07
   7  16 -10    3.34    3.52
   7  16 -11   -0.00    2.44
   7  16 -12   -0.00    3.37
   7  16 -13   -0.00    2.59
   7  16 -14    0.22    2.59
   7 -16 -16    9.53    5.10
   7 -16 -17    0.75    2.68
   7 -16 -18    1.34    3.34
   7  17 -10    7.27    4.67
   7  17 -11    3.89    3.81
   7  17 -12    1.88    3.73
   7  17 -13    7.43    4.65
   7  17 -14    1.10    3.29
  -6   0   1    0.41    1.98
  -6   0   1    1.59    1.87
   6   0  -1   -0.00    1.48
   6   0  -1    2.07    2.30
  -6   0   2  287.23   26.53
  -6   0   2  344.16   27.62
   6   0  -2  301.06   26.19
   6   0  -2  297.26   27.75
  -6   0   3   -0.00    1.72
  -6   0   3   -0.00    1.94
   6   0  -3    0.46    1.74
   6   0  -3    1.29    2.27
  -6   0   4   17.27    4.14
  -6   0   4   37.43    5.69
   6   0  -4   18.78    4.03
   6   0  -4   28.91    5.42
  -6   0   5    0.86    1.98
  -6   0   5   -0.00    2.01
   6   0  -5    1.56    1.90
   6   0  -5    1.81    2.12
  -6   0   6 1066.36   87.00
  -6   0   6 1154.74   87.35
   6   0  -6 1206.71   86.97
   6   0  -6 1084.03   88.10
  -6   0   7   -0.00    1.52
  -6   0   7    2.00    1.90
   6   0  -7   -0.00    1.55
   6   0  -7   -0.00    1.84
  -6   0   8   20.38    4.25
  -6   0   8   12.92    3.35
   6   0  -8   21.90    3.91
   6   0  -8   16.62    4.36
  -6   0   9   -0.00    1.59
  -6   0   9   -0.00    1.48
   6   0  -9    0.16    1.45
   6   0  -9    1.07    1.82
  -6   0  10  194.23   19.67
  -6   0  10  234.74   19.95
   6   0 -10  225.10   19.73
   6   0 -10  228.75   21.04
  -6   0  11    0.34    1.63
   6   0 -11    1.30    1.58
   6   0 -11    0.64    1.36
  -6   0  12  194.76   19.74
   6   0 -12  234.41   19.95
   6   0 -12  242.88   21.24
  -6   0  13    0.45    1.44
   6   0 -13   -0.00    1.27
   6   0 -13    0.80    1.67
  -6   0  14   80.40    9.36
   6   0 -14   88.27    9.31
   6   0 -14   75.82    9.64
  -6   0  15    0.00    1.62
   6   0 -15   -0.00    0.92
   6   0 -15   -0.00    1.52
  -6   0  16  217.86   19.02
   6   0 -16  208.40   18.63
   6   0 -16  189.53   19.20
  -6   0  17    2.17    1.89
   6   0 -17    0.54    1.29
  -6   0  18  133.59   13.30
   6   0 -18  129.03   12.93
  -6   0  19    0.74    1.32
   6   0 -19    0.52    1.27
  -6   0  20    0.00    1.10
  -6   0  20    1.57    1.27
   6   0 -20    1.29    1.32
   6   0 -20    2.64    1.90
  -6   0  21   -0.00    1.40
   6   0 -21    0.07    1.16
  -6   0  22   91.11    9.79
  -6   0  22   83.04    7.39
   6   0 -22  105.62   10.77
   6   0 -23   -0.00    1.62
   6   0 -24    0.75    1.24
   6   0 -25   -0.00    1.33
   6   0 -26   41.28    6.19
   6   0 -27   -0.00    1.27
   6   0 -28   23.35    4.44
   6   0 -29   -0.00    1.40
   6   0 -30   19.43    4.03
   6   0 -31    1.15    1.44
   6   0 -32   43.97    6.26
   6   0 -33   -0.00    1.13
   6   0 -34   -0.00    1.43
   6   0 -35   -0.00    1.39
   6   0 -36    3.28    2.01
   6   0 -37    0.89    1.58
   6   0 -38    4.03    1.85
   6   0 -39    0.09    1.26
   6   0 -40    1.43    1.46
  -6   1   1    4.15    2.46
  -6   1   1    0.00    1.94
   6  -1  -1    2.15    1.78
   6  -1  -1    3.48    2.26
   6   1  -1    5.30    2.25
   6   1  -1    3.40    2.75
  -6  -1   1    5.33    2.64
  -6  -1   1    0.41    1.83
  -6   1   2  562.63   42.13
  -6   1   2  504.31   41.94
   6  -1  -2  525.24   41.35
   6  -1  -2  504.12   42.77
   6   1  -2  501.13   41.12
   6   1  -2  522.56   43.17
  -6  -1   2  419.75   41.12
  -6  -1   2  546.09   42.47
  -6   1   3   23.58    4.66
  -6   1   3   25.67    4.83
   6  -1  -3   29.83    4.89
   6  -1  -3   20.95    4.98
   6   1  -3   28.37    4.67
   6   1  -3   28.45    5.71
  -6  -1   3   21.52    4.62
  -6  -1   3   15.63    4.09
  -6   1   4  758.07   54.14
  -6   1   4  682.79   53.87
   6  -1  -4  724.84   53.45
   6  -1  -4  614.38   54.23
   6   1  -4  705.93   53.26
   6   1  -4  596.48   54.22
  -6  -1   4  565.91   53.06
  -6  -1   4  723.62   54.24
  -6   1   5   91.72   10.29
  -6   1   5   83.96   10.09
   6  -1  -5   79.64    9.61
   6  -1  -5   84.64   10.84
   6   1  -5  108.81   10.42
   6   1  -5   84.82   10.94
  -6  -1   5   90.55   10.47
  -6  -1   5   85.25   10.28
  -6   1   6   66.94    9.22
  -6   1   6   76.71    9.58
   6  -1  -6   94.43    9.87
   6  -1  -6   80.37   10.36
   6   1  -6   91.01    9.70
   6   1  -6   84.05   10.60
  -6  -1   6   93.01   10.25
  -6  -1   6   90.98   10.14
  -6   1   7  186.87   18.23
  -6   1   7  185.90   18.20
   6  -1  -7  216.80   18.45
   6  -1  -7  197.00   19.36
   6   1  -7  195.83   17.94
   6   1  -7  177.67   18.93
  -6  -1   7  226.80   19.16
  -6  -1   7  186.94   18.24
  -6   1   8  497.47   45.13
  -6   1   8  548.77   45.45
   6  -1  -8  571.01   45.38
   6  -1  -8  592.29   46.96
   6   1  -8  624.72   45.51
   6   1  -8  553.64   46.60
  -6  -1   8  600.66   46.17
  -6  -1   8  546.61   45.40
  -6   1   9    6.83    2.83
  -6   1   9   11.31    3.13
   6  -1  -9    7.62    2.67
   6  -1  -9   10.22    3.74
   6   1  -9    8.68    2.71
   6   1  -9   16.01    3.96
  -6  -1   9   13.87    3.52
  -6  -1   9    7.08    2.83
  -6   1  10   85.65    9.67
   6  -1 -10   84.28    9.45
   6  -1 -10   79.39   10.07
   6   1 -10   88.05    9.33
   6   1 -10   72.50    9.84
  -6  -1  10   82.22    9.65
  -6   1  11   11.52    3.14
   6  -1 -11   18.08    3.64
   6  -1 -11    7.80    3.11
   6   1 -11   13.79    3.15
  -6  -1  11    5.13    2.62
  -6   1  12  255.96   23.35
   6  -1 -12  277.45   23.48
   6  -1 -12  273.62   24.45
   6   1 -12  267.02   22.98
   6   1 -12  261.84   24.28
  -6  -1  12  262.67   23.56
  -6   1  13   51.47    6.77
   6  -1 -13   52.31    6.69
   6  -1 -13   33.56    6.24
   6   1 -13   45.29    6.14
   6   1 -13   42.13    6.81
  -6  -1  13   50.36    6.79
  -6   1  14  105.82   12.22
   6  -1 -14  132.66   12.75
   6  -1 -14  139.94   13.76
   6   1 -14  115.27   12.04
   6   1 -14  123.89   13.26
  -6  -1  14  126.95   12.83
  -6   1  15   11.70    2.98
   6  -1 -15   11.31    3.02
   6  -1 -15    9.37    3.03
   6   1 -15    8.86    2.64
   6   1 -15   11.13    3.31
  -6  -1  15   10.67    3.05
  -6   1  16    2.71    1.90
   6  -1 -16    7.37    2.44
   6   1 -16    3.26    1.78
  -6  -1  16    2.31    1.81
  -6  -1  16    3.33    1.81
  -6   1  17    9.69    2.78
   6  -1 -17    4.62    2.26
   6   1 -17    5.95    2.29
  -6  -1  17    9.32    2.77
  -6  -1  17    7.51    2.23
  -6   1  18  169.83   16.82
   6  -1 -18  202.20   17.42
   6   1 -18  194.64   16.79
  -6  -1  18  157.82   16.63
  -6  -1  18  186.44   15.98
  -6   1  19   29.77    4.87
   6  -1 -19   33.39    5.11
   6  -1 -19   26.08    4.97
   6   1 -19   34.44    4.81
  -6  -1  19   21.15    4.33
  -6  -1  19   24.46    3.66
  -6   1  20    0.77    1.39
   6  -1 -20    3.33    1.89
   6  -1 -20    0.81    1.81
   6   1 -20    1.33    1.32
   6   1 -20    0.00    1.48
  -6  -1  20    1.02    1.68
  -6  -1  20   -0.00    0.80
  -6   1  21    0.73    1.13
   6  -1 -21    6.21    2.65
   6   1 -21    0.00    1.63
  -6  -1  21    2.15    1.64
  -6  -1  21    1.27    0.81
  -6   1  22   12.57    3.03
   6  -1 -22    7.73    2.95
   6   1 -22    7.65    2.85
   6  -1 -23    6.85    2.56
   6   1 -23    3.90    2.07
   6  -1 -24   14.51    3.71
   6   1 -24   20.46    4.17
   6  -1 -25    0.73    1.43
   6   1 -25    2.29    1.78
   6  -1 -26    1.51    1.64
   6   1 -26    1.99    1.52
   6  -1 -27    1.35    1.37
   6   1 -27   -0.00    1.31
   6  -1 -28   47.07    6.61
   6   1 -28   38.67    5.92
   6  -1 -29    0.85    1.24
   6   1 -29    0.12    1.38
   6  -1 -30   12.13    3.31
   6   1 -30   20.45    4.01
   6  -1 -31   -0.00    1.02
   6   1 -31   -0.00    1.10
   6  -1 -32    1.04    1.52
   6   1 -32    0.00    1.05
   6  -1 -33    0.64    1.42
   6   1 -33   -0.00    1.08
   6  -1 -34   10.48    3.07
   6   1 -34   11.49    2.91
   6  -1 -35    2.66    1.82
   6   1 -35    0.62    1.18
   6  -1 -36    1.90    1.68
   6   1 -36    1.22    1.36
   6  -1 -37   -0.00    1.31
   6   1 -37    1.02    1.58
   6  -1 -38    2.78    1.77
   6   1 -38    2.95    1.86
   6  -1 -39   -0.00    1.34
   6   1 -39    0.47    1.24
   6  -1 -40    3.31    1.89
   6  -1 -41    0.56    1.44
  -6   2   1    1.90    2.10
  -6   2   1    9.73    3.18
   6  -2  -1    0.00    1.37
   6  -2  -1    1.59    1.88
   6   2  -1    3.84    2.20
   6   2  -1    5.17    3.07
  -6  -2   1    3.21    2.38
  -6  -2   1    3.00    2.29
  -6   2   2   10.52    3.43
  -6   2   2   11.62    3.51
   6  -2  -2   10.93    2.94
   6  -2  -2    8.33    3.44
   6   2  -2   10.30    3.05
   6   2  -2   10.44    3.91
  -6  -2   2    9.70    3.27
  -6  -2   2   13.47    3.78
  -6   2   3    2.52    2.20
  -6   2   3    3.47    2.12
   6  -2  -3    3.66    2.04
   6  -2  -3    3.89    2.49
   6   2  -3    2.76    1.95
   6   2  -3    0.00    1.88
  -6  -2   3    2.56    2.09
  -6  -2   3    2.70    2.23
  -6   2   4   54.56    7.77
  -6   2   4   72.28    8.65
   6  -2  -4   58.70    7.74
   6  -2  -4   84.12    9.85
   6   2  -4   53.93    7.52
   6   2  -4   55.46    8.71
  -6  -2   4   55.28    8.10
  -6  -2   4   67.81    8.57
  -6   2   5   10.04    2.97
  -6   2   5    2.93    2.19
   6  -2  -5   10.22    2.99
   6  -2  -5    8.53    3.40
   6   2  -5    8.70    2.84
   6   2  -5    8.40    3.35
  -6  -2   5   15.25    3.86
  -6  -2   5   11.49    3.34
  -6   2   6  221.59   23.69
  -6   2   6  295.87   24.83
   6  -2  -6  285.48   24.42
   6  -2  -6  242.37   24.80
   6   2  -6  325.28   24.66
   6   2  -6  344.40   26.88
  -6  -2   6  255.98   24.49
  -6  -2   6  273.52   24.54
  -6   2   7   51.99    6.94
  -6   2   7   50.71    6.90
   6  -2  -7   40.94    6.25
   6  -2  -7   41.45    6.99
   6   2  -7   42.48    6.13
   6   2  -7   37.43    6.77
  -6  -2   7   40.29    6.47
  -6  -2   7   46.21    6.62
  -6   2   8    2.91    2.00
  -6   2   8    5.58    2.44
   6  -2  -8    5.24    2.37
   6  -2  -8    4.52    2.45
   6   2  -8    2.71    1.89
   6   2  -8    3.28    2.48
  -6  -2   8    6.32    2.56
  -6  -2   8    4.43    2.35
  -6   2   9    1.32    1.76
  -6   2   9    0.06    1.31
   6  -2  -9   -1.13    1.68
   6  -2  -9   -0.00    0.99
   6   2  -9    1.56    1.57
   6   2  -9   -0.00    1.81
  -6  -2   9    1.74    1.71
  -6   2  10  250.44   20.93
   6  -2 -10  235.38   20.57
   6  -2 -10  216.83   21.21
   6   2 -10  220.18   19.86
   6   2 -10  223.61   21.37
  -6  -2  10  195.01   20.20
  -6   2  11  233.58   20.05
   6  -2 -11  209.14   19.51
   6  -2 -11  182.52   19.86
   6   2 -11  240.51   19.47
   6   2 -11  196.29   20.22
  -6  -2  11  208.52   19.77
  -6   2  12   89.16    9.78
   6  -2 -12   84.97    9.56
   6  -2 -12   72.71    9.82
   6   2 -12   80.60    8.95
   6   2 -12   76.01    9.93
  -6  -2  12   75.53    9.45
  -6  -2  12   78.45    9.34
  -6   2  13   11.36    3.09
   6  -2 -13    8.97    2.88
   6  -2 -13    8.32    3.26
   6   2 -13   13.69    3.00
   6   2 -13    7.54    3.02
  -6  -2  13    7.20    2.73
  -6  -2  13   14.55    3.26
  -6   2  14   77.48    9.57
   6  -2 -14   90.30    9.98
   6  -2 -14  102.27   11.05
   6   2 -14   79.47    9.06
   6   2 -14   64.90    9.55
  -6  -2  14   96.11   10.27
  -6  -2  14   85.77    9.36
  -6   2  15   27.81    5.02
   6  -2 -15   30.23    5.06
   6  -2 -15   31.30    5.56
   6   2 -15   38.09    5.05
   6   2 -15   16.41    4.47
  -6  -2  15   26.09    4.81
  -6  -2  15   25.59    4.32
  -6   2  16   47.89    6.91
   6  -2 -16   58.68    7.48
   6   2 -16   53.65    6.60
  -6  -2  16   43.76    6.67
  -6  -2  16   55.03    6.56
  -6   2  17   18.06    3.92
   6  -2 -17   19.41    4.02
   6   2 -17   16.47    3.36
  -6  -2  17   14.43    3.61
  -6  -2  17   15.68    3.13
  -6   2  18    8.48    2.96
   6  -2 -18    8.56    2.91
   6   2 -18   14.31    3.03
  -6  -2  18   18.37    3.75
  -6  -2  18   12.49    2.65
  -6   2  19    6.57    2.73
   6  -2 -19   13.78    3.35
   6  -2 -19   13.66    3.81
   6   2 -19   14.98    3.08
   6   2 -19    7.92    2.97
  -6  -2  19   11.33    3.19
  -6  -2  19   15.74    2.66
  -6   2  20  121.29   12.94
   6  -2 -20  134.56   13.44
   6  -2 -20  126.82   13.70
   6   2 -20  133.88   12.52
   6   2 -20  112.49   13.03
  -6  -2  20  130.46   13.13
  -6  -2  20  129.39   11.10
  -6   2  21    2.12    1.96
   6  -2 -21    3.34    2.18
   6   2 -21    0.86    1.55
  -6  -2  21    2.72    1.87
  -6  -2  21    2.33    0.84
  -6   2  22   25.58    4.49
   6  -2 -22   17.31    4.31
   6   2 -22   25.69    4.73
   6  -2 -23    3.27    2.06
   6   2 -23    1.13    1.71
   6  -2 -24   10.06    3.27
   6   2 -24    6.19    2.68
   6  -2 -25    5.31    2.59
   6   2 -25    6.32    2.50
   6  -2 -26   33.18    5.73
   6   2 -26   35.05    5.57
   6  -2 -27    1.65    1.56
   6   2 -27    2.02    1.74
   6  -2 -28   12.21    3.30
   6   2 -28   12.07    3.21
   6  -2 -29    1.46    1.86
   6   2 -29    0.00    1.54
   6  -2 -30   10.28    3.13
   6   2 -30   16.96    3.62
   6  -2 -31    2.35    1.91
   6   2 -31    0.04    1.37
   6  -2 -32   14.63    3.63
   6   2 -32   10.84    2.97
   6  -2 -33    0.89    1.66
   6   2 -33    2.91    1.83
   6  -2 -34    0.67    1.51
   6   2 -34   -0.00    1.49
   6  -2 -35    0.80    1.42
   6   2 -35    0.49    1.50
   6  -2 -36    7.54    2.75
   6   2 -36    7.54    2.36
   6  -2 -37    1.42    1.44
   6   2 -37    1.57    1.42
   6  -2 -38    1.29    1.55
   6   2 -38    1.30    1.47
   6  -2 -39    0.36    1.32
   6  -2 -40    0.95    1.57
   6  -2 -41   -0.00    1.38
  -6   3   1    0.00    1.70
  -6   3   1    1.35    1.80
   6  -3  -1    2.63    1.95
   6  -3  -1    0.00    1.31
   6   3  -1    1.63    1.97
   6   3  -1    0.00    2.46
  -6  -3   1    1.54    2.42
  -6  -3   1    1.55    2.25
  -6   3   2   93.54   11.63
  -6   3   2  123.83   12.77
   6  -3  -2  114.63   12.09
   6  -3  -2  117.37   13.24
   6   3  -2  117.17   12.10
   6   3  -2  121.09   13.90
  -6  -3   2  109.91   12.52
  -6  -3   2   82.97   11.57
  -6   3   3  130.82   13.12
  -6   3   3  107.56   12.60
   6  -3  -3  119.08   12.60
   6  -3  -3  104.98   13.10
   6   3  -3  115.94   12.38
   6   3  -3  113.36   13.85
  -6  -3   3  125.42   13.41
  -6  -3   3  116.07   13.07
  -6   3   4   35.73    5.84
  -6   3   4   32.83    5.58
   6  -3  -4   28.53    5.19
   6  -3  -4   21.63    5.20
   6   3  -4   30.34    5.11
   6   3  -4   29.68    6.16
  -6  -3   4   36.85    6.15
  -6  -3   4   24.89    5.20
  -6   3   5    7.83    3.18
  -6   3   5    9.49    3.17
   6  -3  -5    9.66    3.04
   6  -3  -5    7.50    3.21
   6   3  -5   14.00    3.44
   6   3  -5    6.58    3.37
  -6  -3   5    7.49    3.01
  -6  -3   5    4.08    2.40
  -6   3   6   18.42    4.09
  -6   3   6   15.05    3.85
   6  -3  -6   11.41    3.32
   6  -3  -6   17.26    4.38
   6   3  -6   14.37    3.46
   6   3  -6   10.32    3.90
  -6  -3   6   12.98    3.76
  -6  -3   6   13.59    3.64
  -6   3   7   16.41    3.91
  -6   3   7   20.99    4.44
   6  -3  -7   17.34    4.16
   6  -3  -7   17.59    4.61
   6   3  -7   19.01    4.05
   6   3  -7   28.60    5.76
  -6  -3   7   14.28    3.98
  -6  -3   7   20.13    4.37
  -6  -3   7   25.64    4.73
  -6   3   8  306.73   27.01
  -6   3   8  342.68   27.43
   6  -3  -8  311.62   26.96
   6  -3  -8  334.27   28.33
   6   3  -8  315.58   26.60
   6   3  -8  291.40   27.88
  -6  -3   8  328.55   27.71
  -6  -3   8  240.56   26.29
  -6   3   9   59.49    7.92
   6  -3  -9   54.80    7.63
   6  -3  -9   53.54    8.20
   6   3  -9   58.76    7.50
   6   3  -9   52.38    8.22
  -6  -3   9   64.51    8.40
  -6  -3   9   54.11    7.63
  -6   3  10   16.18    3.96
   6  -3 -10   15.89    3.85
   6  -3 -10   19.51    4.64
   6   3 -10   22.94    4.17
   6   3 -10   22.26    4.79
  -6  -3  10   20.19    4.49
  -6   3  11    5.32    2.38
   6  -3 -11    5.11    2.35
   6  -3 -11    7.76    3.03
   6   3 -11    6.18    2.30
   6   3 -11    7.16    3.19
  -6  -3  11    6.07    2.79
  -6   3  12   55.02    7.92
   6  -3 -12   62.19    8.17
   6  -3 -12   59.12    8.56
   6   3 -12   64.11    7.70
   6   3 -12   57.11    8.57
  -6  -3  12   59.51    8.15
  -6  -3  12   68.79    8.15
  -6   3  13   98.51   11.51
   6  -3 -13  101.74   11.66
   6  -3 -13  113.81   12.61
   6   3 -13  102.56   11.01
   6   3 -13   94.59   11.97
  -6  -3  13   97.71   11.61
  -6  -3  13  133.53   12.06
  -6   3  14  155.51   14.68
   6  -3 -14  122.46   13.90
   6  -3 -14  162.52   15.60
   6   3 -14  144.37   14.34
   6   3 -14  148.03   13.72
   6   3 -14  116.73   14.29
  -6  -3  14  122.81   14.03
  -6  -3  14  139.53   13.70
  -6   3  15   13.80    3.59
   6  -3 -15   13.38    3.45
   6   3 -15   13.50    3.50
   6   3 -15   13.05    3.15
  -6  -3  15   15.16    3.87
  -6  -3  15   12.30    3.14
  -6   3  16   21.11    4.32
   6  -3 -16   21.53    4.40
   6   3 -16   20.45    4.13
   6   3 -16   12.27    3.19
  -6  -3  16   21.57    4.48
  -6  -3  16   18.62    3.63
  -6   3  17   71.81    8.72
   6  -3 -17   65.98    8.66
   6   3 -17   62.62    8.06
   6   3 -17   65.87    7.72
  -6  -3  17   60.50    7.29
  -6   3  18   95.01   11.06
   6  -3 -18  101.85   11.42
   6  -3 -18   91.73   11.46
   6   3 -18   98.09   10.82
   6   3 -18   95.40   10.23
  -6  -3  18  107.67   10.03
  -6   3  19   33.89    5.61
   6  -3 -19   45.23    6.40
   6  -3 -19   23.47    5.41
   6   3 -19   36.28    5.51
   6   3 -19   28.91    4.68
   6   3 -19   30.91    5.71
  -6   3  20    0.00    1.90
   6  -3 -20    5.92    2.57
   6  -3 -20   -0.00    1.67
   6   3 -20    0.92    1.49
   6   3 -20    1.99    2.06
  -6   3  21    1.10    1.63
   6  -3 -21    2.11    2.00
   6  -3 -21   -0.00    1.19
   6   3 -21   -0.00    1.48
   6   3 -21    0.13    1.42
  -6  -3  21    0.28    0.65
  -6   3  22   52.38    6.83
   6  -3 -22   24.52    5.67
   6   3 -22   41.42    6.36
  -6   3  23   15.25    3.71
   6  -3 -23   13.16    3.90
   6   3 -23    8.35    2.93
   6  -3 -24   43.31    6.80
   6   3 -24   32.87    5.77
   6  -3 -25    1.51    2.36
   6   3 -25    0.40    1.54
   6  -3 -26    2.59    2.29
   6   3 -26    1.64    1.77
   6  -3 -27   -0.00    1.43
   6   3 -27   -0.00    1.42
   6  -3 -28   13.33    3.76
   6   3 -28   19.65    4.07
   6  -3 -29   12.21    3.57
   6   3 -29    5.48    2.50
   6  -3 -30   17.53    4.23
   6   3 -30    9.16    2.91
   6  -3 -31    0.69    1.74
   6   3 -31    0.00    1.55
   6  -3 -32    2.47    2.22
   6   3 -32    2.25    1.65
   6  -3 -33   10.15    3.17
   6   3 -33    4.08    2.16
   6  -3 -34    8.31    3.10
   6   3 -34    8.17    2.70
   6  -3 -35   -0.00    1.66
   6   3 -35    0.75    1.73
   6  -3 -36    1.13    1.62
   6   3 -36    0.00    1.68
   6  -3 -37    0.00    1.58
   6   3 -37    1.34    1.62
   6  -3 -38    3.01    2.06
   6   3 -38   -0.00    1.26
   6  -3 -39    0.35    1.63
   6  -3 -40    1.14    1.73
  -6   4   1  156.87   16.03
  -6   4   1  166.61   16.46
   6  -4  -1  153.02   15.72
   6  -4  -1  153.89   16.80
   6   4  -1  175.80   16.74
   6   4  -1  153.11   15.67
   6   4  -1  165.40   17.85
  -6  -4   1  136.54   16.03
  -6  -4   1  133.37   15.91
  -6   4   2   13.10    3.82
  -6   4   2   11.98    3.74
   6  -4  -2   13.90    3.69
   6  -4  -2   10.17    3.65
   6   4  -2    4.95    2.98
   6   4  -2   18.22    4.10
   6   4  -2    6.64    3.33
  -6  -4   2   10.19    3.39
  -6  -4   2    5.61    3.13
  -6   4   3    7.31    3.09
  -6   4   3    3.18    2.33
   6  -4  -3    7.40    2.74
   6  -4  -3    6.30    3.11
   6   4  -3    0.00    1.94
   6   4  -3    7.78    2.82
   6   4  -3    6.63    3.59
  -6  -4   3    4.75    2.34
  -6  -4   3    7.76    3.23
  -6   4   4   12.24    3.79
  -6   4   4   13.20    3.86
   6  -4  -4   10.99    3.60
   6  -4  -4   11.99    3.96
   6   4  -4   13.75    3.88
   6   4  -4   15.00    3.85
   6   4  -4   19.47    5.14
  -6  -4   4   14.41    4.05
  -6  -4   4   17.60    4.22
  -6   4   5  225.98   20.14
  -6   4   5  178.07   19.27
   6  -4  -5  252.32   20.56
   6  -4  -5  180.18   19.99
   6   4  -5  205.86   19.88
   6   4  -5  254.37   20.25
   6   4  -5  163.12   19.94
  -6  -4   5  197.63   19.84
  -6  -4   5  195.97   19.72
  -6   4   6  230.31   20.51
  -6   4   6  200.82   19.93
   6  -4  -6  205.48   19.92
   6  -4  -6  196.87   20.65
   6   4  -6  213.33   20.26
   6   4  -6  211.77   19.69
   6   4  -6  186.59   20.76
  -6  -4   6  228.06   20.71
  -6   4   7   62.49    8.36
   6  -4  -7   71.19    8.63
   6  -4  -7   75.35    9.60
   6   4  -7   63.22    8.36
   6   4  -7   65.17    7.98
   6   4  -7   32.25    7.37
  -6  -4   7   42.15    7.25
  -6   4   8    2.92    2.26
   6  -4  -8    1.98    2.07
   6  -4  -8    3.24    2.21
   6   4  -8    5.01    2.57
   6   4  -8    5.03    2.52
   6   4  -8    2.01    2.30
  -6  -4   8    8.96    3.22
  -6   4   9   61.58    8.17
   6  -4  -9   59.06    7.96
   6  -4  -9   43.34    7.62
   6   4  -9   47.51    7.35
   6   4  -9   51.50    7.16
   6   4  -9   53.54    8.41
  -6  -4   9   53.04    7.66
  -6   4  10   28.07    5.33
   6  -4 -10   30.22    5.31
   6  -4 -10   23.48    5.43
   6   4 -10   17.99    4.48
   6   4 -10   29.73    5.06
   6   4 -10   27.91    5.97
  -6   4  11   96.69   12.14
   6  -4 -11  122.28   12.87
   6  -4 -11  103.26   12.92
   6   4 -11  121.59   12.69
   6   4 -11  119.46   12.19
   6   4 -11  109.18   13.27
  -6   4  12   88.56   10.78
   6  -4 -12   93.89   10.97
   6  -4 -12   73.71   10.74
   6   4 -12   98.84   10.96
   6   4 -12  100.47   10.60
   6   4 -12   83.25   11.19
  -6  -4  12   98.18   10.80
  -6   4  13   35.13    6.00
   6  -4 -13   36.23    6.04
   6  -4 -13   21.18    5.38
   6   4 -13   35.26    5.78
   6   4 -13   38.31    5.60
  -6  -4  13   28.50    5.20
  -6   4  14    2.23    2.23
   6  -4 -14    1.43    1.94
   6   4 -14    0.18    1.54
   6   4 -14    1.50    1.69
  -6  -4  14    0.00    1.28
  -6   4  15  102.98   12.07
   6  -4 -15   96.90   11.88
   6   4 -15  115.99   12.14
   6   4 -15  104.10   11.28
  -6  -4  15  116.80   11.70
  -6   4  16  122.93   13.88
   6  -4 -16  145.67   14.58
   6   4 -16  126.83   13.59
   6   4 -16  131.47   13.18
  -6  -4  16  134.61   13.16
  -6   4  17   13.37    3.83
   6  -4 -17    9.08    3.11
   6  -4 -17    7.41    3.07
   6   4 -17   14.01    3.53
   6   4 -17    9.54    2.84
   6   4 -17    6.28    3.01
  -6   4  18   37.32    6.31
   6  -4 -18   44.21    6.67
   6  -4 -18   32.49    6.43
   6   4 -18   28.72    5.37
   6   4 -18   35.08    5.36
   6   4 -18   45.23    6.93
  -6   4  19   71.71    9.47
   6  -4 -19   78.58    9.80
   6  -4 -19   57.49    9.32
   6   4 -19   98.04   10.03
   6   4 -19   85.44    8.93
   6   4 -19   66.65    9.54
  -6   4  20  117.14   12.16
   6  -4 -20  102.16   11.91
   6  -4 -20   94.53   11.94
   6   4 -20   95.65   10.99
   6   4 -20   96.21   11.63
  -6   4  21    6.03    3.00
   6  -4 -21    6.14    2.72
   6  -4 -21    5.15    2.89
   6   4 -21    9.97    2.93
   6   4 -21    4.48    2.51
  -6   4  22    4.34    2.44
   6  -4 -22    4.03    2.69
   6   4 -22    3.33    2.40
  -6   4  23    2.78    1.77
   6  -4 -23    0.75    1.80
   6   4 -23    0.67    1.82
   6  -4 -24    1.73    1.83
   6   4 -24    0.97    2.03
   6  -4 -25    2.37    2.27
   6   4 -25    2.45    1.96
   6  -4 -26    7.57    3.42
   6   4 -26    4.65    2.49
   6  -4 -27    3.23    2.63
   6   4 -27    8.84    2.92
   6  -4 -28    4.92    2.74
   6   4 -28    9.02    3.11
   6  -4 -29   -0.00    1.63
   6   4 -29   -0.00    1.78
   6  -4 -30    8.91    3.37
   6   4 -30    8.03    2.82
   6  -4 -31    0.51    1.88
   6   4 -31    2.61    2.14
   6  -4 -32   10.00    3.54
   6   4 -32   11.42    3.25
   6  -4 -33    2.39    2.24
   6   4 -33    6.14    2.44
   6  -4 -34    0.00    1.95
   6   4 -34    0.41    1.30
   6  -4 -35    2.55    2.65
   6  -4 -36    4.95    3.03
   6  -4 -37    1.84    2.00
   6  -4 -38    1.45    2.01
   6  -4 -39   -0.00    1.63
  -6   5   1    7.82    3.33
  -6   5   1   19.77    4.78
   6  -5  -1   25.06    5.49
   6   5  -1   11.01    3.73
   6   5  -1   15.31    4.95
  -6  -5   1   12.76    3.96
  -6  -5   1   17.56    4.57
  -6   5   2   70.58    9.81
  -6   5   2   89.40   10.63
   6  -5  -2   79.09   10.79
   6   5  -2   66.35    9.68
   6   5  -2   87.80   12.03
  -6  -5   2   63.06    9.68
  -6  -5   2   92.18   11.13
  -6   5   3   97.97   12.59
  -6   5   3  113.13   13.19
   6  -5  -3  131.49   14.59
   6   5  -3  128.31   13.69
   6   5  -3   93.76   13.69
  -6  -5   3  136.94   14.23
  -6   5   4   95.26   11.59
  -6   5   4  104.63   11.83
   6  -5  -4  105.39   12.57
   6   5  -4  106.21   11.93
   6   5  -4   69.30   11.54
  -6  -5   4   78.42   11.04
  -6   5   5    0.68    1.67
  -6   5   5    4.21    2.46
   6  -5  -5    1.54    1.95
   6   5  -5    1.98    2.11
   6   5  -5    0.90    1.73
   6   5  -5    0.00    2.43
  -6  -5   5    0.00    1.47
  -6   5   6    1.77    2.03
   6  -5  -6    0.00    1.83
   6   5  -6   -0.00    1.75
   6   5  -6    3.78    2.09
   6   5  -6   -0.00    2.21
  -6  -5   6    2.78    2.17
  -6   5   7   43.72    7.54
   6  -5  -7   61.50    8.91
   6   5  -7   55.41    8.08
   6   5  -7   53.28    7.59
   6   5  -7   57.03    9.11
  -6  -5   7   57.27    8.26
  -6   5   8   36.63    6.60
   6  -5  -8   40.09    7.39
   6   5  -8   40.99    6.74
   6   5  -8   49.72    6.97
   6   5  -8   32.16    7.22
  -6  -5   8   46.02    7.19
  -6   5   9   76.55    9.83
   6  -5  -9   64.36    9.84
   6   5  -9   67.88    9.32
   6   5  -9   69.04    8.91
   6   5  -9   71.40   10.44
  -6  -5   9   78.11    9.77
  -6   5  10   38.03    6.43
   6  -5 -10   31.96    6.36
   6   5 -10   28.41    5.59
   6   5 -10   27.96    5.26
   6   5 -10   29.45    6.48
  -6   5  11   -0.00    1.34
   6  -5 -11    0.51    1.98
   6   5 -11    1.96    1.95
   6   5 -11    2.49    1.93
  -6   5  12    7.84    3.16
   6   5 -12    4.70    2.56
   6   5 -12    6.48    2.55
  -6  -5  12    1.67    1.83
  -6   5  13  206.00   20.64
   6   5 -13  214.75   20.43
   6   5 -13  195.61   19.50
  -6  -5  13  235.60   20.56
  -6   5  14  213.62   21.31
   6   5 -14  222.46   21.13
   6   5 -14  212.87   20.32
  -6  -5  14  238.98   21.03
  -6   5  15    0.39    1.88
   6  -5 -15   -0.00    1.67
   6   5 -15    0.00    1.57
   6   5 -15   -0.00    1.51
   6   5 -15    0.41    1.93
  -6   5  16   10.83    3.68
   6  -5 -16   11.05    3.65
   6   5 -16    8.75    3.13
   6   5 -16    7.64    2.68
   6   5 -16    6.56    3.07
  -6   5  17    0.87    2.10
   6  -5 -17    2.66    2.46
   6   5 -17    0.22    1.45
   6   5 -17    0.62    1.53
   6   5 -17   -0.00    1.88
  -6   5  18   98.70   12.24
   6  -5 -18   97.68   12.56
   6   5 -18  107.79   12.05
   6   5 -18  105.84   11.26
   6   5 -18  112.76   12.94
  -6   5  19   13.45    4.13
   6  -5 -19   23.52    5.30
   6   5 -19   17.91    4.41
   6   5 -19   25.41    5.42
  -6   5  20   16.15    4.16
   6  -5 -20    7.25    3.17
   6   5 -20   13.92    3.77
   6   5 -20   11.24    3.83
  -6   5  21    0.31    1.68
   6  -5 -21    0.05    1.79
   6   5 -21    0.00    1.90
  -6   5  22    0.00    1.44
   6  -5 -22    1.50    2.05
   6   5 -22   -0.00    1.73
  -6   5  23   35.23    6.24
   6  -5 -23   25.41    6.08
   6   5 -23   28.48    5.73
   6  -5 -24   17.11    4.47
   6   5 -24   13.11    4.06
   6  -5 -25    4.76    3.07
   6   5 -25    2.05    2.06
   6  -5 -26    1.22    2.29
   6   5 -26    0.03    1.58
   6  -5 -27   -0.00    1.91
   6   5 -27    1.48    1.94
   6  -5 -28    3.69    2.67
   6   5 -28    6.42    2.89
   6  -5 -29    6.47    3.06
   6  -5 -30    5.63    3.01
   6  -5 -31    0.58    1.68
   6  -5 -32    0.75    2.12
   6  -5 -33   10.03    3.74
   6  -5 -34    3.31    2.81
   6  -5 -35    1.98    2.39
   6  -5 -36   -0.00    1.89
   6  -5 -37   -0.00    1.90
  -6   6   1  138.71   15.08
  -6   6   1  133.51   14.90
   6  -6  -1  108.49   14.59
   6   6  -1  134.00   15.04
  -6  -6   1  131.90   15.27
  -6   6   2   31.16    6.09
  -6   6   2   26.65    5.64
   6  -6  -2   27.98    6.17
   6   6  -2   25.48    5.87
  -6  -6   2   20.19    5.18
  -6   6   3    6.34    3.28
  -6   6   3    7.53    3.30
   6  -6  -3    4.86    3.14
   6   6  -3    6.36    3.46
  -6  -6   3    5.75    2.99
  -6   6   4   25.52    5.44
   6  -6  -4   25.48    5.99
   6   6  -4   14.84    4.54
  -6  -6   4   20.89    5.14
  -6   6   5  113.91   13.32
   6  -6  -5  123.01   14.29
   6   6  -5  124.25   13.76
  -6  -6   5   90.12   12.59
  -6   6   6   77.08   10.65
   6  -6  -6   80.74   11.36
   6   6  -6   95.87   11.53
  -6  -6   6   81.27   11.09
  -6   6   7   52.13    8.39
   6  -6  -7   56.00    9.00
   6   6  -7   60.07    8.72
  -6  -6   7   47.05    8.08
  -6   6   8    6.17    3.21
   6  -6  -8   11.62    4.20
   6   6  -8   17.75    4.46
  -6  -6   8   10.81    3.65
  -6   6   9  100.32   12.56
   6  -6  -9  111.44   13.42
   6   6  -9   96.27   12.26
  -6  -6   9  105.26   12.64
  -6   6  10   72.97    9.97
   6  -6 -10   57.08    9.54
   6   6 -10   78.12    9.99
  -6  -6  10   65.35    9.39
  -6   6  11   51.92    8.27
   6   6 -11   54.25    8.23
  -6   6  12   49.68    8.41
   6   6 -12   60.63    8.81
   6   6 -12   69.37    8.64
  -6   6  13    3.27    2.33
   6   6 -13    5.06    2.81
   6   6 -13    1.82    1.73
  -6   6  14    0.00    2.25
   6  -6 -14    1.12    1.98
   6   6 -14    2.84    2.33
   6   6 -14    2.57    1.96
  -6   6  15   56.55    8.33
   6  -6 -15   37.26    7.43
   6   6 -15   47.30    7.48
   6   6 -15   46.91    6.97
  -6   6  16    3.33    2.88
   6  -6 -16    3.36    2.97
   6   6 -16    4.23    2.57
   6   6 -16    9.84    3.07
  -6   6  17   16.04    4.43
   6  -6 -17    9.84    3.98
   6   6 -17   25.02    5.22
   6   6 -17   24.58    4.67
  -6   6  18   42.00    6.90
   6  -6 -18   20.33    5.55
   6   6 -18   31.77    5.95
  -6   6  19   15.81    4.32
   6  -6 -19    9.86    4.22
   6   6 -19   16.85    4.28
  -6   6  20    4.13    2.48
   6  -6 -20    0.59    2.07
   6   6 -20    0.00    1.78
  -6   6  21   18.19    4.80
   6  -6 -21   15.97    4.73
  -6   6  22    6.35    2.98
   6  -6 -22    5.08    2.94
  -6   6  23   20.93    4.91
   6  -6 -23    7.77    3.58
   6  -6 -24    3.87    2.83
   6  -6 -25    6.10    3.20
   6  -6 -26   19.93    5.35
   6  -6 -27    5.40    3.18
   6  -6 -28    0.20    2.48
   6  -6 -29    0.30    2.12
   6  -6 -30    0.77    1.89
   6  -6 -31    3.77    2.64
   6  -6 -32    1.12    2.24
   6  -6 -33    3.45    2.87
   6  -6 -34   -0.00    2.08
   6  -6 -35   -0.00    2.29
   6  -6 -36   -0.00    2.26
  -6   7   1   16.76    4.81
   6  -7  -1   17.34    5.04
   6   7  -1   20.45    5.18
  -6  -7   1   11.52    4.43
  -6   7   2    9.42    3.54
   6  -7  -2    7.77    3.42
   6   7  -2    8.16    3.66
  -6  -7   2    4.95    3.30
   6  -7  -3  221.83   22.50
   6   7  -3  238.97   22.30
  -6  -7   3  176.17   21.05
   6  -7  -4   65.56   10.38
   6   7  -4   66.31    9.90
  -6  -7   4   63.18    9.97
   6  -7  -5   12.75    4.50
   6   7  -5   22.47    5.39
  -6  -7   5    8.07    3.75
   6  -7  -6   15.33    5.04
   6   7  -6   21.23    5.21
  -6  -7   6   21.37    5.46
   6  -7  -7   18.26    5.14
   6   7  -7    8.51    3.53
  -6  -7   7   17.66    4.88
   6  -7  -8   26.28    6.33
   6   7  -8   35.30    6.68
  -6  -7   8   37.70    7.09
   6  -7  -9  135.15   15.60
   6   7  -9  125.85   14.56
  -6  -7   9  108.55   14.02
   6   7 -10   -0.00    2.05
   6   7 -11    0.00    1.83
   6   7 -12   14.16    4.28
   6  -7 -13   90.30   12.93
   6   7 -13  124.08   13.72
   6  -7 -14   -0.00    2.69
   6   7 -14    5.76    2.95
   6  -7 -15    1.12    2.43
   6   7 -15    1.49    2.05
   6  -7 -16    0.00    2.89
   6   7 -16   -0.00    2.05
   6  -7 -17    2.09    2.39
   6   7 -17    1.74    2.09
   6  -7 -18    1.15    2.46
   6   7 -18    4.44    2.93
   6  -7 -19   39.38    8.02
   6   7 -19   58.57    8.50
   6  -7 -20    2.71    2.73
   6   7 -20    6.99    3.33
   6  -7 -21   -0.00    2.39
   6  -7 -22   -0.00    1.90
   6  -7 -23   21.09    5.55
   6  -7 -24    2.43    2.71
   6  -7 -25    8.39    4.11
   6  -7 -26    0.00    2.43
   6  -7 -27    2.63    2.66
   6  -7 -28    1.68    2.88
   6  -7 -29    9.04    3.92
   6  -7 -30   -0.00    2.69
   6  -7 -31    3.13    3.13
   6  -7 -32    0.00    2.11
   6  -7 -33    7.05    3.63
   6  -7 -34    1.28    2.34
   6  -7 -35    2.26    3.00
  -6   8   1  104.77   13.52
   6  -8  -1  105.21   14.07
  -6  -8   1  105.89   14.13
  -6   8   2    8.42    3.76
   6  -8  -2    9.86    4.31
  -6  -8   2    5.58    3.50
  -6   8   3   -0.00    2.36
   6  -8  -3    0.22    2.14
   6   8  -3   -0.00    1.55
  -6  -8   3    0.54    2.31
  -6   8   4   -0.00    2.45
   6  -8  -4   -0.00    2.28
   6   8  -4    0.00    2.08
  -6  -8   4   -0.00    2.21
  -6   8   5  204.11   19.93
   6  -8  -5  159.33   19.19
   6   8  -5  176.19   19.12
  -6  -8   5  155.23   18.78
  -6   8   6    6.39    3.37
   6  -8  -6    6.69    3.44
   6   8  -6   11.72    4.17
  -6  -8   6    6.55    3.40
  -6   8   7   83.55   11.16
   6  -8  -7   64.32   10.80
   6   8  -7   70.62   10.59
  -6  -8   7   67.41   10.65
  -6   8   8    6.78    3.45
  -6   8   9  116.93   14.52
  -6   8  10   34.19    6.88
   6   8 -10   32.61    6.91
  -6   8  11   82.84   11.57
   6  -8 -11   67.92   11.06
   6   8 -11   79.24   11.20
  -6   8  12   20.10    5.43
   6  -8 -12    8.06    4.32
   6   8 -12   19.54    5.28
  -6   8  13   -0.00    2.46
   6  -8 -13    0.00    2.40
   6   8 -13    3.34    2.59
  -6   8  14    0.70    1.88
   6  -8 -14    3.90    3.16
   6   8 -14    4.21    3.00
  -6   8  15   74.16   10.92
   6  -8 -15   57.86   10.41
   6   8 -15   96.45   11.90
  -6   8  16    0.62    2.16
   6  -8 -16    1.21    2.49
   6   8 -16    6.64    3.04
  -6   8  17   36.20    7.05
   6  -8 -17   20.86    6.07
   6   8 -17   37.86    7.25
  -6   8  18   -0.00    2.04
   6  -8 -18   -0.00    2.42
   6   8 -18   -0.00    2.14
  -6   8  19   16.62    4.71
   6  -8 -19    9.50    4.22
   6   8 -19    9.17    3.79
  -6   8  20   -0.00    2.13
   6  -8 -20    0.00    2.46
  -6   8  21    9.92    3.91
   6  -8 -21    3.37    3.14
  -6   8  22    1.02    1.92
   6  -8 -22    1.50    2.72
  -6   8  23    6.80    3.19
   6  -8 -23    1.56    2.89
  -6   8  24   -0.00    2.10
   6  -8 -24    1.87    2.72
   6  -8 -25   10.52    4.63
   6  -8 -26    3.74    3.08
   6  -8 -27    8.58    3.98
   6  -8 -28    0.17    2.46
   6  -8 -29    1.32    1.91
   6  -8 -30   -0.00    2.54
   6  -8 -31    3.44    3.61
   6  -8 -32    0.77    2.76
   6  -8 -33    0.00    2.67
  -6   9   1    4.98    3.28
   6  -9  -1    9.11    4.48
   6   9  -1    9.56    3.96
   6   9  -1    6.04    3.30
  -6  -9   1    5.11    3.54
  -6   9   2   12.17    4.35
   6  -9  -2   10.33    4.50
   6   9  -2    4.80    3.50
   6   9  -2    9.43    3.77
  -6  -9   2    8.13    4.18
  -6   9   3  139.76   15.92
   6  -9  -3  107.15   15.29
   6   9  -3  148.82   16.63
   6   9  -3  119.13   15.04
  -6  -9   3  108.10   15.39
  -6   9   4   10.06    4.23
   6  -9  -4   11.56    4.88
   6   9  -4   17.67    5.35
  -6  -9   4   11.83    4.82
  -6   9   5    1.26    2.03
   6  -9  -5    0.93    2.71
   6   9  -5    0.21    2.23
  -6   9   6   10.93    4.20
   6  -9  -6   10.49    4.29
   6   9  -6    4.35    3.24
  -6   9   7   16.35    5.35
   6   9  -7   10.20    4.38
  -6   9   8    0.62    1.93
  -6   9   9   77.62   11.39
  -6   9  10    1.56    2.30
   6  -9 -10    4.16    3.10
  -6   9  11   -0.00    1.66
   6  -9 -11    0.85    2.53
  -6   9  12    5.37    3.48
   6  -9 -12    0.32    2.11
  -6   9  13   89.37   11.89
   6  -9 -13   52.62   10.28
  -6   9  14    2.95    2.92
   6  -9 -14    2.50    3.00
  -6   9  15   19.41    5.40
   6  -9 -15   13.44    4.96
  -6   9  16    4.68    3.18
   6  -9 -16    2.38    2.84
  -6   9  17   11.63    4.54
   6  -9 -17    2.05    2.67
  -6   9  18    2.57    2.60
   6  -9 -18    1.54    2.63
  -6   9  19   25.13    6.11
   6  -9 -19   15.91    5.59
   6   9 -19   23.68    5.80
  -6   9  20    2.66    2.91
   6  -9 -20    0.00    3.07
  -6   9  21   -0.00    2.40
   6  -9 -21   -0.00    2.45
  -6   9  22    1.66    2.39
   6  -9 -22    1.50    2.75
  -6   9  23   36.06    7.42
   6  -9 -23   25.48    6.54
  -6   9  24    3.46    2.72
   6  -9 -24   -0.00    2.58
   6  -9 -25    2.32    2.81
   6  -9 -26    5.07    3.18
   6  -9 -27   -0.00    2.78
   6  -9 -28    1.47    2.45
   6  -9 -29    3.29    2.81
   6  -9 -30   -0.00    2.06
   6  -9 -31   -0.00    2.28
   6  -9 -32    3.12    2.88
  -6  10   1   35.95    7.53
   6 -10  -1   27.94    7.09
   6  10  -1   38.20    8.06
  -6 -10   1   26.14    7.10
  -6  10   2    9.41    3.77
   6 -10  -2   11.53    4.69
   6  10  -2    8.59    4.10
  -6  10   3   -0.00    2.18
   6 -10  -3    0.26    2.43
   6  10  -3    1.56    2.67
  -6  10   4   13.75    4.46
   6 -10  -4    8.87    4.39
   6  10  -4    3.41    3.41
  -6  10   5   37.81    7.77
   6  10  -5   34.63    7.57
  -6  10   6    3.14    2.93
   6  10  -6    1.58    2.18
  -6  10   7   16.24    5.17
   6  10  -7   16.30    5.29
  -6  10   8    2.48    2.82
   6 -10  -8    1.15    2.67
   6  10  -8    0.22    2.24
  -6  10   9    0.51    2.87
   6 -10  -9   -0.00    1.83
   6  10  -9    0.00    2.57
  -6  10  10    1.86    2.74
   6 -10 -10    2.14    3.31
   6  10 -10    3.36    3.12
  -6  10  11   77.59   11.71
   6 -10 -11   79.08   12.19
   6  10 -11   65.50   11.02
  -6  10  12   -0.00    2.35
   6 -10 -12    1.19    2.96
   6  10 -12   -0.00    2.36
  -6  10  13    5.71    3.42
   6 -10 -13    3.39    3.48
   6  10 -13    7.95    3.73
  -6  10  14    4.48    3.27
   6 -10 -14    1.32    3.10
   6  10 -14    5.46    3.24
  -6  10  15   41.75    8.09
   6 -10 -15   30.01    7.75
   6  10 -15   48.67    8.79
  -6  10  16    0.86    2.47
   6 -10 -16   -0.00    2.26
   6  10 -16    0.00    2.69
  -6  10  17   29.62    6.71
   6 -10 -17   21.91    6.33
   6  10 -17   20.72    6.02
  -6  10  18    1.67    2.58
   6 -10 -18    1.17    2.39
  -6  10  19    6.08    3.61
   6 -10 -19    0.47    2.62
  -6  10  20    2.18    2.36
   6 -10 -20   -0.00    2.54
  -6  10  21   36.33    7.61
   6 -10 -21   23.12    6.87
  -6  10  22    2.46    2.35
   6 -10 -22   -0.00    3.00
  -6  10  23    0.00    2.89
   6 -10 -23    1.46    2.61
  -6  10  24    0.12    1.96
   6 -10 -24    1.20    2.84
   6 -10 -25    0.41    2.98
   6 -10 -26    0.52    2.42
   6 -10 -27    0.00    2.92
   6 -10 -28   -0.00    2.94
   6 -10 -29   -0.00    2.38
   6 -10 -30   -0.00    2.75
  -6  11   1    2.58    2.92
   6 -11  -1    6.52    4.15
   6  11  -1    2.88    3.21
  -6  11   2    1.52    2.70
   6 -11  -2   -0.00    2.73
   6  11  -2    0.26    2.46
  -6  11   3   39.72    8.35
   6 -11  -3   24.23    7.38
   6  11  -3   36.41    8.10
  -6  11   4    2.15    2.48
   6  11  -4    0.73    2.46
  -6  11   5    3.00    2.95
   6  11  -5    1.73    2.89
  -6  11   6    5.46    3.46
   6 -11  -6    0.00    2.44
   6  11  -6    0.69    2.94
  -6  11   7    6.49    4.10
   6 -11  -7    8.14    4.15
   6  11  -7    6.99    3.98
  -6  11   8    8.51    4.13
   6 -11  -8    8.38    4.23
   6  11  -8   10.41    4.66
  -6  11   9   26.74    6.73
   6 -11  -9   16.92    5.97
   6  11  -9   27.07    6.86
  -6  11  10    1.10    2.68
   6 -11 -10    3.12    3.32
   6  11 -10    0.00    2.59
  -6  11  11   -0.00    2.48
   6 -11 -11    1.01    2.33
   6  11 -11    2.09    2.73
  -6  11  12    2.20    2.65
   6 -11 -12    0.98    2.65
   6  11 -12    3.43    3.33
  -6  11  13   23.83    6.55
   6 -11 -13    7.16    4.64
   6  11 -13   35.84    7.67
  -6  11  14   -0.00    2.37
   6 -11 -14    0.10    2.48
   6  11 -14    0.46    2.72
  -6  11  15   23.91    6.26
   6 -11 -15    1.78    2.85
   6  11 -15    8.25    3.91
  -6  11  16    1.72    3.02
   6 -11 -16   -0.00    2.47
   6  11 -16    0.00    2.34
  -6  11  17   17.34    5.64
   6 -11 -17   17.32    5.82
   6  11 -17   10.52    4.78
  -6  11  18    1.27    2.29
   6 -11 -18    0.85    2.83
   6  11 -18    0.00    2.04
  -6  11  19   14.94    5.22
   6 -11 -19   12.77    5.42
  -6  11  20    0.51    2.07
   6 -11 -20    0.02    2.23
  -6  11  21    3.39    2.90
   6 -11 -21    1.69    3.28
  -6  11  22    2.59    2.93
   6 -11 -22   -0.00    2.49
  -6  11  23   10.76    4.66
   6 -11 -23   15.59    5.63
  -6  11  24   -0.00    2.41
   6 -11 -24    2.37    3.32
   6 -11 -25    6.43    3.82
   6 -11 -26   -0.00    2.34
   6 -11 -27    0.47    2.45
   6 -11 -28    0.00    3.35
   6 -11 -29    3.27    3.59
  -6  12   1   30.07    7.47
   6 -12  -1   36.48    8.92
   6  12  -1   42.76    8.77
  -6  12   2    2.91    2.55
   6  12  -2   -0.00    2.53
  -6  12   3   -0.00    2.88
   6  12  -3    4.30    3.76
  -6  12   4    0.15    1.85
   6  12  -4    1.76    3.01
  -6  12   5   45.92    8.59
   6 -12  -5   11.65    5.29
   6  12  -5   34.88    7.85
  -6  12   6    2.75    3.05
   6 -12  -6    0.63    3.01
   6  12  -6    1.79    3.68
  -6  12   7    6.87    3.72
   6 -12  -7    6.25    3.73
   6  12  -7    1.39    2.74
  -6  12   8    0.00    2.67
   6 -12  -8    0.16    2.64
   6  12  -8    0.84    2.49
  -6  12   9    3.06    3.34
   6 -12  -9    0.30    2.79
   6  12  -9    3.15    3.64
  -6  12  10    1.73    2.63
   6 -12 -10    0.75    2.66
   6  12 -10    0.00    2.62
  -6  12  11   23.81    6.47
   6 -12 -11   11.44    5.20
   6  12 -11   16.61    5.65
  -6  12  12    0.16    2.77
   6 -12 -12   -0.00    1.74
   6  12 -12   -0.00    2.39
  -6  12  13    2.64    3.27
   6 -12 -13    1.19    2.63
   6  12 -13    2.56    3.08
  -6  12  14   -0.00    2.66
   6 -12 -14   -0.00    2.69
   6  12 -14    2.42    2.89
  -6  12  15   21.72    6.09
   6 -12 -15    2.80    3.35
   6  12 -15   11.29    4.81
  -6  12  16   -0.00    2.03
   6 -12 -16    3.00    3.42
   6  12 -16    3.19    3.35
  -6  12  17   11.06    4.64
   6 -12 -17    2.54    2.87
   6  12 -17   17.04    5.64
  -6  12  18    1.73    2.63
   6 -12 -18    2.44    3.63
  -6  12  19    1.13    2.57
   6 -12 -19   -0.00    2.90
  -6  12  20    1.37    2.70
   6 -12 -20    1.10    3.20
  -6  12  21    8.01    4.25
   6 -12 -21    3.44    3.67
   6 -12 -22    0.00    3.16
  -6  12  23    0.00    1.56
   6 -12 -23   -0.00    3.20
  -6  12  24    4.37    3.69
   6 -12 -24    3.34    3.77
   6 -12 -25    2.29    2.80
   6 -12 -26   -0.00    2.86
   6 -12 -27    4.51    3.73
  -6  13   1    6.50    3.78
   6  13  -1    2.35    3.58
  -6  13   2    1.90    3.29
   6  13  -2    3.05    3.68
  -6  13   3   37.96    8.26
   6  13  -3   28.42    7.83
  -6  13   4    8.16    4.80
   6 -13  -4   11.99    5.49
   6  13  -4    9.14    4.78
  -6  13   5    5.65    4.00
   6 -13  -5   10.91    5.25
   6  13  -5    4.31    4.42
  -6  13   6    6.93    4.04
   6 -13  -6    0.24    2.99
   6  13  -6    5.94    4.52
  -6  13   7    3.22    3.39
   6 -13  -7    0.02    3.07
   6  13  -7    6.75    4.52
  -6  13   8    9.47    4.89
   6 -13  -8    1.68    3.38
   6  13  -8    3.35    3.73
  -6  13   9   24.51    6.98
   6 -13  -9    9.72    4.96
   6  13  -9   28.45    7.38
  -6  13  10    9.92    4.69
   6 -13 -10    1.46    3.41
   6  13 -10    2.69    3.79
  -6  13  11   -0.00    2.85
   6 -13 -11    3.94    3.75
   6  13 -11    4.29    3.77
  -6  13  12    3.33    3.02
   6 -13 -12    6.19    4.00
   6  13 -12    2.08    3.33
  -6  13  13    6.73    4.04
   6 -13 -13    3.83    4.41
   6  13 -13    4.52    3.63
  -6  13  14   -0.00    2.32
   6 -13 -14    3.70    3.60
   6  13 -14    3.77    3.52
  -6  13  15    2.26    2.99
   6 -13 -15    3.86    4.14
   6  13 -15   -0.00    2.51
  -6  13  16    1.36    2.59
   6 -13 -16    0.00    2.30
   6  13 -16    1.88    2.86
  -6  13  17    1.92    3.17
   6 -13 -17    0.13    2.37
   6  13 -17    0.54    2.98
  -6  13  18    3.05    3.13
   6 -13 -18    0.00    3.49
  -6  13  19    2.46    2.96
   6 -13 -19    0.00    3.05
  -6  13  20    5.43    3.74
   6 -13 -20    0.79    3.24
  -6  13  21    1.60    2.79
   6 -13 -21    1.92    4.21
  -6  13  22    2.28    2.91
   6 -13 -22    1.70    3.10
  -6  13  23    5.10    3.43
   6 -13 -23    1.81    2.77
  -6  13  24    2.61    2.80
   6 -13 -24   -0.00    3.40
   6 -13 -25    0.39    3.07
  -6  14   1   10.13    4.92
   6  14  -1    9.62    5.09
  -6  14   2    7.63    4.48
   6  14  -2    3.98    3.79
  -6  14   3    2.18    2.91
   6  14  -3   -0.00    2.89
  -6  14   4   10.86    5.13
   6  14  -4    1.93    4.43
  -6  14   5   24.29    6.89
   6  14  -5   15.08    6.19
  -6  14   6   14.74    5.55
   6  14  -6    7.21    4.73
  -6  14   7   10.30    4.90
   6 -14  -7    1.74    3.00
   6  14  -7   10.23    5.33
  -6  14   8   -0.00    3.02
   6 -14  -8   -0.00    2.67
   6  14  -8   -0.00    2.87
  -6  14   9   12.76    5.57
   6 -14  -9    5.78    4.41
   6  14  -9    9.19    5.38
  -6  14  10    6.03    4.04
   6 -14 -10    1.88    3.29
   6  14 -10    5.56    4.13
  -6  14  11    5.93    4.25
   6 -14 -11    2.34    3.34
   6  14 -11    6.98    4.33
  -6  14  12    3.25    3.18
   6 -14 -12   -0.00    2.44
   6  14 -12   -0.00    2.52
  -6  14  13   -0.00    2.95
   6 -14 -13    2.15    2.92
   6  14 -13   -0.00    2.48
  -6  14  14   -0.00    2.89
   6 -14 -14    3.35    3.29
   6  14 -14    3.57    3.72
  -6  14  15   -0.00    2.91
   6 -14 -15    0.46    2.58
   6  14 -15    5.83    3.94
  -6  14  16    1.37    3.24
   6 -14 -16    1.06    3.11
   6  14 -16    3.93    3.74
  -6  14  17    2.38    3.45
   6 -14 -17    0.58    3.45
  -6  14  18   -0.00    2.29
   6 -14 -18   -0.00    3.39
  -6  14  19    1.38    3.01
   6 -14 -19    0.55    2.56
  -6  14  20    3.02    3.20
   6 -14 -20    1.07    3.81
  -6  14  21    0.03    2.52
   6 -14 -21   -0.00    3.14
  -6  14  22    0.65    2.77
   6 -14 -22   -0.00    3.21
  -6  14  23    0.00    2.16
   6 -14 -23    0.54    3.22
  -6  14  24    1.48    2.60
  -6  15   1    0.00    2.51
   6  15  -1    4.30    4.40
  -6  15   2    5.22    4.23
   6  15  -2   10.11    5.33
  -6  15   3    4.94    3.93
   6  15  -3    2.30    3.41
  -6  15   4    2.36    3.43
   6  15  -4    0.59    2.45
  -6  15   5    1.04    2.25
   6  15  -5   -0.00    3.44
  -6  15   6    4.71    3.21
   6  15  -6    0.00    3.09
  -6  15   7   -0.00    3.02
   6  15  -7    3.99    3.55
  -6  15   8    2.51    3.10
   6  15  -8    7.47    4.26
  -6  15   9    0.00    3.46
   6  15  -9   -0.00    2.73
  -6  15  10    5.12    4.19
   6  15 -10    5.23    4.20
  -6  15  11    2.52    2.86
   6 -15 -11    2.56    3.95
   6  15 -11    1.55    3.29
  -6  15  12    8.54    4.72
   6 -15 -12    0.96    2.75
   6  15 -12   10.14    4.53
  -6  15  13    3.72    3.65
   6 -15 -13    1.45    3.40
   6  15 -13    3.36    3.23
  -6  15  14    2.40    3.38
   6 -15 -14   -0.00    3.09
   6  15 -14    1.59    2.85
  -6  15  15   -0.00    3.07
   6 -15 -15    0.61    2.90
   6  15 -15    2.42    2.81
  -6  15  16    0.00    2.75
   6 -15 -16    0.00    3.02
  -6  15  17   -0.00    2.62
   6 -15 -17    4.88    4.46
  -6  15  18    0.81    2.75
   6 -15 -18   -0.00    3.62
  -6  15  19    1.93    3.57
   6 -15 -19    3.92    3.41
  -6  15  20    4.02    3.44
   6 -15 -20    0.47    2.31
  -6  15  21   -0.00    2.78
   6 -15 -21    4.96    4.61
  -6  15  22    3.24    3.36
  -6  15  23   -0.00    2.69
  -6  15  24    0.00    2.59
  -6  16   1    0.00    2.31
   6  16  -1   -0.00    3.47
  -6  16   2    5.19    3.62
   6  16  -2    1.39    3.34
  -6  16   3    0.84    3.35
   6  16  -3   -0.00    2.99
  -6  16   4    3.75    4.06
   6  16  -4    1.17    2.96
  -6  16   5    0.45    2.86
   6  16  -5    4.60    3.75
  -6  16   6    5.28    4.24
   6  16  -6    0.00    3.12
  -6  16   7    0.00    1.88
   6  16  -7   -0.00    2.87
  -6  16   8   -0.00    3.05
   6  16  -8   -0.00    3.29
  -6  16   9    1.02    2.45
   6  16  -9    0.00    3.04
  -6  16  10    1.17    3.08
   6  16 -10   -0.00    2.70
  -6  16  11   -0.00    3.46
   6  16 -11    5.13    3.67
  -6  16  12   -0.00    2.76
   6  16 -12   -0.00    2.52
  -6  16  13    1.21    2.53
   6  16 -13    0.95    2.91
  -6  16  14    0.83    2.73
   6 -16 -14    0.11    2.79
   6  16 -14    3.08    3.84
  -6  16  15    0.00    2.68
   6 -16 -15   -0.00    3.83
   6  16 -15    4.66    4.13
  -6  16  16    6.21    4.30
   6 -16 -16    3.16    3.21
   6 -16 -17    1.78    3.64
   6 -16 -18    0.00    3.21
   6 -16 -19   -0.00    2.31
   6 -16 -20    0.35    3.28
   6  17  -1   -0.00    2.25
   6  17  -2   -0.00    3.48
   6  17  -3    4.74    4.57
   6  17  -4    0.00    3.90
   6  17  -5    0.85    3.00
   6  17  -6    3.29    3.82
   6  17  -7   -0.00    3.31
   6  17  -8    1.48    2.94
   6  17  -9   -0.00    3.27
   6  17 -10    1.86    2.87
   6  17 -11    0.71    3.12
   6  17 -12    4.64    3.71
   6  17 -13    1.88    3.18
   6  17 -14    0.69    3.42
  -5   0   1   -0.00    1.36
  -5   0   1    1.21    1.69
   5   0  -1    1.03    1.68
   5   0  -1    0.00    2.04
  -5   0   2   -0.00    1.41
  -5   0   2    0.61    1.27
   5   0  -2    0.54    1.09
   5   0  -2   -0.00    1.79
  -5   0   3   62.64    8.15
  -5   0   3   75.46    8.76
   5   0  -3   81.26    8.46
   5   0  -3   75.99    9.32
  -5   0   4    1.30    1.94
  -5   0   4    0.14    1.47
   5   0  -4    0.58    1.34
   5   0  -4   -0.00    1.50
  -5   0   5 1898.29  142.06
  -5   0   5 1858.20  142.07
   5   0  -5 1946.21  141.72
   5   0  -5 1833.64  142.77
  -5   0   6    1.64    1.83
  -5   0   6   -0.00    1.52
   5   0  -6    0.00    1.48
   5   0  -6    0.00    2.05
  -5   0   7   72.24    7.76
  -5   0   7   51.54    7.01
   5   0  -7   60.74    7.08
   5   0  -7   56.85    7.72
  -5   0   8   -0.00    1.59
  -5   0   8   -0.00    1.22
   5   0  -8    0.00    1.06
   5   0  -8    0.84    1.65
  -5   0   9  505.17   38.79
  -5   0   9  538.80   38.84
   5   0  -9  425.64   37.97
   5   0  -9  466.34   39.25
  -5   0  10   -0.00    1.18
  -5   0  10    0.83    1.35
   5   0 -10    0.28    1.31
   5   0 -10   -0.00    1.60
  -5   0  11   25.46    4.32
  -5   0  11   31.35    4.58
   5   0 -11   27.57    4.28
   5   0 -11   29.02    4.94
  -5   0  12    0.50    1.18
  -5   0  12    0.24    1.34
   5   0 -12   -0.00    1.12
   5   0 -12    0.17    1.47
  -5   0  13    7.31    2.37
  -5   0  13    3.42    1.58
   5   0 -13    6.00    1.92
   5   0 -13    1.42    1.70
  -5   0  14    0.18    1.14
  -5   0  14    0.45    1.05
   5   0 -14   -0.00    1.18
   5   0 -14   -0.00    1.56
  -5   0  15  117.71   11.56
  -5   0  15  125.29   11.01
   5   0 -15  105.67   11.19
   5   0 -15  122.25   12.21
  -5   0  16    0.00    1.08
   5   0 -16   -0.00    1.13
   5   0 -16   -0.00    1.22
  -5   0  17   66.07    7.51
   5   0 -17   75.15    7.67
   5   0 -17   55.64    7.54
  -5   0  18   -0.00    1.11
  -5   0  18    0.91    0.87
   5   0 -18    0.86    1.24
   5   0 -18   -0.00    1.48
  -5   0  19   99.10   10.97
  -5   0  19  118.10    9.76
   5   0 -19  128.87   11.55
   5   0 -19  117.38   11.83
  -5   0  20    0.62    1.20
   5   0 -20    1.83    1.42
  -5   0  21  174.06   15.85
   5   0 -21  183.08   16.01
  -5   0  22   -0.00    1.01
   5   0 -23   -0.00    1.19
   5   0 -24    0.85    1.34
   5   0 -25   18.07    3.57
   5   0 -26   -0.00    1.10
   5   0 -27   35.18    5.15
   5   0 -28   -0.00    1.06
   5   0 -29    3.96    1.86
   5   0 -30   -0.00    1.11
   5   0 -31   33.71    4.96
   5   0 -32    0.80    1.27
   5   0 -33    0.00    1.16
   5   0 -34    0.91    1.27
   5   0 -35    8.23    2.35
   5   0 -36    0.13    1.05
   5   0 -37    3.77    1.69
   5   0 -38    0.34    1.21
   5   0 -39    0.01    1.10
  -5   1   1  363.73   31.65
  -5   1   1  432.10   32.76
   5  -1  -1  425.42   31.93
   5  -1  -1  362.46   32.51
   5   1  -1  405.99   31.75
   5   1  -1  408.41   33.33
  -5  -1   1  341.77   31.70
  -5  -1   1  344.54   31.97
  -5   1   2    0.32    1.33
  -5   1   2    1.85    1.77
   5  -1  -2    3.84    2.06
   5  -1  -2    2.25    1.91
   5   1  -2    1.85    1.56
   5   1  -2    2.12    2.08
  -5  -1   2    2.81    2.17
  -5  -1   2    0.38    1.76
  -5   1   3  403.86   33.65
  -5   1   3  371.00   33.62
   5  -1  -3  451.48   33.77
   5  -1  -3  407.22   34.60
   5   1  -3  415.53   33.44
   5   1  -3  423.02   34.93
  -5  -1   3  440.45   34.23
  -5  -1   3  373.87   33.70
  -5   1   4    8.14    2.78
  -5   1   4   12.20    3.06
   5  -1  -4   12.19    2.96
   5  -1  -4   10.67    3.30
   5   1  -4    8.32    2.50
   5   1  -4    3.91    2.47
  -5  -1   4    9.15    2.84
  -5  -1   4    6.62    2.64
  -5   1   5  105.92   10.56
  -5   1   5   96.01   10.39
   5  -1  -5   97.91   10.11
   5  -1  -5   97.13   11.04
   5   1  -5   86.29    9.75
   5   1  -5   97.89   11.07
  -5  -1   5   99.02   10.56
  -5  -1   5   96.62   10.50
  -5   1   6  447.41   36.68
  -5   1   6  443.91   36.75
   5  -1  -6  504.29   36.87
   5  -1  -6  455.43   37.61
   5   1  -6  452.02   36.34
   5   1  -6  401.41   37.13
  -5  -1   6  471.67   37.06
  -5  -1   6  437.00   36.73
  -5   1   7  663.01   44.38
  -5   1   7  520.51   43.49
   5  -1  -7  497.89   43.10
   5  -1  -7  522.94   44.27
   5   1  -7  530.13   43.14
   5   1  -7  580.69   44.80
  -5  -1   7  505.62   43.53
  -5  -1   7  591.78   43.92
  -5   1   8    0.93    1.79
  -5   1   8    2.65    1.82
   5  -1  -8    0.21    1.34
   5  -1  -8    1.20    2.01
   5   1  -8    0.00    1.30
   5   1  -8    2.28    1.92
  -5  -1   8   -0.00    1.35
  -5  -1   8    1.44    1.65
  -5   1   9   34.77    4.99
  -5   1   9   39.76    5.23
   5  -1  -9   21.30    4.23
   5  -1  -9   31.35    5.20
   5   1  -9   32.37    4.68
   5   1  -9   30.79    5.19
  -5  -1   9   23.82    4.46
  -5  -1   9   32.47    4.75
  -5   1  10    0.00    1.39
  -5   1  10    1.22    1.64
   5  -1 -10    1.64    1.48
   5  -1 -10    1.86    1.82
   5   1 -10    2.23    1.48
   5   1 -10    0.88    1.62
  -5  -1  10    1.46    1.49
  -5  -1  10   -0.00    1.31
  -5   1  11  125.46   14.46
  -5   1  11  179.34   15.20
   5  -1 -11  157.76   15.00
   5  -1 -11  157.84   15.67
   5   1 -11  177.35   14.95
   5   1 -11  168.68   15.79
  -5  -1  11  148.03   14.96
  -5  -1  11  194.55   15.19
  -5   1  12   20.10    3.67
  -5   1  12   10.03    2.63
   5  -1 -12   16.39    3.30
   5  -1 -12   15.70    3.69
   5   1 -12   15.06    3.00
   5   1 -12   11.38    3.29
  -5  -1  12   13.11    3.15
  -5  -1  12   17.29    3.17
  -5   1  13  348.83   27.46
  -5   1  13  352.38   27.11
   5  -1 -13  349.91   27.45
   5  -1 -13  318.88   27.84
   5   1 -13  326.55   26.82
   5   1 -13  281.57   27.30
  -5  -1  13  313.31   27.19
  -5  -1  13  319.80   26.47
  -5   1  14    2.51    1.76
  -5   1  14   -0.00    0.95
   5  -1 -14    2.27    1.48
   5  -1 -14    4.21    2.07
   5   1 -14    0.63    1.23
   5   1 -14    2.21    1.65
  -5  -1  14    1.55    1.43
  -5  -1  14    1.46    1.13
  -5  -1  14    2.19    1.36
  -5   1  15   40.95    5.55
   5  -1 -15   44.17    5.64
   5  -1 -15   23.61    5.05
   5   1 -15   44.02    5.28
   5   1 -15   41.08    5.82
  -5  -1  15   33.22    5.08
  -5  -1  15   40.70    4.90
  -5  -1  15   41.30    4.77
  -5   1  16    3.92    1.86
   5  -1 -16    3.96    1.83
   5  -1 -16    4.76    2.07
   5   1 -16    4.77    1.75
   5   1 -16    1.94    1.72
  -5  -1  16    3.51    1.63
  -5  -1  16    4.23    1.45
  -5  -1  16    2.52    1.23
  -5   1  17   24.01    4.01
   5  -1 -17   19.86    3.80
   5  -1 -17   21.56    4.22
   5   1 -17   23.37    3.76
   5   1 -17   21.02    4.11
  -5  -1  17   22.31    3.91
  -5  -1  17   27.82    3.36
  -5   1  18    4.06    1.97
   5  -1 -18    2.59    1.55
   5  -1 -18    2.19    1.69
   5   1 -18    2.99    1.41
   5   1 -18    5.74    2.18
  -5  -1  18    3.47    1.72
  -5  -1  18    2.71    0.94
  -5  -1  18    2.14    0.89
  -5   1  19  141.69   12.49
   5  -1 -19  133.14   12.47
   5   1 -19  133.12   11.87
   5   1 -19  111.04   12.15
  -5  -1  19  139.42   12.31
  -5  -1  19  121.67    9.80
  -5  -1  19  122.75    9.76
  -5   1  20    1.45    1.54
   5  -1 -20    4.39    1.84
   5   1 -20    4.71    1.71
  -5  -1  20    3.74    1.79
  -5   1  21    0.89    1.30
  -5   1  21    0.98    0.60
   5  -1 -21    1.94    1.39
   5   1 -21    0.75    1.09
  -5  -1  21    1.97    1.47
  -5   1  22    4.62    1.83
   5  -1 -22    5.20    2.08
  -5  -1  22    4.55    1.83
   5  -1 -23   41.92    6.07
   5   1 -23   46.75    6.02
   5  -1 -24    5.49    2.21
   5   1 -24    5.26    2.02
   5  -1 -25   10.63    2.91
   5   1 -25   15.76    3.17
   5  -1 -26    5.82    2.22
   5   1 -26    5.40    2.18
   5  -1 -27   41.93    5.96
   5   1 -27   45.70    5.88
   5  -1 -28    6.38    2.34
   5   1 -28    4.07    1.97
   5  -1 -29   33.35    4.92
   5   1 -29   26.92    4.34
   5  -1 -30   -0.00    1.23
   5   1 -30   -0.00    1.03
   5  -1 -31    0.70    1.17
   5   1 -31    0.00    1.14
   5  -1 -32    0.00    1.17
   5   1 -32    0.03    0.95
   5  -1 -33   27.36    4.36
   5   1 -33   16.35    3.24
   5  -1 -34    0.07    1.14
   5   1 -34    0.00    0.99
   5  -1 -35    2.58    1.55
   5   1 -35    1.82    1.37
   5  -1 -36    0.57    1.34
   5   1 -36   -0.00    1.09
   5  -1 -37    1.63    1.42
   5   1 -37    5.43    1.89
   5  -1 -38    0.32    1.10
   5  -1 -39    3.67    1.70
   5  -1 -40   -0.00    1.21
  -5   2   1    1.02    1.63
  -5   2   1    6.18    2.36
   5  -2  -1    1.49    1.77
   5  -2  -1    6.41    2.52
   5   2  -1    2.94    1.62
   5   2  -1    2.23    2.54
  -5  -2   1    1.21    1.95
  -5  -2   1    3.61    2.19
  -5   2   2   12.27    3.31
  -5   2   2   12.95    3.37
   5  -2  -2   12.75    3.07
   5  -2  -2   14.10    3.68
   5   2  -2    9.68    2.72
   5   2  -2   16.90    4.44
  -5  -2   2    9.59    3.28
  -5  -2   2   17.91    4.04
  -5   2   3  151.84   15.58
  -5   2   3  176.53   16.26
   5  -2  -3  178.22   15.94
   5  -2  -3  173.92   16.78
   5   2  -3  155.04   15.44
   5   2  -3  136.59   16.17
  -5  -2   3  191.51   16.72
  -5  -2   3  189.14   16.73
  -5   2   4   55.68    7.54
  -5   2   4   75.57    8.57
   5  -2  -4   60.72    7.63
   5  -2  -4   57.60    8.12
   5   2  -4   74.38    8.01
   5   2  -4   68.54    8.87
  -5  -2   4   58.29    7.84
  -5  -2   4   61.78    8.03
  -5   2   5  487.28   41.27
  -5   2   5  521.92   41.67
   5  -2  -5  536.78   41.51
   5  -2  -5  477.63   41.96
   5   2  -5  551.22   41.38
   5   2  -5  572.12   43.12
  -5  -2   5  422.02   40.98
  -5  -2   5  574.04   42.13
  -5   2   6    3.69    2.01
  -5   2   6    4.60    2.37
   5  -2  -6    4.91    2.36
   5  -2  -6    5.51    2.33
   5   2  -6    4.92    2.09
   5   2  -6    4.37    2.53
  -5  -2   6    8.19    2.87
  -5  -2   6    3.08    2.10
  -5   2   7   62.13    7.46
  -5   2   7   54.27    7.20
   5  -2  -7   65.71    7.53
   5  -2  -7   60.79    8.10
   5   2  -7   69.89    7.47
   5   2  -7   42.07    7.16
  -5  -2   7   57.64    7.44
  -5  -2   7   51.28    7.02
  -5   2   8    5.41    2.43
  -5   2   8    9.06    2.77
   5  -2  -8    8.62    2.64
   5  -2  -8   10.64    3.23
   5   2  -8   11.52    2.77
   5   2  -8    8.49    3.12
  -5  -2   8    6.22    2.31
  -5  -2   8   10.40    2.75
  -5   2   9  553.41   44.15
  -5   2   9  551.83   44.04
   5  -2  -9  562.37   44.16
   5  -2  -9  505.51   44.49
   5   2  -9  592.87   43.85
   5   2  -9  510.36   44.57
  -5  -2   9  607.53   44.69
  -5  -2   9  519.72   43.63
  -5   2  10    3.23    1.72
  -5   2  10    2.17    1.88
   5  -2 -10    3.12    1.91
   5  -2 -10    0.76    1.67
   5   2 -10    2.14    1.69
   5   2 -10    1.19    2.02
  -5  -2  10    1.45    1.63
  -5  -2  10    3.41    1.67
  -5  -2  10    0.00    1.09
  -5   2  11    5.14    2.13
  -5   2  11    7.00    2.30
   5  -2 -11    2.72    1.90
   5  -2 -11   11.03    3.14
   5   2 -11    7.79    2.25
   5   2 -11    7.47    2.80
  -5  -2  11    4.23    2.18
  -5  -2  11    5.11    1.96
  -5  -2  11    5.31    1.94
  -5   2  12   66.08    7.62
  -5   2  12   49.12    6.79
   5  -2 -12   68.28    7.85
   5  -2 -12   69.02    8.26
   5   2 -12   67.74    7.23
   5   2 -12   57.12    7.67
  -5  -2  12   51.48    7.14
  -5  -2  12   58.76    7.00
  -5  -2  12   61.59    6.90
  -5   2  13   61.02    7.15
   5  -2 -13   62.57    7.36
   5  -2 -13   48.78    7.12
   5   2 -13   44.58    6.10
   5   2 -13   56.09    7.33
  -5  -2  13   52.92    6.83
  -5  -2  13   53.00    6.36
  -5  -2  13   57.41    6.33
  -5   2  14   35.18    5.12
   5  -2 -14   27.65    4.72
   5  -2 -14   31.60    5.30
   5   2 -14   31.67    4.52
   5   2 -14   29.03    5.10
  -5  -2  14   35.18    5.21
  -5  -2  14   28.81    4.28
  -5  -2  14   31.23    4.21
  -5   2  15  279.44   25.31
   5  -2 -15  306.16   25.76
   5  -2 -15  313.70   26.38
   5   2 -15  311.58   24.88
   5   2 -15  300.02   25.90
  -5  -2  15  282.40   25.29
  -5  -2  15  304.12   24.48
  -5   2  16    1.87    1.73
   5  -2 -16    1.77    1.50
   5  -2 -16    3.05    1.91
   5   2 -16    5.10    1.75
   5   2 -16    3.24    2.07
  -5  -2  16    1.75    1.62
  -5  -2  16    3.18    1.30
  -5   2  17    5.08    2.10
   5  -2 -17    6.14    2.18
   5  -2 -17    3.32    2.13
   5   2 -17    8.17    2.17
   5   2 -17    2.74    1.81
  -5  -2  17    4.01    1.81
  -5  -2  17    6.44    1.57
  -5   2  18   -0.00    1.17
   5  -2 -18    0.46    1.14
   5   2 -18    0.71    1.17
   5   2 -18    0.13    1.25
  -5  -2  18    0.45    1.14
  -5  -2  18   -0.00    0.65
  -5   2  19  106.15   10.81
   5  -2 -19  104.82   10.98
   5   2 -19  109.30   10.55
   5   2 -19  106.61   10.05
  -5  -2  19   90.76   10.26
  -5   2  20   56.54    6.48
   5  -2 -20   44.68    6.15
   5   2 -20   37.31    5.24
   5   2 -20   40.57    5.15
  -5   2  21    2.39    1.62
   5  -2 -21    3.56    1.82
   5  -2 -21    4.07    2.25
   5   2 -21    4.06    1.63
  -5   2  22   13.01    2.98
   5  -2 -22    8.01    2.74
   5   2 -22    5.92    2.00
  -5   2  23   10.46    2.73
   5  -2 -23    7.39    2.82
   5   2 -23   10.25    2.69
   5  -2 -24    0.88    1.88
   5   2 -24   -0.00    1.33
   5  -2 -25   74.38    9.30
   5   2 -25   86.61    9.07
   5  -2 -26    5.47    2.84
   5   2 -26    9.02    2.57
   5  -2 -27   26.39    5.08
   5   2 -27   38.71    5.16
   5  -2 -28   -0.00    1.73
   5   2 -28    0.63    1.19
   5  -2 -29   32.05    5.29
   5   2 -29   30.20    4.49
   5  -2 -30    1.46    1.75
   5   2 -30    3.90    1.75
   5  -2 -31   16.80    3.93
   5   2 -31   30.27    4.17
   5  -2 -32   -0.00    1.48
   5   2 -32    0.00    1.01
   5  -2 -33    0.59    1.55
   5   2 -33    0.62    1.24
   5  -2 -34    3.49    1.94
   5   2 -34    1.04    1.17
   5  -2 -35    8.41    2.79
   5   2 -35    5.04    1.79
   5  -2 -36   -0.00    1.25
   5   2 -36    0.58    1.10
   5  -2 -37    1.36    1.79
   5   2 -37    1.32    1.25
   5  -2 -38    2.19    1.72
   5  -2 -39    2.17    1.58
   5  -2 -40    1.36    1.49
   5  -2 -41    5.45    2.10
   5  -2 -42    0.14    1.15
  -5   3   1  235.77   22.72
  -5   3   1  268.20   23.47
   5  -3  -1  311.08   23.67
   5  -3  -1  270.78   24.10
   5   3  -1  227.10   22.48
   5   3  -1  241.08   24.14
  -5  -3   1  251.42   23.54
  -5  -3   1  291.89   24.32
  -5   3   2   48.45    6.74
  -5   3   2   46.72    6.82
   5  -3  -2   40.46    6.17
   5  -3  -2   51.45    7.32
   5   3  -2   50.16    6.63
   5   3  -2   33.92    6.67
  -5  -3   2   43.24    6.74
  -5  -3   2   57.01    7.54
  -5   3   3   94.67   10.21
  -5   3   3   99.11   10.51
   5  -3  -3   79.64    9.64
   5  -3  -3   95.85   10.93
   5   3  -3   81.20    9.57
   5   3  -3   81.86   10.75
  -5  -3   3   72.12    9.80
  -5  -3   3   98.90   10.65
  -5   3   4    3.89    2.45
  -5   3   4    5.03    2.37
   5  -3  -4    4.85    2.15
   5  -3  -4    4.58    2.63
   5   3  -4    3.25    1.98
   5   3  -4    2.55    2.37
  -5  -3   4    2.68    2.29
  -5  -3   4    1.57    1.99
  -5  -3   4    6.20    2.44
  -5   3   5  150.83   15.56
  -5   3   5  174.57   16.14
   5  -3  -5  175.68   16.03
   5  -3  -5  180.26   16.87
   5   3  -5  179.57   15.85
   5   3  -5  153.39   16.57
  -5  -3   5  153.42   15.99
  -5  -3   5  165.04   16.04
  -5  -3   5  143.25   15.54
  -5   3   6  190.31   16.64
  -5   3   6  167.74   16.18
   5  -3  -6  158.34   15.89
   5  -3  -6  158.70   16.56
   5   3  -6  173.67   15.91
   5   3  -6  134.06   16.19
  -5  -3   6  185.94   16.88
  -5  -3   6  170.77   16.30
  -5  -3   6  172.34   16.28
  -5   3   7   56.92    7.66
  -5   3   7   58.53    7.70
   5  -3  -7   62.68    7.84
   5  -3  -7   54.44    7.97
   5   3  -7   60.22    7.42
   5   3  -7   71.16    8.85
  -5  -3   7   60.24    7.89
  -5  -3   7   52.59    7.30
  -5  -3   7   63.50    7.81
  -5   3   8   76.90    9.44
  -5   3   8   78.98    9.45
   5  -3  -8  102.11   10.19
   5  -3  -8   78.80    9.95
   5   3  -8   92.66    9.90
   5   3  -8   93.56    9.50
   5   3  -8   69.64    9.71
  -5  -3   8   76.22    9.60
  -5  -3   8   81.23    9.33
  -5   3   9   69.91    8.27
  -5   3   9   74.33    8.33
   5  -3  -9   63.93    8.03
   5  -3  -9   48.70    7.82
   5   3  -9   63.70    7.90
   5   3  -9   59.50    7.46
   5   3  -9   72.23    8.88
  -5  -3   9   62.95    8.07
  -5  -3   9   59.97    7.59
  -5   3  10   18.10    3.74
  -5   3  10   15.15    3.49
   5  -3 -10   19.46    3.88
   5  -3 -10   13.46    3.72
   5   3 -10   14.12    3.34
   5   3 -10   15.43    3.32
   5   3 -10    9.59    3.28
  -5  -3  10   11.25    3.32
  -5  -3  10   17.77    3.55
  -5  -3  10    8.87    2.75
  -5   3  11    1.22    1.51
   5  -3 -11    1.01    1.16
   5  -3 -11    2.30    1.77
   5   3 -11    0.07    1.13
   5   3 -11    0.60    1.38
   5   3 -11    2.19    1.80
  -5  -3  11    0.00    1.28
  -5  -3  11    2.01    1.55
  -5  -3  11    3.56    1.75
  -5   3  12   25.24    4.56
   5  -3 -12   19.67    4.13
   5  -3 -12   27.61    4.98
   5   3 -12   18.40    3.86
   5   3 -12   26.19    4.25
   5   3 -12   31.81    5.39
  -5  -3  12   22.73    4.04
  -5  -3  12   27.17    4.27
  -5   3  13  151.64   15.73
   5  -3 -13  191.52   16.60
   5  -3 -13  173.05   16.69
   5   3 -13  148.07   15.29
   5   3 -13  179.17   15.44
   5   3 -13  181.32   16.78
  -5  -3  13  153.78   15.03
  -5   3  14   17.70    3.86
   5  -3 -14   27.58    4.63
   5  -3 -14   16.44    3.97
   5   3 -14   16.45    3.57
   5   3 -14   20.20    3.54
   5   3 -14   16.92    4.08
  -5  -3  14   20.42    3.54
  -5   3  15    8.41    2.65
   5  -3 -15    3.80    2.15
   5  -3 -15    8.05    2.83
   5   3 -15    7.42    2.42
   5   3 -15    6.25    2.10
   5   3 -15    5.91    2.58
  -5  -3  15   10.08    2.32
  -5   3  16   35.80    5.60
   5  -3 -16   36.72    5.66
   5  -3 -16   38.85    6.08
   5   3 -16   42.24    5.49
   5   3 -16   32.22    4.67
   5   3 -16   25.16    5.01
  -5  -3  16   33.51    4.44
  -5   3  17   57.55    7.65
   5  -3 -17   67.59    8.24
   5   3 -17   66.51    7.55
   5   3 -17   63.97    7.08
   5   3 -17   71.05    8.30
  -5  -3  17   56.75    6.30
  -5   3  18    9.99    2.88
   5  -3 -18   11.30    3.09
   5   3 -18    7.85    2.39
   5   3 -18   11.65    2.55
  -5  -3  18   10.41    1.83
  -5   3  19    0.45    1.45
   5  -3 -19    1.88    1.66
   5   3 -19    0.00    1.23
   5   3 -19    0.18    1.20
  -5  -3  19    0.57    0.47
  -5  -3  19    0.59    0.50
  -5   3  20    0.46    1.31
   5  -3 -20   -0.00    1.23
   5  -3 -20   -0.00    1.48
   5   3 -20    0.10    1.20
   5   3 -20    0.02    1.10
  -5   3  21   37.72    5.78
   5  -3 -21   46.19    6.42
   5  -3 -21   33.77    6.00
   5   3 -21   43.79    5.55
  -5   3  22   68.88    7.93
   5  -3 -22   51.96    7.74
   5   3 -22   60.01    7.51
  -5   3  23   72.47    8.32
   5  -3 -23   53.18    8.00
   5   3 -23   68.76    7.96
   5  -3 -24    3.98    2.34
   5   3 -24    9.92    2.71
   5  -3 -25    1.15    1.73
   5   3 -25    1.66    1.60
   5  -3 -26   -0.00    1.46
   5   3 -26   -0.00    1.33
   5  -3 -27   26.95    5.08
   5   3 -27   32.17    4.84
   5  -3 -28    2.25    2.34
   5   3 -28    2.76    2.00
   5  -3 -29   20.45    4.49
   5   3 -29   24.46    4.12
   5  -3 -30    0.11    1.75
   5   3 -30    0.00    1.33
   5  -3 -31    0.98    1.35
   5   3 -31    1.98    1.61
   5  -3 -32    2.46    1.88
   5   3 -32    1.62    1.44
   5  -3 -33    8.39    3.02
   5   3 -33   14.26    3.01
   5  -3 -34    1.30    1.79
   5   3 -34   -0.00    1.28
   5  -3 -35    0.76    1.69
   5   3 -35    0.14    1.08
   5  -3 -36   -0.00    1.37
   5   3 -36    0.18    0.95
   5  -3 -37    3.70    2.22
   5  -3 -38    0.00    1.73
   5  -3 -39    5.04    2.41
   5  -3 -40    0.14    1.68
   5  -3 -41    0.00    1.62
  -5   4   1   57.49    8.25
  -5   4   1   75.53    9.05
   5  -4  -1   72.44    8.78
   5  -4  -1   59.66    8.79
   5   4  -1   59.40    8.34
   5   4  -1   59.03    8.07
   5   4  -1   74.19   10.19
  -5  -4   1   73.64    9.15
  -5  -4   1   70.69    9.33
  -5   4   2   12.12    3.34
  -5   4   2    6.61    2.79
   5  -4  -2    9.83    3.08
   5  -4  -2    9.47    3.64
   5   4  -2   13.27    3.59
   5   4  -2   11.89    3.21
   5   4  -2    6.11    3.19
  -5  -4   2   10.53    3.30
  -5  -4   2    6.80    2.86
  -5   4   3   30.75    5.60
  -5   4   3   47.26    6.64
   5  -4  -3   30.75    5.46
   5  -4  -3   36.10    6.29
   5   4  -3   33.73    5.73
   5   4  -3   34.48    5.54
   5   4  -3   22.13    5.73
  -5  -4   3   37.21    5.98
  -5  -4   3   32.15    5.87
  -5   4   4   73.87    8.44
  -5   4   4   48.20    7.16
   5  -4  -4   53.23    7.42
   5  -4  -4   47.46    7.56
   5   4  -4   48.81    7.24
   5   4  -4   49.83    6.99
   5   4  -4   49.37    8.04
  -5  -4   4   58.41    7.77
  -5  -4   4   55.19    7.77
  -5   4   5  136.76   14.96
  -5   4   5  158.27   15.42
   5  -4  -5  177.41   15.82
   5  -4  -5  149.29   15.83
   5   4  -5  136.30   14.82
   5   4  -5  138.76   14.66
   5   4  -5  167.93   16.78
  -5  -4   5  160.42   15.60
  -5  -4   5  149.57   15.36
  -5   4   6    0.11    1.91
  -5   4   6    0.00    1.52
   5  -4  -6    0.72    1.53
   5  -4  -6    0.39    1.82
   5   4  -6    0.75    1.72
   5   4  -6   -0.00    1.41
   5   4  -6   -0.00    1.71
  -5  -4   6    1.04    1.68
  -5  -4   6    0.52    1.41
  -5   4   7    4.91    2.49
  -5   4   7   10.59    3.13
   5  -4  -7    7.10    2.88
   5  -4  -7    6.15    2.70
   5   4  -7    6.37    2.59
   5   4  -7    3.62    2.27
   5   4  -7    4.40    2.88
  -5  -4   7    8.58    2.84
  -5  -4   7   11.47    3.17
  -5   4   8   55.09    7.63
  -5   4   8   45.94    6.98
   5  -4  -8   56.85    7.54
   5  -4  -8   65.24    8.49
   5   4  -8   65.19    7.85
   5   4  -8   48.35    6.79
   5   4  -8   44.65    7.62
  -5  -4   8   46.88    6.90
  -5  -4   8   50.83    7.05
  -5   4   9   85.81   10.46
  -5   4   9   94.93   10.55
   5  -4  -9   89.42   10.50
   5  -4  -9   84.21   10.79
   5   4  -9   90.81   10.35
   5   4  -9  100.04   10.37
   5   4  -9   88.64   11.11
  -5  -4   9   92.81   10.24
  -5   4  10  144.70   15.15
   5  -4 -10  156.97   15.31
   5  -4 -10  154.73   15.81
   5   4 -10  148.78   14.86
   5   4 -10  155.29   14.66
   5   4 -10  136.90   15.42
  -5   4  11  147.50   15.42
   5  -4 -11  157.10   15.57
   5  -4 -11  158.48   16.13
   5   4 -11  143.10   14.91
   5   4 -11  169.07   15.08
   5   4 -11  153.09   16.01
  -5  -4  11  150.99   14.91
  -5   4  12    4.16    2.31
   5  -4 -12    7.22    2.66
   5  -4 -12    4.15    2.46
   5   4 -12    4.98    2.29
   5   4 -12    4.10    2.04
   5   4 -12    2.50    2.16
  -5  -4  12    5.83    2.17
  -5   4  13    0.47    1.56
   5  -4 -13    2.47    1.81
   5  -4 -13    0.25    1.33
   5   4 -13    0.06    1.26
   5   4 -13    0.79    1.37
   5   4 -13    2.27    1.99
  -5  -4  13    0.86    1.49
  -5   4  14   20.82    4.64
   5  -4 -14   26.50    5.06
   5  -4 -14   34.84    5.87
   5   4 -14   28.11    4.79
   5   4 -14   24.80    4.37
   5   4 -14   26.86    5.20
  -5  -4  14   26.97    4.36
  -5   4  15  239.36   22.42
   5  -4 -15  260.59   22.76
   5  -4 -15  259.25   23.23
   5   4 -15  253.71   21.98
   5   4 -15  262.67   21.61
   5   4 -15  193.27   21.79
  -5  -4  15  254.05   21.19
  -5   4  16   49.93    7.03
   5  -4 -16   63.14    7.71
   5   4 -16   48.53    6.48
   5   4 -16   53.73    6.32
   5   4 -16   40.26    6.52
  -5  -4  16   30.19    4.98
  -5   4  17   81.78    9.82
   5  -4 -17   71.84    9.48
   5   4 -17   86.33    9.32
   5   4 -17   81.00    8.74
  -5  -4  17   77.12    8.00
  -5   4  18    0.36    1.63
   5  -4 -18    3.55    2.15
   5   4 -18    1.05    1.63
   5   4 -18    1.32    1.30
  -5  -4  18    0.00    0.95
  -5   4  19  165.70   15.88
   5  -4 -19  165.05   15.92
   5  -4 -19  137.65   15.62
   5   4 -19  166.14   15.05
   5   4 -19  148.82   14.09
  -5  -4  19  151.94   12.63
  -5   4  20    2.02    2.06
   5  -4 -20    5.12    2.31
   5  -4 -20    1.80    2.11
   5   4 -20    4.48    2.00
   5   4 -20    1.87    1.68
  -5   4  21   41.63    6.49
   5  -4 -21   50.34    7.08
   5  -4 -21   40.00    6.62
   5   4 -21   37.46    5.64
   5   4 -21   43.50    6.50
  -5   4  22    5.83    2.59
   5  -4 -22    1.03    2.02
   5   4 -22    3.24    2.04
  -5   4  23    3.61    2.16
   5  -4 -23    1.50    2.45
   5   4 -23    1.86    1.89
   5  -4 -24    1.82    2.33
   5   4 -24    3.41    2.11
   5  -4 -25   22.54    5.02
   5   4 -25   30.04    4.92
   5  -4 -26   16.18    4.08
   5   4 -26    9.33    2.84
   5  -4 -27    4.71    2.49
   5   4 -27    9.82    2.90
   5  -4 -28    0.69    2.04
   5   4 -28    1.02    1.62
   5  -4 -29   19.20    4.51
   5   4 -29   16.53    3.63
   5  -4 -30    8.91    3.30
   5   4 -30    8.62    2.72
   5  -4 -31   16.29    4.13
   5   4 -31    7.73    2.61
   5  -4 -32    5.19    2.80
   5  -4 -33    0.96    1.92
   5  -4 -34    8.82    3.15
   5  -4 -35    4.03    2.43
   5  -4 -36   -0.00    1.94
   5  -4 -37    3.87    2.40
   5  -4 -38    0.20    1.85
   5  -4 -39    0.00    1.68
   5  -4 -40    3.20    2.43
  -5   5   1  155.98   15.83
  -5   5   1  177.43   16.42
   5  -5  -1  141.51   15.20
   5  -5  -1  160.11   16.53
   5   5  -1  160.33   16.04
   5   5  -1  193.15   16.43
  -5  -5   1   94.54   14.35
  -5  -5   1  161.74   16.51
  -5   5   2   49.01    7.56
  -5   5   2   56.23    7.68
   5  -5  -2   43.01    6.83
   5  -5  -2   41.02    7.15
   5   5  -2   44.59    6.99
   5   5  -2   34.91    6.24
  -5  -5   2   50.70    7.63
  -5  -5   2   55.12    7.94
  -5   5   3  119.53   13.72
  -5   5   3  159.66   14.85
   5  -5  -3  109.38   13.26
   5  -5  -3  130.61   14.44
   5   5  -3  124.04   13.74
   5   5  -3  132.01   13.74
  -5  -5   3  119.67   13.77
  -5  -5   3  140.60   14.61
  -5   5   4   41.61    6.49
  -5   5   4   29.11    5.66
   5  -5  -4   31.75    5.63
   5  -5  -4   32.05    6.13
   5   5  -4   25.66    5.22
   5   5  -4   34.77    5.74
  -5  -5   4   27.77    5.67
  -5  -5   4   31.44    5.80
  -5   5   5   17.96    4.20
  -5   5   5   17.03    4.13
   5  -5  -5   14.60    3.94
   5  -5  -5   21.99    4.92
   5   5  -5   12.96    3.65
   5   5  -5   11.55    3.43
  -5  -5   5   15.85    4.17
  -5  -5   5   15.88    4.30
  -5   5   6    8.47    3.38
  -5   5   6    8.91    3.05
   5  -5  -6   12.25    3.43
   5  -5  -6   12.56    3.91
   5   5  -6    5.52    2.79
   5   5  -6   12.63    3.37
  -5  -5   6    7.66    2.97
  -5  -5   6   10.54    3.34
  -5   5   7  193.10   19.79
  -5   5   7  217.48   19.97
   5  -5  -7  211.03   19.95
   5  -5  -7  229.44   21.11
   5   5  -7  214.30   20.00
   5   5  -7  227.55   19.84
   5   5  -7  187.38   20.65
  -5  -5   7  184.36   19.42
  -5   5   8  131.52   13.19
  -5   5   8  111.46   12.30
   5  -5  -8  106.18   12.23
   5  -5  -8  121.30   13.39
   5   5  -8  112.67   12.37
   5   5  -8  136.07   12.63
   5   5  -8  122.40   13.79
  -5  -5   8   68.68   10.93
  -5   5   9   15.62    3.99
   5  -5  -9   13.16    3.68
   5  -5  -9   20.46    4.88
   5   5  -9   12.08    3.75
   5   5  -9   14.62    3.74
   5   5  -9   20.63    4.92
  -5   5  10    2.35    2.17
   5  -5 -10   -0.00    1.48
   5  -5 -10    1.02    1.84
   5   5 -10   -0.00    1.14
   5   5 -10    2.03    1.86
   5   5 -10    2.77    2.55
  -5   5  11    5.53    2.51
   5  -5 -11    4.65    2.62
   5  -5 -11   10.59    3.65
   5   5 -11   14.58    3.79
   5   5 -11   14.65    3.56
   5   5 -11   14.13    4.20
  -5  -5  11   14.10    3.47
  -5   5  12  222.56   20.52
   5  -5 -12  208.44   20.12
   5  -5 -12  192.07   20.36
   5   5 -12  202.04   19.71
   5   5 -12  199.87   19.14
   5   5 -12  222.66   21.13
  -5  -5  12  223.74   19.71
  -5   5  13  214.94   20.73
   5  -5 -13  199.82   20.34
   5  -5 -13  206.75   21.02
   5   5 -13  213.23   20.19
   5   5 -13  227.47   19.86
   5   5 -13  230.22   21.56
  -5  -5  13  216.79   19.78
  -5   5  14   11.43    3.66
   5  -5 -14   19.12    4.35
   5  -5 -14   15.67    4.39
   5   5 -14   22.14    4.37
   5   5 -14   13.86    3.41
   5   5 -14   23.08    5.10
  -5  -5  14   16.27    3.56
  -5   5  15    0.00    2.03
   5  -5 -15    1.82    1.93
   5   5 -15    0.00    1.41
   5   5 -15    3.09    1.82
  -5  -5  15    3.24    1.67
  -5   5  16   41.43    6.87
   5  -5 -16   42.19    6.79
   5   5 -16   30.82    5.78
   5   5 -16   50.37    6.42
  -5  -5  16   45.06    5.86
  -5   5  17   80.96   10.00
   5  -5 -17   70.89    9.52
   5  -5 -17   62.81    9.65
   5   5 -17   69.07    8.97
   5   5 -17   77.93    8.74
  -5  -5  17   83.81    8.41
  -5   5  18   26.41    5.28
   5  -5 -18   26.24    5.28
   5  -5 -18   12.19    4.47
   5   5 -18   33.01    5.25
   5   5 -18   31.68    4.78
   5   5 -18   26.51    5.31
  -5  -5  18   28.78    4.05
  -5   5  19   76.32    9.52
   5  -5 -19   84.23    9.79
   5  -5 -19   47.12    8.41
   5   5 -19   70.05    8.58
   5   5 -19   66.81    7.89
   5   5 -19   65.58    9.03
  -5   5  20    0.00    1.87
   5  -5 -20    0.00    1.09
   5  -5 -20    0.35    1.76
   5   5 -20   -0.00    1.44
   5   5 -20    2.26    2.19
  -5  -5  20    1.20    0.86
  -5   5  21    3.18    2.19
   5  -5 -21    1.20    2.02
   5  -5 -21   -0.00    1.75
   5   5 -21    3.94    2.01
   5   5 -21    2.43    2.19
  -5   5  22   47.00    6.98
   5  -5 -22   31.56    6.19
   5   5 -22   33.57    6.08
  -5   5  23   19.99    4.70
   5  -5 -23   22.12    5.18
   5  -5 -24    6.77    3.00
   5  -5 -25    0.00    1.59
   5  -5 -26    1.88    2.00
   5  -5 -27    6.44    3.46
   5  -5 -28   13.80    4.26
   5  -5 -29    4.62    2.88
   5  -5 -30    2.03    1.99
   5  -5 -31    2.74    2.34
   5  -5 -32    1.49    2.35
   5  -5 -33    2.88    2.71
   5  -5 -34    2.85    2.57
   5  -5 -35   -0.00    1.85
   5  -5 -36    2.57    2.56
   5  -5 -37   -0.00    1.96
   5  -5 -38    4.50    3.07
   5  -5 -39    1.08    1.85
  -5   6   1   16.44    4.56
  -5   6   1   20.37    4.77
   5  -6  -1   11.12    4.03
   5   6  -1   17.52    4.53
  -5  -6   1   12.53    3.84
  -5  -6   1   20.67    5.08
  -5   6   2    3.31    2.44
  -5   6   2    1.74    2.00
   5  -6  -2    0.11    1.82
   5   6  -2    2.00    2.21
   5   6  -2    2.88    2.11
  -5  -6   2    1.35    1.69
  -5  -6   2    3.89    2.50
  -5  -6   2    2.66    2.60
  -5   6   3   77.02    9.88
  -5   6   3   81.09   10.02
   5  -6  -3   68.08    9.82
   5   6  -3   62.48    9.31
   5   6  -3   65.15    8.99
   5   6  -3   58.76    8.88
  -5  -6   3   62.99    8.70
  -5  -6   3   67.11    9.57
  -5  -6   3   83.77   10.41
  -5   6   4  116.81   12.97
  -5   6   4  122.42   13.00
   5  -6  -4   97.16   12.75
   5   6  -4   85.55   11.79
   5   6  -4  132.16   13.18
   5   6  -4  101.85   12.32
  -5  -6   4  105.24   11.90
  -5  -6   4   94.50   12.14
  -5   6   5   89.39   10.94
  -5   6   5   75.35   10.20
   5  -6  -5   99.39   11.84
   5   6  -5   90.06   10.95
   5   6  -5   87.56   10.58
   5   6  -5   77.20   10.44
  -5  -6   5   77.33    9.87
  -5  -6   5   77.62   10.53
  -5   6   6   19.51    4.95
  -5   6   6   26.18    5.20
   5  -6  -6   16.97    4.90
   5   6  -6   25.08    5.27
   5   6  -6   15.03    4.13
   5   6  -6   22.75    4.93
  -5  -6   6   20.14    4.71
  -5   6   7   56.76    8.71
   5  -6  -7   52.73    8.76
   5   6  -7   69.99    9.10
   5   6  -7   64.17    8.48
   5   6  -7   75.97    9.36
  -5  -6   7   45.96    7.95
  -5   6   8   22.96    5.26
   5  -6  -8   29.16    6.01
   5   6  -8   26.23    5.40
   5   6  -8   27.14    5.14
   5   6  -8   27.81    5.43
  -5  -6   8   18.08    4.71
  -5   6   9   83.05   10.96
   5  -6  -9   87.32   11.54
   5   6  -9   85.75   10.81
   5   6  -9   91.57   10.64
   5   6  -9  105.03   11.58
  -5  -6   9   76.57   10.41
  -5   6  10  107.56   12.66
   5  -6 -10  111.23   13.14
   5   6 -10   97.66   12.05
   5   6 -10  103.65   11.79
   5   6 -10  105.42   12.29
  -5   6  11   62.70    9.13
   5  -6 -11   70.61    9.85
   5   6 -11   59.81    8.62
   5   6 -11   70.50    8.80
   5   6 -11   57.78    8.58
  -5   6  12   11.56    3.68
   5  -6 -12   16.68    4.57
   5   6 -12   19.81    4.38
   5   6 -12   18.93    4.17
   5   6 -12    5.56    2.89
  -5  -6  12   19.98    4.24
  -5   6  13    2.15    2.34
   5   6 -13    1.53    2.04
   5   6 -13    4.93    2.60
  -5  -6  13    4.38    2.34
  -5   6  14   76.91   10.40
   5   6 -14   70.32    9.62
   5   6 -14   75.41    9.41
  -5  -6  14   91.09    9.94
  -5   6  15   69.10    9.29
   5   6 -15   50.33    7.91
   5   6 -15   59.85    7.89
  -5   6  16   -0.00    1.70
   5  -6 -16   -0.00    1.97
   5   6 -16    0.00    1.69
   5   6 -16    0.39    1.28
  -5   6  17   76.59    9.61
   5  -6 -17   39.97    7.88
   5   6 -17   65.62    8.57
   5   6 -17   58.89    7.67
  -5   6  18   15.44    4.22
   5  -6 -18    6.54    3.30
   5   6 -18   11.31    3.32
   5   6 -18   11.68    3.22
  -5   6  19   25.98    5.48
   5  -6 -19    9.56    3.73
   5   6 -19   22.14    4.54
  -5   6  20    1.22    1.86
   5  -6 -20    2.16    2.53
   5   6 -20    1.86    1.90
  -5   6  21   16.70    4.24
   5  -6 -21    2.58    2.45
  -5   6  22   23.72    5.35
   5  -6 -22   22.42    5.83
  -5   6  23    0.33    1.52
   5  -6 -23   -0.00    1.77
  -5   6  24    5.42    2.81
   5  -6 -24    9.03    3.59
   5  -6 -25    8.14    3.31
   5  -6 -26   10.11    3.74
   5  -6 -27    4.07    2.82
   5  -6 -28   -0.00    2.07
   5  -6 -29    0.00    2.16
   5  -6 -30    8.41    3.33
   5  -6 -31    2.19    2.49
   5  -6 -32    5.87    3.11
   5  -6 -33    3.02    2.83
   5  -6 -34    0.00    2.06
   5  -6 -35    0.08    1.76
   5  -6 -36    5.18    3.34
   5  -6 -37   -0.00    1.68
  -5   7   1    5.49    3.43
  -5   7   1   11.35    3.76
   5  -7  -1    7.58    3.50
   5   7  -1   12.45    4.02
   5   7  -1   14.70    4.18
  -5  -7   1    5.34    3.36
  -5   7   2  136.00   15.07
  -5   7   2  146.78   15.31
   5  -7  -2  105.84   14.43
   5   7  -2  123.15   14.82
   5   7  -2  174.55   16.15
  -5  -7   2  103.89   14.18
  -5   7   3  105.46   13.03
  -5   7   3  111.88   13.03
   5  -7  -3  110.04   13.67
   5   7  -3   96.94   12.71
   5   7  -3  122.64   13.34
  -5  -7   3   91.79   12.61
  -5   7   4   64.75    9.39
  -5   7   4   49.69    8.32
   5  -7  -4   59.85    9.50
   5   7  -4   89.52   10.76
   5   7  -4   64.96    9.19
  -5  -7   4   49.48    8.71
  -5   7   5   15.57    4.42
   5  -7  -5   17.96    4.78
   5   7  -5    9.16    3.79
   5   7  -5   20.63    4.87
  -5  -7   5   11.36    3.85
  -5   7   6   18.93    4.86
   5  -7  -6   26.23    6.27
   5   7  -6   25.32    5.48
   5   7  -6   34.43    6.27
  -5  -7   6   20.81    5.15
  -5   7   7  124.88   13.95
   5  -7  -7  102.73   13.44
   5   7  -7  115.06   13.41
   5   7  -7  101.76   12.76
  -5  -7   7  106.41   13.15
  -5   7   8  246.06   24.06
   5  -7  -8  253.30   24.79
   5   7  -8  269.76   24.32
   5   7  -8  221.52   23.28
  -5  -7   8  252.48   24.05
  -5   7   9   21.29    5.28
   5  -7  -9   17.61    5.04
   5   7  -9   20.85    5.05
   5   7  -9   19.56    5.16
  -5  -7   9   24.66    5.31
  -5   7  10   10.24    3.56
   5  -7 -10    9.88    3.95
   5   7 -10   11.20    3.98
   5   7 -10   15.24    4.01
   5   7 -10    6.01    2.85
  -5  -7  10    7.75    3.07
  -5  -7  10   13.87    3.94
  -5   7  11    9.98    3.89
   5  -7 -11   20.76    5.41
   5   7 -11   12.65    4.04
   5   7 -11   16.84    4.27
   5   7 -11    5.63    3.01
  -5  -7  11   10.42    3.20
  -5   7  12  118.18   14.05
   5   7 -12  109.11   13.32
   5   7 -12  126.05   13.35
   5   7 -12  138.13   14.25
  -5  -7  12  101.48   12.36
  -5  -7  12  113.49   13.18
  -5   7  13   49.27    8.62
   5   7 -13   57.83    8.68
   5   7 -13   66.90    8.77
   5   7 -13   65.51    9.11
  -5   7  14    0.00    2.20
   5  -7 -14    1.85    2.34
   5   7 -14    0.86    2.03
   5   7 -14    0.42    1.84
  -5   7  15   29.30    6.27
   5  -7 -15   21.69    5.93
   5   7 -15   34.27    6.30
   5   7 -15   28.87    5.44
  -5   7  16    6.87    3.24
   5  -7 -16    2.45    2.93
   5   7 -16    8.46    3.48
   5   7 -16    9.15    3.06
  -5   7  17    0.00    1.83
   5  -7 -17    0.00    2.15
   5   7 -17    0.00    1.91
   5   7 -17    0.00    1.71
  -5   7  18   90.36   11.85
   5  -7 -18   77.07   11.50
   5   7 -18  102.80   11.69
  -5   7  19   -0.00    1.78
   5  -7 -19    0.03    2.14
   5   7 -19    1.61    2.19
  -5   7  20    3.24    2.49
   5  -7 -20    2.13    2.41
   5   7 -20    3.07    2.40
  -5   7  21    1.03    1.85
   5  -7 -21    0.03    2.28
  -5   7  22   23.90    5.60
   5  -7 -22   15.02    4.71
  -5   7  23   19.63    4.93
   5  -7 -23    6.85    3.42
  -5   7  24   19.22    5.12
   5  -7 -24   16.58    5.05
   5  -7 -25    0.97    2.35
   5  -7 -26    0.82    2.27
   5  -7 -27   10.40    3.85
   5  -7 -28   13.14    4.55
   5  -7 -29   -0.00    2.56
   5  -7 -30    0.00    1.79
   5  -7 -31   -0.00    1.57
   5  -7 -32    2.02    2.88
   5  -7 -33   -0.00    2.16
   5  -7 -34   11.67    4.49
   5  -7 -35    0.01    2.44
   5  -7 -36   -0.00    1.75
  -5   8   1   14.17    4.49
   5  -8  -1   14.48    4.99
   5   8  -1   15.24    4.86
   5   8  -1   11.11    4.18
  -5  -8   1   24.19    5.90
  -5   8   2    6.64    3.37
   5  -8  -2    8.57    3.82
   5   8  -2    6.68    3.76
   5   8  -2   10.16    4.00
  -5  -8   2    6.38    3.60
   5  -8  -3   12.45    4.33
   5   8  -3   16.87    4.90
   5   8  -3    9.64    4.04
  -5  -8   3   17.06    4.97
   5  -8  -4  254.91   28.17
   5   8  -4  336.08   29.35
   5   8  -4  351.53   29.25
  -5  -8   4  272.89   28.36
   5  -8  -5   31.35    7.30
   5   8  -5   40.52    7.71
   5   8  -5   53.92    8.28
  -5  -8   5   45.60    8.18
   5  -8  -6   74.22   11.24
   5   8  -6   86.71   11.42
   5   8  -6   66.01   10.17
  -5  -8   6   87.60   11.63
   5  -8  -7    0.11    1.48
   5   8  -7   -0.00    2.05
   5   8  -7   -0.00    1.73
  -5  -8   7    1.47    2.45
   5  -8  -8   71.05   11.04
   5   8  -8   67.44   10.33
   5   8  -8   72.35   10.41
  -5  -8   8   98.72   11.98
   5  -8  -9   88.76   13.13
   5   8  -9  118.20   13.84
   5   8  -9  101.32   12.97
  -5  -8   9  119.41   13.81
   5   8 -10   56.25    9.02
   5   8 -11   31.09    6.39
   5   8 -12   28.21    6.10
   5  -8 -13    1.34    2.09
   5   8 -13    0.00    1.83
   5  -8 -14   60.74   10.93
   5   8 -14  134.59   13.58
   5  -8 -15    1.46    2.45
   5   8 -15    0.00    2.06
   5  -8 -16   21.24    5.86
   5   8 -16   25.89    5.68
   5  -8 -17    4.61    3.14
   5   8 -17    0.00    2.46
   5  -8 -18   -0.00    2.27
   5   8 -18    1.61    2.31
   5  -8 -19    1.22    2.28
   5   8 -19    2.46    2.42
   5  -8 -20   19.02    5.84
   5   8 -20   52.51    7.73
   5  -8 -21    0.23    1.99
   5  -8 -22    7.64    3.67
   5  -8 -23    1.14    2.20
  -5   8  24   21.89    5.47
   5  -8 -24   21.16    5.99
   5  -8 -25    2.90    2.50
   5  -8 -26    6.70    3.80
   5  -8 -27    1.33    1.97
   5  -8 -28    0.54    2.14
   5  -8 -29    0.23    1.95
   5  -8 -30   12.73    4.21
   5  -8 -31    1.45    2.45
   5  -8 -32    0.11    2.45
   5  -8 -33    0.44    2.65
   5  -8 -34    1.22    2.86
  -5   9   1    2.13    2.16
   5  -9  -1    0.00    2.21
   5   9  -1    0.31    2.07
  -5  -9   1    0.94    2.63
  -5   9   2  144.40   15.99
   5  -9  -2  106.51   14.89
   5   9  -2  118.15   14.63
  -5  -9   2  115.70   15.45
  -5   9   3   16.93    4.97
   5  -9  -3   17.39    5.19
   5   9  -3   14.22    4.66
  -5  -9   3    8.09    4.28
  -5   9   4   -0.00    2.20
   5  -9  -4   -0.00    2.27
   5   9  -4    0.33    2.02
  -5  -9   4    0.85    2.34
  -5   9   5    4.38    3.23
   5  -9  -5    7.54    3.55
   5   9  -5    9.49    3.85
  -5  -9   5    1.69    2.57
  -5   9   6   43.00    7.74
   5  -9  -6   30.37    7.08
   5   9  -6   40.02    7.34
  -5  -9   6   23.46    6.14
  -5   9   7    5.23    3.35
   5  -9  -7    5.43    3.51
  -5   9   8  112.31   14.40
  -5   9   9    8.56    3.63
  -5   9  10    3.24    2.86
  -5   9  11    3.39    3.17
   5  -9 -11    3.23    3.03
  -5   9  12  170.86   18.14
   5  -9 -12  112.75   16.47
   5   9 -12  169.88   17.80
  -5   9  13    8.29    3.86
   5  -9 -13    1.66    2.80
   5   9 -13    2.87    3.13
  -5   9  14   23.77    5.90
   5  -9 -14   11.10    4.42
   5   9 -14   26.33    6.15
  -5   9  15    1.23    2.16
   5  -9 -15    2.06    2.85
   5   9 -15   -0.00    1.64
  -5   9  16   23.37    5.92
   5  -9 -16   14.94    5.35
   5   9 -16   14.29    4.64
  -5   9  17    1.10    2.32
   5  -9 -17    0.72    2.67
   5   9 -17   -0.00    2.21
  -5   9  18   63.47    9.27
   5  -9 -18   18.01    6.07
   5   9 -18   32.63    6.71
  -5   9  19    6.53    3.46
   5  -9 -19    6.94    3.79
   5   9 -19    3.79    2.85
  -5   9  20    0.93    2.20
   5  -9 -20    0.36    2.25
  -5   9  21   -0.00    1.84
   5  -9 -21    0.00    2.28
  -5   9  22   46.94    8.28
   5  -9 -22   22.55    6.36
  -5   9  23   -0.00    2.26
   5  -9 -23    0.00    2.34
  -5   9  24   16.14    5.00
   5  -9 -24    1.47    3.27
   5  -9 -25    2.02    3.13
   5  -9 -26    8.93    4.16
   5  -9 -27   -0.00    2.45
   5  -9 -28   10.43    4.24
   5  -9 -29    0.49    2.49
   5  -9 -30    0.06    2.39
   5  -9 -31   -0.00    2.18
   5  -9 -32    3.51    3.36
   5  -9 -33   -0.00    2.35
  -5  10   1   12.96    4.21
   5 -10  -1    3.43    3.53
   5  10  -1    3.77    3.36
   5  10  -1    8.02    3.83
  -5 -10   1    4.59    3.39
  -5  10   2    3.94    3.07
   5 -10  -2    0.26    2.14
   5  10  -2    0.30    1.69
   5  10  -2    0.00    2.23
  -5 -10   2   -0.00    2.27
  -5  10   3   -0.33    2.51
   5 -10  -3    1.24    2.49
   5  10  -3    3.59    2.95
   5  10  -3   -0.00    2.08
  -5 -10   3   -0.00    2.39
  -5  10   4   21.79    5.56
   5 -10  -4    7.41    4.40
   5  10  -4   13.11    4.79
  -5  10   5    0.00    2.24
   5 -10  -5    3.41    3.06
   5  10  -5    0.88    2.46
  -5  10   6   23.58    6.28
   5 -10  -6   33.31    7.20
   5  10  -6   14.02    5.23
  -5  10   7    9.13    3.94
   5  10  -7    4.02    3.21
  -5  10   8    0.00    2.79
   5  10  -8    4.95    3.50
  -5  10   9    2.78    2.75
   5  10  -9    3.32    3.20
  -5  10  10   72.05   10.93
   5 -10 -10   40.14    9.08
   5  10 -10   92.54   11.96
  -5  10  11    1.28    2.76
   5 -10 -11    1.60    2.32
  -5  10  12    8.67    3.81
   5 -10 -12    0.00    2.21
  -5  10  13    2.38    2.77
   5 -10 -13    2.13    3.30
  -5  10  14   30.20    7.01
   5 -10 -14   20.98    6.45
  -5  10  15    0.58    1.99
   5 -10 -15    0.43    2.70
  -5  10  16   14.53    5.04
   5 -10 -16   22.14    6.17
  -5  10  17    1.84    2.89
   5 -10 -17    2.29    2.95
  -5  10  18    4.93    3.51
   5 -10 -18    3.93    3.26
  -5  10  19    2.09    2.94
   5 -10 -19   -0.00    2.11
  -5  10  20   31.43    7.28
   5 -10 -20   29.90    7.41
  -5  10  21   -0.00    1.80
   5 -10 -21    0.46    2.36
  -5  10  22   10.21    4.07
   5 -10 -22    3.39    2.80
  -5  10  23   -0.00    1.65
   5 -10 -23    1.11    2.61
  -5  10  24    6.24    3.76
   5 -10 -24    4.34    3.15
   5 -10 -25   -0.00    2.39
   5 -10 -26    8.80    4.25
   5 -10 -27    2.07    2.63
   5 -10 -28   -0.00    1.97
   5 -10 -29    0.00    2.58
   5 -10 -30    7.33    4.07
   5 -10 -31   -0.00    2.43
  -5  11   1   13.96    5.08
   5 -11  -1    6.48    4.27
   5  11  -1   17.36    5.88
  -5  11   2   66.84   11.28
   5 -11  -2   67.18   11.77
   5  11  -2   88.75   12.57
  -5  11   3   10.78    4.63
   5 -11  -3   12.42    5.21
   5  11  -3   19.92    5.90
  -5  11   4    0.00    3.19
   5 -11  -4   -0.00    3.20
   5  11  -4    0.34    2.63
  -5  11   5   -0.00    1.86
   5  11  -5   -0.00    2.38
  -5  11   6    6.50    4.10
   5  11  -6    2.84    3.23
  -5  11   7    0.00    2.18
   5  11  -7   -0.00    2.53
  -5  11   8   26.35    6.90
   5 -11  -8   21.87    6.53
   5  11  -8   36.44    7.75
  -5  11   9    5.99    3.74
   5 -11  -9    3.06    3.40
   5  11  -9    4.06    3.18
  -5  11  10    2.06    1.87
   5 -11 -10    0.00    2.83
   5  11 -10    3.60    3.07
  -5  11  11   -0.00    2.73
   5 -11 -11    0.47    3.41
   5  11 -11    0.98    3.05
  -5  11  12   49.47    9.03
   5 -11 -12   26.53    7.51
   5  11 -12   50.35    9.26
  -5  11  13   -0.00    1.92
   5 -11 -13   -0.00    2.42
   5  11 -13    3.15    2.94
  -5  11  14   24.73    6.53
   5 -11 -14   15.33    5.69
   5  11 -14   19.65    5.80
  -5  11  15    5.27    3.72
   5 -11 -15   -0.00    2.74
   5  11 -15    3.37    3.26
  -5  11  16   14.10    5.10
   5 -11 -16    8.77    4.57
   5  11 -16   12.66    4.77
  -5  11  17   -0.00    2.71
   5 -11 -17   -0.00    2.81
   5  11 -17   -0.00    2.55
  -5  11  18   37.53    7.81
   5 -11 -18   16.82    6.17
   5  11 -18   27.24    6.81
  -5  11  19    2.08    2.64
   5 -11 -19    6.37    3.81
  -5  11  20    2.22    2.56
   5 -11 -20    4.17    3.48
  -5  11  21    3.04    3.23
   5 -11 -21    5.49    3.88
  -5  11  22   19.11    5.85
   5 -11 -22   12.46    4.99
  -5  11  23   -0.00    1.91
   5 -11 -23   -0.00    2.49
  -5  11  24   12.58    4.67
   5 -11 -24    0.49    2.80
   5 -11 -25   -0.00    2.95
   5 -11 -26    5.06    3.23
   5 -11 -27   -0.00    2.41
   5 -11 -28   10.77    4.87
   5 -11 -29    1.00    2.72
   5 -11 -30    3.17    3.32
  -5  12   1   -0.00    2.56
   5 -12  -1    0.00    2.94
   5  12  -1    8.13    4.22
  -5  12   2   -0.00    2.89
   5 -12  -2    1.01    2.00
   5  12  -2   -0.00    3.03
  -5  12   3    0.24    3.35
   5 -12  -3    0.00    2.91
   5  12  -3   -0.00    2.95
  -5  12   4   49.78    9.52
   5  12  -4   50.93    9.90
  -5  12   5    4.71    3.64
   5  12  -5   13.62    4.93
  -5  12   6    7.10    4.31
   5 -12  -6    6.73    4.33
   5  12  -6    7.02    4.29
  -5  12   7    1.06    2.52
   5 -12  -7    2.46    3.50
   5  12  -7   -0.00    2.18
  -5  12   8    6.80    4.03
   5 -12  -8    2.48    2.87
   5  12  -8    9.41    4.79
  -5  12   9   11.15    4.68
   5 -12  -9    2.75    3.02
   5  12  -9    5.76    3.98
  -5  12  10   17.44    5.91
   5 -12 -10    7.26    4.41
   5  12 -10   29.50    7.18
  -5  12  11    2.05    3.07
   5 -12 -11    1.40    2.72
   5  12 -11    2.43    3.03
  -5  12  12    1.42    2.67
   5 -12 -12    0.79    3.05
   5  12 -12    6.77    4.03
  -5  12  13    0.00    2.52
   5 -12 -13   -0.00    2.07
   5  12 -13    0.00    2.35
  -5  12  14   10.73    4.82
   5 -12 -14    3.84    4.07
   5  12 -14   13.27    5.07
  -5  12  15    4.66    3.76
   5 -12 -15    2.83    3.36
   5  12 -15    7.54    3.69
  -5  12  16   18.60    5.85
   5 -12 -16   17.68    5.77
   5  12 -16   25.16    6.64
  -5  12  17    0.00    2.39
   5 -12 -17    0.76    2.76
   5  12 -17    3.39    3.10
  -5  12  18    3.80    3.17
   5 -12 -18    1.09    3.11
   5  12 -18   -0.00    2.50
  -5  12  19    0.00    2.48
   5 -12 -19    0.00    2.69
  -5  12  20   22.63    6.43
   5 -12 -20    9.89    5.26
  -5  12  21    1.87    3.42
   5 -12 -21    0.29    2.98
  -5  12  22    4.74    3.38
   5 -12 -22   -0.00    2.63
  -5  12  23   -0.00    2.03
   5 -12 -23   -0.00    1.63
  -5  12  24    4.38    3.34
   5 -12 -24    8.24    4.67
  -5  12  25    2.44    3.15
   5 -12 -25    0.12    2.94
   5 -12 -26    1.18    2.93
   5 -12 -27    1.63    3.42
   5 -12 -28    0.60    2.42
  -5  13   1    8.52    4.51
   5  13  -1    6.56    4.06
  -5  13   2   39.27    8.46
   5  13  -2   38.15    8.82
  -5  13   3    0.00    3.09
   5  13  -3   -0.00    2.92
  -5  13   4    9.51    4.56
   5  13  -4    5.52    3.92
  -5  13   5   -0.00    3.09
   5 -13  -5    0.50    2.19
   5  13  -5   -0.00    2.97
  -5  13   6   36.29    7.86
   5 -13  -6   12.24    5.78
   5  13  -6   36.28    8.46
  -5  13   7    9.76    4.58
   5 -13  -7    4.36    3.67
   5  13  -7    5.77    3.95
  -5  13   8   31.36    7.41
   5 -13  -8   15.84    6.11
   5  13  -8   25.51    7.09
  -5  13   9   -0.00    3.32
   5 -13  -9    1.48    2.95
   5  13  -9   -0.00    3.30
  -5  13  10   -0.00    3.49
   5 -13 -10   -0.00    2.68
   5  13 -10    2.47    2.98
  -5  13  11   10.38    4.68
   5 -13 -11   10.88    5.32
   5  13 -11    3.72    3.20
  -5  13  12    3.14    3.74
   5 -13 -12   14.05    5.51
   5  13 -12   18.30    5.85
  -5  13  13    0.00    2.28
   5 -13 -13    0.14    2.26
   5  13 -13   -0.00    3.06
  -5  13  14    5.96    3.69
   5 -13 -14    5.59    3.83
   5  13 -14    2.85    3.33
   5 -13 -15   -0.00    2.41
   5  13 -15    3.17    3.55
  -5  13  16    7.00    4.09
   5 -13 -16    1.52    3.03
   5  13 -16    5.32    3.86
  -5  13  17    4.34    3.56
   5 -13 -17    0.22    3.20
   5  13 -17    6.92    4.46
  -5  13  18    8.36    4.55
   5 -13 -18    7.91    4.63
  -5  13  19    0.96    3.06
   5 -13 -19   -0.00    2.03
  -5  13  20   -0.00    2.72
   5 -13 -20   -0.00    2.73
  -5  13  21   -0.00    2.93
   5 -13 -21    0.00    1.92
  -5  13  22    7.58    4.00
   5 -13 -22    1.47    3.01
  -5  13  23   -0.00    2.32
   5 -13 -23    0.29    2.60
  -5  13  24    4.49    3.55
   5 -13 -24    2.79    3.32
  -5  13  25    5.18    3.62
   5 -13 -25    1.33    2.48
   5 -13 -26   -0.00    2.22
  -5  14   1    0.00    3.53
   5  14  -1    2.58    3.99
  -5  14   2    1.59    2.91
   5  14  -2    0.65    3.10
  -5  14   3   -0.00    3.45
   5  14  -3    7.92    4.83
  -5  14   4   21.66    6.72
   5  14  -4   19.45    6.41
  -5  14   5   15.50    6.02
   5  14  -5   26.74    7.12
  -5  14   6   13.65    5.82
   5 -14  -6    3.74    3.73
   5  14  -6    8.70    5.18
  -5  14   7    3.23    4.05
   5 -14  -7    0.26    2.73
   5  14  -7    4.71    3.47
  -5  14   8   -0.00    2.60
   5 -14  -8    2.78    3.32
   5  14  -8    0.18    2.93
  -5  14   9   -0.00    3.80
   5 -14  -9    0.00    2.51
   5  14  -9    0.86    3.19
  -5  14  10    6.54    4.81
   5 -14 -10    4.83    4.09
   5  14 -10    5.30    4.27
  -5  14  11    5.28    3.79
   5 -14 -11    4.06    3.60
   5  14 -11    2.64    3.11
  -5  14  12    0.27    2.42
   5 -14 -12    1.19    3.12
   5  14 -12   -0.00    2.55
  -5  14  13    1.35    2.62
   5 -14 -13   -0.00    3.12
   5  14 -13    1.59    2.99
  -5  14  14    0.00    3.42
   5 -14 -14    0.95    3.25
   5  14 -14    5.39    3.73
  -5  14  15    7.54    4.31
   5 -14 -15    0.69    3.38
   5  14 -15   12.37    4.83
  -5  14  16    0.00    2.47
   5 -14 -16    0.53    2.93
   5  14 -16    5.86    3.82
  -5  14  17   -0.00    2.64
   5 -14 -17    2.88    3.92
  -5  14  18   -0.00    2.90
   5 -14 -18   -0.00    2.60
  -5  14  19    2.54    3.29
   5 -14 -19    0.29    2.95
  -5  14  20    2.07    2.82
   5 -14 -20    7.37    4.48
  -5  14  21    1.64    2.90
   5 -14 -21    0.37    3.59
  -5  14  22    2.24    2.81
   5 -14 -22    2.27    3.98
  -5  14  23    0.92    2.69
   5 -14 -23    1.33    3.11
  -5  14  24    0.00    2.25
   5 -14 -24    3.54    3.85
  -5  14  25   -0.00    2.44
  -5  15   1    3.86    3.49
   5  15  -1    1.90    3.07
  -5  15   2    8.66    4.94
   5  15  -2    7.21    5.41
  -5  15   3   16.32    6.03
   5  15  -3   10.24    5.03
  -5  15   4    2.83    3.30
   5  15  -4    2.94    3.94
  -5  15   5    0.00    3.58
   5  15  -5    0.53    2.21
  -5  15   6    2.74    3.56
   5  15  -6    4.90    4.04
  -5  15   7    5.32    4.02
   5  15  -7    5.97    4.08
  -5  15   8    0.00    3.19
   5  15  -8    0.71    2.66
  -5  15   9    4.61    3.57
   5  15  -9    0.37    2.76
  -5  15  10    5.69    4.30
   5 -15 -10    3.52    3.91
   5  15 -10    0.11    1.93
  -5  15  11    0.91    2.98
   5 -15 -11    1.77    3.38
   5  15 -11    3.11    3.62
  -5  15  12    0.00    2.63
   5 -15 -12    9.62    5.08
   5  15 -12    6.12    4.08
  -5  15  13   -0.00    2.25
   5 -15 -13   -0.00    3.04
   5  15 -13   -0.00    3.06
  -5  15  14    0.71    1.98
   5 -15 -14    1.06    2.94
   5  15 -14    2.27    2.84
  -5  15  15    0.94    2.96
   5 -15 -15   -0.00    3.53
   5  15 -15    2.40    3.16
  -5  15  16    0.00    2.93
   5 -15 -16   -0.00    2.77
   5  15 -16   -0.00    2.60
[truncated: 818,644 more chars]
