# Supplementary material for: LED-pump-X-ray-multiprobe crystallography for sub-second timescales
Source: Commun Chem. 2022 Aug 26;5:102. doi: 10.1038/s42004-022-00716-1 (PMC9814726; doi:10.1038/s42004-022-00716-1)
Supplement: Supplementary file 10 — Supplementary Data 1 [file 42004_2022_716_MOESM10_ESM.zip › CIFs/1-6s_280K/280K_1-6s_t4_excit.cif]

data_global

# SUBMISSION DETAILS
 
_publ_contact_author_name       'Hatcher, Lauren'
_publ_contact_author_address
;
School of Chemistry
Cardiff University
Main Building
Park Place 
Cardiff
CF10 3AT
United Kingdom
;
_publ_contact_author_email       'HatcherL1@cardiff.ac.uk'
_publ_requested_category          FM
_publ_section_comment
; 
?
;
_publ_section_references
;
Diamond General Data Aquisition (GDA) software: http://www.opengda.org/

XIA2: Winter, G. (2010) J. Appl. Cryst. 43, 186-190.
POINTLESS: Evans, P. (2006) Acta Cryst. D62, 72-82.
AIMLESS: Evans, P. R. and Murshudov, G. N. (2013) Acta Cryst. D69, 1204-1214.
DIALS: Winter, G., et al. Acta Cryst. (2018) D74, 85-97.
CCP4: Winn, M. D. et al. (2011) Acta Cryst. D67, 235-242.
   
SHELXL: Sheldrick G. M. (2015). Acta Cryst. C71, 3-8.
SHELXT:	Sheldrick, G. M. (2015). Acta Cryst. A71, 3-8.
 
OLEX2: Dolomanov, O.V.; Bourhis, L.J.; Gildea, R.J.; Howard, J.A.K.; Puschmann,
 H., OLEX2: A complete structure solution, refinement and analysis program 
 (2009). J. Appl. Cryst., 42, 339-341.

MERCURY: Macrae, C. F., Bruno, I. J., Chisholm, J. A., Edgington,
P. R., McCabe, P., Pidcock, E., Rodriguez-Monge, L., Taylor, R.,
van de Streek, J. & Wood, P. A. (2008). J. Appl. Cryst. 41, 466-470.
;

####
 
data_280K_1-6s_t4_excit
 
_audit_creation_method            'SHELXL-2018/3'
_shelx_SHELXL_version_number      '2018/3'
_chemical_name_systematic         
;
Nitro-(N,N,N',N'-tetrabutyldiethylenetriamine)palladium(II)
tetraphenylborate, tetrahydrofuran solvate
;
_chemical_name_common             ?
_chemical_melting_point           ?
_chemical_formula_moiety          
;
C20 H45 N4 O2 Pd, C24 H20 B, C4 H8 O
;
_chemical_formula_sum            'C48 H73 B N4 O3 Pd' 
_chemical_formula_weight          871.31

loop_
 _atom_type_symbol
 _atom_type_description
 _atom_type_scat_dispersion_real
 _atom_type_scat_dispersion_imag
 _atom_type_scat_source
 'C'  'C'   0.0010   0.0010
 'International Tables Vol C Tables 4.2.6.8 and 6.1.1.4'
 'H'  'H'   0.0000   0.0000
 'International Tables Vol C Tables 4.2.6.8 and 6.1.1.4'
 'B'  'B'   0.0000   0.0000
 'International Tables Vol C Tables 4.2.6.8 and 6.1.1.4'
 'N'  'N'   0.0030   0.0020
 'International Tables Vol C Tables 4.2.6.8 and 6.1.1.4'
 'O'  'O'   0.0050   0.0030
 'International Tables Vol C Tables 4.2.6.8 and 6.1.1.4'
 'Pd'  'Pd'  -2.5040   0.6150
 'International Tables Vol C Tables 4.2.6.8 and 6.1.1.4'
 
_space_group_crystal_system       monoclinic
_space_group_IT_number            14
_space_group_name_H-M_alt         'P 21/n'
_space_group_name_Hall            '-P 2yn'
 
_shelx_space_group_comment
;
The symmetry employed for this shelxl refinement is uniquely defined
by the following loop, which should always be used as a source of
symmetry information in preference to the above space-group names.
They are only intended as comments.
;
 
loop_
 _space_group_symop_operation_xyz
 'x, y, z'
 '-x+1/2, y+1/2, -z+1/2'
 '-x, -y, -z'
 'x-1/2, -y-1/2, z-1/2'
 
_cell_length_a                    11.6796(4)
_cell_length_b                    13.5949(5)
_cell_length_c                    30.1990(9)
_cell_angle_alpha                 90
_cell_angle_beta                  93.273(3)
_cell_angle_gamma                 90
_cell_volume                      4787.3(3)
_cell_formula_units_Z             4
_cell_measurement_temperature     280(2)
_cell_measurement_reflns_used     9827
_cell_measurement_theta_max       21.1303972636
_cell_measurement_theta_min       1.24276754426
 
_exptl_crystal_description        Plate
_exptl_crystal_colour             Yellow
_exptl_crystal_density_meas       ?
_exptl_crystal_density_method     ?
_exptl_crystal_density_diffrn     1.209          
_exptl_crystal_F_000              1856
_exptl_transmission_factor_min    ?
_exptl_transmission_factor_max    ?
_exptl_crystal_size_max           0.100
_exptl_crystal_size_mid           0.100
_exptl_crystal_size_min           0.050
_exptl_absorpt_coefficient_mu     0.201
_shelx_estimated_absorpt_T_min    0.980
_shelx_estimated_absorpt_T_max    0.990
_exptl_absorpt_correction_T_min   0.994294485353
_exptl_absorpt_correction_T_max   1.0
_exptl_absorpt_correction_type    empirical
_exptl_absorpt_process_details    
;
CCP4 7.0.057: AIMLESS, version 0.7.1 : 27/03/18
Scaling & analysis of unmerged intensities, absorption correction using spherical harmonics
;
_exptl_absorpt_special_details    ?
_diffrn_ambient_temperature       280(2)
_diffrn_radiation_wavelength      0.534
_diffrn_measurement_device_type   'Photon counting pixel array'
_diffrn_radiation_type            Synchrotron
_diffrn_measurement_method        'shutterless scans'
_diffrn_radiation_source          'Diamond Light Source Beamline I19-2'
_diffrn_radiation_monochromator   'Silicon 111'
_diffrn_detector_area_resol_mean  ?
_diffrn_reflns_number             32881
_diffrn_reflns_av_unetI/netI      0.0781
_diffrn_reflns_av_R_equivalents   0.0756
_diffrn_reflns_limit_h_min        -14
_diffrn_reflns_limit_h_max        14
_diffrn_reflns_limit_k_min        -16
_diffrn_reflns_limit_k_max        16
_diffrn_reflns_limit_l_min        -26
_diffrn_reflns_limit_l_max        37
_diffrn_reflns_theta_min          1.379
_diffrn_reflns_theta_max          19.496
_diffrn_reflns_theta_full         18.687
_diffrn_measured_fraction_theta_max   0.980
_diffrn_measured_fraction_theta_full  0.981
_diffrn_reflns_Laue_measured_fraction_max    0.980
_diffrn_reflns_Laue_measured_fraction_full   0.981
_diffrn_reflns_point_group_measured_fraction_max   0.980
_diffrn_reflns_point_group_measured_fraction_full  0.981
_reflns_number_total              9600
_reflns_number_gt                 5722
_reflns_threshold_expression      'I > 2\s(I)'
_reflns_Friedel_coverage          0.000
_reflns_Friedel_fraction_max      .
_reflns_Friedel_fraction_full     .
 
_reflns_special_details
;
 Reflections were merged by SHELXL according to the crystal
 class for the calculation of statistics and refinement.
 
 _reflns_Friedel_fraction is defined as the number of unique
 Friedel pairs measured divided by the number that would be
 possible theoretically, ignoring centric projections and
 systematic absences.
;
 
_computing_data_collection        'Diamond GDA (http://www.opengda.org/)'
_computing_cell_refinement        'DIALS (Winter, 2018)'
_computing_data_reduction         'XIA2 (Winter 2010)'
_computing_structure_solution     'SHELXT (Sheldrick, 2015)'
_computing_structure_refinement   'SHELXL (Sheldrick, 2015)'
_computing_molecular_graphics     'OLEX2 (Dolomanov et al., 2009)'
_computing_publication_material   'MERCURY (Macrae et al., 2008)'
_refine_special_details           ?
_refine_ls_structure_factor_coef  Fsqd
_refine_ls_matrix_type            full
_refine_ls_weighting_scheme       calc
_refine_ls_weighting_details
'w=1/[\s^2^(Fo^2^)+(0.0544P)^2^] where P=(Fo^2^+2Fc^2^)/3'
_atom_sites_solution_primary      ?
_atom_sites_solution_secondary    ?
_atom_sites_solution_hydrogens    geom
_refine_ls_hydrogen_treatment     constr
_refine_ls_extinction_method      none
_refine_ls_extinction_coef        .
_refine_ls_number_reflns          9600
_refine_ls_number_parameters      526
_refine_ls_number_restraints      490
_refine_ls_R_factor_all           0.0891
_refine_ls_R_factor_gt            0.0539
_refine_ls_wR_factor_ref          0.1338
_refine_ls_wR_factor_gt           0.1194
_refine_ls_goodness_of_fit_ref    0.960
_refine_ls_restrained_S_all       0.968
_refine_ls_shift/su_max           0.002
_refine_ls_shift/su_mean          0.000
 
loop_
 _atom_site_label
 _atom_site_type_symbol
 _atom_site_fract_x
 _atom_site_fract_y
 _atom_site_fract_z
 _atom_site_U_iso_or_equiv
 _atom_site_adp_type
 _atom_site_occupancy
 _atom_site_site_symmetry_order  
 _atom_site_calc_flag
 _atom_site_refinement_flags_posn
 _atom_site_refinement_flags_adp
 _atom_site_refinement_flags_occupancy
 _atom_site_disorder_assembly
 _atom_site_disorder_group
Pd1 Pd 0.33948(2) 0.77524(2) 0.34671(2) 0.05224(12) Uani 1 1 d . . . . .
N2 N 0.3455(2) 0.9277(2) 0.33779(8) 0.0610(7) Uani 1 1 d . . . . .
N3 N 0.4546(2) 0.7989(2) 0.39812(8) 0.0532(7) Uani 1 1 d . . . . .
H3 H 0.531712 0.788532 0.387756 0.064 Uiso 1 1 calc R U . . .
N4 N 0.3313(2) 0.6323(2) 0.37166(8) 0.0549(7) Uani 1 1 d . . . . .
C1 C 0.4411(3) 0.9638(3) 0.36968(11) 0.0707(10) Uani 1 1 d . . . . .
H1A H 0.513926 0.958457 0.355972 0.085 Uiso 1 1 calc R U . . .
H1B H 0.428568 1.032401 0.376738 0.085 Uiso 1 1 calc R U . . .
C2 C 0.4443(3) 0.9035(3) 0.41148(11) 0.0682(10) Uani 1 1 d . . . . .
H2A H 0.509345 0.922437 0.431028 0.082 Uiso 1 1 calc R U . . .
H2B H 0.374714 0.913363 0.426956 0.082 Uiso 1 1 calc R U . . .
C3 C 0.4336(3) 0.7235(2) 0.43258(11) 0.0571(8) Uani 1 1 d . . . . .
H3A H 0.364229 0.738922 0.447352 0.069 Uiso 1 1 calc R U . . .
H3B H 0.497332 0.721512 0.454618 0.069 Uiso 1 1 calc R U . . .
C4 C 0.4215(3) 0.6266(3) 0.40904(10) 0.0587(8) Uani 1 1 d . . . . .
H4A H 0.400765 0.576189 0.429863 0.070 Uiso 1 1 calc R U . . .
H4B H 0.494269 0.608411 0.397440 0.070 Uiso 1 1 calc R U . . .
C5 C 0.2300(3) 0.9652(3) 0.35130(12) 0.0755(10) Uani 1 1 d . . . . .
H5A H 0.170749 0.934271 0.332272 0.091 Uiso 1 1 calc R U . . .
H5B H 0.219486 0.943264 0.381361 0.091 Uiso 1 1 calc R U . . .
C6 C 0.2108(4) 1.0755(3) 0.34960(16) 0.1032(15) Uani 1 1 d . . . . .
H6A H 0.269707 1.107882 0.368258 0.124 Uiso 1 1 calc R U . . .
H6B H 0.217249 1.098431 0.319437 0.124 Uiso 1 1 calc R U . . .
C7 C 0.0950(4) 1.1025(4) 0.36495(19) 0.1330(19) Uani 1 1 d . . . . .
H7A H 0.036874 1.064259 0.348493 0.160 Uiso 1 1 calc R U . . .
H7B H 0.091852 1.085825 0.396084 0.160 Uiso 1 1 calc R U . . .
C8 C 0.0693(6) 1.2082(4) 0.3590(3) 0.203(4) Uani 1 1 d . . . . .
H8A H 0.014582 1.228115 0.379780 0.304 Uiso 1 1 calc R U . . .
H8B H 0.037992 1.219462 0.329327 0.304 Uiso 1 1 calc R U . . .
H8C H 0.138462 1.245673 0.363958 0.304 Uiso 1 1 calc R U . . .
C9 C 0.3654(3) 0.9608(3) 0.29176(10) 0.0707(10) Uani 1 1 d . . . . .
H9A H 0.375102 1.031697 0.291976 0.085 Uiso 1 1 calc R U . . .
H9B H 0.297549 0.946007 0.272924 0.085 Uiso 1 1 calc R U . . .
C10 C 0.4674(3) 0.9152(3) 0.27172(11) 0.0813(12) Uani 1 1 d . . . . .
H10A H 0.463706 0.844225 0.274715 0.098 Uiso 1 1 calc R U . . .
H10B H 0.537080 0.937782 0.287559 0.098 Uiso 1 1 calc R U . . .
C11 C 0.4710(4) 0.9420(4) 0.22303(12) 0.1022(15) Uani 1 1 d . . . . .
H11A H 0.406625 0.911219 0.206689 0.123 Uiso 1 1 calc R U . . .
H11B H 0.462564 1.012666 0.219838 0.123 Uiso 1 1 calc R U . . .
C12 C 0.5790(5) 0.9109(5) 0.20346(16) 0.149(2) Uani 1 1 d . . . . .
H12A H 0.577537 0.930769 0.172927 0.224 Uiso 1 1 calc R U . . .
H12B H 0.586195 0.840658 0.205337 0.224 Uiso 1 1 calc R U . . .
H12C H 0.643065 0.941161 0.219460 0.224 Uiso 1 1 calc R U . . .
C13 C 0.2121(3) 0.6238(3) 0.38885(11) 0.0642(9) Uani 1 1 d . . . . .
H13A H 0.203299 0.676048 0.410257 0.077 Uiso 1 1 calc R U . . .
H13B H 0.156948 0.635875 0.364225 0.077 Uiso 1 1 calc R U . . .
C14 C 0.1806(3) 0.5283(3) 0.41026(13) 0.0781(11) Uani 1 1 d . . . . .
H14A H 0.232782 0.516127 0.435815 0.094 Uiso 1 1 calc R U . . .
H14B H 0.188663 0.474905 0.389389 0.094 Uiso 1 1 calc R U . . .
C15 C 0.0587(3) 0.5306(3) 0.42480(14) 0.0886(13) Uani 1 1 d . . . . .
H15A H 0.051742 0.583790 0.445862 0.106 Uiso 1 1 calc R U . . .
H15B H 0.007456 0.544763 0.399199 0.106 Uiso 1 1 calc R U . . .
C16 C 0.0209(4) 0.4369(3) 0.44564(15) 0.1061(15) Uani 1 1 d . . . . .
H16A H 0.025776 0.383893 0.424832 0.159 Uiso 1 1 calc R U . . .
H16B H -0.056851 0.443674 0.453873 0.159 Uiso 1 1 calc R U . . .
H16C H 0.069682 0.423136 0.471576 0.159 Uiso 1 1 calc R U . . .
C17 C 0.3504(3) 0.5511(3) 0.33918(11) 0.0692(10) Uani 1 1 d . . . . .
H17A H 0.356592 0.489330 0.355179 0.083 Uiso 1 1 calc R U . . .
H17B H 0.283943 0.546887 0.318507 0.083 Uiso 1 1 calc R U . . .
C18 C 0.4553(4) 0.5641(3) 0.31340(12) 0.0834(12) Uani 1 1 d . . . . .
H18A H 0.522834 0.566049 0.333631 0.100 Uiso 1 1 calc R U . . .
H18B H 0.450564 0.625920 0.297393 0.100 Uiso 1 1 calc R U . . .
C19 C 0.4661(5) 0.4785(4) 0.28030(17) 0.133(2) Uani 1 1 d . . . . .
H19A H 0.461538 0.416871 0.296315 0.160 Uiso 1 1 calc R U . . .
H19B H 0.401357 0.480950 0.258738 0.160 Uiso 1 1 calc R U . . .
C20 C 0.5685(5) 0.4787(5) 0.25731(18) 0.165(3) Uani 1 1 d . . . . .
H20A H 0.569300 0.422737 0.237972 0.248 Uiso 1 1 calc R U . . .
H20B H 0.633397 0.475777 0.278274 0.248 Uiso 1 1 calc R U . . .
H20C H 0.572288 0.537930 0.240111 0.248 Uiso 1 1 calc R U . . .
C21 C 0.6562(3) 0.3734(3) 0.42736(11) 0.0568(8) Uani 1 1 d . . . . .
C22 C 0.7091(3) 0.4236(3) 0.39358(13) 0.0725(10) Uani 1 1 d . . . . .
H22 H 0.725655 0.389669 0.367985 0.087 Uiso 1 1 calc R U . . .
C23 C 0.7374(4) 0.5220(3) 0.39717(16) 0.0902(13) Uani 1 1 d . . . . .
H23 H 0.772355 0.552597 0.373921 0.108 Uiso 1 1 calc R U . . .
C24 C 0.7154(3) 0.5757(3) 0.43407(15) 0.0863(12) Uani 1 1 d . . . . .
H24 H 0.737288 0.641252 0.436800 0.104 Uiso 1 1 calc R U . . .
C25 C 0.6603(3) 0.5291(3) 0.46662(13) 0.0754(11) Uani 1 1 d . . . . .
H25 H 0.642509 0.564045 0.491805 0.090 Uiso 1 1 calc R U . . .
C26 C 0.6304(3) 0.4316(3) 0.46295(12) 0.0653(10) Uani 1 1 d . . . . .
H26 H 0.590849 0.403241 0.485577 0.078 Uiso 1 1 calc R U . . .
C27 C 0.7339(3) 0.2015(3) 0.45848(11) 0.0598(8) Uani 1 1 d . . . . .
C28 C 0.8080(3) 0.2505(3) 0.48788(13) 0.0698(10) Uani 1 1 d . . . . .
H28 H 0.802386 0.318643 0.489571 0.084 Uiso 1 1 calc R U . . .
C29 C 0.8911(4) 0.2035(4) 0.51527(15) 0.0919(13) Uani 1 1 d . . . . .
H29 H 0.938648 0.240482 0.534608 0.110 Uiso 1 1 calc R U . . .
C30 C 0.9033(4) 0.1048(4) 0.51400(16) 0.0969(14) Uani 1 1 d . . . . .
H30 H 0.958016 0.073370 0.532601 0.116 Uiso 1 1 calc R U . . .
C31 C 0.8337(4) 0.0519(3) 0.48482(17) 0.0995(14) Uani 1 1 d . . . . .
H31 H 0.841113 -0.016132 0.483293 0.119 Uiso 1 1 calc R U . . .
C32 C 0.7518(3) 0.0999(3) 0.45749(15) 0.0852(12) Uani 1 1 d . . . . .
H32 H 0.706635 0.062544 0.437499 0.102 Uiso 1 1 calc R U . . .
C33 C 0.5053(3) 0.2304(3) 0.44422(11) 0.0561(8) Uani 1 1 d . . . . .
C34 C 0.4788(3) 0.1454(3) 0.46675(10) 0.0591(9) Uani 1 1 d . . . . .
H34 H 0.537226 0.100376 0.473412 0.071 Uiso 1 1 calc R U . . .
C35 C 0.3704(3) 0.1239(3) 0.47985(12) 0.0712(10) Uani 1 1 d . . . . .
H35 H 0.357738 0.065313 0.494714 0.085 Uiso 1 1 calc R U . . .
C36 C 0.2808(4) 0.1880(3) 0.47122(14) 0.0813(11) Uani 1 1 d . . . . .
H36 H 0.207946 0.174430 0.480529 0.098 Uiso 1 1 calc R U . . .
C37 C 0.3026(4) 0.2729(3) 0.44834(16) 0.0892(13) Uani 1 1 d . . . . .
H37 H 0.243508 0.317046 0.441272 0.107 Uiso 1 1 calc R U . . .
C38 C 0.4122(4) 0.2924(3) 0.43591(14) 0.0784(11) Uani 1 1 d . . . . .
H38 H 0.424494 0.350923 0.420981 0.094 Uiso 1 1 calc R U . . .
C39 C 0.6356(4) 0.2128(3) 0.37460(12) 0.0732(11) Uani 1 1 d . . . . .
C40 C 0.5440(4) 0.2201(3) 0.34492(14) 0.0874(13) Uani 1 1 d . . . . .
H40 H 0.475531 0.244528 0.354752 0.105 Uiso 1 1 calc R U . . .
C41 C 0.5473(6) 0.1924(4) 0.29989(15) 0.1107(17) Uani 1 1 d . . . . .
H41 H 0.482981 0.198931 0.280513 0.133 Uiso 1 1 calc R U . . .
C42 C 0.6477(7) 0.1559(4) 0.28567(18) 0.135(2) Uani 1 1 d . . . . .
H42 H 0.652081 0.137302 0.256188 0.162 Uiso 1 1 calc R U . . .
C43 C 0.7419(6) 0.1465(5) 0.31441(18) 0.154(2) Uani 1 1 d . . . . .
H43 H 0.809906 0.121009 0.304644 0.185 Uiso 1 1 calc R U . . .
C44 C 0.7353(5) 0.1751(4) 0.35780(15) 0.1202(18) Uani 1 1 d . . . . .
H44 H 0.800270 0.168998 0.376869 0.144 Uiso 1 1 calc R U . . .
B1 B 0.6329(4) 0.2549(3) 0.42657(14) 0.0596(9) Uani 1 1 d . . . . .
O3 O 0.6878(11) 0.805(2) 0.3650(8) 0.097(2) Uani 0.646(15) 1 d D . P A 1
C45 C 0.7360(10) 0.7736(14) 0.3254(5) 0.1057(19) Uani 0.646(15) 1 d D . P A 1
H45A H 0.727083 0.824417 0.302870 0.127 Uiso 0.646(15) 1 calc R U P A 1
H45B H 0.698257 0.714370 0.314160 0.127 Uiso 0.646(15) 1 calc R U P A 1
C46 C 0.8603(8) 0.7541(11) 0.3364(5) 0.122(3) Uani 0.646(15) 1 d D . P A 1
H46A H 0.873404 0.685930 0.344682 0.146 Uiso 0.646(15) 1 calc R U P A 1
H46B H 0.906531 0.770433 0.311765 0.146 Uiso 0.646(15) 1 calc R U P A 1
C47 C 0.8843(8) 0.8189(12) 0.3734(3) 0.122(3) Uani 0.646(15) 1 d D . P A 1
H47A H 0.931849 0.785354 0.396101 0.146 Uiso 0.646(15) 1 calc R U P A 1
H47B H 0.925686 0.876258 0.363874 0.146 Uiso 0.646(15) 1 calc R U P A 1
C48 C 0.7794(8) 0.8484(9) 0.3911(3) 0.1057(19) Uani 0.646(15) 1 d D . P A 1
H48A H 0.777185 0.827135 0.421658 0.127 Uiso 0.646(15) 1 calc R U P A 1
H48B H 0.772494 0.919468 0.390191 0.127 Uiso 0.646(15) 1 calc R U P A 1
O3A O 0.674(2) 0.806(4) 0.3613(14) 0.097(2) Uani 0.354(15) 1 d D . P A 2
C45A C 0.7283(17) 0.756(3) 0.3269(10) 0.1057(19) Uani 0.354(15) 1 d D . P A 2
H45C H 0.696426 0.774880 0.297815 0.127 Uiso 0.354(15) 1 calc R U P A 2
H45D H 0.722678 0.685018 0.330174 0.127 Uiso 0.354(15) 1 calc R U P A 2
C46A C 0.8503(15) 0.7912(17) 0.3348(9) 0.122(3) Uani 0.354(15) 1 d D . P A 2
H46C H 0.897000 0.739435 0.348707 0.146 Uiso 0.354(15) 1 calc R U P A 2
H46D H 0.881994 0.807887 0.306811 0.146 Uiso 0.354(15) 1 calc R U P A 2
C47A C 0.8515(15) 0.8750(18) 0.3628(6) 0.122(3) Uani 0.354(15) 1 d D . P A 2
H47C H 0.863144 0.934307 0.345766 0.146 Uiso 0.354(15) 1 calc R U P A 2
H47D H 0.912639 0.869820 0.385793 0.146 Uiso 0.354(15) 1 calc R U P A 2
C48A C 0.7430(16) 0.8773(15) 0.3817(6) 0.1057(19) Uani 0.354(15) 1 d D . P A 2
H48C H 0.752052 0.864501 0.413346 0.127 Uiso 0.354(15) 1 calc R U P A 2
H48D H 0.708200 0.941671 0.377436 0.127 Uiso 0.354(15) 1 calc R U P A 2
O1 O 0.1253(3) 0.7600(2) 0.29905(10) 0.1242(11) Uani 0.895(5) 1 d D . P B 3
O2 O 0.2615(3) 0.72377(19) 0.25972(10) 0.1242(11) Uani 0.895(5) 1 d D . P B 3
N1 N 0.2260(2) 0.74937(12) 0.29445(8) 0.0754(10) Uani 0.895(5) 1 d D . P B 3
O1A O 0.2049(17) 0.7569(2) 0.3034(4) 0.1242(11) Uani 0.105(5) 1 d D . P B 4
O2A O 0.3203(14) 0.7167(3) 0.2557(5) 0.1242(11) Uani 0.105(5) 1 d D . P B 4
N1A N 0.2123(13) 0.7293(3) 0.2624(3) 0.0754(10) Uani 0.105(5) 1 d D . P B 4
 
loop_
 _atom_site_aniso_label
 _atom_site_aniso_U_11
 _atom_site_aniso_U_22
 _atom_site_aniso_U_33
 _atom_site_aniso_U_23
 _atom_site_aniso_U_13
 _atom_site_aniso_U_12
Pd1 0.0523(2) 0.0550(2) 0.04901(19) 0.00088(13) -0.00120(13) -0.00266(14)
N2 0.0669(18) 0.0566(19) 0.0587(14) 0.0067(13) -0.0025(12) -0.0003(13)
N3 0.0544(17) 0.0588(15) 0.0456(14) -0.0001(11) -0.0041(12) -0.0053(14)
N4 0.0540(15) 0.0545(17) 0.0557(15) -0.0023(12) -0.0004(11) -0.0005(13)
C1 0.082(3) 0.062(2) 0.0666(19) 0.0021(16) -0.0089(16) -0.008(2)
C2 0.082(3) 0.0578(18) 0.0634(19) -0.0017(15) -0.0076(18) -0.004(2)
C3 0.062(2) 0.0602(19) 0.0481(18) 0.0044(13) -0.0019(16) -0.0019(17)
C4 0.058(2) 0.0593(19) 0.0584(18) 0.0038(15) -0.0037(14) -0.0026(18)
C5 0.079(2) 0.069(2) 0.079(2) -0.003(2) 0.0008(19) 0.010(2)
C6 0.117(4) 0.072(2) 0.120(3) -0.004(3) -0.005(3) 0.026(3)
C7 0.117(4) 0.106(4) 0.174(5) -0.043(4) -0.011(3) 0.042(3)
C8 0.171(7) 0.107(4) 0.323(10) -0.059(5) -0.046(7) 0.054(4)
C9 0.078(3) 0.071(3) 0.0620(18) 0.0176(18) -0.0046(16) -0.003(2)
C10 0.080(3) 0.092(3) 0.072(2) 0.014(2) 0.0045(19) -0.005(2)
C11 0.110(4) 0.124(4) 0.074(2) 0.014(2) 0.018(2) -0.008(3)
C12 0.120(4) 0.230(7) 0.102(4) -0.003(4) 0.037(3) 0.000(4)
C13 0.0513(18) 0.067(2) 0.074(2) 0.0063(18) -0.0007(16) -0.0031(17)
C14 0.070(2) 0.074(2) 0.091(3) 0.010(2) 0.014(2) -0.005(2)
C15 0.070(2) 0.093(3) 0.105(3) 0.001(2) 0.021(2) -0.012(2)
C16 0.093(4) 0.097(3) 0.131(4) 0.009(3) 0.032(3) -0.015(3)
C17 0.083(3) 0.057(2) 0.067(2) -0.0057(16) -0.0003(18) 0.005(2)
C18 0.087(3) 0.095(3) 0.068(2) -0.011(2) 0.0051(19) 0.010(2)
C19 0.149(5) 0.128(4) 0.127(4) -0.047(3) 0.047(3) 0.007(4)
C20 0.176(6) 0.181(6) 0.145(5) -0.031(4) 0.072(4) 0.021(5)
C21 0.055(2) 0.0547(17) 0.0592(18) 0.0063(13) -0.0056(15) 0.0003(16)
C22 0.066(3) 0.072(2) 0.079(2) 0.0127(19) 0.0106(19) -0.005(2)
C23 0.074(3) 0.072(2) 0.126(3) 0.025(2) 0.018(3) -0.010(2)
C24 0.067(3) 0.052(3) 0.138(3) 0.0131(19) -0.009(2) -0.004(2)
C25 0.076(3) 0.0543(19) 0.093(3) -0.0043(19) -0.015(2) 0.0060(19)
C26 0.076(3) 0.0542(18) 0.0652(19) 0.0048(16) -0.0021(19) 0.0037(18)
C27 0.061(2) 0.0520(18) 0.067(2) 0.0033(16) 0.0103(14) 0.0023(15)
C28 0.066(2) 0.067(2) 0.077(2) -0.0066(17) 0.0003(16) 0.0111(17)
C29 0.083(3) 0.092(3) 0.098(3) -0.008(2) -0.019(2) 0.019(2)
C30 0.073(3) 0.090(3) 0.126(4) 0.016(3) 0.000(2) 0.022(2)
C31 0.072(3) 0.065(3) 0.160(4) 0.016(3) 0.000(2) 0.013(2)
C32 0.065(3) 0.0537(19) 0.136(3) -0.004(2) -0.003(2) 0.0041(18)
C33 0.0627(18) 0.0495(19) 0.0556(19) -0.0006(15) -0.0010(16) 0.0004(14)
C34 0.065(2) 0.051(2) 0.061(2) 0.0034(15) -0.0014(17) 0.0011(17)
C35 0.069(2) 0.071(3) 0.074(2) 0.007(2) 0.0042(19) -0.0061(17)
C36 0.061(2) 0.070(2) 0.113(3) 0.001(2) 0.013(2) -0.0057(18)
C37 0.066(2) 0.065(3) 0.137(4) 0.007(2) 0.006(2) 0.004(2)
C38 0.069(2) 0.053(2) 0.113(3) 0.016(2) 0.005(2) 0.0045(17)
C39 0.093(3) 0.068(3) 0.0592(18) -0.0065(18) 0.0081(15) -0.009(2)
C40 0.116(3) 0.075(3) 0.070(2) 0.008(2) -0.011(2) -0.023(3)
C41 0.174(5) 0.086(4) 0.070(2) 0.005(2) -0.014(3) -0.044(3)
C42 0.214(6) 0.116(5) 0.076(3) -0.007(3) 0.023(3) -0.030(4)
C43 0.192(5) 0.182(6) 0.092(3) -0.036(4) 0.036(3) 0.025(5)
C44 0.121(4) 0.158(5) 0.084(3) -0.025(3) 0.026(3) 0.022(3)
B1 0.064(2) 0.0566(19) 0.0584(19) -0.0006(16) 0.0030(16) -0.0013(17)
O3 0.079(3) 0.108(3) 0.104(4) -0.011(3) 0.013(3) -0.005(3)
C45 0.094(3) 0.117(5) 0.107(3) -0.018(3) 0.009(2) -0.005(2)
C46 0.089(3) 0.127(7) 0.151(4) -0.011(4) 0.016(2) -0.005(3)
C47 0.089(3) 0.127(7) 0.151(4) -0.011(4) 0.016(2) -0.005(3)
C48 0.094(3) 0.117(5) 0.107(3) -0.018(3) 0.009(2) -0.005(2)
O3A 0.079(3) 0.108(3) 0.104(4) -0.011(3) 0.013(3) -0.005(3)
C45A 0.094(3) 0.117(5) 0.107(3) -0.018(3) 0.009(2) -0.005(2)
C46A 0.089(3) 0.127(7) 0.151(4) -0.011(4) 0.016(2) -0.005(3)
C47A 0.089(3) 0.127(7) 0.151(4) -0.011(4) 0.016(2) -0.005(3)
C48A 0.094(3) 0.117(5) 0.107(3) -0.018(3) 0.009(2) -0.005(2)
O1 0.076(2) 0.209(3) 0.0850(14) -0.0272(15) -0.0152(14) 0.0024(17)
O2 0.076(2) 0.209(3) 0.0850(14) -0.0272(15) -0.0152(14) 0.0024(17)
N1 0.076(2) 0.079(2) 0.0697(17) 0.0124(16) -0.0091(18) -0.0041(18)
O1A 0.076(2) 0.209(3) 0.0850(14) -0.0272(15) -0.0152(14) 0.0024(17)
O2A 0.076(2) 0.209(3) 0.0850(14) -0.0272(15) -0.0152(14) 0.0024(17)
N1A 0.076(2) 0.079(2) 0.0697(17) 0.0124(16) -0.0091(18) -0.0041(18)
 
_geom_special_details
;
 All esds (except the esd in the dihedral angle between two l.s. planes)
 are estimated using the full covariance matrix.  The cell esds are taken
 into account individually in the estimation of esds in distances, angles
 and torsion angles; correlations between esds in cell parameters are only
 used when they are defined by crystal symmetry.  An approximate (isotropic)
 treatment of cell esds is used for estimating esds involving l.s. planes.
;
 
loop_
 _geom_bond_atom_site_label_1
 _geom_bond_atom_site_label_2
 _geom_bond_distance
 _geom_bond_site_symmetry_2
 _geom_bond_publ_flag
Pd1 O1A 2.00(2) . ?
Pd1 N3 2.021(3) . ?
Pd1 N1 2.033(2) . ?
Pd1 N4 2.089(3) . ?
Pd1 N2 2.091(3) . ?
N2 C9 1.492(4) . ?
N2 C1 1.513(4) . ?
N2 C5 1.520(4) . ?
N3 C2 1.484(4) . ?
N3 C3 1.491(4) . ?
N3 H3 0.9800 . ?
N4 C17 1.501(4) . ?
N4 C4 1.501(4) . ?
N4 C13 1.517(4) . ?
C1 C2 1.504(4) . ?
C1 H1A 0.9700 . ?
C1 H1B 0.9700 . ?
C2 H2A 0.9700 . ?
C2 H2B 0.9700 . ?
C3 C4 1.501(5) . ?
C3 H3A 0.9700 . ?
C3 H3B 0.9700 . ?
C4 H4A 0.9700 . ?
C4 H4B 0.9700 . ?
C5 C6 1.516(5) . ?
C5 H5A 0.9700 . ?
C5 H5B 0.9700 . ?
C6 C7 1.500(6) . ?
C6 H6A 0.9700 . ?
C6 H6B 0.9700 . ?
C7 C8 1.476(7) . ?
C7 H7A 0.9700 . ?
C7 H7B 0.9700 . ?
C8 H8A 0.9600 . ?
C8 H8B 0.9600 . ?
C8 H8C 0.9600 . ?
C9 C10 1.501(5) . ?
C9 H9A 0.9700 . ?
C9 H9B 0.9700 . ?
C10 C11 1.518(5) . ?
C10 H10A 0.9700 . ?
C10 H10B 0.9700 . ?
C11 C12 1.485(6) . ?
C11 H11A 0.9700 . ?
C11 H11B 0.9700 . ?
C12 H12A 0.9600 . ?
C12 H12B 0.9600 . ?
C12 H12C 0.9600 . ?
C13 C14 1.505(5) . ?
C13 H13A 0.9700 . ?
C13 H13B 0.9700 . ?
C14 C15 1.513(5) . ?
C14 H14A 0.9700 . ?
C14 H14B 0.9700 . ?
C15 C16 1.498(5) . ?
C15 H15A 0.9700 . ?
C15 H15B 0.9700 . ?
C16 H16A 0.9600 . ?
C16 H16B 0.9600 . ?
C16 H16C 0.9600 . ?
C17 C18 1.499(5) . ?
C17 H17A 0.9700 . ?
C17 H17B 0.9700 . ?
C18 C19 1.544(6) . ?
C18 H18A 0.9700 . ?
C18 H18B 0.9700 . ?
C19 C20 1.417(6) . ?
C19 H19A 0.9700 . ?
C19 H19B 0.9700 . ?
C20 H20A 0.9600 . ?
C20 H20B 0.9600 . ?
C20 H20C 0.9600 . ?
C21 C26 1.381(5) . ?
C21 C22 1.400(4) . ?
C21 B1 1.634(5) . ?
C22 C23 1.381(5) . ?
C22 H22 0.9300 . ?
C23 C24 1.368(5) . ?
C23 H23 0.9300 . ?
C24 C25 1.361(5) . ?
C24 H24 0.9300 . ?
C25 C26 1.375(5) . ?
C25 H25 0.9300 . ?
C26 H26 0.9300 . ?
C27 C28 1.376(5) . ?
C27 C32 1.397(5) . ?
C27 B1 1.648(6) . ?
C28 C29 1.394(6) . ?
C28 H28 0.9300 . ?
C29 C30 1.350(6) . ?
C29 H29 0.9300 . ?
C30 C31 1.369(6) . ?
C30 H30 0.9300 . ?
C31 C32 1.390(5) . ?
C31 H31 0.9300 . ?
C32 H32 0.9300 . ?
C33 C34 1.385(4) . ?
C33 C38 1.388(5) . ?
C33 B1 1.645(5) . ?
C34 C35 1.379(4) . ?
C34 H34 0.9300 . ?
C35 C36 1.375(5) . ?
C35 H35 0.9300 . ?
C36 C37 1.376(5) . ?
C36 H36 0.9300 . ?
C37 C38 1.381(5) . ?
C37 H37 0.9300 . ?
C38 H38 0.9300 . ?
C39 C40 1.359(6) . ?
C39 C44 1.394(6) . ?
C39 B1 1.672(5) . ?
C40 C41 1.413(6) . ?
C40 H40 0.9300 . ?
C41 C42 1.365(7) . ?
C41 H41 0.9300 . ?
C42 C43 1.368(8) . ?
C42 H42 0.9300 . ?
C43 C44 1.373(6) . ?
C43 H43 0.9300 . ?
C44 H44 0.9300 . ?
O3 C45 1.417(10) . ?
O3 C48 1.421(10) . ?
C45 C46 1.494(13) . ?
C45 H45A 0.9700 . ?
C45 H45B 0.9700 . ?
C46 C47 1.438(10) . ?
C46 H46A 0.9700 . ?
C46 H46B 0.9700 . ?
C47 C48 1.422(8) . ?
C47 H47A 0.9700 . ?
C47 H47B 0.9700 . ?
C48 H48A 0.9700 . ?
C48 H48B 0.9700 . ?
O3A C48A 1.382(16) . ?
O3A C45A 1.421(14) . ?
C45A C46A 1.510(15) . ?
C45A H45C 0.9700 . ?
C45A H45D 0.9700 . ?
C46A C47A 1.418(14) . ?
C46A H46C 0.9700 . ?
C46A H46D 0.9700 . ?
C47A C48A 1.421(13) . ?
C47A H47C 0.9700 . ?
C47A H47D 0.9700 . ?
C48A H48C 0.9700 . ?
C48A H48D 0.9700 . ?
O1 N1 1.2005(10) . ?
O2 N1 1.2015(10) . ?
O1A N1A 1.3001(10) . ?
O2A N1A 1.3002(10) . ?
 
loop_
 _geom_angle_atom_site_label_1
 _geom_angle_atom_site_label_2
 _geom_angle_atom_site_label_3
 _geom_angle
 _geom_angle_site_symmetry_1
 _geom_angle_site_symmetry_3
 _geom_angle_publ_flag
O1A Pd1 N3 170.0(3) . . ?
N3 Pd1 N1 178.79(11) . . ?
O1A Pd1 N4 93.96(9) . . ?
N3 Pd1 N4 85.03(10) . . ?
N1 Pd1 N4 94.46(9) . . ?
O1A Pd1 N2 94.04(10) . . ?
N3 Pd1 N2 85.14(11) . . ?
N1 Pd1 N2 95.55(9) . . ?
N4 Pd1 N2 166.18(10) . . ?
C9 N2 C1 110.3(3) . . ?
C9 N2 C5 109.6(3) . . ?
C1 N2 C5 110.7(3) . . ?
C9 N2 Pd1 115.3(2) . . ?
C1 N2 Pd1 105.6(2) . . ?
C5 N2 Pd1 105.1(2) . . ?
C2 N3 C3 116.7(2) . . ?
C2 N3 Pd1 107.5(2) . . ?
C3 N3 Pd1 107.34(19) . . ?
C2 N3 H3 108.4 . . ?
C3 N3 H3 108.4 . . ?
Pd1 N3 H3 108.4 . . ?
C17 N4 C4 109.2(3) . . ?
C17 N4 C13 110.0(3) . . ?
C4 N4 C13 110.9(2) . . ?
C17 N4 Pd1 115.9(2) . . ?
C4 N4 Pd1 105.9(2) . . ?
C13 N4 Pd1 104.84(19) . . ?
C2 C1 N2 109.8(3) . . ?
C2 C1 H1A 109.7 . . ?
N2 C1 H1A 109.7 . . ?
C2 C1 H1B 109.7 . . ?
N2 C1 H1B 109.7 . . ?
H1A C1 H1B 108.2 . . ?
N3 C2 C1 107.0(3) . . ?
N3 C2 H2A 110.3 . . ?
C1 C2 H2A 110.3 . . ?
N3 C2 H2B 110.3 . . ?
C1 C2 H2B 110.3 . . ?
H2A C2 H2B 108.6 . . ?
N3 C3 C4 106.7(2) . . ?
N3 C3 H3A 110.4 . . ?
C4 C3 H3A 110.4 . . ?
N3 C3 H3B 110.4 . . ?
C4 C3 H3B 110.4 . . ?
H3A C3 H3B 108.6 . . ?
C3 C4 N4 110.8(3) . . ?
C3 C4 H4A 109.5 . . ?
N4 C4 H4A 109.5 . . ?
C3 C4 H4B 109.5 . . ?
N4 C4 H4B 109.5 . . ?
H4A C4 H4B 108.1 . . ?
C6 C5 N2 117.1(3) . . ?
C6 C5 H5A 108.0 . . ?
N2 C5 H5A 108.0 . . ?
C6 C5 H5B 108.0 . . ?
N2 C5 H5B 108.0 . . ?
H5A C5 H5B 107.3 . . ?
C7 C6 C5 111.5(4) . . ?
C7 C6 H6A 109.3 . . ?
C5 C6 H6A 109.3 . . ?
C7 C6 H6B 109.3 . . ?
C5 C6 H6B 109.3 . . ?
H6A C6 H6B 108.0 . . ?
C8 C7 C6 112.5(6) . . ?
C8 C7 H7A 109.1 . . ?
C6 C7 H7A 109.1 . . ?
C8 C7 H7B 109.1 . . ?
C6 C7 H7B 109.1 . . ?
H7A C7 H7B 107.8 . . ?
C7 C8 H8A 109.5 . . ?
C7 C8 H8B 109.5 . . ?
H8A C8 H8B 109.5 . . ?
C7 C8 H8C 109.5 . . ?
H8A C8 H8C 109.5 . . ?
H8B C8 H8C 109.5 . . ?
N2 C9 C10 114.8(3) . . ?
N2 C9 H9A 108.6 . . ?
C10 C9 H9A 108.6 . . ?
N2 C9 H9B 108.6 . . ?
C10 C9 H9B 108.6 . . ?
H9A C9 H9B 107.5 . . ?
C9 C10 C11 110.9(3) . . ?
C9 C10 H10A 109.4 . . ?
C11 C10 H10A 109.4 . . ?
C9 C10 H10B 109.4 . . ?
C11 C10 H10B 109.4 . . ?
H10A C10 H10B 108.0 . . ?
C12 C11 C10 112.8(4) . . ?
C12 C11 H11A 109.0 . . ?
C10 C11 H11A 109.0 . . ?
C12 C11 H11B 109.0 . . ?
C10 C11 H11B 109.0 . . ?
H11A C11 H11B 107.8 . . ?
C11 C12 H12A 109.5 . . ?
C11 C12 H12B 109.5 . . ?
H12A C12 H12B 109.5 . . ?
C11 C12 H12C 109.5 . . ?
H12A C12 H12C 109.5 . . ?
H12B C12 H12C 109.5 . . ?
C14 C13 N4 117.7(3) . . ?
C14 C13 H13A 107.9 . . ?
N4 C13 H13A 107.9 . . ?
C14 C13 H13B 107.9 . . ?
N4 C13 H13B 107.9 . . ?
H13A C13 H13B 107.2 . . ?
C13 C14 C15 111.4(3) . . ?
C13 C14 H14A 109.3 . . ?
C15 C14 H14A 109.3 . . ?
C13 C14 H14B 109.3 . . ?
C15 C14 H14B 109.3 . . ?
H14A C14 H14B 108.0 . . ?
C16 C15 C14 114.2(4) . . ?
C16 C15 H15A 108.7 . . ?
C14 C15 H15A 108.7 . . ?
C16 C15 H15B 108.7 . . ?
C14 C15 H15B 108.7 . . ?
H15A C15 H15B 107.6 . . ?
C15 C16 H16A 109.5 . . ?
C15 C16 H16B 109.5 . . ?
H16A C16 H16B 109.5 . . ?
C15 C16 H16C 109.5 . . ?
H16A C16 H16C 109.5 . . ?
H16B C16 H16C 109.5 . . ?
C18 C17 N4 114.2(3) . . ?
C18 C17 H17A 108.7 . . ?
N4 C17 H17A 108.7 . . ?
C18 C17 H17B 108.7 . . ?
N4 C17 H17B 108.7 . . ?
H17A C17 H17B 107.6 . . ?
C17 C18 C19 110.3(4) . . ?
C17 C18 H18A 109.6 . . ?
C19 C18 H18A 109.6 . . ?
C17 C18 H18B 109.6 . . ?
C19 C18 H18B 109.6 . . ?
H18A C18 H18B 108.1 . . ?
C20 C19 C18 114.7(5) . . ?
C20 C19 H19A 108.6 . . ?
C18 C19 H19A 108.6 . . ?
C20 C19 H19B 108.6 . . ?
C18 C19 H19B 108.6 . . ?
H19A C19 H19B 107.6 . . ?
C19 C20 H20A 109.5 . . ?
C19 C20 H20B 109.5 . . ?
H20A C20 H20B 109.5 . . ?
C19 C20 H20C 109.5 . . ?
H20A C20 H20C 109.5 . . ?
H20B C20 H20C 109.5 . . ?
C26 C21 C22 114.4(3) . . ?
C26 C21 B1 122.2(3) . . ?
C22 C21 B1 123.3(3) . . ?
C23 C22 C21 121.9(4) . . ?
C23 C22 H22 119.0 . . ?
C21 C22 H22 119.0 . . ?
C24 C23 C22 121.7(4) . . ?
C24 C23 H23 119.2 . . ?
C22 C23 H23 119.2 . . ?
C25 C24 C23 117.3(4) . . ?
C25 C24 H24 121.3 . . ?
C23 C24 H24 121.3 . . ?
C24 C25 C26 121.2(4) . . ?
C24 C25 H25 119.4 . . ?
C26 C25 H25 119.4 . . ?
C25 C26 C21 123.3(4) . . ?
C25 C26 H26 118.3 . . ?
C21 C26 H26 118.3 . . ?
C28 C27 C32 113.7(4) . . ?
C28 C27 B1 124.5(3) . . ?
C32 C27 B1 121.7(4) . . ?
C27 C28 C29 123.5(4) . . ?
C27 C28 H28 118.3 . . ?
C29 C28 H28 118.3 . . ?
C30 C29 C28 120.7(5) . . ?
C30 C29 H29 119.7 . . ?
C28 C29 H29 119.7 . . ?
C29 C30 C31 118.7(5) . . ?
C29 C30 H30 120.6 . . ?
C31 C30 H30 120.6 . . ?
C30 C31 C32 119.9(5) . . ?
C30 C31 H31 120.1 . . ?
C32 C31 H31 120.1 . . ?
C31 C32 C27 123.4(4) . . ?
C31 C32 H32 118.3 . . ?
C27 C32 H32 118.3 . . ?
C34 C33 C38 113.6(3) . . ?
C34 C33 B1 124.1(3) . . ?
C38 C33 B1 122.2(3) . . ?
C35 C34 C33 123.6(4) . . ?
C35 C34 H34 118.2 . . ?
C33 C34 H34 118.2 . . ?
C36 C35 C34 120.8(4) . . ?
C36 C35 H35 119.6 . . ?
C34 C35 H35 119.6 . . ?
C35 C36 C37 117.8(4) . . ?
C35 C36 H36 121.1 . . ?
C37 C36 H36 121.1 . . ?
C36 C37 C38 119.9(4) . . ?
C36 C37 H37 120.1 . . ?
C38 C37 H37 120.1 . . ?
C37 C38 C33 124.3(4) . . ?
C37 C38 H38 117.8 . . ?
C33 C38 H38 117.8 . . ?
C40 C39 C44 115.4(4) . . ?
C40 C39 B1 122.6(4) . . ?
C44 C39 B1 121.9(4) . . ?
C39 C40 C41 123.4(5) . . ?
C39 C40 H40 118.3 . . ?
C41 C40 H40 118.3 . . ?
C42 C41 C40 118.1(6) . . ?
C42 C41 H41 121.0 . . ?
C40 C41 H41 121.0 . . ?
C41 C42 C43 120.6(6) . . ?
C41 C42 H42 119.7 . . ?
C43 C42 H42 119.7 . . ?
C42 C43 C44 119.5(6) . . ?
C42 C43 H43 120.3 . . ?
C44 C43 H43 120.3 . . ?
C43 C44 C39 123.0(5) . . ?
C43 C44 H44 118.5 . . ?
C39 C44 H44 118.5 . . ?
C21 B1 C33 110.4(3) . . ?
C21 B1 C27 108.2(3) . . ?
C33 B1 C27 110.6(3) . . ?
C21 B1 C39 109.8(3) . . ?
C33 B1 C39 107.5(3) . . ?
C27 B1 C39 110.3(3) . . ?
C45 O3 C48 105.6(7) . . ?
O3 C45 C46 107.0(12) . . ?
O3 C45 H45A 110.3 . . ?
C46 C45 H45A 110.3 . . ?
O3 C45 H45B 110.3 . . ?
C46 C45 H45B 110.3 . . ?
H45A C45 H45B 108.6 . . ?
C47 C46 C45 102.1(7) . . ?
C47 C46 H46A 111.4 . . ?
C45 C46 H46A 111.4 . . ?
C47 C46 H46B 111.4 . . ?
C45 C46 H46B 111.4 . . ?
H46A C46 H46B 109.2 . . ?
C48 C47 C46 109.2(7) . . ?
C48 C47 H47A 109.8 . . ?
C46 C47 H47A 109.8 . . ?
C48 C47 H47B 109.8 . . ?
C46 C47 H47B 109.8 . . ?
H47A C47 H47B 108.3 . . ?
O3 C48 C47 108.2(7) . . ?
O3 C48 H48A 110.1 . . ?
C47 C48 H48A 110.1 . . ?
O3 C48 H48B 110.1 . . ?
C47 C48 H48B 110.1 . . ?
H48A C48 H48B 108.4 . . ?
C48A O3A C45A 113.1(13) . . ?
O3A C45A C46A 100.7(12) . . ?
O3A C45A H45C 111.6 . . ?
C46A C45A H45C 111.6 . . ?
O3A C45A H45D 111.6 . . ?
C46A C45A H45D 111.6 . . ?
H45C C45A H45D 109.4 . . ?
C47A C46A C45A 109.1(12) . . ?
C47A C46A H46C 109.9 . . ?
C45A C46A H46C 109.9 . . ?
C47A C46A H46D 109.9 . . ?
C45A C46A H46D 109.9 . . ?
H46C C46A H46D 108.3 . . ?
C46A C47A C48A 106.2(12) . . ?
C46A C47A H47C 110.5 . . ?
C48A C47A H47C 110.5 . . ?
C46A C47A H47D 110.5 . . ?
C48A C47A H47D 110.5 . . ?
H47C C47A H47D 108.7 . . ?
O3A C48A C47A 108.3(12) . . ?
O3A C48A H48C 110.0 . . ?
C47A C48A H48C 110.0 . . ?
O3A C48A H48D 110.0 . . ?
C47A C48A H48D 110.0 . . ?
H48C C48A H48D 108.4 . . ?
O1 N1 O2 121.72(15) . . ?
O1 N1 Pd1 119.3(2) . . ?
O2 N1 Pd1 119.0(2) . . ?
N1A O1A Pd1 124.4(9) . . ?
O1A N1A O2A 107.71(12) . . ?
 
loop_
 _geom_torsion_atom_site_label_1
 _geom_torsion_atom_site_label_2
 _geom_torsion_atom_site_label_3
 _geom_torsion_atom_site_label_4
 _geom_torsion
 _geom_torsion_site_symmetry_1
 _geom_torsion_site_symmetry_2
 _geom_torsion_site_symmetry_3
 _geom_torsion_site_symmetry_4
 _geom_torsion_publ_flag
C9 N2 C1 C2 -160.4(3) . . . . ?
C5 N2 C1 C2 78.1(4) . . . . ?
Pd1 N2 C1 C2 -35.2(3) . . . . ?
C3 N3 C2 C1 -166.9(3) . . . . ?
Pd1 N3 C2 C1 -46.3(3) . . . . ?
N2 C1 C2 N3 55.1(4) . . . . ?
C2 N3 C3 C4 167.0(3) . . . . ?
Pd1 N3 C3 C4 46.4(3) . . . . ?
N3 C3 C4 N4 -54.0(3) . . . . ?
C17 N4 C4 C3 159.1(3) . . . . ?
C13 N4 C4 C3 -79.6(3) . . . . ?
Pd1 N4 C4 C3 33.6(3) . . . . ?
C9 N2 C5 C6 -57.3(4) . . . . ?
C1 N2 C5 C6 64.6(4) . . . . ?
Pd1 N2 C5 C6 178.1(3) . . . . ?
N2 C5 C6 C7 -178.4(4) . . . . ?
C5 C6 C7 C8 -173.7(5) . . . . ?
C1 N2 C9 C10 67.3(4) . . . . ?
C5 N2 C9 C10 -170.5(3) . . . . ?
Pd1 N2 C9 C10 -52.1(4) . . . . ?
N2 C9 C10 C11 172.0(3) . . . . ?
C9 C10 C11 C12 171.6(4) . . . . ?
C17 N4 C13 C14 56.3(4) . . . . ?
C4 N4 C13 C14 -64.6(4) . . . . ?
Pd1 N4 C13 C14 -178.5(3) . . . . ?
N4 C13 C14 C15 -178.8(3) . . . . ?
C13 C14 C15 C16 178.9(4) . . . . ?
C4 N4 C17 C18 -69.8(4) . . . . ?
C13 N4 C17 C18 168.3(3) . . . . ?
Pd1 N4 C17 C18 49.7(4) . . . . ?
N4 C17 C18 C19 -178.8(4) . . . . ?
C17 C18 C19 C20 -174.2(5) . . . . ?
C26 C21 C22 C23 3.0(5) . . . . ?
B1 C21 C22 C23 -173.7(4) . . . . ?
C21 C22 C23 C24 0.2(7) . . . . ?
C22 C23 C24 C25 -2.5(7) . . . . ?
C23 C24 C25 C26 1.5(6) . . . . ?
C24 C25 C26 C21 1.9(6) . . . . ?
C22 C21 C26 C25 -4.0(5) . . . . ?
B1 C21 C26 C25 172.7(4) . . . . ?
C32 C27 C28 C29 -1.9(6) . . . . ?
B1 C27 C28 C29 178.5(4) . . . . ?
C27 C28 C29 C30 0.3(7) . . . . ?
C28 C29 C30 C31 1.0(7) . . . . ?
C29 C30 C31 C32 -0.5(7) . . . . ?
C30 C31 C32 C27 -1.4(7) . . . . ?
C28 C27 C32 C31 2.4(6) . . . . ?
B1 C27 C32 C31 -178.0(4) . . . . ?
C38 C33 C34 C35 -0.1(5) . . . . ?
B1 C33 C34 C35 -177.4(3) . . . . ?
C33 C34 C35 C36 -0.5(6) . . . . ?
C34 C35 C36 C37 1.3(6) . . . . ?
C35 C36 C37 C38 -1.7(7) . . . . ?
C36 C37 C38 C33 1.2(7) . . . . ?
C34 C33 C38 C37 -0.3(6) . . . . ?
B1 C33 C38 C37 177.1(4) . . . . ?
C44 C39 C40 C41 -0.4(6) . . . . ?
B1 C39 C40 C41 174.6(4) . . . . ?
C39 C40 C41 C42 0.5(7) . . . . ?
C40 C41 C42 C43 0.1(9) . . . . ?
C41 C42 C43 C44 -0.7(10) . . . . ?
C42 C43 C44 C39 0.7(10) . . . . ?
C40 C39 C44 C43 -0.2(8) . . . . ?
B1 C39 C44 C43 -175.3(5) . . . . ?
C26 C21 B1 C33 44.8(5) . . . . ?
C22 C21 B1 C33 -138.8(3) . . . . ?
C26 C21 B1 C27 -76.4(4) . . . . ?
C22 C21 B1 C27 100.0(4) . . . . ?
C26 C21 B1 C39 163.1(3) . . . . ?
C22 C21 B1 C39 -20.5(5) . . . . ?
C34 C33 B1 C21 -148.5(3) . . . . ?
C38 C33 B1 C21 34.4(5) . . . . ?
C34 C33 B1 C27 -28.7(5) . . . . ?
C38 C33 B1 C27 154.2(4) . . . . ?
C34 C33 B1 C39 91.8(4) . . . . ?
C38 C33 B1 C39 -85.3(4) . . . . ?
C28 C27 B1 C21 13.1(5) . . . . ?
C32 C27 B1 C21 -166.4(3) . . . . ?
C28 C27 B1 C33 -107.9(4) . . . . ?
C32 C27 B1 C33 72.5(4) . . . . ?
C28 C27 B1 C39 133.3(4) . . . . ?
C32 C27 B1 C39 -46.3(5) . . . . ?
C40 C39 B1 C21 -81.3(5) . . . . ?
C44 C39 B1 C21 93.4(5) . . . . ?
C40 C39 B1 C33 38.8(5) . . . . ?
C44 C39 B1 C33 -146.5(4) . . . . ?
C40 C39 B1 C27 159.5(4) . . . . ?
C44 C39 B1 C27 -25.8(5) . . . . ?
C48 O3 C45 C46 27(2) . . . . ?
O3 C45 C46 C47 -27(2) . . . . ?
C45 C46 C47 C48 17.1(16) . . . . ?
C45 O3 C48 C47 -16(2) . . . . ?
C46 C47 C48 O3 -1.2(19) . . . . ?
C48A O3A C45A C46A 11(5) . . . . ?
O3A C45A C46A C47A -16(4) . . . . ?
C45A C46A C47A C48A 15(3) . . . . ?
C45A O3A C48A C47A -3(5) . . . . ?
C46A C47A C48A O3A -8(3) . . . . ?
Pd1 O1A N1A O2A 0.00(2) . . . . ?
 
_refine_diff_density_max    0.409
_refine_diff_density_min   -0.360
_refine_diff_density_rms    0.057

_shelx_res_file
;
TITL shelxt in P 1 21/n 1
    04_excit.res
    created by SHELXL-2018/3 at 09:35:45 on 01-Apr-2020
CELL 0.534 11.6796 13.5949 30.199 90 93.273 90
ZERR 4 0.000405 0.00048 0.000902 0 0.00277 0
LATT 1
SYMM 0.5-X,0.5+Y,0.5-Z
SFAC C H B N O Pd
DISP B 0 0 4.561
DISP C 0.001 0.001 6.94
DISP H -0 0 0.611
DISP N 0.003 0.002 10.693
DISP O 0.005 0.003 16.398
DISP Pd -2.504 0.615 1934.604
UNIT 192 292 4 16 12 4
DFIX 1.2 0.001 N1 O1 N1 O2
DFIX 1.3 0.001 O1A N1A N1A O2A
DANG 2.1 0.001 O1 O2 O1A O2A
FLAT 0.001 Pd1 O1 O2 N1 O1A O2A N1A
RIGU 0.001 0.002
EADP O3 O3A
EADP C45 C45A C48 C48A
EADP C46 C46A C47 C47A
EADP O1 O1A O2 O2A
EADP N1 N1A

L.S. 20
PLAN  5
SIZE 0.1 0.1 0.05
TEMP 7
BOND $H
list 4
CONF
fmap 2
acta
SHEL 999 0.8
OMIT -2 1 5
REM <olex2.extras>
REM <HklSrc "%.\\04_excit.hkl">
REM </olex2.extras>

WGHT    0.054400
FVAR       0.22535   0.64583   0.89498
PD1   6    0.339483    0.775241    0.346712    11.00000    0.05225    0.05498 =
         0.04901    0.00088   -0.00120   -0.00266
N2    4    0.345546    0.927655    0.337795    11.00000    0.06694    0.05664 =
         0.05873    0.00670   -0.00251   -0.00033
N3    4    0.454636    0.798905    0.398120    11.00000    0.05439    0.05883 =
         0.04557   -0.00015   -0.00408   -0.00529
AFIX  13
H3    2    0.531712    0.788532    0.387756    11.00000   -1.20000
AFIX   0
N4    4    0.331264    0.632263    0.371660    11.00000    0.05402    0.05452 =
         0.05567   -0.00234   -0.00042   -0.00051
C1    1    0.441073    0.963767    0.369683    11.00000    0.08204    0.06187 =
         0.06662    0.00211   -0.00891   -0.00792
AFIX  23
H1A   2    0.513926    0.958457    0.355972    11.00000   -1.20000
H1B   2    0.428568    1.032401    0.376738    11.00000   -1.20000
AFIX   0
C2    1    0.444314    0.903458    0.411475    11.00000    0.08214    0.05785 =
         0.06338   -0.00173   -0.00765   -0.00378
AFIX  23
H2A   2    0.509345    0.922437    0.431028    11.00000   -1.20000
H2B   2    0.374714    0.913363    0.426956    11.00000   -1.20000
AFIX   0
C3    1    0.433622    0.723549    0.432579    11.00000    0.06239    0.06021 =
         0.04808    0.00443   -0.00191   -0.00191
AFIX  23
H3A   2    0.364229    0.738922    0.447352    11.00000   -1.20000
H3B   2    0.497332    0.721512    0.454618    11.00000   -1.20000
AFIX   0
C4    1    0.421458    0.626592    0.409035    11.00000    0.05778    0.05927 =
         0.05838    0.00381   -0.00370   -0.00255
AFIX  23
H4A   2    0.400765    0.576189    0.429863    11.00000   -1.20000
H4B   2    0.494269    0.608411    0.397440    11.00000   -1.20000
AFIX   0
C5    1    0.230006    0.965220    0.351303    11.00000    0.07866    0.06900 =
         0.07853   -0.00268    0.00081    0.01031
AFIX  23
H5A   2    0.170749    0.934271    0.332272    11.00000   -1.20000
H5B   2    0.219486    0.943264    0.381361    11.00000   -1.20000
AFIX   0
C6    1    0.210796    1.075455    0.349602    11.00000    0.11691    0.07167 =
         0.11959   -0.00441   -0.00467    0.02632
AFIX  23
H6A   2    0.269707    1.107882    0.368258    11.00000   -1.20000
H6B   2    0.217249    1.098431    0.319437    11.00000   -1.20000
AFIX   0
C7    1    0.095047    1.102535    0.364952    11.00000    0.11663    0.10565 =
         0.17432   -0.04315   -0.01134    0.04232
AFIX  23
H7A   2    0.036874    1.064259    0.348493    11.00000   -1.20000
H7B   2    0.091852    1.085825    0.396084    11.00000   -1.20000
AFIX   0
C8    1    0.069266    1.208185    0.358982    11.00000    0.17064    0.10696 =
         0.32339   -0.05853   -0.04580    0.05431
AFIX 137
H8A   2    0.014582    1.228115    0.379780    11.00000   -1.50000
H8B   2    0.037992    1.219462    0.329327    11.00000   -1.50000
H8C   2    0.138462    1.245673    0.363958    11.00000   -1.50000
AFIX   0
C9    1    0.365406    0.960833    0.291762    11.00000    0.07816    0.07089 =
         0.06197    0.01758   -0.00459   -0.00342
AFIX  23
H9A   2    0.375102    1.031697    0.291976    11.00000   -1.20000
H9B   2    0.297549    0.946007    0.272924    11.00000   -1.20000
AFIX   0
C10   1    0.467410    0.915176    0.271722    11.00000    0.08049    0.09168 =
         0.07186    0.01404    0.00448   -0.00453
AFIX  23
H10A  2    0.463706    0.844225    0.274715    11.00000   -1.20000
H10B  2    0.537080    0.937782    0.287559    11.00000   -1.20000
AFIX   0
C11   1    0.470966    0.941995    0.223028    11.00000    0.11018    0.12388 =
         0.07407    0.01354    0.01845   -0.00849
AFIX  23
H11A  2    0.406625    0.911219    0.206689    11.00000   -1.20000
H11B  2    0.462564    1.012666    0.219838    11.00000   -1.20000
AFIX   0
C12   1    0.578986    0.910898    0.203458    11.00000    0.11953    0.22996 =
         0.10194   -0.00279    0.03678   -0.00021
AFIX 137
H12A  2    0.577537    0.930769    0.172927    11.00000   -1.50000
H12B  2    0.586195    0.840658    0.205337    11.00000   -1.50000
H12C  2    0.643065    0.941161    0.219460    11.00000   -1.50000
AFIX   0
C13   1    0.212143    0.623790    0.388851    11.00000    0.05127    0.06724 =
         0.07367    0.00629   -0.00069   -0.00315
AFIX  23
H13A  2    0.203299    0.676048    0.410257    11.00000   -1.20000
H13B  2    0.156948    0.635875    0.364225    11.00000   -1.20000
AFIX   0
C14   1    0.180591    0.528346    0.410263    11.00000    0.07046    0.07436 =
         0.09053    0.01048    0.01354   -0.00467
AFIX  23
H14A  2    0.232782    0.516127    0.435815    11.00000   -1.20000
H14B  2    0.188663    0.474905    0.389389    11.00000   -1.20000
AFIX   0
C15   1    0.058735    0.530556    0.424801    11.00000    0.06971    0.09321 =
         0.10473    0.00062    0.02094   -0.01207
AFIX  23
H15A  2    0.051742    0.583790    0.445862    11.00000   -1.20000
H15B  2    0.007456    0.544763    0.399199    11.00000   -1.20000
AFIX   0
C16   1    0.020943    0.436908    0.445641    11.00000    0.09288    0.09682 =
         0.13149    0.00898    0.03229   -0.01524
AFIX 137
H16A  2    0.025776    0.383893    0.424832    11.00000   -1.50000
H16B  2   -0.056851    0.443674    0.453873    11.00000   -1.50000
H16C  2    0.069682    0.423136    0.471576    11.00000   -1.50000
AFIX   0
C17   1    0.350434    0.551148    0.339182    11.00000    0.08313    0.05657 =
         0.06742   -0.00568   -0.00029    0.00456
AFIX  23
H17A  2    0.356592    0.489330    0.355179    11.00000   -1.20000
H17B  2    0.283943    0.546887    0.318507    11.00000   -1.20000
AFIX   0
C18   1    0.455314    0.564062    0.313400    11.00000    0.08746    0.09482 =
         0.06795   -0.01129    0.00511    0.01003
AFIX  23
H18A  2    0.522834    0.566049    0.333631    11.00000   -1.20000
H18B  2    0.450564    0.625920    0.297393    11.00000   -1.20000
AFIX   0
C19   1    0.466118    0.478461    0.280297    11.00000    0.14917    0.12769 =
         0.12744   -0.04655    0.04702    0.00709
AFIX  23
H19A  2    0.461538    0.416871    0.296315    11.00000   -1.20000
H19B  2    0.401357    0.480950    0.258738    11.00000   -1.20000
AFIX   0
C20   1    0.568531    0.478749    0.257311    11.00000    0.17582    0.18112 =
         0.14532   -0.03127    0.07212    0.02116
AFIX 137
H20A  2    0.569300    0.422737    0.237972    11.00000   -1.50000
H20B  2    0.633397    0.475777    0.278274    11.00000   -1.50000
H20C  2    0.572288    0.537930    0.240111    11.00000   -1.50000
AFIX   0

C21   1    0.656187    0.373444    0.427364    11.00000    0.05543    0.05474 =
         0.05919    0.00628   -0.00562    0.00030
C22   1    0.709103    0.423602    0.393584    11.00000    0.06642    0.07245 =
         0.07924    0.01267    0.01062   -0.00495
AFIX  43
H22   2    0.725655    0.389669    0.367985    11.00000   -1.20000
AFIX   0
C23   1    0.737439    0.522012    0.397172    11.00000    0.07422    0.07178 =
         0.12617    0.02460    0.01830   -0.00989
AFIX  43
H23   2    0.772355    0.552597    0.373921    11.00000   -1.20000
AFIX   0
C24   1    0.715442    0.575651    0.434068    11.00000    0.06743    0.05172 =
         0.13820    0.01308   -0.00888   -0.00414
AFIX  43
H24   2    0.737288    0.641252    0.436800    11.00000   -1.20000
AFIX   0
C25   1    0.660300    0.529148    0.466617    11.00000    0.07635    0.05430 =
         0.09323   -0.00428   -0.01545    0.00597
AFIX  43
H25   2    0.642509    0.564045    0.491805    11.00000   -1.20000
AFIX   0
C26   1    0.630421    0.431553    0.462947    11.00000    0.07572    0.05423 =
         0.06518    0.00484   -0.00208    0.00369
AFIX  43
H26   2    0.590849    0.403241    0.485577    11.00000   -1.20000
AFIX   0
C27   1    0.733887    0.201517    0.458476    11.00000    0.06077    0.05197 =
         0.06730    0.00330    0.01026    0.00227
C28   1    0.808033    0.250525    0.487883    11.00000    0.06586    0.06653 =
         0.07661   -0.00659    0.00027    0.01110
AFIX  43
H28   2    0.802386    0.318643    0.489571    11.00000   -1.20000
AFIX   0
C29   1    0.891131    0.203496    0.515269    11.00000    0.08278    0.09244 =
         0.09786   -0.00810   -0.01877    0.01933
AFIX  43
H29   2    0.938648    0.240482    0.534608    11.00000   -1.20000
AFIX   0
C30   1    0.903335    0.104803    0.514005    11.00000    0.07339    0.09028 =
         0.12621    0.01650   -0.00030    0.02158
AFIX  43
H30   2    0.958016    0.073370    0.532601    11.00000   -1.20000
AFIX   0
C31   1    0.833679    0.051874    0.484824    11.00000    0.07229    0.06546 =
         0.15986    0.01586   -0.00022    0.01349
AFIX  43
H31   2    0.841113   -0.016132    0.483293    11.00000   -1.20000
AFIX   0
C32   1    0.751816    0.099941    0.457486    11.00000    0.06461    0.05371 =
         0.13638   -0.00378   -0.00276    0.00412
AFIX  43
H32   2    0.706635    0.062544    0.437499    11.00000   -1.20000
AFIX   0
C33   1    0.505332    0.230350    0.444221    11.00000    0.06268    0.04950 =
         0.05562   -0.00065   -0.00097    0.00044
C34   1    0.478791    0.145381    0.466754    11.00000    0.06458    0.05150 =
         0.06052    0.00341   -0.00142    0.00107
AFIX  43
H34   2    0.537226    0.100376    0.473412    11.00000   -1.20000
AFIX   0
C35   1    0.370409    0.123885    0.479855    11.00000    0.06854    0.07141 =
         0.07366    0.00659    0.00423   -0.00610
AFIX  43
H35   2    0.357738    0.065313    0.494714    11.00000   -1.20000
AFIX   0
C36   1    0.280821    0.188000    0.471217    11.00000    0.06140    0.06994 =
         0.11348    0.00056    0.01252   -0.00573
AFIX  43
H36   2    0.207946    0.174430    0.480529    11.00000   -1.20000
AFIX   0
C37   1    0.302559    0.272884    0.448344    11.00000    0.06572    0.06520 =
         0.13670    0.00745    0.00637    0.00449
AFIX  43
H37   2    0.243508    0.317046    0.441272    11.00000   -1.20000
AFIX   0
C38   1    0.412227    0.292367    0.435911    11.00000    0.06912    0.05296 =
         0.11315    0.01632    0.00464    0.00449
AFIX  43
H38   2    0.424494    0.350923    0.420981    11.00000   -1.20000
AFIX   0
C39   1    0.635563    0.212848    0.374597    11.00000    0.09281    0.06797 =
         0.05921   -0.00652    0.00813   -0.00930
C40   1    0.543985    0.220093    0.344916    11.00000    0.11615    0.07453 =
         0.06963    0.00820   -0.01150   -0.02270
AFIX  43
H40   2    0.475531    0.244528    0.354752    11.00000   -1.20000
AFIX   0
C41   1    0.547331    0.192440    0.299891    11.00000    0.17406    0.08596 =
         0.06961    0.00504   -0.01395   -0.04425
AFIX  43
H41   2    0.482981    0.198931    0.280513    11.00000   -1.20000
AFIX   0
C42   1    0.647693    0.155945    0.285673    11.00000    0.21382    0.11614 =
         0.07600   -0.00657    0.02275   -0.03013
AFIX  43
H42   2    0.652081    0.137302    0.256188    11.00000   -1.20000
AFIX   0
C43   1    0.741914    0.146540    0.314413    11.00000    0.19166    0.18151 =
         0.09194   -0.03619    0.03645    0.02469
AFIX  43
H43   2    0.809906    0.121009    0.304644    11.00000   -1.20000
AFIX   0
C44   1    0.735266    0.175106    0.357803    11.00000    0.12079    0.15839 =
         0.08370   -0.02493    0.02551    0.02235
AFIX  43
H44   2    0.800270    0.168998    0.376869    11.00000   -1.20000
AFIX   0
B1    3    0.632907    0.254898    0.426569    11.00000    0.06373    0.05659 =
         0.05836   -0.00057    0.00301   -0.00134

PART 1
O3    5    0.687805    0.804690    0.365008    21.00000    0.07923    0.10765 =
         0.10417   -0.01064    0.01260   -0.00475
C45   1    0.736040    0.773621    0.325357    21.00000    0.09360    0.11733 =
         0.10664   -0.01846    0.00903   -0.00483
AFIX  23
H45A  2    0.727083    0.824417    0.302870    21.00000   -1.20000
H45B  2    0.698257    0.714370    0.314160    21.00000   -1.20000
AFIX   0
C46   1    0.860292    0.754124    0.336416    21.00000    0.08882    0.12685 =
         0.15050   -0.01137    0.01614   -0.00508
AFIX  23
H46A  2    0.873404    0.685930    0.344682    21.00000   -1.20000
H46B  2    0.906531    0.770433    0.311765    21.00000   -1.20000
AFIX   0
C47   1    0.884334    0.818887    0.373436    21.00000    0.08882    0.12685 =
         0.15050   -0.01137    0.01614   -0.00508
AFIX  23
H47A  2    0.931849    0.785354    0.396101    21.00000   -1.20000
H47B  2    0.925686    0.876258    0.363874    21.00000   -1.20000
AFIX   0
C48   1    0.779382    0.848381    0.391055    21.00000    0.09360    0.11733 =
         0.10664   -0.01846    0.00903   -0.00483
AFIX  23
H48A  2    0.777185    0.827135    0.421658    21.00000   -1.20000
H48B  2    0.772494    0.919468    0.390191    21.00000   -1.20000
AFIX   0
SAME 0.02 0.04 O3 > C48
PART 0
PART 2
O3A   5    0.674137    0.806173    0.361255   -21.00000    0.07923    0.10765 =
         0.10417   -0.01064    0.01260   -0.00475
C45A  1    0.728306    0.755808    0.326917   -21.00000    0.09360    0.11733 =
         0.10664   -0.01846    0.00903   -0.00483
AFIX  23
H45C  2    0.696426    0.774880    0.297815   -21.00000   -1.20000
H45D  2    0.722678    0.685018    0.330174   -21.00000   -1.20000
AFIX   0
C46A  1    0.850325    0.791160    0.334843   -21.00000    0.08882    0.12685 =
         0.15050   -0.01137    0.01614   -0.00508
AFIX  23
H46C  2    0.897000    0.739435    0.348707   -21.00000   -1.20000
H46D  2    0.881994    0.807887    0.306811   -21.00000   -1.20000
AFIX   0
C47A  1    0.851511    0.874985    0.362782   -21.00000    0.08882    0.12685 =
         0.15050   -0.01137    0.01614   -0.00508
AFIX  23
H47C  2    0.863144    0.934307    0.345766   -21.00000   -1.20000
H47D  2    0.912639    0.869820    0.385793   -21.00000   -1.20000
AFIX   0
C48A  1    0.742985    0.877337    0.381744   -21.00000    0.09360    0.11733 =
         0.10664   -0.01846    0.00903   -0.00483
AFIX  23
H48C  2    0.752052    0.864501    0.413346   -21.00000   -1.20000
H48D  2    0.708200    0.941671    0.377436   -21.00000   -1.20000
AFIX   0

PART 0
PART 3
O1    5    0.125320    0.760049    0.299050    31.00000    0.07629    0.20912 =
         0.08498   -0.02719   -0.01521    0.00238
O2    5    0.261537    0.723766    0.259715    31.00000    0.07629    0.20912 =
         0.08498   -0.02719   -0.01521    0.00238
N1    4    0.225976    0.749375    0.294446    31.00000    0.07605    0.07882 =
         0.06974    0.01236   -0.00908   -0.00411
PART 0
PART 4
O1A   5    0.204850    0.756887    0.303404   -31.00000    0.07629    0.20912 =
         0.08498   -0.02719   -0.01521    0.00238
O2A   5    0.320286    0.716691    0.255746   -31.00000    0.07629    0.20912 =
         0.08498   -0.02719   -0.01521    0.00238
N1A   4    0.212285    0.729305    0.262447   -31.00000    0.07605    0.07882 =
         0.06974    0.01236   -0.00908   -0.00411
HKLF 4


REM  shelxt in P 1 21/n 1
REM wR2 = 0.1338, GooF = S = 0.960, Restrained GooF = 0.968 for all data
REM R1 = 0.0539 for 5722 Fo > 4sig(Fo) and 0.0891 for all 9600 data
REM 526 parameters refined using 490 restraints

END

WGHT      0.0544      0.0000

REM Highest difference peak  0.409,  deepest hole -0.360,  1-sigma level  0.057
Q1    1   0.1474  0.7781  0.2795  11.00000  0.05    0.41
Q2    1   0.3395  0.6779  0.3486  11.00000  0.05    0.37
Q3    1   0.2189  0.7823  0.2513  11.00000  0.05    0.36
Q4    1   0.2964  0.8354  0.3428  11.00000  0.05    0.35
Q5    1   0.7986  0.8517  0.3093  11.00000  0.05    0.35
;
_shelx_res_checksum   11545

_shelx_hkl_file
;
 -16   0   7   -1.06    4.50
 -16   0   8    4.51    4.71
 -16   0   9   -0.38    3.00
  16   0  -9   -1.58    3.46
 -16   0  10    3.61    4.07
  16   0 -10    1.41    3.66
 -16   0  11    0.83    4.03
  16   0 -11   -1.20    3.49
 -16   0  12    1.40    3.83
  16   0 -12   -0.34    3.28
  16   0 -13   -1.18    3.09
  16   0 -14    1.62    3.27
  16   0 -15    0.69    2.70
  16   0 -16    3.33    3.87
 -16   1   6    9.17    5.21
 -16   1   7    3.71    4.29
 -16  -1   7   -1.11    4.17
 -16   1   8    5.26    5.36
 -16  -1   8   11.52    6.20
 -16   1   9    0.45    3.21
  16  -1  -9   -0.00    3.24
 -16  -1   9    1.93    4.04
 -16   1  10    2.79    3.77
  16  -1 -10    3.31    4.24
 -16  -1  10   -1.74    3.33
 -16   1  11    4.61    4.70
  16  -1 -11   -0.38    2.60
  16   1 -11    0.91    2.69
 -16  -1  11   -0.70    3.71
 -16   1  12    2.60    4.44
  16  -1 -12   10.40    4.99
  16   1 -12    4.78    3.99
 -16  -1  12   -1.50    3.39
  16  -1 -13   -0.49    2.63
  16   1 -13   -0.20    3.02
 -16  -1  13   -1.88    4.28
  16  -1 -14   -0.71    3.19
  16   1 -14    3.50    3.56
  16  -1 -15   -0.67    2.79
  16   1 -15   -0.77    2.83
  16  -1 -16   -0.67    3.24
  16   1 -16   -0.86    3.76
  16   1 -17   -1.56    3.55
 -16   2   6   -1.21    3.37
 -16   2   7   -0.91    3.51
 -16   2   8   -1.35    3.82
 -16  -2   8    2.68    4.04
 -16   2   9    2.21    4.34
 -16  -2   9   -0.25    4.44
 -16   2  10   -0.11    4.30
  16  -2 -10    1.38    2.73
 -16  -2  10    4.95    4.76
 -16   2  11    2.88    3.65
  16  -2 -11    2.48    3.30
 -16  -2  11    0.38    3.31
 -16   2  12   -1.94    4.97
  16  -2 -12   -0.02    2.84
 -16  -2  12    3.88    4.20
  16  -2 -13   -0.91    3.07
  16  -2 -14    2.51    3.73
  16  -2 -15    1.38    3.06
  16  -2 -16    2.16    3.22
 -16   3   6    5.31    4.81
 -16   3   7    0.21    3.47
 -16   3   8    1.37    4.51
 -16  -3   8   -0.86    4.33
 -16   3   9    0.58    3.27
 -16  -3   9   -1.07    3.83
 -16   3  10    4.04    4.58
 -16  -3  10   -0.21    3.48
 -16   3  11    0.98    4.46
 -16  -3  11   -0.94    4.13
  16  -3 -12    0.36    4.03
 -16  -3  12   -0.39    3.76
  16  -3 -13   -0.27    3.38
  16  -3 -14    0.83    3.27
  16  -3 -15   -0.78    3.16
 -16   4   6   -1.56    3.66
 -16   4   7    0.84    4.25
 -16   4   8   -2.01    3.58
 -16   4   9   -0.15    4.26
 -16  -4   9   -2.10    3.64
 -16   4  10   -0.72    3.60
 -16  -4  10   -0.80    2.58
 -16  -4  11    1.07    3.75
 -16  -4  12   -2.20    4.63
 -16   5   6   -0.59    4.74
 -16   5   7   -0.47    2.27
 -16   5   8    4.80    5.22
 -16   5   9   -2.88    5.24
 -16  -5  11   -1.53    4.52
 -16   6   7   -1.45    4.93
  15   0  -1    3.79    3.13
  15   0  -2   -0.61    3.14
  15   0  -3   19.28    6.30
 -15   0   4    0.32    3.52
  15   0  -4   -1.00    3.50
 -15   0   5    0.38    4.26
  15   0  -5    5.93    3.99
 -15   0   6    1.66    4.17
  15   0  -6   -0.12    3.03
 -15   0   7   -1.71    4.18
  15   0  -7    2.17    3.73
 -15   0   8   -0.36    4.65
  15   0  -8   -0.95    3.22
 -15   0   9   10.90    6.06
  15   0  -9   28.31    7.38
 -15   0  10   -0.30    3.85
  15   0 -10   -1.49    3.26
 -15   0  11   -0.34    3.53
  15   0 -11    0.21    3.11
 -15   0  12    1.51    3.96
  15   0 -12   -1.77    3.35
 -15   0  13    4.65    4.00
  15   0 -13    5.09    3.60
 -15   0  14    3.67    4.18
  15   0 -14    1.87    3.10
 -15   0  15    1.72    4.89
  15   0 -15    1.56    3.02
 -15   0  16   -0.59    3.55
  15   0 -16   -0.20    2.19
 -15   0  17   -0.75    3.75
  15   0 -17    2.11    2.88
  15  -1  -1    1.40    4.62
  15   1  -1   14.08    5.95
  15  -1  -2    1.89    3.34
  15   1  -2    1.75    3.47
  15  -1  -3   -0.04    3.63
  15   1  -3   -1.76    3.78
 -15   1   4    0.57    3.86
  15  -1  -4   -1.80    3.99
  15   1  -4   -0.45    2.40
 -15  -1   4   -1.29    4.72
 -15   1   5    9.44    5.77
  15  -1  -5    8.09    4.81
  15   1  -5    5.98    4.76
 -15  -1   5    6.82    5.29
 -15   1   6   -2.04    3.86
  15  -1  -6   -1.42    3.83
  15   1  -6   -1.59    3.34
 -15  -1   6    4.30    4.34
 -15   1   7    2.80    4.27
  15  -1  -7    0.58    3.79
  15   1  -7   18.87    6.37
 -15  -1   7    0.75    4.89
 -15   1   8   -2.16    3.80
  15  -1  -8    2.37    3.25
  15   1  -8    0.95    3.56
 -15  -1   8   -2.00    4.08
 -15   1   9    1.49    4.05
  15  -1  -9    3.76    3.34
  15   1  -9    1.12    2.71
 -15  -1   9   -0.09    4.31
 -15   1  10    2.18    3.94
  15  -1 -10    0.46    3.59
  15   1 -10   -0.42    2.83
 -15  -1  10    0.09    3.78
 -15   1  11    8.65    5.89
  15  -1 -11   10.76    5.07
  15   1 -11    2.93    3.45
 -15  -1  11    3.46    4.66
 -15   1  12   -1.22    3.50
  15  -1 -12   -0.74    3.54
  15   1 -12   -0.63    3.06
 -15  -1  12    0.45    3.17
 -15   1  13    0.11    3.35
  15  -1 -13    0.44    3.33
  15   1 -13    2.25    3.30
 -15  -1  13    1.99    3.29
 -15   1  14    1.14    2.67
  15  -1 -14   -1.25    3.24
  15   1 -14   -0.02    2.66
 -15  -1  14   -0.08    3.19
 -15   1  15    0.56    2.69
  15  -1 -15    2.33    3.63
  15   1 -15    2.12    3.71
 -15  -1  15   -0.90    4.35
 -15   1  16   -1.05    4.87
  15  -1 -16   -0.50    2.67
  15   1 -16   -0.36    3.23
 -15  -1  16   -1.65    4.18
  15  -1 -17    6.11    4.29
  15   1 -17    7.65    4.35
 -15  -1  17    1.92    4.35
  15  -2  -1    0.61    2.27
  15   2  -1   -0.62    2.99
  15  -2  -2    2.83    3.88
  15   2  -2   -1.26    3.46
 -15   2   3    0.84    4.47
  15  -2  -3    5.01    4.39
  15   2  -3    8.01    4.73
 -15   2   4    2.25    3.89
  15  -2  -4   -0.77    3.51
  15   2  -4    2.11    3.60
 -15   2   5   -1.63    4.10
  15  -2  -5    4.18    4.22
  15   2  -5    1.32    3.05
 -15  -2   5   -0.10    3.62
 -15   2   6   -2.15    4.68
  15  -2  -6   -1.19    3.02
  15   2  -6    0.03    2.83
 -15  -2   6   -0.93    3.22
 -15   2   7    5.72    5.39
  15  -2  -7    3.02    3.26
  15   2  -7    3.53    3.48
 -15  -2   7    4.27    4.14
 -15   2   8    3.10    4.13
  15  -2  -8   -0.01    3.36
  15   2  -8   -1.30    3.21
 -15  -2   8   -1.01    4.38
 -15   2   9    1.63    4.01
  15  -2  -9    2.73    3.38
  15   2  -9    1.90    3.81
 -15  -2   9    2.17    3.70
 -15   2  10    0.82    4.02
  15  -2 -10   -0.09    3.30
  15   2 -10    1.87    3.48
 -15  -2  10   -1.49    4.46
 -15   2  11   -1.07    4.16
  15  -2 -11   -0.85    3.39
  15   2 -11    2.56    3.34
 -15  -2  11   -0.86    2.94
 -15   2  12   -0.85    3.54
  15  -2 -12   -1.15    3.42
  15   2 -12    3.03    3.86
 -15  -2  12    0.26    3.32
 -15   2  13   -0.64    4.18
  15  -2 -13    1.03    3.00
  15   2 -13    5.45    3.93
 -15  -2  13    4.81    4.44
 -15   2  14    4.25    4.83
  15  -2 -14    4.89    4.30
  15   2 -14    8.53    4.65
 -15  -2  14    6.43    5.16
 -15   2  15    1.56    5.48
  15  -2 -15    6.57    4.36
  15   2 -15    9.15    4.71
 -15  -2  15    1.45    2.96
 -15   2  16    1.65    3.48
  15  -2 -16    2.22    3.46
  15   2 -16    0.58    3.39
 -15  -2  16    1.56    3.88
  15   2 -17    4.84    3.95
  15   2 -18    2.10    3.07
  15  -3  -1    4.03    4.20
  15   3  -1    2.31    3.47
  15  -3  -2   -0.22    3.65
  15   3  -2    3.36    3.82
 -15   3   3   -0.39    3.97
  15  -3  -3   -1.81    3.22
  15   3  -3    0.00    2.51
 -15   3   4   -1.91    4.05
  15  -3  -4    3.95    3.70
  15   3  -4    1.64    3.64
 -15   3   5   -2.12    5.17
  15  -3  -5    2.10    3.67
  15   3  -5   15.99    6.06
 -15   3   6    0.13    3.78
  15  -3  -6   -0.95    4.02
  15   3  -6    4.20    3.58
 -15  -3   6    3.09    4.22
 -15   3   7    2.28    4.63
  15  -3  -7   -0.26    2.82
  15   3  -7    3.57    3.46
 -15  -3   7    2.20    3.53
 -15   3   8    3.10    4.25
  15  -3  -8    1.27    2.94
  15   3  -8    2.88    3.21
 -15  -3   8    1.33    4.27
 -15   3   9   -0.77    3.39
  15  -3  -9    2.27    3.16
  15   3  -9    2.01    3.48
 -15  -3   9   -0.34    3.79
 -15   3  10    1.17    3.85
  15  -3 -10    0.29    3.55
  15   3 -10    3.75    3.48
 -15  -3  10    4.21    4.32
 -15   3  11   15.17    7.14
  15  -3 -11   15.76    5.76
  15   3 -11    8.05    4.75
 -15  -3  11   10.66    5.70
 -15   3  12    9.13    5.64
  15  -3 -12   -0.30    2.95
  15   3 -12   -0.96    3.02
 -15  -3  12   -1.80    3.79
 -15   3  13    1.60    4.29
  15  -3 -13    3.48    3.69
  15   3 -13   -0.75    3.29
 -15  -3  13    0.16    2.92
 -15   3  14   -0.64    3.51
  15  -3 -14    1.04    3.98
  15   3 -14    0.95    3.00
 -15  -3  14   -0.94    3.53
 -15   3  15    4.41    4.43
  15  -3 -15    1.36    3.98
  15   3 -15    3.96    3.50
 -15  -3  15   -2.95    5.10
  15  -3 -16    1.29    3.16
  15   3 -16    1.66    3.19
 -15  -3  16   -1.15    4.10
  15   3 -17    2.71    3.37
  15   3 -18   -0.63    2.25
  15  -4  -1    4.02    3.47
  15   4  -1   -2.76    3.53
  15  -4  -2    2.37    3.09
  15   4  -2   -0.83    2.66
  15  -4  -3    1.01    3.17
  15   4  -3    1.62    3.44
 -15   4   4   -3.53    5.05
  15  -4  -4    2.62    4.84
  15   4  -4    0.30    3.36
 -15   4   5   -1.21    2.92
  15  -4  -5    4.23    4.17
  15   4  -5    1.23    2.81
 -15   4   6    0.01    3.70
  15  -4  -6   -1.57    3.66
  15   4  -6    0.64    2.82
 -15   4   7    1.27    4.64
  15  -4  -7   -1.20    3.60
  15   4  -7   -1.03    2.55
 -15  -4   7   -0.53    3.15
 -15   4   8   -0.73    4.24
  15  -4  -8    0.71    3.50
  15   4  -8    4.78    3.93
 -15  -4   8   -1.92    4.53
 -15   4   9    9.89    6.29
  15  -4  -9    3.49    3.92
  15   4  -9    3.80    3.69
 -15  -4   9    6.31    5.72
 -15   4  10   11.57    5.73
  15  -4 -10    0.96    2.96
  15   4 -10    2.88    3.89
 -15  -4  10    5.69    4.42
 -15   4  11    4.27    4.70
  15  -4 -11    0.64    3.61
  15   4 -11    7.17    4.23
 -15  -4  11    2.98    4.58
 -15   4  12    0.24    5.44
  15  -4 -12   -0.56    3.28
  15   4 -12    1.02    2.71
 -15  -4  12   -2.29    3.57
 -15   4  13    3.77    4.69
  15  -4 -13   -1.36    3.48
  15   4 -13    4.58    4.00
 -15  -4  13    1.14    3.60
 -15   4  14   -1.47    4.46
  15  -4 -14    3.52    4.28
  15   4 -14    3.17    3.74
 -15  -4  14    3.04    3.63
  15  -4 -15    4.90    4.74
  15   4 -15    0.70    3.09
 -15  -4  15   11.11    5.33
 -15   4  16    0.55    3.54
  15  -4 -16   -1.06    3.43
  15   4 -16   -0.35    3.15
 -15  -4  16    0.81    4.23
  15   4 -17    1.39    2.77
  15   4 -18   -0.56    2.43
 -15   5   1    7.45    4.00
  15  -5  -1    5.00    4.63
  15   5  -1    1.53    3.77
 -15   5   2    0.02    3.66
  15  -5  -2   -2.60    4.51
  15   5  -2    1.62    2.90
 -15   5   3   -0.69    2.97
  15  -5  -3   -0.68    2.79
  15   5  -3    1.94    2.63
 -15   5   4    0.60    3.38
 -15   5   4   -0.18    3.78
  15  -5  -4   -1.49    3.98
  15   5  -4   -0.02    1.70
 -15   5   5   -1.67    3.62
 -15   5   5   -2.27    4.96
  15  -5  -5    1.40    3.82
  15   5  -5    0.10    3.08
 -15   5   6    1.14    2.90
 -15   5   6    3.60    5.58
  15  -5  -6    5.09    4.28
  15   5  -6    5.83    3.90
 -15   5   7    4.82    4.31
 -15   5   7    1.33    3.89
  15  -5  -7    1.97    3.69
  15   5  -7    8.61    3.93
 -15   5   8    1.07    3.77
 -15   5   8   -2.09    4.42
  15  -5  -8    0.47    2.93
  15   5  -8   -0.91    3.57
 -15  -5   8    3.61    4.23
 -15   5   9   -1.49    3.68
 -15   5   9    0.37    2.37
  15  -5  -9   -0.23    3.42
  15   5  -9   -0.88    3.40
 -15  -5   9   -1.48    4.51
 -15   5  10    2.96    4.16
 -15   5  10    1.20    4.48
  15  -5 -10    4.80    4.10
  15   5 -10    3.90    3.54
 -15  -5  10    1.43    3.87
 -15   5  11    4.22    4.22
 -15   5  11   10.68    6.33
  15   5 -11   14.25    5.39
 -15  -5  11    6.33    5.08
 -15   5  12    1.75    3.29
 -15   5  12    4.32    5.32
  15   5 -12    0.23    3.68
 -15  -5  12   -1.85    4.32
 -15   5  13    2.20    3.24
 -15   5  13    0.53    4.45
  15   5 -13    0.42    3.36
 -15  -5  13    3.67    4.74
 -15   5  14    1.87    3.23
  15   5 -14   -1.01    3.30
 -15  -5  14   -0.84    4.30
 -15   5  15    1.27    3.66
  15   5 -15    3.69    3.50
 -15  -5  15   -0.11    3.22
 -15   5  16    8.55    4.65
  15   5 -16    2.67    3.30
  15   5 -17    0.88    2.52
  15   5 -18    1.05    2.85
 -15   6   4    8.66    5.06
 -15   6   4   -1.61    4.09
 -15   6   5    4.30    4.09
 -15   6   5   -0.95    5.07
 -15   6   6    2.41    4.06
 -15   6   6    1.61    4.63
 -15   6   7    3.73    4.00
 -15   6   7   -1.61    4.82
 -15   6   8    2.65    3.59
 -15   6   8    2.38    4.57
 -15   6   9    1.44    3.47
 -15   6   9    0.02    4.48
 -15  -6   9   -0.38    3.49
 -15   6  10    0.56    3.24
 -15   6  10   -1.62    4.53
 -15  -6  10   -0.28    3.53
 -15   6  11    0.87    3.25
 -15   6  11   -0.00    3.56
 -15  -6  11    3.32    3.79
 -15   6  12   -0.50    3.08
 -15   6  12   -1.27    4.18
 -15  -6  12   -1.34    4.24
 -15   6  13   -0.61    2.25
 -15  -6  13   -0.68    4.17
 -15   6  14    0.96    3.23
 -15  -6  14    3.13    3.83
 -15   6  15    1.04    3.52
 -15   7   5    4.31    4.64
 -15   7   6    7.62    5.61
 -15   7   7    3.57    5.65
 -15   7   8   -1.87    4.69
 -15   7   9   -2.64    4.65
 -15   7  10    2.65    3.81
 -15   7  10   -0.01    3.71
 -15  -7  10    0.19    3.80
 -15   7  11   -0.65    3.07
 -15  -7  11   -0.64    2.90
 -15   7  12    2.95    3.68
 -15  -7  12    2.44    3.45
 -15   7  13    0.45    2.97
 -15  -7  13   -1.49    4.66
 -15   7  14   -1.22    3.30
 -15   7  15    3.24    3.67
 -15  -8  12    0.46    3.75
 -14   0   1   -0.99    3.16
  14   0  -1   -1.45    3.58
 -14   0   2   16.53    6.46
  14   0  -2    4.39    4.02
 -14   0   3   -0.59    3.64
  14   0  -3   -0.27    2.92
 -14   0   4   14.22    6.82
  14   0  -4   15.01    5.43
 -14   0   5   -0.49    2.98
  14   0  -5   -0.00    2.40
 -14   0   6    6.43    4.62
  14   0  -6    7.36    4.61
 -14   0   7   -1.69    3.98
  14   0  -7    1.82    2.70
 -14   0   8    0.68    3.61
  14   0  -8    6.79    3.52
 -14   0   9   -0.68    3.09
  14   0  -9    1.33    3.03
 -14   0  10    0.16    3.16
  14   0 -10   -1.11    3.89
 -14   0  11    4.76    4.32
  14   0 -11    3.01    3.40
 -14   0  12    4.30    4.74
  14   0 -12   11.56    4.62
 -14   0  13    1.57    4.09
  14   0 -13   -0.99    2.59
 -14   0  14    8.16    5.09
  14   0 -14    2.16    2.77
 -14   0  15    1.47    3.53
  14   0 -15    0.05    2.38
 -14   0  16    1.76    3.61
  14   0 -16    2.12    3.20
 -14   0  17   -1.11    4.35
  14   0 -17   -0.84    2.63
 -14   0  18    1.34    3.62
  14   0 -18    6.73    3.74
 -14   0  19   -0.08    3.52
 -14   0  20   -0.96    3.27
 -14   1   1    4.86    3.74
  14  -1  -1   -2.84    4.23
  14   1  -1    6.63    3.90
 -14   1   2    3.90    4.70
  14  -1  -2   -0.30    2.72
  14   1  -2   -1.52    2.82
 -14  -1   2    1.04    3.98
 -14   1   3   -1.38    3.75
  14  -1  -3    3.16    3.95
  14   1  -3   -0.55    3.39
 -14  -1   3   -1.27    2.92
 -14   1   4   10.52    5.82
  14  -1  -4    5.80    4.04
  14   1  -4    5.13    3.83
 -14  -1   4   -1.27    3.66
 -14   1   5   -1.72    4.54
  14  -1  -5    0.77    2.66
  14   1  -5   -1.57    3.91
 -14  -1   5    1.41    3.97
 -14   1   6   14.06    6.60
  14  -1  -6    7.99    4.37
  14   1  -6   12.10    5.26
 -14  -1   6   17.51    6.37
 -14   1   7   -0.44    3.52
  14  -1  -7    1.88    3.57
  14   1  -7    0.52    3.27
 -14  -1   7   -0.95    3.42
 -14   1   8    1.07    3.80
  14  -1  -8    2.35    3.71
  14   1  -8   -0.10    2.62
 -14  -1   8   -1.17    4.21
 -14   1   9   -0.84    3.76
  14  -1  -9    0.60    2.53
  14   1  -9    0.14    3.06
 -14  -1   9   -0.05    3.08
 -14   1  10   10.06    5.69
  14  -1 -10    8.54    4.58
  14   1 -10   10.13    4.79
 -14  -1  10    7.96    4.68
 -14   1  11    0.78    2.92
  14  -1 -11    0.41    3.38
  14   1 -11   -0.32    3.03
 -14  -1  11   -1.03    3.35
 -14   1  12   -0.79    3.72
  14  -1 -12    8.14    4.19
  14   1 -12    1.68    3.40
 -14  -1  12    3.15    4.12
 -14   1  13    0.15    2.82
  14  -1 -13    1.09    3.21
  14   1 -13   -0.10    2.85
 -14  -1  13    0.75    3.02
 -14   1  14    1.77    4.44
  14  -1 -14    5.57    3.65
  14   1 -14    3.21    3.31
 -14  -1  14    6.30    4.41
 -14   1  15    2.21    3.63
  14  -1 -15    3.03    4.10
  14   1 -15    1.85    2.94
 -14  -1  15   -1.39    4.04
 -14   1  16    8.92    4.97
  14  -1 -16    7.14    4.29
  14   1 -16    4.46    4.01
 -14  -1  16    7.29    4.86
 -14   1  17    3.42    3.75
  14  -1 -17    4.18    3.27
  14   1 -17   -1.20    3.01
 -14  -1  17    3.41    3.76
 -14   1  18   -0.80    4.11
  14   1 -18    0.74    2.07
 -14  -1  18    1.35    3.58
 -14   1  19   -0.32    2.90
 -14  -1  19    1.06    3.31
 -14   1  20   13.38    5.21
 -14  -1  20    2.48    3.66
 -14   2   1   -0.28    2.94
  14  -2  -1    0.63    2.70
  14   2  -1    3.24    3.62
 -14   2   2   12.77    6.23
  14  -2  -2   10.83    5.36
  14   2  -2    7.90    4.56
 -14  -2   2   14.82    6.12
 -14   2   3   -0.62    3.46
  14  -2  -3   -0.44    2.18
  14   2  -3    1.42    3.77
 -14  -2   3   -0.18    2.49
 -14   2   4    4.25    4.47
  14  -2  -4   12.51    5.25
  14   2  -4   11.47    4.94
 -14  -2   4   -0.17    2.99
 -14   2   5   -1.52    3.14
  14  -2  -5    0.55    2.81
  14   2  -5   -0.05    2.08
 -14  -2   5   -1.32    3.49
 -14   2   6    1.36    3.87
  14  -2  -6    5.60    4.44
  14   2  -6    7.59    4.21
 -14  -2   6    5.02    4.80
 -14   2   7    3.66    4.92
  14  -2  -7   -0.36    3.11
  14   2  -7    0.84    2.50
 -14  -2   7    3.37    3.68
 -14   2   8    4.39    4.61
  14  -2  -8    2.36    3.36
  14   2  -8    3.66    3.56
 -14  -2   8    1.69    4.28
 -14   2   9   -1.41    3.37
  14  -2  -9   -0.93    3.25
  14   2  -9    2.13    3.41
 -14  -2   9   -0.19    3.83
 -14   2  10   -2.07    4.52
  14  -2 -10    2.33    3.15
  14   2 -10   -0.49    3.30
 -14  -2  10    3.33    4.03
 -14   2  11    0.80    3.27
  14  -2 -11    0.30    2.41
  14   2 -11   -0.35    2.43
 -14  -2  11   -0.37    2.85
 -14   2  12    1.18    3.61
  14  -2 -12    8.38    4.37
  14   2 -12    7.36    4.42
 -14  -2  12    6.40    5.15
 -14   2  13    1.99    3.62
  14  -2 -13   -0.71    3.16
  14   2 -13   -0.09    3.05
 -14  -2  13   -1.52    3.77
 -14   2  14   -1.41    3.57
  14  -2 -14    4.04    3.87
  14   2 -14    6.67    4.20
 -14  -2  14    1.75    4.03
 -14   2  15   -1.42    3.54
  14  -2 -15    1.79    2.84
  14   2 -15   -0.98    2.64
 -14  -2  15   -1.85    4.24
 -14   2  16    0.20    3.21
  14  -2 -16   -1.19    2.88
  14   2 -16   -1.10    2.84
 -14  -2  16    0.30    3.71
 -14   2  17    1.30    3.62
  14  -2 -17   -0.07    2.35
  14   2 -17   -0.12    2.77
 -14  -2  17   -1.30    4.40
 -14   2  18    5.03    4.72
  14   2 -18    5.77    3.81
 -14  -2  18    6.34    4.46
 -14   2  19    5.30    4.55
 -14  -2  19    4.55    4.33
 -14   2  20   -0.58    3.13
 -14  -2  20   -1.88    4.58
 -14   3   1    1.06    2.43
  14  -3  -1    0.74    3.58
  14   3  -1    0.71    2.30
 -14   3   2   -1.71    4.35
  14  -3  -2   -0.69    3.46
  14   3  -2    2.64    3.81
 -14   3   3    0.31    3.35
  14  -3  -3   -1.53    3.69
  14   3  -3    3.51    3.71
 -14  -3   3   -0.08    3.18
 -14   3   4   -0.26    3.11
  14  -3  -4    0.28    2.96
  14   3  -4    5.28    3.85
 -14  -3   4    0.33    2.90
 -14   3   5    2.51    4.06
  14  -3  -5    1.58    3.04
  14   3  -5   -1.86    3.75
 -14  -3   5    4.44    4.42
 -14   3   6    9.83    5.84
  14  -3  -6    7.54    3.92
  14   3  -6    6.09    5.06
 -14  -3   6   10.69    5.59
 -14   3   7   -0.60    3.93
  14  -3  -7    0.12    3.24
  14   3  -7    2.39    2.50
 -14  -3   7   -0.72    2.96
 -14   3   8    1.09    3.51
  14  -3  -8    0.07    3.28
  14   3  -8    0.35    2.73
 -14  -3   8   -1.90    3.37
 -14   3   9   -1.15    3.78
  14  -3  -9    0.70    2.66
  14   3  -9   -1.78    3.64
 -14  -3   9   -0.96    3.82
 -14   3  10   -0.30    3.46
  14  -3 -10    9.15    4.59
  14   3 -10   12.85    5.19
 -14  -3  10    4.00    4.69
 -14   3  11    7.61    5.62
  14  -3 -11    4.67    4.06
  14   3 -11    9.59    4.80
 -14  -3  11    0.99    4.12
 -14   3  12   -0.26    3.82
  14  -3 -12   -0.34    3.32
  14   3 -12    0.97    2.72
 -14  -3  12   -0.97    4.08
 -14   3  13    3.39    4.10
  14  -3 -13    1.22    2.47
  14   3 -13   -0.71    2.78
 -14  -3  13    0.13    2.61
 -14   3  14    0.12    3.98
  14  -3 -14    0.71    3.31
  14   3 -14   -0.14    2.89
 -14  -3  14   -1.03    3.81
 -14   3  15   -2.00    4.09
  14  -3 -15    3.97    3.55
  14   3 -15    0.39    2.60
 -14  -3  15    3.22    3.83
 -14   3  16    3.32    3.81
  14  -3 -16    3.62    3.50
  14   3 -16    4.91    3.51
 -14  -3  16   12.75    6.25
 -14   3  17   -1.62    4.33
  14  -3 -17    1.89    3.06
  14   3 -17    1.06    2.82
 -14  -3  17   -0.00    3.59
 -14   3  18   -0.01    3.29
  14   3 -18   -0.90    3.61
 -14  -3  18   -2.88    5.06
 -14   3  19    0.49    3.79
  14   3 -19    5.76    3.96
 -14  -3  19   -0.88    4.39
 -14  -3  20   12.53    5.73
 -14   4   1    4.19    4.62
  14  -4  -1    4.21    4.25
  14   4  -1    1.28    3.16
 -14   4   2   13.08    6.31
  14  -4  -2    4.80    4.71
  14   4  -2    1.49    3.76
 -14   4   3   -2.38    3.99
  14  -4  -3    0.25    2.33
  14   4  -3   -0.09    3.02
 -14   4   4    0.53    3.65
  14  -4  -4    1.35    3.20
  14   4  -4   -2.64    4.46
 -14  -4   4   -1.11    4.33
 -14   4   5   -0.01    4.19
  14  -4  -5    1.23    2.98
  14   4  -5   -1.07    3.08
 -14  -4   5    0.84    3.90
 -14   4   6   -0.19    3.32
  14  -4  -6   -1.04    2.97
  14   4  -6    3.13    3.54
 -14  -4   6    0.44    3.56
 -14   4   7    3.01    4.32
  14  -4  -7    5.11    3.59
  14   4  -7    3.19    3.19
 -14   4   8    0.07    3.41
  14  -4  -8    5.81    3.50
  14   4  -8   -0.54    3.04
 -14  -4   8    1.96    3.10
 -14   4   9    1.13    3.53
  14  -4  -9    0.47    2.93
  14   4  -9    3.23    4.47
 -14  -4   9    5.91    4.65
 -14   4  10    5.51    4.56
  14  -4 -10    3.02    3.48
  14   4 -10   15.54    5.97
 -14  -4  10    7.84    5.65
 -14   4  11    0.16    3.84
  14  -4 -11   -0.26    2.52
  14   4 -11   -1.23    3.24
 -14  -4  11    3.30    4.02
 -14   4  12    3.39    4.43
  14  -4 -12   16.13    5.77
  14   4 -12    4.28    4.15
 -14  -4  12    7.78    5.31
 -14   4  13    8.04    5.25
  14  -4 -13   12.29    5.13
  14   4 -13   10.69    4.55
 -14  -4  13    4.20    4.42
 -14   4  14   10.36    6.09
  14  -4 -14   11.27    5.31
  14   4 -14    8.12    4.15
 -14  -4  14    3.85    4.18
 -14   4  15    1.47    4.58
  14  -4 -15    0.01    3.25
  14   4 -15   -1.61    3.47
 -14  -4  15    0.64    3.62
 -14   4  16    5.82    4.62
  14  -4 -16   -0.99    3.26
  14   4 -16    2.52    3.17
 -14  -4  16   -0.29    3.88
 -14   4  17    4.70    3.85
 -14   4  17    0.22    3.94
  14   4 -17   -0.70    3.20
 -14  -4  17    2.61    3.88
 -14   4  18   -0.98    4.37
  14   4 -18    1.85    3.25
 -14  -4  18    4.79    4.23
  14   4 -19   -0.00    2.32
 -14  -4  19   -0.66    3.34
 -14   5   1    8.84    4.12
 -14   5   1    3.27    4.88
  14  -5  -1    2.80    3.78
  14   5  -1    7.31    4.06
 -14   5   2    0.17    2.74
 -14   5   2    0.34    4.45
  14  -5  -2    3.58    4.58
  14   5  -2    3.42    3.74
 -14   5   3    2.22    3.16
 -14   5   3   -2.52    4.31
  14  -5  -3   -0.27    3.48
  14   5  -3   -0.55    3.29
 -14   5   4    1.30    2.72
 -14   5   4   -1.53    3.75
  14  -5  -4   -0.68    3.34
  14   5  -4    0.84    3.83
 -14   5   5    4.13    3.88
 -14   5   5    4.82    4.22
  14  -5  -5    9.71    5.21
  14   5  -5    5.73    4.04
 -14  -5   5    0.38    2.62
 -14   5   6    6.25    4.67
 -14   5   6    1.50    3.64
  14  -5  -6    0.56    3.35
  14   5  -6    4.77    3.65
 -14  -5   6    1.38    4.45
 -14   5   7   -0.46    3.35
 -14   5   7   -0.65    3.62
  14  -5  -7    1.16    3.84
  14   5  -7   -0.23    3.35
 -14  -5   7   -0.22    4.14
 -14   5   8    0.67    3.26
 -14   5   8   -0.49    3.70
  14  -5  -8   -0.66    3.39
  14   5  -8    0.63    2.76
 -14  -5   8   -0.95    3.14
 -14   5   9    6.22    4.53
 -14   5   9    1.63    4.37
  14  -5  -9    4.76    4.49
  14   5  -9    3.12    4.21
 -14  -5   9    6.85    4.79
 -14   5  10   10.54    4.63
 -14   5  10    4.42    4.56
  14  -5 -10    8.89    4.83
  14   5 -10    2.07    3.69
 -14  -5  10    9.18    6.20
 -14   5  11   -1.00    3.49
 -14   5  11    3.40    4.02
  14  -5 -11   -0.89    2.31
  14   5 -11    0.68    2.86
 -14  -5  11    1.00    3.99
 -14   5  12   -1.79    4.00
 -14   5  12    1.83    4.05
  14   5 -12    1.13    2.61
 -14  -5  12    3.65    4.37
 -14   5  13    2.32    3.10
 -14   5  13    3.43    4.24
  14   5 -13    0.64    2.53
 -14  -5  13    4.44    4.73
 -14   5  14    1.64    3.36
 -14   5  14   -1.45    3.72
  14   5 -14   -0.20    3.18
 -14  -5  14    9.10    5.62
 -14   5  15   -1.16    3.45
 -14   5  15   -0.82    3.80
  14   5 -15    4.45    3.58
 -14  -5  15   -0.61    3.16
 -14   5  16    2.32    3.35
 -14   5  16    1.97    4.43
  14   5 -16    3.81    3.60
 -14  -5  16   -0.43    3.05
 -14   5  17    1.73    3.01
 -14   5  17    0.09    4.19
  14   5 -17   -0.11    2.10
 -14  -5  17   -0.93    3.00
  14   5 -18   -0.72    2.66
 -14  -5  18    1.28    2.46
  14   5 -19   -0.73    2.46
 -14  -5  19    1.07    2.18
 -14   6   1    7.08    4.73
  14   6  -1    6.80    4.75
 -14   6   2    2.25    3.50
 -14   6   2    0.74    4.05
  14   6  -2    1.23    3.36
 -14   6   3    0.87    3.21
 -14   6   3    8.97    5.38
  14   6  -3    3.75    3.63
 -14   6   4    8.03    4.73
 -14   6   4    1.56    3.80
  14   6  -4    5.71    3.82
 -14   6   5   -0.33    3.35
 -14   6   5    0.78    3.54
  14   6  -5    1.08    3.06
 -14   6   6   -0.91    3.22
 -14   6   6    2.66    4.85
  14   6  -6    2.38    3.19
 -14  -6   6    1.70    3.77
 -14   6   7    0.88    3.51
 -14   6   7    3.09    4.62
  14   6  -7    3.94    3.77
 -14  -6   7    7.66    5.38
 -14   6   8    2.10    3.14
 -14   6   8    1.51    4.03
  14   6  -8   -0.25    2.85
 -14  -6   8    0.16    4.11
 -14   6   9   -0.47    2.83
 -14   6   9   -0.20    2.61
  14   6  -9   -1.10    3.42
 -14  -6   9    0.70    3.51
 -14   6  10    0.45    3.33
 -14   6  10   -0.83    3.42
  14   6 -10   -0.55    3.83
 -14  -6  10   -0.47    3.47
 -14   6  11    2.04    3.65
 -14   6  11    2.14    3.74
  14   6 -11   -0.51    2.89
 -14  -6  11   -0.33    3.59
 -14   6  12    4.50    3.53
 -14   6  12    1.40    3.32
  14   6 -12    0.79    3.52
 -14  -6  12   -1.28    4.35
 -14   6  13    1.66    3.16
 -14   6  13   -1.50    3.71
  14   6 -13    0.83    3.73
 -14  -6  13    1.98    2.77
 -14   6  14    1.70    3.60
 -14   6  14    4.20    4.43
  14   6 -14    4.21    3.55
 -14  -6  14    5.43    4.12
 -14   6  15    1.42    3.35
 -14   6  15   -0.39    3.96
  14   6 -15    1.65    3.80
 -14  -6  15   -1.64    4.22
 -14   6  16    0.86    3.36
 -14   6  16    0.78    3.57
  14   6 -16    5.28    3.64
 -14  -6  16   -1.79    4.26
  14   6 -17    1.04    3.08
 -14  -6  17    1.47    3.20
  14   6 -18   -0.28    2.92
 -14  -6  18   -0.21    3.74
  14   6 -19   -1.20    2.91
 -14   7   1    0.98    2.95
  14   7  -1    0.49    3.30
 -14   7   2    0.49    3.73
 -14   7   2   -1.05    4.56
  14   7  -2    1.01    3.30
 -14   7   3   -1.40    3.31
 -14   7   3   -1.11    5.43
  14   7  -3    1.99    2.93
 -14   7   4   -0.69    3.58
 -14   7   4   -2.42    5.28
  14   7  -4   -0.46    2.46
 -14   7   5   11.26    5.30
 -14   7   5    1.53    3.59
  14   7  -5    7.51    3.92
 -14   7   6    3.64    3.34
 -14   7   6    4.57    5.50
  14   7  -6   -0.33    3.01
 -14   7   7    5.26    3.99
 -14   7   7    3.02    3.90
  14   7  -7    1.50    2.70
 -14   7   8   -1.43    3.63
 -14   7   8   -2.12    5.39
  14   7  -8   -1.35    3.70
 -14  -7   8    0.90    3.54
 -14   7   9    4.92    4.16
 -14   7   9    0.46    3.80
  14   7  -9    2.91    3.64
 -14  -7   9    0.65    2.37
 -14   7  10    0.11    2.85
 -14   7  10    0.38    4.15
  14   7 -10    1.73    3.03
 -14  -7  10    0.73    3.51
 -14   7  11    3.83    3.93
 -14   7  11    8.67    5.37
  14   7 -11    4.69    3.85
 -14  -7  11    6.11    4.81
 -14   7  12    3.45    3.17
 -14   7  12    3.11    4.55
  14   7 -12   -0.82    2.99
 -14  -7  12   -0.10    4.01
 -14   7  13   -0.19    2.53
 -14   7  13    2.98    4.85
  14   7 -13    0.16    2.86
 -14  -7  13   -0.41    2.83
 -14   7  14    3.00    3.57
 -14   7  14   -1.10    4.21
  14   7 -14    0.24    2.95
 -14  -7  14   -0.51    3.61
 -14   7  15    6.38    4.44
  14   7 -15   10.56    4.31
 -14  -7  15    2.03    3.26
 -14   7  16   -0.14    2.49
  14   7 -16    3.14    3.53
 -14  -7  16    0.75    3.94
  14   7 -17   -1.72    3.54
 -14  -7  17    4.14    4.33
  14   7 -18   -0.39    3.34
  14   7 -19   -1.70    3.16
 -14   8   1    0.18    4.16
  14   8  -1    4.31    3.96
 -14   8   2   -1.23    3.87
  14   8  -2    1.33    3.70
 -14   8   3    8.96    4.61
  14   8  -3    4.24    4.30
 -14   8   4   -2.16    3.25
  14   8  -4   -0.01    2.68
 -14   8   5   -1.06    3.62
  14   8  -5   -0.22    2.73
 -14   8   6   -1.22    3.77
  14   8  -6    3.22    3.79
 -14   8   7    7.24    4.00
  14   8  -7    1.15    3.49
 -14   8   8    1.71    3.36
  14   8  -8    7.29    3.77
 -14   8   9    4.03    4.22
  14   8  -9    2.73    3.61
 -14  -8   9    0.51    4.00
 -14   8  10    0.60    2.70
  14   8 -10   -1.99    4.09
 -14  -8  10   -1.40    3.57
 -14   8  11   -2.19    4.06
 -14   8  11   -2.44    4.17
  14   8 -11   -1.37    3.52
 -14  -8  11    0.80    2.90
 -14   8  12   -1.93    3.76
 -14   8  12   -0.60    4.69
  14   8 -12    2.85    3.48
 -14  -8  12   -2.66    4.33
 -14   8  13   11.79    5.12
 -14   8  13    8.02    5.21
  14   8 -13    6.15    4.39
 -14  -8  13   -0.40    4.00
 -14   8  14   -1.48    3.62
  14   8 -14   -1.52    3.35
 -14  -8  14   -0.91    3.37
 -14   8  15   -0.26    2.92
  14   8 -15    0.58    2.68
 -14  -8  15    0.66    3.15
  14   8 -16   -1.75    3.44
 -14  -8  16   -0.54    3.83
  14   8 -17    1.55    3.33
  14   8 -18    4.17    3.46
  14   8 -19    6.11    3.53
  14   8 -20    1.98    3.20
 -14   9   5    8.51    4.56
 -14   9   6   -0.14    3.51
 -14   9   7   -1.58    4.10
 -14   9   8    2.14    4.55
 -14   9   9    0.18    3.43
 -14   9  10    4.64    3.56
 -14   9  11    7.62    4.76
 -14  -9  11   -0.50    4.17
 -14   9  12   -0.80    3.67
 -14  -9  12   -0.58    2.73
 -14   9  13    0.91    3.44
 -14  -9  13    1.53    3.06
 -14   9  14   -1.44    3.24
 -14  -9  14    1.62    3.17
 -14   9  15   11.99    5.02
 -14  -9  15    7.46    5.32
 -14 -10  13    0.45    2.82
 -13   0   1   35.06    9.07
  13   0  -1   41.62    8.65
 -13   0   2   -1.13    4.06
  13   0  -2    0.23    2.77
 -13   0   3    2.99    3.68
  13   0  -3   11.74    5.16
 -13   0   4   -1.17    3.71
  13   0  -4   -0.67    2.86
 -13   0   5    4.69    4.01
  13   0  -5    6.16    4.17
 -13   0   6    1.43    3.86
  13   0  -6   -2.37    3.81
 -13   0   7    5.68    4.57
  13   0  -7   12.96    5.13
 -13   0   8   -0.41    3.63
  13   0  -8   -0.73    2.67
 -13   0   9    0.54    3.74
  13   0  -9    4.56    3.36
 -13   0  10   -1.23    3.99
  13   0 -10   -0.50    3.17
 -13   0  11   13.72    6.37
  13   0 -11   22.51    6.10
 -13   0  12   -0.08    3.04
  13   0 -12   -2.24    3.89
 -13   0  13   13.49    5.37
  13   0 -13   16.64    5.93
 -13   0  14    0.53    2.55
  13   0 -14   -1.03    2.66
 -13   0  15   -0.48    3.33
  13   0 -15   -1.56    3.29
 -13   0  16    0.55    3.01
  13   0 -16   -0.80    3.12
 -13   0  17    7.63    5.11
  13   0 -17   14.51    5.29
 -13   0  18    1.00    2.69
  13   0 -18   -0.70    2.80
 -13   0  19    2.83    4.35
 -13   0  20    1.24    3.90
 -13   0  21    5.28    3.48
 -13   0  22   -0.94    2.80
 -13   0  23    2.61    3.12
 -13   0  24    2.44    3.54
 -13   1   1    5.01    4.18
  13  -1  -1    4.73    3.75
  13   1  -1    3.16    3.97
 -13  -1   1    1.82    3.92
 -13   1   2   -0.52    3.28
  13  -1  -2   -0.71    2.52
  13   1  -2   -0.54    2.89
 -13  -1   2    3.06    3.21
 -13   1   3    3.84    4.44
  13  -1  -3    4.43    4.12
  13   1  -3    1.40    3.27
 -13  -1   3    4.80    4.11
 -13   1   4    3.95    3.93
  13  -1  -4   -1.13    3.31
  13   1  -4    0.84    3.11
 -13  -1   4   -1.18    2.93
 -13   1   5   28.49    8.56
  13  -1  -5   43.98    8.63
  13   1  -5   28.35    7.29
 -13  -1   5   31.25    8.39
 -13   1   6    1.80    4.31
  13  -1  -6    0.30    3.57
  13   1  -6    1.97    3.61
 -13  -1   6   -1.70    4.13
 -13   1   7    6.85    4.57
  13  -1  -7    2.10    2.92
  13   1  -7    3.48    3.25
 -13  -1   7    1.24    2.98
 -13   1   8   -0.67    2.64
  13  -1  -8   -0.78    3.09
  13   1  -8    3.57    3.37
 -13  -1   8   -1.09    3.24
 -13   1   9   23.71    7.09
  13  -1  -9   24.25    6.58
  13   1  -9   14.17    5.36
 -13  -1   9   20.08    6.89
 -13   1  10    5.94    4.33
  13  -1 -10    3.30    3.49
  13   1 -10    1.28    2.95
 -13  -1  10    6.52    4.67
 -13   1  11    6.41    4.56
  13  -1 -11    7.80    4.41
  13   1 -11    4.14    3.69
 -13  -1  11    4.60    4.33
 -13   1  12    0.61    4.09
  13  -1 -12    0.96    2.79
  13   1 -12   -1.04    2.79
 -13  -1  12    1.88    4.01
 -13   1  13    3.69    5.20
  13  -1 -13    0.95    2.85
  13   1 -13    3.45    3.01
 -13  -1  13    1.02    3.07
 -13   1  14    1.55    3.56
  13  -1 -14   -0.42    2.34
  13   1 -14    3.39    2.94
 -13  -1  14   -0.42    3.57
 -13   1  15   18.92    6.47
  13  -1 -15    9.32    4.55
  13   1 -15   22.20    6.04
 -13  -1  15    6.66    4.75
 -13   1  16   -0.31    3.51
  13  -1 -16    0.00    2.24
  13   1 -16    0.29    2.11
 -13  -1  16   -0.49    2.85
 -13   1  17   -0.33    3.13
  13  -1 -17   -0.45    3.00
  13   1 -17    0.95    2.50
 -13  -1  17    1.41    3.28
 -13   1  18    0.87    3.06
  13  -1 -18   -1.12    2.99
  13   1 -18   -0.27    2.52
 -13  -1  18   -0.63    3.63
 -13   1  19    3.46    3.70
  13   1 -19    5.62    3.45
 -13  -1  19    3.53    3.90
 -13   1  20    0.14    3.01
 -13  -1  20    2.34    3.54
 -13   1  21    2.92    3.57
 -13  -1  21   -0.48    3.22
 -13   1  22    2.29    3.47
 -13  -1  22   -1.68    3.72
 -13   1  23    0.42    3.09
 -13  -1  23    0.47    3.18
 -13   1  24    0.48    3.17
 -13  -1  24   -0.51    2.86
 -13   2   1   22.64    7.95
  13  -2  -1   24.65    6.93
  13   2  -1   37.95    7.83
 -13  -2   1   28.39    7.91
 -13   2   2    0.06    2.94
  13  -2  -2   -1.30    2.98
  13   2  -2    1.49    2.98
 -13  -2   2   -0.92    2.95
 -13   2   3    4.40    4.46
  13  -2  -3    5.28    4.24
  13   2  -3    6.60    4.05
 -13  -2   3    2.37    4.50
 -13   2   4    0.65    3.75
  13  -2  -4    1.98    3.13
  13   2  -4    3.24    3.82
 -13  -2   4    1.97    4.02
 -13   2   5   -0.10    2.76
  13  -2  -5    0.90    2.27
  13   2  -5    1.67    3.35
 -13  -2   5   -0.11    3.57
 -13   2   6    0.09    3.87
  13  -2  -6   -1.36    3.31
  13   2  -6    1.01    2.78
 -13  -2   6   -0.84    3.33
 -13   2   7    9.13    5.14
  13  -2  -7   10.31    4.76
  13   2  -7   11.17    4.67
 -13  -2   7    8.96    5.02
 -13   2   8   -0.94    4.41
  13  -2  -8    0.66    2.94
  13   2  -8    2.45    3.36
 -13  -2   8   -1.98    4.36
 -13   2   9    0.23    3.49
  13  -2  -9   -0.02    1.99
 -13  -2   9    4.64    4.05
 -13   2  10   -0.35    2.97
  13  -2 -10   -0.76    3.47
  13   2 -10   -0.30    2.87
 -13  -2  10    2.11    3.14
 -13   2  11    7.39    4.97
  13  -2 -11   24.14    6.67
  13   2 -11   16.37    5.62
 -13  -2  11   19.70    6.40
 -13   2  12    1.39    3.82
  13  -2 -12    1.38    3.67
  13   2 -12    1.30    3.39
 -13  -2  12   -0.18    3.31
 -13   2  13    8.86    5.59
  13  -2 -13    9.15    4.73
  13   2 -13    8.67    4.57
 -13  -2  13   12.12    5.34
 -13   2  14   -1.25    3.24
  13  -2 -14   -0.27    2.47
  13   2 -14    1.78    3.24
 -13  -2  14   -0.00    2.82
 -13   2  15    2.15    3.20
  13  -2 -15    4.78    3.98
  13   2 -15    2.29    3.32
 -13  -2  15    4.51    4.32
 -13   2  16    1.87    3.98
  13  -2 -16    1.82    2.93
  13   2 -16    5.88    3.83
 -13  -2  16   -1.16    3.36
 -13   2  17    5.85    4.11
  13  -2 -17    6.49    4.03
  13   2 -17    5.66    3.75
 -13  -2  17    1.94    3.03
 -13   2  18    2.63    4.34
  13  -2 -18    2.31    2.88
  13   2 -18    1.84    2.68
 -13  -2  18   -0.78    2.63
 -13   2  19    0.04    3.59
  13   2 -19   -1.15    2.52
 -13  -2  19    0.08    2.53
 -13   2  20    2.10    3.82
 -13  -2  20    0.78    3.26
 -13   2  21    9.09    4.74
 -13  -2  21    3.57    4.19
 -13   2  22   -0.18    3.68
 -13  -2  22    5.80    4.25
 -13   2  23    6.20    3.83
 -13  -2  23   11.42    5.02
 -13  -2  24   -0.14    2.85
 -13   3   1    2.00    4.48
  13  -3  -1    2.63    3.92
  13   3  -1    9.23    4.10
 -13  -3   1    1.08    3.98
 -13   3   2   -2.07    3.87
  13  -3  -2    2.62    3.24
  13   3  -2   -0.19    2.47
 -13  -3   2    3.15    3.78
 -13   3   3    0.28    3.71
  13  -3  -3    4.88    4.13
  13   3  -3    7.56    4.59
 -13  -3   3   13.54    5.64
 -13   3   4    1.14    3.79
  13  -3  -4    0.27    3.29
  13   3  -4    1.36    3.09
 -13  -3   4    3.03    4.14
 -13   3   5   10.91    5.70
  13  -3  -5   10.65    4.99
  13   3  -5   18.33    5.36
 -13  -3   5    8.16    4.68
 -13   3   6    1.13    3.20
  13  -3  -6    5.89    3.96
  13   3  -6   -0.27    2.46
 -13  -3   6    0.47    3.76
 -13   3   7   -2.44    4.36
  13  -3  -7    2.40    3.71
  13   3  -7    1.13    3.14
 -13  -3   7   -1.16    2.75
 -13   3   8    4.83    4.43
  13  -3  -8   -0.30    2.88
  13   3  -8    0.06    2.47
 -13  -3   8    2.48    3.77
 -13   3   9    8.10    4.91
  13  -3  -9    8.06    4.74
  13   3  -9    9.08    4.70
 -13  -3   9   11.10    5.17
 -13   3  10    0.74    3.58
  13  -3 -10    3.55    3.53
  13   3 -10    6.30    3.23
 -13  -3  10    1.19    3.37
 -13   3  11    4.07    4.60
  13  -3 -11    2.65    3.01
  13   3 -11    7.49    4.14
 -13  -3  11    8.14    5.06
 -13   3  12   -0.09    3.67
  13  -3 -12   -0.41    3.35
  13   3 -12   -0.53    2.80
 -13  -3  12    3.50    3.82
 -13   3  13    1.18    3.03
  13  -3 -13    1.32    3.18
  13   3 -13    5.17    3.75
 -13  -3  13    2.69    3.83
 -13   3  14   -1.70    4.48
  13  -3 -14    0.89    2.70
  13   3 -14    1.32    3.28
 -13  -3  14   -1.19    4.58
 -13   3  15    8.59    5.05
  13  -3 -15   16.45    5.56
  13   3 -15   13.50    4.94
 -13  -3  15   12.11    5.74
 -13   3  16    3.42    4.23
  13  -3 -16    5.17    3.34
  13   3 -16    3.44    3.37
 -13  -3  16   -0.58    3.54
 -13   3  17   -1.00    3.44
  13  -3 -17    0.68    2.77
  13   3 -17    0.08    2.39
 -13  -3  17    0.16    3.12
 -13   3  18    0.02    3.36
  13   3 -18    1.20    2.63
 -13  -3  18   -0.26    3.10
 -13   3  19   10.76    5.50
  13   3 -19    6.37    3.77
 -13  -3  19   10.46    5.00
 -13   3  20   -0.70    4.03
 -13  -3  20   10.29    4.59
 -13   3  21   -1.35    3.41
 -13  -3  21    0.03    3.23
 -13   3  22   -0.30    2.71
 -13  -3  22   -0.49    3.13
 -13   3  23   -0.10    3.30
 -13  -3  23    0.14    2.54
 -13   4   1    7.48    5.20
  13  -4  -1    7.69    4.23
  13   4  -1    6.10    4.72
 -13  -4   1    5.01    4.35
 -13   4   2    1.98    3.02
  13  -4  -2    5.90    4.27
  13   4  -2    9.28    4.41
 -13  -4   2    1.43    3.78
 -13   4   3    1.44    3.47
  13  -4  -3    1.12    3.62
  13   4  -3    5.28    4.13
 -13  -4   3    1.04    3.51
 -13   4   4    1.07    3.34
  13  -4  -4    3.05    2.75
  13   4  -4    0.57    2.61
 -13  -4   4    2.28    3.72
 -13   4   5   -0.50    3.80
  13  -4  -5    0.17    2.41
  13   4  -5    2.21    2.88
 -13  -4   5    1.94    3.54
 -13   4   6    7.91    6.26
  13  -4  -6    2.37    3.34
  13   4  -6    1.77    3.42
 -13  -4   6    3.88    3.66
 -13   4   7   13.12    6.18
  13  -4  -7   11.86    5.30
  13   4  -7   22.69    6.06
 -13  -4   7   11.04    5.88
 -13   4   8   -0.01    2.85
  13  -4  -8    4.19    3.91
  13   4  -8    2.47    3.72
 -13  -4   8    3.11    3.62
 -13   4   9   -1.40    3.67
  13  -4  -9    2.07    3.11
  13   4  -9   -1.32    3.04
 -13  -4   9   -0.15    2.75
 -13   4  10   -0.55    3.76
  13  -4 -10    1.54    3.01
  13   4 -10    1.74    2.73
 -13  -4  10    0.00    2.98
 -13   4  11    0.40    3.86
  13  -4 -11    1.63    3.77
  13   4 -11    6.29    3.80
 -13  -4  11    0.78    4.89
 -13   4  12    3.63    3.59
  13  -4 -12   15.71    5.55
  13   4 -12    9.00    4.43
 -13  -4  12    9.46    4.94
 -13   4  13    6.30    4.27
  13  -4 -13    4.45    3.98
  13   4 -13   11.59    4.35
 -13  -4  13    1.72    3.43
 -13   4  14    0.56    3.49
  13  -4 -14   -0.59    2.45
  13   4 -14    0.71    3.39
 -13  -4  14   -1.41    3.50
 -13   4  15    3.87    4.45
  13  -4 -15    0.13    2.65
  13   4 -15   -0.94    3.04
 -13  -4  15   -0.44    2.35
 -13   4  16    0.93    3.49
  13  -4 -16    0.72    3.34
  13   4 -16    8.11    4.05
 -13  -4  16    2.40    3.81
 -13   4  17    6.88    4.31
 -13   4  17   15.36    6.00
  13  -4 -17    4.66    3.97
  13   4 -17    3.93    3.66
 -13  -4  17    4.53    4.73
 -13   4  18    0.04    2.88
 -13   4  18   -0.58    3.30
  13   4 -18    4.24    3.02
 -13  -4  18   -0.11    2.77
 -13   4  19    3.87    4.11
  13   4 -19    2.04    3.43
 -13  -4  19   -0.99    4.34
 -13   4  20   -1.75    3.71
  13   4 -20    0.14    2.13
 -13  -4  20    1.15    3.51
 -13   4  21    0.88    4.63
 -13  -4  21    6.63    4.33
 -13   4  22   -0.29    3.22
 -13  -4  22    2.37    3.61
 -13  -4  23    2.67    4.33
 -13   5   1    7.48    3.99
 -13   5   1    6.12    5.79
  13  -5  -1    7.95    4.67
  13   5  -1    3.16    3.23
 -13   5   2    0.94    3.50
 -13   5   2   -0.06    2.59
  13  -5  -2    1.31    2.80
  13   5  -2    2.01    2.89
 -13  -5   2    9.47    4.94
 -13   5   3    4.94    3.69
 -13   5   3   -0.01    4.20
  13  -5  -3    0.93    2.89
  13   5  -3    2.80    3.28
 -13  -5   3    3.39    3.89
 -13   5   4    5.84    3.98
 -13   5   4   -0.48    4.35
  13  -5  -4    6.51    4.33
  13   5  -4    0.54    3.06
 -13  -5   4    0.78    3.52
 -13   5   5   12.48    5.10
 -13   5   5    2.88    3.97
  13  -5  -5    5.52    4.13
  13   5  -5    5.73    4.26
 -13  -5   5    5.35    4.60
 -13   5   6    2.31    3.38
 -13   5   6   -0.85    4.11
  13  -5  -6    2.83    3.72
  13   5  -6   -1.40    3.27
 -13  -5   6    0.57    3.24
 -13   5   7    2.60    3.01
 -13   5   7   -0.66    4.67
  13  -5  -7   -0.17    2.68
  13   5  -7   -2.05    3.06
 -13  -5   7   -0.65    2.93
 -13   5   8    5.77    4.08
 -13   5   8   -1.38    2.85
  13  -5  -8    2.07    3.21
  13   5  -8    2.49    3.39
 -13  -5   8    2.39    3.63
 -13   5   9    9.27    4.90
 -13   5   9   10.64    6.10
  13  -5  -9    3.01    3.84
  13   5  -9    6.31    4.20
 -13  -5   9    7.21    4.65
 -13   5  10    7.51    4.32
 -13   5  10    4.36    3.52
  13  -5 -10   10.98    5.08
  13   5 -10    4.10    3.33
 -13  -5  10    8.47    4.50
 -13   5  11    7.15    4.11
 -13   5  11    5.58    5.53
  13  -5 -11   12.18    5.08
  13   5 -11    4.74    4.13
 -13  -5  11   -1.25    4.09
 -13   5  12    2.54    3.49
 -13   5  12    1.56    3.83
  13   5 -12    0.09    2.95
 -13  -5  12   -0.07    3.17
 -13   5  13    1.69    3.11
 -13   5  13    1.76    3.96
  13   5 -13    0.64    2.90
 -13  -5  13   -1.74    4.39
 -13   5  14    7.66    4.77
 -13   5  14    3.07    3.41
  13   5 -14    5.20    3.63
 -13  -5  14    6.95    4.96
 -13   5  15   10.89    5.00
 -13   5  15   16.59    6.39
  13   5 -15    5.36    3.75
 -13  -5  15    7.21    5.06
 -13   5  16    5.40    3.96
 -13   5  16    0.35    3.55
  13   5 -16   -0.83    2.88
 -13  -5  16   -0.36    3.05
 -13   5  17    0.85    2.42
 -13   5  17   -0.59    3.90
  13   5 -17   -1.09    2.84
 -13  -5  17    1.24    3.60
 -13   5  18    0.50    3.56
  13   5 -18   -1.08    3.00
 -13  -5  18   -0.40    2.54
 -13   5  19    3.04    4.00
  13   5 -19    8.54    4.46
 -13  -5  19    4.76    3.78
 -13   5  20    1.60    3.18
  13   5 -20    4.23    3.63
 -13  -5  20    8.20    4.91
 -13   5  21   -1.33    3.55
 -13  -5  21   -0.33    3.23
 -13  -5  22    1.68    3.52
 -13   6   1    2.20    4.22
 -13   6   1    2.44    4.33
  13   6  -1    0.61    2.66
 -13   6   2    2.18    3.04
 -13   6   2   -0.13    2.70
  13   6  -2    0.23    2.95
 -13   6   3    1.75    3.14
 -13   6   3    2.78    3.97
  13   6  -3   -2.06    3.13
 -13   6   4    5.52    3.38
 -13   6   4    1.55    4.32
  13   6  -4    4.00    4.07
 -13  -6   4    0.90    3.56
 -13   6   5    0.57    2.96
 -13   6   5   -1.92    4.99
  13   6  -5    2.87    3.39
 -13  -6   5   -0.95    3.56
 -13   6   6    7.49    4.33
 -13   6   6   12.29    5.62
  13   6  -6   12.53    4.67
 -13  -6   6   10.30    5.59
 -13   6   7    4.42    3.94
 -13   6   7    4.72    4.68
  13   6  -7    4.56    3.87
 -13  -6   7    1.87    3.65
 -13   6   8    5.32    4.11
 -13   6   8    0.41    4.16
  13   6  -8    8.80    4.18
 -13  -6   8    6.23    5.07
 -13   6   9    2.62    3.45
 -13   6   9    1.61    4.00
  13   6  -9   -1.38    3.22
 -13  -6   9   -1.72    4.26
 -13   6  10    6.07    4.35
 -13   6  10    3.13    4.02
  13   6 -10    7.75    4.18
 -13  -6  10    1.10    3.95
 -13   6  11    3.61    3.71
 -13   6  11    0.82    4.74
  13   6 -11   -0.26    2.90
 -13  -6  11   -0.13    2.33
 -13   6  12    3.85    3.88
 -13   6  12    7.45    5.30
  13   6 -12    5.89    3.98
 -13  -6  12    5.55    3.85
 -13   6  13    5.12    4.11
 -13   6  13    7.40    5.54
  13   6 -13    2.80    2.98
 -13  -6  13    3.79    4.14
 -13   6  14    3.56    3.85
 -13   6  14   -0.61    2.61
  13   6 -14   -1.21    2.99
 -13  -6  14   -0.99    3.40
 -13   6  15    1.01    2.81
 -13   6  15   -1.11    3.66
  13   6 -15   -0.63    2.78
 -13  -6  15    2.51    3.91
 -13   6  16   10.37    4.93
 -13   6  16    4.26    4.98
  13   6 -16   -1.63    3.37
 -13  -6  16    7.34    4.33
 -13   6  17    4.86    4.10
 -13   6  17    1.11    3.82
  13   6 -17    0.79    2.73
 -13  -6  17    0.24    3.01
 -13   6  18    2.26    3.47
  13   6 -18    0.31    2.58
 -13  -6  18    0.58    3.26
 -13   6  19    6.78    4.84
  13   6 -19    4.50    3.40
 -13  -6  19   -1.01    4.02
 -13   6  20   -0.68    3.23
  13   6 -20   -1.08    2.65
 -13  -6  20    1.21    3.52
 -13  -6  21   -0.18    2.13
 -13   7   1   -0.86    3.52
 -13   7   1    1.61    4.01
  13   7  -1    1.14    2.82
 -13   7   2    0.61    3.25
 -13   7   2    2.25    4.71
  13   7  -2    1.98    3.10
 -13   7   3    1.10    3.30
 -13   7   3    0.21    4.14
  13   7  -3    3.76    3.91
 -13   7   4   20.04    6.15
 -13   7   4    7.94    5.93
  13   7  -4    7.83    4.51
 -13   7   5    4.51    4.33
 -13   7   5    8.86    5.23
  13   7  -5    7.46    4.40
 -13  -7   5    2.33    4.25
 -13   7   6    1.19    2.44
 -13   7   6    3.51    5.00
  13   7  -6   -0.08    2.45
 -13  -7   6    1.05    2.73
 -13   7   7    1.09    3.66
 -13   7   7    0.73    3.50
  13   7  -7   -0.97    2.69
 -13  -7   7    1.31    3.92
 -13   7   8    0.69    3.01
 -13   7   8   -0.97    4.71
  13   7  -8   -0.53    2.76
 -13  -7   8    0.24    2.40
 -13   7   9    1.97    3.52
 -13   7   9    6.97    4.40
  13   7  -9    9.80    4.46
 -13  -7   9    0.75    4.35
 -13   7  10   13.16    4.99
 -13   7  10    4.72    4.66
  13   7 -10    9.51    4.61
 -13  -7  10    5.18    3.80
 -13   7  11   -1.07    3.32
 -13   7  11    0.61    2.99
  13   7 -11    0.70    2.62
 -13  -7  11   -0.81    3.27
 -13   7  12    3.19    3.48
 -13   7  12    0.75    3.72
  13   7 -12   -1.83    2.72
 -13  -7  12    1.78    3.60
 -13   7  13   -1.12    2.77
 -13   7  13   -0.19    3.68
  13   7 -13    1.95    2.80
 -13  -7  13    0.42    3.45
 -13   7  14    7.77    3.96
 -13   7  14   -1.39    3.70
  13   7 -14    2.64    3.52
 -13  -7  14    7.24    3.98
 -13   7  15    3.22    3.47
 -13   7  15   -0.25    3.77
  13   7 -15   -1.68    3.46
 -13  -7  15    2.52    4.22
 -13   7  16    1.57    2.77
 -13   7  16   -0.09    3.05
  13   7 -16    2.79    3.81
 -13  -7  16    3.40    3.75
 -13   7  17   -2.06    4.14
  13   7 -17    0.70    2.49
 -13  -7  17    0.65    2.61
 -13   7  18   -2.47    4.41
  13   7 -18    1.80    3.47
 -13  -7  18   -1.57    3.56
  13   7 -19    0.87    3.11
 -13  -7  19   -2.37    3.84
  13   7 -20    7.74    4.18
 -13  -7  20    4.18    3.96
 -13   8   1    0.05    2.39
  13   8  -1    2.21    3.28
 -13   8   2    8.51    4.33
  13   8  -2    7.46    4.74
 -13   8   3    6.18    4.55
  13   8  -3   -1.78    3.32
 -13   8   4   -1.81    4.22
  13   8  -4    2.38    2.66
 -13   8   5    1.64    3.42
  13   8  -5   -0.32    2.79
 -13   8   6    8.08    4.77
  13   8  -6   25.68    6.38
 -13   8   7   -0.70    3.22
  13   8  -7    2.19    2.94
 -13  -8   7   -1.26    3.41
 -13   8   8    8.64    4.61
  13   8  -8   10.34    5.02
 -13  -8   8    8.40    5.81
 -13   8   9   -0.10    3.40
  13   8  -9   -0.96    2.77
 -13  -8   9    0.61    3.21
 -13   8  10    2.67    3.79
  13   8 -10    2.19    3.60
 -13  -8  10    2.06    3.73
 -13   8  11    4.38    3.76
  13   8 -11   -0.34    3.06
 -13  -8  11   -0.05    3.06
 -13   8  12    6.47    3.99
  13   8 -12    0.95    3.46
 -13  -8  12    6.84    4.99
 -13   8  13   -1.41    3.04
  13   8 -13   -0.05    3.44
 -13  -8  13   -2.13    4.74
 -13   8  14    2.36    3.48
 -13   8  14    2.85    3.65
  13   8 -14    6.18    3.82
 -13  -8  14    3.24    4.01
 -13   8  15    0.14    3.16
 -13   8  15   -1.41    3.14
  13   8 -15    1.12    2.58
 -13  -8  15    2.55    3.92
 -13   8  16    1.37    3.95
 -13   8  16   -0.46    3.93
  13   8 -16    6.72    4.17
 -13  -8  16    6.11    4.22
 -13   8  17   -0.33    3.13
  13   8 -17   -0.24    2.44
 -13  -8  17   -1.74    3.91
  13   8 -18    1.94    3.36
 -13  -8  18    3.63    3.91
  13   8 -19   -0.85    2.98
 -13  -8  19   -0.50    2.87
  13   8 -20   -0.07    2.13
 -13   9   1    3.17    3.36
  13   9  -1   -0.17    2.89
 -13   9   2    2.76    3.67
  13   9  -2    6.09    3.51
 -13   9   3    1.16    2.86
  13   9  -3    2.56    3.41
 -13   9   4    5.42    4.24
  13   9  -4   10.61    5.06
 -13   9   5   -0.95    3.67
  13   9  -5   -1.56    3.54
 -13   9   6    4.24    3.40
  13   9  -6    1.98    3.18
 -13   9   7   -0.01    2.89
  13   9  -7    0.46    2.95
 -13   9   8    8.32    4.46
  13   9  -8    2.91    3.24
 -13   9   9    2.44    3.77
  13   9  -9   -0.89    3.33
 -13  -9   9    9.90    4.92
 -13   9  10    2.58    3.88
  13   9 -10    5.78    4.34
 -13  -9  10    5.60    5.06
 -13   9  11    3.15    3.33
  13   9 -11   -2.45    4.11
 -13  -9  11    1.18    3.75
 -13   9  12    1.28    2.84
  13   9 -12    0.99    2.59
 -13  -9  12   -1.25    3.96
 -13   9  13    1.39    3.38
  13   9 -13   -1.49    3.06
 -13  -9  13   -0.78    3.76
 -13   9  14    8.37    4.30
  13   9 -14    0.48    3.57
 -13  -9  14    5.56    3.85
 -13   9  15   -1.53    3.15
  13   9 -15   -1.68    3.94
 -13  -9  15   -0.93    3.81
  13   9 -16    4.09    3.26
 -13  -9  16    0.91    3.14
  13   9 -17    5.59    3.56
 -13  -9  17   -0.55    3.82
  13   9 -18    0.04    2.50
 -13  -9  18    0.89    3.87
  13   9 -19    0.41    2.54
  13   9 -20    8.37    4.72
 -13  10   1    0.34    3.20
  13  10  -1   -0.73    2.94
 -13  10   2    2.04    3.11
  13  10  -2    4.79    3.92
 -13  10   3   -0.31    3.77
  13  10  -3    2.31    2.98
 -13  10   4    1.35    2.83
  13  10  -4    2.11    3.89
 -13  10   5    0.41    2.81
  13  10  -5    0.15    2.92
 -13  10   6   -0.05    2.73
  13  10  -6    3.54    3.76
 -13  10   7   -0.73    3.22
  13  10  -7   -1.27    3.16
 -13  10   8    9.23    5.13
  13  10  -8    3.95    3.99
 -13  10   9    2.73    4.36
  13  10  -9   -0.01    3.13
 -13  10  10   -0.26    3.03
  13  10 -10    7.03    4.30
 -13  10  11    0.95    3.20
  13  10 -11   -0.13    3.07
 -13 -10  11   -2.12    4.19
 -13  10  12    0.99    3.45
  13  10 -12    2.94    3.90
 -13 -10  12    9.42    5.34
 -13  10  13   -0.35    3.43
  13  10 -13   -1.84    4.15
 -13 -10  13   -1.49    3.46
 -13  10  14    7.45    4.88
  13  10 -14    7.51    4.00
 -13 -10  14    0.25    2.73
 -13  10  15   -0.28    2.65
  13  10 -15   -0.44    3.33
 -13 -10  15    0.44    2.86
 -13 -10  16    2.37    3.63
 -13  11   6    1.53    4.24
 -13  11   7   -1.00    3.83
 -13  11   8    9.76    5.03
 -13  11   9   -0.85    2.63
 -13  11  10    7.78    4.68
 -13  11  11   -0.95    3.51
 -13  11  12   -0.27    3.17
 -13  11  13   -0.70    2.97
 -13 -11  13    2.91    4.21
 -13  11  14    3.28    4.14
 -13 -11  14    0.94    3.25
 -13 -11  15   -0.09    3.81
 -12   0   1   -0.99    2.56
  12   0  -1    1.64    3.11
 -12   0   2   16.65    6.70
  12   0  -2   11.05    4.55
 -12   0   3   -1.38    3.44
  12   0  -3   -1.33    3.11
 -12   0   4   -0.27    3.41
  12   0  -4    3.96    3.29
 -12   0   5   -0.92    2.63
  12   0  -5   -0.95    2.51
 -12   0   6   51.20   10.37
  12   0  -6   43.00    8.68
 -12   0   7    0.53    3.44
  12   0  -7    0.20    3.39
 -12   0   8    3.57    3.98
  12   0  -8    1.75    2.96
 -12   0   9    1.10    3.16
  12   0  -9    1.09    3.45
 -12   0  10   47.46    9.49
  12   0 -10   44.40    8.51
 -12   0  11   -0.18    3.30
  12   0 -11   -0.10    3.09
 -12   0  12   10.98    5.25
  12   0 -12   13.96    5.34
 -12   0  13   -1.17    2.97
  12   0 -13    4.81    3.43
 -12   0  14    0.44    3.15
  12   0 -14   -0.85    2.35
 -12   0  15    0.11    2.39
  12   0 -15   -0.51    2.96
 -12   0  16   12.61    5.58
  12   0 -16   19.24    5.61
 -12   0  17   -0.82    3.32
  12   0 -17    0.43    2.14
 -12   0  18    5.75    3.79
  12   0 -18    6.83    3.97
 -12   0  19   -1.54    3.24
  12   0 -19   -0.99    2.54
 -12   0  20    8.94    4.83
 -12   0  21   -1.40    3.04
 -12   0  22    7.17    3.98
 -12   0  23    0.63    2.20
 -12   0  24    2.61    2.85
 -12   0  25   -1.25    2.97
 -12   0  26    0.12    2.35
 -12   0  27    0.27    2.58
 -12   1   1   -1.43    2.86
  12  -1  -1   -0.98    2.80
  12   1  -1   -0.20    2.45
 -12  -1   1   -1.41    3.91
 -12   1   2   36.35    8.99
  12  -1  -2   26.27    7.03
  12   1  -2   50.83    8.90
 -12  -1   2   27.27    7.81
 -12   1   3    3.90    3.53
  12  -1  -3    2.01    3.62
  12   1  -3    6.45    4.24
 -12  -1   3   -0.00    3.27
 -12   1   4   25.13    8.09
  12  -1  -4   41.72    8.32
  12   1  -4   29.00    7.06
 -12  -1   4   36.90    8.94
 -12   1   5   -1.13    3.63
  12  -1  -5   -0.32    3.02
  12   1  -5    0.91    2.92
 -12  -1   5    0.70    2.94
 -12   1   6    0.32    3.67
  12  -1  -6    0.83    3.27
  12   1  -6    1.24    3.27
 -12  -1   6    2.33    3.31
 -12   1   7   -0.05    2.62
  12  -1  -7    3.76    3.53
  12   1  -7    0.49    2.59
 -12  -1   7   -1.18    3.57
 -12   1   8   55.88   10.65
  12  -1  -8   60.85    9.96
  12   1  -8   44.41    8.67
 -12  -1   8   50.44   10.27
 -12   1   9   -0.15    3.46
  12  -1  -9    1.22    3.02
  12   1  -9    0.04    2.56
 -12  -1   9    0.04    2.51
 -12   1  10    5.32    3.84
  12  -1 -10    7.51    4.04
  12   1 -10   18.78    5.59
 -12  -1  10    4.70    3.97
 -12   1  11    0.22    2.69
  12  -1 -11    1.49    2.81
  12   1 -11    0.19    3.15
 -12  -1  11   -0.11    2.97
 -12   1  12    4.95    4.17
  12  -1 -12    7.46    3.88
  12   1 -12    7.83    4.08
 -12  -1  12    2.08    3.70
 -12   1  13    0.59    3.15
  12  -1 -13   -1.40    2.71
  12   1 -13   -0.48    2.62
 -12  -1  13   -0.81    3.38
 -12   1  14   37.17    8.72
  12  -1 -14   48.97    8.69
  12   1 -14   30.96    7.46
 -12  -1  14   45.64    9.42
 -12   1  15    0.00    3.22
  12  -1 -15   -1.20    3.09
  12   1 -15   -0.19    2.56
 -12  -1  15    2.39    3.51
 -12   1  16    0.47    2.88
  12  -1 -16    1.60    2.50
  12   1 -16   -0.44    2.16
 -12  -1  16   -0.68    3.23
 -12   1  17   -0.32    2.91
  12  -1 -17    0.57    2.97
  12   1 -17   -1.06    2.57
 -12  -1  17   -1.45    3.36
 -12   1  18    4.40    4.24
  12  -1 -18   13.94    4.86
  12   1 -18    6.15    4.06
 -12  -1  18    7.15    4.39
 -12   1  19   -0.41    2.89
  12  -1 -19   -1.03    2.78
  12   1 -19    4.13    3.90
 -12  -1  19    0.45    3.04
 -12   1  20    1.38    3.40
 -12  -1  20    2.76    3.45
 -12   1  21   -0.79    3.49
 -12  -1  21   -1.37    3.13
 -12   1  22    1.48    3.14
 -12  -1  22    1.55    3.24
 -12   1  23    0.50    2.34
 -12  -1  23   -1.25    3.33
 -12   1  24    7.06    4.12
 -12  -1  24    3.86    3.11
 -12   1  25    0.51    3.02
 -12  -1  25    0.05    2.48
 -12   1  26   -0.84    3.57
 -12  -1  26    1.16    2.63
 -12   1  27    1.78    4.06
 -12  -1  27    2.73    2.82
 -12   2   1    5.60    4.69
  12  -2  -1    5.40    4.03
  12   2  -1    3.67    3.06
 -12  -2   1    3.67    3.40
 -12   2   2    4.09    5.01
  12  -2  -2   19.68    5.75
  12   2  -2   13.69    5.25
 -12  -2   2   18.83    6.88
 -12   2   3    5.62    4.46
  12  -2  -3    0.28    3.07
  12   2  -3    1.33    2.85
 -12  -2   3    3.37    4.31
 -12   2   4    2.33    4.01
  12  -2  -4   12.51    4.88
  12   2  -4    4.31    2.76
 -12  -2   4    7.06    5.12
 -12   2   5    4.08    4.18
  12  -2  -5    1.96    3.50
  12   2  -5    5.09    3.96
 -12  -2   5    4.23    3.24
 -12   2   6   22.11    7.49
  12  -2  -6   30.81    7.07
  12   2  -6   27.05    6.71
 -12  -2   6   26.63    7.36
 -12   2   7   12.47    5.87
  12  -2  -7    6.77    4.13
  12   2  -7    6.09    3.64
 -12  -2   7   10.19    4.65
 -12   2   8    1.19    2.46
  12  -2  -8    6.97    4.42
  12   2  -8    5.23    3.88
 -12  -2   8   11.86    5.27
 -12   2   9    4.01    3.84
  12  -2  -9   -0.34    2.77
  12   2  -9    1.06    2.77
 -12  -2   9    3.26    3.65
 -12   2  10   25.36    7.29
  12  -2 -10   41.50    8.05
  12   2 -10   32.16    7.29
 -12  -2  10   22.52    6.82
 -12   2  11    6.94    4.55
  12  -2 -11    5.96    3.61
  12   2 -11    9.96    4.61
 -12  -2  11    1.02    3.66
 -12   2  12   13.37    5.91
  12  -2 -12   14.70    5.26
  12   2 -12   18.22    5.34
 -12  -2  12   13.88    5.48
 -12   2  13    4.43    3.98
  12  -2 -13   -0.17    2.65
  12   2 -13   -0.65    2.59
 -12  -2  13    2.59    4.00
 -12   2  14    0.71    3.07
  12  -2 -14    1.73    2.83
  12   2 -14    1.70    2.87
 -12  -2  14   -1.28    3.64
 -12   2  15    3.52    3.58
  12  -2 -15    3.06    3.03
  12   2 -15    0.48    2.55
 -12  -2  15    1.33    2.85
 -12   2  16    6.74    4.49
  12  -2 -16   17.53    5.46
  12   2 -16    5.62    3.58
 -12  -2  16   15.61    5.35
 -12   2  17   -0.81    3.30
  12  -2 -17    0.05    2.60
  12   2 -17    0.63    2.61
 -12  -2  17    0.74    3.66
 -12   2  18    0.51    2.77
  12  -2 -18    1.38    2.94
  12   2 -18    5.96    3.76
 -12  -2  18   -0.35    3.13
 -12   2  19   -1.21    3.04
  12   2 -19   -0.18    2.27
 -12  -2  19    0.30    2.62
 -12   2  20    4.48    4.09
  12   2 -20    4.70    3.35
 -12  -2  20    4.32    3.84
 -12   2  21    2.50    4.03
 -12  -2  21    1.29    2.97
 -12   2  22    0.48    3.51
 -12  -2  22    7.16    4.38
 -12   2  23   -0.84    2.79
 -12  -2  23   -0.51    3.26
 -12   2  24    0.19    3.11
 -12  -2  24    0.78    2.47
 -12   2  25    3.96    3.13
 -12  -2  25    0.89    3.41
 -12   2  26    7.36    4.62
 -12  -2  26    8.02    4.84
 -12   2  27   -1.00    2.91
 -12  -2  27    0.26    3.14
 -12   3   1   -1.24    2.80
  12  -3  -1    0.29    3.35
  12   3  -1   -0.80    3.18
 -12  -3   1    2.00    3.07
 -12   3   2   15.92    6.47
  12  -3  -2   13.71    5.37
  12   3  -2   20.16    5.95
 -12  -3   2   17.26    6.45
 -12   3   3   10.37    5.39
  12  -3  -3   -0.83    2.59
  12   3  -3    3.58    3.68
 -12  -3   3    3.43    4.71
 -12   3   4   18.10    6.75
  12  -3  -4   37.95    7.61
  12   3  -4    6.39    3.48
 -12  -3   4    4.81    4.29
 -12   3   5    5.37    4.06
  12  -3  -5    0.98    3.31
  12   3  -5    3.37    3.08
 -12  -3   5    0.83    3.54
 -12   3   6    5.24    4.32
  12  -3  -6    1.43    2.91
  12   3  -6    1.44    3.72
 -12  -3   6   -1.67    3.10
 -12   3   7    1.46    3.55
  12  -3  -7    1.31    2.99
  12   3  -7    5.32    3.63
 -12  -3   7    0.42    2.91
 -12   3   8   26.17    7.62
  12  -3  -8   10.89    5.08
  12   3  -8   16.68    5.51
 -12  -3   8   20.43    6.83
 -12   3   9   12.88    5.96
  12  -3  -9   13.36    4.84
  12   3  -9    6.72    3.81
 -12  -3   9   10.28    4.86
 -12   3  10    5.98    4.99
  12  -3 -10   25.95    6.59
  12   3 -10   20.95    5.96
 -12  -3  10   15.53    6.05
 -12   3  11    0.59    4.27
  12  -3 -11   -0.05    2.42
  12   3 -11    0.10    2.28
 -12  -3  11   -1.39    3.83
 -12   3  12    2.89    4.40
  12  -3 -12   11.90    4.79
  12   3 -12    7.11    3.82
 -12  -3  12   15.90    5.80
 -12   3  13   -0.02    3.94
  12  -3 -13    3.92    3.33
  12   3 -13    0.22    2.71
 -12  -3  13    2.14    3.55
 -12   3  14   15.21    6.02
  12  -3 -14   12.63    4.74
  12   3 -14   16.16    5.21
 -12  -3  14   10.18    5.46
 -12   3  15    4.35    3.65
  12  -3 -15    1.96    3.36
  12   3 -15    0.91    3.14
 -12  -3  15    3.34    3.89
 -12   3  16    0.40    3.48
  12  -3 -16    1.09    2.41
  12   3 -16   -1.01    3.26
 -12  -3  16   -0.56    3.18
 -12   3  17    0.78    3.44
  12  -3 -17   -0.32    2.98
  12   3 -17    2.07    3.09
 -12  -3  17    0.01    3.31
 -12   3  18    2.70    3.23
  12  -3 -18    1.99    2.78
  12   3 -18    2.97    3.26
 -12  -3  18   -0.79    3.31
 -12   3  19   -0.60    3.04
  12   3 -19    5.31    3.49
 -12  -3  19   -0.60    3.00
 -12   3  20    2.61    3.65
  12   3 -20    1.63    3.02
 -12  -3  20    3.03    4.18
 -12   3  21    2.45    3.91
 -12  -3  21    1.64    2.56
 -12   3  22    0.39    2.99
 -12  -3  22    2.02    3.92
 -12   3  23    2.85    3.48
 -12  -3  23    1.80    3.17
 -12   3  24    7.04    4.22
 -12  -3  24    9.03    4.71
 -12   3  25   -0.36    3.35
 -12  -3  25   -0.13    2.78
 -12   3  26    2.98    4.32
 -12  -3  26   -0.05    2.80
 -12   4   1    6.91    5.15
  12  -4  -1    5.55    4.07
  12   4  -1   10.41    4.83
 -12  -4   1    2.09    3.28
 -12   4   2    0.61    3.41
  12  -4  -2    7.68    4.23
  12   4  -2    2.78    3.40
 -12  -4   2    5.72    4.05
 -12   4   3   -0.48    3.18
  12  -4  -3   -0.78    3.33
  12   4  -3    5.33    3.38
 -12  -4   3    0.35    2.79
 -12   4   4    1.68    3.95
  12  -4  -4    2.76    3.21
  12   4  -4   -0.79    3.33
 -12  -4   4   -0.50    3.02
 -12   4   5    9.21    4.92
  12  -4  -5    0.78    2.77
  12   4  -5    0.04    2.83
 -12  -4   5    4.96    4.09
 -12   4   6   25.43    7.97
  12  -4  -6   17.35    6.16
  12   4  -6   23.28    6.02
 -12  -4   6   18.28    6.69
 -12   4   7   19.30    6.63
  12  -4  -7   18.00    5.65
  12   4  -7    9.31    4.77
 -12  -4   7    6.38    4.46
 -12   4   8    0.06    2.92
  12  -4  -8    0.00    2.80
  12   4  -8    0.44    2.02
 -12  -4   8    2.85    3.41
 -12   4   9    4.66    4.18
  12  -4  -9    3.91    3.36
  12   4  -9    6.64    3.73
 -12  -4   9    4.41    4.13
 -12   4  10    5.92    4.44
  12  -4 -10   13.25    4.96
  12   4 -10   10.17    4.42
 -12  -4  10    8.02    4.94
 -12   4  11   10.10    5.81
  12  -4 -11   10.64    4.86
  12   4 -11    2.90    3.28
 -12  -4  11   10.50    5.44
 -12   4  12   10.89    5.84
  12  -4 -12   11.23    5.00
  12   4 -12   18.62    5.55
 -12  -4  12   11.91    5.35
 -12   4  13   -1.71    3.28
  12  -4 -13    0.74    2.75
  12   4 -13   -0.92    2.65
 -12  -4  13   -1.21    3.10
 -12   4  14   -2.14    3.75
  12  -4 -14   -0.96    2.77
  12   4 -14    1.31    3.20
 -12  -4  14   -0.73    2.87
 -12   4  15    4.19    3.65
  12  -4 -15    2.48    3.41
  12   4 -15    2.12    3.37
 -12  -4  15    2.12    3.43
 -12   4  16   12.17    4.86
  12  -4 -16    9.45    4.77
  12   4 -16   10.28    4.40
 -12  -4  16    7.13    4.79
 -12   4  17    9.80    4.51
 -12   4  17    5.67    4.69
  12  -4 -17    5.96    3.40
  12   4 -17    5.75    3.68
 -12  -4  17    4.45    3.86
 -12   4  18    9.20    4.18
 -12   4  18    4.90    4.18
  12  -4 -18    3.24    2.91
  12   4 -18    2.63    2.75
 -12  -4  18   -0.92    3.16
 -12   4  19   -1.15    3.11
  12   4 -19   -0.79    2.32
 -12  -4  19   -0.18    3.40
 -12   4  20    4.47    3.70
  12   4 -20    2.62    2.97
 -12  -4  20    4.94    3.69
 -12   4  21    5.79    4.25
 -12  -4  21    5.08    3.98
 -12   4  22    5.74    4.23
 -12  -4  22   13.78    5.06
 -12   4  23    0.92    3.61
 -12  -4  23   -1.29    3.02
 -12   4  24   -0.55    3.00
 -12  -4  24    1.19    4.06
 -12   4  25    0.85    2.43
 -12  -4  25   -0.26    3.64
 -12   4  26    0.19    3.43
 -12  -4  26    2.83    2.87
 -12   5   1   -0.80    3.04
 -12   5   1    2.76    3.81
  12  -5  -1    2.87    3.72
  12   5  -1   -0.38    2.11
 -12  -5   1    1.36    3.24
 -12   5   2    8.34    4.52
 -12   5   2    8.29    5.12
  12  -5  -2   11.68    4.82
  12   5  -2    4.67    3.06
 -12  -5   2    8.89    4.68
 -12   5   3   22.11    6.34
 -12   5   3   20.39    7.21
  12  -5  -3    7.29    4.84
  12   5  -3    6.70    3.99
 -12  -5   3   12.75    5.94
 -12   5   4   11.18    4.89
 -12   5   4    1.14    3.46
  12  -5  -4    6.91    3.81
  12   5  -4   16.56    5.30
 -12  -5   4    3.88    3.60
 -12   5   5    4.17    3.98
 -12   5   5    5.37    3.89
  12  -5  -5    5.25    3.77
  12   5  -5    7.09    3.73
 -12  -5   5    8.86    4.96
 -12   5   6    0.25    2.96
 -12   5   6   -0.76    4.05
  12  -5  -6   -0.00    3.04
  12   5  -6    0.16    2.78
 -12  -5   6   -0.04    2.44
 -12   5   7    9.10    4.43
 -12   5   7    8.28    5.53
  12  -5  -7   -1.18    3.70
  12   5  -7   12.80    4.72
 -12  -5   7    1.82    3.32
 -12   5   8   21.82    6.23
 -12   5   8    4.39    4.18
  12  -5  -8   13.53    5.34
  12   5  -8   11.68    4.84
 -12  -5   8    7.40    4.66
 -12   5   9   20.05    5.99
 -12   5   9   10.52    5.79
  12  -5  -9   12.41    5.33
  12   5  -9   26.61    6.29
 -12  -5   9   14.04    6.15
 -12   5  10    7.75    4.53
 -12   5  10    2.40    3.68
  12  -5 -10    5.29    3.68
  12   5 -10    7.06    4.01
 -12  -5  10   -1.49    3.53
 -12   5  11   -0.50    2.76
 -12   5  11   -1.94    4.63
  12   5 -11    2.08    2.83
 -12  -5  11    2.56    3.97
 -12   5  12    3.28    3.49
 -12   5  12    1.11    3.03
  12   5 -12    0.28    2.97
 -12  -5  12    0.71    3.63
 -12   5  13   16.46    5.84
 -12   5  13   16.22    6.20
  12   5 -13   18.77    5.72
 -12  -5  13   18.56    6.11
 -12   5  14   16.42    5.31
 -12   5  14   12.66    5.69
  12   5 -14   16.44    5.24
 -12  -5  14    9.36    5.30
 -12   5  15    0.26    3.12
 -12   5  15    1.92    2.85
  12   5 -15    0.93    2.75
 -12  -5  15   -1.52    4.31
 -12   5  16    2.48    3.22
 -12   5  16   -0.51    3.14
  12   5 -16    0.26    2.08
 -12  -5  16   -0.18    2.69
 -12   5  17    6.56    3.79
 -12   5  17    1.59    3.69
  12   5 -17    3.34    3.30
 -12  -5  17    3.12    3.46
 -12   5  18    9.58    4.42
 -12   5  18    1.30    2.94
  12   5 -18    9.89    4.24
 -12  -5  18   11.57    4.57
 -12   5  19    6.27    4.73
  12   5 -19   -0.47    2.57
 -12  -5  19   -1.24    2.99
 -12   5  20    5.92    4.29
  12   5 -20    6.17    3.58
 -12  -5  20   -0.84    3.25
 -12   5  21    0.38    3.28
 -12  -5  21    3.42    3.41
 -12   5  22   -1.50    3.73
 -12  -5  22    0.02    2.48
 -12   5  23   -1.06    3.00
 -12  -5  23    4.07    3.85
 -12   5  24    4.80    3.94
 -12  -5  24    6.55    3.75
 -12   5  25    1.27    2.75
 -12  -5  25    2.47    3.12
 -12   6   1   21.26    6.40
 -12   6   1   11.87    6.30
  12   6  -1   17.53    5.59
 -12  -6   1   15.84    6.36
 -12   6   2    9.79    4.73
 -12   6   2   -0.62    3.50
  12   6  -2   12.25    5.06
 -12  -6   2    4.61    4.61
 -12   6   3    6.34    3.91
 -12   6   3    1.26    3.88
  12   6  -3   -0.34    3.45
 -12  -6   3   10.35    4.83
 -12   6   4    2.88    3.24
 -12   6   4   -0.38    3.05
  12   6  -4    0.57    2.32
 -12  -6   4   -0.39    2.82
 -12   6   5   26.89    7.36
 -12   6   5   11.50    5.96
  12   6  -5   25.54    6.46
 -12  -6   5    9.92    5.09
 -12   6   6   13.47    5.27
 -12   6   6   -0.68    4.20
  12   6  -6    6.01    4.76
 -12  -6   6   16.63    6.16
 -12   6   7   10.60    5.13
 -12   6   7    2.50    4.03
  12   6  -7    9.85    4.33
 -12  -6   7    3.71    3.54
 -12   6   8    4.16    3.59
 -12   6   8    1.44    4.18
  12   6  -8   -0.95    2.83
 -12  -6   8    0.87    3.86
 -12   6   9    4.28    3.75
 -12   6   9    1.82    3.56
  12   6  -9    1.85    3.52
 -12  -6   9    9.91    4.98
 -12   6  10    3.75    3.44
  12   6 -10    4.20    3.33
 -12  -6  10    3.27    3.67
 -12   6  11   29.42    6.80
 -12   6  11   22.65    7.76
  12   6 -11   21.64    6.07
 -12  -6  11   15.91    6.38
 -12   6  12    9.68    4.23
 -12   6  12    3.63    4.66
  12   6 -12    8.40    4.23
 -12  -6  12    0.81    3.86
 -12   6  13    0.68    2.66
 -12   6  13    1.86    3.83
  12   6 -13    1.55    2.71
 -12  -6  13   -0.21    2.51
 -12   6  14   -2.11    3.63
 -12   6  14   -0.31    2.83
  12   6 -14   -0.59    2.15
 -12  -6  14   -0.95    3.34
 -12   6  15    5.48    3.94
 -12   6  15    5.00    4.16
  12   6 -15    1.88    3.36
 -12  -6  15    5.57    4.83
 -12   6  16    5.76    3.50
 -12   6  16   -0.84    3.84
  12   6 -16    4.45    3.59
 -12  -6  16    1.30    3.40
 -12   6  17    4.02    3.48
 -12   6  17    0.31    3.12
  12   6 -17    4.64    3.30
 -12  -6  17   -1.38    3.53
 -12   6  18   -0.95    3.93
  12   6 -18    3.95    3.46
 -12  -6  18    2.61    4.28
 -12   6  19   -0.25    2.57
  12   6 -19   -0.07    2.83
 -12  -6  19    2.59    3.89
 -12   6  20    1.30    3.60
  12   6 -20   -0.83    2.22
 -12  -6  20    2.51    3.83
 -12   6  21   -0.65    3.42
  12   6 -21   -0.04    2.41
 -12  -6  21   -1.54    3.16
 -12   6  22    0.51    3.45
 -12  -6  22   -2.16    3.74
 -12   6  23    3.24    3.24
 -12  -6  23    4.88    3.47
 -12  -6  24   -1.67    3.46
 -12   7   1    3.73    4.00
 -12   7   1    5.52    4.26
  12   7  -1   11.04    4.60
 -12   7   2    5.23    3.72
 -12   7   2    1.11    3.61
  12   7  -2    8.74    4.08
 -12   7   3   12.24    5.05
 -12   7   3    4.64    5.39
  12   7  -3   15.78    5.16
 -12  -7   3   16.22    6.21
 -12   7   4    1.01    2.28
 -12   7   4    4.59    4.76
  12   7  -4    1.48    2.88
 -12  -7   4    3.79    4.59
 -12   7   5    4.43    4.31
 -12   7   5    6.13    5.06
  12   7  -5    5.25    4.16
 -12  -7   5   -1.72    3.74
 -12   7   6   -0.69    3.00
 -12   7   6   -0.91    3.33
  12   7  -6   -0.31    3.15
 -12  -7   6    1.08    2.58
 -12   7   7    3.89    3.93
 -12   7   7    7.44    5.31
  12   7  -7    7.36    4.11
 -12  -7   7    7.64    4.33
 -12   7   8    7.18    4.12
 -12   7   8   -0.27    3.97
  12   7  -8    8.61    4.25
 -12  -7   8    1.13    3.29
 -12   7   9   34.89    7.28
 -12   7   9    3.79    4.31
  12   7  -9   16.97    5.74
 -12  -7   9   21.30    7.00
 -12   7  10    1.59    2.69
 -12   7  10    1.53    4.79
  12   7 -10   -0.95    3.64
 -12  -7  10   -1.71    3.09
 -12   7  11   -0.31    2.80
 -12   7  11   -0.61    3.80
  12   7 -11   -1.17    3.18
 -12  -7  11   -0.67    3.60
 -12   7  12   -0.07    2.27
 -12   7  12    0.24    2.20
  12   7 -12    0.23    2.93
 -12  -7  12   -0.87    2.87
 -12   7  13   -0.86    3.19
 -12   7  13    2.42    3.94
  12   7 -13    6.98    3.89
 -12  -7  13    7.96    4.74
 -12   7  14    3.70    3.53
 -12   7  14    3.92    4.78
  12   7 -14    4.12    3.40
 -12  -7  14   10.51    5.26
 -12   7  15    8.75    4.37
 -12   7  15    5.21    4.39
  12   7 -15   11.70    4.45
 -12  -7  15   -0.29    3.50
 -12   7  16    0.34    2.96
 -12   7  16   -2.05    4.16
  12   7 -16    1.67    3.02
 -12  -7  16   -1.00    3.60
 -12   7  17   -1.30    3.53
 -12   7  17   -0.21    3.62
  12   7 -17   -1.02    2.56
 -12  -7  17    1.96    3.55
 -12   7  18    0.01    3.22
  12   7 -18   -1.16    3.04
 -12  -7  18   -1.11    3.16
 -12   7  19    1.54    3.76
  12   7 -19    7.63    4.31
 -12  -7  19   21.43    6.49
 -12   7  20    3.14    3.89
  12   7 -20   -1.88    3.28
 -12  -7  20    2.04    3.96
 -12   7  21   -1.30    3.85
  12   7 -21    0.08    2.28
 -12  -7  21    3.12    2.95
 -12   7  22   -0.88    3.82
 -12  -7  22   -0.57    2.77
 -12  -7  23    0.23    3.37
 -12   8   1   16.24    6.48
  12   8  -1   14.88    5.37
 -12   8   2   -0.92    3.23
  12   8  -2   -0.44    2.80
 -12   8   3   -1.89    3.26
  12   8  -3    3.77    3.58
 -12   8   4   -0.16    3.11
  12   8  -4   -1.28    2.91
 -12  -8   4    0.94    3.64
 -12   8   5   25.53    6.53
  12   8  -5   12.08    5.14
 -12  -8   5    9.69    5.86
 -12   8   6    1.89    3.40
  12   8  -6    0.93    3.15
 -12  -8   6   -0.61    2.97
 -12   8   7   15.22    5.69
  12   8  -7   10.96    4.85
 -12  -8   7   14.42    5.93
 -12   8   8    2.10    3.56
  12   8  -8    2.78    3.72
 -12  -8   8    1.04    3.44
 -12   8   9    2.73    3.72
  12   8  -9    2.94    3.15
 -12  -8   9    3.93    3.37
 -12   8  10    2.21    3.17
  12   8 -10   -1.14    3.37
 -12  -8  10    0.41    2.84
 -12   8  11    6.44    4.19
  12   8 -11    8.03    4.43
 -12  -8  11    4.10    3.69
 -12   8  12    0.06    2.61
  12   8 -12   -0.79    3.04
 -12  -8  12    0.20    2.27
 -12   8  13    6.84    3.95
  12   8 -13    1.32    2.88
 -12  -8  13   -0.64    3.10
 -12   8  14    1.38    2.86
  12   8 -14   -1.50    2.53
 -12  -8  14   -0.31    3.06
 -12   8  15    5.17    4.29
  12   8 -15    8.98    4.22
 -12  -8  15    3.22    2.95
 -12   8  16    0.25    3.20
  12   8 -16   -0.70    2.96
 -12  -8  16   -1.32    3.67
  12   8 -17    0.69    3.24
 -12  -8  17    9.72    4.69
  12   8 -18   -0.80    2.86
 -12  -8  18   -0.39    3.13
  12   8 -19    0.58    2.39
 -12  -8  19   -1.64    3.92
  12   8 -20    4.20    3.66
 -12  -8  20   -1.38    4.20
  12   8 -21    1.43    2.93
 -12  -8  21    8.17    4.90
 -12  -8  22   -0.96    3.43
 -12   9   1   -1.47    3.76
  12   9  -1   -0.52    3.49
 -12   9   2    1.07    3.34
  12   9  -2    0.26    2.51
 -12   9   3    4.52    4.36
  12   9  -3   14.75    5.29
 -12   9   4    3.40    4.11
  12   9  -4    4.33    4.23
 -12   9   5    8.30    4.74
  12   9  -5    1.55    3.68
 -12   9   6   -0.96    3.05
  12   9  -6    0.73    3.94
 -12  -9   6   -0.13    2.59
 -12   9   7    0.24    2.93
  12   9  -7    2.85    4.20
 -12  -9   7    2.18    3.80
 -12   9   8   -0.84    3.68
  12   9  -8    0.40    3.23
 -12  -9   8    3.06    3.82
 -12   9   9   14.16    5.73
  12   9  -9   32.60    7.33
 -12  -9   9   12.97    6.19
 -12   9  10   -0.82    2.90
  12   9 -10    0.22    2.88
 -12  -9  10    2.67    4.36
 -12   9  11   -0.34    3.08
  12   9 -11   -0.12    2.58
 -12  -9  11    0.25    2.89
 -12   9  12    0.75    2.64
  12   9 -12    3.14    2.98
 -12  -9  12    0.70    2.78
 -12   9  13    6.97    4.28
  12   9 -13    8.99    4.06
 -12  -9  13    5.34    4.46
 -12   9  14    1.47    3.05
  12   9 -14   -0.46    3.06
 -12  -9  14    2.65    3.24
 -12   9  15    1.51    3.90
  12   9 -15    7.55    3.89
 -12  -9  15    4.93    3.76
 -12   9  16   -0.71    3.08
  12   9 -16   -0.56    2.70
 -12  -9  16   -0.34    3.64
  12   9 -17    0.34    3.12
 -12  -9  17    0.06    2.85
  12   9 -18    1.40    3.15
 -12  -9  18    1.80    3.68
  12   9 -19   20.30    5.65
 -12  -9  19    2.52    4.15
  12   9 -20    0.31    3.40
 -12  -9  20   -0.74    3.32
  12   9 -21    1.03    2.96
 -12  10   1    7.93    4.57
  12  10  -1   12.70    4.86
 -12  10   2   -0.33    3.07
  12  10  -2   -0.89    3.38
 -12  10   3    0.34    3.39
  12  10  -3    1.61    2.88
 -12  10   4    0.48    2.84
  12  10  -4   -0.29    1.67
 -12  10   5    3.43    4.23
  12  10  -5    9.88    5.41
 -12  10   6    3.09    3.80
  12  10  -6    1.22    3.34
 -12  10   7    6.62    4.25
  12  10  -7   13.53    5.31
 -12  10   8   -1.44    3.37
  12  10  -8   -1.14    3.14
 -12 -10   8    2.06    4.28
 -12  10   9    6.19    4.85
  12  10  -9    5.85    3.98
 -12 -10   9    5.55    5.26
 -12  10  10    0.74    2.47
  12  10 -10   -1.53    2.99
 -12 -10  10   -0.98    3.38
 -12  10  11    6.32    4.54
  12  10 -11    8.28    4.12
 -12 -10  11    3.28    4.32
 -12  10  12   -0.17    2.32
  12  10 -12    4.23    3.73
 -12 -10  12    0.43    2.38
 -12  10  13    0.03    3.42
  12  10 -13    2.50    3.23
 -12 -10  13    1.52    2.52
 -12  10  14   -1.45    3.77
  12  10 -14   -0.08    2.56
 -12 -10  14   -1.02    2.63
 -12  10  15   -0.15    2.24
  12  10 -15   -0.38    2.68
 -12 -10  15    4.28    4.17
  12  10 -16   -0.25    3.35
 -12 -10  16    3.12    4.22
  12  10 -17    7.54    4.33
 -12 -10  17    7.59    4.73
  12  10 -18    2.52    2.98
 -12 -10  18    1.25    2.19
  12  10 -19    2.50    3.14
 -12 -10  19   -1.04    3.40
  12  10 -20    0.97    2.75
  12  10 -21    4.11    3.91
 -12  11   1   -1.29    3.06
  12  11  -1    0.76    2.47
 -12  11   2    0.92    3.86
  12  11  -2   -0.99    2.99
 -12  11   3    7.73    4.16
  12  11  -3    8.76    4.85
 -12  11   4    3.79    3.93
  12  11  -4    4.15    4.34
 -12  11   5    1.90    4.07
  12  11  -5    3.12    3.47
 -12  11   6    2.76    3.38
  12  11  -6    0.69    3.15
 -12  11   7    5.81    4.52
  12  11  -7    3.86    3.53
 -12  11   8    1.51    3.95
  12  11  -8   -0.22    2.21
 -12  11   9   15.69    5.95
  12  11  -9   14.87    5.10
 -12  11  10   -0.96    3.13
  12  11 -10    1.51    2.97
 -12 -11  10    2.98    3.67
 -12  11  11   -1.91    3.84
  12  11 -11   -1.19    3.26
 -12 -11  11   -2.06    4.47
 -12  11  12   -1.30    3.51
  12  11 -12   -0.88    3.40
 -12 -11  12   -0.34    2.29
 -12  11  13    2.36    3.66
  12  11 -13    5.76    4.18
 -12 -11  13    0.95    3.78
 -12  11  14   -1.01    3.79
  12  11 -14    2.07    2.90
 -12 -11  14   -0.02    2.73
 -12  11  15    4.29    4.22
  12  11 -15    7.97    4.68
 -12 -11  15    1.28    3.37
  12  11 -16   -0.21    2.81
 -12 -11  16    1.08    2.90
  12  11 -17    1.36    3.22
 -12 -11  17    0.48    3.61
  12  11 -18   -0.56    2.42
  12  11 -19    2.87    3.37
  12  11 -20    0.07    2.80
  12  11 -21   -0.43    2.48
 -12  12   2    1.08    3.95
 -12  12   3    0.39    3.59
 -12  12   4   -0.09    2.92
 -12  12   5    9.69    4.92
 -12  12   6   -0.67    2.67
 -12  12   7    6.17    4.23
 -12  12   8   -0.30    3.50
 -12  12   9    1.31    2.80
 -12  12  10    2.47    4.08
 -12  12  11    6.93    5.06
 -12  12  12   -0.03    3.26
 -12  12  13    5.43    4.07
 -12 -12  13    0.75    3.95
 -12  12  14    3.69    3.89
 -12 -12  14   -0.66    3.17
 -12 -12  15   -0.07    4.02
 -12 -12  16    1.79    3.74
 -12  13  13    9.65    4.85
 -12  13  14    0.24    3.38
  11   0  -1   75.30   11.23
 -11   0   2   -2.36    3.70
  11   0  -2    1.68    3.34
 -11   0   3   33.71    8.10
  11   0  -3   25.02    6.67
 -11   0   4   -1.26    3.53
  11   0  -4   -0.00    2.72
 -11   0   5   90.89   13.79
  11   0  -5   89.69   12.50
 -11   0   6   -1.41    3.14
  11   0  -6    1.48    2.62
 -11   0   7   -2.53    4.35
  11   0  -7   -0.42    2.52
 -11   0   8   -0.13    3.03
  11   0  -8    1.26    2.69
 -11   0   9   38.67    8.52
  11   0  -9   32.36    7.04
 -11   0  10    3.45    2.74
  11   0 -10   -1.68    3.06
 -11   0  11   32.25    7.97
  11   0 -11   83.98   10.75
 -11   0  12   -0.18    2.40
  11   0 -12   -0.67    2.52
 -11   0  13    1.19    3.39
  11   0 -13    2.77    3.21
 -11   0  14    0.87    3.15
  11   0 -14    2.40    2.79
 -11   0  15    9.71    4.39
  11   0 -15   10.88    4.42
 -11   0  16   -0.09    2.44
  11   0 -16   -0.04    2.59
 -11   0  17    5.33    4.20
  11   0 -17    8.85    3.55
 -11   0  18   -1.30    3.15
  11   0 -18   -0.28    1.87
 -11   0  19    4.94    3.59
  11   0 -19    5.82    3.51
 -11   0  20   -0.70    2.80
  11   0 -20   -1.07    2.61
 -11   0  21   13.86    4.71
 -11   0  22   -0.34    2.44
 -11   0  23   -0.81    2.63
 -11   0  24    3.58    3.34
 -11   0  25   14.55    5.03
 -11   0  26   -1.06    2.76
 -11   0  27    2.68    3.37
 -11   0  28   -1.85    3.26
 -11   0  29    0.86    2.39
 -11   0  30    2.68    3.08
  11  -1  -1   78.24   11.70
  11   1  -1   89.84   12.10
 -11   1   2    4.72    4.11
  11  -1  -2    2.92    3.11
  11   1  -2   -0.46    2.82
 -11   1   3   28.58    8.02
  11  -1  -3   36.65    7.90
  11   1  -3   42.20    7.82
 -11  -1   3   32.96    8.44
 -11   1   4   -0.40    2.50
  11  -1  -4   -0.03    1.89
  11   1  -4   -1.65    3.20
 -11  -1   4    0.03    3.13
 -11   1   5    7.11    4.67
  11  -1  -5    6.51    4.01
  11   1  -5    2.36    3.01
 -11  -1   5   10.49    5.03
 -11   1   6    2.05    3.82
  11  -1  -6    0.53    2.86
  11   1  -6    3.42    3.26
 -11  -1   6    2.68    3.27
 -11   1   7   26.53    7.44
  11  -1  -7   44.02    8.29
  11   1  -7   57.80    9.02
 -11  -1   7   38.46    8.55
 -11   1   8   -1.45    3.34
  11  -1  -8    2.01    2.96
  11   1  -8    1.42    2.99
 -11  -1   8    3.84    4.15
 -11   1   9   14.49    5.81
  11  -1  -9   23.00    6.12
  11   1  -9   20.11    5.46
 -11  -1   9   18.29    6.50
 -11   1  10   -0.05    2.54
  11  -1 -10    0.81    2.65
  11   1 -10    0.50    2.63
 -11  -1  10    3.01    3.53
 -11   1  11    8.69    4.61
  11  -1 -11    9.44    4.30
  11   1 -11   13.93    4.47
 -11  -1  11    9.81    4.59
 -11   1  12   -0.69    2.92
  11  -1 -12    0.30    2.36
  11   1 -12    0.06    2.29
 -11  -1  12    4.48    4.01
 -11   1  13   22.49    6.66
  11  -1 -13   28.48    6.59
  11   1 -13   29.24    6.62
 -11  -1  13   38.54    8.24
 -11   1  14   -0.82    2.88
  11  -1 -14    0.25    2.53
  11   1 -14    2.34    2.92
 -11  -1  14   -0.32    2.75
 -11   1  15   -1.48    3.45
  11  -1 -15    2.01    2.43
  11   1 -15   -1.00    3.18
 -11  -1  15   -1.38    3.19
 -11   1  16    0.33    3.05
  11  -1 -16   -0.99    2.47
  11   1 -16    0.55    2.54
 -11  -1  16    3.44    3.64
 -11   1  17   19.74    5.98
  11  -1 -17   20.51    5.53
  11   1 -17   22.84    5.73
 -11  -1  17   13.54    4.85
 -11   1  18    4.07    2.98
  11  -1 -18    3.73    2.90
  11   1 -18    2.45    2.93
 -11  -1  18    2.61    2.81
 -11   1  19    6.28    4.31
  11  -1 -19    4.61    3.66
  11   1 -19    6.34    3.83
 -11  -1  19    4.57    3.73
 -11   1  20    1.05    2.74
  11   1 -20    0.27    1.80
 -11  -1  20   -0.35    2.77
 -11   1  21   -0.58    2.60
 -11  -1  21   -0.01    2.19
 -11   1  22   -1.42    3.02
 -11  -1  22   -0.42    2.68
 -11   1  23   15.58    5.35
 -11  -1  23   16.68    5.46
 -11   1  24   -0.45    2.72
 -11  -1  24   -0.18    2.22
 -11   1  25    2.81    3.34
 -11  -1  25    1.98    3.36
 -11   1  26   -0.00    2.35
 -11  -1  26   -1.23    2.81
 -11   1  27    1.99    2.69
 -11  -1  27   -0.42    2.06
 -11   1  28   -0.69    3.19
 -11  -1  28    0.12    2.60
 -11   1  29    2.89    2.76
 -11  -1  29    4.86    3.41
 -11   1  30   -0.47    2.64
 -11  -1  30    0.14    2.60
 -11   2   1   14.97    6.04
  11  -2  -1   22.04    5.93
  11   2  -1   19.76    5.27
 -11   2   2   -1.29    3.58
  11  -2  -2    0.82    2.56
  11   2  -2   -0.03    2.61
 -11   2   3    8.82    5.03
  11  -2  -3   14.24    4.76
  11   2  -3   20.45    5.44
 -11  -2   3    9.92    5.76
 -11   2   4    5.26    4.71
  11  -2  -4    4.99    3.53
  11   2  -4    6.54    4.28
 -11  -2   4    4.25    4.51
 -11   2   5   49.08    9.78
  11  -2  -5   46.05    8.43
  11   2  -5   43.76    7.95
 -11  -2   5   32.02    8.10
 -11   2   6   18.86    6.12
  11  -2  -6   11.88    4.80
  11   2  -6    9.20    4.17
 -11  -2   6   15.00    5.66
 -11   2   7   13.57    5.55
  11  -2  -7   11.50    4.33
  11   2  -7    8.68    4.12
 -11  -2   7    5.04    4.25
 -11   2   8   14.70    5.85
  11  -2  -8   16.32    5.35
  11   2  -8   11.75    4.72
 -11  -2   8   16.71    5.89
 -11   2   9   28.68    7.70
  11  -2  -9   37.68    7.43
  11   2  -9   34.84    7.02
 -11  -2   9   30.28    7.57
 -11   2  10    4.19    3.28
  11  -2 -10    0.40    2.56
  11   2 -10    1.72    2.95
 -11  -2  10   -0.90    3.11
 -11   2  11   15.29    6.14
  11  -2 -11   27.19    6.37
  11   2 -11   24.09    5.76
 -11  -2  11   25.48    6.78
 -11   2  12   -0.60    3.17
  11  -2 -12   -1.06    2.90
  11   2 -12    0.08    2.44
 -11  -2  12    1.83    3.17
 -11   2  13   -0.52    3.21
  11  -2 -13    1.19    2.54
  11   2 -13   -1.31    3.29
 -11  -2  13    1.42    3.06
 -11   2  14    1.77    3.00
  11  -2 -14   -0.74    2.58
  11   2 -14    0.67    2.74
 -11  -2  14    0.26    2.24
 -11   2  15   21.87    6.40
  11  -2 -15   26.87    6.55
  11   2 -15   30.22    6.48
 -11  -2  15   22.12    6.59
 -11   2  16   10.41    4.63
  11  -2 -16    4.59    3.66
  11   2 -16    9.45    4.37
 -11  -2  16    4.57    3.34
 -11   2  17    1.24    3.07
  11  -2 -17    0.56    2.33
  11   2 -17   10.22    3.92
 -11  -2  17    1.38    3.50
 -11   2  18   -1.26    3.43
  11  -2 -18   -1.25    2.78
  11   2 -18    4.75    2.94
 -11  -2  18   -1.05    2.91
 -11   2  19    2.39    3.42
  11  -2 -19   12.60    4.91
  11   2 -19   13.23    4.48
 -11  -2  19    7.03    4.02
 -11   2  20    0.16    3.21
  11   2 -20    7.63    3.63
 -11  -2  20   -0.37    3.47
 -11   2  21   11.33    4.92
 -11  -2  21    7.56    4.37
 -11   2  22    2.86    3.48
 -11  -2  22    0.64    3.10
 -11   2  23   -1.23    3.54
 -11  -2  23   -1.73    3.65
 -11   2  24   -1.92    3.40
 -11  -2  24    0.92    2.29
 -11   2  25    7.22    4.02
 -11  -2  25    2.87    3.20
 -11   2  26    2.30    3.44
 -11  -2  26    1.84    3.43
 -11   2  27    7.98    4.04
 -11  -2  27    9.14    4.28
 -11   2  28    0.48    2.21
 -11  -2  28    1.65    3.37
 -11   2  29    0.96    3.16
 -11  -2  29    4.78    3.49
 -11   2  30    1.11    3.11
 -11  -2  30   -0.11    3.33
 -11   3   1    9.09    4.72
  11  -3  -1   17.81    5.52
  11   3  -1   11.63    4.11
 -11   3   2   19.42    6.94
  11  -3  -2   10.41    4.43
  11   3  -2   16.67    4.95
 -11   3   3   41.09    9.29
  11  -3  -3   45.36    8.64
  11   3  -3   59.20    9.30
 -11  -3   3   41.14    9.06
 -11   3   4    7.33    4.75
  11  -3  -4    7.89    4.59
  11   3  -4   11.17    4.83
 -11  -3   4    2.52    3.22
 -11   3   5    8.64    5.00
  11   3  -5    8.90    3.81
 -11  -3   5    7.71    4.29
 -11   3   6   11.73    5.45
  11  -3  -6    7.50    3.96
  11   3  -6    8.24    4.17
 -11  -3   6    6.85    4.37
 -11   3   7   31.45    8.10
  11  -3  -7   32.83    7.59
  11   3  -7   34.16    7.47
 -11  -3   7   34.92    8.13
 -11   3   8    2.06    3.86
  11  -3  -8    4.11    3.67
  11   3  -8    4.72    3.20
 -11  -3   8    1.92    3.41
 -11   3   9    3.52    3.61
  11  -3  -9   11.66    4.78
  11   3  -9   17.29    4.86
 -11  -3   9   14.27    5.29
 -11   3  10    2.28    3.53
  11  -3 -10    3.05    3.06
  11   3 -10    3.04    3.02
 -11  -3  10    0.74    3.16
 -11   3  11    8.13    4.74
  11  -3 -11    8.53    4.04
  11   3 -11   11.58    4.50
 -11  -3  11   11.29    5.18
 -11   3  12   16.08    5.91
  11  -3 -12    9.51    4.28
  11   3 -12    4.55    3.34
 -11  -3  12    5.94    4.03
 -11   3  13   13.75    5.51
  11  -3 -13   16.90    5.47
  11   3 -13   19.56    5.28
 -11  -3  13    7.61    4.34
 -11   3  14   -0.23    2.90
  11  -3 -14    1.64    2.77
  11   3 -14   -0.53    2.44
 -11  -3  14   -1.36    3.17
 -11   3  15   -0.39    2.39
  11  -3 -15   -0.97    2.47
  11   3 -15   -0.72    2.78
 -11  -3  15    0.72    3.04
 -11   3  16   -1.18    2.94
  11  -3 -16   -1.29    2.95
  11   3 -16   -0.32    2.51
 -11  -3  16    1.92    3.28
 -11   3  17    0.78    3.26
  11  -3 -17    1.39    3.01
  11   3 -17    8.71    4.10
 -11  -3  17    7.25    4.26
 -11   3  18    2.57    3.55
  11  -3 -18    2.19    2.91
  11   3 -18    4.35    3.03
 -11  -3  18    4.99    3.73
 -11   3  19    7.90    4.59
  11  -3 -19    3.79    2.95
  11   3 -19    9.16    3.97
 -11  -3  19    7.85    3.92
 -11   3  20    3.03    3.64
  11   3 -20   -0.25    2.59
 -11  -3  20   -0.13    2.14
 -11   3  21    1.41    2.72
  11   3 -21    0.01    2.58
 -11  -3  21    2.64    3.12
 -11   3  22    4.42    4.32
 -11  -3  22    6.99    4.39
 -11   3  23   22.80    6.19
 -11  -3  23    7.47    4.31
 -11   3  24    7.97    4.04
 -11  -3  24    7.29    4.41
 -11   3  25    0.49    3.32
 -11  -3  25   -1.06    3.16
 -11   3  26    2.05    3.50
 -11  -3  26   -1.34    3.92
 -11   3  27    9.90    3.87
 -11  -3  27    3.63    3.63
 -11   3  28   -0.76    3.07
 -11  -3  28    3.05    3.45
 -11   3  29    2.28    3.01
 -11  -3  29    3.80    3.28
 -11   3  30   -0.69    2.91
 -11   4   1   26.77    7.52
  11  -4  -1   29.02    6.96
  11   4  -1   20.25    5.63
 -11   4   2    3.27    3.65
  11  -4  -2    1.11    3.02
  11   4  -2   -0.81    2.86
 -11  -4   2   -0.73    2.89
 -11   4   3    4.73    3.95
  11  -4  -3   12.08    4.49
  11   4  -3    4.50    3.45
 -11  -4   3    3.96    4.06
 -11   4   4    6.60    4.86
  11  -4  -4    5.21    3.88
  11   4  -4    7.12    4.00
 -11  -4   4    5.75    3.93
 -11   4   5   41.11    9.51
  11  -4  -5   27.33    7.15
  11   4  -5   39.01    7.77
 -11  -4   5   42.21    8.97
 -11   4   6   16.80    6.26
  11  -4  -6   17.46    5.45
  11   4  -6   17.15    5.40
 -11  -4   6    6.14    4.26
 -11   4   7    6.34    4.23
  11  -4  -7   10.90    4.14
  11   4  -7    5.31    3.54
 -11  -4   7    2.92    3.62
 -11   4   8    0.43    3.03
  11  -4  -8    2.41    3.57
  11   4  -8    5.59    3.57
 -11  -4   8    3.80    3.84
 -11   4   9   34.83    8.27
  11  -4  -9   26.63    6.91
  11   4  -9   33.83    7.07
 -11  -4   9   23.11    6.96
 -11   4  10    1.96    3.50
  11  -4 -10    7.17    3.93
  11   4 -10   13.42    4.39
 -11  -4  10    1.98    3.68
 -11   4  11   20.87    6.99
  11  -4 -11   13.87    5.60
  11   4 -11   23.39    5.62
 -11  -4  11    8.86    4.35
 -11   4  12   -0.05    3.75
  11  -4 -12    9.53    4.31
  11   4 -12    1.79    2.29
 -11  -4  12   -0.78    3.47
 -11   4  13   -0.56    3.65
  11  -4 -13    0.62    2.52
  11   4 -13    1.88    2.65
 -11  -4  13    5.49    4.28
 -11   4  14    5.38    4.20
  11  -4 -14    3.54    2.84
  11   4 -14    1.42    2.81
 -11  -4  14    5.23    3.19
 -11   4  15    7.60    4.78
  11  -4 -15   20.38    5.66
  11   4 -15   23.98    5.96
 -11  -4  15   10.65    4.68
 -11   4  16    4.86    3.28
 -11   4  16    3.44    3.22
  11  -4 -16    4.07    3.90
  11   4 -16    6.07    3.54
 -11  -4  16    2.42    3.37
 -11   4  17    3.97    3.12
 -11   4  17    1.07    3.04
  11  -4 -17    2.67    2.82
  11   4 -17    0.62    2.21
 -11  -4  17   -0.42    3.08
 -11   4  18    3.61    2.92
 -11   4  18   -0.88    3.20
  11  -4 -18    2.13    2.74
  11   4 -18    0.61    2.45
 -11  -4  18   -0.27    3.11
 -11   4  19    0.11    3.11
 -11   4  19    1.80    2.76
  11   4 -19    4.66    3.59
 -11  -4  19    3.53    3.17
 -11   4  20    7.71    4.13
  11   4 -20    0.56    2.41
 -11  -4  20    4.63    3.51
 -11   4  21    6.87    3.98
  11   4 -21    3.04    2.79
 -11  -4  21    5.90    3.60
 -11   4  22    1.41    2.96
 -11  -4  22    2.86    3.04
 -11   4  23   -1.03    2.63
 -11  -4  23    0.86    2.10
 -11   4  24    0.51    2.59
 -11  -4  24   -0.16    3.31
 -11   4  25    6.62    4.14
 -11  -4  25    7.29    4.58
 -11   4  26   -0.04    2.92
 -11  -4  26   11.52    4.55
 -11   4  27    1.29    3.70
 -11  -4  27    2.46    2.90
 -11   4  28   -0.64    3.45
 -11  -4  28    0.23    2.57
 -11   4  29    2.04    2.87
 -11   5   1    0.33    3.30
 -11   5   1   -0.96    2.88
  11  -5  -1    0.00    3.11
  11   5  -1    3.50    2.67
 -11   5   2   39.59    7.92
 -11   5   2   19.53    7.32
  11  -5  -2   33.37    7.87
  11   5  -2   40.57    7.89
 -11  -5   2   34.24    8.08
 -11   5   3   41.40    7.94
 -11   5   3   33.20    8.86
  11  -5  -3   19.51    5.94
  11   5  -3   33.92    7.10
 -11  -5   3   17.66    6.19
 -11   5   4   -0.50    2.23
 -11   5   4   -0.59    3.03
  11  -5  -4    0.45    3.53
  11   5  -4    2.18    3.43
 -11  -5   4   -0.76    3.39
 -11   5   5    4.18    3.29
 -11   5   5   -2.24    5.14
  11  -5  -5   -0.15    2.48
  11   5  -5   -0.92    2.77
 -11  -5   5    1.10    2.95
 -11   5   6   13.94    4.81
 -11   5   6   15.53    6.22
  11  -5  -6   14.28    5.39
  11   5  -6   19.74    5.53
 -11  -5   6    9.53    4.69
 -11   5   7   33.56    7.09
 -11   5   7   13.11    6.66
  11  -5  -7   22.21    6.28
  11   5  -7   21.58    5.89
 -11  -5   7    8.62    4.80
 -11   5   8    6.08    3.55
 -11   5   8    4.67    4.85
  11  -5  -8    5.70    3.94
  11   5  -8    4.32    3.43
 -11  -5   8    6.55    4.55
 -11   5   9   22.66    5.93
 -11   5   9   17.63    6.45
  11   5  -9   13.75    4.67
 -11  -5   9    7.10    4.66
 -11   5  10   -0.68    2.63
 -11   5  10   -1.54    3.59
  11   5 -10    1.21    3.04
 -11  -5  10    0.11    2.97
 -11   5  11    5.21    3.95
 -11   5  11    4.28    4.20
  11   5 -11    5.84    3.54
 -11  -5  11   10.69    5.34
 -11   5  12   24.31    6.20
 -11   5  12   10.23    5.60
  11   5 -12   15.92    5.18
 -11  -5  12    9.92    5.09
 -11   5  13   27.84    6.59
 -11   5  13   15.24    6.46
  11   5 -13   36.02    7.13
 -11  -5  13   11.32    5.50
 -11   5  14    8.63    3.85
 -11   5  14    1.12    2.77
  11   5 -14    3.51    2.87
 -11  -5  14    3.27    3.10
 -11   5  15   -0.96    2.49
 -11   5  15    2.51    3.36
  11   5 -15    1.43    2.95
 -11  -5  15    1.63    2.77
 -11   5  16    2.24    3.01
 -11   5  16    1.52    3.37
  11   5 -16    0.77    2.63
 -11  -5  16    0.99    3.63
 -11   5  17    7.11    3.59
 -11   5  17   -1.08    3.34
  11   5 -17    6.04    3.18
 -11  -5  17   -1.68    3.19
 -11   5  18   19.88    5.63
 -11   5  18    1.65    3.29
  11   5 -18   11.56    4.25
 -11  -5  18    8.75    4.51
 -11   5  19   11.24    5.69
  11   5 -19   11.56    4.37
 -11  -5  19   10.43    5.10
 -11   5  20    0.70    2.68
  11   5 -20   -1.38    2.62
 -11  -5  20   -2.05    3.63
 -11   5  21    2.41    3.38
  11   5 -21    3.04    3.67
 -11  -5  21    0.46    3.24
 -11   5  22    2.28    3.13
 -11  -5  22    5.27    4.12
 -11   5  23    3.83    3.66
 -11  -5  23    4.12    3.72
 -11   5  24    0.76    3.03
 -11  -5  24    2.05    2.95
 -11   5  25    0.56    3.60
 -11  -5  25    1.74    3.05
 -11   5  26   -1.11    3.47
 -11  -5  26   -1.08    3.41
 -11   5  27    0.51    3.48
 -11  -5  27    1.66    3.26
 -11   5  28    5.75    3.57
 -11  -5  28    6.06    4.13
 -11   6   1   18.34    5.80
 -11   6   1    6.38    5.13
  11   6  -1   21.70    5.85
 -11  -6   1   14.36    5.92
 -11   6   2    0.14    2.63
 -11   6   2    0.91    3.72
  11   6  -2    1.28    2.42
 -11  -6   2   -0.63    3.79
 -11   6   3    7.07    4.30
 -11   6   3    8.01    4.85
  11   6  -3    3.21    2.64
 -11  -6   3    1.81    3.44
 -11   6   4   31.04    7.29
 -11   6   4   11.32    6.08
  11   6  -4   26.20    6.35
 -11  -6   4   13.58    6.19
 -11   6   5   21.79    6.03
 -11   6   5    5.63    5.20
  11   6  -5   20.19    5.92
 -11  -6   5    5.85    4.30
 -11   6   6   11.96    4.82
 -11   6   6    6.68    5.34
  11   6  -6   18.21    5.48
 -11  -6   6   11.67    5.13
 -11   6   7    5.64    3.97
 -11   6   7    7.78    4.86
  11   6  -7    4.00    4.25
 -11  -6   7    3.58    3.48
 -11   6   8   11.97    4.82
 -11   6   8    5.24    4.35
  11   6  -8    2.32    2.88
 -11  -6   8    7.32    4.47
 -11   6   9   10.90    4.47
 -11   6   9    4.93    4.51
  11   6  -9    0.49    2.80
 -11  -6   9    9.02    4.88
 -11   6  10   10.84    4.70
 -11   6  10   18.72    6.31
  11   6 -10   16.33    5.06
 -11  -6  10   10.18    5.35
 -11   6  11    2.82    3.43
 -11   6  11    2.78    4.37
  11   6 -11    5.53    3.48
 -11  -6  11    8.91    5.07
 -11   6  12    4.31    3.75
 -11   6  12   -2.26    4.04
  11   6 -12    5.94    3.42
 -11  -6  12    1.65    2.82
 -11   6  13    2.11    3.90
  11   6 -13    0.47    2.73
 -11  -6  13    2.89    3.72
 -11   6  14   16.06    4.89
 -11   6  14    7.68    4.52
  11   6 -14    6.64    3.73
 -11  -6  14    7.46    4.71
 -11   6  15    8.50    4.56
 -11   6  15    3.11    3.68
  11   6 -15   12.30    4.59
 -11  -6  15    4.99    4.64
 -11   6  16   13.13    4.77
 -11   6  16    3.50    4.46
  11   6 -16   14.07    4.86
 -11  -6  16   13.87    5.70
 -11   6  17    1.88    3.03
 -11   6  17    0.32    3.51
  11   6 -17    0.42    2.90
 -11  -6  17    2.78    3.02
 -11   6  18    2.90    3.20
  11   6 -18   -0.68    3.29
 -11  -6  18    1.44    2.81
 -11   6  19    4.35    4.95
  11   6 -19    2.63    2.71
 -11  -6  19    3.43    3.95
 -11   6  20    8.39    4.65
  11   6 -20    1.34    2.84
 -11  -6  20    6.09    4.18
 -11   6  21    7.25    4.20
  11   6 -21    2.54    3.32
 -11  -6  21    5.58    3.92
 -11   6  22   -1.33    3.69
 -11  -6  22    0.17    2.77
 -11   6  23    1.13    3.21
 -11  -6  23   -0.57    3.06
 -11   6  24    1.01    3.16
 -11  -6  24    2.19    3.09
 -11   6  25    0.81    3.18
 -11  -6  25    2.29    3.40
 -11   6  26    2.40    3.65
 -11  -6  26    8.29    4.22
 -11   6  27    0.72    3.15
 -11  -6  27   -1.40    3.24
 -11   7   1    7.03    3.91
  11   7  -1    5.61    3.90
 -11  -7   1    3.83    3.79
 -11   7   2   15.00    5.72
  11   7  -2   32.90    6.95
 -11  -7   2   16.97    6.02
 -11   7   3    2.45    2.88
 -11   7   3    2.41    3.55
  11   7  -3    3.57    3.11
 -11  -7   3   -0.96    3.25
 -11   7   4    9.50    4.84
 -11   7   4    2.66    3.65
  11   7  -4   11.36    4.18
 -11  -7   4    6.87    4.37
 -11   7   5   -0.27    2.65
 -11   7   5    2.22    4.06
  11   7  -5    0.37    2.98
 -11  -7   5    1.52    2.82
 -11   7   6   23.40    6.23
 -11   7   6   14.77    5.85
  11   7  -6   11.60    4.45
 -11  -7   6    7.02    5.31
 -11   7   7   -0.21    3.11
 -11   7   7    1.82    4.00
  11   7  -7   -0.38    2.42
 -11  -7   7   -0.12    2.71
 -11   7   8   30.31    7.10
 -11   7   8   13.82    6.35
  11   7  -8   30.86    6.65
 -11  -7   8   18.53    6.50
 -11   7   9   14.33    5.38
 -11   7   9   10.59    5.38
  11   7  -9   17.38    5.19
 -11  -7   9   12.44    5.45
 -11   7  10    1.57    2.97
 -11   7  10   -0.63    3.56
  11   7 -10   -1.51    3.15
 -11  -7  10    0.20    3.87
 -11   7  11    0.39    2.72
 -11   7  11    0.11    3.36
  11   7 -11   -0.77    2.56
 -11  -7  11   -1.11    2.41
 -11   7  12   19.67    5.68
 -11   7  12   10.77    5.49
  11   7 -12   17.98    5.37
 -11  -7  12   10.64    5.08
 -11   7  13    4.38    3.07
 -11   7  13    8.81    5.48
  11   7 -13    5.50    3.80
 -11  -7  13    3.18    3.92
 -11   7  14    4.56    3.97
 -11   7  14    7.67    4.75
  11   7 -14    5.73    3.90
 -11  -7  14    1.70    3.16
 -11   7  15   -0.19    2.63
 -11   7  15   -1.42    3.27
  11   7 -15   -0.57    3.23
 -11  -7  15   -0.14    3.15
 -11   7  16    1.31    2.99
 -11   7  16   -1.44    3.56
  11   7 -16   -0.59    2.13
 -11  -7  16   -0.37    2.52
 -11   7  17    5.54    3.52
 -11   7  17    0.01    3.41
  11   7 -17    1.58    2.90
 -11  -7  17    2.02    2.74
 -11   7  18    9.30    4.87
  11   7 -18   14.62    4.89
 -11  -7  18    9.72    4.85
 -11   7  19   -0.21    3.05
  11   7 -19    1.12    2.78
 -11  -7  19    0.78    3.42
 -11   7  20    0.70    3.53
  11   7 -20    1.53    2.79
 -11  -7  20    1.16    2.26
 -11   7  21    1.87    3.99
  11   7 -21    0.65    2.30
 -11  -7  21   -0.86    2.59
 -11   7  22    3.81    4.33
 -11  -7  22    7.41    4.87
 -11   7  23    2.10    3.21
 -11  -7  23    5.99    4.02
 -11   7  24    0.93    3.71
 -11  -7  24    1.50    3.43
 -11   7  25    1.65    3.23
 -11  -7  25   -0.75    3.13
 -11   8   1    1.12    3.08
  11   8  -1   -1.39    3.99
 -11   8   2    6.98    3.70
  11   8  -2    8.12    4.40
 -11  -8   2    7.03    4.78
 -11   8   3    0.68    2.75
  11   8  -3    2.26    2.82
 -11  -8   3   -1.64    3.21
 -11   8   4   19.15    6.25
  11   8  -4   33.84    7.30
 -11  -8   4   23.05    7.32
 -11   8   5    5.82    3.73
  11   8  -5    5.10    3.73
 -11  -8   5    1.42    3.47
 -11   8   6   21.84    6.48
  11   8  -6   18.26    6.02
 -11  -8   6   23.99    7.30
 -11   8   7    3.28    3.76
  11   8  -7    0.25    3.06
 -11  -8   7    5.96    4.32
 -11   8   8    0.89    3.11
  11   8  -8   -0.51    2.90
 -11  -8   8    3.85    4.37
 -11   8   9    3.02    3.53
  11   8  -9    4.61    3.74
 -11  -8   9    1.07    3.61
 -11   8  10   14.55    5.39
  11   8 -10   28.23    6.82
 -11  -8  10   29.08    7.66
 -11   8  11    0.67    2.98
  11   8 -11   -0.56    3.04
 -11  -8  11   -1.07    3.94
 -11   8  12   -0.72    2.94
  11   8 -12    1.83    3.22
 -11  -8  12    0.06    3.06
 -11   8  13   -0.23    2.07
  11   8 -13    5.32    4.07
 -11  -8  13   -0.39    3.20
 -11   8  14    0.67    2.81
  11   8 -14    3.30    3.24
 -11  -8  14   -1.05    3.37
 -11   8  15    6.69    4.03
  11   8 -15    0.89    2.52
 -11  -8  15    6.42    4.76
 -11   8  16    7.67    4.23
  11   8 -16    2.80    3.11
 -11  -8  16    7.05    4.92
 -11   8  17   -0.84    3.17
  11   8 -17   -0.83    2.60
 -11  -8  17    2.00    3.32
  11   8 -18   -0.73    2.65
 -11  -8  18    0.77    2.92
  11   8 -19   -0.60    2.70
 -11  -8  19   -1.78    4.17
  11   8 -20    5.35    3.63
 -11  -8  20    5.90    5.23
  11   8 -21   -0.79    2.52
 -11  -8  21    0.78    2.95
 -11  -8  22    5.77    4.21
 -11  -8  23   -0.67    3.05
 -11  -8  24    1.91    3.59
 -11   9   1    0.25    2.13
  11   9  -1    1.81    3.49
 -11   9   2   33.60    7.58
  11   9  -2   21.53    6.33
 -11   9   3   -0.18    3.00
  11   9  -3   -1.61    2.92
 -11   9   4   16.87    5.76
  11   9  -4   15.13    5.09
 -11  -9   4    9.22    5.44
 -11   9   5   -0.11    2.97
  11   9  -5   -1.28    3.67
 -11  -9   5   -1.07    3.94
 -11   9   6    4.59    3.94
  11   9  -6    4.57    3.64
 -11  -9   6    5.73    4.18
 -11   9   7   -0.24    3.72
  11   9  -7    0.02    2.17
 -11  -9   7   -1.88    3.48
 -11   9   8   19.85    5.98
  11   9  -8   34.77    7.58
 -11  -9   8   11.61    5.38
 -11   9   9    0.56    3.01
  11   9  -9    1.63    3.17
 -11  -9   9   -0.41    3.09
 -11   9  10    4.23    4.10
  11   9 -10    0.61    2.44
 -11  -9  10    0.28    3.64
 -11   9  11    0.03    3.25
  11   9 -11    0.61    2.73
 -11  -9  11   -0.24    1.94
 -11   9  12    4.19    3.71
  11   9 -12    4.79    3.95
 -11  -9  12    9.46    5.01
 -11   9  13    1.94    2.92
  11   9 -13    0.58    2.97
 -11  -9  13   -1.21    3.75
 -11   9  14    1.19    2.99
  11   9 -14    6.46    3.67
 -11  -9  14   -0.32    3.74
 -11   9  15    2.21    3.97
  11   9 -15    6.23    4.05
 -11  -9  15   -0.96    3.44
 -11   9  16    1.44    2.78
  11   9 -16    0.23    2.00
 -11  -9  16   -0.98    3.24
 -11   9  17   -0.41    3.22
  11   9 -17   -0.65    2.97
 -11  -9  17   -0.59    3.17
  11   9 -18    7.55    4.66
 -11  -9  18    9.80    4.29
  11   9 -19    2.77    4.00
 -11  -9  19   -0.63    2.79
  11   9 -20    1.24    2.81
 -11  -9  20    5.12    4.44
  11   9 -21    2.71    3.46
 -11  -9  21    2.42    3.28
  11   9 -22    1.32    3.43
 -11  -9  22    2.12    3.54
 -11  -9  23    3.99    3.39
 -11  10   1   -0.08    3.19
  11  10  -1   -0.29    2.18
 -11  10   2    3.70    3.95
  11  10  -2    2.72    3.35
 -11  10   3    0.88    2.95
  11  10  -3   -1.20    3.03
 -11  10   4    5.24    4.14
  11  10  -4    8.19    4.38
 -11  10   5    3.62    3.61
  11  10  -5   -0.86    2.55
 -11  10   6   15.12    5.92
  11  10  -6    7.53    4.38
 -11 -10   6    7.66    5.15
 -11  10   7    0.75    2.78
  11  10  -7   -1.20    3.19
 -11 -10   7   -0.27    2.94
 -11  10   8    3.87    4.12
  11  10  -8   -0.26    3.05
 -11 -10   8    7.69    4.68
 -11  10   9    2.35    3.26
  11  10  -9    2.69    3.50
 -11 -10   9   -1.53    4.06
 -11  10  10   17.36    6.05
  11  10 -10    3.12    3.86
 -11 -10  10   10.26    5.30
 -11  10  11   -0.23    2.76
  11  10 -11    0.38    3.08
 -11 -10  11   -0.64    4.12
 -11  10  12    0.83    2.61
  11  10 -12   -0.45    2.77
 -11 -10  12    2.02    2.57
 -11  10  13    0.64    2.93
  11  10 -13    1.25    3.38
 -11 -10  13    1.10    4.25
 -11  10  14    4.57    4.02
  11  10 -14    7.13    4.48
 -11 -10  14    3.18    4.17
 -11  10  15   -1.04    2.94
  11  10 -15    2.07    2.99
 -11 -10  15    2.14    3.33
 -11  10  16   10.25    5.02
  11  10 -16    7.11    4.42
 -11 -10  16    6.28    4.41
  11  10 -17    0.22    2.16
 -11 -10  17   -0.14    3.22
  11  10 -18    1.66    3.04
 -11 -10  18   -1.16    3.80
  11  10 -19   -1.19    2.79
 -11 -10  19   -0.84    3.37
  11  10 -20    0.93    3.03
 -11 -10  20    5.81    4.15
  11  10 -21   -0.31    3.20
 -11 -10  21    1.51    3.01
  11  10 -22   -0.10    2.59
 -11  11   1    4.19    3.90
  11  11  -1    0.61    2.98
 -11  11   2   10.37    5.25
  11  11  -2   12.15    4.94
 -11  11   3   -0.17    3.37
  11  11  -3   -0.72    3.41
 -11  11   4    2.00    3.00
  11  11  -4    1.07    2.90
 -11  11   5    1.23    3.14
  11  11  -5   -0.29    3.30
 -11  11   6    5.92    4.21
  11  11  -6    4.64    3.73
 -11  11   7   -0.16    2.68
  11  11  -7    1.67    3.50
 -11  11   8    7.85    4.67
  11  11  -8   10.09    4.86
 -11 -11   8    3.63    3.72
 -11  11   9   -0.58    2.91
  11  11  -9    0.53    2.87
 -11 -11   9   -2.26    5.25
 -11  11  10   -0.92    3.03
  11  11 -10   -1.29    3.76
 -11 -11  10    2.41    2.88
 -11  11  11    1.25    3.26
  11  11 -11   -1.91    3.69
 -11 -11  11   -1.26    4.82
 -11  11  12   13.39    5.68
  11  11 -12   11.44    4.97
 -11 -11  12    7.80    5.55
 -11  11  13    1.99    3.56
  11  11 -13   -0.49    2.34
 -11 -11  13   -1.55    3.78
 -11  11  14    0.58    3.49
  11  11 -14    2.99    3.52
 -11 -11  14    2.56    3.73
 -11  11  15   -0.35    3.58
  11  11 -15   -1.83    3.51
 -11 -11  15   -0.64    2.61
  11  11 -16    3.04    3.30
 -11 -11  16   -1.33    2.92
  11  11 -17   -0.04    3.30
 -11 -11  17   -0.39    2.91
  11  11 -18    7.34    4.24
 -11 -11  18    9.33    5.66
  11  11 -19    6.29    4.03
 -11 -11  19   -0.43    2.93
  11  11 -20   -1.05    2.99
 -11 -11  20    0.27    2.68
  11  11 -21   -0.51    2.73
  11  11 -22   -0.57    2.83
 -11  12   1   -0.55    3.34
  11  12  -1   -0.13    4.24
 -11  12   2   -0.69    3.28
  11  12  -2    1.40    3.13
 -11  12   3   -1.76    3.37
  11  12  -3    2.07    3.47
 -11  12   4    5.30    3.70
  11  12  -4    9.31    4.38
 -11  12   5   -1.49    2.74
  11  12  -5   -1.36    3.33
 -11  12   6    8.51    5.42
  11  12  -6    5.42    4.93
 -11  12   7   -1.07    3.45
  11  12  -7    0.76    3.92
 -11  12   8    2.42    3.92
  11  12  -8    0.31    1.97
 -11  12   9    7.16    4.62
  11  12  -9    2.90    3.82
 -11  12  10    1.64    4.01
  11  12 -10    4.50    3.82
 -11 -12  10   -0.62    3.90
 -11  12  11   -1.15    3.71
  11  12 -11    0.43    2.24
 -11 -12  11    0.93    3.14
 -11  12  12   14.86    5.73
  11  12 -12    0.75    3.15
 -11 -12  12    1.70    3.48
 -11  12  13    5.88    3.94
  11  12 -13    2.97    3.30
 -11 -12  13    5.25    4.16
 -11  12  14    0.73    3.35
  11  12 -14   -0.02    2.83
 -11 -12  14    4.18    4.72
 -11  12  15    0.53    3.61
  11  12 -15    2.66    3.48
 -11 -12  15    2.04    4.03
  11  12 -16    6.69    4.55
 -11 -12  16    4.05    4.00
  11  12 -17    2.53    4.18
 -11 -12  17   -0.01    3.19
  11  12 -18   -0.59    2.06
 -11 -12  18    0.42    3.07
  11  12 -19   -0.06    2.69
  11  12 -20   -0.39    3.01
  11  12 -21    0.13    2.44
  11  12 -22    2.85    3.36
 -11  13   1   -1.29    3.67
 -11  13   2    1.27    3.67
 -11  13   3   -1.87    4.46
 -11  13   4    5.39    4.82
 -11  13   5   -1.44    3.71
 -11  13   6   -0.51    3.44
 -11  13   7   -0.73    3.18
 -11  13   8   18.62    6.62
 -11  13   9    2.16    3.38
 -11  13  10    1.92    3.36
 -11  13  11    1.40    3.16
 -11  13  12    1.56    3.80
 -11  13  13    9.91    5.42
 -11 -13  13    4.19    4.42
 -11  13  14    3.33    3.69
 -11 -13  14    2.53    3.52
 -11 -13  15    0.75    3.76
 -11 -13  16   -0.47    4.05
 -11 -13  17    0.53    3.91
 -11  14  11    6.33    4.71
 -11  14  12   -1.38    3.74
 -11  14  13    2.19    4.80
 -11  14  14    2.43    3.32
 -10   0   1    0.73    3.29
  10   0  -1    1.97    2.76
 -10   0   2   17.66    5.79
  10   0  -2   24.48    5.82
  10   0  -3    0.12    2.01
  10   0  -4  103.07   12.94
  10   0  -5   -0.50    2.85
 -10   0   6   17.32    5.67
  10   0  -6   21.10    5.60
 -10   0   7   -1.45    3.32
  10   0  -7   -0.99    2.54
 -10   0   8   22.04    6.35
  10   0  -8   29.43    6.25
 -10   0   9    0.32    2.12
  10   0  -9    0.58    2.49
 -10   0  10   93.05   13.72
  10   0 -10  125.89   14.12
 -10   0  11   -0.72    2.66
  10   0 -11   -0.06    2.41
 -10   0  12   -1.12    3.14
  10   0 -12    0.17    2.04
 -10   0  13    1.46    2.89
  10   0 -13    0.95    1.98
 -10   0  14   18.43    5.78
  10   0 -14   23.00    5.68
 -10   0  15   -0.78    2.40
  10   0 -15   -0.15    2.30
 -10   0  16   36.29    7.68
  10   0 -16   36.63    7.03
 -10   0  17   -0.39    2.90
  10   0 -17   -0.63    2.18
 -10   0  18   18.41    5.47
 -10   0  19   -0.75    2.60
 -10   0  20   35.19    7.49
 -10   0  21    1.62    2.89
 -10   0  22    3.13    2.71
 -10   0  23    0.49    2.42
 -10   0  24    5.99    3.78
 -10   0  25   -0.38    2.55
 -10   0  26   17.16    5.14
 -10   0  27    0.48    2.62
 -10   0  28    2.24    2.66
 -10   0  29    1.52    2.52
 -10   0  30    3.01    3.11
 -10   0  31   -0.31    2.50
 -10   0  32    1.71    2.56
 -10   0  33   -0.95    2.41
 -10   1   1    2.10    3.40
  10  -1  -1    0.73    2.90
  10   1  -1   -1.02    2.82
 -10  -1   1    1.02    2.85
  10  -1  -2  110.63   14.38
  10   1  -2  132.19   15.10
 -10  -1   2  138.62   16.82
  10  -1  -3    9.15    4.34
  10   1  -3    5.91    3.47
  10  -1  -4    5.17    3.41
  10   1  -4    1.70    3.20
  10  -1  -5   11.33    4.58
  10   1  -5   21.07    5.28
 -10   1   6   75.48   11.68
  10  -1  -6   59.47    9.76
  10   1  -6   68.75   10.14
 -10  -1   6   79.69   11.69
 -10   1   7   -0.56    2.96
  10  -1  -7    3.82    2.68
  10   1  -7    0.41    2.49
 -10  -1   7    4.31    3.61
 -10   1   8   40.01    8.29
  10  -1  -8   38.62    7.60
  10   1  -8   46.26    7.90
 -10  -1   8   40.44    8.20
 -10   1   9    1.21    2.88
  10  -1  -9   -0.20    2.17
  10   1  -9    0.94    2.18
 -10  -1   9   -0.89    2.49
 -10   1  10    0.84    3.29
  10  -1 -10    0.27    2.41
  10   1 -10   -0.23    2.59
 -10  -1  10    4.06    3.13
 -10   1  11    5.85    3.91
  10  -1 -11   13.07    4.25
  10   1 -11    8.95    3.63
 -10  -1  11    3.49    3.27
 -10   1  12   69.92   10.95
  10  -1 -12   65.45    9.96
  10   1 -12   66.49    9.97
 -10  -1  12   80.46   11.56
 -10   1  13   -0.51    2.79
  10  -1 -13    0.44    2.40
  10   1 -13    1.39    3.22
 -10  -1  13   -1.30    2.85
 -10   1  14    3.65    3.54
  10  -1 -14    6.05    3.38
  10   1 -14    5.04    3.12
 -10  -1  14   11.94    4.74
 -10   1  15   -0.11    3.00
  10  -1 -15   -0.94    3.13
  10   1 -15   -0.47    1.96
 -10  -1  15    0.67    2.28
 -10   1  16   12.30    4.77
  10  -1 -16   17.16    5.07
  10   1 -16   25.17    5.63
 -10  -1  16   24.43    6.02
 -10   1  17   -0.66    2.54
  10   1 -17    1.74    2.23
 -10  -1  17   -1.84    3.10
 -10   1  18   14.06    5.02
  10   1 -18   31.09    6.24
 -10  -1  18   16.25    5.31
 -10   1  19    2.30    3.14
  10   1 -19    0.57    2.46
 -10  -1  19    2.89    3.17
 -10   1  20   -1.45    2.85
  10   1 -20   -0.01    2.28
 -10  -1  20    1.61    2.53
 -10   1  21    3.11    3.40
 -10  -1  21    1.99    2.78
 -10   1  22   52.64    8.57
 -10  -1  22   35.62    7.76
 -10   1  23    3.02    2.48
 -10  -1  23   -0.85    3.11
 -10   1  24    2.29    3.14
 -10  -1  24    1.59    2.85
 -10   1  25    2.07    2.92
 -10  -1  25   -1.22    3.12
 -10   1  26    3.30    2.78
 -10  -1  26    0.89    2.73
 -10   1  27   -0.86    2.53
 -10  -1  27    1.43    2.94
 -10   1  28    2.74    3.06
 -10  -1  28    3.98    3.62
 -10   1  29   -1.21    2.64
 -10  -1  29   -0.16    2.35
 -10   1  30   -0.24    2.43
 -10  -1  30   -0.94    2.63
 -10   1  31    0.71    2.59
 -10  -1  31    0.48    2.40
 -10   1  32   10.90    4.26
 -10  -1  32    5.98    3.34
 -10   1  33   -0.00    2.61
 -10  -1  33    0.08    2.42
  10  -2  -1    1.70    2.75
  10   2  -1    0.18    2.72
 -10  -2   1    7.46    4.27
  10  -2  -2    0.45    2.76
  10   2  -2    2.44    2.73
 -10  -2   2    1.41    3.50
  10  -2  -3   -0.63    2.62
  10   2  -3    4.36    3.15
  10  -2  -4   96.74   13.20
  10   2  -4  120.98   13.79
 -10   2   5   42.32    8.72
  10  -2  -5   26.36    6.66
  10   2  -5   44.06    7.63
 -10   2   6   19.67    6.13
  10  -2  -6   19.78    5.80
  10   2  -6   21.18    5.29
 -10  -2   6   13.17    5.28
 -10   2   7    4.39    3.71
  10  -2  -7    9.27    4.32
  10   2  -7    6.25    3.54
 -10  -2   7    2.90    3.54
 -10   2   8   18.87    6.04
  10  -2  -8   11.92    4.41
  10   2  -8    9.35    3.98
 -10  -2   8   18.28    5.50
 -10   2   9    8.18    4.11
  10  -2  -9    7.88    3.60
  10   2  -9    7.19    3.31
 -10  -2   9    3.06    3.40
 -10   2  10   59.38   10.47
  10  -2 -10   73.11   10.22
  10   2 -10   69.56    9.74
 -10  -2  10   43.75    9.29
 -10   2  11    4.21    3.88
  10  -2 -11    2.98    2.97
  10   2 -11   12.07    4.25
 -10  -2  11    3.41    3.10
 -10   2  12    0.37    2.26
  10  -2 -12   -0.23    2.06
  10   2 -12   -0.18    1.76
 -10  -2  12    0.19    2.90
 -10   2  13   -0.90    3.05
  10  -2 -13   -0.17    1.78
  10   2 -13    0.91    2.10
 -10  -2  13   -0.64    2.77
 -10   2  14   28.58    7.11
  10  -2 -14   19.69    5.27
  10   2 -14   22.88    5.56
 -10  -2  14   18.10    5.48
 -10   2  15   17.91    5.64
  10  -2 -15   15.17    4.75
  10   2 -15   18.92    4.99
 -10  -2  15   12.73    4.87
 -10   2  16   11.01    4.79
  10  -2 -16    8.61    3.40
  10   2 -16   12.55    4.13
 -10  -2  16    5.29    3.93
 -10   2  17    0.21    2.71
  10   2 -17   -0.71    1.99
 -10  -2  17   -0.46    1.86
 -10   2  18    5.39    3.18
  10   2 -18    0.78    2.44
 -10  -2  18    5.03    3.49
 -10   2  19    5.12    3.77
  10   2 -19    0.50    2.13
 -10  -2  19    1.73    2.71
 -10   2  20   24.11    6.41
  10   2 -20   20.67    5.57
 -10  -2  20   24.17    6.12
 -10   2  21    0.67    2.60
  10   2 -21    2.04    2.40
 -10  -2  21    1.58    2.69
 -10   2  22    0.04    2.46
 -10  -2  22    0.61    3.06
 -10   2  23    3.82    3.56
 -10  -2  23    5.84    3.12
 -10   2  24   11.48    4.07
 -10  -2  24   15.89    5.37
 -10   2  25    0.74    2.54
 -10  -2  25    1.88    3.05
 -10   2  26    8.28    3.80
 -10  -2  26   18.24    5.04
 -10   2  27    0.01    2.30
 -10  -2  27   -0.14    2.65
 -10   2  28    3.68    2.78
 -10  -2  28   -1.12    2.68
 -10   2  29   -0.59    3.03
 -10  -2  29    0.85    2.92
 -10   2  30    4.28    3.17
 -10  -2  30    3.55    2.87
 -10   2  31    0.83    2.82
 -10  -2  31    0.48    2.36
 -10   2  32    0.68    2.03
 -10  -2  32    1.72    2.35
 -10   2  33   -1.03    2.52
  10  -3  -1    6.35    3.86
  10   3  -1   13.45    4.53
 -10  -3   1    7.48    4.39
  10  -3  -2  100.11   13.02
  10   3  -2   89.54   11.91
  10  -3  -3   33.98    7.39
  10   3  -3   49.93    8.37
 -10   3   4   -1.28    2.73
  10  -3  -4   -1.70    3.17
  10   3  -4   -0.82    2.04
 -10   3   5    6.60    3.82
  10  -3  -5    7.26    3.92
  10   3  -5   12.97    4.36
 -10   3   6   18.80    6.05
  10  -3  -6   16.41    5.08
  10   3  -6   22.20    5.47
 -10  -3   6   29.37    7.08
 -10   3   7    1.13    3.98
  10  -3  -7   14.30    4.90
  10   3  -7    4.77    3.30
 -10  -3   7   14.29    5.21
 -10   3   8   41.85    9.09
  10  -3  -8   53.98    9.03
  10   3  -8   65.10    9.46
 -10  -3   8   51.80    9.40
 -10   3   9    2.51    3.53
  10  -3  -9    5.67    3.68
  10   3  -9    6.48    3.36
 -10  -3   9    4.35    3.60
 -10   3  10    0.75    3.50
  10  -3 -10    0.64    2.30
  10   3 -10    2.24    2.78
 -10  -3  10    6.42    3.66
 -10   3  11   11.15    5.08
  10  -3 -11   11.30    4.49
  10   3 -11   15.75    4.78
 -10  -3  11    9.93    4.84
 -10   3  12   20.99    6.39
  10  -3 -12   22.91    6.12
  10   3 -12   31.41    6.46
 -10  -3  12   20.77    6.17
 -10   3  13   -0.09    2.89
  10  -3 -13   -0.05    2.39
  10   3 -13   -1.18    2.40
 -10  -3  13   -0.09    2.82
 -10   3  14    3.35    3.58
  10  -3 -14    1.42    2.58
  10   3 -14    4.72    3.14
 -10  -3  14    6.74    3.97
 -10   3  15    5.09    5.12
  10  -3 -15   -0.65    2.18
  10   3 -15    1.23    2.69
 -10  -3  15    0.87    2.62
 -10   3  16   15.30    5.69
  10  -3 -16   30.26    6.32
  10   3 -16   15.30    4.67
 -10  -3  16   17.07    5.47
 -10   3  17   11.50    4.80
  10  -3 -17   11.73    4.78
  10   3 -17   15.57    4.59
 -10  -3  17   14.55    5.38
 -10   3  18   13.44    5.13
  10  -3 -18   16.17    4.53
  10   3 -18   13.80    4.37
 -10  -3  18    8.91    4.20
 -10   3  19   -1.34    2.87
  10   3 -19    3.05    3.21
 -10  -3  19    3.86    3.17
 -10   3  20    1.18    3.74
  10   3 -20   -0.16    2.61
 -10  -3  20    0.91    2.56
 -10   3  21    4.07    4.07
  10   3 -21    7.58    3.28
 -10  -3  21    2.45    3.04
 -10   3  22   25.77    6.40
 -10  -3  22   24.51    6.20
 -10   3  23    6.61    3.73
 -10  -3  23   -0.10    1.71
 -10   3  24   -0.98    2.97
 -10  -3  24    1.28    2.04
 -10   3  25    1.03    2.91
 -10  -3  25   -2.33    3.50
 -10   3  26    6.48    3.44
 -10  -3  26    5.12    3.15
 -10   3  27   12.05    4.81
 -10  -3  27    6.05    3.86
 -10   3  28    1.10    3.12
 -10  -3  28    7.60    3.67
 -10   3  29    0.73    2.80
 -10  -3  29    3.35    2.74
 -10   3  30    1.02    2.87
 -10  -3  30   -0.41    2.77
 -10   3  31   -0.98    3.13
 -10  -3  31    0.55    2.99
 -10   3  32    0.27    3.20
 -10  -3  32    7.46    3.77
 -10   3  33    0.53    2.71
  10  -4  -1    3.97    3.27
  10   4  -1    0.96    2.30
 -10  -4   1    2.99    3.77
  10  -4  -2    2.91    3.24
  10   4  -2    2.19    3.24
 -10   4   3   12.42    5.73
  10  -4  -3   15.24    5.18
  10   4  -3   13.27    4.40
 -10   4   4   65.93   11.83
  10  -4  -4   68.12   10.43
  10   4  -4   71.87   10.50
 -10   4   5   19.35    6.35
  10  -4  -5   17.66    5.63
  10   4  -5   25.38    6.13
 -10  -4   5   39.24    8.06
 -10   4   6   32.51    7.88
  10  -4  -6   31.89    7.14
  10   4  -6   43.09    7.53
 -10  -4   6   21.13    6.59
 -10   4   7   -0.96    3.45
  10  -4  -7   -0.29    2.49
  10   4  -7   -1.40    2.93
 -10  -4   7    0.33    2.70
 -10   4   8   61.03   10.94
  10  -4  -8   64.37   10.01
  10   4  -8   48.87    8.55
 -10  -4   8   63.39   10.65
 -10   4   9   10.71    5.13
  10  -4  -9    5.52    3.55
  10   4  -9   13.62    4.27
 -10  -4   9    9.80    4.33
 -10   4  10   24.82    7.14
  10  -4 -10   16.33    5.28
  10   4 -10   22.74    5.89
 -10  -4  10   14.66    5.18
 -10   4  11   12.49    5.07
  10  -4 -11    5.34    3.53
  10   4 -11    9.57    3.61
 -10  -4  11    6.56    4.30
 -10   4  12   -1.53    3.31
  10  -4 -12    1.66    2.92
  10   4 -12    1.02    2.38
 -10  -4  12    0.70    3.08
 -10   4  13    8.14    4.59
  10  -4 -13    1.93    2.71
  10   4 -13    0.60    2.43
 -10  -4  13    5.14    3.43
 -10   4  14   20.78    6.09
  10  -4 -14   13.93    4.58
  10   4 -14   17.94    5.12
 -10  -4  14   16.30    5.14
 -10   4  15   16.09    5.11
 -10   4  15   15.03    5.42
  10  -4 -15   12.05    4.59
  10   4 -15    7.33    3.72
 -10  -4  15   11.09    4.68
 -10   4  16   11.69    4.40
 -10   4  16   15.90    5.78
  10  -4 -16   11.86    4.36
  10   4 -16    9.75    3.81
 -10  -4  16    6.62    3.80
 -10   4  17    1.78    2.81
 -10   4  17    1.17    2.86
  10  -4 -17    0.14    1.95
  10   4 -17   -1.23    2.46
 -10  -4  17   -0.11    2.66
 -10   4  18    1.52    3.00
 -10   4  18    0.76    3.93
  10  -4 -18   -0.36    2.63
  10   4 -18    0.90    2.72
 -10  -4  18    2.16    3.25
 -10   4  19    8.00    3.88
 -10   4  19   -0.01    3.47
  10   4 -19    7.77    3.74
 -10  -4  19   13.38    4.74
 -10   4  20   25.28    6.97
  10   4 -20   32.06    6.49
 -10  -4  20   22.06    6.22
 -10   4  21   10.13    4.30
  10   4 -21    9.37    3.96
 -10  -4  21   17.30    5.56
 -10   4  22   -0.37    1.70
 -10  -4  22   -1.39    2.78
 -10   4  23    5.96    3.78
 -10  -4  23    3.22    3.07
 -10   4  24   13.72    5.17
 -10  -4  24   17.69    5.51
 -10   4  25    4.17    4.11
 -10  -4  25    2.31    3.31
 -10   4  26    1.50    3.22
 -10  -4  26    3.06    3.60
 -10   4  27    0.11    2.94
 -10  -4  27   -0.40    2.73
 -10   4  28    2.69    2.87
 -10  -4  28    2.86    3.50
 -10   4  29    9.14    4.08
 -10  -4  29   -1.66    2.86
 -10   4  30    1.41    2.90
 -10  -4  30   -2.17    3.20
 -10   4  31    1.03    2.51
 -10  -4  31   -1.71    2.88
 -10   4  32    0.43    2.60
 -10   5   1   38.79    7.99
 -10   5   1   35.89    8.76
  10   5  -1   38.80    7.43
 -10   5   2  182.31   18.00
 -10   5   2  102.83   16.85
  10   5  -2  139.94   16.11
 -10   5   3   21.92    5.73
 -10   5   3   16.85    6.36
  10   5  -3   15.80    5.23
 -10   5   4    5.67    3.51
 -10   5   4    0.42    2.76
  10   5  -4   -0.85    1.99
 -10   5   5    2.29    3.47
 -10   5   5    5.43    4.47
  10   5  -5    6.17    3.76
 -10  -5   5    9.01    4.87
 -10   5   6   22.90    6.07
 -10   5   6   21.43    6.41
  10   5  -6    7.61    4.33
 -10  -5   6   35.85    7.73
 -10   5   7   36.13    7.51
 -10   5   7   19.30    6.40
  10   5  -7   38.33    7.22
 -10  -5   7   33.48    7.56
 -10   5   8   33.50    6.70
 -10   5   8    8.05    4.30
  10   5  -8    9.45    4.47
 -10  -5   8    9.23    4.57
 -10   5   9    2.68    2.83
 -10   5   9    0.42    3.56
  10   5  -9    2.67    2.30
 -10  -5   9    1.39    2.86
 -10   5  10   -0.77    2.63
 -10   5  10   -1.59    3.58
  10   5 -10    0.77    2.40
 -10  -5  10   -1.46    3.09
 -10   5  11   15.12    4.70
 -10   5  11    6.89    4.39
  10   5 -11    7.47    4.15
 -10  -5  11    0.23    3.91
 -10   5  12   22.22    5.77
 -10   5  12   27.77    7.02
  10   5 -12   26.05    6.19
 -10  -5  12   20.25    6.17
 -10   5  13   11.13    4.62
 -10   5  13   13.07    5.77
  10   5 -13   18.80    5.17
 -10  -5  13   15.00    4.89
 -10   5  14    3.39    3.56
 -10   5  14   -0.25    2.60
  10   5 -14   -1.35    2.65
 -10  -5  14   -0.06    2.27
 -10   5  15    6.20    3.73
 -10   5  15    2.24    3.68
  10   5 -15   -0.00    2.17
 -10  -5  15    3.70    3.19
 -10   5  16    3.51    3.04
 -10   5  16    5.94    4.01
  10   5 -16    3.17    2.92
 -10  -5  16   -0.12    2.07
 -10   5  17   35.07    6.93
 -10   5  17   13.07    5.13
  10   5 -17   24.08    5.78
 -10  -5  17   24.76    6.64
 -10   5  18   17.53    5.02
 -10   5  18   12.80    5.50
  10   5 -18   14.43    4.67
 -10  -5  18    6.64    4.10
 -10   5  19    0.69    2.12
 -10   5  19   -1.35    3.03
  10   5 -19    0.57    2.09
 -10  -5  19    2.18    2.62
 -10   5  20    5.56    3.53
  10   5 -20    0.67    2.36
 -10  -5  20    0.24    2.96
 -10   5  21    3.76    4.14
  10   5 -21    2.97    2.97
 -10  -5  21    6.49    3.97
 -10   5  22   11.63    5.14
 -10  -5  22   10.84    4.96
 -10   5  23    3.96    3.80
 -10  -5  23    3.33    3.62
 -10   5  24    3.03    3.34
 -10  -5  24   -0.32    2.97
 -10   5  25   -1.28    3.23
 -10  -5  25   -0.47    2.61
 -10   5  26   -0.08    2.90
 -10  -5  26    0.61    2.61
 -10   5  27    4.19    3.93
 -10  -5  27    3.67    3.32
 -10   5  28    2.33    2.96
 -10  -5  28    3.59    3.61
 -10   5  29   -0.00    3.25
 -10  -5  29    0.15    2.52
 -10   5  30    0.93    3.03
 -10  -5  30   -1.30    2.82
 -10   5  31    1.11    2.88
 -10   6   1    0.34    2.67
 -10   6   1    1.09    4.33
  10   6  -1    1.04    3.05
 -10   6   2    4.56    3.38
 -10   6   2   -0.32    3.57
  10   6  -2   11.11    4.56
 -10   6   3   23.46    6.09
 -10   6   3   12.90    5.79
  10   6  -3   19.40    5.57
 -10   6   4    7.36    3.53
 -10   6   4   12.46    5.63
  10   6  -4   21.82    5.72
 -10  -6   4    5.74    4.40
 -10   6   5   15.58    5.16
 -10   6   5   17.66    6.53
  10   6  -5   13.29    4.50
 -10  -6   5   11.85    5.28
 -10   6   6   31.56    6.85
 -10   6   6   20.65    6.83
  10   6  -6   20.31    5.28
 -10  -6   6   12.86    5.49
 -10   6   7    1.94    3.24
 -10   6   7   -0.33    3.45
  10   6  -7    0.55    2.36
 -10  -6   7    1.71    3.27
 -10   6   8    2.68    2.85
 -10   6   8    2.94    2.98
  10   6  -8    6.21    3.38
 -10  -6   8   -0.20    3.52
 -10   6   9   49.55    8.27
 -10   6   9   27.76    7.73
  10   6  -9   24.53    6.14
 -10  -6   9   24.79    7.37
 -10   6  10   21.43    5.84
 -10   6  10    9.13    5.42
  10   6 -10   18.15    5.21
 -10  -6  10   22.54    7.12
 -10   6  11    5.18    3.50
 -10   6  11    3.63    3.42
  10   6 -11    3.34    3.11
 -10  -6  11    3.64    3.74
 -10   6  12    0.49    2.39
 -10   6  12   -1.25    3.51
  10   6 -12    1.83    2.70
 -10  -6  12   -1.11    3.24
 -10   6  13   12.56    4.62
 -10   6  13   10.68    5.31
  10   6 -13   15.95    4.93
 -10  -6  13   16.72    5.37
 -10   6  14    9.38    3.88
 -10   6  14    3.23    4.34
  10   6 -14    2.29    3.13
 -10  -6  14    8.18    4.91
 -10   6  15   28.63    6.44
 -10   6  15   18.61    6.11
  10   6 -15   20.22    5.56
 -10  -6  15   30.27    7.04
 -10   6  16    7.66    3.52
 -10   6  16    5.08    3.56
  10   6 -16    5.51    3.35
 -10  -6  16    0.97    3.27
 -10   6  17    0.92    2.60
 -10   6  17    1.37    3.37
  10   6 -17    0.33    2.54
 -10  -6  17   -0.70    3.22
 -10   6  18    6.06    3.52
 -10   6  18    3.94    3.25
  10   6 -18    4.19    3.48
 -10  -6  18    2.43    3.11
 -10   6  19    9.91    4.64
  10   6 -19    5.60    3.73
 -10  -6  19    5.68    3.87
 -10   6  20   13.23    5.50
  10   6 -20    7.07    3.60
 -10  -6  20    8.91    4.35
 -10   6  21    6.28    4.44
  10   6 -21    2.36    2.67
 -10  -6  21    3.50    3.39
 -10   6  22    0.18    3.35
  10   6 -22   -1.09    2.74
 -10  -6  22    1.41    3.35
 -10   6  23    2.39    3.89
 -10  -6  23   -0.15    2.39
 -10   6  24    0.42    3.24
 -10  -6  24    4.78    3.45
 -10   6  25    0.97    3.08
 -10  -6  25    2.16    3.26
 -10   6  26    1.53    3.35
 -10  -6  26   -1.02    2.91
 -10   6  27   -1.12    3.43
 -10  -6  27   -1.57    2.82
 -10   6  28    0.14    3.06
 -10  -6  28   -0.36    2.31
 -10   6  29    0.39    2.87
 -10  -6  29    1.35    3.73
 -10   6  30    0.17    3.76
 -10   7   1   55.90   10.15
  10   7  -1   65.92   10.09
 -10   7   2    7.96    3.59
  10   7  -2    3.32    3.83
 -10   7   3   18.26    5.78
  10   7  -3   15.97    5.14
 -10  -7   3   11.24    5.19
 -10   7   4    3.83    3.30
  10   7  -4    3.13    2.64
 -10  -7   4   -1.15    3.24
 -10   7   5   37.80    7.61
 -10   7   5   20.81    6.80
  10   7  -5   39.30    7.48
 -10  -7   5   11.45    5.37
 -10   7   6    5.33    3.70
 -10   7   6   -0.35    3.82
  10   7  -6    6.41    4.07
 -10  -7   6    4.08    4.58
 -10   7   7   22.84    6.13
 -10   7   7   28.53    7.99
  10   7  -7   32.42    7.02
 -10  -7   7   20.87    6.87
 -10   7   8    8.94    4.47
 -10   7   8    8.92    5.23
  10   7  -8   15.01    5.11
 -10  -7   8    9.68    4.47
 -10   7   9    3.39    3.27
 -10   7   9    2.58    3.87
  10   7  -9   -0.60    2.94
 -10  -7   9   -0.64    3.39
 -10   7  10   -0.41    2.82
 -10   7  10    0.94    3.37
  10   7 -10   -0.38    2.80
 -10  -7  10    0.33    2.98
 -10   7  11    8.28    4.23
 -10   7  11    5.17    4.50
  10   7 -11   14.29    4.98
 -10  -7  11    4.87    3.81
 -10   7  12    8.63    3.98
 -10   7  12    3.58    4.08
  10   7 -12    1.27    3.41
 -10  -7  12    2.75    3.24
 -10   7  13   23.36    6.01
 -10   7  13    9.93    5.42
  10   7 -13   35.70    7.00
 -10  -7  13    6.34    4.20
 -10   7  14   -1.22    2.97
 -10   7  14   -2.04    4.09
  10   7 -14    3.72    3.14
 -10  -7  14    0.31    3.32
 -10   7  15   -0.42    2.56
 -10   7  15    2.06    3.67
  10   7 -15    1.70    2.38
 -10  -7  15   -0.74    3.39
 -10   7  16    3.75    3.33
 -10   7  16   -1.06    3.06
  10   7 -16    4.84    3.09
 -10  -7  16    2.59    3.12
 -10   7  17   11.03    4.89
  10   7 -17   13.01    4.58
 -10  -7  17    6.36    4.21
 -10   7  18    1.61    2.49
 -10   7  18   -0.79    2.98
  10   7 -18   -0.86    2.49
 -10  -7  18    1.40    2.93
 -10   7  19    1.29    2.71
  10   7 -19    3.88    3.27
 -10  -7  19   -0.56    3.07
 -10   7  20    0.57    2.67
  10   7 -20    1.11    3.12
 -10  -7  20    1.73    3.17
 -10   7  21    2.27    3.86
  10   7 -21    7.51    3.72
 -10  -7  21    4.55    4.31
 -10   7  22    2.83    3.72
  10   7 -22   -0.48    2.48
 -10  -7  22   -0.05    2.86
 -10   7  23    1.66    3.24
 -10  -7  23   14.67    5.34
 -10   7  24   -0.17    3.12
 -10  -7  24    1.74    3.02
 -10   7  25    1.91    3.61
 -10  -7  25   -0.61    3.19
 -10  -7  26   -1.16    3.83
 -10  -7  27    5.92    3.77
 -10  -7  28    1.86    4.00
 -10   8   1    8.49    3.89
  10   8  -1    9.05    4.18
 -10   8   2    0.03    2.24
  10   8  -2    4.67    3.63
 -10  -8   2    0.39    3.32
 -10   8   3   21.24    6.42
  10   8  -3   22.91    6.34
 -10  -8   3   35.39    8.72
 -10   8   4    8.33    4.33
  10   8  -4   13.58    4.70
 -10  -8   4    1.26    3.15
 -10   8   5   37.50    7.90
  10   8  -5   38.51    7.99
 -10  -8   5   35.01    8.33
 -10   8   6   18.78    5.27
  10   8  -6    8.18    4.10
 -10  -8   6    1.87    3.90
 -10   8   7    1.32    3.17
  10   8  -7    1.18    2.97
 -10  -8   7    6.30    4.03
 -10   8   8    0.15    2.67
  10   8  -8   -0.71    2.92
 -10  -8   8   -1.07    3.60
 -10   8   9    9.14    4.32
  10   8  -9    9.45    4.14
 -10  -8   9    9.23    5.43
 -10   8  10    4.13    3.70
  10   8 -10    7.85    3.84
 -10  -8  10    9.43    5.02
 -10   8  11   28.97    6.88
  10   8 -11    8.58    4.76
 -10  -8  11    7.80    4.09
 -10   8  12   -0.08    2.62
  10   8 -12   -0.26    3.35
 -10  -8  12   -0.39    2.54
 -10   8  13    7.84    4.14
  10   8 -13    1.80    3.04
 -10  -8  13    2.55    3.86
 -10   8  14    7.90    4.25
  10   8 -14    1.49    2.63
 -10  -8  14   -0.90    2.33
 -10   8  15   23.90    5.98
  10   8 -15   16.26    5.42
 -10  -8  15    8.88    4.90
 -10   8  16    0.25    3.26
  10   8 -16    1.22    2.62
 -10  -8  16    4.37    3.33
 -10   8  17    0.59    2.75
  10   8 -17   -0.31    3.21
 -10  -8  17   -0.95    2.90
 -10   8  18   -0.60    2.34
  10   8 -18    3.50    2.99
 -10  -8  18    0.57    3.35
  10   8 -19    9.81    4.39
 -10  -8  19   12.68    5.10
  10   8 -20    0.68    2.46
 -10  -8  20    1.00    2.77
  10   8 -21    5.47    3.67
 -10  -8  21    5.54    4.02
  10   8 -22    0.37    2.24
 -10  -8  22    4.64    3.82
 -10  -8  23    5.64    4.55
 -10  -8  24    0.82    3.08
 -10  -8  25    7.07    4.38
 -10  -8  26    0.94    2.16
 -10  -8  27   -0.97    2.89
 -10   9   1   42.90    8.50
  10   9  -1   27.65    6.68
 -10   9   2    7.39    4.22
  10   9  -2    1.52    2.75
 -10  -9   2    2.37    3.97
 -10   9   3   16.80    5.63
  10   9  -3   23.55    6.14
 -10  -9   3   19.93    6.98
 -10   9   4   -1.34    3.65
  10   9  -4   -0.27    3.11
 -10  -9   4   -0.68    3.00
 -10   9   5    7.74    4.55
  10   9  -5   10.46    4.92
 -10  -9   5    3.72    3.32
 -10   9   6    1.83    3.67
  10   9  -6   -1.38    3.34
 -10  -9   6   -0.72    3.04
 -10   9   7   25.34    6.86
  10   9  -7   32.30    7.13
 -10  -9   7    9.30    5.33
 -10   9   8    3.60    3.24
  10   9  -8    2.11    3.05
 -10  -9   8    3.50    3.67
 -10   9   9    0.73    2.59
  10   9  -9    0.62    2.31
 -10  -9   9   -0.34    3.12
 -10   9  10    4.59    3.54
  10   9 -10    2.39    3.35
 -10  -9  10    0.44    3.47
 -10   9  11   21.23    6.20
  10   9 -11   22.20    6.07
 -10  -9  11   19.35    6.38
 -10   9  12   -0.77    3.44
  10   9 -12    0.79    2.87
 -10  -9  12   -0.50    2.84
 -10   9  13   -0.26    2.77
  10   9 -13    3.71    2.96
 -10  -9  13    5.71    3.94
 -10   9  14   -0.34    3.04
  10   9 -14   -0.44    2.13
 -10  -9  14    0.58    2.40
 -10   9  15    0.75    3.20
  10   9 -15   -0.61    2.65
 -10  -9  15    3.36    3.95
 -10   9  16   -1.80    3.56
  10   9 -16    0.23    2.92
 -10  -9  16    0.61    2.80
 -10   9  17   26.33    6.89
  10   9 -17   22.17    6.20
 -10  -9  17   24.97    7.15
  10   9 -18   -0.18    2.43
 -10  -9  18    0.22    3.25
  10   9 -19   -0.87    2.57
 -10  -9  19    0.20    3.39
 -10  -9  20    0.88    2.59
  10   9 -21    1.61    3.36
 -10  -9  21    7.19    4.47
  10   9 -22   -0.80    2.43
 -10  -9  22    2.19    2.83
 -10  -9  23    9.72    4.80
 -10  -9  24   -1.71    3.47
 -10  -9  25   -0.39    3.18
 -10  10   1    3.44    4.07
  10  10  -1    9.34    4.28
 -10  10   2   -0.93    3.88
  10  10  -2    1.20    3.05
 -10  10   3   15.77    5.83
  10  10  -3    6.55    4.31
 -10  10   4    2.48    3.66
  10  10  -4   -0.85    3.25
 -10 -10   4   -0.64    2.97
 -10  10   5   29.25    7.21
  10  10  -5   15.35    5.23
 -10 -10   5   27.23    7.78
 -10  10   6    5.86    3.52
  10  10  -6   -0.90    3.10
 -10 -10   6    1.25    3.67
 -10  10   7    6.41    4.08
  10  10  -7    1.37    3.58
 -10 -10   7    2.01    3.16
 -10  10   8    2.82    3.40
  10  10  -8   -1.18    2.87
 -10 -10   8    1.49    3.49
 -10  10   9   26.01    6.81
  10  10  -9   23.51    6.60
 -10 -10   9   22.00    7.18
 -10  10  10    1.46    3.52
  10  10 -10   -1.26    3.29
 -10 -10  10   -0.36    3.63
 -10  10  11    5.18    3.82
  10  10 -11    1.74    2.92
 -10 -10  11    7.98    4.31
 -10  10  12   -1.16    2.97
  10  10 -12    1.93    3.12
 -10 -10  12    0.12    3.99
 -10  10  13   17.51    6.03
  10  10 -13   24.00    6.10
 -10 -10  13   10.09    5.25
 -10  10  14    2.60    3.62
  10  10 -14    0.82    3.76
 -10 -10  14    4.39    4.21
 -10  10  15   10.71    5.26
  10  10 -15    4.10    3.51
 -10 -10  15    7.32    4.93
 -10  10  16    0.98    2.91
  10  10 -16    2.27    2.86
 -10 -10  16   -0.09    2.94
 -10  10  17    1.79    3.49
  10  10 -17    0.21    2.89
 -10 -10  17   -0.33    2.51
  10  10 -18   -0.89    3.12
 -10 -10  18    0.72    3.33
  10  10 -19    8.63    4.30
 -10 -10  19    8.26    4.47
  10  10 -20   -1.27    3.32
 -10 -10  20   -0.71    2.93
  10  10 -21    0.79    2.93
 -10 -10  21    2.20    3.43
  10  10 -22    0.34    2.44
 -10 -10  22   -0.69    3.49
 -10 -10  23    2.95    3.76
 -10 -10  24   -2.28    3.87
 -10  11   1   21.71    6.58
  10  11  -1   10.41    4.48
 -10  11   2    4.47    4.36
  10  11  -2    0.35    3.29
 -10  11   3   16.67    5.58
  10  11  -3   10.99    4.84
 -10  11   4    3.45    3.62
  10  11  -4    4.22    3.24
 -10  11   5    4.65    3.77
  10  11  -5    3.56    3.33
 -10  11   6    2.61    3.54
  10  11  -6   -0.56    2.99
 -10 -11   6   -1.58    4.08
 -10  11   7   24.64    7.27
  10  11  -7   37.90    8.06
 -10 -11   7   31.15    8.22
 -10  11   8    0.80    3.61
  10  11  -8    5.99    3.72
 -10 -11   8   -0.13    2.31
 -10  11   9   -1.40    3.22
  10  11  -9    0.33    2.09
 -10 -11   9   -1.27    3.09
 -10  11  10   -0.66    3.69
  10  11 -10   -0.12    2.54
 -10 -11  10    2.21    3.21
 -10  11  11    7.09    4.66
  10  11 -11   12.86    4.74
 -10 -11  11    7.06    5.32
 -10  11  12    1.97    3.71
  10  11 -12    4.29    3.69
 -10 -11  12   -1.08    3.68
 -10  11  13    1.15    3.24
  10  11 -13   -0.07    2.62
 -10 -11  13    3.11    4.23
 -10  11  14    1.47    2.96
  10  11 -14    0.63    3.37
 -10 -11  14   -1.56    3.84
 -10  11  15    1.04    3.03
  10  11 -15   -2.41    4.17
 -10 -11  15    3.60    3.82
 -10  11  16   -0.22    3.25
  10  11 -16    1.96    2.96
 -10 -11  16    1.83    3.94
  10  11 -17    7.01    4.06
 -10 -11  17    7.45    4.85
  10  11 -18   -1.18    2.77
 -10 -11  18   -1.76    3.76
  10  11 -19   -1.10    2.83
 -10 -11  19    2.40    4.25
  10  11 -20   -1.41    3.17
 -10 -11  20   -0.75    3.51
  10  11 -21    5.81    3.79
 -10 -11  21    0.03    3.30
  10  11 -22   -1.13    2.73
 -10 -11  22   -0.30    4.05
 -10  12   1    4.09    3.68
  10  12  -1    3.03    3.72
 -10  12   2    0.21    3.48
  10  12  -2    0.75    3.26
 -10  12   3    7.15    4.64
  10  12  -3    2.06    3.80
 -10  12   4    4.71    4.00
  10  12  -4    2.03    3.64
 -10  12   5   11.68    5.13
  10  12  -5    5.01    3.97
 -10  12   6   -0.20    3.51
  10  12  -6   -0.67    3.55
 -10  12   7   -0.16    2.80
  10  12  -7    0.55    3.60
 -10  12   8    2.72    3.35
  10  12  -8    3.40    3.39
 -10 -12   8    2.43    3.46
 -10  12   9   14.53    5.51
  10  12  -9    8.22    4.56
 -10 -12   9    2.44    3.08
 -10  12  10    0.07    3.02
  10  12 -10    0.00    2.69
 -10 -12  10   -0.97    3.28
 -10  12  11    3.93    3.93
  10  12 -11    0.25    3.75
 -10 -12  11    4.83    4.51
 -10  12  12    0.52    3.34
  10  12 -12    0.98    2.65
 -10 -12  12   -0.44    3.75
 -10  12  13   -0.35    3.16
  10  12 -13    2.38    3.30
 -10 -12  13   -0.96    3.50
 -10  12  14    1.35    2.71
  10  12 -14   -1.66    3.21
 -10 -12  14    1.61    3.80
 -10  12  15   11.62    5.69
  10  12 -15    3.68    3.77
 -10 -12  15   10.29    5.37
  10  12 -16    0.21    3.30
 -10 -12  16    0.51    2.22
  10  12 -17   -1.73    3.63
 -10 -12  17   -0.33    3.58
  10  12 -18   -1.89    3.52
 -10 -12  18   -1.13    2.45
  10  12 -19    6.41    3.89
 -10 -12  19    3.99    4.29
  10  12 -20   -0.33    2.37
 -10 -12  20   -1.94    3.67
  10  12 -21   -1.42    2.91
 -10 -12  21   -1.85    3.64
  10  12 -22    1.26    3.14
 -10  13   1    6.55    4.49
  10  13  -1    5.91    3.86
 -10  13   2    3.75    4.09
  10  13  -2    2.30    3.55
 -10  13   3    6.45    4.08
  10  13  -3    3.85    4.38
 -10  13   4    1.01    3.41
  10  13  -4   -0.13    2.50
 -10  13   5    2.57    4.11
  10  13  -5    3.90    3.52
 -10  13   6   -0.37    2.88
  10  13  -6   -1.55    3.23
 -10  13   7    3.51    4.32
  10  13  -7    1.34    2.75
 -10  13   8    2.79    3.94
  10  13  -8    0.81    3.36
 -10  13   9    1.81    3.66
  10  13  -9   -0.53    3.13
 -10  13  10   -1.64    3.72
  10  13 -10   -1.47    3.20
 -10  13  11    1.15    3.45
  10  13 -11    0.95    3.99
 -10 -13  11    2.15    3.72
 -10  13  12   10.69    5.34
  10  13 -12    5.62    3.86
 -10 -13  12    6.90    4.75
 -10  13  13    8.56    5.12
  10  13 -13   10.50    4.88
 -10 -13  13    5.10    4.42
 -10  13  14   -1.27    3.52
  10  13 -14    0.82    3.53
 -10 -13  14   -0.86    2.70
 -10  13  15   -1.04    3.32
  10  13 -15   -0.48    3.86
 -10 -13  15    0.11    2.48
  10  13 -16   -1.10    3.08
 -10 -13  16   -0.69    3.38
  10  13 -17    1.82    3.50
 -10 -13  17   -1.68    3.10
  10  13 -18    1.03    2.92
 -10 -13  18    0.02    3.50
  10  13 -19   -0.06    2.81
 -10 -13  19    1.41    4.39
  10  13 -20   -0.00    3.44
  10  13 -21    1.18    3.02
  10  13 -22    0.78    3.11
 -10  14   1   -0.51    3.22
 -10  14   2    2.56    3.39
 -10  14   3    0.32    2.92
 -10  14   4   -0.13    4.04
 -10  14   5    1.18    3.54
 -10  14   6    0.70    3.79
 -10  14   7    1.45    3.49
 -10  14   8    4.92    4.19
 -10  14   9   -2.12    4.13
 -10  14  10   -0.12    2.90
 -10  14  11    1.28    3.66
 -10  14  12    2.06    3.50
 -10  14  13    3.44    3.67
 -10  14  14    2.94    3.86
 -10 -14  14    4.72    3.86
 -10 -14  15    0.16    3.61
 -10 -14  16   -0.41    3.52
 -10 -14  17   -2.14    4.43
 -10  15  11   -0.61    3.57
 -10  15  12    0.36    3.84
 -10  15  13   -0.42    3.04
  -9   0   1   10.33    4.18
  -9   0   2   -0.03    2.22
  -9   0   3  101.59   13.70
  -9   0   4   -0.89    2.88
  -9   0   5   35.88    7.52
  -9   0  10    0.94    2.65
  -9   0  11   18.35    5.27
  -9   0  12   -0.25    2.19
  -9   0  13  117.88   13.91
   9   0 -13   97.40   12.43
  -9   0  14   -0.29    2.33
   9   0 -14    1.24    2.56
  -9   0  15   18.64    5.16
   9   0 -15   17.03    4.73
  -9   0  16   -0.53    2.57
   9   0 -16    0.06    1.73
  -9   0  17   22.02    5.36
   9   0 -17   20.44    4.90
  -9   0  18   -0.31    2.40
   9   0 -18    0.48    1.92
  -9   0  19   47.33    8.36
   9   0 -19   54.30    8.19
  -9   0  20   -0.57    2.17
   9   0 -20   -1.02    2.80
  -9   0  21    8.29    3.92
   9   0 -21    9.03    3.46
  -9   0  22    1.01    2.57
  -9   0  23   55.64    8.75
  -9   0  24   -0.51    2.22
  -9   0  25   13.58    4.49
  -9   0  26   -1.00    2.41
  -9   0  27    2.02    2.93
  -9   0  28    1.39    2.37
  -9   0  29    7.58    3.57
  -9   0  30   -0.22    1.88
  -9   0  31    2.56    2.18
  -9   0  32    2.17    2.68
  -9   0  33    2.38    2.45
  -9   0  34   -0.81    2.02
  -9   0  35    2.19    2.86
  -9   0  36    0.33    2.31
  -9   1   1  356.23   31.54
  -9  -1   1  292.33   29.87
  -9   1   2    3.57    3.55
  -9  -1   2    2.00    2.78
  -9   1   3    5.29    3.41
  -9  -1   3    4.65    3.51
  -9   1   4   36.09    7.74
  -9  -1   4   33.49    7.27
  -9   1   5   96.35   13.28
  -9  -1   5  105.69   13.60
  -9   1   9   11.07    4.55
  -9   1  10   -1.05    2.53
  -9  -1  10    1.94    2.55
  -9   1  11   87.22   12.08
  -9  -1  11   86.06   11.84
  -9   1  12    3.38    3.74
  -9  -1  12    1.23    2.87
  -9   1  13   -1.06    2.68
   9  -1 -13    1.30    2.89
  -9  -1  13    1.19    2.77
  -9   1  14    1.81    3.08
   9  -1 -14   -0.64    2.24
  -9  -1  14    1.27    2.54
  -9   1  15   69.22   10.51
   9  -1 -15   74.53   10.07
  -9  -1  15   74.48   10.60
  -9   1  16    6.10    3.52
   9  -1 -16    6.27    2.98
  -9  -1  16   14.69    4.69
  -9   1  17   30.10    6.76
   9  -1 -17   56.43    8.02
   9   1 -17   42.03    7.23
  -9  -1  17   33.22    7.03
  -9   1  18    3.26    3.13
   9  -1 -18    0.71    2.10
   9   1 -18    1.55    2.33
  -9  -1  18    1.82    2.63
  -9   1  19    2.91    2.80
   9  -1 -19    7.08    3.25
   9   1 -19    7.67    3.33
  -9  -1  19    6.53    3.95
  -9   1  20    9.08    3.79
   9  -1 -20    6.76    3.21
   9   1 -20   10.60    3.65
  -9  -1  20    1.68    2.31
   9   1 -21   61.77    8.88
  -9  -1  21   62.13    9.45
  -9   1  22    0.58    2.54
  -9  -1  22   -0.59    2.88
  -9   1  23    4.76    3.27
  -9  -1  23    2.92    2.90
  -9   1  24    0.66    2.18
  -9  -1  24   -0.30    2.40
  -9   1  25    8.26    3.54
  -9  -1  25    6.55    3.44
  -9   1  26    0.67    2.25
  -9  -1  26   -0.85    1.92
  -9   1  27   16.43    4.81
  -9  -1  27    8.02    3.76
  -9   1  28   -0.17    2.35
  -9  -1  28    0.03    1.72
  -9   1  29    4.27    2.76
  -9  -1  29   -0.15    2.49
  -9   1  30   -0.13    2.18
  -9  -1  30   -1.02    2.67
  -9   1  31    4.43    3.50
  -9  -1  31    8.38    3.50
  -9   1  32   -0.74    2.58
  -9  -1  32    0.84    2.46
  -9   1  33    7.16    3.35
  -9  -1  33    2.08    2.67
  -9   1  34   -0.23    2.17
  -9  -1  34   -0.05    2.38
  -9   1  35    1.07    2.41
  -9  -1  35    2.23    2.42
  -9   1  36   -0.28    2.49
  -9   2   1   18.86    6.31
   9   2  -1   28.58    6.21
  -9  -2   1   36.27    7.63
  -9   2   2    2.55    3.46
  -9  -2   2    4.38    3.59
  -9   2   3  129.38   15.76
  -9  -2   3  106.95   14.44
  -9   2   4    6.26    4.11
  -9  -2   4    4.82    3.22
  -9  -2   5   15.27    5.09
  -9   2   9   34.97    7.32
  -9   2  10    0.11    2.92
  -9  -2  10   -0.17    1.94
  -9   2  11    1.03    3.29
  -9  -2  11   -0.08    1.37
  -9   2  12   10.27    4.48
  -9  -2  12   15.74    4.82
  -9   2  13   35.01    7.17
   9  -2 -13   26.28    6.03
  -9  -2  13   33.86    7.03
  -9   2  14   20.43    6.01
   9  -2 -14   29.94    6.14
  -9  -2  14   29.35    6.35
  -9   2  15   20.18    5.29
   9  -2 -15   20.25    4.81
  -9  -2  15    7.83    4.53
  -9   2  16   -1.19    2.95
   9  -2 -16   -0.54    2.28
  -9  -2  16    0.49    2.59
  -9   2  17   29.98    6.66
   9  -2 -17   31.67    6.33
  -9  -2  17   29.42    6.56
  -9   2  18    0.14    2.60
   9  -2 -18    1.94    2.51
  -9  -2  18    2.87    2.94
  -9   2  19   76.70   10.66
   9  -2 -19   73.58   10.03
  -9  -2  19   64.42   10.01
  -9   2  20    6.84    3.86
   9  -2 -20    5.92    2.78
  -9  -2  20    8.55    3.70
  -9   2  21    3.87    3.14
  -9  -2  21    1.24    3.42
  -9   2  22    6.67    3.67
  -9  -2  22    8.52    4.01
  -9   2  23   34.33    7.01
  -9  -2  23   27.31    6.24
  -9   2  24    1.36    2.62
  -9  -2  24   -1.01    2.37
  -9   2  25    6.65    3.36
  -9  -2  25    8.03    3.84
  -9   2  26    0.72    2.70
  -9  -2  26   -1.30    2.76
  -9   2  27    1.20    2.29
  -9  -2  27   -1.09    2.42
  -9   2  28    3.13    2.89
  -9  -2  28   -0.21    1.91
  -9   2  29    6.23    3.38
  -9  -2  29    9.92    4.15
  -9   2  30    1.92    2.76
  -9  -2  30    0.68    2.28
  -9   2  31    1.29    2.17
  -9  -2  31    4.78    2.73
  -9   2  32   -0.57    2.44
  -9  -2  32   -0.26    2.38
  -9   2  33    4.64    3.05
  -9  -2  33    1.16    2.72
  -9   2  34    0.84    2.68
  -9  -2  34    0.51    2.25
  -9   2  35    9.45    3.75
  -9  -2  35    2.25    2.78
  -9   2  36   -0.11    1.96
  -9   3   1  136.77   17.73
   9  -3  -1  134.95   16.26
   9   3  -1  180.73   17.12
  -9  -3   1  145.38   17.42
  -9   3   2   19.75    6.41
   9  -3  -2   42.63    7.64
   9   3  -2   38.17    6.89
  -9  -3   2   23.73    6.57
  -9   3   3   -0.54    2.67
   9   3  -3    4.32    2.83
  -9  -3   3    2.73    3.68
   9   3  -4    2.57    2.63
  -9  -3   4    6.48    3.71
   9   3  -5   51.68    8.23
  -9  -3   5   49.61    9.02
   9   3  -6   39.82    7.26
   9   3  -7   13.09    4.24
  -9   3   8   -0.15    1.93
  -9   3   9    5.80    3.60
  -9  -3   9   20.03    5.45
  -9   3  10    0.00    2.48
  -9  -3  10    3.61    2.85
  -9   3  11  122.35   15.40
  -9  -3  11  128.54   15.34
  -9   3  12   26.16    6.30
  -9  -3  12   15.91    5.20
  -9   3  13   14.52    5.32
  -9  -3  13    7.98    3.86
  -9   3  14    0.12    2.36
  -9  -3  14   -2.03    3.23
  -9   3  15   58.27    9.48
   9  -3 -15   55.16    8.65
  -9  -3  15   49.64    8.79
  -9   3  16    7.05    4.70
   9  -3 -16   12.02    4.03
  -9  -3  16   14.09    5.46
  -9   3  17   18.02    5.47
   9  -3 -17   19.04    4.98
  -9  -3  17   29.38    6.34
  -9   3  18   -0.38    2.51
   9  -3 -18    0.40    1.86
  -9  -3  18   -0.10    2.38
  -9   3  19    2.50    2.98
   9  -3 -19    3.84    3.09
  -9  -3  19    1.00    1.66
  -9   3  20   14.97    4.98
   9  -3 -20   12.12    3.96
  -9  -3  20   14.50    4.72
  -9   3  21   33.59    7.20
  -9  -3  21   47.35    8.32
  -9   3  22    8.18    3.81
  -9  -3  22    3.32    3.43
  -9   3  23    8.60    4.09
  -9  -3  23    6.47    3.23
  -9   3  24    1.43    3.10
  -9  -3  24   -0.46    2.26
  -9   3  25   12.35    4.43
  -9  -3  25    7.05    3.62
  -9   3  26    4.14    3.05
  -9  -3  26    2.37    2.84
  -9   3  27    6.86    3.46
  -9  -3  27   10.94    4.02
  -9   3  28    0.42    2.31
  -9  -3  28    4.73    2.65
  -9   3  29   -1.27    2.63
  -9  -3  29   -1.47    3.05
  -9   3  30   -0.45    2.26
  -9  -3  30   -0.59    2.42
  -9   3  31    7.02    3.44
  -9  -3  31    3.36    3.04
  -9   3  32    1.76    2.83
  -9  -3  32   -0.26    2.42
  -9   3  33    0.55    2.76
  -9  -3  33    1.66    3.18
  -9   3  34    1.20    2.14
  -9  -3  34   -0.03    1.87
  -9   3  35   -0.08    2.51
  -9   4   1    1.77    3.28
   9  -4  -1   -0.05    2.62
   9   4  -1    1.65    1.76
  -9  -4   1    1.16    3.19
  -9   4   2   34.35    8.25
   9  -4  -2   47.91    8.49
   9   4  -2   49.15    7.84
  -9  -4   2   48.09    8.67
   9  -4  -3   56.86    8.92
   9   4  -3   35.19    6.74
  -9  -4   3   27.20    7.11
   9  -4  -4   26.43    6.37
   9   4  -4   52.52    7.93
  -9  -4   4   36.51    7.69
   9  -4  -5   60.11   10.03
   9   4  -5   77.77   10.34
   9  -4  -6   -1.17    2.63
   9   4  -6    1.23    2.65
  -9   4   7   55.31   10.33
   9   4  -7   68.33    9.60
  -9   4   8   69.66   11.64
   9   4  -8   97.83   11.60
  -9  -4   8   76.53   11.42
  -9   4   9   39.71    8.29
   9   4  -9   51.95    8.28
  -9  -4   9   46.32    8.67
  -9   4  10    1.59    2.82
   9   4 -10   -0.10    2.29
  -9  -4  10    0.83    2.28
  -9   4  11    6.19    4.49
   9   4 -11    8.53    3.29
  -9  -4  11    1.70    2.85
  -9   4  12    1.25    3.30
   9   4 -12    2.64    2.58
  -9  -4  12    3.78    3.71
  -9   4  13   36.90    7.74
   9   4 -13   30.28    6.29
  -9  -4  13   28.59    6.73
  -9   4  14   10.57    4.94
   9   4 -14   11.76    4.03
  -9  -4  14    7.59    3.88
  -9   4  15   23.29    6.56
   9   4 -15   12.15    4.29
  -9  -4  15   19.12    5.57
  -9   4  16   -0.70    3.34
   9   4 -16   -0.03    1.87
  -9  -4  16    0.74    2.21
  -9   4  17   28.50    6.66
   9   4 -17   26.63    5.85
  -9  -4  17   25.95    6.44
  -9   4  18   33.81    7.90
   9   4 -18   50.69    8.12
  -9  -4  18   48.36    8.49
  -9   4  19   40.74    7.18
  -9   4  19   46.17    8.69
   9   4 -19   38.56    7.17
  -9  -4  19   39.35    7.78
  -9   4  20   -0.69    2.68
  -9   4  20    2.97    3.77
   9   4 -20   -0.21    2.36
  -9  -4  20   -1.37    3.23
  -9   4  21   -1.52    2.73
   9   4 -21    2.47    2.78
  -9  -4  21    1.74    2.68
  -9   4  22    0.07    2.52
   9   4 -22    7.32    3.81
  -9  -4  22    2.78    3.30
  -9   4  23   19.84    5.64
  -9  -4  23   19.62    5.38
  -9   4  24    6.62    3.78
  -9  -4  24    3.18    3.55
  -9   4  25    1.15    2.90
  -9  -4  25    2.32    2.56
  -9   4  26   -0.07    2.09
  -9  -4  26    1.38    2.29
  -9   4  27    1.29    2.44
  -9  -4  27    2.03    2.57
  -9   4  28    3.48    3.25
  -9  -4  28    7.24    3.30
  -9   4  29    8.48    3.92
  -9  -4  29   10.21    4.50
  -9   4  30    0.42    2.52
  -9  -4  30    1.01    2.79
  -9   4  31   -1.68    3.54
  -9  -4  31    2.46    2.52
  -9   4  32    0.08    2.68
  -9  -4  32   -0.77    2.58
  -9   4  33    1.63    2.60
  -9  -4  33    1.97    2.67
  -9   4  34    3.27    3.01
  -9   4  35    1.84    2.25
  -9   5   1   83.90   12.01
   9  -5  -1   90.93   12.72
   9   5  -1  119.67   13.17
  -9  -5   1   79.49   12.39
  -9   5   2   41.01    7.92
   9  -5  -2   58.11    9.32
   9   5  -2   49.64    8.14
  -9  -5   2   24.16    6.90
  -9   5   3    6.58    3.53
   9  -5  -3   10.96    4.59
   9   5  -3    6.10    3.42
  -9  -5   3    3.41    3.77
  -9   5   4   63.96    9.62
   9  -5  -4   60.84    9.99
   9   5  -4   65.86    9.75
  -9   5   5   31.45    6.58
  -9   5   5   29.06    7.48
   9   5  -5   25.11    5.92
  -9   5   6   34.98    7.12
  -9   5   6   27.75    7.25
   9   5  -6   36.29    6.80
  -9   5   7   68.46    9.76
  -9   5   7   38.85    8.92
   9   5  -7   68.66    9.58
  -9   5   8    0.27    2.29
  -9   5   8    1.59    3.52
   9   5  -8    5.67    3.27
  -9  -5   8    4.14    3.40
  -9   5   9    2.47    2.61
  -9   5   9    3.21    3.11
   9   5  -9    0.75    2.04
  -9  -5   9   -1.48    3.10
  -9   5  10    7.40    3.53
  -9   5  10    1.40    2.92
   9   5 -10    0.61    2.58
  -9  -5  10    4.52    3.67
  -9   5  11   54.85    8.84
  -9   5  11   62.03   10.38
   9   5 -11   47.77    8.33
  -9  -5  11   53.37    9.58
  -9   5  12   24.75    6.78
   9   5 -12   39.87    7.02
  -9  -5  12   24.17    6.61
  -9   5  13   -0.20    2.64
   9   5 -13    1.23    2.55
  -9  -5  13   -1.39    2.87
  -9   5  14   25.95    6.48
   9   5 -14   15.26    4.79
  -9  -5  14   15.12    5.20
  -9   5  15   14.69    5.16
   9   5 -15   20.36    5.00
  -9  -5  15    8.81    4.29
  -9   5  16   28.30    6.67
   9   5 -16   25.11    5.74
  -9  -5  16   14.13    4.99
  -9   5  17   26.19    6.69
   9   5 -17   22.88    5.72
  -9  -5  17   26.07    6.53
  -9   5  18    3.18    3.70
   9   5 -18    2.58    3.10
  -9  -5  18   -0.36    3.35
  -9   5  19    1.24    3.03
   9   5 -19    1.58    2.21
  -9  -5  19   -0.96    2.98
  -9   5  20    2.66    2.96
   9   5 -20    9.82    3.74
  -9  -5  20    2.75    3.02
  -9   5  21   22.82    5.70
   9   5 -21   18.48    5.05
  -9  -5  21   17.00    5.41
  -9   5  22   11.36    4.56
   9   5 -22   18.68    4.93
  -9  -5  22   22.05    5.73
  -9   5  23    1.68    3.03
  -9  -5  23    4.61    4.38
  -9   5  24    1.01    3.37
  -9  -5  24   -0.09    2.19
  -9   5  25    4.39    3.37
  -9  -5  25    2.97    3.07
  -9   5  26   11.42    4.84
  -9  -5  26    8.69    4.26
  -9   5  27    3.76    3.50
  -9  -5  27    3.14    3.98
  -9   5  28   -0.50    2.42
  -9  -5  28    0.01    2.24
  -9   5  29    0.72    2.63
  -9  -5  29   -0.21    2.22
  -9   5  30   -0.91    2.77
  -9  -5  30    1.35    1.93
  -9   5  31   -0.12    2.48
  -9  -5  31    0.85    3.05
  -9   5  32   -0.08    3.04
  -9  -5  32    0.40    2.42
  -9   5  33    4.41    3.15
  -9   5  34    2.21    2.64
  -9   6   1    1.34    2.76
   9  -6  -1   -0.00    2.33
   9   6  -1   -0.41    2.14
  -9  -6   1    2.28    3.36
  -9   6   2   95.48   12.48
   9  -6  -2   94.66   12.90
   9   6  -2   74.64   11.10
  -9  -6   2   95.50   13.45
  -9   6   3   13.97    4.93
  -9   6   3   31.54    7.76
   9   6  -3   37.21    6.96
  -9  -6   3   27.20    7.02
  -9   6   4   27.95    6.20
  -9   6   4   17.40    6.68
   9   6  -4   20.88    5.42
  -9   6   5   15.37    4.82
  -9   6   5   13.39    5.38
   9   6  -5   17.91    5.00
  -9   6   6   12.90    4.53
  -9   6   6    9.71    4.65
   9   6  -6    4.13    3.36
  -9   6   7   23.83    5.79
  -9   6   7   11.73    5.43
   9   6  -7   24.19    5.62
  -9  -6   7   32.12    7.43
  -9   6   8   54.90    9.15
  -9   6   8   44.67    9.34
   9   6  -8   63.89    9.40
  -9  -6   8   74.89   11.09
  -9   6   9   13.15    4.47
  -9   6   9    7.94    4.47
   9   6  -9   15.37    4.74
  -9  -6   9    8.12    4.50
  -9   6  10    1.69    2.51
  -9   6  10    1.14    3.02
   9   6 -10    1.76    2.89
  -9  -6  10   -1.45    3.14
  -9   6  11    0.60    2.42
  -9   6  11   -0.43    2.82
   9   6 -11    0.14    2.20
  -9  -6  11    0.79    2.59
  -9   6  12   30.91    6.72
  -9   6  12   22.69    6.51
   9   6 -12   25.38    6.16
  -9  -6  12   26.29    6.44
  -9   6  13   10.61    4.37
  -9   6  13    7.21    4.89
   9   6 -13   11.55    4.37
  -9  -6  13   12.37    5.06
  -9   6  14   36.92    7.13
  -9   6  14   15.29    5.73
   9   6 -14   23.96    5.74
  -9  -6  14   29.62    6.83
  -9   6  15   13.40    4.31
  -9   6  15    9.65    4.73
   9   6 -15    9.65    4.05
  -9  -6  15    7.26    4.23
  -9   6  16    1.19    2.75
  -9   6  16   -2.20    3.94
   9   6 -16    0.09    2.04
  -9  -6  16    0.02    3.28
  -9   6  17   10.68    4.08
  -9   6  17   15.23    4.86
   9   6 -17   17.87    5.03
  -9  -6  17   12.56    4.94
  -9   6  18   24.45    6.58
   9   6 -18   41.12    7.30
  -9  -6  18   35.46    7.47
  -9   6  19    9.47    4.26
   9   6 -19    4.84    3.49
  -9  -6  19    7.91    3.87
  -9   6  20    0.60    3.15
   9   6 -20    7.13    3.41
  -9  -6  20    0.48    3.13
  -9   6  21    2.70    3.92
   9   6 -21    0.51    1.85
  -9  -6  21   -1.59    3.19
  -9   6  22    2.22    3.16
   9   6 -22    3.83    3.01
  -9  -6  22    6.74    4.12
  -9   6  23    7.79    4.00
  -9  -6  23    2.46    2.78
  -9   6  24    5.09    3.87
  -9  -6  24    4.72    4.11
  -9   6  25    4.49    3.55
  -9  -6  25    5.03    3.87
  -9   6  26    0.08    2.67
  -9  -6  26    0.17    2.75
  -9   6  27   -0.82    2.59
  -9  -6  27   -0.17    2.00
  -9   6  28    5.93    3.43
  -9  -6  28    4.80    3.44
  -9   6  29   -0.57    2.92
  -9  -6  29    0.30    3.37
  -9   6  30   -0.93    2.67
  -9  -6  30    0.15    2.56
  -9   6  31   -1.16    2.76
  -9  -6  31   -0.41    1.93
  -9   7   1   16.94    5.60
   9   7  -1    7.58    4.21
  -9  -7   1    6.55    4.19
  -9   7   2   10.01    4.31
   9   7  -2   14.60    4.84
  -9  -7   2    3.26    3.83
  -9   7   3    3.84    2.92
   9   7  -3    1.49    2.83
  -9   7   4   32.34    6.99
   9   7  -4   20.80    5.83
  -9   7   5    6.32    3.17
   9   7  -5    8.89    4.44
  -9   7   6   33.08    6.97
   9   7  -6   34.29    7.19
  -9  -7   6   22.66    6.49
  -9   7   7    5.60    4.15
   9   7  -7    2.70    2.99
  -9  -7   7    7.29    4.49
  -9   7   8    0.64    3.30
   9   7  -8    0.32    3.00
  -9  -7   8    0.76    2.72
  -9   7   9    5.95    3.81
   9   7  -9    8.37    3.91
  -9  -7   9   13.94    5.14
  -9   7  10   26.40    6.29
  -9   7  10   20.42    6.79
   9   7 -10   21.59    5.81
  -9  -7  10   26.97    6.70
  -9   7  11   12.11    4.58
  -9   7  11   23.93    6.78
   9   7 -11   19.04    5.16
  -9  -7  11   13.58    5.31
  -9   7  12   52.22    8.67
  -9   7  12   34.92    8.43
   9   7 -12   41.23    7.87
  -9  -7  12   53.37    9.48
  -9   7  13    0.81    2.55
  -9   7  13   -0.48    3.32
   9   7 -13   -0.73    3.36
  -9  -7  13    2.29    3.37
  -9   7  14    1.83    2.52
  -9   7  14    4.32    4.15
   9   7 -14    4.31    3.22
  -9  -7  14    4.29    3.00
  -9   7  15   -0.18    2.48
  -9   7  15    2.05    3.82
   9   7 -15    3.07    3.05
  -9  -7  15    3.87    3.77
  -9   7  16   42.78    7.66
  -9   7  16   23.27    7.32
   9   7 -16   30.79    6.71
  -9  -7  16   23.27    6.81
  -9   7  17    1.98    2.74
  -9   7  17    2.10    3.51
   9   7 -17    0.30    2.35
  -9  -7  17    2.38    3.51
  -9   7  18    1.65    2.40
  -9   7  18    0.11    2.65
   9   7 -18    1.36    2.05
  -9  -7  18   -0.27    2.44
  -9   7  19    1.36    2.66
   9   7 -19   -0.53    2.87
  -9  -7  19   -1.36    2.92
  -9   7  20    8.05    3.96
   9   7 -20   10.42    3.97
  -9  -7  20    1.38    3.29
   9   7 -21    6.73    3.67
  -9  -7  21    7.32    4.32
   9   7 -22   18.87    5.13
  -9  -7  22   18.30    5.55
  -9  -7  23    0.88    2.89
  -9  -7  24   -0.94    2.44
  -9  -7  25   -0.26    2.41
  -9  -7  26    9.94    4.21
  -9  -7  27    2.14    3.23
  -9  -7  28    0.01    3.16
  -9  -7  29   -1.14    2.79
  -9  -7  30   -0.78    2.96
  -9   8   1    4.46    3.88
   9   8  -1    8.52    4.46
  -9  -8   1   12.91    5.37
  -9   8   2   19.15    5.67
   9   8  -2   18.78    5.36
  -9   8   3    0.72    2.17
   9   8  -3    3.73    3.26
  -9   8   4   49.61    8.99
   9   8  -4   44.28    8.56
  -9   8   5    1.39    3.29
   9   8  -5    0.43    2.59
  -9  -8   5   -1.02    3.10
  -9   8   6    3.28    3.24
   9   8  -6    4.75    3.23
  -9  -8   6    0.96    3.07
  -9   8   7    3.94    3.49
   9   8  -7    1.63    2.69
  -9  -8   7   -0.53    2.45
  -9   8   8   61.69   10.26
   9   8  -8   67.63   10.17
  -9  -8   8   61.43   11.11
  -9   8   9   10.99    4.42
   9   8  -9    1.97    2.93
  -9  -8   9   11.80    5.31
  -9   8  10    8.57    3.94
   9   8 -10   20.38    5.56
  -9  -8  10    7.28    4.32
  -9   8  11    3.68    3.23
   9   8 -11    4.52    3.27
  -9  -8  11    2.38    2.90
  -9   8  12   16.04    5.22
   9   8 -12   10.35    4.04
  -9  -8  12   16.30    5.92
  -9   8  13   -0.57    2.87
   9   8 -13    0.20    2.61
  -9  -8  13    0.08    3.29
  -9   8  14   15.95    5.14
   9   8 -14   15.29    5.19
  -9  -8  14   10.87    4.92
  -9   8  15    1.14    3.12
   9   8 -15   -1.32    2.82
  -9  -8  15    2.21    3.69
  -9   8  16    1.26    2.53
   9   8 -16   -1.10    2.98
  -9  -8  16    2.71    2.95
  -9   8  17    4.07    3.62
   9   8 -17   -0.20    2.41
  -9  -8  17    5.87    3.83
  -9   8  18   17.65    5.80
   9   8 -18   21.74    5.85
  -9  -8  18   13.55    5.33
   9   8 -19    0.68    2.86
  -9  -8  19    0.54    3.24
   9   8 -20   12.96    4.50
  -9  -8  20    5.58    3.53
   9   8 -21    1.62    2.24
  -9  -8  21    1.99    3.67
   9   8 -22    3.62    2.71
  -9  -8  22    1.02    2.94
   9   8 -23    2.05    2.84
  -9  -8  23   -1.69    3.49
  -9  -8  24    9.60    4.40
  -9  -8  25    1.26    3.07
  -9  -8  26    1.13    3.45
  -9  -8  27   -0.15    2.61
  -9  -8  28    5.54    4.07
  -9  -8  29   -0.86    3.42
  -9   9   1    7.80    4.29
   9   9  -1    5.05    3.07
  -9   9   2   21.44    5.79
   9   9  -2   20.29    5.67
  -9   9   3    3.58    4.21
   9   9  -3    4.46    3.79
  -9  -9   3   -0.13    3.11
  -9   9   4    8.77    4.31
   9   9  -4   16.36    5.01
  -9  -9   4    3.85    3.63
  -9   9   5    2.99    3.19
   9   9  -5    4.72    3.79
  -9  -9   5    0.31    3.76
  -9   9   6   44.58    8.90
   9   9  -6   51.54    9.16
  -9  -9   6   58.74   10.78
  -9   9   7   -0.42    3.51
   9   9  -7    0.84    2.94
  -9  -9   7   -0.58    2.60
  -9   9   8    1.43    3.13
   9   9  -8    0.92    2.46
  -9  -9   8   -2.24    3.36
  -9   9   9   -0.44    2.96
   9   9  -9    0.30    2.98
  -9  -9   9    0.44    2.89
  -9   9  10    6.99    3.85
   9   9 -10    8.11    4.37
  -9  -9  10    0.99    3.05
  -9   9  11    2.13    2.72
   9   9 -11   -0.21    2.88
  -9  -9  11   -0.55    2.17
  -9   9  12   33.93    7.35
   9   9 -12   36.19    7.55
  -9  -9  12   16.10    6.24
  -9   9  13   -0.31    3.09
   9   9 -13   -1.06    3.14
  -9  -9  13   -1.18    2.46
  -9   9  14    0.60    2.53
   9   9 -14   -0.83    2.68
  -9  -9  14    0.34    3.41
  -9   9  15    0.30    3.33
   9   9 -15    4.05    3.36
  -9  -9  15    1.78    3.55
  -9   9  16   33.18    7.40
   9   9 -16   30.97    7.00
  -9  -9  16   23.88    7.04
  -9   9  17   -1.21    2.86
   9   9 -17   -0.85    2.66
  -9  -9  17    1.67    3.36
  -9   9  18    0.33    2.93
   9   9 -18   -0.92    2.77
  -9  -9  18   -0.58    3.10
   9   9 -19    2.16    3.00
  -9  -9  19    3.46    3.64
   9   9 -20    6.83    4.09
  -9  -9  20    9.74    4.77
   9   9 -21   -1.33    3.04
  -9  -9  21    1.39    3.61
   9   9 -22   17.97    5.36
  -9  -9  22    3.26    3.56
   9   9 -23    0.76    2.55
  -9  -9  23    0.60    2.91
  -9  -9  24   -1.80    4.02
  -9  -9  25   -0.96    3.19
  -9  -9  26   10.05    4.67
  -9  -9  27    4.79    3.63
  -9  10   1   -2.00    4.01
   9  10  -1    2.07    2.91
  -9  10   2   25.15    6.52
   9  10  -2   10.52    4.55
  -9 -10   2    5.23    3.63
  -9  10   3    1.72    3.39
   9  10  -3    0.95    2.99
  -9 -10   3    0.34    2.47
  -9  10   4   32.95    7.59
   9  10  -4   57.19    9.11
  -9 -10   4   19.20    6.71
  -9  10   5    1.49    3.27
   9  10  -5   -1.19    3.44
  -9 -10   5    0.40    2.88
  -9  10   6   -1.70    3.19
   9  10  -6    4.13    3.57
  -9 -10   6    3.04    3.58
  -9  10   7    4.41    3.81
   9  10  -7    1.71    3.17
  -9 -10   7    0.26    3.18
  -9  10   8   22.13    6.28
   9  10  -8   13.04    4.96
  -9 -10   8   13.94    5.78
  -9  10   9    0.67    3.30
   9  10  -9    4.93    3.78
  -9 -10   9    4.30    4.37
  -9  10  10    7.60    3.84
   9  10 -10   10.09    4.65
  -9 -10  10    5.42    4.57
  -9  10  11    3.99    3.98
   9  10 -11    4.91    3.44
  -9 -10  11    0.71    3.38
  -9  10  12    1.75    3.30
   9  10 -12   11.55    4.61
  -9 -10  12    6.73    4.86
  -9  10  13   -0.89    3.15
   9  10 -13   -0.18    2.33
  -9 -10  13   -0.97    3.34
  -9  10  14   23.58    6.36
   9  10 -14   13.83    4.90
  -9 -10  14   16.27    5.51
  -9  10  15    0.21    3.06
   9  10 -15   -0.38    3.39
  -9 -10  15   -0.92    3.24
  -9  10  16    3.33    3.49
   9  10 -16   -0.65    2.50
  -9 -10  16    1.22    3.14
  -9  10  17    1.17    3.06
   9  10 -17    2.86    2.76
  -9 -10  17    1.08    2.49
   9  10 -18   19.18    5.69
  -9 -10  18   12.90    5.18
   9  10 -19   -0.96    2.99
  -9 -10  19    0.36    2.08
   9  10 -20    5.91    3.83
  -9 -10  20    7.52    4.76
   9  10 -21   -0.97    2.97
  -9 -10  21   -0.15    3.17
   9  10 -22    1.73    3.08
  -9 -10  22    1.64    2.96
   9  10 -23   -0.06    2.35
  -9 -10  23   -1.29    3.00
  -9 -10  24    0.29    3.60
  -9 -10  25    0.28    3.40
  -9 -10  26    0.26    3.76
  -9  11   1    0.25    3.47
   9  11  -1    3.66    2.90
  -9  11   2   33.87    8.15
   9  11  -2   36.40    7.92
  -9  11   3   -0.21    3.42
   9  11  -3    2.98    3.38
  -9  11   4   14.52    5.62
   9  11  -4   26.78    6.41
  -9 -11   4    9.19    5.54
  -9  11   5   -1.96    3.63
   9  11  -5    2.99    3.48
  -9 -11   5   -0.73    2.76
  -9  11   6    9.48    4.74
   9  11  -6   13.62    5.54
  -9 -11   6    9.88    5.13
  -9  11   7    0.50    2.82
   9  11  -7    0.06    2.37
  -9 -11   7    0.49    2.56
  -9  11   8    0.99    2.88
   9  11  -8    2.21    3.40
  -9 -11   8   -0.72    2.39
  -9  11   9    0.22    3.38
   9  11  -9    2.20    3.57
  -9 -11   9    0.02    2.89
  -9  11  10   25.85    6.50
   9  11 -10   10.42    4.61
  -9 -11  10   17.30    6.34
  -9  11  11    3.70    3.87
   9  11 -11   -0.71    2.72
  -9 -11  11   -1.05    3.43
  -9  11  12    8.43    4.47
   9  11 -12   11.14    4.54
  -9 -11  12    6.71    4.78
  -9  11  13   -0.51    3.48
   9  11 -13    3.83    3.70
  -9 -11  13    3.75    3.41
  -9  11  14   -1.20    3.55
   9  11 -14   -0.17    3.15
  -9 -11  14    2.85    3.17
  -9  11  15   -0.20    3.32
   9  11 -15   -0.38    2.93
  -9 -11  15    3.81    3.64
  -9  11  16   36.58    7.77
   9  11 -16   19.11    5.91
  -9 -11  16    9.07    5.10
  -9  11  17    1.49    3.24
   9  11 -17   -0.16    2.74
  -9 -11  17   -0.30    3.44
   9  11 -18   -0.60    2.30
  -9 -11  18    2.00    3.41
   9  11 -19   -0.32    3.12
  -9 -11  19   -1.09    2.92
   9  11 -20    6.93    3.99
  -9 -11  20    5.60    4.46
   9  11 -21    1.06    3.07
  -9 -11  21    2.49    3.87
   9  11 -22    5.64    4.03
  -9 -11  22    0.78    2.73
   9  11 -23   -0.68    2.58
  -9 -11  23    1.74    2.82
  -9 -11  24   -1.29    3.56
  -9  12   1    2.34    3.26
   9  12  -1    3.21    3.54
  -9  12   2    1.29    2.94
   9  12  -2    4.66    3.35
  -9  12   3    0.91    3.01
   9  12  -3    0.40    2.28
  -9  12   4   13.94    6.09
   9  12  -4   21.41    6.00
  -9  12   5   -1.70    4.24
   9  12  -5   -0.36    3.25
  -9  12   6    0.98    2.80
   9  12  -6   -0.58    3.57
  -9 -12   6    2.83    2.99
  -9  12   7    4.40    3.50
   9  12  -7    2.81    3.83
  -9 -12   7    5.21    3.72
  -9  12   8   17.05    6.12
   9  12  -8   17.13    5.68
  -9 -12   8   17.02    6.25
  -9  12   9   -0.78    3.43
   9  12  -9    2.64    3.49
  -9 -12   9    1.12    2.94
  -9  12  10    2.95    4.08
   9  12 -10    4.90    4.32
  -9 -12  10    1.04    3.55
  -9  12  11    1.45    3.19
   9  12 -11   -0.43    3.43
  -9 -12  11   -1.48    3.74
  -9  12  12    1.51    3.98
   9  12 -12    5.13    3.82
  -9 -12  12    6.86    4.16
  -9  12  13   -0.74    2.80
   9  12 -13    0.82    2.48
  -9 -12  13    0.35    4.07
  -9  12  14    9.65    4.85
   9  12 -14   11.64    4.86
  -9 -12  14    6.13    4.47
  -9  12  15    0.89    2.76
   9  12 -15    0.59    2.44
  -9 -12  15   -0.10    2.80
  -9  12  16   -0.21    3.44
   9  12 -16    0.25    2.86
  -9 -12  16   -2.24    3.52
   9  12 -17   -1.72    3.39
  -9 -12  17   -0.34    3.09
   9  12 -18    3.92    4.18
  -9 -12  18    3.94    3.96
   9  12 -19   -0.02    2.77
  -9 -12  19   -0.77    3.59
   9  12 -20   -0.00    3.02
  -9 -12  20    3.06    3.64
   9  12 -21    0.70    3.05
  -9 -12  21    1.28    2.81
   9  12 -22    0.70    3.06
  -9 -12  22    2.78    3.54
   9  12 -23   -0.02    2.59
  -9 -12  23    1.38    3.36
  -9  13   1   10.12    5.00
   9  13  -1   11.35    4.96
  -9  13   2    2.99    3.53
   9  13  -2    3.16    3.46
  -9  13   3    2.38    3.66
   9  13  -3   -0.91    3.28
  -9  13   4    2.77    3.73
   9  13  -4   -1.63    2.81
  -9  13   5    3.08    3.79
   9  13  -5    2.34    4.17
  -9  13   6    8.51    5.25
   9  13  -6    5.79    3.90
  -9  13   7   -0.17    2.99
   9  13  -7    0.86    2.95
  -9  13   8   -1.75    3.69
   9  13  -8    1.48    3.11
  -9  13   9    1.71    3.07
   9  13  -9    2.21    2.99
  -9 -13   9    2.23    3.84
  -9  13  10    2.17    2.95
   9  13 -10    1.52    3.26
  -9 -13  10   -1.29    3.87
  -9  13  11   -1.51    3.39
   9  13 -11   -1.81    3.03
  -9 -13  11    3.78    4.98
  -9  13  12    5.77    4.32
   9  13 -12    7.09    4.89
  -9 -13  12    4.80    4.39
  -9  13  13   -0.63    3.36
   9  13 -13    0.64    3.21
  -9 -13  13   -1.33    3.67
  -9  13  14   -0.40    2.68
   9  13 -14    0.43    2.78
  -9 -13  14   -1.16    3.36
  -9  13  15   -1.38    3.66
   9  13 -15   -1.02    3.28
  -9 -13  15   -1.51    3.96
   9  13 -16    2.35    4.23
  -9 -13  16   -2.73    3.92
   9  13 -17   -0.88    2.94
  -9 -13  17    1.07    2.86
   9  13 -18   -0.14    3.25
  -9 -13  18   -0.90    3.17
   9  13 -19    0.76    3.31
  -9 -13  19    1.74    3.06
   9  13 -20    4.18    3.79
  -9 -13  20    0.07    3.09
   9  13 -21    3.03    3.82
  -9 -13  21   -1.99    3.29
   9  13 -22    2.64    3.73
   9  13 -23   -0.90    2.64
  -9  14   1    0.10    4.16
   9  14  -1    5.33    3.54
  -9  14   2    3.60    4.14
   9  14  -2    1.77    4.47
  -9  14   3    3.13    4.09
   9  14  -3    9.03    4.75
  -9  14   4    9.03    4.87
   9  14  -4   11.88    5.60
  -9  14   5    5.69    4.39
   9  14  -5   -0.57    2.71
  -9  14   6   -1.47    2.77
   9  14  -6   -0.31    3.33
  -9  14   7    1.66    3.86
   9  14  -7    3.19    3.66
  -9  14   8    2.90    3.47
   9  14  -8    0.76    2.99
  -9  14   9    3.22    3.78
   9  14  -9    0.47    3.34
  -9  14  10    5.90    4.39
   9  14 -10    5.53    4.61
  -9  14  11    1.39    3.28
   9  14 -11    1.51    3.44
  -9  14  12    0.27    3.09
   9  14 -12    3.32    3.63
  -9 -14  12   -2.20    4.47
  -9  14  13    3.45    3.70
   9  14 -13    1.17    4.02
  -9 -14  13    4.22    4.32
  -9  14  14   -0.03    2.87
   9  14 -14    4.25    3.55
  -9 -14  14    3.95    3.89
  -9  14  15    1.56    4.09
   9  14 -15    0.18    3.10
  -9 -14  15   -1.02    3.33
   9  14 -16    1.05    3.45
  -9 -14  16   -0.88    2.83
   9  14 -17    1.67    3.87
  -9 -14  17   -0.34    2.36
   9  14 -18    3.86    3.82
  -9 -14  18   -1.51    3.71
   9  14 -19    0.41    3.31
  -9 -14  19    0.93    2.80
   9  14 -20   -0.56    3.08
  -9  15   1    2.98    4.31
  -9  15   2    6.56    4.32
  -9  15   3   -1.12    4.06
  -9  15   4   -0.96    3.18
  -9  15   5    0.39    3.42
  -9  15   6   -0.89    3.80
  -9  15   7    1.35    3.65
  -9  15   8    1.91    2.84
  -9  15   9    1.56    3.45
  -9  15  10    2.83    4.39
  -9  15  11   -0.15    2.87
  -9  15  12    0.31    2.66
  -9  15  13   -2.44    4.36
  -9  15  14    0.74    3.84
  -9 -15  15   -1.78    4.44
  -9 -15  16    6.66    4.46
  -9 -15  17    0.72    2.48
  -8   0   1    2.44    2.88
   8   0  -1   -0.52    2.04
   8   0  -1   -0.35    1.99
  -8   0   2  391.24   36.85
   8   0  -2  462.10   36.44
  -8   0   3   -0.35    1.89
   8   0  -3    0.71    1.90
  -8   0   4   65.98    9.95
   8   0  -4   71.59    9.37
  -8   0   5   -0.86    2.71
   8   0  -5    0.06    1.12
  -8   0   6  104.40   12.45
   8   0  -6   80.33   10.56
  -8   0   7   -0.88    2.73
   8   0  -7    1.81    1.84
  -8   0   8  181.31   18.24
   8   0  -8  158.43   16.64
  -8   0   9   -0.64    2.18
   8   0  -9    0.19    1.96
   8   0 -10   -0.58    2.25
   8   0 -11   -0.47    1.46
   8   0 -12  141.47   14.90
  -8   0  13    1.71    2.77
   8   0 -13   -0.36    1.70
  -8   0  14   66.77    9.21
   8   0 -14   51.93    7.89
  -8   0  15    0.40    2.69
   8   0 -15   -0.38    1.69
  -8   0  16    5.13    3.42
   8   0 -16    2.94    2.28
  -8   0  17    0.35    1.84
   8   0 -17   -0.66    2.28
  -8   0  18   84.44   11.09
   8   0 -18   95.26   11.04
  -8   0  19   -1.33    2.64
   8   0 -19    0.43    2.24
  -8   0  20   11.00    3.49
   8   0 -20    6.21    3.05
  -8   0  21    0.03    1.96
   8   0 -21   -0.72    2.08
  -8   0  22   49.27    7.67
  -8   0  23   -1.32    2.22
  -8   0  24   18.29    4.66
  -8   0  25   -0.23    1.91
  -8   0  26    3.06    2.32
  -8   0  27   -0.95    2.18
  -8   0  28   31.43    5.89
  -8   0  29   -0.04    2.53
  -8   0  30    5.49    2.86
  -8   0  31    4.38    2.55
  -8   0  32   11.58    3.69
  -8   0  33   -0.22    2.06
  -8   0  34   13.59    3.79
  -8   0  35   -0.20    2.04
  -8   0  36    0.30    1.99
  -8   0  37   -0.75    1.98
  -8   0  38    3.02    2.35
  -8   1   1   47.60    8.66
   8  -1  -1   53.40    8.15
   8   1  -1   54.19    8.14
   8   1  -1   41.75    7.47
  -8  -1   1   63.78    9.57
  -8   1   2    5.49    3.36
   8  -1  -2    6.30    2.95
   8   1  -2    2.66    2.56
  -8  -1   2    1.23    2.56
  -8   1   3    5.50    3.41
   8  -1  -3    2.22    2.30
   8   1  -3    6.40    3.08
  -8  -1   3    3.55    2.45
  -8   1   4   40.34    7.19
   8  -1  -4   26.89    5.51
   8   1  -4   27.94    5.57
  -8  -1   4   23.20    5.85
  -8   1   5    4.26    3.55
   8  -1  -5    0.54    2.29
   8   1  -5    2.71    2.45
  -8  -1   5    1.27    2.46
  -8   1   6   54.92    9.26
   8  -1  -6   53.36    8.37
   8   1  -6   69.28    8.98
  -8  -1   6   76.23   10.34
  -8   1   7    0.62    2.11
   8  -1  -7    3.11    2.60
   8   1  -7    9.24    3.55
  -8  -1   7    6.23    3.68
  -8   1   8    9.99    3.81
   8  -1  -8    4.34    2.59
   8   1  -8    6.73    3.08
  -8  -1   8    4.66    2.88
   8  -1  -9    7.03    3.07
   8   1  -9   10.80    3.79
  -8  -1   9    6.84    3.41
   8  -1 -10  142.71   14.37
   8   1 -10  113.59   13.33
   8  -1 -11    3.53    2.64
   8   1 -11    5.45    3.05
   8  -1 -12   10.22    3.33
   8   1 -12    7.89    3.14
  -8   1  13    0.63    1.31
   8  -1 -13   -0.75    2.69
   8   1 -13    0.34    1.87
  -8  -1  13   -0.53    2.31
  -8   1  14   60.20    8.76
   8  -1 -14   44.75    7.36
   8   1 -14   48.82    7.46
  -8  -1  14   57.32    8.56
  -8   1  15   24.10    6.17
   8  -1 -15   45.45    7.04
   8   1 -15   41.27    6.63
  -8  -1  15   42.05    7.10
  -8   1  16   54.39    8.24
   8  -1 -16   44.03    7.12
   8   1 -16   48.66    7.45
  -8  -1  16   50.09    8.05
  -8   1  17    0.63    2.24
   8  -1 -17   -0.38    1.77
   8   1 -17    0.49    1.99
  -8  -1  17    0.82    2.48
  -8   1  18    2.52    2.57
   8  -1 -18    1.99    2.23
   8   1 -18    1.95    2.11
  -8  -1  18    1.07    2.51
  -8   1  19    9.77    4.03
   8  -1 -19    3.10    2.56
   8   1 -19    4.40    2.62
  -8  -1  19    5.94    3.13
  -8   1  20   16.49    4.70
   8  -1 -20   10.88    3.55
   8   1 -20   12.11    3.73
  -8  -1  20   13.83    4.25
  -8   1  21   -0.27    2.33
   8  -1 -21    2.14    2.34
   8   1 -21   -0.11    1.59
  -8  -1  21   -0.81    2.27
  -8   1  22   39.63    7.09
  -8  -1  22   52.01    7.83
  -8   1  23    2.02    2.42
  -8  -1  23   -0.66    2.30
  -8   1  24    9.09    3.63
  -8  -1  24    8.69    3.36
  -8   1  25    1.12    2.41
  -8  -1  25   -0.62    2.20
  -8   1  26   12.52    3.80
  -8  -1  26   15.21    4.35
  -8   1  27    2.56    2.23
  -8  -1  27    2.57    2.40
  -8   1  28    5.46    2.61
  -8  -1  28    1.11    2.10
  -8   1  29   -0.60    2.17
  -8  -1  29   -1.23    3.26
  -8   1  30   11.48    3.76
  -8  -1  30   11.42    3.85
  -8   1  31   -0.40    2.08
  -8  -1  31   -0.73    2.56
  -8   1  32    6.60    3.19
  -8  -1  32    4.65    2.84
  -8   1  33   -0.13    2.01
  -8  -1  33   -0.36    2.30
  -8   1  34   -0.77    2.26
  -8  -1  34    2.21    2.49
  -8   1  35   -0.36    1.88
  -8  -1  35    2.03    2.72
  -8   1  36    5.97    2.78
  -8  -1  36    6.10    2.94
  -8   1  37    2.45    2.30
  -8  -1  37   -0.02    1.67
  -8   1  38   -0.89    2.39
  -8  -1  38    0.91    2.41
  -8   1  39   -0.29    1.95
  -8   2   1   -0.68    2.61
   8  -2  -1   -0.32    2.34
   8   2  -1    0.12    1.96
   8   2  -1   -0.22    2.31
  -8  -2   1   -0.10    2.55
  -8   2   2   62.16   10.12
   8  -2  -2   70.67    9.63
   8   2  -2   67.64    9.18
  -8  -2   2   59.30    9.48
  -8   2   3   19.71    5.69
   8  -2  -3   12.95    4.11
   8   2  -3    3.68    2.57
  -8  -2   3   13.30    4.38
  -8   2   4   31.16    6.85
   8  -2  -4   40.20    6.82
   8   2  -4   31.44    5.86
  -8  -2   4   32.43    6.72
  -8   2   5    6.41    3.61
   8  -2  -5    8.57    3.36
   8   2  -5    2.56    2.65
  -8  -2   5    2.76    2.45
  -8   2   6   80.28   11.43
   8  -2  -6   74.99   10.38
   8   2  -6   94.22   10.91
  -8  -2   6   82.04   11.22
  -8   2   7   26.34    6.44
   8  -2  -7   29.73    5.85
   8   2  -7   46.89    6.93
  -8  -2   7   29.71    6.49
  -8   2   8   67.85   10.46
   8  -2  -8   79.86   10.41
   8   2  -8   95.59   10.71
  -8  -2   8   85.15   11.29
   8  -2  -9   12.23    3.84
   8   2  -9   12.47    3.78
   8  -2 -10    0.34    1.77
   8   2 -10   -0.52    1.74
   8  -2 -11    2.34    2.48
   8   2 -11    0.41    2.09
  -8   2  12   56.06    8.87
   8  -2 -12   44.37    7.42
   8   2 -12   52.01    7.65
  -8   2  13   36.94    6.76
   8  -2 -13   35.14    6.28
   8   2 -13   24.61    5.46
  -8  -2  13   34.20    6.51
  -8   2  14   25.76    6.17
   8  -2 -14   35.23    6.01
   8   2 -14   20.51    5.03
  -8  -2  14   26.14    5.87
  -8   2  15   12.71    4.53
   8  -2 -15    8.19    3.53
   8   2 -15    8.52    3.47
  -8  -2  15   12.02    4.33
  -8   2  16   18.86    5.01
   8  -2 -16   14.34    4.15
   8   2 -16   24.55    4.93
  -8  -2  16   23.86    5.74
  -8   2  17   12.49    4.26
   8  -2 -17   18.40    4.55
   8   2 -17   22.55    4.86
  -8  -2  17   17.03    4.75
  -8   2  18  114.90   13.85
   8  -2 -18  128.82   13.67
   8   2 -18  131.35   13.67
  -8  -2  18  114.00   13.84
  -8   2  19    0.44    1.96
   8  -2 -19    1.78    2.18
   8   2 -19    0.40    2.00
  -8  -2  19   -1.65    2.55
  -8   2  20    1.07    2.66
   8  -2 -20    1.35    2.00
   8   2 -20    0.91    2.16
  -8  -2  20    2.33    2.56
  -8   2  21    0.52    2.43
   8   2 -21   -0.18    1.83
  -8  -2  21    4.22    2.97
  -8   2  22   19.90    5.20
   8   2 -22   27.47    5.37
  -8  -2  22   26.55    5.78
  -8   2  23    1.63    2.47
  -8  -2  23   -0.05    1.81
  -8   2  24    5.55    3.01
  -8  -2  24    4.83    3.33
  -8   2  25   -0.86    2.53
  -8  -2  25    1.10    2.22
  -8   2  26    0.66    2.30
  -8  -2  26    2.19    2.61
  -8   2  27   -0.96    2.55
  -8  -2  27   -0.90    2.65
  -8   2  28   11.13    3.82
  -8  -2  28   16.31    4.44
  -8   2  29    5.28    2.52
  -8  -2  29   -0.09    2.10
  -8   2  30   -0.36    1.59
  -8  -2  30    3.40    2.93
  -8   2  31   -0.08    1.83
  -8  -2  31   -0.51    2.17
  -8   2  32    5.57    2.99
  -8  -2  32    7.03    3.21
  -8   2  33    2.32    2.48
  -8  -2  33    1.55    2.43
  -8   2  34    0.51    2.21
  -8  -2  34    2.19    2.47
  -8   2  35   -0.59    2.22
  -8  -2  35    0.01    2.01
  -8   2  36   -0.18    1.73
  -8  -2  36    1.05    2.62
  -8   2  37   -0.19    2.07
  -8  -2  37   -0.01    2.33
  -8   2  38    4.17    2.69
  -8   2  39   -0.02    1.43
  -8   3   1   54.77    9.80
   8  -3  -1   55.10    8.71
  -8  -3   1   69.25   10.03
  -8   3   2   -0.17    3.09
   8  -3  -2    1.35    2.48
  -8  -3   2   -0.03    2.25
  -8   3   3   31.30    7.05
   8  -3  -3   31.05    6.14
   8   3  -3   40.79    6.80
  -8  -3   3   23.69    5.98
  -8   3   4  119.42   14.31
   8  -3  -4  108.39   12.60
   8   3  -4   95.12   11.73
  -8  -3   4   91.86   12.56
  -8   3   5    9.28    4.59
   8  -3  -5   16.92    4.38
   8   3  -5    8.45    3.32
  -8  -3   5    7.89    3.47
  -8   3   6   34.35    7.13
   8  -3  -6   30.75    6.16
   8   3  -6   36.28    6.36
  -8  -3   6   26.10    6.26
  -8   3   7    6.65    4.05
   8  -3  -7   15.03    4.35
   8   3  -7   15.88    4.30
  -8  -3   7   11.64    4.29
   8  -3  -8    3.89    2.58
   8   3  -8    4.70    2.89
  -8  -3   8    5.67    3.41
   8  -3  -9    0.44    1.93
   8   3  -9    3.11    2.46
   8  -3 -10   90.79   10.76
   8   3 -10   65.73    9.41
  -8   3  11   71.44   10.50
   8  -3 -11   71.63    9.81
   8   3 -11   76.58    9.77
  -8   3  12   -0.20    2.48
   8  -3 -12   -0.34    2.23
   8   3 -12    1.11    2.48
  -8  -3  12    0.68    2.57
  -8   3  13   11.85    4.45
   8  -3 -13   14.61    4.23
   8   3 -13    5.92    2.67
  -8  -3  13    5.45    3.37
  -8   3  14   15.77    4.94
   8  -3 -14   22.17    5.00
   8   3 -14   12.38    4.16
  -8  -3  14   18.62    4.86
  -8   3  15   22.97    5.52
   8  -3 -15   25.78    5.37
   8   3 -15   26.03    5.43
  -8  -3  15   18.39    5.11
  -8   3  16   50.59    8.74
   8  -3 -16   56.85    8.43
   8   3 -16   73.97    9.11
  -8  -3  16   57.79    9.02
  -8   3  17    1.23    2.55
   8  -3 -17   -0.20    1.87
   8   3 -17    0.15    1.87
  -8  -3  17   -0.51    2.37
  -8   3  18    2.74    3.35
   8  -3 -18    4.36    2.39
   8   3 -18    4.80    2.99
  -8  -3  18    7.98    3.11
  -8   3  19   26.18    5.76
   8  -3 -19   15.50    4.40
   8   3 -19    6.97    3.44
  -8  -3  19   15.36    4.45
  -8   3  20   79.09    9.89
  -8   3  20   77.92   10.53
   8  -3 -20   73.66    9.87
   8   3 -20   81.29   10.15
  -8  -3  20   75.97   10.63
  -8   3  21    6.23    3.28
   8   3 -21    3.91    2.73
  -8  -3  21    4.01    3.28
  -8   3  22    7.71    3.52
   8   3 -22    7.07    3.25
  -8  -3  22    8.67    3.54
  -8   3  23    1.50    2.67
  -8  -3  23    5.75    2.93
  -8   3  24   13.71    4.33
  -8  -3  24   20.03    5.23
  -8   3  25    8.49    3.50
  -8  -3  25   10.99    4.08
  -8   3  26    1.30    2.21
  -8  -3  26   -0.23    2.16
  -8   3  27    0.81    2.21
  -8  -3  27   -0.22    2.57
  -8   3  28    0.72    2.23
  -8  -3  28   -1.83    3.08
  -8   3  29    0.37    1.99
  -8  -3  29    0.75    2.00
  -8   3  30    4.75    2.95
  -8  -3  30    4.22    2.76
  -8   3  31   -0.96    2.83
  -8  -3  31   -0.26    2.18
  -8   3  32    2.97    2.67
  -8  -3  32    2.98    2.40
  -8   3  33   -0.71    2.05
  -8  -3  33    0.55    2.42
  -8   3  34    4.50    2.95
  -8  -3  34    2.27    2.65
  -8   3  35    0.22    2.59
  -8  -3  35    1.05    2.09
  -8   3  36   10.62    3.69
  -8  -3  36    4.77    3.06
  -8   3  37    0.22    2.49
  -8   3  38    0.53    1.88
  -8   4   1   62.18   10.54
  -8  -4   1   66.74   10.14
  -8   4   2   23.75    6.17
  -8  -4   2   16.96    5.50
  -8   4   3   24.74    6.18
  -8  -4   3   14.39    5.07
  -8   4   4   90.44   13.21
  -8  -4   4  111.82   13.48
  -8   4   5    0.41    2.45
   8  -4  -5    6.82    3.47
   8  -4  -5    4.47    3.22
  -8  -4   5    0.27    2.26
   8  -4  -6   42.10    7.72
   8  -4  -6   52.42    8.29
  -8  -4   6   61.96    9.35
   8  -4  -7   91.07   11.32
   8  -4  -7   73.17   10.50
  -8  -4   7   81.64   11.57
   8  -4  -8   22.94    5.49
   8  -4  -8   26.01    5.57
  -8   4   9    4.37    3.13
   8  -4  -9    5.03    3.10
   8  -4  -9    7.47    3.40
  -8   4  10   -0.33    1.90
  -8   4  10    0.47    2.52
   8  -4 -10    0.44    2.36
  -8   4  11    8.29    3.48
  -8   4  11    4.95    3.66
   8  -4 -11    7.88    3.27
  -8  -4  11    7.38    3.74
  -8   4  12   65.58    9.43
  -8   4  12   80.23   11.14
   8  -4 -12   77.53   10.18
  -8  -4  12   59.31    9.58
  -8   4  13    8.62    3.45
  -8   4  13   13.28    5.10
   8  -4 -13   12.72    4.19
  -8  -4  13   10.27    3.85
  -8   4  14   39.80    6.67
  -8   4  14   32.34    6.87
  -8  -4  14   24.19    6.06
  -8   4  15   -0.44    2.11
  -8   4  15   -1.56    3.03
  -8  -4  15   -1.22    3.00
  -8   4  16   17.18    4.51
  -8   4  16    7.59    4.11
  -8  -4  16   17.86    5.19
  -8   4  17   17.99    4.44
  -8   4  17   13.30    4.46
  -8  -4  17   13.97    4.61
  -8   4  18   59.46    8.33
  -8   4  18   65.87    9.45
  -8  -4  18   41.21    7.97
  -8   4  19    7.77    3.17
  -8   4  19    8.48    3.54
  -8  -4  19    4.38    3.42
  -8   4  20   10.22    3.47
  -8   4  20    2.97    2.87
  -8  -4  20    5.56    3.28
  -8   4  21   -1.47    3.09
  -8  -4  21    0.28    2.33
  -8   4  22    8.11    3.79
   8   4 -22   22.44    4.79
  -8  -4  22   10.94    4.27
  -8   4  23    2.65    3.65
  -8  -4  23   12.75    4.22
  -8   4  24    5.61    3.30
  -8  -4  24    8.47    3.20
  -8   4  25    0.74    2.67
  -8  -4  25    0.42    1.92
  -8   4  26    2.39    2.68
  -8  -4  26    1.34    2.40
  -8   4  27    2.39    2.56
  -8  -4  27    2.57    2.94
  -8   4  28    8.80    3.64
  -8  -4  28    5.08    2.67
  -8   4  29    4.10    2.76
  -8  -4  29    0.28    2.34
  -8   4  30    1.81    2.73
  -8  -4  30   -0.02    2.32
  -8   4  31   -0.55    2.60
  -8  -4  31   -0.39    2.24
  -8   4  32    1.92    2.57
  -8  -4  32    3.05    2.90
  -8   4  33    3.70    2.70
  -8  -4  33    5.27    2.95
  -8   4  34    3.20    2.57
  -8  -4  34    3.09    3.35
  -8   4  35   -1.27    2.56
  -8  -4  35    2.03    2.70
  -8   4  36   -0.06    2.33
  -8   4  37    1.76    2.32
  -8   4  38    1.38    2.37
  -8   5   1   36.75    7.91
   8  -5  -1   32.58    6.88
  -8  -5   1   25.86    6.60
  -8   5   2   17.06    5.66
   8  -5  -2   19.39    5.05
  -8  -5   2    4.97    3.42
  -8   5   3   73.44   11.49
   8  -5  -3   69.65   10.28
  -8  -5   3   65.46   10.45
  -8   5   4   12.25    4.95
   8  -5  -4   20.24    5.35
  -8  -5   4    8.32    4.03
   8  -5  -5   43.66    7.72
  -8  -5   5   39.88    7.74
   8  -5  -6   62.76    9.66
  -8  -5   6   75.95   11.06
   8  -5  -7    1.11    2.86
  -8   5   9   11.52    4.98
  -8   5  10  164.27   16.50
  -8   5  10  133.72   16.83
  -8   5  11   29.03    6.06
  -8   5  11   18.28    5.75
  -8  -5  11   25.24    6.28
  -8   5  12    0.42    1.95
  -8   5  12    0.31    3.61
  -8  -5  12    0.56    2.16
  -8   5  13   -1.03    2.46
  -8   5  13    0.64    3.27
  -8  -5  13   -1.02    2.86
  -8   5  14    8.70    3.78
  -8   5  14    7.86    4.52
  -8  -5  14    5.34    3.52
  -8   5  15   11.83    3.87
  -8   5  15   24.26    6.31
  -8  -5  15   27.76    6.31
  -8   5  16   58.28    8.26
  -8   5  16   34.82    7.72
  -8  -5  16   47.99    8.32
  -8   5  17   11.92    4.01
  -8   5  17    7.51    3.63
  -8  -5  17    4.85    3.22
  -8   5  18    0.43    2.12
  -8   5  18   -0.09    2.66
  -8  -5  18   -0.21    2.68
  -8   5  19   15.55    4.39
  -8   5  19   14.50    5.12
  -8  -5  19   19.43    5.25
  -8   5  20   18.52    4.77
  -8   5  20   14.44    5.01
  -8  -5  20   28.26    6.24
  -8   5  21   20.26    5.42
  -8  -5  21   23.74    5.90
  -8   5  22    4.94    3.44
  -8  -5  22    6.34    3.73
  -8   5  23   -0.52    2.77
  -8  -5  23    0.74    2.20
  -8   5  24   10.60    4.23
  -8  -5  24    1.09    2.99
  -8   5  25    9.56    3.99
  -8  -5  25   10.07    3.99
  -8   5  26    4.91    3.17
  -8  -5  26    7.52    3.24
  -8   5  27    4.76    3.05
  -8  -5  27    3.66    3.00
  -8   5  28   -0.42    2.55
  -8  -5  28    1.30    2.39
  -8   5  29    2.34    2.85
  -8  -5  29    2.45    2.86
  -8   5  30    7.84    3.77
  -8  -5  30    2.26    3.06
  -8   5  31    2.18    2.49
  -8  -5  31    7.79    3.43
  -8   5  32    6.05    3.31
  -8  -5  32    4.55    3.41
  -8   5  33   -0.31    1.95
  -8  -5  33   -0.73    2.57
  -8   5  34   -0.80    2.83
  -8  -5  34    0.02    1.81
  -8   6   1   85.67   11.32
   8  -6  -1   71.09   10.94
   8   6  -1   76.41   10.66
  -8  -6   1   85.88   12.11
  -8   6   2   65.87    9.97
  -8   6   2   80.67   12.32
   8  -6  -2   62.89   10.17
   8   6  -2   66.32    9.54
  -8  -6   2   66.68   10.56
  -8   6   3   86.60   11.29
   8  -6  -3   85.50   11.59
   8   6  -3   86.92   11.03
  -8  -6   3   60.06   10.62
  -8   6   4   25.13    6.07
   8  -6  -4   29.66    6.72
   8   6  -4   23.60    5.47
  -8  -6   4   21.48    5.92
   8  -6  -5   15.23    4.67
   8   6  -5   17.21    4.86
  -8  -6   5   17.87    5.84
   8   6  -6   18.36    5.29
  -8   6   7   17.94    5.70
   8   6  -7   24.95    5.82
  -8   6   8   30.19    7.34
   8   6  -8   11.62    4.16
  -8   6   9   -0.48    2.60
   8   6  -9   -1.02    2.57
  -8  -6   9    2.18    2.99
  -8   6  10    1.22    3.20
   8   6 -10    9.40    4.14
  -8  -6  10    6.27    4.23
  -8   6  11   17.44    5.84
   8   6 -11   13.38    4.34
  -8  -6  11   21.68    5.85
  -8   6  12   19.24    5.29
   8   6 -12   14.54    4.57
  -8  -6  12   17.23    5.43
  -8   6  13   31.04    7.03
   8   6 -13   18.30    5.02
  -8  -6  13   13.51    5.03
  -8   6  14   21.13    6.22
   8   6 -14   23.44    5.41
  -8  -6  14    6.62    4.07
  -8   6  15   11.05    4.51
   8   6 -15   12.25    4.35
  -8  -6  15   14.80    5.10
  -8   6  16    5.21    3.05
  -8   6  16    5.26    3.72
   8   6 -16    4.92    3.35
  -8  -6  16    5.81    3.41
  -8   6  17   45.64    7.90
  -8   6  17   51.45    8.92
   8   6 -17   51.71    8.35
  -8  -6  17   47.09    8.58
  -8   6  18   18.42    5.11
  -8   6  18   18.92    5.17
   8   6 -18   16.41    4.82
  -8  -6  18   25.14    5.92
  -8   6  19   10.22    3.65
  -8   6  19    7.52    4.04
   8   6 -19   11.24    3.96
  -8  -6  19    3.52    3.18
  -8   6  20   -0.79    2.85
   8   6 -20    1.32    2.66
  -8  -6  20   -0.09    2.37
  -8   6  21    1.55    3.06
   8   6 -21   -0.70    2.25
  -8  -6  21   -0.34    2.38
  -8   6  22   -0.00    2.94
   8   6 -22    4.48    2.93
  -8  -6  22   10.02    3.90
  -8   6  23   14.20    4.79
   8   6 -23   21.90    5.34
  -8  -6  23   11.89    4.97
  -8   6  24    3.30    3.03
  -8  -6  24    4.60    3.54
  -8   6  25    4.13    3.69
  -8  -6  25    4.01    2.80
  -8   6  26   -0.35    2.44
  -8  -6  26    1.24    2.20
  -8   6  27    6.57    3.55
  -8  -6  27   -0.12    2.27
  -8   6  28    6.25    3.44
  -8  -6  28    7.80    4.18
  -8  -6  29    2.47    3.12
  -8  -6  30   -0.62    2.98
  -8  -6  31   -0.09    2.35
  -8  -6  32   -0.90    2.60
  -8  -6  33    3.85    2.30
  -8   7   1   61.77    9.73
   8  -7  -1   64.01   10.43
   8   7  -1   80.28   10.59
  -8  -7   1   50.99    9.97
  -8   7   2    1.19    2.72
   8  -7  -2    1.48    2.34
   8   7  -2    0.06    2.50
  -8  -7   2    1.52    3.06
  -8   7   3   36.13    7.02
   8  -7  -3   27.31    6.63
   8   7  -3   26.32    5.95
  -8  -7   3   14.40    5.49
  -8   7   4   -0.70    2.60
   8   7  -4   -1.65    2.95
  -8  -7   4    0.33    2.07
  -8   7   5   59.25    9.36
   8   7  -5   52.77    9.02
  -8   7   6   17.60    4.95
   8   7  -6   10.77    4.09
  -8   7   7    1.16    2.59
   8   7  -7    0.68    2.48
  -8   7   8   -0.00    2.86
   8   7  -8   -0.86    2.79
  -8  -7   8    2.79    3.50
  -8   7   9   39.96    7.45
   8   7  -9   43.18    7.64
  -8  -7   9   37.49    7.83
  -8   7  10   11.27    4.36
   8   7 -10   12.78    4.74
  -8  -7  10    2.76    3.18
  -8   7  11   30.50    6.91
   8   7 -11   44.19    7.64
  -8  -7  11   30.38    7.28
   8   7 -12   -0.18    2.17
  -8  -7  12   -0.79    3.75
   8   7 -13   11.00    4.64
  -8  -7  13   23.08    5.90
   8   7 -14   18.75    5.19
  -8  -7  14   12.06    5.12
   8   7 -15   37.40    7.28
  -8  -7  15   34.74    7.74
   8   7 -16   -0.08    2.20
  -8  -7  16    3.54    3.03
   8   7 -17    9.47    4.01
  -8  -7  17    0.83    2.90
   8   7 -18   -0.03    2.42
  -8  -7  18   -0.68    3.01
   8   7 -19    3.55    2.88
  -8  -7  19    2.51    2.63
   8   7 -20    3.58    3.17
  -8  -7  20    3.70    3.56
   8   7 -21   20.30    5.45
  -8  -7  21   16.32    5.12
   8   7 -22    2.02    2.90
  -8  -7  22    0.72    3.43
   8   7 -23   -0.76    2.64
  -8  -7  23    1.24    2.58
  -8  -7  24    1.61    3.01
  -8  -7  25    6.45    3.83
  -8  -7  26   -0.84    2.77
  -8  -7  27    7.10    3.82
  -8  -7  28   -0.34    2.66
  -8  -7  29    2.18    2.72
  -8  -7  30   -0.88    2.98
  -8  -7  31    5.35    3.44
  -8  -7  32    1.18    2.36
  -8   8   1   72.91   11.15
   8  -8  -1   67.51   11.12
   8   8  -1   76.44   11.06
  -8  -8   1   76.51   11.95
  -8   8   2   -0.00    1.72
   8   8  -2   -0.28    2.27
  -8  -8   2    0.10    2.57
  -8   8   3   26.92    6.82
   8   8  -3   33.54    7.11
  -8  -8   3   36.04    8.17
  -8   8   4   20.29    5.57
   8   8  -4   15.94    5.23
  -8   8   5    5.65    3.61
   8   8  -5   -1.03    2.68
  -8   8   6   -0.77    2.78
   8   8  -6   -1.00    2.99
  -8   8   7  105.82   13.38
   8   8  -7   98.00   12.85
  -8  -8   7   94.44   13.70
  -8   8   8    3.10    3.17
   8   8  -8    2.55    2.94
  -8  -8   8    1.39    2.76
  -8   8   9    2.81    3.31
   8   8  -9    5.82    3.49
  -8  -8   9    1.40    3.75
  -8   8  10    9.64    4.15
   8   8 -10   11.57    4.35
  -8  -8  10    5.18    4.12
  -8   8  11    1.12    2.97
   8   8 -11    3.61    3.12
  -8  -8  11    5.63    4.12
  -8   8  12    1.61    3.01
   8   8 -12    4.00    3.51
  -8  -8  12    1.49    3.22
  -8   8  13   23.84    6.15
   8   8 -13   30.35    6.77
  -8  -8  13   33.01    7.69
  -8   8  14    0.30    2.25
   8   8 -14   -0.08    2.39
  -8  -8  14    0.23    3.28
  -8   8  15    5.06    3.11
   8   8 -15   -1.43    2.71
  -8  -8  15    2.10    3.25
  -8   8  16   -1.01    2.73
   8   8 -16    2.09    3.11
  -8  -8  16    1.75    2.82
  -8   8  17   31.73    6.40
   8   8 -17   18.37    5.33
  -8  -8  17   20.59    6.09
  -8   8  18    2.26    2.97
   8   8 -18    6.44    3.42
  -8  -8  18    2.52    2.98
   8   8 -19    1.08    2.43
  -8  -8  19    4.29    3.60
   8   8 -20   -0.18    2.48
  -8  -8  20    0.73    2.30
   8   8 -21    2.37    2.93
  -8  -8  21    3.00    3.62
   8   8 -22   -0.17    1.86
  -8  -8  22   -0.33    2.33
   8   8 -23   17.90    5.15
  -8  -8  23   15.51    5.51
  -8  -8  24    5.96    3.96
  -8  -8  25    1.65    2.52
  -8  -8  26   -0.33    2.47
  -8  -8  27   12.60    4.98
  -8  -8  28    1.88    2.12
  -8  -8  29    1.42    3.01
  -8  -8  30   -0.80    2.32
  -8  -8  31   -1.85    3.27
  -8   9   1   83.98   11.99
   8   9  -1   94.70   12.34
  -8  -9   1   59.40   11.55
  -8   9   2    5.18    3.56
   8   9  -2    8.93    4.02
  -8  -9   2    3.84    3.66
  -8   9   3   38.20    8.14
   8   9  -3   45.99    8.62
  -8   9   4    3.69    3.67
   8   9  -4    8.46    3.95
  -8   9   5   50.75    9.06
   8   9  -5   37.28    7.93
  -8   9   6   -0.27    2.77
   8   9  -6   -0.82    3.04
  -8  -9   6   -1.05    3.57
  -8   9   7   10.48    4.47
   8   9  -7    1.89    3.74
  -8  -9   7    2.54    3.27
  -8   9   8    0.59    2.32
   8   9  -8   -0.41    2.27
  -8  -9   8    0.55    2.44
  -8   9   9    8.48    4.05
   8   9  -9    8.63    3.89
  -8  -9   9   14.20    5.33
  -8   9  10    6.47    4.12
   8   9 -10    5.51    3.99
  -8  -9  10    9.67    4.77
  -8   9  11   69.99   10.75
   8   9 -11   65.06   10.24
  -8  -9  11   57.06   10.48
  -8   9  12    0.80    2.86
   8   9 -12   -0.11    2.41
  -8  -9  12    0.60    2.74
  -8   9  13    2.54    2.84
   8   9 -13   -0.93    2.72
  -8  -9  13    2.32    3.54
  -8   9  14    3.42    3.42
   8   9 -14    5.05    3.23
  -8  -9  14    5.71    3.65
  -8   9  15   61.37    9.38
   8   9 -15   45.60    8.36
  -8  -9  15   26.09    7.37
  -8   9  16    1.51    3.20
   8   9 -16    6.24    3.52
  -8  -9  16   -0.83    3.18
  -8   9  17    0.52    2.21
   8   9 -17   -1.51    2.75
  -8  -9  17   -0.53    2.89
  -8   9  18    7.40    4.04
   8   9 -18    6.34    3.73
  -8  -9  18   -0.09    3.23
   8   9 -19   18.69    5.59
  -8  -9  19    9.13    4.48
   8   9 -20    3.85    3.50
  -8  -9  20    3.60    2.90
   8   9 -21   12.02    4.35
  -8  -9  21    6.88    4.47
   8   9 -22    0.88    2.84
  -8  -9  22    1.14    3.03
   8   9 -23    1.53    2.64
  -8  -9  23    5.04    3.52
  -8  -9  24    1.45    2.89
  -8  -9  25   11.04    4.72
  -8  -9  26    1.78    3.47
  -8  -9  27    0.71    2.85
  -8  -9  28    0.08    2.85
  -8  -9  29    2.27    3.44
  -8  10   1   32.12    7.43
   8  10  -1   24.19    6.49
  -8  10   2   -0.91    3.32
   8  10  -2   -0.53    2.38
  -8  10   3   40.38    8.34
   8  10  -3   41.25    8.12
  -8  10   4    6.85    4.09
   8  10  -4   12.71    4.37
  -8 -10   4    6.81    4.01
  -8  10   5    5.57    3.78
   8  10  -5    6.63    4.15
  -8 -10   5    1.73    2.92
  -8  10   6    0.21    2.80
   8  10  -6   -0.36    2.71
  -8 -10   6    1.82    3.23
  -8  10   7   49.62    8.99
   8  10  -7   37.38    8.01
  -8 -10   7   50.00    9.62
  -8  10   8    3.90    3.58
   8  10  -8   -0.64    2.36
  -8 -10   8    1.83    3.39
  -8  10   9    8.06    4.40
   8  10  -9   10.04    4.77
  -8 -10   9    2.48    3.99
  -8  10  10    0.32    3.20
   8  10 -10   -0.39    3.18
  -8 -10  10   -0.80    3.01
  -8  10  11    3.21    3.03
   8  10 -11   12.91    4.49
  -8 -10  11    7.81    4.28
  -8  10  12    1.15    3.19
   8  10 -12   -0.43    3.01
  -8 -10  12    7.31    3.88
  -8  10  13   30.68    7.12
   8  10 -13   26.23    6.76
  -8 -10  13   20.24    6.26
  -8  10  14   -1.29    2.94
   8  10 -14    0.06    2.33
  -8 -10  14   -1.59    3.48
  -8  10  15    0.01    2.75
   8  10 -15   -0.67    2.86
  -8 -10  15    1.15    3.32
  -8  10  16   -0.91    3.15
   8  10 -16    0.54    2.52
  -8 -10  16   -1.41    3.33
  -8  10  17   29.10    6.86
   8  10 -17   27.62    6.94
  -8 -10  17   28.77    7.44
  -8  10  18   -1.22    3.26
   8  10 -18    0.19    2.54
  -8 -10  18    1.86    3.30
   8  10 -19    8.99    4.01
  -8 -10  19   12.82    5.02
   8  10 -20    0.01    2.35
  -8 -10  20    1.14    3.23
   8  10 -21    7.76    3.64
  -8 -10  21    2.23    3.11
   8  10 -22    0.70    2.64
  -8 -10  22    0.72    2.40
   8  10 -23    4.38    3.45
  -8 -10  23    1.28    2.64
  -8 -10  24    0.67    2.91
  -8 -10  25   -1.62    3.54
  -8 -10  26   -1.55    2.95
  -8 -10  27    5.22    3.65
  -8 -10  28    4.21    3.74
  -8  11   1   22.14    6.74
   8  11  -1   26.61    6.77
  -8  11   2    8.60    4.72
   8  11  -2    6.24    4.05
  -8  11   3    7.37    4.79
   8  11  -3   11.32    4.62
  -8 -11   3   10.65    5.10
  -8  11   4    0.34    3.08
   8  11  -4    2.57    3.56
  -8 -11   4    1.96    2.88
  -8  11   5   23.60    6.50
   8  11  -5   19.81    5.67
  -8 -11   5   13.90    6.12
  -8  11   6   -1.86    3.66
   8  11  -6    0.57    3.16
  -8 -11   6    1.21    3.35
  -8  11   7   -0.42    2.91
   8  11  -7   -1.12    3.51
  -8 -11   7    1.05    3.00
  -8  11   8    5.58    3.90
   8  11  -8    7.42    4.27
  -8 -11   8    5.37    3.34
  -8  11   9   20.64    5.96
   8  11  -9   24.34    6.62
  -8 -11   9   21.23    6.44
  -8  11  10    2.84    3.36
   8  11 -10    0.29    2.88
  -8 -11  10   -0.41    2.78
  -8  11  11   13.79    5.18
   8  11 -11   19.80    6.10
  -8 -11  11    4.01    4.33
  -8  11  12    0.65    3.34
   8  11 -12    4.25    4.19
  -8 -11  12    0.71    2.26
  -8  11  13    0.89    3.05
   8  11 -13    0.70    2.95
  -8 -11  13    0.89    2.53
  -8  11  14   -0.37    3.41
   8  11 -14   -1.39    3.23
  -8 -11  14    2.49    3.46
  -8  11  15   38.81    7.89
   8  11 -15   33.13    7.59
  -8 -11  15   18.39    6.74
  -8  11  16    2.80    3.08
   8  11 -16   -0.08    2.18
  -8 -11  16    1.67    3.86
  -8  11  17    1.87    3.15
   8  11 -17    1.44    2.75
  -8 -11  17   -0.65    3.17
   8  11 -18   -1.72    3.62
  -8 -11  18   -1.34    3.04
   8  11 -19    4.33    3.68
  -8 -11  19   10.69    4.88
   8  11 -20   -0.52    3.05
  -8 -11  20    1.73    3.10
   8  11 -21    5.18    3.51
  -8 -11  21    6.50    4.39
   8  11 -22   -0.53    2.79
  -8 -11  22    2.42    3.28
   8  11 -23    1.79    3.68
  -8 -11  23    0.56    2.75
  -8 -11  24   -1.07    3.15
  -8 -11  25   -1.03    2.93
  -8 -11  26    0.73    3.03
  -8  12   1    4.06    4.01
   8  12  -1   -0.55    3.31
  -8  12   2    2.41    3.57
   8  12  -2    1.79    3.28
  -8  12   3   20.63    6.85
   8  12  -3   43.83    8.68
  -8  12   4    0.65    3.42
   8  12  -4    1.90    3.36
  -8 -12   4    0.12    2.54
  -8  12   5    0.42    2.61
   8  12  -5   -0.53    1.87
  -8 -12   5    1.44    3.33
  -8  12   6   -1.56    3.55
   8  12  -6    0.68    3.01
  -8 -12   6   -0.16    1.94
  -8  12   7   32.08    7.57
   8  12  -7   21.97    6.35
  -8 -12   7   10.79    5.11
  -8  12   8   15.08    5.42
   8  12  -8   10.34    4.75
  -8 -12   8    0.52    3.82
  -8  12   9   18.94    5.97
   8  12  -9   10.36    5.33
  -8 -12   9    5.76    4.19
  -8  12  10    1.14    3.29
   8  12 -10    8.54    4.80
  -8 -12  10    5.36    3.94
  -8  12  11    2.52    3.28
   8  12 -11    0.98    2.86
  -8 -12  11    0.41    3.68
  -8  12  12    6.95    3.82
   8  12 -12    0.59    3.19
  -8 -12  12    2.41    3.57
  -8  12  13   19.15    5.91
   8  12 -13   16.90    5.64
  -8 -12  13   15.19    5.62
  -8  12  14   -1.11    3.19
   8  12 -14   -0.53    2.55
  -8 -12  14    0.66    2.56
  -8  12  15   -0.49    2.57
   8  12 -15   -0.86    2.38
  -8 -12  15   -0.64    3.35
  -8  12  16   -0.55    2.80
   8  12 -16    4.15    3.70
  -8 -12  16   -0.19    2.88
   8  12 -17    1.96    3.27
  -8 -12  17    2.76    3.98
   8  12 -18    4.64    3.94
  -8 -12  18    4.29    3.60
   8  12 -19   13.74    4.88
  -8 -12  19    6.42    4.15
   8  12 -20   -0.17    3.22
  -8 -12  20    0.02    3.68
   8  12 -21    8.06    4.16
  -8 -12  21    1.09    3.07
   8  12 -22    3.24    4.26
  -8 -12  22    2.60    4.08
   8  12 -23    7.58    4.33
  -8 -12  23    9.81    5.00
  -8 -12  24    0.34    3.18
  -8  13   1    6.66    4.69
   8  13  -1   12.68    5.16
  -8  13   2   -0.39    3.86
   8  13  -2    0.22    3.01
  -8  13   3    2.88    3.04
   8  13  -3    4.06    3.61
  -8  13   4   10.39    5.52
   8  13  -4   17.54    6.02
  -8  13   5   39.05    8.56
   8  13  -5   31.35    7.46
  -8  13   6   -0.27    3.60
   8  13  -6    2.08    3.16
  -8  13   7    3.07    3.71
   8  13  -7    6.22    3.77
  -8 -13   7    1.75    3.81
  -8  13   8    0.36    2.97
   8  13  -8    1.51    3.15
  -8 -13   8   -0.23    3.43
  -8  13   9   11.66    5.31
   8  13  -9    2.94    3.36
  -8 -13   9    5.39    3.99
  -8  13  10    9.75    4.46
   8  13 -10    1.18    4.04
  -8 -13  10   -1.36    3.48
  -8  13  11    7.71    4.67
   8  13 -11    3.17    3.70
  -8 -13  11    7.43    4.49
  -8  13  12    0.44    3.15
   8  13 -12    0.86    2.47
  -8 -13  12    0.19    3.63
  -8  13  13    0.13    2.57
   8  13 -13   -0.79    3.08
  -8 -13  13   -0.41    2.69
  -8  13  14   -0.45    3.09
   8  13 -14    0.03    2.97
  -8 -13  14   -1.46    4.41
  -8  13  15    4.15    4.10
   8  13 -15    7.80    4.42
  -8 -13  15    2.84    4.10
  -8  13  16    0.95    3.21
   8  13 -16    0.53    2.76
  -8 -13  16   -0.95    3.93
   8  13 -17    3.88    3.40
  -8 -13  17   -1.09    3.11
   8  13 -18    2.88    3.74
  -8 -13  18   -0.49    3.41
   8  13 -19   -0.45    2.66
  -8 -13  19    1.97    3.39
   8  13 -20   -0.45    2.85
  -8 -13  20    2.41    4.23
   8  13 -21    5.87    4.21
  -8 -13  21    2.05    3.69
   8  13 -22   -0.86    2.92
  -8 -13  22    0.98    3.15
   8  13 -23    0.95    2.61
  -8  14   1   10.91    5.28
   8  14  -1   17.37    6.15
  -8  14   2    2.53    3.51
   8  14  -2    4.10    3.62
  -8  14   3   -0.30    3.91
   8  14  -3    5.45    4.55
  -8  14   4   -1.60    3.97
   8  14  -4    2.52    2.40
  -8  14   5   -0.80    2.77
   8  14  -5   -1.34    3.76
  -8  14   6    5.04    3.90
   8  14  -6    3.43    3.51
  -8  14   7   12.56    5.63
   8  14  -7    8.57    4.51
  -8  14   8    5.06    4.53
   8  14  -8   16.46    5.90
  -8  14   9    9.39    4.69
   8  14  -9    2.12    3.20
  -8  14  10    2.39    3.90
   8  14 -10    0.48    2.86
  -8 -14  10   -0.63    2.86
  -8  14  11   -0.57    3.00
   8  14 -11   -1.04    2.83
  -8 -14  11   -0.28    3.24
  -8  14  12   10.00    5.11
   8  14 -12    3.26    4.41
  -8 -14  12    4.58    4.34
  -8  14  13    3.69    3.61
   8  14 -13    8.79    4.51
  -8 -14  13    2.10    2.66
  -8  14  14    4.14    3.85
   8  14 -14   -1.08    3.43
  -8 -14  14    3.78    3.25
  -8  14  15    2.69    3.49
   8  14 -15    3.56    3.60
  -8 -14  15   -0.74    3.77
   8  14 -16    0.90    2.56
  -8 -14  16    0.20    3.25
   8  14 -17    5.00    4.25
  -8 -14  17    2.04    3.12
   8  14 -18    0.36    2.83
  -8 -14  18    0.66    3.04
   8  14 -19    3.94    4.06
  -8 -14  19   -0.37    3.14
   8  14 -20    0.55    3.10
  -8 -14  20   -0.67    3.70
   8  14 -21   -0.41    2.95
  -8 -14  21    0.65    3.23
   8  14 -22    3.40    3.75
   8  14 -23    0.77    3.19
  -8  15   1    0.55    2.73
   8  15  -1    4.90    3.32
  -8  15   2    1.29    3.96
   8  15  -2    3.23    4.03
  -8  15   3    2.63    4.10
   8  15  -3   -0.49    3.80
  -8  15   4   10.20    5.29
   8  15  -4   -0.48    3.72
  -8  15   5    8.39    5.06
   8  15  -5    7.77    5.09
  -8  15   6    6.82    4.71
   8  15  -6    2.59    3.13
  -8  15   7   -0.13    4.10
   8  15  -7    0.53    2.91
  -8  15   8   -0.45    3.95
   8  15  -8   -1.59    3.71
  -8  15   9    0.89    3.65
   8  15  -9    1.56    3.05
  -8  15  10    4.42    3.55
   8  15 -10    9.75    4.57
  -8  15  11    4.39    4.50
   8  15 -11    1.03    3.84
  -8  15  12    0.47    4.10
   8  15 -12    3.41    3.99
  -8  15  13    2.35    4.43
   8  15 -13    0.31    3.57
  -8 -15  13   -0.22    3.41
  -8  15  14    0.57    3.48
   8  15 -14    0.82    3.21
  -8 -15  14   -0.06    3.50
  -8  15  15   -1.47    3.60
   8  15 -15    0.52    3.57
  -8 -15  15    5.51    4.69
  -8 -15  16    4.35    3.90
  -8 -15  17    0.67    3.96
  -8 -15  18    1.37    3.72
  -8 -15  19   -0.68    2.89
  -8  16   3   -1.18    4.60
  -8  16   4    4.47    3.67
  -8  16   5    0.16    3.19
  -8  16   6   -0.68    3.45
  -8  16   7   -0.34    3.38
  -8  16   8    1.96    4.48
  -8  16   9    0.91    3.34
  -8  16  10    1.97    3.85
  -8  16  11    1.61    3.69
  -8  16  12    1.84    3.44
  -8  16  13   -0.08    3.37
  -8  16  14   -0.51    2.68
  -8 -16  17   -1.75    4.09
  -7   0   1  751.22   54.51
  -7   0   1  665.10   56.09
   7   0  -1  690.74   55.00
   7   0  -1  702.36   55.29
  -7   0   2   -0.10    1.73
  -7   0   2    0.07    2.54
   7   0  -2   -0.61    2.14
   7   0  -2   -0.29    1.60
  -7   0   3    8.44    2.80
  -7   0   3    5.30    3.34
   7   0  -3    8.40    3.29
   7   0  -3    8.89    3.30
  -7   0   4    0.56    1.42
  -7   0   4   -0.58    2.02
   7   0  -4    1.19    2.18
   7   0  -4   -0.21    1.37
  -7   0   5   25.22    4.85
  -7   0   5   46.76    7.23
   7   0  -5   33.52    5.91
   7   0  -5   34.16    5.71
  -7   0   6   -0.36    1.60
  -7   0   6   -0.29    2.59
   7   0  -6    1.74    1.98
  -7   0   7  285.26   24.14
  -7   0   7  299.85   26.10
   7   0  -7  272.00   24.66
  -7   0   8    1.53    1.84
  -7   0   8   -0.89    2.49
   7   0  -8   -0.04    1.42
  -7   0   9   12.78    3.28
  -7   0   9    9.24    3.64
   7   0  -9   10.68    3.27
  -7   0  10   -0.18    1.47
  -7   0  10   -0.38    1.97
   7   0 -10   -0.46    1.67
  -7   0  11  302.80   24.34
  -7   0  11  307.87   25.99
   7   0 -11  252.28   24.33
  -7   0  12   -0.78    1.84
  -7   0  12   -0.73    2.43
   7   0 -12   -0.24    1.65
  -7   0  13   96.70   10.57
   7   0 -13  104.39   11.25
  -7   0  14   -0.09    1.35
   7   0 -14   -0.46    1.88
  -7   0  15    3.68    2.23
   7   0 -15    4.22    2.54
  -7   0  16   -0.32    1.86
   7   0 -16   -0.52    1.99
  -7   0  17  386.40   30.65
  -7   0  17  352.70   31.43
   7   0 -17  381.78   31.15
  -7   0  18   -0.23    1.46
  -7   0  18   -0.16    2.08
   7   0 -18   -0.03    1.68
  -7   0  19   10.83    2.97
  -7   0  19    8.18    3.16
   7   0 -19    7.61    2.88
  -7   0  20   -0.83    2.30
   7   0 -20    0.06    1.52
  -7   0  21    5.43    3.02
   7   0 -21    0.88    2.23
  -7   0  22    0.16    2.07
  -7   0  23   40.94    6.54
  -7   0  24   -1.08    2.11
  -7   0  25   -0.32    2.40
  -7   0  26    0.14    1.55
  -7   0  27   36.90    6.09
  -7   0  28    0.85    1.83
  -7   0  29    8.01    3.27
  -7   0  30   -1.36    2.19
  -7   0  31   10.03    3.16
  -7   0  32   -0.04    2.05
  -7   0  33   20.04    4.36
  -7   0  34   -0.18    2.00
  -7   0  35   -0.75    1.57
  -7   0  36   -0.47    1.98
  -7   0  37    6.79    3.02
  -7   0  38   -0.79    1.95
  -7   0  39    3.96    2.23
  -7   0  40    1.16    1.78
  -7   0  41   -0.02    1.46
  -7   1   1    0.27    1.59
  -7   1   1   -0.50    2.22
   7  -1  -1    1.89    2.00
   7  -1  -1   -0.10    1.76
   7   1  -1   -0.53    1.36
   7   1  -1    1.21    2.17
  -7  -1   1    2.66    2.53
  -7   1   2   36.79    5.53
  -7   1   2   26.70    5.98
   7  -1  -2   30.54    5.68
   7  -1  -2   32.61    5.75
   7   1  -2   25.91    5.23
   7   1  -2   24.57    5.31
  -7  -1   2   32.73    5.21
  -7  -1   2   21.75    5.51
  -7   1   3  239.22   21.35
  -7   1   3  210.50   22.70
   7  -1  -3  279.48   22.93
   7  -1  -3  233.21   22.05
   7   1  -3  309.60   23.10
   7   1  -3  241.47   22.21
  -7  -1   3  247.53   21.52
  -7  -1   3  213.47   22.47
  -7   1   4    0.74    1.84
  -7   1   4    1.64    2.41
   7  -1  -4    0.03    1.23
   7  -1  -4    4.10    2.39
   7   1  -4    0.57    1.90
   7   1  -4    1.80    2.40
  -7  -1   4    0.99    1.82
  -7  -1   4    5.31    3.30
  -7   1   5   76.35    8.84
  -7   1   5   54.58    8.99
   7  -1  -5   67.80    9.06
   7  -1  -5   80.72    9.49
   7   1  -5   66.62    8.90
   7   1  -5   77.63    9.45
  -7  -1   5   88.32    9.30
  -7  -1   5   85.94   10.42
  -7   1   6    3.15    2.08
  -7   1   6    1.30    2.44
   7  -1  -6   -0.28    1.62
   7   1  -6    2.34    1.85
  -7  -1   6    0.40    1.61
  -7  -1   6    0.37    1.76
  -7   1   7   39.93    5.68
  -7   1   7   30.41    6.24
   7  -1  -7   34.38    5.85
   7   1  -7   30.90    5.50
  -7  -1   7   33.97    5.39
  -7  -1   7   24.50    5.84
  -7   1   8   13.79    3.52
  -7   1   8   22.29    5.09
   7  -1  -8   15.37    4.11
   7   1  -8   21.64    4.40
  -7  -1   8   19.70    3.94
  -7  -1   8   14.95    4.41
  -7   1   9  286.89   22.91
  -7   1   9  250.16   24.03
   7  -1  -9  289.10   23.87
   7   1  -9  217.37   22.47
  -7  -1   9  281.39   23.02
  -7  -1   9  268.36   24.24
  -7   1  10   24.99    4.34
  -7   1  10   12.38    4.18
   7  -1 -10   18.01    4.28
   7   1 -10   16.64    4.13
  -7  -1  10   34.48    5.13
  -7  -1  10   14.26    4.46
  -7   1  11   71.48    7.89
  -7   1  11   51.00    8.08
   7  -1 -11   60.02    8.00
   7   1 -11   46.77    7.34
  -7  -1  11   73.27    8.19
  -7  -1  11   49.58    7.86
  -7   1  12    0.48    1.46
  -7   1  12    2.01    2.22
   7  -1 -12    0.47    1.83
   7   1 -12    1.66    1.98
  -7  -1  12    0.43    1.47
  -7  -1  12    1.55    2.19
  -7   1  13  149.46   14.74
   7  -1 -13  158.72   15.68
   7   1 -13  170.51   15.78
  -7  -1  13  163.26   15.33
  -7   1  14    7.09    2.65
   7  -1 -14    1.78    2.02
   7   1 -14    5.97    2.63
  -7  -1  14    3.14    2.21
  -7   1  15  102.50   10.52
   7  -1 -15  108.42   11.40
   7   1 -15   86.99   10.62
  -7  -1  15   99.80   10.76
  -7   1  16   26.51    4.53
  -7   1  16   19.25    4.68
   7  -1 -16   26.07    4.92
   7   1 -16   23.06    4.59
  -7  -1  16   27.27    4.76
  -7  -1  16   16.04    4.61
  -7   1  17   19.10    3.88
  -7   1  17   16.18    4.38
   7  -1 -17   15.81    3.83
   7   1 -17   27.56    4.87
  -7  -1  17   21.92    4.24
  -7  -1  17    7.51    3.50
  -7   1  18    2.71    1.89
  -7   1  18    0.01    2.46
   7  -1 -18    0.37    1.81
   7   1 -18    2.20    1.96
  -7  -1  18    0.44    1.70
  -7  -1  18    1.00    2.15
  -7   1  19  135.75   13.55
  -7   1  19  147.22   14.91
   7  -1 -19  135.37   14.07
   7   1 -19  138.34   14.10
  -7  -1  19  156.49   14.41
  -7  -1  19  147.17   14.98
  -7   1  20    3.08    2.29
   7  -1 -20    5.87    2.74
   7   1 -20    3.81    2.28
  -7  -1  20    6.72    2.66
  -7  -1  20    6.49    2.88
  -7   1  21   43.95    7.00
   7  -1 -21   43.98    6.62
   7   1 -21   48.43    6.81
  -7  -1  21   56.80    7.70
  -7   1  22    1.77    2.48
   7   1 -22   -0.10    1.79
  -7  -1  22   -0.66    2.19
  -7   1  23   32.33    5.80
  -7  -1  23   33.77    5.92
  -7   1  24    5.38    2.97
  -7  -1  24   10.51    3.36
  -7   1  25   35.65    6.18
  -7  -1  25   45.18    6.77
  -7   1  26   -0.47    2.00
  -7  -1  26    0.48    1.86
  -7   1  27    1.99    2.19
  -7  -1  27    2.73    2.30
  -7   1  28    2.08    2.13
  -7  -1  28    0.58    2.00
  -7   1  29   32.95    5.60
  -7  -1  29   25.03    5.11
  -7   1  30    0.13    2.13
  -7  -1  30    0.31    1.83
  -7   1  31    9.62    3.11
  -7  -1  31    9.77    3.46
  -7   1  32    0.38    2.28
  -7  -1  32    0.50    1.97
  -7   1  33    3.81    2.15
  -7  -1  33   -0.48    2.19
  -7   1  34    0.16    1.59
  -7  -1  34   -0.70    1.81
  -7   1  35    8.69    2.85
  -7  -1  35    4.81    2.73
  -7   1  36   -0.01    1.59
  -7  -1  36    0.05    1.89
  -7   1  37    0.39    1.73
  -7  -1  37    0.27    1.58
  -7   1  38    0.04    1.38
  -7  -1  38   -0.59    2.08
  -7   1  39    2.34    2.22
  -7  -1  39    1.52    2.09
  -7   1  40   -0.16    1.51
  -7  -1  40    0.01    1.59
  -7   2   1   34.18    7.04
   7  -2  -1   46.72    7.19
   7  -2  -1   47.50    7.20
   7   2  -1   26.66    5.65
   7   2  -1   34.79    6.31
  -7  -2   1   47.31    7.57
  -7   2   2   35.33    7.10
   7  -2  -2   34.76    6.30
   7  -2  -2   33.38    6.24
   7   2  -2   47.01    6.77
   7   2  -2   43.78    6.85
  -7  -2   2   34.81    6.60
  -7   2   3    8.27    2.68
  -7   2   3    2.03    2.66
   7  -2  -3    2.09    2.10
   7  -2  -3    5.98    2.60
   7   2  -3   11.25    3.19
   7   2  -3    7.47    2.94
  -7  -2   3    8.63    3.58
  -7   2   4    2.20    2.05
  -7   2   4    5.24    3.13
   7  -2  -4   11.66    3.58
   7  -2  -4    2.31    2.31
   7   2  -4    3.82    2.55
   7   2  -4    5.81    2.71
  -7  -2   4    5.63    3.37
  -7   2   5  232.24   20.75
  -7   2   5  292.18   24.00
   7  -2  -5  230.94   21.66
   7   2  -5  213.60   20.99
   7   2  -5  253.23   21.78
  -7  -2   5  221.45   22.17
  -7   2   6   11.19    3.18
  -7   2   6   14.75    4.62
   7  -2  -6   11.42    3.53
   7   2  -6    7.84    3.16
  -7  -2   6   14.88    4.48
  -7   2   7  202.00   18.71
  -7   2   7  218.72   20.85
   7  -2  -7  214.31   19.82
   7   2  -7  219.12   19.63
  -7  -2   7  243.65   19.73
  -7  -2   7  168.10   19.37
  -7   2   8    5.25    2.50
  -7   2   8    3.95    2.88
   7  -2  -8    1.83    2.32
   7   2  -8    3.61    2.57
  -7  -2   8    6.19    2.66
  -7  -2   8    4.02    2.74
  -7   2   9   62.43    7.44
  -7   2   9   57.43    8.55
   7  -2  -9   57.65    7.84
   7   2  -9   48.97    7.25
  -7  -2   9   51.97    7.32
  -7  -2   9   50.56    7.98
  -7   2  10   13.68    3.36
  -7   2  10   14.83    4.32
   7  -2 -10   11.40    3.38
   7   2 -10   13.57    3.73
  -7  -2  10    9.30    3.02
  -7  -2  10   13.15    3.99
  -7   2  11  117.99   12.47
  -7   2  11  137.19   14.48
   7  -2 -11  131.41   13.57
   7   2 -11  126.11   13.27
  -7  -2  11  137.52   13.29
  -7  -2  11  119.02   13.81
  -7   2  12   45.62    6.13
   7  -2 -12   38.03    6.44
   7   2 -12   44.52    6.60
  -7  -2  12   40.29    6.16
  -7  -2  12   31.58    6.56
  -7   2  13   59.32    7.33
   7  -2 -13   53.05    7.62
   7   2 -13   58.98    7.81
  -7  -2  13   56.73    7.56
  -7   2  14    1.70    1.58
   7  -2 -14    0.64    2.01
   7  -2 -14    4.79    2.23
   7   2 -14    0.88    1.51
  -7  -2  14    3.07    2.12
  -7   2  15   31.47    4.81
   7  -2 -15   19.96    4.69
   7   2 -15   25.57    4.87
  -7  -2  15   27.29    4.96
  -7   2  16   70.47    8.35
  -7   2  16   74.23    9.79
   7  -2 -16   79.90    9.35
   7   2 -16   66.23    8.84
  -7  -2  16   66.33    8.72
  -7  -2  16   91.91   10.51
  -7   2  17   55.76    7.33
  -7   2  17   71.28    9.37
   7  -2 -17   63.70    8.26
   7   2 -17   64.91    8.34
  -7  -2  17   64.05    8.12
  -7  -2  17   59.32    8.63
  -7   2  18   41.23    5.79
  -7   2  18   40.45    6.93
   7  -2 -18   34.86    6.03
   7   2 -18   46.80    6.67
  -7  -2  18   35.32    6.06
  -7  -2  18   52.44    7.43
  -7   2  19    0.36    1.66
  -7   2  19   -0.28    2.01
   7  -2 -19    0.68    1.73
   7   2 -19    0.66    1.65
  -7  -2  19    0.44    2.07
  -7  -2  19    2.32    2.27
  -7   2  20    4.50    2.95
   7  -2 -20    4.19    2.48
   7   2 -20   12.36    3.46
  -7  -2  20    5.09    2.71
  -7  -2  20    8.38    3.72
  -7   2  21   66.23    8.57
   7  -2 -21   56.11    7.74
   7   2 -21   57.06    7.80
  -7  -2  21   61.55    8.66
  -7   2  22    2.64    2.77
   7   2 -22   13.71    3.54
  -7  -2  22    8.43    3.37
  -7   2  23   29.17    5.49
  -7  -2  23   27.69    5.48
  -7   2  24    3.13    2.39
  -7  -2  24   -0.97    2.44
  -7   2  25    5.14    3.00
  -7  -2  25    7.25    2.98
  -7  -2  26    2.58    2.20
  -7   2  27    9.20    3.31
  -7  -2  27   13.55    3.87
  -7   2  28    3.54    2.62
  -7  -2  28    3.15    2.51
  -7   2  29    3.95    2.84
  -7  -2  29   10.85    3.48
  -7   2  30    0.92    1.96
  -7  -2  30    1.53    1.96
  -7   2  31    1.76    2.07
  -7  -2  31    5.94    3.05
  -7   2  32    0.10    1.90
  -7  -2  32   -0.72    2.02
  -7   2  33   10.11    3.18
  -7  -2  33    5.94    2.94
  -7   2  34   -0.51    1.92
  -7  -2  34   -0.73    1.76
  -7   2  35   -0.48    1.61
  -7  -2  35   -0.69    2.18
  -7   2  36    2.22    1.83
  -7  -2  36   -0.07    1.82
  -7   2  37    4.33    2.57
  -7  -2  37    4.79    2.62
  -7   2  38    1.14    1.77
  -7  -2  38   -0.52    2.42
  -7   2  39    1.56    1.90
  -7  -2  39   -0.80    1.95
  -7   3   1    0.73    2.29
   7  -3  -1   -0.04    2.14
   7  -3  -1   -0.14    2.12
   7   3  -1    1.38    2.08
   7   3  -1   -0.59    1.65
  -7  -3   1    0.47    1.93
  -7   3   2  132.95   15.30
   7  -3  -2  116.26   13.63
   7  -3  -2  120.06   13.76
   7   3  -2  139.81   13.96
   7   3  -2  143.45   14.37
  -7  -3   2  123.81   14.47
  -7   3   3   47.84    8.01
   7  -3  -3   44.82    7.20
   7   3  -3   30.33    5.98
   7   3  -3   56.45    7.65
  -7  -3   3   48.39    7.81
  -7   3   4    3.53    2.79
   7  -3  -4    3.63    2.61
   7   3  -4    4.62    2.60
   7   3  -4    7.65    3.14
  -7  -3   4    2.91    3.10
  -7   3   5   72.89   10.40
   7  -3  -5   75.25    9.77
   7   3  -5   80.82    9.71
  -7  -3   5   72.42   10.14
  -7   3   6    5.53    3.33
   7  -3  -6   15.13    4.14
   7   3  -6   19.43    4.37
  -7  -3   6   16.71    4.56
  -7   3   7    3.31    2.13
  -7   3   7    0.35    2.36
   7  -3  -7    3.35    2.93
   7   3  -7    5.17    2.66
  -7  -3   7    2.60    3.07
  -7   3   8    1.71    1.78
  -7   3   8    2.49    2.76
   7  -3  -8    1.89    2.40
   7   3  -8    0.18    1.84
  -7  -3   8   -1.13    2.55
  -7   3   9  216.07   19.18
  -7   3   9  228.31   21.32
   7  -3  -9  219.31   20.21
   7  -3  -9  208.76   19.99
   7   3  -9  191.76   19.29
  -7  -3   9  216.48   20.75
  -7   3  10   68.49    8.36
  -7   3  10   68.12    9.74
   7  -3 -10   56.67    8.58
   7  -3 -10   64.18    8.69
   7   3 -10   73.97    9.11
  -7  -3  10   82.86   10.31
  -7   3  11    7.82    2.67
   7  -3 -11    2.36    2.44
   7   3 -11    1.42    1.73
  -7  -3  11    8.22    3.36
  -7   3  12    0.82    1.70
   7  -3 -12   -0.75    2.26
   7   3 -12   -0.53    1.77
  -7   3  13   81.20    8.74
   7  -3 -13   69.05    9.08
   7  -3 -13   62.22    8.40
   7   3 -13   66.67    8.79
  -7   3  14   87.37    9.93
   7  -3 -14   89.03   10.77
   7   3 -14   99.99   11.03
  -7   3  15  157.40   13.93
  -7   3  15  114.99   14.38
   7  -3 -15  132.82   14.29
   7   3 -15  146.56   14.54
  -7  -3  15  143.68   15.21
  -7   3  16   21.06    4.06
  -7   3  16   23.28    5.04
   7  -3 -16   16.25    4.02
   7   3 -16   16.09    4.20
  -7  -3  16   16.09    4.69
  -7   3  17    2.41    1.93
  -7   3  17    2.90    2.06
  -7   3  17    7.67    3.08
   7  -3 -17    2.04    2.20
   7   3 -17    4.24    2.39
  -7  -3  17    3.05    2.41
  -7   3  18   28.38    5.19
  -7   3  18   23.82    4.41
  -7   3  18   18.74    4.77
   7  -3 -18   21.08    4.80
   7   3 -18   26.92    5.24
  -7  -3  18   22.59    5.16
  -7   3  19  287.09   22.00
  -7   3  19  203.57   21.31
   7  -3 -19  223.05   21.32
   7   3 -19  250.91   21.62
  -7  -3  19  212.79   21.66
  -7   3  20    0.02    2.06
  -7   3  20    1.53    2.62
   7   3 -20    1.28    2.43
  -7  -3  20   -1.02    2.62
  -7   3  21    6.04    2.67
  -7   3  21    2.10    2.63
   7   3 -21    3.26    2.20
  -7  -3  21    6.31    2.88
  -7   3  22    1.31    2.11
   7   3 -22   -0.58    1.67
  -7  -3  22    2.21    2.97
  -7   3  23    7.29    3.42
  -7  -3  23   18.52    4.80
  -7   3  24    7.08    3.15
  -7  -3  24    4.20    2.88
  -7   3  25   13.44    4.20
  -7  -3  25   18.71    4.54
  -7   3  26   -0.57    2.18
  -7  -3  26    0.22    1.71
  -7   3  27    0.41    1.99
  -7  -3  27   -1.15    2.22
  -7   3  28    2.66    2.44
  -7  -3  28   -0.39    2.12
  -7   3  29   10.37    3.39
  -7  -3  29   14.08    4.03
  -7   3  30   -0.51    2.47
  -7  -3  30    6.38    3.12
  -7   3  31    7.47    3.03
  -7  -3  31   15.25    4.25
  -7   3  32   -0.51    1.85
  -7  -3  32    3.66    2.73
  -7   3  33    5.45    2.63
  -7  -3  33    1.65    2.31
  -7   3  34    0.91    1.97
  -7  -3  34   -0.62    2.49
  -7   3  35    7.70    3.10
  -7  -3  35    6.39    2.89
  -7   3  36   -0.40    1.96
  -7  -3  36   -0.74    2.00
  -7   3  37    0.12    1.60
  -7  -3  37   -0.52    2.31
  -7   3  38   -0.20    1.64
  -7  -3  38    0.87    2.09
  -7   3  39    1.25    2.03
  -7   4   1   60.49    8.82
  -7   4   1   64.92   10.03
   7  -4  -1   51.66    8.56
   7   4  -1   60.59    8.66
   7   4  -1   65.48    9.04
  -7  -4   1   77.98   10.23
  -7   4   2   73.95   10.44
  -7   4   2   74.27   11.29
   7  -4  -2   73.23   10.47
   7  -4  -2  112.22   12.22
   7   4  -2   89.63   10.65
   7   4  -2   96.54   11.15
  -7  -4   2   96.18   11.88
  -7   4   3   15.76    4.15
  -7   4   3    8.90    4.02
   7  -4  -3    8.41    3.67
   7  -4  -3   13.12    3.97
   7   4  -3   12.07    3.64
   7   4  -3   10.11    3.39
  -7  -4   3   10.35    4.11
  -7   4   4   29.70    5.81
  -7   4   4   29.93    6.92
   7  -4  -4   27.84    5.78
   7  -4  -4   25.45    5.53
   7   4  -4   35.88    6.01
  -7  -4   4   30.20    6.35
  -7   4   5   77.92    9.86
  -7   4   5   58.51    9.78
   7  -4  -5   79.63   10.06
   7  -4  -5   68.56    9.47
   7   4  -5   70.40    9.21
  -7  -4   5   65.07    9.64
  -7   4   6   56.68    8.15
  -7   4   6   46.91    8.55
   7  -4  -6   68.75    8.94
   7  -4  -6   47.30    7.62
   7   4  -6   50.92    7.82
  -7  -4   6   60.03    9.01
  -7   4   7   29.21    5.99
  -7   4   7   27.73    6.61
   7  -4  -7   40.78    6.76
   7  -4  -7   35.46    6.40
   7   4  -7   52.37    7.16
  -7  -4   7   37.54    7.20
  -7   4   8   43.51    6.89
  -7   4   8   29.94    6.57
   7  -4  -8   36.56    6.71
   7  -4  -8   46.66    7.07
   7   4  -8   49.24    7.15
  -7  -4   8   36.21    6.94
  -7   4   9   22.84    5.01
  -7   4   9   13.21    4.63
   7  -4  -9   14.20    4.30
   7  -4  -9   18.32    4.28
   7   4  -9   26.34    5.11
  -7  -4   9    9.20    4.13
  -7   4  10    0.48    2.37
   7  -4 -10    1.00    2.00
   7   4 -10   -0.39    1.89
  -7  -4  10    0.46    2.38
  -7   4  11  102.37   12.01
  -7   4  11  102.31   11.43
   7   4 -11  122.01   12.73
  -7   4  12  120.63   12.96
  -7   4  12  117.79   12.19
   7   4 -12  111.56   12.72
  -7   4  13  118.29   12.91
  -7   4  13  131.58   12.64
   7   4 -13  104.27   12.57
  -7   4  14   28.44    5.54
  -7   4  14   32.43    5.14
  -7   4  14   21.28    5.60
   7   4 -14   30.21    5.62
  -7  -4  14   19.88    5.27
  -7   4  15   54.46    7.44
  -7   4  15   43.30    6.34
  -7   4  15   27.60    6.34
   7   4 -15   50.26    7.37
  -7  -4  15   48.06    8.00
  -7   4  16   30.41    5.55
  -7   4  16   27.95    4.89
  -7   4  16   29.91    6.14
   7   4 -16   22.97    5.08
  -7  -4  16   29.48    6.31
  -7   4  17  134.10   13.47
  -7   4  17  115.40   12.25
  -7   4  17  125.20   14.08
   7   4 -17  118.11   13.22
  -7  -4  17  133.39   14.37
  -7   4  18   21.36    4.56
  -7   4  18   16.48    3.79
  -7   4  18   16.37    4.85
   7   4 -18   20.38    4.80
  -7  -4  18   18.69    4.63
  -7   4  19   23.50    4.57
  -7   4  19   12.02    4.14
   7   4 -19    5.71    2.94
  -7  -4  19    6.65    3.54
  -7   4  20   37.94    5.95
  -7   4  20   34.39    6.19
   7   4 -20   30.53    5.79
  -7  -4  20   25.83    5.69
  -7   4  21   42.89    7.09
   7   4 -21   40.57    6.58
  -7  -4  21   36.15    6.67
  -7   4  22   17.41    4.71
   7   4 -22   24.20    5.11
  -7  -4  22   34.07    6.08
  -7   4  23    7.32    3.21
   7   4 -23    8.69    3.21
  -7  -4  23    4.41    2.94
  -7   4  24    3.15    2.92
  -7  -4  24    6.55    3.10
  -7   4  25    4.94    2.71
  -7  -4  25    3.54    2.84
  -7   4  26    9.74    3.76
  -7  -4  26    8.74    3.65
  -7   4  27   14.13    4.07
  -7  -4  27    7.03    3.48
  -7   4  28    7.48    3.12
  -7  -4  28    8.02    3.58
  -7   4  29    3.19    2.65
  -7  -4  29    7.46    3.23
  -7   4  30    1.45    2.50
  -7  -4  30   -0.64    1.94
  -7   4  31    3.89    2.56
  -7  -4  31    6.91    3.65
  -7   4  32    4.99    2.74
  -7  -4  32    3.47    2.68
  -7   4  33    2.76    2.68
  -7  -4  33    8.20    3.36
  -7   4  34    0.01    2.11
  -7  -4  34    1.10    2.41
  -7   4  35   -1.43    2.56
  -7  -4  35   -0.34    2.35
  -7   4  36    2.70    2.12
  -7  -4  36   -0.49    2.58
  -7   4  37    5.54    2.50
  -7  -4  37    1.56    2.53
  -7   5   1    1.30    2.29
  -7   5   1    3.13    3.12
   7  -5  -1    0.78    1.62
   7   5  -1    3.67    2.61
   7   5  -1    2.84    2.60
  -7  -5   1    0.31    2.57
  -7   5   2    2.92    2.66
  -7   5   2    2.47    3.35
   7  -5  -2    2.81    2.28
   7   5  -2    2.13    2.53
   7   5  -2    2.38    2.33
  -7  -5   2    3.17    2.58
  -7   5   3   27.17    5.74
  -7   5   3   37.98    7.78
   7  -5  -3   33.33    6.40
   7   5  -3   39.10    6.56
  -7  -5   3   38.07    7.11
  -7   5   4  100.86   11.81
  -7   5   4   85.06   12.41
   7  -5  -4   92.89   11.74
   7   5  -4  103.39   11.76
  -7  -5   4   88.50   11.97
  -7   5   5   26.98    5.90
  -7   5   5   36.23    7.39
   7  -5  -5   37.65    6.67
   7   5  -5   35.15    6.37
  -7  -5   5   42.48    7.39
  -7   5   6    0.47    1.83
  -7   5   6    0.34    2.27
   7  -5  -6    4.73    2.93
   7   5  -6    4.06    2.39
  -7  -5   6    2.13    2.81
  -7   5   7   12.17    3.98
  -7   5   7    9.11    3.92
   7  -5  -7   11.30    3.80
   7   5  -7    9.99    3.57
  -7  -5   7   13.78    4.34
  -7   5   8   70.69    9.55
   7  -5  -8   78.41    9.98
   7   5  -8   78.63    9.94
  -7  -5   8   55.98    9.46
  -7   5   9  108.14   12.36
   7  -5  -9  101.70   12.20
   7   5  -9  115.48   12.70
  -7  -5   9   91.82   12.46
  -7   5  10   25.66    5.36
   7  -5 -10   34.56    6.23
   7   5 -10   23.78    5.34
  -7   5  11   67.66    9.36
   7   5 -11   76.95    9.83
  -7   5  12    2.07    2.52
  -7   5  12    0.71    2.67
   7   5 -12    4.60    2.67
  -7   5  13   38.43    6.42
  -7   5  13   33.89    6.77
   7   5 -13   29.27    6.07
  -7  -5  13   29.16    6.16
  -7   5  14   41.17    6.75
  -7   5  14   54.09    8.75
   7   5 -14   37.14    6.60
  -7  -5  14   30.66    6.77
  -7   5  15  135.54   14.01
  -7   5  15  120.00   14.73
   7   5 -15  135.35   14.27
  -7  -5  15  112.41   14.15
  -7   5  16   -0.05    1.68
  -7   5  16    0.54    1.62
  -7   5  16    0.56    2.40
   7   5 -16   -0.25    1.92
  -7  -5  16   -1.15    2.90
  -7   5  17    5.18    3.00
  -7   5  17    2.25    2.20
  -7   5  17    3.10    2.50
   7   5 -17    3.58    2.78
  -7  -5  17    5.54    3.51
  -7   5  18    4.20    2.71
  -7   5  18    3.21    3.51
   7   5 -18    3.95    2.70
  -7  -5  18    8.94    3.62
  -7   5  19   30.10    5.66
  -7   5  19   34.45    6.55
   7   5 -19   31.31    5.91
  -7  -5  19   29.94    6.15
  -7   5  20   31.48    5.83
  -7   5  20   21.48    5.93
   7   5 -20   36.77    6.27
  -7  -5  20   30.11    6.37
  -7   5  21    5.43    3.22
   7   5 -21    5.78    3.03
  -7  -5  21   10.12    3.83
  -7   5  22   -1.57    2.72
   7   5 -22   -0.35    1.94
  -7  -5  22    1.32    2.02
  -7   5  23    2.99    2.81
   7   5 -23    3.62    2.65
  -7  -5  23    2.08    2.26
  -7   5  24   17.71    4.63
  -7  -5  24    6.93    3.36
  -7   5  25   10.94    3.86
  -7  -5  25    5.32    3.08
  -7   5  26    3.67    3.03
  -7  -5  26    1.75    2.50
  -7   5  27   -0.23    2.03
  -7  -5  27    2.67    2.38
  -7   5  28    1.01    1.63
  -7  -5  28   -0.04    2.21
  -7   5  29    6.01    3.15
  -7  -5  29    7.94    3.49
  -7   5  30    6.90    3.10
  -7  -5  30    2.49    2.79
  -7   5  31    9.38    3.25
  -7  -5  31    0.23    2.21
  -7   5  32   -0.44    2.35
  -7  -5  32    0.05    2.24
  -7  -5  33    0.91    2.36
  -7  -5  34    6.87    3.58
  -7  -5  35   -0.48    2.42
  -7  -5  36    0.66    2.35
   7  -6  -1   62.01    9.48
  -7  -6   1   58.55    9.71
   7  -6  -2   64.10    9.36
  -7  -6   2   51.27    8.94
   7  -6  -3   28.80    6.20
  -7  -6   3   27.55    6.27
  -7   6   4   17.40    4.58
   7  -6  -4    6.57    3.52
  -7  -6   4   12.22    4.46
  -7   6   5    2.35    2.99
   7  -6  -5   -0.94    2.21
  -7  -6   5    0.42    2.76
  -7   6   6   78.81   10.62
   7  -6  -6   88.44   11.37
  -7  -6   6   82.42   11.47
  -7   6   7  117.89   13.77
   7  -6  -7  137.58   14.72
  -7  -6   7  108.81   14.17
  -7   6   8   56.85    8.10
   7  -6  -8   39.17    7.40
  -7  -6   8   34.48    7.55
  -7   6   9   -1.16    2.48
  -7   6  10   52.59    8.20
  -7   6  10   51.58    8.91
  -7   6  11  111.24   12.18
  -7   6  11   75.11   11.78
  -7   6  12    8.13    3.48
  -7   6  12   12.11    4.38
  -7  -6  12   17.87    4.98
  -7   6  13   16.33    4.40
  -7   6  13    8.92    4.13
  -7  -6  13   10.24    4.59
  -7   6  14    6.28    3.28
  -7   6  14   15.77    4.86
  -7  -6  14    6.81    3.70
  -7   6  15    2.00    2.51
  -7   6  15    3.93    2.95
  -7  -6  15    7.59    3.81
  -7   6  16   46.21    7.12
  -7   6  16   35.84    7.27
  -7  -6  16   30.60    6.89
  -7   6  17   53.41    7.83
  -7   6  17   38.82    7.60
  -7  -6  17   43.93    7.97
  -7   6  18   64.51    8.69
  -7   6  18   44.82    8.15
  -7  -6  18   48.25    8.34
  -7   6  19    3.06    2.63
  -7   6  19    3.35    2.84
  -7  -6  19    6.41    3.73
  -7   6  20   -0.28    1.99
  -7   6  20    2.78    3.39
  -7  -6  20    0.46    1.90
  -7   6  21    1.00    2.72
  -7  -6  21    3.95    2.79
  -7   6  22   26.43    5.97
  -7  -6  22   31.70    6.47
  -7   6  23   11.86    4.35
  -7  -6  23   14.60    4.50
  -7  -6  24    5.64    3.46
  -7  -6  25   -0.03    1.84
  -7  -6  26   19.26    5.52
  -7  -6  27    2.43    3.07
  -7  -6  28    7.23    3.77
  -7  -6  29    0.30    1.97
  -7  -6  30   -0.95    2.43
  -7  -6  31    3.46    2.49
  -7  -6  32   13.71    4.58
  -7  -6  33    1.64    2.67
  -7  -6  34    1.67    2.33
  -7  -6  35   -1.49    2.56
   7  -7  -1    2.88    2.61
   7   7  -1    2.95    2.89
  -7  -7   1    2.06    3.30
   7  -7  -2   28.22    6.47
   7   7  -2   25.28    5.95
  -7  -7   2   31.05    6.97
   7  -7  -3    4.89    3.49
   7   7  -3    8.63    3.94
  -7  -7   3   20.17    5.78
   7  -7  -4  182.55   21.43
   7   7  -4  241.66   22.19
  -7  -7   4  251.15   23.53
   7  -7  -5   72.46   10.74
   7   7  -5   80.00   10.68
  -7  -7   5   72.72   11.08
   7  -7  -6   10.67    4.12
   7   7  -6   11.42    4.04
  -7  -7   6    9.11    3.93
   7   7  -7   81.56   10.71
  -7  -7   7   65.36   10.58
   7   7  -8   13.92    4.55
   7   7  -9   18.34    5.03
   7   7 -10   92.65   12.02
   7   7 -11   15.29    4.80
  -7  -7  11   19.59    5.50
  -7   7  12    3.41    2.70
   7   7 -12    2.75    2.83
  -7  -7  12    8.50    3.94
  -7   7  13   21.74    5.60
   7   7 -13   23.68    5.59
  -7  -7  13   23.53    5.94
  -7   7  14  123.98   14.17
   7   7 -14  139.33   14.91
  -7  -7  14   99.13   13.95
  -7   7  15   -0.14    1.87
   7   7 -15    0.31    2.37
  -7  -7  15    0.08    2.09
  -7   7  16    1.54    2.62
   7   7 -16    1.54    2.34
  -7  -7  16   -0.52    2.50
  -7   7  17    2.27    2.35
   7   7 -17    4.22    2.93
  -7  -7  17   -0.34    2.30
  -7   7  18    9.29    3.43
   7   7 -18    1.29    2.62
  -7  -7  18    3.75    3.30
  -7   7  19    4.03    2.89
   7   7 -19    2.76    2.99
  -7  -7  19    1.18    2.47
   7   7 -20   23.28    5.66
  -7  -7  20   35.10    6.91
   7   7 -21    2.93    2.78
  -7  -7  21    1.73    2.90
   7   7 -22   -0.08    2.45
  -7  -7  22    1.97    2.85
   7   7 -23    1.61    2.70
  -7  -7  23   -0.50    2.19
  -7  -7  24   17.08    5.27
  -7  -7  25    3.16    2.81
  -7  -7  26    7.81    3.47
  -7  -7  27    1.94    2.65
  -7  -7  28    0.50    2.05
  -7  -7  29    5.35    3.46
  -7  -7  30   10.96    4.37
  -7  -7  31    0.55    1.94
  -7  -7  32    1.27    2.19
  -7  -7  33    1.04    2.53
  -7   8   1   36.77    7.54
   7  -8  -1   28.39    7.05
   7   8  -1   46.78    7.98
  -7  -8   1   47.20    8.93
  -7   8   2   79.97   11.40
   7  -8  -2   77.87   11.66
   7   8  -2   92.76   11.74
  -7  -8   2   67.30   11.31
  -7   8   3    5.97    3.61
   7  -8  -3    0.87    2.71
   7   8  -3    9.00    3.91
  -7  -8   3    6.58    4.08
  -7   8   4   18.04    5.48
   7  -8  -4   17.84    5.23
   7   8  -4   36.38    6.71
  -7  -8   4   13.16    5.36
  -7   8   5    9.37    4.03
   7   8  -5    9.69    4.09
  -7  -8   5    7.94    4.00
  -7   8   6   23.10    5.90
   7   8  -6   51.26    8.04
  -7   8   7    1.68    2.53
   7   8  -7    0.35    2.77
  -7   8   8   42.02    7.97
   7   8  -8   52.65    8.60
   7   8  -9    2.63    3.15
  -7  -8   9    3.16    3.33
   7   8 -10   16.98    5.08
  -7  -8  10   11.47    4.70
   7   8 -11    2.22    3.13
  -7  -8  11    0.96    2.09
   7   8 -12   99.84   12.92
  -7  -8  12  100.37   13.54
   7   8 -13    0.32    2.67
  -7  -8  13    2.08    3.20
   7   8 -14    5.10    3.37
  -7  -8  14    6.06    3.45
   7   8 -15    5.11    3.15
  -7  -8  15    5.09    3.85
   7   8 -16   57.12    9.34
  -7  -8  16   50.38    9.06
   7   8 -17   -1.47    2.88
  -7  -8  17   -0.03    2.75
   7   8 -18    9.99    3.84
  -7  -8  18   12.18    4.44
  -7   8  19   -0.55    2.58
   7   8 -19    3.54    3.09
  -7  -8  19    5.71    3.19
   7   8 -20    8.74    4.14
  -7  -8  20    6.48    3.38
   7   8 -21   -0.56    2.11
  -7  -8  21    3.99    3.59
   7   8 -22   16.24    4.98
  -7  -8  22   13.39    4.73
   7   8 -23    9.94    4.00
  -7  -8  23   12.99    5.03
  -7  -8  24    6.21    3.81
  -7  -8  25   -1.48    3.33
  -7  -8  26    5.18    3.32
  -7  -8  27    1.93    2.26
  -7  -8  28    7.52    4.05
  -7  -8  29    1.73    2.20
  -7  -8  30    2.25    2.88
  -7  -8  31    0.92    2.46
  -7  -8  32    4.03    3.29
  -7   9   1    2.96    3.45
   7  -9  -1   -1.00    2.61
   7   9  -1    0.43    2.60
  -7  -9   1   -0.26    2.73
  -7   9   2   35.84    7.24
   7   9  -2   29.12    6.39
  -7  -9   2   23.50    6.78
  -7   9   3    1.36    2.79
   7   9  -3    0.19    2.62
  -7  -9   3   -0.99    2.39
  -7   9   4   33.33    7.34
   7   9  -4   47.59    8.25
  -7  -9   4   35.35    8.13
  -7   9   5    5.32    3.60
   7   9  -5    0.84    2.78
  -7   9   6   23.18    6.01
   7   9  -6    9.64    4.47
  -7   9   7   17.82    5.38
   7   9  -7   10.50    4.36
  -7   9   8   29.22    6.74
   7   9  -8   31.36    6.78
  -7  -9   8   17.92    5.62
  -7   9   9    3.86    3.03
   7   9  -9    3.23    3.32
  -7  -9   9   -0.04    2.52
  -7   9  10   97.68   12.25
   7   9 -10   65.99   10.92
  -7  -9  10   76.82   11.83
  -7   9  11    1.80    2.85
   7   9 -11    0.42    2.77
  -7  -9  11    3.25    2.75
  -7   9  12    5.64    3.22
   7   9 -12    3.03    3.37
  -7  -9  12    0.01    2.78
  -7   9  13    7.92    4.06
   7   9 -13    5.29    3.97
  -7  -9  13    1.91    3.49
  -7   9  14   56.23    9.04
   7   9 -14   53.70    9.10
  -7  -9  14   31.87    7.65
  -7   9  15    0.95    2.65
   7   9 -15    0.15    2.67
  -7  -9  15   -0.69    3.07
  -7   9  16    3.75    3.19
   7   9 -16   11.19    4.49
  -7  -9  16    6.49    3.99
   7   9 -17   -0.91    2.58
  -7  -9  17   -0.89    2.70
   7   9 -18   21.54    5.78
  -7  -9  18    8.97    4.50
   7   9 -19    1.10    2.69
  -7  -9  19   -0.67    2.81
   7   9 -20   17.79    5.59
  -7  -9  20   18.36    5.25
   7   9 -21   -0.18    2.15
  -7  -9  21    0.68    3.55
   7   9 -22    1.39    2.08
  -7  -9  22    1.01    2.52
   7   9 -23   -0.44    2.84
  -7  -9  23    1.20    3.02
   7   9 -24   26.44    6.18
  -7  -9  24    7.50    4.07
  -7  -9  25    1.05    2.81
  -7  -9  26    6.78    3.49
  -7  -9  27   -1.24    3.28
  -7  -9  28   -1.08    2.90
  -7  -9  29    2.97    3.32
  -7  -9  30    3.67    3.14
  -7  -9  31   -1.10    2.53
  -7  10   1   10.19    4.81
   7  10  -1    5.58    4.00
  -7 -10   1    6.68    3.95
  -7  10   2   39.27    8.30
   7  10  -2   35.37    7.44
  -7 -10   2   33.77    7.87
  -7  10   3   -0.03    2.78
   7  10  -3    0.66    2.96
  -7  10   4    1.34    3.10
   7  10  -4   -1.04    3.02
  -7  10   5    2.12    3.72
   7  10  -5    0.53    2.39
  -7  10   6   94.93   13.23
   7  10  -6  109.34   13.78
  -7 -10   6   83.93   13.31
  -7  10   7   -0.77    2.97
   7  10  -7    0.71    3.41
  -7 -10   7    1.17    3.10
  -7  10   8    5.62    3.41
   7  10  -8    0.32    3.12
  -7 -10   8   10.25    4.69
  -7  10   9    1.00    2.69
   7  10  -9    1.52    2.87
  -7 -10   9   -0.21    3.08
  -7  10  10    8.57    3.94
   7  10 -10    8.06    3.97
  -7 -10  10   10.18    4.41
  -7  10  11    0.20    3.35
   7  10 -11    2.20    2.72
  -7 -10  11    0.20    2.88
  -7  10  12   47.76    8.42
   7  10 -12   30.67    7.13
  -7 -10  12   33.41    7.91
  -7  10  13    0.77    2.77
   7  10 -13   -0.80    3.12
  -7 -10  13   -0.40    2.99
  -7  10  14    7.58    4.08
   7  10 -14    8.62    4.30
  -7 -10  14    3.52    3.11
  -7  10  15    0.99    3.14
   7  10 -15   -0.77    2.94
  -7 -10  15   -0.14    2.61
  -7  10  16   29.39    6.74
   7  10 -16   30.21    7.20
  -7 -10  16   29.32    7.13
  -7  10  17   -0.61    2.35
   7  10 -17    4.03    3.21
  -7 -10  17   -0.39    3.18
  -7  10  18   23.88    5.99
   7  10 -18   36.62    7.65
  -7 -10  18   22.21    6.31
   7  10 -19    0.72    2.79
  -7 -10  19    0.03    2.99
   7  10 -20    3.64    2.95
  -7 -10  20    0.42    2.73
   7  10 -21    0.33    2.84
  -7 -10  21    2.32    2.77
   7  10 -22   28.51    6.89
  -7 -10  22   22.16    6.42
   7  10 -23    0.33    2.28
  -7 -10  23    0.21    2.73
   7  10 -24    1.05    1.87
  -7 -10  24    0.23    2.35
  -7 -10  25    1.89    2.98
  -7 -10  26    5.46    3.82
  -7 -10  27    1.19    3.34
  -7 -10  28    1.16    3.42
  -7 -10  29   -0.76    2.73
  -7  11   1   -0.85    3.24
   7  11  -1    3.64    3.86
  -7 -11   1   -0.43    2.69
  -7  11   2    1.95    2.81
   7  11  -2    4.65    3.25
  -7  11   3    4.32    3.81
   7  11  -3    6.77    4.31
  -7  11   4   23.71    6.48
   7  11  -4   28.73    6.71
  -7  11   5   23.25    6.38
   7  11  -5   10.99    4.73
  -7 -11   5   12.64    5.57
  -7  11   6    2.52    2.85
   7  11  -6    1.22    2.78
  -7 -11   6   -0.77    3.40
  -7  11   7    6.01    3.99
   7  11  -7    9.15    4.87
  -7 -11   7    4.28    3.77
  -7  11   8    2.66    3.33
   7  11  -8   14.56    4.87
  -7 -11   8   23.20    6.67
  -7  11   9    0.59    2.83
   7  11  -9    2.24    3.62
  -7 -11   9   -0.11    2.80
  -7  11  10   23.05    6.01
   7  11 -10   22.75    6.00
  -7 -11  10   12.54    5.37
  -7  11  11    5.20    3.12
   7  11 -11    4.23    3.86
  -7 -11  11   -0.86    3.18
  -7  11  12    0.71    2.54
   7  11 -12   -0.08    2.82
  -7 -11  12    0.00    3.68
  -7  11  13    4.30    3.40
   7  11 -13   -0.33    2.10
  -7 -11  13   -0.55    2.66
  -7  11  14   14.05    5.26
   7  11 -14   12.37    4.65
  -7 -11  14   17.40    5.88
  -7  11  15   -0.27    2.81
   7  11 -15    2.69    3.02
  -7 -11  15   -0.77    3.11
  -7  11  16    2.16    3.27
   7  11 -16    8.00    4.15
  -7 -11  16    4.44    4.29
  -7  11  17   -0.58    2.86
   7  11 -17    0.49    2.71
  -7 -11  17    2.29    3.58
   7  11 -18   10.04    4.31
  -7 -11  18    4.03    3.87
   7  11 -19    0.68    3.17
  -7 -11  19    0.93    2.97
   7  11 -20   10.22    4.65
  -7 -11  20   12.12    5.29
   7  11 -21   -0.01    2.41
  -7 -11  21    2.09    3.77
   7  11 -22   -0.60    2.06
  -7 -11  22   -0.92    2.64
   7  11 -23    1.01    2.17
  -7 -11  23    1.39    2.96
   7  11 -24    6.61    4.37
  -7 -11  24    9.96    4.89
  -7 -11  25    2.70    2.91
  -7 -11  26    0.13    3.81
  -7 -11  27   -1.21    3.49
  -7  12   1    4.33    4.24
   7  12  -1    0.64    2.73
  -7  12   2   18.33    6.00
   7  12  -2   20.19    6.18
  -7  12   3    1.21    3.28
   7  12  -3    0.68    3.33
  -7 -12   3   -0.55    2.18
  -7  12   4    0.30    2.76
   7  12  -4   -2.13    3.40
  -7 -12   4   -1.58    3.02
  -7  12   5    2.57    3.40
   7  12  -5    3.78    3.86
  -7 -12   5    7.71    4.85
  -7  12   6   29.15    7.19
   7  12  -6   34.34    7.94
  -7 -12   6   20.43    6.35
  -7  12   7   -0.53    2.50
   7  12  -7    1.84    3.64
  -7 -12   7    0.32    2.75
  -7  12   8    8.44    4.34
   7  12  -8    0.29    2.99
  -7 -12   8   15.40    6.14
  -7  12   9   -0.67    3.06
   7  12  -9    3.75    3.54
  -7 -12   9    0.22    2.88
  -7  12  10    3.07    3.77
   7  12 -10    3.22    3.76
  -7 -12  10   12.30    5.09
  -7  12  11    0.66    2.69
   7  12 -11    0.89    3.46
  -7 -12  11   -1.55    3.50
  -7  12  12   19.94    6.22
   7  12 -12   29.50    7.17
  -7 -12  12   14.02    5.82
  -7  12  13   -0.91    3.00
   7  12 -13   -0.45    3.09
  -7 -12  13   -0.02    2.43
  -7  12  14    3.34    3.35
  -7 -12  14    2.11    3.20
  -7  12  15   -0.86    3.35
   7  12 -15    0.86    3.21
  -7 -12  15    0.24    3.27
  -7  12  16   26.09    6.93
   7  12 -16   10.55    4.96
  -7 -12  16   16.58    5.72
  -7  12  17   -1.67    3.12
   7  12 -17    2.48    2.94
  -7 -12  17   -0.40    2.72
   7  12 -18    2.54    3.47
  -7 -12  18    4.65    3.71
   7  12 -19    1.52    2.57
  -7 -12  19    1.53    3.73
   7  12 -20    5.93    4.37
  -7 -12  20    5.22    4.37
   7  12 -21   -1.43    3.32
  -7 -12  21   -0.32    3.42
   7  12 -22    4.92    3.94
  -7 -12  22    2.10    3.64
   7  12 -23    0.37    2.75
  -7 -12  23    1.61    3.31
   7  12 -24   -0.46    2.43
  -7 -12  24    3.19    3.65
  -7 -12  25    5.13    3.93
  -7 -12  26   -1.18    3.42
  -7  13   1   -1.11    2.78
   7  13  -1   -2.55    3.82
  -7  13   2    4.30    4.37
   7  13  -2    1.54    4.15
  -7  13   3   14.12    5.77
   7  13  -3    5.24    3.58
  -7  13   4   21.44    6.71
   7  13  -4   31.55    7.43
  -7  13   5    2.42    4.03
   7  13  -5    7.33    3.97
  -7  13   6    2.19    3.89
   7  13  -6   -1.08    4.11
  -7 -13   6   -1.26    3.63
  -7  13   7    2.70    3.26
   7  13  -7    0.38    3.05
  -7 -13   7   -0.86    2.71
  -7  13   8    5.46    3.45
   7  13  -8    1.93    3.29
  -7 -13   8    1.31    2.70
  -7  13   9    7.70    4.26
   7  13  -9    2.93    3.11
  -7 -13   9    4.04    4.17
  -7  13  10   11.29    5.31
   7  13 -10   14.95    5.49
  -7 -13  10    8.63    5.16
  -7  13  11   -1.26    3.23
   7  13 -11    3.29    3.64
  -7 -13  11   -0.44    3.34
  -7  13  12   -0.63    3.98
   7  13 -12   -0.03    3.47
  -7 -13  12   -0.30    2.77
  -7  13  13    1.96    3.31
   7  13 -13    5.09    4.17
  -7 -13  13    2.16    3.07
  -7  13  14   15.05    6.16
   7  13 -14   19.21    6.11
  -7 -13  14   15.10    6.29
  -7  13  15   -0.18    3.15
   7  13 -15   -0.37    2.86
  -7 -13  15   -1.16    3.40
  -7  13  16   -0.92    2.87
   7  13 -16    0.32    3.42
  -7 -13  16   -0.27    2.99
   7  13 -17    0.00    2.86
  -7 -13  17    0.52    2.08
   7  13 -18    2.86    2.98
  -7 -13  18    1.91    3.08
   7  13 -19    1.48    3.53
  -7 -13  19   -1.09    3.59
   7  13 -20    6.62    4.23
  -7 -13  20    5.49    4.38
   7  13 -21    4.47    3.82
  -7 -13  21    5.43    4.77
   7  13 -22   -0.75    3.08
  -7 -13  22   -0.77    3.35
   7  13 -23   -1.88    3.96
  -7 -13  23   -1.07    3.83
   7  13 -24    5.63    3.63
  -7 -13  24   11.40    5.29
  -7  14   1    7.14    4.65
   7  14  -1    0.48    2.52
  -7  14   2    9.35    4.58
   7  14  -2   14.60    5.51
  -7  14   3    2.70    4.11
   7  14  -3    2.55    3.98
  -7  14   4   -0.92    3.74
   7  14  -4    0.35    3.58
  -7  14   5    0.54    2.93
   7  14  -5    3.38    3.70
  -7  14   6    4.27    4.22
   7  14  -6   14.80    6.11
  -7  14   7   26.68    7.43
   7  14  -7   15.58    6.68
  -7  14   8    3.61    4.43
   7  14  -8   11.07    4.90
  -7  14   9    5.44    3.97
   7  14  -9    3.55    3.12
  -7 -14   9    6.37    4.27
  -7  14  10    4.21    4.40
   7  14 -10    4.19    4.18
  -7 -14  10   10.80    5.60
  -7  14  11    0.24    3.73
   7  14 -11    4.31    3.07
  -7 -14  11    4.24    4.55
  -7  14  12    9.60    4.96
   7  14 -12    5.01    4.31
  -7 -14  12    5.18    4.16
  -7  14  13    2.24    2.87
   7  14 -13    2.61    3.32
  -7 -14  13    0.93    3.61
  -7  14  14    0.68    3.09
   7  14 -14   -0.39    3.12
  -7 -14  14    2.34    3.01
  -7  14  15   -1.36    3.37
   7  14 -15    2.15    2.92
  -7 -14  15    0.79    2.56
  -7  14  16   -0.40    2.70
   7  14 -16    0.05    2.36
  -7 -14  16    3.51    4.02
   7  14 -17    4.73    4.15
  -7 -14  17    0.85    2.24
   7  14 -18    6.60    3.77
  -7 -14  18    3.45    4.37
   7  14 -19    0.45    2.52
  -7 -14  19    1.08    3.92
   7  14 -20    1.29    2.67
  -7 -14  20   -0.91    3.07
   7  14 -21    0.24    2.49
  -7 -14  21    2.51    3.73
   7  14 -22   10.36    4.61
  -7 -14  22    4.15    4.31
   7  14 -23    0.24    2.84
   7  14 -24    1.05    2.56
  -7  15   1    4.29    4.14
   7  15  -1    1.46    2.87
  -7  15   2    0.30    4.44
   7  15  -2    0.73    2.86
  -7  15   3   16.09    6.10
   7  15  -3    1.26    3.83
  -7  15   4    0.49    4.08
   7  15  -4   10.30    5.45
  -7  15   5    1.95    4.15
   7  15  -5   -1.01    3.68
  -7  15   6   -0.71    2.96
   7  15  -6    4.56    3.38
  -7  15   7    1.83    3.32
   7  15  -7   -0.61    2.36
  -7  15   8    3.70    4.15
   7  15  -8    4.63    4.24
  -7  15   9   -0.67    3.66
   7  15  -9    2.43    3.85
  -7  15  10    3.00    4.14
   7  15 -10    0.20    3.37
  -7  15  11    1.18    3.26
   7  15 -11   -0.27    2.91
  -7  15  12   -1.91    3.78
   7  15 -12    3.09    3.37
  -7 -15  12    0.43    2.23
  -7  15  13    0.24    2.81
   7  15 -13    0.68    3.32
  -7 -15  13    2.58    3.38
  -7  15  14   -0.35    3.18
   7  15 -14    6.58    4.79
  -7 -15  14    3.66    3.59
  -7  15  15    2.94    3.46
   7  15 -15    9.49    4.77
  -7 -15  15    2.25    3.46
   7  15 -16    0.26    2.69
  -7 -15  16   -2.58    4.02
   7  15 -17    1.42    2.63
  -7 -15  17   -1.49    3.60
   7  15 -18    0.52    3.05
  -7 -15  18   -1.01    3.74
   7  15 -19    8.08    4.55
  -7 -15  19    2.89    3.41
   7  15 -20   -1.40    3.31
  -7 -15  20    1.86    2.79
   7  15 -21   -0.95    2.72
   7  15 -22   -2.07    3.90
   7  15 -23    2.48    4.26
  -7  16   1    7.34    5.21
   7  16  -1    1.92    3.55
  -7  16   2   -2.05    3.76
   7  16  -2   -1.05    3.49
  -7  16   3    5.09    3.73
   7  16  -3   -0.85    3.68
  -7  16   4   -1.78    3.70
   7  16  -4   -2.14    4.39
  -7  16   5   -0.31    3.04
   7  16  -5   -1.15    3.01
  -7  16   6    1.09    3.45
   7  16  -6    5.81    4.35
  -7  16   7   -1.02    3.65
   7  16  -7    1.13    3.65
  -7  16   8    1.05    3.05
   7  16  -8   -0.83    3.88
  -7  16   9    0.62    3.15
   7  16  -9    3.78    3.98
  -7  16  10    2.37    3.64
  -7  16  11    3.31    3.65
  -7  16  12    0.79    2.77
  -7  16  13   -0.39    2.82
  -7  16  14   -0.85    3.06
  -7 -16  16    3.18    4.07
  -7 -16  17    2.53    3.53
  -7 -16  18   -2.02    4.32
  -7  17  10    1.28    3.23
  -7  17  11    4.17    5.17
  -7  17  12   -0.43    3.21
  -7  17  13    2.10    4.22
  -7  17  14    0.96    3.66
  -6   0   1    0.07    1.92
  -6   0   1   -0.18    2.04
   6   0  -1    1.43    1.92
   6   0  -1   -0.16    1.69
  -6   0   2  311.61   26.25
  -6   0   2  347.09   28.37
   6   0  -2  302.00   26.69
   6   0  -2  332.50   27.36
  -6   0   3    0.00    1.07
  -6   0   3   -0.28    2.21
   6   0  -3   -1.06    1.89
   6   0  -3    0.53    1.93
  -6   0   4   16.72    3.68
  -6   0   4   27.41    5.14
   6   0  -4   17.83    4.09
   6   0  -4   30.13    5.00
  -6   0   5   -0.77    1.80
  -6   0   5   -0.30    2.45
   6   0  -5   -0.87    2.07
   6   0  -5    0.28    1.74
  -6   0   6 1214.54   89.35
  -6   0   6 1223.07   90.94
   6   0  -6 1164.42   89.72
   6   0  -6 1249.82   90.08
  -6   0   7    0.53    1.60
  -6   0   7   -0.38    2.23
   6   0  -7    0.35    1.67
   6   0  -7   -0.15    1.66
  -6   0   8   21.67    3.99
  -6   0   8   18.73    4.48
   6   0  -8   28.56    4.67
   6   0  -8   15.52    3.76
  -6   0   9   -0.53    1.62
  -6   0   9    1.16    2.08
   6   0  -9   -0.01    1.32
   6   0  -9    0.50    1.94
  -6   0  10  227.08   19.13
  -6   0  10  233.47   20.43
   6   0 -10  183.71   18.88
   6   0 -10  251.54   19.65
  -6   0  11    0.75    1.66
  -6   0  11   -0.56    1.69
   6   0 -11   -0.67    1.82
  -6   0  12  248.72   21.11
  -6   0  12  243.22   22.10
   6   0 -12  258.18   21.66
  -6   0  13   -0.55    1.48
  -6   0  13    1.82    1.61
   6   0 -13    0.49    1.56
  -6   0  14   73.52    8.32
  -6   0  14   68.68    8.80
   6   0 -14   86.93    8.99
  -6   0  15   -0.56    1.70
  -6   0  15   -0.36    1.57
   6   0 -15   -0.63    1.66
  -6   0  16  231.67   19.27
  -6   0  16  212.24   19.83
   6   0 -16  221.87   19.40
  -6   0  17   -0.03    1.30
   6   0 -17   -0.60    1.53
  -6   0  18  131.62   12.33
   6   0 -18  124.31   12.47
  -6   0  19    1.13    1.48
   6   0 -19   -0.39    1.36
  -6   0  20    0.52    1.68
  -6   0  20    3.12    2.24
   6   0 -20    1.05    1.58
   6   0 -20    2.00    1.24
  -6   0  21    0.07    1.74
   6   0 -21    0.54    1.82
  -6   0  22   85.84    9.94
   6   0 -22   94.40    9.80
   6   0 -22   91.01    7.42
  -6   0  23   -0.79    1.79
  -6   0  24   -0.98    1.90
  -6   0  25   -0.22    1.35
  -6   0  26   49.34    6.69
  -6   0  27   -0.89    1.84
  -6   0  28   20.14    4.10
  -6   0  29   -0.40    1.90
  -6   0  30   15.38    3.57
  -6   0  31   -0.52    1.64
  -6   0  32   45.11    6.21
  -6   0  33   -1.07    1.81
  -6   0  34   -0.19    1.80
  -6   0  35    0.81    1.82
  -6   0  36    3.58    2.42
  -6   0  37   -0.43    1.58
  -6   0  38    0.82    1.68
  -6   0  39    2.13    1.68
  -6   0  40    2.42    1.62
  -6   1   1    3.34    2.18
  -6   1   1    1.74    2.48
   6  -1  -1    5.59    2.62
   6  -1  -1    2.25    1.90
   6   1  -1    4.45    2.59
   6   1  -1    0.61    1.85
  -6  -1   1    5.26    2.45
  -6  -1   1    3.13    2.07
  -6   1   2  569.74   42.01
  -6   1   2  555.23   43.76
   6  -1  -2  432.06   41.64
   6  -1  -2  550.43   42.77
   6   1  -2  581.19   42.60
   6   1  -2  549.56   42.73
  -6  -1   2  543.39   41.84
  -6  -1   2  539.28   43.33
  -6   1   3   30.04    4.73
  -6   1   3   20.29    4.83
   6  -1  -3   38.28    5.71
   6  -1  -3   14.65    4.18
   6   1  -3   25.11    4.93
   6   1  -3   23.95    4.81
  -6  -1   3   36.32    5.24
  -6  -1   3   18.61    4.88
  -6   1   4  772.51   55.98
  -6   1   4  637.52   56.80
   6  -1  -4  743.89   56.59
   6  -1  -4  728.76   56.48
   6   1  -4  791.81   56.59
   6   1  -4  700.54   56.31
  -6  -1   4  771.22   56.00
  -6  -1   4  722.88   57.19
  -6   1   5  117.38   10.75
  -6   1   5   86.89   11.16
   6  -1  -5   93.23   10.63
   6  -1  -5   91.52   10.57
   6   1  -5  108.64   10.90
   6   1  -5   84.66   10.34
  -6  -1   5   94.87   10.13
  -6  -1   5  110.76   11.84
  -6   1   6   86.01    9.39
  -6   1   6   78.18   10.20
   6  -1  -6  108.83   10.64
   6  -1  -6   83.04    9.74
   6   1  -6   86.06    9.73
   6   1  -6   84.63    9.84
  -6  -1   6  100.27    9.93
  -6  -1   6   86.11   10.44
  -6   1   7  218.89   17.90
  -6   1   7  196.06   18.90
   6  -1  -7  242.08   18.98
   6  -1  -7  161.25   17.37
   6   1  -7  202.61   18.08
   6   1  -7  195.99   18.01
  -6  -1   7  207.28   17.86
  -6  -1   7  190.19   18.63
  -6   1   8  690.89   47.50
  -6   1   8  554.22   48.11
   6  -1  -8  640.99   47.99
   6  -1  -8  605.64   47.41
   6   1  -8  589.12   47.40
   6   1  -8  622.10   47.56
  -6  -1   8  687.31   47.69
  -6  -1   8  522.19   47.74
  -6   1   9    6.71    2.38
  -6   1   9    7.21    3.15
   6  -1  -9   17.61    3.95
   6  -1  -9    7.56    2.54
   6   1  -9    6.75    2.81
   6   1  -9   12.55    2.98
  -6  -1   9   15.83    3.35
  -6  -1   9    8.89    3.15
  -6   1  10   84.91    8.98
  -6   1  10   69.63    9.52
   6  -1 -10   85.10    9.53
   6   1 -10   77.71    9.13
  -6  -1  10   98.91    9.65
  -6  -1  10   88.29   10.19
  -6   1  11   13.41    3.12
   6  -1 -11   17.62    3.84
   6   1 -11    9.84    2.94
  -6  -1  11   13.36    3.21
  -6  -1  11   16.86    4.02
  -6   1  12  266.50   22.59
  -6   1  12  266.65   23.84
   6  -1 -12  275.32   23.35
   6   1 -12  239.44   22.77
  -6  -1  12  324.52   23.63
  -6  -1  12  278.51   24.01
  -6   1  13   59.76    6.58
  -6   1  13   43.25    6.77
   6  -1 -13   42.69    6.39
   6   1 -13   54.86    6.89
  -6  -1  13   49.62    6.46
  -6  -1  13   42.35    6.79
  -6   1  14  140.79   12.81
  -6   1  14  140.03   13.84
   6  -1 -14  136.81   13.28
   6   1 -14  124.46   12.93
  -6  -1  14  137.63   13.12
  -6  -1  14  133.77   13.79
  -6   1  15    9.35    2.60
  -6   1  15    6.86    2.86
   6  -1 -15    7.93    2.64
   6   1 -15   10.82    2.94
  -6  -1  15    6.24    2.54
  -6  -1  15    4.35    2.33
  -6   1  16    3.94    1.99
   6  -1 -16    2.57    1.89
   6  -1 -16   10.44    2.46
   6   1 -16    3.65    2.09
  -6  -1  16    3.46    1.96
  -6   1  17    4.18    2.01
   6  -1 -17    8.38    2.75
   6  -1 -17    7.10    2.21
   6   1 -17   10.00    2.76
  -6  -1  17   11.18    3.02
  -6   1  18  193.72   17.20
   6  -1 -18  207.11   17.94
   6  -1 -18  206.43   16.70
   6   1 -18  180.84   17.48
  -6  -1  18  211.46   17.99
  -6   1  19   28.48    4.46
   6  -1 -19   32.28    5.02
   6  -1 -19   31.30    3.90
   6   1 -19   28.55    4.74
  -6  -1  19   30.13    4.92
  -6  -1  19   24.97    5.06
  -6   1  20   -0.35    1.37
  -6   1  20   -0.12    1.94
   6  -1 -20    0.57    1.66
   6  -1 -20    0.01    0.88
   6   1 -20   -0.47    1.47
  -6  -1  20    1.71    1.89
  -6  -1  20    0.38    1.63
  -6   1  21    3.81    2.34
   6  -1 -21    0.41    1.37
   6  -1 -21    2.13    0.86
   6   1 -21    0.72    1.45
  -6  -1  21    5.40    2.43
  -6   1  22   12.29    3.30
   6   1 -22   10.44    2.83
  -6  -1  22    9.62    3.10
  -6   1  23    2.74    2.07
  -6  -1  23    4.78    2.65
  -6   1  24   22.05    4.20
  -6  -1  24   18.25    4.25
  -6   1  25   -0.45    1.64
  -6  -1  25   -0.29    1.51
  -6   1  26    3.01    1.93
  -6  -1  26    1.02    1.92
  -6   1  27   -0.90    1.76
  -6  -1  27   -1.06    2.14
  -6   1  28   33.63    5.35
  -6  -1  28   37.70    5.72
  -6   1  29    0.60    1.62
  -6  -1  29    0.96    1.89
  -6   1  30   18.98    3.94
  -6  -1  30   14.81    3.73
  -6   1  31    0.53    1.63
  -6  -1  31    0.19    1.89
  -6   1  32    3.89    2.08
  -6  -1  32    1.45    1.87
  -6   1  33    0.24    1.78
  -6  -1  33   -0.76    1.69
  -6   1  34   15.47    3.50
  -6  -1  34   14.01    3.47
  -6   1  35   -0.30    1.65
  -6  -1  35    0.03    1.88
  -6   1  36    0.73    1.47
  -6  -1  36    1.18    1.84
  -6   1  37   -0.24    1.57
  -6  -1  37    0.13    1.34
  -6   1  38    2.82    1.86
  -6  -1  38   -0.45    1.65
  -6   1  39   -0.46    1.46
  -6  -1  39   -0.48    1.56
  -6  -1  40    6.54    2.58
  -6  -1  41    0.91    1.65
  -6   2   1    6.64    2.44
  -6   2   1    4.41    2.94
   6  -2  -1    4.98    2.84
   6  -2  -1    2.20    1.96
   6   2  -1    6.40    2.78
   6   2  -1    4.58    2.32
  -6  -2   1    5.28    2.59
  -6  -2   1    4.95    2.64
  -6   2   2   12.41    3.05
  -6   2   2    5.39    3.27
   6  -2  -2   14.01    3.61
   6  -2  -2    8.30    3.13
   6   2  -2   11.07    3.29
   6   2  -2    7.80    2.91
  -6  -2   2   13.29    3.23
  -6  -2   2    9.14    3.43
  -6   2   3    1.75    2.00
  -6   2   3    2.03    2.06
   6  -2  -3    1.43    1.96
   6  -2  -3    1.52    2.17
   6   2  -3    2.87    2.19
   6   2  -3   -0.46    1.85
  -6  -2   3    5.43    2.40
  -6  -2   3    1.19    2.35
  -6   2   4   40.81    6.31
  -6   2   4   66.70    8.67
   6  -2  -4   49.66    7.22
   6  -2  -4   66.93    7.97
   6   2  -4   49.50    6.93
   6   2  -4   58.62    7.52
  -6  -2   4   37.81    6.17
  -6  -2   4   86.41    9.33
  -6   2   5   10.70    3.14
  -6   2   5   15.69    4.45
   6  -2  -5   14.43    3.67
   6  -2  -5   10.15    3.07
   6   2  -5    6.91    2.71
   6   2  -5   11.95    3.48
  -6  -2   5   11.14    2.92
  -6  -2   5   12.29    3.83
  -6   2   6  315.06   24.67
  -6   2   6  309.21   26.28
   6  -2  -6  280.69   24.94
   6  -2  -6  275.12   24.71
   6   2  -6  282.94   24.73
   6   2  -6  311.01   25.15
  -6  -2   6  300.33   24.74
  -6  -2   6  270.36   25.43
  -6   2   7   56.75    6.79
  -6   2   7   48.38    7.50
   6  -2  -7   51.05    7.04
   6  -2  -7   48.67    6.72
   6   2  -7   36.72    6.17
   6   2  -7   52.92    6.94
  -6  -2   7   56.72    6.96
  -6  -2   7   43.21    7.10
  -6   2   8    6.54    2.35
  -6   2   8    6.20    3.05
   6  -2  -8    5.12    2.49
   6  -2  -8    5.11    2.42
   6   2  -8    4.75    2.53
   6   2  -8    4.90    2.28
  -6  -2   8    5.49    2.33
  -6  -2   8   10.17    3.59
  -6   2   9    1.31    1.52
  -6   2   9    1.06    2.48
   6  -2  -9    0.23    1.49
   6   2  -9    1.16    1.95
   6   2  -9    0.37    1.43
  -6  -2   9    1.23    2.11
  -6  -2   9    0.58    1.81
  -6   2  10  262.50   20.54
  -6   2  10  230.21   21.55
   6  -2 -10  246.26   21.10
   6   2 -10  235.80   20.76
  -6  -2  10  210.54   20.30
  -6  -2  10  235.90   21.56
  -6   2  11  244.39   19.76
  -6   2  11  190.00   20.25
   6  -2 -11  209.37   19.98
   6   2 -11  263.20   20.68
  -6  -2  11  243.80   20.27
  -6  -2  11  219.11   20.75
  -6   2  12   78.16    8.48
  -6   2  12   73.88    9.36
   6  -2 -12   75.17    8.92
   6  -2 -12   86.94    9.08
   6   2 -12   73.44    8.85
  -6  -2  12   87.49    9.27
  -6  -2  12   66.60    9.08
  -6   2  13    6.90    2.45
  -6   2  13    7.09    3.03
   6  -2 -13    9.19    2.98
   6  -2 -13   11.79    3.01
   6   2 -13   11.08    3.03
  -6  -2  13    9.72    2.78
  -6  -2  13    5.71    2.78
  -6   2  14   89.93    9.54
  -6   2  14   82.69   10.34
   6  -2 -14   94.86   10.23
   6  -2 -14   88.61    9.52
   6   2 -14   98.85   10.36
  -6  -2  14  100.70   10.42
  -6  -2  14   98.17   10.90
  -6   2  15   33.55    4.68
  -6   2  15   17.91    4.24
   6  -2 -15   26.03    4.80
   6  -2 -15   21.74    3.94
   6   2 -15   34.20    5.14
  -6  -2  15   29.50    4.75
  -6  -2  15   22.66    5.32
  -6   2  16   50.83    6.16
   6  -2 -16   52.56    6.81
   6  -2 -16   40.79    5.62
   6   2 -16   52.55    6.88
  -6  -2  16   49.41    6.80
  -6   2  17   15.27    3.15
   6  -2 -17   15.05    3.74
   6  -2 -17   16.67    3.14
   6   2 -17   21.25    4.19
  -6  -2  17   20.27    4.07
  -6   2  18   12.46    2.85
   6  -2 -18   17.72    3.60
   6  -2 -18    7.27    2.17
   6   2 -18   11.50    3.10
  -6  -2  18    6.88    2.72
  -6   2  19   10.98    2.62
  -6   2  19    8.76    3.26
   6  -2 -19    9.97    2.95
   6  -2 -19   10.98    2.26
   6   2 -19    7.80    2.79
  -6  -2  19   14.59    3.50
  -6  -2  19    7.92    3.10
  -6   2  20  114.96   13.13
   6  -2 -20  145.26   13.35
   6  -2 -20  124.68   11.09
   6   2 -20  142.64   13.39
  -6  -2  20  177.43   14.35
  -6  -2  20  136.25   13.92
  -6   2  21    4.11    2.32
   6  -2 -21    4.51    2.31
   6  -2 -21    3.02    0.87
   6   2 -21    3.36    2.09
  -6  -2  21    2.12    1.91
  -6   2  22   20.45    4.40
   6   2 -22   30.97    4.84
  -6  -2  22   19.44    4.60
  -6   2  23    0.96    1.90
  -6  -2  23    1.05    1.87
  -6   2  24    7.14    2.79
  -6  -2  24    8.90    3.11
  -6   2  25    8.93    2.90
  -6  -2  25    5.73    2.91
  -6   2  26   32.30    5.41
  -6  -2  26   43.41    6.30
  -6   2  27    0.98    2.03
  -6  -2  27    3.00    2.28
  -6   2  28    9.67    2.97
  -6  -2  28   12.20    3.42
  -6   2  29    2.21    1.88
  -6  -2  29    1.60    2.04
  -6   2  30    9.08    2.86
  -6  -2  30   10.08    3.21
  -6   2  31    1.07    1.81
  -6  -2  31   -0.51    1.74
  -6   2  32   17.82    3.69
  -6  -2  32   15.70    4.04
  -6   2  33    3.35    2.15
  -6  -2  33   -0.26    1.64
  -6   2  34    1.41    1.60
  -6  -2  34    0.14    1.97
  -6   2  35   -0.63    1.66
  -6  -2  35   -0.54    2.01
  -6   2  36    6.67    2.51
  -6  -2  36   11.17    3.18
  -6   2  37   -0.02    1.44
  -6  -2  37    0.92    1.89
  -6   2  38    0.90    1.63
  -6  -2  38    0.59    1.71
  -6  -2  39    0.08    1.52
  -6  -2  40    0.86    1.81
  -6  -2  41   -1.20    1.95
  -6   3   1    4.50    2.46
  -6   3   1    4.43    2.49
   6  -3  -1    4.44    2.57
   6  -3  -1   -0.25    1.90
   6   3  -1   -0.37    1.59
   6   3  -1    1.42    2.04
  -6  -3   1    2.72    2.02
  -6  -3   1    1.06    2.01
  -6   3   2  132.52   12.49
  -6   3   2  111.34   13.43
   6  -3  -2  119.02   12.70
   6  -3  -2  108.65   12.45
   6   3  -2  106.79   11.98
   6   3  -2  118.23   12.48
  -6  -3   2  119.24   12.14
  -6  -3   2  115.82   13.09
  -6   3   3  123.98   12.48
  -6   3   3  109.22   13.46
   6  -3  -3  124.10   13.11
   6  -3  -3  119.55   12.98
   6   3  -3  124.25   12.75
   6   3  -3  126.49   12.94
  -6  -3   3  131.28   12.78
  -6  -3   3  109.64   13.07
  -6   3   4   37.82    5.54
  -6   3   4   27.06    5.80
   6  -3  -4   28.16    5.40
   6  -3  -4   30.66    5.53
   6   3  -4   29.29    5.20
   6   3  -4   25.93    5.10
  -6  -3   4   31.70    5.31
  -6  -3   4   34.21    6.09
  -6   3   5    4.57    2.49
  -6   3   5    2.76    2.60
   6  -3  -5    9.91    3.18
   6  -3  -5    8.94    2.98
   6   3  -5    8.69    3.07
   6   3  -5   12.12    3.44
  -6  -3   5    7.36    2.71
  -6  -3   5    6.79    3.20
  -6   3   6    9.16    2.96
  -6   3   6   14.24    4.05
   6  -3  -6   13.30    3.65
   6  -3  -6   14.81    3.77
   6   3  -6   16.81    3.93
   6   3  -6   12.99    3.50
  -6  -3   6   14.24    3.51
  -6  -3   6   18.83    4.49
  -6   3   7   18.73    3.99
  -6   3   7   20.99    4.84
   6  -3  -7   25.06    4.99
   6  -3  -7   18.34    4.13
   6  -3  -7   16.58    3.95
   6   3  -7   21.70    4.49
   6   3  -7   23.44    4.58
  -6  -3   7   17.57    3.85
  -6  -3   7   11.42    3.86
  -6   3   8  367.34   27.10
  -6   3   8  263.15   27.27
   6  -3  -8  320.24   27.38
   6  -3  -8  295.10   26.89
   6   3  -8  326.35   27.15
   6   3  -8  370.07   27.52
  -6  -3   8  317.89   26.92
  -6  -3   8  304.37   27.69
  -6   3   9   64.53    7.72
  -6   3   9   55.15    8.43
   6  -3  -9   57.73    8.05
   6  -3  -9   56.05    7.66
   6   3  -9   64.09    8.11
  -6  -3   9   68.60    8.24
  -6  -3   9   64.50    8.68
  -6   3  10   14.12    3.34
  -6   3  10   10.62    3.99
   6  -3 -10   29.83    5.10
   6   3 -10   12.82    3.50
  -6  -3  10   20.25    4.09
  -6  -3  10   20.39    4.85
  -6   3  11    9.06    2.78
  -6   3  11    7.10    3.50
   6  -3 -11    6.64    2.59
   6   3 -11    5.89    2.48
  -6  -3  11    7.50    2.80
  -6  -3  11   10.66    3.15
  -6   3  12   77.12    8.37
  -6   3  12   54.84    8.77
   6  -3 -12   79.08    9.07
   6  -3 -12   81.53    8.78
   6   3 -12   68.59    8.65
  -6  -3  12   74.85    8.85
  -6  -3  12   66.53    9.02
  -6   3  13   97.77   10.53
  -6   3  13  106.76   12.05
   6  -3 -13  104.36   11.42
   6  -3 -13  111.83   11.13
   6   3 -13  101.66   11.27
  -6  -3  13  115.72   11.70
  -6  -3  13  106.53   12.06
  -6   3  14  153.89   14.20
  -6   3  14  148.79   13.41
  -6   3  14  121.11   14.17
   6  -3 -14  113.91   13.35
   6  -3 -14  127.98   13.10
   6   3 -14  161.14   14.50
  -6  -3  14  156.00   14.42
  -6  -3  14  154.00   15.01
  -6   3  15   15.84    3.74
  -6   3  15   17.67    3.50
   6  -3 -15   18.46    4.06
   6  -3 -15   13.42    3.23
   6   3 -15   14.80    3.75
  -6  -3  15   21.68    4.26
  -6   3  16   16.96    3.80
  -6   3  16   24.26    4.10
   6  -3 -16   22.27    4.49
   6  -3 -16   22.01    3.82
   6   3 -16   21.86    4.35
  -6  -3  16   14.01    3.72
  -6   3  17   79.28    8.56
  -6   3  17   72.48    7.96
   6  -3 -17   60.85    7.26
   6   3 -17   65.07    8.27
  -6  -3  17   71.30    8.71
  -6   3  18   98.00   10.88
  -6   3  18  102.64   10.43
   6  -3 -18  101.59    9.97
   6   3 -18  117.10   11.70
  -6  -3  18  116.19   11.78
  -6  -3  18  111.71   12.03
  -6   3  19   37.32    5.52
  -6   3  19   35.38    4.94
  -6   3  19   28.39    5.42
   6   3 -19   32.26    5.52
  -6  -3  19   44.97    6.33
  -6  -3  19   25.50    5.59
  -6   3  20    4.44    2.24
  -6   3  20    1.52    2.13
   6   3 -20    5.63    2.61
  -6  -3  20    0.90    2.06
  -6  -3  20    0.35    2.37
  -6   3  21   -0.13    1.50
  -6   3  21    0.01    2.03
   6  -3 -21   -0.20    0.68
   6   3 -21   -0.03    1.74
  -6  -3  21    0.40    1.70
  -6  -3  21   -0.95    2.11
  -6   3  22   42.39    6.59
   6   3 -22   50.56    6.81
  -6  -3  22   48.53    7.24
  -6   3  23   12.98    3.70
   6   3 -23   12.69    3.37
  -6  -3  23   14.62    4.15
  -6   3  24   44.90    6.89
  -6  -3  24   60.49    7.93
  -6   3  25    0.30    1.73
  -6  -3  25    1.27    2.33
  -6   3  26    1.82    1.85
  -6  -3  26    5.63    2.76
  -6   3  27    0.20    1.84
  -6  -3  27   -0.74    2.43
  -6   3  28   14.03    3.70
  -6  -3  28   23.03    4.68
  -6   3  29    5.22    2.65
  -6  -3  29    4.31    2.75
  -6   3  30   13.60    3.50
  -6  -3  30   19.21    4.40
  -6   3  31    0.44    1.69
  -6  -3  31    1.99    2.33
  -6   3  32    5.51    2.49
  -6  -3  32    2.07    2.09
  -6   3  33    2.78    2.17
  -6  -3  33    4.65    2.50
  -6   3  34    5.63    2.56
  -6  -3  34    9.69    3.21
  -6   3  35    2.06    2.15
  -6  -3  35   -0.02    1.53
  -6   3  36   -0.13    1.76
  -6  -3  36    1.13    1.84
  -6   3  37   -0.30    1.67
  -6  -3  37   -0.33    1.87
  -6   3  38    1.96    1.83
  -6  -3  38    1.38    2.05
  -6  -3  39    0.90    1.94
  -6  -3  40    2.47    2.14
  -6   4   1  158.88   15.91
  -6   4   1  176.45   15.85
  -6   4   1  140.02   16.69
   6  -4  -1  133.94   15.52
   6  -4  -1  159.74   16.33
   6   4  -1  157.19   15.66
   6   4  -1  161.19   15.95
  -6  -4   1  163.97   15.62
  -6  -4   1  172.37   16.98
  -6   4   2   11.97    3.71
  -6   4   2   11.79    3.36
  -6   4   2   10.06    4.19
   6  -4  -2   10.48    3.43
   6  -4  -2   13.27    3.87
   6   4  -2   15.42    4.06
   6   4  -2    9.65    3.54
  -6  -4   2   11.81    3.30
  -6  -4   2   10.79    4.01
  -6   4   3    2.06    2.43
  -6   4   3    4.72    2.65
  -6   4   3    4.43    3.11
   6  -4  -3    4.98    2.59
   6  -4  -3    3.04    2.73
   6   4  -3    8.00    2.89
   6   4  -3    6.30    2.87
  -6  -4   3    3.25    2.02
  -6  -4   3    3.59    2.68
  -6   4   4   11.36    3.49
  -6   4   4   11.74    3.29
  -6   4   4   14.79    4.39
   6  -4  -4   13.03    3.85
   6  -4  -4   18.82    4.29
   6   4  -4   14.41    3.90
   6   4  -4   10.88    3.47
  -6  -4   4    9.51    3.30
  -6  -4   4    8.55    3.45
  -6   4   5  244.71   20.96
  -6   4   5  242.31   20.33
  -6   4   5  220.96   21.72
   6  -4  -5  211.29   20.37
   6  -4  -5  203.31   20.22
   6   4  -5  214.76   20.27
   6   4  -5  202.99   19.97
  -6  -4   5  249.39   20.73
  -6  -4   5  221.01   21.18
  -6   4   6  229.13   20.34
  -6   4   6  231.63   19.85
  -6   4   6  196.36   20.85
   6  -4  -6  227.92   20.35
   6   4  -6  221.26   20.14
   6   4  -6  216.61   19.94
  -6  -4   6  209.54   19.78
  -6  -4   6  209.92   20.72
  -6   4   7   66.68    8.47
  -6   4   7   58.65    7.60
  -6   4   7   47.33    8.24
   6  -4  -7   56.56    7.87
   6   4  -7   50.27    7.66
  -6  -4   7   71.22    8.50
  -6  -4   7   67.96    8.98
  -6   4   8    5.60    2.63
  -6   4   8    2.43    2.00
  -6   4   8    0.77    1.97
   6  -4  -8    5.03    2.59
   6   4  -8    3.53    2.42
  -6  -4   8    3.00    2.55
  -6  -4   8    2.68    2.35
  -6   4   9   57.01    7.52
  -6   4   9   52.29    6.94
  -6   4   9   41.24    7.41
   6  -4  -9   48.39    7.00
   6   4  -9   56.05    7.63
  -6  -4   9   62.67    7.91
  -6  -4   9   51.05    7.74
  -6   4  10   23.75    5.09
  -6   4  10   26.13    4.76
  -6   4  10   29.45    5.88
   6   4 -10   32.69    5.54
  -6  -4  10   22.90    4.87
  -6  -4  10   45.33    6.80
  -6   4  11  143.39   13.50
  -6   4  11  113.62   12.26
  -6   4  11   97.51   13.03
   6   4 -11  124.68   13.14
  -6  -4  11  138.82   13.48
  -6  -4  11  140.14   14.20
  -6   4  12   83.66    9.91
  -6   4  12   87.25    9.68
  -6   4  12   86.76   11.04
   6  -4 -12   99.71   10.29
   6   4 -12   79.91   10.06
  -6  -4  12   97.24   10.59
  -6  -4  12   79.14   10.49
  -6   4  13   38.00    5.77
  -6   4  13   35.56    5.44
   6  -4 -13   25.21    4.96
   6   4 -13   32.70    5.82
  -6  -4  13   41.45    6.27
  -6  -4  13   32.58    6.11
  -6   4  14    0.07    1.71
  -6   4  14    3.05    2.10
   6  -4 -14    0.55    1.46
   6   4 -14    0.94    1.91
  -6  -4  14    0.44    1.84
  -6   4  15  106.54   11.57
  -6   4  15  102.09   10.97
   6  -4 -15  105.28   11.07
   6   4 -15  115.15   12.20
  -6  -4  15  123.02   12.40
  -6   4  16  127.90   12.98
  -6   4  16  152.73   13.06
   6  -4 -16  125.69   12.35
   6   4 -16  131.28   13.60
  -6  -4  16  107.50   12.85
  -6   4  17    8.60    3.09
  -6   4  17   12.88    3.00
  -6   4  17   10.99    3.69
   6   4 -17   10.05    3.38
  -6  -4  17   12.43    3.62
  -6  -4  17   12.31    3.79
  -6   4  18   45.31    6.50
  -6   4  18   53.09    6.45
  -6   4  18   41.32    7.06
   6   4 -18   54.02    7.55
  -6  -4  18   49.15    7.16
  -6  -4  18   48.17    7.54
  -6   4  19   78.46    9.52
  -6   4  19  104.64    9.68
  -6   4  19   81.09   10.38
   6   4 -19   81.09   10.11
  -6  -4  19   90.48   10.47
  -6  -4  19   83.95   10.56
  -6   4  20  116.28   11.50
  -6   4  20   97.50   11.69
   6   4 -20  117.12   12.19
  -6  -4  20   99.52   11.66
  -6  -4  20  105.51   12.19
  -6   4  21    5.19    2.50
  -6   4  21    5.69    3.04
   6   4 -21   10.29    3.32
  -6  -4  21    6.68    2.92
  -6  -4  21    2.28    2.64
  -6   4  22    6.82    3.23
   6   4 -22   10.19    3.17
  -6  -4  22    3.63    2.71
  -6   4  23    1.08    1.84
   6   4 -23    0.44    1.53
  -6  -4  23   -0.50    2.03
  -6   4  24    0.35    1.98
  -6  -4  24    1.04    2.16
  -6   4  25    4.00    2.74
  -6  -4  25    5.09    2.79
  -6   4  26   14.84    3.73
  -6  -4  26    7.61    3.26
  -6   4  27    6.55    2.87
  -6  -4  27    6.53    2.98
  -6   4  28   10.52    3.42
  -6  -4  28   13.08    3.90
  -6   4  29    2.80    2.07
  -6  -4  29   -0.12    1.89
  -6   4  30    7.36    3.01
  -6  -4  30    8.91    3.43
  -6   4  31    1.67    2.11
  -6  -4  31    0.50    1.84
  -6   4  32   10.43    3.16
  -6  -4  32   16.06    4.10
  -6   4  33    2.08    2.00
  -6  -4  33    3.55    2.26
  -6   4  34    0.00    1.57
  -6  -4  34   -1.20    2.43
  -6  -4  35    2.14    2.26
  -6  -4  36    1.86    2.36
  -6  -4  37   -0.38    1.44
  -6  -4  38    0.88    2.17
  -6  -4  39   -0.13    1.61
  -6   5   1   12.37    3.73
   6  -5  -1   19.45    4.80
   6  -5  -1   21.56    5.08
   6   5  -1   11.77    3.73
   6   5  -1   22.85    4.85
  -6  -5   1    8.38    3.58
  -6   5   2   58.22    9.26
  -6   5   2   77.38   11.16
   6  -5  -2   81.18   10.40
   6  -5  -2   82.32   10.60
   6   5  -2   83.87   10.21
   6   5  -2  107.36   11.15
  -6  -5   2  100.07   11.59
  -6   5   3  110.31   12.93
  -6   5   3  124.33   14.72
   6  -5  -3  103.78   12.87
   6   5  -3  128.77   13.48
   6   5  -3  135.30   13.62
  -6  -5   3  135.23   14.45
  -6   5   4  113.01   11.92
  -6   5   4   87.96   12.22
   6  -5  -4   93.78   11.42
   6   5  -4   93.80   11.26
   6   5  -4   94.15   11.22
  -6  -5   4   99.91   12.11
  -6   5   5    3.22    2.54
  -6   5   5    1.01    1.86
  -6   5   5    5.32    3.38
   6  -5  -5    2.19    1.98
   6   5  -5   -0.71    1.83
   6   5  -5    1.96    2.31
  -6  -5   5    1.59    2.45
  -6   5   6    0.75    2.11
  -6   5   6    1.46    1.67
  -6   5   6    3.61    3.22
   6  -5  -6    0.29    2.04
   6   5  -6    1.95    1.85
  -6  -5   6    3.32    2.46
  -6   5   7   53.15    8.04
  -6   5   7   57.11    7.95
  -6   5   7   71.38   10.00
   6  -5  -7   75.34    9.23
   6   5  -7   64.15    8.68
  -6  -5   7   68.09    9.53
  -6   5   8   42.53    6.88
  -6   5   8   52.45    7.10
  -6   5   8   45.22    7.87
   6  -5  -8   52.78    7.56
   6   5  -8   42.20    6.86
  -6  -5   8   44.17    7.37
  -6   5   9   75.93    9.42
  -6   5   9   59.85    8.34
  -6   5   9   61.64    9.64
   6  -5  -9   84.06    9.76
   6   5  -9   83.49    9.89
  -6  -5   9   81.12   10.19
  -6   5  10   35.84    6.08
  -6   5  10   40.32    6.06
  -6   5  10   45.65    7.49
   6   5 -10   31.05    5.95
  -6  -5  10   31.00    6.48
  -6   5  11    1.93    1.96
  -6   5  11    0.23    1.78
   6   5 -11    1.36    2.23
  -6  -5  11    3.00    2.61
  -6   5  12    5.81    2.59
  -6   5  12    5.06    2.57
   6  -5 -12    1.55    1.71
   6   5 -12    7.95    3.22
  -6   5  13  238.64   20.88
  -6   5  13  217.39   20.04
   6  -5 -13  220.66   20.34
   6   5 -13  230.84   21.18
  -6   5  14  246.47   21.19
  -6   5  14  239.93   20.53
   6  -5 -14  227.24   20.48
   6   5 -14  204.55   20.86
  -6   5  15    0.11    1.69
  -6   5  15    0.58    1.58
  -6   5  15    2.57    2.87
   6   5 -15   -0.43    1.86
  -6  -5  15   -0.47    2.64
  -6   5  16   13.80    3.59
  -6   5  16    7.94    2.68
  -6   5  16    6.12    3.18
   6   5 -16    5.30    2.84
  -6  -5  16    3.10    2.89
  -6   5  17   -0.40    1.91
  -6   5  17    0.31    1.50
  -6   5  17    0.00    2.22
   6   5 -17   -0.27    1.89
  -6  -5  17   -0.96    2.25
  -6   5  18  125.80   12.37
  -6   5  18   98.04   11.02
  -6   5  18  129.33   13.50
   6   5 -18  106.64   12.33
  -6  -5  18  103.72   12.58
  -6   5  19   23.64    4.75
  -6   5  19   32.25    5.92
   6   5 -19   23.48    5.05
  -6  -5  19   21.33    5.06
  -6   5  20   14.25    3.68
  -6   5  20   12.58    4.16
   6   5 -20    7.57    3.52
  -6  -5  20   13.99    4.14
  -6   5  21   -1.55    2.54
   6   5 -21    1.97    1.91
  -6  -5  21   -0.21    2.01
  -6   5  22    2.17    2.40
   6   5 -22    2.23    2.30
  -6  -5  22    0.98    1.86
  -6   5  23   27.93    5.49
   6   5 -23   27.99    5.56
  -6  -5  23   25.40    5.61
  -6   5  24   13.07    4.08
  -6  -5  24   21.43    4.88
  -6   5  25    4.85    2.67
  -6  -5  25    5.51    3.25
  -6   5  26    0.51    2.28
  -6  -5  26   -1.89    2.83
  -6   5  27    0.15    1.99
  -6  -5  27    2.78    2.69
  -6   5  28   11.09    3.53
  -6  -5  28    9.10    3.65
  -6  -5  29   12.55    4.04
  -6  -5  30    7.39    3.42
  -6  -5  31    0.73    2.13
  -6  -5  32    4.09    3.05
  -6  -5  33    8.11    3.50
  -6  -5  34    5.83    3.07
  -6  -5  35    7.43    3.29
  -6  -5  36    2.01    2.63
  -6  -5  37    1.21    2.89
  -6   6   1  136.24   14.33
   6  -6  -1  137.51   14.69
   6   6  -1  111.76   13.46
   6   6  -1  119.39   13.64
  -6  -6   1  116.65   14.22
  -6   6   2   29.73    5.69
   6  -6  -2   31.56    6.11
   6   6  -2   31.41    5.92
   6   6  -2   18.37    4.69
  -6  -6   2   20.15    5.14
  -6   6   3    3.69    2.68
   6  -6  -3    3.65    2.47
   6   6  -3    2.68    2.67
   6   6  -3    4.22    2.69
  -6  -6   3    3.85    2.98
  -6   6   4   13.10    3.93
   6  -6  -4   18.54    4.89
   6   6  -4   15.15    4.39
  -6  -6   4   18.40    4.76
  -6   6   5  141.88   14.36
   6  -6  -5  115.39   13.80
   6   6  -5  130.10   14.10
  -6  -6   5  111.60   14.05
  -6   6   6   89.98   11.00
   6  -6  -6   92.65   11.30
   6   6  -6   87.42   10.88
  -6  -6   6   85.40   11.43
  -6   6   7   72.77    8.91
   6  -6  -7   44.01    7.66
   6   6  -7   54.22    8.18
  -6  -6   7   47.45    8.19
  -6   6   8   12.30    3.97
   6  -6  -8   11.30    3.97
   6   6  -8   21.53    5.04
  -6  -6   8   10.84    4.29
  -6   6   9   80.25   10.64
   6  -6  -9   82.80   10.82
   6   6  -9   97.90   11.53
  -6  -6   9  105.01   12.23
  -6   6  10   70.56    9.35
   6  -6 -10   62.44    8.92
   6   6 -10   62.81    9.13
  -6  -6  10   72.65    9.91
  -6   6  11   45.20    7.33
   6   6 -11   61.27    8.49
  -6   6  12   69.87    8.99
  -6   6  12   64.98    8.36
   6   6 -12   57.62    8.67
  -6   6  13    1.48    2.31
  -6   6  13   -0.27    1.66
   6   6 -13    1.02    2.04
  -6   6  14    1.73    2.00
  -6   6  14    1.04    1.88
   6   6 -14    3.00    2.87
  -6  -6  14    5.25    3.41
  -6   6  15   47.13    7.75
  -6   6  15   70.46    8.35
   6   6 -15   70.23    9.25
  -6  -6  15   64.94    9.46
  -6   6  16    3.86    2.53
  -6   6  16    6.49    2.72
   6   6 -16    9.91    3.59
  -6  -6  16    8.48    3.56
  -6   6  17   30.37    5.42
  -6   6  17   15.69    3.89
   6   6 -17   20.55    4.87
  -6  -6  17    9.40    4.02
  -6   6  18   38.79    6.48
   6   6 -18   39.89    6.91
  -6  -6  18   43.40    7.40
  -6   6  19   21.11    4.51
   6   6 -19   12.34    3.98
  -6  -6  19    8.72    3.90
  -6   6  20    4.71    2.65
   6   6 -20    3.56    2.57
  -6  -6  20    5.53    2.73
   6   6 -21   20.09    4.68
  -6  -6  21   15.35    5.09
   6   6 -22    5.29    2.83
  -6  -6  22    3.67    2.65
   6   6 -23   14.03    4.11
  -6  -6  23    9.97    3.81
  -6  -6  24    0.86    2.98
  -6  -6  25   15.54    4.56
  -6  -6  26   20.76    5.30
  -6  -6  27   12.26    4.21
  -6  -6  28   -0.20    1.96
  -6  -6  29   -0.80    2.53
  -6  -6  30    2.53    2.80
  -6  -6  31    8.51    3.51
  -6  -6  32    6.83    3.25
  -6  -6  33    4.37    3.13
  -6  -6  34    2.47    2.55
  -6  -6  35    3.25    2.81
  -6  -6  36    0.45    2.42
  -6   7   1   12.69    4.37
   6  -7  -1   12.23    4.30
   6   7  -1   22.20    5.05
  -6  -7   1   32.12    6.42
  -6   7   2   11.76    4.14
   6  -7  -2    9.61    3.90
   6   7  -2   17.06    4.59
  -6  -7   2   12.54    4.52
  -6   7   3  208.83   21.48
   6  -7  -3  225.58   22.30
  -6  -7   3  244.06   22.94
  -6   7   4   62.71    9.29
   6  -7  -4   61.61    9.22
  -6  -7   4   56.83    9.23
  -6   7   5   20.31    4.98
   6  -7  -5   18.43    5.09
  -6  -7   5   12.82    4.71
  -6   7   6   17.08    4.87
   6  -7  -6   16.52    4.65
  -6  -7   6   11.25    4.31
  -6   7   7   18.98    4.84
   6  -7  -7   24.24    5.57
  -6  -7   7   22.62    5.74
  -6   7   8   32.75    6.39
   6  -7  -8   45.74    7.35
  -6  -7   8   32.52    6.74
  -6   7   9  133.91   14.00
   6  -7  -9   89.85   12.54
  -6  -7   9  132.52   14.55
  -6   7  10    0.64    2.43
  -6   7  11    0.08    2.02
  -6   7  12   12.36    4.20
  -6   7  13  145.15   15.14
  -6  -7  13  126.50   15.28
  -6   7  14    7.14    3.08
  -6  -7  14    2.85    3.03
  -6   7  15    5.52    3.24
  -6  -7  15    1.04    2.43
  -6   7  16    0.92    1.98
  -6  -7  16    0.59    2.62
  -6   7  17    7.27    3.17
  -6  -7  17    2.43    2.75
  -6   7  18    3.81    2.64
  -6  -7  18    3.06    2.75
  -6   7  19   49.97    7.88
  -6  -7  19   57.96    8.75
  -6   7  20    9.95    3.52
  -6  -7  20    6.71    3.16
  -6  -7  21    3.79    3.01
  -6  -7  22   -0.25    2.04
  -6  -7  23   16.89    5.36
  -6  -7  24    2.82    2.60
  -6  -7  25    7.25    3.87
  -6  -7  26   -0.63    2.82
  -6  -7  27    1.58    3.01
  -6  -7  28    0.19    2.67
  -6  -7  29   13.16    4.17
  -6  -7  30    0.64    2.08
  -6  -7  31    1.25    2.73
  -6  -7  32   -0.00    2.02
  -6  -7  33    2.54    3.02
  -6  -7  34    0.76    2.12
  -6  -7  35    5.86    3.00
   6  -8  -1  129.23   14.89
   6   8  -1  114.12   13.72
  -6  -8   1   96.85   13.46
   6  -8  -2    2.68    2.93
   6   8  -2    9.32    3.88
  -6  -8   2    1.78    3.11
  -6   8   3   -0.69    1.87
   6  -8  -3   -0.63    2.22
   6   8  -3    0.68    2.78
  -6  -8   3    0.52    2.47
  -6   8   4   -0.66    2.52
   6  -8  -4    1.68    2.32
   6   8  -4   -0.41    3.12
  -6  -8   4    0.99    2.67
  -6   8   5  209.24   19.90
   6  -8  -5  164.37   19.11
   6   8  -5  206.62   19.89
  -6  -8   5  167.32   19.34
  -6   8   6    5.33    2.97
   6  -8  -6    5.36    3.34
   6   8  -6    1.14    3.43
  -6  -8   6    4.80    3.25
  -6   8   7   73.39   10.42
   6  -8  -7   69.64   10.50
   6   8  -7   77.05   10.97
  -6  -8   7   83.41   11.52
   6   8  -8   -1.56    2.50
   6   8  -9  125.83   14.85
  -6   8  10   43.13    7.59
   6   8 -10   31.73    6.76
  -6   8  11   86.22   11.25
   6   8 -11  110.32   12.52
  -6  -8  11   61.68   10.40
  -6   8  12   10.23    4.24
   6   8 -12   15.95    4.87
  -6  -8  12   16.29    5.03
  -6   8  13   -0.34    2.27
   6   8 -13    5.34    2.92
  -6  -8  13   -0.57    2.71
  -6   8  14    0.33    2.56
   6   8 -14    5.66    3.33
  -6  -8  14    4.06    3.34
  -6   8  15   83.89   10.99
   6   8 -15   84.30   11.25
  -6  -8  15   69.08   10.82
  -6   8  16    0.40    2.35
   6   8 -16   -0.07    2.59
  -6  -8  16   -0.36    2.66
  -6   8  17   34.02    6.64
   6   8 -17   28.14    6.42
  -6  -8  17   30.33    6.96
  -6   8  18   -0.38    2.60
   6   8 -18    1.63    2.62
  -6  -8  18   -0.79    2.26
  -6   8  19   13.06    4.26
   6   8 -19   12.38    4.48
  -6  -8  19    7.39    3.69
   6   8 -20    2.35    2.87
  -6  -8  20   -0.44    2.24
   6   8 -21   18.03    5.00
  -6  -8  21   16.19    4.74
   6   8 -22    0.88    2.79
  -6  -8  22    0.98    2.51
   6   8 -23    7.76    3.78
  -6  -8  23    6.53    3.46
   6   8 -24    2.03    2.24
  -6  -8  24    1.85    3.20
  -6  -8  25   11.45    4.39
  -6  -8  26    4.95    3.81
  -6  -8  27   11.68    4.61
  -6  -8  28    0.21    2.12
  -6  -8  29    0.57    2.76
  -6  -8  30   -0.55    2.17
  -6  -8  31    6.00    3.78
  -6  -8  32    4.20    2.82
  -6  -8  33    3.47    3.52
  -6   9   1    6.16    3.47
  -6   9   1    4.58    2.90
   6  -9  -1    8.82    3.88
   6   9  -1    3.44    3.07
  -6  -9   1    8.87    4.20
  -6   9   2   19.74    5.49
  -6   9   2    9.25    3.90
   6  -9  -2    1.88    2.45
   6   9  -2   13.67    4.63
  -6  -9   2   10.34    4.56
  -6   9   3  167.02   17.25
  -6   9   3  152.26   16.43
   6  -9  -3  133.99   16.56
   6   9  -3  133.24   15.84
  -6  -9   3  120.74   15.99
  -6   9   4   12.92    5.11
   6  -9  -4    9.45    4.17
   6   9  -4   12.35    4.37
  -6  -9   4    8.41    4.83
  -6   9   5   -0.85    2.57
   6   9  -5    3.71    3.32
  -6  -9   5    3.39    2.87
  -6   9   6   10.02    4.14
   6   9  -6   12.92    4.61
  -6  -9   6    4.68    3.23
  -6   9   7    6.06    3.26
   6   9  -7   12.60    4.69
   6   9  -8    0.04    2.90
   6   9  -9   68.63   10.55
   6   9 -10    3.31    3.42
  -6  -9  10    4.72    3.03
   6   9 -11   -0.08    2.32
  -6  -9  11   -0.66    3.02
   6   9 -12    4.73    3.31
  -6  -9  12    2.61    3.70
   6   9 -13   87.99   11.87
  -6  -9  13   78.06   11.75
   6   9 -14    7.21    3.65
  -6  -9  14    8.28    4.10
   6   9 -15   21.24    5.65
  -6  -9  15    7.70    4.16
   6   9 -16    9.86    4.41
  -6  -9  16    7.64    4.18
   6   9 -17   11.53    4.09
  -6  -9  17    1.79    3.31
   6   9 -18    3.78    2.99
  -6  -9  18    0.72    2.81
  -6   9  19   35.01    6.64
   6   9 -19   39.26    7.41
  -6  -9  19   16.35    5.38
   6   9 -20    7.61    3.75
  -6  -9  20    2.18    2.67
   6   9 -21   -1.24    2.65
  -6  -9  21    0.82    2.72
   6   9 -22   -0.00    2.07
  -6  -9  22   -0.49    2.56
   6   9 -23   18.17    5.21
  -6  -9  23   19.75    5.74
   6   9 -24   -1.36    2.59
  -6  -9  24   -1.38    2.92
  -6  -9  25    3.91    3.56
  -6  -9  26    0.91    2.46
  -6  -9  27   -0.81    2.69
  -6  -9  28    0.45    2.51
  -6  -9  29    7.07    4.04
  -6  -9  30    3.33    2.89
  -6  -9  31   -0.80    2.73
  -6  -9  32    3.67    3.32
  -6  10   1   33.71    7.78
   6 -10  -1   34.69    7.89
   6  10  -1   36.66    7.55
  -6 -10   1   31.15    7.30
  -6  10   2   10.62    3.94
   6  10  -2   12.63    4.53
  -6 -10   2    4.06    3.06
  -6  10   3    1.47    2.61
   6  10  -3   -2.17    3.03
  -6 -10   3   -0.71    2.99
  -6  10   4   10.71    4.55
   6  10  -4    5.78    3.32
  -6 -10   4    9.53    4.22
  -6  10   5   33.97    7.36
   6  10  -5   40.58    8.25
  -6  10   6   -0.59    2.23
   6  10  -6    3.23    2.59
  -6  10   7   18.52    5.54
   6  10  -7   18.67    5.74
  -6  10   8   -0.68    3.00
   6  10  -8    1.37    2.57
  -6 -10   8    0.84    2.36
  -6  10   9    0.92    2.90
   6  10  -9   -0.34    2.23
  -6 -10   9   -0.74    2.67
  -6  10  10    1.54    2.90
   6  10 -10    6.32    3.52
  -6 -10  10    6.01    3.82
  -6  10  11   94.87   12.41
   6  10 -11   76.54   11.68
  -6 -10  11   75.50   11.86
  -6  10  12   -1.33    2.70
   6  10 -12    0.02    2.88
  -6 -10  12   -2.30    3.17
  -6  10  13    5.10    3.51
   6  10 -13    4.79    3.57
  -6 -10  13    5.87    3.96
  -6  10  14    0.34    2.76
   6  10 -14    2.12    3.23
  -6 -10  14    1.42    3.32
  -6  10  15   56.89    9.63
   6  10 -15   74.92   10.90
  -6 -10  15   56.10    9.88
  -6  10  16    0.09    2.92
   6  10 -16    1.45    3.02
  -6 -10  16    0.09    2.57
  -6  10  17   24.49    6.19
   6  10 -17   26.58    6.50
  -6 -10  17   26.55    6.79
   6  10 -18   -0.92    2.39
  -6 -10  18   -1.02    3.23
   6  10 -19    5.40    3.65
  -6 -10  19    5.30    3.27
   6  10 -20    0.96    2.48
  -6 -10  20   -1.31    3.56
   6  10 -21   46.89    8.25
  -6 -10  21   17.82    5.50
   6  10 -22   -0.78    2.55
  -6 -10  22    4.35    3.32
   6  10 -23    0.14    2.69
  -6 -10  23    1.35    2.59
   6  10 -24   -0.24    2.48
  -6 -10  24   -0.26    3.05
  -6 -10  25    0.43    2.90
  -6 -10  26    1.11    2.85
  -6 -10  27    3.75    3.52
  -6 -10  28   -0.38    2.81
  -6 -10  29    2.78    3.59
  -6 -10  30   -0.23    2.67
  -6  11   1    4.34    3.97
   6  11  -1   11.04    4.28
  -6 -11   1    3.62    3.48
  -6  11   2    2.53    2.95
   6  11  -2    3.13    3.23
  -6 -11   2   -0.42    2.14
  -6  11   3   41.86    8.42
   6  11  -3   41.10    8.04
  -6 -11   3   34.80    8.19
  -6  11   4    0.12    1.73
   6  11  -4   -0.33    2.44
  -6  11   5   -1.26    3.35
   6  11  -5    1.52    3.06
  -6  11   6    2.28    3.33
   6  11  -6    1.03    2.50
  -6 -11   6    1.30    3.04
  -6  11   7    7.60    3.93
   6  11  -7   11.42    4.76
  -6 -11   7   12.84    5.16
  -6  11   8   20.51    6.03
   6  11  -8    9.93    4.41
  -6 -11   8   10.99    4.70
  -6  11   9   36.85    7.71
   6  11  -9   25.38    6.84
  -6 -11   9   22.67    6.43
  -6  11  10    6.39    3.93
   6  11 -10    3.27    3.39
  -6 -11  10    1.00    3.38
  -6  11  11   -0.78    2.59
   6  11 -11    0.40    2.89
  -6 -11  11    1.01    2.84
  -6  11  12    3.62    3.35
   6  11 -12    5.99    4.01
  -6 -11  12    3.92    3.53
  -6  11  13   24.89    6.63
   6  11 -13   38.19    7.98
  -6 -11  13   26.40    7.16
  -6  11  14   -0.11    2.17
   6  11 -14   -1.08    3.56
  -6 -11  14    1.16    3.11
  -6  11  15   14.29    4.95
   6  11 -15    7.47    4.41
  -6 -11  15   19.76    5.95
  -6  11  16    1.19    2.98
   6  11 -16    3.62    3.98
  -6 -11  16    0.56    2.96
  -6  11  17   13.74    5.28
   6  11 -17   19.19    5.90
  -6 -11  17   19.88    6.32
  -6  11  18   -0.00    2.53
   6  11 -18   -1.28    3.03
  -6 -11  18   -0.76    3.13
   6  11 -19   19.46    5.96
  -6 -11  19   20.05    6.11
   6  11 -20   -0.34    2.39
  -6 -11  20    0.18    2.83
   6  11 -21    1.07    2.78
  -6 -11  21    1.24    3.35
   6  11 -22   -0.00    2.41
  -6 -11  22    2.76    3.02
   6  11 -23   18.05    6.04
  -6 -11  23    6.61    4.54
   6  11 -24   -0.72    2.22
  -6 -11  24    0.59    2.44
  -6 -11  25   -1.12    2.79
  -6 -11  26   -0.64    2.43
  -6 -11  27   -2.57    3.96
  -6 -11  28    2.40    3.36
  -6 -11  29    2.09    2.76
  -6  12   1   49.07    9.12
   6  12  -1   37.96    7.87
  -6 -12   1   20.70    7.08
  -6  12   2    3.22    3.32
   6  12  -2    1.28    2.85
  -6  12   3    1.13    3.16
   6  12  -3    3.41    3.63
  -6  12   4   -0.32    2.65
   6  12  -4   -0.52    3.04
  -6  12   5   44.86    8.90
   6  12  -5   38.82    8.16
  -6 -12   5   36.36    8.62
  -6  12   6    2.42    3.36
   6  12  -6   -0.18    2.40
  -6 -12   6    2.82    4.04
  -6  12   7    7.97    4.17
   6  12  -7    5.05    4.17
  -6 -12   7    0.06    2.41
  -6  12   8    1.48    2.62
   6  12  -8   -1.58    3.53
  -6 -12   8    4.57    4.14
  -6  12   9   12.40    4.87
   6  12  -9    4.06    3.52
  -6 -12   9    5.55    4.24
  -6  12  10   -0.33    3.50
   6  12 -10    1.54    3.13
  -6 -12  10    0.39    2.97
  -6  12  11   23.05    6.63
   6  12 -11   31.96    7.44
  -6 -12  11   30.57    7.59
  -6  12  12    0.08    2.57
   6  12 -12   -0.63    3.28
  -6 -12  12   -1.12    3.47
  -6  12  13    3.20    3.08
   6  12 -13    0.15    2.75
  -6 -12  13   -1.68    3.13
  -6  12  14   -1.36    3.15
   6  12 -14   -0.52    2.50
  -6 -12  14    0.82    2.41
  -6  12  15   24.67    6.55
   6  12 -15    8.55    4.88
  -6 -12  15   20.05    6.34
  -6  12  16   -0.68    2.61
   6  12 -16    0.37    2.99
  -6 -12  16    2.44    2.49
  -6  12  17    9.65    4.45
   6  12 -17    3.15    3.37
  -6 -12  17    3.40    3.74
   6  12 -18    0.89    2.52
  -6 -12  18   -0.08    2.93
   6  12 -19    0.42    2.70
  -6 -12  19    2.14    3.21
   6  12 -20    0.28    2.79
  -6 -12  20   -0.47    2.80
   6  12 -21   16.81    5.88
  -6 -12  21    8.38    4.28
  -6 -12  22    1.88    2.94
   6  12 -23    2.02    3.42
  -6 -12  23    0.08    2.35
   6  12 -24    0.50    2.84
  -6 -12  24    3.34    3.42
  -6 -12  25    2.63    4.33
  -6 -12  26    1.47    3.74
  -6 -12  27    4.23    3.89
  -6  13   1    6.08    4.79
   6  13  -1    9.64    4.63
  -6  13   2    0.98    3.30
   6  13  -2    2.29    3.97
  -6  13   3   40.37    8.59
   6  13  -3   43.39    8.68
  -6  13   4    6.99    4.00
   6  13  -4   11.05    4.73
  -6 -13   4    9.94    4.87
  -6  13   5    0.71    3.27
   6  13  -5    2.39    3.02
  -6 -13   5    5.55    4.54
  -6  13   6    5.19    4.25
   6  13  -6    1.73    3.23
  -6 -13   6    1.38    2.84
  -6  13   7    5.35    4.33
   6  13  -7    4.55    3.71
  -6 -13   7    0.95    3.12
  -6  13   8   16.62    5.90
   6  13  -8    7.39    4.56
  -6 -13   8    5.19    4.65
  -6  13   9   34.49    8.30
   6  13  -9   36.77    7.86
  -6 -13   9   19.49    7.00
  -6  13  10    3.86    3.59
   6  13 -10    1.03    3.13
  -6 -13  10    3.30    3.68
  -6  13  11   -0.49    3.67
   6  13 -11    0.74    2.30
  -6 -13  11   -0.97    3.38
  -6  13  12    5.16    4.23
   6  13 -12    7.07    4.41
  -6 -13  12    1.49    3.20
  -6  13  13    8.53    4.38
   6  13 -13    3.73    4.24
  -6 -13  13   13.87    5.33
  -6  13  14   -0.18    3.14
   6  13 -14    6.12    3.73
  -6 -13  14    1.49    2.80
  -6  13  15    7.32    4.82
   6  13 -15    5.46    4.53
  -6 -13  15    0.95    3.48
  -6  13  16    4.56    3.57
   6  13 -16   -1.27    3.17
  -6 -13  16   -1.43    2.94
  -6  13  17    0.50    3.46
   6  13 -17    2.47    3.92
  -6 -13  17    2.04    3.68
   6  13 -18   -0.15    2.62
  -6 -13  18    6.37    3.94
   6  13 -19   18.66    6.03
  -6 -13  19   11.37    5.16
   6  13 -20    5.80    3.77
  -6 -13  20    2.21    3.53
   6  13 -21   -0.37    2.90
  -6 -13  21    1.83    3.60
   6  13 -22   -0.91    2.62
  -6 -13  22    0.05    3.04
   6  13 -23    3.91    3.99
  -6 -13  23    5.41    4.26
   6  13 -24    0.18    3.52
  -6 -13  24    2.69    3.94
  -6 -13  25    4.85    3.96
  -6  14   1   18.07    5.98
   6  14  -1    6.63    4.55
  -6  14   2    7.66    5.07
   6  14  -2    4.51    4.22
  -6  14   3   -1.66    3.27
   6  14  -3   -1.19    2.37
  -6  14   4    6.31    4.83
   6  14  -4   15.98    6.01
  -6  14   5   24.30    7.28
   6  14  -5   15.16    5.77
  -6  14   6   13.87    5.82
   6  14  -6   16.02    5.51
  -6  14   7    3.68    4.71
   6  14  -7    7.60    4.18
  -6 -14   7    9.15    4.77
  -6  14   8   -1.13    3.63
   6  14  -8    0.92    2.96
  -6 -14   8   -1.03    3.41
  -6  14   9    1.45    2.97
   6  14  -9    4.41    3.91
  -6 -14   9    4.80    4.53
  -6  14  10    2.12    3.93
   6  14 -10    2.72    3.49
  -6 -14  10    3.08    3.32
  -6  14  11    1.31    3.91
   6  14 -11    5.81    4.03
  -6 -14  11    4.70    3.97
  -6  14  12    0.67    3.71
   6  14 -12   -1.03    3.74
  -6 -14  12   -0.74    3.68
  -6  14  13    0.81    3.27
   6  14 -13    0.54    2.39
  -6 -14  13   -1.04    3.06
  -6  14  14    1.26    3.34
   6  14 -14   -0.81    2.75
  -6 -14  14   -0.64    2.60
  -6  14  15    4.05    4.37
   6  14 -15    7.79    4.48
  -6 -14  15    4.48    4.65
  -6  14  16    0.32    3.36
   6  14 -16    3.82    3.67
  -6 -14  16    3.65    4.34
   6  14 -17    3.18    3.71
  -6 -14  17    3.37    3.83
   6  14 -18   -0.54    3.03
  -6 -14  18   -0.33    2.62
   6  14 -19    0.14    3.01
  -6 -14  19   -0.36    3.52
   6  14 -20    3.87    3.73
  -6 -14  20   -0.08    3.28
   6  14 -21    1.59    3.33
  -6 -14  21    4.22    4.07
   6  14 -22   -0.84    3.96
  -6 -14  22   -0.47    2.83
   6  14 -23    2.49    3.48
  -6 -14  23    1.35    2.88
   6  14 -24    4.51    3.92
  -6  15   1    3.83    4.44
   6  15  -1   -1.89    4.10
  -6  15   2   14.69    5.70
   6  15  -2    5.36    4.38
  -6  15   3    5.17    4.31
   6  15  -3   18.73    5.53
  -6  15   4    0.77    4.17
   6  15  -4    1.11    3.57
  -6  15   5    2.89    3.52
   6  15  -5   -0.18    2.89
  -6  15   6    0.85    3.04
   6  15  -6   -0.40    2.19
  -6  15   7    2.72    3.99
   6  15  -7    7.82    4.45
  -6  15   8   -0.19    2.72
   6  15  -8    2.26    3.57
  -6  15   9    7.15    4.61
   6  15  -9    2.13    4.70
  -6  15  10   -2.11    4.09
   6  15 -10    2.29    3.63
  -6  15  11    3.00    3.06
   6  15 -11   -0.23    3.02
  -6 -15  11   -0.71    3.49
  -6  15  12    7.04    4.10
   6  15 -12    2.29    4.16
  -6 -15  12   -1.48    3.90
  -6  15  13    5.00    4.10
   6  15 -13    8.42    5.06
  -6 -15  13    4.03    4.47
  -6  15  14   -1.22    3.37
   6  15 -14    5.30    3.81
  -6 -15  14    1.60    3.01
  -6  15  15   -0.70    3.76
   6  15 -15   -0.25    3.06
  -6 -15  15   -0.22    3.13
   6  15 -16   -0.18    3.47
  -6 -15  16   -0.98    3.12
   6  15 -17    1.16    3.53
  -6 -15  17   -0.14    3.33
   6  15 -18    3.24    3.32
  -6 -15  18    0.87    3.73
   6  15 -19    3.45    3.58
  -6 -15  19    3.01    4.30
   6  15 -20   -2.37    4.27
  -6 -15  20   -0.53    3.63
   6  15 -21    3.41    3.43
  -6 -15  21    0.36    3.38
   6  15 -22    0.28    2.82
   6  15 -23    1.10    3.03
   6  15 -24   -0.11    2.53
  -6  16   1    1.56    3.60
   6  16  -1    4.04    3.45
  -6  16   2    0.64    3.58
   6  16  -2    0.70    3.51
  -6  16   3    2.88    2.53
   6  16  -3   -0.16    3.16
  -6  16   4    4.54    3.92
   6  16  -4    2.09    3.12
  -6  16   5   -1.26    3.58
   6  16  -5   -0.91    3.60
  -6  16   6    2.70    4.13
   6  16  -6    6.44    3.88
  -6  16   7    1.07    3.52
   6  16  -7   -0.57    3.96
  -6  16   8    0.48    3.60
   6  16  -8    0.82    2.95
  -6  16   9    2.49    3.61
   6  16  -9   -2.20    4.26
  -6  16  10   -2.06    4.22
   6  16 -10    3.81    4.03
  -6  16  11    2.61    4.02
   6  16 -11    0.46    3.16
  -6  16  12    1.80    3.49
   6  16 -12    1.86    3.82
  -6  16  13    3.39    4.32
   6  16 -13    3.09    3.54
  -6  16  14   -2.02    3.81
   6  16 -14    0.41    2.97
  -6 -16  14   -1.36    4.06
  -6  16  15   -2.22    4.66
   6  16 -15    4.67    4.18
  -6 -16  15    0.00    3.46
   6  16 -16    1.33    3.66
  -6 -16  16    5.06    4.62
  -6 -16  17   -0.91    3.14
  -6 -16  18    7.15    5.06
  -6 -16  19    0.26    3.57
  -6 -16  20   -0.10    3.29
  -6  17   1    1.67    3.48
  -6  17   2   -1.50    3.58
  -6  17   3    7.96    4.65
  -6  17   4    1.29    4.12
  -6  17   5   -0.36    3.98
  -6  17   6   -0.17    3.61
  -6  17   7   -1.44    4.44
  -6  17   8    7.01    4.67
  -6  17   9   -1.94    4.09
  -6  17  10    3.11    4.30
  -6  17  11    2.86    3.65
  -6  17  12    5.36    4.09
  -6  17  13    0.16    3.04
  -6  17  14   -0.28    3.62
  -5   0   1    3.22    1.82
  -5   0   1    1.04    2.20
   5   0  -1   -0.77    1.81
   5   0  -1    0.68    1.75
  -5   0   2    0.78    1.36
  -5   0   2   -0.75    1.94
   5   0  -2    0.09    1.32
   5   0  -2    1.92    2.02
  -5   0   3  100.54    9.04
  -5   0   3   86.90    9.68
   5   0  -3   62.63    8.25
   5   0  -3   80.90    9.02
  -5   0   4    0.54    1.36
  -5   0   4    0.17    1.55
   5   0  -4   -0.85    1.79
   5   0  -4    0.89    1.63
  -5   0   5 2127.24  153.26
  -5   0   5 2273.33  154.87
   5   0  -5 1922.82  153.29
   5   0  -5 2243.08  154.07
  -5   0   6    0.00    1.48
  -5   0   6   -0.52    2.04
   5   0  -6   -0.56    1.85
   5   0  -6   -0.60    1.85
  -5   0   7   61.57    7.05
  -5   0   7   49.92    7.32
   5   0  -7   81.14    7.97
   5   0  -7   62.01    7.30
  -5   0   8   -0.18    1.33
  -5   0   8   -0.55    1.69
   5   0  -8    0.75    1.57
   5   0  -8    0.48    1.24
  -5   0   9  532.13   38.99
  -5   0   9  446.90   39.37
   5   0  -9  499.10   39.09
   5   0  -9  544.90   39.24
  -5   0  10    0.62    1.31
  -5   0  10   -0.32    1.74
   5   0 -10   -0.53    1.60
   5   0 -10    0.23    1.58
  -5   0  11   32.20    4.49
  -5   0  11   32.44    5.15
   5   0 -11   26.63    4.37
   5   0 -11   30.25    4.38
  -5   0  12    0.00    1.14
  -5   0  12    0.03    1.45
   5   0 -12   -0.67    1.63
   5   0 -12    0.22    1.18
  -5   0  13    6.38    2.09
  -5   0  13    4.36    2.26
   5   0 -13    1.45    1.71
   5   0 -13    3.78    1.59
  -5   0  14   -0.08    1.22
  -5   0  14    1.05    1.63
   5   0 -14   -0.47    1.41
   5   0 -14   -0.58    1.32
  -5   0  15  110.10   10.80
  -5   0  15  127.37   11.78
   5   0 -15  119.76   11.17
   5   0 -15  111.86   10.27
  -5   0  16   -0.31    1.26
  -5   0  16   -0.11    1.48
   5   0 -16    0.17    1.22
  -5   0  17   78.23    8.00
  -5   0  17   74.81    8.43
   5   0 -17   73.64    7.98
  -5   0  18   -0.18    1.19
  -5   0  18   -0.07    1.46
   5   0 -18   -0.07    1.20
   5   0 -18   -0.08    0.72
  -5   0  19  139.52   12.16
  -5   0  19  135.86   12.60
   5   0 -19  125.79   11.94
   5   0 -19  127.52   10.40
  -5   0  20   -0.44    1.19
   5   0 -20   -0.15    1.21
  -5   0  21  189.69   15.98
   5   0 -21  182.08   15.88
   5   0 -22   -0.72    1.53
  -5   0  23   -0.03    1.34
  -5   0  24    0.25    1.36
  -5   0  25   17.25    3.47
  -5   0  26    0.25    1.52
  -5   0  27   27.71    4.43
  -5   0  28   -0.06    1.63
  -5   0  29    6.25    2.36
  -5   0  30   -0.06    1.31
  -5   0  31   34.52    4.95
  -5   0  32   -0.38    1.35
  -5   0  33   -0.36    1.50
  -5   0  34    1.12    1.43
  -5   0  35    8.16    2.33
  -5   0  36    0.19    1.43
  -5   0  37   12.26    2.85
  -5   0  38    0.06    1.28
  -5   0  39    1.77    1.38
  -5   1   1  386.78   32.42
  -5   1   1  467.43   34.65
   5  -1  -1  389.22   32.98
   5  -1  -1  395.78   33.27
   5   1  -1  380.66   32.64
   5   1  -1  417.54   33.37
  -5  -1   1  439.60   32.84
  -5  -1   1  488.61   34.55
  -5   1   2    3.14    1.83
  -5   1   2    3.78    2.59
   5  -1  -2    9.87    2.88
   5  -1  -2    1.60    2.18
   5   1  -2    4.08    2.15
   5   1  -2    2.10    2.10
  -5  -1   2    2.12    1.62
  -5  -1   2    4.01    2.55
  -5   1   3  433.82   33.66
  -5   1   3  354.32   34.17
   5  -1  -3  488.09   34.67
   5  -1  -3  465.13   34.58
   5   1  -3  391.37   33.63
   5   1  -3  448.78   34.42
  -5  -1   3  427.24   33.63
  -5  -1   3  451.73   34.99
  -5   1   4    8.86    2.52
  -5   1   4   10.71    3.38
   5  -1  -4    6.80    2.68
   5  -1  -4    3.16    1.95
   5   1  -4   14.10    3.20
   5   1  -4    5.73    2.74
  -5  -1   4   11.83    3.01
  -5  -1   4    4.42    2.40
  -5   1   5  104.21   10.28
  -5   1   5   98.70   11.14
   5  -1  -5   97.52   10.54
   5  -1  -5   96.01   10.39
   5   1  -5  134.15   11.30
   5   1  -5  104.92   10.68
  -5  -1   5  106.18   10.37
  -5  -1   5   99.30   11.03
  -5   1   6  500.86   36.84
  -5   1   6  449.59   37.68
   5  -1  -6  472.40   37.19
   5  -1  -6  430.32   36.80
   5   1  -6  470.35   36.98
   5   1  -6  463.31   37.06
  -5  -1   6  523.37   37.12
  -5  -1   6  487.76   37.89
  -5   1   7  513.41   43.30
  -5   1   7  573.01   44.90
   5  -1  -7  567.81   44.17
   5  -1  -7  623.84   44.32
   5   1  -7  644.04   44.44
   5   1  -7  574.45   44.06
  -5  -1   7  569.17   43.79
  -5  -1   7  548.42   44.59
  -5   1   8    0.12    1.28
  -5   1   8    2.96    2.09
   5  -1  -8    0.56    1.43
   5  -1  -8    0.58    1.55
   5   1  -8    0.52    1.61
   5   1  -8    1.30    1.57
  -5  -1   8   -0.93    1.67
  -5  -1   8    3.32    2.23
  -5   1   9   31.07    4.55
  -5   1   9   33.26    5.26
   5  -1  -9   22.36    4.35
   5  -1  -9   35.18    4.78
   5   1  -9   37.23    5.06
   5   1  -9   43.43    5.35
  -5  -1   9   30.43    4.65
  -5  -1   9   26.28    4.83
  -5   1  10    2.82    1.64
  -5   1  10    1.80    2.24
   5  -1 -10    2.90    1.85
   5  -1 -10    1.85    1.60
   5   1 -10    5.26    2.16
   5   1 -10    1.74    1.56
  -5  -1  10    2.76    1.69
  -5  -1  10    3.36    2.26
  -5   1  11  182.81   16.16
  -5   1  11  182.13   17.09
   5  -1 -11  172.87   16.46
   5  -1 -11  198.13   16.39
   5   1 -11  206.03   16.93
   5   1 -11  200.03   16.55
  -5  -1  11  196.82   16.70
  -5  -1  11  191.49   17.31
  -5   1  12   11.01    2.74
  -5   1  12   23.34    4.07
   5  -1 -12   15.11    3.24
   5  -1 -12   17.01    3.09
   5   1 -12   17.39    3.45
   5   1 -12   19.50    3.43
  -5  -1  12   18.98    3.56
  -5  -1  12   20.82    4.07
  -5   1  13  351.62   26.97
  -5   1  13  334.58   27.77
   5  -1 -13  369.99   27.67
   5  -1 -13  323.64   26.48
   5   1 -13  347.12   27.40
   5   1 -13  328.00   26.80
  -5  -1  13  373.30   27.61
  -5  -1  13  307.50   27.62
  -5   1  14    0.45    1.38
  -5   1  14    1.55    1.72
   5  -1 -14    0.28    1.54
   5  -1 -14    0.23    1.02
   5  -1 -14    1.38    1.18
   5   1 -14    2.69    1.75
   5   1 -14    1.55    1.42
  -5  -1  14    1.54    1.50
  -5  -1  14    1.28    1.56
  -5   1  15   40.45    5.05
  -5   1  15   43.62    5.87
   5  -1 -15   43.46    5.53
   5  -1 -15   49.41    5.08
   5  -1 -15   32.97    4.35
   5   1 -15   33.39    5.13
  -5  -1  15   43.78    5.53
  -5  -1  15   39.19    5.71
  -5   1  16    4.23    1.71
  -5   1  16    2.39    1.76
   5  -1 -16    2.17    1.70
   5  -1 -16    2.98    1.37
   5  -1 -16    4.00    1.48
   5   1 -16    4.01    1.86
  -5  -1  16    5.82    2.04
  -5  -1  16    1.92    1.83
  -5   1  17   26.21    3.87
  -5   1  17   24.00    4.16
   5  -1 -17   22.20    3.82
   5  -1 -17   29.75    3.36
   5   1 -17   20.62    3.77
  -5  -1  17   22.74    4.00
  -5  -1  17   30.73    4.79
  -5   1  18    2.07    1.41
  -5   1  18    1.71    1.66
   5  -1 -18    4.18    1.93
   5  -1 -18    5.71    1.28
   5  -1 -18    1.44    0.89
   5   1 -18    3.16    1.85
  -5  -1  18    0.68    1.44
  -5  -1  18    2.29    1.73
  -5   1  19  150.00   11.78
  -5   1  19  142.98   12.46
   5  -1 -19  113.59   11.44
   5  -1 -19  124.56    9.48
   5  -1 -19  118.44    9.42
   5   1 -19  130.79   11.86
  -5  -1  19  146.11   12.35
  -5   1  20    3.20    1.66
   5  -1 -20    5.04    1.97
   5   1 -20    4.69    2.03
  -5  -1  20    5.96    2.14
  -5   1  21    2.74    1.45
   5  -1 -21    3.02    1.66
   5   1 -21    1.55    1.40
   5   1 -21    2.00    0.77
  -5  -1  21    1.86    1.87
   5  -1 -22    7.15    2.00
   5   1 -22   11.15    2.62
  -5  -1  22    3.35    2.12
  -5   1  23   43.83    5.59
  -5  -1  23   35.25    5.46
  -5   1  24    2.81    1.69
  -5  -1  24    2.38    2.01
  -5   1  25   12.24    2.92
  -5  -1  25   14.01    3.29
  -5   1  26    3.78    2.12
  -5  -1  26    5.00    2.31
  -5   1  27   56.37    6.27
  -5  -1  27   41.02    5.95
  -5   1  28    3.30    1.96
  -5  -1  28    4.81    2.14
  -5   1  29   26.86    4.15
  -5  -1  29   25.53    4.50
  -5   1  30   -0.56    1.40
  -5  -1  30   -0.22    1.65
  -5   1  31   -0.36    1.47
  -5  -1  31    0.73    1.45
  -5   1  32    0.29    1.46
  -5  -1  32    0.27    1.59
  -5   1  33   28.65    4.14
  -5  -1  33   24.37    4.32
  -5   1  34    0.11    1.23
  -5  -1  34   -0.02    1.25
  -5   1  35    1.85    1.59
  -5  -1  35    0.88    1.72
  -5   1  36    0.06    1.12
  -5  -1  36   -1.07    1.64
  -5   1  37    5.64    1.99
  -5  -1  37    9.80    2.68
  -5  -1  38   -0.72    1.75
  -5  -1  39    2.63    1.85
  -5  -1  40    1.83    1.78
  -5   2   1    3.86    2.14
  -5   2   1   11.68    3.68
   5  -2  -1    3.44    2.60
   5  -2  -1    2.26    1.88
   5   2  -1    2.55    2.03
   5   2  -1    5.21    2.45
  -5  -2   1    3.63    2.44
  -5  -2   1    3.80    2.33
  -5   2   2    9.00    2.88
  -5   2   2   11.22    3.71
   5  -2  -2   14.73    3.41
   5  -2  -2   16.40    3.89
   5   2  -2   15.37    3.38
   5   2  -2   15.00    3.58
  -5  -2   2   13.03    3.06
  -5  -2   2   12.19    3.67
  -5   2   3  170.58   15.00
  -5   2   3  182.82   16.62
   5  -2  -3  162.09   15.27
   5  -2  -3  154.03   15.27
   5   2  -3  161.28   14.99
   5   2  -3  170.47   15.40
  -5  -2   3  155.56   14.77
  -5  -2   3  157.86   15.66
  -5   2   4   61.62    7.24
  -5   2   4   60.51    8.24
   5  -2  -4   57.06    7.40
   5  -2  -4   70.49    8.05
   5   2  -4   57.51    7.26
   5   2  -4   70.81    7.92
  -5  -2   4   53.94    7.14
  -5  -2   4   61.72    7.99
  -5   2   5  547.25   40.76
  -5   2   5  607.17   42.75
   5  -2  -5  511.15   41.08
   5  -2  -5  632.35   41.90
   5   2  -5  470.77   40.54
   5   2  -5  500.98   40.85
  -5  -2   5  514.51   40.72
  -5  -2   5  480.81   41.35
  -5   2   6    5.51    2.28
  -5   2   6    7.04    2.96
   5  -2  -6    3.31    2.32
   5  -2  -6    3.77    2.12
   5   2  -6    3.52    2.24
   5   2  -6    4.45    2.22
  -5  -2   6    7.63    2.58
  -5  -2   6    7.86    2.70
  -5   2   7   65.57    7.04
  -5   2   7   44.24    7.07
   5  -2  -7   51.36    6.98
   5  -2  -7   54.55    6.81
   5   2  -7   62.85    7.21
   5   2  -7   48.82    6.69
  -5  -2   7   76.91    7.63
  -5  -2   7   50.20    7.21
  -5   2   8    9.77    2.54
  -5   2   8    7.54    2.84
   5  -2  -8    5.53    2.37
   5  -2  -8   10.76    2.85
   5   2  -8    5.55    2.19
   5   2  -8    5.30    2.27
  -5  -2   8   10.71    2.88
  -5  -2   8    7.17    3.08
  -5   2   9  614.18   45.24
  -5   2   9  511.05   45.82
   5  -2  -9  651.39   46.13
   5  -2  -9  582.01   45.27
   5   2  -9  634.81   45.91
   5   2  -9  608.30   45.56
  -5  -2   9  618.32   45.73
  -5  -2   9  532.87   45.94
  -5   2  10    2.47    1.56
  -5   2  10    1.52    1.99
   5  -2 -10    1.64    1.66
   5  -2 -10    0.98    1.53
   5  -2 -10    2.47    1.62
   5   2 -10    1.63    1.75
   5   2 -10    2.92    1.77
  -5  -2  10    4.17    2.03
  -5  -2  10    3.67    2.04
  -5   2  11    2.68    1.79
  -5   2  11    6.13    2.53
   5  -2 -11    4.04    2.10
   5  -2 -11    5.54    2.13
   5  -2 -11   10.17    2.55
   5   2 -11    5.34    2.17
   5   2 -11   12.29    2.77
  -5  -2  11    8.45    2.52
  -5  -2  11    8.14    2.67
  -5   2  12   66.18    6.92
  -5   2  12   42.63    6.93
   5  -2 -12   57.49    7.15
   5  -2 -12   60.28    6.74
   5  -2 -12   57.54    6.59
   5   2 -12   55.58    6.96
   5   2 -12   55.38    6.77
  -5  -2  12   77.41    7.89
  -5  -2  12   74.32    8.18
  -5   2  13   54.05    6.42
  -5   2  13   57.33    7.32
   5  -2 -13   66.86    7.29
   5  -2 -13   54.39    6.37
   5  -2 -13   58.55    6.38
   5   2 -13   52.73    6.84
  -5  -2  13   64.31    7.37
  -5  -2  13   60.56    7.62
  -5   2  14   30.91    4.44
  -5   2  14   22.49    4.47
   5  -2 -14   31.61    4.82
   5  -2 -14   33.40    4.37
   5  -2 -14   34.09    4.28
   5   2 -14   32.28    4.95
  -5  -2  14   27.57    4.69
  -5  -2  14   44.49    5.95
  -5   2  15  291.22   24.28
  -5   2  15  300.84   25.45
   5  -2 -15  297.89   24.97
   5  -2 -15  303.50   24.06
   5   2 -15  290.05   24.96
  -5  -2  15  345.85   25.73
  -5  -2  15  340.21   26.14
  -5   2  16    3.20    1.58
  -5   2  16    2.08    1.95
   5  -2 -16    3.04    1.82
   5  -2 -16    2.88    1.27
   5   2 -16    3.84    1.96
  -5  -2  16    2.38    1.97
  -5  -2  16    3.26    2.13
  -5   2  17    5.56    1.86
  -5   2  17    5.82    2.30
   5  -2 -17    7.45    2.27
   5  -2 -17    5.25    1.54
   5   2 -17    5.73    2.20
  -5  -2  17    6.62    2.28
  -5  -2  17    4.30    2.32
  -5   2  18   -0.10    1.23
  -5   2  18    0.61    1.37
   5  -2 -18   -0.21    1.10
   5  -2 -18   -0.31    0.76
   5   2 -18   -0.17    1.14
  -5  -2  18    0.65    1.33
  -5   2  19  105.49   10.13
  -5   2  19  115.25    9.92
   5  -2 -19   98.79   10.12
   5   2 -19  100.23   10.37
  -5  -2  19   98.97   10.52
  -5   2  20   50.68    5.87
  -5   2  20   53.28    5.69
   5   2 -20   49.05    6.25
  -5  -2  20   41.12    6.07
  -5   2  21    4.28    1.80
   5   2 -21    2.35    1.77
  -5  -2  21    1.43    1.65
  -5  -2  21    3.26    2.23
  -5   2  22    9.49    2.29
   5   2 -22    6.93    2.39
  -5  -2  22    8.13    2.78
  -5   2  23   10.15    2.72
   5   2 -23   10.01    2.76
  -5  -2  23   16.67    3.53
  -5   2  24   -0.49    1.45
  -5  -2  24    0.87    1.67
  -5   2  25   67.94    7.91
  -5  -2  25   81.11    8.80
  -5   2  26    7.00    2.47
  -5  -2  26    5.13    2.52
  -5   2  27   39.52    5.53
  -5  -2  27   44.79    6.19
  -5   2  28   -0.18    1.49
  -5  -2  28    1.44    1.87
  -5   2  29   33.73    4.67
  -5  -2  29   25.76    4.72
  -5   2  30    1.76    1.70
  -5  -2  30    1.90    2.16
  -5   2  31   23.78    4.04
  -5  -2  31   32.28    5.02
  -5   2  32    1.78    1.53
  -5  -2  32    0.76    1.87
  -5   2  33   -0.74    1.44
  -5  -2  33    0.82    1.71
  -5   2  34    0.03    1.39
  -5  -2  34    2.95    2.10
  -5   2  35    6.25    2.03
  -5  -2  35    8.55    2.78
  -5   2  36    0.37    1.38
  -5  -2  36   -0.15    1.41
  -5   2  37    1.63    1.53
  -5  -2  37    0.38    1.91
  -5  -2  38   -0.88    1.67
  -5  -2  39    2.63    2.12
  -5  -2  40   -0.18    1.50
  -5  -2  41    4.20    2.04
  -5  -2  42   -0.39    1.45
  -5   3   1  273.03   23.27
  -5   3   1  272.97   24.79
   5  -3  -1  278.05   24.01
   5  -3  -1  283.12   24.19
   5   3  -1  242.36   22.94
   5   3  -1  319.91   24.29
  -5  -3   1  259.77   23.12
  -5  -3   1  294.07   24.50
  -5   3   2   41.41    6.27
  -5   3   2   54.98    7.84
   5  -3  -2   48.61    6.98
   5  -3  -2   66.81    7.97
   5   3  -2   52.59    6.91
   5   3  -2   48.43    6.91
  -5  -3   2   59.99    7.07
  -5  -3   2   46.61    7.36
  -5   3   3  107.34   10.16
  -5   3   3  103.76   11.34
   5  -3  -3   81.69    9.83
   5  -3  -3   89.64   10.22
   5   3  -3   82.35    9.52
   5   3  -3   95.54   10.13
  -5  -3   3   80.73    9.49
  -5  -3   3   77.37    9.94
  -5   3   4    3.05    1.76
  -5   3   4    2.08    2.70
   5  -3  -4    2.11    2.13
   5  -3  -4    2.46    2.08
   5  -3  -4    2.70    2.31
   5   3  -4    3.78    2.29
   5   3  -4    3.32    2.11
  -5  -3   4    1.86    1.88
  -5  -3   4    4.35    2.53
  -5   3   5  201.30   16.72
  -5   3   5  162.84   17.20
   5  -3  -5  195.04   17.21
   5  -3  -5  165.27   16.45
   5  -3  -5  193.29   17.01
   5   3  -5  182.93   16.69
   5   3  -5  161.96   16.28
  -5  -3   5  215.97   17.22
  -5  -3   5  167.55   16.97
  -5   3   6  164.13   15.79
  -5   3   6  167.74   17.05
   5  -3  -6  167.11   16.42
   5  -3  -6  173.98   16.30
   5  -3  -6  185.79   16.52
   5   3  -6  207.54   16.96
   5   3  -6  196.89   16.70
  -5  -3   6  182.17   16.41
  -5  -3   6  164.20   16.67
  -5   3   7   60.27    7.41
  -5   3   7   77.42    9.09
   5  -3  -7   68.41    8.15
   5  -3  -7   52.61    7.30
   5  -3  -7   61.14    7.70
   5   3  -7   60.07    7.71
   5   3  -7   75.68    8.17
  -5  -3   7   64.80    7.87
  -5  -3   7   67.62    8.39
  -5   3   8  107.94   10.03
  -5   3   8   80.70    8.87
  -5   3   8   59.97    9.16
   5  -3  -8   77.13    9.19
   5  -3  -8   78.44    8.97
   5   3  -8   76.82    9.09
   5   3  -8   85.27    9.30
  -5  -3   8   98.01    9.73
  -5  -3   8   91.52   10.03
  -5   3   9   59.69    7.56
  -5   3   9   66.67    7.47
  -5   3   9   70.18    8.54
   5  -3  -9   64.42    7.82
   5  -3  -9   71.31    7.71
   5   3  -9   51.91    7.32
   5   3  -9   60.71    7.48
  -5  -3   9   61.12    7.69
  -5  -3   9   63.95    8.14
  -5   3  10   17.25    3.66
  -5   3  10   13.75    3.22
  -5   3  10   10.19    3.27
   5  -3 -10   13.78    3.39
   5  -3 -10   20.43    3.52
   5  -3 -10   12.35    3.02
   5   3 -10    9.77    3.00
   5   3 -10   15.74    3.44
  -5  -3  10   19.69    3.96
  -5  -3  10   10.38    3.45
  -5   3  11    1.23    1.46
  -5   3  11    2.97    1.66
  -5   3  11    7.43    2.70
   5  -3 -11    2.04    1.89
   5  -3 -11    0.69    1.29
   5  -3 -11    1.60    1.73
   5   3 -11   -0.13    1.66
  -5  -3  11    3.39    1.93
  -5  -3  11    1.84    1.95
  -5   3  12   18.60    3.98
  -5   3  12   31.88    4.55
  -5   3  12   22.18    4.67
   5  -3 -12   29.77    4.44
   5  -3 -12   26.10    4.10
   5   3 -12   27.06    4.62
  -5  -3  12   36.89    5.35
  -5  -3  12   29.87    5.06
  -5   3  13  147.84   15.22
  -5   3  13  175.97   15.29
  -5   3  13  200.98   16.95
   5  -3 -13  166.34   15.10
   5   3 -13  167.09   15.87
  -5  -3  13  175.52   16.11
  -5  -3  13  202.90   17.08
  -5   3  14   18.75    3.75
  -5   3  14   25.01    3.96
  -5   3  14   18.10    4.12
   5  -3 -14   24.67    3.75
   5   3 -14   11.96    3.49
  -5  -3  14   25.51    4.44
  -5  -3  14   30.57    5.07
  -5   3  15    9.70    2.79
  -5   3  15    9.19    2.47
  -5   3  15   18.00    3.87
   5  -3 -15    7.45    2.15
   5   3 -15   12.85    3.23
  -5  -3  15    6.44    2.54
  -5  -3  15   12.75    3.49
  -5   3  16   32.72    4.97
  -5   3  16   41.67    5.08
  -5   3  16   36.84    5.78
   5  -3 -16   39.01    4.57
   5   3 -16   38.71    5.63
  -5  -3  16   29.67    5.21
  -5  -3  16   31.10    5.50
  -5   3  17   55.04    6.97
  -5   3  17   54.21    6.52
  -5   3  17   59.75    7.77
   5  -3 -17   68.43    6.32
   5   3 -17   62.84    7.60
  -5  -3  17   75.97    8.32
  -5   3  18    9.88    2.69
  -5   3  18   14.00    2.92
   5  -3 -18   12.59    1.98
   5   3 -18    9.15    2.98
  -5  -3  18   13.83    3.48
  -5   3  19    1.14    1.52
  -5   3  19   -0.51    1.23
   5  -3 -19    0.85    0.57
   5  -3 -19    0.74    0.54
   5   3 -19    1.02    1.55
  -5  -3  19   -0.36    1.66
  -5   3  20    0.60    1.21
  -5   3  20   -0.10    1.16
   5   3 -20   -0.57    1.55
  -5  -3  20    0.41    1.47
  -5  -3  20   -0.31    1.82
  -5   3  21   53.40    6.08
   5   3 -21   45.77    6.50
  -5  -3  21   45.33    6.57
  -5  -3  21   53.75    7.16
  -5   3  22   70.64    7.97
   5   3 -22   57.59    7.53
  -5  -3  22   66.06    8.26
  -5   3  23   72.18    8.48
   5   3 -23   82.35    8.94
  -5  -3  23   77.19    9.18
  -5   3  24    5.47    2.33
  -5  -3  24    3.95    2.41
  -5   3  25    0.97    1.86
  -5  -3  25   -0.04    2.06
  -5   3  26    0.72    2.03
  -5  -3  26    1.87    1.78
  -5   3  27   19.10    3.89
  -5  -3  27   22.83    4.46
  -5   3  28    6.25    2.43
  -5  -3  28    4.65    2.51
  -5   3  29   22.90    3.86
  -5  -3  29   15.69    3.93
  -5   3  30   -0.25    1.66
  -5  -3  30    0.63    1.85
  -5   3  31    3.53    1.93
  -5  -3  31    0.83    1.90
  -5   3  32    0.55    1.65
  -5  -3  32    1.61    1.94
  -5   3  33    9.99    2.52
  -5  -3  33    9.16    3.23
  -5   3  34    0.91    1.49
  -5  -3  34    1.58    1.88
  -5   3  35    0.32    1.33
  -5  -3  35    0.95    1.89
  -5   3  36    0.54    1.21
  -5  -3  36    2.07    2.34
  -5  -3  37    6.53    2.66
  -5  -3  38    1.49    1.85
  -5  -3  39    3.47    2.16
  -5  -3  40    0.39    1.87
  -5  -3  41   -0.63    1.75
  -5   4   1   60.11    8.39
  -5   4   1   75.30    8.83
  -5   4   1   85.91   10.44
   5  -4  -1   75.42    9.09
   5  -4  -1   72.15    9.24
   5   4  -1   63.78    8.43
   5   4  -1   73.60    8.94
  -5  -4   1   68.95    8.62
  -5  -4   1   81.44    9.76
  -5   4   2    9.13    3.14
  -5   4   2   15.37    3.57
  -5   4   2   20.64    4.71
   5  -4  -2    9.31    3.19
   5  -4  -2   15.01    3.98
   5   4  -2   11.22    3.22
   5   4  -2   12.31    3.50
  -5  -4   2   11.59    3.52
  -5  -4   2   11.85    3.70
  -5   4   3   40.35    5.96
  -5   4   3   42.12    5.86
  -5   4   3   32.67    6.37
   5  -4  -3   38.16    5.87
   5  -4  -3   30.90    5.83
   5   4  -3   31.15    5.56
   5   4  -3   34.48    5.53
  -5  -4   3   33.35    5.50
  -5  -4   3   23.83    5.32
  -5   4   4   65.14    7.91
  -5   4   4   62.62    7.54
  -5   4   4   61.46    8.62
   5  -4  -4   66.10    8.05
   5  -4  -4   52.16    7.61
   5   4  -4   58.70    7.65
   5   4  -4   59.01    7.72
  -5  -4   4   60.78    7.73
  -5  -4   4   43.59    7.26
  -5   4   5  165.42   15.44
  -5   4   5  145.14   14.70
  -5   4   5  137.98   15.82
   5  -4  -5  177.45   15.74
   5  -4  -5  180.08   15.96
   5   4  -5  148.82   15.08
   5   4  -5  152.34   15.09
  -5  -4   5  174.99   15.65
  -5  -4   5  156.88   15.84
  -5   4   6   -0.07    1.58
  -5   4   6    2.20    1.87
  -5   4   6    0.09    2.40
   5  -4  -6    0.12    1.44
   5  -4  -6   -0.12    1.92
   5   4  -6    0.28    1.78
   5   4  -6    0.48    1.69
  -5  -4   6   -0.49    1.96
  -5  -4   6   -0.11    1.43
  -5   4   7    1.76    1.97
  -5   4   7   10.39    2.72
  -5   4   7    0.42    2.39
   5  -4  -7    9.42    2.91
   5  -4  -7    4.68    2.33
   5   4  -7    2.49    2.16
   5   4  -7    4.45    2.13
  -5  -4   7    9.29    3.07
  -5  -4   7    4.06    2.57
  -5   4   8   57.96    7.32
  -5   4   8   52.19    6.95
  -5   4   8   53.07    7.87
   5  -4  -8   48.39    6.86
   5  -4  -8   47.32    6.84
   5   4  -8   56.73    7.43
   5   4  -8   55.14    7.18
  -5  -4   8   60.99    7.59
  -5  -4   8   65.05    8.20
  -5   4   9   89.51    9.98
  -5   4   9   91.78    9.81
  -5   4   9   84.04   10.74
   5  -4  -9   97.29   10.07
   5   4  -9  100.48   10.63
   5   4  -9   83.97    9.81
  -5  -4   9   96.20   10.41
  -5  -4   9   89.37   10.56
  -5   4  10  149.30   14.21
  -5   4  10  155.31   14.03
  -5   4  10  133.21   14.74
   5   4 -10  136.94   14.29
  -5  -4  10  153.13   14.61
  -5  -4  10  154.38   15.13
  -5   4  11  160.77   15.57
  -5   4  11  185.06   15.74
  -5   4  11  175.54   16.84
   5  -4 -11  187.73   15.96
   5   4 -11  148.93   15.71
  -5  -4  11  173.04   16.18
  -5  -4  11  157.60   16.28
  -5   4  12    3.91    2.05
  -5   4  12    8.57    2.59
  -5   4  12    6.83    3.04
   5  -4 -12    3.65    2.02
   5   4 -12    9.01    2.87
  -5  -4  12    5.92    2.52
  -5  -4  12    3.43    2.51
  -5   4  13    1.54    1.70
  -5   4  13    0.70    1.66
  -5   4  13   -0.22    1.81
   5  -4 -13    2.81    1.82
   5   4 -13   -0.17    1.70
  -5  -4  13    0.78    1.73
  -5  -4  13    0.25    2.16
  -5   4  14   27.43    4.69
  -5   4  14   27.18    4.49
  -5   4  14   25.73    5.05
   5  -4 -14   33.65    4.74
   5   4 -14   32.73    5.45
  -5  -4  14   30.86    5.23
  -5  -4  14   32.53    5.55
  -5   4  15  273.38   22.31
  -5   4  15  291.21   22.10
  -5   4  15  251.13   22.89
   5  -4 -15  244.14   21.21
   5   4 -15  235.59   22.44
  -5  -4  15  292.48   23.28
  -5  -4  15  245.73   22.90
  -5   4  16   59.89    7.20
  -5   4  16   58.04    6.82
  -5   4  16   48.10    7.40
   5   4 -16   61.78    7.85
  -5  -4  16   57.06    7.53
  -5   4  17   77.90    8.74
  -5   4  17   84.61    8.60
   5  -4 -17   72.11    7.54
   5   4 -17   81.22    9.43
  -5  -4  17   85.72    9.68
  -5   4  18   -0.24    1.52
  -5   4  18    5.14    1.92
   5  -4 -18    1.59    1.10
   5   4 -18    2.38    2.10
  -5  -4  18    1.34    2.23
  -5   4  19  154.30   14.60
  -5   4  19  177.57   14.45
   5  -4 -19  153.71   12.58
   5   4 -19  166.84   15.70
  -5  -4  19  177.45   15.99
  -5  -4  19  152.91   15.73
  -5   4  20    3.72    1.94
  -5   4  20    5.67    2.65
   5   4 -20    4.13    2.34
  -5  -4  20    4.95    2.46
  -5  -4  20    6.38    3.07
  -5   4  21   45.28    5.87
  -5   4  21   39.90    6.15
   5   4 -21   37.78    6.16
  -5  -4  21   48.10    6.87
  -5  -4  21   48.95    7.05
  -5   4  22    3.60    2.23
   5   4 -22    3.90    2.78
  -5  -4  22    2.42    2.20
  -5   4  23    2.79    2.28
   5   4 -23    4.25    2.26
  -5  -4  23    3.13    2.57
  -5   4  24    4.97    2.39
  -5  -4  24    3.85    2.62
  -5   4  25   22.27    4.38
  -5  -4  25   31.17    5.41
  -5   4  26    9.21    2.99
  -5  -4  26   12.54    3.55
  -5   4  27   13.29    3.43
  -5  -4  27   18.24    4.21
  -5   4  28   -0.48    1.94
  -5  -4  28    0.58    1.97
  -5   4  29   16.63    3.64
  -5  -4  29   16.39    4.20
  -5   4  30    8.44    2.72
  -5  -4  30   11.90    3.76
  -5  -4  31   13.05    3.66
  -5  -4  32    5.39    3.25
  -5  -4  33    1.48    1.94
  -5  -4  34    3.19    2.37
  -5  -4  35    5.41    2.52
  -5  -4  36    1.83    1.95
  -5  -4  37    1.26    1.75
  -5  -4  38    0.74    1.88
  -5  -4  39   -0.26    1.70
  -5  -4  40   -0.46    2.20
  -5   5   1  166.44   16.40
  -5   5   1  205.94   16.92
   5  -5  -1  163.29   16.45
   5  -5  -1  172.14   17.01
   5   5  -1  134.95   15.56
   5   5  -1  174.85   16.49
  -5  -5   1  184.77   16.56
  -5  -5   1  143.62   16.22
  -5   5   2   37.99    6.66
  -5   5   2   47.87    6.97
   5  -5  -2   53.04    7.65
   5  -5  -2   40.09    6.86
   5   5  -2   57.50    7.64
   5   5  -2   46.27    7.14
  -5  -5   2   49.22    7.17
  -5  -5   2   67.17    8.55
  -5   5   3  136.24   13.86
  -5   5   3  123.54   13.12
   5  -5  -3  141.23   14.14
   5  -5  -3  137.98   14.21
   5   5  -3  141.86   14.02
   5   5  -3  132.55   13.70
  -5  -5   3  121.88   13.25
  -5  -5   3  121.94   13.90
  -5   5   4   29.09    5.35
  -5   5   4   26.47    4.93
   5  -5  -4   28.80    5.45
   5  -5  -4   29.14    5.43
   5   5  -4   32.38    5.53
   5   5  -4   35.68    5.73
  -5  -5   4   27.85    5.19
  -5  -5   4   24.13    5.25
  -5   5   5   15.21    3.98
  -5   5   5   14.27    3.62
   5  -5  -5   17.93    4.13
   5  -5  -5   15.60    4.04
   5   5  -5   14.31    3.87
   5   5  -5   17.02    4.07
  -5  -5   5   11.74    3.55
  -5  -5   5   15.42    4.27
  -5   5   6   11.06    3.24
  -5   5   6   15.60    3.60
   5  -5  -6    8.90    3.19
   5  -5  -6    9.92    3.19
   5   5  -6   10.56    3.53
   5   5  -6   12.81    3.44
  -5  -5   6    8.66    3.18
  -5  -5   6   13.54    3.94
  -5   5   7  229.83   20.36
  -5   5   7  214.04   19.76
  -5   5   7  220.29   21.45
   5  -5  -7  215.10   20.21
   5   5  -7  239.11   20.83
   5   5  -7  222.13   20.19
  -5  -5   7  213.35   20.15
  -5  -5   7  236.49   21.23
  -5   5   8  124.00   12.42
  -5   5   8  109.44   11.68
  -5   5   8  129.69   13.72
   5  -5  -8  119.68   12.33
   5   5  -8  105.38   12.17
   5   5  -8  100.79   11.72
  -5  -5   8  122.70   12.56
  -5  -5   8  113.12   12.73
  -5   5   9   13.80    3.70
  -5   5   9    8.40    2.92
  -5   5   9   17.43    4.46
   5   5  -9   11.07    3.44
  -5  -5   9   14.07    3.67
  -5  -5   9   20.11    4.66
  -5   5  10   -0.17    1.44
  -5   5  10    1.51    1.73
  -5   5  10    4.13    2.93
   5   5 -10    4.21    2.34
  -5  -5  10    0.93    1.74
  -5  -5  10   -0.36    1.87
  -5   5  11    7.13    2.90
  -5   5  11   14.74    3.59
  -5   5  11    8.76    3.79
   5  -5 -11    9.09    2.85
   5   5 -11    8.55    3.14
  -5  -5  11   13.96    3.71
  -5  -5  11   15.31    4.01
  -5   5  12  238.40   20.25
  -5   5  12  212.52   19.36
  -5   5  12  203.66   20.73
   5  -5 -12  219.45   19.70
   5   5 -12  248.34   20.98
  -5  -5  12  216.50   20.23
  -5  -5  12  220.37   20.76
  -5   5  13  221.48   20.46
  -5   5  13  252.40   20.49
  -5   5  13  235.56   21.76
   5  -5 -13  254.19   20.53
   5   5 -13  216.47   20.96
  -5  -5  13  242.30   21.29
  -5  -5  13  200.98   20.93
  -5   5  14   15.33    3.76
  -5   5  14   12.07    3.15
  -5   5  14   16.84    4.46
   5  -5 -14   14.05    3.29
   5   5 -14   14.14    3.92
  -5  -5  14   16.32    4.29
  -5  -5  14   16.51    4.28
  -5   5  15    1.60    1.89
  -5   5  15    1.30    1.67
   5  -5 -15    3.78    2.15
   5   5 -15    0.56    1.90
  -5  -5  15    4.01    2.37
  -5   5  16   38.48    5.95
  -5   5  16   42.25    5.77
   5  -5 -16   36.81    5.24
   5   5 -16   38.27    6.45
  -5  -5  16   53.77    7.27
  -5   5  17   85.84    9.28
  -5   5  17   68.05    8.16
   5  -5 -17   71.75    7.69
   5   5 -17   70.82    9.26
  -5  -5  17   80.34    9.64
  -5  -5  17   76.53    9.69
  -5   5  18   31.83    5.03
  -5   5  18   32.07    4.73
  -5   5  18   20.79    4.97
   5  -5 -18   25.67    3.76
   5   5 -18   29.45    5.45
  -5  -5  18   31.41    5.53
  -5  -5  18   16.85    4.80
  -5   5  19   72.03    8.48
  -5   5  19   76.80    8.14
  -5   5  19   67.11    8.94
   5  -5 -19   62.21    6.58
   5   5 -19   79.80    9.53
  -5  -5  19   78.25    9.42
  -5  -5  19   72.52    9.43
  -5   5  20    0.14    1.59
  -5   5  20   -0.84    2.05
   5  -5 -20    0.35    0.69
   5   5 -20   -0.32    1.65
  -5  -5  20   -0.53    1.50
  -5  -5  20   -0.09    1.59
  -5   5  21    2.86    1.97
  -5   5  21    2.31    2.03
   5   5 -21    4.33    2.57
  -5  -5  21    4.57    2.75
  -5  -5  21    4.93    2.97
  -5   5  22   40.96    6.55
   5   5 -22   43.69    6.77
  -5  -5  22   44.59    6.98
   5   5 -23   23.93    4.81
  -5  -5  23   19.41    4.51
  -5  -5  24    9.22    3.33
  -5  -5  25    0.11    2.08
  -5  -5  26    2.68    2.49
  -5  -5  27   11.30    3.81
  -5  -5  28   27.86    5.55
  -5  -5  29    4.37    2.89
  -5  -5  30   -0.99    2.68
  -5  -5  31    0.26    1.91
  -5  -5  32    4.16    2.42
  -5  -5  33    6.83    2.98
  -5  -5  34    4.63    2.69
  -5  -5  35    3.05    2.37
  -5  -5  36    0.24    2.16
  -5  -5  37    1.08    2.40
  -5  -5  38    4.17    2.74
  -5  -5  39    2.99    2.48
  -5   6   1   20.03    4.92
   5  -6  -1   25.91    5.42
   5  -6  -1   18.94    5.08
   5   6  -1   16.73    4.46
   5   6  -1   31.97    5.60
  -5  -6   1   22.88    5.25
  -5   6   2    0.84    2.23
  -5   6   2    1.96    2.07
   5  -6  -2    1.79    2.09
   5  -6  -2    3.61    2.75
   5  -6  -2    0.43    2.39
   5   6  -2   -0.31    2.07
   5   6  -2    1.77    2.28
  -5  -6   2    3.32    2.56
  -5   6   3   74.43    9.43
  -5   6   3   78.92    9.36
  -5   6   3   76.20    9.42
   5  -6  -3   78.12    9.08
   5  -6  -3   52.92    8.53
   5  -6  -3   53.10    8.70
   5   6  -3   85.04    9.97
   5   6  -3   79.11    9.58
  -5  -6   3   59.97    9.16
  -5   6   4  100.94   12.00
  -5   6   4  123.75   12.39
  -5   6   4  108.30   12.28
   5  -6  -4  106.43   11.67
   5  -6  -4  115.05   12.71
   5   6  -4  103.22   12.23
   5   6  -4  117.97   12.43
  -5  -6   4   92.16   12.04
  -5   6   5   73.33   10.14
  -5   6   5   98.26   10.75
  -5   6   5   78.76   10.27
   5  -6  -5  107.95   10.87
   5  -6  -5   76.06   10.34
   5   6  -5   87.42   10.74
   5   6  -5  101.95   11.03
  -5  -6   5   97.61   11.54
  -5   6   6   22.15    4.72
  -5   6   6   18.40    4.26
  -5   6   6   18.00    4.44
   5  -6  -6   18.82    4.52
   5   6  -6   16.42    4.32
   5   6  -6   21.68    4.75
  -5  -6   6   16.99    4.55
  -5   6   7   68.02    8.90
  -5   6   7   64.82    8.35
  -5   6   7   69.45    8.95
   5  -6  -7   67.31    8.98
   5   6  -7   56.75    8.62
  -5  -6   7   65.48    9.31
  -5   6   8   25.20    5.39
  -5   6   8   33.00    5.42
  -5   6   8   31.51    5.78
   5  -6  -8   23.62    4.99
   5   6  -8   23.46    5.19
  -5  -6   8   26.95    5.50
  -5   6   9   76.84   10.07
  -5   6   9   99.87   10.44
  -5   6   9   94.20   10.73
   5  -6  -9   84.30   10.33
   5   6  -9   86.45   10.75
  -5  -6   9   81.96   10.71
  -5   6  10   95.85   11.41
  -5   6  10  101.06   11.18
  -5   6  10  103.01   11.76
   5   6 -10   99.71   11.98
  -5  -6  10  123.55   13.09
  -5   6  11   67.35    9.32
  -5   6  11   91.59    9.76
  -5   6  11   88.72   10.11
   5   6 -11   70.87    9.83
  -5  -6  11   80.90   10.54
  -5   6  12   17.59    4.23
  -5   6  12   15.06    3.78
  -5   6  12   19.75    4.29
   5  -6 -12    8.60    3.02
   5   6 -12   17.74    4.41
  -5  -6  12   19.96    4.75
  -5   6  13    3.60    2.61
  -5   6  13    0.21    1.67
   5  -6 -13    4.82    2.08
   5   6 -13    7.34    3.21
  -5   6  14   82.89   10.06
  -5   6  14   75.03    9.28
   5  -6 -14   91.58    9.88
   5   6 -14   96.74   11.13
  -5   6  15   76.94    9.27
  -5   6  15   64.36    8.31
   5   6 -15   79.41    9.93
  -5   6  16    0.11    1.81
  -5   6  16   -0.45    1.71
   5   6 -16    0.86    2.06
  -5  -6  16    0.23    2.56
  -5   6  17   84.87    9.41
  -5   6  17   60.80    7.95
   5   6 -17   72.50    9.49
  -5  -6  17   66.30    9.53
  -5   6  18   18.11    4.28
  -5   6  18   13.77    3.36
   5   6 -18   18.03    4.64
  -5  -6  18   14.97    4.62
  -5   6  19   23.77    4.84
   5   6 -19   20.76    4.88
  -5  -6  19   20.13    5.22
  -5   6  20    0.51    1.79
   5   6 -20    4.36    2.64
  -5  -6  20    2.03    2.60
   5   6 -21   10.49    3.48
  -5  -6  21    6.03    3.39
   5   6 -22   35.02    6.32
  -5  -6  22   24.90    5.61
   5   6 -23    0.11    1.66
  -5  -6  23    1.58    2.21
   5   6 -24    3.29    2.35
  -5  -6  24    7.39    3.41
  -5  -6  25   14.19    4.23
  -5  -6  26   23.95    5.30
  -5  -6  27    7.22    3.10
  -5  -6  28   -0.51    2.44
  -5  -6  29    0.87    2.09
  -5  -6  30    9.06    3.85
  -5  -6  31    6.13    3.24
  -5  -6  32    6.24    3.14
  -5  -6  33   -0.64    2.68
  -5  -6  34    5.74    3.03
  -5  -6  35    2.36    2.68
  -5  -6  36   12.88    4.15
  -5  -6  37    1.14    2.40
  -5   7   1   13.87    4.18
  -5   7   1    7.17    3.24
   5  -7  -1    5.28    2.67
   5   7  -1    8.86    3.79
   5   7  -1    9.10    3.56
  -5  -7   1    3.51    3.15
  -5   7   2  129.44   15.15
  -5   7   2  146.52   15.34
   5  -7  -2  161.46   16.29
   5   7  -2  146.32   15.62
   5   7  -2  145.35   15.31
  -5  -7   2  134.55   15.59
  -5   7   3  105.64   12.53
  -5   7   3   93.66   11.84
   5  -7  -3  114.65   13.17
   5   7  -3   94.66   12.17
   5   7  -3  130.19   13.19
  -5  -7   3  111.15   13.15
  -5   7   4   70.75    9.36
  -5   7   4   57.06    8.45
   5  -7  -4   48.93    8.55
   5   7  -4   68.71    9.34
   5   7  -4   70.20    9.16
  -5  -7   4   73.35    9.78
  -5   7   5    9.97    3.63
  -5   7   5   13.81    4.01
   5  -7  -5   12.23    4.09
   5   7  -5    9.53    3.63
  -5  -7   5   14.06    4.48
  -5   7   6   25.30    5.66
  -5   7   6   32.97    6.17
   5  -7  -6   33.53    6.33
   5   7  -6   29.99    6.31
  -5  -7   6   34.36    6.61
  -5   7   7  127.19   13.82
  -5   7   7  136.29   14.07
   5  -7  -7  127.27   13.96
   5   7  -7  103.88   13.45
  -5  -7   7  125.37   14.37
  -5   7   8  239.13   23.01
  -5   7   8  272.79   23.58
   5  -7  -8  253.33   23.34
   5   7  -8  258.73   23.68
  -5  -7   8  232.31   23.47
  -5   7   9   35.52    6.27
  -5   7   9   25.57    5.34
   5  -7  -9   23.13    5.19
   5   7  -9   24.95    5.57
  -5  -7   9   25.12    5.79
  -5   7  10   13.01    4.04
  -5   7  10   13.33    3.70
  -5   7  10   12.26    3.86
   5  -7 -10   10.30    3.57
   5  -7 -10   12.67    3.86
   5   7 -10   10.46    3.70
  -5  -7  10    8.65    3.58
  -5   7  11   17.41    4.45
  -5   7  11   12.95    3.71
  -5   7  11   18.08    4.35
   5  -7 -11   21.05    4.41
   5   7 -11   10.12    3.82
  -5  -7  11   12.74    4.27
  -5   7  12  126.15   13.93
  -5   7  12  116.76   13.09
  -5   7  12  142.16   14.33
   5  -7 -12  136.43   13.52
   5  -7 -12  127.61   13.61
   5   7 -12  122.93   14.33
  -5   7  13   78.38    9.52
  -5   7  13   63.62    8.32
  -5   7  13   70.92    9.21
   5   7 -13   47.29    8.39
  -5   7  14   -0.03    1.87
  -5   7  14    3.82    2.32
   5   7 -14    1.23    2.38
  -5  -7  14    1.59    2.44
  -5   7  15   34.77    6.27
  -5   7  15   29.64    5.42
   5   7 -15   37.13    6.66
  -5  -7  15   34.95    6.66
  -5   7  16    6.13    2.91
  -5   7  16    3.91    2.20
   5   7 -16    7.86    3.49
  -5  -7  16    9.61    3.77
  -5   7  17    3.44    2.64
  -5   7  17    0.93    1.72
   5   7 -17   -0.85    2.44
  -5  -7  17    4.22    2.99
  -5   7  18   96.78   11.14
   5   7 -18   96.82   11.97
  -5  -7  18   83.56   11.39
  -5   7  19    1.40    2.23
   5   7 -19   -0.43    2.33
  -5  -7  19   -0.50    2.70
  -5   7  20    4.37    2.81
   5   7 -20    4.44    3.16
  -5  -7  20    4.81    3.31
   5   7 -21    3.11    2.84
  -5  -7  21    2.70    3.16
   5   7 -22   29.47    6.29
  -5  -7  22   37.52    6.91
   5   7 -23   10.22    3.65
  -5  -7  23    8.47    3.81
   5   7 -24   18.63    4.93
  -5  -7  24   17.75    4.75
  -5  -7  25    0.24    2.38
  -5  -7  26    4.65    2.85
  -5  -7  27    9.16    3.97
  -5  -7  28   30.14    6.14
  -5  -7  29   -0.93    2.48
  -5  -7  30    2.99    3.08
  -5  -7  31   -0.86    2.32
  -5  -7  32    6.82    3.63
  -5  -7  33   -0.39    2.65
  -5  -7  34   12.22    4.09
  -5  -7  35    0.17    2.38
  -5  -7  36    0.54    2.61
  -5   8   1   20.70    5.06
  -5   8   1   20.53    5.23
   5  -8  -1   20.22    5.42
   5   8  -1   14.28    4.13
  -5  -8   1   16.24    4.90
  -5   8   2    8.35    3.77
  -5   8   2   10.80    3.83
   5  -8  -2   12.91    4.51
   5   8  -2   11.12    3.83
  -5  -8   2    7.17    3.74
  -5   8   3    6.46    3.44
  -5   8   3   14.10    4.01
   5  -8  -3    8.76    3.58
  -5  -8   3   10.95    4.20
  -5   8   4  410.06   32.71
  -5   8   4  350.47   31.56
   5  -8  -4  330.55   31.82
  -5  -8   4  366.11   32.52
  -5   8   5   39.35    7.28
  -5   8   5   39.30    6.97
   5  -8  -5   36.58    7.09
  -5  -8   5   33.49    6.88
  -5   8   6   83.81   10.98
  -5   8   6   72.55   10.29
   5  -8  -6   93.33   11.52
  -5  -8   6   80.61   11.17
  -5   8   7   -0.06    2.62
  -5   8   7    0.74    1.79
   5  -8  -7    1.36    2.67
  -5  -8   7    2.84    3.33
  -5   8   8   77.80   10.59
  -5   8   8   87.97   10.98
   5  -8  -8   69.48   10.32
  -5  -8   8   82.10   11.23
  -5   8   9  118.62   13.23
  -5   8   9   94.52   12.13
   5  -8  -9  102.34   12.54
  -5  -8   9  101.27   13.03
  -5   8  10   54.11    8.46
  -5   8  11   25.79    5.62
  -5   8  12   21.12    5.23
  -5   8  13    3.15    3.06
  -5  -8  13    1.31    2.67
  -5   8  14  109.04   12.52
  -5  -8  14   93.16   12.58
  -5   8  15    3.02    2.61
  -5  -8  15    3.25    3.18
  -5   8  16   27.13    5.71
  -5  -8  16   17.87    5.14
  -5   8  17    2.21    2.67
  -5  -8  17    1.75    2.40
  -5   8  18    5.42    2.74
  -5  -8  18    5.10    3.43
  -5   8  19    1.99    2.37
  -5  -8  19    2.22    2.64
  -5   8  20   44.88    7.24
  -5  -8  20   39.16    7.54
  -5  -8  21    0.32    2.20
  -5  -8  22    2.12    2.73
  -5  -8  23    8.12    3.47
   5   8 -24   29.35    6.37
  -5  -8  24   21.76    5.62
  -5  -8  25    2.92    2.77
  -5  -8  26   12.52    4.27
  -5  -8  27    0.19    2.45
  -5  -8  28   -0.04    1.06
  -5  -8  29    4.24    2.73
  -5  -8  30    8.15    3.82
  -5  -8  31    4.92    3.18
  -5  -8  32    1.21    2.80
  -5  -8  33   -0.80    3.30
  -5  -8  34    1.42    3.01
  -5   9   1   -0.37    2.31
   5  -9  -1   -0.34    2.31
   5   9  -1   -1.01    2.85
  -5  -9   1    2.01    2.78
  -5   9   2  167.60   16.70
   5  -9  -2  125.92   16.05
   5   9  -2  135.84   16.06
  -5  -9   2  142.19   16.71
  -5   9   3   12.39    4.33
   5  -9  -3   12.37    4.64
   5   9  -3   27.23    6.17
  -5  -9   3   21.50    5.51
  -5   9   4    0.65    1.89
   5  -9  -4   -0.40    2.78
   5   9  -4    0.08    2.18
  -5  -9   4    0.01    1.80
  -5   9   5    0.65    2.10
   5  -9  -5    2.23    3.45
   5   9  -5    6.81    4.08
  -5  -9   5    7.83    3.70
  -5   9   6   48.48    7.73
   5  -9  -6   33.73    7.14
   5   9  -6   31.17    6.83
  -5  -9   6   36.28    7.51
   5   9  -7    8.50    4.00
  -5  -9   7    7.72    3.71
   5   9  -8  102.73   13.28
   5   9  -9    7.88    3.44
   5   9 -10    0.44    2.62
   5   9 -11    2.18    2.27
  -5  -9  11    5.51    3.50
  -5   9  12  146.90   16.42
   5   9 -12  174.56   17.76
  -5  -9  12  129.60   16.36
  -5   9  13    4.95    3.28
   5   9 -13    3.38    3.20
  -5  -9  13    3.93    3.18
  -5   9  14   25.71    5.75
   5   9 -14   15.26    4.72
  -5  -9  14   20.05    5.82
  -5   9  15    0.65    2.36
   5   9 -15    0.93    3.21
  -5  -9  15    2.63    3.25
  -5   9  16   21.63    5.41
   5   9 -16   27.51    6.52
  -5  -9  16   29.92    6.93
  -5   9  17   -0.22    1.99
   5   9 -17   -1.78    3.10
  -5  -9  17    1.31    2.82
  -5   9  18   52.63    8.56
   5   9 -18   57.40    9.22
  -5  -9  18   48.81    8.66
  -5   9  19    3.99    3.36
   5   9 -19    7.78    3.96
  -5  -9  19    1.34    2.62
   5   9 -20    0.36    2.14
  -5  -9  20   -1.02    2.98
   5   9 -21    2.69    2.62
  -5  -9  21    1.44    2.92
   5   9 -22   48.87    8.43
  -5  -9  22   32.03    7.18
   5   9 -23    0.03    2.53
  -5  -9  23   -0.82    2.58
   5   9 -24   12.63    4.41
  -5  -9  24   12.20    4.52
  -5  -9  25    0.08    1.94
  -5  -9  26    5.79    3.51
  -5  -9  27    0.85    2.65
  -5  -9  28   16.38    5.02
  -5  -9  29   -0.43    2.34
  -5  -9  30   -1.20    2.87
  -5  -9  31    0.04    2.23
  -5  -9  32    5.44    3.53
  -5  -9  33   -1.16    2.61
  -5  10   1    6.29    4.04
  -5  10   1   11.19    4.16
   5 -10  -1   10.11    4.49
   5  10  -1    9.60    4.18
  -5 -10   1   11.27    4.74
  -5  10   2   -1.37    3.08
  -5  10   2   -0.63    2.21
   5 -10  -2    2.06    3.25
   5  10  -2    1.59    3.21
  -5 -10   2    0.88    2.76
  -5  10   3   -0.55    2.28
  -5  10   3   -0.14    1.91
   5 -10  -3   -0.13    2.72
   5  10  -3    0.67    2.78
  -5 -10   3   -0.12    2.70
  -5  10   4   13.72    4.91
   5  10  -4    7.44    3.72
  -5 -10   4    6.79    3.64
  -5  10   5    2.75    2.49
   5  10  -5    3.29    3.38
  -5 -10   5    0.89    3.07
  -5  10   6   26.48    6.55
   5  10  -6   40.11    7.90
  -5 -10   6   39.67    7.91
  -5  10   7    3.88    3.61
   5  10  -7    1.72    3.34
  -5  10   8    3.03    3.10
   5  10  -8   -0.86    2.21
  -5  10   9    2.09    2.93
   5  10  -9    1.57    3.13
  -5  10  10   82.44   11.55
   5  10 -10   78.27   11.70
  -5 -10  10   81.89   12.00
   5  10 -11   -0.14    2.76
  -5 -10  11    4.18    3.48
   5  10 -12    5.71    3.34
  -5 -10  12    2.91    3.34
   5  10 -13   -1.05    2.87
  -5 -10  13    0.12    2.78
   5  10 -14   38.88    7.92
  -5 -10  14   47.67    8.72
   5  10 -15   -0.28    2.74
  -5 -10  15   -1.53    3.34
   5  10 -16   32.67    7.01
  -5 -10  16   26.81    6.72
   5  10 -17    3.74    3.13
  -5 -10  17   -0.15    2.78
   5  10 -18    3.28    3.23
  -5 -10  18    1.16    2.96
   5  10 -19    2.08    2.81
  -5 -10  19    3.19    2.92
   5  10 -20   22.69    6.21
  -5 -10  20   29.83    6.73
   5  10 -21    0.16    2.66
  -5 -10  21   -1.20    2.66
   5  10 -22    3.20    3.18
  -5 -10  22   12.72    4.86
   5  10 -23    3.05    3.18
  -5 -10  23   -0.95    2.69
   5  10 -24    4.99    3.46
  -5 -10  24    6.52    3.62
  -5 -10  25   -0.97    2.96
  -5 -10  26   13.53    4.92
  -5 -10  27    0.71    3.30
  -5 -10  28   -0.99    2.64
  -5 -10  29    0.09    2.08
  -5 -10  30    6.46    4.20
  -5 -10  31   -0.87    2.99
  -5  11   1   13.12    5.05
   5  11  -1   13.47    4.55
  -5 -11   1   12.30    5.15
  -5  11   2   87.60   12.64
   5  11  -2   87.05   12.39
  -5 -11   2   88.97   13.15
  -5  11   3   20.10    5.97
   5  11  -3   21.54    6.01
  -5 -11   3    9.19    4.28
  -5  11   4   -0.02    2.33
   5  11  -4   -0.28    1.65
  -5 -11   4    0.14    2.58
  -5  11   5   -0.40    2.76
   5  11  -5    0.28    3.14
  -5  11   6    4.80    3.64
   5  11  -6    5.14    3.88
  -5  11   7   -1.15    2.86
   5  11  -7    0.79    2.61
  -5  11   8   28.34    7.09
   5  11  -8   34.57    7.38
  -5 -11   8   37.28    7.93
  -5  11   9   -1.35    2.96
   5  11  -9    3.83    3.65
  -5 -11   9    8.72    4.66
  -5  11  10    2.91    3.30
   5  11 -10   -1.34    3.31
  -5 -11  10    0.36    2.93
  -5  11  11    1.99    2.83
   5  11 -11    0.97    2.80
  -5 -11  11   -1.09    3.48
  -5  11  12   49.88    8.87
   5  11 -12   49.69    9.32
  -5 -11  12   46.17    9.11
  -5  11  13    0.47    3.10
   5  11 -13    2.08    3.61
  -5 -11  13    0.49    2.95
  -5  11  14   29.23    6.73
   5  11 -14   29.34    7.20
  -5 -11  14   18.63    5.92
  -5  11  15    0.19    2.62
   5  11 -15    3.32    3.62
  -5 -11  15    2.25    3.26
  -5  11  16   19.43    5.52
   5  11 -16   17.60    5.55
  -5 -11  16   10.51    5.14
  -5  11  17   -0.29    2.50
   5  11 -17   -0.65    2.73
  -5 -11  17    0.74    2.17
  -5  11  18   34.18    7.34
   5  11 -18   24.09    6.83
  -5 -11  18   31.11    7.58
   5  11 -19    0.06    2.50
  -5 -11  19   -1.82    3.18
   5  11 -20    2.18    3.34
  -5 -11  20   -0.33    2.63
   5  11 -21   -1.05    2.80
  -5 -11  21    3.05    3.50
   5  11 -22   16.00    5.30
  -5 -11  22   18.99    5.85
   5  11 -23   -0.07    2.09
  -5 -11  23   -0.93    2.67
   5  11 -24    3.75    3.29
  -5 -11  24    2.85    3.55
  -5 -11  25    0.00    2.69
  -5 -11  26    3.89    3.98
  -5 -11  27    2.52    3.52
  -5 -11  28    8.28    4.37
  -5 -11  29    2.36    3.25
  -5 -11  30    2.59    3.02
  -5  12   1    3.49    3.28
   5  12  -1    2.84    2.78
  -5 -12   1    2.09    3.53
  -5  12   2   -0.76    2.85
   5  12  -2    1.76    3.16
  -5 -12   2   -0.90    2.93
  -5  12   3    2.43    3.39
   5  12  -3    2.80    3.38
  -5 -12   3    4.23    3.93
  -5  12   4   53.10    9.44
   5  12  -4   48.28    9.44
  -5  12   5   17.04    5.39
   5  12  -5    5.93    4.24
  -5  12   6    5.01    4.13
   5  12  -6    4.35    4.53
  -5 -12   6   -0.07    1.41
  -5  12   7    1.14    3.21
   5  12  -7   -1.81    3.32
  -5 -12   7   -0.61    3.04
  -5  12   8    7.56    4.54
   5  12  -8    5.65    4.32
  -5 -12   8    1.81    2.67
  -5  12   9    6.72    4.01
   5  12  -9    4.28    3.20
  -5 -12   9    5.01    3.94
  -5  12  10   35.04    7.49
   5  12 -10   18.91    6.14
  -5 -12  10   10.96    4.70
  -5  12  11   -0.59    2.61
   5  12 -11    1.59    3.43
  -5 -12  11    0.08    3.52
  -5  12  12    3.03    3.37
   5  12 -12    3.25    3.03
  -5 -12  12    4.91    3.80
  -5  12  13   -0.74    2.87
   5  12 -13    1.77    3.31
  -5 -12  13    2.83    3.63
  -5  12  14   15.41    5.15
   5  12 -14   16.56    5.60
  -5 -12  14    6.73    4.19
  -5  12  15    5.65    3.63
   5  12 -15    5.79    4.51
  -5 -12  15    6.41    3.75
  -5  12  16   18.41    5.57
   5  12 -16   18.99    6.28
  -5 -12  16   14.82    5.15
  -5  12  17   -0.11    2.35
   5  12 -17    0.72    3.79
  -5 -12  17    1.95    3.11
  -5  12  18   -0.51    2.75
   5  12 -18   -0.81    2.68
  -5 -12  18   -1.12    2.34
   5  12 -19    4.25    3.64
  -5 -12  19    0.56    2.62
   5  12 -20   27.12    7.03
  -5 -12  20   31.22    7.87
   5  12 -21    4.80    3.56
  -5 -12  21   -1.16    3.40
   5  12 -22    1.64    2.87
  -5 -12  22   -0.38    2.68
   5  12 -23   -0.06    2.55
  -5 -12  23   -0.35    3.21
   5  12 -24    4.79    3.74
  -5 -12  24    0.94    3.35
   5  12 -25   -0.67    2.52
  -5 -12  25    2.02    3.12
  -5 -12  26    5.98    4.20
  -5 -12  27   -0.19    3.19
  -5 -12  28   -0.08    1.91
  -5  13   1   16.39    5.78
   5  13  -1   12.38    4.89
  -5  13   2   32.16    7.88
   5  13  -2   28.44    7.75
  -5  13   3    3.33    3.89
   5  13  -3    4.87    3.69
  -5  13   4   18.91    6.05
   5  13  -4   24.36    7.10
  -5  13   5   -0.68    3.25
   5  13  -5    0.70    3.58
  -5 -13   5   -1.17    3.43
  -5  13   6   42.53    8.66
   5  13  -6   32.32    7.68
  -5 -13   6   22.61    7.40
  -5  13   7    3.97    3.70
   5  13  -7   19.82    5.63
  -5 -13   7    5.80    4.69
  -5  13   8   40.06    8.99
   5  13  -8   35.58    8.12
  -5 -13   8   31.73    8.39
  -5  13   9    9.69    4.42
   5  13  -9    5.00    4.38
  -5 -13   9    1.67    2.95
  -5  13  10   -0.26    3.34
   5  13 -10    0.91    3.60
  -5 -13  10    0.65    2.78
  -5  13  11   18.41    5.92
   5  13 -11    8.22    4.94
  -5 -13  11    6.16    4.94
  -5  13  12   16.18    5.73
   5  13 -12   19.02    6.21
  -5 -13  12   21.32    6.67
  -5  13  13    1.74    3.09
   5  13 -13    1.70    3.11
  -5 -13  13    0.79    2.47
  -5  13  14    7.89    3.96
   5  13 -14    5.57    3.78
  -5 -13  14    6.42    3.71
  -5  13  15   -1.13    2.84
  -5 -13  15    5.53    3.54
  -5  13  16    5.71    3.85
   5  13 -16    0.10    2.60
  -5 -13  16    3.01    3.74
  -5  13  17    5.14    3.47
   5  13 -17    1.61    3.16
  -5 -13  17   -1.92    3.64
   5  13 -18   14.41    5.49
  -5 -13  18   15.18    5.47
   5  13 -19   -1.47    3.16
  -5 -13  19   -0.09    2.72
   5  13 -20    3.00    3.64
  -5 -13  20    0.73    3.36
   5  13 -21   -0.12    2.88
  -5 -13  21   -0.24    3.24
   5  13 -22    9.31    4.36
  -5 -13  22   17.05    5.96
   5  13 -23   -1.08    2.95
  -5 -13  23   -1.22    3.50
   5  13 -24    1.27    2.71
  -5 -13  24    2.61    3.56
   5  13 -25   -0.53    3.16
  -5 -13  25   -1.91    3.66
  -5 -13  26    4.13    3.64
  -5  14   1    1.89    3.52
   5  14  -1    0.97    3.23
  -5  14   2   -2.60    3.69
   5  14  -2    0.15    3.07
  -5  14   3    2.24    3.87
   5  14  -3    0.91    4.01
  -5  14   4   16.15    5.74
   5  14  -4   11.46    5.03
  -5  14   5   10.92    5.00
   5  14  -5    9.64    4.58
  -5  14   6   17.42    6.15
   5  14  -6   13.38    5.47
  -5 -14   6    3.98    4.27
  -5  14   7    2.07    3.83
   5  14  -7   -0.35    4.00
  -5 -14   7    1.75    3.27
  -5  14   8    1.00    3.40
   5  14  -8    4.46    4.40
  -5 -14   8    3.42    3.83
  -5  14   9   -0.15    3.02
   5  14  -9    3.09    3.94
  -5 -14   9    5.54    4.41
  -5  14  10   25.19    6.83
   5  14 -10   14.33    5.98
  -5 -14  10   23.08    7.31
  -5  14  11    3.24    3.83
   5  14 -11    1.74    3.87
  -5 -14  11    0.34    2.91
  -5  14  12   -0.07    2.78
   5  14 -12   -0.03    3.01
  -5 -14  12    0.40    2.53
  -5  14  13   -0.82    3.41
   5  14 -13   -0.03    2.40
  -5 -14  13    0.79    3.14
  -5  14  14   -1.25    2.99
   5  14 -14    3.07    4.29
  -5 -14  14    6.14    4.29
  -5  14  15   12.05    5.17
   5  14 -15   11.39    4.70
  -5 -14  15    6.23    3.91
  -5  14  16    2.15    3.45
   5  14 -16    3.07    3.88
  -5 -14  16    4.95    4.41
   5  14 -17    3.48    3.87
  -5 -14  17   -1.61    3.72
   5  14 -18    1.61    3.52
  -5 -14  18   -0.71    3.06
   5  14 -19    3.10    3.72
  -5 -14  19    1.12    3.57
   5  14 -20    1.73    3.16
  -5 -14  20    3.79    4.35
   5  14 -21    4.59    3.69
  -5 -14  21    5.77    4.02
   5  14 -22    4.02    3.51
  -5 -14  22    5.16    5.00
   5  14 -23   -1.12    3.14
  -5 -14  23   -2.28    4.23
   5  14 -24    0.54    2.93
  -5 -14  24    3.06    3.57
   5  14 -25   -1.74    3.46
  -5  15   1    2.07    3.95
   5  15  -1    6.64    4.61
  -5  15   2    7.78    4.53
   5  15  -2    4.35    3.87
  -5  15   3   15.34    6.21
   5  15  -3   15.64    5.89
  -5  15   4    0.46    3.06
   5  15  -4   -1.42    3.18
  -5  15   5    9.19    4.75
   5  15  -5    0.61    3.30
  -5  15   6    3.72    3.20
   5  15  -6    3.65    4.04
  -5  15   7   -1.02    3.08
   5  15  -7    5.11    4.37
  -5  15   8    0.94    3.86
   5  15  -8    6.07    3.59
  -5  15   9    4.75    3.86
   5  15  -9   -0.11    3.06
  -5  15  10   -0.15    2.46
   5  15 -10    2.54    3.72
  -5 -15  10    2.74    4.12
  -5  15  11    5.57    4.28
   5  15 -11    1.39    3.22
  -5 -15  11    2.93    4.47
  -5  15  12    3.06    3.88
   5  15 -12    9.75    5.82
  -5 -15  12    5.73    4.73
  -5  15  13   -1.15    3.50
   5  15 -13    0.38    3.69
  -5 -15  13    0.75    2.65
  -5  15  14   -0.88    3.83
   5  15 -14   -0.96    3.80
  -5 -15  14    0.75    2.93
  -5  15  15   -0.31    2.91
   5  15 -15    0.98    3.69
  -5 -15  15   -0.75    3.29
  -5  15  16   -1.11    3.61
   5  15 -16   -0.00    3.42
  -5 -15  16    1.65    3.10
   5  15 -17    4.20    4.22
  -5 -15  17   -0.56    2.78
   5  15 -18    5.28    4.55
  -5 -15  18   -1.12    3.42
   5  15 -19   -0.01    2.76
[truncated: 818,180 more chars]
