# Supplementary material for: LED-pump-X-ray-multiprobe crystallography for sub-second timescales
Source: Commun Chem. 2022 Aug 26;5:102. doi: 10.1038/s42004-022-00716-1 (PMC9814726; doi:10.1038/s42004-022-00716-1)
Supplement: Supplementary file 10 — Supplementary Data 1 [file 42004_2022_716_MOESM10_ESM.zip › CIFs/1-6s_280K/280K_1-6s_t5_excit.cif]

data_global

# SUBMISSION DETAILS
 
_publ_contact_author_name       'Hatcher, Lauren'
_publ_contact_author_address
;
School of Chemistry
Cardiff University
Main Building
Park Place 
Cardiff
CF10 3AT
United Kingdom
;
_publ_contact_author_email       'HatcherL1@cardiff.ac.uk'
_publ_requested_category          FM
_publ_section_comment
; 
?
;
_publ_section_references
;
Diamond General Data Aquisition (GDA) software: http://www.opengda.org/

XIA2: Winter, G. (2010) J. Appl. Cryst. 43, 186-190.
POINTLESS: Evans, P. (2006) Acta Cryst. D62, 72-82.
AIMLESS: Evans, P. R. and Murshudov, G. N. (2013) Acta Cryst. D69, 1204-1214.
DIALS: Winter, G., et al. Acta Cryst. (2018) D74, 85-97.
CCP4: Winn, M. D. et al. (2011) Acta Cryst. D67, 235-242.
   
SHELXL: Sheldrick G. M. (2015). Acta Cryst. C71, 3-8.
SHELXT:	Sheldrick, G. M. (2015). Acta Cryst. A71, 3-8.
 
OLEX2: Dolomanov, O.V.; Bourhis, L.J.; Gildea, R.J.; Howard, J.A.K.; Puschmann,
 H., OLEX2: A complete structure solution, refinement and analysis program 
 (2009). J. Appl. Cryst., 42, 339-341.

MERCURY: Macrae, C. F., Bruno, I. J., Chisholm, J. A., Edgington,
P. R., McCabe, P., Pidcock, E., Rodriguez-Monge, L., Taylor, R.,
van de Streek, J. & Wood, P. A. (2008). J. Appl. Cryst. 41, 466-470.
;

####
 
data_280K_1-6s_t5_excit
 
_audit_creation_method            'SHELXL-2018/3'
_shelx_SHELXL_version_number      '2018/3'
_chemical_name_systematic         
;
Nitro-(N,N,N',N'-tetrabutyldiethylenetriamine)palladium(II)
tetraphenylborate, tetrahydrofuran solvate
;
_chemical_name_common             ?
_chemical_melting_point           ?
_chemical_formula_moiety          
;
C20 H45 N4 O2 Pd, C24 H20 B, C4 H8 O
;
_chemical_formula_sum            'C48 H73 B N4 O3 Pd' 
_chemical_formula_weight          871.31

loop_
 _atom_type_symbol
 _atom_type_description
 _atom_type_scat_dispersion_real
 _atom_type_scat_dispersion_imag
 _atom_type_scat_source
 'C'  'C'   0.0010   0.0010
 'International Tables Vol C Tables 4.2.6.8 and 6.1.1.4'
 'H'  'H'   0.0000   0.0000
 'International Tables Vol C Tables 4.2.6.8 and 6.1.1.4'
 'B'  'B'   0.0000   0.0000
 'International Tables Vol C Tables 4.2.6.8 and 6.1.1.4'
 'N'  'N'   0.0030   0.0020
 'International Tables Vol C Tables 4.2.6.8 and 6.1.1.4'
 'O'  'O'   0.0050   0.0030
 'International Tables Vol C Tables 4.2.6.8 and 6.1.1.4'
 'Pd'  'Pd'  -2.5040   0.6150
 'International Tables Vol C Tables 4.2.6.8 and 6.1.1.4'
 
_space_group_crystal_system       monoclinic
_space_group_IT_number            14
_space_group_name_H-M_alt         'P 21/n'
_space_group_name_Hall            '-P 2yn'
 
_shelx_space_group_comment
;
The symmetry employed for this shelxl refinement is uniquely defined
by the following loop, which should always be used as a source of
symmetry information in preference to the above space-group names.
They are only intended as comments.
;
 
loop_
 _space_group_symop_operation_xyz
 'x, y, z'
 '-x+1/2, y+1/2, -z+1/2'
 '-x, -y, -z'
 'x-1/2, -y-1/2, z-1/2'
 
_cell_length_a                    11.6850(4)
_cell_length_b                    13.5977(5)
_cell_length_c                    30.1995(10)
_cell_angle_alpha                 90
_cell_angle_beta                  93.262(3)
_cell_angle_gamma                 90
_cell_volume                      4790.6(3)
_cell_formula_units_Z             4
_cell_measurement_temperature     280(2)
_cell_measurement_reflns_used     9825
_cell_measurement_theta_max       20.8801016804
_cell_measurement_theta_min       1.24286425694
 
_exptl_crystal_description        Plate
_exptl_crystal_colour             Yellow
_exptl_crystal_density_meas       ?
_exptl_crystal_density_method     ?
_exptl_crystal_density_diffrn     1.208          
_exptl_crystal_F_000              1856
_exptl_transmission_factor_min    ?
_exptl_transmission_factor_max    ?
_exptl_crystal_size_max           0.100
_exptl_crystal_size_mid           0.100
_exptl_crystal_size_min           0.050
_exptl_absorpt_coefficient_mu     0.201
_shelx_estimated_absorpt_T_min    0.980
_shelx_estimated_absorpt_T_max    0.990
_exptl_absorpt_correction_T_min   0.992190364448
_exptl_absorpt_correction_T_max   1.0
_exptl_absorpt_correction_type    empirical
_exptl_absorpt_process_details    
;
CCP4 7.0.048: AIMLESS, version 0.5.32 : 29/03/17
Scaling & analysis of unmerged intensities, absorption correction using spherical harmonics
;
_exptl_absorpt_special_details    ?
_diffrn_ambient_temperature       280(2)
_diffrn_radiation_wavelength      0.534
_diffrn_measurement_device_type   'Photon counting pixel array'
_diffrn_radiation_type            Synchrotron
_diffrn_measurement_method        'shutterless scans'
_diffrn_radiation_source          'Diamond Light Source Beamline I19-2'
_diffrn_radiation_monochromator   'Silicon 111'
_diffrn_detector_area_resol_mean  ?
_diffrn_reflns_number             32888
_diffrn_reflns_av_unetI/netI      0.0789
_diffrn_reflns_av_R_equivalents   0.0760
_diffrn_reflns_limit_h_min        -14
_diffrn_reflns_limit_h_max        14
_diffrn_reflns_limit_k_min        -16
_diffrn_reflns_limit_k_max        16
_diffrn_reflns_limit_l_min        -26
_diffrn_reflns_limit_l_max        37
_diffrn_reflns_theta_min          1.379
_diffrn_reflns_theta_max          19.496
_diffrn_reflns_theta_full         18.687
_diffrn_measured_fraction_theta_max   0.980
_diffrn_measured_fraction_theta_full  0.981
_diffrn_reflns_Laue_measured_fraction_max    0.980
_diffrn_reflns_Laue_measured_fraction_full   0.981
_diffrn_reflns_point_group_measured_fraction_max   0.980
_diffrn_reflns_point_group_measured_fraction_full  0.981
_reflns_number_total              9603
_reflns_number_gt                 5367
_reflns_threshold_expression      'I > 2\s(I)'
_reflns_Friedel_coverage          0.000
_reflns_Friedel_fraction_max      .
_reflns_Friedel_fraction_full     .
 
_reflns_special_details
;
 Reflections were merged by SHELXL according to the crystal
 class for the calculation of statistics and refinement.
 
 _reflns_Friedel_fraction is defined as the number of unique
 Friedel pairs measured divided by the number that would be
 possible theoretically, ignoring centric projections and
 systematic absences.
;
 
_computing_data_collection        'Diamond GDA (http://www.opengda.org/)'
_computing_cell_refinement        'DIALS (Winter, 2018)'
_computing_data_reduction         'XIA2 (Winter 2010)'
_computing_structure_solution     'SHELXT (Sheldrick, 2015)'
_computing_structure_refinement   'SHELXL (Sheldrick, 2015)'
_computing_molecular_graphics     'OLEX2 (Dolomanov et al., 2009)'
_computing_publication_material   'MERCURY (Macrae et al., 2008)'
_refine_special_details           ?
_refine_ls_structure_factor_coef  Fsqd
_refine_ls_matrix_type            full
_refine_ls_weighting_scheme       calc
_refine_ls_weighting_details
'w=1/[\s^2^(Fo^2^)+(0.0561P)^2^] where P=(Fo^2^+2Fc^2^)/3'
_atom_sites_solution_primary      ?
_atom_sites_solution_secondary    ?
_atom_sites_solution_hydrogens    geom
_refine_ls_hydrogen_treatment     constr
_refine_ls_extinction_method      none
_refine_ls_extinction_coef        .
_refine_ls_number_reflns          9603
_refine_ls_number_parameters      526
_refine_ls_number_restraints      490
_refine_ls_R_factor_all           0.0946
_refine_ls_R_factor_gt            0.0539
_refine_ls_wR_factor_ref          0.1381
_refine_ls_wR_factor_gt           0.1207
_refine_ls_goodness_of_fit_ref    0.951
_refine_ls_restrained_S_all       0.958
_refine_ls_shift/su_max           0.001
_refine_ls_shift/su_mean          0.000
 
loop_
 _atom_site_label
 _atom_site_type_symbol
 _atom_site_fract_x
 _atom_site_fract_y
 _atom_site_fract_z
 _atom_site_U_iso_or_equiv
 _atom_site_adp_type
 _atom_site_occupancy
 _atom_site_site_symmetry_order  
 _atom_site_calc_flag
 _atom_site_refinement_flags_posn
 _atom_site_refinement_flags_adp
 _atom_site_refinement_flags_occupancy
 _atom_site_disorder_assembly
 _atom_site_disorder_group
Pd1 Pd 0.33949(2) 0.77526(2) 0.34672(2) 0.05561(13) Uani 1 1 d . . . . .
N2 N 0.3453(3) 0.9278(2) 0.33785(9) 0.0633(7) Uani 1 1 d . . . . .
N3 N 0.4538(3) 0.7989(2) 0.39795(8) 0.0559(7) Uani 1 1 d . . . . .
H3 H 0.530792 0.788700 0.387552 0.067 Uiso 1 1 calc R U . . .
N4 N 0.3316(2) 0.6320(2) 0.37144(8) 0.0574(7) Uani 1 1 d . . . . .
C1 C 0.4410(3) 0.9637(3) 0.36959(11) 0.0732(10) Uani 1 1 d . . . . .
H1A H 0.513733 0.958085 0.355841 0.088 Uiso 1 1 calc R U . . .
H1B H 0.428808 1.032315 0.376664 0.088 Uiso 1 1 calc R U . . .
C2 C 0.4439(3) 0.9029(3) 0.41155(11) 0.0699(10) Uani 1 1 d . . . . .
H2A H 0.508951 0.921548 0.431138 0.084 Uiso 1 1 calc R U . . .
H2B H 0.374317 0.912898 0.427024 0.084 Uiso 1 1 calc R U . . .
C3 C 0.4333(3) 0.7235(3) 0.43243(11) 0.0599(9) Uani 1 1 d . . . . .
H3A H 0.363938 0.738666 0.447235 0.072 Uiso 1 1 calc R U . . .
H3B H 0.497078 0.721906 0.454447 0.072 Uiso 1 1 calc R U . . .
C4 C 0.4217(3) 0.6260(3) 0.40900(10) 0.0607(9) Uani 1 1 d . . . . .
H4A H 0.494560 0.607781 0.397534 0.073 Uiso 1 1 calc R U . . .
H4B H 0.400638 0.575773 0.429833 0.073 Uiso 1 1 calc R U . . .
C5 C 0.2307(3) 0.9656(3) 0.35143(13) 0.0784(11) Uani 1 1 d . . . . .
H5A H 0.171307 0.934408 0.332607 0.094 Uiso 1 1 calc R U . . .
H5B H 0.220674 0.943934 0.381559 0.094 Uiso 1 1 calc R U . . .
C6 C 0.2107(4) 1.0754(3) 0.34964(16) 0.1042(15) Uani 1 1 d . . . . .
H6A H 0.269963 1.108168 0.367990 0.125 Uiso 1 1 calc R U . . .
H6B H 0.216348 1.098099 0.319392 0.125 Uiso 1 1 calc R U . . .
C7 C 0.0947(5) 1.1030(4) 0.36548(19) 0.135(2) Uani 1 1 d . . . . .
H7A H 0.036155 1.064363 0.349417 0.162 Uiso 1 1 calc R U . . .
H7B H 0.092352 1.086909 0.396712 0.162 Uiso 1 1 calc R U . . .
C8 C 0.0684(6) 1.2094(4) 0.3591(3) 0.205(4) Uani 1 1 d . . . . .
H8A H 0.022728 1.231900 0.382530 0.308 Uiso 1 1 calc R U . . .
H8B H 0.026990 1.218851 0.331073 0.308 Uiso 1 1 calc R U . . .
H8C H 0.138692 1.246119 0.359648 0.308 Uiso 1 1 calc R U . . .
C9 C 0.3653(3) 0.9600(3) 0.29169(11) 0.0746(11) Uani 1 1 d . . . . .
H9A H 0.374183 1.030910 0.291641 0.089 Uiso 1 1 calc R U . . .
H9B H 0.297599 0.944396 0.272927 0.089 Uiso 1 1 calc R U . . .
C10 C 0.4673(3) 0.9152(3) 0.27160(11) 0.0833(12) Uani 1 1 d . . . . .
H10A H 0.464103 0.844238 0.274478 0.100 Uiso 1 1 calc R U . . .
H10B H 0.536766 0.938067 0.287462 0.100 Uiso 1 1 calc R U . . .
C11 C 0.4706(4) 0.9424(4) 0.22305(13) 0.1065(16) Uani 1 1 d . . . . .
H11A H 0.405958 0.912191 0.206691 0.128 Uiso 1 1 calc R U . . .
H11B H 0.462859 1.013179 0.219981 0.128 Uiso 1 1 calc R U . . .
C12 C 0.5787(5) 0.9105(5) 0.20345(16) 0.149(2) Uani 1 1 d . . . . .
H12A H 0.578607 0.932250 0.173201 0.224 Uiso 1 1 calc R U . . .
H12B H 0.584048 0.840102 0.204446 0.224 Uiso 1 1 calc R U . . .
H12C H 0.643092 0.938658 0.220072 0.224 Uiso 1 1 calc R U . . .
C13 C 0.2125(3) 0.6239(3) 0.38880(12) 0.0681(10) Uani 1 1 d . . . . .
H13A H 0.204052 0.676198 0.410207 0.082 Uiso 1 1 calc R U . . .
H13B H 0.157257 0.636123 0.364229 0.082 Uiso 1 1 calc R U . . .
C14 C 0.1806(3) 0.5287(3) 0.41025(13) 0.0809(11) Uani 1 1 d . . . . .
H14A H 0.232923 0.516472 0.435759 0.097 Uiso 1 1 calc R U . . .
H14B H 0.188559 0.475279 0.389383 0.097 Uiso 1 1 calc R U . . .
C15 C 0.0593(4) 0.5307(3) 0.42491(14) 0.0905(13) Uani 1 1 d . . . . .
H15A H 0.052490 0.583841 0.446048 0.109 Uiso 1 1 calc R U . . .
H15B H 0.007904 0.545195 0.399376 0.109 Uiso 1 1 calc R U . . .
C16 C 0.0211(4) 0.4368(3) 0.44574(15) 0.1065(15) Uani 1 1 d . . . . .
H16A H 0.026751 0.383670 0.425024 0.160 Uiso 1 1 calc R U . . .
H16B H -0.056958 0.443336 0.453632 0.160 Uiso 1 1 calc R U . . .
H16C H 0.069155 0.423234 0.471882 0.160 Uiso 1 1 calc R U . . .
C17 C 0.3505(3) 0.5512(3) 0.33907(11) 0.0714(10) Uani 1 1 d . . . . .
H17A H 0.284079 0.547247 0.318356 0.086 Uiso 1 1 calc R U . . .
H17B H 0.356153 0.489353 0.355055 0.086 Uiso 1 1 calc R U . . .
C18 C 0.4554(4) 0.5635(3) 0.31338(12) 0.0854(12) Uani 1 1 d . . . . .
H18A H 0.522806 0.565032 0.333637 0.102 Uiso 1 1 calc R U . . .
H18B H 0.451194 0.625483 0.297435 0.102 Uiso 1 1 calc R U . . .
C19 C 0.4656(5) 0.4781(4) 0.28020(17) 0.136(2) Uani 1 1 d . . . . .
H19A H 0.460898 0.416359 0.296109 0.163 Uiso 1 1 calc R U . . .
H19B H 0.400949 0.480843 0.258603 0.163 Uiso 1 1 calc R U . . .
C20 C 0.5686(5) 0.4790(5) 0.25734(19) 0.168(3) Uani 1 1 d . . . . .
H20A H 0.569855 0.423281 0.237870 0.252 Uiso 1 1 calc R U . . .
H20B H 0.633179 0.476001 0.278415 0.252 Uiso 1 1 calc R U . . .
H20C H 0.572310 0.538430 0.240310 0.252 Uiso 1 1 calc R U . . .
C21 C 0.6557(3) 0.3737(3) 0.42736(11) 0.0594(8) Uani 1 1 d . . . . .
C22 C 0.7091(3) 0.4236(3) 0.39362(13) 0.0735(11) Uani 1 1 d . . . . .
H22 H 0.725789 0.389294 0.368129 0.088 Uiso 1 1 calc R U . . .
C23 C 0.7377(4) 0.5218(3) 0.39685(17) 0.0939(13) Uani 1 1 d . . . . .
H23 H 0.772586 0.552253 0.373577 0.113 Uiso 1 1 calc R U . . .
C24 C 0.7154(4) 0.5752(3) 0.43402(16) 0.0911(13) Uani 1 1 d . . . . .
H24 H 0.737145 0.640762 0.436741 0.109 Uiso 1 1 calc R U . . .
C25 C 0.6605(3) 0.5291(3) 0.46666(14) 0.0805(11) Uani 1 1 d . . . . .
H25 H 0.642927 0.564151 0.491832 0.097 Uiso 1 1 calc R U . . .
C26 C 0.6307(3) 0.4317(3) 0.46303(12) 0.0686(10) Uani 1 1 d . . . . .
H26 H 0.591632 0.403379 0.485778 0.082 Uiso 1 1 calc R U . . .
C27 C 0.7339(3) 0.2013(3) 0.45871(12) 0.0636(9) Uani 1 1 d . . . . .
C28 C 0.8084(4) 0.2509(3) 0.48792(13) 0.0734(11) Uani 1 1 d . . . . .
H28 H 0.803286 0.319094 0.489415 0.088 Uiso 1 1 calc R U . . .
C29 C 0.8907(4) 0.2036(4) 0.51517(15) 0.0958(14) Uani 1 1 d . . . . .
H29 H 0.938187 0.240736 0.534468 0.115 Uiso 1 1 calc R U . . .
C30 C 0.9036(4) 0.1051(4) 0.51433(16) 0.0974(14) Uani 1 1 d . . . . .
H30 H 0.957739 0.073727 0.533178 0.117 Uiso 1 1 calc R U . . .
C31 C 0.8342(4) 0.0526(4) 0.48481(17) 0.1028(15) Uani 1 1 d . . . . .
H31 H 0.842409 -0.015314 0.483046 0.123 Uiso 1 1 calc R U . . .
C32 C 0.7517(4) 0.0998(3) 0.45746(15) 0.0907(13) Uani 1 1 d . . . . .
H32 H 0.706463 0.062334 0.437532 0.109 Uiso 1 1 calc R U . . .
C33 C 0.5053(3) 0.2305(3) 0.44422(11) 0.0590(8) Uani 1 1 d . . . . .
C34 C 0.4791(3) 0.1456(3) 0.46680(11) 0.0633(9) Uani 1 1 d . . . . .
H34 H 0.537694 0.100907 0.473626 0.076 Uiso 1 1 calc R U . . .
C35 C 0.3699(3) 0.1234(3) 0.47980(12) 0.0748(11) Uani 1 1 d . . . . .
H35 H 0.356887 0.064521 0.494334 0.090 Uiso 1 1 calc R U . . .
C36 C 0.2806(4) 0.1883(3) 0.47130(14) 0.0842(12) Uani 1 1 d . . . . .
H36 H 0.207727 0.175173 0.480675 0.101 Uiso 1 1 calc R U . . .
C37 C 0.3029(4) 0.2727(3) 0.44856(16) 0.0920(14) Uani 1 1 d . . . . .
H37 H 0.243947 0.316997 0.441604 0.110 Uiso 1 1 calc R U . . .
C38 C 0.4120(4) 0.2925(3) 0.43594(14) 0.0825(12) Uani 1 1 d . . . . .
H38 H 0.423882 0.350988 0.420933 0.099 Uiso 1 1 calc R U . . .
C39 C 0.6360(4) 0.2133(3) 0.37447(12) 0.0745(11) Uani 1 1 d . . . . .
C40 C 0.5433(4) 0.2201(3) 0.34492(14) 0.0875(13) Uani 1 1 d . . . . .
H40 H 0.474364 0.243508 0.354776 0.105 Uiso 1 1 calc R U . . .
C41 C 0.5485(6) 0.1928(4) 0.29979(15) 0.1144(17) Uani 1 1 d . . . . .
H41 H 0.485004 0.200295 0.280078 0.137 Uiso 1 1 calc R U . . .
C42 C 0.6487(7) 0.1551(5) 0.28583(18) 0.137(2) Uani 1 1 d . . . . .
H42 H 0.653179 0.135369 0.256493 0.164 Uiso 1 1 calc R U . . .
C43 C 0.7419(6) 0.1463(5) 0.31468(18) 0.159(3) Uani 1 1 d . . . . .
H43 H 0.810065 0.121214 0.304953 0.191 Uiso 1 1 calc R U . . .
C44 C 0.7354(5) 0.1744(4) 0.35794(15) 0.1260(19) Uani 1 1 d . . . . .
H44 H 0.800001 0.167224 0.377128 0.151 Uiso 1 1 calc R U . . .
B1 B 0.6326(4) 0.2546(3) 0.42658(14) 0.0630(9) Uani 1 1 d . . . . .
O3 O 0.6891(11) 0.803(2) 0.3659(7) 0.100(3) Uani 0.606(15) 1 d D . P A 1
C45 C 0.7377(10) 0.7745(15) 0.3252(6) 0.1064(19) Uani 0.606(15) 1 d D . P A 1
H45A H 0.729569 0.827231 0.303643 0.128 Uiso 0.606(15) 1 calc R U P A 1
H45B H 0.699664 0.716359 0.312919 0.128 Uiso 0.606(15) 1 calc R U P A 1
C46 C 0.8612(9) 0.7538(13) 0.3366(5) 0.121(3) Uani 0.606(15) 1 d D . P A 1
H46A H 0.873453 0.684992 0.343917 0.145 Uiso 0.606(15) 1 calc R U P A 1
H46B H 0.908321 0.771554 0.312420 0.145 Uiso 0.606(15) 1 calc R U P A 1
C47 C 0.8849(9) 0.8156(12) 0.3746(4) 0.121(3) Uani 0.606(15) 1 d D . P A 1
H47A H 0.929109 0.779305 0.397310 0.145 Uiso 0.606(15) 1 calc R U P A 1
H47B H 0.929785 0.872003 0.366243 0.145 Uiso 0.606(15) 1 calc R U P A 1
C48 C 0.7803(9) 0.8479(10) 0.3915(4) 0.1064(19) Uani 0.606(15) 1 d D . P A 1
H48A H 0.777309 0.829473 0.422404 0.128 Uiso 0.606(15) 1 calc R U P A 1
H48B H 0.774165 0.918898 0.389259 0.128 Uiso 0.606(15) 1 calc R U P A 1
O3A O 0.6742(17) 0.809(3) 0.3606(11) 0.100(3) Uani 0.394(15) 1 d D . P A 2
C45A C 0.7298(15) 0.757(2) 0.3266(9) 0.1064(19) Uani 0.394(15) 1 d D . P A 2
H45C H 0.700312 0.777233 0.297313 0.128 Uiso 0.394(15) 1 calc R U P A 2
H45D H 0.721363 0.686678 0.329650 0.128 Uiso 0.394(15) 1 calc R U P A 2
C46A C 0.8524(14) 0.7887(17) 0.3353(8) 0.121(3) Uani 0.394(15) 1 d D . P A 2
H46C H 0.896459 0.735415 0.349227 0.145 Uiso 0.394(15) 1 calc R U P A 2
H46D H 0.885883 0.804837 0.307550 0.145 Uiso 0.394(15) 1 calc R U P A 2
C47A C 0.8557(13) 0.8714(16) 0.3633(6) 0.121(3) Uani 0.394(15) 1 d D . P A 2
H47C H 0.869238 0.930683 0.346579 0.145 Uiso 0.394(15) 1 calc R U P A 2
H47D H 0.916336 0.864573 0.386439 0.145 Uiso 0.394(15) 1 calc R U P A 2
C48A C 0.7459(14) 0.8756(14) 0.3823(5) 0.1064(19) Uani 0.394(15) 1 d D . P A 2
H48C H 0.753906 0.859926 0.413613 0.128 Uiso 0.394(15) 1 calc R U P A 2
H48D H 0.714283 0.941320 0.379043 0.128 Uiso 0.394(15) 1 calc R U P A 2
O1 O 0.1249(3) 0.7597(2) 0.29915(10) 0.1258(11) Uani 0.893(5) 1 d D . P B 3
O2 O 0.2613(3) 0.72399(19) 0.25983(10) 0.1258(11) Uani 0.893(5) 1 d D . P B 3
N1 N 0.2255(3) 0.74933(12) 0.29453(8) 0.0767(11) Uani 0.893(5) 1 d D . P B 3
O1A O 0.2063(17) 0.7575(2) 0.3049(4) 0.1258(11) Uani 0.107(5) 1 d D . P B 4
O2A O 0.3188(14) 0.7174(3) 0.2562(5) 0.1258(11) Uani 0.107(5) 1 d D . P B 4
N1A N 0.2114(13) 0.7302(3) 0.2638(3) 0.0767(11) Uani 0.107(5) 1 d D . P B 4
 
loop_
 _atom_site_aniso_label
 _atom_site_aniso_U_11
 _atom_site_aniso_U_22
 _atom_site_aniso_U_33
 _atom_site_aniso_U_23
 _atom_site_aniso_U_13
 _atom_site_aniso_U_12
Pd1 0.0563(2) 0.0574(2) 0.0528(2) 0.00126(14) -0.00026(14) -0.00242(15)
N2 0.0690(18) 0.058(2) 0.0625(15) 0.0080(13) -0.0031(12) 0.0010(14)
N3 0.0604(18) 0.0579(16) 0.0487(15) -0.0008(12) -0.0016(13) -0.0042(14)
N4 0.0562(16) 0.0571(17) 0.0586(15) -0.0016(13) 0.0009(11) -0.0031(14)
C1 0.082(3) 0.062(2) 0.074(2) 0.0032(17) -0.0101(17) -0.008(2)
C2 0.083(3) 0.0569(18) 0.0684(19) -0.0028(16) -0.0082(19) -0.002(2)
C3 0.068(2) 0.066(2) 0.0454(18) 0.0059(13) -0.0036(16) -0.0004(18)
C4 0.058(2) 0.062(2) 0.0616(18) 0.0051(16) -0.0020(15) 0.0013(18)
C5 0.079(2) 0.070(2) 0.086(3) -0.005(2) 0.001(2) 0.010(2)
C6 0.122(4) 0.071(2) 0.118(3) -0.007(3) -0.005(3) 0.022(3)
C7 0.119(4) 0.104(4) 0.181(5) -0.039(4) -0.013(3) 0.040(3)
C8 0.165(7) 0.104(4) 0.340(10) -0.054(5) -0.047(7) 0.053(4)
C9 0.081(3) 0.075(3) 0.0671(19) 0.0180(19) -0.0010(17) -0.001(2)
C10 0.082(3) 0.094(3) 0.075(2) 0.012(2) 0.005(2) -0.003(2)
C11 0.111(4) 0.129(4) 0.081(2) 0.015(3) 0.018(2) -0.011(3)
C12 0.122(4) 0.223(7) 0.107(4) -0.004(4) 0.038(3) -0.007(4)
C13 0.0545(19) 0.072(2) 0.078(2) 0.0112(19) 0.0010(17) -0.0060(18)
C14 0.074(2) 0.077(3) 0.092(3) 0.013(2) 0.014(2) -0.006(2)
C15 0.070(2) 0.092(3) 0.111(3) 0.003(2) 0.021(2) -0.015(2)
C16 0.093(4) 0.095(3) 0.134(4) 0.011(3) 0.029(3) -0.019(3)
C17 0.081(3) 0.062(2) 0.071(2) -0.0100(17) -0.0005(18) 0.001(2)
C18 0.085(3) 0.097(3) 0.075(2) -0.012(2) 0.007(2) 0.012(2)
C19 0.148(5) 0.129(4) 0.136(4) -0.051(3) 0.054(4) -0.006(4)
C20 0.176(6) 0.179(7) 0.156(5) -0.033(4) 0.081(5) 0.010(5)
C21 0.059(2) 0.0565(18) 0.0618(18) 0.0075(14) -0.0072(16) -0.0009(17)
C22 0.065(3) 0.074(2) 0.082(2) 0.016(2) 0.0067(19) -0.005(2)
C23 0.080(3) 0.073(2) 0.129(3) 0.028(2) 0.016(3) -0.011(2)
C24 0.071(3) 0.060(3) 0.140(3) 0.015(2) -0.012(2) -0.004(2)
C25 0.080(3) 0.057(2) 0.102(3) -0.002(2) -0.017(2) 0.005(2)
C26 0.079(3) 0.0562(19) 0.070(2) 0.0034(17) -0.002(2) 0.0021(19)
C27 0.063(2) 0.0568(19) 0.072(2) 0.0007(17) 0.0116(15) 0.0047(16)
C28 0.071(3) 0.068(3) 0.080(2) -0.0025(18) -0.0011(17) 0.0107(18)
C29 0.087(3) 0.091(3) 0.106(3) -0.009(3) -0.022(2) 0.022(2)
C30 0.077(3) 0.089(3) 0.126(4) 0.015(3) 0.004(2) 0.023(2)
C31 0.078(3) 0.069(3) 0.161(4) 0.016(3) 0.000(2) 0.014(2)
C32 0.074(3) 0.058(2) 0.139(3) -0.004(2) -0.003(2) 0.008(2)
C33 0.0649(19) 0.053(2) 0.058(2) -0.0014(16) 0.0011(16) -0.0008(15)
C34 0.067(2) 0.056(2) 0.067(2) 0.0040(16) 0.0012(18) 0.0004(18)
C35 0.072(2) 0.071(3) 0.081(2) 0.008(2) 0.004(2) -0.0074(18)
C36 0.068(2) 0.076(3) 0.110(3) 0.000(2) 0.013(2) -0.0024(19)
C37 0.070(2) 0.067(3) 0.140(4) 0.005(2) 0.007(3) 0.007(2)
C38 0.071(2) 0.061(3) 0.115(3) 0.013(2) 0.002(2) 0.0041(18)
C39 0.091(3) 0.069(3) 0.0640(18) -0.0020(18) 0.0081(16) -0.012(2)
C40 0.114(3) 0.074(3) 0.073(2) 0.007(2) -0.010(2) -0.024(3)
C41 0.178(5) 0.091(4) 0.072(2) 0.004(2) -0.015(3) -0.043(4)
C42 0.221(6) 0.118(5) 0.074(3) -0.008(3) 0.020(3) -0.027(4)
C43 0.199(6) 0.195(7) 0.088(3) -0.033(4) 0.034(3) 0.028(5)
C44 0.126(4) 0.172(5) 0.082(3) -0.024(3) 0.023(3) 0.027(4)
B1 0.066(2) 0.059(2) 0.0638(19) -0.0004(17) 0.0040(17) -0.0038(18)
O3 0.080(3) 0.114(4) 0.108(4) -0.011(4) 0.012(3) -0.003(4)
C45 0.095(3) 0.116(5) 0.108(3) -0.016(3) 0.006(2) -0.001(2)
C46 0.090(3) 0.126(8) 0.147(4) -0.006(4) 0.012(2) 0.000(3)
C47 0.090(3) 0.126(8) 0.147(4) -0.006(4) 0.012(2) 0.000(3)
C48 0.095(3) 0.116(5) 0.108(3) -0.016(3) 0.006(2) -0.001(2)
O3A 0.080(3) 0.114(4) 0.108(4) -0.011(4) 0.012(3) -0.003(4)
C45A 0.095(3) 0.116(5) 0.108(3) -0.016(3) 0.006(2) -0.001(2)
C46A 0.090(3) 0.126(8) 0.147(4) -0.006(4) 0.012(2) 0.000(3)
C47A 0.090(3) 0.126(8) 0.147(4) -0.006(4) 0.012(2) 0.000(3)
C48A 0.095(3) 0.116(5) 0.108(3) -0.016(3) 0.006(2) -0.001(2)
O1 0.079(2) 0.210(3) 0.0866(15) -0.0290(15) -0.0116(14) 0.0030(17)
O2 0.079(2) 0.210(3) 0.0866(15) -0.0290(15) -0.0116(14) 0.0030(17)
N1 0.079(2) 0.079(3) 0.0712(18) 0.0125(17) -0.0043(18) -0.0026(19)
O1A 0.079(2) 0.210(3) 0.0866(15) -0.0290(15) -0.0116(14) 0.0030(17)
O2A 0.079(2) 0.210(3) 0.0866(15) -0.0290(15) -0.0116(14) 0.0030(17)
N1A 0.079(2) 0.079(3) 0.0712(18) 0.0125(17) -0.0043(18) -0.0026(19)
 
_geom_special_details
;
 All esds (except the esd in the dihedral angle between two l.s. planes)
 are estimated using the full covariance matrix.  The cell esds are taken
 into account individually in the estimation of esds in distances, angles
 and torsion angles; correlations between esds in cell parameters are only
 used when they are defined by crystal symmetry.  An approximate (isotropic)
 treatment of cell esds is used for estimating esds involving l.s. planes.
;
 
loop_
 _geom_bond_atom_site_label_1
 _geom_bond_atom_site_label_2
 _geom_bond_distance
 _geom_bond_site_symmetry_2
 _geom_bond_publ_flag
Pd1 O1A 1.96(2) . ?
Pd1 N3 2.011(3) . ?
Pd1 N1 2.035(3) . ?
Pd1 N4 2.090(3) . ?
Pd1 N2 2.093(3) . ?
N2 C9 1.492(4) . ?
N2 C1 1.512(4) . ?
N2 C5 1.513(4) . ?
N3 C2 1.479(4) . ?
N3 C3 1.490(4) . ?
N3 H3 0.9800 . ?
N4 C17 1.496(4) . ?
N4 C4 1.504(4) . ?
N4 C13 1.519(4) . ?
C1 C2 1.511(5) . ?
C1 H1A 0.9700 . ?
C1 H1B 0.9700 . ?
C2 H2A 0.9700 . ?
C2 H2B 0.9700 . ?
C3 C4 1.505(5) . ?
C3 H3A 0.9700 . ?
C3 H3B 0.9700 . ?
C4 H4A 0.9700 . ?
C4 H4B 0.9700 . ?
C5 C6 1.511(5) . ?
C5 H5A 0.9700 . ?
C5 H5B 0.9700 . ?
C6 C7 1.511(6) . ?
C6 H6A 0.9700 . ?
C6 H6B 0.9700 . ?
C7 C8 1.490(7) . ?
C7 H7A 0.9700 . ?
C7 H7B 0.9700 . ?
C8 H8A 0.9600 . ?
C8 H8B 0.9600 . ?
C8 H8C 0.9600 . ?
C9 C10 1.497(5) . ?
C9 H9A 0.9700 . ?
C9 H9B 0.9700 . ?
C10 C11 1.515(5) . ?
C10 H10A 0.9700 . ?
C10 H10B 0.9700 . ?
C11 C12 1.490(6) . ?
C11 H11A 0.9700 . ?
C11 H11B 0.9700 . ?
C12 H12A 0.9600 . ?
C12 H12B 0.9600 . ?
C12 H12C 0.9600 . ?
C13 C14 1.503(5) . ?
C13 H13A 0.9700 . ?
C13 H13B 0.9700 . ?
C14 C15 1.510(5) . ?
C14 H14A 0.9700 . ?
C14 H14B 0.9700 . ?
C15 C16 1.504(5) . ?
C15 H15A 0.9700 . ?
C15 H15B 0.9700 . ?
C16 H16A 0.9600 . ?
C16 H16B 0.9600 . ?
C16 H16C 0.9600 . ?
C17 C18 1.497(5) . ?
C17 H17A 0.9700 . ?
C17 H17B 0.9700 . ?
C18 C19 1.543(6) . ?
C18 H18A 0.9700 . ?
C18 H18B 0.9700 . ?
C19 C20 1.421(6) . ?
C19 H19A 0.9700 . ?
C19 H19B 0.9700 . ?
C20 H20A 0.9600 . ?
C20 H20B 0.9600 . ?
C20 H20C 0.9600 . ?
C21 C26 1.380(5) . ?
C21 C22 1.400(5) . ?
C21 B1 1.642(5) . ?
C22 C23 1.378(5) . ?
C22 H22 0.9300 . ?
C23 C24 1.374(6) . ?
C23 H23 0.9300 . ?
C24 C25 1.359(5) . ?
C24 H24 0.9300 . ?
C25 C26 1.372(5) . ?
C25 H25 0.9300 . ?
C26 H26 0.9300 . ?
C27 C28 1.380(5) . ?
C27 C32 1.396(5) . ?
C27 B1 1.655(6) . ?
C28 C29 1.388(6) . ?
C28 H28 0.9300 . ?
C29 C30 1.349(6) . ?
C29 H29 0.9300 . ?
C30 C31 1.371(6) . ?
C30 H30 0.9300 . ?
C31 C32 1.391(6) . ?
C31 H31 0.9300 . ?
C32 H32 0.9300 . ?
C33 C34 1.385(4) . ?
C33 C38 1.390(5) . ?
C33 B1 1.640(6) . ?
C34 C35 1.389(5) . ?
C34 H34 0.9300 . ?
C35 C36 1.379(5) . ?
C35 H35 0.9300 . ?
C36 C37 1.370(5) . ?
C36 H36 0.9300 . ?
C37 C38 1.377(5) . ?
C37 H37 0.9300 . ?
C38 H38 0.9300 . ?
C39 C40 1.368(6) . ?
C39 C44 1.394(6) . ?
C39 B1 1.673(6) . ?
C40 C41 1.418(6) . ?
C40 H40 0.9300 . ?
C41 C42 1.366(8) . ?
C41 H41 0.9300 . ?
C42 C43 1.361(8) . ?
C42 H42 0.9300 . ?
C43 C44 1.367(6) . ?
C43 H43 0.9300 . ?
C44 H44 0.9300 . ?
O3 C48 1.420(9) . ?
O3 C45 1.434(11) . ?
C45 C46 1.491(13) . ?
C45 H45A 0.9700 . ?
C45 H45B 0.9700 . ?
C46 C47 1.437(11) . ?
C46 H46A 0.9700 . ?
C46 H46B 0.9700 . ?
C47 C48 1.421(9) . ?
C47 H47A 0.9700 . ?
C47 H47B 0.9700 . ?
C48 H48A 0.9700 . ?
C48 H48B 0.9700 . ?
O3A C48A 1.375(15) . ?
O3A C45A 1.430(14) . ?
C45A C46A 1.504(14) . ?
C45A H45C 0.9700 . ?
C45A H45D 0.9700 . ?
C46A C47A 1.407(13) . ?
C46A H46C 0.9700 . ?
C46A H46D 0.9700 . ?
C47A C48A 1.435(13) . ?
C47A H47C 0.9700 . ?
C47A H47D 0.9700 . ?
C48A H48C 0.9700 . ?
C48A H48D 0.9700 . ?
O1 N1 1.2004(10) . ?
O2 N1 1.2010(10) . ?
O1A N1A 1.3001(10) . ?
O2A N1A 1.3002(10) . ?
 
loop_
 _geom_angle_atom_site_label_1
 _geom_angle_atom_site_label_2
 _geom_angle_atom_site_label_3
 _geom_angle
 _geom_angle_site_symmetry_1
 _geom_angle_site_symmetry_3
 _geom_angle_publ_flag
O1A Pd1 N3 169.2(4) . . ?
N3 Pd1 N1 179.02(11) . . ?
O1A Pd1 N4 93.79(10) . . ?
N3 Pd1 N4 85.13(11) . . ?
N1 Pd1 N4 94.31(9) . . ?
O1A Pd1 N2 94.00(11) . . ?
N3 Pd1 N2 85.11(11) . . ?
N1 Pd1 N2 95.57(9) . . ?
N4 Pd1 N2 166.35(10) . . ?
C9 N2 C1 110.4(3) . . ?
C9 N2 C5 110.0(3) . . ?
C1 N2 C5 110.6(3) . . ?
C9 N2 Pd1 114.7(2) . . ?
C1 N2 Pd1 105.5(2) . . ?
C5 N2 Pd1 105.5(2) . . ?
C2 N3 C3 116.5(2) . . ?
C2 N3 Pd1 107.9(2) . . ?
C3 N3 Pd1 107.6(2) . . ?
C2 N3 H3 108.2 . . ?
C3 N3 H3 108.2 . . ?
Pd1 N3 H3 108.2 . . ?
C17 N4 C4 109.3(3) . . ?
C17 N4 C13 110.1(3) . . ?
C4 N4 C13 110.5(2) . . ?
C17 N4 Pd1 116.1(2) . . ?
C4 N4 Pd1 106.1(2) . . ?
C13 N4 Pd1 104.5(2) . . ?
C2 C1 N2 109.6(3) . . ?
C2 C1 H1A 109.7 . . ?
N2 C1 H1A 109.7 . . ?
C2 C1 H1B 109.7 . . ?
N2 C1 H1B 109.7 . . ?
H1A C1 H1B 108.2 . . ?
N3 C2 C1 106.7(3) . . ?
N3 C2 H2A 110.4 . . ?
C1 C2 H2A 110.4 . . ?
N3 C2 H2B 110.4 . . ?
C1 C2 H2B 110.4 . . ?
H2A C2 H2B 108.6 . . ?
N3 C3 C4 106.9(3) . . ?
N3 C3 H3A 110.3 . . ?
C4 C3 H3A 110.3 . . ?
N3 C3 H3B 110.3 . . ?
C4 C3 H3B 110.3 . . ?
H3A C3 H3B 108.6 . . ?
N4 C4 C3 110.3(3) . . ?
N4 C4 H4A 109.6 . . ?
C3 C4 H4A 109.6 . . ?
N4 C4 H4B 109.6 . . ?
C3 C4 H4B 109.6 . . ?
H4A C4 H4B 108.1 . . ?
C6 C5 N2 117.6(4) . . ?
C6 C5 H5A 107.9 . . ?
N2 C5 H5A 107.9 . . ?
C6 C5 H5B 107.9 . . ?
N2 C5 H5B 107.9 . . ?
H5A C5 H5B 107.2 . . ?
C7 C6 C5 111.9(4) . . ?
C7 C6 H6A 109.2 . . ?
C5 C6 H6A 109.2 . . ?
C7 C6 H6B 109.2 . . ?
C5 C6 H6B 109.2 . . ?
H6A C6 H6B 107.9 . . ?
C8 C7 C6 112.5(6) . . ?
C8 C7 H7A 109.1 . . ?
C6 C7 H7A 109.1 . . ?
C8 C7 H7B 109.1 . . ?
C6 C7 H7B 109.1 . . ?
H7A C7 H7B 107.8 . . ?
C7 C8 H8A 109.5 . . ?
C7 C8 H8B 109.5 . . ?
H8A C8 H8B 109.5 . . ?
C7 C8 H8C 109.5 . . ?
H8A C8 H8C 109.5 . . ?
H8B C8 H8C 109.5 . . ?
N2 C9 C10 115.5(3) . . ?
N2 C9 H9A 108.4 . . ?
C10 C9 H9A 108.4 . . ?
N2 C9 H9B 108.4 . . ?
C10 C9 H9B 108.4 . . ?
H9A C9 H9B 107.5 . . ?
C9 C10 C11 111.0(3) . . ?
C9 C10 H10A 109.4 . . ?
C11 C10 H10A 109.4 . . ?
C9 C10 H10B 109.4 . . ?
C11 C10 H10B 109.4 . . ?
H10A C10 H10B 108.0 . . ?
C12 C11 C10 112.5(4) . . ?
C12 C11 H11A 109.1 . . ?
C10 C11 H11A 109.1 . . ?
C12 C11 H11B 109.1 . . ?
C10 C11 H11B 109.1 . . ?
H11A C11 H11B 107.8 . . ?
C11 C12 H12A 109.5 . . ?
C11 C12 H12B 109.5 . . ?
H12A C12 H12B 109.5 . . ?
C11 C12 H12C 109.5 . . ?
H12A C12 H12C 109.5 . . ?
H12B C12 H12C 109.5 . . ?
C14 C13 N4 117.8(3) . . ?
C14 C13 H13A 107.9 . . ?
N4 C13 H13A 107.9 . . ?
C14 C13 H13B 107.9 . . ?
N4 C13 H13B 107.9 . . ?
H13A C13 H13B 107.2 . . ?
C13 C14 C15 111.8(3) . . ?
C13 C14 H14A 109.3 . . ?
C15 C14 H14A 109.3 . . ?
C13 C14 H14B 109.3 . . ?
C15 C14 H14B 109.3 . . ?
H14A C14 H14B 107.9 . . ?
C16 C15 C14 114.4(4) . . ?
C16 C15 H15A 108.7 . . ?
C14 C15 H15A 108.7 . . ?
C16 C15 H15B 108.7 . . ?
C14 C15 H15B 108.7 . . ?
H15A C15 H15B 107.6 . . ?
C15 C16 H16A 109.5 . . ?
C15 C16 H16B 109.5 . . ?
H16A C16 H16B 109.5 . . ?
C15 C16 H16C 109.5 . . ?
H16A C16 H16C 109.5 . . ?
H16B C16 H16C 109.5 . . ?
N4 C17 C18 114.3(3) . . ?
N4 C17 H17A 108.7 . . ?
C18 C17 H17A 108.7 . . ?
N4 C17 H17B 108.7 . . ?
C18 C17 H17B 108.7 . . ?
H17A C17 H17B 107.6 . . ?
C17 C18 C19 110.4(4) . . ?
C17 C18 H18A 109.6 . . ?
C19 C18 H18A 109.6 . . ?
C17 C18 H18B 109.6 . . ?
C19 C18 H18B 109.6 . . ?
H18A C18 H18B 108.1 . . ?
C20 C19 C18 114.0(5) . . ?
C20 C19 H19A 108.7 . . ?
C18 C19 H19A 108.7 . . ?
C20 C19 H19B 108.7 . . ?
C18 C19 H19B 108.7 . . ?
H19A C19 H19B 107.6 . . ?
C19 C20 H20A 109.5 . . ?
C19 C20 H20B 109.5 . . ?
H20A C20 H20B 109.5 . . ?
C19 C20 H20C 109.5 . . ?
H20A C20 H20C 109.5 . . ?
H20B C20 H20C 109.5 . . ?
C26 C21 C22 114.4(3) . . ?
C26 C21 B1 122.2(3) . . ?
C22 C21 B1 123.2(3) . . ?
C23 C22 C21 122.3(4) . . ?
C23 C22 H22 118.9 . . ?
C21 C22 H22 118.9 . . ?
C24 C23 C22 120.9(4) . . ?
C24 C23 H23 119.6 . . ?
C22 C23 H23 119.6 . . ?
C25 C24 C23 117.9(4) . . ?
C25 C24 H24 121.0 . . ?
C23 C24 H24 121.0 . . ?
C24 C25 C26 121.0(4) . . ?
C24 C25 H25 119.5 . . ?
C26 C25 H25 119.5 . . ?
C25 C26 C21 123.4(4) . . ?
C25 C26 H26 118.3 . . ?
C21 C26 H26 118.3 . . ?
C28 C27 C32 114.3(4) . . ?
C28 C27 B1 124.4(4) . . ?
C32 C27 B1 121.3(4) . . ?
C27 C28 C29 122.9(4) . . ?
C27 C28 H28 118.6 . . ?
C29 C28 H28 118.6 . . ?
C30 C29 C28 121.6(5) . . ?
C30 C29 H29 119.2 . . ?
C28 C29 H29 119.2 . . ?
C29 C30 C31 117.8(5) . . ?
C29 C30 H30 121.1 . . ?
C31 C30 H30 121.1 . . ?
C30 C31 C32 120.7(5) . . ?
C30 C31 H31 119.7 . . ?
C32 C31 H31 119.7 . . ?
C31 C32 C27 122.6(4) . . ?
C31 C32 H32 118.7 . . ?
C27 C32 H32 118.7 . . ?
C34 C33 C38 113.6(4) . . ?
C34 C33 B1 123.8(3) . . ?
C38 C33 B1 122.5(3) . . ?
C33 C34 C35 123.6(4) . . ?
C33 C34 H34 118.2 . . ?
C35 C34 H34 118.2 . . ?
C36 C35 C34 120.4(4) . . ?
C36 C35 H35 119.8 . . ?
C34 C35 H35 119.8 . . ?
C37 C36 C35 117.8(4) . . ?
C37 C36 H36 121.1 . . ?
C35 C36 H36 121.1 . . ?
C36 C37 C38 120.5(4) . . ?
C36 C37 H37 119.8 . . ?
C38 C37 H37 119.8 . . ?
C37 C38 C33 124.1(4) . . ?
C37 C38 H38 117.9 . . ?
C33 C38 H38 117.9 . . ?
C40 C39 C44 116.0(4) . . ?
C40 C39 B1 122.0(4) . . ?
C44 C39 B1 122.0(4) . . ?
C39 C40 C41 122.2(5) . . ?
C39 C40 H40 118.9 . . ?
C41 C40 H40 118.9 . . ?
C42 C41 C40 118.7(6) . . ?
C42 C41 H41 120.7 . . ?
C40 C41 H41 120.7 . . ?
C43 C42 C41 120.2(6) . . ?
C43 C42 H42 119.9 . . ?
C41 C42 H42 119.9 . . ?
C42 C43 C44 120.1(6) . . ?
C42 C43 H43 119.9 . . ?
C44 C43 H43 119.9 . . ?
C43 C44 C39 122.7(6) . . ?
C43 C44 H44 118.7 . . ?
C39 C44 H44 118.7 . . ?
C33 B1 C21 110.1(3) . . ?
C33 B1 C27 110.7(3) . . ?
C21 B1 C27 108.1(3) . . ?
C33 B1 C39 108.0(3) . . ?
C21 B1 C39 109.4(3) . . ?
C27 B1 C39 110.5(3) . . ?
C48 O3 C45 105.1(8) . . ?
O3 C45 C46 106.1(12) . . ?
O3 C45 H45A 110.5 . . ?
C46 C45 H45A 110.5 . . ?
O3 C45 H45B 110.5 . . ?
C46 C45 H45B 110.5 . . ?
H45A C45 H45B 108.7 . . ?
C47 C46 C45 102.4(8) . . ?
C47 C46 H46A 111.3 . . ?
C45 C46 H46A 111.3 . . ?
C47 C46 H46B 111.3 . . ?
C45 C46 H46B 111.3 . . ?
H46A C46 H46B 109.2 . . ?
C48 C47 C46 109.6(8) . . ?
C48 C47 H47A 109.7 . . ?
C46 C47 H47A 109.7 . . ?
C48 C47 H47B 109.7 . . ?
C46 C47 H47B 109.7 . . ?
H47A C47 H47B 108.2 . . ?
O3 C48 C47 107.8(8) . . ?
O3 C48 H48A 110.2 . . ?
C47 C48 H48A 110.2 . . ?
O3 C48 H48B 110.2 . . ?
C47 C48 H48B 110.2 . . ?
H48A C48 H48B 108.5 . . ?
C48A O3A C45A 112.0(12) . . ?
O3A C45A C46A 101.7(11) . . ?
O3A C45A H45C 111.4 . . ?
C46A C45A H45C 111.4 . . ?
O3A C45A H45D 111.4 . . ?
C46A C45A H45D 111.4 . . ?
H45C C45A H45D 109.3 . . ?
C47A C46A C45A 108.9(12) . . ?
C47A C46A H46C 109.9 . . ?
C45A C46A H46C 109.9 . . ?
C47A C46A H46D 109.9 . . ?
C45A C46A H46D 109.9 . . ?
H46C C46A H46D 108.3 . . ?
C46A C47A C48A 106.1(12) . . ?
C46A C47A H47C 110.5 . . ?
C48A C47A H47C 110.5 . . ?
C46A C47A H47D 110.5 . . ?
C48A C47A H47D 110.5 . . ?
H47C C47A H47D 108.7 . . ?
O3A C48A C47A 108.6(11) . . ?
O3A C48A H48C 110.0 . . ?
C47A C48A H48C 110.0 . . ?
O3A C48A H48D 110.0 . . ?
C47A C48A H48D 110.0 . . ?
H48C C48A H48D 108.3 . . ?
O1 N1 O2 121.82(15) . . ?
O1 N1 Pd1 119.5(2) . . ?
O2 N1 Pd1 118.7(2) . . ?
N1A O1A Pd1 124.9(9) . . ?
O1A N1A O2A 107.71(12) . . ?
 
loop_
 _geom_torsion_atom_site_label_1
 _geom_torsion_atom_site_label_2
 _geom_torsion_atom_site_label_3
 _geom_torsion_atom_site_label_4
 _geom_torsion
 _geom_torsion_site_symmetry_1
 _geom_torsion_site_symmetry_2
 _geom_torsion_site_symmetry_3
 _geom_torsion_site_symmetry_4
 _geom_torsion_publ_flag
C9 N2 C1 C2 -160.0(3) . . . . ?
C5 N2 C1 C2 78.1(4) . . . . ?
Pd1 N2 C1 C2 -35.5(3) . . . . ?
C3 N3 C2 C1 -167.4(3) . . . . ?
Pd1 N3 C2 C1 -46.4(3) . . . . ?
N2 C1 C2 N3 55.2(4) . . . . ?
C2 N3 C3 C4 167.6(3) . . . . ?
Pd1 N3 C3 C4 46.4(3) . . . . ?
C17 N4 C4 C3 159.1(3) . . . . ?
C13 N4 C4 C3 -79.5(3) . . . . ?
Pd1 N4 C4 C3 33.2(3) . . . . ?
N3 C3 C4 N4 -53.6(4) . . . . ?
C9 N2 C5 C6 -57.3(4) . . . . ?
C1 N2 C5 C6 64.9(4) . . . . ?
Pd1 N2 C5 C6 178.5(3) . . . . ?
N2 C5 C6 C7 -178.1(4) . . . . ?
C5 C6 C7 C8 -173.5(5) . . . . ?
C1 N2 C9 C10 66.4(4) . . . . ?
C5 N2 C9 C10 -171.2(3) . . . . ?
Pd1 N2 C9 C10 -52.6(4) . . . . ?
N2 C9 C10 C11 172.6(4) . . . . ?
C9 C10 C11 C12 172.4(4) . . . . ?
C17 N4 C13 C14 56.2(4) . . . . ?
C4 N4 C13 C14 -64.6(4) . . . . ?
Pd1 N4 C13 C14 -178.4(3) . . . . ?
N4 C13 C14 C15 -178.8(3) . . . . ?
C13 C14 C15 C16 178.7(4) . . . . ?
C4 N4 C17 C18 -69.8(4) . . . . ?
C13 N4 C17 C18 168.6(3) . . . . ?
Pd1 N4 C17 C18 50.1(4) . . . . ?
N4 C17 C18 C19 -178.6(4) . . . . ?
C17 C18 C19 C20 -174.4(5) . . . . ?
C26 C21 C22 C23 2.3(6) . . . . ?
B1 C21 C22 C23 -173.6(4) . . . . ?
C21 C22 C23 C24 0.5(7) . . . . ?
C22 C23 C24 C25 -2.4(7) . . . . ?
C23 C24 C25 C26 1.5(6) . . . . ?
C24 C25 C26 C21 1.5(6) . . . . ?
C22 C21 C26 C25 -3.3(5) . . . . ?
B1 C21 C26 C25 172.7(4) . . . . ?
C32 C27 C28 C29 -2.7(6) . . . . ?
B1 C27 C28 C29 178.4(4) . . . . ?
C27 C28 C29 C30 0.7(7) . . . . ?
C28 C29 C30 C31 1.5(7) . . . . ?
C29 C30 C31 C32 -1.5(7) . . . . ?
C30 C31 C32 C27 -0.7(7) . . . . ?
C28 C27 C32 C31 2.7(6) . . . . ?
B1 C27 C32 C31 -178.4(4) . . . . ?
C38 C33 C34 C35 0.4(5) . . . . ?
B1 C33 C34 C35 -176.8(3) . . . . ?
C33 C34 C35 C36 -1.4(6) . . . . ?
C34 C35 C36 C37 2.0(6) . . . . ?
C35 C36 C37 C38 -1.8(7) . . . . ?
C36 C37 C38 C33 0.9(7) . . . . ?
C34 C33 C38 C37 -0.2(6) . . . . ?
B1 C33 C38 C37 177.1(4) . . . . ?
C44 C39 C40 C41 -2.2(6) . . . . ?
B1 C39 C40 C41 174.7(4) . . . . ?
C39 C40 C41 C42 2.3(7) . . . . ?
C40 C41 C42 C43 -1.4(9) . . . . ?
C41 C42 C43 C44 0.6(11) . . . . ?
C42 C43 C44 C39 -0.5(10) . . . . ?
C40 C39 C44 C43 1.3(8) . . . . ?
B1 C39 C44 C43 -175.6(5) . . . . ?
C34 C33 B1 C21 -148.5(3) . . . . ?
C38 C33 B1 C21 34.5(5) . . . . ?
C34 C33 B1 C27 -29.0(5) . . . . ?
C38 C33 B1 C27 154.0(4) . . . . ?
C34 C33 B1 C39 92.1(4) . . . . ?
C38 C33 B1 C39 -84.9(4) . . . . ?
C26 C21 B1 C33 45.3(5) . . . . ?
C22 C21 B1 C33 -139.1(3) . . . . ?
C26 C21 B1 C27 -75.8(4) . . . . ?
C22 C21 B1 C27 99.8(4) . . . . ?
C26 C21 B1 C39 163.8(4) . . . . ?
C22 C21 B1 C39 -20.6(5) . . . . ?
C28 C27 B1 C33 -108.1(4) . . . . ?
C32 C27 B1 C33 73.1(4) . . . . ?
C28 C27 B1 C21 12.6(5) . . . . ?
C32 C27 B1 C21 -166.2(3) . . . . ?
C28 C27 B1 C39 132.2(4) . . . . ?
C32 C27 B1 C39 -46.6(5) . . . . ?
C40 C39 B1 C33 37.7(5) . . . . ?
C44 C39 B1 C33 -145.6(4) . . . . ?
C40 C39 B1 C21 -82.1(5) . . . . ?
C44 C39 B1 C21 94.6(5) . . . . ?
C40 C39 B1 C27 158.9(4) . . . . ?
C44 C39 B1 C27 -24.3(6) . . . . ?
C48 O3 C45 C46 30(2) . . . . ?
O3 C45 C46 C47 -28(2) . . . . ?
C45 C46 C47 C48 14.9(18) . . . . ?
C45 O3 C48 C47 -21(2) . . . . ?
C46 C47 C48 O3 3.2(19) . . . . ?
C48A O3A C45A C46A 9(4) . . . . ?
O3A C45A C46A C47A -16(4) . . . . ?
C45A C46A C47A C48A 16(3) . . . . ?
C45A O3A C48A C47A 0(4) . . . . ?
C46A C47A C48A O3A -10(3) . . . . ?
Pd1 O1A N1A O2A 0.00(2) . . . . ?
 
_refine_diff_density_max    0.428
_refine_diff_density_min   -0.552
_refine_diff_density_rms    0.058

_shelx_res_file
;
TITL shelxt in P 1 21/n 1
    05_excit.res
    created by SHELXL-2018/3 at 09:39:47 on 01-Apr-2020
CELL 0.534 11.685 13.5977 30.1995 90 93.262 90
ZERR 4 0.000416 0.000452 0.000992 0 0.002818 0
LATT 1
SYMM 0.5-X,0.5+Y,0.5-Z
SFAC C H B N O Pd
DISP B 0 0 4.561
DISP C 0.001 0.001 6.94
DISP H -0 0 0.611
DISP N 0.003 0.002 10.693
DISP O 0.005 0.003 16.398
DISP Pd -2.504 0.615 1934.604
UNIT 192 292 4 16 12 4
DFIX 1.2 0.001 N1 O1 N1 O2
DFIX 1.3 0.001 O1A N1A N1A O2A
DANG 2.1 0.001 O1 O2 O1A O2A
FLAT 0.001 Pd1 O1 O2 N1 O1A O2A N1A
RIGU 0.001 0.002
EADP O3 O3A
EADP C45 C45A C48 C48A
EADP C46 C46A C47 C47A
EADP O1 O1A O2 O2A
EADP N1 N1A

L.S. 20
PLAN  5
SIZE 0.1 0.1 0.05
TEMP 7
BOND $H
list 4
CONF
fmap 2
acta
SHEL 999 0.8
OMIT -1 2 3
OMIT -2 1 5
REM <olex2.extras>
REM <HklSrc "%.\\05_excit.hkl">
REM </olex2.extras>

WGHT    0.056100
FVAR       0.23375   0.60573   0.89280
PD1   6    0.339492    0.775259    0.346719    11.00000    0.05631    0.05738 =
         0.05276    0.00126   -0.00026   -0.00242
N2    4    0.345307    0.927773    0.337849    11.00000    0.06904    0.05761 =
         0.06248    0.00802   -0.00307    0.00097
N3    4    0.453757    0.798949    0.397947    11.00000    0.06038    0.05793 =
         0.04875   -0.00081   -0.00158   -0.00420
AFIX  13
H3    2    0.530792    0.788700    0.387552    11.00000   -1.20000
AFIX   0
N4    4    0.331649    0.632035    0.371445    11.00000    0.05622    0.05710 =
         0.05863   -0.00156    0.00089   -0.00312
C1    1    0.440987    0.963659    0.369591    11.00000    0.08166    0.06237 =
         0.07387    0.00322   -0.01012   -0.00830
AFIX  23
H1A   2    0.513733    0.958085    0.355841    11.00000   -1.20000
H1B   2    0.428808    1.032315    0.376664    11.00000   -1.20000
AFIX   0
C2    1    0.443889    0.902930    0.411548    11.00000    0.08298    0.05689 =
         0.06842   -0.00277   -0.00817   -0.00246
AFIX  23
H2A   2    0.508951    0.921548    0.431138    11.00000   -1.20000
H2B   2    0.374317    0.912898    0.427024    11.00000   -1.20000
AFIX   0
C3    1    0.433334    0.723545    0.432433    11.00000    0.06794    0.06568 =
         0.04536    0.00591   -0.00359   -0.00044
AFIX  23
H3A   2    0.363938    0.738666    0.447235    11.00000   -1.20000
H3B   2    0.497078    0.721906    0.454447    11.00000   -1.20000
AFIX   0
C4    1    0.421652    0.626041    0.409000    11.00000    0.05810    0.06170 =
         0.06163    0.00507   -0.00200    0.00127
AFIX  23
H4A   2    0.494560    0.607781    0.397534    11.00000   -1.20000
H4B   2    0.400638    0.575773    0.429833    11.00000   -1.20000
AFIX   0
C5    1    0.230742    0.965637    0.351432    11.00000    0.07937    0.06989 =
         0.08568   -0.00487    0.00145    0.01011
AFIX  23
H5A   2    0.171307    0.934408    0.332607    11.00000   -1.20000
H5B   2    0.220674    0.943934    0.381559    11.00000   -1.20000
AFIX   0
C6    1    0.210733    1.075403    0.349642    11.00000    0.12229    0.07074 =
         0.11822   -0.00743   -0.00506    0.02192
AFIX  23
H6A   2    0.269963    1.108168    0.367990    11.00000   -1.20000
H6B   2    0.216348    1.098099    0.319392    11.00000   -1.20000
AFIX   0
C7    1    0.094678    1.102974    0.365481    11.00000    0.11883    0.10352 =
         0.18112   -0.03918   -0.01281    0.03961
AFIX  23
H7A   2    0.036155    1.064363    0.349417    11.00000   -1.20000
H7B   2    0.092352    1.086909    0.396712    11.00000   -1.20000
AFIX   0
C8    1    0.068440    1.209425    0.359117    11.00000    0.16505    0.10392 =
         0.33969   -0.05390   -0.04662    0.05324
AFIX 137
H8A   2    0.022728    1.231900    0.382530    11.00000   -1.50000
H8B   2    0.026990    1.218851    0.331073    11.00000   -1.50000
H8C   2    0.138692    1.246119    0.359648    11.00000   -1.50000
AFIX   0
C9    1    0.365298    0.959985    0.291694    11.00000    0.08083    0.07519 =
         0.06705    0.01803   -0.00098   -0.00064
AFIX  23
H9A   2    0.374183    1.030910    0.291641    11.00000   -1.20000
H9B   2    0.297599    0.944396    0.272927    11.00000   -1.20000
AFIX   0
C10   1    0.467278    0.915221    0.271603    11.00000    0.08153    0.09354 =
         0.07492    0.01199    0.00526   -0.00334
AFIX  23
H10A  2    0.464103    0.844238    0.274478    11.00000   -1.20000
H10B  2    0.536766    0.938067    0.287462    11.00000   -1.20000
AFIX   0
C11   1    0.470579    0.942443    0.223046    11.00000    0.11149    0.12852 =
         0.08100    0.01483    0.01813   -0.01087
AFIX  23
H11A  2    0.405958    0.912191    0.206691    11.00000   -1.20000
H11B  2    0.462859    1.013179    0.219981    11.00000   -1.20000
AFIX   0
C12   1    0.578694    0.910525    0.203449    11.00000    0.12156    0.22347 =
         0.10702   -0.00398    0.03775   -0.00707
AFIX 137
H12A  2    0.578607    0.932250    0.173201    11.00000   -1.50000
H12B  2    0.584048    0.840102    0.204446    11.00000   -1.50000
H12C  2    0.643092    0.938658    0.220072    11.00000   -1.50000
AFIX   0
C13   1    0.212525    0.623887    0.388802    11.00000    0.05452    0.07159 =
         0.07790    0.01119    0.00097   -0.00602
AFIX  23
H13A  2    0.204052    0.676198    0.410207    11.00000   -1.20000
H13B  2    0.157257    0.636123    0.364229    11.00000   -1.20000
AFIX   0
C14   1    0.180640    0.528744    0.410252    11.00000    0.07448    0.07698 =
         0.09227    0.01286    0.01390   -0.00638
AFIX  23
H14A  2    0.232923    0.516472    0.435759    11.00000   -1.20000
H14B  2    0.188559    0.475279    0.389383    11.00000   -1.20000
AFIX   0
C15   1    0.059287    0.530747    0.424907    11.00000    0.07036    0.09188 =
         0.11112    0.00318    0.02109   -0.01486
AFIX  23
H15A  2    0.052490    0.583841    0.446048    11.00000   -1.20000
H15B  2    0.007904    0.545195    0.399376    11.00000   -1.20000
AFIX   0
C16   1    0.021109    0.436752    0.445744    11.00000    0.09284    0.09524 =
         0.13405    0.01142    0.02887   -0.01853
AFIX 137
H16A  2    0.026751    0.383670    0.425024    11.00000   -1.50000
H16B  2   -0.056958    0.443336    0.453632    11.00000   -1.50000
H16C  2    0.069155    0.423234    0.471882    11.00000   -1.50000
AFIX   0
C17   1    0.350472    0.551196    0.339071    11.00000    0.08052    0.06216 =
         0.07090   -0.01001   -0.00048    0.00056
AFIX  23
H17A  2    0.284079    0.547247    0.318356    11.00000   -1.20000
H17B  2    0.356153    0.489353    0.355055    11.00000   -1.20000
AFIX   0
C18   1    0.455365    0.563542    0.313377    11.00000    0.08478    0.09655 =
         0.07522   -0.01227    0.00731    0.01165
AFIX  23
H18A  2    0.522806    0.565032    0.333637    11.00000   -1.20000
H18B  2    0.451194    0.625483    0.297435    11.00000   -1.20000
AFIX   0
C19   1    0.465562    0.478072    0.280202    11.00000    0.14784    0.12880 =
         0.13632   -0.05085    0.05383   -0.00612
AFIX  23
H19A  2    0.460898    0.416359    0.296109    11.00000   -1.20000
H19B  2    0.400949    0.480843    0.258603    11.00000   -1.20000
AFIX   0
C20   1    0.568588    0.479023    0.257344    11.00000    0.17648    0.17865 =
         0.15646   -0.03269    0.08091    0.00954
AFIX 137
H20A  2    0.569855    0.423281    0.237870    11.00000   -1.50000
H20B  2    0.633179    0.476001    0.278415    11.00000   -1.50000
H20C  2    0.572310    0.538430    0.240310    11.00000   -1.50000
AFIX   0

C21   1    0.655738    0.373680    0.427357    11.00000    0.05873    0.05650 =
         0.06180    0.00747   -0.00725   -0.00094
C22   1    0.709081    0.423575    0.393616    11.00000    0.06492    0.07352 =
         0.08227    0.01563    0.00670   -0.00479
AFIX  43
H22   2    0.725789    0.389294    0.368129    11.00000   -1.20000
AFIX   0
C23   1    0.737703    0.521750    0.396853    11.00000    0.08026    0.07325 =
         0.12933    0.02778    0.01577   -0.01112
AFIX  43
H23   2    0.772586    0.552253    0.373577    11.00000   -1.20000
AFIX   0
C24   1    0.715383    0.575155    0.434016    11.00000    0.07100    0.06023 =
         0.13993    0.01495   -0.01206   -0.00443
AFIX  43
H24   2    0.737145    0.640762    0.436741    11.00000   -1.20000
AFIX   0
C25   1    0.660528    0.529126    0.466658    11.00000    0.07952    0.05725 =
         0.10216   -0.00224   -0.01740    0.00467
AFIX  43
H25   2    0.642927    0.564151    0.491832    11.00000   -1.20000
AFIX   0
C26   1    0.630714    0.431733    0.463029    11.00000    0.07911    0.05619 =
         0.06975    0.00343   -0.00185    0.00214
AFIX  43
H26   2    0.591632    0.403379    0.485778    11.00000   -1.20000
AFIX   0
C27   1    0.733914    0.201303    0.458714    11.00000    0.06275    0.05679 =
         0.07225    0.00074    0.01159    0.00472
C28   1    0.808443    0.250937    0.487925    11.00000    0.07108    0.06848 =
         0.08012   -0.00251   -0.00111    0.01066
AFIX  43
H28   2    0.803286    0.319094    0.489415    11.00000   -1.20000
AFIX   0
C29   1    0.890748    0.203613    0.515172    11.00000    0.08699    0.09097 =
         0.10643   -0.00920   -0.02168    0.02220
AFIX  43
H29   2    0.938187    0.240736    0.534468    11.00000   -1.20000
AFIX   0
C30   1    0.903579    0.105060    0.514335    11.00000    0.07694    0.08863 =
         0.12631    0.01543    0.00363    0.02325
AFIX  43
H30   2    0.957739    0.073727    0.533178    11.00000   -1.20000
AFIX   0
C31   1    0.834202    0.052580    0.484809    11.00000    0.07764    0.06861 =
         0.16128    0.01593   -0.00023    0.01402
AFIX  43
H31   2    0.842409   -0.015314    0.483046    11.00000   -1.20000
AFIX   0
C32   1    0.751654    0.099842    0.457458    11.00000    0.07442    0.05780 =
         0.13872   -0.00358   -0.00328    0.00750
AFIX  43
H32   2    0.706463    0.062334    0.437532    11.00000   -1.20000
AFIX   0
C33   1    0.505336    0.230516    0.444222    11.00000    0.06494    0.05333 =
         0.05835   -0.00139    0.00112   -0.00076
C34   1    0.479053    0.145575    0.466797    11.00000    0.06654    0.05597 =
         0.06702    0.00398    0.00123    0.00038
AFIX  43
H34   2    0.537694    0.100907    0.473626    11.00000   -1.20000
AFIX   0
C35   1    0.369860    0.123437    0.479803    11.00000    0.07213    0.07088 =
         0.08124    0.00810    0.00435   -0.00741
AFIX  43
H35   2    0.356887    0.064521    0.494334    11.00000   -1.20000
AFIX   0
C36   1    0.280617    0.188289    0.471297    11.00000    0.06769    0.07561 =
         0.11035   -0.00046    0.01317   -0.00240
AFIX  43
H36   2    0.207727    0.175173    0.480675    11.00000   -1.20000
AFIX   0
C37   1    0.302904    0.272713    0.448564    11.00000    0.06976    0.06666 =
         0.13988    0.00524    0.00747    0.00655
AFIX  43
H37   2    0.243947    0.316997    0.441604    11.00000   -1.20000
AFIX   0
C38   1    0.411963    0.292484    0.435943    11.00000    0.07143    0.06119 =
         0.11455    0.01347    0.00249    0.00413
AFIX  43
H38   2    0.423882    0.350988    0.420933    11.00000   -1.20000
AFIX   0
C39   1    0.636033    0.213287    0.374471    11.00000    0.09135    0.06858 =
         0.06403   -0.00203    0.00810   -0.01187
C40   1    0.543251    0.220116    0.344923    11.00000    0.11391    0.07405 =
         0.07263    0.00723   -0.01020   -0.02398
AFIX  43
H40   2    0.474364    0.243508    0.354776    11.00000   -1.20000
AFIX   0
C41   1    0.548489    0.192757    0.299790    11.00000    0.17846    0.09067 =
         0.07163    0.00428   -0.01546   -0.04257
AFIX  43
H41   2    0.485004    0.200295    0.280078    11.00000   -1.20000
AFIX   0
C42   1    0.648667    0.155094    0.285828    11.00000    0.22056    0.11755 =
         0.07432   -0.00754    0.02009   -0.02700
AFIX  43
H42   2    0.653179    0.135369    0.256493    11.00000   -1.20000
AFIX   0
C43   1    0.741853    0.146335    0.314679    11.00000    0.19899    0.19474 =
         0.08759   -0.03278    0.03433    0.02821
AFIX  43
H43   2    0.810065    0.121214    0.304953    11.00000   -1.20000
AFIX   0
C44   1    0.735425    0.174386    0.357940    11.00000    0.12568    0.17194 =
         0.08241   -0.02389    0.02304    0.02721
AFIX  43
H44   2    0.800001    0.167224    0.377128    11.00000   -1.20000
AFIX   0
B1    3    0.632563    0.254555    0.426579    11.00000    0.06650    0.05883 =
         0.06384   -0.00042    0.00396   -0.00376

PART 1
O3    5    0.689148    0.802561    0.365894    21.00000    0.07989    0.11409 =
         0.10805   -0.01145    0.01190   -0.00332
C45   1    0.737659    0.774481    0.325217    21.00000    0.09508    0.11593 =
         0.10821   -0.01641    0.00629   -0.00068
AFIX  23
H45A  2    0.729569    0.827231    0.303643    21.00000   -1.20000
H45B  2    0.699664    0.716359    0.312919    21.00000   -1.20000
AFIX   0
C46   1    0.861173    0.753788    0.336600    21.00000    0.09048    0.12566 =
         0.14747   -0.00579    0.01250    0.00047
AFIX  23
H46A  2    0.873453    0.684992    0.343917    21.00000   -1.20000
H46B  2    0.908321    0.771554    0.312420    21.00000   -1.20000
AFIX   0
C47   1    0.884934    0.815625    0.374589    21.00000    0.09048    0.12566 =
         0.14747   -0.00579    0.01250    0.00047
AFIX  23
H47A  2    0.929109    0.779305    0.397310    21.00000   -1.20000
H47B  2    0.929785    0.872003    0.366243    21.00000   -1.20000
AFIX   0
C48   1    0.780296    0.847906    0.391463    21.00000    0.09508    0.11593 =
         0.10821   -0.01641    0.00629   -0.00068
AFIX  23
H48A  2    0.777309    0.829473    0.422404    21.00000   -1.20000
H48B  2    0.774165    0.918898    0.389259    21.00000   -1.20000
AFIX   0
SAME 0.02 0.04 O3 > C48
PART 0
PART 2
O3A   5    0.674162    0.808896    0.360606   -21.00000    0.07989    0.11409 =
         0.10805   -0.01145    0.01190   -0.00332
C45A  1    0.729799    0.757285    0.326620   -21.00000    0.09508    0.11593 =
         0.10821   -0.01641    0.00629   -0.00068
AFIX  23
H45C  2    0.700312    0.777233    0.297313   -21.00000   -1.20000
H45D  2    0.721363    0.686678    0.329650   -21.00000   -1.20000
AFIX   0
C46A  1    0.852445    0.788662    0.335306   -21.00000    0.09048    0.12566 =
         0.14747   -0.00579    0.01250    0.00047
AFIX  23
H46C  2    0.896459    0.735415    0.349227   -21.00000   -1.20000
H46D  2    0.885883    0.804837    0.307550   -21.00000   -1.20000
AFIX   0
C47A  1    0.855706    0.871362    0.363337   -21.00000    0.09048    0.12566 =
         0.14747   -0.00579    0.01250    0.00047
AFIX  23
H47C  2    0.869238    0.930683    0.346579   -21.00000   -1.20000
H47D  2    0.916336    0.864573    0.386439   -21.00000   -1.20000
AFIX   0
C48A  1    0.745928    0.875589    0.382253   -21.00000    0.09508    0.11593 =
         0.10821   -0.01641    0.00629   -0.00068
AFIX  23
H48C  2    0.753906    0.859926    0.413613   -21.00000   -1.20000
H48D  2    0.714283    0.941320    0.379043   -21.00000   -1.20000
AFIX   0

PART 0
PART 3
O1    5    0.124872    0.759666    0.299147    31.00000    0.07854    0.21040 =
         0.08656   -0.02898   -0.01160    0.00298
O2    5    0.261336    0.723989    0.259826    31.00000    0.07854    0.21040 =
         0.08656   -0.02898   -0.01160    0.00298
N1    4    0.225522    0.749334    0.294534    31.00000    0.07906    0.07893 =
         0.07121    0.01245   -0.00427   -0.00258
PART 0
PART 4
O1A   5    0.206270    0.757518    0.304887   -31.00000    0.07854    0.21040 =
         0.08656   -0.02898   -0.01160    0.00298
O2A   5    0.318777    0.717429    0.256180   -31.00000    0.07854    0.21040 =
         0.08656   -0.02898   -0.01160    0.00298
N1A   4    0.211383    0.730213    0.263790   -31.00000    0.07906    0.07893 =
         0.07121    0.01245   -0.00427   -0.00258
HKLF 4


REM  shelxt in P 1 21/n 1
REM wR2 = 0.1381, GooF = S = 0.951, Restrained GooF = 0.958 for all data
REM R1 = 0.0539 for 5367 Fo > 4sig(Fo) and 0.0946 for all 9603 data
REM 526 parameters refined using 490 restraints

END

WGHT      0.0561      0.0000

REM Highest difference peak  0.428,  deepest hole -0.552,  1-sigma level  0.058
Q1    1   0.3013  0.8347  0.3450  11.00000  0.05    0.43
Q2    1   0.2062  0.6644  0.2820  11.00000  0.05    0.34
Q3    1   0.8982  0.8468  0.3517  11.00000  0.05    0.31
Q4    1   0.3452  0.7745  0.3612  11.00000  0.05    0.28
Q5    1   0.1753  0.7987  0.2818  11.00000  0.05    0.28
;
_shelx_res_checksum   19415

_shelx_hkl_file
;
 -16   0   7    0.06    3.44
 -16   0   8    1.14    4.79
 -16   0   9   -0.00    4.05
  16   0  -9   -0.00    3.54
 -16   0  10    5.54    5.59
  16   0 -10   -0.00    3.73
 -16   0  11   -0.00    3.17
  16   0 -11   -0.00    3.45
 -16   0  12    1.19    3.81
  16   0 -12    0.00    2.80
  16   0 -13    1.33    3.18
  16   0 -14    1.27    3.54
  16   0 -15    1.84    3.19
  16   0 -16    0.94    4.00
 -16   1   6   -0.00    3.70
 -16   1   7    3.49    4.25
 -16  -1   7   -0.00    3.74
 -16   1   8    2.89    5.14
 -16  -1   8    5.95    4.55
 -16   1   9   -0.00    2.96
  16  -1  -9    1.99    3.52
 -16  -1   9    1.51    3.53
 -16   1  10    4.46    4.09
  16  -1 -10    1.20    3.78
 -16  -1  10   -0.00    2.10
 -16   1  11   -0.00    3.45
  16  -1 -11   -0.00    3.12
  16   1 -11    0.17    3.90
 -16  -1  11    1.23    4.10
 -16   1  12    2.81    4.42
  16  -1 -12    2.13    3.36
  16   1 -12   -0.00    3.81
 -16  -1  12    1.53    4.20
  16  -1 -13    1.02    3.30
  16   1 -13   -0.00    2.86
 -16  -1  13   -0.00    5.21
  16  -1 -14   -0.00    4.01
  16   1 -14    0.40    3.32
  16  -1 -15    0.55    3.00
  16   1 -15   -0.00    2.81
  16  -1 -16    0.10    2.73
  16   1 -16   -0.00    3.17
  16   1 -17   -0.00    3.55
 -16   2   6   -0.00    4.07
 -16   2   7    0.90    3.00
 -16   2   8   -0.00    4.53
 -16  -2   8    0.19    3.02
 -16   2   9    1.01    3.88
 -16  -2   9   -0.00    3.94
 -16   2  10    1.13    3.66
  16  -2 -10    0.00    3.38
 -16  -2  10    0.67    3.66
 -16   2  11    2.34    4.32
  16  -2 -11    3.98    4.06
 -16  -2  11    0.38    2.84
 -16   2  12    1.55    4.72
  16  -2 -12   -0.00    3.03
 -16  -2  12   -0.00    3.51
  16  -2 -13    0.42    2.66
  16  -2 -14    0.44    3.53
  16  -2 -15    2.30    3.71
  16  -2 -16    3.68    4.40
 -16   3   6   -0.00    3.96
 -16   3   7   -0.00    3.89
 -16   3   8    0.60    3.08
 -16  -3   8    0.29    2.76
 -16   3   9   -0.00    4.19
 -16  -3   9    1.85    3.91
 -16   3  10    0.05    4.07
 -16  -3  10    2.37    4.10
 -16   3  11   -0.00    4.59
 -16  -3  11    0.35    4.02
  16  -3 -12    1.77    3.96
 -16  -3  12    3.22    5.00
  16  -3 -13    3.61    3.95
  16  -3 -14    3.15    3.58
  16  -3 -15    0.00    3.70
 -16   4   6    0.45    3.76
 -16   4   7    3.04    4.75
 -16   4   8    3.03    3.98
 -16   4   9    3.18    5.22
 -16  -4   9   -0.00    3.80
 -16   4  10   10.78    6.63
 -16  -4  10    0.79    3.37
 -16  -4  11   -0.00    3.24
 -16  -4  12   -0.00    4.31
 -16   5   6   -0.00    4.03
 -16   5   7    0.00    4.22
 -16   5   8   10.74    6.46
 -16   5   9   -0.00    3.43
 -16  -5  11    0.00    4.48
 -16   6   7    4.14    5.01
  15   0  -1    1.45    3.27
  15   0  -2   -0.00    3.83
  15   0  -3   12.01    5.92
 -15   0   4    2.12    3.38
  15   0  -4    1.06    2.99
 -15   0   5   -0.00    4.14
  15   0  -5   -0.00    4.15
 -15   0   6   -0.00    2.83
  15   0  -6    0.31    3.76
 -15   0   7    3.19    4.84
  15   0  -7    5.02    4.16
 -15   0   8    1.25    3.15
  15   0  -8   -0.00    3.39
 -15   0   9    6.42    5.52
  15   0  -9   25.16    7.54
 -15   0  10    1.38    3.76
  15   0 -10    3.75    4.21
 -15   0  11   -0.00    3.23
  15   0 -11    0.00    3.35
 -15   0  12    0.00    3.58
  15   0 -12   -0.00    2.90
 -15   0  13   -0.00    3.34
  15   0 -13    0.17    2.73
 -15   0  14    1.69    4.43
  15   0 -14    0.64    3.13
 -15   0  15    7.39    5.40
  15   0 -15    2.62    3.78
 -15   0  16   -0.00    3.83
  15   0 -16    0.74    2.72
 -15   0  17   -0.00    3.83
  15   0 -17    0.84    2.67
  15  -1  -1    0.00    4.24
  15   1  -1    5.14    4.13
  15  -1  -2    6.55    4.44
  15   1  -2    0.00    3.27
  15  -1  -3    0.00    3.70
  15   1  -3   -0.00    3.77
 -15   1   4   -0.00    3.49
  15  -1  -4    0.59    2.74
  15   1  -4   -0.00    3.14
 -15  -1   4   -0.00    3.36
 -15   1   5    6.91    4.87
  15  -1  -5    8.03    5.08
  15   1  -5    6.70    4.61
 -15  -1   5   10.06    6.55
 -15   1   6   -0.00    3.36
  15  -1  -6   -0.00    2.69
  15   1  -6    0.67    3.09
 -15  -1   6    4.37    4.56
 -15   1   7    5.15    4.89
  15  -1  -7    4.61    4.40
  15   1  -7    1.72    3.10
 -15  -1   7    2.61    4.92
 -15   1   8    0.00    3.46
  15  -1  -8    0.85    3.20
  15   1  -8    3.19    3.41
 -15  -1   8    0.97    2.74
 -15   1   9    1.71    3.46
  15  -1  -9    0.47    2.65
  15   1  -9    0.00    2.90
 -15  -1   9    1.54    4.29
 -15   1  10   -0.00    3.25
  15  -1 -10    2.81    3.58
  15   1 -10    3.61    3.50
 -15  -1  10   -0.00    3.73
 -15   1  11    2.92    4.16
  15  -1 -11    1.87    4.10
  15   1 -11    4.04    3.96
 -15  -1  11    4.34    5.28
 -15   1  12    0.73    3.25
  15  -1 -12    2.63    3.56
  15   1 -12    0.30    3.36
 -15  -1  12   -0.00    3.59
 -15   1  13    5.71    4.57
  15  -1 -13   -0.00    3.02
  15   1 -13    3.75    3.65
 -15  -1  13    0.71    3.56
 -15   1  14   -0.00    3.55
  15  -1 -14   -0.00    3.62
  15   1 -14   -0.00    3.20
 -15  -1  14    3.62    3.86
 -15   1  15   -0.00    3.73
  15  -1 -15   -0.00    3.46
  15   1 -15    0.29    3.15
 -15  -1  15    3.08    3.89
 -15   1  16    0.28    2.70
  15  -1 -16   -0.00    3.11
  15   1 -16    0.00    3.44
 -15  -1  16    0.09    3.93
  15  -1 -17    4.29    4.44
  15   1 -17   -0.00    3.35
 -15  -1  17    5.12    4.81
  15  -2  -1   -0.00    3.27
  15   2  -1   -0.00    3.41
  15  -2  -2    2.71    4.10
  15   2  -2   -0.00    3.16
 -15   2   3    6.56    6.38
  15  -2  -3    8.58    5.38
  15   2  -3    6.81    4.86
 -15   2   4    0.98    3.54
  15  -2  -4   -0.00    4.07
  15   2  -4    3.32    3.53
 -15   2   5    6.70    5.25
  15  -2  -5    1.28    3.23
  15   2  -5    0.00    2.73
 -15  -2   5    4.94    5.73
 -15   2   6    0.62    3.62
  15  -2  -6   -0.00    3.08
  15   2  -6   -0.00    3.31
 -15  -2   6    0.86    3.29
 -15   2   7    4.77    5.03
  15  -2  -7    7.32    4.79
  15   2  -7    7.06    4.88
 -15  -2   7    5.90    5.35
 -15   2   8    0.00    3.73
  15  -2  -8   -0.00    3.03
  15   2  -8   -0.00    3.22
 -15  -2   8   -0.00    3.54
 -15   2   9    0.00    3.83
  15  -2  -9    1.51    4.35
  15   2  -9    1.74    2.74
 -15  -2   9   -0.00    3.89
 -15   2  10    0.59    4.19
  15  -2 -10    0.62    2.69
  15   2 -10   -0.00    2.99
 -15  -2  10   -0.00    3.91
 -15   2  11    0.63    4.02
  15  -2 -11    0.00    3.20
  15   2 -11   -0.00    3.24
 -15  -2  11    4.33    4.47
 -15   2  12    0.00    4.13
  15  -2 -12    0.31    2.85
  15   2 -12   -0.00    3.20
 -15  -2  12    0.00    2.82
 -15   2  13    9.16    5.87
  15  -2 -13    7.06    4.45
  15   2 -13    2.83    3.35
 -15  -2  13    5.93    4.63
 -15   2  14    0.62    3.80
  15  -2 -14    1.64    3.06
  15   2 -14    3.57    3.63
 -15  -2  14    4.65    4.44
 -15   2  15    0.00    3.69
  15  -2 -15    0.00    3.12
  15   2 -15    1.75    3.54
 -15  -2  15    2.92    4.42
 -15   2  16    0.37    3.43
  15  -2 -16    2.24    3.24
  15   2 -16    2.57    3.62
 -15  -2  16    1.09    4.14
  15   2 -17    1.87    3.07
  15   2 -18    2.16    3.51
  15  -3  -1    5.99    5.08
  15   3  -1    0.54    4.06
  15  -3  -2   -0.00    3.84
  15   3  -2   -0.00    3.02
 -15   3   3    0.59    3.20
  15  -3  -3    2.47    3.28
  15   3  -3    3.97    3.58
 -15   3   4   -0.00    3.85
  15  -3  -4    1.78    3.78
  15   3  -4   -0.00    2.96
 -15   3   5    2.16    5.44
  15  -3  -5    0.00    3.38
  15   3  -5    5.28    4.63
 -15   3   6    5.32    5.74
  15  -3  -6    0.29    3.88
  15   3  -6    0.49    3.47
 -15  -3   6    1.50    4.32
 -15   3   7   -0.00    3.80
  15  -3  -7    3.77    4.14
  15   3  -7    4.50    4.10
 -15  -3   7    0.00    3.11
 -15   3   8    1.94    3.34
  15  -3  -8   -0.00    2.88
  15   3  -8    0.38    2.99
 -15  -3   8    1.62    3.99
 -15   3   9    4.12    4.63
  15  -3  -9    0.00    4.04
  15   3  -9   -0.00    2.78
 -15  -3   9   -0.00    3.11
 -15   3  10    9.97    5.68
  15  -3 -10    2.60    4.08
  15   3 -10    0.00    2.76
 -15  -3  10    3.71    4.54
 -15   3  11   11.74    6.28
  15  -3 -11   13.09    5.80
  15   3 -11    9.28    4.99
 -15  -3  11    5.98    4.82
 -15   3  12    0.28    4.50
  15  -3 -12    2.19    3.27
  15   3 -12    1.80    3.34
 -15  -3  12    3.04    3.95
 -15   3  13    0.00    4.12
  15  -3 -13    0.66    3.26
  15   3 -13    0.61    2.60
 -15  -3  13    0.00    4.04
 -15   3  14    4.50    4.62
  15  -3 -14    0.00    3.10
  15   3 -14   -0.00    3.03
 -15  -3  14   -0.00    3.36
 -15   3  15   -0.00    3.80
  15  -3 -15   -0.00    3.44
  15   3 -15    6.34    4.40
 -15  -3  15    0.13    4.01
  15  -3 -16    1.85    3.03
  15   3 -16    0.00    3.57
 -15  -3  16   -0.00    4.12
  15   3 -17    4.00    3.93
  15   3 -18    0.66    2.19
  15  -4  -1   -0.00    2.39
  15   4  -1    1.92    3.55
  15  -4  -2    0.00    3.99
  15   4  -2   -0.00    3.74
  15  -4  -3    1.58    3.38
  15   4  -3    0.26    3.25
 -15   4   4   -0.00    4.23
  15  -4  -4   -0.00    3.66
  15   4  -4    0.86    3.38
 -15   4   5    5.93    5.16
  15  -4  -5    6.23    4.75
  15   4  -5    3.48    3.78
 -15   4   6   -0.00    3.32
  15  -4  -6    0.23    3.55
  15   4  -6    0.86    3.15
 -15   4   7    1.54    4.76
  15  -4  -7    2.40    4.00
  15   4  -7    1.66    3.61
 -15  -4   7    3.39    4.37
 -15   4   8    0.00    4.38
  15  -4  -8   -0.00    3.41
  15   4  -8    1.19    3.68
 -15  -4   8    0.31    3.67
 -15   4   9    0.77    3.77
  15  -4  -9    5.56    4.74
  15   4  -9    7.73    5.10
 -15  -4   9    8.18    5.80
 -15   4  10   -0.00    3.43
  15  -4 -10   -0.00    3.18
  15   4 -10    0.00    3.06
 -15  -4  10    0.94    3.54
 -15   4  11    2.61    4.40
  15  -4 -11    0.00    3.46
  15   4 -11   -0.00    3.38
 -15  -4  11    0.00    3.32
 -15   4  12    1.93    4.27
  15  -4 -12    6.43    4.50
  15   4 -12    3.16    3.72
 -15  -4  12    1.64    3.19
 -15   4  13    7.32    5.55
  15  -4 -13    1.66    3.39
  15   4 -13    1.91    3.24
 -15  -4  13    3.80    4.46
 -15   4  14   -0.00    3.68
  15  -4 -14    2.60    3.50
  15   4 -14    3.67    4.05
 -15  -4  14    0.29    3.80
  15  -4 -15    1.24    3.49
  15   4 -15    4.78    4.23
 -15  -4  15    1.32    3.97
 -15   4  16   -0.00    2.58
  15  -4 -16    2.19    2.82
  15   4 -16   -0.00    3.09
 -15  -4  16   -0.00    2.91
  15   4 -17   -0.00    2.85
  15   4 -18   -0.00    3.08
 -15   5   1    6.07    4.08
  15  -5  -1    2.20    3.15
  15   5  -1    1.52    2.40
 -15   5   2    0.00    3.94
  15  -5  -2   -0.00    4.08
  15   5  -2    0.00    3.72
 -15   5   3    4.48    3.87
  15  -5  -3   -0.00    3.64
  15   5  -3   -0.00    3.17
 -15   5   4   -0.00    3.21
 -15   5   4    3.14    3.62
  15  -5  -4   -0.00    3.41
  15   5  -4   -0.00    3.67
 -15   5   5    4.86    3.90
 -15   5   5    0.88    3.53
  15  -5  -5    1.72    3.57
  15   5  -5   -0.00    2.25
 -15   5   6    0.94    4.14
 -15   5   6    4.10    5.40
  15  -5  -6    2.68    4.77
  15   5  -6    4.03    4.23
 -15   5   7   11.46    5.43
 -15   5   7    4.59    5.57
  15  -5  -7    8.77    4.94
  15   5  -7    3.21    3.96
 -15   5   8    0.00    3.07
 -15   5   8   -0.00    4.16
  15  -5  -8   -0.00    3.94
  15   5  -8    0.00    3.61
 -15  -5   8   -0.00    3.19
 -15   5   9   -0.00    2.58
 -15   5   9   -0.00    3.18
  15  -5  -9    5.18    4.38
  15   5  -9   -0.00    3.13
 -15  -5   9    1.12    3.83
 -15   5  10    5.15    3.95
 -15   5  10    2.45    4.17
  15  -5 -10    2.90    3.99
  15   5 -10    1.54    3.51
 -15  -5  10    1.38    4.18
 -15   5  11    4.68    4.49
 -15   5  11    6.42    5.29
  15   5 -11    4.58    3.70
 -15  -5  11    5.96    5.27
 -15   5  12    0.00    3.56
 -15   5  12    0.18    4.85
  15   5 -12    0.07    3.60
 -15  -5  12    1.76    4.57
 -15   5  13    2.13    3.06
 -15   5  13   -0.00    3.90
  15   5 -13    2.49    3.37
 -15  -5  13    1.59    3.45
 -15   5  14    0.06    3.33
  15   5 -14    2.08    3.56
 -15  -5  14   -0.00    4.39
 -15   5  15    1.95    3.85
  15   5 -15    1.86    3.43
 -15  -5  15    2.08    3.32
 -15   5  16    4.05    4.35
  15   5 -16    0.80    3.28
  15   5 -17    0.03    3.20
  15   5 -18   -0.00    2.98
 -15   6   4   10.39    5.07
 -15   6   4    3.05    4.61
 -15   6   5    3.18    4.51
 -15   6   5   -0.00    4.22
 -15   6   6    0.00    3.16
 -15   6   6    0.46    3.65
 -15   6   7    1.79    3.35
 -15   6   7    0.72    3.87
 -15   6   8    1.57    2.94
 -15   6   8    3.05    4.04
 -15   6   9    0.00    2.37
 -15   6   9    0.22    4.00
 -15  -6   9   -0.00    2.28
 -15   6  10   -0.00    2.29
 -15   6  10    1.86    4.32
 -15  -6  10    1.32    3.73
 -15   6  11   -0.00    2.99
 -15   6  11   -0.00    2.97
 -15  -6  11    0.18    2.24
 -15   6  12   -0.00    2.83
 -15   6  12   -0.00    2.89
 -15  -6  12   -0.00    3.87
 -15   6  13    5.53    4.37
 -15  -6  13   -0.00    2.76
 -15   6  14    2.39    3.58
 -15  -6  14    1.11    3.17
 -15   6  15    0.00    3.62
 -15   7   5   -0.00    3.80
 -15   7   6    6.96    5.50
 -15   7   7   -0.00    3.27
 -15   7   8   -0.00    3.63
 -15   7   9    1.11    4.18
 -15   7  10    0.00    2.79
 -15   7  10    4.48    4.95
 -15  -7  10   -0.00    3.66
 -15   7  11   -0.00    2.45
 -15  -7  11    2.13    4.13
 -15   7  12    3.85    4.43
 -15  -7  12    3.50    4.45
 -15   7  13   -0.00    3.41
 -15  -7  13   -0.00    3.49
 -15   7  14    0.11    2.71
 -15   7  15    2.15    3.61
 -15  -8  12   -0.00    3.57
 -14   0   1    2.97    3.92
  14   0  -1    0.81    3.46
 -14   0   2   10.57    6.24
  14   0  -2   14.01    6.00
 -14   0   3    1.05    3.94
  14   0  -3    2.64    4.47
 -14   0   4    3.77    4.63
  14   0  -4    9.13    5.01
 -14   0   5   -0.00    3.85
  14   0  -5    1.90    3.67
 -14   0   6   11.00    6.10
  14   0  -6   14.35    5.50
 -14   0   7    0.77    4.07
  14   0  -7   -0.00    3.44
 -14   0   8    1.87    4.48
  14   0  -8    8.43    4.76
 -14   0   9    3.14    4.70
  14   0  -9   -0.00    3.94
 -14   0  10    0.33    3.34
  14   0 -10    1.78    3.31
 -14   0  11   -0.00    3.92
  14   0 -11    2.36    2.87
 -14   0  12    8.58    4.95
  14   0 -12    4.64    4.16
 -14   0  13    1.56    3.85
  14   0 -13   -0.00    2.34
 -14   0  14    6.38    4.84
  14   0 -14    3.81    4.13
 -14   0  15   -0.00    3.70
  14   0 -15   -0.00    3.36
 -14   0  16    0.95    3.19
  14   0 -16    3.60    3.74
 -14   0  17   -0.00    3.34
  14   0 -17   -0.00    2.52
 -14   0  18    2.52    3.62
  14   0 -18    0.80    2.69
 -14   0  19   -0.00    2.91
 -14   0  20    0.01    3.23
 -14   1   1    5.94    4.99
  14  -1  -1   -0.00    2.50
  14   1  -1    2.71    3.73
 -14   1   2   -0.00    3.78
  14  -1  -2    0.94    3.30
  14   1  -2    0.66    3.55
 -14  -1   2    0.00    2.38
 -14   1   3    4.11    3.98
  14  -1  -3    0.56    3.37
  14   1  -3   -0.00    2.65
 -14  -1   3    0.15    2.93
 -14   1   4    7.30    5.46
  14  -1  -4    7.15    4.50
  14   1  -4    1.28    3.29
 -14  -1   4    6.12    4.65
 -14   1   5    3.42    3.97
  14  -1  -5   -0.00    3.71
  14   1  -5   -0.00    2.91
 -14  -1   5    0.00    4.75
 -14   1   6    8.19    5.79
  14  -1  -6    5.69    4.44
  14   1  -6    6.42    4.43
 -14  -1   6    9.14    5.34
 -14   1   7   -0.00    3.45
  14  -1  -7   -0.00    3.71
  14   1  -7    1.62    3.24
 -14  -1   7    0.00    3.73
 -14   1   8   -0.00    3.11
  14  -1  -8    2.74    3.88
  14   1  -8    1.77    3.46
 -14  -1   8    1.99    4.20
 -14   1   9    0.24    3.99
  14  -1  -9    1.12    3.72
  14   1  -9    0.00    2.89
 -14  -1   9   -0.00    2.90
 -14   1  10    0.69    3.37
  14  -1 -10    1.92    3.82
  14   1 -10   11.23    5.19
 -14  -1  10    3.92    4.42
 -14   1  11    0.32    3.42
  14  -1 -11   -0.00    3.41
  14   1 -11   -0.00    3.17
 -14  -1  11    0.00    4.08
 -14   1  12    0.26    3.14
  14  -1 -12    4.10    3.73
  14   1 -12    0.82    3.12
 -14  -1  12    1.31    4.23
 -14   1  13   -0.00    2.96
  14  -1 -13    0.30    2.57
  14   1 -13    0.49    2.75
 -14  -1  13    0.00    2.98
 -14   1  14    0.00    4.61
  14  -1 -14    2.05    4.01
  14   1 -14    4.20    4.15
 -14  -1  14    5.85    4.54
 -14   1  15    2.81    4.07
  14  -1 -15    2.77    3.30
  14   1 -15    0.01    2.52
 -14  -1  15   -0.00    3.28
 -14   1  16   -0.00    3.04
  14  -1 -16    0.42    2.19
  14   1 -16    9.18    4.99
 -14  -1  16    1.61    3.52
 -14   1  17   -0.00    3.44
  14  -1 -17   -0.00    2.38
  14   1 -17    2.13    3.44
 -14  -1  17    0.06    3.16
 -14   1  18   -0.00    2.75
  14   1 -18   -0.00    2.37
 -14  -1  18   -0.00    4.12
 -14   1  19    0.27    2.83
 -14  -1  19   -0.00    3.61
 -14   1  20    4.07    4.29
 -14  -1  20   -0.00    3.20
 -14   2   1    1.74    3.82
  14  -2  -1   -0.00    2.78
  14   2  -1    1.85    2.63
 -14   2   2    4.54    5.10
  14  -2  -2    5.50    5.12
  14   2  -2   13.50    5.52
 -14  -2   2    7.03    5.22
 -14   2   3    0.00    4.01
  14  -2  -3    2.18    3.54
  14   2  -3   -0.00    2.94
 -14  -2   3   -0.00    5.01
 -14   2   4    0.00    2.79
  14  -2  -4    2.42    3.38
  14   2  -4    1.30    3.19
 -14  -2   4    6.37    4.99
 -14   2   5    0.00    3.03
  14  -2  -5   -0.00    3.25
  14   2  -5   -0.00    3.31
 -14  -2   5    4.63    4.50
 -14   2   6    8.19    5.49
  14  -2  -6   13.19    5.35
  14   2  -6    6.92    4.29
 -14  -2   6   -0.00    3.65
 -14   2   7   -0.00    3.41
  14  -2  -7    5.71    4.10
  14   2  -7   -0.00    2.71
 -14  -2   7   -0.00    3.25
 -14   2   8    0.00    3.68
  14  -2  -8    1.74    3.44
  14   2  -8    2.30    3.54
 -14  -2   8    0.80    4.24
 -14   2   9    1.00    3.70
  14  -2  -9   -0.00    2.81
  14   2  -9    2.49    3.29
 -14  -2   9   -0.00    4.16
 -14   2  10    1.47    3.60
  14  -2 -10    0.00    2.93
  14   2 -10    0.94    2.62
 -14  -2  10    3.45    4.74
 -14   2  11   -0.00    3.68
  14  -2 -11    2.54    3.91
  14   2 -11   -0.00    2.94
 -14  -2  11    1.91    4.60
 -14   2  12    2.08    4.00
  14  -2 -12    0.00    3.07
  14   2 -12    6.04    4.63
 -14  -2  12    9.05    5.64
 -14   2  13    0.38    3.58
  14  -2 -13    1.99    3.34
  14   2 -13    1.16    2.73
 -14  -2  13    2.85    3.96
 -14   2  14   -0.00    3.54
  14  -2 -14   12.16    5.40
  14   2 -14    3.33    3.73
 -14  -2  14    6.37    4.78
 -14   2  15   -0.00    3.18
  14  -2 -15   -0.00    3.14
  14   2 -15   -0.00    2.93
 -14  -2  15   -0.00    3.73
 -14   2  16    2.48    3.76
  14  -2 -16    0.61    2.85
  14   2 -16   -0.00    2.78
 -14  -2  16    0.00    3.08
 -14   2  17   -0.00    4.13
  14  -2 -17   -0.00    2.91
  14   2 -17    2.43    3.26
 -14  -2  17   -0.00    3.74
 -14   2  18   -0.00    3.38
  14   2 -18    3.20    3.49
 -14  -2  18    1.40    3.81
 -14   2  19   -0.00    2.86
 -14  -2  19    0.52    2.87
 -14   2  20    4.25    4.34
 -14  -2  20    1.40    3.29
 -14   3   1   -0.00    3.01
  14  -3  -1    0.00    3.96
  14   3  -1    0.79    2.59
 -14   3   2    0.00    4.32
  14  -3  -2   -0.00    4.28
  14   3  -2   -0.00    2.82
 -14   3   3    1.83    4.63
  14  -3  -3   -0.00    3.11
  14   3  -3    1.78    3.59
 -14  -3   3    5.14    4.64
 -14   3   4   -0.00    3.57
  14  -3  -4    0.64    2.36
  14   3  -4   -0.00    3.26
 -14  -3   4   -0.00    3.60
 -14   3   5   -0.00    4.01
  14  -3  -5    0.00    3.70
  14   3  -5   -0.00    2.94
 -14  -3   5    1.17    3.60
 -14   3   6   26.04    8.07
  14  -3  -6    3.55    4.35
  14   3  -6   13.69    5.87
 -14  -3   6    8.69    5.67
 -14   3   7    0.62    3.56
  14  -3  -7    0.97    2.83
  14   3  -7   -0.00    3.41
 -14  -3   7   -0.00    3.68
 -14   3   8    2.82    4.06
  14  -3  -8    0.54    3.20
  14   3  -8    3.17    3.37
 -14  -3   8    1.79    3.75
 -14   3   9    0.14    3.52
  14  -3  -9    0.41    3.34
  14   3  -9    0.00    3.15
 -14  -3   9   -0.00    3.88
 -14   3  10    2.37    3.98
  14  -3 -10    4.61    4.05
  14   3 -10    7.64    4.20
 -14  -3  10   10.80    5.87
 -14   3  11    1.59    3.90
  14  -3 -11    3.74    3.88
  14   3 -11   11.39    4.92
 -14  -3  11    0.00    3.75
 -14   3  12   -0.00    4.33
  14  -3 -12    1.59    2.70
  14   3 -12   -0.00    2.59
 -14  -3  12    0.58    3.51
 -14   3  13   -0.00    3.02
  14  -3 -13   -0.00    2.38
  14   3 -13   -0.00    3.24
 -14  -3  13   -0.00    3.25
 -14   3  14    0.00    3.22
  14  -3 -14    0.51    3.59
  14   3 -14    6.11    4.09
 -14  -3  14    4.20    4.28
 -14   3  15    0.00    3.13
  14  -3 -15    1.37    3.77
  14   3 -15    4.23    4.06
 -14  -3  15    3.58    4.24
 -14   3  16    4.88    4.97
  14  -3 -16    3.52    3.38
  14   3 -16   10.95    5.07
 -14  -3  16   12.88    6.11
 -14   3  17    0.74    3.33
  14  -3 -17    0.33    3.09
  14   3 -17    0.79    2.25
 -14  -3  17    2.60    3.79
 -14   3  18   -0.00    2.82
  14   3 -18   -0.00    2.38
 -14  -3  18   -0.00    3.99
 -14   3  19    1.05    2.68
  14   3 -19   -0.00    2.51
 -14  -3  19    3.18    4.25
 -14  -3  20    6.02    4.81
 -14   4   1    3.49    4.59
  14  -4  -1   -0.00    3.73
  14   4  -1    0.07    3.31
 -14   4   2    3.23    4.08
  14  -4  -2    5.04    3.93
  14   4  -2    5.13    4.35
 -14   4   3    4.04    5.21
  14  -4  -3    2.36    4.54
  14   4  -3   -0.00    2.94
 -14   4   4   -0.00    3.71
  14  -4  -4    2.81    3.83
  14   4  -4    3.06    3.91
 -14  -4   4   -0.00    3.60
 -14   4   5   -0.00    4.24
  14  -4  -5    0.07    2.47
  14   4  -5   -0.00    3.18
 -14  -4   5    0.40    3.42
 -14   4   6   -0.00    3.75
  14  -4  -6    1.46    3.19
  14   4  -6    0.00    3.41
 -14  -4   6    4.45    4.70
 -14   4   7    1.80    3.74
  14  -4  -7    1.91    3.17
  14   4  -7    0.00    3.79
 -14   4   8    0.00    4.34
  14  -4  -8    1.03    3.16
  14   4  -8    3.21    3.39
 -14  -4   8    2.64    4.09
 -14   4   9    1.56    4.02
  14  -4  -9    4.86    3.77
  14   4  -9    1.94    3.75
 -14  -4   9   -0.00    3.58
 -14   4  10    2.98    4.52
  14  -4 -10    0.00    3.09
  14   4 -10    3.80    3.93
 -14  -4  10    2.64    4.51
 -14   4  11    3.02    4.60
  14  -4 -11    2.72    3.32
  14   4 -11    0.68    3.13
 -14  -4  11    1.88    4.33
 -14   4  12    9.88    6.13
  14  -4 -12    2.43    4.06
  14   4 -12    9.41    5.00
 -14  -4  12    3.73    5.26
 -14   4  13    0.00    4.05
  14  -4 -13    0.00    3.37
  14   4 -13    3.85    3.40
 -14  -4  13    5.40    4.39
 -14   4  14    9.00    5.37
  14  -4 -14    3.67    4.21
  14   4 -14    3.94    3.88
 -14  -4  14    2.74    4.58
 -14   4  15   -0.00    4.54
  14  -4 -15    0.00    3.11
  14   4 -15    0.19    2.42
 -14  -4  15   -0.00    3.32
 -14   4  16    1.10    3.78
  14  -4 -16    3.32    3.93
  14   4 -16    3.73    3.56
 -14  -4  16    6.11    4.72
 -14   4  17    0.00    2.50
 -14   4  17   -0.00    3.65
  14   4 -17    0.00    2.73
 -14  -4  17   -0.00    3.62
 -14   4  18    4.10    4.63
  14   4 -18   -0.00    2.84
 -14  -4  18    2.00    3.50
  14   4 -19    0.65    2.82
 -14  -4  19   -0.00    3.42
 -14   5   1    3.50    3.81
 -14   5   1    1.96    4.99
  14  -5  -1   16.15    6.06
  14   5  -1    6.29    4.54
 -14   5   2    0.00    2.75
 -14   5   2    2.99    3.87
  14  -5  -2    0.00    2.66
  14   5  -2    3.18    3.69
 -14   5   3    2.27    3.73
 -14   5   3    6.32    4.92
  14  -5  -3   -0.00    3.68
  14   5  -3    0.57    3.28
 -14   5   4    0.00    3.14
 -14   5   4    1.98    3.93
  14  -5  -4    0.37    2.70
  14   5  -4   -0.00    3.45
 -14   5   5    9.05    4.74
 -14   5   5    5.55    5.35
  14  -5  -5    4.25    4.32
  14   5  -5   13.26    5.46
 -14  -5   5   -0.00    3.64
 -14   5   6    1.51    3.72
 -14   5   6    8.51    5.60
  14  -5  -6    6.19    4.68
  14   5  -6    6.01    3.98
 -14  -5   6    2.00    3.01
 -14   5   7    1.42    2.91
 -14   5   7   -0.00    4.03
  14  -5  -7   -0.00    3.42
  14   5  -7    3.70    3.73
 -14  -5   7    1.11    3.47
 -14   5   8    2.32    3.58
 -14   5   8   -0.00    3.91
  14  -5  -8   -0.00    3.30
  14   5  -8    0.46    3.07
 -14  -5   8   -0.00    2.74
 -14   5   9    3.21    3.92
 -14   5   9    8.76    5.61
  14  -5  -9    3.92    3.95
  14   5  -9    4.23    3.71
 -14  -5   9    3.05    4.54
 -14   5  10    9.33    5.25
 -14   5  10    9.29    5.63
  14  -5 -10    0.93    2.80
  14   5 -10    9.99    4.83
 -14  -5  10   11.25    6.14
 -14   5  11    4.73    3.95
 -14   5  11    2.77    4.74
  14  -5 -11    0.41    3.14
  14   5 -11    4.37    3.29
 -14  -5  11    0.31    4.04
 -14   5  12   11.67    5.31
 -14   5  12    4.97    5.29
  14   5 -12    1.20    2.62
 -14  -5  12   -0.00    3.77
 -14   5  13    1.56    3.29
 -14   5  13   -0.00    3.52
  14   5 -13   -0.00    2.99
 -14  -5  13   -0.00    3.85
 -14   5  14    0.09    2.75
 -14   5  14    0.00    3.88
  14   5 -14    1.31    3.00
 -14  -5  14    4.31    4.37
 -14   5  15    5.02    4.02
 -14   5  15   -0.00    3.93
  14   5 -15    0.97    2.90
 -14  -5  15    1.09    3.18
 -14   5  16    5.35    4.54
 -14   5  16    4.47    4.13
  14   5 -16    4.44    4.05
 -14  -5  16   -0.00    3.60
 -14   5  17   -0.00    2.63
 -14   5  17    0.00    3.45
  14   5 -17    0.00    2.20
 -14  -5  17    3.25    3.99
  14   5 -18   -0.00    2.46
 -14  -5  18    0.60    2.68
  14   5 -19   -0.00    2.41
 -14  -5  19    0.93    3.91
 -14   6   1    8.04    5.19
  14   6  -1   10.34    5.07
 -14   6   2    4.57    3.91
 -14   6   2    0.66    3.89
  14   6  -2    0.00    3.80
 -14   6   3   -0.00    2.65
 -14   6   3    0.03    4.12
  14   6  -3    1.53    3.36
 -14   6   4    7.18    4.51
 -14   6   4    0.00    4.16
  14   6  -4    6.18    4.49
 -14   6   5    1.59    3.23
 -14   6   5    0.00    3.44
  14   6  -5   -0.00    2.96
 -14   6   6    7.42    4.35
 -14   6   6    0.00    3.89
  14   6  -6   -0.00    3.32
 -14  -6   6    5.68    5.85
 -14   6   7   -0.00    2.51
 -14   6   7    3.57    5.42
  14   6  -7    2.21    2.97
 -14  -6   7    3.49    4.13
 -14   6   8    0.00    2.94
 -14   6   8    2.30    4.52
  14   6  -8    1.64    3.50
 -14  -6   8    1.50    3.18
 -14   6   9    1.16    2.78
 -14   6   9    0.00    2.55
  14   6  -9    1.29    2.89
 -14  -6   9   -0.00    3.59
 -14   6  10    0.34    2.37
 -14   6  10    1.87    4.30
  14   6 -10    1.34    3.76
 -14  -6  10    0.52    3.48
 -14   6  11    2.03    3.70
 -14   6  11    0.97    2.73
  14   6 -11    2.76    2.87
 -14  -6  11    1.94    3.84
 -14   6  12    4.90    3.70
 -14   6  12   -0.00    3.80
  14   6 -12   -0.00    2.47
 -14  -6  12    0.00    3.63
 -14   6  13    0.00    3.20
 -14   6  13   -0.00    2.60
  14   6 -13    0.11    2.89
 -14  -6  13    0.04    4.09
 -14   6  14    9.49    4.72
 -14   6  14    0.37    4.08
  14   6 -14    0.63    2.86
 -14  -6  14    0.00    3.02
 -14   6  15   -0.00    2.22
 -14   6  15   -0.00    2.92
  14   6 -15    0.30    2.67
 -14  -6  15    1.14    3.59
 -14   6  16   -0.00    2.11
 -14   6  16    1.06    3.53
  14   6 -16    0.00    2.63
 -14  -6  16    3.24    3.98
  14   6 -17   -0.00    3.06
 -14  -6  17    2.15    4.19
  14   6 -18    2.34    3.51
 -14  -6  18    0.00    3.72
  14   6 -19    0.53    2.10
 -14   7   1    4.60    4.71
  14   7  -1    6.21    4.20
 -14   7   2    0.11    2.70
 -14   7   2   -0.00    4.23
  14   7  -2    2.16    2.94
 -14   7   3    4.20    3.52
 -14   7   3    0.72    4.44
  14   7  -3    0.63    3.22
 -14   7   4    0.00    3.36
 -14   7   4    0.74    3.04
  14   7  -4    1.62    3.22
 -14   7   5   12.17    5.39
 -14   7   5    7.83    5.12
  14   7  -5   11.63    5.48
 -14   7   6   -0.00    2.69
 -14   7   6    0.00    3.04
  14   7  -6    3.33    3.65
 -14   7   7    1.22    3.53
 -14   7   7    3.16    3.63
  14   7  -7    2.17    3.05
 -14   7   8   -0.00    2.61
 -14   7   8    3.72    4.19
  14   7  -8    0.00    2.95
 -14  -7   8   -0.00    3.19
 -14   7   9    2.40    3.48
 -14   7   9    1.80    3.58
  14   7  -9    0.99    2.88
 -14  -7   9   -0.00    3.57
 -14   7  10    0.02    2.99
 -14   7  10   -0.00    4.48
  14   7 -10   -0.00    2.70
 -14  -7  10    6.43    4.88
 -14   7  11    5.06    3.69
 -14   7  11    5.64    5.34
  14   7 -11   15.50    5.73
 -14  -7  11   -0.00    3.63
 -14   7  12    1.65    3.45
 -14   7  12    0.00    3.62
  14   7 -12   -0.00    2.99
 -14  -7  12    2.63    3.80
 -14   7  13   -0.00    3.51
 -14   7  13    0.14    2.97
  14   7 -13    0.00    2.52
 -14  -7  13    0.05    3.92
 -14   7  14   -0.00    2.75
 -14   7  14    1.57    3.90
  14   7 -14    0.30    2.34
 -14  -7  14    4.94    4.61
 -14   7  15    5.98    4.25
  14   7 -15   -0.00    3.02
 -14  -7  15    3.28    4.47
 -14   7  16    2.38    3.64
  14   7 -16   -0.00    2.43
 -14  -7  16    2.10    3.51
  14   7 -17    4.16    3.55
 -14  -7  17    2.28    3.64
  14   7 -18    2.54    3.82
  14   7 -19   -0.00    2.76
 -14   8   1    8.10    4.71
  14   8  -1    4.35    3.58
 -14   8   2    2.27    3.72
  14   8  -2    0.00    3.07
 -14   8   3   16.71    6.50
  14   8  -3    1.35    3.59
 -14   8   4    0.00    3.16
  14   8  -4   -0.00    2.70
 -14   8   5    0.87    3.59
  14   8  -5    0.37    2.73
 -14   8   6    2.17    3.83
  14   8  -6    2.79    3.38
 -14   8   7    1.93    3.18
  14   8  -7    0.00    3.24
 -14   8   8   -0.00    2.29
  14   8  -8    1.49    3.09
 -14   8   9    6.72    4.84
  14   8  -9    5.08    3.40
 -14  -8   9    3.44    3.85
 -14   8  10    2.69    3.19
  14   8 -10    0.13    2.64
 -14  -8  10    0.70    2.72
 -14   8  11    0.02    3.69
 -14   8  11   -0.00    3.83
  14   8 -11    0.41    2.97
 -14  -8  11    0.52    3.57
 -14   8  12    1.25    3.73
 -14   8  12    0.00    3.12
  14   8 -12   -0.00    3.32
 -14  -8  12    0.00    2.91
 -14   8  13    2.37    3.99
 -14   8  13    6.75    5.51
  14   8 -13    3.45    4.08
 -14  -8  13    0.70    3.60
 -14   8  14    0.42    3.52
  14   8 -14    1.91    3.43
 -14  -8  14    2.60    4.35
 -14   8  15    1.66    3.04
  14   8 -15   -0.00    1.97
 -14  -8  15    2.02    4.27
  14   8 -16   -0.00    3.08
 -14  -8  16    0.00    3.46
  14   8 -17    0.42    3.10
  14   8 -18   -0.00    2.60
  14   8 -19   -0.00    3.51
 -14   9   5    2.43    3.59
 -14   9   6    2.97    3.63
 -14   9   7    4.63    4.72
 -14   9   8    0.18    3.78
 -14   9   9    4.81    4.71
 -14   9  10    3.30    4.21
 -14   9  11    4.23    4.43
 -14  -9  11    0.34    3.58
 -14   9  12    2.11    3.65
 -14  -9  12   -0.00    3.73
 -14   9  13    0.41    3.22
 -14  -9  13    2.46    4.05
 -14   9  14   -0.00    3.21
 -14  -9  14    3.32    4.85
 -14   9  15    1.43    3.42
 -14  -9  15    1.75    4.26
 -14 -10  13   -0.00    3.99
 -13   0   1   43.26   10.84
  13   0  -1   28.31    8.12
 -13   0   2   -0.00    3.24
  13   0  -2    0.40    2.94
 -13   0   3    4.01    3.84
  13   0  -3    2.10    3.58
 -13   0   4    0.00    2.85
  13   0  -4   -0.00    2.92
 -13   0   5    3.43    4.20
  13   0  -5    7.07    4.49
 -13   0   6   -0.00    3.50
  13   0  -6    2.61    3.23
 -13   0   7   12.78    5.46
  13   0  -7    9.45    5.12
 -13   0   8   -0.00    3.80
  13   0  -8    0.82    2.85
 -13   0   9    1.73    4.05
  13   0  -9    0.00    3.15
 -13   0  10    1.13    3.86
  13   0 -10   -0.00    2.94
 -13   0  11    5.48    4.95
  13   0 -11    9.47    4.94
 -13   0  12    8.60    5.00
  13   0 -12   -0.00    3.25
 -13   0  13   11.73    5.86
  13   0 -13   15.83    5.87
 -13   0  14    3.11    4.43
  13   0 -14   -0.00    2.52
 -13   0  15    1.23    2.87
  13   0 -15    0.00    2.94
 -13   0  16   -0.00    3.23
  13   0 -16    0.00    2.23
 -13   0  17    5.17    4.83
  13   0 -17   12.67    5.53
 -13   0  18   -0.00    2.63
  13   0 -18   -0.00    2.61
 -13   0  19    4.15    4.11
 -13   0  20   -0.00    3.33
 -13   0  21    3.66    4.87
 -13   0  22    0.33    2.87
 -13   0  23   14.84    5.67
 -13   0  24    0.00    2.83
 -13   1   1    6.25    4.75
  13  -1  -1    2.39    3.42
  13   1  -1    5.68    4.42
 -13  -1   1    5.60    4.56
 -13   1   2    0.00    2.86
  13  -1  -2    0.00    3.24
  13   1  -2    1.91    3.13
 -13  -1   2   -0.00    2.45
 -13   1   3    3.61    4.28
  13  -1  -3    4.41    3.96
  13   1  -3    2.89    3.43
 -13  -1   3   -0.00    3.04
 -13   1   4   -0.00    3.82
  13  -1  -4   -0.00    3.00
  13   1  -4    2.34    3.29
 -13  -1   4    0.00    3.76
 -13   1   5   31.25    9.31
  13  -1  -5   26.20    7.80
  13   1  -5   17.79    6.23
 -13  -1   5   23.64    7.75
 -13   1   6    0.69    3.74
  13  -1  -6    0.59    3.05
  13   1  -6    1.22    3.08
 -13  -1   6   -0.00    3.65
 -13   1   7    0.80    3.23
  13  -1  -7    5.46    4.53
  13   1  -7    0.86    3.23
 -13  -1   7   -0.00    3.71
 -13   1   8    1.27    2.89
  13  -1  -8   -0.00    3.49
  13   1  -8    1.65    2.94
 -13  -1   8    0.00    2.82
 -13   1   9   23.68    7.65
  13  -1  -9   22.18    6.87
  13   1  -9   12.48    5.39
 -13  -1   9   12.17    6.15
 -13   1  10    9.49    5.34
  13  -1 -10   -0.00    3.07
  13   1 -10    1.23    2.90
 -13  -1  10    8.55    5.26
 -13   1  11    2.80    3.76
  13  -1 -11    3.36    3.62
  13   1 -11    2.96    3.22
 -13  -1  11    1.47    3.97
 -13   1  12    5.49    4.56
  13  -1 -12    1.29    3.71
  13   1 -12   -0.00    2.66
 -13  -1  12    3.20    3.84
 -13   1  13    8.25    4.80
  13  -1 -13    0.00    2.49
  13   1 -13    1.85    2.66
 -13  -1  13    5.70    4.39
 -13   1  14    0.00    4.02
  13  -1 -14    0.82    3.00
  13   1 -14    0.44    2.34
 -13  -1  14   -0.00    2.88
 -13   1  15   13.84    5.92
  13  -1 -15   12.27    5.33
  13   1 -15   12.02    5.32
 -13  -1  15   17.88    6.66
 -13   1  16    3.78    3.72
  13  -1 -16    0.82    2.94
  13   1 -16   -0.00    2.42
 -13  -1  16   -0.00    3.57
 -13   1  17    0.00    2.36
  13  -1 -17    0.32    3.00
  13   1 -17   -0.00    3.18
 -13  -1  17    1.88    3.29
 -13   1  18   -0.00    3.07
  13  -1 -18   -0.00    2.62
  13   1 -18   -0.00    2.28
 -13  -1  18   -0.00    4.19
 -13   1  19    6.94    5.05
  13   1 -19    0.88    3.43
 -13  -1  19    4.15    3.92
 -13   1  20   -0.00    2.96
 -13  -1  20    0.00    2.86
 -13   1  21    3.63    4.03
 -13  -1  21    1.43    3.49
 -13   1  22   -0.00    3.00
 -13  -1  22    0.00    3.06
 -13   1  23   -0.00    2.81
 -13  -1  23    0.25    2.98
 -13   1  24    2.32    2.72
 -13  -1  24    2.09    3.25
 -13   2   1   14.37    6.99
  13  -2  -1   30.26    8.14
  13   2  -1   21.69    6.62
 -13  -2   1   35.54    9.45
 -13   2   2    1.61    3.93
  13  -2  -2   -0.00    2.37
  13   2  -2    0.49    2.45
 -13  -2   2    0.00    3.65
 -13   2   3   15.17    6.61
  13  -2  -3    8.38    5.24
  13   2  -3    2.49    3.09
 -13  -2   3    1.23    4.01
 -13   2   4    1.38    3.70
  13  -2  -4    3.63    3.74
  13   2  -4   -0.00    2.84
 -13  -2   4    1.29    3.68
 -13   2   5    3.54    4.03
  13  -2  -5    2.52    3.09
  13   2  -5    3.56    4.10
 -13  -2   5    1.55    3.81
 -13   2   6    0.66    3.73
  13  -2  -6    0.17    2.58
  13   2  -6   -0.00    3.55
 -13  -2   6    1.17    3.56
 -13   2   7    8.38    6.09
  13  -2  -7   18.26    6.43
  13   2  -7   22.17    6.80
 -13  -2   7   13.98    6.45
 -13   2   8    3.26    4.36
  13  -2  -8    0.00    3.42
  13   2  -8    6.77    4.20
 -13  -2   8   -0.00    4.11
 -13   2   9    1.39    4.31
  13  -2  -9   -0.00    3.43
 -13  -2   9   -0.00    3.22
 -13   2  10    0.00    3.17
  13  -2 -10    0.00    3.10
  13   2 -10   -0.00    2.05
 -13  -2  10    3.23    4.73
 -13   2  11    4.49    4.31
  13  -2 -11   19.10    6.20
  13   2 -11    8.21    4.67
 -13  -2  11    9.50    5.46
 -13   2  12    1.47    4.00
  13  -2 -12   -0.00    2.71
  13   2 -12    0.97    2.54
 -13  -2  12   -0.00    3.63
 -13   2  13    7.57    5.21
  13  -2 -13    6.42    4.18
  13   2 -13    1.96    3.18
 -13  -2  13   -0.00    3.43
 -13   2  14    2.14    4.13
  13  -2 -14   -0.00    2.50
  13   2 -14    0.22    2.41
 -13  -2  14    3.26    3.94
 -13   2  15    1.70    3.10
  13  -2 -15    7.07    4.17
  13   2 -15    0.59    2.78
 -13  -2  15    2.81    4.00
 -13   2  16    4.16    3.81
  13  -2 -16    3.61    3.88
  13   2 -16   -0.00    2.91
 -13  -2  16    0.30    3.53
 -13   2  17    3.06    4.08
  13  -2 -17    2.87    3.76
  13   2 -17    2.89    3.55
 -13  -2  17    1.79    3.90
 -13   2  18   -0.00    3.52
  13  -2 -18    0.34    2.61
  13   2 -18    1.35    2.70
 -13  -2  18   -0.00    3.39
 -13   2  19   -0.00    2.79
  13   2 -19   -0.00    2.27
 -13  -2  19    5.63    4.95
 -13   2  20   -0.00    3.12
 -13  -2  20    4.30    3.82
 -13   2  21    4.65    3.87
 -13  -2  21    0.27    3.39
 -13   2  22   -0.00    3.06
 -13  -2  22   -0.00    3.13
 -13   2  23   13.00    5.37
 -13  -2  23    8.33    5.14
 -13  -2  24    0.31    2.62
 -13   3   1    5.16    5.42
  13  -3  -1    4.18    4.37
  13   3  -1    3.18    3.08
 -13  -3   1    1.00    2.88
 -13   3   2   -0.00    3.10
  13  -3  -2    3.64    3.75
  13   3  -2    0.00    2.94
 -13  -3   2   -0.00    2.58
 -13   3   3   10.46    5.87
  13  -3  -3    3.85    4.19
  13   3  -3    5.64    4.23
 -13  -3   3    0.04    2.60
 -13   3   4   -0.00    4.35
  13  -3  -4   -0.00    3.04
  13   3  -4    4.27    3.77
 -13  -3   4    0.48    3.72
 -13   3   5   16.57    6.73
  13  -3  -5   13.18    5.87
  13   3  -5   12.49    5.73
 -13  -3   5   16.98    6.98
 -13   3   6    4.58    4.93
  13  -3  -6    3.32    3.54
  13   3  -6    3.84    3.82
 -13  -3   6   -0.00    3.60
 -13   3   7    2.99    3.95
  13  -3  -7    0.00    3.38
  13   3  -7    0.00    3.16
 -13  -3   7    3.59    3.67
 -13   3   8   -0.00    3.59
  13  -3  -8    0.00    2.50
  13   3  -8    3.01    3.74
 -13  -3   8    0.64    3.09
 -13   3   9    7.58    5.29
  13  -3  -9    6.09    4.34
  13   3  -9    9.77    4.92
 -13  -3   9    3.70    4.29
 -13   3  10    1.82    3.27
  13  -3 -10    0.28    3.16
  13   3 -10    0.11    2.41
 -13  -3  10   -0.00    3.17
 -13   3  11    0.79    3.66
  13  -3 -11    2.11    3.18
  13   3 -11    3.12    3.61
 -13  -3  11   -0.00    3.95
 -13   3  12    0.95    2.87
  13  -3 -12    0.20    3.12
  13   3 -12    1.00    3.36
 -13  -3  12    0.23    3.01
 -13   3  13    0.70    3.17
  13  -3 -13   -0.00    2.55
  13   3 -13    2.24    3.04
 -13  -3  13    5.64    4.32
 -13   3  14   -0.00    3.12
  13  -3 -14    1.11    2.63
  13   3 -14    0.18    3.44
 -13  -3  14    0.19    2.93
 -13   3  15    3.21    4.25
  13  -3 -15   15.40    5.89
  13   3 -15    5.94    4.44
 -13  -3  15    6.96    4.67
 -13   3  16    0.00    2.75
  13  -3 -16    6.69    4.38
  13   3 -16    1.93    3.49
 -13  -3  16    1.36    3.78
 -13   3  17   -0.00    3.78
  13  -3 -17   -0.00    3.22
  13   3 -17    0.00    3.25
 -13  -3  17    0.50    3.62
 -13   3  18    2.55    3.30
  13   3 -18    0.30    2.89
 -13  -3  18   -0.00    2.69
 -13   3  19    0.00    3.35
  13   3 -19    8.23    4.75
 -13  -3  19    3.24    3.57
 -13   3  20    0.00    3.97
 -13  -3  20    6.29    4.72
 -13   3  21   -0.00    3.82
 -13  -3  21   -0.00    3.53
 -13   3  22   -0.00    3.61
 -13  -3  22   -0.00    3.15
 -13   3  23    1.38    2.97
 -13  -3  23    1.22    2.90
 -13   4   1   17.93    7.11
  13  -4  -1    4.33    4.02
  13   4  -1    5.55    4.23
 -13  -4   1    1.28    3.82
 -13   4   2   -0.00    3.58
  13  -4  -2    5.31    4.11
  13   4  -2    0.77    2.48
 -13  -4   2    2.17    3.76
 -13   4   3    6.09    5.09
  13  -4  -3   -0.00    2.85
  13   4  -3    2.48    3.17
 -13  -4   3    1.64    3.30
 -13   4   4   -0.00    3.25
  13  -4  -4    2.37    3.36
  13   4  -4   -0.00    2.61
 -13  -4   4   -0.00    3.43
 -13   4   5    0.00    3.46
  13  -4  -5   -0.00    3.15
  13   4  -5    6.03    3.67
 -13  -4   5   -0.00    2.88
 -13   4   6    7.00    5.04
  13  -4  -6    2.77    3.62
  13   4  -6    7.39    4.01
 -13  -4   6   -0.00    4.28
 -13   4   7    7.11    5.39
  13  -4  -7   10.22    5.05
  13   4  -7   17.10    5.58
 -13  -4   7   10.00    5.24
 -13   4   8   11.89    6.22
  13  -4  -8    0.39    3.34
  13   4  -8    2.84    3.47
 -13  -4   8    2.76    4.15
 -13   4   9    0.44    3.02
  13  -4  -9   -0.00    2.77
  13   4  -9    3.64    3.32
 -13  -4   9    1.50    3.33
 -13   4  10   -0.00    4.00
  13  -4 -10    2.78    3.71
  13   4 -10    1.79    2.84
 -13  -4  10   -0.00    3.76
 -13   4  11    6.83    4.70
  13  -4 -11    2.62    3.63
  13   4 -11   14.38    5.45
 -13  -4  11    4.60    4.64
 -13   4  12    7.44    5.26
  13  -4 -12    3.60    4.00
  13   4 -12   14.61    5.40
 -13  -4  12    4.50    4.21
 -13   4  13   10.07    5.55
  13  -4 -13    9.41    4.94
  13   4 -13    5.73    3.56
 -13  -4  13    2.97    4.02
 -13   4  14    2.91    4.19
  13  -4 -14    3.01    3.64
  13   4 -14   -0.00    2.36
 -13  -4  14   -0.00    3.64
 -13   4  15    0.46    3.14
  13  -4 -15   -0.00    2.87
  13   4 -15    0.55    2.79
 -13  -4  15    0.27    3.93
 -13   4  16   13.22    5.85
  13  -4 -16    3.38    3.71
  13   4 -16    1.75    2.79
 -13  -4  16    2.11    3.87
 -13   4  17    2.64    3.74
  13  -4 -17    4.24    3.83
  13   4 -17    6.27    3.94
 -13  -4  17    3.55    4.19
 -13   4  18    3.49    3.77
 -13   4  18   -0.00    3.84
  13   4 -18    2.70    3.48
 -13  -4  18    5.35    4.24
 -13   4  19    0.83    3.31
  13   4 -19    5.53    3.61
 -13  -4  19    2.47    3.10
 -13   4  20   -0.00    2.69
  13   4 -20   -0.00    2.47
 -13  -4  20   -0.00    3.43
 -13   4  21    1.04    2.57
 -13  -4  21    2.16    3.95
 -13   4  22   -0.00    3.01
 -13  -4  22    7.61    4.47
 -13  -4  23    3.29    3.67
 -13   5   1    2.32    4.16
 -13   5   1    4.33    4.89
  13  -5  -1    4.35    3.92
  13   5  -1    2.62    3.07
 -13   5   2    6.04    4.81
 -13   5   2    1.20    3.49
  13  -5  -2    1.07    3.87
  13   5  -2    6.55    4.41
 -13  -5   2   -0.00    2.88
 -13   5   3    7.55    4.63
 -13   5   3    7.69    5.19
  13  -5  -3    1.20    3.16
  13   5  -3    6.79    4.39
 -13  -5   3    8.39    5.37
 -13   5   4    0.46    2.89
 -13   5   4    0.46    3.34
  13  -5  -4    0.00    3.20
  13   5  -4    7.77    4.30
 -13  -5   4    6.33    4.33
 -13   5   5   14.04    5.49
 -13   5   5    8.33    6.33
  13  -5  -5    7.71    4.67
  13   5  -5   10.55    5.13
 -13  -5   5    3.11    3.37
 -13   5   6    1.65    3.57
 -13   5   6    0.00    3.91
  13  -5  -6    3.91    4.14
  13   5  -6    1.65    3.57
 -13  -5   6    0.53    3.17
 -13   5   7   -0.00    3.00
 -13   5   7   -0.00    4.01
  13  -5  -7    0.00    3.28
  13   5  -7    0.99    2.44
 -13  -5   7   -0.00    3.65
 -13   5   8    2.38    2.75
 -13   5   8   -0.00    3.34
  13  -5  -8    1.84    2.95
  13   5  -8   -0.00    2.80
 -13  -5   8    3.18    3.73
 -13   5   9    5.03    4.39
 -13   5   9    8.61    5.51
  13  -5  -9    4.17    4.13
  13   5  -9    6.03    4.05
 -13  -5   9    0.00    3.53
 -13   5  10   15.72    5.74
 -13   5  10   10.04    5.52
  13  -5 -10    6.90    4.34
  13   5 -10    9.75    4.51
 -13  -5  10    1.96    3.87
 -13   5  11    2.70    3.47
 -13   5  11    7.54    5.42
  13  -5 -11    7.58    4.76
  13   5 -11    2.26    3.40
 -13  -5  11   -0.00    3.23
 -13   5  12    3.97    3.73
 -13   5  12    0.00    3.68
  13   5 -12   -0.00    2.15
 -13  -5  12    3.10    4.27
 -13   5  13    2.14    3.51
 -13   5  13    1.69    3.52
  13   5 -13   -0.00    2.94
 -13  -5  13    2.51    4.35
 -13   5  14    5.98    4.39
 -13   5  14    1.80    4.34
  13   5 -14   10.23    4.46
 -13  -5  14    2.67    4.51
 -13   5  15   12.83    5.32
 -13   5  15    6.10    4.83
  13   5 -15    4.05    3.98
 -13  -5  15    9.58    5.68
 -13   5  16    5.05    3.92
 -13   5  16    2.20    3.78
  13   5 -16    0.92    2.44
 -13  -5  16    0.83    3.78
 -13   5  17    1.86    2.85
 -13   5  17    0.00    3.30
  13   5 -17    1.71    2.81
 -13  -5  17   -0.00    3.79
 -13   5  18    4.19    4.77
  13   5 -18   -0.00    1.94
 -13  -5  18   -0.00    3.45
 -13   5  19    1.32    3.76
  13   5 -19    6.84    4.08
 -13  -5  19    2.40    4.25
 -13   5  20    4.53    4.07
  13   5 -20   10.20    4.83
 -13  -5  20    0.65    2.87
 -13   5  21    8.40    4.74
 -13  -5  21   -0.00    3.57
 -13  -5  22   -0.00    2.77
 -13   6   1    1.08    3.35
 -13   6   1    0.06    2.90
  13   6  -1    4.31    4.02
 -13   6   2    2.85    3.92
 -13   6   2    5.69    4.96
  13   6  -2    1.26    3.41
 -13   6   3    2.96    3.75
 -13   6   3    0.09    3.41
  13   6  -3    3.93    3.99
 -13   6   4    4.62    3.93
 -13   6   4    5.32    5.29
  13   6  -4    8.69    4.44
 -13  -6   4    6.63    5.06
 -13   6   5    0.92    2.64
 -13   6   5    1.82    3.89
  13   6  -5   -0.00    3.29
 -13  -6   5    3.42    4.15
 -13   6   6   10.43    4.90
 -13   6   6    8.16    5.27
  13   6  -6   14.55    5.51
 -13  -6   6    9.72    6.25
 -13   6   7    0.31    2.50
 -13   6   7    5.12    4.66
  13   6  -7    0.89    2.47
 -13  -6   7    0.59    4.79
 -13   6   8    8.55    4.32
 -13   6   8   -0.00    3.41
  13   6  -8    6.64    3.83
 -13  -6   8    1.95    4.15
 -13   6   9    1.25    2.97
 -13   6   9    6.16    4.94
  13   6  -9    2.36    2.58
 -13  -6   9    0.24    3.62
 -13   6  10    5.81    4.08
 -13   6  10    1.29    3.40
  13   6 -10    0.00    2.46
 -13  -6  10   -0.00    3.51
 -13   6  11    0.00    2.32
 -13   6  11    1.49    3.07
  13   6 -11    0.00    2.81
 -13  -6  11    2.06    4.09
 -13   6  12    2.92    3.05
 -13   6  12    0.37    2.63
  13   6 -12    7.41    4.30
 -13  -6  12    5.24    4.20
 -13   6  13    5.85    4.10
 -13   6  13    3.93    3.82
  13   6 -13    9.63    4.72
 -13  -6  13    2.69    3.50
 -13   6  14   -0.00    2.25
 -13   6  14    4.78    4.94
  13   6 -14    0.00    2.72
 -13  -6  14   -0.00    2.68
 -13   6  15   -0.00    2.99
 -13   6  15    0.00    2.82
  13   6 -15    0.59    2.90
 -13  -6  15   -0.00    2.81
 -13   6  16    8.37    4.41
 -13   6  16    7.24    5.00
  13   6 -16    6.73    3.90
 -13  -6  16    1.05    3.97
 -13   6  17   -0.00    2.57
 -13   6  17    1.17    3.17
  13   6 -17    3.71    3.87
 -13  -6  17    1.04    3.66
 -13   6  18   -0.00    3.73
  13   6 -18    0.69    2.75
 -13  -6  18    0.84    3.78
 -13   6  19    0.46    2.76
  13   6 -19    2.66    3.60
 -13  -6  19    4.51    4.29
 -13   6  20   -0.00    3.17
  13   6 -20    2.81    3.22
 -13  -6  20    1.46    3.16
 -13  -6  21    1.75    3.54
 -13   7   1   -0.00    2.62
 -13   7   1    1.60    3.71
  13   7  -1   -0.00    2.58
 -13   7   2   -0.00    2.83
 -13   7   2   -0.00    3.23
  13   7  -2   -0.00    3.34
 -13   7   3    1.50    3.72
 -13   7   3    3.92    4.29
  13   7  -3    0.70    2.81
 -13   7   4   17.69    6.24
 -13   7   4    8.30    5.68
  13   7  -4   21.02    6.76
 -13   7   5    6.51    4.32
 -13   7   5    5.28    5.07
  13   7  -5    5.10    4.19
 -13  -7   5    4.91    4.87
 -13   7   6   -0.00    2.59
 -13   7   6   -0.00    3.23
  13   7  -6   -0.00    3.48
 -13  -7   6    0.16    2.75
 -13   7   7    1.46    2.90
 -13   7   7    0.00    2.84
  13   7  -7    1.96    3.20
 -13  -7   7    4.65    4.88
 -13   7   8   -0.00    2.91
 -13   7   8   -0.00    3.33
  13   7  -8   -0.00    2.86
 -13  -7   8    0.00    3.91
 -13   7   9    0.55    2.90
 -13   7   9    0.00    3.40
  13   7  -9    6.76    4.27
 -13  -7   9    2.19    4.80
 -13   7  10   10.50    5.33
 -13   7  10    7.29    5.51
  13   7 -10    7.83    4.62
 -13  -7  10    2.03    3.75
 -13   7  11    0.29    3.03
 -13   7  11    1.42    3.21
  13   7 -11   -0.00    3.07
 -13  -7  11   -0.00    4.11
 -13   7  12   -0.00    2.58
 -13   7  12   -0.00    2.90
  13   7 -12    3.19    3.66
 -13  -7  12   -0.00    4.11
 -13   7  13    0.03    2.99
 -13   7  13    0.83    3.52
  13   7 -13    0.36    3.00
 -13  -7  13    0.15    3.41
 -13   7  14    2.00    3.47
 -13   7  14    1.51    2.47
  13   7 -14    8.93    4.64
 -13  -7  14    1.66    3.55
 -13   7  15    6.17    4.11
 -13   7  15    3.35    3.65
  13   7 -15   -0.00    2.26
 -13  -7  15    4.79    3.98
 -13   7  16    2.52    3.36
 -13   7  16   -0.00    3.67
  13   7 -16    0.26    2.48
 -13  -7  16    1.67    3.80
 -13   7  17    0.00    3.07
  13   7 -17   -0.00    2.12
 -13  -7  17   -0.00    3.40
 -13   7  18    0.08    3.32
  13   7 -18   -0.00    3.02
 -13  -7  18    0.25    3.07
  13   7 -19    0.00    2.91
 -13  -7  19    1.27    3.68
  13   7 -20    2.84    3.01
 -13  -7  20    2.89    3.96
 -13   8   1    2.74    3.90
  13   8  -1    5.34    4.36
 -13   8   2    1.06    4.14
  13   8  -2   10.45    4.97
 -13   8   3    1.40    3.03
  13   8  -3   -0.00    2.94
 -13   8   4    5.98    4.39
  13   8  -4    4.57    4.18
 -13   8   5    0.93    2.69
  13   8  -5   -0.00    3.39
 -13   8   6   12.95    5.80
  13   8  -6    9.38    5.20
 -13   8   7    3.01    3.83
  13   8  -7    4.28    3.60
 -13  -8   7    3.20    3.92
 -13   8   8    6.82    5.09
  13   8  -8    0.00    4.01
 -13  -8   8    7.38    5.19
 -13   8   9    3.22    3.47
  13   8  -9    3.93    3.50
 -13  -8   9   -0.00    3.53
 -13   8  10    0.00    2.97
  13   8 -10    0.00    3.65
 -13  -8  10   -0.00    3.13
 -13   8  11   -0.00    3.32
  13   8 -11   -0.00    2.93
 -13  -8  11   -0.00    3.38
 -13   8  12    5.84    4.78
  13   8 -12    3.01    3.53
 -13  -8  12    3.27    4.61
 -13   8  13    1.84    3.98
  13   8 -13    2.11    3.14
 -13  -8  13   -0.00    3.43
 -13   8  14    4.49    3.92
 -13   8  14    3.06    4.16
  13   8 -14    2.27    3.47
 -13  -8  14   -0.00    3.67
 -13   8  15    0.00    3.18
 -13   8  15    3.27    4.19
  13   8 -15    0.00    2.69
 -13  -8  15    0.64    3.11
 -13   8  16    7.95    4.56
 -13   8  16    4.88    4.66
  13   8 -16    2.70    3.24
 -13  -8  16    1.80    4.02
 -13   8  17   -0.00    3.40
  13   8 -17   -0.00    2.72
 -13  -8  17    1.04    2.72
  13   8 -18    2.54    3.16
 -13  -8  18    2.62    3.90
  13   8 -19    2.01    3.04
 -13  -8  19    0.00    4.21
  13   8 -20   -0.00    3.33
 -13   9   1    0.00    3.78
  13   9  -1   -0.00    3.15
 -13   9   2   -0.00    2.95
  13   9  -2   -0.00    3.33
 -13   9   3    0.00    3.00
  13   9  -3    2.19    3.48
 -13   9   4    1.29    4.02
  13   9  -4   14.98    6.03
 -13   9   5   -0.00    3.22
  13   9  -5   -0.00    2.28
 -13   9   6    0.00    3.73
  13   9  -6   -0.00    2.92
 -13   9   7   -0.00    3.56
  13   9  -7   -0.00    3.12
 -13   9   8    4.48    3.91
  13   9  -8    0.00    2.80
 -13   9   9    3.09    3.87
  13   9  -9    0.91    2.43
 -13  -9   9    0.00    3.10
 -13   9  10    8.07    4.78
  13   9 -10   11.14    5.16
 -13  -9  10    2.96    4.02
 -13   9  11    2.02    3.20
  13   9 -11   -0.00    2.89
 -13  -9  11    0.72    3.80
 -13   9  12    6.51    4.39
  13   9 -12    3.91    3.96
 -13  -9  12   -0.00    3.19
 -13   9  13    0.93    3.10
  13   9 -13   -0.00    2.60
 -13  -9  13   -0.00    3.81
 -13   9  14    8.56    5.42
  13   9 -14    4.04    3.63
 -13  -9  14    6.87    4.78
 -13   9  15   -0.00    2.41
  13   9 -15    2.29    3.05
 -13  -9  15    2.66    3.42
  13   9 -16    4.24    3.53
 -13  -9  16    1.00    2.94
  13   9 -17   -0.00    2.98
 -13  -9  17   -0.00    3.30
  13   9 -18   -0.00    2.72
 -13  -9  18   -0.00    3.24
  13   9 -19   -0.00    2.81
  13   9 -20    4.56    4.01
 -13  10   1    3.78    3.81
  13  10  -1    1.64    3.49
 -13  10   2    1.17    3.16
  13  10  -2    2.52    3.13
 -13  10   3    1.17    3.94
  13  10  -3    3.53    3.50
 -13  10   4    1.95    3.87
  13  10  -4    3.11    4.15
 -13  10   5   -0.00    3.54
  13  10  -5   -0.00    3.37
 -13  10   6    4.61    5.03
  13  10  -6    4.81    4.08
 -13  10   7   -0.00    3.44
  13  10  -7    1.82    3.55
 -13  10   8    0.00    3.65
  13  10  -8    5.53    3.82
 -13  10   9   -0.00    3.10
  13  10  -9    1.37    3.58
 -13  10  10   -0.00    4.12
  13  10 -10   -0.00    2.50
 -13  10  11   -0.00    3.04
  13  10 -11   -0.00    3.24
 -13 -10  11   -0.00    3.42
 -13  10  12   11.67    5.84
  13  10 -12    4.84    3.70
 -13 -10  12   -0.00    3.10
 -13  10  13    0.15    3.69
  13  10 -13    2.62    3.90
 -13 -10  13    0.04    3.47
 -13  10  14   -0.00    3.38
  13  10 -14    2.20    3.35
 -13 -10  14    2.15    4.00
 -13  10  15    2.03    3.78
  13  10 -15    2.45    3.35
 -13 -10  15    0.39    3.79
 -13 -10  16    1.45    4.17
 -13  11   6    1.30    3.45
 -13  11   7    0.00    3.36
 -13  11   8    1.31    3.98
 -13  11   9    1.80    3.74
 -13  11  10    0.00    3.06
 -13  11  11   -0.00    3.29
 -13  11  12    1.47    3.21
 -13  11  13   -0.00    2.67
 -13 -11  13   -0.00    2.51
 -13  11  14    2.25    4.10
 -13 -11  14   -0.00    3.58
 -13 -11  15   -0.00    3.54
 -12   0   1   -0.00    1.89
  12   0  -1   -0.00    2.82
 -12   0   2    4.06    4.11
  12   0  -2   14.53    5.68
 -12   0   3    1.30    3.10
  12   0  -3   -0.00    2.98
 -12   0   4    4.11    4.18
  12   0  -4   -0.00    3.16
 -12   0   5    1.62    3.94
  12   0  -5    0.00    2.98
 -12   0   6   60.52   12.02
  12   0  -6   59.65   10.74
 -12   0   7    1.13    3.73
  12   0  -7   -0.00    3.14
 -12   0   8   -0.00    3.71
  12   0  -8    2.09    3.33
 -12   0   9    0.00    3.87
  12   0  -9   -0.00    2.84
 -12   0  10   36.57    9.14
  12   0 -10   33.10    8.02
 -12   0  11   -0.00    3.70
  12   0 -11    0.13    3.03
 -12   0  12   12.26    6.14
  12   0 -12   21.75    6.42
 -12   0  13   -0.00    3.43
  12   0 -13    2.51    3.11
 -12   0  14    0.00    2.99
  12   0 -14   -0.00    2.63
 -12   0  15    0.06    3.35
  12   0 -15    8.63    4.25
 -12   0  16    9.52    5.42
  12   0 -16    3.97    3.89
 -12   0  17    0.73    3.61
  12   0 -17    3.68    3.00
 -12   0  18    3.38    3.66
  12   0 -18    1.00    2.38
 -12   0  19   -0.00    2.53
  12   0 -19    1.39    2.77
 -12   0  20    3.32    3.48
 -12   0  21   -0.00    2.87
 -12   0  22    2.41    3.41
 -12   0  23    2.31    3.19
 -12   0  24    6.05    3.78
 -12   0  25    2.21    2.53
 -12   0  26    0.97    2.46
 -12   0  27   -0.00    3.04
 -12   1   1   -0.00    3.23
  12  -1  -1    0.80    2.58
  12   1  -1    1.34    2.37
 -12  -1   1    0.00    2.71
 -12   1   2   27.74    8.44
  12  -1  -2    9.39    4.75
  12   1  -2   30.66    7.71
 -12  -1   2   23.68    7.54
 -12   1   3    4.26    4.24
  12  -1  -3    1.98    3.21
  12   1  -3    6.65    3.98
 -12  -1   3    2.95    3.94
 -12   1   4   29.28    8.52
  12  -1  -4   42.53    9.04
  12   1  -4   29.79    7.42
 -12  -1   4   22.82    7.71
 -12   1   5    0.96    2.86
  12  -1  -5    0.28    1.95
  12   1  -5    2.89    3.25
 -12  -1   5    0.76    2.05
 -12   1   6   -0.00    3.28
  12  -1  -6    2.15    3.12
  12   1  -6    1.83    3.14
 -12  -1   6    0.51    2.51
 -12   1   7    4.41    3.93
  12  -1  -7    0.31    3.23
  12   1  -7    1.07    2.63
 -12  -1   7   -0.00    3.63
 -12   1   8   40.69   10.19
  12  -1  -8   53.52   10.09
  12   1  -8   49.27    9.65
 -12  -1   8   47.27   10.65
 -12   1   9    0.32    2.85
  12  -1  -9    0.75    2.89
  12   1  -9    1.70    2.66
 -12  -1   9    1.27    3.13
 -12   1  10   10.45    5.25
  12  -1 -10    6.81    4.46
  12   1 -10    3.90    3.64
 -12  -1  10   10.82    5.35
 -12   1  11   -0.00    2.92
  12  -1 -11    4.77    4.03
  12   1 -11   -0.00    2.49
 -12  -1  11    0.51    3.68
 -12   1  12    1.02    3.56
  12  -1 -12    1.38    2.87
  12   1 -12    4.63    3.56
 -12  -1  12    8.84    4.86
 -12   1  13   -0.00    3.83
  12  -1 -13    1.81    3.19
  12   1 -13    0.60    2.69
 -12  -1  13   -0.00    3.14
 -12   1  14   28.47    8.18
  12  -1 -14   27.97    7.40
  12   1 -14   27.60    7.25
 -12  -1  14   40.44    9.56
 -12   1  15   -0.00    3.06
  12  -1 -15   -0.00    2.25
  12   1 -15    1.58    2.84
 -12  -1  15    1.00    3.40
 -12   1  16    2.15    3.01
  12  -1 -16    1.14    2.99
  12   1 -16    3.13    2.83
 -12  -1  16   -0.00    3.08
 -12   1  17    4.97    4.11
  12  -1 -17    1.13    2.97
  12   1 -17    2.63    3.15
 -12  -1  17    0.00    2.69
 -12   1  18   13.10    5.50
  12  -1 -18    8.50    4.52
  12   1 -18    9.48    4.50
 -12  -1  18   12.75    5.48
 -12   1  19    2.16    3.34
  12  -1 -19   -0.00    2.51
  12   1 -19    1.94    2.80
 -12  -1  19    0.12    3.61
 -12   1  20   10.83    4.77
 -12  -1  20    0.37    3.45
 -12   1  21   -0.00    3.20
 -12  -1  21    6.27    3.97
 -12   1  22    3.14    3.18
 -12  -1  22    0.60    2.09
 -12   1  23    1.39    3.08
 -12  -1  23   -0.00    2.62
 -12   1  24    4.97    4.14
 -12  -1  24    6.10    4.11
 -12   1  25   -0.00    3.59
 -12  -1  25   -0.00    3.05
 -12   1  26    0.00    3.31
 -12  -1  26    2.58    3.51
 -12   1  27   -0.00    2.43
 -12  -1  27    1.40    2.68
 -12   2   1    4.43    4.57
  12  -2  -1    3.95    3.53
  12   2  -1    3.37    3.73
 -12  -2   1    2.99    3.68
 -12   2   2    7.19    4.99
  12  -2  -2   13.20    5.58
  12   2  -2   19.81    6.24
 -12  -2   2   20.59    7.23
 -12   2   3   -0.00    3.30
  12  -2  -3    1.80    3.04
  12   2  -3    0.00    2.62
 -12  -2   3    4.19    4.15
 -12   2   4    4.15    4.22
  12  -2  -4    6.83    4.04
  12   2  -4    5.38    3.59
 -12  -2   4   10.91    5.76
 -12   2   5    0.00    2.32
  12  -2  -5    1.14    2.65
  12   2  -5    3.59    2.85
 -12  -2   5    1.38    3.15
 -12   2   6   19.19    7.00
  12  -2  -6   17.64    6.21
  12   2  -6   20.06    6.58
 -12  -2   6   29.20    8.47
 -12   2   7    8.04    5.22
  12  -2  -7    8.76    4.58
  12   2  -7   14.42    5.33
 -12  -2   7   14.08    6.15
 -12   2   8    3.02    3.60
  12  -2  -8    3.98    3.88
  12   2  -8    8.02    4.10
 -12  -2   8    3.09    3.65
 -12   2   9    1.38    3.71
  12  -2  -9    0.00    2.21
  12   2  -9    0.00    2.94
 -12  -2   9    4.42    3.92
 -12   2  10   26.69    8.28
  12  -2 -10   25.21    6.97
  12   2 -10   28.23    7.07
 -12  -2  10   14.89    5.95
 -12   2  11    3.01    3.71
  12  -2 -11    3.41    3.45
  12   2 -11    8.30    4.54
 -12  -2  11    3.66    4.32
 -12   2  12    9.51    5.43
  12  -2 -12   17.96    6.12
  12   2 -12   24.86    6.57
 -12  -2  12   14.80    6.26
 -12   2  13    2.14    3.91
  12  -2 -13    2.30    2.85
  12   2 -13   -0.00    2.80
 -12  -2  13   -0.00    3.26
 -12   2  14    1.91    2.94
  12  -2 -14   -0.00    2.42
  12   2 -14   -0.00    2.80
 -12  -2  14    1.74    2.79
 -12   2  15   -0.00    2.51
  12  -2 -15    1.74    3.11
  12   2 -15    3.49    3.58
 -12  -2  15    0.26    2.93
 -12   2  16   23.30    6.83
  12  -2 -16   12.35    5.31
  12   2 -16    8.76    4.50
 -12  -2  16   11.74    5.30
 -12   2  17    1.03    2.65
  12  -2 -17    1.70    2.38
  12   2 -17    0.00    2.28
 -12  -2  17   -0.00    3.09
 -12   2  18   -0.00    3.01
  12  -2 -18    3.26    3.17
  12   2 -18    2.81    3.41
 -12  -2  18   -0.00    3.35
 -12   2  19   -0.00    2.66
  12   2 -19    0.00    1.66
 -12  -2  19    0.00    2.63
 -12   2  20    4.40    3.95
  12   2 -20    1.33    2.54
 -12  -2  20    1.91    3.08
 -12   2  21    2.60    3.74
 -12  -2  21    6.41    4.83
 -12   2  22    8.78    5.19
 -12  -2  22    2.46    3.65
 -12   2  23   -0.00    3.25
 -12  -2  23    3.81    3.39
 -12   2  24   -0.00    2.74
 -12  -2  24   -0.00    2.29
 -12   2  25    2.10    3.29
 -12  -2  25    0.18    2.57
 -12   2  26    7.48    4.32
 -12  -2  26    8.96    4.78
 -12   2  27    0.69    2.58
 -12  -2  27    4.43    3.72
 -12   3   1    0.34    3.54
  12  -3  -1    2.61    2.79
  12   3  -1    1.05    2.87
 -12  -3   1   -0.00    2.49
 -12   3   2   15.10    6.73
  12  -3  -2   11.44    5.49
  12   3  -2    5.19    4.29
 -12  -3   2    7.27    4.96
 -12   3   3   17.33    6.66
  12  -3  -3    4.84    4.31
  12   3  -3    3.28    3.02
 -12  -3   3    1.63    3.54
 -12   3   4   13.23    5.96
  12  -3  -4   22.77    6.95
  12   3  -4    5.55    4.30
 -12  -3   4   15.29    6.62
 -12   3   5    2.63    4.09
  12  -3  -5    0.00    2.61
  12   3  -5    5.88    3.68
 -12  -3   5    0.80    2.99
 -12   3   6    0.00    3.26
  12  -3  -6   -0.00    3.10
  12   3  -6    1.03    2.37
 -12  -3   6    0.73    3.60
 -12   3   7    2.15    3.45
  12  -3  -7    1.34    3.05
  12   3  -7    1.29    2.59
 -12  -3   7    2.01    3.86
 -12   3   8   30.15    8.28
  12  -3  -8   19.17    6.29
  12   3  -8   22.49    6.53
 -12  -3   8   20.27    7.18
 -12   3   9    5.61    4.39
  12  -3  -9    3.71    3.51
  12   3  -9   10.54    4.71
 -12  -3   9    9.72    5.40
 -12   3  10   18.07    6.86
  12  -3 -10   21.20    6.77
  12   3 -10   15.63    5.45
 -12  -3  10   15.44    6.16
 -12   3  11    0.94    3.41
  12  -3 -11    2.07    3.18
  12   3 -11   -0.00    2.40
 -12  -3  11    0.72    2.89
 -12   3  12    2.75    4.51
  12  -3 -12    2.34    3.98
  12   3 -12    8.96    4.39
 -12  -3  12    8.31    4.73
 -12   3  13    0.00    3.09
  12  -3 -13    1.43    3.06
  12   3 -13    0.74    2.68
 -12  -3  13    0.60    2.61
 -12   3  14    0.66    3.23
  12  -3 -14   10.39    4.76
  12   3 -14   10.69    4.57
 -12  -3  14   14.09    5.80
 -12   3  15    3.17    3.18
  12  -3 -15    2.45    3.04
  12   3 -15    1.94    3.11
 -12  -3  15   -0.00    3.14
 -12   3  16    0.82    3.12
  12  -3 -16    3.05    2.96
  12   3 -16    1.40    2.71
 -12  -3  16    0.00    3.55
 -12   3  17    2.58    3.36
  12  -3 -17    2.61    3.63
  12   3 -17    1.34    3.19
 -12  -3  17    0.00    3.47
 -12   3  18    4.03    4.53
  12  -3 -18    3.29    3.19
  12   3 -18    2.07    2.80
 -12  -3  18   -0.00    2.98
 -12   3  19    6.56    4.03
  12   3 -19    5.50    3.96
 -12  -3  19    1.50    2.98
 -12   3  20    4.47    3.98
  12   3 -20    5.42    3.88
 -12  -3  20    3.56    3.98
 -12   3  21    0.56    3.39
 -12  -3  21    0.00    2.52
 -12   3  22   -0.00    3.64
 -12  -3  22   -0.00    2.90
 -12   3  23    1.16    2.51
 -12  -3  23    4.31    3.62
 -12   3  24   11.12    5.05
 -12  -3  24    8.90    4.41
 -12   3  25    4.29    4.04
 -12  -3  25    2.63    3.37
 -12   3  26    0.00    2.97
 -12  -3  26   -0.00    3.42
 -12   4   1    9.82    6.23
  12  -4  -1    3.23    3.86
  12   4  -1   11.19    4.71
 -12  -4   1    5.21    4.83
 -12   4   2    9.75    5.91
  12  -4  -2    7.00    4.64
  12   4  -2   10.08    4.79
 -12  -4   2    3.14    4.82
 -12   4   3   -0.00    2.98
  12  -4  -3    1.62    3.13
  12   4  -3    0.00    2.52
 -12  -4   3    4.03    3.97
 -12   4   4    0.03    3.00
  12  -4  -4    2.65    3.30
  12   4  -4   -0.00    2.24
 -12  -4   4    2.71    3.33
 -12   4   5    1.45    4.05
  12  -4  -5    2.22    3.36
  12   4  -5    0.71    3.24
 -12  -4   5    0.00    3.24
 -12   4   6   24.02    7.97
  12  -4  -6   11.44    5.94
  12   4  -6   18.97    5.90
 -12  -4   6   12.17    6.08
 -12   4   7    9.26    5.82
  12  -4  -7    3.81    4.07
  12   4  -7    8.52    4.48
 -12  -4   7   14.40    6.49
 -12   4   8   -0.00    3.35
  12  -4  -8    0.00    2.52
  12   4  -8   -0.00    2.46
 -12  -4   8   -0.00    2.51
 -12   4   9    3.47    4.38
  12  -4  -9    3.38    3.38
  12   4  -9    5.60    3.64
 -12  -4   9    6.36    4.46
 -12   4  10   10.31    5.83
  12  -4 -10   10.35    5.37
  12   4 -10   12.16    4.79
 -12  -4  10   16.70    6.16
 -12   4  11    6.95    5.20
  12  -4 -11    8.12    4.43
  12   4 -11    5.47    3.72
 -12  -4  11    4.71    4.14
 -12   4  12    0.17    3.35
  12  -4 -12    6.19    4.03
  12   4 -12   20.62    5.94
 -12  -4  12    4.87    4.51
 -12   4  13    0.93    3.63
  12  -4 -13    0.00    2.51
  12   4 -13    1.25    2.64
 -12  -4  13    0.24    3.58
 -12   4  14    0.28    2.63
  12  -4 -14    0.60    2.27
  12   4 -14    1.85    2.66
 -12  -4  14    3.46    3.66
 -12   4  15    0.24    2.66
  12  -4 -15    2.67    3.72
  12   4 -15    1.67    2.69
 -12  -4  15    2.96    3.31
 -12   4  16    0.00    3.56
  12  -4 -16    3.10    3.39
  12   4 -16   12.89    4.84
 -12  -4  16    5.42    4.42
 -12   4  17   10.97    5.18
 -12   4  17    2.11    3.77
  12  -4 -17   12.25    5.16
  12   4 -17    5.16    3.51
 -12  -4  17    3.95    3.78
 -12   4  18    8.93    4.43
 -12   4  18    7.90    4.83
  12  -4 -18    3.77    3.78
  12   4 -18    5.10    3.52
 -12  -4  18    3.79    3.83
 -12   4  19   -0.00    2.86
  12   4 -19    3.41    3.11
 -12  -4  19    2.16    3.38
 -12   4  20    4.54    4.06
  12   4 -20    4.40    3.47
 -12  -4  20    0.00    3.60
 -12   4  21    2.12    3.53
 -12  -4  21    4.82    4.01
 -12   4  22    7.06    4.56
 -12  -4  22    2.39    3.64
 -12   4  23    0.00    4.07
 -12  -4  23    2.49    3.70
 -12   4  24   -0.00    2.48
 -12  -4  24    0.00    3.63
 -12   4  25    0.10    3.17
 -12  -4  25   -0.00    3.35
 -12   4  26    0.00    3.47
 -12  -4  26    6.50    3.95
 -12   5   1    0.57    2.19
 -12   5   1    1.81    4.10
  12  -5  -1   -0.00    2.78
  12   5  -1   -0.00    2.48
 -12  -5   1    3.34    4.24
 -12   5   2    5.96    4.08
 -12   5   2    2.58    3.93
  12  -5  -2    2.24    3.65
  12   5  -2    4.76    3.95
 -12  -5   2    4.20    4.52
 -12   5   3    8.11    4.40
 -12   5   3   10.75    5.75
  12  -5  -3    4.94    4.59
  12   5  -3   10.76    5.08
 -12  -5   3    7.73    5.33
 -12   5   4   14.11    5.43
 -12   5   4    1.53    3.45
  12  -5  -4    3.75    3.59
  12   5  -4    9.30    4.36
 -12  -5   4    4.37    4.41
 -12   5   5    4.16    3.40
 -12   5   5    0.63    3.56
  12  -5  -5    0.13    2.10
  12   5  -5    1.59    2.82
 -12  -5   5    3.90    4.18
 -12   5   6    2.33    3.32
 -12   5   6    4.34    5.01
  12  -5  -6    0.25    2.12
  12   5  -6    1.58    2.96
 -12  -5   6    0.00    3.99
 -12   5   7    2.95    3.46
 -12   5   7   10.61    6.18
  12  -5  -7    7.17    4.09
  12   5  -7    4.48    3.84
 -12  -5   7    2.46    4.10
 -12   5   8   23.33    6.44
 -12   5   8   21.48    6.93
  12  -5  -8   10.03    5.19
  12   5  -8   10.78    5.13
 -12  -5   8    7.44    5.13
 -12   5   9   19.41    6.17
 -12   5   9    8.99    5.48
  12  -5  -9   11.37    5.57
  12   5  -9   14.93    5.26
 -12  -5   9    8.15    4.80
 -12   5  10    5.00    3.93
 -12   5  10    9.62    5.50
  12  -5 -10    2.22    3.66
  12   5 -10   10.61    4.64
 -12  -5  10    6.05    4.33
 -12   5  11    1.55    2.87
 -12   5  11    6.53    4.75
  12   5 -11    1.10    2.86
 -12  -5  11   -0.00    3.37
 -12   5  12    0.00    2.89
 -12   5  12   -0.00    3.45
  12   5 -12   -0.00    2.29
 -12  -5  12    4.20    4.25
 -12   5  13   26.98    7.14
 -12   5  13    7.34    5.34
  12   5 -13   28.75    6.94
 -12  -5  13    9.99    5.94
 -12   5  14    6.10    4.16
 -12   5  14    9.90    5.43
  12   5 -14    9.66    4.67
 -12  -5  14    2.28    4.27
 -12   5  15    0.00    2.65
 -12   5  15    4.62    3.61
  12   5 -15    0.21    2.09
 -12  -5  15    5.22    4.12
 -12   5  16    0.31    3.10
 -12   5  16    1.26    3.97
  12   5 -16    1.53    2.34
 -12  -5  16    3.61    4.25
 -12   5  17    3.87    3.60
 -12   5  17    3.00    4.48
  12   5 -17    0.49    2.56
 -12  -5  17    4.44    4.59
 -12   5  18   14.43    5.42
 -12   5  18    2.46    3.57
  12   5 -18   10.09    4.44
 -12  -5  18    3.86    3.97
 -12   5  19   -0.00    3.40
  12   5 -19    0.65    2.54
 -12  -5  19    5.93    3.88
 -12   5  20    2.19    3.83
  12   5 -20    4.95    3.51
 -12  -5  20    2.92    4.09
 -12   5  21    0.00    3.89
 -12  -5  21    0.78    3.00
 -12   5  22   -0.00    3.07
 -12  -5  22    1.67    3.16
 -12   5  23    2.08    3.46
 -12  -5  23    4.69    3.53
 -12   5  24    2.43    3.58
 -12  -5  24    0.87    3.70
 -12   5  25    4.24    3.71
 -12  -5  25    6.29    3.94
 -12   6   1   23.01    6.89
 -12   6   1   12.27    6.45
  12   6  -1   21.50    6.05
 -12  -6   1    3.55    4.36
 -12   6   2    8.41    5.10
 -12   6   2    3.44    4.29
  12   6  -2    5.43    4.05
 -12  -6   2    4.27    4.90
 -12   6   3    0.00    3.55
 -12   6   3    0.00    3.86
  12   6  -3    1.02    2.95
 -12  -6   3   -0.00    3.26
 -12   6   4    0.42    2.70
 -12   6   4   -0.00    3.79
  12   6  -4   -0.00    2.52
 -12  -6   4   -0.00    3.40
 -12   6   5   16.90    5.71
 -12   6   5   11.03    6.72
  12   6  -5   33.39    7.64
 -12  -6   5    2.21    3.31
 -12   6   6   19.88    6.27
 -12   6   6   10.96    6.33
  12   6  -6    8.37    4.36
 -12  -6   6    4.22    3.77
 -12   6   7   21.79    6.37
 -12   6   7    4.90    4.79
  12   6  -7    2.77    3.31
 -12  -6   7    2.96    4.10
 -12   6   8    0.98    3.04
 -12   6   8    3.38    4.20
  12   6  -8    2.63    3.08
 -12  -6   8    1.19    3.38
 -12   6   9    1.72    2.89
 -12   6   9    4.78    4.06
  12   6  -9    4.97    4.00
 -12  -6   9   -0.00    3.08
 -12   6  10    4.99    3.75
  12   6 -10    7.48    4.12
 -12  -6  10    1.31    3.49
 -12   6  11   25.20    6.95
 -12   6  11   26.72    8.36
  12   6 -11   28.57    7.20
 -12  -6  11    7.84    5.24
 -12   6  12    7.09    4.44
 -12   6  12    3.19    3.96
  12   6 -12    8.98    4.69
 -12  -6  12    7.37    4.94
 -12   6  13   -0.00    2.50
 -12   6  13   -0.00    3.37
  12   6 -13    1.16    3.08
 -12  -6  13   -0.00    2.87
 -12   6  14    0.80    2.75
 -12   6  14   -0.00    3.24
  12   6 -14    2.49    2.89
 -12  -6  14    0.00    3.32
 -12   6  15    6.83    4.11
 -12   6  15    6.76    4.66
  12   6 -15    5.52    3.72
 -12  -6  15    1.93    3.71
 -12   6  16    2.95    3.38
 -12   6  16   -0.00    2.65
  12   6 -16    7.04    3.98
 -12  -6  16    7.33    4.33
 -12   6  17    5.10    3.61
 -12   6  17    4.67    3.98
  12   6 -17   -0.00    2.31
 -12  -6  17    2.56    3.73
 -12   6  18    0.00    3.27
  12   6 -18    5.58    3.48
 -12  -6  18    0.00    4.01
 -12   6  19    3.83    3.98
  12   6 -19    0.84    2.24
 -12  -6  19    0.44    2.97
 -12   6  20    2.72    4.05
  12   6 -20   -0.00    2.76
 -12  -6  20    3.77    3.95
 -12   6  21    2.05    3.28
  12   6 -21   -0.00    2.71
 -12  -6  21    1.46    3.25
 -12   6  22    4.84    4.59
 -12  -6  22    0.00    2.47
 -12   6  23   -0.00    3.01
 -12  -6  23    0.96    3.30
 -12  -6  24    3.03    3.36
 -12   7   1    8.95    5.26
 -12   7   1    2.88    4.16
  12   7  -1   10.78    4.86
 -12   7   2    7.74    4.51
 -12   7   2    7.66    5.41
  12   7  -2    8.29    4.68
 -12   7   3   19.02    6.31
 -12   7   3   10.16    5.95
  12   7  -3    5.97    4.28
 -12  -7   3    9.47    5.90
 -12   7   4    0.00    2.40
 -12   7   4   -0.00    3.85
  12   7  -4    2.00    4.11
 -12  -7   4   -0.00    3.67
 -12   7   5    0.00    2.40
 -12   7   5    5.65    4.83
  12   7  -5    2.00    3.44
 -12  -7   5    4.28    3.66
 -12   7   6    0.00    2.63
 -12   7   6    0.63    2.99
  12   7  -6   -0.00    2.76
 -12  -7   6    0.03    2.21
 -12   7   7    3.25    3.71
 -12   7   7    0.04    3.39
  12   7  -7    2.66    3.06
 -12  -7   7    4.37    3.70
 -12   7   8    0.91    2.97
 -12   7   8    3.78    4.08
  12   7  -8    3.47    3.48
 -12  -7   8    0.68    3.49
 -12   7   9   28.16    7.15
 -12   7   9   16.24    6.90
  12   7  -9   23.78    6.70
 -12  -7   9    4.98    5.00
 -12   7  10    3.69    3.62
 -12   7  10    6.53    4.56
  12   7 -10    4.59    3.47
 -12  -7  10    1.28    4.72
 -12   7  11    0.62    2.50
 -12   7  11    0.09    2.91
  12   7 -11    0.00    2.53
 -12  -7  11    0.11    3.14
 -12   7  12    1.48    2.91
 -12   7  12    0.00    2.93
  12   7 -12    0.00    3.10
 -12  -7  12    1.71    3.78
 -12   7  13    7.75    4.53
 -12   7  13    9.02    5.07
  12   7 -13    9.11    4.53
 -12  -7  13    5.07    4.18
 -12   7  14    4.94    3.99
 -12   7  14    6.36    4.40
  12   7 -14    0.00    3.21
 -12  -7  14   -0.00    4.02
 -12   7  15    5.67    4.17
 -12   7  15    7.72    5.13
  12   7 -15    3.49    3.53
 -12  -7  15    3.46    4.40
 -12   7  16   -0.00    2.78
 -12   7  16    3.59    3.87
  12   7 -16    2.07    2.74
 -12  -7  16   -0.00    2.87
 -12   7  17    0.75    2.45
 -12   7  17    0.12    3.34
  12   7 -17    3.71    3.65
 -12  -7  17   -0.00    3.83
 -12   7  18   -0.00    2.79
  12   7 -18    0.00    2.12
 -12  -7  18    1.15    2.80
 -12   7  19    4.27    3.91
  12   7 -19   10.48    4.71
 -12  -7  19    7.60    4.93
 -12   7  20    0.00    3.68
  12   7 -20    3.18    3.53
 -12  -7  20   -0.00    3.03
 -12   7  21   -0.00    2.03
  12   7 -21   -0.00    1.78
 -12  -7  21    0.00    3.25
 -12   7  22    0.00    3.58
 -12  -7  22    0.90    3.26
 -12  -7  23    2.37    3.62
 -12   8   1   13.81    5.80
  12   8  -1    9.12    4.64
 -12   8   2   -0.00    3.58
  12   8  -2   -0.00    3.40
 -12   8   3    3.69    3.93
  12   8  -3    4.46    3.53
 -12   8   4    0.12    3.18
  12   8  -4    3.89    3.50
 -12  -8   4    0.00    3.52
 -12   8   5    1.06    2.96
  12   8  -5    7.50    4.57
 -12  -8   5   14.28    6.74
 -12   8   6    0.78    3.00
  12   8  -6    1.23    3.52
 -12  -8   6   -0.00    3.52
 -12   8   7   22.14    6.84
  12   8  -7   21.14    6.74
 -12  -8   7   17.48    6.88
 -12   8   8   -0.00    2.85
  12   8  -8   -0.00    2.32
 -12  -8   8    3.74    4.07
 -12   8   9    2.89    3.52
  12   8  -9    1.52    3.27
 -12  -8   9   -0.00    3.35
 -12   8  10   -0.00    3.01
  12   8 -10    0.00    2.10
 -12  -8  10   -0.00    3.03
 -12   8  11    8.01    4.63
  12   8 -11   12.73    5.32
 -12  -8  11    9.24    5.48
 -12   8  12    1.64    3.99
  12   8 -12    0.83    2.65
 -12  -8  12   -0.00    2.95
 -12   8  13    1.61    3.45
  12   8 -13    6.37    4.13
 -12  -8  13    4.42    3.98
 -12   8  14   -0.00    3.50
  12   8 -14    2.25    2.80
 -12  -8  14   -0.00    3.50
 -12   8  15    7.85    4.91
  12   8 -15    5.50    4.13
 -12  -8  15   10.98    5.45
 -12   8  16    0.38    2.50
  12   8 -16    0.27    2.71
 -12  -8  16   -0.00    2.69
  12   8 -17    8.34    4.62
 -12  -8  17    6.26    4.72
  12   8 -18    6.67    4.34
 -12  -8  18   -0.00    3.06
  12   8 -19   -0.00    2.57
 -12  -8  19    0.26    3.00
  12   8 -20    0.00    2.41
 -12  -8  20    0.06    3.26
  12   8 -21    3.13    3.24
 -12  -8  21   -0.00    3.44
 -12  -8  22    1.55    2.79
 -12   9   1   -0.00    2.92
  12   9  -1   -0.00    2.82
 -12   9   2    2.29    3.92
  12   9  -2    0.00    2.58
 -12   9   3   16.08    6.51
  12   9  -3    9.55    5.39
 -12   9   4    0.72    4.12
  12   9  -4    1.65    3.68
 -12   9   5    0.00    4.19
  12   9  -5    2.34    3.79
 -12   9   6   -0.00    2.63
  12   9  -6   -0.00    2.49
 -12  -9   6    1.76    3.35
 -12   9   7    5.03    4.35
  12   9  -7    5.07    3.94
 -12  -9   7    1.14    3.54
 -12   9   8   -0.00    3.44
  12   9  -8   -0.00    2.50
 -12  -9   8   -0.00    3.37
 -12   9   9   18.11    6.54
  12   9  -9   19.31    6.09
 -12  -9   9    4.79    5.11
 -12   9  10    1.94    3.46
  12   9 -10   -0.00    2.91
 -12  -9  10    1.38    2.94
 -12   9  11    0.00    3.25
  12   9 -11   -0.00    2.27
 -12  -9  11    0.00    3.53
 -12   9  12   -0.00    3.17
  12   9 -12   -0.00    2.82
 -12  -9  12    0.12    2.75
 -12   9  13    8.66    4.92
  12   9 -13    7.95    4.33
 -12  -9  13    5.59    4.38
 -12   9  14    0.00    3.55
  12   9 -14    0.00    2.50
 -12  -9  14    2.49    3.33
 -12   9  15    2.92    3.57
  12   9 -15    6.54    4.07
 -12  -9  15    3.37    3.83
 -12   9  16   -0.00    2.53
  12   9 -16   -0.00    2.62
 -12  -9  16   -0.00    3.43
  12   9 -17   -0.00    2.71
 -12  -9  17   -0.00    3.34
  12   9 -18    0.35    2.95
 -12  -9  18   -0.00    3.80
  12   9 -19   12.65    5.44
 -12  -9  19    8.69    5.71
  12   9 -20   -0.00    2.79
 -12  -9  20    1.72    3.17
  12   9 -21    1.28    2.48
 -12  10   1    1.38    3.20
  12  10  -1   13.75    5.09
 -12  10   2   -0.00    3.19
  12  10  -2   -0.00    3.44
 -12  10   3    1.07    2.83
  12  10  -3   -0.00    2.27
 -12  10   4   -0.00    3.22
  12  10  -4   -0.00    3.31
 -12  10   5    1.47    3.53
  12  10  -5   12.72    5.41
 -12  10   6    1.51    3.23
  12  10  -6    0.00    3.11
 -12  10   7    5.17    4.56
  12  10  -7   11.52    5.17
 -12  10   8   -0.00    2.74
  12  10  -8    5.27    3.59
 -12 -10   8   -0.00    2.12
 -12  10   9    9.07    4.68
  12  10  -9   10.47    5.03
 -12 -10   9    0.00    3.79
 -12  10  10    5.05    4.59
  12  10 -10    0.00    2.54
 -12 -10  10   -0.00    2.48
 -12  10  11    4.89    4.49
  12  10 -11    0.85    3.18
 -12 -10  11   10.67    5.78
 -12  10  12   -0.00    3.07
  12  10 -12    2.08    3.10
 -12 -10  12   -0.00    3.46
 -12  10  13   -0.00    3.37
  12  10 -13    0.00    2.73
 -12 -10  13    4.35    4.77
 -12  10  14    1.67    3.41
  12  10 -14   -0.00    2.98
 -12 -10  14    4.81    4.45
 -12  10  15    4.42    4.06
  12  10 -15    0.00    3.67
 -12 -10  15   -0.00    3.76
  12  10 -16   -0.00    3.03
 -12 -10  16   -0.00    3.40
  12  10 -17    5.30    4.12
 -12 -10  17   -0.00    3.82
  12  10 -18    0.00    2.81
 -12 -10  18   -0.00    3.42
  12  10 -19   -0.00    1.79
 -12 -10  19   -0.00    3.75
  12  10 -20   -0.00    2.56
  12  10 -21    2.58    2.99
 -12  11   1   -0.00    4.33
  12  11  -1    1.18    2.65
 -12  11   2   -0.00    3.19
  12  11  -2   -0.00    2.42
 -12  11   3    0.00    3.55
  12  11  -3    9.61    5.59
 -12  11   4   -0.00    2.94
  12  11  -4    0.00    3.73
 -12  11   5    0.00    3.50
  12  11  -5    3.34    3.67
 -12  11   6    0.47    2.79
  12  11  -6    1.31    3.67
 -12  11   7    0.00    3.41
  12  11  -7   -0.00    3.86
 -12  11   8   -0.00    3.54
  12  11  -8    1.72    2.70
 -12  11   9    0.28    2.98
  12  11  -9    4.06    4.24
 -12  11  10   -0.00    2.65
  12  11 -10    1.05    3.47
 -12 -11  10    0.00    2.78
 -12  11  11    1.13    2.93
  12  11 -11    1.85    3.43
 -12 -11  11   -0.00    3.07
 -12  11  12    3.05    3.83
  12  11 -12    3.53    3.30
 -12 -11  12    2.93    3.87
 -12  11  13    9.94    5.65
  12  11 -13    4.39    4.00
 -12 -11  13    3.87    3.97
 -12  11  14   -0.00    3.80
  12  11 -14   -0.00    2.48
 -12 -11  14   -0.00    3.29
 -12  11  15    3.36    3.88
  12  11 -15    0.00    3.31
 -12 -11  15    6.87    5.75
  12  11 -16    1.91    3.44
 -12 -11  16    0.21    2.69
  12  11 -17   -0.00    2.47
 -12 -11  17    0.39    3.12
  12  11 -18    0.90    2.73
  12  11 -19    4.25    4.09
  12  11 -20   -0.00    2.86
  12  11 -21   -0.00    2.20
 -12  12   2   -0.00    4.03
 -12  12   3    3.05    4.18
 -12  12   4   -0.00    3.62
 -12  12   5    2.99    4.03
 -12  12   6   -0.00    3.27
 -12  12   7    2.29    3.74
 -12  12   8    0.00    3.41
 -12  12   9    1.11    3.16
 -12  12  10    0.00    3.18
 -12  12  11    3.45    4.92
 -12  12  12    1.44    4.12
 -12  12  13    0.77    4.36
 -12 -12  13    1.83    4.15
 -12  12  14    1.23    3.49
 -12 -12  14    0.65    3.25
 -12 -12  15    0.88    2.07
 -12 -12  16   -0.00    3.30
 -12  13  13    0.95    3.62
 -12  13  14    0.00    3.54
  11   0  -1   74.22   11.94
 -11   0   2    0.56    3.20
  11   0  -2    0.00    2.69
 -11   0   3   15.02    6.10
  11   0  -3   39.45    7.89
 -11   0   4    0.00    3.43
  11   0  -4    1.43    3.01
 -11   0   5   73.83   13.51
  11   0  -5   92.33   13.09
 -11   0   6   -0.00    3.19
  11   0  -6    1.51    2.75
 -11   0   7    0.14    2.77
  11   0  -7   -0.00    2.55
 -11   0   8   -0.00    2.66
  11   0  -8   -0.00    2.62
 -11   0   9   30.34    7.97
  11   0  -9   16.80    5.94
 -11   0  10   -0.00    2.85
  11   0 -10   -0.00    2.18
 -11   0  11   41.81    9.38
  11   0 -11   58.91    9.94
 -11   0  12    0.46    2.75
  11   0 -12   -0.00    2.42
 -11   0  13    1.18    2.92
  11   0 -13    4.41    3.47
 -11   0  14   -0.00    2.81
  11   0 -14   -0.00    2.00
 -11   0  15   26.74    7.38
  11   0 -15   10.57    4.53
 -11   0  16    1.09    3.11
  11   0 -16    0.00    1.79
 -11   0  17    4.30    3.96
  11   0 -17    3.91    3.07
 -11   0  18    4.48    3.44
  11   0 -18   -0.00    2.29
 -11   0  19   13.74    5.36
  11   0 -19    2.88    3.19
 -11   0  20    0.00    2.62
  11   0 -20    0.69    2.19
 -11   0  21    8.03    4.76
 -11   0  22    0.63    3.01
 -11   0  23   -0.00    2.22
 -11   0  24    3.52    3.25
 -11   0  25    7.34    4.08
 -11   0  26   -0.00    2.31
 -11   0  27    2.81    3.42
 -11   0  28   -0.00    2.80
 -11   0  29   -0.00    2.59
 -11   0  30    3.49    3.40
  11  -1  -1   67.81   11.54
  11   1  -1   75.39   11.65
 -11   1   2    4.65    4.02
  11  -1  -2    2.74    3.29
  11   1  -2    0.99    3.55
 -11   1   3   31.61    8.78
  11  -1  -3   36.79    8.29
  11   1  -3   37.05    8.27
 -11  -1   3   42.11    9.71
 -11   1   4   -0.00    2.13
  11  -1  -4    1.37    3.23
  11   1  -4    3.78    3.42
 -11  -1   4    1.82    3.24
 -11   1   5    8.17    4.90
  11  -1  -5    4.46    3.65
  11   1  -5    2.26    3.53
 -11  -1   5    5.08    4.42
 -11   1   6   -0.00    3.11
  11  -1  -6    6.59    3.99
  11   1  -6   -0.00    2.79
 -11  -1   6    0.10    3.63
 -11   1   7   44.19    9.69
  11  -1  -7   56.72    9.76
  11   1  -7   49.50    9.01
 -11  -1   7   28.53    8.09
 -11   1   8    1.37    2.86
  11  -1  -8    1.51    3.06
  11   1  -8    5.11    3.62
 -11  -1   8    0.00    2.50
 -11   1   9   18.91    6.70
  11  -1  -9   18.51    5.76
  11   1  -9   15.27    5.33
 -11  -1   9    5.81    4.72
 -11   1  10    0.00    3.67
  11  -1 -10    0.00    2.86
  11   1 -10    0.47    2.10
 -11  -1  10   -0.00    2.72
 -11   1  11   14.34    5.84
  11  -1 -11    8.09    4.16
  11   1 -11    0.00    2.87
 -11  -1  11    7.19    4.25
 -11   1  12    0.23    2.57
  11  -1 -12    0.00    2.46
  11   1 -12    1.45    3.10
 -11  -1  12   -0.00    3.57
 -11   1  13   35.24    8.28
  11  -1 -13   25.11    6.76
  11   1 -13   32.17    7.42
 -11  -1  13   32.03    8.11
 -11   1  14   -0.00    2.79
  11  -1 -14   -0.00    2.49
  11   1 -14   -0.00    2.01
 -11  -1  14   -0.00    2.39
 -11   1  15    2.54    3.15
  11  -1 -15    3.23    3.12
  11   1 -15    3.80    3.00
 -11  -1  15    0.38    2.34
 -11   1  16    0.15    2.32
  11  -1 -16   -0.00    2.21
  11   1 -16   -0.00    2.07
 -11  -1  16   -0.00    2.70
 -11   1  17   13.34    5.65
  11  -1 -17   14.13    5.26
  11   1 -17    6.66    3.98
 -11  -1  17   12.54    5.30
 -11   1  18    3.94    3.09
  11  -1 -18    2.20    2.90
  11   1 -18   -0.00    2.13
 -11  -1  18    2.66    3.58
 -11   1  19    6.47    4.35
  11  -1 -19    7.18    4.26
  11   1 -19   10.69    4.30
 -11  -1  19    9.16    4.62
 -11   1  20    1.70    3.33
  11   1 -20   -0.00    1.89
 -11  -1  20    3.60    3.19
 -11   1  21    0.00    3.05
 -11  -1  21    2.83    3.06
 -11   1  22    1.36    2.86
 -11  -1  22   -0.00    2.93
 -11   1  23   19.29    6.07
 -11  -1  23   20.63    6.27
 -11   1  24   -0.00    2.54
 -11  -1  24    2.66    3.43
 -11   1  25   -0.00    3.11
 -11  -1  25    1.31    2.65
 -11   1  26    2.44    2.92
 -11  -1  26    0.00    2.54
 -11   1  27    8.53    4.01
 -11  -1  27    6.14    3.74
 -11   1  28   -0.00    2.71
 -11  -1  28    0.46    2.87
 -11   1  29    3.98    3.78
 -11  -1  29    1.20    3.04
 -11   1  30   -0.00    2.60
 -11  -1  30   -0.00    2.29
 -11   2   1   17.47    6.98
  11  -2  -1   25.50    6.76
  11   2  -1   22.94    6.66
 -11   2   2   -0.00    2.98
  11  -2  -2    1.46    3.44
  11   2  -2    2.12    2.81
 -11   2   3    6.23    4.90
  11  -2  -3    4.13    3.55
  11   2  -3   17.42    5.34
 -11  -2   3   10.16    5.19
 -11   2   4    1.64    4.05
  11  -2  -4    1.14    3.36
  11   2  -4    1.48    2.57
 -11  -2   4    2.75    4.12
 -11   2   5   54.56   10.99
  11  -2  -5   47.25    9.35
  11   2  -5   41.55    8.52
 -11  -2   5   41.12    9.59
 -11   2   6    4.67    4.50
  11  -2  -6    3.43    3.46
  11   2  -6   12.67    5.08
 -11  -2   6    6.96    4.65
 -11   2   7    2.02    3.18
  11  -2  -7    4.04    3.43
  11   2  -7    6.60    4.02
 -11  -2   7    7.37    4.59
 -11   2   8   19.83    6.70
  11  -2  -8   14.98    5.62
  11   2  -8   11.91    4.56
 -11  -2   8   10.28    5.01
 -11   2   9   23.17    7.33
  11  -2  -9   33.13    7.49
  11   2  -9   31.75    7.15
 -11  -2   9   17.55    6.62
 -11   2  10   -0.00    2.95
  11  -2 -10    4.31    3.50
  11   2 -10    0.22    2.85
 -11  -2  10    2.23    3.47
 -11   2  11    7.06    4.52
  11  -2 -11   25.76    6.59
  11   2 -11   22.81    6.17
 -11  -2  11    8.15    5.48
 -11   2  12    0.00    2.99
  11  -2 -12    1.40    2.92
  11   2 -12    0.46    2.70
 -11  -2  12   -0.00    2.81
 -11   2  13    1.48    2.72
  11  -2 -13    2.29    3.05
  11   2 -13   -0.00    2.56
 -11  -2  13   -0.00    2.93
 -11   2  14    3.26    3.09
  11  -2 -14    2.17    3.18
  11   2 -14    0.92    2.48
 -11  -2  14    2.02    3.66
 -11   2  15   15.28    5.97
  11  -2 -15   18.26    5.74
  11   2 -15   15.45    5.37
 -11  -2  15   18.04    6.04
 -11   2  16    0.00    3.01
  11  -2 -16    2.91    3.10
  11   2 -16    3.51    2.96
 -11  -2  16    6.41    4.32
 -11   2  17    7.42    4.03
  11  -2 -17    0.44    2.10
  11   2 -17    1.09    2.87
 -11  -2  17    2.77    3.54
 -11   2  18    2.28    3.20
  11  -2 -18    0.27    2.05
  11   2 -18    0.40    2.09
 -11  -2  18    1.52    3.24
 -11   2  19    8.82    4.70
  11  -2 -19    6.10    3.53
  11   2 -19    7.89    4.07
 -11  -2  19    9.47    4.37
 -11   2  20    0.90    2.42
  11   2 -20   -0.00    1.81
 -11  -2  20    4.60    3.60
 -11   2  21   16.76    5.62
 -11  -2  21    9.11    4.78
 -11   2  22    2.79    2.84
 -11  -2  22   -0.00    3.11
 -11   2  23   -0.00    3.41
 -11  -2  23   -0.00    2.83
 -11   2  24    0.00    2.45
 -11  -2  24    1.74    2.68
 -11   2  25    4.63    3.72
 -11  -2  25    4.89    3.39
 -11   2  26   -0.00    3.04
 -11  -2  26   -0.00    2.88
 -11   2  27    2.53    3.05
 -11  -2  27    7.65    4.15
 -11   2  28    3.64    3.24
 -11  -2  28    3.58    3.54
 -11   2  29    3.04    3.06
 -11  -2  29    3.00    3.42
 -11   2  30    0.06    2.50
 -11  -2  30    1.15    2.78
 -11   3   1   13.60    5.87
  11  -3  -1    6.89    5.25
  11   3  -1   18.60    6.13
 -11   3   2   18.60    7.65
  11  -3  -2    6.34    4.09
  11   3  -2   16.83    5.25
 -11  -3   2   16.07    6.26
 -11   3   3   45.67   10.61
  11  -3  -3   55.71   10.26
  11   3  -3   54.19    9.63
 -11  -3   3   44.06   10.23
 -11   3   4   19.72    7.04
  11  -3  -4    2.90    3.72
  11   3  -4    7.36    4.60
 -11  -3   4   -0.00    2.36
 -11   3   5    0.37    4.23
  11  -3  -5    3.03    3.46
  11   3  -5    5.12    3.55
 -11  -3   5    2.15    3.73
 -11   3   6    9.10    5.06
  11  -3  -6   13.16    5.32
  11   3  -6    7.36    4.21
 -11  -3   6   19.13    6.56
 -11   3   7   38.46    9.53
  11  -3  -7   46.01    9.20
  11   3  -7   33.96    7.76
 -11  -3   7   48.38   10.12
 -11   3   8    5.24    4.39
  11  -3  -8    1.94    3.25
  11   3  -8    3.66    3.14
 -11  -3   8    1.49    3.30
 -11   3   9    3.62    3.78
  11  -3  -9    6.67    4.04
  11   3  -9    7.38    4.04
 -11  -3   9   10.93    5.43
 -11   3  10    0.20    2.13
  11  -3 -10    2.18    2.64
  11   3 -10    1.25    2.43
 -11  -3  10    1.06    3.26
 -11   3  11    0.00    2.85
  11  -3 -11    4.63    3.50
  11   3 -11    6.80    3.80
 -11  -3  11    6.99    4.02
 -11   3  12    9.47    4.71
  11  -3 -12    8.89    4.33
  11   3 -12    7.56    3.90
 -11  -3  12    6.38    4.11
 -11   3  13   15.83    5.96
  11  -3 -13   14.94    5.49
  11   3 -13   18.64    5.39
 -11  -3  13    6.98    4.65
 -11   3  14    0.10    2.40
  11  -3 -14   -0.00    2.54
  11   3 -14   -0.00    1.97
 -11  -3  14    0.00    3.01
 -11   3  15   -0.00    3.22
  11  -3 -15    2.53    2.77
  11   3 -15   -0.00    2.23
 -11  -3  15   -0.00    3.84
 -11   3  16    4.41    3.79
  11  -3 -16   -0.00    2.75
  11   3 -16   -0.00    2.34
 -11  -3  16   -0.00    2.69
 -11   3  17    1.69    3.79
  11  -3 -17    5.33    3.96
  11   3 -17    3.03    2.99
 -11  -3  17    6.33    4.29
 -11   3  18    4.27    3.28
  11  -3 -18    1.56    3.07
  11   3 -18    0.00    2.47
 -11  -3  18    7.19    4.27
 -11   3  19   11.25    5.14
  11  -3 -19    5.01    3.95
  11   3 -19   12.57    4.83
 -11  -3  19   12.97    5.28
 -11   3  20    0.00    3.16
  11   3 -20    2.34    2.71
 -11  -3  20    1.91    3.74
 -11   3  21    0.83    3.09
  11   3 -21   -0.00    1.96
 -11  -3  21    0.00    3.60
 -11   3  22    1.85    2.75
 -11  -3  22    4.22    3.35
 -11   3  23   19.88    6.32
 -11  -3  23   17.44    5.97
 -11   3  24    5.62    3.91
 -11  -3  24    4.62    3.34
 -11   3  25   -0.00    2.76
 -11  -3  25   -0.00    3.37
 -11   3  26   -0.00    1.99
 -11  -3  26    0.00    3.48
 -11   3  27    8.23    4.54
 -11  -3  27   14.69    5.59
 -11   3  28    2.17    3.06
 -11  -3  28    0.00    2.61
 -11   3  29   -0.00    2.74
 -11  -3  29    6.88    3.67
 -11   3  30    0.00    2.84
 -11   4   1   29.30    8.09
  11  -4  -1   16.51    6.16
  11   4  -1   22.85    6.56
 -11   4   2   -0.00    3.12
  11  -4  -2   -0.00    2.48
  11   4  -2    0.05    2.94
 -11  -4   2    0.00    3.11
 -11   4   3    0.00    2.72
  11  -4  -3    4.07    3.98
  11   4  -3    7.15    4.29
 -11  -4   3    4.84    4.34
 -11   4   4    1.56    3.44
  11  -4  -4    0.28    2.93
  11   4  -4   12.20    4.67
 -11  -4   4    4.38    4.06
 -11   4   5   53.57   10.93
  11  -4  -5   37.06    8.94
  11   4  -5   37.57    7.97
 -11  -4   5   49.43   10.55
 -11   4   6   11.18    5.60
  11  -4  -6   10.39    5.13
  11   4  -6   13.80    4.83
 -11  -4   6   10.96    5.25
 -11   4   7   10.12    5.31
  11  -4  -7    4.64    3.48
  11   4  -7    4.19    3.63
 -11  -4   7    5.35    4.40
 -11   4   8   10.76    5.46
  11  -4  -8    0.00    2.72
  11   4  -8    2.55    2.92
 -11  -4   8    3.31    4.07
 -11   4   9   34.11    9.02
  11  -4  -9   21.76    6.65
  11   4  -9   38.61    7.91
 -11  -4   9   12.85    5.92
 -11   4  10    7.83    4.88
  11  -4 -10    4.99    3.89
  11   4 -10    1.22    2.80
 -11  -4  10    5.32    4.99
 -11   4  11   21.24    6.97
  11  -4 -11    8.89    4.79
  11   4 -11   19.20    6.05
 -11  -4  11   13.69    5.51
 -11   4  12   -0.00    3.20
  11  -4 -12    1.47    2.80
  11   4 -12    1.05    2.69
 -11  -4  12   -0.00    2.93
 -11   4  13    2.39    3.29
  11  -4 -13   -0.00    2.46
  11   4 -13    2.79    2.99
 -11  -4  13    0.00    2.33
 -11   4  14    0.56    2.71
  11  -4 -14    7.52    4.28
  11   4 -14    2.63    2.84
 -11  -4  14    8.01    4.80
 -11   4  15   16.70    6.23
  11  -4 -15   14.18    5.51
  11   4 -15    8.01    4.10
 -11  -4  15    8.56    4.85
 -11   4  16    1.73    3.15
  11  -4 -16    0.86    2.53
  11   4 -16   10.21    4.23
 -11  -4  16    0.75    2.65
 -11   4  17    5.77    3.72
 -11   4  17    4.49    3.67
  11  -4 -17    2.79    2.93
  11   4 -17    2.40    2.64
 -11  -4  17    3.74    3.47
 -11   4  18    0.09    2.16
 -11   4  18   -0.00    2.94
  11  -4 -18   -0.00    2.28
  11   4 -18    1.64    2.40
 -11  -4  18   -0.00    2.80
 -11   4  19   -0.00    2.47
 -11   4  19    1.27    2.98
  11   4 -19    6.09    3.68
 -11  -4  19    2.39    3.36
 -11   4  20    2.32    3.47
  11   4 -20    4.35    3.22
 -11  -4  20    1.30    3.68
 -11   4  21    7.32    4.37
  11   4 -21   16.04    5.18
 -11  -4  21    7.80    4.75
 -11   4  22    3.19    3.87
 -11  -4  22    1.68    3.23
 -11   4  23    0.00    2.99
 -11  -4  23    0.70    3.21
 -11   4  24    2.06    2.97
 -11  -4  24    3.58    3.74
 -11   4  25   12.96    5.62
 -11  -4  25   16.49    5.77
 -11   4  26    2.83    3.69
 -11  -4  26    7.64    4.42
 -11   4  27    2.98    3.31
 -11  -4  27    0.00    2.82
 -11   4  28    0.00    2.96
 -11  -4  28   -0.00    2.13
 -11   4  29    0.00    2.54
 -11   5   1    1.93    3.15
 -11   5   1    0.00    3.47
  11  -5  -1    1.29    2.71
  11   5  -1    6.01    4.24
 -11   5   2   35.62    7.93
 -11   5   2   35.75    9.26
  11  -5  -2   14.28    5.52
  11   5  -2   15.85    5.47
 -11  -5   2   18.15    6.89
 -11   5   3   51.63    9.48
 -11   5   3   30.99    8.95
  11  -5  -3   24.07    7.47
  11   5  -3   33.89    7.71
 -11  -5   3   30.48    8.41
 -11   5   4    4.68    3.88
 -11   5   4    6.15    4.86
  11  -5  -4    3.55    3.91
  11   5  -4    4.09    3.40
 -11  -5   4    0.00    3.24
 -11   5   5    0.00    2.33
 -11   5   5    1.63    3.84
  11  -5  -5    1.03    3.33
  11   5  -5   -0.00    2.21
 -11  -5   5    1.08    3.04
 -11   5   6    9.17    4.58
 -11   5   6    0.44    3.32
  11  -5  -6   13.23    5.29
  11   5  -6   18.25    5.35
 -11  -5   6    7.73    4.55
 -11   5   7   26.45    6.93
 -11   5   7   19.69    6.88
  11  -5  -7   11.71    5.42
  11   5  -7   22.12    6.16
 -11  -5   7   14.03    6.01
 -11   5   8    9.27    4.56
 -11   5   8   13.99    6.04
  11  -5  -8    2.22    3.63
  11   5  -8    8.32    4.32
 -11  -5   8   14.09    6.17
 -11   5   9   25.07    6.59
 -11   5   9   16.49    6.87
  11   5  -9   25.70    6.59
 -11  -5   9   14.12    5.98
 -11   5  10    0.79    3.14
 -11   5  10    3.64    4.34
  11   5 -10    0.00    2.79
 -11  -5  10    0.25    2.97
 -11   5  11    7.71    4.17
 -11   5  11    1.95    3.92
  11   5 -11    3.69    3.16
 -11  -5  11    3.83    3.86
 -11   5  12   29.22    6.96
 -11   5  12    4.55    4.70
  11   5 -12    9.51    4.55
 -11  -5  12   12.79    5.99
 -11   5  13   29.44    7.07
 -11   5  13   23.91    7.24
  11   5 -13   26.12    6.55
 -11  -5  13    9.63    5.38
 -11   5  14    2.46    2.84
 -11   5  14    1.82    3.38
  11   5 -14    0.00    2.39
 -11  -5  14   -0.00    3.15
 -11   5  15    1.88    3.21
 -11   5  15   -0.00    3.07
  11   5 -15    1.32    2.50
 -11  -5  15    0.84    3.17
 -11   5  16   -0.00    2.24
 -11   5  16    1.85    3.46
  11   5 -16   -0.00    2.35
 -11  -5  16   -0.00    2.40
 -11   5  17    3.81    3.44
 -11   5  17    3.24    3.36
  11   5 -17    0.60    2.51
 -11  -5  17    3.06    3.50
 -11   5  18   15.70    5.25
 -11   5  18   13.88    5.75
  11   5 -18   12.21    4.83
 -11  -5  18    5.57    4.14
 -11   5  19   12.34    5.29
  11   5 -19   11.53    4.52
 -11  -5  19   20.18    6.70
 -11   5  20    3.15    3.65
  11   5 -20    0.00    2.33
 -11  -5  20    3.69    3.60
 -11   5  21   -0.00    2.87
  11   5 -21    0.00    2.50
 -11  -5  21   -0.00    2.56
 -11   5  22    4.99    3.33
 -11  -5  22    3.59    3.48
 -11   5  23    9.38    4.96
 -11  -5  23    9.15    4.66
 -11   5  24    4.99    4.00
 -11  -5  24   -0.00    3.56
 -11   5  25    6.94    4.22
 -11  -5  25   -0.00    2.27
 -11   5  26   -0.00    3.57
 -11  -5  26   -0.00    2.85
 -11   5  27    2.13    3.05
 -11  -5  27    0.00    3.33
 -11   5  28    5.36    3.51
 -11  -5  28    7.23    4.84
 -11   6   1    8.81    4.59
 -11   6   1   13.80    6.06
  11   6  -1   15.73    5.56
 -11  -6   1    9.09    5.43
 -11   6   2    0.60    2.77
 -11   6   2    1.47    3.16
  11   6  -2    0.00    2.81
 -11  -6   2    2.93    3.93
 -11   6   3    0.00    2.97
 -11   6   3    0.00    2.84
  11   6  -3    2.28    3.48
 -11  -6   3    7.53    5.32
 -11   6   4   17.33    5.81
 -11   6   4   15.84    6.54
  11   6  -4   31.59    7.62
 -11  -6   4   11.24    5.74
 -11   6   5   12.67    5.01
 -11   6   5   11.57    6.46
  11   6  -5   11.68    5.05
 -11  -6   5    5.68    4.87
 -11   6   6   13.21    5.29
 -11   6   6   18.46    6.77
  11   6  -6   10.67    4.99
 -11  -6   6    9.34    5.09
 -11   6   7    1.32    2.71
 -11   6   7    4.97    3.94
  11   6  -7    4.22    4.08
 -11  -6   7    8.61    5.04
 -11   6   8    6.91    4.11
 -11   6   8   11.02    5.42
  11   6  -8   12.39    5.01
 -11  -6   8   11.54    5.54
 -11   6   9    7.75    3.89
 -11   6   9   11.63    5.98
  11   6  -9   11.35    4.67
 -11  -6   9    1.73    3.53
 -11   6  10   20.13    6.19
 -11   6  10    4.52    4.28
  11   6 -10   17.15    5.59
 -11  -6  10    1.45    3.87
 -11   6  11    8.31    4.33
 -11   6  11    3.49    4.30
  11   6 -11   14.98    5.38
 -11  -6  11    5.89    4.81
 -11   6  12    1.29    2.59
 -11   6  12    1.10    2.77
  11   6 -12    3.09    3.19
 -11  -6  12    2.01    3.35
 -11   6  13    2.23    3.46
  11   6 -13    5.11    3.96
 -11  -6  13    4.25    4.13
 -11   6  14   20.51    5.74
 -11   6  14    4.39    4.49
  11   6 -14   13.85    5.02
 -11  -6  14    3.24    3.90
 -11   6  15   20.67    6.23
 -11   6  15   11.36    5.41
  11   6 -15   10.21    4.63
 -11  -6  15    9.91    5.27
 -11   6  16    9.82    4.55
 -11   6  16   14.12    5.82
  11   6 -16   19.77    6.12
 -11  -6  16   13.62    6.06
 -11   6  17    6.63    4.24
 -11   6  17    1.57    3.17
  11   6 -17    0.00    2.53
 -11  -6  17    0.52    2.97
 -11   6  18    2.93    3.63
  11   6 -18    0.73    2.64
 -11  -6  18    1.50    2.98
 -11   6  19   -0.00    3.22
  11   6 -19   10.44    4.52
 -11  -6  19    3.23    3.62
 -11   6  20    1.78    3.23
  11   6 -20    1.24    2.52
 -11  -6  20    0.87    3.10
 -11   6  21    6.42    4.79
  11   6 -21    7.36    4.10
 -11  -6  21    4.68    3.99
 -11   6  22    0.00    2.85
 -11  -6  22    0.05    3.07
 -11   6  23    2.93    3.33
 -11  -6  23   -0.00    2.91
 -11   6  24    0.03    2.50
 -11  -6  24    0.45    2.55
 -11   6  25   -0.00    3.12
 -11  -6  25    1.62    3.34
 -11   6  26   -0.00    2.70
 -11  -6  26    0.00    2.91
 -11   6  27    2.05    3.52
 -11  -6  27   -0.00    2.69
 -11   7   1   15.22    5.74
  11   7  -1   11.87    5.20
 -11  -7   1    5.01    4.84
 -11   7   2   23.94    6.65
  11   7  -2   15.25    5.55
 -11  -7   2   20.19    6.94
 -11   7   3    0.00    3.23
 -11   7   3    0.00    2.88
  11   7  -3    0.00    3.00
 -11  -7   3    2.34    3.58
 -11   7   4   11.07    5.14
 -11   7   4    7.41    4.83
  11   7  -4    1.51    2.69
 -11  -7   4    1.46    3.93
 -11   7   5   -0.00    3.09
 -11   7   5    0.75    3.25
  11   7  -5    0.81    2.91
 -11  -7   5    3.85    3.35
 -11   7   6   10.44    5.10
 -11   7   6    2.21    3.73
  11   7  -6   16.22    5.51
 -11  -7   6   13.88    6.23
 -11   7   7    3.06    3.88
 -11   7   7    0.00    3.37
  11   7  -7   -0.00    2.74
 -11  -7   7   -0.00    3.04
 -11   7   8   30.32    7.57
 -11   7   8   18.97    7.16
  11   7  -8   15.19    5.68
 -11  -7   8   17.32    7.14
 -11   7   9    7.33    4.71
 -11   7   9   13.08    6.32
  11   7  -9   25.71    6.65
 -11  -7   9    7.35    4.85
 -11   7  10    3.24    3.46
 -11   7  10    0.00    3.03
  11   7 -10    3.48    3.14
 -11  -7  10   -0.00    2.87
 -11   7  11    0.61    2.45
 -11   7  11    0.00    2.78
  11   7 -11    0.78    2.87
 -11  -7  11   -0.00    2.85
 -11   7  12   23.64    6.74
 -11   7  12   20.61    7.08
  11   7 -12   26.19    6.76
 -11  -7  12   13.54    5.86
 -11   7  13    6.28    3.82
 -11   7  13    9.28    5.13
  11   7 -13    4.26    3.47
 -11  -7  13    1.25    3.86
 -11   7  14    4.96    3.55
 -11   7  14    1.54    3.46
  11   7 -14    7.28    4.00
 -11  -7  14   11.11    5.11
 -11   7  15    0.82    2.50
 -11   7  15    3.71    3.55
  11   7 -15   -0.00    2.20
 -11  -7  15   -0.00    3.18
 -11   7  16    0.00    2.54
 -11   7  16    0.00    3.10
  11   7 -16    0.00    2.26
 -11  -7  16   -0.00    3.72
 -11   7  17    4.92    3.58
 -11   7  17    6.56    4.34
  11   7 -17    0.00    2.64
 -11  -7  17    1.92    3.58
 -11   7  18    9.49    4.63
  11   7 -18    5.92    3.70
 -11  -7  18    5.33    4.16
 -11   7  19    0.82    2.90
  11   7 -19    0.78    2.63
 -11  -7  19    1.85    3.26
 -11   7  20    1.88    3.05
  11   7 -20    3.30    2.84
 -11  -7  20   -0.00    2.44
 -11   7  21   -0.00    3.03
  11   7 -21    1.93    2.85
 -11  -7  21    0.28    3.36
 -11   7  22    0.00    3.30
 -11  -7  22    3.08    3.83
 -11   7  23   -0.00    2.99
 -11  -7  23    0.36    2.99
 -11   7  24    4.86    3.76
 -11  -7  24    8.94    4.86
 -11   7  25    1.24    2.37
 -11  -7  25    0.44    3.57
 -11  -7  26   -0.00    3.40
 -11   8   1    0.63    3.08
  11   8  -1    0.20    3.03
 -11   8   2    2.11    3.87
  11   8  -2    2.00    3.58
 -11  -8   2    0.00    4.32
 -11   8   3   -0.00    2.63
  11   8  -3    4.24    3.23
 -11  -8   3   -0.00    3.89
 -11   8   4   24.62    7.19
  11   8  -4   28.07    7.25
 -11  -8   4   36.24    9.25
 -11   8   5    2.09    3.27
  11   8  -5    0.46    2.32
 -11  -8   5    0.45    2.93
 -11   8   6   16.96    6.41
  11   8  -6    9.75    4.86
 -11  -8   6   12.53    5.89
 -11   8   7    0.69    2.76
  11   8  -7    0.00    2.84
 -11  -8   7    2.37    3.60
 -11   8   8   16.36    6.14
  11   8  -8    8.29    4.09
 -11  -8   8    4.61    4.19
 -11   8   9   10.70    5.19
  11   8  -9    1.74    3.38
 -11  -8   9    7.30    4.78
 -11   8  10   23.11    6.92
  11   8 -10   15.22    5.50
 -11  -8  10    3.75    4.57
 -11   8  11    0.00    2.82
  11   8 -11   -0.00    2.53
 -11  -8  11    0.00    3.01
 -11   8  12    1.96    2.99
  11   8 -12    3.18    3.14
 -11  -8  12    0.90    2.64
 -11   8  13   -0.00    2.67
  11   8 -13    1.89    2.86
 -11  -8  13    1.04    2.72
 -11   8  14    0.56    3.01
  11   8 -14    0.00    3.03
 -11  -8  14    4.77    4.15
 -11   8  15   10.52    5.06
  11   8 -15    6.78    4.29
 -11  -8  15    9.69    5.35
 -11   8  16   10.46    5.31
  11   8 -16    6.48    4.17
 -11  -8  16   11.37    5.42
 -11   8  17   -0.00    2.80
  11   8 -17    0.53    2.38
 -11  -8  17    0.04    3.06
  11   8 -18    0.32    2.19
 -11  -8  18    0.28    2.89
  11   8 -19    2.74    3.41
 -11  -8  19    0.00    2.73
  11   8 -20    8.29    4.26
 -11  -8  20    6.18    4.81
  11   8 -21   -0.00    1.98
 -11  -8  21    0.08    3.03
 -11  -8  22    4.07    4.12
 -11  -8  23    0.00    3.05
 -11  -8  24    1.90    2.85
 -11   9   1    1.28    2.88
  11   9  -1    3.76    3.33
 -11   9   2   34.86    8.66
  11   9  -2   20.76    6.58
 -11   9   3   -0.00    3.13
  11   9  -3    0.23    3.04
 -11   9   4   21.24    6.81
  11   9  -4   11.57    5.15
 -11  -9   4   -0.00    3.42
 -11   9   5    0.50    3.47
  11   9  -5   -0.00    2.92
 -11  -9   5    3.36    3.83
 -11   9   6    6.14    4.38
  11   9  -6    3.08    3.50
 -11  -9   6   -0.00    3.24
 -11   9   7    2.58    4.04
  11   9  -7   -0.00    2.93
 -11  -9   7   -0.00    3.39
 -11   9   8   19.30    6.35
  11   9  -8   12.43    5.23
 -11  -9   8   10.88    5.88
 -11   9   9   -0.00    2.33
  11   9  -9    2.05    3.36
 -11  -9   9   -0.00    2.62
 -11   9  10    1.60    3.36
  11   9 -10   -0.00    2.93
 -11  -9  10    0.00    3.50
 -11   9  11    3.32    3.81
  11   9 -11    0.00    2.31
 -11  -9  11    0.75    2.45
 -11   9  12    7.29    4.69
  11   9 -12   12.02    5.20
 -11  -9  12    0.00    3.50
 -11   9  13   -0.00    2.29
  11   9 -13    3.73    3.63
 -11  -9  13    0.00    3.04
 -11   9  14    3.19    3.57
  11   9 -14    3.95    3.91
 -11  -9  14    6.69    4.89
 -11   9  15   -0.00    2.94
  11   9 -15    1.72    3.31
 -11  -9  15    2.10    3.12
 -11   9  16    1.47    3.65
  11   9 -16    0.53    2.81
 -11  -9  16    0.17    3.45
 -11   9  17   -0.00    3.80
  11   9 -17   -0.00    3.02
 -11  -9  17    0.00    3.47
  11   9 -18   10.68    4.82
 -11  -9  18   13.86    5.94
  11   9 -19    1.86    3.08
 -11  -9  19    0.29    3.51
  11   9 -20    0.00    2.36
 -11  -9  20    1.76    2.99
  11   9 -21    0.02    2.97
 -11  -9  21    1.00    3.39
  11   9 -22    2.66    3.48
 -11  -9  22    3.67    4.18
 -11  -9  23   -0.00    3.63
 -11  10   1    1.31    3.98
  11  10  -1   -0.00    2.12
 -11  10   2    1.39    3.67
  11  10  -2    2.12    2.81
 -11  10   3    1.76    3.84
  11  10  -3    1.72    3.21
 -11  10   4    9.25    4.64
  11  10  -4    0.00    2.61
 -11  10   5   -0.00    3.28
  11  10  -5    0.00    3.32
 -11  10   6   13.76    5.52
  11  10  -6   10.90    5.82
 -11 -10   6    5.95    4.69
 -11  10   7    0.00    2.78
  11  10  -7    1.91    3.13
 -11 -10   7    0.89    3.64
 -11  10   8    5.83    4.69
  11  10  -8   10.64    5.04
 -11 -10   8    0.46    3.73
 -11  10   9   -0.00    3.35
  11  10  -9   -0.00    3.23
 -11 -10   9    1.29    3.41
 -11  10  10   19.33    6.40
  11  10 -10    9.66    5.38
 -11 -10  10   10.42    5.49
 -11  10  11    1.42    3.09
  11  10 -11    0.33    2.69
 -11 -10  11    0.60    2.83
 -11  10  12   -0.00    2.62
  11  10 -12    0.51    2.86
 -11 -10  12    1.63    4.03
 -11  10  13    2.71    3.28
  11  10 -13    1.56    2.90
 -11 -10  13   -0.00    3.21
 -11  10  14    9.74    5.02
  11  10 -14    7.05    4.27
 -11 -10  14    2.47    3.58
 -11  10  15   -0.00    3.06
  11  10 -15    1.77    3.91
 -11 -10  15    0.85    3.16
 -11  10  16   10.32    5.29
  11  10 -16    5.86    4.54
 -11 -10  16    8.11    5.30
  11  10 -17   -0.00    2.81
 -11 -10  17   -0.00    3.18
  11  10 -18   -0.00    2.53
 -11 -10  18    0.42    3.67
  11  10 -19    0.05    2.84
 -11 -10  19   -0.00    3.03
  11  10 -20    5.57    4.22
 -11 -10  20    2.44    3.70
  11  10 -21    0.15    2.78
 -11 -10  21   -0.00    3.13
  11  10 -22   -0.00    2.41
 -11 -10  22   -0.00    3.90
 -11  11   1    2.92    4.01
  11  11  -1    4.80    3.24
 -11  11   2    9.45    5.09
  11  11  -2    9.29    4.95
 -11  11   3   -0.00    3.23
  11  11  -3   -0.00    2.94
 -11  11   4    0.00    3.62
  11  11  -4    0.00    3.94
 -11  11   5    0.87    3.37
  11  11  -5    0.00    2.95
 -11  11   6   -0.00    3.07
  11  11  -6    2.92    3.67
 -11  11   7   -0.00    3.02
  11  11  -7    0.26    3.21
 -11  11   8   22.84    7.32
  11  11  -8   11.88    5.54
 -11 -11   8   13.80    6.59
 -11  11   9    2.35    3.62
  11  11  -9    1.16    3.02
 -11 -11   9   -0.00    3.67
 -11  11  10    0.00    3.57
  11  11 -10    2.06    3.32
 -11 -11  10    1.02    3.41
 -11  11  11   -0.00    2.91
  11  11 -11    1.57    2.45
 -11 -11  11    1.73    4.63
 -11  11  12   13.70    5.99
  11  11 -12   12.09    5.21
 -11 -11  12   10.87    5.92
 -11  11  13    0.00    3.48
  11  11 -13   -0.00    2.66
 -11 -11  13    2.79    4.44
 -11  11  14    1.97    3.41
  11  11 -14    6.33    4.24
 -11 -11  14    0.84    4.26
 -11  11  15   -0.00    2.81
  11  11 -15   -0.00    2.94
 -11 -11  15   -0.00    3.51
  11  11 -16    1.67    2.98
 -11 -11  16    0.68    3.43
  11  11 -17    0.19    2.67
 -11 -11  17   -0.00    3.65
  11  11 -18    5.07    3.58
 -11 -11  18    5.99    4.54
  11  11 -19    2.42    3.27
 -11 -11  19    1.18    3.10
  11  11 -20   -0.00    2.84
 -11 -11  20   -0.00    3.78
  11  11 -21   -0.00    1.93
  11  11 -22    0.00    2.75
 -11  12   1    0.00    3.58
  11  12  -1    0.65    2.42
 -11  12   2    3.83    4.35
  11  12  -2    4.17    3.44
 -11  12   3    4.73    4.01
  11  12  -3   -0.00    2.71
 -11  12   4   13.45    6.43
  11  12  -4   10.21    4.91
 -11  12   5   -0.00    3.06
  11  12  -5    2.95    3.14
 -11  12   6   11.50    5.93
  11  12  -6    9.96    5.72
 -11  12   7    0.00    4.20
  11  12  -7   -0.00    3.56
 -11  12   8   -0.00    3.05
  11  12  -8    1.15    3.36
 -11  12   9    3.99    4.11
  11  12  -9   -0.00    3.46
 -11  12  10    6.84    4.65
  11  12 -10    4.18    4.19
 -11 -12  10    0.00    4.32
 -11  12  11   -0.00    3.59
  11  12 -11    3.11    3.23
 -11 -12  11    4.31    4.74
 -11  12  12    2.96    3.55
  11  12 -12    6.53    4.10
 -11 -12  12    2.47    4.22
 -11  12  13    4.98    4.20
  11  12 -13    3.64    3.59
 -11 -12  13    4.65    4.47
 -11  12  14    4.43    5.07
  11  12 -14    1.64    2.97
 -11 -12  14    3.36    4.00
 -11  12  15    0.00    3.50
  11  12 -15   -0.00    2.75
 -11 -12  15    1.06    3.06
  11  12 -16    8.63    4.40
 -11 -12  16   -0.00    4.01
  11  12 -17   -0.00    2.46
 -11 -12  17    1.10    3.77
  11  12 -18   -0.00    3.22
 -11 -12  18   -0.00    2.93
  11  12 -19    0.89    3.03
  11  12 -20    8.74    4.60
  11  12 -21   -0.00    2.73
  11  12 -22    3.71    3.68
 -11  13   1    1.28    3.71
 -11  13   2    3.02    3.57
 -11  13   3    2.46    4.21
 -11  13   4    4.83    4.35
 -11  13   5    3.43    3.51
 -11  13   6   -0.00    3.71
 -11  13   7    0.93    3.29
 -11  13   8    7.00    5.29
 -11  13   9    0.64    4.37
 -11  13  10    1.96    4.01
 -11  13  11    4.21    4.15
 -11  13  12   -0.00    3.40
 -11  13  13    1.15    3.70
 -11 -13  13    1.80    3.95
 -11  13  14    3.50    4.22
 -11 -13  14    2.27    4.55
 -11 -13  15    2.47    3.55
 -11 -13  16   -0.00    4.21
 -11 -13  17    3.24    4.22
 -11  14  11   -0.00    3.08
 -11  14  12    5.22    4.64
 -11  14  13   -0.00    3.82
 -11  14  14    2.05    4.33
 -10   0   1   -0.00    3.02
  10   0  -1   -0.00    2.84
 -10   0   2   30.34    7.99
  10   0  -2   14.17    5.11
  10   0  -3   -0.00    2.12
  10   0  -4  103.98   13.82
  10   0  -5    0.61    2.13
 -10   0   6   14.68    5.74
  10   0  -6   20.29    5.69
 -10   0   7    4.09    3.68
  10   0  -7   -0.00    2.34
 -10   0   8   20.07    6.58
  10   0  -8   22.22    5.93
 -10   0   9    0.47    2.42
  10   0  -9    0.00    2.24
 -10   0  10   95.70   14.41
  10   0 -10  110.24   14.01
 -10   0  11    0.35    2.62
  10   0 -11    1.05    2.30
 -10   0  12   -0.00    2.15
  10   0 -12    0.10    1.95
 -10   0  13    0.54    2.45
  10   0 -13   -0.00    1.94
 -10   0  14   16.91    5.93
  10   0 -14   17.51    5.31
 -10   0  15    0.92    3.06
  10   0 -15   -0.00    2.57
 -10   0  16   36.75    8.01
  10   0 -16   23.67    6.07
 -10   0  17    0.00    2.87
  10   0 -17   -0.00    2.39
 -10   0  18   27.90    6.86
  10   0 -18   16.42    5.22
 -10   0  19    0.00    2.93
 -10   0  20   20.00    6.07
 -10   0  21   -0.00    2.58
 -10   0  22   -0.00    1.93
 -10   0  23    0.00    2.56
 -10   0  24    6.30    3.69
 -10   0  25   -0.00    2.89
 -10   0  26   11.81    4.65
 -10   0  27    0.00    2.50
 -10   0  28    9.84    4.40
 -10   0  29    1.33    2.46
 -10   0  30    1.67    2.62
 -10   0  31    3.61    3.11
 -10   0  32   -0.00    2.03
 -10   0  33   -0.00    2.53
 -10   1   1   -0.00    2.87
  10  -1  -1   -0.00    2.82
  10   1  -1    3.91    2.74
 -10  -1   1    0.00    3.30
  10  -1  -2  126.31   15.63
  10   1  -2  142.20   16.20
 -10  -1   2  108.15   16.44
  10  -1  -3    3.14    2.85
  10   1  -3    3.89    3.36
  10  -1  -4    0.03    2.02
  10   1  -4    1.97    2.62
  10  -1  -5   16.17    5.25
  10   1  -5    4.75    3.43
 -10   1   6   88.76   13.56
  10  -1  -6   83.07   11.83
  10   1  -6   69.75   11.02
 -10  -1   6   64.35   11.96
 -10   1   7    1.04    3.57
  10  -1  -7    1.64    2.72
  10   1  -7    0.00    2.56
 -10  -1   7    4.41    3.62
 -10   1   8   51.41    9.85
  10  -1  -8   39.98    7.97
  10   1  -8   46.58    8.32
 -10  -1   8   16.07    6.19
 -10   1   9    3.60    3.85
  10  -1  -9    0.38    2.03
  10   1  -9    0.00    2.06
 -10  -1   9   -0.00    2.89
 -10   1  10    3.33    3.36
  10  -1 -10    1.24    2.82
  10   1 -10   -0.00    2.39
 -10  -1  10    2.93    3.56
 -10   1  11    7.63    4.76
  10  -1 -11    1.14    2.67
  10   1 -11   10.49    4.44
 -10  -1  11   11.49    4.53
 -10   1  12   79.06   12.14
  10  -1 -12   63.20   10.43
  10   1 -12   58.38    9.88
 -10  -1  12   84.97   12.39
 -10   1  13   -0.00    2.57
  10  -1 -13    3.24    2.89
  10   1 -13    2.09    2.87
 -10  -1  13   -0.00    2.50
 -10   1  14    5.70    3.77
  10  -1 -14    4.07    3.42
  10   1 -14    4.37    3.12
 -10  -1  14    8.17    4.56
 -10   1  15    5.90    3.91
  10  -1 -15    1.24    2.46
  10   1 -15    0.37    2.10
 -10  -1  15    1.07    2.78
 -10   1  16   16.09    5.63
  10  -1 -16   19.75    5.49
  10   1 -16   23.20    5.92
 -10  -1  16    5.72    4.40
 -10   1  17    0.84    2.54
  10   1 -17    1.13    2.71
 -10  -1  17   -0.00    2.04
 -10   1  18   14.94    5.57
  10   1 -18    5.26    3.73
 -10  -1  18   13.25    5.42
 -10   1  19    4.08    3.11
  10   1 -19    0.78    2.34
 -10  -1  19    1.90    2.93
 -10   1  20    0.58    3.01
  10   1 -20   -0.00    2.37
 -10  -1  20    1.56    2.58
 -10   1  21   -0.00    2.89
 -10  -1  21    2.22    2.64
 -10   1  22   36.80    7.97
 -10  -1  22   46.60    9.05
 -10   1  23   -0.00    2.49
 -10  -1  23   -0.00    3.16
 -10   1  24    4.02    3.41
 -10  -1  24    0.97    2.36
 -10   1  25    3.16    2.60
 -10  -1  25   -0.00    2.93
 -10   1  26    6.93    3.89
 -10  -1  26    5.17    3.71
 -10   1  27    0.54    2.58
 -10  -1  27    4.45    3.47
 -10   1  28    4.91    3.62
 -10  -1  28    3.39    3.04
 -10   1  29   -0.00    2.04
 -10  -1  29   -0.00    2.48
 -10   1  30    2.32    2.95
 -10  -1  30   -0.00    2.63
 -10   1  31    1.13    2.22
 -10  -1  31    0.88    2.79
 -10   1  32    4.94    3.30
 -10  -1  32   11.75    4.37
 -10   1  33    0.62    2.24
 -10  -1  33    0.12    1.67
  10  -2  -1   -0.00    2.50
  10   2  -1    0.43    2.74
 -10  -2   1    4.31    4.04
  10  -2  -2    4.28    3.74
  10   2  -2   -0.00    1.93
 -10  -2   2    3.98    3.12
  10  -2  -3   -0.00    2.51
  10   2  -3    2.30    3.03
  10  -2  -4  105.71   14.39
  10   2  -4  119.05   14.60
 -10   2   5   21.91    6.96
  10  -2  -5   31.01    7.14
  10   2  -5   27.11    6.72
 -10   2   6   28.17    7.52
  10  -2  -6   18.80    6.32
  10   2  -6   16.78    5.41
 -10  -2   6   14.43    5.59
 -10   2   7    3.69    4.29
  10  -2  -7    3.67    3.50
  10   2  -7    4.50    3.19
 -10  -2   7    7.06    4.14
 -10   2   8   22.35    6.78
  10  -2  -8   12.41    4.91
  10   2  -8   21.62    5.58
 -10  -2   8   12.54    5.08
 -10   2   9    1.22    3.23
  10  -2  -9    2.77    3.46
  10   2  -9    6.70    3.49
 -10  -2   9    4.88    3.79
 -10   2  10   67.58   11.44
  10  -2 -10   51.11    9.49
  10   2 -10   65.27   10.19
 -10  -2  10   75.66   12.09
 -10   2  11   11.92    4.80
  10  -2 -11    2.65    3.24
  10   2 -11    6.60    3.49
 -10  -2  11    5.23    3.80
 -10   2  12   -0.00    2.78
  10  -2 -12   -0.00    3.36
  10   2 -12   -0.00    1.84
 -10  -2  12   -0.00    1.90
 -10   2  13   -0.00    2.16
  10  -2 -13   -0.00    2.47
  10   2 -13    1.05    2.16
 -10  -2  13    0.00    2.12
 -10   2  14   19.96    6.29
  10  -2 -14   11.05    4.89
  10   2 -14   24.82    6.03
 -10  -2  14   18.99    6.36
 -10   2  15    7.77    4.54
  10  -2 -15   19.12    5.79
  10   2 -15   12.55    4.70
 -10  -2  15    9.51    4.17
 -10   2  16    3.26    2.72
  10  -2 -16    2.08    2.45
  10   2 -16    7.74    3.54
 -10  -2  16    8.78    4.23
 -10   2  17   -0.00    2.19
  10   2 -17   -0.00    1.93
 -10  -2  17   -0.00    2.71
 -10   2  18    7.21    3.95
  10   2 -18    8.03    3.69
 -10  -2  18    4.74    3.65
 -10   2  19    3.05    2.89
  10   2 -19    2.87    2.86
 -10  -2  19    0.75    2.61
 -10   2  20   29.47    7.15
  10   2 -20   24.20    6.27
 -10  -2  20   32.21    7.49
 -10   2  21   -0.00    2.66
  10   2 -21    0.82    2.09
 -10  -2  21    0.46    2.59
 -10   2  22    1.95    3.35
 -10  -2  22    0.72    2.40
 -10   2  23   -0.00    2.76
 -10  -2  23    1.39    3.05
 -10   2  24   11.47    4.81
 -10  -2  24   11.82    5.16
 -10   2  25    2.13    2.90
 -10  -2  25    2.21    3.01
 -10   2  26   11.85    4.44
 -10  -2  26   13.04    4.82
 -10   2  27   -0.00    2.08
 -10  -2  27    0.15    2.58
 -10   2  28    0.80    2.41
 -10  -2  28    6.09    3.47
 -10   2  29   -0.00    2.17
 -10  -2  29   -0.00    2.50
 -10   2  30    0.80    2.29
 -10  -2  30    6.71    3.84
 -10   2  31   -0.00    1.88
 -10  -2  31   -0.00    2.00
 -10   2  32    0.44    2.40
 -10  -2  32    0.00    2.66
 -10   2  33    1.16    2.58
  10  -3  -1   11.36    4.80
  10   3  -1   12.15    4.72
 -10  -3   1    8.51    4.80
  10  -3  -2   65.83   11.49
  10   3  -2   82.94   11.79
  10  -3  -3   28.81    7.39
  10   3  -3   47.46    8.60
 -10   3   4    0.00    3.26
  10  -3  -4    0.50    3.10
  10   3  -4   -0.00    2.17
 -10   3   5    8.86    4.63
  10  -3  -5   13.70    5.36
  10   3  -5   16.02    5.26
 -10   3   6   23.38    7.16
  10  -3  -6   14.54    5.56
  10   3  -6   26.31    6.37
 -10  -3   6   30.83    7.55
 -10   3   7   15.89    5.82
  10  -3  -7    7.82    4.42
  10   3  -7    4.37    3.65
 -10  -3   7    5.24    3.98
 -10   3   8   67.41   11.55
  10  -3  -8   46.95    9.25
  10   3  -8   56.20    9.40
 -10  -3   8   41.06    9.21
 -10   3   9    2.58    2.91
  10  -3  -9   -0.00    2.94
  10   3  -9    3.69    2.84
 -10  -3   9    2.74    3.64
 -10   3  10    2.86    2.88
  10  -3 -10   -0.00    2.13
  10   3 -10    1.02    2.16
 -10  -3  10    2.43    3.38
 -10   3  11    8.77    4.29
  10  -3 -11    6.20    3.86
  10   3 -11    7.28    3.85
 -10  -3  11    2.97    3.95
 -10   3  12   18.43    6.47
  10  -3 -12   31.87    7.33
  10   3 -12   30.74    6.64
 -10  -3  12   29.54    7.49
 -10   3  13    0.00    2.70
  10  -3 -13    3.28    2.98
  10   3 -13   -0.00    2.55
 -10  -3  13    1.54    2.99
 -10   3  14    0.51    2.66
  10  -3 -14    2.09    3.13
  10   3 -14    4.03    2.85
 -10  -3  14    2.41    2.93
 -10   3  15    3.52    3.61
  10  -3 -15    2.14    2.92
  10   3 -15    4.90    3.06
 -10  -3  15    2.08    3.55
 -10   3  16   21.48    6.34
  10  -3 -16   16.16    5.26
  10   3 -16   18.21    5.30
 -10  -3  16   21.95    6.37
 -10   3  17   13.26    5.93
  10  -3 -17   15.98    5.15
  10   3 -17   12.86    4.61
 -10  -3  17   21.94    6.39
 -10   3  18    8.11    4.47
  10  -3 -18    3.59    3.30
  10   3 -18   13.67    4.69
 -10  -3  18   20.13    5.91
 -10   3  19    0.00    3.23
  10   3 -19    4.05    3.01
 -10  -3  19    4.46    3.95
 -10   3  20    0.56    2.69
  10   3 -20    0.23    1.60
 -10  -3  20    2.81    3.32
 -10   3  21    7.16    4.10
  10   3 -21    4.44    3.35
 -10  -3  21    7.64    4.02
 -10   3  22   17.04    5.97
 -10  -3  22   17.69    6.02
 -10   3  23    0.00    2.86
 -10  -3  23    0.58    3.62
 -10   3  24    0.00    2.42
 -10  -3  24    1.35    2.78
 -10   3  25   -0.00    2.48
 -10  -3  25    0.28    2.01
 -10   3  26    4.69    3.80
 -10  -3  26    8.78    4.36
 -10   3  27    6.53    4.07
 -10  -3  27    6.74    3.48
 -10   3  28    0.82    3.13
 -10  -3  28    3.92    3.66
 -10   3  29    3.10    3.17
 -10  -3  29    0.00    2.46
 -10   3  30   -0.00    1.93
 -10  -3  30    2.01    2.97
 -10   3  31    0.00    2.36
 -10  -3  31    3.37    3.53
 -10   3  32    4.22    3.21
 -10  -3  32    0.86    2.70
 -10   3  33    0.86    1.98
  10  -4  -1    0.61    3.24
  10   4  -1    2.50    2.86
 -10  -4   1   -0.00    2.57
  10  -4  -2   -0.00    2.55
  10   4  -2    1.59    2.46
 -10   4   3   11.32    5.85
  10  -4  -3    0.88    2.35
  10   4  -3    9.15    4.49
 -10   4   4   63.75   12.21
  10  -4  -4   60.56   10.92
  10   4  -4   79.89   11.18
 -10   4   5   34.16    8.74
  10  -4  -5   32.97    7.69
  10   4  -5   34.99    7.40
 -10  -4   5   15.27    5.93
 -10   4   6   22.57    7.16
  10  -4  -6   23.38    7.02
  10   4  -6   41.85    7.83
 -10  -4   6   27.17    7.56
 -10   4   7    3.59    3.72
  10  -4  -7    0.25    2.51
  10   4  -7    1.01    2.54
 -10  -4   7    1.66    3.50
 -10   4   8   63.38   11.46
  10  -4  -8   44.17    9.30
  10   4  -8   52.53    9.29
 -10  -4   8   55.12   10.33
 -10   4   9    6.49    4.70
  10  -4  -9    1.58    3.78
  10   4  -9   11.03    4.38
 -10  -4   9    8.51    4.54
 -10   4  10   32.89    7.94
  10  -4 -10   15.49    5.36
  10   4 -10   23.92    5.93
 -10  -4  10   12.98    5.55
 -10   4  11   15.14    5.93
  10  -4 -11   -0.00    2.37
  10   4 -11    8.39    4.07
 -10  -4  11    6.80    4.30
 -10   4  12   -0.00    2.60
  10  -4 -12    0.24    2.44
  10   4 -12    2.39    2.51
 -10  -4  12    1.58    3.45
 -10   4  13    4.94    4.10
  10  -4 -13    0.65    2.58
  10   4 -13   -0.00    2.16
 -10  -4  13   -0.00    2.35
 -10   4  14   25.47    7.14
  10  -4 -14   11.09    4.69
  10   4 -14   19.72    5.63
 -10  -4  14   18.87    6.22
 -10   4  15    9.33    4.16
 -10   4  15    2.08    3.17
  10  -4 -15    6.12    3.87
  10   4 -15   10.09    4.18
 -10  -4  15    5.96    4.41
 -10   4  16    5.72    3.55
 -10   4  16    5.64    3.80
  10  -4 -16    6.71    3.85
  10   4 -16   12.66    4.53
 -10  -4  16    7.63    4.31
 -10   4  17    2.62    2.57
 -10   4  17   -0.00    2.33
  10  -4 -17   -0.00    2.28
  10   4 -17    0.32    1.87
 -10  -4  17   -0.00    2.66
 -10   4  18    5.03    3.48
 -10   4  18    1.52    3.10
  10  -4 -18    0.42    2.27
  10   4 -18    2.13    2.74
 -10  -4  18    5.09    3.89
 -10   4  19   10.48    4.19
 -10   4  19    6.20    3.93
  10   4 -19    6.66    3.71
 -10  -4  19    0.00    2.49
 -10   4  20   26.54    7.04
  10   4 -20   25.85    6.48
 -10  -4  20   29.06    7.25
 -10   4  21    5.86    4.06
  10   4 -21    9.71    4.01
 -10  -4  21    0.00    3.00
 -10   4  22    1.24    2.69
 -10  -4  22    0.24    2.23
 -10   4  23    5.81    3.56
 -10  -4  23    9.32    4.94
 -10   4  24   15.73    5.67
 -10  -4  24   16.57    5.83
 -10   4  25    3.65    3.53
 -10  -4  25    7.35    4.34
 -10   4  26    0.89    2.49
 -10  -4  26    5.42    3.59
 -10   4  27   -0.00    2.82
 -10  -4  27   -0.00    2.20
 -10   4  28   -0.00    2.58
 -10  -4  28    0.00    4.02
 -10   4  29    0.47    2.42
 -10  -4  29    1.70    2.43
 -10   4  30    1.73    3.09
 -10  -4  30    3.47    3.22
 -10   4  31    1.39    2.49
 -10  -4  31    0.00    2.26
 -10   4  32    0.00    2.16
 -10   5   1   54.88    9.81
 -10   5   1   46.64   10.73
  10   5  -1   41.40    8.74
 -10   5   2  180.11   19.28
 -10   5   2  126.00   19.05
  10   5  -2  155.46   17.85
 -10   5   3   13.44    5.22
 -10   5   3   10.75    5.61
  10   5  -3   16.80    5.49
 -10   5   4    2.21    3.15
 -10   5   4   -0.00    2.40
  10   5  -4    0.46    1.80
 -10   5   5    2.30    2.93
 -10   5   5    0.00    3.76
  10   5  -5    3.60    3.65
 -10  -5   5    0.00    3.20
 -10   5   6   38.37    7.91
 -10   5   6   23.30    7.58
  10   5  -6   36.39    7.62
 -10  -5   6   19.76    6.95
 -10   5   7   35.62    7.65
 -10   5   7   27.97    7.97
  10   5  -7   47.21    8.60
 -10  -5   7   25.41    7.67
 -10   5   8   15.77    5.30
 -10   5   8   23.16    7.30
  10   5  -8   18.38    5.79
 -10  -5   8    8.59    5.17
 -10   5   9   -0.00    2.41
 -10   5   9   -0.00    2.81
  10   5  -9    1.05    2.50
 -10  -5   9   -0.00    2.72
 -10   5  10   -0.00    2.36
 -10   5  10    0.00    3.62
  10   5 -10    0.70    2.50
 -10  -5  10    0.99    2.73
 -10   5  11    4.61    3.38
 -10   5  11   13.30    5.75
  10   5 -11    9.97    4.41
 -10  -5  11   13.54    5.56
 -10   5  12   36.54    7.50
 -10   5  12   16.27    6.48
  10   5 -12   33.08    7.25
 -10  -5  12   22.96    6.92
 -10   5  13   17.05    5.35
 -10   5  13   13.75    5.77
  10   5 -13    9.01    4.18
 -10  -5  13   11.96    5.07
 -10   5  14   -0.00    1.76
 -10   5  14    1.10    2.75
  10   5 -14   -0.00    2.56
 -10  -5  14   -0.00    3.15
 -10   5  15    0.74    2.44
 -10   5  15    3.98    2.98
  10   5 -15    0.86    2.50
 -10  -5  15    5.60    3.72
 -10   5  16    3.35    2.73
 -10   5  16    1.15    2.89
  10   5 -16    1.73    2.77
 -10  -5  16    4.40    3.79
 -10   5  17   21.85    5.87
 -10   5  17   29.57    7.68
  10   5 -17   19.35    5.60
 -10  -5  17   18.08    6.22
 -10   5  18   16.18    5.17
 -10   5  18   19.85    6.02
  10   5 -18   13.54    5.07
 -10  -5  18   13.06    5.64
 -10   5  19   -0.00    1.99
 -10   5  19    1.32    3.21
  10   5 -19    5.07    3.26
 -10  -5  19    0.86    3.45
 -10   5  20    1.13    3.02
  10   5 -20    0.83    2.63
 -10  -5  20    0.00    3.57
 -10   5  21    7.63    4.46
  10   5 -21   17.86    5.49
 -10  -5  21    2.53    2.88
 -10   5  22   14.49    5.29
 -10  -5  22   10.52    5.21
 -10   5  23    3.12    3.63
 -10  -5  23    0.52    2.94
 -10   5  24    0.48    3.05
 -10  -5  24   -0.00    2.37
 -10   5  25   -0.00    2.57
 -10  -5  25    0.80    2.83
 -10   5  26    3.15    3.21
 -10  -5  26    1.94    2.69
 -10   5  27    5.90    4.22
 -10  -5  27    8.23    4.67
 -10   5  28    9.27    4.37
 -10  -5  28    2.96    3.20
 -10   5  29    1.69    2.82
 -10  -5  29    1.86    3.04
 -10   5  30   -0.00    2.31
 -10  -5  30   -0.00    2.74
 -10   5  31    1.18    2.28
 -10   6   1    0.00    2.84
 -10   6   1   -0.00    2.08
  10   6  -1   -0.00    3.46
 -10   6   2    9.90    4.63
 -10   6   2    3.74    3.69
  10   6  -2    9.60    4.47
 -10   6   3   18.15    5.79
 -10   6   3   12.71    5.99
  10   6  -3   13.44    4.87
 -10   6   4    5.95    3.87
 -10   6   4    5.00    4.27
  10   6  -4   17.03    5.56
 -10  -6   4   13.06    5.67
 -10   6   5   11.66    4.87
 -10   6   5   22.28    7.03
  10   6  -5   11.03    4.62
 -10  -6   5   11.40    5.56
 -10   6   6   16.57    5.56
 -10   6   6   18.38    6.43
  10   6  -6   25.96    6.65
 -10  -6   6   16.50    6.21
 -10   6   7   -0.00    2.55
 -10   6   7    2.13    3.25
  10   6  -7    5.85    3.82
 -10  -6   7    1.62    2.76
 -10   6   8   -0.00    2.27
 -10   6   8    0.00    2.87
  10   6  -8    3.26    3.02
 -10  -6   8    1.73    3.58
 -10   6   9   60.65    9.91
 -10   6   9   34.53    9.10
  10   6  -9   31.42    7.71
 -10  -6   9   31.47    8.11
 -10   6  10   26.64    6.63
 -10   6  10   21.03    7.24
  10   6 -10   20.90    5.91
 -10  -6  10   21.56    6.91
 -10   6  11    4.53    3.17
 -10   6  11    5.38    4.27
  10   6 -11    5.92    3.45
 -10  -6  11    0.00    2.84
 -10   6  12    0.00    2.03
 -10   6  12   -0.00    2.98
  10   6 -12    2.15    2.96
 -10  -6  12    1.57    3.34
 -10   6  13   19.75    5.70
 -10   6  13   13.40    5.78
  10   6 -13   18.29    5.67
 -10  -6  13   18.59    6.43
 -10   6  14    4.81    3.46
 -10   6  14    8.47    4.58
  10   6 -14    2.09    3.09
 -10  -6  14    9.39    4.38
 -10   6  15   16.09    5.39
 -10   6  15   20.93    6.71
  10   6 -15   12.78    4.94
 -10  -6  15   19.28    6.19
 -10   6  16    1.64    3.01
 -10   6  16    4.93    3.96
  10   6 -16    2.43    2.88
 -10  -6  16    5.92    4.02
 -10   6  17    2.70    2.83
 -10   6  17    0.82    2.75
  10   6 -17    0.61    2.08
 -10  -6  17   -0.00    2.12
 -10   6  18    8.23    4.15
 -10   6  18    3.92    3.78
  10   6 -18    8.93    4.18
 -10  -6  18    1.11    3.14
 -10   6  19    8.62    4.39
  10   6 -19    9.29    4.31
 -10  -6  19   11.67    5.15
 -10   6  20    5.06    3.70
  10   6 -20    5.34    3.53
 -10  -6  20    9.56    4.98
 -10   6  21    2.68    3.62
  10   6 -21    3.54    3.28
 -10  -6  21    6.09    3.94
 -10   6  22    0.86    2.72
  10   6 -22   -0.00    2.05
 -10  -6  22   -0.00    2.93
 -10   6  23    3.26    3.97
 -10  -6  23    4.68    4.01
 -10   6  24    1.26    2.96
 -10  -6  24    0.34    3.18
 -10   6  25    2.47    3.37
 -10  -6  25    5.56    3.63
 -10   6  26    2.71    3.55
 -10  -6  26    4.25    4.02
 -10   6  27    2.21    2.76
 -10  -6  27   -0.00    3.45
 -10   6  28   -0.00    2.51
 -10  -6  28   -0.00    2.95
 -10   6  29    0.63    2.59
 -10  -6  29    5.02    3.63
 -10   6  30   -0.00    1.91
 -10   7   1   66.57   11.33
  10   7  -1   53.70    9.93
 -10   7   2    0.21    2.96
  10   7  -2    6.55    3.46
 -10   7   3   17.18    5.63
  10   7  -3   19.57    5.81
 -10  -7   3    6.79    4.39
 -10   7   4   -0.00    2.59
  10   7  -4   -0.00    2.58
 -10  -7   4   -0.00    2.67
 -10   7   5   33.38    7.84
 -10   7   5   23.44    7.94
  10   7  -5   43.20    8.49
 -10  -7   5   33.17    8.69
 -10   7   6    5.42    3.89
 -10   7   6    7.14    4.67
  10   7  -6    6.28    4.34
 -10  -7   6    2.78    4.29
 -10   7   7   43.96    8.80
 -10   7   7   29.94    8.69
  10   7  -7   23.56    6.91
 -10  -7   7   21.09    6.99
 -10   7   8   14.05    5.08
 -10   7   8    1.70    3.78
  10   7  -8   14.90    5.11
 -10  -7   8    6.45    4.68
 -10   7   9   -0.00    2.30
 -10   7   9    0.11    2.92
  10   7  -9   -0.00    2.56
 -10  -7   9   -0.00    3.30
 -10   7  10   -0.00    2.88
 -10   7  10    0.00    3.28
  10   7 -10    3.59    3.17
 -10  -7  10    5.21    4.13
 -10   7  11   13.15    5.19
 -10   7  11    6.34    4.51
  10   7 -11    9.44    4.22
 -10  -7  11   14.00    5.62
 -10   7  12    6.54    3.92
 -10   7  12    9.63    5.01
  10   7 -12    5.02    3.44
 -10  -7  12    0.60    3.56
 -10   7  13   23.33    6.43
 -10   7  13    9.61    5.24
  10   7 -13   22.93    6.12
 -10  -7  13   12.19    5.73
 -10   7  14    1.71    3.38
 -10   7  14    4.62    3.78
  10   7 -14    0.00    1.91
 -10  -7  14    0.00    3.83
 -10   7  15    0.26    2.87
 -10   7  15   -0.00    2.83
  10   7 -15   -0.00    2.60
 -10  -7  15   -0.00    3.18
 -10   7  16    4.55    3.55
 -10   7  16    4.36    3.62
  10   7 -16    3.22    3.34
 -10  -7  16   -0.00    3.24
 -10   7  17   22.27    6.94
  10   7 -17   12.43    5.01
 -10  -7  17   10.83    5.22
 -10   7  18    2.52    2.67
 -10   7  18   -0.00    3.13
  10   7 -18    3.34    3.39
 -10  -7  18   -0.00    2.82
 -10   7  19   -0.00    2.36
  10   7 -19    4.63    3.74
 -10  -7  19   -0.00    3.35
 -10   7  20    1.17    3.05
  10   7 -20   -0.00    1.88
 -10  -7  20   -0.00    2.73
 -10   7  21    0.00    3.08
  10   7 -21    4.30    3.70
 -10  -7  21    3.43    4.09
 -10   7  22   -0.00    3.25
  10   7 -22    0.95    2.52
 -10  -7  22    1.44    3.15
 -10   7  23    2.73    3.62
 -10  -7  23    1.57    2.96
 -10   7  24   -0.00    2.63
 -10  -7  24   -0.00    2.63
 -10   7  25   -0.00    2.30
 -10  -7  25   -0.00    2.77
 -10  -7  26   -0.00    2.60
 -10  -7  27    5.18    4.16
 -10  -7  28    3.01    3.45
 -10   8   1    0.00    3.36
  10   8  -1    4.10    3.40
 -10   8   2    2.62    3.20
  10   8  -2    0.35    2.37
 -10  -8   2   -0.00    3.02
 -10   8   3   44.56    9.36
  10   8  -3   23.85    7.02
 -10  -8   3   13.09    6.25
 -10   8   4    9.46    4.83
  10   8  -4   19.08    5.68
 -10  -8   4    6.71    4.84
 -10   8   5   25.72    7.52
  10   8  -5   39.21    8.43
 -10  -8   5   28.81    8.27
 -10   8   6    7.00    4.52
  10   8  -6    3.91    3.59
 -10  -8   6    4.02    4.03
 -10   8   7    0.34    2.91
  10   8  -7    6.25    4.19
 -10  -8   7    2.98    3.46
 -10   8   8    2.20    2.97
  10   8  -8    2.41    3.24
 -10  -8   8    0.25    2.66
 -10   8   9   10.09    4.55
  10   8  -9    7.23    4.31
 -10  -8   9   15.25    6.03
 -10   8  10    0.74    3.43
  10   8 -10    5.19    3.78
 -10  -8  10    3.94    3.85
 -10   8  11   13.75    5.60
  10   8 -11   23.96    6.51
 -10  -8  11   19.76    6.57
 -10   8  12   -0.00    2.66
  10   8 -12   -0.00    2.12
 -10  -8  12   -0.00    3.55
 -10   8  13    6.12    4.23
  10   8 -13    6.12    3.83
 -10  -8  13    6.61    4.48
 -10   8  14    2.85    3.65
  10   8 -14    0.00    2.29
 -10  -8  14    0.10    3.08
 -10   8  15   27.90    7.12
  10   8 -15    7.69    4.24
 -10  -8  15    6.69    4.50
 -10   8  16   -1.49    3.23
  10   8 -16    1.25    2.19
 -10  -8  16   -0.00    2.88
 -10   8  17    2.73    3.01
  10   8 -17   -0.00    2.11
 -10  -8  17    1.60    2.71
 -10   8  18   -0.00    2.42
  10   8 -18    0.76    2.69
 -10  -8  18   -0.00    3.34
  10   8 -19   14.21    5.51
 -10  -8  19    4.07    4.32
  10   8 -20   -0.00    2.11
 -10  -8  20    3.44    3.47
  10   8 -21    5.22    3.43
 -10  -8  21    3.15    3.49
  10   8 -22    1.32    2.43
 -10  -8  22    4.98    3.92
 -10  -8  23   -0.00    3.43
 -10  -8  24    1.88    3.27
 -10  -8  25    1.76    3.56
 -10  -8  26   -0.00    3.13
 -10  -8  27    3.12    3.05
 -10   9   1   37.07    8.45
  10   9  -1   20.17    6.78
 -10   9   2    3.90    3.62
  10   9  -2    6.16    4.02
 -10  -9   2    2.89    3.44
 -10   9   3   25.30    7.24
  10   9  -3   11.60    4.86
 -10  -9   3   18.64    7.15
 -10   9   4   -0.00    2.88
  10   9  -4    3.79    3.19
 -10  -9   4    1.98    2.88
 -10   9   5    6.49    4.61
  10   9  -5    2.95    3.98
 -10  -9   5    4.16    4.13
 -10   9   6   -0.00    3.41
  10   9  -6    1.67    2.72
 -10  -9   6    1.27    3.47
 -10   9   7   20.93    6.98
  10   9  -7   10.54    5.07
 -10  -9   7   37.55    9.23
 -10   9   8    7.58    4.17
  10   9  -8    5.83    3.58
 -10  -9   8   10.80    5.32
 -10   9   9    4.59    3.84
  10   9  -9   12.35    5.15
 -10  -9   9   -0.00    2.01
 -10   9  10   -0.00    3.13
  10   9 -10   -0.00    2.62
 -10  -9  10    3.44    4.05
 -10   9  11   12.93    5.55
  10   9 -11   19.55    6.11
 -10  -9  11   18.40    6.60
 -10   9  12    1.79    3.08
  10   9 -12    0.00    2.75
 -10  -9  12    0.54    3.52
 -10   9  13    4.62    4.40
  10   9 -13   -0.00    2.97
 -10  -9  13    2.90    3.88
 -10   9  14   -0.00    2.55
  10   9 -14    0.20    2.77
 -10  -9  14   -0.00    3.18
 -10   9  15   -0.00    3.11
  10   9 -15   -0.00    2.32
 -10  -9  15    2.10    3.68
 -10   9  16    1.83    2.86
  10   9 -16    0.93    2.12
 -10  -9  16   -0.00    3.17
 -10   9  17   23.18    7.05
  10   9 -17   29.76    7.42
 -10  -9  17   21.35    7.18
  10   9 -18    6.04    3.85
 -10  -9  18    0.00    3.94
  10   9 -19    1.92    3.05
 -10  -9  19   -0.00    3.06
 -10  -9  20    0.00    3.64
  10   9 -21    8.06    4.30
 -10  -9  21    9.14    5.13
  10   9 -22    6.55    3.82
 -10  -9  22   -0.00    3.20
 -10  -9  23    3.08    4.08
 -10  -9  24   -0.00    3.35
 -10  -9  25    0.76    2.69
 -10  10   1    3.42    4.40
  10  10  -1    6.97    4.24
 -10  10   2    1.43    3.24
  10  10  -2    1.64    3.13
 -10  10   3   17.55    6.50
  10  10  -3   12.21    5.62
 -10  10   4    2.17    3.53
  10  10  -4   -0.00    2.31
 -10 -10   4    0.00    3.19
 -10  10   5   41.66    9.44
  10  10  -5   22.83    7.11
 -10 -10   5   13.39    6.25
 -10  10   6    0.00    3.21
  10  10  -6    0.00    3.17
 -10 -10   6    0.41    2.93
 -10  10   7    9.46    4.82
  10  10  -7    6.53    3.73
 -10 -10   7    1.22    3.15
 -10  10   8   -0.00    2.66
  10  10  -8    1.52    3.46
 -10 -10   8   -0.00    2.83
 -10  10   9   21.32    6.76
  10  10  -9   16.67    5.76
 -10 -10   9    7.42    5.08
 -10  10  10    0.82    2.81
  10  10 -10    0.50    2.45
 -10 -10  10   -0.00    3.33
 -10  10  11    1.34    2.79
  10  10 -11    0.40    2.52
 -10 -10  11   -0.00    2.75
 -10  10  12   -0.00    2.82
  10  10 -12    0.26    2.38
 -10 -10  12   -0.00    3.93
 -10  10  13   22.99    6.78
  10  10 -13    8.96    4.95
 -10 -10  13    9.16    5.84
 -10  10  14    1.81    3.42
  10  10 -14    0.00    2.82
 -10 -10  14   -0.00    4.10
 -10  10  15    7.11    4.39
  10  10 -15   17.84    5.80
 -10 -10  15    5.75    4.57
 -10  10  16    3.11    3.39
  10  10 -16    0.27    2.53
 -10 -10  16    0.00    4.34
 -10  10  17    1.41    3.10
  10  10 -17    0.00    2.25
 -10 -10  17    0.75    3.52
  10  10 -18    1.30    2.38
 -10 -10  18    3.21    3.42
  10  10 -19    6.47    4.15
 -10 -10  19    7.60    5.15
  10  10 -20   -0.00    2.81
 -10 -10  20   -0.00    2.87
  10  10 -21    5.46    3.89
 -10 -10  21    3.99    4.25
  10  10 -22    1.24    2.92
 -10 -10  22   -0.00    2.35
 -10 -10  23    0.37    3.63
 -10 -10  24    3.78    3.69
 -10  11   1    8.90    5.50
  10  11  -1   12.87    5.59
 -10  11   2   -0.00    2.21
  10  11  -2   -0.00    2.13
 -10  11   3   14.25    5.83
  10  11  -3    6.34    4.72
 -10  11   4    3.08    3.90
  10  11  -4   -0.00    3.40
 -10  11   5    0.99    2.94
  10  11  -5    6.23    4.39
 -10  11   6    0.88    3.28
  10  11  -6    5.66    4.13
 -10 -11   6    2.59    3.65
 -10  11   7   28.78    8.09
  10  11  -7   33.74    8.34
 -10 -11   7   13.79    6.57
 -10  11   8    2.70    3.88
  10  11  -8    2.58    3.73
 -10 -11   8    0.88    4.15
 -10  11   9   -0.00    2.64
  10  11  -9    0.00    3.44
 -10 -11   9    0.95    3.73
 -10  11  10    4.52    3.95
  10  11 -10   -0.00    2.54
 -10 -11  10    2.17    3.67
 -10  11  11   17.60    6.49
  10  11 -11    8.64    4.89
 -10 -11  11   11.88    6.28
 -10  11  12    0.00    2.84
  10  11 -12   -0.00    3.08
 -10 -11  12   -0.00    3.66
 -10  11  13    3.15    4.02
  10  11 -13    5.15    4.04
 -10 -11  13    0.66    3.01
 -10  11  14    1.44    3.54
  10  11 -14   -0.00    3.24
 -10 -11  14   -0.00    3.13
 -10  11  15    1.27    3.47
  10  11 -15   -0.00    3.22
 -10 -11  15   -0.00    3.87
 -10  11  16    1.50    3.16
  10  11 -16    1.40    2.70
 -10 -11  16    0.41    3.52
  10  11 -17    3.68    3.88
 -10 -11  17    2.83    3.48
  10  11 -18   -0.00    2.50
 -10 -11  18    1.15    3.24
  10  11 -19    6.12    3.90
 -10 -11  19    2.88    3.90
  10  11 -20    0.00    3.11
 -10 -11  20    0.91    2.84
  10  11 -21    4.90    3.72
 -10 -11  21    1.33    3.38
  10  11 -22   -0.00    2.47
 -10 -11  22    6.30    4.89
 -10  12   1    2.65    3.58
  10  12  -1    1.24    3.31
 -10  12   2    3.62    4.46
  10  12  -2   -0.00    2.23
 -10  12   3    2.48    3.86
  10  12  -3    7.47    4.50
 -10  12   4    4.38    4.09
  10  12  -4    1.67    3.34
 -10  12   5    5.90    4.49
  10  12  -5   16.77    5.98
 -10  12   6    2.04    3.44
  10  12  -6    2.49    3.22
 -10  12   7    0.23    3.58
  10  12  -7   -0.00    2.67
 -10  12   8    4.56    4.38
  10  12  -8    3.98    3.87
 -10 -12   8   -0.00    2.54
 -10  12   9    6.03    4.80
  10  12  -9   11.50    5.16
 -10 -12   9    0.31    4.16
 -10  12  10    3.76    3.81
  10  12 -10   -0.00    3.64
 -10 -12  10   -0.00    2.94
 -10  12  11    0.00    3.31
  10  12 -11    2.91    4.09
 -10 -12  11    0.00    3.08
 -10  12  12    3.71    3.52
  10  12 -12    2.04    3.03
 -10 -12  12   -0.00    3.97
 -10  12  13    7.21    4.69
  10  12 -13    4.60    3.84
 -10 -12  13    4.93    4.64
 -10  12  14   -0.00    3.65
  10  12 -14    1.57    3.30
 -10 -12  14    4.78    5.07
 -10  12  15   12.60    6.48
  10  12 -15    9.39    5.33
 -10 -12  15    3.48    4.20
  10  12 -16   -0.00    2.61
 -10 -12  16   -0.00    3.56
  10  12 -17    3.40    4.10
 -10 -12  17   -0.00    4.15
  10  12 -18    3.16    3.58
 -10 -12  18    0.00    3.55
  10  12 -19    6.41    4.17
 -10 -12  19    2.29    3.93
  10  12 -20    0.00    2.98
 -10 -12  20    0.54    3.72
  10  12 -21    2.43    2.94
 -10 -12  21   -0.00    3.83
  10  12 -22    1.81    2.95
 -10  13   1    5.21    5.13
  10  13  -1    0.00    2.95
 -10  13   2   -0.00    4.21
  10  13  -2    1.98    4.00
 -10  13   3    0.00    3.02
  10  13  -3    8.90    5.22
 -10  13   4   -0.00    3.82
  10  13  -4    0.00    3.45
 -10  13   5   -0.00    3.59
  10  13  -5    0.00    2.90
 -10  13   6    5.84    4.10
  10  13  -6    4.75    3.76
 -10  13   7    8.03    5.16
  10  13  -7    3.74    3.29
 -10  13   8    3.82    3.86
  10  13  -8    1.04    2.98
 -10  13   9    0.00    3.38
  10  13  -9   -0.00    2.86
 -10  13  10   -0.00    4.36
  10  13 -10   -0.00    2.34
 -10  13  11    0.00    2.98
  10  13 -11    0.62    3.64
 -10 -13  11    1.46    3.56
 -10  13  12    5.20    5.05
  10  13 -12    5.72    4.48
 -10 -13  12    0.26    3.66
 -10  13  13    5.80    4.34
  10  13 -13    2.59    3.63
 -10 -13  13    1.39    4.03
 -10  13  14   -0.00    3.35
  10  13 -14   -0.00    2.17
 -10 -13  14   -0.00    3.82
 -10  13  15   -0.00    2.97
  10  13 -15   -0.00    3.09
 -10 -13  15   -0.00    4.50
  10  13 -16    0.66    2.90
 -10 -13  16    0.00    3.43
  10  13 -17    4.90    4.26
 -10 -13  17    1.19    3.60
  10  13 -18   -0.00    3.37
 -10 -13  18   -0.00    3.92
  10  13 -19    3.36    3.28
 -10 -13  19    0.48    3.46
  10  13 -20    0.28    2.93
  10  13 -21    0.00    2.79
  10  13 -22   -0.00    2.96
 -10  14   1   -0.00    3.09
 -10  14   2    3.79    4.54
 -10  14   3    3.18    4.44
 -10  14   4   -0.00    3.81
 -10  14   5    5.22    4.54
 -10  14   6    1.95    3.88
 -10  14   7    1.54    3.81
 -10  14   8   11.22    6.09
 -10  14   9    1.39    4.09
 -10  14  10    0.00    3.47
 -10  14  11    1.01    3.79
 -10  14  12    1.87    3.53
 -10  14  13    3.61    4.68
 -10  14  14    3.47    3.85
 -10 -14  14   -0.00    3.70
 -10 -14  15    1.87    3.22
 -10 -14  16   -0.00    3.35
 -10 -14  17    1.95    3.91
 -10  15  11    2.70    4.13
 -10  15  12    3.27    4.01
 -10  15  13   -0.00    3.66
  -9   0   1   16.03    6.05
  -9   0   2    1.75    2.73
  -9   0   3  126.28   16.50
  -9   0   4    1.26    3.17
  -9   0   5   23.50    6.70
  -9   0  10   -0.00    1.47
  -9   0  11   12.79    4.85
  -9   0  12   -0.00    2.27
  -9   0  13  110.30   14.06
   9   0 -13   86.63   12.00
  -9   0  14    1.18    2.50
   9   0 -14   -0.00    2.50
  -9   0  15   14.67    5.43
   9   0 -15   23.41    5.61
  -9   0  16    0.56    2.44
   9   0 -16   -0.00    2.26
  -9   0  17   14.82    5.04
   9   0 -17   24.42    5.70
  -9   0  18   -0.00    2.86
   9   0 -18    1.43    2.49
  -9   0  19   57.46    9.68
   9   0 -19   60.50    9.31
  -9   0  20   -0.00    1.39
   9   0 -20    2.02    2.61
  -9   0  21    1.42    2.51
   9   0 -21   10.57    3.79
  -9   0  22    0.58    2.38
  -9   0  23   43.73    8.33
  -9   0  24   -0.00    2.66
  -9   0  25   11.80    4.57
  -9   0  26    1.24    1.94
  -9   0  27    0.00    1.98
  -9   0  28    0.93    2.32
  -9   0  29    2.65    3.11
  -9   0  30   -0.00    2.26
  -9   0  31    3.76    2.90
  -9   0  32   -0.00    1.40
  -9   0  33    6.24    3.35
  -9   0  34    0.51    1.87
  -9   0  35    3.93    2.74
  -9   0  36    0.70    2.07
  -9   1   1  299.70   29.00
  -9  -1   1  262.73   27.82
  -9   1   2    2.20    2.90
  -9  -1   2    4.37    3.36
  -9   1   3    1.99    2.67
  -9  -1   3    5.89    4.03
  -9   1   4   39.75    8.96
  -9  -1   4   41.44    8.68
  -9   1   5  109.19   14.89
  -9  -1   5   98.61   14.25
  -9   1   9   15.31    5.35
  -9   1  10    1.87    2.85
  -9  -1  10   -0.00    2.05
  -9   1  11   99.59   13.59
  -9  -1  11   96.06   13.44
  -9   1  12    2.22    2.87
  -9  -1  12    1.22    2.68
  -9   1  13    2.59    3.35
   9  -1 -13    5.55    3.36
  -9  -1  13    0.71    2.38
  -9   1  14    2.50    2.88
   9  -1 -14   -0.00    2.60
  -9  -1  14    2.10    2.48
  -9   1  15   49.48    9.45
   9  -1 -15   66.99   10.00
  -9  -1  15   74.71   11.07
  -9   1  16    5.93    4.01
   9  -1 -16   13.72    4.58
  -9  -1  16    8.08    4.29
  -9   1  17   36.01    7.77
   9  -1 -17   51.16    8.21
   9   1 -17   33.01    7.00
  -9  -1  17   41.68    8.02
  -9   1  18    0.18    2.58
   9  -1 -18    1.92    2.36
   9   1 -18    1.68    2.40
  -9  -1  18    0.72    2.95
  -9   1  19    4.54    3.14
   9  -1 -19    2.61    2.62
   9   1 -19    7.97    3.63
  -9  -1  19    5.68    3.40
  -9   1  20    3.76    3.34
   9  -1 -20    5.12    3.30
   9   1 -20    7.04    3.39
  -9  -1  20    6.03    4.12
   9   1 -21   68.42    9.90
  -9  -1  21   60.36   10.01
  -9   1  22    0.28    2.25
  -9  -1  22    0.39    2.82
  -9   1  23    3.67    3.46
  -9  -1  23    3.04    2.93
  -9   1  24   -0.00    2.63
  -9  -1  24    0.00    2.30
  -9   1  25    8.93    4.11
  -9  -1  25    4.04    3.51
  -9   1  26   -0.00    2.43
  -9  -1  26   -0.00    2.38
  -9   1  27   18.33    5.16
  -9  -1  27   12.41    4.63
  -9   1  28    2.33    2.95
  -9  -1  28    0.16    2.39
  -9   1  29   -0.00    1.92
  -9  -1  29    0.47    2.31
  -9   1  30   -0.00    1.85
  -9  -1  30    3.27    3.16
  -9   1  31    5.45    2.87
  -9  -1  31    1.76    2.40
  -9   1  32    1.01    2.60
  -9  -1  32    2.75    2.69
  -9   1  33    6.04    3.20
  -9  -1  33    2.61    2.68
  -9   1  34    1.47    2.18
  -9  -1  34    3.43    2.47
  -9   1  35    2.04    2.42
  -9  -1  35    0.42    2.11
  -9   1  36    0.53    1.54
  -9   2   1   48.80    9.69
   9   2  -1   34.37    7.05
  -9  -2   1   27.25    7.37
  -9   2   2   14.99    5.70
  -9  -2   2    7.69    4.39
  -9   2   3   90.56   14.35
  -9  -2   3  119.90   15.35
  -9   2   4   11.39    4.86
  -9  -2   4    6.24    4.11
  -9  -2   5   13.42    5.15
  -9   2   9   39.69    8.23
  -9   2  10    1.10    2.55
  -9  -2  10    0.83    2.65
  -9   2  11    0.50    2.20
  -9  -2  11   -0.00    2.71
  -9   2  12   11.72    4.90
  -9  -2  12    3.41    3.27
  -9   2  13   26.12    6.77
   9  -2 -13   38.26    7.27
  -9  -2  13   37.20    7.88
  -9   2  14   28.04    6.63
   9  -2 -14   23.31    5.83
  -9  -2  14   22.02    6.29
  -9   2  15   13.54    5.02
   9  -2 -15   10.14    4.04
  -9  -2  15   15.67    5.33
  -9   2  16    0.53    2.21
   9  -2 -16    0.94    2.34
  -9  -2  16    0.82    2.57
  -9   2  17   28.54    7.28
   9  -2 -17   40.89    7.74
  -9  -2  17   37.73    7.78
  -9   2  18    3.71    3.21
   9  -2 -18    1.61    2.60
  -9  -2  18    3.35    3.12
  -9   2  19   58.46   10.16
   9  -2 -19   83.04   10.89
  -9  -2  19   55.37    9.76
  -9   2  20    2.61    2.84
   9  -2 -20    1.35    2.18
  -9  -2  20    1.46    2.66
  -9   2  21   -0.00    2.62
  -9  -2  21    0.76    2.50
  -9   2  22    9.23    4.11
  -9  -2  22    3.68    3.78
  -9   2  23   48.72    8.63
  -9  -2  23   48.17    8.62
  -9   2  24    0.00    1.99
  -9  -2  24    1.57    2.83
  -9   2  25    6.10    3.73
  -9  -2  25    7.82    4.02
  -9   2  26    1.85    2.57
  -9  -2  26   -0.00    2.34
  -9   2  27    1.86    2.99
  -9  -2  27    1.88    2.55
  -9   2  28    0.00    2.29
  -9  -2  28    0.00    2.12
  -9   2  29    7.44    3.43
  -9  -2  29    6.94    4.13
  -9   2  30   -0.00    2.06
  -9  -2  30   -0.00    2.27
  -9   2  31    0.33    1.89
  -9  -2  31    1.92    2.83
  -9   2  32   -0.00    2.05
  -9  -2  32   -0.00    2.09
  -9   2  33    3.09    2.81
  -9  -2  33    2.45    2.53
  -9   2  34    0.94    1.88
  -9  -2  34    0.00    2.48
  -9   2  35    2.24    2.65
  -9  -2  35    0.00    2.00
  -9   2  36    0.42    2.04
  -9   3   1  138.71   18.58
   9  -3  -1  147.79   17.51
   9   3  -1  180.51   17.88
  -9  -3   1  128.67   17.48
  -9   3   2   42.83    9.11
   9  -3  -2   42.38    8.21
   9   3  -2   35.72    7.30
  -9  -3   2   24.38    7.22
  -9   3   3    6.12    4.63
   9   3  -3    4.68    3.05
  -9  -3   3    5.32    4.24
   9   3  -4    1.35    2.68
  -9  -3   4    6.96    4.29
   9   3  -5   55.53    8.99
  -9  -3   5   48.85    9.61
   9   3  -6   50.67    8.56
   9   3  -7   19.70    5.30
  -9   3   8    1.54    2.91
  -9   3   9    9.31    4.49
  -9  -3   9   11.14    4.61
  -9   3  10    7.74    4.25
  -9  -3  10    4.24    3.54
  -9   3  11   98.03   14.50
  -9  -3  11  127.74   15.69
  -9   3  12   24.92    6.95
  -9  -3  12   26.43    6.86
  -9   3  13    6.40    3.97
  -9  -3  13    1.68    3.12
  -9   3  14   -0.00    2.02
  -9  -3  14    2.85    2.88
  -9   3  15   30.74    7.58
   9  -3 -15   49.53    8.61
  -9  -3  15   54.21    9.49
  -9   3  16   15.57    5.29
   9  -3 -16   11.53    4.23
  -9  -3  16   16.30    5.46
  -9   3  17   20.70    5.98
   9  -3 -17   29.15    6.59
  -9  -3  17   19.56    6.06
  -9   3  18   -0.00    2.12
   9  -3 -18    4.63    3.19
  -9  -3  18    1.66    2.40
  -9   3  19    5.46    3.46
   9  -3 -19    2.28    2.62
  -9  -3  19    7.94    3.81
  -9   3  20    6.06    3.50
   9  -3 -20   12.97    4.64
  -9  -3  20   12.01    5.12
  -9   3  21   45.65    8.48
  -9  -3  21   42.41    8.57
  -9   3  22    0.73    2.29
  -9  -3  22    7.64    4.48
  -9   3  23    5.99    3.69
  -9  -3  23    5.87    3.31
  -9   3  24   -0.00    2.71
  -9  -3  24    0.59    2.60
  -9   3  25   12.86    4.59
  -9  -3  25   11.94    4.86
  -9   3  26    0.66    2.77
  -9  -3  26    4.26    3.19
  -9   3  27    0.98    2.62
  -9  -3  27    4.81    3.51
  -9   3  28   -0.00    2.24
  -9  -3  28    2.59    3.11
  -9   3  29   -0.00    2.43
  -9  -3  29    0.47    2.38
  -9   3  30    2.26    2.54
  -9  -3  30    0.89    2.74
  -9   3  31    3.28    2.77
  -9  -3  31    7.43    3.95
  -9   3  32    0.25    2.26
  -9  -3  32   -0.00    2.75
  -9   3  33    2.86    2.84
  -9  -3  33    3.28    3.01
  -9   3  34   -0.00    2.06
  -9  -3  34   -0.00    2.20
  -9   3  35    0.93    2.56
  -9   3  36    0.74    2.32
  -9   4   1    1.89    3.33
   9  -4  -1    1.37    2.06
   9   4  -1    0.85    2.09
  -9  -4   1   -0.00    2.79
  -9   4   2   25.83    7.32
   9  -4  -2   47.24    8.77
   9   4  -2   40.32    7.57
  -9  -4   2   30.56    7.85
   9  -4  -3   51.97    9.13
   9   4  -3   41.05    7.88
  -9  -4   3   34.77    8.10
   9  -4  -4   35.48    8.03
   9   4  -4   53.22    8.79
  -9  -4   4   50.92    9.78
   9  -4  -5   54.38   10.09
   9   4  -5   65.10    9.93
   9  -4  -6    0.15    2.38
   9   4  -6    0.00    3.01
  -9   4   7   64.01   11.58
   9   4  -7   84.15   11.41
  -9   4   8   80.49   12.82
   9   4  -8  105.01   12.35
  -9  -4   8   49.42   10.37
  -9   4   9   56.95   10.10
   9   4  -9   51.08    8.57
  -9  -4   9   27.38    7.56
  -9   4  10   -0.00    2.99
   9   4 -10   -0.00    2.45
  -9  -4  10   -0.00    2.78
  -9   4  11    2.41    2.96
   9   4 -11   13.39    4.59
  -9  -4  11    1.38    2.87
  -9   4  12    1.92    3.07
   9   4 -12    0.92    2.28
  -9  -4  12    0.87    3.00
  -9   4  13   25.40    6.83
   9   4 -13   50.38    8.23
  -9  -4  13   24.16    6.99
  -9   4  14    8.76    4.34
   9   4 -14    6.76    3.17
  -9  -4  14    0.18    2.41
  -9   4  15    9.58    4.48
   9   4 -15   20.43    5.60
  -9  -4  15   13.10    5.06
  -9   4  16    0.61    2.89
   9   4 -16    0.00    2.56
  -9  -4  16    0.00    2.58
  -9   4  17   49.48    8.74
   9   4 -17   24.97    6.10
  -9  -4  17   18.56    6.00
  -9   4  18   31.76    7.88
   9   4 -18   48.89    8.47
  -9  -4  18   53.16    9.43
  -9   4  19   38.06    7.24
  -9   4  19   26.96    7.30
   9   4 -19   37.92    7.37
  -9  -4  19   32.15    7.56
  -9   4  20    6.68    3.37
  -9   4  20    1.77    3.01
   9   4 -20    1.13    2.11
  -9  -4  20   -0.00    2.47
  -9   4  21   -0.00    2.27
   9   4 -21    3.02    2.59
  -9  -4  21    0.30    2.61
  -9   4  22    3.09    3.43
   9   4 -22    4.08    3.33
  -9  -4  22    1.16    3.40
  -9   4  23   19.24    5.67
  -9  -4  23   21.14    6.30
  -9   4  24   17.94    5.38
  -9  -4  24    7.58    4.19
  -9   4  25    3.37    2.70
  -9  -4  25    2.47    2.82
  -9   4  26   -0.00    1.78
  -9  -4  26   -0.00    2.10
  -9   4  27    2.11    2.48
  -9  -4  27    0.00    2.81
  -9   4  28    5.48    3.69
  -9  -4  28    0.00    2.65
  -9   4  29    7.04    3.64
  -9  -4  29   11.52    4.86
  -9   4  30    0.00    2.53
  -9  -4  30   -0.00    2.13
  -9   4  31    1.41    2.50
  -9  -4  31    1.76    2.81
  -9   4  32    0.00    1.85
  -9  -4  32   -0.00    1.87
  -9   4  33    2.76    2.66
  -9  -4  33    4.18    3.09
  -9   4  34    0.34    2.09
  -9   4  35    2.50    2.44
  -9   5   1  116.94   14.65
   9  -5  -1   86.38   13.89
   9   5  -1  126.33   14.59
  -9  -5   1  100.10   15.12
  -9   5   2   71.05   10.52
   9  -5  -2   48.01    9.61
   9   5  -2   40.73    8.25
  -9  -5   2   54.06   10.28
  -9   5   3    3.82    3.10
   9  -5  -3    9.42    4.59
   9   5  -3    4.77    3.39
  -9  -5   3    3.71    3.29
  -9   5   4   62.39    9.86
   9  -5  -4   41.89    9.08
   9   5  -4   52.74    9.23
  -9   5   5   40.56    7.98
  -9   5   5   18.21    6.83
   9   5  -5   35.93    7.31
  -9   5   6   41.10    7.81
  -9   5   6   28.80    7.81
   9   5  -6   32.80    7.25
  -9   5   7   57.44    9.55
  -9   5   7   37.11    9.03
   9   5  -7   70.71   10.34
  -9   5   8    0.00    2.39
  -9   5   8    1.10    3.08
   9   5  -8    6.30    3.16
  -9  -5   8    5.68    3.68
  -9   5   9   -0.00    2.47
  -9   5   9    0.00    3.34
   9   5  -9    1.34    2.22
  -9  -5   9    0.75    2.84
  -9   5  10    3.23    2.75
  -9   5  10    5.99    3.91
   9   5 -10    2.68    2.41
  -9  -5  10    3.76    3.42
  -9   5  11   62.96    9.73
  -9   5  11   50.57    9.94
   9   5 -11   51.84    8.82
  -9  -5  11   35.61    8.44
  -9   5  12   13.72    5.50
   9   5 -12   24.08    5.84
  -9  -5  12    9.32    4.47
  -9   5  13    0.52    2.81
   9   5 -13    0.40    2.39
  -9  -5  13    2.96    3.24
  -9   5  14   21.59    6.50
   9   5 -14   20.38    5.55
  -9  -5  14   25.13    6.75
  -9   5  15    9.85    5.01
   9   5 -15   18.66    5.37
  -9  -5  15   20.59    5.93
  -9   5  16   23.67    6.52
   9   5 -16   21.17    5.76
  -9  -5  16   16.49    6.13
  -9   5  17   21.48    6.69
   9   5 -17   20.82    5.59
  -9  -5  17   32.65    7.49
  -9   5  18    4.62    3.42
   9   5 -18    3.77    3.04
  -9  -5  18    7.58    3.76
  -9   5  19    3.05    3.34
   9   5 -19   -0.00    1.99
  -9  -5  19    0.00    2.86
  -9   5  20    8.67    4.03
   9   5 -20   10.48    4.28
  -9  -5  20    5.93    3.86
  -9   5  21   18.14    5.78
   9   5 -21   25.12    5.99
  -9  -5  21    6.39    4.02
  -9   5  22   16.81    5.46
   9   5 -22   12.21    4.61
  -9  -5  22   23.09    6.63
  -9   5  23    2.73    2.86
  -9  -5  23    4.74    3.80
  -9   5  24   -0.00    3.13
  -9  -5  24    1.58    2.99
  -9   5  25   -0.00    3.08
  -9  -5  25    0.66    2.78
  -9   5  26    8.61    4.25
  -9  -5  26    8.64    4.66
  -9   5  27    8.01    3.86
  -9  -5  27    1.01    3.37
  -9   5  28    1.92    2.46
  -9  -5  28    0.00    3.19
  -9   5  29    1.75    2.78
  -9  -5  29    0.00    2.73
  -9   5  30    0.00    2.09
  -9  -5  30    0.19    1.60
  -9   5  31    1.36    2.34
  -9  -5  31    0.75    2.89
  -9   5  32    1.79    2.64
  -9  -5  32    0.00    2.57
  -9   5  33    0.61    2.07
  -9   5  34    0.00    2.28
  -9   6   1   -0.00    2.33
   9  -6  -1   -0.00    2.58
   9   6  -1   -0.00    2.26
  -9  -6   1   -0.00    3.11
  -9   6   2  102.95   14.05
   9  -6  -2   88.48   13.81
   9   6  -2  100.91   13.46
  -9  -6   2  108.43   15.35
  -9   6   3   22.08    6.28
  -9   6   3   41.21    9.19
   9   6  -3   25.90    6.24
  -9  -6   3   10.50    5.11
  -9   6   4   21.45    6.09
  -9   6   4   30.29    8.08
   9   6  -4   21.87    6.01
  -9   6   5   21.77    5.78
  -9   6   5    8.16    4.61
   9   6  -5   16.96    5.61
  -9   6   6    6.99    3.83
  -9   6   6    4.72    3.99
   9   6  -6    5.90    4.19
  -9   6   7   28.36    6.58
  -9   6   7   16.20    6.01
   9   6  -7   10.65    4.71
  -9  -6   7   19.94    6.65
  -9   6   8   70.92   10.82
  -9   6   8   49.13   10.39
   9   6  -8   63.52   10.15
  -9  -6   8   58.70   11.04
  -9   6   9    1.16    2.50
  -9   6   9   11.90    5.33
   9   6  -9   13.69    5.04
  -9  -6   9    2.79    3.87
  -9   6  10   -0.00    2.23
  -9   6  10   -0.00    2.87
   9   6 -10    2.51    2.98
  -9  -6  10    0.00    2.56
  -9   6  11    4.85    3.07
  -9   6  11   -0.00    2.82
   9   6 -11    2.06    2.57
  -9  -6  11    3.14    3.04
  -9   6  12   30.41    7.03
  -9   6  12   35.93    8.32
   9   6 -12   30.56    7.05
  -9  -6  12   21.85    6.58
  -9   6  13   11.00    4.40
  -9   6  13   15.15    5.54
   9   6 -13   18.68    5.52
  -9  -6  13    6.65    4.30
  -9   6  14   41.18    7.96
  -9   6  14   20.55    6.47
   9   6 -14   22.84    6.25
  -9  -6  14   30.55    7.72
  -9   6  15    2.92    3.43
  -9   6  15    7.96    4.28
   9   6 -15    8.50    4.17
  -9  -6  15    8.44    4.64
  -9   6  16    4.20    3.02
  -9   6  16    7.36    4.17
   9   6 -16    2.21    2.46
  -9  -6  16    0.88    3.16
  -9   6  17   12.32    4.92
  -9   6  17    9.27    4.72
   9   6 -17   15.10    4.77
  -9  -6  17    5.08    3.56
  -9   6  18   31.42    7.46
   9   6 -18   28.71    6.77
  -9  -6  18   33.96    7.93
  -9   6  19    7.08    4.28
   9   6 -19    9.24    3.88
  -9  -6  19    2.39    3.25
  -9   6  20    7.90    4.32
   9   6 -20   13.43    4.74
  -9  -6  20    2.88    3.46
  -9   6  21    0.00    3.22
   9   6 -21    2.41    2.89
  -9  -6  21    0.69    2.73
  -9   6  22    0.09    3.12
   9   6 -22    4.46    3.03
  -9  -6  22    7.83    4.52
  -9   6  23   16.83    5.42
  -9  -6  23   15.60    5.22
  -9   6  24    4.34    3.84
  -9  -6  24    6.76    4.10
  -9   6  25    2.62    3.03
  -9  -6  25    6.10    3.63
  -9   6  26    0.00    2.87
  -9  -6  26    2.87    3.40
  -9   6  27    0.69    2.58
  -9  -6  27    0.00    2.60
  -9   6  28    4.52    3.53
  -9  -6  28    4.17    3.67
  -9   6  29    1.30    2.56
  -9  -6  29    2.44    2.86
  -9   6  30    1.55    2.83
  -9  -6  30    0.00    2.52
  -9   6  31   -0.00    2.08
  -9  -6  31    0.57    2.57
  -9   7   1   14.56    5.46
   9   7  -1   10.60    4.88
  -9  -7   1   14.45    6.01
  -9   7   2   12.61    4.81
   9   7  -2    2.19    3.30
  -9  -7   2    6.89    4.66
  -9   7   3    0.31    3.02
   9   7  -3   -0.00    2.97
  -9   7   4   15.14    5.25
   9   7  -4   18.46    5.60
  -9   7   5    9.16    4.39
   9   7  -5    8.10    4.20
  -9   7   6   53.23    9.33
   9   7  -6   42.75    8.26
  -9  -7   6   20.16    6.94
  -9   7   7    6.44    4.05
   9   7  -7    4.01    3.15
  -9  -7   7    9.52    4.74
  -9   7   8   -0.00    2.29
   9   7  -8    0.81    2.14
  -9  -7   8    1.79    3.14
  -9   7   9    9.70    4.36
   9   7  -9    9.78    4.18
  -9  -7   9   14.59    5.48
  -9   7  10   19.87    6.02
  -9   7  10   14.57    6.23
   9   7 -10   15.71    5.22
  -9  -7  10   15.29    5.72
  -9   7  11   10.51    4.74
  -9   7  11   11.13    5.47
   9   7 -11    9.25    4.30
  -9  -7  11   15.27    5.73
  -9   7  12   63.84   10.09
  -9   7  12   26.80    7.83
   9   7 -12   42.62    8.31
  -9  -7  12   28.04    7.47
  -9   7  13    0.00    2.51
  -9   7  13    1.46    3.24
   9   7 -13    2.71    2.69
  -9  -7  13    2.26    3.79
  -9   7  14    9.65    4.76
  -9   7  14    2.72    3.27
   9   7 -14    4.21    3.17
  -9  -7  14    4.83    4.12
  -9   7  15    6.13    3.95
  -9   7  15    4.80    4.08
   9   7 -15    2.00    2.79
  -9  -7  15    0.12    3.18
  -9   7  16   30.68    7.47
  -9   7  16   41.04    9.16
   9   7 -16   39.72    8.02
  -9  -7  16   33.62    8.38
  -9   7  17    0.00    2.80
  -9   7  17   -0.00    2.58
   9   7 -17    1.32    2.70
  -9  -7  17    2.26    3.56
  -9   7  18   -0.00    2.64
  -9   7  18    2.09    3.53
   9   7 -18    0.00    2.52
  -9  -7  18    1.37    2.88
  -9   7  19    1.89    2.53
   9   7 -19    0.92    2.31
  -9  -7  19    3.35    3.44
  -9   7  20    3.20    3.38
   9   7 -20    3.28    2.90
  -9  -7  20    4.56    3.77
   9   7 -21    6.19    3.36
  -9  -7  21    4.27    3.77
   9   7 -22   20.43    5.75
  -9  -7  22   10.05    4.94
  -9  -7  23   -0.00    2.92
  -9  -7  24   -0.00    2.68
  -9  -7  25    6.44    3.95
  -9  -7  26    9.65    5.03
  -9  -7  27    0.00    3.01
  -9  -7  28    0.08    2.27
  -9  -7  29    1.20    3.11
  -9  -7  30    0.58    3.26
  -9   8   1   16.72    5.85
   9   8  -1   19.43    6.09
  -9  -8   1   16.16    6.51
  -9   8   2   12.31    5.14
   9   8  -2   20.61    6.20
  -9   8   3    0.00    2.66
   9   8  -3    4.26    3.32
  -9   8   4   63.13   10.86
   9   8  -4   49.34    9.52
  -9   8   5   -0.00    3.04
   9   8  -5   -0.00    2.88
  -9  -8   5   -0.00    3.71
  -9   8   6    4.73    3.59
   9   8  -6    3.42    2.95
  -9  -8   6    0.00    3.19
  -9   8   7    3.16    3.35
   9   8  -7    2.36    3.19
  -9  -8   7    0.64    3.13
  -9   8   8   70.51   11.48
   9   8  -8   71.57   11.22
  -9  -8   8   49.84   10.70
  -9   8   9    5.81    4.38
   9   8  -9    5.30    3.50
  -9  -8   9    6.31    4.07
  -9   8  10    5.17    3.76
   9   8 -10   22.11    6.10
  -9  -8  10    3.21    4.01
  -9   8  11    8.11    4.43
   9   8 -11    0.00    2.51
  -9  -8  11    3.22    4.03
  -9   8  12   13.59    5.19
   9   8 -12   30.59    7.07
  -9  -8  12   17.15    6.15
  -9   8  13    2.49    2.74
   9   8 -13    0.00    2.42
  -9  -8  13   -0.00    3.20
  -9   8  14   15.65    5.63
   9   8 -14   27.25    6.80
  -9  -8  14   16.99    6.05
  -9   8  15    0.00    2.87
   9   8 -15   -0.00    2.58
  -9  -8  15    1.66    2.58
  -9   8  16    4.95    3.28
   9   8 -16    4.95    3.24
  -9  -8  16    0.00    2.55
  -9   8  17    0.00    2.52
   9   8 -17    7.69    3.79
  -9  -8  17    0.00    3.22
  -9   8  18   10.37    4.91
   9   8 -18   18.52    5.72
  -9  -8  18   11.64    5.27
   9   8 -19    4.44    3.30
  -9  -8  19    1.65    4.06
   9   8 -20    6.70    3.77
  -9  -8  20    3.02    3.50
   9   8 -21    0.00    2.19
  -9  -8  21   -0.00    2.97
   9   8 -22    1.62    2.64
  -9  -8  22    1.20    2.15
   9   8 -23    0.98    2.67
  -9  -8  23   -0.00    3.27
  -9  -8  24    8.29    4.63
  -9  -8  25   -0.00    2.77
  -9  -8  26    1.03    3.12
  -9  -8  27    2.95    3.99
  -9  -8  28    2.87    3.60
  -9  -8  29    1.25    3.46
  -9   9   1    8.45    5.05
   9   9  -1    1.16    3.20
  -9   9   2   17.67    6.50
   9   9  -2   31.62    7.61
  -9   9   3    2.30    4.58
   9   9  -3    2.29    3.03
  -9  -9   3    2.62    3.72
  -9   9   4    4.17    3.98
   9   9  -4    8.51    4.54
  -9  -9   4    0.00    2.90
  -9   9   5   -0.00    3.35
   9   9  -5    0.06    1.80
  -9  -9   5    5.80    4.63
  -9   9   6   58.26   10.45
   9   9  -6   65.91   10.80
  -9  -9   6   38.36    9.70
  -9   9   7   -0.00    2.83
   9   9  -7   -0.00    2.94
  -9  -9   7    0.25    2.89
  -9   9   8    0.00    2.97
   9   9  -8    3.37    3.57
  -9  -9   8    0.28    2.55
  -9   9   9    1.33    3.07
   9   9  -9    0.07    2.93
  -9  -9   9   -0.00    3.55
  -9   9  10    6.20    4.27
   9   9 -10    8.64    4.43
  -9  -9  10    5.80    4.59
  -9   9  11    0.98    2.88
   9   9 -11    0.14    2.44
  -9  -9  11   -0.00    2.94
  -9   9  12   28.75    7.45
   9   9 -12   31.91    7.36
  -9  -9  12   17.56    6.62
  -9   9  13   -0.00    2.71
   9   9 -13    0.66    2.48
  -9  -9  13    4.50    4.11
  -9   9  14    0.73    2.60
   9   9 -14   -0.00    2.48
  -9  -9  14   -0.00    2.93
  -9   9  15   12.21    4.97
   9   9 -15    2.29    3.42
  -9  -9  15    3.46    3.68
  -9   9  16   32.49    7.58
   9   9 -16   12.17    4.93
  -9  -9  16    9.77    4.99
  -9   9  17    1.01    2.78
   9   9 -17    0.65    2.66
  -9  -9  17    0.00    3.03
  -9   9  18    2.49    3.13
   9   9 -18    0.00    2.29
  -9  -9  18    2.96    3.55
   9   9 -19    1.20    1.88
  -9  -9  19    0.85    3.02
   9   9 -20   18.64    5.77
  -9  -9  20   11.03    5.27
   9   9 -21   -0.00    2.32
  -9  -9  21    7.29    4.38
   9   9 -22   16.33    5.44
  -9  -9  22    9.69    5.39
   9   9 -23    3.36    3.26
  -9  -9  23    5.08    4.02
  -9  -9  24   -0.00    4.23
  -9  -9  25    3.89    3.80
  -9  -9  26    6.93    3.96
  -9  -9  27    2.00    3.01
  -9  10   1    4.74    3.65
   9  10  -1    8.01    4.10
  -9  10   2   13.67    6.15
   9  10  -2   10.24    5.21
  -9 -10   2   11.51    5.83
  -9  10   3    2.74    4.22
   9  10  -3    2.13    3.38
  -9 -10   3    2.57    4.00
  -9  10   4   25.67    7.32
   9  10  -4   36.07    8.16
  -9 -10   4   21.73    7.94
  -9  10   5   -0.00    2.78
   9  10  -5   -0.00    3.45
  -9 -10   5    2.67    3.69
  -9  10   6    9.16    4.94
   9  10  -6    1.51    3.02
  -9 -10   6    0.00    3.45
  -9  10   7    0.70    2.90
   9  10  -7    3.24    3.07
  -9 -10   7    0.00    3.76
  -9  10   8   20.32    6.24
   9  10  -8   16.66    5.64
  -9 -10   8    5.10    4.30
  -9  10   9    5.70    4.28
   9  10  -9    8.66    4.39
  -9 -10   9   -0.00    2.84
  -9  10  10    0.23    2.64
   9  10 -10    3.41    3.53
  -9 -10  10    2.21    3.53
  -9  10  11    5.58    4.21
   9  10 -11    2.29    3.23
  -9 -10  11   -0.00    3.66
  -9  10  12   14.89    5.76
   9  10 -12    6.18    4.19
  -9 -10  12    3.60    3.84
  -9  10  13   -0.00    2.95
   9  10 -13    1.97    3.02
  -9 -10  13    0.00    3.14
  -9  10  14   17.28    6.21
   9  10 -14   23.77    6.80
  -9 -10  14    9.04    4.96
  -9  10  15    1.18    3.34
   9  10 -15    0.32    2.33
  -9 -10  15   -0.00    3.29
  -9  10  16   -0.00    2.44
   9  10 -16    1.43    3.20
  -9 -10  16    2.14    3.58
  -9  10  17    2.05    3.01
   9  10 -17    2.05    3.40
  -9 -10  17   -0.00    3.42
   9  10 -18   16.77    5.80
  -9 -10  18    6.35    4.50
   9  10 -19   -0.00    2.75
  -9 -10  19   -0.00    3.98
   9  10 -20    5.99    3.61
  -9 -10  20    0.07    4.03
   9  10 -21    0.00    2.44
  -9 -10  21    0.86    3.24
   9  10 -22    7.76    4.30
  -9 -10  22    5.81    4.48
   9  10 -23   -0.00    2.21
  -9 -10  23    1.97    3.65
  -9 -10  24    1.50    3.36
  -9 -10  25    0.85    2.84
  -9 -10  26    3.08    3.21
  -9  11   1   -0.00    3.31
   9  11  -1   -0.00    2.66
  -9  11   2   32.76    8.39
   9  11  -2   17.96    5.96
  -9  11   3    1.33    3.42
   9  11  -3    6.32    3.92
  -9  11   4   19.52    6.93
   9  11  -4   12.79    5.62
  -9 -11   4    5.60    4.93
  -9  11   5   -0.00    2.71
   9  11  -5   -0.00    2.75
  -9 -11   5    1.57    3.85
  -9  11   6   16.58    6.40
   9  11  -6    9.00    5.05
  -9 -11   6   14.36    6.01
  -9  11   7    3.40    3.56
   9  11  -7   -0.00    2.73
  -9 -11   7    0.33    2.69
  -9  11   8    1.41    3.52
   9  11  -8    3.85    3.38
  -9 -11   8   -0.00    3.33
  -9  11   9    1.18    2.67
   9  11  -9   -0.00    2.56
  -9 -11   9    5.23    4.22
  -9  11  10   13.09    5.56
   9  11 -10   16.68    5.72
  -9 -11  10    8.59    5.41
  -9  11  11    2.79    3.54
   9  11 -11   -0.00    2.63
  -9 -11  11   -0.00    2.70
  -9  11  12   11.97    5.10
   9  11 -12   12.86    5.42
  -9 -11  12    3.78    3.75
  -9  11  13    0.61    2.94
   9  11 -13   -0.00    2.91
  -9 -11  13    0.00    2.89
  -9  11  14    2.48    3.23
   9  11 -14   -0.00    2.46
  -9 -11  14    0.36    3.38
  -9  11  15    1.88    3.42
   9  11 -15    0.55    2.73
  -9 -11  15    0.96    2.39
  -9  11  16   31.62    8.15
   9  11 -16   22.24    6.67
  -9 -11  16    8.27    5.13
  -9  11  17    2.34    2.68
   9  11 -17   -0.00    2.40
  -9 -11  17    1.36    2.99
   9  11 -18   -0.00    2.19
  -9 -11  18   -0.00    3.09
   9  11 -19    0.00    2.74
  -9 -11  19   -0.00    3.53
   9  11 -20    3.91    3.43
  -9 -11  20    0.00    3.62
   9  11 -21   -0.00    3.07
  -9 -11  21    3.34    3.70
   9  11 -22    2.60    3.04
  -9 -11  22    2.70    3.34
   9  11 -23    0.09    2.94
  -9 -11  23    1.21    2.88
  -9 -11  24   -0.00    3.49
  -9  12   1    2.60    3.90
   9  12  -1    5.97    4.30
  -9  12   2    2.47    3.26
   9  12  -2    0.00    3.89
  -9  12   3    2.94    4.11
   9  12  -3   -0.00    3.84
  -9  12   4   11.60    5.43
   9  12  -4   10.62    4.99
  -9  12   5    0.00    3.66
   9  12  -5   -0.00    2.62
  -9  12   6   -0.00    3.01
   9  12  -6   -0.00    3.23
  -9 -12   6   -0.00    2.90
  -9  12   7    2.35    4.00
   9  12  -7    1.69    2.92
  -9 -12   7   -0.00    2.87
  -9  12   8   21.42    7.38
   9  12  -8   25.25    7.04
  -9 -12   8    6.52    4.92
  -9  12   9    1.36    4.20
   9  12  -9    3.67    3.30
  -9 -12   9   -0.00    2.99
  -9  12  10    2.12    3.64
   9  12 -10    3.92    3.83
  -9 -12  10    3.16    4.07
  -9  12  11   -0.00    3.45
   9  12 -11   -0.00    2.49
  -9 -12  11    2.75    3.73
  -9  12  12    3.57    3.90
   9  12 -12    4.01    3.45
  -9 -12  12    3.08    4.65
  -9  12  13    0.31    2.59
   9  12 -13   -0.00    2.61
  -9 -12  13   -0.00    3.11
  -9  12  14   14.44    5.95
   9  12 -14   10.28    5.16
  -9 -12  14    2.91    3.86
  -9  12  15   -0.00    2.28
   9  12 -15    1.24    3.14
  -9 -12  15    3.23    4.67
  -9  12  16   -0.00    3.40
   9  12 -16   -0.00    3.62
  -9 -12  16   -0.00    2.77
   9  12 -17   -0.00    2.80
  -9 -12  17    0.03    3.12
   9  12 -18    5.68    4.09
  -9 -12  18    2.36    3.76
   9  12 -19    1.73    3.07
  -9 -12  19   -0.00    3.12
   9  12 -20    2.99    3.28
  -9 -12  20    3.83    4.57
   9  12 -21    2.06    3.30
  -9 -12  21    2.85    3.70
   9  12 -22    3.15    3.40
  -9 -12  22    0.97    3.73
   9  12 -23    0.76    3.35
  -9 -12  23    2.65    3.53
  -9  13   1    1.62    3.34
   9  13  -1    6.22    4.61
  -9  13   2    0.46    2.72
   9  13  -2    0.33    3.70
  -9  13   3    2.73    3.96
   9  13  -3    0.00    3.08
  -9  13   4   -0.00    3.28
   9  13  -4    5.37    3.68
  -9  13   5    2.27    4.40
   9  13  -5    4.99    4.47
  -9  13   6    6.91    5.11
   9  13  -6   19.61    6.74
  -9  13   7    0.00    2.72
   9  13  -7    4.71    4.46
  -9  13   8    4.30    4.35
   9  13  -8   -0.00    3.04
  -9  13   9   -0.00    3.47
   9  13  -9    5.27    4.27
  -9 -13   9    0.22    3.64
  -9  13  10   -0.00    3.51
   9  13 -10   15.04    5.96
  -9 -13  10   12.05    5.71
  -9  13  11   -0.00    2.95
   9  13 -11    0.00    3.09
  -9 -13  11   -0.00    3.89
  -9  13  12    9.43    5.50
   9  13 -12    8.32    4.63
  -9 -13  12    4.69    5.01
  -9  13  13    1.37    3.88
   9  13 -13    4.46    3.83
  -9 -13  13    2.96    3.88
  -9  13  14   -0.00    3.57
   9  13 -14    0.67    2.72
  -9 -13  14    0.00    3.13
  -9  13  15    1.56    3.99
   9  13 -15    0.05    2.73
  -9 -13  15    1.73    3.83
   9  13 -16    3.54    3.76
  -9 -13  16    2.99    4.43
   9  13 -17    0.00    2.93
  -9 -13  17   -0.00    3.19
   9  13 -18    0.60    3.04
  -9 -13  18    0.84    2.50
   9  13 -19    1.65    3.09
  -9 -13  19   -0.00    2.91
   9  13 -20   -0.00    2.74
  -9 -13  20    0.90    3.48
   9  13 -21    3.14    3.79
  -9 -13  21    2.62    3.93
   9  13 -22    6.92    4.42
   9  13 -23    0.20    2.99
  -9  14   1    0.46    3.10
   9  14  -1    0.00    2.82
  -9  14   2    5.78    4.75
   9  14  -2    2.59    2.98
  -9  14   3    8.36    4.95
   9  14  -3    5.00    3.50
  -9  14   4    8.34    5.74
   9  14  -4   10.31    5.44
  -9  14   5    1.74    3.57
   9  14  -5   -0.00    2.76
  -9  14   6    1.34    4.06
   9  14  -6   -0.00    3.28
  -9  14   7    8.40    5.01
   9  14  -7    1.43    3.48
  -9  14   8    1.35    3.31
   9  14  -8   -0.00    3.14
  -9  14   9    8.54    4.88
   9  14  -9    1.99    3.60
  -9  14  10    3.18    3.43
   9  14 -10    4.19    3.79
  -9  14  11    0.80    3.64
   9  14 -11   -0.00    2.93
  -9  14  12   -0.00    3.04
   9  14 -12    0.30    2.69
  -9 -14  12   -0.00    2.86
  -9  14  13   -0.00    2.85
   9  14 -13    4.90    3.96
  -9 -14  13    1.39    3.71
  -9  14  14    6.72    5.07
   9  14 -14    0.71    2.96
  -9 -14  14    2.36    2.87
  -9  14  15    0.25    3.16
   9  14 -15    1.25    3.39
  -9 -14  15    3.31    4.17
   9  14 -16    0.85    3.11
  -9 -14  16    0.34    3.85
   9  14 -17    0.56    2.89
  -9 -14  17    1.49    3.72
   9  14 -18    2.38    3.32
  -9 -14  18    1.43    2.87
   9  14 -19   -0.00    2.89
  -9 -14  19   -0.00    2.69
   9  14 -20    4.24    3.66
  -9  15   1    0.00    3.70
  -9  15   2   -0.00    3.35
  -9  15   3   -0.00    3.57
  -9  15   4    1.92    3.43
  -9  15   5    0.48    3.57
  -9  15   6    2.53    4.41
  -9  15   7    5.82    5.27
  -9  15   8   -0.00    3.78
  -9  15   9   -0.00    3.54
  -9  15  10    3.15    3.45
  -9  15  11    2.15    4.01
  -9  15  12    4.63    4.28
  -9  15  13   -0.00    3.41
  -9  15  14   -0.00    3.42
  -9 -15  15    0.62    3.47
  -9 -15  16   -0.00    2.80
  -9 -15  17    0.73    3.41
  -8   0   1    0.30    2.45
   8   0  -1   -0.00    2.34
   8   0  -1   -0.00    2.15
  -8   0   2  401.12   38.93
   8   0  -2  519.24   39.03
  -8   0   3    0.96    2.54
   8   0  -3    0.15    1.87
  -8   0   4   63.26   10.16
   8   0  -4   57.90    8.95
  -8   0   5   -0.00    2.96
   8   0  -5    1.92    2.54
  -8   0   6   83.68   11.74
   8   0  -6   58.40    9.13
  -8   0   7   -0.00    2.48
   8   0  -7    2.16    2.38
  -8   0   8  155.19   17.94
   8   0  -8  169.56   17.23
  -8   0   9   -0.00    2.33
   8   0  -9    0.00    2.36
   8   0 -10    0.60    2.05
   8   0 -11    0.00    1.98
   8   0 -12  125.91   14.24
  -8   0  13    1.03    2.28
   8   0 -13    1.22    2.35
  -8   0  14   35.47    7.42
   8   0 -14   56.40    8.28
  -8   0  15   -0.00    2.70
   8   0 -15    1.10    2.50
  -8   0  16    8.37    3.50
   8   0 -16    5.35    2.87
  -8   0  17    0.00    2.46
   8   0 -17    0.00    2.42
  -8   0  18   79.22   11.37
   8   0 -18   94.00   11.32
  -8   0  19    0.90    2.63
   8   0 -19    3.58    2.54
  -8   0  20    9.03    3.45
   8   0 -20    8.44    3.41
  -8   0  21    0.00    1.91
   8   0 -21   -0.00    1.76
  -8   0  22   40.46    7.57
  -8   0  23   -0.00    2.39
  -8   0  24   21.20    5.37
  -8   0  25    2.72    2.56
  -8   0  26    0.00    2.09
  -8   0  27   -0.00    2.06
  -8   0  28   28.62    6.04
  -8   0  29   -0.00    2.24
  -8   0  30    3.49    2.70
  -8   0  31   -0.00    1.58
  -8   0  32    9.72    3.51
  -8   0  33    0.00    1.85
  -8   0  34    6.88    3.28
  -8   0  35   -0.00    1.99
  -8   0  36    0.00    1.96
  -8   0  37    0.20    1.72
  -8   0  38    1.80    2.08
  -8   1   1   46.95    9.24
   8  -1  -1   63.94    9.37
   8   1  -1   56.61    8.78
   8   1  -1   56.19    8.96
  -8  -1   1   46.67    8.90
  -8   1   2    0.00    2.24
   8  -1  -2    3.10    2.52
   8   1  -2    6.56    2.88
  -8  -1   2    8.14    4.28
  -8   1   3    8.98    4.04
   8  -1  -3    2.68    2.83
   8   1  -3    2.11    2.59
  -8  -1   3    8.60    3.97
  -8   1   4   26.64    6.61
   8  -1  -4   41.93    7.28
   8   1  -4   30.42    6.23
  -8  -1   4   37.69    7.86
  -8   1   5    0.00    2.46
   8  -1  -5    6.28    2.92
   8   1  -5    7.11    3.29
  -8  -1   5    4.40    3.32
  -8   1   6   49.88    9.44
   8  -1  -6   70.51    9.99
   8   1  -6   87.82   10.60
  -8  -1   6   62.10   10.20
  -8   1   7    7.01    3.39
   8  -1  -7    4.97    3.07
   8   1  -7    4.34    2.90
  -8  -1   7    0.09    2.19
  -8   1   8    4.03    3.21
   8  -1  -8    1.42    2.24
   8   1  -8    5.68    3.06
  -8  -1   8    3.71    3.11
   8  -1  -9   10.50    3.95
   8   1  -9   13.24    4.08
  -8  -1   9   18.37    5.44
   8  -1 -10  135.25   14.27
   8   1 -10   99.80   12.72
   8  -1 -11    9.27    3.70
   8   1 -11    6.23    3.32
   8  -1 -12    2.39    2.40
   8   1 -12    6.93    3.24
  -8   1  13    0.96    1.96
   8  -1 -13   -0.00    2.17
   8   1 -13    0.00    2.27
  -8  -1  13    0.85    1.85
  -8   1  14   70.05   10.14
   8  -1 -14   59.43    9.02
   8   1 -14   60.34    8.99
  -8  -1  14   58.29    9.53
  -8   1  15   45.39    8.16
   8  -1 -15   37.22    7.02
   8   1 -15   36.37    6.85
  -8  -1  15   53.91    8.58
  -8   1  16   44.73    8.13
   8  -1 -16   50.83    7.96
   8   1 -16   54.05    8.13
  -8  -1  16   36.46    7.50
  -8   1  17    2.59    2.59
   8  -1 -17    5.08    2.88
   8   1 -17    1.32    2.01
  -8  -1  17   -0.00    2.43
  -8   1  18   -0.00    2.56
   8  -1 -18    0.00    1.85
   8   1 -18    1.95    2.32
  -8  -1  18    0.00    2.24
  -8   1  19    9.60    3.81
   8  -1 -19   10.59    3.84
   8   1 -19    7.42    3.38
  -8  -1  19    0.00    2.22
  -8   1  20   11.14    4.23
   8  -1 -20   15.64    4.42
   8   1 -20   14.84    4.28
  -8  -1  20   12.07    4.66
  -8   1  21   -0.00    2.49
   8  -1 -21   -0.00    2.00
   8   1 -21    0.02    1.81
  -8  -1  21   -0.00    2.01
  -8   1  22   43.08    7.58
  -8  -1  22   36.40    7.14
  -8   1  23    0.32    2.55
  -8  -1  23    0.00    2.18
  -8   1  24    7.35    3.73
  -8  -1  24   12.14    4.27
  -8   1  25   -0.00    1.85
  -8  -1  25    2.67    2.61
  -8   1  26   13.12    4.24
  -8  -1  26   15.01    4.58
  -8   1  27   -0.00    2.03
  -8  -1  27    1.76    2.31
  -8   1  28    1.40    2.38
  -8  -1  28    3.24    2.59
  -8   1  29    0.29    1.79
  -8  -1  29    0.04    2.02
  -8   1  30   16.85    4.63
  -8  -1  30   12.77    4.17
  -8   1  31    1.67    2.17
  -8  -1  31    1.90    2.67
  -8   1  32    5.06    3.14
  -8  -1  32    4.09    2.77
  -8   1  33    0.06    1.73
  -8  -1  33    0.00    2.03
  -8   1  34    1.33    2.30
  -8  -1  34    4.47    2.85
  -8   1  35    0.74    2.00
  -8  -1  35    0.10    2.00
  -8   1  36    1.66    2.03
  -8  -1  36    8.64    3.66
  -8   1  37    0.34    1.81
  -8  -1  37   -0.00    1.95
  -8   1  38    1.58    2.04
  -8  -1  38    1.82    2.09
  -8   1  39    0.00    1.85
  -8   2   1    0.91    2.34
   8  -2  -1    0.00    2.11
   8   2  -1    1.87    2.37
   8   2  -1   -0.00    2.38
  -8  -2   1   -0.00    2.12
  -8   2   2   55.90    9.89
   8  -2  -2   54.13    8.94
   8   2  -2   62.33    8.86
  -8  -2   2   44.05    8.66
  -8   2   3   11.59    4.72
   8  -2  -3    7.57    3.47
   8   2  -3    7.28    3.52
  -8  -2   3   12.96    5.00
  -8   2   4   20.35    6.13
   8  -2  -4   38.11    7.15
   8   2  -4   43.08    7.28
  -8  -2   4   35.58    7.68
  -8   2   5    8.38    4.01
   8  -2  -5    4.21    3.00
   8   2  -5    5.49    3.34
  -8  -2   5    5.88    3.59
  -8   2   6   73.50   11.63
   8  -2  -6   87.60   11.36
   8   2  -6   77.81   10.63
  -8  -2   6   80.65   11.81
  -8   2   7   29.74    7.18
   8  -2  -7   33.21    6.78
   8   2  -7   33.03    6.41
  -8  -2   7   34.70    7.32
  -8   2   8   81.90   11.93
   8  -2  -8   77.64   10.94
   8   2  -8   86.22   11.18
  -8  -2   8   94.69   12.56
   8  -2  -9   10.72    4.01
   8   2  -9    8.40    3.71
   8  -2 -10   -0.00    1.82
   8   2 -10    0.00    2.04
   8  -2 -11    1.96    2.50
   8   2 -11   -0.00    2.00
  -8   2  12   42.85    8.44
   8  -2 -12   49.69    8.23
   8   2 -12   58.84    8.62
  -8   2  13   23.90    6.19
   8  -2 -13   28.79    6.36
   8   2 -13   41.90    7.03
  -8  -2  13   28.52    6.43
  -8   2  14   21.04    5.58
   8  -2 -14   19.01    5.00
   8   2 -14   28.13    5.76
  -8  -2  14   18.53    5.41
  -8   2  15   18.02    5.23
   8  -2 -15   21.01    5.23
   8   2 -15   17.20    4.67
  -8  -2  15    5.17    3.19
  -8   2  16   22.94    5.91
   8  -2 -16   29.57    6.21
   8   2 -16   26.09    5.83
  -8  -2  16   27.48    6.34
  -8   2  17   13.22    4.57
   8  -2 -17   20.78    5.34
   8   2 -17   24.96    5.45
  -8  -2  17   10.86    4.68
  -8   2  18  113.09   14.48
   8  -2 -18  123.88   14.39
   8   2 -18  140.14   14.70
  -8  -2  18  137.49   15.62
  -8   2  19    7.81    3.64
   8  -2 -19    2.82    2.49
   8   2 -19    1.74    2.34
  -8  -2  19    3.84    3.05
  -8   2  20   -0.00    2.27
   8  -2 -20    0.49    1.80
   8   2 -20    0.00    2.03
  -8  -2  20    4.70    2.95
  -8   2  21    1.46    2.44
   8   2 -21    2.42    2.50
  -8  -2  21    0.91    2.18
  -8   2  22   15.44    4.75
   8   2 -22   32.13    5.95
  -8  -2  22   11.25    4.46
  -8   2  23    2.46    2.45
  -8  -2  23   -0.00    2.50
  -8   2  24    8.47    3.44
  -8  -2  24    5.51    3.23
  -8   2  25    0.00    2.20
  -8  -2  25   -0.00    1.54
  -8   2  26    0.00    1.68
  -8  -2  26    0.00    2.07
  -8   2  27    1.56    2.02
  -8  -2  27    0.68    2.31
  -8   2  28    9.43    3.81
  -8  -2  28    6.13    3.46
  -8   2  29    2.76    2.41
  -8  -2  29    1.79    2.90
  -8   2  30    1.30    2.42
  -8  -2  30    1.42    2.88
  -8   2  31    0.00    1.76
  -8  -2  31    0.00    2.09
  -8   2  32    1.58    2.08
  -8  -2  32    4.70    2.80
  -8   2  33    0.78    1.79
  -8  -2  33    2.41    2.48
  -8   2  34    3.92    2.72
  -8  -2  34    4.18    3.14
  -8   2  35    1.70    2.02
  -8  -2  35    1.46    2.34
  -8   2  36    0.00    1.94
  -8  -2  36   -0.00    2.09
  -8   2  37   -0.00    1.94
  -8  -2  37    0.00    1.97
  -8   2  38    2.59    2.27
  -8   2  39    1.34    2.32
  -8   3   1   50.71   10.25
   8  -3  -1   75.35   10.78
  -8  -3   1   72.63   11.10
  -8   3   2   -0.00    2.76
   8  -3  -2    3.29    2.87
  -8  -3   2   -0.00    2.66
  -8   3   3   36.95    7.91
   8  -3  -3   35.11    7.18
   8   3  -3   42.85    7.47
  -8  -3   3   34.09    7.53
  -8   3   4   95.85   13.66
   8  -3  -4  102.78   13.23
   8   3  -4   96.94   12.31
  -8  -3   4  107.55   14.16
  -8   3   5   10.84    4.56
   8  -3  -5   22.22    5.75
   8   3  -5    9.81    3.91
  -8  -3   5   13.92    4.92
  -8   3   6   14.80    5.04
   8  -3  -6   32.95    6.55
   8   3  -6   29.86    6.14
  -8  -3   6   26.90    6.59
  -8   3   7   10.17    4.34
   8  -3  -7   16.54    4.82
   8   3  -7   17.27    4.68
  -8  -3   7   18.62    5.55
   8  -3  -8    5.67    3.05
   8   3  -8   10.08    3.85
  -8  -3   8    6.50    3.46
   8  -3  -9    3.21    2.83
   8   3  -9    0.00    2.17
   8  -3 -10   66.78    9.96
   8   3 -10   56.66    8.98
  -8   3  11   75.37   11.30
   8  -3 -11   72.05   10.54
   8   3 -11   74.66   10.25
  -8   3  12    0.00    2.25
   8  -3 -12    7.46    3.37
   8   3 -12    0.00    2.32
  -8  -3  12    0.99    2.71
  -8   3  13    2.45    2.84
   8  -3 -13    7.23    3.35
   8   3 -13    6.26    3.13
  -8  -3  13    8.36    4.29
  -8   3  14   25.30    6.02
   8  -3 -14   26.59    5.92
   8   3 -14   19.73    5.18
  -8  -3  14   24.43    6.11
  -8   3  15   16.05    5.52
   8  -3 -15   19.14    5.19
   8   3 -15   21.04    5.39
  -8  -3  15   26.21    6.22
  -8   3  16   63.46   10.32
   8  -3 -16   81.53   10.75
   8   3 -16   75.07   10.14
  -8  -3  16   62.09   10.20
  -8   3  17    0.12    2.12
   8  -3 -17   -0.00    2.26
   8   3 -17    1.21    2.58
  -8  -3  17   -0.00    2.85
  -8   3  18    1.59    2.03
   8  -3 -18    6.88    3.82
   8   3 -18    4.25    2.95
  -8  -3  18    5.14    3.33
  -8   3  19   11.93    4.27
   8  -3 -19   15.75    4.44
   8   3 -19   10.99    3.97
  -8  -3  19    8.41    3.92
  -8   3  20   81.83   10.46
  -8   3  20   82.39   11.11
   8  -3 -20   56.93    9.49
   8   3 -20   90.06   11.13
  -8  -3  20   73.41   10.90
  -8   3  21    5.79    3.14
   8   3 -21    6.46    3.11
  -8  -3  21    7.58    3.73
  -8   3  22    6.19    3.52
   8   3 -22   14.97    4.26
  -8  -3  22    6.07    3.85
  -8   3  23    5.98    3.15
  -8  -3  23    3.14    2.75
  -8   3  24   11.24    4.03
  -8  -3  24   15.34    4.66
  -8   3  25    6.58    3.62
  -8  -3  25   10.81    4.15
  -8   3  26    5.27    3.13
  -8  -3  26    8.57    3.63
  -8   3  27    0.79    2.06
  -8  -3  27    1.75    2.56
  -8   3  28    0.26    1.90
  -8  -3  28   -0.00    2.37
  -8   3  29    1.15    1.98
  -8  -3  29    0.65    2.27
  -8   3  30    3.32    2.71
  -8  -3  30    3.17    2.95
  -8   3  31   -0.00    2.03
  -8  -3  31    1.01    1.84
  -8   3  32    3.52    2.59
  -8  -3  32   -0.00    2.23
  -8   3  33    3.20    2.32
  -8  -3  33    1.26    1.91
  -8   3  34    1.94    2.49
  -8  -3  34   -0.00    2.39
  -8   3  35    2.06    2.31
  -8  -3  35    3.28    2.55
  -8   3  36    4.77    2.86
  -8  -3  36    3.58    2.65
  -8   3  37   -0.00    1.59
  -8   3  38    0.05    1.69
  -8   4   1   72.73   11.88
  -8  -4   1   60.97   10.41
  -8   4   2   30.77    7.67
  -8  -4   2   36.48    7.90
  -8   4   3   16.50    5.64
  -8  -4   3   20.15    5.83
  -8   4   4   79.93   12.91
  -8  -4   4  105.14   13.70
  -8   4   5   12.82    5.33
   8  -4  -5    3.30    2.98
   8  -4  -5    6.58    3.60
  -8  -4   5    1.28    2.44
   8  -4  -6   33.50    7.27
   8  -4  -6   38.23    7.53
  -8  -4   6   34.04    7.69
   8  -4  -7   87.44   12.11
   8  -4  -7   89.61   12.22
  -8  -4   7   78.49   12.14
   8  -4  -8   12.00    4.62
   8  -4  -8   30.12    6.46
  -8   4   9    2.39    2.69
   8  -4  -9    5.70    3.62
   8  -4  -9    9.42    3.77
  -8   4  10    3.40    2.83
  -8   4  10    3.49    3.11
   8  -4 -10   -0.00    2.47
  -8   4  11   10.81    4.15
  -8   4  11    1.87    2.70
   8  -4 -11    6.03    3.65
  -8  -4  11    8.00    4.20
  -8   4  12   76.70   10.77
  -8   4  12   80.84   11.83
   8  -4 -12   71.80   10.94
  -8  -4  12   87.22   12.13
  -8   4  13   15.57    4.65
  -8   4  13    8.30    4.23
   8  -4 -13   16.57    5.23
  -8  -4  13    7.33    3.85
  -8   4  14   52.04    8.19
  -8   4  14   34.28    7.67
  -8  -4  14   36.04    7.60
  -8   4  15    0.00    2.18
  -8   4  15    1.08    2.45
  -8  -4  15    0.64    2.64
  -8   4  16   17.81    4.83
  -8   4  16   17.44    5.64
  -8  -4  16   23.27    5.97
  -8   4  17   10.33    3.87
  -8   4  17   20.39    5.42
  -8  -4  17   13.01    4.85
  -8   4  18   76.62    9.70
  -8   4  18   34.28    7.79
  -8  -4  18   48.88    8.99
  -8   4  19    1.03    2.09
  -8   4  19    5.82    3.67
  -8  -4  19    3.65    2.99
  -8   4  20    6.89    3.25
  -8   4  20    0.00    2.16
  -8  -4  20    5.37    3.23
  -8   4  21    0.83    1.91
  -8  -4  21   -0.00    2.42
  -8   4  22   17.97    5.21
   8   4 -22   12.93    4.26
  -8  -4  22   12.30    4.78
  -8   4  23   10.49    4.03
  -8  -4  23    7.49    3.61
  -8   4  24    3.78    3.00
  -8  -4  24    0.06    2.17
  -8   4  25    0.57    2.15
  -8  -4  25   -0.00    2.42
  -8   4  26    2.45    2.69
  -8  -4  26    1.46    2.30
  -8   4  27    2.45    2.46
  -8  -4  27    2.98    2.99
  -8   4  28    8.00    3.55
  -8  -4  28    4.79    3.18
  -8   4  29    0.00    2.30
  -8  -4  29    2.79    2.97
  -8   4  30    0.42    1.67
  -8  -4  30    1.23    2.83
  -8   4  31   -0.00    2.11
  -8  -4  31    0.52    2.21
  -8   4  32    4.88    2.97
  -8  -4  32    4.38    3.17
  -8   4  33    1.68    2.31
  -8  -4  33    5.72    3.21
  -8   4  34    1.88    2.50
  -8  -4  34    8.84    3.47
  -8   4  35    0.97    2.14
  -8  -4  35    1.91    2.49
  -8   4  36   -0.00    1.52
  -8   4  37    0.57    1.57
  -8   4  38    1.90    2.24
  -8   5   1   20.02    6.67
   8  -5  -1   26.03    6.49
  -8  -5   1   35.26    8.07
  -8   5   2   23.81    7.00
   8  -5  -2   14.77    5.10
  -8  -5   2   15.82    5.51
  -8   5   3   56.39   10.71
   8  -5  -3   61.19   10.21
  -8  -5   3   63.59   10.72
  -8   5   4   12.23    5.35
   8  -5  -4   12.31    4.68
  -8  -5   4   12.08    5.20
   8  -5  -5   40.08    7.97
  -8  -5   5   38.16    8.34
   8  -5  -6   75.19   11.05
  -8  -5   6   60.19   10.66
   8  -5  -7    4.20    3.31
  -8   5   9    6.71    3.95
  -8   5  10  161.39   16.61
  -8   5  10  115.28   16.16
  -8   5  11   28.58    6.64
  -8   5  11   33.84    7.69
  -8  -5  11   35.00    7.64
  -8   5  12    2.88    2.55
  -8   5  12   -0.00    1.72
  -8  -5  12    2.54    2.87
  -8   5  13   -0.00    2.11
  -8   5  13    0.62    2.48
  -8  -5  13    4.41    3.42
  -8   5  14    8.01    3.56
  -8   5  14   10.54    4.89
  -8  -5  14    7.31    4.06
  -8   5  15   26.15    5.81
  -8   5  15   12.70    4.81
  -8  -5  15   11.26    4.53
  -8   5  16   49.64    8.29
  -8   5  16   40.45    8.43
  -8  -5  16   43.64    8.58
  -8   5  17    8.50    3.74
  -8   5  17    0.87    2.57
  -8  -5  17    0.00    2.80
  -8   5  18    3.14    3.00
  -8   5  18    0.72    2.62
  -8  -5  18    0.00    2.97
  -8   5  19   18.20    5.13
  -8   5  19   19.97    6.02
  -8  -5  19   26.40    6.38
  -8   5  20   28.95    6.38
  -8   5  20   27.97    6.71
  -8  -5  20   31.78    7.03
  -8   5  21   13.32    4.80
  -8  -5  21   21.69    5.97
  -8   5  22    5.38    3.69
  -8  -5  22   16.09    5.02
  -8   5  23    2.34    2.90
  -8  -5  23    3.31    2.68
  -8   5  24    1.53    2.93
  -8  -5  24    5.95    3.21
  -8   5  25   10.08    4.08
  -8  -5  25    6.50    3.70
  -8   5  26    9.32    4.22
  -8  -5  26    5.43    3.72
  -8   5  27    1.80    2.57
  -8  -5  27    1.70    3.27
  -8   5  28   -0.00    2.33
  -8  -5  28    0.58    2.31
  -8   5  29    5.99    3.08
  -8  -5  29    0.00    2.61
  -8   5  30   12.33    4.13
  -8  -5  30    4.82    2.99
  -8   5  31    0.00    2.12
  -8  -5  31    3.31    3.04
  -8   5  32    1.41    2.34
  -8  -5  32    3.38    2.72
  -8   5  33    1.61    2.43
  -8  -5  33    0.35    2.45
  -8   5  34    2.77    2.38
  -8  -5  34    1.85    2.47
  -8   5  35    4.41    2.68
  -8   6   1   98.83   12.89
   8  -6  -1   80.43   12.52
   8   6  -1   82.34   11.91
  -8  -6   1   84.08   13.05
  -8   6   2   63.99   10.34
  -8   6   2   75.52   12.65
   8  -6  -2   76.19   11.54
   8   6  -2   67.88   10.23
  -8  -6   2   49.05   10.10
  -8   6   3   87.32   12.47
   8  -6  -3   91.52   13.09
   8   6  -3   91.31   12.54
  -8  -6   3   90.95   13.57
  -8   6   4   27.61    6.49
   8  -6  -4   31.30    7.51
   8   6  -4   29.38    6.74
  -8  -6   4   27.73    7.05
   8  -6  -5   18.36    5.73
   8   6  -5   21.57    5.61
  -8  -6   5   24.88    6.90
   8   6  -6   29.76    6.72
  -8   6   7   21.29    6.30
   8   6  -7   16.18    5.10
  -8   6   8   17.32    5.66
   8   6  -8   18.84    5.38
  -8   6   9   -0.00    2.60
   8   6  -9   -0.00    2.28
  -8  -6   9    2.00    3.07
  -8   6  10    3.64    3.15
   8   6 -10    7.67    3.54
  -8  -6  10    1.27    2.47
  -8   6  11   11.48    4.74
   8   6 -11   18.53    5.19
  -8  -6  11   12.13    5.36
  -8   6  12   22.77    6.57
   8   6 -12   14.13    4.76
  -8  -6  12   13.99    5.35
  -8   6  13   20.30    6.14
   8   6 -13   19.13    5.23
  -8  -6  13   14.66    5.35
  -8   6  14   18.11    5.95
   8   6 -14   27.06    6.24
  -8  -6  14   24.70    6.76
  -8   6  15    5.51    3.62
   8   6 -15   16.06    5.03
  -8  -6  15    7.11    4.38
  -8   6  16    0.29    2.21
  -8   6  16    2.33    2.36
   8   6 -16    6.28    3.36
  -8  -6  16    6.17    3.81
  -8   6  17   63.77    9.65
  -8   6  17   44.37    8.89
   8   6 -17   40.11    8.07
  -8  -6  17   41.69    8.68
  -8   6  18   16.72    5.22
  -8   6  18    8.63    4.49
   8   6 -18   15.41    4.70
  -8  -6  18    8.10    4.56
  -8   6  19   10.58    4.16
  -8   6  19    4.83    3.46
   8   6 -19    9.57    3.87
  -8  -6  19   10.38    4.52
  -8   6  20    1.21    2.46
   8   6 -20    2.99    2.61
  -8  -6  20   -0.00    2.78
  -8   6  21    0.09    2.17
   8   6 -21    1.48    2.21
  -8  -6  21   -0.00    2.34
  -8   6  22    2.72    3.13
   8   6 -22    4.44    3.42
  -8  -6  22    2.82    3.49
  -8   6  23    7.95    4.10
   8   6 -23   15.52    5.05
  -8  -6  23   16.40    5.32
  -8   6  24    4.50    3.47
  -8  -6  24    0.30    2.87
  -8   6  25    2.50    2.81
  -8  -6  25    3.37    3.38
  -8   6  26   -0.00    2.57
  -8  -6  26   -0.00    2.60
  -8   6  27    3.24    2.79
  -8  -6  27    7.48    4.24
  -8   6  28    3.41    2.87
  -8  -6  28    3.50    3.38
  -8  -6  29    0.95    2.87
  -8  -6  30   -0.00    2.38
  -8  -6  31    0.00    3.05
  -8  -6  32    2.25    3.38
  -8  -6  33    2.65    2.95
  -8   7   1   74.11   11.44
   8  -7  -1   74.69   11.84
   8   7  -1   64.84   10.30
  -8  -7   1   43.00   10.00
  -8   7   2   -0.00    2.94
   8  -7  -2    2.56    3.08
   8   7  -2   -0.00    2.42
  -8  -7   2    1.43    3.02
  -8   7   3   37.81    7.73
   8  -7  -3   32.35    7.56
   8   7  -3   24.57    6.23
  -8  -7   3   22.81    7.12
  -8   7   4    0.91    3.20
   8   7  -4    0.12    1.98
  -8  -7   4    0.32    3.19
  -8   7   5   57.14   10.08
   8   7  -5   63.17   10.12
  -8   7   6   26.08    6.42
   8   7  -6   14.71    5.02
  -8   7   7    0.08    2.08
   8   7  -7    0.00    2.25
  -8   7   8    1.68    2.63
   8   7  -8   -0.00    1.89
  -8  -7   8    0.30    2.72
  -8   7   9   34.44    7.45
   8   7  -9   38.21    7.75
  -8  -7   9   26.92    7.33
  -8   7  10    6.91    3.85
   8   7 -10   13.74    4.67
  -8  -7  10    7.74    4.20
  -8   7  11   33.30    7.43
   8   7 -11   33.88    7.39
  -8  -7  11   33.95    8.25
   8   7 -12    2.25    2.59
  -8  -7  12    0.97    3.03
   8   7 -13   19.15    5.40
  -8  -7  13   17.85    5.75
   8   7 -14   17.32    5.20
  -8  -7  14   11.33    4.82
   8   7 -15   44.93    8.55
  -8  -7  15   49.77    9.50
   8   7 -16    0.89    2.34
  -8  -7  16    5.24    3.95
   8   7 -17    1.96    2.10
  -8  -7  17   -0.00    2.32
   8   7 -18   -0.00    1.84
  -8  -7  18    0.00    2.89
   8   7 -19    3.55    3.02
  -8  -7  19    0.69    2.92
   8   7 -20    8.91    4.07
  -8  -7  20    2.97    3.42
   8   7 -21   20.36    5.84
  -8  -7  21   15.30    5.27
   8   7 -22    1.92    2.84
  -8  -7  22    1.28    2.16
   8   7 -23    1.80    2.49
  -8  -7  23    0.74    2.86
  -8  -7  24   -0.00    2.02
  -8  -7  25    6.87    4.29
  -8  -7  26    1.87    3.13
  -8  -7  27    7.20    3.99
  -8  -7  28   -0.00    2.86
  -8  -7  29    1.97    2.64
  -8  -7  30   -0.00    2.19
  -8  -7  31    3.69    3.04
  -8  -7  32    0.00    2.61
  -8   8   1   58.24   10.85
   8  -8  -1   59.38   11.20
   8   8  -1   90.52   12.13
  -8  -8   1   61.80   11.47
  -8   8   2    0.60    2.69
   8   8  -2    0.23    2.36
  -8  -8   2    4.21    3.44
  -8   8   3   23.06    6.50
   8   8  -3   30.53    6.98
  -8  -8   3   19.23    6.84
  -8   8   4    9.15    4.45
   8   8  -4   15.91    5.32
  -8   8   5   -0.00    2.64
   8   8  -5    1.73    2.23
  -8   8   6   -0.00    2.62
   8   8  -6   -0.00    2.47
  -8   8   7   86.37   12.56
   8   8  -7   87.92   12.32
  -8  -8   7   59.93   11.69
  -8   8   8    3.46    3.63
   8   8  -8    7.93    3.96
  -8  -8   8    5.57    4.27
  -8   8   9    8.07    4.21
   8   8  -9    4.46    3.60
  -8  -8   9    3.76    3.93
  -8   8  10   10.74    4.81
   8   8 -10   13.72    4.83
  -8  -8  10    4.22    3.91
  -8   8  11    3.34    3.74
   8   8 -11    3.08    3.34
  -8  -8  11    0.79    2.95
  -8   8  12    5.00    3.33
   8   8 -12    1.11    2.82
  -8  -8  12    0.01    2.45
  -8   8  13   25.73    6.86
   8   8 -13   35.75    7.68
  -8  -8  13   22.32    6.91
  -8   8  14    0.00    2.81
   8   8 -14    0.00    3.02
  -8  -8  14    4.10    3.52
  -8   8  15   12.37    4.57
   8   8 -15    8.91    4.16
  -8  -8  15    5.79    4.13
  -8   8  16    3.44    2.97
   8   8 -16    0.00    1.47
  -8  -8  16   -0.00    2.76
  -8   8  17   26.89    6.75
   8   8 -17   25.81    6.58
  -8  -8  17   19.75    6.29
  -8   8  18    4.65    3.17
   8   8 -18    1.01    2.80
  -8  -8  18    2.58    3.22
   8   8 -19    4.74    3.40
  -8  -8  19    3.24    3.86
   8   8 -20    0.58    2.41
  -8  -8  20    0.00    2.01
   8   8 -21   -0.00    2.36
  -8  -8  21    0.69    2.43
   8   8 -22   -0.00    2.08
  -8  -8  22    0.88    2.12
   8   8 -23   18.40    5.41
  -8  -8  23    9.38    4.56
  -8  -8  24    2.77    3.06
  -8  -8  25    1.00    2.47
  -8  -8  26    0.00    2.37
  -8  -8  27    5.51    3.81
  -8  -8  28    0.28    2.44
  -8  -8  29    3.99    3.38
  -8  -8  30    2.83    2.80
  -8  -8  31    1.31    2.62
  -8   9   1   83.72   12.84
   8   9  -1   76.98   11.61
  -8  -9   1   61.41   12.24
  -8   9   2   -0.00    3.14
   8   9  -2    5.35    3.30
  -8  -9   2    2.27    3.27
  -8   9   3   40.94    8.37
   8   9  -3   10.94    4.97
  -8   9   4    3.41    3.87
   8   9  -4    7.95    4.48
  -8   9   5   32.89    8.09
   8   9  -5   43.93    8.63
  -8   9   6    0.32    2.96
   8   9  -6    0.13    2.45
  -8  -9   6    0.38    2.23
  -8   9   7   11.13    4.51
   8   9  -7    2.86    3.48
  -8  -9   7    1.59    3.21
  -8   9   8   -0.00    3.00
   8   9  -8    0.30    2.26
  -8  -9   8    0.80    3.01
  -8   9   9    3.53    3.34
   8   9  -9   15.33    5.32
  -8  -9   9    5.34    3.83
  -8   9  10    0.63    2.96
   8   9 -10    1.54    2.86
  -8  -9  10    1.75    3.31
  -8   9  11   89.36   12.98
   8   9 -11   84.84   12.44
  -8  -9  11   66.38   12.16
  -8   9  12   -0.00    2.64
   8   9 -12    0.59    2.59
  -8  -9  12    3.29    3.90
  -8   9  13   -0.00    2.09
   8   9 -13    1.25    2.27
  -8  -9  13    0.87    2.43
  -8   9  14    1.71    2.94
   8   9 -14    3.50    3.32
  -8  -9  14    0.00    3.25
  -8   9  15   42.77    8.49
   8   9 -15   32.52    7.55
  -8  -9  15   18.86    6.58
  -8   9  16   -0.00    2.22
   8   9 -16    1.82    2.82
  -8  -9  16    1.65    3.22
  -8   9  17    3.63    3.05
   8   9 -17   -0.00    2.30
  -8  -9  17   -0.00    2.94
  -8   9  18    5.12    3.84
   8   9 -18    5.48    3.68
  -8  -9  18    4.82    4.25
   8   9 -19   11.71    4.82
  -8  -9  19    7.04    4.60
   8   9 -20    0.46    3.15
  -8  -9  20    1.64    3.10
   8   9 -21   15.43    5.25
  -8  -9  21   13.43    5.35
   8   9 -22    3.27    3.22
  -8  -9  22   -0.00    3.37
   8   9 -23    0.00    2.36
  -8  -9  23    0.75    2.20
  -8  -9  24   -0.00    2.22
  -8  -9  25    3.12    3.72
  -8  -9  26    0.67    2.80
  -8  -9  27    1.56    2.76
  -8  -9  28   -0.00    2.88
  -8  -9  29   -0.00    2.31
  -8  10   1   21.14    6.82
   8  10  -1   31.50    7.46
  -8  10   2    0.72    3.11
   8  10  -2   -0.00    3.18
  -8  10   3   25.31    7.20
   8  10  -3   25.50    7.00
  -8  10   4    6.95    4.39
   8  10  -4   11.36    4.56
  -8 -10   4    8.15    4.62
  -8  10   5    2.78    3.25
   8  10  -5    6.18    3.96
  -8 -10   5    3.32    3.75
  -8  10   6    0.68    2.92
   8  10  -6    1.59    2.62
  -8 -10   6    0.35    3.32
  -8  10   7   69.84   11.31
   8  10  -7   39.64    8.84
  -8 -10   7   31.53    8.61
  -8  10   8    2.15    2.91
   8  10  -8    0.88    2.68
  -8 -10   8   -0.00    3.02
  -8  10   9    4.60    3.51
   8  10  -9    6.00    3.87
  -8 -10   9    2.92    3.73
  -8  10  10    0.00    2.90
   8  10 -10    0.00    2.80
  -8 -10  10    0.00    2.99
  -8  10  11    5.07    3.91
   8  10 -11    6.24    3.69
  -8 -10  11    6.20    4.15
  -8  10  12    2.42    3.45
   8  10 -12   -0.00    3.13
  -8 -10  12    2.03    3.47
  -8  10  13   49.39    9.62
   8  10 -13   47.77    9.19
  -8 -10  13   19.43    7.07
  -8  10  14    1.04    2.23
   8  10 -14    0.00    2.78
  -8 -10  14    0.49    2.90
  -8  10  15    0.00    3.49
   8  10 -15    4.04    3.76
  -8 -10  15    1.56    2.47
  -8  10  16   -0.00    3.07
   8  10 -16   -0.00    3.10
  -8 -10  16    0.00    2.83
  -8  10  17   33.99    7.88
   8  10 -17   35.15    7.98
  -8 -10  17    7.42    4.87
  -8  10  18   -0.00    3.13
   8  10 -18   -0.00    2.84
  -8 -10  18    0.00    3.33
   8  10 -19   10.10    4.58
  -8 -10  19    2.38    4.02
   8  10 -20    0.00    3.23
  -8 -10  20    0.40    3.06
   8  10 -21    8.08    4.14
  -8 -10  21    1.25    3.24
   8  10 -22    1.65    3.10
  -8 -10  22   -0.00    3.13
   8  10 -23   12.24    4.79
  -8 -10  23    1.39    3.16
  -8 -10  24    1.26    2.81
  -8 -10  25    2.28    2.62
  -8 -10  26    0.00    2.65
  -8 -10  27    3.73    3.90
  -8 -10  28    0.00    1.83
  -8  11   1   33.97    8.85
   8  11  -1   40.83    8.95
  -8  11   2    6.19    4.68
   8  11  -2    4.34    3.40
  -8  11   3   10.65    5.32
   8  11  -3   10.63    4.78
  -8 -11   3    6.66    4.61
  -8  11   4    2.19    3.62
   8  11  -4    3.03    3.42
  -8 -11   4   -0.00    2.94
  -8  11   5   26.24    7.73
   8  11  -5   21.98    6.30
  -8 -11   5   13.28    6.04
  -8  11   6   -0.00    2.78
   8  11  -6   -0.00    2.57
  -8 -11   6    0.00    2.83
  -8  11   7    4.44    4.27
   8  11  -7    0.55    3.38
  -8 -11   7    0.46    2.16
  -8  11   8    3.89    4.01
   8  11  -8    8.10    4.50
  -8 -11   8    3.18    3.20
  -8  11   9   13.76    5.62
   8  11  -9   27.24    7.24
  -8 -11   9    9.74    5.25
  -8  11  10   -0.00    3.13
   8  11 -10    0.53    2.47
  -8 -11  10   -0.00    2.44
  -8  11  11   17.13    6.36
   8  11 -11   13.79    5.49
  -8 -11  11   17.51    6.44
  -8  11  12    0.00    2.83
   8  11 -12    2.27    3.16
  -8 -11  12    4.05    4.35
  -8  11  13    1.89    3.52
   8  11 -13    0.00    2.77
  -8 -11  13    2.39    3.28
  -8  11  14    0.49    2.84
   8  11 -14    0.99    3.02
  -8 -11  14    0.28    2.90
  -8  11  15   42.40    9.26
   8  11 -15   33.08    8.23
  -8 -11  15   23.04    7.70
  -8  11  16    1.03    2.98
   8  11 -16    0.03    2.36
  -8 -11  16    1.97    3.54
  -8  11  17   -0.00    2.55
   8  11 -17    0.00    2.41
  -8 -11  17    2.75    3.77
   8  11 -18   -0.00    3.18
  -8 -11  18    0.00    2.79
   8  11 -19   10.46    4.81
  -8 -11  19    2.57    3.48
   8  11 -20    1.67    2.80
  -8 -11  20   -0.00    3.16
   8  11 -21    3.89    3.78
  -8 -11  21    5.01    4.66
   8  11 -22    0.81    2.28
  -8 -11  22    1.59    3.54
   8  11 -23    0.00    2.74
  -8 -11  23   -0.00    3.36
  -8 -11  24   -0.00    2.62
  -8 -11  25    6.91    4.51
  -8 -11  26    0.50    3.25
  -8  12   1    0.71    3.45
   8  12  -1    3.82    3.97
  -8  12   2    1.51    3.19
   8  12  -2    4.47    3.56
  -8  12   3   29.92    8.30
   8  12  -3   40.63    8.86
  -8  12   4   -0.00    2.72
   8  12  -4    3.66    3.71
  -8 -12   4    1.14    2.99
  -8  12   5   -0.00    3.21
   8  12  -5   -0.00    3.13
  -8 -12   5   10.49    5.42
  -8  12   6    1.88    3.58
   8  12  -6   -0.00    3.53
  -8 -12   6    0.00    2.22
  -8  12   7   32.43    8.02
   8  12  -7   19.99    6.70
  -8 -12   7   11.37    6.13
  -8  12   8    3.75    4.26
   8  12  -8   12.66    5.38
  -8 -12   8    3.70    4.34
  -8  12   9    7.38    4.55
   8  12  -9    9.67    4.86
  -8 -12   9    0.00    3.75
  -8  12  10    1.42    3.66
   8  12 -10    1.13    3.98
  -8 -12  10    6.25    4.44
  -8  12  11    2.04    3.35
   8  12 -11    7.50    4.32
  -8 -12  11    1.24    3.68
  -8  12  12    0.00    3.06
   8  12 -12    2.18    3.55
  -8 -12  12    2.14    3.15
  -8  12  13   10.14    5.17
   8  12 -13    7.34    5.05
  -8 -12  13   10.54    5.29
  -8  12  14   -0.00    3.83
   8  12 -14    1.05    3.52
  -8 -12  14   -0.00    3.76
  -8  12  15    0.73    2.18
   8  12 -15   -0.00    3.21
  -8 -12  15   -0.00    3.81
  -8  12  16   -0.00    2.70
   8  12 -16   -0.00    3.49
  -8 -12  16    0.83    3.56
   8  12 -17    1.77    3.40
  -8 -12  17    2.15    3.89
   8  12 -18    0.00    2.57
  -8 -12  18    0.43    3.04
   8  12 -19    5.37    3.93
  -8 -12  19    1.26    3.43
   8  12 -20    0.00    2.95
  -8 -12  20    2.71    3.33
   8  12 -21    2.09    3.44
  -8 -12  21    0.00    2.79
   8  12 -22   -0.00    2.83
  -8 -12  22    4.55    4.48
   8  12 -23    0.34    2.32
  -8 -12  23   -0.00    3.27
  -8 -12  24    0.49    3.79
  -8  13   1   12.26    5.56
   8  13  -1    5.86    4.53
  -8  13   2   -0.00    3.30
   8  13  -2    1.46    2.99
  -8  13   3    2.35    3.22
   8  13  -3    3.30    3.40
  -8  13   4   11.17    6.01
   8  13  -4    8.83    5.20
  -8  13   5   17.25    7.13
   8  13  -5   34.29    7.98
  -8  13   6    3.70    4.30
   8  13  -6    5.39    3.95
  -8  13   7    4.16    4.50
   8  13  -7    5.11    4.06
  -8 -13   7    1.60    3.50
  -8  13   8    0.00    3.25
   8  13  -8    0.65    2.60
  -8 -13   8   -0.00    3.53
  -8  13   9   15.48    6.20
   8  13  -9    7.04    4.76
  -8 -13   9    2.99    4.33
  -8  13  10    5.31    4.32
   8  13 -10   -0.00    3.05
  -8 -13  10   -0.00    3.13
  -8  13  11    7.70    5.18
   8  13 -11    6.41    4.58
  -8 -13  11    1.77    3.83
  -8  13  12    0.43    3.22
   8  13 -12    1.03    3.01
  -8 -13  12    1.86    3.94
  -8  13  13    0.00    3.02
   8  13 -13    0.33    3.12
  -8 -13  13   -0.00    3.19
  -8  13  14   -0.00    3.10
   8  13 -14    0.81    2.85
  -8 -13  14    4.04    4.23
  -8  13  15    3.86    4.01
   8  13 -15    4.69    4.49
  -8 -13  15    1.88    3.72
  -8  13  16    4.18    3.72
   8  13 -16    1.72    3.53
  -8 -13  16    0.56    3.22
   8  13 -17    0.42    2.84
  -8 -13  17   -0.00    2.82
   8  13 -18    0.00    3.47
  -8 -13  18   -0.00    2.85
   8  13 -19   -0.00    2.85
  -8 -13  19   -0.00    3.62
   8  13 -20    0.34    3.00
  -8 -13  20    2.37    3.70
   8  13 -21    7.58    4.70
  -8 -13  21    0.08    2.71
   8  13 -22    1.11    2.73
  -8 -13  22    1.89    4.25
   8  13 -23    2.27    3.32
  -8 -13  23   -0.00    3.26
  -8  14   1    1.93    4.92
   8  14  -1   15.74    5.76
  -8  14   2   11.41    6.35
   8  14  -2   10.50    5.14
  -8  14   3    4.56    4.66
   8  14  -3    5.02    4.59
  -8  14   4    2.47    4.67
   8  14  -4    2.68    3.28
  -8  14   5   -0.00    2.89
   8  14  -5   -0.00    2.72
  -8  14   6    3.47    4.22
   8  14  -6    0.00    3.54
  -8  14   7    6.03    5.14
   8  14  -7   13.16    5.76
  -8  14   8    6.47    4.76
   8  14  -8    7.64    4.69
  -8  14   9   -0.00    3.36
   8  14  -9   -0.00    3.09
  -8  14  10    0.00    3.06
   8  14 -10    0.19    3.45
  -8 -14  10    0.28    2.70
  -8  14  11    0.49    2.93
   8  14 -11   -0.00    3.32
  -8 -14  11   -0.00    2.91
  -8  14  12    5.14    3.77
   8  14 -12    2.17    3.09
  -8 -14  12    0.00    3.83
  -8  14  13    2.83    3.88
   8  14 -13    1.38    3.67
  -8 -14  13    4.24    4.42
  -8  14  14    1.18    3.79
   8  14 -14    0.83    3.20
  -8 -14  14    0.00    3.25
  -8  14  15    0.21    1.98
   8  14 -15    1.72    3.33
  -8 -14  15   -0.00    3.47
   8  14 -16    0.10    2.29
  -8 -14  16   -0.00    3.05
   8  14 -17   -0.00    2.87
  -8 -14  17    0.56    3.02
   8  14 -18    4.71    4.22
  -8 -14  18    5.71    4.29
   8  14 -19    4.60    4.64
  -8 -14  19    0.97    3.53
   8  14 -20    1.02    3.28
  -8 -14  20    2.19    3.22
   8  14 -21    0.94    2.95
  -8 -14  21    0.73    3.53
   8  14 -22    4.82    3.83
   8  14 -23    2.23    3.92
  -8  15   1    5.12    4.65
   8  15  -1    3.46    3.61
  -8  15   2    3.66    4.33
   8  15  -2    5.34    4.34
  -8  15   3    2.60    3.60
   8  15  -3   -0.00    3.63
  -8  15   4    1.33    3.53
   8  15  -4   -0.00    3.17
  -8  15   5    1.27    3.21
   8  15  -5    7.55    4.73
  -8  15   6    3.31    3.46
   8  15  -6    8.21    4.60
  -8  15   7    0.88    2.78
   8  15  -7    0.10    2.53
  -8  15   8   -0.00    2.89
   8  15  -8    2.66    4.24
  -8  15   9   -0.00    2.79
   8  15  -9    1.85    3.40
  -8  15  10    3.00    3.35
   8  15 -10    0.00    3.35
  -8  15  11    0.00    3.06
   8  15 -11   -0.00    3.67
  -8  15  12    3.20    3.99
   8  15 -12    0.37    3.61
  -8  15  13    1.00    3.72
   8  15 -13   -0.00    2.84
  -8 -15  13    0.00    3.55
  -8  15  14    0.00    3.73
   8  15 -14    3.01    3.83
  -8 -15  14    4.18    5.05
  -8  15  15    2.97    3.63
   8  15 -15    0.00    4.18
  -8 -15  15    0.15    4.01
   8  15 -16    2.52    3.93
  -8 -15  16    0.00    2.67
  -8 -15  17   -0.00    3.66
  -8 -15  18    1.69    4.20
  -8 -15  19   -0.00    3.45
  -8  16   3   -0.00    2.64
  -8  16   4    1.27    3.88
  -8  16   5   -0.00    2.66
  -8  16   6    0.00    3.37
  -8  16   7   -0.00    3.82
  -8  16   8    0.46    3.34
  -8  16   9   -0.00    3.04
  -8  16  10    1.55    3.83
  -8  16  11   -0.00    3.60
  -8  16  12    4.43    4.34
  -8  16  13    0.01    3.45
  -8  16  14    1.63    3.54
  -8 -16  17   -0.00    2.74
  -7   0   1  705.85   53.74
  -7   0   1  732.80   56.77
   7   0  -1  705.98   54.76
   7   0  -1  720.56   55.14
  -7   0   2    0.00    1.61
  -7   0   2   -0.00    2.52
   7   0  -2   -0.00    2.14
   7   0  -2    0.00    2.21
  -7   0   3    8.90    3.21
  -7   0   3    6.97    3.88
   7   0  -3   11.01    3.61
   7   0  -3   14.83    4.15
  -7   0   4   -0.00    2.25
  -7   0   4   -0.00    1.66
   7   0  -4   -0.00    1.97
   7   0  -4    0.00    2.13
  -7   0   5   35.35    5.93
  -7   0   5   35.36    7.16
   7   0  -5   30.46    6.04
   7   0  -5   42.09    6.69
  -7   0   6   -0.00    1.77
  -7   0   6   -0.00    2.28
   7   0  -6   -0.00    1.38
  -7   0   7  279.69   24.15
  -7   0   7  284.33   26.16
   7   0  -7  290.32   25.12
  -7   0   8   -0.00    1.26
  -7   0   8   -0.00    2.56
   7   0  -8   -0.00    1.83
  -7   0   9    8.58    2.99
  -7   0   9    5.45    3.39
   7   0  -9   12.66    3.88
  -7   0  10   -0.00    1.48
  -7   0  10   -0.00    2.37
   7   0 -10    0.76    1.78
  -7   0  11  273.87   23.84
  -7   0  11  276.82   25.57
   7   0 -11  294.35   24.85
  -7   0  12    0.20    1.31
  -7   0  12    1.11    1.94
   7   0 -12   -0.00    1.68
  -7   0  13   83.46    9.76
   7   0 -13   83.34   10.38
  -7   0  14    0.99    1.71
   7   0 -14   -0.00    1.77
  -7   0  15    7.61    2.78
   7   0 -15    9.73    3.29
  -7   0  16    2.48    2.01
   7   0 -16    0.18    1.75
  -7   0  17  453.92   32.86
  -7   0  17  374.28   33.30
   7   0 -17  378.26   32.60
  -7   0  18    0.41    1.59
  -7   0  18    0.00    2.02
   7   0 -18    0.47    2.02
  -7   0  19    9.21    3.19
  -7   0  19   16.78    4.33
   7   0 -19   21.01    4.56
  -7   0  20    0.00    2.11
   7   0 -20    0.00    1.59
  -7   0  21    0.82    1.93
   7   0 -21    3.08    2.41
  -7   0  22   -0.00    1.86
  -7   0  23   44.28    7.29
  -7   0  24    0.00    2.00
  -7   0  25    0.00    1.39
  -7   0  26    1.14    2.21
  -7   0  27   54.35    8.04
  -7   0  28    0.49    1.63
  -7   0  29    7.89    3.40
  -7   0  30    0.98    1.73
  -7   0  31   16.50    4.06
  -7   0  32   -0.00    1.97
  -7   0  33   22.76    4.90
  -7   0  34    1.12    1.76
  -7   0  35   -0.00    1.82
  -7   0  36   -0.00    1.70
  -7   0  37    3.18    2.32
  -7   0  38   -0.00    1.55
  -7   0  39    5.39    2.55
  -7   0  40    0.00    1.64
  -7   0  41    1.32    1.81
  -7   1   1    3.42    2.52
  -7   1   1    0.00    2.41
   7  -1  -1    1.67    1.97
   7  -1  -1    1.88    2.64
   7   1  -1    2.26    2.01
   7   1  -1    0.00    2.10
  -7  -1   1    0.00    2.09
  -7   1   2   29.97    5.69
  -7   1   2   27.14    6.47
   7  -1  -2   37.65    6.70
   7  -1  -2   34.01    6.40
   7   1  -2   37.73    6.49
   7   1  -2   26.51    5.73
  -7  -1   2   31.87    5.85
  -7  -1   2   38.21    7.26
  -7   1   3  270.39   22.48
  -7   1   3  246.37   24.31
   7  -1  -3  267.68   23.46
   7  -1  -3  231.85   22.69
   7   1  -3  261.57   23.07
   7   1  -3  244.65   22.97
  -7  -1   3  248.89   22.18
  -7  -1   3  255.57   24.27
  -7   1   4    1.38    2.03
  -7   1   4   -0.00    2.24
   7  -1  -4    1.14    2.04
   7  -1  -4    1.04    1.88
   7   1  -4    1.54    2.34
   7   1  -4    1.99    1.84
  -7  -1   4    0.51    1.88
  -7  -1   4    0.00    1.89
  -7   1   5   80.82    9.29
  -7   1   5   80.03   10.84
   7  -1  -5   53.18    8.53
   7  -1  -5   83.21   10.10
   7   1  -5   63.61    9.00
   7   1  -5   84.87   10.08
  -7  -1   5   62.41    8.55
  -7  -1   5   69.44   10.30
  -7   1   6    1.65    1.61
  -7   1   6   -0.00    2.09
   7  -1  -6    0.18    1.82
   7   1  -6    0.00    1.95
  -7  -1   6    0.31    1.69
  -7  -1   6   -0.00    2.62
  -7   1   7   36.77    5.92
  -7   1   7   29.79    6.59
   7  -1  -7   39.70    6.63
   7   1  -7   39.20    6.42
  -7  -1   7   30.67    5.63
  -7  -1   7   30.73    6.53
  -7   1   8   11.97    3.48
  -7   1   8   13.84    4.67
   7  -1  -8   18.79    4.91
   7   1  -8   14.98    4.11
  -7  -1   8   12.21    3.62
  -7  -1   8   15.90    4.77
  -7   1   9  282.62   23.19
  -7   1   9  231.25   24.13
   7  -1  -9  268.17   23.94
   7   1  -9  238.13   23.09
  -7  -1   9  298.06   23.67
  -7  -1   9  291.61   25.32
  -7   1  10   18.51    4.20
  -7   1  10    8.57    4.03
   7  -1 -10   17.16    4.55
   7   1 -10   27.23    5.18
  -7  -1  10   22.16    4.54
  -7  -1  10   15.70    4.74
  -7   1  11   77.52    8.65
  -7   1  11   62.02    9.33
   7  -1 -11   72.40    9.10
   7   1 -11   41.64    7.36
  -7  -1  11   60.98    8.11
  -7  -1  11   58.11    8.89
  -7   1  12    0.00    1.48
  -7   1  12    0.78    2.11
   7  -1 -12    0.04    1.63
   7   1 -12    0.70    1.59
  -7  -1  12    4.45    2.28
  -7  -1  12    0.34    2.04
  -7   1  13  174.32   15.95
   7  -1 -13  165.16   16.56
   7   1 -13  165.87   16.46
  -7  -1  13  162.98   16.01
  -7   1  14    3.27    2.10
   7  -1 -14    4.31    2.56
   7   1 -14    3.41    2.09
  -7  -1  14    2.23    2.24
  -7   1  15  117.35   11.97
   7  -1 -15  114.88   12.67
   7   1 -15  102.66   12.14
  -7  -1  15  116.40   12.31
  -7   1  16   32.17    5.17
   7  -1 -16   20.07    4.72
   7   1 -16   19.00    4.64
  -7  -1  16   19.45    4.45
  -7  -1  16   13.58    4.53
  -7   1  17   21.48    4.41
  -7   1  17   15.53    4.54
   7  -1 -17   17.51    4.48
   7   1 -17   22.95    4.88
  -7  -1  17   19.32    4.31
  -7  -1  17   21.32    5.12
  -7   1  18   -0.00    1.63
  -7   1  18   -0.00    1.86
   7  -1 -18    0.00    1.71
   7   1 -18    0.03    1.91
  -7  -1  18    0.44    1.70
  -7  -1  18    0.87    2.31
  -7   1  19  147.39   14.30
  -7   1  19  157.09   15.87
   7  -1 -19  131.33   14.55
   7   1 -19  166.74   15.42
  -7  -1  19  151.11   14.85
  -7  -1  19  131.81   15.14
  -7   1  20    8.75    3.40
   7  -1 -20    1.88    2.19
   7   1 -20    3.22    2.41
  -7  -1  20    5.24    2.71
  -7  -1  20    8.11    3.16
  -7   1  21   45.02    7.35
   7  -1 -21   46.78    7.13
   7   1 -21   57.45    7.65
  -7  -1  21   35.72    6.88
  -7   1  22    0.00    2.01
   7   1 -22    1.96    2.38
  -7  -1  22    1.19    2.42
  -7   1  23   35.33    6.26
  -7  -1  23   24.54    5.60
  -7   1  24    9.44    3.41
  -7  -1  24    7.37    3.64
  -7   1  25   42.02    6.98
  -7  -1  25   39.78    6.94
  -7   1  26    0.00    2.13
  -7  -1  26    0.00    1.90
  -7   1  27    0.28    1.87
  -7  -1  27    2.73    2.24
  -7   1  28    0.00    1.78
  -7  -1  28   -0.00    1.96
  -7   1  29   38.26    6.25
  -7  -1  29   24.57    5.42
  -7   1  30    0.29    1.82
  -7  -1  30    0.52    1.75
  -7   1  31   10.46    3.44
  -7  -1  31   17.34    4.32
  -7   1  32    0.13    1.86
  -7  -1  32    0.72    1.82
  -7   1  33    3.22    2.52
  -7  -1  33    2.27    2.03
  -7   1  34   -0.00    1.90
  -7  -1  34    0.23    1.62
  -7   1  35    6.44    2.80
  -7  -1  35    7.12    2.91
  -7   1  36    0.21    1.86
  -7  -1  36    0.00    2.15
  -7   1  37   -0.00    1.62
  -7  -1  37    0.00    1.47
  -7   1  38   -0.00    1.51
  -7  -1  38   -0.00    1.49
  -7   1  39    1.15    1.77
  -7  -1  39    3.79    2.36
  -7   1  40   -0.00    1.70
  -7  -1  40    1.41    1.75
  -7   2   1   47.76    8.59
   7  -2  -1   38.69    7.27
   7  -2  -1   41.88    7.43
   7   2  -1   42.30    7.04
   7   2  -1   37.65    6.97
  -7  -2   1   47.99    8.21
  -7   2   2   33.56    7.23
   7  -2  -2   31.61    6.59
   7  -2  -2   44.89    7.60
   7   2  -2   48.99    7.48
   7   2  -2   54.18    7.98
  -7  -2   2   41.89    7.81
  -7   2   3    7.25    2.81
  -7   2   3    4.86    3.02
   7  -2  -3    6.30    2.98
   7  -2  -3    2.01    2.30
   7   2  -3    7.22    3.17
   7   2  -3    2.51    2.66
  -7  -2   3    7.84    3.64
  -7   2   4    4.16    2.52
  -7   2   4    5.29    3.38
   7  -2  -4   11.21    3.87
   7  -2  -4    4.33    2.50
   7   2  -4    2.10    2.41
   7   2  -4    2.66    2.38
  -7  -2   4    5.09    3.31
  -7   2   5  241.34   21.07
  -7   2   5  253.00   23.60
   7  -2  -5  193.67   21.15
   7   2  -5  270.85   22.37
   7   2  -5  236.36   21.81
  -7  -2   5  228.26   22.75
  -7   2   6   13.22    3.65
  -7   2   6   16.72    5.06
   7  -2  -6    6.64    3.04
   7   2  -6    9.66    3.44
  -7  -2   6   18.43    5.03
  -7   2   7  249.07   21.19
  -7   2   7  212.58   22.47
   7  -2  -7  227.42   21.86
   7   2  -7  233.90   21.67
  -7  -2   7  262.28   21.79
  -7  -2   7  228.52   22.66
  -7   2   8    0.48    1.80
  -7   2   8    2.14    2.81
   7  -2  -8    7.85    3.31
   7   2  -8    5.13    2.78
  -7  -2   8    4.41    2.53
  -7  -2   8    5.71    3.54
  -7   2   9   61.32    7.82
  -7   2   9   50.46    8.55
   7  -2  -9   53.72    8.18
   7   2  -9   38.44    6.97
  -7  -2   9   61.48    8.12
  -7  -2   9   55.62    8.77
  -7   2  10    9.13    3.24
  -7   2  10   13.63    4.67
   7  -2 -10   13.48    4.00
   7   2 -10   14.44    4.09
  -7  -2  10   19.98    4.43
  -7  -2  10    7.32    3.49
  -7   2  11  129.68   13.12
  -7   2  11  127.21   14.84
   7  -2 -11  129.71   14.10
   7   2 -11  138.39   14.12
  -7  -2  11  126.42   13.47
  -7  -2  11  116.94   14.23
  -7   2  12   39.40    6.10
   7  -2 -12   34.96    6.53
   7   2 -12   37.86    6.57
  -7  -2  12   40.82    6.50
  -7  -2  12   42.91    7.46
  -7   2  13   62.94    7.99
   7  -2 -13   73.66    9.40
   7   2 -13   60.34    8.49
  -7  -2  13   49.08    7.66
  -7   2  14    2.67    2.09
   7  -2 -14    0.00    2.02
   7  -2 -14    2.29    1.99
   7   2 -14    3.18    2.56
  -7  -2  14    2.74    2.30
  -7   2  15   28.87    5.00
   7  -2 -15   17.04    4.74
   7   2 -15   22.60    5.05
  -7  -2  15   29.42    5.49
  -7   2  16   77.27    9.05
  -7   2  16   77.07   10.35
   7  -2 -16   66.91    9.39
   7   2 -16   72.52    9.53
  -7  -2  16   81.39    9.85
  -7  -2  16   77.53   10.53
  -7   2  17   61.37    7.78
  -7   2  17   48.12    8.28
   7  -2 -17   73.01    9.17
   7   2 -17   53.77    8.04
  -7  -2  17   62.27    8.50
  -7  -2  17   59.09    8.91
  -7   2  18   36.23    5.82
  -7   2  18   34.93    6.70
   7  -2 -18   36.20    6.46
   7   2 -18   51.59    7.38
  -7  -2  18   42.93    6.71
  -7  -2  18   28.01    6.15
  -7   2  19    1.87    1.90
  -7   2  19    1.37    2.25
   7  -2 -19    1.21    1.95
   7   2 -19    0.00    1.80
  -7  -2  19    1.46    2.40
  -7  -2  19    0.30    1.78
  -7   2  20    4.68    2.99
   7  -2 -20    9.80    3.39
   7   2 -20   10.44    3.37
  -7  -2  20    8.76    3.34
  -7  -2  20   10.84    3.74
  -7   2  21   52.44    8.25
   7  -2 -21   53.15    7.88
   7   2 -21   54.08    7.92
  -7  -2  21   57.89    8.70
  -7   2  22    7.99    3.47
   7   2 -22    6.80    2.95
  -7  -2  22    9.95    3.82
  -7   2  23   27.55    5.57
  -7  -2  23   25.46    5.56
  -7   2  24    1.74    2.18
  -7  -2  24    3.57    2.57
  -7   2  25    9.85    3.50
  -7  -2  25    9.11    3.73
  -7  -2  26    2.06    2.26
  -7   2  27   10.19    3.48
  -7  -2  27   14.03    4.22
  -7   2  28    2.07    2.16
  -7  -2  28    5.98    3.00
  -7   2  29    0.36    1.75
  -7  -2  29    1.87    2.23
  -7   2  30    0.87    1.71
  -7  -2  30    1.31    2.09
  -7   2  31    3.37    2.70
  -7  -2  31    6.24    2.85
  -7   2  32    1.08    1.83
  -7  -2  32   -0.00    1.80
  -7   2  33    7.01    2.92
  -7  -2  33   12.58    3.79
  -7   2  34   -0.00    1.43
  -7  -2  34   -0.00    1.86
  -7   2  35   -0.00    1.31
  -7  -2  35   -0.00    2.01
  -7   2  36    1.63    1.80
  -7  -2  36   -0.00    1.98
  -7   2  37    4.30    2.40
  -7  -2  37    1.83    2.20
  -7   2  38    0.00    1.62
  -7  -2  38    0.61    2.11
  -7   2  39    0.79    1.65
  -7  -2  39   -0.00    1.66
  -7   3   1   -0.00    2.28
   7  -3  -1   -0.00    2.34
   7  -3  -1   -0.00    2.35
   7   3  -1   -0.00    1.71
   7   3  -1    0.62    1.80
  -7  -3   1   -0.00    2.58
  -7   3   2  138.73   16.51
   7  -3  -2  119.07   14.84
   7  -3  -2  151.36   15.76
   7   3  -2  160.89   15.64
   7   3  -2  126.89   14.84
  -7  -3   2  144.56   16.34
  -7   3   3   48.59    8.60
   7  -3  -3   46.94    7.86
   7   3  -3   31.67    6.34
   7   3  -3   47.52    7.56
  -7  -3   3   36.91    7.46
  -7   3   4    2.86    3.22
   7  -3  -4    0.00    2.13
   7   3  -4    7.01    3.30
   7   3  -4   13.06    3.84
  -7  -3   4    6.83    3.45
  -7   3   5   75.99   11.22
   7  -3  -5   78.76   10.60
   7   3  -5   85.58   10.53
  -7  -3   5   69.32   10.67
  -7   3   6   13.71    4.90
   7  -3  -6   25.38    5.65
   7   3  -6    8.24    3.65
  -7  -3   6   17.00    4.70
  -7   3   7    4.52    2.43
  -7   3   7    5.00    3.31
   7  -3  -7    2.22    2.68
   7   3  -7    2.49    2.27
  -7  -3   7    4.47    3.46
  -7   3   8   -0.00    1.66
  -7   3   8    0.00    2.46
   7  -3  -8   -0.00    1.86
   7   3  -8    2.24    2.26
  -7  -3   8    2.40    2.43
  -7   3   9  201.30   18.72
  -7   3   9  188.41   20.39
   7  -3  -9  214.07   20.22
   7  -3  -9  216.57   20.28
   7   3  -9  213.50   19.75
  -7  -3   9  189.77   20.30
  -7   3  10   62.95    8.38
  -7   3  10   59.36    9.52
   7  -3 -10   69.68    9.57
   7  -3 -10   57.46    8.71
   7   3 -10   61.11    8.82
  -7  -3  10   65.38    9.73
  -7   3  11    5.81    2.68
   7  -3 -11    2.57    2.45
   7   3 -11    6.80    3.26
  -7  -3  11    4.53    3.07
  -7   3  12    0.61    1.82
   7  -3 -12   -0.00    2.25
   7   3 -12   -0.00    2.17
  -7   3  13   91.26    9.88
   7  -3 -13   68.47    9.84
   7  -3 -13   75.32    9.84
   7   3 -13   74.89    9.97
  -7   3  14   95.33   10.61
   7  -3 -14   87.34   11.40
   7   3 -14  100.81   11.70
  -7   3  15  156.08   14.49
  -7   3  15  123.85   15.31
   7  -3 -15  145.62   15.47
   7   3 -15  151.84   15.33
  -7  -3  15  137.79   15.82
  -7   3  16   18.78    4.09
  -7   3  16   10.01    3.84
   7  -3 -16   21.17    4.93
   7   3 -16   17.69    4.68
  -7  -3  16   17.41    5.06
  -7   3  17   -0.00    1.60
  -7   3  17   -0.00    2.03
   7  -3 -17   -0.00    2.09
   7   3 -17    2.48    2.42
  -7  -3  17    1.10    2.70
  -7   3  18   20.13    4.76
  -7   3  18   22.92    4.61
  -7   3  18   17.11    4.75
   7  -3 -18   20.23    5.00
   7   3 -18   29.28    5.86
  -7  -3  18   19.13    5.45
  -7   3  19  266.52   22.90
  -7   3  19  233.52   23.14
   7  -3 -19  255.52   23.35
   7   3 -19  268.71   23.33
  -7  -3  19  243.21   23.62
  -7   3  20    1.51    2.30
  -7   3  20   -0.00    1.80
   7   3 -20   -0.00    1.96
  -7  -3  20    1.68    2.92
  -7   3  21    5.68    2.63
  -7   3  21    5.82    2.97
   7   3 -21    6.22    2.96
  -7  -3  21    3.20    2.73
  -7   3  22    0.74    2.07
   7   3 -22    0.00    1.99
  -7  -3  22    1.43    2.26
  -7   3  23   16.07    4.40
  -7  -3  23    9.47    4.08
  -7   3  24   12.09    3.78
  -7  -3  24   10.17    3.73
  -7   3  25   13.96    4.17
  -7  -3  25   15.03    4.59
  -7   3  26    2.32    2.25
  -7  -3  26    0.00    2.47
  -7   3  27    0.82    1.63
  -7  -3  27    0.40    2.05
  -7   3  28    0.70    2.14
  -7  -3  28    1.69    2.28
  -7   3  29   15.05    3.94
  -7  -3  29    2.73    2.45
  -7   3  30    0.77    1.79
  -7  -3  30    1.22    2.11
  -7   3  31    4.49    2.49
  -7  -3  31   13.57    3.90
  -7   3  32    0.00    1.80
  -7  -3  32    0.00    2.14
  -7   3  33    5.20    2.91
  -7  -3  33    1.58    2.22
  -7   3  34    3.96    2.62
  -7  -3  34    3.37    2.60
  -7   3  35    4.63    2.56
  -7  -3  35   10.49    3.78
  -7   3  36   -0.00    1.61
  -7  -3  36    0.05    1.65
  -7   3  37   -0.00    1.59
  -7  -3  37    0.87    1.97
  -7   3  38    0.77    1.64
  -7  -3  38   -0.00    1.63
  -7   3  39    2.57    2.12
  -7   4   1   56.54    9.08
  -7   4   1   63.97   10.50
   7  -4  -1   76.93   10.76
   7   4  -1   68.66    9.46
   7   4  -1   61.88    9.31
  -7  -4   1   56.33    9.67
  -7   4   2   90.64   11.58
  -7   4   2   96.40   13.20
   7  -4  -2   79.63   11.58
   7  -4  -2   91.37   12.04
   7   4  -2   87.03   11.18
   7   4  -2   89.72   11.40
  -7  -4   2   76.87   11.60
  -7   4   3   12.10    4.40
  -7   4   3   11.52    4.42
   7  -4  -3   12.70    4.28
   7  -4  -3    9.24    3.95
   7   4  -3   13.36    4.25
   7   4  -3   18.98    4.79
  -7  -4   3    8.98    3.82
  -7   4   4   28.93    6.24
  -7   4   4   34.09    7.71
   7  -4  -4   30.71    6.61
   7  -4  -4   41.83    7.57
   7   4  -4   40.49    7.02
  -7  -4   4   24.24    6.27
  -7   4   5   64.39    9.60
  -7   4   5   81.24   11.73
   7  -4  -5   79.75   10.86
   7  -4  -5   77.41   10.54
   7   4  -5   68.08    9.78
  -7  -4   5   60.29   10.03
  -7   4   6   63.71    9.20
  -7   4   6   57.73    9.78
   7  -4  -6   59.00    9.34
   7  -4  -6   52.03    8.66
   7   4  -6   63.47    9.06
  -7  -4   6   56.45    9.54
  -7   4   7   38.79    6.92
  -7   4   7   38.38    7.73
   7  -4  -7   32.52    6.79
   7  -4  -7   41.63    7.31
   7   4  -7   35.20    6.64
  -7  -4   7   32.53    7.10
  -7   4   8   43.24    7.47
  -7   4   8   46.81    8.66
   7  -4  -8   47.75    8.23
   7  -4  -8   50.41    8.18
   7   4  -8   47.79    7.86
  -7  -4   8   46.01    8.44
  -7   4   9   38.56    6.69
  -7   4   9   31.53    6.86
   7  -4  -9   29.29    6.25
   7  -4  -9   26.07    5.66
   7   4  -9   20.15    5.09
  -7  -4   9   22.93    5.84
  -7   4  10    0.26    1.95
   7  -4 -10    0.81    2.07
   7   4 -10    3.49    2.59
  -7  -4  10    1.31    2.58
  -7   4  11  105.30   12.26
  -7   4  11   90.14   11.01
   7   4 -11  107.82   12.49
  -7   4  12  107.58   13.17
  -7   4  12  137.25   13.37
   7   4 -12  116.50   13.52
  -7   4  13  109.16   12.94
  -7   4  13  117.29   12.50
   7   4 -13  121.87   13.61
  -7   4  14   23.30    5.26
  -7   4  14   24.10    4.87
  -7   4  14   20.55    5.46
   7   4 -14   24.82    5.35
  -7  -4  14   21.50    5.62
  -7   4  15   53.58    7.97
  -7   4  15   47.48    7.02
  -7   4  15   44.93    8.01
   7   4 -15   45.43    7.67
  -7  -4  15   51.51    8.85
  -7   4  16   37.46    6.34
  -7   4  16   26.80    5.16
  -7   4  16   29.13    6.49
   7   4 -16   32.15    6.32
  -7  -4  16   21.87    6.15
  -7   4  17  129.58   14.33
  -7   4  17  157.23   14.25
  -7   4  17  122.02   14.99
   7   4 -17  149.38   15.28
  -7  -4  17  114.35   14.84
  -7   4  18   27.51    5.56
  -7   4  18   20.77    4.49
  -7   4  18   21.09    5.51
   7   4 -18   16.40    4.78
  -7  -4  18   16.87    5.12
  -7   4  19   10.08    3.84
  -7   4  19    7.64    3.76
   7   4 -19   13.55    4.07
  -7  -4  19   10.20    4.42
  -7   4  20   32.06    5.76
  -7   4  20   20.21    5.43
   7   4 -20   21.61    5.28
  -7  -4  20   20.73    5.64
  -7   4  21   37.73    7.00
   7   4 -21   35.21    6.58
  -7  -4  21   31.00    6.66
  -7   4  22   31.79    6.41
   7   4 -22   35.18    6.60
  -7  -4  22   34.35    6.91
  -7   4  23   12.04    4.16
   7   4 -23   13.16    3.93
  -7  -4  23   10.74    4.16
  -7   4  24    6.09    3.32
  -7  -4  24    1.36    2.69
  -7   4  25    1.38    2.22
  -7  -4  25    1.33    2.09
  -7   4  26    6.63    3.27
  -7  -4  26    7.04    3.44
  -7   4  27   11.27    3.78
  -7  -4  27    9.54    3.68
  -7   4  28    4.45    2.75
  -7  -4  28   13.66    4.43
  -7   4  29    3.67    2.41
  -7  -4  29    0.00    1.96
  -7   4  30    2.07    2.13
  -7  -4  30    3.04    2.49
  -7   4  31    3.72    2.42
  -7  -4  31    2.57    3.24
  -7   4  32    0.00    1.59
  -7  -4  32    1.09    2.51
  -7   4  33   13.94    3.78
  -7  -4  33    5.98    3.30
  -7   4  34    0.56    1.93
  -7  -4  34   -0.00    2.11
  -7   4  35    1.21    1.95
  -7  -4  35   -0.00    2.51
  -7   4  36    1.97    2.12
  -7  -4  36    0.49    1.68
  -7   4  37    1.31    1.94
  -7  -4  37    2.53    2.46
  -7   5   1    2.14    2.55
  -7   5   1    0.38    2.12
   7  -5  -1   -0.00    1.80
   7   5  -1    2.29    2.73
   7   5  -1    3.46    2.70
  -7  -5   1   -0.00    2.02
  -7   5   2    7.72    3.83
  -7   5   2    1.21    2.66
   7  -5  -2    0.00    1.93
   7   5  -2    0.98    2.69
   7   5  -2    0.00    2.65
  -7  -5   2    4.39    3.25
  -7   5   3   30.13    6.56
  -7   5   3   43.72    8.59
   7  -5  -3   36.94    7.46
   7   5  -3   32.93    6.77
  -7  -5   3   41.41    8.02
  -7   5   4  121.01   13.39
  -7   5   4  107.75   14.45
   7  -5  -4   98.26   12.70
   7   5  -4   73.04   11.13
  -7  -5   4   93.16   13.02
  -7   5   5   46.74    7.91
  -7   5   5   49.53    8.99
   7  -5  -5   43.65    7.70
   7   5  -5   26.89    6.48
  -7  -5   5   34.01    7.55
  -7   5   6    2.49    2.38
  -7   5   6    0.00    2.41
   7  -5  -6    3.93    2.90
   7   5  -6    1.80    2.18
  -7  -5   6    1.50    2.92
  -7   5   7   13.88    4.48
  -7   5   7   20.67    5.85
   7  -5  -7   10.87    4.02
   7   5  -7   15.41    4.42
  -7  -5   7    8.45    4.04
  -7   5   8   58.67    9.35
   7  -5  -8   67.57    9.94
   7   5  -8   76.67   10.31
  -7  -5   8   70.58   10.92
  -7   5   9  113.83   13.34
   7  -5  -9   96.49   12.92
   7   5  -9  124.35   13.84
  -7  -5   9  112.37   14.29
  -7   5  10   32.66    6.44
   7  -5 -10   39.15    6.96
   7   5 -10   22.00    5.69
  -7   5  11   92.46   11.65
   7   5 -11   83.32   11.28
  -7   5  12    3.62    2.78
  -7   5  12    0.98    2.29
   7   5 -12    0.00    2.16
  -7   5  13   30.92    6.38
  -7   5  13   22.65    6.10
   7   5 -13   30.58    6.25
  -7  -5  13   30.70    6.73
  -7   5  14   44.79    7.67
  -7   5  14   39.79    7.85
   7   5 -14   62.18    8.88
  -7  -5  14   40.75    8.13
  -7   5  15  165.77   16.06
  -7   5  15  118.06   15.44
   7   5 -15  146.13   15.60
  -7  -5  15  124.71   15.68
  -7   5  16   -0.00    1.82
  -7   5  16    0.14    1.99
  -7   5  16    0.00    2.33
   7   5 -16    0.00    2.32
  -7  -5  16    1.43    2.55
  -7   5  17    4.69    2.82
  -7   5  17    5.22    2.54
  -7   5  17    0.00    2.20
   7   5 -17    7.44    3.45
  -7  -5  17    1.32    2.35
  -7   5  18    4.01    3.23
  -7   5  18   10.36    4.25
   7   5 -18    5.90    3.17
  -7  -5  18    2.52    3.34
  -7   5  19   26.88    5.84
  -7   5  19   27.01    6.26
   7   5 -19   34.76    6.56
  -7  -5  19   19.33    6.00
  -7   5  20   46.61    7.21
  -7   5  20   29.00    6.45
   7   5 -20   23.80    5.67
  -7  -5  20   17.84    5.44
  -7   5  21    5.89    3.24
   7   5 -21    5.91    2.99
  -7  -5  21    5.21    3.11
  -7   5  22   -0.00    1.95
   7   5 -22    1.62    2.16
  -7  -5  22    0.00    1.93
  -7   5  23    2.52    2.50
   7   5 -23    7.57    3.32
  -7  -5  23    2.66    2.87
  -7   5  24    6.89    3.44
  -7  -5  24    8.72    3.84
  -7   5  25    6.54    3.09
  -7  -5  25    3.01    3.06
  -7   5  26    6.92    3.10
  -7  -5  26    2.95    2.85
  -7   5  27   -0.00    1.99
  -7  -5  27    0.00    2.41
  -7   5  28    2.00    2.26
  -7  -5  28   -0.00    2.46
  -7   5  29   15.11    4.26
  -7  -5  29    2.81    2.79
  -7   5  30    2.84    2.41
  -7  -5  30    3.42    2.56
  -7   5  31    3.88    2.76
  -7  -5  31    5.17    3.10
  -7   5  32    0.86    1.90
  -7  -5  32    0.51    2.28
  -7  -5  33    0.00    2.17
  -7  -5  34    5.68    3.09
  -7  -5  35    0.00    2.50
  -7  -5  36    5.37    3.37
   7  -6  -1   49.27    9.23
  -7  -6   1   81.60   11.81
   7  -6  -2   57.31    9.81
  -7  -6   2   65.25   10.71
   7  -6  -3   39.20    7.85
  -7  -6   3   28.58    7.20
  -7   6   4    9.46    4.24
   7  -6  -4    6.26    3.48
  -7  -6   4    7.61    4.23
  -7   6   5   -0.00    2.84
   7  -6  -5    0.73    2.11
  -7  -6   5    7.68    4.01
  -7   6   6   72.33   10.57
   7  -6  -6   74.20   11.10
  -7  -6   6   70.11   11.25
  -7   6   7  134.79   15.82
   7  -6  -7  148.87   16.68
  -7  -6   7  135.94   16.68
  -7   6   8   62.95    9.31
   7  -6  -8   33.42    7.32
  -7  -6   8   43.81    8.63
  -7   6   9    4.47    3.13
  -7   6  10   72.66   10.36
  -7   6  10   59.51   10.63
  -7   6  11  121.32   13.81
  -7   6  11   87.95   13.36
  -7   6  12   10.06    4.17
  -7   6  12    9.89    4.14
  -7  -6  12    5.47    3.70
  -7   6  13   11.64    4.20
  -7   6  13    8.99    4.07
  -7  -6  13   12.82    4.89
  -7   6  14   11.88    4.25
  -7   6  14    7.70    4.09
  -7  -6  14    9.19    4.03
  -7   6  15    3.28    2.70
  -7   6  15    4.27    3.30
  -7  -6  15    4.32    3.52
  -7   6  16   48.33    8.03
  -7   6  16   39.60    8.13
  -7  -6  16   38.97    7.88
  -7   6  17   62.45    8.94
  -7   6  17   40.93    8.18
  -7  -6  17   27.77    6.95
  -7   6  18   67.89    9.31
  -7   6  18   41.68    8.36
  -7  -6  18   48.05    8.84
  -7   6  19    6.42    3.08
  -7   6  19    5.51    3.07
  -7  -6  19    0.28    2.14
  -7   6  20    2.51    2.56
  -7   6  20   -0.00    2.19
  -7  -6  20    1.54    2.27
  -7   6  21    3.76    3.33
  -7  -6  21   -0.00    2.24
  -7   6  22   30.00    6.62
  -7  -6  22   16.99    5.30
  -7   6  23    8.29    3.82
  -7  -6  23   10.38    4.09
  -7  -6  24    8.34    3.89
  -7  -6  25    0.71    2.08
  -7  -6  26   17.13    5.22
  -7  -6  27   12.58    4.61
  -7  -6  28   11.66    4.42
  -7  -6  29    1.63    2.68
  -7  -6  30    0.50    2.06
  -7  -6  31   -0.00    2.73
  -7  -6  32    9.84    4.21
  -7  -6  33    1.75    2.53
  -7  -6  34    1.63    2.30
  -7  -6  35    0.00    2.44
   7  -7  -1    3.21    3.29
   7   7  -1    5.95    3.62
  -7  -7   1    2.97    2.98
   7  -7  -2   21.44    6.14
   7   7  -2   27.70    6.45
  -7  -7   2   16.23    5.57
   7  -7  -3    5.91    3.85
   7   7  -3    9.72    3.88
  -7  -7   3    5.08    3.77
   7  -7  -4  207.79   22.93
   7   7  -4  253.81   23.43
  -7  -7   4  217.56   23.66
   7  -7  -5   91.72   12.71
   7   7  -5   84.13   11.60
  -7  -7   5   62.80   11.31
   7  -7  -6    6.62    4.08
   7   7  -6   11.09    4.39
  -7  -7   6    3.91    3.66
   7   7  -7   65.13   10.10
  -7  -7   7   56.62   10.40
   7   7  -8   12.84    4.91
   7   7  -9   31.02    6.93
   7   7 -10   77.45   11.26
   7   7 -11   25.52    6.18
  -7  -7  11   14.41    5.35
  -7   7  12    3.91    3.07
   7   7 -12    2.30    2.67
  -7  -7  12    7.78    4.26
  -7   7  13   24.45    5.93
   7   7 -13   20.12    5.48
  -7  -7  13    4.68    4.00
  -7   7  14  157.66   16.39
   7   7 -14  111.72   14.67
  -7  -7  14  114.43   15.43
  -7   7  15    0.00    2.13
   7   7 -15    1.68    2.75
  -7  -7  15    0.03    2.61
  -7   7  16    2.55    2.75
   7   7 -16    4.86    3.23
  -7  -7  16   -0.00    2.21
  -7   7  17    1.87    2.68
   7   7 -17    0.84    1.71
  -7  -7  17    1.18    2.65
  -7   7  18    3.69    3.18
   7   7 -18    7.60    3.65
  -7  -7  18   10.10    4.40
  -7   7  19    1.59    2.61
   7   7 -19    1.58    2.49
  -7  -7  19    2.38    3.22
   7   7 -20   23.64    5.93
  -7  -7  20   22.94    6.12
   7   7 -21    0.74    2.25
  -7  -7  21    1.62    2.18
   7   7 -22    1.14    2.11
  -7  -7  22   -0.00    1.40
   7   7 -23    0.85    2.52
  -7  -7  23    1.17    2.07
  -7  -7  24   22.26    5.99
  -7  -7  25    1.32    2.42
  -7  -7  26    6.81    3.85
  -7  -7  27    2.04    2.87
  -7  -7  28    0.00    3.33
  -7  -7  29    0.00    2.67
  -7  -7  30    6.06    3.59
  -7  -7  31    0.04    2.21
  -7  -7  32   -0.00    2.62
  -7  -7  33    1.20    2.27
  -7   8   1   36.10    8.11
   7  -8  -1   37.01    8.51
   7   8  -1   55.08    9.02
  -7  -8   1   26.85    7.56
  -7   8   2   76.49   11.90
   7  -8  -2   73.74   11.87
   7   8  -2   68.19   10.91
  -7  -8   2   88.83   13.25
  -7   8   3    5.65    3.62
   7  -8  -3    3.68    3.70
   7   8  -3    7.13    3.72
  -7  -8   3    8.21    4.73
  -7   8   4   28.89    6.99
   7  -8  -4   30.08    7.43
   7   8  -4   20.31    5.86
  -7  -8   4   26.65    7.08
  -7   8   5    5.81    4.06
   7   8  -5    6.53    3.83
  -7  -8   5    2.52    2.70
  -7   8   6   20.54    6.01
   7   8  -6   31.73    7.05
  -7   8   7   -0.00    2.47
   7   8  -7    3.20    3.32
  -7   8   8   67.63   10.82
   7   8  -8   63.49   10.31
   7   8  -9    5.13    3.57
  -7  -8   9    6.37    3.94
   7   8 -10   25.74    6.18
  -7  -8  10   13.35    5.08
   7   8 -11    4.38    3.01
  -7  -8  11    0.58    2.57
   7   8 -12  132.51   14.93
  -7  -8  12   71.63   12.68
   7   8 -13    1.64    2.64
  -7  -8  13    0.34    3.03
   7   8 -14    9.91    4.20
  -7  -8  14    2.98    3.60
   7   8 -15   -0.00    1.72
  -7  -8  15    0.00    2.68
   7   8 -16   58.28    9.64
  -7  -8  16   36.36    8.30
   7   8 -17    0.29    2.25
  -7  -8  17    7.91    3.98
   7   8 -18    8.94    4.20
  -7  -8  18    6.82    3.91
  -7   8  19    0.19    2.75
   7   8 -19    1.77    2.45
  -7  -8  19    2.40    3.06
   7   8 -20    6.68    3.66
  -7  -8  20    1.10    2.86
   7   8 -21    0.00    2.07
  -7  -8  21    0.09    1.82
   7   8 -22    7.96    4.04
  -7  -8  22   10.62    4.73
   7   8 -23   10.75    4.54
  -7  -8  23    6.04    3.71
  -7  -8  24    1.56    3.03
  -7  -8  25    0.58    2.25
  -7  -8  26    8.97    4.34
  -7  -8  27    2.96    3.19
  -7  -8  28    1.91    2.84
  -7  -8  29    0.00    2.54
  -7  -8  30   -0.00    2.17
  -7  -8  31    1.17    2.04
  -7  -8  32    0.37    1.91
  -7   9   1   -0.00    2.71
   7  -9  -1    1.44    2.51
   7   9  -1    2.80    3.04
  -7  -9   1   -0.00    2.96
  -7   9   2   38.43    8.62
   7   9  -2   37.68    8.00
  -7  -9   2   41.27    9.21
  -7   9   3   -0.00    3.07
   7   9  -3   -0.00    2.37
  -7  -9   3    1.92    3.41
  -7   9   4   46.56    8.90
   7   9  -4   30.48    7.45
  -7  -9   4   40.53    9.19
  -7   9   5    0.99    3.01
   7   9  -5    8.35    3.70
  -7   9   6   28.01    6.98
   7   9  -6   18.18    5.54
  -7   9   7   23.12    6.41
   7   9  -7   13.19    4.88
  -7   9   8   38.31    7.95
   7   9  -8   29.53    7.15
  -7  -9   8   15.90    6.04
  -7   9   9    1.61    2.86
   7   9  -9   -0.00    2.44
  -7  -9   9    1.61    2.91
  -7   9  10   85.21   12.39
   7   9 -10   80.10   11.87
  -7  -9  10   54.81   10.72
  -7   9  11    0.00    2.59
   7   9 -11   -0.00    2.32
  -7  -9  11    1.86    3.05
  -7   9  12    3.49    4.16
   7   9 -12    2.15    3.25
  -7  -9  12    0.76    2.50
  -7   9  13    0.00    2.96
   7   9 -13    9.94    4.43
  -7  -9  13    3.10    3.31
  -7   9  14   50.96    9.42
   7   9 -14   51.74    9.73
  -7  -9  14   50.70    9.91
  -7   9  15    0.00    2.97
   7   9 -15    2.51    2.92
  -7  -9  15    1.67    3.41
  -7   9  16   10.27    4.25
   7   9 -16   10.78    4.51
  -7  -9  16    8.36    4.27
   7   9 -17    1.60    2.63
  -7  -9  17   -0.00    3.00
   7   9 -18   19.56    5.72
  -7  -9  18    4.40    4.21
   7   9 -19    1.83    2.88
  -7  -9  19   -0.00    2.19
   7   9 -20    7.42    4.03
  -7  -9  20   13.58    5.23
   7   9 -21   -0.00    2.73
  -7  -9  21    2.33    2.75
   7   9 -22   -0.00    2.35
  -7  -9  22   -0.00    2.97
   7   9 -23   -0.00    2.29
  -7  -9  23    0.27    2.19
   7   9 -24    7.64    4.12
  -7  -9  24    5.76    4.00
  -7  -9  25   -0.00    2.45
  -7  -9  26    2.03    3.29
  -7  -9  27    0.00    3.31
  -7  -9  28    1.88    2.35
  -7  -9  29   -0.00    2.19
  -7  -9  30    6.82    3.86
  -7  -9  31   -0.00    2.59
  -7  10   1   11.76    4.98
   7  10  -1   15.44    5.53
  -7 -10   1   14.48    5.96
  -7  10   2   31.26    7.78
   7  10  -2   29.40    7.48
  -7 -10   2   42.71    9.39
  -7  10   3    0.54    2.94
   7  10  -3    3.41    3.57
  -7  10   4    0.65    2.91
   7  10  -4    1.48    3.14
  -7  10   5   -0.00    2.15
   7  10  -5    0.24    2.50
  -7  10   6   94.31   13.75
   7  10  -6   89.31   13.33
  -7 -10   6   91.30   14.33
  -7  10   7    1.12    2.82
   7  10  -7    2.17    3.22
  -7 -10   7    0.43    2.25
  -7  10   8    6.20    4.25
   7  10  -8    3.28    2.98
  -7 -10   8    4.17    3.94
  -7  10   9    0.09    3.49
   7  10  -9    1.68    2.76
  -7 -10   9   -0.00    2.34
  -7  10  10    5.33    4.34
   7  10 -10    5.57    4.09
  -7 -10  10    2.01    3.40
  -7  10  11    2.41    3.02
   7  10 -11    1.04    2.17
  -7 -10  11   -0.00    2.66
  -7  10  12   29.35    7.56
   7  10 -12   32.38    7.88
  -7 -10  12   24.47    7.60
  -7  10  13    0.00    2.97
   7  10 -13   -0.00    3.25
  -7 -10  13    1.06    2.59
  -7  10  14    5.30    3.60
   7  10 -14    5.17    3.90
  -7 -10  14    2.05    3.81
  -7  10  15    1.91    3.40
   7  10 -15    0.00    3.06
  -7 -10  15    0.61    2.07
  -7  10  16   30.63    7.34
   7  10 -16   40.97    8.61
  -7 -10  16   11.58    5.95
  -7  10  17   -0.00    3.33
   7  10 -17   -0.00    2.31
  -7 -10  17    1.12    2.62
  -7  10  18   25.29    6.76
   7  10 -18   15.10    5.80
  -7 -10  18   13.08    5.35
   7  10 -19    0.00    2.76
  -7 -10  19    1.05    2.62
   7  10 -20    2.79    3.62
  -7 -10  20    1.86    3.50
   7  10 -21   -0.00    2.77
  -7 -10  21   -0.00    3.43
   7  10 -22   31.42    7.55
  -7 -10  22   14.49    5.87
   7  10 -23    0.00    2.62
  -7 -10  23   -0.00    3.15
   7  10 -24    0.34    2.55
  -7 -10  24   -0.00    3.23
  -7 -10  25    0.70    2.65
  -7 -10  26    4.28    4.01
  -7 -10  27   -0.00    3.23
  -7 -10  28    1.55    2.97
  -7 -10  29   -0.00    2.65
  -7  11   1   -0.00    2.95
   7  11  -1   -0.00    2.43
  -7 -11   1    1.39    3.13
  -7  11   2    4.19    4.41
   7  11  -2    5.03    3.56
  -7  11   3    5.45    4.30
   7  11  -3    3.23    2.96
  -7  11   4   29.58    7.64
   7  11  -4   41.87    8.81
  -7  11   5   23.22    6.75
   7  11  -5   11.36    4.78
  -7 -11   5    2.19    3.76
  -7  11   6   -0.00    2.38
   7  11  -6    0.97    2.69
  -7 -11   6    2.90    3.98
  -7  11   7   15.36    5.99
   7  11  -7   15.52    5.63
  -7 -11   7    1.54    2.95
  -7  11   8   13.85    5.43
   7  11  -8   12.73    5.65
  -7 -11   8    6.23    4.58
  -7  11   9    1.23    3.08
   7  11  -9    0.00    2.92
  -7 -11   9    4.40    3.70
  -7  11  10   17.87    6.23
   7  11 -10   28.50    7.27
  -7 -11  10   16.12    6.23
  -7  11  11   -0.00    2.85
   7  11 -11    2.48    3.81
  -7 -11  11    1.68    2.79
  -7  11  12    4.37    3.79
   7  11 -12    2.18    2.64
  -7 -11  12   -0.00    2.88
  -7  11  13   -0.00    3.09
   7  11 -13    0.00    2.69
  -7 -11  13    0.38    3.26
  -7  11  14   30.15    7.44
   7  11 -14   15.03    5.85
  -7 -11  14   19.03    6.67
  -7  11  15    0.40    2.59
   7  11 -15   -0.00    2.76
  -7 -11  15    0.18    2.89
  -7  11  16    7.96    4.25
   7  11 -16   13.47    5.17
  -7 -11  16    2.12    3.01
  -7  11  17    6.21    4.42
   7  11 -17    0.00    3.40
  -7 -11  17   -0.00    3.13
   7  11 -18    6.29    4.06
  -7 -11  18    2.64    3.74
   7  11 -19   -0.00    2.84
  -7 -11  19    0.00    3.45
   7  11 -20   11.37    5.07
  -7 -11  20    8.04    5.12
   7  11 -21    2.53    3.65
  -7 -11  21    0.17    3.14
   7  11 -22   -0.00    2.39
  -7 -11  22   -0.00    3.52
   7  11 -23    0.33    2.94
  -7 -11  23    7.94    4.75
   7  11 -24    7.54    4.09
  -7 -11  24   11.24    5.28
  -7 -11  25    1.97    3.36
  -7 -11  26    0.41    3.18
  -7 -11  27   -0.00    3.17
  -7  12   1    2.96    3.69
   7  12  -1   -0.00    2.42
  -7  12   2   12.22    5.67
   7  12  -2   16.62    5.85
  -7  12   3    1.43    3.80
   7  12  -3    2.28    3.78
  -7 -12   3    0.45    3.86
  -7  12   4    0.24    2.63
   7  12  -4    1.49    2.61
  -7 -12   4    1.01    2.60
  -7  12   5    2.68    3.75
   7  12  -5   11.47    5.07
  -7 -12   5    5.15    4.26
  -7  12   6   43.77    9.47
   7  12  -6   24.81    7.12
  -7 -12   6   29.31    8.65
  -7  12   7    1.06    3.07
   7  12  -7    0.00    2.70
  -7 -12   7    1.08    3.43
  -7  12   8    6.86    4.74
   7  12  -8    1.60    3.30
  -7 -12   8    1.76    3.35
  -7  12   9   -0.00    3.19
   7  12  -9    0.12    2.36
  -7 -12   9    3.18    3.36
  -7  12  10    3.60    3.81
   7  12 -10    7.29    4.35
  -7 -12  10    3.73    4.39
  -7  12  11    4.09    3.41
   7  12 -11    0.00    3.11
  -7 -12  11    2.09    3.79
  -7  12  12   17.78    6.34
   7  12 -12    8.08    5.29
  -7 -12  12   10.17    4.91
  -7  12  13   -0.00    2.81
   7  12 -13    0.62    2.88
  -7 -12  13    0.96    2.99
  -7  12  14    0.00    3.17
  -7 -12  14   -0.00    3.24
  -7  12  15   -0.00    2.67
   7  12 -15    0.00    2.84
  -7 -12  15    2.77    3.87
  -7  12  16   19.80    6.27
   7  12 -16   17.60    6.47
  -7 -12  16   13.11    6.20
  -7  12  17    0.00    3.06
   7  12 -17    0.03    3.57
  -7 -12  17   -0.00    2.69
   7  12 -18    4.36    4.06
  -7 -12  18    3.69    3.64
   7  12 -19    2.41    3.72
  -7 -12  19    0.00    3.36
   7  12 -20    7.00    4.52
  -7 -12  20    7.14    5.16
   7  12 -21    0.00    2.67
  -7 -12  21    2.27    3.76
   7  12 -22    3.13    4.48
  -7 -12  22   -0.00    3.72
   7  12 -23    2.69    3.08
  -7 -12  23    3.95    4.35
   7  12 -24    6.35    4.52
  -7 -12  24    2.75    3.46
  -7 -12  25    2.83    3.90
  -7 -12  26    0.80    3.24
  -7  13   1   -0.00    3.18
   7  13  -1   -0.00    2.99
  -7  13   2   10.24    5.41
   7  13  -2   13.27    5.29
  -7  13   3    5.77    5.15
   7  13  -3   12.88    5.85
  -7  13   4   44.21   10.01
   7  13  -4   42.75    9.47
  -7  13   5    7.21    4.97
   7  13  -5    7.48    4.58
  -7  13   6    0.69    3.41
   7  13  -6    1.79    3.49
  -7 -13   6   -0.00    2.61
  -7  13   7    0.16    3.63
   7  13  -7    0.71    2.88
  -7 -13   7    0.26    2.89
  -7  13   8    6.91    4.52
   7  13  -8   14.73    5.70
  -7 -13   8    1.24    2.58
  -7  13   9    5.62    4.65
   7  13  -9    4.92    4.12
  -7 -13   9    0.84    3.00
  -7  13  10   10.20    5.06
   7  13 -10    9.61    5.13
  -7 -13  10    9.78    5.49
  -7  13  11    0.78    3.13
   7  13 -11    9.97    4.92
  -7 -13  11    2.73    3.51
  -7  13  12    1.40    2.96
   7  13 -12    0.43    3.59
  -7 -13  12   -0.00    2.82
  -7  13  13    8.08    4.51
   7  13 -13    5.22    4.06
  -7 -13  13   -0.00    3.29
  -7  13  14   18.82    6.77
   7  13 -14   13.32    5.79
  -7 -13  14   14.46    6.04
  -7  13  15   -0.00    2.61
   7  13 -15    0.00    2.88
  -7 -13  15    1.31    3.01
  -7  13  16    2.08    3.22
   7  13 -16    0.93    3.14
  -7 -13  16    2.85    3.81
   7  13 -17   -0.00    3.14
  -7 -13  17    0.00    3.30
   7  13 -18   -0.00    2.89
  -7 -13  18    0.54    3.45
   7  13 -19   -0.00    2.32
  -7 -13  19    0.80    2.61
   7  13 -20    7.36    4.62
  -7 -13  20    0.00    3.20
   7  13 -21    7.39    4.47
  -7 -13  21    1.64    3.98
   7  13 -22    2.84    3.48
  -7 -13  22    1.36    2.94
   7  13 -23    7.85    4.34
  -7 -13  23    3.96    4.26
   7  13 -24    6.12    4.70
  -7 -13  24    4.89    4.75
  -7  14   1    5.21    4.40
   7  14  -1   10.11    5.04
  -7  14   2   24.91    7.78
   7  14  -2   13.99    6.06
  -7  14   3    2.03    3.89
   7  14  -3    1.30    3.51
  -7  14   4   -0.00    3.17
   7  14  -4    1.40    3.30
  -7  14   5    2.84    3.75
   7  14  -5    0.00    3.74
  -7  14   6   18.49    7.12
   7  14  -6   14.68    6.13
  -7  14   7   21.60    7.69
   7  14  -7   19.85    6.86
  -7  14   8   12.42    6.03
   7  14  -8    5.57    4.19
  -7  14   9   -0.00    3.32
   7  14  -9    3.90    3.73
  -7 -14   9    0.46    2.51
  -7  14  10    8.84    5.09
   7  14 -10    4.67    4.37
  -7 -14  10    3.60    4.02
  -7  14  11    3.04    3.99
   7  14 -11    0.21    3.17
  -7 -14  11   -0.00    2.54
  -7  14  12   10.74    5.36
   7  14 -12    5.41    4.57
  -7 -14  12    3.11    4.06
  -7  14  13    2.57    3.40
   7  14 -13   -0.00    2.88
  -7 -14  13   -0.00    3.96
  -7  14  14    0.00    3.83
   7  14 -14    0.35    3.11
  -7 -14  14    8.06    4.83
  -7  14  15    0.02    2.53
   7  14 -15    3.93    3.81
  -7 -14  15   -0.00    3.70
  -7  14  16    3.56    3.55
   7  14 -16   -0.00    2.07
  -7 -14  16    2.56    3.87
   7  14 -17    6.04    4.48
  -7 -14  17   -0.00    3.08
   7  14 -18   -0.00    3.74
  -7 -14  18   -0.00    2.92
   7  14 -19    0.00    2.79
  -7 -14  19   -0.00    3.15
   7  14 -20    2.44    3.31
  -7 -14  20   -0.00    2.85
   7  14 -21    2.15    3.58
  -7 -14  21    1.39    2.94
   7  14 -22   11.29    5.34
  -7 -14  22   -0.00    3.24
   7  14 -23    0.00    2.85
   7  14 -24    0.00    2.94
  -7  15   1   -0.00    3.24
   7  15  -1   -0.00    3.42
  -7  15   2   -0.00    3.08
   7  15  -2    2.25    3.32
  -7  15   3    6.29    5.05
   7  15  -3    2.59    3.72
  -7  15   4   11.19    5.78
   7  15  -4    3.52    4.41
  -7  15   5    0.70    3.50
   7  15  -5    2.60    3.37
  -7  15   6    0.47    3.45
   7  15  -6    6.98    4.33
  -7  15   7    2.82    4.02
   7  15  -7    0.00    3.24
  -7  15   8    7.61    4.93
   7  15  -8    6.56    3.94
  -7  15   9    1.78    3.48
   7  15  -9    4.15    4.03
  -7  15  10    1.08    3.20
   7  15 -10    0.69    2.76
  -7  15  11    0.57    3.61
   7  15 -11    7.02    4.43
  -7  15  12    2.17    3.50
   7  15 -12   -0.00    3.04
  -7 -15  12    1.11    3.23
  -7  15  13    0.00    3.21
   7  15 -13    2.21    2.92
  -7 -15  13    3.02    4.11
  -7  15  14    1.32    3.60
   7  15 -14    1.47    2.91
  -7 -15  14    1.17    2.72
  -7  15  15    4.07    4.32
   7  15 -15   10.38    5.55
  -7 -15  15    2.68    4.53
   7  15 -16    0.61    3.48
  -7 -15  16   -0.00    3.08
   7  15 -17    1.14    2.83
  -7 -15  17   -0.00    3.01
   7  15 -18    1.44    3.20
  -7 -15  18    0.33    3.41
   7  15 -19    0.00    3.59
  -7 -15  19    3.65    3.55
   7  15 -20    0.00    3.13
  -7 -15  20    2.50    3.68
   7  15 -21   -0.00    3.00
   7  15 -22    0.92    3.11
   7  15 -23   -0.00    3.36
  -7  16   1    0.34    3.67
   7  16  -1    4.24    3.94
  -7  16   2    3.74    3.70
   7  16  -2   -0.00    3.71
  -7  16   3   -0.00    4.10
   7  16  -3   -0.00    3.75
  -7  16   4   -0.00    2.92
   7  16  -4   -0.00    3.69
  -7  16   5    0.12    2.99
   7  16  -5   -0.00    2.59
  -7  16   6    2.30    4.11
   7  16  -6    0.00    3.38
  -7  16   7    0.73    3.77
   7  16  -7    4.71    4.17
  -7  16   8   -0.00    2.68
   7  16  -8    0.00    2.81
  -7  16   9    0.00    3.84
   7  16  -9    2.74    3.85
  -7  16  10    1.74    3.97
  -7  16  11    0.47    3.13
  -7  16  12    3.04    3.86
  -7  16  13    0.00    2.86
  -7  16  14   -0.00    3.04
  -7 -16  16    3.66    4.65
  -7 -16  17    1.59    4.24
  -7 -16  18   -0.00    3.77
  -7  17   9    0.00    4.18
  -7  17  10    2.29    3.97
  -7  17  11    2.92    4.00
  -7  17  12   -0.00    3.14
  -7  17  13   -0.00    2.96
  -7  17  14    0.00    3.61
  -6   0   1    0.58    1.74
  -6   0   1    0.73    2.23
   6   0  -1   -0.00    2.02
   6   0  -1    0.90    1.67
  -6   0   2  335.64   27.28
  -6   0   2  380.15   30.00
   6   0  -2  290.79   27.27
   6   0  -2  357.46   28.55
  -6   0   3   -0.00    1.83
  -6   0   3   -0.00    2.28
   6   0  -3   -0.00    1.81
   6   0  -3    1.05    1.89
  -6   0   4   19.75    4.20
  -6   0   4   24.27    5.37
   6   0  -4   17.87    4.38
   6   0  -4   22.14    4.78
  -6   0   5   -0.00    1.66
  -6   0   5    1.43    2.64
   6   0  -5    0.42    1.88
   6   0  -5   -0.00    2.27
  -6   0   6 1263.49   88.19
  -6   0   6 1203.03   89.80
   6   0  -6 1205.45   88.58
   6   0  -6 1245.13   88.78
  -6   0   7    0.88    1.71
  -6   0   7   -0.00    2.26
   6   0  -7    0.96    1.92
   6   0  -7   -0.00    1.96
  -6   0   8   23.88    4.41
  -6   0   8   16.47    4.44
   6   0  -8   20.88    4.43
   6   0  -8   20.44    4.33
  -6   0   9   -0.00    1.37
  -6   0   9    0.87    1.51
   6   0  -9    0.94    1.90
   6   0  -9   -0.00    1.84
  -6   0  10  199.88   18.22
  -6   0  10  240.11   20.40
   6   0 -10  176.96   18.21
   6   0 -10  241.01   19.11
  -6   0  11    0.05    1.50
  -6   0  11   -0.00    1.76
   6   0 -11   -0.00    1.82
  -6   0  12  276.70   21.87
  -6   0  12  246.96   22.64
   6   0 -12  243.42   21.84
  -6   0  13    0.00    1.49
  -6   0  13    0.00    2.03
   6   0 -13    1.93    2.01
  -6   0  14   81.07    9.17
  -6   0  14   80.41   10.06
   6   0 -14   88.02    9.76
  -6   0  15    0.60    1.81
  -6   0  15    1.05    1.92
   6   0 -15    1.98    1.97
  -6   0  16  209.32   19.03
  -6   0  16  222.69   20.37
   6   0 -16  241.74   19.98
  -6   0  17   -0.00    1.30
   6   0 -17    0.24    1.50
  -6   0  18  141.55   13.65
   6   0 -18  147.24   14.11
  -6   0  19   -0.00    1.44
   6   0 -19    0.36    1.31
  -6   0  20    0.00    1.44
  -6   0  20    1.85    2.19
   6   0 -20    1.26    1.57
   6   0 -20    1.47    1.20
  -6   0  21    0.82    2.09
   6   0 -21    0.39    1.45
  -6   0  22   88.58   10.25
   6   0 -22   79.32    9.41
   6   0 -22   88.50    7.13
  -6   0  23    0.40    1.89
  -6   0  24    0.00    1.26
  -6   0  25    0.00    1.44
  -6   0  26   47.36    6.85
  -6   0  27    0.68    1.59
  -6   0  28   24.89    4.75
  -6   0  29    0.00    1.63
  -6   0  30   13.08    3.55
  -6   0  31   -0.00    1.68
  -6   0  32   29.73    5.20
  -6   0  33   -0.00    1.43
  -6   0  34    0.45    1.79
  -6   0  35    1.21    1.77
  -6   0  36    7.89    2.71
  -6   0  37   -0.00    1.52
  -6   0  38    3.14    1.92
  -6   0  39   -0.00    1.32
  -6   0  40    1.52    1.60
  -6   1   1    6.91    2.74
  -6   1   1    0.00    2.45
   6  -1  -1    6.18    2.79
   6  -1  -1    3.15    2.36
   6   1  -1    7.46    3.08
   6   1  -1    2.00    2.11
  -6  -1   1    7.51    2.86
  -6  -1   1    3.66    2.58
  -6   1   2  576.70   40.91
  -6   1   2  510.68   42.35
   6  -1  -2  429.19   40.34
   6  -1  -2  571.71   41.99
   6   1  -2  522.14   40.98
   6   1  -2  541.06   41.56
  -6  -1   2  542.94   40.65
  -6  -1   2  546.94   42.65
  -6   1   3   29.21    5.16
  -6   1   3   21.06    5.47
   6  -1  -3   24.06    5.07
   6  -1  -3   24.04    5.15
   6   1  -3   24.01    5.11
   6   1  -3   19.47    4.59
  -6  -1   3   34.73    5.48
  -6  -1   3   36.50    6.61
  -6   1   4  760.39   53.95
  -6   1   4  655.11   55.23
   6  -1  -4  637.36   53.96
   6  -1  -4  764.97   54.93
   6   1  -4  794.04   54.85
   6   1  -4  816.80   55.34
  -6  -1   4  711.11   53.74
  -6  -1   4  662.60   55.06
  -6   1   5  130.26   11.57
  -6   1   5   81.72   11.36
   6  -1  -5   96.94   11.16
   6  -1  -5  103.32   11.27
   6   1  -5   86.61   10.58
   6   1  -5   89.69   10.78
  -6  -1   5   90.43   10.44
  -6  -1   5  116.45   12.58
  -6   1   6   85.94    9.75
  -6   1   6   78.20   10.71
   6  -1  -6  100.70   10.89
   6  -1  -6   94.55   10.52
   6   1  -6   87.53   10.23
   6   1  -6   88.50   10.29
  -6  -1   6   94.42   10.22
  -6  -1   6   84.50   10.81
  -6   1   7  229.65   18.83
  -6   1   7  188.39   19.65
   6  -1  -7  238.76   19.82
   6  -1  -7  222.87   19.20
   6   1  -7  183.90   18.50
   6   1  -7  207.23   19.00
  -6  -1   7  220.85   18.87
  -6  -1   7  195.72   19.68
  -6   1   8  636.94   47.35
  -6   1   8  645.14   49.38
   6  -1  -8  617.25   48.07
   6  -1  -8  637.23   47.80
   6   1  -8  549.31   47.31
   6   1  -8  669.32   48.13
  -6  -1   8  696.78   48.02
  -6  -1   8  620.21   48.98
  -6   1   9    8.97    2.88
  -6   1   9    8.56    3.78
   6  -1  -9    6.05    2.72
   6  -1  -9    5.88    2.74
   6   1  -9   12.51    3.58
   6   1  -9   12.06    3.52
  -6  -1   9   10.28    3.01
  -6  -1   9   13.72    4.24
  -6   1  10   87.10    9.51
  -6   1  10   88.48   10.89
   6  -1 -10   89.49   10.15
   6   1 -10   72.21    9.35
  -6  -1  10   91.34    9.86
  -6  -1  10   87.38   10.68
  -6   1  11   17.76    3.66
   6  -1 -11   10.04    3.35
   6   1 -11    8.24    2.87
  -6  -1  11   10.19    3.12
  -6  -1  11    2.42    2.51
  -6   1  12  299.91   23.69
  -6   1  12  291.23   25.16
   6  -1 -12  288.45   24.29
   6   1 -12  259.37   23.73
  -6  -1  12  296.56   24.01
  -6  -1  12  279.63   24.94
  -6   1  13   60.59    7.15
  -6   1  13   50.84    7.73
   6  -1 -13   51.63    7.28
   6   1 -13   48.60    6.95
  -6  -1  13   58.88    7.32
  -6  -1  13   39.39    6.97
  -6   1  14  122.40   12.55
  -6   1  14  129.59   13.87
   6  -1 -14  143.98   13.71
   6   1 -14  131.04   13.30
  -6  -1  14  156.69   13.78
  -6  -1  14  120.30   13.66
  -6   1  15    7.20    2.56
  -6   1  15    8.20    3.48
   6  -1 -15   12.30    3.37
   6   1 -15    8.70    2.91
  -6  -1  15   10.26    3.03
  -6  -1  15   11.24    3.69
  -6   1  16    4.22    2.17
  -6   1  16    3.34    2.11
   6  -1 -16    1.07    1.87
   6  -1 -16    7.11    2.30
   6   1 -16    5.92    2.53
  -6  -1  16    3.57    2.12
  -6   1  17    5.82    2.31
   6  -1 -17    8.87    2.98
   6  -1 -17    7.38    2.24
   6   1 -17    7.37    2.70
  -6  -1  17    6.14    2.75
  -6   1  18  211.74   17.85
   6  -1 -18  185.10   17.96
   6  -1 -18  201.11   16.89
   6   1 -18  211.81   18.42
  -6  -1  18  212.88   18.43
  -6   1  19   29.32    4.78
   6  -1 -19   26.47    5.04
   6  -1 -19   27.69    4.03
   6   1 -19   31.48    5.29
  -6  -1  19   33.18    5.42
  -6  -1  19   41.23    6.41
  -6   1  20    0.00    1.40
  -6   1  20    0.00    1.62
   6  -1 -20    0.09    1.77
   6  -1 -20   -0.00    0.90
   6   1 -20    0.24    1.49
  -6  -1  20   -0.00    1.54
  -6  -1  20    1.14    1.99
  -6   1  21    4.25    2.18
   6  -1 -21    3.37    2.12
   6  -1 -21    1.66    0.88
   6   1 -21    2.16    1.88
  -6  -1  21    0.72    1.63
  -6   1  22    8.03    3.06
   6   1 -22    8.85    3.07
  -6  -1  22   11.17    3.44
  -6   1  23    3.66    2.17
  -6  -1  23    3.08    2.63
  -6   1  24   20.40    4.43
  -6  -1  24   28.77    5.33
  -6   1  25    1.55    1.72
  -6  -1  25    1.83    1.98
  -6   1  26    1.28    1.82
  -6  -1  26    1.54    2.10
  -6   1  27   -0.00    1.48
  -6  -1  27    0.16    1.57
  -6   1  28   35.56    5.76
  -6  -1  28   37.27    6.06
  -6   1  29    0.00    1.41
  -6  -1  29    0.56    1.68
  -6   1  30   14.46    3.59
  -6  -1  30   13.84    3.73
  -6   1  31   -0.00    1.46
  -6  -1  31   -0.00    1.39
  -6   1  32    2.32    1.68
  -6  -1  32    0.00    1.73
  -6   1  33    2.72    1.93
  -6  -1  33    0.00    1.75
  -6   1  34    8.62    2.90
  -6  -1  34    9.18    3.08
  -6   1  35    1.11    1.53
  -6  -1  35    1.19    1.72
  -6   1  36   -0.00    1.42
  -6  -1  36    1.08    2.02
  -6   1  37    0.00    1.50
  -6  -1  37    1.01    2.05
  -6   1  38    1.13    1.58
  -6  -1  38    2.17    1.78
  -6   1  39    0.68    1.34
  -6  -1  39   -0.00    1.34
  -6  -1  40    6.62    2.50
  -6  -1  41    0.66    1.54
  -6   2   1    1.11    1.98
  -6   2   1    3.82    3.22
   6  -2  -1    6.04    2.97
   6  -2  -1    5.49    2.94
   6   2  -1    4.79    2.93
   6   2  -1    6.89    3.07
  -6  -2   1    4.77    2.25
  -6  -2   1    0.89    1.74
  -6   2   2   11.90    3.43
  -6   2   2   18.33    5.10
   6  -2  -2   18.90    4.44
   6  -2  -2    6.27    3.08
   6   2  -2   13.67    3.90
   6   2  -2    9.41    3.38
  -6  -2   2    7.19    2.80
  -6  -2   2   17.52    4.73
  -6   2   3    4.92    2.25
  -6   2   3    4.88    2.80
   6  -2  -3    0.00    2.07
   6  -2  -3    5.73    2.65
   6   2  -3    1.68    2.17
   6   2  -3    5.31    2.87
  -6  -2   3    1.42    1.85
  -6  -2   3    0.00    2.03
  -6   2   4   56.76    7.71
  -6   2   4   61.03    9.25
   6  -2  -4   55.73    8.26
   6  -2  -4   64.41    8.64
   6   2  -4   56.05    8.04
   6   2  -4   81.22    9.29
  -6  -2   4   54.57    7.73
  -6  -2   4   72.65    9.68
  -6   2   5   10.55    3.12
  -6   2   5    7.83    3.45
   6  -2  -5   11.09    3.89
   6  -2  -5   15.68    3.88
   6   2  -5   11.55    3.37
   6   2  -5   10.67    3.41
  -6  -2   5   14.23    3.55
  -6  -2   5   14.83    4.40
  -6   2   6  298.82   24.73
  -6   2   6  334.59   27.30
   6  -2  -6  275.56   25.27
   6  -2  -6  309.50   25.48
   6   2  -6  294.20   25.22
   6   2  -6  304.13   25.46
  -6  -2   6  330.18   25.50
  -6  -2   6  247.83   25.37
  -6   2   7   52.34    7.04
  -6   2   7   40.44    7.42
   6  -2  -7   56.30    7.86
   6  -2  -7   40.55    6.75
   6   2  -7   47.56    7.22
   6   2  -7   51.22    7.32
  -6  -2   7   53.75    7.23
  -6  -2   7   58.50    8.43
  -6   2   8    3.35    2.02
  -6   2   8    3.84    2.98
   6  -2  -8    2.67    2.45
   6  -2  -8    4.36    2.42
   6   2  -8    7.03    2.83
   6   2  -8    3.55    2.45
  -6  -2   8    2.87    2.03
  -6  -2   8    2.20    2.48
  -6   2   9    0.36    1.68
  -6   2   9    0.00    2.34
   6  -2  -9   -0.00    1.63
   6   2  -9   -0.00    1.78
   6   2  -9   -0.00    1.75
  -6  -2   9   -0.00    1.70
  -6  -2   9    0.00    1.82
  -6   2  10  247.41   21.17
  -6   2  10  255.33   22.97
   6  -2 -10  231.62   21.81
   6   2 -10  248.87   21.94
  -6  -2  10  288.70   22.35
  -6  -2  10  231.57   22.48
  -6   2  11  261.24   20.36
  -6   2  11  216.26   21.23
   6  -2 -11  220.15   20.58
   6   2 -11  252.77   20.97
  -6  -2  11  231.70   20.44
  -6  -2  11  202.90   20.85
  -6   2  12   84.78    9.22
  -6   2  12   63.77    9.48
   6  -2 -12   87.74   10.15
   6  -2 -12   83.85    9.60
   6   2 -12   95.93   10.28
  -6  -2  12   74.03    9.31
  -6  -2  12   82.05   10.35
  -6   2  13   14.58    3.38
  -6   2  13   12.90    3.98
   6  -2 -13    7.43    3.19
   6  -2 -13   14.42    3.40
   6   2 -13   10.22    3.21
  -6  -2  13   16.52    3.81
  -6  -2  13    8.52    3.33
  -6   2  14  104.41   10.50
  -6   2  14   78.48   10.77
   6  -2 -14  110.41   11.48
   6  -2 -14  101.38   10.57
   6   2 -14   90.97   10.74
  -6  -2  14  108.68   11.32
  -6  -2  14   99.42   11.62
  -6   2  15   29.50    4.96
  -6   2  15   24.36    5.46
   6  -2 -15   27.68    5.34
   6  -2 -15   35.75    5.27
   6   2 -15   36.54    5.89
  -6  -2  15   40.34    6.04
  -6  -2  15   33.99    6.09
  -6   2  16   66.63    7.44
   6  -2 -16   48.76    7.37
   6  -2 -16   55.12    6.79
   6   2 -16   50.67    7.42
  -6  -2  16   54.62    7.60
  -6   2  17   21.09    3.89
   6  -2 -17   24.53    4.69
   6  -2 -17   12.28    3.06
   6   2 -17   21.70    4.49
  -6  -2  17   18.06    4.25
  -6   2  18   10.24    2.80
   6  -2 -18   14.89    3.63
   6  -2 -18    7.31    2.24
   6   2 -18   12.38    3.47
  -6  -2  18    9.75    3.30
  -6   2  19   16.00    3.36
  -6   2  19   13.94    3.93
   6  -2 -19   11.62    3.45
   6  -2 -19   10.22    2.45
   6   2 -19   14.10    3.69
  -6  -2  19   12.46    3.57
  -6  -2  19   18.49    4.57
  -6   2  20  119.70   13.76
   6  -2 -20  135.52   13.73
   6  -2 -20  144.99   11.57
   6   2 -20  126.26   13.57
  -6  -2  20  152.96   14.46
  -6  -2  20  157.49   15.14
  -6   2  21    4.15    2.63
   6  -2 -21    4.69    2.39
   6  -2 -21    4.60    1.11
   6   2 -21    2.24    2.04
  -6  -2  21    4.73    2.53
  -6   2  22   26.02    5.15
   6   2 -22   26.58    4.95
  -6  -2  22   28.01    5.62
  -6   2  23    1.86    2.24
  -6  -2  23    1.25    1.98
  -6   2  24    8.13    2.95
  -6  -2  24   10.34    3.48
  -6   2  25   11.50    3.40
  -6  -2  25   16.87    4.32
  -6   2  26   34.51    5.87
  -6  -2  26   42.70    6.70
  -6   2  27    1.04    1.76
  -6  -2  27    3.66    2.11
  -6   2  28   13.06    3.54
  -6  -2  28   12.76    3.88
  -6   2  29    2.99    2.12
  -6  -2  29    0.57    1.58
  -6   2  30   11.57    3.29
  -6  -2  30    9.71    3.31
  -6   2  31    2.21    1.95
  -6  -2  31   -0.00    1.60
  -6   2  32   17.61    3.85
  -6  -2  32   11.48    3.55
  -6   2  33   -0.00    1.70
  -6  -2  33    2.99    2.19
  -6   2  34    0.93    1.54
  -6  -2  34    1.67    1.79
  -6   2  35    0.00    1.44
  -6  -2  35    0.18    1.52
  -6   2  36    3.91    2.04
  -6  -2  36    6.54    2.77
  -6   2  37    0.38    1.24
  -6  -2  37    0.88    1.55
  -6   2  38    3.07    1.88
  -6  -2  38    2.34    2.07
  -6  -2  39   -0.00    1.58
  -6  -2  40    0.00    1.36
  -6  -2  41    1.28    1.77
  -6   3   1    2.41    2.14
  -6   3   1    3.80    3.08
   6  -3  -1    4.53    2.81
   6  -3  -1    0.00    2.24
   6   3  -1    4.90    2.85
   6   3  -1    3.18    2.46
  -6  -3   1    0.41    1.52
  -6  -3   1    6.58    2.94
  -6   3   2  134.15   13.32
  -6   3   2  126.62   14.90
   6  -3  -2  117.06   13.67
   6  -3  -2  116.68   13.53
   6   3  -2  115.07   13.11
   6   3  -2  140.09   14.11
  -6  -3   2  126.63   13.20
  -6  -3   2  129.36   14.50
  -6   3   3  138.25   13.51
  -6   3   3  139.89   15.32
   6  -3  -3  116.45   13.79
   6  -3  -3  116.06   13.65
   6   3  -3  153.86   14.40
   6   3  -3  111.66   13.24
  -6  -3   3  140.02   13.66
  -6  -3   3  118.29   14.22
  -6   3   4   19.12    4.45
  -6   3   4   35.25    6.83
   6  -3  -4   42.42    6.96
   6  -3  -4   31.76    5.87
   6   3  -4   30.73    5.72
   6   3  -4   22.84    4.97
  -6  -3   4   31.17    5.50
  -6  -3   4   29.01    6.08
  -6   3   5    7.10    2.86
  -6   3   5   10.30    4.11
   6  -3  -5   10.05    3.50
   6  -3  -5    4.55    2.47
   6   3  -5   10.87    3.79
   6   3  -5   11.83    3.47
  -6  -3   5   11.65    3.48
  -6  -3   5    2.28    2.48
  -6   3   6   11.96    3.52
  -6   3   6   14.17    4.50
   6  -3  -6   11.52    3.93
   6  -3  -6   15.82    4.07
   6   3  -6   15.49    4.03
   6   3  -6   27.64    5.14
  -6  -3   6   12.68    3.58
  -6  -3   6   18.57    5.06
  -6   3   7   12.32    3.56
  -6   3   7   21.55    5.39
   6  -3  -7   24.22    5.20
   6  -3  -7   22.83    4.91
   6  -3  -7   26.73    5.06
   6   3  -7   16.28    4.30
   6   3  -7   25.27    5.03
  -6  -3   7   14.54    4.07
  -6  -3   7   21.44    5.18
  -6   3   8  302.05   27.45
  -6   3   8  313.39   29.33
   6  -3  -8  367.99   29.45
   6  -3  -8  294.35   28.13
   6   3  -8  378.56   29.14
   6   3  -8  369.46   28.91
  -6  -3   8  366.94   28.78
  -6  -3   8  370.24   30.16
  -6   3   9   71.14    8.40
  -6   3   9   56.14    8.84
   6  -3  -9   75.48    9.44
   6  -3  -9   48.69    7.82
   6   3  -9   67.79    8.77
  -6  -3   9   74.34    8.99
  -6  -3   9   64.76    9.37
  -6   3  10   12.94    3.43
  -6   3  10   18.54    4.83
   6  -3 -10   17.54    4.42
   6   3 -10   17.21    4.11
  -6  -3  10   22.37    4.70
  -6  -3  10   14.27    4.44
  -6   3  11    5.85    2.60
  -6   3  11    5.13    3.00
   6  -3 -11    4.36    2.51
   6   3 -11    5.98    2.75
  -6  -3  11    6.39    2.97
  -6  -3  11    4.13    2.66
  -6   3  12   65.98    8.17
  -6   3  12   66.51    9.46
   6  -3 -12   58.97    8.54
   6  -3 -12   77.66    8.98
   6   3 -12   61.03    8.61
  -6  -3  12   85.28    9.62
  -6  -3  12   71.18    9.75
  -6   3  13  110.22   11.57
  -6   3  13   98.83   12.60
   6  -3 -13  104.34   12.30
   6  -3 -13  129.45   12.36
   6   3 -13  115.60   12.50
  -6  -3  13  117.11   12.58
  -6  -3  13  128.73   13.69
  -6   3  14  169.16   15.62
  -6   3  14  172.62   14.97
  -6   3  14  139.51   15.62
   6  -3 -14  145.71   15.36
   6  -3 -14  142.61   14.45
   6   3 -14  165.29   15.76
  -6  -3  14  174.33   15.96
  -6  -3  14  136.66   15.62
  -6   3  15    9.73    3.24
  -6   3  15   13.55    3.30
   6  -3 -15   13.35    3.92
   6  -3 -15   13.28    3.37
   6   3 -15   19.18    4.35
  -6  -3  15   14.36    3.80
  -6   3  16   20.30    4.43
  -6   3  16   19.65    4.04
   6  -3 -16   23.80    4.90
   6  -3 -16   21.57    4.05
   6   3 -16   20.28    4.69
  -6  -3  16   18.92    4.49
  -6   3  17   64.94    8.29
  -6   3  17   67.40    7.92
   6  -3 -17   66.33    7.63
   6   3 -17   63.06    8.51
  -6  -3  17   69.25    9.02
  -6   3  18   91.33   10.94
  -6   3  18  122.04   11.33
   6  -3 -18  115.80   10.53
   6   3 -18  107.79   11.90
  -6  -3  18  114.08   12.27
  -6  -3  18   93.61   12.02
  -6   3  19   38.29    5.96
  -6   3  19   30.61    5.08
  -6   3  19   40.04    6.57
   6   3 -19   42.65    6.54
  -6  -3  19   44.40    6.76
  -6  -3  19   29.86    6.19
  -6   3  20    4.28    2.37
  -6   3  20    1.35    1.79
   6   3 -20    1.09    1.93
  -6  -3  20    2.95    2.31
  -6  -3  20    0.87    2.23
  -6   3  21    1.74    1.95
  -6   3  21   -0.00    1.70
   6  -3 -21    0.00    0.66
   6   3 -21    0.00    1.71
  -6  -3  21    0.83    1.77
  -6  -3  21   -0.00    2.07
  -6   3  22   44.11    6.88
   6   3 -22   47.04    6.96
  -6  -3  22   37.19    6.85
  -6   3  23   14.16    3.77
   6   3 -23    5.43    2.95
  -6  -3  23   12.97    4.13
  -6   3  24   43.41    6.87
  -6  -3  24   51.45    7.76
  -6   3  25    0.55    1.53
  -6  -3  25    2.02    2.37
  -6   3  26    3.01    2.13
  -6  -3  26    3.31    2.59
  -6   3  27    0.03    1.52
  -6  -3  27    1.46    2.11
  -6   3  28   24.52    4.71
  -6  -3  28   15.11    4.53
  -6   3  29    5.41    2.41
  -6  -3  29    9.30    3.47
  -6   3  30   14.41    3.72
  -6  -3  30   15.59    4.45
  -6   3  31   -0.00    1.54
  -6  -3  31    0.00    2.04
  -6   3  32    0.68    1.81
  -6  -3  32    2.32    2.48
  -6   3  33    6.63    2.57
  -6  -3  33    8.23    3.48
  -6   3  34    6.95    2.54
  -6  -3  34    7.58    3.29
  -6   3  35   -0.00    1.51
  -6  -3  35    0.26    2.23
  -6   3  36    1.41    1.74
  -6  -3  36    1.76    2.19
  -6   3  37    2.08    1.67
  -6  -3  37    0.15    1.83
  -6   3  38    0.14    1.25
  -6  -3  38    1.47    2.14
  -6  -3  39   -0.00    1.60
  -6  -3  40    1.37    1.87
  -6   4   1  174.92   17.37
  -6   4   1  175.49   16.88
  -6   4   1  155.92   18.33
   6  -4  -1  196.46   18.42
   6  -4  -1  166.72   17.50
   6   4  -1  166.44   16.97
   6   4  -1  161.26   17.02
  -6  -4   1  162.25   16.61
  -6  -4   1  178.24   18.31
  -6   4   2   19.97    4.67
  -6   4   2   10.87    3.59
  -6   4   2   10.19    4.01
   6  -4  -2   14.34    4.44
   6  -4  -2   14.49    4.26
   6   4  -2   12.64    3.90
   6   4  -2   15.90    4.45
  -6  -4   2    7.60    3.11
  -6  -4   2    9.69    3.96
  -6   4   3    5.62    2.84
  -6   4   3    6.26    2.88
  -6   4   3    5.72    3.16
   6  -4  -3    8.32    3.41
   6  -4  -3    3.55    2.91
   6   4  -3    5.82    2.85
   6   4  -3    2.62    2.59
  -6  -4   3    4.25    2.81
  -6  -4   3    3.49    2.80
  -6   4   4    9.86    3.65
  -6   4   4    9.41    3.36
  -6   4   4   12.39    4.57
   6  -4  -4   16.14    4.32
   6  -4  -4   12.26    3.97
   6   4  -4    7.21    3.35
   6   4  -4   21.09    4.82
  -6  -4   4   21.41    4.67
  -6  -4   4   10.39    3.82
  -6   4   5  232.91   21.07
  -6   4   5  243.26   20.67
  -6   4   5  175.26   20.89
   6  -4  -5  196.43   20.46
   6  -4  -5  212.04   20.70
   6   4  -5  247.32   21.25
   6   4  -5  230.20   20.96
  -6  -4   5  259.30   21.38
  -6  -4   5  226.63   21.92
  -6   4   6  227.58   20.67
  -6   4   6  219.19   19.92
  -6   4   6  214.63   21.70
   6  -4  -6  229.82   20.87
   6   4  -6  198.29   19.93
   6   4  -6  226.67   20.57
  -6  -4   6  222.89   20.37
  -6  -4   6  209.63   21.19
  -6   4   7   69.53    9.02
  -6   4   7   71.56    8.64
  -6   4   7   48.90    8.61
   6  -4  -7   58.21    8.47
   6   4  -7   49.11    8.05
  -6  -4   7   69.23    8.94
  -6  -4   7   60.10    9.16
  -6   4   8    2.08    2.11
  -6   4   8    4.36    2.33
  -6   4   8    3.13    2.64
   6  -4  -8    3.65    2.34
   6   4  -8    6.91    2.97
  -6  -4   8    1.77    1.97
  -6  -4   8    1.23    2.28
  -6   4   9   51.91    7.80
  -6   4   9   60.53    7.83
  -6   4   9   41.90    8.02
   6  -4  -9   40.68    7.12
   6   4  -9   75.70    9.12
  -6  -4   9   55.00    7.99
  -6  -4   9   55.02    8.68
  -6   4  10   23.86    5.15
  -6   4  10   28.03    5.26
  -6   4  10   34.75    6.60
   6   4 -10   29.97    5.76
  -6  -4  10   27.11    5.48
  -6  -4  10   35.63    6.83
  -6   4  11  107.02   12.88
  -6   4  11  132.82   13.14
  -6   4  11  130.60   14.65
   6   4 -11  130.46   13.85
  -6  -4  11  137.44   14.03
  -6  -4  11  118.14   14.12
  -6   4  12   95.67   11.07
  -6   4  12   93.09   10.58
  -6   4  12   94.05   12.02
   6  -4 -12   96.53   11.02
   6   4 -12   96.89   11.43
  -6  -4  12   98.86   11.45
  -6  -4  12   88.22   11.70
  -6   4  13   40.19    6.37
  -6   4  13   38.04    5.82
   6  -4 -13   28.85    5.45
   6   4 -13   37.51    6.44
  -6  -4  13   36.79    6.41
  -6  -4  13   22.95    5.61
  -6   4  14    3.15    2.21
  -6   4  14    0.83    1.74
   6  -4 -14    0.20    1.71
   6   4 -14    1.13    2.04
  -6  -4  14   -0.00    1.80
  -6   4  15  117.53   12.27
  -6   4  15  103.35   11.23
   6  -4 -15  106.87   11.36
   6   4 -15  112.50   12.53
  -6  -4  15   96.74   11.93
  -6   4  16  140.83   13.96
  -6   4  16  119.40   12.76
   6  -4 -16  123.63   12.76
   6   4 -16  144.97   14.63
  -6  -4  16  145.79   14.71
  -6   4  17    9.53    3.27
  -6   4  17   11.70    3.19
  -6   4  17   17.24    4.75
   6   4 -17   15.96    4.25
  -6  -4  17   17.56    4.33
  -6  -4  17    3.50    2.48
  -6   4  18   38.96    6.36
  -6   4  18   48.41    6.36
  -6   4  18   41.00    7.11
   6   4 -18   45.54    7.09
  -6  -4  18   43.47    7.15
  -6  -4  18   29.19    6.31
  -6   4  19  108.19   11.10
  -6   4  19   88.63    9.77
  -6   4  19   81.50   10.75
   6   4 -19   83.69   10.63
  -6  -4  19  109.02   11.70
  -6  -4  19   74.01   10.70
  -6   4  20   94.90   11.01
  -6   4  20  105.77   12.13
   6   4 -20  102.06   11.91
  -6  -4  20  114.31   12.42
  -6  -4  20   90.35   11.87
  -6   4  21    2.73    2.18
  -6   4  21    5.09    2.93
   6   4 -21    8.19    3.07
  -6  -4  21    5.21    2.98
  -6  -4  21   10.47    3.63
  -6   4  22    7.46    2.97
   6   4 -22    7.68    3.23
  -6  -4  22    7.73    3.32
  -6   4  23   -0.00    1.82
   6   4 -23    0.01    1.45
  -6  -4  23   -0.00    1.95
  -6   4  24    0.00    1.66
  -6  -4  24    2.28    2.22
  -6   4  25    9.82    3.26
  -6  -4  25   11.14    3.62
  -6   4  26    9.81    3.25
  -6  -4  26    5.93    3.14
  -6   4  27    4.52    2.68
  -6  -4  27    8.80    3.46
  -6   4  28   15.07    3.81
  -6  -4  28    5.66    3.17
  -6   4  29    0.20    1.81
  -6  -4  29   -0.00    2.09
  -6   4  30   11.85    3.36
  -6  -4  30    3.38    2.71
  -6   4  31    1.28    1.61
  -6  -4  31    1.55    2.36
  -6   4  32    6.98    2.77
  -6  -4  32    4.10    2.69
  -6   4  33    4.13    2.20
  -6  -4  33    4.98    2.71
  -6   4  34    0.65    1.56
  -6  -4  34   -0.00    1.39
  -6  -4  35    4.54    2.71
  -6  -4  36    4.75    2.80
  -6  -4  37    0.00    1.71
  -6  -4  38   -0.00    2.02
  -6  -4  39    0.37    1.98
  -6   5   1   14.41    4.54
   6  -5  -1   21.32    5.21
   6  -5  -1   17.41    4.81
   6   5  -1    9.69    3.70
   6   5  -1   16.02    4.58
  -6  -5   1   22.94    5.79
  -6   5   2   68.48   10.09
  -6   5   2   92.08   12.70
   6  -5  -2   64.06    9.96
   6  -5  -2   86.71   11.18
   6   5  -2   88.51   10.87
   6   5  -2   80.59   10.59
  -6  -5   2   77.52   11.06
  -6   5   3  115.95   13.60
  -6   5   3  108.59   14.69
   6  -5  -3  119.95   13.99
   6   5  -3  110.60   13.26
   6   5  -3  139.57   14.42
  -6  -5   3  124.72   14.81
  -6   5   4   98.39   12.13
  -6   5   4   99.08   13.50
   6  -5  -4  101.36   12.44
   6   5  -4  102.45   12.24
   6   5  -4  105.27   12.40
  -6  -5   4   98.63   12.96
  -6   5   5    3.38    2.65
  -6   5   5   -0.00    1.92
  -6   5   5    1.55    3.17
   6  -5  -5    2.14    2.21
   6   5  -5    2.61    2.31
   6   5  -5   -0.00    1.94
  -6  -5   5    0.00    2.51
  -6   5   6    2.35    2.22
  -6   5   6    2.46    2.17
  -6   5   6    5.25    3.07
   6  -5  -6    4.80    2.56
   6   5  -6    1.78    1.88
  -6  -5   6    1.25    2.66
  -6   5   7   57.20    8.48
  -6   5   7   47.93    7.54
  -6   5   7   51.31    9.04
   6  -5  -7   47.00    7.97
   6   5  -7   62.86    8.78
  -6  -5   7   55.91    8.92
  -6   5   8   42.49    7.34
  -6   5   8   55.72    7.75
  -6   5   8   44.55    8.40
   6  -5  -8   48.57    7.79
   6   5  -8   47.79    7.80
  -6  -5   8   44.88    8.12
  -6   5   9   65.84    9.64
  -6   5   9   85.35   10.05
  -6   5   9   66.78   10.65
   6  -5  -9   85.00   10.67
   6   5  -9   82.44   10.63
  -6  -5   9   96.31   11.87
  -6   5  10   33.41    6.26
  -6   5  10   36.05    6.06
  -6   5  10   40.74    7.59
   6   5 -10   34.90    6.58
  -6  -5  10   29.72    6.67
  -6   5  11    0.37    2.13
  -6   5  11    3.44    2.28
   6   5 -11    3.08    2.45
  -6  -5  11    2.14    2.31
  -6   5  12    6.37    3.11
  -6   5  12    2.78    2.08
   6  -5 -12    5.41    2.63
   6   5 -12    7.29    3.26
  -6   5  13  204.15   20.35
  -6   5  13  220.48   20.03
   6  -5 -13  238.44   20.78
   6   5 -13  225.18   21.20
  -6   5  14  244.64   22.33
  -6   5  14  253.77   21.74
   6  -5 -14  253.56   22.03
   6   5 -14  223.30   22.35
  -6   5  15    1.91    2.39
  -6   5  15   -0.00    1.77
  -6   5  15    0.00    2.07
   6   5 -15    2.67    2.40
  -6  -5  15    1.26    2.23
  -6   5  16    4.53    2.96
  -6   5  16    7.27    2.70
  -6   5  16    2.36    2.22
   6   5 -16    4.25    2.86
  -6  -5  16    8.48    3.83
  -6   5  17   -0.00    1.97
  -6   5  17   -0.00    1.47
  -6   5  17    0.87    2.34
   6   5 -17    0.00    1.82
  -6  -5  17   -0.00    2.72
  -6   5  18  104.32   11.77
  -6   5  18  115.12   11.36
  -6   5  18   95.04   12.16
   6   5 -18  106.40   12.35
  -6  -5  18   72.67   11.40
  -6   5  19   20.62    4.69
  -6   5  19   13.82    4.46
   6   5 -19   13.74    4.23
  -6  -5  19   16.60    4.85
  -6   5  20    9.11    3.35
  -6   5  20   21.87    5.24
   6   5 -20   10.63    3.93
  -6  -5  20   12.19    3.92
  -6   5  21    0.12    1.69
   6   5 -21    1.56    2.02
  -6  -5  21    0.29    1.87
  -6   5  22    1.25    2.15
   6   5 -22    1.97    2.37
  -6  -5  22    1.65    1.80
  -6   5  23   42.02    6.89
   6   5 -23   38.70    6.77
  -6  -5  23   21.00    5.67
  -6   5  24   21.05    4.96
  -6  -5  24   17.59    4.86
  -6   5  25    3.00    2.37
  -6  -5  25    8.17    3.45
  -6   5  26    1.31    2.02
  -6  -5  26    1.67    2.50
  -6   5  27    1.00    1.91
  -6  -5  27    1.95    2.32
  -6   5  28    3.60    2.53
  -6  -5  28    3.17    2.50
  -6  -5  29    9.46    3.94
  -6  -5  30    5.18    3.02
  -6  -5  31   -0.00    1.47
  -6  -5  32    3.63    2.62
  -6  -5  33   11.23    4.00
  -6  -5  34    8.74    3.66
  -6  -5  35    9.71    3.49
  -6  -5  36    0.00    2.04
  -6  -5  37    1.00    2.30
  -6   6   1  137.05   15.60
   6  -6  -1  135.27   15.82
   6   6  -1  153.49   15.90
   6   6  -1  155.32   16.15
  -6  -6   1  108.40   15.03
  -6   6   2   18.34    5.39
   6  -6  -2   32.68    6.67
   6   6  -2   31.99    6.33
   6   6  -2   26.76    5.97
  -6  -6   2   32.53    6.92
  -6   6   3    5.95    3.11
   6  -6  -3   -0.00    1.58
   6   6  -3    8.66    3.69
   6   6  -3    7.61    3.61
  -6  -6   3    2.93    3.05
  -6   6   4   14.60    4.59
   6  -6  -4   24.13    5.77
   6   6  -4   17.03    4.82
  -6  -6   4   20.59    5.82
  -6   6   5  127.60   14.30
   6  -6  -5   94.64   13.17
   6   6  -5  135.37   14.42
  -6  -6   5  112.51   14.28
  -6   6   6   80.30   10.91
   6  -6  -6   79.24   11.10
   6   6  -6   77.95   10.76
  -6  -6   6   85.20   11.79
  -6   6   7   70.38    9.59
   6  -6  -7   39.66    7.89
   6   6  -7   55.69    8.85
  -6  -6   7   60.00    9.55
  -6   6   8    8.10    3.81
   6  -6  -8   10.02    4.03
   6   6  -8    8.41    3.71
  -6  -6   8   11.29    4.34
  -6   6   9   98.81   12.20
   6  -6  -9   73.17   11.05
   6   6  -9  104.38   12.55
  -6  -6   9  108.93   13.15
  -6   6  10   63.67    9.75
   6  -6 -10   76.55   10.38
   6   6 -10   79.61   10.74
  -6  -6  10   82.49   11.43
  -6   6  11   59.20    8.95
   6   6 -11   59.05    9.18
  -6   6  12   53.63    8.48
  -6   6  12   67.42    8.72
   6   6 -12   49.79    8.53
  -6   6  13    2.98    2.48
  -6   6  13    3.96    2.53
   6   6 -13    4.19    2.81
  -6   6  14    2.52    2.32
  -6   6  14    1.73    2.30
   6   6 -14    0.76    2.06
  -6  -6  14    0.94    2.03
  -6   6  15   57.26    8.71
  -6   6  15   55.86    7.92
   6   6 -15   64.42    9.34
  -6  -6  15   46.13    8.58
  -6   6  16    0.00    1.95
  -6   6  16    8.96    3.18
   6   6 -16    9.65    3.77
  -6  -6  16    9.19    3.75
  -6   6  17   22.38    5.20
  -6   6  17   13.12    3.75
   6   6 -17   20.34    5.16
  -6  -6  17    9.09    4.21
  -6   6  18   42.65    7.00
   6   6 -18   31.31    6.48
  -6  -6  18   26.31    6.48
  -6   6  19   18.10    4.70
   6   6 -19   24.10    5.68
  -6  -6  19   12.14    4.76
  -6   6  20    1.96    2.30
   6   6 -20    2.04    2.34
  -6  -6  20    1.63    2.58
   6   6 -21   15.69    4.44
  -6  -6  21    9.54    4.18
   6   6 -22   17.02    4.85
  -6  -6  22    7.79    3.82
   6   6 -23    5.81    3.25
  -6  -6  23   16.78    4.76
  -6  -6  24    0.84    2.23
  -6  -6  25   15.52    5.08
  -6  -6  26    7.53    3.91
  -6  -6  27    6.13    3.41
  -6  -6  28    0.34    2.43
  -6  -6  29    1.92    2.76
  -6  -6  30   -0.00    1.53
  -6  -6  31    6.07    3.61
  -6  -6  32    3.63    3.09
  -6  -6  33    2.00    2.38
  -6  -6  34    0.00    1.87
  -6  -6  35    0.23    1.93
  -6  -6  36    1.86    2.32
  -6   7   1   11.26    4.37
   6  -7  -1   22.22    5.91
   6   7  -1   20.43    5.28
  -6  -7   1   20.24    5.61
  -6   7   2   14.51    4.93
   6  -7  -2    2.49    3.18
   6   7  -2   22.92    5.50
  -6  -7   2    8.11    4.05
  -6   7   3  234.58   22.70
   6  -7  -3  223.62   22.88
  -6  -7   3  210.54   22.74
  -6   7   4   69.74   10.33
   6  -7  -4   59.74    9.98
  -6  -7   4   62.40   10.53
  -6   7   5   22.01    5.64
   6  -7  -5   24.41    6.07
  -6  -7   5   15.05    5.44
  -6   7   6   18.11    5.21
   6  -7  -6   14.70    4.94
  -6  -7   6   17.72    5.56
  -6   7   7   23.65    6.07
   6  -7  -7   16.60    5.07
  -6  -7   7   20.28    5.92
  -6   7   8   32.45    7.00
   6  -7  -8   40.39    7.86
  -6  -7   8   32.44    7.16
  -6   7   9  133.63   15.16
   6  -7  -9  124.84   14.93
  -6  -7   9  120.10   15.49
  -6   7  10   -0.00    2.56
  -6   7  11   -0.00    2.02
  -6   7  12   17.20    4.89
  -6   7  13  129.52   13.84
  -6  -7  13   75.13   11.99
  -6   7  14    3.88    2.89
  -6  -7  14    0.26    2.15
  -6   7  15    3.68    2.94
  -6  -7  15    1.56    2.58
  -6   7  16    8.45    3.83
  -6  -7  16    4.21    3.38
  -6   7  17    1.41    2.10
  -6  -7  17    0.89    2.71
  -6   7  18    2.97    2.91
  -6  -7  18    3.85    3.67
  -6   7  19   52.80    8.35
  -6  -7  19   38.42    8.20
  -6   7  20    5.37    2.93
  -6  -7  20    3.95    2.87
  -6  -7  21    3.32    3.57
  -6  -7  22    0.00    2.62
  -6  -7  23   15.15    5.58
  -6  -7  24    1.19    2.60
  -6  -7  25    6.73    3.85
  -6  -7  26   -0.00    3.21
  -6  -7  27    0.00    2.67
  -6  -7  28    2.69    3.89
  -6  -7  29   17.45    5.28
  -6  -7  30    0.80    2.59
  -6  -7  31    3.25    2.91
  -6  -7  32    0.00    2.26
  -6  -7  33    1.77    2.99
  -6  -7  34    2.76    2.96
  -6  -7  35   -0.00    2.14
   6  -8  -1   96.29   14.11
   6   8  -1  112.74   14.11
  -6  -8   1  117.28   15.16
   6  -8  -2    3.46    3.13
   6   8  -2   10.08    4.07
  -6  -8   2    2.84    3.19
  -6   8   3    1.97    2.40
   6  -8  -3    0.02    1.98
   6   8  -3    0.35    2.22
  -6  -8   3    0.03    2.24
  -6   8   4    0.00    2.35
   6  -8  -4    0.00    2.72
   6   8  -4    1.40    2.71
  -6  -8   4   -0.00    2.71
  -6   8   5  208.77   21.48
   6  -8  -5  197.95   21.64
   6   8  -5  205.19   21.28
  -6  -8   5  198.44   21.91
  -6   8   6    8.41    3.89
   6  -8  -6    3.50    2.99
   6   8  -6    2.90    2.93
  -6  -8   6    8.93    4.14
  -6   8   7   91.95   12.19
   6  -8  -7   80.66   12.08
   6   8  -7   78.43   11.73
  -6  -8   7   74.36   11.99
   6   8  -8    5.40    3.47
   6   8  -9  128.50   15.59
  -6   8  10   30.27    6.75
   6   8 -10   27.26    6.69
  -6   8  11   95.53   12.49
   6   8 -11   90.54   12.60
  -6  -8  11   64.01   11.24
  -6   8  12   16.33    5.24
   6   8 -12   16.41    5.28
  -6  -8  12   13.66    5.03
  -6   8  13    4.08    3.22
   6   8 -13   -0.00    2.07
  -6  -8  13    2.19    3.27
  -6   8  14    8.74    4.03
   6   8 -14    2.16    2.94
  -6  -8  14   -0.00    2.63
  -6   8  15   90.38   12.05
   6   8 -15   68.57   11.23
  -6  -8  15   83.51   12.29
  -6   8  16    1.11    1.86
   6   8 -16   -0.00    2.13
  -6  -8  16    0.00    2.95
  -6   8  17   23.35    6.18
   6   8 -17   39.40    7.65
  -6  -8  17   18.75    5.86
  -6   8  18    0.00    2.43
   6   8 -18    0.68    2.42
  -6  -8  18    1.26    2.56
  -6   8  19   18.02    5.10
   6   8 -19    7.56    4.02
  -6  -8  19   11.15    4.80
   6   8 -20   -0.00    2.48
  -6  -8  20    0.00    1.96
   6   8 -21   10.88    4.27
  -6  -8  21    0.48    3.55
   6   8 -22    3.06    2.82
  -6  -8  22    0.00    2.46
   6   8 -23    5.13    3.69
  -6  -8  23    8.03    4.42
   6   8 -24   -0.00    2.36
  -6  -8  24    0.19    2.56
  -6  -8  25    8.16    4.17
  -6  -8  26    2.22    2.94
  -6  -8  27    4.72    3.77
  -6  -8  28    1.02    2.99
  -6  -8  29   -0.00    3.24
  -6  -8  30   -0.00    2.37
  -6  -8  31    4.15    3.63
  -6  -8  32    1.85    3.00
  -6  -8  33    1.29    3.16
  -6   9   1    4.37    3.41
  -6   9   1   13.57    4.99
   6  -9  -1    2.73    3.03
   6   9  -1    7.47    4.82
  -6  -9   1    3.81    3.82
  -6   9   2    5.84    4.24
  -6   9   2    9.52    4.26
   6  -9  -2   10.99    4.77
   6   9  -2   16.75    5.21
  -6  -9   2    4.93    3.97
  -6   9   3  153.31   17.22
  -6   9   3  119.08   15.36
   6  -9  -3  116.87   16.32
   6   9  -3  120.35   15.48
  -6  -9   3  126.74   16.75
  -6   9   4    5.63    3.78
   6  -9  -4   13.87    5.33
   6   9  -4    4.57    3.40
  -6  -9   4   14.76    5.34
  -6   9   5    2.66    3.03
   6   9  -5    0.00    3.14
  -6  -9   5    5.37    3.92
  -6   9   6   10.15    4.54
   6   9  -6   10.05    4.44
  -6  -9   6   14.41    5.08
  -6   9   7   15.63    5.50
   6   9  -7   12.57    4.85
   6   9  -8    0.31    2.02
   6   9  -9   75.06   11.59
   6   9 -10    6.48    4.04
  -6  -9  10    0.94    2.99
   6   9 -11    0.00    2.09
  -6  -9  11    1.65    3.33
   6   9 -12    0.00    2.51
  -6  -9  12    4.28    3.45
   6   9 -13   59.49   10.22
  -6  -9  13   53.36   10.17
   6   9 -14    4.65    3.24
  -6  -9  14    5.43    3.97
   6   9 -15   22.13    6.13
  -6  -9  15   18.87    6.25
   6   9 -16    8.55    4.63
  -6  -9  16    0.87    2.54
   6   9 -17    9.33    4.19
  -6  -9  17    1.88    3.13
   6   9 -18    0.00    2.39
  -6  -9  18   -0.00    2.42
  -6   9  19   29.37    6.81
   6   9 -19   32.07    7.34
  -6  -9  19   23.79    7.05
   6   9 -20    0.86    3.14
  -6  -9  20    3.11    3.54
   6   9 -21    0.33    1.78
  -6  -9  21   -0.00    3.02
   6   9 -22   -0.00    2.08
  -6  -9  22   -0.00    3.38
   6   9 -23   27.40    6.87
  -6  -9  23   12.17    5.22
   6   9 -24   -0.00    2.44
  -6  -9  24   -0.00    1.67
  -6  -9  25   10.49    4.78
  -6  -9  26   -0.00    3.09
  -6  -9  27    0.60    2.29
  -6  -9  28    3.63    3.43
  -6  -9  29    9.07    4.56
  -6  -9  30   -0.00    2.47
  -6  -9  31   -0.00    2.60
  -6  -9  32   -0.00    2.67
  -6  10   1   34.02    8.17
   6 -10  -1   56.13   10.20
   6  10  -1   35.64    8.08
  -6 -10   1   27.20    7.42
  -6  10   2   13.24    5.19
   6  10  -2   10.25    4.51
  -6 -10   2   11.67    5.12
  -6  10   3    0.00    2.74
   6  10  -3    3.42    2.97
  -6 -10   3    1.78    3.27
  -6  10   4    6.84    4.21
   6  10  -4    8.74    4.08
  -6 -10   4    6.93    4.61
  -6  10   5   25.76    6.93
   6  10  -5   45.30    8.83
  -6  10   6    0.27    3.28
   6  10  -6    0.00    2.77
  -6  10   7   16.60    5.75
   6  10  -7   24.13    6.68
  -6  10   8    1.82    3.20
   6  10  -8    1.85    2.60
  -6 -10   8   -0.00    3.17
  -6  10   9    0.00    2.84
   6  10  -9    2.86    2.75
  -6 -10   9    0.78    2.20
  -6  10  10    0.00    2.89
   6  10 -10    1.15    2.83
  -6 -10  10   -0.00    2.79
  -6  10  11   93.09   13.01
   6  10 -11   66.86   11.65
  -6 -10  11   59.76   11.27
  -6  10  12    0.89    2.66
   6  10 -12    0.00    2.44
  -6 -10  12    0.03    3.13
  -6  10  13    8.04    4.17
   6  10 -13    8.08    4.03
  -6 -10  13    5.91    4.15
  -6  10  14   13.70    5.20
   6  10 -14    3.54    3.58
  -6 -10  14    2.22    3.42
  -6  10  15   70.85   11.05
   6  10 -15   67.22   10.89
  -6 -10  15   33.05    8.57
  -6  10  16    0.23    2.73
   6  10 -16    0.63    2.62
  -6 -10  16    0.00    2.92
  -6  10  17   28.34    7.11
   6  10 -17   37.05    8.30
  -6 -10  17   31.22    8.02
   6  10 -18    1.94    3.20
  -6 -10  18    2.18    3.74
   6  10 -19    3.18    3.59
  -6 -10  19    2.33    3.25
   6  10 -20   -0.00    2.50
  -6 -10  20   -0.00    2.38
   6  10 -21   47.48    8.99
  -6 -10  21   14.48    6.19
   6  10 -22    0.39    2.63
  -6 -10  22    1.40    3.05
   6  10 -23    0.00    2.42
  -6 -10  23    1.04    2.01
   6  10 -24    1.89    3.29
  -6 -10  24   -0.00    2.90
  -6 -10  25    5.44    3.69
  -6 -10  26   -0.00    2.70
  -6 -10  27    3.81    3.52
  -6 -10  28   -0.00    2.74
  -6 -10  29    2.91    3.43
  -6 -10  30   -0.00    2.94
  -6  11   1    1.45    3.45
   6  11  -1   14.92    5.15
  -6 -11   1    6.08    4.52
  -6  11   2    4.85    3.48
   6  11  -2    0.97    2.55
  -6 -11   2    0.00    2.98
  -6  11   3   27.39    7.71
   6  11  -3   33.57    8.25
  -6 -11   3   33.73    8.46
  -6  11   4    1.46    3.06
   6  11  -4   -0.00    2.51
  -6  11   5    3.08    3.09
   6  11  -5    3.60    3.68
  -6  11   6    3.00    3.67
   6  11  -6    2.70    3.12
  -6 -11   6   -0.00    2.35
  -6  11   7    7.43    4.09
   6  11  -7    8.41    4.60
  -6 -11   7    4.53    3.96
  -6  11   8   13.77    5.57
   6  11  -8   10.53    4.58
  -6 -11   8    6.18    3.81
  -6  11   9   28.98    7.57
   6  11  -9   27.84    7.21
  -6 -11   9   15.46    6.28
  -6  11  10    3.55    3.80
   6  11 -10    0.00    1.87
  -6 -11  10    2.84    3.58
  -6  11  11   -0.00    2.38
   6  11 -11    0.00    2.22
  -6 -11  11   -0.00    2.49
  -6  11  12    2.94    3.47
   6  11 -12    2.21    3.18
  -6 -11  12    4.74    3.42
  -6  11  13   25.15    7.24
   6  11 -13   27.72    7.37
  -6 -11  13   15.91    6.49
  -6  11  14    0.08    2.27
   6  11 -14    0.26    2.83
  -6 -11  14    0.10    2.48
  -6  11  15   14.19    5.69
   6  11 -15   27.43    7.23
  -6 -11  15   14.16    6.20
  -6  11  16    0.82    2.76
   6  11 -16    1.95    3.10
  -6 -11  16    0.12    3.08
  -6  11  17   29.62    7.36
   6  11 -17   16.84    6.03
  -6 -11  17   16.33    6.02
  -6  11  18    0.92    2.63
   6  11 -18    0.14    2.29
  -6 -11  18    1.92    3.35
   6  11 -19   13.74    5.52
  -6 -11  19   14.26    6.06
   6  11 -20    0.72    2.62
  -6 -11  20    2.33    3.46
   6  11 -21    0.50    2.37
  -6 -11  21    0.54    2.30
   6  11 -22    0.00    2.57
  -6 -11  22   -0.00    2.99
   6  11 -23   24.19    6.76
  -6 -11  23   13.22    5.41
   6  11 -24    0.00    2.25
  -6 -11  24    0.00    2.51
  -6 -11  25    0.09    2.62
  -6 -11  26   -0.00    2.75
  -6 -11  27    0.96    2.30
  -6 -11  28   -0.00    3.02
  -6 -11  29    0.00    4.04
  -6  12   1   32.95    8.43
   6  12  -1   22.71    6.97
  -6 -12   1   19.60    6.94
  -6  12   2    2.39    3.48
   6  12  -2    0.84    2.36
  -6  12   3    4.28    4.15
   6  12  -3    4.17    3.46
  -6  12   4   -0.00    2.79
   6  12  -4    3.94    3.04
  -6  12   5   42.49    9.38
   6  12  -5   47.50    9.25
  -6 -12   5   17.64    6.48
  -6  12   6   -0.00    2.78
   6  12  -6   -0.00    2.49
  -6 -12   6    0.49    3.37
  -6  12   7    9.89    4.88
   6  12  -7    6.79    4.31
  -6 -12   7    0.96    3.05
  -6  12   8    2.46    3.36
   6  12  -8    5.47    3.48
  -6 -12   8    0.00    2.96
  -6  12   9    8.70    4.65
   6  12  -9   21.07    6.34
  -6 -12   9    7.76    4.69
  -6  12  10    0.23    2.51
   6  12 -10    4.09    3.22
  -6 -12  10    2.98    3.41
  -6  12  11   21.09    6.75
   6  12 -11   19.54    6.61
  -6 -12  11   32.09    8.64
  -6  12  12    0.05    2.50
   6  12 -12    2.31    3.18
  -6 -12  12    1.27    2.89
  -6  12  13    4.24    4.25
   6  12 -13    2.05    3.68
  -6 -12  13    0.18    2.74
  -6  12  14   -0.00    2.43
   6  12 -14   -0.00    2.39
  -6 -12  14    2.42    3.83
  -6  12  15   20.81    6.51
   6  12 -15   18.54    6.09
  -6 -12  15   13.97    6.13
  -6  12  16    3.31    3.55
   6  12 -16    6.37    4.21
  -6 -12  16    5.25    4.21
  -6  12  17    7.56    4.80
   6  12 -17    6.84    4.67
  -6 -12  17    1.77    3.95
   6  12 -18    0.00    3.19
  -6 -12  18   -0.00    2.83
   6  12 -19    1.98    3.50
  -6 -12  19    0.00    3.23
   6  12 -20   -0.00    2.92
  -6 -12  20    0.66    3.31
   6  12 -21   12.46    5.42
  -6 -12  21    8.18    4.62
  -6 -12  22    1.27    3.21
   6  12 -23    1.10    2.83
  -6 -12  23   -0.00    3.60
   6  12 -24    5.19    4.62
  -6 -12  24    0.38    2.78
  -6 -12  25   -0.00    3.25
  -6 -12  26    0.84    2.91
  -6 -12  27    1.22    3.19
  -6  13   1    5.14    4.98
   6  13  -1    4.43    4.53
  -6  13   2    1.95    4.08
   6  13  -2    4.12    4.03
  -6  13   3   30.05    8.34
   6  13  -3   33.47    8.67
  -6  13   4   10.34    5.26
   6  13  -4    8.17    4.60
  -6 -13   4    4.43    4.26
  -6  13   5    9.55    5.41
   6  13  -5   10.80    5.24
  -6 -13   5    9.57    5.44
  -6  13   6    3.35    4.13
   6  13  -6   -0.00    3.53
  -6 -13   6   -0.00    3.15
  -6  13   7    8.27    4.81
   6  13  -7   14.18    6.03
  -6 -13   7    3.45    3.76
  -6  13   8    3.76    3.55
   6  13  -8   10.94    5.17
  -6 -13   8    5.14    4.45
  -6  13   9   25.75    7.79
   6  13  -9   26.15    7.71
  -6 -13   9   24.89    8.14
  -6  13  10   10.87    4.94
   6  13 -10    1.99    3.59
  -6 -13  10    0.52    3.81
  -6  13  11   -0.00    2.61
   6  13 -11   -0.00    3.15
  -6 -13  11    0.56    2.07
  -6  13  12   12.66    5.53
   6  13 -12    9.60    5.02
  -6 -13  12    0.04    2.66
  -6  13  13    3.90    3.87
   6  13 -13   16.82    5.94
  -6 -13  13   10.44    5.88
  -6  13  14   -0.00    2.82
   6  13 -14    4.38    3.77
  -6 -13  14   -0.00    3.47
  -6  13  15    8.88    5.18
   6  13 -15    0.96    3.15
  -6 -13  15    0.82    3.43
  -6  13  16    4.64    4.07
   6  13 -16   -0.00    2.96
  -6 -13  16    5.37    4.43
  -6  13  17    4.81    3.78
   6  13 -17    7.62    4.41
  -6 -13  17    0.76    2.98
   6  13 -18    2.98    3.69
  -6 -13  18    3.27    3.71
   6  13 -19   12.97    5.38
  -6 -13  19    4.49    4.82
   6  13 -20    0.72    3.10
  -6 -13  20   -0.00    2.92
   6  13 -21   -0.00    3.11
  -6 -13  21   -0.00    3.61
   6  13 -22    0.11    2.61
  -6 -13  22   -0.00    3.46
   6  13 -23    3.16    3.92
  -6 -13  23    4.15    3.99
   6  13 -24    0.00    3.20
  -6 -13  24    1.66    3.42
  -6 -13  25    4.77    4.18
  -6  14   1   12.24    6.14
   6  14  -1   13.15    5.38
  -6  14   2    1.27    3.90
   6  14  -2    2.61    3.39
  -6  14   3    0.21    2.65
   6  14  -3   -0.00    2.83
  -6  14   4    9.02    4.79
   6  14  -4    3.38    4.30
  -6  14   5   13.45    6.01
   6  14  -5   20.52    6.80
  -6  14   6   13.86    6.12
   6  14  -6   21.08    6.94
  -6  14   7   10.79    5.52
   6  14  -7    5.86    4.71
  -6 -14   7    5.79    4.60
  -6  14   8   -0.00    3.07
   6  14  -8    0.00    3.13
  -6 -14   8    0.00    3.64
  -6  14   9    7.82    4.69
   6  14  -9    5.11    4.26
  -6 -14   9    3.12    4.40
  -6  14  10    8.40    4.81
   6  14 -10   12.85    6.06
  -6 -14  10    1.98    4.09
  -6  14  11    6.09    4.95
   6  14 -11    5.00    4.38
  -6 -14  11    0.00    4.00
  -6  14  12    0.00    3.36
   6  14 -12    2.29    2.58
  -6 -14  12    0.83    2.65
  -6  14  13    0.00    2.53
   6  14 -13   -0.00    3.16
  -6 -14  13   -0.00    2.76
  -6  14  14    1.97    3.43
   6  14 -14   -0.00    2.31
  -6 -14  14   -0.00    2.64
  -6  14  15    1.96    3.11
   6  14 -15    9.79    4.72
  -6 -14  15    0.22    2.86
  -6  14  16    5.59    4.87
   6  14 -16    7.41    4.67
  -6 -14  16    1.69    3.33
   6  14 -17    6.21    4.18
  -6 -14  17    3.15    3.71
   6  14 -18    1.81    4.18
  -6 -14  18    1.15    3.28
   6  14 -19   -0.00    3.23
  -6 -14  19   -0.00    2.57
   6  14 -20   -0.00    2.33
  -6 -14  20   -0.00    3.40
   6  14 -21    7.46    4.75
  -6 -14  21    0.14    3.70
   6  14 -22    3.60    4.04
  -6 -14  22   -0.00    3.26
   6  14 -23    0.27    3.32
  -6 -14  23   10.05    5.47
   6  14 -24    2.12    3.55
  -6  15   1    0.00    3.29
   6  15  -1    0.28    2.29
  -6  15   2    3.69    4.86
   6  15  -2    3.54    4.03
  -6  15   3    1.83    3.97
   6  15  -3    5.44    4.52
  -6  15   4    7.80    5.03
   6  15  -4    3.69    4.14
  -6  15   5   -0.00    3.11
   6  15  -5    1.14    2.69
  -6  15   6    0.94    2.98
   6  15  -6    2.33    2.71
  -6  15   7    0.92    3.72
   6  15  -7    9.51    4.65
  -6  15   8    1.33    3.60
   6  15  -8    5.04    4.25
  -6  15   9    2.14    3.69
   6  15  -9   -0.00    3.67
  -6  15  10    1.84    3.75
   6  15 -10    5.42    4.30
  -6  15  11    0.00    3.01
   6  15 -11   -0.00    3.30
  -6 -15  11    1.97    3.90
  -6  15  12    4.81    4.62
   6  15 -12    7.61    5.10
  -6 -15  12    8.93    5.04
  -6  15  13    0.00    2.99
   6  15 -13    4.18    4.15
  -6 -15  13    2.06    3.33
  -6  15  14    1.27    2.90
   6  15 -14   -0.00    3.10
  -6 -15  14    1.14    3.33
  -6  15  15    5.73    4.77
   6  15 -15    0.35    3.23
  -6 -15  15    0.03    3.18
   6  15 -16   -0.00    3.47
  -6 -15  16    1.72    3.49
   6  15 -17    0.45    3.61
  -6 -15  17   -0.00    2.73
   6  15 -18    5.88    4.52
  -6 -15  18    0.66    2.78
   6  15 -19    3.63    3.71
  -6 -15  19    1.59    3.13
   6  15 -20    1.96    3.72
  -6 -15  20    0.10    2.49
   6  15 -21    4.54    4.02
  -6 -15  21    0.49    3.44
   6  15 -22    0.94    3.42
   6  15 -23    1.94    3.48
   6  15 -24    3.37    3.63
  -6  16   1   -0.00    3.67
   6  16  -1   -0.00    3.25
  -6  16   2   -0.00    3.06
   6  16  -2    2.75    4.10
  -6  16   3   -0.00    3.70
   6  16  -3    3.83    4.14
  -6  16   4    3.73    4.46
   6  16  -4    0.00    3.52
  -6  16   5    3.70    4.02
   6  16  -5    3.21    3.59
  -6  16   6    6.81    4.89
   6  16  -6    3.32    3.74
  -6  16   7   -0.00    3.78
   6  16  -7   -0.00    2.35
  -6  16   8   -0.00    3.61
   6  16  -8    0.00    4.18
  -6  16   9   -0.00    2.79
   6  16  -9    0.00    3.29
  -6  16  10    3.44    4.03
   6  16 -10    1.57    4.26
  -6  16  11    1.69    3.44
   6  16 -11    0.00    3.41
  -6  16  12   -0.00    2.96
   6  16 -12   -0.00    3.88
  -6  16  13    0.33    2.78
   6  16 -13    1.46    3.28
  -6  16  14    0.06    2.85
   6  16 -14   -0.00    3.12
  -6 -16  14   -0.00    3.18
  -6  16  15   -0.00    4.06
   6  16 -15    0.00    3.20
  -6 -16  15    0.54    3.26
   6  16 -16    9.85    4.98
  -6 -16  16    2.59    3.84
  -6 -16  17   -0.00    3.65
  -6 -16  18   -0.00    3.56
  -6 -16  19    0.20    2.86
  -6 -16  20    0.83    3.60
  -6  17   1    1.57    4.09
  -6  17   2    0.23    4.17
  -6  17   3    5.00    4.43
  -6  17   4    1.27    3.56
  -6  17   5   -0.00    4.17
  -6  17   6   -0.00    4.01
  -6  17   7   -0.00    2.86
  -6  17   8    3.87    4.27
  -6  17   9   -0.00    4.22
  -6  17  10    0.00    3.98
  -6  17  11    1.23    3.49
  -6  17  12    0.00    3.64
  -6  17  13    6.65    4.85
  -6  17  14    2.94    4.08
  -5   0   1    2.48    2.11
  -5   0   1    2.62    2.51
   5   0  -1    0.00    1.70
   5   0  -1    4.26    2.41
  -5   0   2    0.00    1.37
  -5   0   2    5.50    2.86
   5   0  -2   -0.00    1.62
   5   0  -2   -0.00    1.36
  -5   0   3   84.18    8.71
  -5   0   3   77.97    9.55
   5   0  -3   67.15    8.38
   5   0  -3   67.47    8.51
  -5   0   4    0.61    1.55
  -5   0   4   -0.00    1.38
   5   0  -4   -0.00    1.75
   5   0  -4   -0.00    1.68
  -5   0   5 2124.35  142.87
  -5   0   5 2073.07  144.33
   5   0  -5 1923.64  142.89
   5   0  -5 2084.60  143.43
  -5   0   6    1.03    1.77
  -5   0   6   -0.00    1.76
   5   0  -6   -0.00    1.68
   5   0  -6   -0.00    1.56
  -5   0   7   58.44    7.15
  -5   0   7   59.27    7.96
   5   0  -7   75.59    8.09
   5   0  -7   53.00    7.19
  -5   0   8    0.86    1.47
  -5   0   8    1.02    2.30
   5   0  -8   -0.00    1.54
   5   0  -8    0.00    1.47
  -5   0   9  464.20   38.02
  -5   0   9  470.57   39.16
   5   0  -9  557.78   39.07
   5   0  -9  561.04   38.89
  -5   0  10    0.02    1.29
  -5   0  10   -0.00    1.89
   5   0 -10    2.46    1.85
   5   0 -10    0.94    1.48
  -5   0  11   28.74    4.49
  -5   0  11   31.09    5.34
   5   0 -11   23.11    4.39
   5   0 -11   31.83    4.70
  -5   0  12    1.01    1.28
  -5   0  12    0.90    1.79
   5   0 -12    0.62    1.40
   5   0 -12    0.69    1.15
  -5   0  13    6.97    2.18
  -5   0  13    2.61    2.04
   5   0 -13    3.64    1.91
   5   0 -13    2.67    1.70
  -5   0  14    0.00    0.90
  -5   0  14   -0.00    1.55
   5   0 -14    0.03    1.38
   5   0 -14    0.00    1.25
  -5   0  15  109.40   11.39
  -5   0  15  121.19   12.34
   5   0 -15  119.96   11.76
   5   0 -15  142.63   11.40
  -5   0  16    0.00    1.19
  -5   0  16    1.36    1.74
   5   0 -16   -0.00    1.12
  -5   0  17   82.17    8.37
  -5   0  17   68.88    8.50
   5   0 -17   74.23    8.26
  -5   0  18    0.00    1.34
  -5   0  18   -0.00    1.62
   5   0 -18   -0.00    1.26
   5   0 -18   -0.00    0.79
  -5   0  19  147.02   12.63
  -5   0  19  124.77   12.72
   5   0 -19  114.61   12.01
   5   0 -19  140.64   10.61
  -5   0  20    1.46    1.31
   5   0 -20   -0.00    1.31
  -5   0  21  188.53   15.71
   5   0 -21  172.31   15.42
   5   0 -22    1.92    1.66
  -5   0  23   -0.00    1.45
  -5   0  24   -0.00    1.63
  -5   0  25   27.91    4.73
  -5   0  26   -0.00    1.51
  -5   0  27   32.68    5.11
  -5   0  28    1.07    1.55
  -5   0  29    9.30    2.66
  -5   0  30   -0.00    1.35
  -5   0  31   29.19    4.75
  -5   0  32    0.93    1.40
  -5   0  33    0.94    1.27
  -5   0  34    0.59    1.39
  -5   0  35    7.41    2.43
  -5   0  36    0.28    1.25
  -5   0  37    5.89    2.21
  -5   0  38   -0.00    1.16
  -5   0  39    1.22    1.36
  -5   1   1  423.66   33.16
  -5   1   1  446.98   35.16
   5  -1  -1  408.39   33.66
   5  -1  -1  450.71   34.42
   5   1  -1  407.69   33.35
   5   1  -1  451.97   34.30
  -5  -1   1  436.73   33.30
  -5  -1   1  421.73   34.50
  -5   1   2    3.48    2.30
  -5   1   2    7.13    3.17
   5  -1  -2    5.10    2.58
   5  -1  -2    4.72    2.55
   5   1  -2    2.26    1.84
   5   1  -2    4.64    2.35
  -5  -1   2    3.10    2.04
  -5  -1   2    1.72    1.99
  -5   1   3  476.34   34.59
  -5   1   3  448.38   36.00
   5  -1  -3  473.77   35.26
   5  -1  -3  457.82   35.20
   5   1  -3  430.43   34.57
   5   1  -3  411.70   34.70
  -5  -1   3  463.13   34.55
  -5  -1   3  419.30   35.43
  -5   1   4   10.26    3.10
  -5   1   4    4.52    2.98
   5  -1  -4   10.34    3.07
   5  -1  -4    6.86    2.82
   5   1  -4   11.63    3.27
   5   1  -4   11.00    3.31
  -5  -1   4   12.19    3.08
  -5  -1   4    8.09    3.62
  -5   1   5   78.65    9.62
  -5   1   5   87.48   10.93
   5  -1  -5  110.40   11.05
   5  -1  -5  113.52   11.10
   5   1  -5  107.82   10.81
   5   1  -5  118.58   11.28
  -5  -1   5   90.00   10.05
  -5  -1   5  122.05   12.07
  -5   1   6  498.26   37.44
  -5   1   6  436.65   38.36
   5  -1  -6  496.58   38.07
   5  -1  -6  484.63   37.88
   5   1  -6  501.15   37.93
   5   1  -6  497.36   38.03
  -5  -1   6  525.68   37.86
  -5  -1   6  523.46   39.12
  -5   1   7  576.00   42.08
  -5   1   7  603.36   43.91
   5  -1  -7  492.18   42.11
   5  -1  -7  573.18   42.49
   5   1  -7  640.46   43.05
   5   1  -7  592.16   42.71
  -5  -1   7  512.85   41.86
  -5  -1   7  552.15   43.31
  -5   1   8    0.00    1.29
  -5   1   8   -0.00    1.88
   5  -1  -8    0.16    1.64
   5  -1  -8    1.57    1.80
   5   1  -8    1.38    1.83
   5   1  -8    2.57    1.71
  -5  -1   8    1.90    1.58
  -5  -1   8   -0.00    2.10
  -5   1   9   35.73    5.20
  -5   1   9   36.91    5.91
   5  -1  -9   37.49    5.56
   5  -1  -9   38.92    5.44
   5   1  -9   33.67    5.39
   5   1  -9   46.97    5.91
  -5  -1   9   29.28    4.96
  -5  -1   9   28.68    5.33
  -5   1  10    1.16    1.50
  -5   1  10    0.70    1.68
   5  -1 -10    0.63    1.44
   5  -1 -10    1.37    1.59
   5   1 -10    3.63    2.19
   5   1 -10    3.03    1.88
  -5  -1  10    2.78    1.73
  -5  -1  10    2.89    2.15
  -5   1  11  207.38   16.68
  -5   1  11  212.86   18.03
   5  -1 -11  160.37   16.40
   5  -1 -11  206.60   16.67
   5   1 -11  168.73   16.54
   5   1 -11  196.23   16.72
  -5  -1  11  204.37   17.04
  -5  -1  11  195.41   17.76
  -5   1  12   20.64    3.59
  -5   1  12   13.94    3.68
   5  -1 -12   23.85    4.19
   5  -1 -12   17.82    3.45
   5   1 -12   14.11    3.25
   5   1 -12   15.99    3.33
  -5  -1  12   14.92    3.38
  -5  -1  12   12.96    3.84
  -5   1  13  355.24   27.28
  -5   1  13  325.69   28.08
   5  -1 -13  372.61   28.06
   5  -1 -13  344.01   26.82
   5   1 -13  345.31   27.68
   5   1 -13  349.81   27.29
  -5  -1  13  365.64   27.88
  -5  -1  13  349.09   28.58
  -5   1  14    3.12    1.77
  -5   1  14    3.83    2.09
   5  -1 -14    1.30    1.53
   5  -1 -14    1.72    1.34
   5  -1 -14    3.20    1.62
   5   1 -14    0.00    1.69
   5   1 -14    3.62    1.88
  -5  -1  14    0.63    1.43
  -5  -1  14    3.26    2.26
  -5   1  15   48.27    5.93
  -5   1  15   46.06    6.51
   5  -1 -15   41.14    5.95
   5  -1 -15   57.18    5.93
   5  -1 -15   46.98    5.40
   5   1 -15   44.54    6.16
  -5  -1  15   51.01    6.45
  -5  -1  15   41.73    6.51
  -5   1  16    4.42    1.79
  -5   1  16    3.77    2.24
   5  -1 -16    2.17    1.70
   5  -1 -16    3.20    1.39
   5  -1 -16    2.42    1.30
   5   1 -16    3.46    1.84
  -5  -1  16    4.01    1.92
  -5  -1  16    5.74    2.51
  -5   1  17   25.60    4.17
  -5   1  17   34.24    5.22
   5  -1 -17   25.38    4.36
   5  -1 -17   24.74    3.40
   5   1 -17   25.94    4.36
  -5  -1  17   22.65    4.23
  -5  -1  17   32.82    5.31
  -5   1  18    1.54    1.45
  -5   1  18    2.39    1.90
   5  -1 -18    3.70    1.81
   5  -1 -18    3.17    1.10
   5  -1 -18    1.98    0.93
   5   1 -18    2.79    1.74
  -5  -1  18    2.99    1.84
  -5  -1  18    3.29    2.12
  -5   1  19  142.08   12.18
  -5   1  19  138.47   13.01
   5  -1 -19  133.04   12.38
   5  -1 -19  134.92    9.79
   5  -1 -19  127.73    9.69
   5   1 -19  138.71   12.66
  -5  -1  19  130.05   12.64
  -5   1  20    4.34    1.83
   5  -1 -20    6.74    2.35
   5   1 -20    4.68    2.02
  -5  -1  20    4.90    2.23
  -5   1  21    1.73    1.70
   5  -1 -21    2.34    1.75
   5   1 -21    2.84    1.68
   5   1 -21    0.98    0.71
  -5  -1  21    4.15    1.92
   5  -1 -22    4.74    1.99
   5   1 -22    7.07    2.39
  -5  -1  22    7.14    2.71
  -5   1  23   38.04    5.65
  -5  -1  23   52.57    6.75
  -5   1  24    1.56    1.65
  -5  -1  24    3.39    2.11
  -5   1  25   10.41    2.88
  -5  -1  25    7.51    2.71
  -5   1  26    4.10    2.12
  -5  -1  26    3.24    2.32
  -5   1  27   53.67    6.57
  -5  -1  27   49.32    6.72
  -5   1  28   11.21    2.92
  -5  -1  28    7.59    2.72
  -5   1  29   30.78    4.76
  -5  -1  29   30.33    5.03
  -5   1  30   -0.00    1.19
  -5  -1  30    0.00    1.31
  -5   1  31    1.17    1.41
  -5  -1  31    0.07    1.38
  -5   1  32    1.84    1.51
  -5  -1  32    1.01    1.55
  -5   1  33   29.59    4.62
  -5  -1  33   38.87    5.55
  -5   1  34    0.00    1.08
  -5  -1  34    1.62    1.58
  -5   1  35    3.47    1.70
  -5  -1  35    2.52    1.91
  -5   1  36    0.02    1.14
  -5  -1  36    1.64    1.72
  -5   1  37    7.11    2.18
  -5  -1  37    6.21    2.46
  -5  -1  38    0.00    1.46
  -5  -1  39    3.06    1.84
  -5  -1  40    0.39    1.47
  -5   2   1    5.63    2.31
  -5   2   1    6.30    3.23
   5  -2  -1    2.11    2.40
   5  -2  -1    5.01    2.65
   5   2  -1    3.42    2.48
   5   2  -1    4.40    2.62
  -5  -2   1    4.79    2.23
  -5  -2   1    4.03    2.40
  -5   2   2   12.87    3.19
  -5   2   2   10.55    3.79
   5  -2  -2    9.36    3.46
   5  -2  -2   11.45    3.43
   5   2  -2   14.17    3.72
   5   2  -2   11.01    3.35
  -5  -2   2   15.86    3.56
  -5  -2   2    9.49    3.33
  -5   2   3  184.53   16.17
  -5   2   3  178.31   17.46
   5  -2  -3  190.77   16.91
   5  -2  -3  193.29   17.09
   5   2  -3  153.42   15.76
   5   2  -3  181.33   16.57
  -5  -2   3  174.70   16.04
  -5  -2   3  167.00   16.90
  -5   2   4   74.33    8.31
  -5   2   4   75.19    9.58
   5  -2  -4   64.95    8.34
   5  -2  -4   62.39    8.21
   5   2  -4   55.66    7.73
   5   2  -4   62.44    8.17
  -5  -2   4   79.24    8.54
  -5  -2   4   63.55    8.67
  -5   2   5  581.28   41.47
  -5   2   5  612.14   43.54
   5  -2  -5  465.38   41.29
   5  -2  -5  579.54   42.15
   5   2  -5  520.36   41.42
   5   2  -5  543.76   41.79
  -5  -2   5  580.47   41.73
  -5  -2   5  516.55   42.35
  -5   2   6    6.85    2.50
  -5   2   6    1.95    2.39
   5  -2  -6    4.87    2.68
   5  -2  -6    4.56    2.29
   5   2  -6    4.15    2.57
   5   2  -6    7.91    3.06
  -5  -2   6    8.88    2.89
  -5  -2   6    7.69    3.26
  -5   2   7   73.27    7.86
  -5   2   7   52.62    7.99
   5  -2  -7   68.99    8.26
   5  -2  -7   53.03    7.32
   5   2  -7   75.71    8.40
   5   2  -7   55.14    7.48
  -5  -2   7   72.43    8.16
  -5  -2   7   52.85    7.89
  -5   2   8    9.44    2.79
  -5   2   8    8.93    3.25
   5  -2  -8    5.69    2.60
   5  -2  -8    9.43    2.90
   5   2  -8    4.93    2.68
   5   2  -8    9.66    3.05
  -5  -2   8    7.56    2.61
  -5  -2   8   10.64    3.43
  -5   2   9  666.72   45.75
  -5   2   9  557.17   46.48
   5  -2  -9  602.13   46.17
   5  -2  -9  633.72   45.77
   5   2  -9  617.04   46.09
   5   2  -9  682.37   46.47
  -5  -2   9  562.24   45.64
  -5  -2   9  579.35   46.69
  -5   2  10    2.15    1.83
  -5   2  10    6.05    2.76
   5  -2 -10    5.46    2.30
   5  -2 -10    4.04    1.86
   5  -2 -10    2.11    1.76
   5   2 -10    2.56    1.99
   5   2 -10    3.27    2.08
  -5  -2  10    1.75    1.99
  -5  -2  10    2.91    2.28
  -5   2  11   11.52    2.92
  -5   2  11    4.11    2.79
   5  -2 -11    6.46    2.58
   5  -2 -11   10.13    2.66
   5  -2 -11    6.94    2.33
   5   2 -11    9.20    2.80
   5   2 -11    7.44    2.60
  -5  -2  11    6.26    2.56
  -5  -2  11    8.35    3.32
  -5   2  12   54.28    6.89
  -5   2  12   67.34    8.37
   5  -2 -12   58.17    7.58
   5  -2 -12   57.29    7.08
   5  -2 -12   71.37    7.36
   5   2 -12   62.11    7.67
   5   2 -12   64.17    7.52
  -5  -2  12   75.27    8.34
  -5  -2  12   56.44    8.02
  -5   2  13   50.60    6.52
  -5   2  13   65.30    8.00
   5  -2 -13   62.87    7.54
   5  -2 -13   59.85    6.81
   5  -2 -13   58.22    6.55
   5   2 -13   59.50    7.45
  -5  -2  13   47.04    6.91
  -5  -2  13   61.84    8.09
  -5   2  14   31.04    4.59
  -5   2  14   25.55    5.00
   5  -2 -14   40.96    5.58
   5  -2 -14   29.92    4.37
   5  -2 -14   27.34    4.11
   5   2 -14   19.49    4.25
  -5  -2  14   41.88    5.74
  -5  -2  14   34.83    5.68
  -5   2  15  319.98   25.01
  -5   2  15  288.67   25.94
   5  -2 -15  312.81   25.77
   5  -2 -15  346.83   24.85
   5   2 -15  297.24   25.66
  -5  -2  15  335.82   26.30
  -5  -2  15  329.48   26.79
  -5   2  16    2.87    1.64
  -5   2  16    0.00    1.59
   5  -2 -16    3.80    2.06
   5  -2 -16    0.67    1.12
   5   2 -16    1.35    1.81
  -5  -2  16    1.42    1.71
  -5  -2  16    2.02    2.27
  -5   2  17    5.60    2.06
  -5   2  17    6.36    2.61
   5  -2 -17    5.63    2.16
   5  -2 -17    7.84    1.82
   5   2 -17    3.07    2.04
  -5  -2  17    6.57    2.55
  -5  -2  17    8.72    3.04
  -5   2  18    0.42    1.22
  -5   2  18   -0.00    1.90
   5  -2 -18   -0.00    1.26
   5  -2 -18    0.53    0.80
   5   2 -18    0.00    1.44
  -5  -2  18    0.19    1.46
  -5   2  19  111.12   10.46
  -5   2  19  105.07    9.94
   5  -2 -19   96.02   10.32
   5   2 -19   99.59   10.64
  -5  -2  19  109.69   11.16
  -5   2  20   57.52    6.49
  -5   2  20   43.45    5.69
   5   2 -20   56.48    6.99
  -5  -2  20   53.96    7.13
  -5   2  21    3.10    1.68
   5   2 -21    1.18    1.37
  -5  -2  21    3.34    1.95
  -5  -2  21    2.54    1.76
  -5   2  22    7.26    2.31
   5   2 -22    9.30    2.77
  -5  -2  22    7.01    2.79
  -5   2  23   18.33    3.68
   5   2 -23   13.53    3.33
  -5  -2  23    7.15    2.92
  -5   2  24    2.55    1.91
  -5  -2  24    2.14    2.07
  -5   2  25   76.46    8.57
  -5  -2  25   75.42    9.07
  -5   2  26   19.77    3.63
  -5  -2  26    5.95    2.57
  -5   2  27   43.40    5.88
  -5  -2  27   39.70    6.29
  -5   2  28    1.71    1.67
  -5  -2  28    0.24    1.63
  -5   2  29   28.61    4.64
  -5  -2  29   30.10    5.33
  -5   2  30    0.00    1.28
  -5  -2  30    4.24    2.19
  -5   2  31   30.15    4.48
  -5  -2  31   21.06    4.48
  -5   2  32    2.30    1.50
  -5  -2  32    0.56    1.76
  -5   2  33   -0.00    1.19
  -5  -2  33    0.00    1.49
  -5   2  34    0.98    1.36
  -5  -2  34    0.00    1.70
  -5   2  35    5.25    1.99
  -5  -2  35    6.20    2.59
  -5   2  36    0.78    1.22
  -5  -2  36    0.00    1.64
  -5   2  37    4.12    1.67
  -5  -2  37   -0.00    1.78
  -5  -2  38    3.49    2.22
  -5  -2  39    1.47    1.97
  -5  -2  40   -0.00    1.34
  -5  -2  41    3.27    2.02
  -5  -2  42    1.67    1.73
  -5   3   1  233.89   22.66
  -5   3   1  262.28   24.80
   5  -3  -1  290.29   24.46
   5  -3  -1  297.92   24.64
   5   3  -1  279.32   23.50
   5   3  -1  282.69   23.93
  -5  -3   1  313.78   23.90
  -5  -3   1  256.26   24.10
  -5   3   2   66.86    7.74
  -5   3   2   41.32    7.32
   5  -3  -2   37.87    6.77
   5  -3  -2   44.56    7.20
   5   3  -2   44.53    6.80
   5   3  -2   56.21    7.61
  -5  -3   2   61.73    7.60
  -5  -3   2   49.55    7.62
  -5   3   3   96.26   10.48
  -5   3   3   83.64   11.13
   5  -3  -3   90.16   10.85
   5  -3  -3   88.20   10.75
   5   3  -3   98.77   10.74
   5   3  -3  105.17   11.09
  -5  -3   3   88.78   10.27
  -5  -3   3  112.54   12.08
  -5   3   4    0.00    1.57
  -5   3   4    3.60    2.67
   5  -3  -4    0.87    1.82
   5  -3  -4    6.55    2.94
   5  -3  -4    3.66    2.10
   5   3  -4    2.04    2.14
   5   3  -4    2.85    2.39
  -5  -3   4    5.32    2.53
  -5  -3   4    3.61    2.27
  -5   3   5  213.58   17.48
  -5   3   5  168.70   17.92
   5  -3  -5  211.38   18.28
   5  -3  -5  182.95   17.47
   5  -3  -5  169.28   17.09
   5   3  -5  165.51   16.86
   5   3  -5  208.87   17.87
  -5  -3   5  213.79   17.78
  -5  -3   5  168.59   17.62
  -5   3   6  190.60   16.66
  -5   3   6  154.65   17.16
   5  -3  -6  188.58   17.44
   5  -3  -6  160.77   16.53
   5  -3  -6  170.29   16.70
   5   3  -6  190.50   17.15
   5   3  -6  211.63   17.58
  -5  -3   6  198.74   17.19
  -5  -3   6  179.69   17.62
  -5   3   7   76.00    8.45
  -5   3   7   67.38    9.16
   5  -3  -7   64.09    8.53
   5  -3  -7   60.64    8.14
   5  -3  -7   60.68    8.15
   5   3  -7   70.16    8.64
   5   3  -7   77.82    8.91
  -5  -3   7   74.08    8.72
  -5  -3   7   59.99    8.68
  -5   3   8  102.50   10.48
  -5   3   8  102.18   10.11
  -5   3   8   73.87   10.18
   5  -3  -8  101.98   10.83
   5  -3  -8   89.37    9.85
   5   3  -8   81.94    9.90
   5   3  -8   98.32   10.38
  -5  -3   8   91.04   10.17
  -5  -3   8   65.01    9.72
  -5   3   9   64.34    8.29
  -5   3   9   68.17    8.20
  -5   3   9   85.30    9.87
   5  -3  -9   66.97    8.65
   5  -3  -9   75.35    8.54
   5   3  -9   69.04    8.67
   5   3  -9   76.77    8.85
  -5  -3   9   71.99    8.79
  -5  -3   9   64.29    8.91
  -5   3  10   20.85    4.27
  -5   3  10   13.92    3.47
  -5   3  10   13.21    3.97
   5  -3 -10   20.09    4.29
   5  -3 -10   18.23    3.81
   5  -3 -10   13.69    3.42
   5   3 -10   15.27    3.89
   5   3 -10   15.83    3.77
  -5  -3  10   17.70    4.04
  -5  -3  10   17.96    4.51
  -5   3  11    1.33    1.54
  -5   3  11    2.97    1.93
  -5   3  11    4.17    2.15
   5  -3 -11   -0.00    1.36
   5  -3 -11    0.83    1.17
   5  -3 -11    0.23    1.29
   5   3 -11    0.94    1.65
  -5  -3  11   -0.00    1.28
  -5  -3  11    3.28    2.18
  -5   3  12   22.80    4.61
  -5   3  12   26.24    4.63
  -5   3  12   37.14    6.14
   5  -3 -12   34.26    5.08
   5  -3 -12   32.70    4.83
   5   3 -12   40.58    5.96
  -5  -3  12   35.68    5.73
  -5  -3  12   25.15    5.32
  -5   3  13  169.45   15.97
  -5   3  13  186.73   15.82
  -5   3  13  187.38   17.18
   5  -3 -13  162.15   15.41
   5   3 -13  183.49   16.70
  -5  -3  13  169.40   16.50
  -5  -3  13  197.23   17.58
  -5   3  14   15.97    3.65
  -5   3  14   15.69    3.41
  -5   3  14   13.95    4.09
   5  -3 -14   21.47    3.72
   5   3 -14   24.88    4.61
  -5  -3  14   17.96    4.12
  -5  -3  14   18.31    4.32
  -5   3  15    8.14    2.64
  -5   3  15    6.24    2.26
  -5   3  15   11.62    3.58
   5  -3 -15   11.06    2.56
   5   3 -15   10.52    3.17
  -5  -3  15   12.45    3.42
  -5  -3  15   14.90    3.92
  -5   3  16   43.93    5.90
  -5   3  16   35.82    5.09
  -5   3  16   32.24    5.82
   5  -3 -16   36.86    4.83
   5   3 -16   38.31    5.99
  -5  -3  16   39.42    6.09
  -5  -3  16   45.22    6.82
  -5   3  17   49.51    7.05
  -5   3  17   74.52    7.55
  -5   3  17   71.47    8.62
   5  -3 -17   63.43    6.47
   5   3 -17   69.74    8.36
  -5  -3  17   56.69    7.95
  -5   3  18   11.36    3.03
  -5   3  18   12.17    2.86
   5  -3 -18   13.53    2.22
   5   3 -18   14.94    3.62
  -5  -3  18   12.88    3.65
  -5   3  19    0.00    1.51
  -5   3  19    0.00    1.19
   5  -3 -19    0.00    0.52
   5  -3 -19    0.23    0.51
   5   3 -19    0.00    1.33
  -5  -3  19    1.27    1.84
  -5   3  20    0.26    1.35
  -5   3  20    0.06    0.98
   5   3 -20    0.33    1.30
  -5  -3  20    0.00    1.51
  -5  -3  20   -0.00    1.52
  -5   3  21   52.61    6.36
   5   3 -21   45.41    6.73
  -5  -3  21   55.27    7.38
  -5  -3  21   41.83    6.89
  -5   3  22   67.62    7.93
   5   3 -22   71.37    8.19
  -5  -3  22   42.22    7.28
  -5   3  23   73.65    8.73
   5   3 -23   83.74    9.36
  -5  -3  23   73.08    9.46
  -5   3  24    3.06    1.97
  -5  -3  24    6.64    2.77
  -5   3  25    0.86    1.60
  -5  -3  25    1.53    1.77
  -5   3  26    0.11    1.37
  -5  -3  26    1.45    1.87
  -5   3  27   30.98    4.78
  -5  -3  27   18.92    4.46
  -5   3  28    5.81    2.40
  -5  -3  28    0.42    1.64
  -5   3  29   23.28    4.15
  -5  -3  29   13.57    3.77
  -5   3  30   -0.00    1.41
  -5  -3  30   -0.00    1.41
  -5   3  31    2.37    1.62
  -5  -3  31    0.00    1.46
  -5   3  32    2.25    1.72
  -5  -3  32    3.67    2.13
  -5   3  33   10.70    2.67
  -5  -3  33   11.65    3.39
  -5   3  34    2.04    1.44
  -5  -3  34    0.44    1.62
  -5   3  35    0.17    1.03
  -5  -3  35   -0.00    1.37
  -5   3  36    1.20    1.31
  -5  -3  36   -0.00    1.55
  -5  -3  37    4.39    2.51
  -5  -3  38    1.82    1.99
  -5  -3  39    1.37    2.02
  -5  -3  40    0.21    1.83
  -5  -3  41   -0.00    1.31
  -5   4   1   64.76    8.87
  -5   4   1   77.54    9.22
  -5   4   1   72.27   10.43
   5  -4  -1   60.49    8.91
   5  -4  -1   68.28    9.54
   5   4  -1   74.00    9.32
   5   4  -1   70.01    9.16
  -5  -4   1   76.20    9.21
  -5  -4   1   74.86   10.05
  -5   4   2   11.31    3.56
  -5   4   2   16.07    3.90
  -5   4   2    9.99    3.93
   5  -4  -2   15.79    4.03
   5  -4  -2    6.22    3.20
   5   4  -2   10.80    3.50
   5   4  -2   11.30    3.54
  -5  -4   2   13.85    3.85
  -5  -4   2    9.98    3.84
  -5   4   3   40.29    6.45
  -5   4   3   46.40    6.52
  -5   4   3   38.40    7.20
   5  -4  -3   30.76    5.84
   5  -4  -3   32.99    6.05
   5   4  -3   26.24    5.53
   5   4  -3   38.91    6.33
  -5  -4   3   25.49    5.25
  -5  -4   3   40.15    6.88
  -5   4   4   55.45    7.87
  -5   4   4   49.17    7.15
  -5   4   4   56.70    8.70
   5  -4  -4   55.35    7.87
   5  -4  -4   45.60    7.45
   5   4  -4   59.53    8.04
   5   4  -4   66.34    8.36
  -5  -4   4   56.81    7.78
  -5  -4   4   48.14    7.91
  -5   4   5  126.68   14.95
  -5   4   5  171.61   15.75
  -5   4   5  161.87   17.05
   5  -4  -5  198.32   16.90
   5  -4  -5  168.57   16.26
   5   4  -5  152.24   15.69
   5   4  -5  162.85   15.95
  -5  -4   5  170.63   16.08
  -5  -4   5  164.35   16.67
  -5   4   6    0.00    2.05
  -5   4   6    1.86    1.84
  -5   4   6    0.26    1.93
   5  -4  -6    0.42    1.32
   5  -4  -6   -0.00    1.87
   5   4  -6   -0.00    1.89
   5   4  -6   -0.00    1.63
  -5  -4   6    0.08    1.73
  -5  -4   6   -0.00    2.03
  -5   4   7    5.75    2.61
  -5   4   7    5.09    2.72
  -5   4   7    6.26    3.17
   5  -4  -7    8.06    3.14
   5  -4  -7    5.60    2.70
   5   4  -7    3.73    2.61
   5   4  -7   11.12    3.41
  -5  -4   7    4.14    2.31
  -5  -4   7    9.00    3.60
  -5   4   8   58.63    8.05
  -5   4   8   66.90    8.11
  -5   4   8   50.93    8.53
   5  -4  -8   55.37    7.89
   5  -4  -8   65.56    8.25
   5   4  -8   57.15    8.12
   5   4  -8   66.14    8.41
  -5  -4   8   66.47    8.51
  -5  -4   8   68.36    9.18
  -5   4   9  101.21   10.74
  -5   4   9   81.85    9.75
  -5   4   9   89.26   11.22
   5  -4  -9   81.68    9.79
   5   4  -9   82.07   10.33
   5   4  -9   86.38   10.27
  -5  -4   9  104.62   11.12
  -5  -4   9   98.25   11.46
  -5   4  10  156.10   15.49
  -5   4  10  192.93   15.86
  -5   4  10  156.47   16.52
   5   4 -10  158.48   15.92
  -5  -4  10  161.01   15.89
  -5  -4  10  147.67   16.14
  -5   4  11  163.54   16.26
  -5   4  11  179.73   16.15
  -5   4  11  201.12   18.05
   5  -4 -11  152.40   15.78
   5   4 -11  184.96   17.14
  -5  -4  11  177.63   16.92
  -5  -4  11  181.66   17.64
  -5   4  12    7.96    2.81
  -5   4  12    7.60    2.86
  -5   4  12    3.77    2.62
   5  -4 -12    5.93    2.41
   5   4 -12    2.60    2.29
  -5  -4  12    9.06    3.16
  -5  -4  12    6.53    3.20
  -5   4  13    0.00    1.72
  -5   4  13    2.34    1.68
  -5   4  13    1.40    1.94
   5  -4 -13    0.76    1.47
   5   4 -13    2.55    2.16
  -5  -4  13    1.64    1.85
  -5  -4  13    0.43    1.84
  -5   4  14   27.73    5.04
  -5   4  14   24.75    4.41
  -5   4  14   33.02    6.00
   5  -4 -14   25.59    4.38
   5   4 -14   17.26    4.35
  -5  -4  14   17.38    4.29
  -5  -4  14   32.81    5.92
  -5   4  15  255.42   22.50
  -5   4  15  289.97   22.39
  -5   4  15  223.32   22.77
   5  -4 -15  297.80   22.18
   5   4 -15  290.50   23.83
  -5  -4  15  273.57   23.54
  -5  -4  15  232.37   23.26
  -5   4  16   53.68    6.99
  -5   4  16   56.87    6.75
  -5   4  16   48.14    7.35
   5  -4 -16   32.46    5.26
   5   4 -16   49.40    7.28
  -5  -4  16   56.74    7.77
  -5   4  17   80.44    9.33
  -5   4  17   83.74    8.85
   5  -4 -17   77.82    8.04
   5   4 -17   75.87    9.75
  -5  -4  17   93.22   10.54
  -5   4  18    0.52    1.39
  -5   4  18    2.71    1.79
   5  -4 -18    1.02    1.15
   5   4 -18   -0.00    1.60
  -5  -4  18    4.88    2.61
  -5   4  19  179.68   15.73
  -5   4  19  162.31   14.70
   5  -4 -19  177.47   13.09
   5   4 -19  164.14   16.36
  -5  -4  19  156.26   16.22
  -5  -4  19  149.16   16.49
  -5   4  20    6.99    2.60
  -5   4  20    8.24    3.05
   5   4 -20    1.65    1.95
  -5  -4  20    4.18    2.45
  -5  -4  20    1.18    2.34
  -5   4  21   44.53    6.22
  -5   4  21   45.94    6.76
   5   4 -21   45.75    6.94
  -5  -4  21   50.47    7.38
  -5  -4  21   32.45    6.45
  -5   4  22    3.43    2.35
   5   4 -22    6.48    2.66
  -5  -4  22    4.93    2.77
  -5   4  23    3.48    2.08
   5   4 -23    4.79    2.36
  -5  -4  23    0.43    1.88
  -5   4  24    4.70    2.31
  -5  -4  24    1.09    1.85
  -5   4  25   28.32    4.98
  -5  -4  25   21.80    5.14
  -5   4  26   15.32    3.71
  -5  -4  26   12.08    3.90
  -5   4  27    9.61    2.97
  -5  -4  27    8.31    3.45
  -5   4  28    1.13    1.59
  -5  -4  28    1.88    2.00
  -5   4  29   14.41    3.53
  -5  -4  29   17.62    4.47
  -5   4  30    6.60    2.52
  -5  -4  30    5.17    2.81
  -5   4  31    8.13    2.69
  -5  -4  31    4.21    2.66
  -5  -4  32    6.16    3.01
  -5  -4  33    2.27    2.19
  -5  -4  34    1.03    2.07
  -5  -4  35    3.41    2.57
  -5  -4  36    1.76    1.96
  -5  -4  37    1.96    1.91
  -5  -4  38    0.00    1.49
  -5  -4  39   -0.00    1.71
  -5  -4  40    1.57    1.76
  -5   5   1  189.15   17.78
  -5   5   1  216.83   18.09
   5  -5  -1  104.72   15.49
   5  -5  -1  208.50   18.77
   5   5  -1  171.78   17.11
   5   5  -1  216.38   18.45
  -5  -5   1  173.28   16.99
  -5  -5   1  166.75   17.75
  -5   5   2   43.16    7.50
  -5   5   2   62.81    8.33
   5  -5  -2   45.51    7.79
   5  -5  -2   49.36    8.15
   5   5  -2   58.71    8.49
   5   5  -2   56.61    8.25
  -5  -5   2   63.65    8.45
  -5  -5   2   67.49    9.27
  -5   5   3  165.93   15.51
  -5   5   3  131.11   14.21
   5  -5  -3  142.18   14.98
   5  -5  -3  157.71   15.63
   5   5  -3  153.94   15.18
   5   5  -3  130.80   14.53
  -5  -5   3  128.28   14.28
  -5  -5   3  117.07   14.63
  -5   5   4   38.88    6.54
  -5   5   4   27.58    5.47
   5  -5  -4   38.41    6.55
   5  -5  -4   29.52    5.88
   5   5  -4   31.49    6.03
   5   5  -4   30.19    5.94
  -5  -5   4   39.20    6.61
  -5  -5   4   21.99    5.69
  -5   5   5   23.25    5.07
  -5   5   5   15.27    4.01
   5  -5  -5   13.41    4.07
   5  -5  -5    9.90    3.71
   5   5  -5   19.08    4.53
   5   5  -5   15.32    4.21
  -5  -5   5   15.37    4.18
  -5  -5   5   11.49    3.91
  -5   5   6   10.98    3.63
  -5   5   6   12.99    3.78
   5  -5  -6   15.86    4.14
   5  -5  -6    7.13    3.08
   5   5  -6   11.96    3.93
   5   5  -6   13.33    3.82
  -5  -5   6   14.14    3.93
  -5  -5   6   19.80    4.84
  -5   5   7  257.82   21.81
  -5   5   7  236.03   20.89
  -5   5   7  262.90   23.61
   5  -5  -7  184.11   20.36
   5   5  -7  242.73   21.73
   5   5  -7  226.05   21.09
  -5  -5   7  214.13   20.93
  -5  -5   7  272.96   22.98
  -5   5   8  114.91   12.73
  -5   5   8  134.19   12.98
  -5   5   8  133.72   14.70
   5  -5  -8   92.11   12.00
   5   5  -8  102.07   12.60
   5   5  -8  128.54   13.22
  -5  -5   8  116.61   12.91
  -5  -5   8  118.13   13.53
  -5   5   9    9.07    3.52
  -5   5   9   19.43    4.23
  -5   5   9   21.26    5.39
   5   5  -9    6.46    3.21
  -5  -5   9   12.59    3.74
  -5  -5   9   19.51    4.72
  -5   5  10    4.55    2.62
  -5   5  10    0.02    1.56
  -5   5  10    5.82    3.17
   5   5 -10    1.16    1.78
  -5  -5  10    2.03    2.15
  -5  -5  10    6.19    3.09
  -5   5  11    9.68    3.63
  -5   5  11   16.14    3.96
  -5   5  11    6.20    3.09
   5  -5 -11   11.12    3.30
   5   5 -11    9.16    3.65
  -5  -5  11   17.00    4.37
  -5  -5  11   11.30    3.95
  -5   5  12  235.21   20.73
  -5   5  12  231.32   20.05
  -5   5  12  217.53   21.56
   5  -5 -12  247.34   20.54
   5   5 -12  236.86   21.30
  -5  -5  12  197.30   20.31
  -5  -5  12  207.62   21.11
  -5   5  13  232.59   21.27
  -5   5  13  235.83   20.70
  -5   5  13  235.45   22.39
   5  -5 -13  258.67   21.19
   5   5 -13  215.42   21.51
  -5  -5  13  260.68   22.34
  -5  -5  13  229.52   22.33
  -5   5  14   19.58    4.41
  -5   5  14   15.80    3.81
  -5   5  14   15.76    4.46
   5  -5 -14   15.89    3.69
   5   5 -14   10.98    3.75
  -5  -5  14   26.32    5.36
  -5  -5  14   17.63    4.62
  -5   5  15    1.96    2.17
  -5   5  15    6.69    2.55
   5  -5 -15    0.82    1.29
   5   5 -15    5.46    2.99
  -5  -5  15    3.46    2.32
  -5   5  16   31.83    6.12
  -5   5  16   47.66    6.60
   5  -5 -16   48.95    6.33
   5   5 -16   54.22    7.99
  -5  -5  16   57.79    8.20
  -5   5  17   80.83    9.56
  -5   5  17   96.79    9.59
   5  -5 -17   64.45    7.89
   5   5 -17   82.23   10.34
  -5  -5  17   81.58   10.23
  -5  -5  17   61.36    9.65
  -5   5  18   33.16    5.71
  -5   5  18   30.96    5.09
  -5   5  18   31.05    5.95
   5  -5 -18   33.51    4.55
   5   5 -18   29.49    5.80
  -5  -5  18   31.53    6.04
  -5  -5  18   28.35    6.01
  -5   5  19   64.36    8.55
  -5   5  19   67.50    8.11
  -5   5  19   77.64    9.77
   5   5 -19   76.84    9.89
  -5  -5  19   66.74    9.37
  -5  -5  19   67.16    9.80
  -5   5  20    0.46    1.61
  -5   5  20    1.18    1.81
   5  -5 -20    0.42    0.72
   5   5 -20    1.81    2.18
  -5  -5  20    1.02    1.64
  -5  -5  20   -0.00    2.08
  -5   5  21    2.98    2.05
  -5   5  21    2.60    2.19
   5   5 -21    2.23    2.29
  -5  -5  21    1.69    2.14
  -5  -5  21    1.85    2.19
  -5   5  22   35.97    6.34
   5   5 -22   44.34    7.00
  -5  -5  22   29.73    6.47
   5   5 -23   25.00    5.42
  -5  -5  23   16.12    4.92
  -5  -5  24    4.32    3.06
  -5  -5  25    0.50    2.35
  -5  -5  26    0.84    2.05
  -5  -5  27    4.68    2.84
  -5  -5  28   10.52    3.90
  -5  -5  29    7.28    3.46
  -5  -5  30    0.82    1.68
  -5  -5  31   -0.00    1.71
  -5  -5  32    1.73    2.29
  -5  -5  33   10.90    3.92
  -5  -5  34   -0.00    2.18
  -5  -5  35    0.53    1.90
  -5  -5  36    0.92    2.00
  -5  -5  37    0.90    1.99
  -5  -5  38    2.81    2.53
  -5  -5  39    1.30    2.06
  -5   6   1   21.95    5.52
   5  -6  -1   17.80    4.96
   5  -6  -1   21.74    5.50
   5   6  -1   17.81    4.76
   5   6  -1   14.22    4.45
  -5  -6   1   12.80    4.20
  -5   6   2    2.10    3.00
  -5   6   2    2.88    2.55
   5  -6  -2    4.39    2.75
   5  -6  -2    0.00    2.35
   5  -6  -2    0.00    2.64
   5   6  -2   -0.00    1.94
   5   6  -2    1.12    1.86
  -5  -6   2   -0.00    2.05
  -5   6   3   73.75    9.97
  -5   6   3   74.05    9.63
  -5   6   3   70.78    9.63
   5  -6  -3   64.41    8.81
   5  -6  -3   69.55    9.97
   5  -6  -3   63.60    9.47
   5   6  -3   68.79    9.76
   5   6  -3   61.88    9.28
  -5  -6   3   63.50    9.78
  -5   6   4   97.77   12.47
  -5   6   4  108.06   12.59
  -5   6   4  101.21   12.55
   5  -6  -4  105.08   12.12
   5  -6  -4  111.15   13.16
   5   6  -4  125.35   13.60
   5   6  -4  116.31   13.13
  -5  -6   4  124.85   14.12
  -5   6   5   84.59   11.15
  -5   6   5   76.77   10.50
  -5   6   5  101.05   11.85
   5  -6  -5   86.91   10.52
   5  -6  -5  100.12   11.94
   5   6  -5   80.95   11.00
   5   6  -5   96.07   11.47
  -5  -6   5  101.29   12.35
  -5   6   6   24.07    5.35
  -5   6   6   16.95    4.42
  -5   6   6   22.78    5.20
   5  -6  -6   17.71    4.70
   5   6  -6   17.55    4.97
   5   6  -6   19.71    4.97
  -5  -6   6   13.88    4.54
  -5   6   7   63.90    9.34
  -5   6   7   74.24    9.38
  -5   6   7   67.80    9.57
   5  -6  -7   55.09    8.91
   5   6  -7   78.21   10.27
  -5  -6   7   62.93    9.64
  -5   6   8   30.02    6.07
  -5   6   8   21.65    4.98
  -5   6   8   17.21    4.75
   5  -6  -8   29.90    6.03
   5   6  -8   27.37    5.85
  -5  -6   8   37.68    7.05
  -5   6   9   81.42   10.67
  -5   6   9   91.49   10.63
  -5   6   9   83.15   10.77
   5  -6  -9   96.88   11.26
   5   6  -9   83.87   11.05
  -5  -6   9   70.93   10.85
  -5   6  10  105.63   12.68
  -5   6  10  131.34   13.06
  -5   6  10  103.69   12.67
   5   6 -10  101.47   12.88
  -5  -6  10  118.77   13.81
  -5   6  11   76.70   10.16
  -5   6  11   66.57    9.18
  -5   6  11   82.18   10.41
   5   6 -11   85.70   10.87
  -5  -6  11   74.66   10.76
  -5   6  12   22.76    5.04
  -5   6  12   12.69    3.69
  -5   6  12   12.10    4.05
   5  -6 -12   24.28    5.07
   5   6 -12   15.13    4.43
  -5  -6  12   11.36    4.14
  -5   6  13    5.58    2.89
  -5   6  13    3.16    2.45
   5  -6 -13    0.00    1.55
   5   6 -13    3.80    2.84
  -5   6  14   81.77   10.82
  -5   6  14   90.72   10.66
   5  -6 -14   97.13   10.86
   5   6 -14  101.55   12.19
  -5   6  15   81.09    9.94
  -5   6  15   76.40    9.10
   5   6 -15   52.65    9.15
  -5   6  16    0.68    1.90
  -5   6  16    0.23    1.29
   5   6 -16   -0.00    1.96
  -5  -6  16    0.05    2.38
  -5   6  17   70.40    9.07
  -5   6  17   57.37    7.91
   5   6 -17   76.64   10.06
  -5  -6  17   51.02    8.96
  -5   6  18   20.48    4.65
  -5   6  18   16.43    3.93
   5   6 -18   14.05    4.58
  -5  -6  18    5.41    3.42
  -5   6  19   33.06    5.94
   5   6 -19   20.95    5.28
  -5  -6  19   15.36    5.04
  -5   6  20    1.25    2.12
   5   6 -20    1.67    2.21
  -5  -6  20    3.50    2.90
   5   6 -21   20.04    5.02
  -5  -6  21    5.33    3.13
   5   6 -22   28.96    6.06
  -5  -6  22   14.76    5.01
   5   6 -23   -0.00    1.74
  -5  -6  23    0.33    2.33
   5   6 -24   13.05    4.19
  -5  -6  24    7.84    3.70
  -5  -6  25    4.25    3.25
  -5  -6  26   12.15    4.34
  -5  -6  27    2.05    2.87
  -5  -6  28    1.13    2.09
  -5  -6  29    0.00    2.01
  -5  -6  30    8.16    3.68
  -5  -6  31    1.80    2.70
  -5  -6  32    0.46    1.89
  -5  -6  33   -0.00    2.17
  -5  -6  34    3.49    2.54
  -5  -6  35    0.00    1.76
  -5  -6  36    2.16    2.67
  -5  -6  37    1.77    2.04
  -5   7   1    5.63    3.41
  -5   7   1   14.04    4.41
   5  -7  -1   15.66    4.76
   5   7  -1   13.12    4.53
   5   7  -1    7.83    3.72
  -5  -7   1   13.97    4.93
  -5   7   2  141.52   16.10
  -5   7   2  171.17   16.83
   5  -7  -2  117.90   15.43
   5   7  -2  144.93   16.10
   5   7  -2  164.18   16.77
  -5  -7   2  135.07   16.24
  -5   7   3  131.99   14.43
  -5   7   3   87.84   12.29
   5  -7  -3  113.76   13.94
   5   7  -3  129.13   14.14
   5   7  -3  101.26   12.96
  -5  -7   3  100.84   13.53
  -5   7   4   73.78   10.66
  -5   7   4   74.16   10.48
   5  -7  -4   73.91   10.82
   5   7  -4  101.04   11.93
   5   7  -4   66.82    9.96
  -5  -7   4   68.57   10.68
  -5   7   5   21.81    5.46
  -5   7   5   15.26    4.70
   5  -7  -5   14.40    4.82
   5   7  -5   12.21    4.41
  -5  -7   5   11.16    4.13
  -5   7   6   23.30    5.77
  -5   7   6   20.82    5.33
   5  -7  -6   16.55    5.04
   5   7  -6   26.22    5.86
  -5  -7   6   31.63    6.83
  -5   7   7  124.05   14.62
  -5   7   7  132.45   14.81
   5  -7  -7  140.44   15.35
   5   7  -7  117.36   14.57
  -5  -7   7  131.87   15.54
  -5   7   8  289.12   25.27
  -5   7   8  296.79   25.34
   5  -7  -8  240.22   24.29
   5   7  -8  253.46   24.73
  -5  -7   8  254.44   25.36
  -5   7   9   24.46    5.73
  -5   7   9   29.88    6.24
   5  -7  -9   20.89    5.35
   5   7  -9   28.15    6.28
  -5  -7   9   24.78    6.19
  -5   7  10    6.66    3.37
  -5   7  10    7.76    3.51
  -5   7  10   13.37    4.28
   5  -7 -10   10.44    3.76
   5  -7 -10   10.14    3.63
   5   7 -10   13.51    4.68
  -5  -7  10   19.86    5.83
  -5   7  11   13.78    4.26
  -5   7  11   12.97    4.10
  -5   7  11   19.09    4.83
   5  -7 -11   13.74    3.86
   5   7 -11   10.87    4.06
  -5  -7  11    6.35    4.04
  -5   7  12  114.76   14.01
  -5   7  12  139.14   14.36
  -5   7  12  120.49   14.23
   5  -7 -12  129.25   13.60
   5  -7 -12  129.80   14.23
   5   7 -12  129.58   15.01
  -5   7  13   79.60   10.08
  -5   7  13   50.99    8.28
  -5   7  13   67.95    9.59
   5   7 -13   56.85    9.40
  -5   7  14    2.72    2.57
  -5   7  14    1.18    1.92
   5   7 -14   -0.00    1.74
  -5  -7  14    0.58    2.19
  -5   7  15   47.36    7.57
  -5   7  15   23.96    5.29
   5   7 -15   41.11    7.47
  -5  -7  15   20.28    5.85
  -5   7  16    4.56    2.80
  -5   7  16   11.29    3.63
   5   7 -16   13.78    4.32
  -5  -7  16    0.43    2.65
  -5   7  17    0.00    2.07
  -5   7  17    0.81    1.75
   5   7 -17    2.15    2.52
  -5  -7  17    1.34    2.78
  -5   7  18   95.48   11.99
   5   7 -18  115.96   13.75
  -5  -7  18   93.97   12.98
  -5   7  19   -0.00    1.97
   5   7 -19    1.25    2.33
  -5  -7  19    0.00    2.05
  -5   7  20    3.85    2.67
   5   7 -20    6.30    3.68
  -5  -7  20    2.17    2.79
   5   7 -21   10.70    4.20
  -5  -7  21    3.18    3.18
   5   7 -22   23.11    6.00
  -5  -7  22   19.09    5.60
   5   7 -23   19.40    5.36
  -5  -7  23    5.62    3.56
   5   7 -24   15.53    5.12
  -5  -7  24   14.61    4.94
  -5  -7  25    5.19    3.02
  -5  -7  26    0.52    2.10
  -5  -7  27    3.82    3.10
  -5  -7  28   16.49    5.11
  -5  -7  29    0.99    2.45
  -5  -7  30   -0.00    2.39
  -5  -7  31    1.22    2.20
  -5  -7  32    1.56    2.91
  -5  -7  33   -0.00    2.24
  -5  -7  34    5.46    3.52
  -5  -7  35    3.02    2.70
  -5  -7  36   -0.00    1.78
  -5   8   1    2.87    3.01
  -5   8   1   25.19    5.78
   5  -8  -1   14.61    5.06
   5   8  -1   13.82    4.67
  -5  -8   1   15.51    5.10
  -5   8   2   15.12    4.98
  -5   8   2   11.65    4.14
   5  -8  -2    9.13    3.97
   5   8  -2    5.89    3.44
  -5  -8   2    2.70    2.75
  -5   8   3   12.76    4.58
  -5   8   3   12.85    4.48
   5  -8  -3   10.06    4.42
  -5  -8   3    3.17    3.11
  -5   8   4  411.00   33.41
  -5   8   4  406.10   32.89
   5  -8  -4  350.12   32.59
  -5  -8   4  299.33   31.69
  -5   8   5   26.04    6.77
  -5   8   5   48.60    8.24
   5  -8  -5   60.95    9.44
  -5  -8   5   40.82    8.28
  -5   8   6  105.74   13.10
  -5   8   6   94.93   12.47
   5  -8  -6  114.74   13.82
  -5  -8   6   67.20   11.71
  -5   8   7    0.60    2.29
  -5   8   7   -0.00    2.09
   5  -8  -7    1.96    2.58
  -5  -8   7    0.26    1.95
  -5   8   8   96.00   12.60
  -5   8   8   68.30   10.80
   5  -8  -8  100.72   12.91
  -5  -8   8  108.20   13.72
  -5   8   9  142.13   15.39
  -5   8   9   97.32   13.51
   5  -8  -9  132.26   15.04
  -5  -8   9  106.35   14.60
  -5   8  10   58.30    9.44
  -5   8  11   19.04    5.48
  -5   8  12   27.37    6.35
  -5   8  13    0.00    2.44
  -5  -8  13    2.71    2.83
  -5   8  14  108.02   13.13
  -5  -8  14   83.98   12.46
  -5   8  15    1.61    2.63
  -5  -8  15   -0.00    2.24
  -5   8  16   22.77    5.62
  -5  -8  16   13.41    4.85
  -5   8  17   -0.00    2.30
  -5  -8  17    1.35    2.38
  -5   8  18    2.61    2.82
  -5  -8  18    0.52    2.63
  -5   8  19    2.26    2.94
  -5  -8  19    0.22    2.56
  -5   8  20   50.79    8.26
  -5  -8  20   29.45    7.14
  -5  -8  21   -0.00    2.08
  -5  -8  22    2.91    2.95
  -5  -8  23    0.88    2.80
   5   8 -24   36.41    7.50
  -5  -8  24   23.95    6.44
  -5  -8  25   -0.00    2.78
  -5  -8  26   16.54    5.12
  -5  -8  27   -0.00    2.02
  -5  -8  28    1.05    2.08
  -5  -8  29    2.35    2.83
  -5  -8  30   11.98    4.63
  -5  -8  31    3.21    3.05
  -5  -8  32   10.48    4.43
  -5  -8  33    0.50    2.12
  -5  -8  34    0.36    2.89
  -5   9   1    1.33    2.26
   5  -9  -1    1.42    3.24
   5   9  -1    2.30    2.66
  -5  -9   1    0.00    2.86
  -5   9   2  107.82   14.77
   5  -9  -2  129.72   16.60
   5   9  -2  155.82   16.94
  -5  -9   2  138.89   16.94
  -5   9   3   24.51    5.97
   5  -9  -3   11.30    4.65
   5   9  -3   22.54    5.96
  -5  -9   3    4.04    3.17
  -5   9   4   -0.00    2.39
   5  -9  -4    0.60    2.40
   5   9  -4    0.75    2.60
  -5  -9   4    0.00    2.76
  -5   9   5    5.74    3.79
   5  -9  -5    7.14    3.89
   5   9  -5   10.84    4.58
  -5  -9   5    6.68    3.80
  -5   9   6   46.20    8.50
   5  -9  -6   36.73    8.35
   5   9  -6   45.83    8.64
  -5  -9   6   38.62    8.57
   5   9  -7    4.22    3.69
  -5  -9   7    5.74    3.55
   5   9  -8  114.46   14.97
   5   9  -9    5.37    3.71
   5   9 -10   -0.00    2.63
   5   9 -11    2.44    2.90
  -5  -9  11    0.00    3.54
  -5   9  12  163.75   17.78
   5   9 -12  180.72   18.78
  -5  -9  12  113.55   16.59
  -5   9  13    5.92    3.86
   5   9 -13    8.18    4.08
  -5  -9  13    5.92    3.97
  -5   9  14   26.14    6.66
   5   9 -14   27.31    6.92
  -5  -9  14   20.40    6.12
  -5   9  15    3.46    3.10
   5   9 -15    2.93    2.72
  -5  -9  15    3.48    3.52
  -5   9  16   27.88    6.47
   5   9 -16   40.43    8.05
  -5  -9  16   18.28    5.94
  -5   9  17    0.92    2.53
   5   9 -17   -0.00    2.87
  -5  -9  17    1.53    2.55
  -5   9  18   51.76    9.02
   5   9 -18   65.06   10.32
  -5  -9  18   37.30    8.20
  -5   9  19    8.56    3.77
   5   9 -19    5.29    3.30
  -5  -9  19    0.34    2.64
   5   9 -20    0.87    2.43
  -5  -9  20    0.74    2.67
   5   9 -21   -0.00    2.33
  -5  -9  21    1.51    2.37
   5   9 -22   46.85    8.66
  -5  -9  22   14.81    5.68
   5   9 -23    1.70    2.93
  -5  -9  23    3.86    3.52
   5   9 -24    8.39    4.14
  -5  -9  24    2.58    3.01
  -5  -9  25   -0.00    2.20
  -5  -9  26    0.55    2.87
  -5  -9  27   -0.00    2.83
  -5  -9  28    3.12    2.83
  -5  -9  29    0.00    2.90
  -5  -9  30    1.43    2.76
  -5  -9  31    3.08    2.66
  -5  -9  32    0.94    3.45
  -5  -9  33   -0.00    2.00
  -5  10   1    7.07    4.62
  -5  10   1   12.39    4.91
   5 -10  -1    8.81    4.27
   5  10  -1   13.41    4.86
  -5 -10   1    6.55    3.92
  -5  10   2    0.30    2.79
  -5  10   2    2.30    2.85
   5 -10  -2    1.89    3.30
   5  10  -2    2.17    3.04
  -5 -10   2   -0.00    2.43
  -5  10   3   -0.00    1.98
  -5  10   3    1.44    2.91
   5 -10  -3   -0.00    1.93
   5  10  -3   -0.38    2.83
  -5 -10   3    1.48    2.79
  -5  10   4   15.94    5.39
   5  10  -4    8.41    4.14
  -5 -10   4    9.21    4.59
  -5  10   5    1.71    2.87
   5  10  -5    5.08    3.38
  -5 -10   5    0.00    3.15
  -5  10   6   26.77    6.87
   5  10  -6   29.07    7.26
  -5 -10   6   32.03    7.69
  -5  10   7    6.70    4.07
   5  10  -7    5.93    3.61
  -5  10   8    3.94    3.51
   5  10  -8    7.77    4.46
  -5  10   9    0.00    3.27
   5  10  -9    0.00    1.80
  -5  10  10   99.98   13.41
   5  10 -10   96.27   13.32
  -5 -10  10   61.70   11.53
   5  10 -11   -0.00    2.73
  -5 -10  11    0.00    2.38
   5  10 -12    2.11    3.20
  -5 -10  12   -0.00    2.79
   5  10 -13    1.16    2.45
  -5 -10  13    3.72    3.47
   5  10 -14   23.07    6.59
  -5 -10  14   27.64    7.48
   5  10 -15    1.23    2.47
  -5 -10  15   -0.00    2.77
   5  10 -16   31.93    7.51
  -5 -10  16   20.78    6.62
   5  10 -17    4.13    3.50
  -5 -10  17   -0.00    3.11
   5  10 -18   -0.00    2.66
  -5 -10  18    2.42    3.58
   5  10 -19   -0.00    2.96
  -5 -10  19   -0.00    2.49
   5  10 -20   21.18    6.37
  -5 -10  20   23.83    6.79
   5  10 -21    0.72    2.36
  -5 -10  21    2.06    3.35
   5  10 -22    3.93    3.47
  -5 -10  22    1.56    2.56
   5  10 -23    0.00    1.94
  -5 -10  23    1.58    2.93
   5  10 -24   -0.00    2.12
  -5 -10  24    2.58    2.80
  -5 -10  25    1.11    2.40
  -5 -10  26    9.18    4.18
  -5 -10  27    1.15    3.10
  -5 -10  28   -0.00    2.07
  -5 -10  29    0.00    2.90
  -5 -10  30    9.18    3.99
  -5 -10  31    1.05    2.55
  -5  11   1   10.26    5.25
   5  11  -1   25.00    6.99
  -5 -11   1   22.25    6.85
  -5  11   2   68.60   12.30
   5  11  -2  112.51   14.48
  -5 -11   2   79.75   13.27
  -5  11   3    8.92    5.11
   5  11  -3   17.62    5.79
  -5 -11   3   10.75    5.09
  -5  11   4    1.95    3.84
   5  11  -4    0.00    2.41
  -5 -11   4    1.12    3.29
  -5  11   5    1.42    3.61
   5  11  -5   -0.00    2.77
  -5  11   6    3.33    3.77
   5  11  -6    8.38    4.26
  -5  11   7   -0.00    2.84
   5  11  -7   -0.00    3.24
  -5  11   8   19.97    6.46
   5  11  -8   34.19    7.74
  -5 -11   8   21.99    6.84
  -5  11   9    0.51    2.41
   5  11  -9    3.95    3.59
  -5 -11   9    1.16    3.37
  -5  11  10    1.75    2.91
   5  11 -10    5.64    3.58
  -5 -11  10   -0.00    2.96
  -5  11  11    0.76    2.46
   5  11 -11    0.99    2.99
  -5 -11  11    1.31    2.94
  -5  11  12   48.26    9.64
   5  11 -12   52.32   10.02
  -5 -11  12   53.07   10.47
  -5  11  13    1.14    2.66
   5  11 -13    0.14    2.99
  -5 -11  13    0.45    2.88
  -5  11  14   20.54    6.24
   5  11 -14   21.11    6.74
  -5 -11  14   20.67    6.75
  -5  11  15    2.02    2.65
   5  11 -15    2.11    3.31
  -5 -11  15    2.33    3.98
  -5  11  16   21.13    6.10
   5  11 -16    9.30    4.55
  -5 -11  16   11.39    5.47
  -5  11  17    0.35    2.39
   5  11 -17   -0.00    2.74
  -5 -11  17    1.94    3.22
  -5  11  18   31.08    7.61
   5  11 -18   36.89    8.49
  -5 -11  18   17.28    6.23
   5  11 -19   -0.00    2.81
  -5 -11  19   -0.00    3.63
   5  11 -20    0.22    2.61
  -5 -11  20    0.00    3.48
   5  11 -21    0.20    2.89
  -5 -11  21   -0.00    2.71
   5  11 -22   16.93    5.75
  -5 -11  22   19.79    6.46
   5  11 -23    1.16    2.44
  -5 -11  23    2.78    3.30
   5  11 -24    2.53    3.03
  -5 -11  24    5.00    4.11
  -5 -11  25    1.88    2.73
  -5 -11  26    3.13    2.88
  -5 -11  27   -0.00    2.99
  -5 -11  28    3.27    3.32
  -5 -11  29    2.85    3.82
  -5 -11  30    2.14    3.26
  -5  12   1    2.09    3.29
   5  12  -1    0.86    2.65
  -5 -12   1    3.32    4.16
  -5  12   2    1.30    3.27
   5  12  -2    0.00    3.29
  -5 -12   2   -0.00    2.95
  -5  12   3    1.91    2.97
   5  12  -3    0.64    2.92
  -5 -12   3    2.08    4.04
  -5  12   4   42.70    9.82
   5  12  -4   75.10   11.99
  -5  12   5    7.70    4.53
   5  12  -5   21.41    6.24
  -5  12   6    8.81    4.71
   5  12  -6    8.78    4.97
  -5 -12   6    0.68    3.11
  -5  12   7    1.10    3.17
   5  12  -7   -0.00    3.44
  -5 -12   7   -0.00    2.66
  -5  12   8    4.53    4.03
   5  12  -8    8.67    5.22
  -5 -12   8    3.33    2.97
  -5  12   9   12.04    5.24
   5  12  -9    2.22    3.42
  -5 -12   9    4.98    4.36
  -5  12  10   25.32    7.11
   5  12 -10   21.11    6.55
  -5 -12  10   16.77    6.45
  -5  12  11    0.70    2.72
   5  12 -11    0.51    2.66
  -5 -12  11    1.03    2.80
  -5  12  12    5.59    3.76
   5  12 -12    4.32    3.77
  -5 -12  12    1.29    2.80
  -5  12  13    1.19    2.38
   5  12 -13    5.04    3.52
  -5 -12  13   -0.00    2.45
  -5  12  14   15.35    5.54
   5  12 -14    8.45    4.93
  -5 -12  14    1.29    3.47
  -5  12  15    6.21    4.50
   5  12 -15    0.00    3.60
  -5 -12  15    7.11    4.90
  -5  12  16   25.56    7.16
   5  12 -16   18.51    6.31
  -5 -12  16    4.40    4.12
  -5  12  17    1.05    2.71
   5  12 -17    2.35    3.31
  -5 -12  17    1.13    2.57
  -5  12  18   -0.00    3.10
   5  12 -18    3.55    3.46
  -5 -12  18   -0.00    3.17
   5  12 -19    4.52    4.09
  -5 -12  19    1.90    4.17
   5  12 -20   25.58    7.28
  -5 -12  20   15.82    6.44
   5  12 -21   -0.00    3.00
  -5 -12  21    0.00    3.67
   5  12 -22    1.94    3.23
  -5 -12  22    0.48    2.52
   5  12 -23    1.33    2.87
  -5 -12  23   -0.00    3.38
   5  12 -24   12.81    5.46
  -5 -12  24    8.71    5.01
   5  12 -25    0.79    3.25
  -5 -12  25    0.35    2.56
  -5 -12  26    4.81    4.14
  -5 -12  27    0.59    2.52
  -5 -12  28   -0.00    2.56
  -5  13   1    8.52    5.15
   5  13  -1   12.91    5.51
  -5  13   2   43.54    9.77
   5  13  -2   45.33    9.66
  -5  13   3    5.90    5.14
   5  13  -3    6.92    4.84
  -5  13   4    5.61    4.93
   5  13  -4   23.59    6.96
  -5  13   5   -0.00    2.99
   5  13  -5   -0.00    3.62
  -5 -13   5    0.00    2.57
  -5  13   6   45.00    9.57
   5  13  -6   22.78    6.89
  -5 -13   6   23.53    7.82
  -5  13   7   10.11    5.44
   5  13  -7    7.01    4.61
  -5 -13   7    3.43    4.55
  -5  13   8   44.03    9.49
   5  13  -8   37.10    8.42
  -5 -13   8   10.26    5.37
  -5  13   9    2.04    3.36
   5  13  -9   -0.00    3.59
  -5 -13   9   -0.00    3.32
  -5  13  10    3.33    3.92
   5  13 -10    6.16    4.11
  -5 -13  10    1.80    3.26
  -5  13  11   14.75    5.96
   5  13 -11   10.43    5.46
  -5 -13  11    3.81    4.72
  -5  13  12   20.25    6.95
   5  13 -12   13.75    5.35
  -5 -13  12   15.12    6.24
  -5  13  13   -0.00    3.09
   5  13 -13   -0.00    2.45
  -5 -13  13    0.00    2.80
  -5  13  14    5.29    4.01
   5  13 -14    4.48    3.47
  -5 -13  14    0.70    3.37
  -5  13  15    3.04    3.55
  -5 -13  15   -0.00    3.57
  -5  13  16    3.48    3.60
   5  13 -16   -0.00    2.91
  -5 -13  16    6.13    4.48
  -5  13  17    4.77    3.74
   5  13 -17    6.16    4.33
  -5 -13  17    0.35    3.33
   5  13 -18   15.65    5.76
  -5 -13  18    7.86    5.22
   5  13 -19    0.75    3.02
  -5 -13  19    0.25    2.99
   5  13 -20    1.92    3.27
  -5 -13  20   -0.00    3.93
   5  13 -21   -0.00    2.56
  -5 -13  21   -0.00    2.43
   5  13 -22   13.78    5.52
  -5 -13  22    3.49    4.36
   5  13 -23   -0.00    2.58
  -5 -13  23    1.45    3.33
   5  13 -24    0.00    2.16
  -5 -13  24    0.97    3.32
   5  13 -25   -0.00    2.52
  -5 -13  25    4.75    3.65
  -5 -13  26    1.61    3.46
  -5  14   1    6.49    4.61
   5  14  -1    2.10    2.89
  -5  14   2   -0.00    2.69
   5  14  -2    0.00    3.06
  -5  14   3    0.00    2.84
   5  14  -3    5.65    4.67
  -5  14   4   15.10    6.36
   5  14  -4   18.37    6.87
  -5  14   5    9.97    5.29
   5  14  -5   27.09    7.75
  -5  14   6   21.77    7.20
   5  14  -6    8.66    5.17
  -5 -14   6    6.69    4.83
  -5  14   7    3.93    3.93
   5  14  -7   -0.00    3.04
  -5 -14   7   -0.00    2.89
  -5  14   8   -0.00    2.46
   5  14  -8    1.39    3.56
  -5 -14   8    1.66    3.53
  -5  14   9    2.65    4.04
   5  14  -9   10.73    5.47
  -5 -14   9    1.73    3.93
  -5  14  10   10.26    5.49
   5  14 -10   18.41    6.73
  -5 -14  10   11.65    5.73
  -5  14  11    7.11    4.87
   5  14 -11    3.94    4.46
  -5 -14  11    2.58    3.27
  -5  14  12    2.75    3.65
   5  14 -12    1.21    3.22
  -5 -14  12    0.72    2.58
  -5  14  13   -0.00    2.74
   5  14 -13    1.19    2.77
  -5 -14  13    2.54    3.64
  -5  14  14   17.75    6.44
   5  14 -14    5.76    4.35
  -5 -14  14    1.74    3.73
  -5  14  15    0.84    3.72
   5  14 -15    6.43    4.29
  -5 -14  15    4.87    4.61
  -5  14  16    9.97    5.53
   5  14 -16   15.62    6.13
  -5 -14  16    1.35    3.75
   5  14 -17    0.00    2.98
  -5 -14  17   -0.00    3.58
   5  14 -18    1.48    3.08
  -5 -14  18    1.70    3.76
   5  14 -19    1.54    3.20
  -5 -14  19   -0.00    3.19
   5  14 -20    0.00    2.76
  -5 -14  20   -0.00    3.40
   5  14 -21    2.08    3.56
  -5 -14  21    2.46    3.68
   5  14 -22    5.17    4.49
  -5 -14  22    3.76    4.60
   5  14 -23    2.73    3.84
  -5 -14  23    1.40    3.66
   5  14 -24    0.35    2.67
  -5 -14  24   -0.00    3.42
   5  14 -25    3.21    3.78
  -5  15   1    3.37    3.92
   5  15  -1   14.14    5.96
  -5  15   2    5.87    5.01
   5  15  -2    6.70    4.28
  -5  15   3   11.95    5.82
   5  15  -3    9.33    6.03
  -5  15   4    0.70    3.20
   5  15  -4   -0.00    2.72
  -5  15   5    1.75    3.51
   5  15  -5    3.33    3.56
  -5  15   6    2.17    4.53
   5  15  -6    6.03    4.89
  -5  15   7    6.92    4.96
   5  15  -7    8.82    4.82
  -5  15   8    6.18    4.58
   5  15  -8    5.98    4.30
  -5  15   9   -0.00    3.63
   5  15  -9   -0.00    3.17
  -5  15  10    2.25    3.91
   5  15 -10   -0.00    3.49
  -5 -15  10   -0.00    3.39
  -5  15  11    2.62    4.26
   5  15 -11   -0.00    3.44
  -5 -15  11    3.00    4.17
  -5  15  12    9.08    5.63
   5  15 -12   10.00    5.23
  -5 -15  12    4.50    4.34
  -5  15  13    3.39    3.95
   5  15 -13    2.10    3.42
  -5 -15  13    0.17    2.67
  -5  15  14   -0.00    3.77
   5  15 -14    0.67    2.59
  -5 -15  14   -0.00    2.74
  -5  15  15   -0.00    3.22
   5  15 -15    2.39    3.65
  -5 -15  15    0.83    3.61
  -5  15  16    0.53    2.91
   5  15 -16    1.68    3.42
[truncated: 818,673 more chars]
