# Supplementary material for: LED-pump-X-ray-multiprobe crystallography for sub-second timescales
Source: Commun Chem. 2022 Aug 26;5:102. doi: 10.1038/s42004-022-00716-1 (PMC9814726; doi:10.1038/s42004-022-00716-1)
Supplement: Supplementary file 10 — Supplementary Data 1 [file 42004_2022_716_MOESM10_ESM.zip › CIFs/1-6s_280K/280K_1-6s_t6_decay.cif]

data_global

# SUBMISSION DETAILS
 
_publ_contact_author_name       'Hatcher, Lauren'
_publ_contact_author_address
;
School of Chemistry
Cardiff University
Main Building
Park Place 
Cardiff
CF10 3AT
United Kingdom
;
_publ_contact_author_email       'HatcherL1@cardiff.ac.uk'
_publ_requested_category          FM
_publ_section_comment
; 
?
;
_publ_section_references
;
Diamond General Data Aquisition (GDA) software: http://www.opengda.org/

XIA2: Winter, G. (2010) J. Appl. Cryst. 43, 186-190.
POINTLESS: Evans, P. (2006) Acta Cryst. D62, 72-82.
AIMLESS: Evans, P. R. and Murshudov, G. N. (2013) Acta Cryst. D69, 1204-1214.
DIALS: Winter, G., et al. Acta Cryst. (2018) D74, 85-97.
CCP4: Winn, M. D. et al. (2011) Acta Cryst. D67, 235-242.
   
SHELXL: Sheldrick G. M. (2015). Acta Cryst. C71, 3-8.
SHELXT:	Sheldrick, G. M. (2015). Acta Cryst. A71, 3-8.
 
OLEX2: Dolomanov, O.V.; Bourhis, L.J.; Gildea, R.J.; Howard, J.A.K.; Puschmann,
 H., OLEX2: A complete structure solution, refinement and analysis program 
 (2009). J. Appl. Cryst., 42, 339-341.

MERCURY: Macrae, C. F., Bruno, I. J., Chisholm, J. A., Edgington,
P. R., McCabe, P., Pidcock, E., Rodriguez-Monge, L., Taylor, R.,
van de Streek, J. & Wood, P. A. (2008). J. Appl. Cryst. 41, 466-470.
;

####
 
data_280K_1-6s_t6_decay
 
_audit_creation_method            'SHELXL-2018/3'
_shelx_SHELXL_version_number      '2018/3'
_chemical_name_systematic         
;
Nitro-(N,N,N',N'-tetrabutyldiethylenetriamine)palladium(II)
tetraphenylborate, tetrahydrofuran solvate
;
_chemical_name_common             ?
_chemical_melting_point           ?
_chemical_formula_moiety          
;
C20 H45 N4 O2 Pd, C24 H20 B, C4 H8 O
;
_chemical_formula_sum            'C48 H73 B N4 O3 Pd' 
_chemical_formula_weight          871.31

loop_
 _atom_type_symbol
 _atom_type_description
 _atom_type_scat_dispersion_real
 _atom_type_scat_dispersion_imag
 _atom_type_scat_source
 'C'  'C'   0.0010   0.0010
 'International Tables Vol C Tables 4.2.6.8 and 6.1.1.4'
 'H'  'H'   0.0000   0.0000
 'International Tables Vol C Tables 4.2.6.8 and 6.1.1.4'
 'B'  'B'   0.0000   0.0000
 'International Tables Vol C Tables 4.2.6.8 and 6.1.1.4'
 'N'  'N'   0.0030   0.0020
 'International Tables Vol C Tables 4.2.6.8 and 6.1.1.4'
 'O'  'O'   0.0050   0.0030
 'International Tables Vol C Tables 4.2.6.8 and 6.1.1.4'
 'Pd'  'Pd'  -2.5040   0.6150
 'International Tables Vol C Tables 4.2.6.8 and 6.1.1.4'
 
_space_group_crystal_system       monoclinic
_space_group_IT_number            14
_space_group_name_H-M_alt         'P 21/n'
_space_group_name_Hall            '-P 2yn'
 
_shelx_space_group_comment
;
The symmetry employed for this shelxl refinement is uniquely defined
by the following loop, which should always be used as a source of
symmetry information in preference to the above space-group names.
They are only intended as comments.
;
 
loop_
 _space_group_symop_operation_xyz
 'x, y, z'
 '-x+1/2, y+1/2, -z+1/2'
 '-x, -y, -z'
 'x-1/2, -y-1/2, z-1/2'
 
_cell_length_a                    11.6840(4)
_cell_length_b                    13.5947(5)
_cell_length_c                    30.1888(10)
_cell_angle_alpha                 90
_cell_angle_beta                  93.293(3)
_cell_angle_gamma                 90
_cell_volume                      4787.3(3)
_cell_formula_units_Z             4
_cell_measurement_temperature     280(2)
_cell_measurement_reflns_used     9478
_cell_measurement_theta_max       20.2401059588
_cell_measurement_theta_min       1.23134333938
 
_exptl_crystal_description        Plate
_exptl_crystal_colour             Yellow
_exptl_crystal_density_meas       ?
_exptl_crystal_density_method     ?
_exptl_crystal_density_diffrn     1.209          
_exptl_crystal_F_000              1856
_exptl_transmission_factor_min    ?
_exptl_transmission_factor_max    ?
_exptl_crystal_size_max           0.100
_exptl_crystal_size_mid           0.100
_exptl_crystal_size_min           0.050
_exptl_absorpt_coefficient_mu     0.201
_shelx_estimated_absorpt_T_min    0.980
_shelx_estimated_absorpt_T_max    0.990
_exptl_absorpt_correction_T_min   0.993093624865
_exptl_absorpt_correction_T_max   1.0
_exptl_absorpt_correction_type    empirical
_exptl_absorpt_process_details    
;
CCP4 7.0.048: AIMLESS, version 0.5.32 : 29/03/17
Scaling & analysis of unmerged intensities, absorption correction using spherical harmonics
;
_exptl_absorpt_special_details    ?
_diffrn_ambient_temperature       280(2)
_diffrn_radiation_wavelength      0.534
_diffrn_measurement_device_type   'Photon counting pixel array'
_diffrn_radiation_type            Synchrotron
_diffrn_measurement_method        'shutterless scans'
_diffrn_radiation_source          'Diamond Light Source Beamline I19-2'
_diffrn_radiation_monochromator   'Silicon 111'
_diffrn_detector_area_resol_mean  ?
_diffrn_reflns_number             32884
_diffrn_reflns_av_unetI/netI      0.0811
_diffrn_reflns_av_R_equivalents   0.0799
_diffrn_reflns_limit_h_min        -14
_diffrn_reflns_limit_h_max        14
_diffrn_reflns_limit_k_min        -16
_diffrn_reflns_limit_k_max        16
_diffrn_reflns_limit_l_min        -37
_diffrn_reflns_limit_l_max        26
_diffrn_reflns_theta_min          1.379
_diffrn_reflns_theta_max          19.497
_diffrn_reflns_theta_full         18.687
_diffrn_measured_fraction_theta_max   0.980
_diffrn_measured_fraction_theta_full  0.981
_diffrn_reflns_Laue_measured_fraction_max    0.980
_diffrn_reflns_Laue_measured_fraction_full   0.981
_diffrn_reflns_point_group_measured_fraction_max   0.980
_diffrn_reflns_point_group_measured_fraction_full  0.981
_reflns_number_total              9600
_reflns_number_gt                 5455
_reflns_threshold_expression      'I > 2\s(I)'
_reflns_Friedel_coverage          0.000
_reflns_Friedel_fraction_max      .
_reflns_Friedel_fraction_full     .
 
_reflns_special_details
;
 Reflections were merged by SHELXL according to the crystal
 class for the calculation of statistics and refinement.
 
 _reflns_Friedel_fraction is defined as the number of unique
 Friedel pairs measured divided by the number that would be
 possible theoretically, ignoring centric projections and
 systematic absences.
;
 
_computing_data_collection        'Diamond GDA (http://www.opengda.org/)'
_computing_cell_refinement        'DIALS (Winter, 2018)'
_computing_data_reduction         'XIA2 (Winter 2010)'
_computing_structure_solution     'SHELXT (Sheldrick, 2015)'
_computing_structure_refinement   'SHELXL (Sheldrick, 2015)'
_computing_molecular_graphics     'OLEX2 (Dolomanov et al., 2009)'
_computing_publication_material   'MERCURY (Macrae et al., 2008)'
_refine_special_details           ?
_refine_ls_structure_factor_coef  Fsqd
_refine_ls_matrix_type            full
_refine_ls_weighting_scheme       calc
_refine_ls_weighting_details
'w=1/[\s^2^(Fo^2^)+(0.0566P)^2^] where P=(Fo^2^+2Fc^2^)/3'
_atom_sites_solution_primary      ?
_atom_sites_solution_secondary    ?
_atom_sites_solution_hydrogens    geom
_refine_ls_hydrogen_treatment     constr
_refine_ls_extinction_method      none
_refine_ls_extinction_coef        .
_refine_ls_number_reflns          9600
_refine_ls_number_parameters      526
_refine_ls_number_restraints      490
_refine_ls_R_factor_all           0.0927
_refine_ls_R_factor_gt            0.0539
_refine_ls_wR_factor_ref          0.1423
_refine_ls_wR_factor_gt           0.1238
_refine_ls_goodness_of_fit_ref    0.963
_refine_ls_restrained_S_all       0.968
_refine_ls_shift/su_max           0.001
_refine_ls_shift/su_mean          0.000
 
loop_
 _atom_site_label
 _atom_site_type_symbol
 _atom_site_fract_x
 _atom_site_fract_y
 _atom_site_fract_z
 _atom_site_U_iso_or_equiv
 _atom_site_adp_type
 _atom_site_occupancy
 _atom_site_site_symmetry_order  
 _atom_site_calc_flag
 _atom_site_refinement_flags_posn
 _atom_site_refinement_flags_adp
 _atom_site_refinement_flags_occupancy
 _atom_site_disorder_assembly
 _atom_site_disorder_group
Pd1 Pd 0.33954(2) 0.77522(2) 0.34668(2) 0.05515(13) Uani 1 1 d . . . . .
N2 N 0.3454(3) 0.9276(2) 0.33760(9) 0.0643(8) Uani 1 1 d . . . . .
N3 N 0.4536(3) 0.7989(2) 0.39791(8) 0.0566(7) Uani 1 1 d . . . . .
H3 H 0.530616 0.788621 0.387490 0.068 Uiso 1 1 calc R U . . .
N4 N 0.3313(2) 0.6320(2) 0.37158(8) 0.0566(7) Uani 1 1 d . . . . .
C1 C 0.4411(3) 0.9631(3) 0.36961(11) 0.0738(10) Uani 1 1 d . . . . .
H1A H 0.513922 0.957289 0.355921 0.089 Uiso 1 1 calc R U . . .
H1B H 0.429218 1.031837 0.376622 0.089 Uiso 1 1 calc R U . . .
C2 C 0.4440(4) 0.9030(3) 0.41153(11) 0.0713(10) Uani 1 1 d . . . . .
H2A H 0.509168 0.921573 0.431087 0.086 Uiso 1 1 calc R U . . .
H2B H 0.374471 0.913120 0.427010 0.086 Uiso 1 1 calc R U . . .
C3 C 0.4335(3) 0.7234(3) 0.43242(11) 0.0599(9) Uani 1 1 d . . . . .
H3A H 0.364246 0.738570 0.447317 0.072 Uiso 1 1 calc R U . . .
H3B H 0.497437 0.721789 0.454374 0.072 Uiso 1 1 calc R U . . .
C4 C 0.4216(3) 0.6261(3) 0.40902(10) 0.0603(9) Uani 1 1 d . . . . .
H4A H 0.400817 0.575799 0.429900 0.072 Uiso 1 1 calc R U . . .
H4B H 0.494392 0.607825 0.397462 0.072 Uiso 1 1 calc R U . . .
C5 C 0.2305(4) 0.9653(3) 0.35137(13) 0.0775(11) Uani 1 1 d . . . . .
H5A H 0.220654 0.943611 0.381532 0.093 Uiso 1 1 calc R U . . .
H5B H 0.170882 0.934171 0.332573 0.093 Uiso 1 1 calc R U . . .
C6 C 0.2113(4) 1.0763(3) 0.34949(16) 0.1031(15) Uani 1 1 d . . . . .
H6A H 0.270143 1.108963 0.368081 0.124 Uiso 1 1 calc R U . . .
H6B H 0.217278 1.099143 0.319276 0.124 Uiso 1 1 calc R U . . .
C7 C 0.0945(5) 1.1023(4) 0.36515(19) 0.135(2) Uani 1 1 d . . . . .
H7A H 0.036290 1.064039 0.348740 0.162 Uiso 1 1 calc R U . . .
H7B H 0.091542 1.086043 0.396349 0.162 Uiso 1 1 calc R U . . .
C8 C 0.0703(7) 1.2094(4) 0.3586(3) 0.203(4) Uani 1 1 d . . . . .
H8A H 0.014807 1.230255 0.378900 0.304 Uiso 1 1 calc R U . . .
H8B H 0.040767 1.220558 0.328714 0.304 Uiso 1 1 calc R U . . .
H8C H 0.139845 1.246198 0.364048 0.304 Uiso 1 1 calc R U . . .
C9 C 0.3654(3) 0.9603(3) 0.29162(11) 0.0730(10) Uani 1 1 d . . . . .
H9A H 0.374659 1.031191 0.291694 0.088 Uiso 1 1 calc R U . . .
H9B H 0.297722 0.945035 0.272736 0.088 Uiso 1 1 calc R U . . .
C10 C 0.4679(3) 0.9148(3) 0.27166(11) 0.0826(12) Uani 1 1 d . . . . .
H10A H 0.464348 0.843842 0.274462 0.099 Uiso 1 1 calc R U . . .
H10B H 0.537424 0.937453 0.287587 0.099 Uiso 1 1 calc R U . . .
C11 C 0.4710(4) 0.9426(4) 0.22298(13) 0.1058(16) Uani 1 1 d . . . . .
H11A H 0.406496 0.912271 0.206552 0.127 Uiso 1 1 calc R U . . .
H11B H 0.463071 1.013337 0.220012 0.127 Uiso 1 1 calc R U . . .
C12 C 0.5792(5) 0.9111(5) 0.20342(16) 0.152(2) Uani 1 1 d . . . . .
H12A H 0.575765 0.926884 0.172380 0.228 Uiso 1 1 calc R U . . .
H12B H 0.588766 0.841349 0.207132 0.228 Uiso 1 1 calc R U . . .
H12C H 0.642943 0.944612 0.218136 0.228 Uiso 1 1 calc R U . . .
C13 C 0.2121(3) 0.6237(3) 0.38868(12) 0.0671(10) Uani 1 1 d . . . . .
H13A H 0.203127 0.676285 0.409929 0.081 Uiso 1 1 calc R U . . .
H13B H 0.157090 0.635460 0.363958 0.081 Uiso 1 1 calc R U . . .
C14 C 0.1803(3) 0.5282(3) 0.41044(13) 0.0796(11) Uani 1 1 d . . . . .
H14A H 0.188230 0.474423 0.389719 0.096 Uiso 1 1 calc R U . . .
H14B H 0.232303 0.516228 0.436077 0.096 Uiso 1 1 calc R U . . .
C15 C 0.0592(4) 0.5312(3) 0.42474(15) 0.0920(13) Uani 1 1 d . . . . .
H15A H 0.052371 0.584484 0.445816 0.110 Uiso 1 1 calc R U . . .
H15B H 0.008059 0.545576 0.399093 0.110 Uiso 1 1 calc R U . . .
C16 C 0.0213(4) 0.4374(3) 0.44557(16) 0.1054(15) Uani 1 1 d . . . . .
H16A H 0.022465 0.385057 0.424246 0.158 Uiso 1 1 calc R U . . .
H16B H -0.055134 0.445235 0.455128 0.158 Uiso 1 1 calc R U . . .
H16C H 0.072298 0.421822 0.470650 0.158 Uiso 1 1 calc R U . . .
C17 C 0.3503(3) 0.5512(3) 0.33912(11) 0.0704(10) Uani 1 1 d . . . . .
H17A H 0.355991 0.489261 0.355057 0.084 Uiso 1 1 calc R U . . .
H17B H 0.283985 0.547277 0.318340 0.084 Uiso 1 1 calc R U . . .
C18 C 0.4550(4) 0.5638(3) 0.31360(12) 0.0854(13) Uani 1 1 d . . . . .
H18A H 0.522269 0.565592 0.333984 0.102 Uiso 1 1 calc R U . . .
H18B H 0.450626 0.625744 0.297675 0.102 Uiso 1 1 calc R U . . .
C19 C 0.4665(5) 0.4787(4) 0.28044(17) 0.137(2) Uani 1 1 d . . . . .
H19A H 0.462084 0.417091 0.296433 0.164 Uiso 1 1 calc R U . . .
H19B H 0.401602 0.481124 0.258943 0.164 Uiso 1 1 calc R U . . .
C20 C 0.5682(5) 0.4785(5) 0.25722(19) 0.165(3) Uani 1 1 d . . . . .
H20A H 0.568512 0.422198 0.238031 0.247 Uiso 1 1 calc R U . . .
H20B H 0.633395 0.475742 0.278031 0.247 Uiso 1 1 calc R U . . .
H20C H 0.571732 0.537418 0.239816 0.247 Uiso 1 1 calc R U . . .
C21 C 0.6561(3) 0.3742(3) 0.42705(11) 0.0593(8) Uani 1 1 d . . . . .
C22 C 0.7096(3) 0.4239(3) 0.39362(13) 0.0743(11) Uani 1 1 d . . . . .
H22 H 0.726563 0.389517 0.368178 0.089 Uiso 1 1 calc R U . . .
C23 C 0.7381(4) 0.5215(3) 0.39680(17) 0.0925(13) Uani 1 1 d . . . . .
H23 H 0.773310 0.551776 0.373547 0.111 Uiso 1 1 calc R U . . .
C24 C 0.7156(4) 0.5750(3) 0.43370(16) 0.0902(12) Uani 1 1 d . . . . .
H24 H 0.737348 0.640691 0.436162 0.108 Uiso 1 1 calc R U . . .
C25 C 0.6608(3) 0.5303(3) 0.46659(14) 0.0803(11) Uani 1 1 d . . . . .
H25 H 0.643200 0.565768 0.491645 0.096 Uiso 1 1 calc R U . . .
C26 C 0.6310(3) 0.4325(3) 0.46301(12) 0.0679(10) Uani 1 1 d . . . . .
H26 H 0.592183 0.404036 0.485809 0.082 Uiso 1 1 calc R U . . .
C27 C 0.7347(3) 0.2014(3) 0.45860(12) 0.0618(9) Uani 1 1 d . . . . .
C28 C 0.8092(4) 0.2504(3) 0.48787(13) 0.0721(10) Uani 1 1 d . . . . .
H28 H 0.803977 0.318619 0.489330 0.086 Uiso 1 1 calc R U . . .
C29 C 0.8916(4) 0.2037(4) 0.51533(15) 0.0948(14) Uani 1 1 d . . . . .
H29 H 0.938927 0.240707 0.534747 0.114 Uiso 1 1 calc R U . . .
C30 C 0.9035(4) 0.1051(4) 0.51407(16) 0.0999(14) Uani 1 1 d . . . . .
H30 H 0.958317 0.073562 0.532580 0.120 Uiso 1 1 calc R U . . .
C31 C 0.8337(4) 0.0524(4) 0.48515(18) 0.1039(15) Uani 1 1 d . . . . .
H31 H 0.841072 -0.015612 0.483775 0.125 Uiso 1 1 calc R U . . .
C32 C 0.7518(4) 0.0995(3) 0.45781(15) 0.0888(13) Uani 1 1 d . . . . .
H32 H 0.706175 0.061898 0.438068 0.107 Uiso 1 1 calc R U . . .
C33 C 0.5052(3) 0.2302(3) 0.44427(11) 0.0572(8) Uani 1 1 d . . . . .
C34 C 0.4785(3) 0.1453(3) 0.46682(10) 0.0629(9) Uani 1 1 d . . . . .
H34 H 0.536945 0.100327 0.473456 0.075 Uiso 1 1 calc R U . . .
C35 C 0.3698(3) 0.1235(3) 0.48007(12) 0.0748(11) Uani 1 1 d . . . . .
H35 H 0.356984 0.065102 0.495035 0.090 Uiso 1 1 calc R U . . .
C36 C 0.2812(4) 0.1879(3) 0.47117(14) 0.0828(12) Uani 1 1 d . . . . .
H36 H 0.208189 0.174231 0.480301 0.099 Uiso 1 1 calc R U . . .
C37 C 0.3023(4) 0.2727(3) 0.44854(17) 0.0925(14) Uani 1 1 d . . . . .
H37 H 0.243035 0.316748 0.441658 0.111 Uiso 1 1 calc R U . . .
C38 C 0.4116(4) 0.2927(3) 0.43598(15) 0.0819(12) Uani 1 1 d . . . . .
H38 H 0.423604 0.351291 0.421075 0.098 Uiso 1 1 calc R U . . .
C39 C 0.6357(4) 0.2131(3) 0.37461(12) 0.0729(10) Uani 1 1 d . . . . .
C40 C 0.5440(5) 0.2208(3) 0.34473(14) 0.0886(13) Uani 1 1 d . . . . .
H40 H 0.475510 0.245681 0.354305 0.106 Uiso 1 1 calc R U . . .
C41 C 0.5487(6) 0.1925(4) 0.29980(15) 0.1095(17) Uani 1 1 d . . . . .
H41 H 0.484748 0.198892 0.280238 0.131 Uiso 1 1 calc R U . . .
C42 C 0.6489(7) 0.1556(5) 0.28569(19) 0.135(2) Uani 1 1 d . . . . .
H42 H 0.653653 0.137115 0.256192 0.161 Uiso 1 1 calc R U . . .
C43 C 0.7414(6) 0.1458(5) 0.31442(18) 0.152(2) Uani 1 1 d . . . . .
H43 H 0.809142 0.119626 0.304797 0.183 Uiso 1 1 calc R U . . .
C44 C 0.7350(5) 0.1746(4) 0.35777(15) 0.1252(19) Uani 1 1 d . . . . .
H44 H 0.799999 0.168173 0.376830 0.150 Uiso 1 1 calc R U . . .
B1 B 0.6328(4) 0.2549(3) 0.42648(14) 0.0619(9) Uani 1 1 d . . . . .
O3 O 0.6896(11) 0.803(2) 0.3657(8) 0.099(3) Uani 0.576(15) 1 d D . P A 1
C45 C 0.7363(10) 0.7757(16) 0.3249(5) 0.107(2) Uani 0.576(15) 1 d D . P A 1
H45A H 0.729234 0.829226 0.303647 0.128 Uiso 0.576(15) 1 calc R U P A 1
H45B H 0.696342 0.718750 0.312301 0.128 Uiso 0.576(15) 1 calc R U P A 1
C46 C 0.8596(9) 0.7520(14) 0.3355(5) 0.123(3) Uani 0.576(15) 1 d D . P A 1
H46A H 0.869846 0.682950 0.342868 0.147 Uiso 0.576(15) 1 calc R U P A 1
H46B H 0.906206 0.768271 0.310980 0.147 Uiso 0.576(15) 1 calc R U P A 1
C47 C 0.8875(9) 0.8137(13) 0.3734(4) 0.123(3) Uani 0.576(15) 1 d D . P A 1
H47A H 0.933295 0.777123 0.395633 0.147 Uiso 0.576(15) 1 calc R U P A 1
H47B H 0.931639 0.870081 0.364585 0.147 Uiso 0.576(15) 1 calc R U P A 1
C48 C 0.7831(10) 0.8458(10) 0.3915(4) 0.107(2) Uani 0.576(15) 1 d D . P A 1
H48A H 0.780972 0.825036 0.422155 0.128 Uiso 0.576(15) 1 calc R U P A 1
H48B H 0.778088 0.916993 0.390459 0.128 Uiso 0.576(15) 1 calc R U P A 1
O3A O 0.6751(16) 0.808(3) 0.3613(11) 0.099(3) Uani 0.424(15) 1 d D . P A 2
C45A C 0.7306(14) 0.757(2) 0.3271(8) 0.107(2) Uani 0.424(15) 1 d D . P A 2
H45C H 0.701308 0.778290 0.297858 0.128 Uiso 0.424(15) 1 calc R U P A 2
H45D H 0.721647 0.686678 0.329634 0.128 Uiso 0.424(15) 1 calc R U P A 2
C46A C 0.8547(13) 0.7879(16) 0.3359(8) 0.123(3) Uani 0.424(15) 1 d D . P A 2
H46C H 0.898713 0.734025 0.349302 0.147 Uiso 0.424(15) 1 calc R U P A 2
H46D H 0.888079 0.805896 0.308386 0.147 Uiso 0.424(15) 1 calc R U P A 2
C47A C 0.8563(13) 0.8701(15) 0.3654(5) 0.123(3) Uani 0.424(15) 1 d D . P A 2
H47C H 0.871699 0.930124 0.349368 0.147 Uiso 0.424(15) 1 calc R U P A 2
H47D H 0.915697 0.861669 0.388819 0.147 Uiso 0.424(15) 1 calc R U P A 2
C48A C 0.7452(13) 0.8757(13) 0.3839(5) 0.107(2) Uani 0.424(15) 1 d D . P A 2
H48C H 0.751516 0.860232 0.415279 0.128 Uiso 0.424(15) 1 calc R U P A 2
H48D H 0.713769 0.941453 0.380217 0.128 Uiso 0.424(15) 1 calc R U P A 2
O1 O 0.1249(3) 0.7597(2) 0.29916(10) 0.1256(11) Uani 0.911(5) 1 d D . P B 3
O2 O 0.2612(3) 0.72388(19) 0.25980(10) 0.1256(11) Uani 0.911(5) 1 d D . P B 3
N1 N 0.2256(3) 0.74930(12) 0.29455(8) 0.0771(10) Uani 0.911(5) 1 d D . P B 3
O1A O 0.2097(19) 0.7570(2) 0.3045(4) 0.1256(11) Uani 0.089(5) 1 d D . P B 4
O2A O 0.3220(15) 0.7167(3) 0.2557(5) 0.1256(11) Uani 0.089(5) 1 d D . P B 4
N1A N 0.2146(14) 0.7296(3) 0.2634(3) 0.0771(10) Uani 0.089(5) 1 d D . P B 4
 
loop_
 _atom_site_aniso_label
 _atom_site_aniso_U_11
 _atom_site_aniso_U_22
 _atom_site_aniso_U_33
 _atom_site_aniso_U_23
 _atom_site_aniso_U_13
 _atom_site_aniso_U_12
Pd1 0.0558(2) 0.0570(2) 0.0523(2) 0.00110(14) -0.00011(14) -0.00226(15)
N2 0.0724(19) 0.0562(19) 0.0638(15) 0.0081(14) -0.0010(13) 0.0011(14)
N3 0.0626(18) 0.0577(15) 0.0492(15) -0.0009(12) 0.0005(13) -0.0062(14)
N4 0.0566(16) 0.0552(17) 0.0576(15) 0.0000(12) 0.0003(11) -0.0023(14)
C1 0.085(3) 0.062(2) 0.073(2) 0.0037(17) -0.0086(17) -0.009(2)
C2 0.085(3) 0.0585(18) 0.069(2) -0.0017(16) -0.0059(19) -0.002(2)
C3 0.067(2) 0.064(2) 0.0487(18) 0.0040(13) 0.0000(17) -0.0025(18)
C4 0.060(2) 0.062(2) 0.0585(18) 0.0042(16) -0.0014(14) -0.0027(18)
C5 0.082(2) 0.071(2) 0.079(2) -0.003(2) -0.001(2) 0.012(2)
C6 0.117(4) 0.072(2) 0.118(3) -0.005(3) -0.010(3) 0.023(3)
C7 0.121(4) 0.106(4) 0.175(5) -0.031(4) -0.009(3) 0.042(3)
C8 0.176(7) 0.105(4) 0.321(10) -0.048(5) -0.043(7) 0.053(4)
C9 0.079(3) 0.073(3) 0.0660(19) 0.0166(19) -0.0035(17) -0.006(2)
C10 0.081(3) 0.097(3) 0.070(2) 0.011(2) 0.0023(19) -0.005(2)
C11 0.113(4) 0.131(4) 0.074(2) 0.016(3) 0.015(2) -0.010(3)
C12 0.132(5) 0.223(7) 0.104(4) -0.004(4) 0.041(3) -0.003(4)
C13 0.0547(19) 0.068(2) 0.078(2) 0.0054(19) 0.0010(17) -0.0059(18)
C14 0.071(2) 0.076(3) 0.092(3) 0.012(2) 0.012(2) -0.005(2)
C15 0.075(3) 0.092(3) 0.111(3) 0.001(3) 0.024(2) -0.015(2)
C16 0.094(4) 0.094(3) 0.132(4) 0.007(3) 0.035(3) -0.014(3)
C17 0.080(3) 0.061(2) 0.069(2) -0.0064(16) -0.0011(18) 0.003(2)
C18 0.085(3) 0.098(3) 0.073(2) -0.011(2) 0.007(2) 0.013(2)
C19 0.150(5) 0.131(4) 0.134(4) -0.049(3) 0.057(4) -0.003(4)
C20 0.176(6) 0.169(6) 0.158(5) -0.033(4) 0.082(5) 0.008(5)
C21 0.055(2) 0.0567(18) 0.0650(19) 0.0083(14) -0.0055(16) 0.0016(16)
C22 0.067(3) 0.073(2) 0.084(2) 0.015(2) 0.0114(19) -0.001(2)
C23 0.076(3) 0.072(2) 0.130(3) 0.027(2) 0.017(3) -0.006(2)
C24 0.071(3) 0.057(3) 0.141(3) 0.015(2) -0.009(2) -0.005(2)
C25 0.080(3) 0.058(2) 0.100(3) -0.003(2) -0.015(2) 0.004(2)
C26 0.077(3) 0.0561(19) 0.070(2) 0.0057(17) -0.0020(19) 0.0051(19)
C27 0.060(2) 0.0550(19) 0.072(2) 0.0041(17) 0.0112(15) 0.0021(16)
C28 0.072(3) 0.065(2) 0.078(2) -0.0062(18) -0.0007(17) 0.0127(18)
C29 0.086(3) 0.094(3) 0.102(3) -0.005(3) -0.018(2) 0.021(2)
C30 0.073(3) 0.091(3) 0.135(4) 0.018(3) 0.002(2) 0.022(2)
C31 0.078(3) 0.069(3) 0.164(4) 0.020(3) 0.001(2) 0.011(2)
C32 0.071(3) 0.056(2) 0.139(3) -0.001(2) 0.000(2) 0.0027(19)
C33 0.0622(18) 0.0510(19) 0.058(2) -0.0039(15) -0.0008(16) -0.0021(15)
C34 0.070(2) 0.056(2) 0.063(2) 0.0022(16) 0.0013(18) -0.0018(18)
C35 0.073(2) 0.071(3) 0.080(2) 0.013(2) 0.007(2) -0.0043(18)
C36 0.069(2) 0.071(3) 0.109(3) -0.002(2) 0.010(2) -0.0018(19)
C37 0.070(2) 0.065(3) 0.143(4) 0.006(2) 0.008(3) 0.007(2)
C38 0.071(2) 0.060(3) 0.115(3) 0.011(2) 0.002(2) 0.0049(18)
C39 0.092(3) 0.065(3) 0.0625(18) 0.0002(18) 0.0091(16) -0.008(2)
C40 0.117(3) 0.073(3) 0.073(2) 0.009(2) -0.012(2) -0.021(3)
C41 0.166(5) 0.087(4) 0.074(2) 0.007(2) -0.015(3) -0.039(3)
C42 0.203(6) 0.118(5) 0.084(3) -0.004(3) 0.020(3) -0.025(4)
C43 0.184(6) 0.182(7) 0.093(3) -0.037(4) 0.033(3) 0.024(5)
C44 0.123(4) 0.168(5) 0.086(3) -0.026(3) 0.024(3) 0.026(4)
B1 0.064(2) 0.0586(19) 0.0628(19) 0.0009(17) 0.0034(17) -0.0018(18)
O3 0.082(3) 0.111(4) 0.104(4) -0.010(4) 0.012(3) -0.003(4)
C45 0.096(3) 0.118(5) 0.107(3) -0.019(3) 0.007(2) 0.000(2)
C46 0.092(3) 0.126(8) 0.152(4) -0.016(4) 0.016(2) 0.000(3)
C47 0.092(3) 0.126(8) 0.152(4) -0.016(4) 0.016(2) 0.000(3)
C48 0.096(3) 0.118(5) 0.107(3) -0.019(3) 0.007(2) 0.000(2)
O3A 0.082(3) 0.111(4) 0.104(4) -0.010(4) 0.012(3) -0.003(4)
C45A 0.096(3) 0.118(5) 0.107(3) -0.019(3) 0.007(2) 0.000(2)
C46A 0.092(3) 0.126(8) 0.152(4) -0.016(4) 0.016(2) 0.000(3)
C47A 0.092(3) 0.126(8) 0.152(4) -0.016(4) 0.016(2) 0.000(3)
C48A 0.096(3) 0.118(5) 0.107(3) -0.019(3) 0.007(2) 0.000(2)
O1 0.0786(19) 0.210(3) 0.0864(15) -0.0266(15) -0.0131(14) 0.0038(17)
O2 0.0786(19) 0.210(3) 0.0864(15) -0.0266(15) -0.0131(14) 0.0038(17)
N1 0.079(2) 0.079(2) 0.0729(18) 0.0113(16) -0.0060(18) -0.0036(19)
O1A 0.0786(19) 0.210(3) 0.0864(15) -0.0266(15) -0.0131(14) 0.0038(17)
O2A 0.0786(19) 0.210(3) 0.0864(15) -0.0266(15) -0.0131(14) 0.0038(17)
N1A 0.079(2) 0.079(2) 0.0729(18) 0.0113(16) -0.0060(18) -0.0036(19)
 
_geom_special_details
;
 All esds (except the esd in the dihedral angle between two l.s. planes)
 are estimated using the full covariance matrix.  The cell esds are taken
 into account individually in the estimation of esds in distances, angles
 and torsion angles; correlations between esds in cell parameters are only
 used when they are defined by crystal symmetry.  An approximate (isotropic)
 treatment of cell esds is used for estimating esds involving l.s. planes.
;
 
loop_
 _geom_bond_atom_site_label_1
 _geom_bond_atom_site_label_2
 _geom_bond_distance
 _geom_bond_site_symmetry_2
 _geom_bond_publ_flag
Pd1 O1A 1.94(2) . ?
Pd1 N3 2.009(3) . ?
Pd1 N1 2.033(3) . ?
Pd1 N2 2.091(3) . ?
Pd1 N4 2.092(3) . ?
N2 C9 1.489(4) . ?
N2 C1 1.515(4) . ?
N2 C5 1.516(4) . ?
N3 C2 1.480(4) . ?
N3 C3 1.490(4) . ?
N3 H3 0.9800 . ?
N4 C17 1.497(4) . ?
N4 C4 1.503(4) . ?
N4 C13 1.517(4) . ?
C1 C2 1.505(5) . ?
C1 H1A 0.9700 . ?
C1 H1B 0.9700 . ?
C2 H2A 0.9700 . ?
C2 H2B 0.9700 . ?
C3 C4 1.503(5) . ?
C3 H3A 0.9700 . ?
C3 H3B 0.9700 . ?
C4 H4A 0.9700 . ?
C4 H4B 0.9700 . ?
C5 C6 1.526(5) . ?
C5 H5A 0.9700 . ?
C5 H5B 0.9700 . ?
C6 C7 1.512(6) . ?
C6 H6A 0.9700 . ?
C6 H6B 0.9700 . ?
C7 C8 1.494(7) . ?
C7 H7A 0.9700 . ?
C7 H7B 0.9700 . ?
C8 H8A 0.9600 . ?
C8 H8B 0.9600 . ?
C8 H8C 0.9600 . ?
C9 C10 1.504(5) . ?
C9 H9A 0.9700 . ?
C9 H9B 0.9700 . ?
C10 C11 1.520(5) . ?
C10 H10A 0.9700 . ?
C10 H10B 0.9700 . ?
C11 C12 1.489(6) . ?
C11 H11A 0.9700 . ?
C11 H11B 0.9700 . ?
C12 H12A 0.9600 . ?
C12 H12B 0.9600 . ?
C12 H12C 0.9600 . ?
C13 C14 1.511(5) . ?
C13 H13A 0.9700 . ?
C13 H13B 0.9700 . ?
C14 C15 1.504(5) . ?
C14 H14A 0.9700 . ?
C14 H14B 0.9700 . ?
C15 C16 1.500(6) . ?
C15 H15A 0.9700 . ?
C15 H15B 0.9700 . ?
C16 H16A 0.9600 . ?
C16 H16B 0.9600 . ?
C16 H16C 0.9600 . ?
C17 C18 1.493(5) . ?
C17 H17A 0.9700 . ?
C17 H17B 0.9700 . ?
C18 C19 1.540(6) . ?
C18 H18A 0.9700 . ?
C18 H18B 0.9700 . ?
C19 C20 1.414(6) . ?
C19 H19A 0.9700 . ?
C19 H19B 0.9700 . ?
C20 H20A 0.9600 . ?
C20 H20B 0.9600 . ?
C20 H20C 0.9600 . ?
C21 C26 1.388(5) . ?
C21 C22 1.392(5) . ?
C21 B1 1.645(5) . ?
C22 C23 1.370(6) . ?
C22 H22 0.9300 . ?
C23 C24 1.369(6) . ?
C23 H23 0.9300 . ?
C24 C25 1.356(5) . ?
C24 H24 0.9300 . ?
C25 C26 1.377(5) . ?
C25 H25 0.9300 . ?
C26 H26 0.9300 . ?
C27 C28 1.376(5) . ?
C27 C32 1.400(5) . ?
C27 B1 1.659(6) . ?
C28 C29 1.388(6) . ?
C28 H28 0.9300 . ?
C29 C30 1.349(6) . ?
C29 H29 0.9300 . ?
C30 C31 1.363(6) . ?
C30 H30 0.9300 . ?
C31 C32 1.384(6) . ?
C31 H31 0.9300 . ?
C32 H32 0.9300 . ?
C33 C34 1.384(4) . ?
C33 C38 1.396(5) . ?
C33 B1 1.648(6) . ?
C34 C35 1.385(5) . ?
C34 H34 0.9300 . ?
C35 C36 1.370(5) . ?
C35 H35 0.9300 . ?
C36 C37 1.370(6) . ?
C36 H36 0.9300 . ?
C37 C38 1.380(5) . ?
C37 H37 0.9300 . ?
C38 H38 0.9300 . ?
C39 C40 1.365(6) . ?
C39 C44 1.395(6) . ?
C39 B1 1.668(6) . ?
C40 C41 1.414(6) . ?
C40 H40 0.9300 . ?
C41 C42 1.364(7) . ?
C41 H41 0.9300 . ?
C42 C43 1.352(8) . ?
C42 H42 0.9300 . ?
C43 C44 1.372(6) . ?
C43 H43 0.9300 . ?
C44 H44 0.9300 . ?
O3 C48 1.425(10) . ?
O3 C45 1.428(12) . ?
C45 C46 1.493(14) . ?
C45 H45A 0.9700 . ?
C45 H45B 0.9700 . ?
C46 C47 1.441(11) . ?
C46 H46A 0.9700 . ?
C46 H46B 0.9700 . ?
C47 C48 1.433(9) . ?
C47 H47A 0.9700 . ?
C47 H47B 0.9700 . ?
C48 H48A 0.9700 . ?
C48 H48B 0.9700 . ?
O3A C48A 1.384(15) . ?
O3A C45A 1.429(13) . ?
C45A C46A 1.517(14) . ?
C45A H45C 0.9700 . ?
C45A H45D 0.9700 . ?
C46A C47A 1.427(13) . ?
C46A H46C 0.9700 . ?
C46A H46D 0.9700 . ?
C47A C48A 1.444(12) . ?
C47A H47C 0.9700 . ?
C47A H47D 0.9700 . ?
C48A H48C 0.9700 . ?
C48A H48D 0.9700 . ?
O1 N1 1.2005(10) . ?
O2 N1 1.2015(10) . ?
O1A N1A 1.3001(10) . ?
O2A N1A 1.3002(10) . ?
 
loop_
 _geom_angle_atom_site_label_1
 _geom_angle_atom_site_label_2
 _geom_angle_atom_site_label_3
 _geom_angle
 _geom_angle_site_symmetry_1
 _geom_angle_site_symmetry_3
 _geom_angle_publ_flag
O1A Pd1 N3 170.2(4) . . ?
N3 Pd1 N1 179.06(11) . . ?
O1A Pd1 N2 94.05(11) . . ?
N3 Pd1 N2 85.25(11) . . ?
N1 Pd1 N2 95.45(9) . . ?
O1A Pd1 N4 93.82(10) . . ?
N3 Pd1 N4 85.09(11) . . ?
N1 Pd1 N4 94.32(9) . . ?
N2 Pd1 N4 166.37(10) . . ?
C9 N2 C1 110.5(3) . . ?
C9 N2 C5 110.1(3) . . ?
C1 N2 C5 110.5(3) . . ?
C9 N2 Pd1 115.2(2) . . ?
C1 N2 Pd1 105.1(2) . . ?
C5 N2 Pd1 105.2(2) . . ?
C2 N3 C3 116.5(3) . . ?
C2 N3 Pd1 108.0(2) . . ?
C3 N3 Pd1 107.7(2) . . ?
C2 N3 H3 108.1 . . ?
C3 N3 H3 108.1 . . ?
Pd1 N3 H3 108.1 . . ?
C17 N4 C4 109.2(3) . . ?
C17 N4 C13 110.0(3) . . ?
C4 N4 C13 111.0(2) . . ?
C17 N4 Pd1 115.9(2) . . ?
C4 N4 Pd1 106.0(2) . . ?
C13 N4 Pd1 104.7(2) . . ?
C2 C1 N2 110.1(3) . . ?
C2 C1 H1A 109.6 . . ?
N2 C1 H1A 109.6 . . ?
C2 C1 H1B 109.6 . . ?
N2 C1 H1B 109.6 . . ?
H1A C1 H1B 108.2 . . ?
N3 C2 C1 106.5(3) . . ?
N3 C2 H2A 110.4 . . ?
C1 C2 H2A 110.4 . . ?
N3 C2 H2B 110.4 . . ?
C1 C2 H2B 110.4 . . ?
H2A C2 H2B 108.6 . . ?
N3 C3 C4 106.9(3) . . ?
N3 C3 H3A 110.3 . . ?
C4 C3 H3A 110.3 . . ?
N3 C3 H3B 110.3 . . ?
C4 C3 H3B 110.3 . . ?
H3A C3 H3B 108.6 . . ?
C3 C4 N4 110.4(3) . . ?
C3 C4 H4A 109.6 . . ?
N4 C4 H4A 109.6 . . ?
C3 C4 H4B 109.6 . . ?
N4 C4 H4B 109.6 . . ?
H4A C4 H4B 108.1 . . ?
N2 C5 C6 117.0(4) . . ?
N2 C5 H5A 108.0 . . ?
C6 C5 H5A 108.0 . . ?
N2 C5 H5B 108.0 . . ?
C6 C5 H5B 108.0 . . ?
H5A C5 H5B 107.3 . . ?
C7 C6 C5 110.7(4) . . ?
C7 C6 H6A 109.5 . . ?
C5 C6 H6A 109.5 . . ?
C7 C6 H6B 109.5 . . ?
C5 C6 H6B 109.5 . . ?
H6A C6 H6B 108.1 . . ?
C8 C7 C6 110.8(6) . . ?
C8 C7 H7A 109.5 . . ?
C6 C7 H7A 109.5 . . ?
C8 C7 H7B 109.5 . . ?
C6 C7 H7B 109.5 . . ?
H7A C7 H7B 108.1 . . ?
C7 C8 H8A 109.5 . . ?
C7 C8 H8B 109.5 . . ?
H8A C8 H8B 109.5 . . ?
C7 C8 H8C 109.5 . . ?
H8A C8 H8C 109.5 . . ?
H8B C8 H8C 109.5 . . ?
N2 C9 C10 115.0(3) . . ?
N2 C9 H9A 108.5 . . ?
C10 C9 H9A 108.5 . . ?
N2 C9 H9B 108.5 . . ?
C10 C9 H9B 108.5 . . ?
H9A C9 H9B 107.5 . . ?
C9 C10 C11 110.4(3) . . ?
C9 C10 H10A 109.6 . . ?
C11 C10 H10A 109.6 . . ?
C9 C10 H10B 109.6 . . ?
C11 C10 H10B 109.6 . . ?
H10A C10 H10B 108.1 . . ?
C12 C11 C10 112.3(4) . . ?
C12 C11 H11A 109.1 . . ?
C10 C11 H11A 109.1 . . ?
C12 C11 H11B 109.1 . . ?
C10 C11 H11B 109.1 . . ?
H11A C11 H11B 107.9 . . ?
C11 C12 H12A 109.5 . . ?
C11 C12 H12B 109.5 . . ?
H12A C12 H12B 109.5 . . ?
C11 C12 H12C 109.5 . . ?
H12A C12 H12C 109.5 . . ?
H12B C12 H12C 109.5 . . ?
C14 C13 N4 117.7(3) . . ?
C14 C13 H13A 107.9 . . ?
N4 C13 H13A 107.9 . . ?
C14 C13 H13B 107.9 . . ?
N4 C13 H13B 107.9 . . ?
H13A C13 H13B 107.2 . . ?
C15 C14 C13 111.1(3) . . ?
C15 C14 H14A 109.4 . . ?
C13 C14 H14A 109.4 . . ?
C15 C14 H14B 109.4 . . ?
C13 C14 H14B 109.4 . . ?
H14A C14 H14B 108.0 . . ?
C16 C15 C14 113.7(4) . . ?
C16 C15 H15A 108.8 . . ?
C14 C15 H15A 108.8 . . ?
C16 C15 H15B 108.8 . . ?
C14 C15 H15B 108.8 . . ?
H15A C15 H15B 107.7 . . ?
C15 C16 H16A 109.5 . . ?
C15 C16 H16B 109.5 . . ?
H16A C16 H16B 109.5 . . ?
C15 C16 H16C 109.5 . . ?
H16A C16 H16C 109.5 . . ?
H16B C16 H16C 109.5 . . ?
C18 C17 N4 114.2(3) . . ?
C18 C17 H17A 108.7 . . ?
N4 C17 H17A 108.7 . . ?
C18 C17 H17B 108.7 . . ?
N4 C17 H17B 108.7 . . ?
H17A C17 H17B 107.6 . . ?
C17 C18 C19 110.7(4) . . ?
C17 C18 H18A 109.5 . . ?
C19 C18 H18A 109.5 . . ?
C17 C18 H18B 109.5 . . ?
C19 C18 H18B 109.5 . . ?
H18A C18 H18B 108.1 . . ?
C20 C19 C18 115.5(5) . . ?
C20 C19 H19A 108.4 . . ?
C18 C19 H19A 108.4 . . ?
C20 C19 H19B 108.4 . . ?
C18 C19 H19B 108.4 . . ?
H19A C19 H19B 107.5 . . ?
C19 C20 H20A 109.5 . . ?
C19 C20 H20B 109.5 . . ?
H20A C20 H20B 109.5 . . ?
C19 C20 H20C 109.5 . . ?
H20A C20 H20C 109.5 . . ?
H20B C20 H20C 109.5 . . ?
C26 C21 C22 114.5(3) . . ?
C26 C21 B1 121.9(3) . . ?
C22 C21 B1 123.5(3) . . ?
C23 C22 C21 122.4(4) . . ?
C23 C22 H22 118.8 . . ?
C21 C22 H22 118.8 . . ?
C24 C23 C22 121.0(4) . . ?
C24 C23 H23 119.5 . . ?
C22 C23 H23 119.5 . . ?
C25 C24 C23 118.6(4) . . ?
C25 C24 H24 120.7 . . ?
C23 C24 H24 120.7 . . ?
C24 C25 C26 120.2(4) . . ?
C24 C25 H25 119.9 . . ?
C26 C25 H25 119.9 . . ?
C25 C26 C21 123.3(4) . . ?
C25 C26 H26 118.4 . . ?
C21 C26 H26 118.4 . . ?
C28 C27 C32 113.9(4) . . ?
C28 C27 B1 124.7(4) . . ?
C32 C27 B1 121.4(4) . . ?
C27 C28 C29 123.6(4) . . ?
C27 C28 H28 118.2 . . ?
C29 C28 H28 118.2 . . ?
C30 C29 C28 120.5(5) . . ?
C30 C29 H29 119.8 . . ?
C28 C29 H29 119.8 . . ?
C29 C30 C31 118.8(5) . . ?
C29 C30 H30 120.6 . . ?
C31 C30 H30 120.6 . . ?
C30 C31 C32 120.4(5) . . ?
C30 C31 H31 119.8 . . ?
C32 C31 H31 119.8 . . ?
C31 C32 C27 122.8(5) . . ?
C31 C32 H32 118.6 . . ?
C27 C32 H32 118.6 . . ?
C34 C33 C38 113.5(4) . . ?
C34 C33 B1 124.3(3) . . ?
C38 C33 B1 122.1(3) . . ?
C33 C34 C35 123.8(4) . . ?
C33 C34 H34 118.1 . . ?
C35 C34 H34 118.1 . . ?
C36 C35 C34 120.1(4) . . ?
C36 C35 H35 119.9 . . ?
C34 C35 H35 119.9 . . ?
C37 C36 C35 118.7(4) . . ?
C37 C36 H36 120.7 . . ?
C35 C36 H36 120.7 . . ?
C36 C37 C38 119.9(4) . . ?
C36 C37 H37 120.0 . . ?
C38 C37 H37 120.0 . . ?
C37 C38 C33 124.0(4) . . ?
C37 C38 H38 118.0 . . ?
C33 C38 H38 118.0 . . ?
C40 C39 C44 115.2(4) . . ?
C40 C39 B1 122.5(4) . . ?
C44 C39 B1 122.1(4) . . ?
C39 C40 C41 122.7(5) . . ?
C39 C40 H40 118.6 . . ?
C41 C40 H40 118.6 . . ?
C42 C41 C40 118.8(6) . . ?
C42 C41 H41 120.6 . . ?
C40 C41 H41 120.6 . . ?
C43 C42 C41 120.3(6) . . ?
C43 C42 H42 119.9 . . ?
C41 C42 H42 119.9 . . ?
C42 C43 C44 119.9(6) . . ?
C42 C43 H43 120.0 . . ?
C44 C43 H43 120.0 . . ?
C43 C44 C39 123.1(6) . . ?
C43 C44 H44 118.5 . . ?
C39 C44 H44 118.5 . . ?
C21 B1 C33 110.5(3) . . ?
C21 B1 C27 108.3(3) . . ?
C33 B1 C27 110.6(3) . . ?
C21 B1 C39 109.5(3) . . ?
C33 B1 C39 107.7(3) . . ?
C27 B1 C39 110.3(3) . . ?
C48 O3 C45 105.0(8) . . ?
O3 C45 C46 106.4(13) . . ?
O3 C45 H45A 110.4 . . ?
C46 C45 H45A 110.4 . . ?
O3 C45 H45B 110.4 . . ?
C46 C45 H45B 110.4 . . ?
H45A C45 H45B 108.6 . . ?
C47 C46 C45 102.5(8) . . ?
C47 C46 H46A 111.3 . . ?
C45 C46 H46A 111.3 . . ?
C47 C46 H46B 111.3 . . ?
C45 C46 H46B 111.3 . . ?
H46A C46 H46B 109.2 . . ?
C48 C47 C46 108.7(8) . . ?
C48 C47 H47A 110.0 . . ?
C46 C47 H47A 110.0 . . ?
C48 C47 H47B 110.0 . . ?
C46 C47 H47B 110.0 . . ?
H47A C47 H47B 108.3 . . ?
O3 C48 C47 108.2(8) . . ?
O3 C48 H48A 110.1 . . ?
C47 C48 H48A 110.1 . . ?
O3 C48 H48B 110.1 . . ?
C47 C48 H48B 110.1 . . ?
H48A C48 H48B 108.4 . . ?
C48A O3A C45A 113.3(12) . . ?
O3A C45A C46A 102.0(11) . . ?
O3A C45A H45C 111.4 . . ?
C46A C45A H45C 111.4 . . ?
O3A C45A H45D 111.4 . . ?
C46A C45A H45D 111.4 . . ?
H45C C45A H45D 109.2 . . ?
C47A C46A C45A 107.6(11) . . ?
C47A C46A H46C 110.2 . . ?
C45A C46A H46C 110.2 . . ?
C47A C46A H46D 110.2 . . ?
C45A C46A H46D 110.2 . . ?
H46C C46A H46D 108.5 . . ?
C46A C47A C48A 107.6(11) . . ?
C46A C47A H47C 110.2 . . ?
C48A C47A H47C 110.2 . . ?
C46A C47A H47D 110.2 . . ?
C48A C47A H47D 110.2 . . ?
H47C C47A H47D 108.5 . . ?
O3A C48A C47A 107.1(10) . . ?
O3A C48A H48C 110.3 . . ?
C47A C48A H48C 110.3 . . ?
O3A C48A H48D 110.3 . . ?
C47A C48A H48D 110.3 . . ?
H48C C48A H48D 108.6 . . ?
O1 N1 O2 121.74(15) . . ?
O1 N1 Pd1 119.5(2) . . ?
O2 N1 Pd1 118.8(2) . . ?
N1A O1A Pd1 126.0(10) . . ?
O1A N1A O2A 107.71(12) . . ?
 
loop_
 _geom_torsion_atom_site_label_1
 _geom_torsion_atom_site_label_2
 _geom_torsion_atom_site_label_3
 _geom_torsion_atom_site_label_4
 _geom_torsion
 _geom_torsion_site_symmetry_1
 _geom_torsion_site_symmetry_2
 _geom_torsion_site_symmetry_3
 _geom_torsion_site_symmetry_4
 _geom_torsion_publ_flag
C9 N2 C1 C2 -160.4(3) . . . . ?
C5 N2 C1 C2 77.5(4) . . . . ?
Pd1 N2 C1 C2 -35.5(3) . . . . ?
C3 N3 C2 C1 -167.6(3) . . . . ?
Pd1 N3 C2 C1 -46.3(3) . . . . ?
N2 C1 C2 N3 55.2(4) . . . . ?
C2 N3 C3 C4 167.7(3) . . . . ?
Pd1 N3 C3 C4 46.2(3) . . . . ?
N3 C3 C4 N4 -53.6(4) . . . . ?
C17 N4 C4 C3 158.9(3) . . . . ?
C13 N4 C4 C3 -79.6(3) . . . . ?
Pd1 N4 C4 C3 33.5(3) . . . . ?
C9 N2 C5 C6 -57.0(4) . . . . ?
C1 N2 C5 C6 65.3(4) . . . . ?
Pd1 N2 C5 C6 178.3(3) . . . . ?
N2 C5 C6 C7 -178.7(4) . . . . ?
C5 C6 C7 C8 -173.7(5) . . . . ?
C1 N2 C9 C10 66.6(4) . . . . ?
C5 N2 C9 C10 -171.1(3) . . . . ?
Pd1 N2 C9 C10 -52.3(4) . . . . ?
N2 C9 C10 C11 172.5(4) . . . . ?
C9 C10 C11 C12 172.0(5) . . . . ?
C17 N4 C13 C14 56.8(4) . . . . ?
C4 N4 C13 C14 -64.2(4) . . . . ?
Pd1 N4 C13 C14 -178.1(3) . . . . ?
N4 C13 C14 C15 -179.0(3) . . . . ?
C13 C14 C15 C16 178.5(4) . . . . ?
C4 N4 C17 C18 -69.5(4) . . . . ?
C13 N4 C17 C18 168.4(3) . . . . ?
Pd1 N4 C17 C18 50.0(4) . . . . ?
N4 C17 C18 C19 -178.9(4) . . . . ?
C17 C18 C19 C20 -174.6(5) . . . . ?
C26 C21 C22 C23 1.9(6) . . . . ?
B1 C21 C22 C23 -173.5(4) . . . . ?
C21 C22 C23 C24 0.4(7) . . . . ?
C22 C23 C24 C25 -2.2(7) . . . . ?
C23 C24 C25 C26 1.4(7) . . . . ?
C24 C25 C26 C21 1.2(6) . . . . ?
C22 C21 C26 C25 -2.8(6) . . . . ?
B1 C21 C26 C25 172.7(4) . . . . ?
C32 C27 C28 C29 -2.0(6) . . . . ?
B1 C27 C28 C29 178.1(4) . . . . ?
C27 C28 C29 C30 0.8(7) . . . . ?
C28 C29 C30 C31 0.4(7) . . . . ?
C29 C30 C31 C32 -0.3(8) . . . . ?
C30 C31 C32 C27 -1.0(7) . . . . ?
C28 C27 C32 C31 2.1(6) . . . . ?
B1 C27 C32 C31 -178.0(4) . . . . ?
C38 C33 C34 C35 0.0(5) . . . . ?
B1 C33 C34 C35 -177.3(3) . . . . ?
C33 C34 C35 C36 -0.3(6) . . . . ?
C34 C35 C36 C37 0.9(6) . . . . ?
C35 C36 C37 C38 -1.2(7) . . . . ?
C36 C37 C38 C33 1.0(7) . . . . ?
C34 C33 C38 C37 -0.4(6) . . . . ?
B1 C33 C38 C37 177.0(4) . . . . ?
C44 C39 C40 C41 -0.3(6) . . . . ?
B1 C39 C40 C41 174.9(4) . . . . ?
C39 C40 C41 C42 0.2(7) . . . . ?
C40 C41 C42 C43 0.5(9) . . . . ?
C41 C42 C43 C44 -1.1(10) . . . . ?
C42 C43 C44 C39 1.0(10) . . . . ?
C40 C39 C44 C43 -0.3(8) . . . . ?
B1 C39 C44 C43 -175.6(5) . . . . ?
C26 C21 B1 C33 45.4(5) . . . . ?
C22 C21 B1 C33 -139.6(4) . . . . ?
C26 C21 B1 C27 -75.9(4) . . . . ?
C22 C21 B1 C27 99.2(4) . . . . ?
C26 C21 B1 C39 163.8(4) . . . . ?
C22 C21 B1 C39 -21.1(5) . . . . ?
C34 C33 B1 C21 -148.7(3) . . . . ?
C38 C33 B1 C21 34.1(5) . . . . ?
C34 C33 B1 C27 -28.9(5) . . . . ?
C38 C33 B1 C27 154.0(4) . . . . ?
C34 C33 B1 C39 91.7(4) . . . . ?
C38 C33 B1 C39 -85.4(4) . . . . ?
C28 C27 B1 C21 13.1(5) . . . . ?
C32 C27 B1 C21 -166.9(3) . . . . ?
C28 C27 B1 C33 -108.1(4) . . . . ?
C32 C27 B1 C33 71.9(4) . . . . ?
C28 C27 B1 C39 132.8(4) . . . . ?
C32 C27 B1 C39 -47.1(5) . . . . ?
C40 C39 B1 C21 -80.9(5) . . . . ?
C44 C39 B1 C21 94.0(5) . . . . ?
C40 C39 B1 C33 39.2(5) . . . . ?
C44 C39 B1 C33 -145.9(4) . . . . ?
C40 C39 B1 C27 160.0(4) . . . . ?
C44 C39 B1 C27 -25.0(6) . . . . ?
C48 O3 C45 C46 30(3) . . . . ?
O3 C45 C46 C47 -29(2) . . . . ?
C45 C46 C47 C48 16.7(19) . . . . ?
C45 O3 C48 C47 -19(3) . . . . ?
C46 C47 C48 O3 1(2) . . . . ?
C48A O3A C45A C46A 10(4) . . . . ?
O3A C45A C46A C47A -15(3) . . . . ?
C45A C46A C47A C48A 15(3) . . . . ?
C45A O3A C48A C47A -2(4) . . . . ?
C46A C47A C48A O3A -8(3) . . . . ?
Pd1 O1A N1A O2A 0.00(2) . . . . ?
 
_refine_diff_density_max    0.548
_refine_diff_density_min   -0.523
_refine_diff_density_rms    0.058

_shelx_res_file
;
TITL shelxt in P 1 21/n 1
    06_decay.res
    created by SHELXL-2018/3 at 09:44:06 on 01-Apr-2020
CELL 0.534 11.684 13.5947 30.1888 90 93.293 90
ZERR 4 0.000438 0.000474 0.001023 0 0.002956 0
LATT 1
SYMM 0.5-X,0.5+Y,0.5-Z
SFAC C H B N O Pd
DISP B 0 0 4.561
DISP C 0.001 0.001 6.94
DISP H -0 0 0.611
DISP N 0.003 0.002 10.693
DISP O 0.005 0.003 16.398
DISP Pd -2.504 0.615 1934.604
UNIT 192 292 4 16 12 4
DFIX 1.2 0.001 N1 O1 N1 O2
DFIX 1.3 0.001 O1A N1A N1A O2A
DANG 2.1 0.001 O1 O2 O1A O2A
FLAT 0.001 Pd1 O1 O2 N1 O1A O2A N1A
RIGU 0.001 0.002
EADP O3 O3A
EADP C45 C45A C48 C48A
EADP C46 C46A C47 C47A
EADP O1 O1A O2 O2A
EADP N1 N1A

L.S. 20
PLAN  5
SIZE 0.1 0.1 0.05
TEMP 7
BOND $H
list 4
CONF
fmap 2
acta
SHEL 999 0.8
OMIT -2 1 2
OMIT -2 1 5
OMIT -1 2 3
REM <olex2.extras>
REM <HklSrc "%.\\06_decay.hkl">
REM </olex2.extras>

WGHT    0.056600
FVAR       0.22977   0.57616   0.91143
PD1   6    0.339541    0.775224    0.346677    11.00000    0.05577    0.05702 =
         0.05229    0.00110   -0.00011   -0.00226
N2    4    0.345351    0.927618    0.337601    11.00000    0.07240    0.05616 =
         0.06385    0.00815   -0.00098    0.00106
N3    4    0.453607    0.798877    0.397906    11.00000    0.06264    0.05771 =
         0.04923   -0.00094    0.00048   -0.00625
AFIX  13
H3    2    0.530616    0.788621    0.387490    11.00000   -1.20000
AFIX   0
N4    4    0.331304    0.631986    0.371585    11.00000    0.05663    0.05515 =
         0.05758    0.00004    0.00029   -0.00226
C1    1    0.441118    0.963095    0.369607    11.00000    0.08481    0.06158 =
         0.07339    0.00369   -0.00856   -0.00934
AFIX  23
H1A   2    0.513922    0.957289    0.355921    11.00000   -1.20000
H1B   2    0.429218    1.031837    0.376622    11.00000   -1.20000
AFIX   0
C2    1    0.443991    0.902970    0.411527    11.00000    0.08489    0.05849 =
         0.06942   -0.00170   -0.00587   -0.00186
AFIX  23
H2A   2    0.509168    0.921573    0.431087    11.00000   -1.20000
H2B   2    0.374471    0.913120    0.427010    11.00000   -1.20000
AFIX   0
C3    1    0.433496    0.723443    0.432424    11.00000    0.06663    0.06388 =
         0.04867    0.00403    0.00004   -0.00247
AFIX  23
H3A   2    0.364246    0.738570    0.447317    11.00000   -1.20000
H3B   2    0.497437    0.721789    0.454374    11.00000   -1.20000
AFIX   0
C4    1    0.421599    0.626077    0.409025    11.00000    0.05964    0.06236 =
         0.05848    0.00423   -0.00141   -0.00274
AFIX  23
H4A   2    0.400817    0.575799    0.429900    11.00000   -1.20000
H4B   2    0.494392    0.607825    0.397462    11.00000   -1.20000
AFIX   0
C5    1    0.230524    0.965258    0.351373    11.00000    0.08217    0.07057 =
         0.07924   -0.00272   -0.00076    0.01228
AFIX  23
H5A   2    0.220654    0.943611    0.381532    11.00000   -1.20000
H5B   2    0.170882    0.934171    0.332573    11.00000   -1.20000
AFIX   0
C6    1    0.211311    1.076255    0.349489    11.00000    0.11746    0.07198 =
         0.11774   -0.00480   -0.01037    0.02331
AFIX  23
H6A   2    0.270143    1.108963    0.368081    11.00000   -1.20000
H6B   2    0.217278    1.099143    0.319276    11.00000   -1.20000
AFIX   0
C7    1    0.094529    1.102335    0.365154    11.00000    0.12093    0.10648 =
         0.17463   -0.03085   -0.00917    0.04248
AFIX  23
H7A   2    0.036290    1.064039    0.348740    11.00000   -1.20000
H7B   2    0.091542    1.086043    0.396349    11.00000   -1.20000
AFIX   0
C8    1    0.070325    1.209400    0.358621    11.00000    0.17554    0.10536 =
         0.32056   -0.04760   -0.04269    0.05295
AFIX 137
H8A   2    0.014807    1.230255    0.378900    11.00000   -1.50000
H8B   2    0.040767    1.220558    0.328714    11.00000   -1.50000
H8C   2    0.139845    1.246198    0.364048    11.00000   -1.50000
AFIX   0
C9    1    0.365377    0.960286    0.291615    11.00000    0.07889    0.07339 =
         0.06596    0.01659   -0.00347   -0.00572
AFIX  23
H9A   2    0.374659    1.031191    0.291694    11.00000   -1.20000
H9B   2    0.297722    0.945035    0.272736    11.00000   -1.20000
AFIX   0
C10   1    0.467890    0.914841    0.271658    11.00000    0.08071    0.09694 =
         0.06990    0.01087    0.00234   -0.00499
AFIX  23
H10A  2    0.464348    0.843842    0.274462    11.00000   -1.20000
H10B  2    0.537424    0.937453    0.287587    11.00000   -1.20000
AFIX   0
C11   1    0.471011    0.942581    0.222975    11.00000    0.11307    0.13140 =
         0.07412    0.01568    0.01469   -0.01026
AFIX  23
H11A  2    0.406496    0.912271    0.206552    11.00000   -1.20000
H11B  2    0.463071    1.013337    0.220012    11.00000   -1.20000
AFIX   0
C12   1    0.579232    0.911057    0.203419    11.00000    0.13208    0.22295 =
         0.10426   -0.00398    0.04122   -0.00343
AFIX 137
H12A  2    0.575765    0.926884    0.172380    11.00000   -1.50000
H12B  2    0.588766    0.841349    0.207132    11.00000   -1.50000
H12C  2    0.642943    0.944612    0.218136    11.00000   -1.50000
AFIX   0
C13   1    0.212124    0.623720    0.388682    11.00000    0.05473    0.06830 =
         0.07798    0.00541    0.00097   -0.00594
AFIX  23
H13A  2    0.203127    0.676285    0.409929    11.00000   -1.20000
H13B  2    0.157090    0.635460    0.363958    11.00000   -1.20000
AFIX   0
C14   1    0.180288    0.528197    0.410437    11.00000    0.07142    0.07615 =
         0.09221    0.01159    0.01248   -0.00549
AFIX  23
H14A  2    0.188230    0.474423    0.389719    11.00000   -1.20000
H14B  2    0.232303    0.516228    0.436077    11.00000   -1.20000
AFIX   0
C15   1    0.059159    0.531235    0.424741    11.00000    0.07493    0.09184 =
         0.11146    0.00105    0.02394   -0.01497
AFIX  23
H15A  2    0.052371    0.584484    0.445816    11.00000   -1.20000
H15B  2    0.008059    0.545576    0.399093    11.00000   -1.20000
AFIX   0
C16   1    0.021288    0.437389    0.445566    11.00000    0.09376    0.09358 =
         0.13222    0.00700    0.03528   -0.01394
AFIX 137
H16A  2    0.022465    0.385057    0.424246    11.00000   -1.50000
H16B  2   -0.055134    0.445235    0.455128    11.00000   -1.50000
H16C  2    0.072298    0.421822    0.470650    11.00000   -1.50000
AFIX   0
C17   1    0.350302    0.551185    0.339120    11.00000    0.08046    0.06083 =
         0.06924   -0.00643   -0.00105    0.00305
AFIX  23
H17A  2    0.355991    0.489261    0.355057    11.00000   -1.20000
H17B  2    0.283985    0.547277    0.318340    11.00000   -1.20000
AFIX   0
C18   1    0.455024    0.563769    0.313605    11.00000    0.08513    0.09836 =
         0.07295   -0.01102    0.00748    0.01347
AFIX  23
H18A  2    0.522269    0.565592    0.333984    11.00000   -1.20000
H18B  2    0.450626    0.625744    0.297675    11.00000   -1.20000
AFIX   0
C19   1    0.466524    0.478727    0.280436    11.00000    0.14966    0.13127 =
         0.13427   -0.04855    0.05706   -0.00273
AFIX  23
H19A  2    0.462084    0.417091    0.296433    11.00000   -1.20000
H19B  2    0.401602    0.481124    0.258943    11.00000   -1.20000
AFIX   0
C20   1    0.568197    0.478503    0.257216    11.00000    0.17591    0.16917 =
         0.15790   -0.03312    0.08230    0.00814
AFIX 137
H20A  2    0.568512    0.422198    0.238031    11.00000   -1.50000
H20B  2    0.633395    0.475742    0.278031    11.00000   -1.50000
H20C  2    0.571732    0.537418    0.239816    11.00000   -1.50000
AFIX   0

C21   1    0.656058    0.374234    0.427050    11.00000    0.05527    0.05667 =
         0.06503    0.00833   -0.00547    0.00164
C22   1    0.709559    0.423870    0.393617    11.00000    0.06680    0.07304 =
         0.08396    0.01500    0.01136   -0.00100
AFIX  43
H22   2    0.726563    0.389517    0.368178    11.00000   -1.20000
AFIX   0
C23   1    0.738100    0.521466    0.396798    11.00000    0.07611    0.07234 =
         0.13036    0.02734    0.01706   -0.00617
AFIX  43
H23   2    0.773310    0.551776    0.373547    11.00000   -1.20000
AFIX   0
C24   1    0.715551    0.575034    0.433702    11.00000    0.07052    0.05732 =
         0.14104    0.01465   -0.00866   -0.00468
AFIX  43
H24   2    0.737348    0.640691    0.436162    11.00000   -1.20000
AFIX   0
C25   1    0.660750    0.530281    0.466586    11.00000    0.08028    0.05816 =
         0.10007   -0.00337   -0.01467    0.00427
AFIX  43
H25   2    0.643200    0.565768    0.491645    11.00000   -1.20000
AFIX   0
C26   1    0.630995    0.432486    0.463008    11.00000    0.07701    0.05613 =
         0.06994    0.00573   -0.00197    0.00509
AFIX  43
H26   2    0.592183    0.404036    0.485809    11.00000   -1.20000
AFIX   0
C27   1    0.734716    0.201448    0.458604    11.00000    0.05982    0.05503 =
         0.07154    0.00414    0.01120    0.00212
C28   1    0.809162    0.250445    0.487869    11.00000    0.07232    0.06501 =
         0.07832   -0.00622   -0.00072    0.01265
AFIX  43
H28   2    0.803977    0.318619    0.489330    11.00000   -1.20000
AFIX   0
C29   1    0.891576    0.203738    0.515334    11.00000    0.08647    0.09357 =
         0.10176   -0.00502   -0.01777    0.02138
AFIX  43
H29   2    0.938927    0.240707    0.534747    11.00000   -1.20000
AFIX   0
C30   1    0.903492    0.105062    0.514068    11.00000    0.07272    0.09136 =
         0.13509    0.01783    0.00223    0.02202
AFIX  43
H30   2    0.958317    0.073562    0.532580    11.00000   -1.20000
AFIX   0
C31   1    0.833659    0.052415    0.485147    11.00000    0.07771    0.06946 =
         0.16389    0.01976    0.00076    0.01134
AFIX  43
H31   2    0.841072   -0.015612    0.483775    11.00000   -1.20000
AFIX   0
C32   1    0.751800    0.099544    0.457813    11.00000    0.07070    0.05594 =
         0.13912   -0.00126   -0.00033    0.00271
AFIX  43
H32   2    0.706175    0.061898    0.438068    11.00000   -1.20000
AFIX   0
C33   1    0.505212    0.230158    0.444273    11.00000    0.06224    0.05097 =
         0.05777   -0.00389   -0.00076   -0.00212
C34   1    0.478508    0.145327    0.466815    11.00000    0.06962    0.05618 =
         0.06255    0.00225    0.00128   -0.00184
AFIX  43
H34   2    0.536945    0.100327    0.473456    11.00000   -1.20000
AFIX   0
C35   1    0.369822    0.123512    0.480070    11.00000    0.07339    0.07141 =
         0.07988    0.01330    0.00657   -0.00429
AFIX  43
H35   2    0.356984    0.065102    0.495035    11.00000   -1.20000
AFIX   0
C36   1    0.281187    0.187869    0.471166    11.00000    0.06944    0.07084 =
         0.10869   -0.00201    0.01045   -0.00175
AFIX  43
H36   2    0.208189    0.174231    0.480301    11.00000   -1.20000
AFIX   0
C37   1    0.302291    0.272680    0.448541    11.00000    0.06969    0.06504 =
         0.14298    0.00649    0.00801    0.00671
AFIX  43
H37   2    0.243035    0.316748    0.441658    11.00000   -1.20000
AFIX   0
C38   1    0.411573    0.292650    0.435975    11.00000    0.07064    0.06019 =
         0.11455    0.01149    0.00246    0.00486
AFIX  43
H38   2    0.423604    0.351291    0.421075    11.00000   -1.20000
AFIX   0
C39   1    0.635692    0.213050    0.374609    11.00000    0.09154    0.06518 =
         0.06252    0.00025    0.00910   -0.00812
C40   1    0.543982    0.220773    0.344726    11.00000    0.11702    0.07330 =
         0.07339    0.00860   -0.01184   -0.02127
AFIX  43
H40   2    0.475510    0.245681    0.354305    11.00000   -1.20000
AFIX   0
C41   1    0.548748    0.192477    0.299803    11.00000    0.16565    0.08658 =
         0.07369    0.00680   -0.01512   -0.03880
AFIX  43
H41   2    0.484748    0.198892    0.280238    11.00000   -1.20000
AFIX   0
C42   1    0.648904    0.155606    0.285689    11.00000    0.20294    0.11798 =
         0.08411   -0.00418    0.02043   -0.02453
AFIX  43
H42   2    0.653653    0.137115    0.256192    11.00000   -1.20000
AFIX   0
C43   1    0.741355    0.145825    0.314416    11.00000    0.18439    0.18159 =
         0.09336   -0.03690    0.03268    0.02440
AFIX  43
H43   2    0.809142    0.119626    0.304797    11.00000   -1.20000
AFIX   0
C44   1    0.735019    0.174602    0.357771    11.00000    0.12308    0.16814 =
         0.08631   -0.02609    0.02395    0.02646
AFIX  43
H44   2    0.799999    0.168173    0.376830    11.00000   -1.20000
AFIX   0
B1    3    0.632798    0.254899    0.426480    11.00000    0.06417    0.05860 =
         0.06278    0.00090    0.00337   -0.00180

PART 1
O3    5    0.689563    0.803488    0.365721    21.00000    0.08237    0.11091 =
         0.10390   -0.01012    0.01183   -0.00257
C45   1    0.736333    0.775684    0.324865    21.00000    0.09557    0.11806 =
         0.10744   -0.01881    0.00747   -0.00001
AFIX  23
H45A  2    0.729234    0.829226    0.303647    21.00000   -1.20000
H45B  2    0.696342    0.718750    0.312301    21.00000   -1.20000
AFIX   0
C46   1    0.859630    0.751978    0.335532    21.00000    0.09159    0.12564 =
         0.15245   -0.01571    0.01559    0.00014
AFIX  23
H46A  2    0.869846    0.682950    0.342868    21.00000   -1.20000
H46B  2    0.906206    0.768271    0.310980    21.00000   -1.20000
AFIX   0
C47   1    0.887529    0.813667    0.373429    21.00000    0.09159    0.12564 =
         0.15245   -0.01571    0.01559    0.00014
AFIX  23
H47A  2    0.933295    0.777123    0.395633    21.00000   -1.20000
H47B  2    0.931639    0.870081    0.364585    21.00000   -1.20000
AFIX   0
C48   1    0.783058    0.845797    0.391471    21.00000    0.09557    0.11806 =
         0.10744   -0.01881    0.00747   -0.00001
AFIX  23
H48A  2    0.780972    0.825036    0.422155    21.00000   -1.20000
H48B  2    0.778088    0.916993    0.390459    21.00000   -1.20000
AFIX   0
SAME 0.02 0.04 O3 > C48
PART 0
PART 2
O3A   5    0.675103    0.808096    0.361308   -21.00000    0.08237    0.11091 =
         0.10390   -0.01012    0.01183   -0.00257
C45A  1    0.730643    0.757342    0.327057   -21.00000    0.09557    0.11806 =
         0.10744   -0.01881    0.00747   -0.00001
AFIX  23
H45C  2    0.701308    0.778290    0.297858   -21.00000   -1.20000
H45D  2    0.721647    0.686678    0.329634   -21.00000   -1.20000
AFIX   0
C46A  1    0.854671    0.787931    0.335933   -21.00000    0.09159    0.12564 =
         0.15245   -0.01571    0.01559    0.00014
AFIX  23
H46C  2    0.898713    0.734025    0.349302   -21.00000   -1.20000
H46D  2    0.888079    0.805896    0.308386   -21.00000   -1.20000
AFIX   0
C47A  1    0.856259    0.870114    0.365351   -21.00000    0.09159    0.12564 =
         0.15245   -0.01571    0.01559    0.00014
AFIX  23
H47C  2    0.871699    0.930124    0.349368   -21.00000   -1.20000
H47D  2    0.915697    0.861669    0.388819   -21.00000   -1.20000
AFIX   0
C48A  1    0.745166    0.875709    0.383868   -21.00000    0.09557    0.11806 =
         0.10744   -0.01881    0.00747   -0.00001
AFIX  23
H48C  2    0.751516    0.860232    0.415279   -21.00000   -1.20000
H48D  2    0.713769    0.941453    0.380217   -21.00000   -1.20000
AFIX   0

PART 0
PART 3
O1    5    0.124927    0.759683    0.299157    31.00000    0.07857    0.20974 =
         0.08635   -0.02661   -0.01308    0.00380
O2    5    0.261246    0.723877    0.259805    31.00000    0.07857    0.20974 =
         0.08635   -0.02661   -0.01308    0.00380
N1    4    0.225586    0.749305    0.294550    31.00000    0.07859    0.07876 =
         0.07285    0.01129   -0.00604   -0.00359
PART 0
PART 4
O1A   5    0.209718    0.756982    0.304473   -31.00000    0.07857    0.20974 =
         0.08635   -0.02661   -0.01308    0.00380
O2A   5    0.321996    0.716748    0.255707   -31.00000    0.07857    0.20974 =
         0.08635   -0.02661   -0.01308    0.00380
N1A   4    0.214645    0.729617    0.263361   -31.00000    0.07859    0.07876 =
         0.07285    0.01129   -0.00604   -0.00359
HKLF 4


REM  shelxt in P 1 21/n 1
REM wR2 = 0.1423, GooF = S = 0.963, Restrained GooF = 0.968 for all data
REM R1 = 0.0539 for 5455 Fo > 4sig(Fo) and 0.0927 for all 9600 data
REM 526 parameters refined using 490 restraints

END

WGHT      0.0566      0.0000

REM Highest difference peak  0.548,  deepest hole -0.523,  1-sigma level  0.058
Q1    1   0.3000  0.8415  0.3458  11.00000  0.05    0.55
Q2    1   0.2116  0.6711  0.2676  11.00000  0.05    0.35
Q3    1   0.1451  0.7025  0.2846  11.00000  0.05    0.33
Q4    1   0.3427  0.7753  0.3600  11.00000  0.05    0.30
Q5    1   0.8973  0.8553  0.3606  11.00000  0.05    0.30
;
_shelx_res_checksum   74774

_shelx_hkl_file
;
  16   0  -7   -0.00    4.09
  16   0  -8   -0.00    3.06
 -16   0   9   -0.00    2.44
  16   0  -9    1.32    3.25
 -16   0  10    0.43    3.22
  16   0 -10    1.43    3.58
 -16   0  11   -0.00    2.94
  16   0 -11    0.54    2.63
 -16   0  12    2.71    3.92
  16   0 -12    0.00    3.70
 -16   0  13   -0.00    3.14
 -16   0  14   -0.00    2.61
 -16   0  15    0.80    2.82
 -16   0  16    1.37    2.67
  16   1  -6   15.50    6.45
  16  -1  -7    1.43    4.04
  16   1  -7   -0.00    2.71
  16  -1  -8   -0.00    3.64
  16   1  -8    4.61    3.97
  16  -1  -9    9.43    4.92
  16   1  -9    2.69    4.08
 -16  -1   9   -0.00    3.38
  16  -1 -10    0.00    2.95
  16   1 -10    3.39    4.41
 -16  -1  10    2.61    3.47
 -16   1  11    0.02    2.69
  16  -1 -11    3.98    4.41
  16   1 -11    2.49    3.95
 -16  -1  11   -0.00    2.73
 -16   1  12   -0.00    2.91
  16  -1 -12    1.49    3.07
  16   1 -12   -0.00    3.50
 -16  -1  12    1.86    3.59
 -16   1  13   -0.00    2.55
  16  -1 -13    0.27    3.56
 -16  -1  13    2.31    3.60
 -16   1  14    1.54    3.71
 -16  -1  14   -0.00    3.00
 -16   1  15    0.97    2.53
 -16  -1  15   -0.00    3.17
 -16   1  16    0.00    3.06
 -16  -1  16    1.32    3.00
 -16   1  17   -0.00    3.01
  16   2  -6    0.11    2.99
  16   2  -7   -0.00    3.47
  16  -2  -8   -0.00    2.52
  16   2  -8   -0.00    3.34
  16  -2  -9   -0.00    4.03
  16   2  -9   -0.00    4.06
  16  -2 -10    3.47    3.87
  16   2 -10    0.32    3.79
 -16  -2  10    0.00    3.20
  16  -2 -11   -0.00    3.21
  16   2 -11   -0.00    2.91
 -16  -2  11   -0.00    2.00
  16  -2 -12   -0.00    3.73
  16   2 -12   -0.00    3.96
 -16  -2  12    2.43    3.45
 -16  -2  13    0.00    3.07
 -16  -2  14    5.37    4.04
 -16  -2  15    1.13    2.83
 -16  -2  16    0.00    3.25
  16   3  -6   -0.00    2.83
  16   3  -7    0.00    2.88
  16   3  -8    0.00    3.09
  16  -3  -9   -0.00    3.91
  16   3  -9    4.62    3.91
  16  -3 -10   -0.00    3.67
  16   3 -10    5.98    5.29
  16  -3 -11   -0.00    3.53
  16   3 -11    0.50    3.50
  16  -3 -12    2.29    3.62
 -16  -3  12    2.71    3.38
 -16  -3  13   -0.00    3.13
 -16  -3  14   -0.00    2.83
 -16  -3  15    0.00    3.43
  16   4  -6    2.59    4.25
  16   4  -7   -0.00    3.72
  16   4  -8   -0.00    3.89
  16  -4  -9   -0.00    3.90
  16   4  -9   -0.00    3.37
  16  -4 -10    4.07    4.15
  16   4 -10   -0.00    3.54
  16  -4 -11    7.15    5.21
  16  -4 -12    1.58    2.97
  16   5  -6   -0.00    4.14
  16   5  -7   -0.00    3.61
  16   5  -8    0.56    3.69
  16   5  -9    1.37    3.70
  16  -5 -11    0.54    2.47
  16   6  -7    1.92    4.48
 -15   0   1    0.24    3.27
 -15   0   2   -0.00    2.98
 -15   0   3    6.29    4.50
 -15   0   4    0.08    3.11
  15   0  -4   -0.00    2.26
 -15   0   5   -0.00    2.67
  15   0  -5    1.39    3.50
 -15   0   6    1.28    3.36
  15   0  -6   -0.00    3.58
 -15   0   7   -0.00    3.39
  15   0  -7    1.53    4.16
 -15   0   8   -0.00    2.39
  15   0  -8    3.63    4.22
 -15   0   9   12.39    5.46
  15   0  -9   12.94    6.11
 -15   0  10    0.00    3.14
  15   0 -10    0.00    3.25
 -15   0  11    1.65    3.06
  15   0 -11   -0.00    2.99
 -15   0  12   -0.00    2.25
  15   0 -12   -0.00    3.80
 -15   0  13   -0.00    3.79
  15   0 -13    2.94    3.97
 -15   0  14   -0.00    2.46
  15   0 -14    0.00    3.31
 -15   0  15    2.97    3.83
  15   0 -15    9.51    5.32
 -15   0  16    0.82    2.64
  15   0 -16   -0.00    3.17
 -15   0  17   -0.00    2.85
  15   0 -17    0.00    2.11
 -15   1   1   11.06    4.97
 -15  -1   1    0.18    3.51
 -15   1   2   -0.00    3.66
 -15  -1   2    0.00    3.59
 -15   1   3    0.00    3.80
 -15  -1   3   -0.00    3.76
 -15   1   4   -0.00    2.66
  15  -1  -4   -0.00    2.37
  15   1  -4    3.06    4.17
 -15  -1   4    1.06    2.95
 -15   1   5    6.36    4.42
  15  -1  -5    7.33    4.98
  15   1  -5    9.86    5.48
 -15  -1   5    6.33    4.13
 -15   1   6   -0.00    2.95
  15  -1  -6    0.00    3.22
  15   1  -6   -0.00    2.82
 -15  -1   6    0.00    3.53
 -15   1   7    4.47    3.81
  15  -1  -7    8.92    5.59
  15   1  -7    3.43    4.15
 -15  -1   7    5.04    4.35
 -15   1   8   -0.00    2.56
  15  -1  -8    4.37    3.87
  15   1  -8    0.87    2.64
 -15  -1   8    2.33    2.95
 -15   1   9   -0.00    2.26
  15  -1  -9    1.01    3.33
  15   1  -9   -0.00    3.26
 -15  -1   9   -0.00    1.63
 -15   1  10    1.46    3.79
  15  -1 -10    0.94    3.31
  15   1 -10    0.00    3.85
 -15  -1  10    0.00    3.17
 -15   1  11   -0.00    2.74
  15  -1 -11    0.00    4.04
  15   1 -11    0.00    3.15
 -15  -1  11    4.61    3.89
 -15   1  12    0.55    3.02
  15  -1 -12   -0.00    2.80
  15   1 -12   -0.00    3.36
 -15  -1  12    1.04    2.82
 -15   1  13    1.26    2.58
  15  -1 -13    1.96    4.05
  15   1 -13    3.45    4.31
 -15  -1  13    3.75    3.60
 -15   1  14    1.68    3.31
  15  -1 -14    0.00    2.90
  15   1 -14   -0.00    3.00
 -15  -1  14   -0.00    2.00
 -15   1  15    1.49    2.44
  15  -1 -15    0.75    3.22
  15   1 -15    3.38    4.02
 -15  -1  15    3.53    3.67
 -15   1  16    3.15    3.24
  15  -1 -16    0.82    3.27
  15   1 -16   -0.00    2.80
 -15  -1  16   -0.00    2.97
 -15   1  17    6.64    4.24
  15  -1 -17    6.44    3.95
 -15  -1  17    1.32    2.70
 -15   2   1    0.72    2.68
 -15  -2   1    1.94    3.91
 -15   2   2    0.44    3.21
 -15  -2   2    0.00    2.80
 -15   2   3    5.63    5.10
  15   2  -3    1.40    4.24
 -15  -2   3    4.97    4.47
 -15   2   4   -0.00    2.15
  15   2  -4    1.13    2.88
 -15  -2   4    0.00    3.83
 -15   2   5   -0.00    2.79
  15  -2  -5   -0.00    3.86
  15   2  -5    1.11    3.00
 -15  -2   5    3.34    3.31
 -15   2   6    2.36    2.84
  15  -2  -6    0.95    3.24
  15   2  -6   -0.00    2.66
 -15  -2   6    1.06    2.53
 -15   2   7    4.53    3.78
  15  -2  -7    0.00    3.07
  15   2  -7    2.45    3.94
 -15  -2   7    3.45    3.80
 -15   2   8    1.31    3.13
  15  -2  -8    0.30    3.63
  15   2  -8    2.01    3.35
 -15  -2   8   -0.00    3.42
 -15   2   9   -0.00    3.80
  15  -2  -9    2.92    3.83
  15   2  -9    0.81    3.34
 -15  -2   9    7.72    4.43
 -15   2  10    0.58    2.96
  15  -2 -10    1.36    3.28
  15   2 -10    6.09    4.41
 -15  -2  10   -0.00    2.64
 -15   2  11    1.61    3.63
  15  -2 -11   -0.00    2.90
  15   2 -11    0.00    4.12
 -15  -2  11   -0.00    3.07
 -15   2  12    0.58    1.93
  15  -2 -12    0.46    3.62
  15   2 -12   -0.00    3.20
 -15  -2  12    1.87    2.82
 -15   2  13    1.42    3.37
  15  -2 -13    0.00    3.68
  15   2 -13    5.54    4.52
 -15  -2  13    2.11    3.09
 -15   2  14    0.00    2.52
  15  -2 -14    5.53    5.39
  15   2 -14   -0.00    3.14
 -15  -2  14   -0.00    3.15
 -15   2  15    2.96    3.20
  15  -2 -15    0.00    3.28
  15   2 -15    5.91    5.04
 -15  -2  15   -0.00    3.56
 -15   2  16    0.07    2.36
  15  -2 -16    0.69    3.00
  15   2 -16    0.18    2.39
 -15  -2  16    0.00    2.82
 -15   2  17    5.03    4.28
 -15   2  18    0.26    2.40
 -15   3   1    4.97    3.90
 -15  -3   1    5.30    3.98
 -15   3   2   -0.00    2.87
 -15  -3   2   -0.00    3.47
 -15   3   3   -0.00    3.10
  15   3  -3    0.86    3.22
 -15  -3   3    1.69    2.95
 -15   3   4   -0.00    2.80
  15   3  -4    4.85    4.50
 -15  -3   4    3.67    3.63
 -15   3   5    1.64    2.86
  15   3  -5    7.54    5.03
 -15  -3   5    4.90    4.36
 -15   3   6    0.00    3.00
  15  -3  -6    0.56    3.28
  15   3  -6    3.26    3.92
 -15  -3   6    2.63    3.86
 -15   3   7    3.51    3.71
  15  -3  -7    0.39    2.89
  15   3  -7    3.54    4.13
 -15  -3   7   -0.00    2.94
 -15   3   8    2.67    4.19
  15  -3  -8    0.28    2.60
  15   3  -8    9.43    5.49
 -15  -3   8    0.06    2.77
 -15   3   9    2.31    2.88
  15  -3  -9   -0.00    3.54
  15   3  -9   -0.00    3.31
 -15  -3   9   -0.00    2.48
 -15   3  10    0.16    3.30
  15  -3 -10    3.14    4.34
  15   3 -10    1.61    2.76
 -15  -3  10    1.90    3.14
 -15   3  11    9.89    4.96
  15  -3 -11    5.97    4.58
  15   3 -11   14.83    6.42
 -15  -3  11   11.76    5.61
 -15   3  12    0.08    2.59
  15  -3 -12    0.39    3.63
  15   3 -12   -0.00    3.87
 -15  -3  12   -0.00    2.85
 -15   3  13   -0.00    3.26
  15  -3 -13    3.20    4.21
  15   3 -13   -0.00    4.32
 -15  -3  13    0.00    2.55
 -15   3  14    1.71    2.44
  15  -3 -14    3.42    3.82
  15   3 -14   -0.00    3.78
 -15  -3  14    2.13    3.26
 -15   3  15    9.50    4.87
  15  -3 -15    1.97    3.13
  15   3 -15    7.99    5.33
 -15  -3  15    5.44    4.24
 -15   3  16    2.17    3.14
  15  -3 -16   -0.00    3.57
 -15  -3  16    1.83    2.88
 -15   3  17    0.62    3.42
 -15   3  18    0.28    3.29
 -15   4   1    0.67    3.42
 -15  -4   1   -0.00    2.62
 -15   4   2    0.64    3.39
 -15  -4   2    2.16    3.43
 -15   4   3   -0.00    2.90
 -15  -4   3    0.19    3.27
 -15   4   4    3.60    3.19
  15   4  -4   -0.00    4.12
 -15  -4   4    4.09    4.48
 -15   4   5   -0.00    2.64
  15   4  -5    0.68    3.01
 -15  -4   5    0.00    2.87
 -15   4   6    0.00    2.98
  15   4  -6    0.92    3.18
 -15  -4   6   -0.00    3.37
 -15   4   7    0.61    2.97
  15  -4  -7   -0.00    2.73
  15   4  -7    3.73    4.17
 -15  -4   7    1.12    3.69
 -15   4   8    0.00    3.35
  15  -4  -8    0.00    3.95
  15   4  -8    2.77    3.95
 -15  -4   8   -0.00    2.62
 -15   4   9    2.64    3.62
  15  -4  -9    0.80    3.81
  15   4  -9    1.60    3.62
 -15  -4   9    0.00    3.65
 -15   4  10    0.86    2.62
  15  -4 -10    3.28    4.26
  15   4 -10    0.45    3.58
 -15  -4  10    0.36    2.81
 -15   4  11    0.00    3.05
  15  -4 -11   -0.00    3.74
  15   4 -11    4.28    4.95
 -15  -4  11    4.92    4.16
 -15   4  12    1.18    2.89
  15  -4 -12   -0.00    3.63
  15   4 -12    2.05    3.72
 -15  -4  12   -0.00    2.29
 -15   4  13    4.47    3.87
  15  -4 -13    3.24    4.10
  15   4 -13    3.33    4.57
 -15  -4  13    1.64    3.71
 -15   4  14    2.98    3.53
  15  -4 -14   -0.00    2.64
  15   4 -14    5.79    4.46
 -15  -4  14    0.79    3.33
 -15   4  15    6.51    4.32
  15  -4 -15    3.53    3.99
 -15  -4  15    4.12    4.06
 -15   4  16   -0.00    2.22
  15  -4 -16    0.00    3.12
  15   4 -16   -0.00    2.48
 -15  -4  16   -0.00    3.49
 -15   4  17    0.00    2.01
 -15   4  18    3.49    3.79
 -15   5   1   -0.00    3.03
  15   5  -1    1.80    2.92
 -15  -5   1    0.28    3.19
 -15   5   2   -0.00    2.90
  15   5  -2    2.20    2.78
 -15  -5   2    4.06    3.57
 -15   5   3    2.76    2.71
  15   5  -3   -0.00    3.11
 -15  -5   3    3.35    3.83
 -15   5   4   -0.00    3.19
  15   5  -4   -0.00    2.75
  15   5  -4   -0.00    2.83
 -15  -5   4   -0.00    3.89
 -15   5   5   -0.00    3.14
  15   5  -5    0.00    3.45
  15   5  -5   -0.00    2.52
 -15  -5   5   -0.00    3.91
 -15   5   6    1.43    3.00
  15   5  -6    8.90    4.85
  15   5  -6    4.43    4.74
 -15  -5   6    4.65    4.02
 -15   5   7    4.12    3.87
  15   5  -7    5.70    4.00
  15   5  -7    6.98    5.35
 -15  -5   7    8.71    5.09
 -15   5   8   -0.00    3.49
  15  -5  -8    3.08    3.55
  15   5  -8    0.89    2.93
  15   5  -8    0.19    3.36
 -15  -5   8    0.70    3.74
 -15   5   9    0.98    2.87
  15  -5  -9   -0.00    3.41
  15   5  -9    2.88    3.41
  15   5  -9    2.61    3.48
 -15  -5   9   -0.00    3.21
 -15   5  10   -0.00    2.59
  15  -5 -10    0.97    3.47
  15   5 -10    5.76    4.24
  15   5 -10    0.56    3.22
 -15  -5  10    7.97    4.48
 -15   5  11   10.57    4.56
  15  -5 -11    7.57    4.85
  15   5 -11    3.43    3.42
  15   5 -11    0.36    4.27
 -15   5  12    0.62    3.20
  15  -5 -12    5.33    4.50
  15   5 -12    0.33    2.87
  15   5 -12   -0.00    3.30
 -15   5  13    3.47    3.53
  15  -5 -13   -0.00    3.19
  15   5 -13    0.79    2.80
  15   5 -13    0.39    3.72
 -15   5  14   -0.00    2.02
  15  -5 -14   -0.00    3.36
  15   5 -14    3.13    3.32
 -15   5  15    3.82    3.23
  15  -5 -15   -0.00    3.31
  15   5 -15    1.42    2.96
 -15   5  16    6.11    4.26
  15   5 -16   12.92    5.36
 -15   5  17    4.40    3.26
 -15   5  18    0.00    2.86
  15   6  -4   13.02    5.45
  15   6  -4   13.26    6.72
  15   6  -5    4.85    3.79
  15   6  -5   -0.00    3.87
  15   6  -6   -0.00    2.83
  15   6  -6    1.70    4.17
  15   6  -7    2.61    3.68
  15   6  -7    0.92    3.43
  15   6  -8    1.80    3.06
  15   6  -8   -0.00    3.74
  15  -6  -9    1.73    3.61
  15   6  -9    0.57    2.48
  15   6  -9   -0.00    3.57
  15  -6 -10   -0.00    2.11
  15   6 -10    2.71    3.35
  15   6 -10    2.42    4.41
  15  -6 -11   -0.00    2.38
  15   6 -11   -0.00    2.99
  15   6 -11   -0.00    3.17
  15  -6 -12    2.87    3.82
  15   6 -12    3.71    3.34
  15   6 -12    1.36    3.45
  15  -6 -13   -0.00    2.91
  15   6 -13    3.28    2.77
  15  -6 -14    5.47    4.12
  15   6 -14    1.91    2.86
  15   6 -15    2.98    3.20
  15   7  -5   -0.00    4.21
  15   7  -6    2.25    3.19
  15   7  -7    1.59    4.23
  15   7  -8    1.14    3.41
  15   7  -9    2.46    3.36
  15  -7 -10    1.09    3.52
  15   7 -10    4.13    3.37
  15   7 -10    1.27    2.94
  15  -7 -11    0.21    2.47
  15   7 -11   -0.00    2.34
  15  -7 -12    0.48    2.23
  15   7 -12    0.62    3.48
  15  -7 -13   -0.00    2.08
  15   7 -13    2.84    3.74
  15   7 -14    4.53    3.71
  15   7 -15   -0.00    2.68
  15  -8 -12    0.47    3.05
 -14   0   1   -0.00    3.69
  14   0  -1   -0.00    3.60
 -14   0   2    9.05    5.20
  14   0  -2    4.83    4.42
 -14   0   3   -0.00    2.97
  14   0  -3    1.83    3.41
 -14   0   4    6.34    4.17
  14   0  -4    2.30    4.40
 -14   0   5    2.47    2.93
  14   0  -5   -0.00    3.26
 -14   0   6    4.82    3.91
  14   0  -6    4.42    4.87
 -14   0   7    1.84    2.83
  14   0  -7    4.20    3.68
 -14   0   8    0.00    1.87
  14   0  -8    0.23    3.71
 -14   0   9    1.12    2.62
  14   0  -9    0.00    3.46
 -14   0  10   -0.00    3.17
  14   0 -10    4.51    4.76
 -14   0  11    2.51    3.33
  14   0 -11    2.68    3.09
 -14   0  12   10.57    5.11
  14   0 -12    3.79    4.17
 -14   0  13    0.00    2.58
  14   0 -13    1.25    3.62
 -14   0  14    6.07    3.53
  14   0 -14    6.06    4.60
 -14   0  15    0.34    2.68
  14   0 -15    2.28    3.49
 -14   0  16    0.00    2.40
  14   0 -16    3.69    3.78
 -14   0  17    2.60    3.05
  14   0 -17    0.59    3.79
 -14   0  18    1.05    2.50
  14   0 -18    0.00    3.40
  14   0 -19    2.87    3.22
  14   0 -20   -0.00    3.33
 -14   1   1    0.28    2.41
  14   1  -1    3.47    3.72
 -14  -1   1   -0.00    3.14
 -14   1   2    0.99    2.51
  14  -1  -2    1.97    3.81
  14   1  -2   -0.00    2.14
 -14  -1   2   -0.00    3.52
 -14   1   3    0.00    2.96
  14  -1  -3   -0.00    2.41
  14   1  -3    0.00    2.25
 -14  -1   3   -0.00    2.57
 -14   1   4    7.63    4.56
  14  -1  -4    3.76    4.44
  14   1  -4    5.70    4.77
 -14  -1   4    2.87    3.58
 -14   1   5    0.00    2.55
  14  -1  -5    2.18    3.56
  14   1  -5    0.00    4.01
 -14  -1   5    1.01    2.42
 -14   1   6    4.89    3.90
  14  -1  -6    1.71    3.03
  14   1  -6    1.84    4.14
 -14  -1   6    5.58    3.93
 -14   1   7    1.25    2.28
  14  -1  -7    0.00    2.93
  14   1  -7    0.41    3.61
 -14  -1   7   -0.00    3.16
 -14   1   8    0.00    2.47
  14  -1  -8    1.02    3.59
  14   1  -8    1.50    3.79
 -14  -1   8    1.58    3.04
 -14   1   9    0.30    2.45
  14  -1  -9    0.82    3.25
  14   1  -9    0.05    3.13
 -14  -1   9    0.00    3.28
 -14   1  10   10.49    4.51
  14  -1 -10   10.94    5.75
  14   1 -10    5.22    4.73
 -14  -1  10    7.62    4.25
 -14   1  11    1.17    3.21
  14  -1 -11   -3.83    4.57
  14   1 -11    0.98    2.49
 -14  -1  11    1.17    2.83
 -14   1  12    0.10    2.33
  14  -1 -12    0.00    3.64
  14   1 -12    0.40    3.14
 -14  -1  12    4.49    3.45
 -14   1  13    0.00    2.81
  14  -1 -13    1.31    2.84
  14   1 -13    1.26    3.19
 -14  -1  13   -0.00    2.80
 -14   1  14    4.08    3.39
  14  -1 -14    1.17    3.84
  14   1 -14   13.56    5.89
 -14  -1  14    1.33    3.00
 -14   1  15    0.00    1.95
  14  -1 -15    0.00    3.20
  14   1 -15   -0.00    3.08
 -14  -1  15   -0.00    2.86
 -14   1  16    1.39    3.06
  14  -1 -16    3.04    4.07
  14   1 -16    3.93    4.58
 -14  -1  16    7.37    4.00
 -14   1  17   -0.00    2.85
  14  -1 -17    0.00    3.40
  14   1 -17    0.00    2.96
 -14  -1  17   -0.00    2.17
 -14   1  18    0.24    2.14
  14  -1 -18    0.53    3.52
  14   1 -18    0.00    4.25
  14  -1 -19    0.00    3.39
  14   1 -19    0.39    3.31
  14  -1 -20    8.18    4.97
  14   1 -20    1.84    2.73
 -14   2   1    0.32    2.91
  14   2  -1   -0.00    3.73
 -14  -2   1    3.21    3.09
 -14   2   2   10.98    5.19
  14  -2  -2    8.16    5.23
  14   2  -2   12.53    6.03
 -14  -2   2    8.84    4.90
 -14   2   3    1.77    3.06
  14  -2  -3    0.36    3.59
  14   2  -3    0.00    2.47
 -14  -2   3   -0.00    2.64
 -14   2   4    8.85    4.78
  14  -2  -4    3.04    3.82
  14   2  -4    5.20    5.29
 -14  -2   4    2.39    3.74
 -14   2   5   -0.00    3.42
  14  -2  -5    0.00    3.64
  14   2  -5    4.00    4.50
 -14  -2   5    1.37    3.43
 -14   2   6    6.09    4.44
  14  -2  -6    2.01    4.47
  14   2  -6    5.18    4.25
 -14  -2   6    4.66    3.94
 -14   2   7    4.13    3.69
  14  -2  -7    0.43    2.95
  14   2  -7   -0.00    3.56
 -14  -2   7   -0.00    3.07
 -14   2   8    0.36    3.04
  14  -2  -8    3.82    4.01
  14   2  -8    3.40    4.38
 -14  -2   8    1.55    3.28
 -14   2   9    0.00    3.21
  14  -2  -9    0.00    3.17
  14   2  -9    5.28    4.21
 -14  -2   9    0.37    3.12
 -14   2  10    0.00    3.11
  14  -2 -10    0.43    4.00
  14   2 -10    5.84    4.43
 -14  -2  10    0.06    2.34
 -14   2  11    7.05    4.28
  14  -2 -11    2.33    4.41
  14   2 -11   -0.00    3.33
 -14  -2  11   -0.00    2.61
 -14   2  12    2.10    3.23
  14  -2 -12    6.67    5.18
  14   2 -12    7.11    4.80
 -14  -2  12    7.78    4.47
 -14   2  13    0.00    3.05
  14  -2 -13   -0.00    3.17
  14   2 -13    1.22    2.76
 -14  -2  13    0.00    3.39
 -14   2  14    2.42    3.37
  14  -2 -14    0.00    4.05
  14   2 -14    8.98    5.25
 -14  -2  14    3.04    3.12
 -14   2  15    0.27    2.21
  14  -2 -15    1.76    3.34
  14   2 -15    6.37    4.37
 -14  -2  15   -0.00    2.90
 -14   2  16   -0.00    2.96
  14  -2 -16   -0.00    2.90
  14   2 -16    0.99    2.10
 -14  -2  16    2.38    3.66
 -14   2  17    2.19    3.33
  14  -2 -17    1.87    3.99
  14   2 -17   -0.00    3.42
 -14  -2  17   -0.00    2.93
 -14   2  18    3.78    3.41
  14  -2 -18   -0.00    3.54
  14   2 -18    0.73    3.61
  14  -2 -19    4.22    3.79
  14   2 -19    0.12    2.15
  14  -2 -20   -0.00    2.93
  14   2 -20    1.32    3.00
 -14   3   1    2.97    3.35
  14   3  -1    1.89    2.85
 -14  -3   1    0.88    3.70
 -14   3   2    1.07    2.44
  14   3  -2   -0.00    3.74
 -14  -3   2    2.73    3.31
 -14   3   3    1.67    3.36
  14  -3  -3    1.01    3.66
  14   3  -3    0.40    2.81
 -14  -3   3   -0.00    3.15
 -14   3   4   -0.00    2.24
  14  -3  -4   -0.00    3.81
  14   3  -4   -0.00    3.05
 -14  -3   4    0.11    2.14
 -14   3   5    0.00    2.46
  14  -3  -5    1.59    3.75
  14   3  -5    1.40    3.18
 -14  -3   5    2.75    3.37
 -14   3   6   12.80    5.49
  14  -3  -6   10.19    5.85
  14   3  -6    3.33    3.38
 -14  -3   6    9.51    4.65
 -14   3   7    1.43    2.82
  14  -3  -7   -0.00    3.91
  14   3  -7    2.60    4.11
 -14  -3   7    1.77    2.66
 -14   3   8    0.03    2.87
  14  -3  -8    0.21    3.15
  14   3  -8    2.80    4.17
 -14  -3   8   -0.00    3.07
 -14   3   9    1.51    3.33
  14  -3  -9    0.00    3.31
  14   3  -9    2.05    3.13
 -14  -3   9    0.12    2.37
 -14   3  10    5.09    3.81
  14  -3 -10    7.12    5.00
  14   3 -10    3.03    3.35
 -14  -3  10    5.59    3.84
 -14   3  11    0.00    3.06
  14  -3 -11   -0.00    3.19
  14   3 -11    3.91    4.31
 -14  -3  11    6.68    4.39
 -14   3  12    0.83    2.33
  14  -3 -12   -0.00    3.39
  14   3 -12    0.91    3.22
 -14  -3  12   -0.00    2.47
 -14   3  13    2.89    3.69
  14  -3 -13    1.64    3.30
  14   3 -13   -0.00    2.51
 -14  -3  13    1.34    3.64
 -14   3  14    0.46    2.66
  14  -3 -14    1.76    3.00
  14   3 -14    0.86    2.77
 -14  -3  14    1.28    3.00
 -14   3  15    2.41    3.64
  14  -3 -15   -0.00    2.61
  14   3 -15    3.07    3.83
 -14  -3  15    0.00    3.30
 -14   3  16    1.11    2.95
  14  -3 -16    2.37    3.78
  14   3 -16    0.00    3.85
 -14  -3  16    6.15    4.45
 -14   3  17   -0.00    2.58
  14  -3 -17   -0.00    2.44
  14   3 -17    2.50    3.51
 -14  -3  17    0.43    2.37
 -14   3  18   -0.00    1.96
  14  -3 -18   -0.00    2.54
  14   3 -18    0.31    3.27
 -14   3  19   -0.00    2.57
  14  -3 -19    2.80    4.00
  14   3 -19   -0.00    2.70
  14  -3 -20    7.32    4.50
 -14   4   1    2.75    3.45
  14   4  -1    2.96    4.10
 -14  -4   1    1.56    3.15
 -14   4   2    0.00    3.24
  14   4  -2    1.18    3.56
 -14  -4   2    2.42    3.97
 -14   4   3   -0.00    3.29
  14   4  -3   -0.00    2.77
 -14  -4   3    2.55    3.40
 -14   4   4    4.95    3.90
  14  -4  -4   -0.00    2.77
  14   4  -4    2.03    3.47
 -14  -4   4    1.52    3.25
 -14   4   5   -0.00    2.55
  14  -4  -5   -0.00    2.59
  14   4  -5   -0.00    3.38
 -14  -4   5   -0.00    3.81
 -14   4   6    0.35    2.78
  14  -4  -6    0.15    2.84
  14   4  -6    1.52    3.87
 -14  -4   6    0.00    3.06
 -14   4   7    0.98    2.63
  14   4  -7    2.47    4.13
 -14  -4   7   -0.00    3.10
 -14   4   8    0.00    2.99
  14  -4  -8    3.36    3.96
  14   4  -8    1.29    3.24
 -14  -4   8    5.45    3.93
 -14   4   9    0.11    3.41
  14  -4  -9    0.00    3.09
  14   4  -9    6.29    4.80
 -14  -4   9   -0.00    2.25
 -14   4  10    3.34    4.15
  14  -4 -10    4.97    4.63
  14   4 -10    1.35    3.54
 -14  -4  10    4.58    4.52
 -14   4  11    0.29    2.79
  14  -4 -11   -0.00    2.73
  14   4 -11    0.91    2.63
 -14  -4  11   -0.00    3.31
 -14   4  12    5.77    4.27
  14  -4 -12    3.75    4.05
  14   4 -12    8.47    5.01
 -14  -4  12    0.00    3.91
 -14   4  13    9.06    4.34
  14  -4 -13    4.85    3.88
  14   4 -13    3.94    4.20
 -14  -4  13    2.23    4.07
 -14   4  14    6.41    4.28
  14  -4 -14    5.86    4.06
  14   4 -14    6.67    5.04
 -14  -4  14   10.27    4.84
 -14   4  15   -0.00    2.99
  14  -4 -15    0.63    3.47
  14   4 -15   -0.00    2.70
 -14  -4  15    0.47    2.51
 -14   4  16    2.41    2.98
  14  -4 -16    4.62    4.08
  14   4 -16    3.49    3.92
 -14  -4  16    3.18    3.77
 -14   4  17    1.39    2.24
  14  -4 -17   -0.00    3.11
  14   4 -17    2.74    3.03
  14   4 -17    0.84    3.08
 -14   4  18    2.74    3.24
  14  -4 -18   -0.00    2.10
  14   4 -18   -0.00    3.49
 -14   4  19    2.65    3.37
  14  -4 -19    3.86    3.65
 -14   5   1    3.44    2.92
  14   5  -1    7.44    4.22
  14   5  -1    7.26    5.28
 -14  -5   1    1.56    3.71
 -14   5   2    3.87    3.43
  14   5  -2    2.26    2.65
  14   5  -2    2.44    3.90
 -14  -5   2   -0.00    3.48
 -14   5   3   -0.00    2.70
  14   5  -3    0.00    2.62
  14   5  -3   -0.00    3.61
 -14  -5   3   -0.00    3.61
 -14   5   4   -0.00    2.99
  14   5  -4    1.00    2.60
  14   5  -4    8.96    5.19
 -14  -5   4   -0.00    3.03
 -14   5   5    6.08    4.46
  14  -5  -5    5.63    4.38
  14   5  -5   14.59    5.26
  14   5  -5    0.00    3.42
 -14  -5   5   11.79    5.77
 -14   5   6    3.77    3.28
  14  -5  -6   -0.00    3.24
  14   5  -6    0.00    2.74
  14   5  -6    0.85    3.42
 -14  -5   6    0.00    3.87
 -14   5   7   -0.00    2.65
  14  -5  -7   -0.00    2.33
  14   5  -7    0.02    1.98
  14   5  -7   -0.00    3.34
 -14  -5   7   -0.00    2.58
 -14   5   8    2.39    2.66
  14  -5  -8   -0.00    2.89
  14   5  -8   -0.00    2.03
  14   5  -8   -0.00    3.42
 -14  -5   8    0.20    2.76
 -14   5   9    3.89    3.32
  14  -5  -9    2.77    3.52
  14   5  -9    8.09    4.30
  14   5  -9    1.97    3.80
 -14  -5   9    6.13    5.11
 -14   5  10   12.27    4.85
  14  -5 -10    1.35    3.54
  14   5 -10   13.10    4.90
  14   5 -10   17.38    6.64
 -14  -5  10    7.51    4.56
 -14   5  11    1.54    2.88
  14  -5 -11   -0.00    2.97
  14   5 -11    2.81    3.30
  14   5 -11   -0.00    2.90
 -14  -5  11    2.59    3.05
 -14   5  12    2.11    2.97
  14  -5 -12    3.23    3.87
  14   5 -12    5.41    3.83
  14   5 -12    1.69    3.48
 -14   5  13   -0.00    2.04
  14  -5 -13    0.60    3.02
  14   5 -13   -0.00    2.89
  14   5 -13    1.01    2.71
 -14   5  14    1.81    2.53
  14  -5 -14   -0.00    2.65
  14   5 -14   -0.00    3.10
  14   5 -14   -0.00    3.42
 -14   5  15    3.06    3.02
  14  -5 -15    3.67    3.70
  14   5 -15    4.24    3.30
  14   5 -15    0.00    2.61
 -14   5  16    1.06    2.67
  14  -5 -16    3.09    3.59
  14   5 -16   10.70    4.60
  14   5 -16    3.57    4.38
 -14   5  17   -0.00    2.29
  14  -5 -17   -0.00    3.07
  14   5 -17    1.10    2.69
  14   5 -17    1.40    3.36
 -14   5  18    0.68    2.51
  14  -5 -18   -0.00    2.36
 -14   5  19    1.60    2.59
  14  -5 -19   -0.00    2.80
 -14   6   1    6.40    4.04
  14   6  -1    8.13    4.61
 -14   6   2    7.36    4.05
  14   6  -2   -0.00    3.10
  14   6  -2    1.31    3.50
 -14   6   3    4.25    3.67
  14   6  -3    3.72    3.53
  14   6  -3    1.12    3.56
 -14   6   4    7.47    4.41
  14   6  -4    8.65    4.62
  14   6  -4    0.67    3.58
 -14   6   5    2.72    4.01
  14   6  -5    1.13    2.59
  14   6  -5   -0.00    3.19
 -14   6   6    3.08    2.84
  14  -6  -6    1.71    2.90
  14   6  -6    0.49    2.43
  14   6  -6    7.20    5.10
 -14   6   7    3.26    3.42
  14  -6  -7    5.28    4.12
  14   6  -7    7.19    4.21
  14   6  -7    1.72    3.45
 -14   6   8    2.77    3.24
  14  -6  -8    0.22    2.65
  14   6  -8    2.46    3.15
  14   6  -8    0.01    3.60
 -14   6   9    1.71    3.05
  14  -6  -9    8.99    5.08
  14   6  -9    5.00    3.76
  14   6  -9    2.37    3.73
 -14   6  10   -0.00    2.32
  14  -6 -10   -0.00    2.70
  14   6 -10   -0.00    1.88
  14   6 -10   -0.00    2.96
 -14   6  11    0.67    2.32
  14  -6 -11    1.45    3.47
  14   6 -11    3.35    3.43
  14   6 -11   -0.00    3.27
 -14   6  12    2.90    3.40
  14  -6 -12    0.02    2.91
  14   6 -12    0.41    2.71
  14   6 -12    0.99    3.13
 -14   6  13    0.45    2.58
  14  -6 -13    2.52    3.47
  14   6 -13    0.00    3.03
  14   6 -13   -0.00    3.04
 -14   6  14    0.00    2.91
  14  -6 -14    1.28    3.42
  14   6 -14    6.68    3.81
  14   6 -14    0.43    3.32
 -14   6  15    1.39    2.71
  14  -6 -15   -0.00    3.37
  14   6 -15    3.95    3.28
  14   6 -15    0.07    2.07
 -14   6  16   -0.00    2.30
  14  -6 -16    5.16    3.83
  14   6 -16    1.20    2.74
  14   6 -16    1.80    3.51
 -14   6  17    1.43    3.03
  14  -6 -17    3.00    3.16
 -14   6  18    1.16    2.59
  14  -6 -18   -0.00    2.15
 -14   6  19    7.08    4.13
 -14   7   1    1.97    3.65
  14   7  -1    7.74    4.41
 -14   7   2    0.40    2.39
  14   7  -2    0.87    3.27
  14   7  -2   -0.00    2.86
 -14   7   3    0.88    1.87
  14   7  -3    0.80    2.60
  14   7  -3    2.03    3.50
 -14   7   4    0.00    2.02
  14   7  -4    0.96    2.98
  14   7  -4    1.76    3.61
 -14   7   5    6.45    3.93
  14   7  -5    9.22    4.43
  14   7  -5    7.07    4.83
 -14   7   6    6.16    3.63
  14   7  -6    2.38    3.33
  14   7  -6    0.00    3.26
 -14   7   7    4.13    3.30
  14   7  -7    0.00    1.77
  14   7  -7    4.34    4.15
 -14   7   8    1.84    2.37
  14  -7  -8    3.89    3.95
  14   7  -8    2.38    2.71
  14   7  -8   -0.00    3.35
 -14   7   9    7.54    4.17
  14  -7  -9   10.00    5.25
  14   7  -9    5.13    3.43
  14   7  -9    6.05    4.86
 -14   7  10    2.23    2.49
  14  -7 -10    0.87    2.59
  14   7 -10    0.38    2.07
  14   7 -10    0.00    3.82
 -14   7  11    8.78    3.91
  14  -7 -11    1.49    2.92
  14   7 -11    6.89    3.84
  14   7 -11    0.85    3.90
 -14   7  12   -0.00    2.95
  14  -7 -12   -0.00    2.02
  14   7 -12    0.00    2.66
  14   7 -12   -0.00    2.47
 -14   7  13    0.53    2.22
  14  -7 -13    0.98    2.61
  14   7 -13    0.03    2.77
  14   7 -13    0.53    2.89
 -14   7  14    0.00    2.21
  14  -7 -14    2.79    3.00
  14   7 -14   -0.00    2.34
  14   7 -14    2.19    3.78
 -14   7  15    2.97    3.64
  14  -7 -15    0.71    2.99
  14   7 -15    4.08    3.31
  14   7 -15    1.94    3.84
 -14   7  16    0.10    2.70
  14  -7 -16    2.30    3.48
  14   7 -16   -0.00    3.26
 -14   7  17   -0.00    2.17
  14  -7 -17    3.70    3.76
 -14   7  18    0.60    2.32
 -14   7  19    0.00    1.81
 -14   8   1    3.67    3.58
  14   8  -1   11.08    5.66
 -14   8   2    0.28    2.92
  14   8  -2    3.71    3.84
 -14   8   3    2.47    3.10
  14   8  -3    8.62    4.62
 -14   8   4   -0.00    2.21
  14   8  -4   -0.00    2.54
 -14   8   5    1.78    2.94
  14   8  -5    1.43    3.49
 -14   8   6   -0.00    2.14
  14   8  -6    8.54    4.54
 -14   8   7    2.84    3.17
  14   8  -7    0.00    2.88
 -14   8   8   -0.00    2.37
  14   8  -8   -0.00    2.20
 -14   8   9    0.55    2.35
  14  -8  -9    1.35    3.12
  14   8  -9    9.56    5.15
 -14   8  10   -0.00    2.50
  14  -8 -10    0.21    3.28
  14   8 -10    2.16    3.08
 -14   8  11    1.43    2.27
  14  -8 -11   -0.00    2.80
  14   8 -11    0.00    3.53
  14   8 -11    0.00    2.11
 -14   8  12    2.51    2.47
  14  -8 -12    0.00    2.86
  14   8 -12    0.00    2.15
  14   8 -12    3.59    4.25
 -14   8  13    7.97    4.10
  14  -8 -13    2.27    3.44
  14   8 -13    3.73    3.74
  14   8 -13   -0.00    3.18
 -14   8  14    1.39    2.47
  14  -8 -14    0.00    2.43
  14   8 -14    1.73    3.00
 -14   8  15   -0.00    2.22
  14  -8 -15   -0.00    2.74
  14   8 -15    1.42    3.32
 -14   8  16    0.08    2.23
  14  -8 -16   -0.00    3.00
 -14   8  17    1.17    2.97
 -14   8  18    0.00    2.32
 -14   8  19    0.00    3.56
 -14   8  20    0.57    2.23
  14   9  -5    5.51    4.03
  14   9  -6   -0.00    3.09
  14   9  -7   -0.00    3.20
  14   9  -8   -0.00    3.28
  14   9  -9   -0.00    3.34
  14   9 -10    0.00    2.98
  14  -9 -11   -0.00    3.25
  14   9 -11    8.62    4.97
  14  -9 -12   -0.00    3.83
  14   9 -12    1.27    2.73
  14  -9 -13   -0.00    2.86
  14   9 -13    2.02    3.08
  14  -9 -14    2.72    3.75
  14   9 -14   -0.00    2.98
  14  -9 -15   -0.00    3.46
  14   9 -15   12.61    5.33
  14 -10 -13   -0.00    3.09
 -13   0   1   31.16    8.08
  13   0  -1   21.90    8.05
 -13   0   2    0.00    3.13
  13   0  -2    1.24    3.79
 -13   0   3   10.76    5.28
  13   0  -3    2.45    3.26
 -13   0   4   -0.00    3.34
  13   0  -4    0.00    3.36
 -13   0   5    5.13    4.31
  13   0  -5    1.00    3.51
 -13   0   6   -0.00    2.63
  13   0  -6   -0.00    3.34
 -13   0   7    1.16    3.47
  13   0  -7    8.94    4.83
 -13   0   8    3.09    3.29
  13   0  -8    2.04    2.97
 -13   0   9    1.71    2.99
  13   0  -9    1.13    3.33
 -13   0  10    0.00    2.33
  13   0 -10    0.03    2.51
 -13   0  11   14.59    5.58
  13   0 -11   19.50    7.13
 -13   0  12    0.00    2.01
  13   0 -12    0.00    3.04
 -13   0  13   16.70    5.80
  13   0 -13    9.68    4.72
 -13   0  14   -0.00    3.02
  13   0 -14   -0.00    3.10
 -13   0  15    1.28    2.60
  13   0 -15    3.72    3.82
 -13   0  16    0.00    1.99
  13   0 -16   -0.00    2.58
 -13   0  17    5.06    3.92
  13   0 -17    4.34    3.96
 -13   0  18   -0.00    2.31
  13   0 -18   -0.00    3.41
  13   0 -19   -0.00    2.79
  13   0 -20    0.38    2.31
  13   0 -21   -0.00    3.31
  13   0 -22   -0.00    3.57
  13   0 -23    2.05    3.48
  13   0 -24   -0.00    2.76
 -13   1   1   10.26    5.19
  13  -1  -1   -0.00    3.13
  13   1  -1    4.77    4.12
 -13  -1   1    6.45    4.03
 -13   1   2    2.90    3.12
  13  -1  -2    3.59    3.88
  13   1  -2    2.24    3.38
 -13  -1   2    0.15    2.45
 -13   1   3    5.46    3.96
  13  -1  -3    0.34    3.13
  13   1  -3    7.34    4.85
 -13  -1   3    2.65    3.06
 -13   1   4    0.00    2.98
  13  -1  -4   -0.00    2.70
  13   1  -4    1.43    2.95
 -13  -1   4    3.11    3.54
 -13   1   5   20.78    6.25
  13  -1  -5   37.49    9.31
  13   1  -5   14.41    6.63
 -13  -1   5   21.49    6.49
 -13   1   6    1.43    3.38
  13  -1  -6    0.00    3.67
  13   1  -6    0.64    3.35
 -13  -1   6    0.00    3.00
 -13   1   7    6.16    3.66
  13  -1  -7    0.00    2.88
  13   1  -7    0.00    3.25
 -13  -1   7    8.70    4.51
 -13   1   8   -0.00    2.45
  13  -1  -8   -0.00    3.36
  13   1  -8   -0.00    2.56
 -13  -1   8    0.91    3.36
 -13   1   9   11.58    4.97
  13  -1  -9    9.58    5.30
  13   1  -9   10.69    5.27
 -13  -1   9   13.88    5.64
 -13   1  10   -0.00    3.26
  13  -1 -10    1.71    3.29
  13   1 -10    0.54    2.81
 -13  -1  10   -0.00    2.39
 -13   1  11    2.72    3.46
  13  -1 -11    0.00    3.28
  13   1 -11    3.61    3.83
 -13  -1  11    4.46    3.76
 -13   1  12   -0.00    1.89
  13  -1 -12   -0.00    3.73
  13   1 -12    0.00    3.94
 -13  -1  12   -0.00    2.24
 -13   1  13    1.82    2.89
  13  -1 -13    4.23    4.11
  13   1 -13    4.51    4.02
 -13  -1  13    1.11    2.66
 -13   1  14   -0.00    2.26
  13  -1 -14    1.11    3.41
  13   1 -14   -0.00    3.29
 -13  -1  14    0.18    2.61
 -13   1  15    7.29    4.48
  13  -1 -15   14.54    5.83
  13   1 -15   13.03    5.77
 -13  -1  15   17.03    5.85
 -13   1  16    2.10    3.08
  13  -1 -16    0.80    3.56
  13   1 -16   -0.00    2.78
 -13  -1  16   -0.00    2.49
 -13   1  17   -0.00    2.34
  13  -1 -17   -0.00    4.03
  13   1 -17   -0.00    2.38
 -13  -1  17    2.11    2.25
 -13   1  18   -0.00    2.69
  13  -1 -18   -0.00    2.52
  13   1 -18   -0.00    3.19
 -13  -1  18    3.91    2.99
 -13   1  19    2.98    3.04
  13  -1 -19    3.72    3.82
  13   1 -19    0.10    1.98
  13  -1 -20    2.40    3.11
  13   1 -20    0.00    3.26
  13  -1 -21    0.00    3.17
  13   1 -21    0.93    3.01
  13  -1 -22    2.98    3.08
  13   1 -22   -0.00    2.62
  13  -1 -23   -0.00    2.92
  13   1 -23    0.99    3.24
  13  -1 -24    0.26    2.93
  13   1 -24    0.00    2.73
 -13   2   1   13.78    5.54
  13  -2  -1   20.75    7.25
  13   2  -1   25.15    8.12
 -13  -2   1   20.78    6.52
 -13   2   2   -0.00    3.06
  13  -2  -2   -0.00    2.38
  13   2  -2   -0.00    3.42
 -13  -2   2    0.74    3.29
 -13   2   3    9.94    4.43
  13  -2  -3    0.97    3.96
  13   2  -3    1.92    3.32
 -13  -2   3    2.53    3.28
 -13   2   4    0.00    3.40
  13  -2  -4    4.81    4.45
  13   2  -4    0.94    3.85
 -13  -2   4    6.02    3.87
 -13   2   5    3.66    3.65
  13  -2  -5   -0.00    3.64
  13   2  -5    6.00    4.70
 -13  -2   5    0.00    2.52
 -13   2   6    2.21    2.69
  13  -2  -6    0.00    3.81
  13   2  -6   -0.00    3.37
 -13  -2   6    0.58    2.91
 -13   2   7    7.14    4.38
  13  -2  -7    8.18    4.94
  13   2  -7   11.51    5.88
 -13  -2   7   11.50    4.86
 -13   2   8    0.51    2.39
  13  -2  -8    0.00    3.53
  13   2  -8    0.01    3.08
 -13  -2   8   -0.00    2.65
  13  -2  -9    2.05    3.56
  13   2  -9   -0.00    2.55
 -13  -2   9    0.00    2.99
 -13   2  10    1.51    2.18
  13  -2 -10    1.24    3.29
  13   2 -10   -0.00    2.47
 -13  -2  10    0.00    2.72
 -13   2  11    2.27    3.46
  13  -2 -11    7.06    4.68
  13   2 -11   13.54    6.29
 -13  -2  11    8.00    4.57
 -13   2  12    0.00    2.82
  13  -2 -12    2.80    3.65
  13   2 -12    0.23    3.58
 -13  -2  12    6.20    3.66
 -13   2  13   10.74    4.96
  13  -2 -13    7.07    4.21
  13   2 -13    0.89    3.84
 -13  -2  13    8.03    4.40
 -13   2  14   -0.00    2.64
  13  -2 -14   -0.00    1.87
  13   2 -14   -0.00    2.80
 -13  -2  14    1.91    2.74
 -13   2  15    3.55    3.31
  13  -2 -15    2.80    3.85
  13   2 -15    0.00    2.92
 -13  -2  15    3.04    3.61
 -13   2  16    0.00    2.48
  13  -2 -16    0.79    3.07
  13   2 -16    2.82    3.72
 -13  -2  16   -0.00    2.30
 -13   2  17    5.92    3.43
  13  -2 -17    4.65    3.63
  13   2 -17    2.82    3.59
 -13  -2  17    0.00    2.64
 -13   2  18   -0.00    2.43
  13  -2 -18    2.79    3.26
  13   2 -18   -0.00    2.70
 -13  -2  18   -0.00    2.20
 -13   2  19    4.42    3.07
  13  -2 -19    0.55    2.25
  13   2 -19    2.61    3.04
  13  -2 -20    0.00    2.86
  13   2 -20   -0.00    2.59
  13  -2 -21   -0.00    2.13
  13   2 -21    0.00    2.48
  13  -2 -22   -0.00    2.79
  13   2 -22    6.23    3.93
  13  -2 -23   -0.00    3.07
  13   2 -23   14.57    5.48
  13  -2 -24    0.00    3.18
 -13   3   1    3.57    3.02
  13  -3  -1    4.19    4.83
  13   3  -1    6.50    4.44
 -13  -3   1    3.13    3.59
 -13   3   2    0.00    2.34
  13  -3  -2    0.82    3.13
  13   3  -2    0.51    2.40
 -13  -3   2    2.30    3.29
 -13   3   3    3.31    3.09
  13  -3  -3    1.79    3.36
  13   3  -3    8.45    4.66
 -13  -3   3    5.61    4.64
 -13   3   4    2.63    3.35
  13  -3  -4    0.00    3.91
  13   3  -4    0.68    3.37
 -13  -3   4    2.10    3.33
 -13   3   5   12.72    4.85
  13  -3  -5    8.38    4.74
  13   3  -5    6.71    5.26
 -13  -3   5   11.62    5.05
 -13   3   6    0.00    2.72
  13  -3  -6    2.19    3.26
  13   3  -6    1.85    3.52
 -13  -3   6    1.15    2.49
 -13   3   7    1.75    2.83
  13  -3  -7   -0.00    2.45
  13   3  -7   -0.00    2.98
 -13  -3   7   -0.00    2.45
 -13   3   8   -0.00    2.52
  13  -3  -8    1.26    3.06
  13   3  -8    0.00    2.70
 -13  -3   8   -0.00    2.60
 -13   3   9   10.69    4.48
  13  -3  -9   11.33    5.47
  13   3  -9    7.30    4.28
 -13  -3   9    4.79    3.49
 -13   3  10    1.36    2.37
  13  -3 -10    1.32    3.23
  13   3 -10    1.63    3.28
 -13  -3  10    1.27    2.95
 -13   3  11   10.70    4.40
  13  -3 -11    0.99    3.49
  13   3 -11    2.25    3.52
 -13  -3  11    6.41    4.63
 -13   3  12    0.26    2.64
  13  -3 -12   -0.00    2.21
  13   3 -12    1.93    3.63
 -13  -3  12    0.73    2.94
 -13   3  13    4.99    3.67
  13  -3 -13    3.10    3.41
  13   3 -13    0.06    2.97
 -13  -3  13    1.26    3.25
 -13   3  14    0.53    2.43
  13  -3 -14    2.36    3.74
  13   3 -14    4.40    3.78
 -13  -3  14    6.49    3.77
 -13   3  15   10.89    4.84
  13  -3 -15   22.56    6.89
  13   3 -15    7.87    4.67
 -13  -3  15   10.86    4.82
 -13   3  16    1.11    2.61
  13  -3 -16   -0.00    2.88
  13   3 -16   -0.00    3.48
 -13  -3  16   -0.00    2.91
 -13   3  17   -0.00    2.59
  13  -3 -17    0.75    2.67
  13   3 -17   -0.00    2.63
 -13  -3  17    0.25    2.34
 -13   3  18    2.61    2.76
  13  -3 -18    1.41    3.06
  13   3 -18   -0.00    3.27
 -13   3  19    3.99    3.36
  13  -3 -19   10.02    4.79
  13   3 -19    8.95    4.59
  13  -3 -20    0.52    3.05
  13   3 -20    5.07    4.04
  13  -3 -21    0.47    2.44
  13   3 -21    3.98    3.87
  13  -3 -22   -0.00    2.90
  13   3 -22   -0.00    3.02
  13  -3 -23    1.00    2.62
  13   3 -23    0.00    2.83
 -13   4   1   10.79    5.13
  13  -4  -1    3.12    3.59
  13   4  -1    7.33    5.12
 -13  -4   1    9.02    4.56
 -13   4   2    4.91    4.18
  13  -4  -2    4.36    3.91
  13   4  -2    7.39    4.53
 -13  -4   2    3.04    3.78
 -13   4   3   -0.00    2.65
  13  -4  -3    6.35    4.28
  13   4  -3    0.00    3.40
 -13  -4   3    0.00    2.45
 -13   4   4   -0.00    2.26
  13  -4  -4    1.41    2.91
  13   4  -4   -0.00    2.93
 -13  -4   4   -0.00    2.69
 -13   4   5    1.12    2.74
  13  -4  -5    1.51    2.61
  13   4  -5    0.68    3.21
 -13  -4   5    1.14    2.41
 -13   4   6    3.45    3.37
  13  -4  -6    7.17    4.41
  13   4  -6    1.87    3.62
 -13  -4   6    5.82    3.97
 -13   4   7    9.61    4.60
  13  -4  -7    1.14    3.05
  13   4  -7    9.13    5.32
 -13  -4   7    8.43    4.75
 -13   4   8    2.61    3.31
  13  -4  -8    5.85    4.28
  13   4  -8    4.57    4.01
 -13  -4   8    3.60    3.22
 -13   4   9    0.92    2.41
  13  -4  -9   -0.00    2.44
  13   4  -9    0.13    2.54
 -13  -4   9    1.42    3.39
 -13   4  10   -0.00    2.83
  13  -4 -10   -0.00    2.89
  13   4 -10    3.62    3.60
 -13  -4  10    0.32    2.90
 -13   4  11    4.80    3.41
  13  -4 -11    4.72    3.87
  13   4 -11   11.21    5.23
 -13  -4  11    0.62    3.04
 -13   4  12    0.03    2.12
  13  -4 -12    9.28    4.87
  13   4 -12   11.95    5.60
 -13  -4  12   -0.00    2.98
 -13   4  13    8.72    4.51
  13  -4 -13   14.16    5.86
  13   4 -13   10.91    5.12
 -13  -4  13    6.17    4.34
 -13   4  14   -0.00    2.45
  13  -4 -14    0.67    2.64
  13   4 -14   -0.00    2.33
 -13  -4  14    3.74    3.08
 -13   4  15   -0.00    2.20
  13  -4 -15    1.03    2.32
  13   4 -15    0.00    2.93
 -13  -4  15   -1.04    2.98
 -13   4  16    3.29    2.91
  13  -4 -16    2.71    3.31
  13   4 -16    6.76    4.75
 -13  -4  16    0.18    2.37
 -13   4  17    7.46    3.79
  13  -4 -17   12.16    5.04
  13   4 -17   10.45    4.43
  13   4 -17    0.70    3.12
 -13  -4  17    1.29    3.01
 -13   4  18    0.00    2.26
  13  -4 -18    1.63    2.81
  13   4 -18    4.27    3.65
  13   4 -18    0.00    3.23
 -13   4  19    1.67    2.51
  13  -4 -19   -0.00    2.81
  13   4 -19    0.93    2.95
 -13   4  20    0.00    2.22
  13  -4 -20    2.48    2.85
  13   4 -20    2.43    3.48
  13  -4 -21    6.75    4.43
  13   4 -21    0.00    3.48
  13  -4 -22    2.21    3.22
  13   4 -22    2.92    3.34
  13  -4 -23    3.52    4.18
 -13   5   1    1.68    2.40
  13   5  -1    3.07    3.18
  13   5  -1   -0.00    3.51
 -13  -5   1    2.45    3.77
 -13   5   2    4.90    3.76
  13  -5  -2    4.56    4.12
  13   5  -2    0.00    2.73
  13   5  -2   -0.00    3.06
 -13  -5   2    8.58    4.56
 -13   5   3    0.00    2.88
  13  -5  -3    0.00    3.08
  13   5  -3    0.00    2.75
  13   5  -3    3.06    3.47
 -13  -5   3    1.05    2.63
 -13   5   4    3.19    3.44
  13  -5  -4    0.00    2.92
  13   5  -4    3.48    3.69
  13   5  -4    0.00    3.63
 -13  -5   4    1.95    3.46
 -13   5   5   12.75    4.79
  13  -5  -5    8.94    4.81
  13   5  -5    1.73    3.12
  13   5  -5    5.15    4.28
 -13  -5   5    4.56    3.68
 -13   5   6    1.90    2.70
  13  -5  -6    2.52    3.06
  13   5  -6    3.04    3.00
  13   5  -6    2.29    3.77
 -13  -5   6    3.46    3.89
 -13   5   7    0.19    2.35
  13  -5  -7    0.61    2.22
  13   5  -7    1.93    2.94
  13   5  -7   -0.00    2.82
 -13  -5   7    0.44    3.27
 -13   5   8    1.81    2.65
  13  -5  -8    1.23    3.05
  13   5  -8    9.22    4.66
  13   5  -8    0.00    2.56
 -13  -5   8    0.03    2.91
 -13   5   9    9.05    4.04
  13  -5  -9    3.34    3.62
  13   5  -9    6.59    4.06
  13   5  -9    1.64    3.58
 -13  -5   9   12.21    5.41
 -13   5  10    7.55    4.23
  13  -5 -10    9.69    5.24
  13   5 -10   13.06    4.74
  13   5 -10    7.78    4.89
 -13  -5  10    2.66    4.06
 -13   5  11    7.64    4.18
  13  -5 -11    1.66    3.55
  13   5 -11    3.09    3.43
  13   5 -11    7.79    4.93
 -13  -5  11    2.87    3.39
 -13   5  12    0.00    2.23
  13  -5 -12    0.45    3.23
  13   5 -12    0.93    2.93
  13   5 -12    1.49    3.23
 -13   5  13    0.67    1.91
  13  -5 -13    0.00    2.69
  13   5 -13    0.00    2.99
  13   5 -13    1.11    3.29
 -13   5  14    2.00    2.76
  13  -5 -14    0.92    2.88
  13   5 -14    0.00    2.66
  13   5 -14   -0.00    3.62
 -13   5  15    4.26    3.27
  13  -5 -15    6.60    4.56
  13   5 -15   15.01    5.26
  13   5 -15    7.16    4.98
 -13   5  16    1.84    2.71
  13  -5 -16    3.46    3.26
  13   5 -16    0.00    2.37
  13   5 -16    0.00    2.82
 -13   5  17   -0.00    1.61
  13  -5 -17   -0.00    2.30
  13   5 -17    1.60    2.85
  13   5 -17    0.71    3.47
 -13   5  18    3.60    3.24
  13  -5 -18    0.23    2.43
  13   5 -18    4.54    4.58
 -13   5  19    5.15    3.35
  13  -5 -19    0.03    3.04
  13   5 -19    0.00    3.43
 -13   5  20    4.34    3.49
  13  -5 -20   -0.00    2.70
  13   5 -20    7.22    4.66
  13  -5 -21    2.56    3.08
  13   5 -21    2.93    3.92
  13  -5 -22    0.30    2.44
 -13   6   1    4.04    3.21
  13   6  -1    5.25    3.99
  13   6  -1    0.00    3.74
 -13   6   2    1.01    3.06
  13   6  -2   -0.00    3.32
  13   6  -2   -0.00    3.11
 -13   6   3    0.00    2.64
  13   6  -3    0.00    2.63
  13   6  -3    2.41    3.77
 -13   6   4    3.75    3.65
  13  -6  -4    0.14    2.03
  13   6  -4    7.97    3.92
  13   6  -4    0.00    2.64
 -13   6   5   -0.00    2.56
  13  -6  -5    0.00    2.73
  13   6  -5   -0.00    2.08
  13   6  -5   -0.00    2.58
 -13   6   6    4.70    3.48
  13  -6  -6    6.03    4.69
  13   6  -6    8.74    4.41
  13   6  -6    9.11    5.25
 -13   6   7    4.65    3.25
  13  -6  -7    1.53    2.94
  13   6  -7    5.87    3.90
  13   6  -7    2.07    4.15
 -13   6   8    8.30    4.14
  13  -6  -8    7.16    4.69
  13   6  -8    9.47    4.44
  13   6  -8    2.95    3.23
 -13   6   9    3.81    3.25
  13  -6  -9   -0.00    2.92
  13   6  -9    2.84    2.82
  13   6  -9    1.40    3.72
 -13   6  10    3.04    3.22
  13  -6 -10    5.90    3.90
  13   6 -10    8.47    4.25
  13   6 -10    5.14    3.98
 -13   6  11    4.12    3.86
  13  -6 -11    3.47    3.51
  13   6 -11   -0.00    2.41
  13   6 -11   -0.00    2.93
 -13   6  12    5.12    3.54
  13  -6 -12    6.64    4.42
  13   6 -12    7.11    3.75
  13   6 -12   -0.00    3.43
 -13   6  13    5.24    3.40
  13  -6 -13    1.76    3.30
  13   6 -13    6.38    3.75
  13   6 -13    0.00    3.79
 -13   6  14    2.17    2.89
  13  -6 -14    0.00    2.20
  13   6 -14    0.00    2.24
  13   6 -14    2.69    3.49
 -13   6  15    1.62    2.50
  13  -6 -15   -0.00    2.69
  13   6 -15   -0.00    2.62
  13   6 -15    0.69    2.94
 -13   6  16   -0.00    2.03
  13  -6 -16    0.00    1.95
  13   6 -16    0.66    2.05
  13   6 -16    3.56    3.79
 -13   6  17    1.85    3.07
  13  -6 -17    5.12    3.67
  13   6 -17    6.48    3.48
  13   6 -17    2.26    3.46
 -13   6  18    0.00    2.41
  13  -6 -18    4.20    3.89
  13   6 -18   -0.00    2.25
 -13   6  19   -0.00    2.51
  13  -6 -19    0.47    3.29
  13   6 -19    2.44    2.87
 -13   6  20    0.00    2.08
  13  -6 -20    0.44    3.20
  13   6 -20   -0.00    1.77
  13  -6 -21    1.89    2.76
 -13   7   1    0.00    3.22
  13   7  -1    1.44    2.96
  13   7  -1   -0.68    3.48
 -13   7   2   -0.00    2.15
  13   7  -2   -0.00    3.06
  13   7  -2    0.00    3.66
 -13   7   3    0.22    3.34
  13   7  -3    0.54    2.54
  13   7  -3   -0.00    3.16
 -13   7   4   16.76    5.81
  13   7  -4   14.45    5.30
  13   7  -4    0.00    4.08
 -13   7   5    2.70    3.87
  13  -7  -5    2.90    4.11
  13   7  -5    1.77    3.22
  13   7  -5    1.68    3.66
 -13   7   6   -0.00    2.99
  13  -7  -6   -0.00    3.19
  13   7  -6   -0.00    2.30
  13   7  -6    0.18    2.09
 -13   7   7   -0.00    2.53
  13  -7  -7   -0.00    3.18
  13   7  -7   -0.00    2.86
  13   7  -7   -0.00    3.75
 -13   7   8    4.95    3.60
  13  -7  -8   -0.00    1.94
  13   7  -8    0.64    2.27
  13   7  -8   -0.00    3.87
 -13   7   9    8.73    4.56
  13  -7  -9    2.38    3.35
  13   7  -9   10.47    4.79
  13   7  -9   -0.00    2.26
 -13   7  10    7.28    3.91
  13  -7 -10    7.61    4.81
  13   7 -10    7.81    4.17
  13   7 -10    3.08    4.20
 -13   7  11    2.32    2.40
  13  -7 -11    2.67    3.40
  13   7 -11    0.70    3.11
  13   7 -11   -0.00    2.85
 -13   7  12    0.87    2.23
  13  -7 -12   -0.00    2.96
  13   7 -12   -0.00    2.61
  13   7 -12   -0.00    2.92
 -13   7  13    1.05    2.61
  13  -7 -13    0.00    3.22
  13   7 -13   -0.00    2.97
  13   7 -13    2.68    4.03
 -13   7  14    2.53    3.21
  13  -7 -14    0.75    2.89
  13   7 -14    3.99    3.53
  13   7 -14    3.99    5.03
 -13   7  15   -0.00    3.03
  13  -7 -15    0.00    3.58
  13   7 -15    4.97    3.62
  13   7 -15    0.49    2.35
 -13   7  16    1.43    3.14
  13  -7 -16    0.00    3.31
  13   7 -16    0.82    2.79
  13   7 -16    3.08    4.14
 -13   7  17    1.79    2.66
  13  -7 -17    1.52    4.04
  13   7 -17    0.00    3.44
 -13   7  18    2.66    2.99
  13  -7 -18   -0.00    2.22
  13   7 -18    0.62    3.59
 -13   7  19   -0.00    2.02
  13  -7 -19    3.79    3.26
 -13   7  20   -0.00    2.18
  13  -7 -20    3.91    3.39
 -13   8   1    0.00    2.30
  13   8  -1    4.28    3.51
 -13   8   2    6.02    3.92
  13   8  -2    2.22    3.14
 -13   8   3   -0.00    2.09
  13   8  -3    1.83    3.25
 -13   8   4    6.17    3.51
  13   8  -4    0.26    3.08
 -13   8   5    7.11    4.43
  13   8  -5   -0.00    2.13
 -13   8   6   10.42    4.90
  13   8  -6    0.00    2.85
 -13   8   7    0.00    2.45
  13  -8  -7    0.24    3.38
  13   8  -7    0.92    3.77
 -13   8   8    7.23    4.54
  13  -8  -8    0.00    3.19
  13   8  -8   11.20    5.05
 -13   8   9    1.95    2.60
  13  -8  -9    1.86    4.06
  13   8  -9    0.84    2.96
 -13   8  10   -0.00    3.22
  13  -8 -10    1.91    2.90
  13   8 -10   -0.00    2.72
 -13   8  11   -0.00    2.72
  13  -8 -11   -0.00    3.45
  13   8 -11   -0.00    3.00
 -13   8  12   -0.00    2.82
  13  -8 -12    2.58    3.64
  13   8 -12    4.06    3.64
 -13   8  13    0.23    2.92
  13  -8 -13   -0.00    3.53
  13   8 -13    0.00    3.04
 -13   8  14    0.00    2.88
  13  -8 -14    2.17    3.33
  13   8 -14    2.71    3.63
  13   8 -14    1.19    2.84
 -13   8  15    1.12    2.30
  13  -8 -15    0.38    3.31
  13   8 -15    0.80    2.67
  13   8 -15    0.00    2.86
 -13   8  16    2.00    3.27
  13  -8 -16    3.83    4.14
  13   8 -16   10.35    4.46
  13   8 -16    6.50    4.21
 -13   8  17   -0.00    2.14
  13  -8 -17    0.47    3.51
  13   8 -17   -0.00    3.21
 -13   8  18    5.52    3.56
  13  -8 -18    1.47    2.35
 -13   8  19    3.08    3.18
  13  -8 -19    0.40    3.06
 -13   8  20    1.07    1.83
 -13   9   1    3.83    3.54
  13   9  -1    1.82    3.18
 -13   9   2   -0.00    3.71
  13   9  -2    2.13    3.67
 -13   9   3    2.48    2.82
  13   9  -3   -0.00    2.37
 -13   9   4    0.00    2.90
  13   9  -4    6.94    4.23
 -13   9   5    0.00    2.55
  13   9  -5    0.61    3.22
 -13   9   6   -0.00    2.98
  13   9  -6    0.00    2.47
 -13   9   7    0.61    2.48
  13   9  -7    0.00    2.31
 -13   9   8    0.92    2.73
  13   9  -8    1.50    2.94
 -13   9   9    0.00    2.75
  13  -9  -9   -0.00    2.40
  13   9  -9   -0.00    3.02
 -13   9  10    9.35    4.42
  13  -9 -10    5.16    3.99
  13   9 -10    9.10    4.78
 -13   9  11    0.25    2.32
  13  -9 -11   -0.00    2.99
  13   9 -11   -0.00    2.96
 -13   9  12    1.86    2.83
  13  -9 -12    1.70    3.27
  13   9 -12   -0.00    2.80
 -13   9  13    1.68    2.22
  13  -9 -13    0.99    2.72
  13   9 -13   -0.00    2.49
 -13   9  14    4.47    3.65
  13  -9 -14    1.32    2.53
  13   9 -14    4.44    4.00
 -13   9  15    2.55    3.29
  13  -9 -15   -0.00    3.18
  13   9 -15   -0.00    2.47
 -13   9  16    0.00    2.71
  13  -9 -16    4.16    3.90
 -13   9  17    0.00    2.85
  13  -9 -17    0.00    3.62
 -13   9  18    0.00    2.71
  13  -9 -18   -0.00    3.07
 -13   9  19   -0.00    1.67
 -13   9  20    2.58    3.37
 -13  10   1    0.07    2.26
  13  10  -1   -0.00    3.85
 -13  10   2    1.80    2.78
  13  10  -2    1.72    3.31
 -13  10   3    0.18    2.26
  13  10  -3    0.76    2.79
 -13  10   4   -0.00    3.31
  13  10  -4    0.84    2.80
 -13  10   5   -0.00    3.25
  13  10  -5    0.34    3.41
 -13  10   6   -0.00    3.20
  13  10  -6    4.54    3.64
 -13  10   7    0.84    2.70
  13  10  -7    2.86    4.08
 -13  10   8    1.35    2.65
  13  10  -8    1.30    3.44
 -13  10   9    0.00    3.27
  13  10  -9   -0.00    2.06
 -13  10  10    0.89    2.82
  13  10 -10    2.07    3.41
 -13  10  11   -0.00    2.99
  13 -10 -11    0.22    3.25
  13  10 -11    0.00    3.05
 -13  10  12    4.40    3.81
  13 -10 -12   11.46    5.34
  13  10 -12    3.29    3.69
 -13  10  13    9.49    4.51
  13 -10 -13   -0.00    2.60
  13  10 -13   -0.00    2.66
 -13  10  14    3.98    3.43
  13 -10 -14    2.25    2.89
  13  10 -14    0.12    2.53
 -13  10  15   -0.00    2.47
  13 -10 -15    0.00    2.98
  13  10 -15    0.00    3.00
  13 -10 -16    1.26    2.89
  13  11  -6   -0.00    3.22
  13  11  -7    0.00    3.32
  13  11  -8    2.91    4.00
  13  11  -9    2.48    3.37
  13  11 -10    0.27    3.59
  13  11 -11   -0.00    2.73
  13  11 -12    3.10    3.39
  13 -11 -13   -0.00    3.06
  13  11 -13   -0.00    2.67
  13 -11 -14    3.62    4.63
  13  11 -14    1.17    2.85
  13 -11 -15    3.15    3.77
 -12   0   1    1.10    2.73
  12   0  -1    0.85    2.90
 -12   0   2   12.56    5.27
  12   0  -2   14.09    6.19
 -12   0   3   -0.00    2.60
  12   0  -3   -0.00    2.73
 -12   0   4    3.11    3.52
  12   0  -4    6.08    4.28
 -12   0   5    0.69    2.21
  12   0  -5    0.90    2.90
 -12   0   6   57.23   10.21
  12   0  -6   47.35   10.61
 -12   0   7    2.33    2.97
  12   0  -7   -0.00    3.00
 -12   0   8    3.23    3.18
  12   0  -8    1.73    3.37
 -12   0   9    1.13    2.83
  12   0  -9    1.49    3.42
 -12   0  10   39.91    8.23
  12   0 -10   17.16    6.29
 -12   0  11    0.95    2.43
  12   0 -11    2.45    3.44
 -12   0  12   26.06    6.69
  12   0 -12   12.16    5.34
 -12   0  13   -0.00    2.03
  12   0 -13    5.71    4.33
 -12   0  14   -0.00    2.19
  12   0 -14    5.70    4.17
 -12   0  15    1.25    2.32
  12   0 -15    0.55    2.63
 -12   0  16   10.99    4.43
  12   0 -16   12.23    5.47
 -12   0  17    1.55    2.58
  12   0 -17   -0.00    2.56
 -12   0  18    2.34    2.81
  12   0 -18    0.00    3.12
 -12   0  19    0.91    2.04
  12   0 -19   -0.00    2.14
  12   0 -20    5.43    4.01
  12   0 -21   -0.00    2.75
  12   0 -22    4.71    3.92
  12   0 -23    1.73    2.89
  12   0 -24    0.00    2.90
  12   0 -25    0.00    2.32
  12   0 -26    2.86    3.04
  12   0 -27    1.18    2.68
 -12   1   1    2.39    3.00
  12  -1  -1    2.45    3.61
  12   1  -1   -0.00    3.15
 -12  -1   1    0.00    1.56
 -12   1   2   24.12    7.04
  12  -1  -2   20.36    6.84
  12   1  -2   21.43    7.64
 -12  -1   2   19.40    6.15
 -12   1   3    0.31    2.23
  12  -1  -3    0.00    3.79
  12   1  -3   -0.00    3.75
 -12  -1   3    0.32    2.94
 -12   1   4   40.49    8.13
  12  -1  -4   28.50    8.28
  12   1  -4   26.67    8.22
 -12  -1   4   32.15    7.91
 -12   1   5    2.20    2.79
  12  -1  -5   -0.00    3.02
  12   1  -5    2.05    3.56
 -12  -1   5    3.77    3.47
 -12   1   6    2.61    2.74
  12  -1  -6   -0.00    2.91
  12   1  -6   -0.00    2.84
 -12  -1   6    2.95    3.01
 -12   1   7   -0.00    2.26
  12  -1  -7   -0.00    3.39
  12   1  -7    0.22    2.79
 -12  -1   7   -0.00    2.22
 -12   1   8   44.70    8.87
  12  -1  -8   53.98   10.65
  12   1  -8   52.45   10.65
 -12  -1   8   27.38    7.34
 -12   1   9    0.41    2.38
  12  -1  -9    0.93    3.03
  12   1  -9    2.25    3.62
 -12  -1   9    0.79    2.37
 -12   1  10    3.06    3.00
  12  -1 -10    5.15    4.23
  12   1 -10    8.40    4.82
 -12  -1  10    7.56    4.00
 -12   1  11    0.00    2.92
  12  -1 -11   -0.00    2.96
  12   1 -11   -0.00    3.22
 -12  -1  11   -0.00    2.54
 -12   1  12    6.83    3.91
  12  -1 -12    0.56    3.12
  12   1 -12    1.01    2.97
 -12  -1  12    4.25    3.47
 -12   1  13   -0.00    2.49
  12  -1 -13    1.03    3.37
  12   1 -13    0.00    3.03
 -12  -1  13   -0.00    2.00
 -12   1  14   33.19    7.82
  12  -1 -14   25.95    7.81
  12   1 -14   35.61    8.65
 -12  -1  14   33.99    7.88
 -12   1  15   -0.00    2.63
  12  -1 -15   -0.00    2.25
  12   1 -15    0.00    2.77
 -12  -1  15    4.68    3.29
 -12   1  16    0.08    2.45
  12  -1 -16    0.00    2.20
  12   1 -16   -0.00    3.01
 -12  -1  16    0.64    2.39
 -12   1  17   -0.00    2.10
  12  -1 -17   -0.00    2.38
  12   1 -17    1.23    3.10
 -12  -1  17   -0.00    1.99
 -12   1  18   11.18    4.48
  12  -1 -18    1.01    2.57
  12   1 -18    9.15    5.01
 -12  -1  18   10.93    4.57
 -12   1  19    0.37    2.53
  12  -1 -19    1.41    2.78
  12   1 -19    3.12    2.95
 -12  -1  19    0.00    1.81
  12  -1 -20    7.79    4.44
  12   1 -20    0.00    2.73
  12  -1 -21    1.76    2.54
  12   1 -21    0.01    2.63
  12  -1 -22   -0.00    1.92
  12   1 -22    0.00    2.95
  12  -1 -23   -0.00    2.26
  12   1 -23   -0.00    2.29
  12  -1 -24    3.63    3.66
  12   1 -24    6.27    4.32
  12  -1 -25   -0.00    2.92
  12   1 -25   -0.00    3.01
  12  -1 -26    2.42    3.03
  12   1 -26    4.32    3.37
  12  -1 -27    4.54    3.12
  12   1 -27    4.18    3.37
 -12   2   1    6.44    4.02
  12  -2  -1    2.08    3.37
  12   2  -1    7.57    4.69
 -12  -2   1    3.59    3.14
 -12   2   2    8.31    4.08
  12  -2  -2   13.46    6.06
  12   2  -2    3.96    4.83
 -12  -2   2   13.89    5.45
 -12   2   3    0.54    2.29
  12  -2  -3   -0.00    2.52
  12   2  -3    1.95    3.09
 -12  -2   3   -0.00    2.91
 -12   2   4    4.83    3.20
  12  -2  -4    2.03    3.76
  12   2  -4    3.92    4.10
 -12  -2   4    8.25    4.11
 -12   2   5   -0.00    3.12
  12  -2  -5    0.00    3.00
  12   2  -5    1.08    2.94
 -12  -2   5    3.15    3.20
 -12   2   6   22.14    6.40
  12  -2  -6   11.03    5.75
  12   2  -6   13.54    5.82
 -12  -2   6   28.50    7.13
 -12   2   7    9.75    4.08
  12  -2  -7    8.50    4.61
  12   2  -7    1.60    4.01
 -12  -2   7   17.12    5.67
 -12   2   8    3.25    3.39
  12  -2  -8    3.61    3.64
  12   2  -8    1.25    3.54
 -12  -2   8    2.23    3.06
 -12   2   9    0.86    2.50
  12  -2  -9    1.22    3.41
  12   2  -9   -0.00    2.71
 -12  -2   9    1.70    2.63
 -12   2  10   20.15    6.34
  12  -2 -10   12.38    5.24
  12   2 -10   14.75    6.00
 -12  -2  10    3.79    3.95
 -12   2  11    5.78    3.54
  12  -2 -11    2.99    4.08
  12   2 -11    2.14    3.54
 -12  -2  11    5.07    3.47
 -12   2  12   10.39    4.54
  12  -2 -12   10.06    5.12
  12   2 -12    8.59    4.83
 -12  -2  12    9.67    4.83
 -12   2  13   -0.00    2.46
  12  -2 -13    2.86    3.53
  12   2 -13    2.94    2.97
 -12  -2  13   -0.00    2.52
 -12   2  14    0.84    2.64
  12  -2 -14   -0.00    2.70
  12   2 -14    0.81    2.77
 -12  -2  14    2.26    2.90
 -12   2  15    0.68    2.55
  12  -2 -15    5.82    3.85
  12   2 -15   -0.00    3.23
 -12  -2  15    1.88    2.31
 -12   2  16    8.50    4.40
  12  -2 -16   12.22    5.47
  12   2 -16    7.80    4.61
 -12  -2  16   11.60    4.91
 -12   2  17   -0.00    2.22
  12  -2 -17    0.29    2.58
  12   2 -17    1.82    3.32
 -12  -2  17   -0.00    2.65
 -12   2  18    5.50    3.67
  12  -2 -18    0.27    2.80
  12   2 -18    0.14    2.37
 -12  -2  18    3.07    3.18
 -12   2  19    3.90    3.07
  12  -2 -19   -0.00    2.39
  12   2 -19   -0.00    2.80
 -12   2  20    4.26    3.31
  12  -2 -20    0.00    3.01
  12   2 -20   -0.00    3.05
  12  -2 -21    1.07    2.83
  12   2 -21    5.62    3.81
  12  -2 -22    2.52    3.38
  12   2 -22    4.79    4.33
  12  -2 -23   -0.00    2.39
  12   2 -23    0.77    2.54
  12  -2 -24   -0.00    2.69
  12   2 -24    0.22    2.88
  12  -2 -25   -0.00    2.34
  12   2 -25    0.84    2.56
  12  -2 -26    9.46    4.67
  12   2 -26    5.57    3.84
  12  -2 -27   -0.00    1.07
  12   2 -27    1.39    3.03
 -12   3   1    0.56    2.43
  12  -3  -1   -0.00    2.83
  12   3  -1    0.39    2.52
 -12  -3   1    0.49    2.76
 -12   3   2   14.26    5.53
  12  -3  -2   21.50    7.16
  12   3  -2    7.56    5.20
 -12  -3   2   24.85    6.98
 -12   3   3    4.26    3.31
  12  -3  -3   10.99    5.21
  12   3  -3    6.11    4.17
 -12  -3   3   10.87    4.75
 -12   3   4   14.25    5.21
  12  -3  -4   10.51    5.64
  12   3  -4   17.85    6.65
 -12  -3   4   22.92    6.64
 -12   3   5    0.00    2.50
  12  -3  -5    1.35    2.98
  12   3  -5    1.39    3.57
 -12  -3   5    0.96    2.87
 -12   3   6    0.00    2.31
  12  -3  -6   -0.00    2.14
  12   3  -6   -0.00    3.03
 -12  -3   6    1.08    2.94
 -12   3   7    0.00    2.69
  12  -3  -7    0.95    2.95
  12   3  -7   -0.00    3.14
 -12  -3   7   -0.00    2.63
 -12   3   8   14.95    5.19
  12  -3  -8   18.36    6.42
  12   3  -8   19.84    6.62
 -12  -3   8    7.08    4.29
 -12   3   9    8.25    3.93
  12  -3  -9    4.78    3.71
  12   3  -9    2.06    3.49
 -12  -3   9    5.97    3.73
 -12   3  10   29.27    6.88
  12  -3 -10   15.19    5.65
  12   3 -10   12.85    5.44
 -12  -3  10   16.62    5.82
 -12   3  11    0.00    1.74
  12  -3 -11   -0.00    2.48
  12   3 -11   -0.00    3.34
 -12  -3  11   -0.00    2.52
 -12   3  12   10.40    4.24
  12  -3 -12    9.74    4.78
  12   3 -12   14.19    6.25
 -12  -3  12    4.51    3.54
 -12   3  13    1.47    2.69
  12  -3 -13    4.32    3.76
  12   3 -13    0.80    2.94
 -12  -3  13    4.24    3.18
 -12   3  14   15.13    5.21
  12  -3 -14   17.98    5.89
  12   3 -14   13.20    5.83
 -12  -3  14   18.55    5.99
 -12   3  15    5.27    3.37
  12  -3 -15    7.51    3.95
  12   3 -15    5.58    4.31
 -12  -3  15    3.42    3.24
 -12   3  16   -0.00    2.22
  12  -3 -16    4.20    3.17
  12   3 -16   -0.00    2.63
 -12  -3  16    3.50    3.13
 -12   3  17    0.22    2.11
  12  -3 -17    2.53    3.71
  12   3 -17    0.00    2.63
 -12  -3  17    2.00    2.83
 -12   3  18    1.27    2.24
  12  -3 -18    2.97    3.73
  12   3 -18    1.52    3.20
 -12  -3  18    0.55    2.64
 -12   3  19    9.86    4.08
  12  -3 -19    0.50    2.75
  12   3 -19    0.00    3.21
 -12   3  20    4.69    3.41
  12  -3 -20    0.53    3.10
  12   3 -20    2.47    2.93
  12  -3 -21    0.00    2.11
  12   3 -21    1.17    2.99
  12  -3 -22   -0.00    2.78
  12   3 -22   -0.00    2.07
  12  -3 -23    3.96    3.24
  12   3 -23    2.81    3.14
  12  -3 -24   19.01    6.31
  12   3 -24   10.95    5.07
  12  -3 -25    0.00    2.92
  12   3 -25    1.15    2.48
  12  -3 -26    0.00    3.05
  12   3 -26    1.73    3.08
 -12   4   1    7.71    4.24
  12  -4  -1   10.53    5.58
  12   4  -1   13.65    6.29
 -12  -4   1   14.51    5.72
 -12   4   2    9.52    4.38
  12  -4  -2    2.77    3.52
  12   4  -2   10.99    5.55
 -12  -4   2   10.09    4.91
 -12   4   3    4.75    3.71
  12  -4  -3   -0.00    3.06
  12   4  -3   -0.00    2.91
 -12  -4   3    1.63    3.15
 -12   4   4    1.77    2.54
  12  -4  -4    0.77    2.48
  12   4  -4   -0.00    3.05
 -12  -4   4   -0.00    2.42
 -12   4   5    2.39    2.74
  12  -4  -5   -0.00    2.75
  12   4  -5    6.34    4.44
 -12  -4   5    0.84    2.48
 -12   4   6   18.89    5.76
  12  -4  -6    8.71    4.68
  12   4  -6    3.84    4.28
 -12  -4   6   20.37    6.13
 -12   4   7   15.95    5.30
  12  -4  -7    6.18    3.97
  12   4  -7    9.04    5.40
 -12  -4   7   12.49    4.97
 -12   4   8   -0.00    1.87
  12  -4  -8    0.89    2.16
  12   4  -8   -0.00    3.20
 -12  -4   8    0.00    2.84
 -12   4   9    5.93    3.62
  12  -4  -9    3.67    3.75
  12   4  -9    9.80    5.08
 -12  -4   9    1.47    3.35
 -12   4  10   11.35    4.67
  12  -4 -10    9.44    4.48
  12   4 -10    6.33    4.24
 -12  -4  10    7.77    4.57
 -12   4  11    4.34    3.42
  12  -4 -11   -0.00    2.10
  12   4 -11   11.16    5.54
 -12  -4  11    1.78    3.05
 -12   4  12   22.95    6.09
  12  -4 -12   14.28    5.36
  12   4 -12   18.88    6.48
 -12  -4  12    3.86    3.95
 -12   4  13    0.23    2.27
  12  -4 -13   -0.00    2.12
  12   4 -13    0.56    2.65
 -12  -4  13   -0.00    2.94
 -12   4  14   -0.00    2.26
  12  -4 -14    1.53    2.95
  12   4 -14    0.39    2.68
 -12  -4  14   -0.00    2.35
 -12   4  15    2.22    2.56
  12  -4 -15    7.29    4.29
  12   4 -15    5.99    4.21
 -12  -4  15    2.87    3.36
 -12   4  16   13.96    4.88
  12  -4 -16   10.64    4.68
  12   4 -16    3.26    3.94
 -12  -4  16    1.32    2.88
 -12   4  17   11.92    4.44
  12  -4 -17   18.16    5.95
  12   4 -17    9.40    4.61
  12   4 -17    5.92    3.65
 -12  -4  17    1.86    2.66
 -12   4  18    3.55    2.87
  12  -4 -18    2.68    3.07
  12   4 -18    4.64    3.43
  12   4 -18    4.70    3.92
 -12  -4  18    1.69    2.91
 -12   4  19   -0.00    1.84
  12  -4 -19    0.00    2.82
  12   4 -19    1.24    2.98
 -12   4  20    1.23    2.39
  12  -4 -20    6.70    4.32
  12   4 -20    5.68    4.07
  12  -4 -21    2.39    2.44
  12   4 -21    0.00    2.08
  12  -4 -22    3.56    3.44
  12   4 -22    5.32    4.09
  12  -4 -23    0.67    2.56
  12   4 -23   -0.00    2.96
  12  -4 -24   -0.00    2.00
  12   4 -24    0.34    3.00
  12  -4 -25    0.30    2.42
  12   4 -25   -0.00    2.08
  12  -4 -26    2.18    3.04
  12   4 -26    0.00    2.46
 -12   5   1    0.04    2.58
  12  -5  -1   -0.00    2.49
  12   5  -1    0.00    2.89
  12   5  -1   -0.00    3.33
 -12  -5   1    1.85    2.79
 -12   5   2    7.38    3.76
  12  -5  -2    2.32    3.21
  12   5  -2   10.52    4.53
  12   5  -2    3.40    4.26
 -12  -5   2    5.11    4.00
 -12   5   3   12.19    5.21
  12  -5  -3   11.05    5.33
  12   5  -3   15.96    5.20
  12   5  -3    3.61    4.03
 -12  -5   3    9.00    4.95
 -12   5   4    4.71    3.40
  12  -5  -4    9.62    5.11
  12   5  -4   11.45    4.75
  12   5  -4    6.82    4.65
 -12  -5   4    4.85    4.08
 -12   5   5    4.06    3.00
  12  -5  -5    0.00    2.91
  12   5  -5    4.28    3.56
  12   5  -5    4.64    4.74
 -12  -5   5    4.33    3.38
 -12   5   6   -0.00    2.86
  12  -5  -6    0.00    3.11
  12   5  -6   -0.00    2.37
  12   5  -6   -0.00    2.27
 -12  -5   6    0.00    3.13
 -12   5   7    3.13    3.39
  12  -5  -7    5.84    3.96
  12   5  -7    8.26    4.35
  12   5  -7    0.00    2.88
 -12  -5   7    2.97    3.74
 -12   5   8   16.78    5.40
  12  -5  -8   12.32    5.27
  12   5  -8   10.16    4.91
  12   5  -8   15.84    6.07
 -12  -5   8   12.35    5.36
 -12   5   9   20.54    6.08
  12  -5  -9    1.28    2.95
  12   5  -9   26.54    6.49
  12   5  -9   24.88    7.35
 -12  -5   9   10.35    5.24
 -12   5  10    2.64    2.98
  12  -5 -10    6.39    3.72
  12   5 -10   11.51    4.67
  12   5 -10    3.69    3.62
 -12  -5  10    3.70    4.09
 -12   5  11    0.00    1.76
  12  -5 -11   -0.00    2.16
  12   5 -11    0.00    3.06
  12   5 -11   -0.00    2.84
 -12   5  12    0.00    2.26
  12  -5 -12   -0.00    2.11
  12   5 -12    0.06    2.39
  12   5 -12   -0.00    2.39
 -12   5  13   16.41    5.37
  12  -5 -13   18.18    6.34
  12   5 -13   24.49    6.58
  12   5 -13   13.20    6.31
 -12   5  14   13.23    5.06
  12  -5 -14   14.72    5.50
  12   5 -14   15.23    5.33
  12   5 -14    8.99    5.03
 -12   5  15    2.52    2.83
  12  -5 -15    3.54    3.60
  12   5 -15    1.54    2.62
  12   5 -15   -0.00    1.77
 -12   5  16    0.04    1.92
  12  -5 -16    4.40    3.32
  12   5 -16    3.80    3.36
  12   5 -16    1.69    3.70
 -12   5  17   -0.00    2.07
  12  -5 -17    4.85    4.20
  12   5 -17    0.00    2.52
  12   5 -17    0.57    3.22
 -12   5  18    4.48    3.21
  12  -5 -18    6.70    4.03
  12   5 -18    9.23    4.03
  12   5 -18    1.52    3.60
 -12   5  19    0.00    2.20
  12  -5 -19   -0.00    2.48
  12   5 -19   -0.00    3.57
 -12   5  20    6.35    3.74
  12  -5 -20    6.52    4.01
  12   5 -20    1.19    3.03
  12  -5 -21    1.28    2.64
  12   5 -21   -0.00    3.10
  12  -5 -22    1.33    3.10
  12   5 -22    0.11    2.68
  12  -5 -23    1.58    2.43
  12   5 -23    3.03    3.55
  12  -5 -24    2.84    4.08
  12   5 -24    0.05    2.75
  12  -5 -25    0.30    2.63
  12   5 -25   -0.00    3.45
 -12   6   1   12.46    4.98
  12  -6  -1    8.45    4.81
  12   6  -1   21.84    6.38
  12   6  -1    8.47    5.25
 -12   6   2    1.98    3.04
  12  -6  -2    3.38    4.07
  12   6  -2    5.35    4.08
  12   6  -2    3.20    3.73
 -12   6   3    2.31    2.91
  12  -6  -3   -0.00    2.56
  12   6  -3    1.69    3.50
  12   6  -3    4.81    3.85
 -12   6   4   -0.00    2.66
  12  -6  -4    1.56    3.28
  12   6  -4    2.51    2.83
  12   6  -4    1.06    2.85
 -12   6   5   15.69    5.49
  12  -6  -5   20.62    6.84
  12   6  -5   25.80    6.90
  12   6  -5    8.28    5.47
 -12   6   6   12.45    5.07
  12  -6  -6    6.04    4.06
  12   6  -6   14.92    5.17
  12   6  -6    8.97    5.71
 -12   6   7   11.00    4.36
  12  -6  -7    8.63    4.51
  12   6  -7    3.78    3.21
  12   6  -7    8.68    5.02
 -12   6   8    1.26    2.31
  12  -6  -8    4.16    3.75
  12   6  -8    4.04    3.43
  12   6  -8    6.24    4.88
 -12   6   9    3.03    2.80
  12  -6  -9    3.66    3.27
  12   6  -9    3.70    3.11
  12   6  -9   -0.00    2.09
 -12   6  10    3.28    3.34
  12  -6 -10    3.01    4.03
  12   6 -10   16.87    5.41
 -12   6  11   27.56    6.84
  12  -6 -11   14.52    6.40
  12   6 -11   30.30    7.21
  12   6 -11   18.44    7.22
 -12   6  12    6.91    3.84
  12  -6 -12    5.39    4.24
  12   6 -12   14.70    5.18
  12   6 -12    4.62    4.13
 -12   6  13    1.23    2.71
  12  -6 -13    4.40    3.68
  12   6 -13    0.00    2.28
  12   6 -13    0.67    2.56
 -12   6  14   -0.00    2.54
  12  -6 -14    0.05    2.47
  12   6 -14    0.64    2.15
  12   6 -14    0.78    2.56
 -12   6  15    4.25    3.06
  12  -6 -15    0.00    3.51
  12   6 -15    2.88    2.61
  12   6 -15    5.27    3.70
 -12   6  16    1.64    2.91
  12  -6 -16    4.79    3.93
  12   6 -16    1.27    2.88
  12   6 -16    0.66    2.25
 -12   6  17    1.52    2.87
  12  -6 -17   -0.00    2.01
  12   6 -17    0.00    2.15
  12   6 -17    0.88    1.90
 -12   6  18    1.49    2.43
  12  -6 -18    0.00    2.92
  12   6 -18    0.98    2.75
 -12   6  19    0.00    2.51
  12  -6 -19    0.99    2.84
  12   6 -19    0.00    2.52
 -12   6  20    0.50    2.47
  12  -6 -20   -0.00    2.52
  12   6 -20   -0.00    2.34
 -12   6  21    2.70    2.77
  12  -6 -21    2.83    2.88
  12   6 -21    2.61    3.19
  12  -6 -22    2.12    2.91
  12   6 -22   -0.00    2.87
  12  -6 -23    0.44    2.74
  12   6 -23   -0.00    2.76
  12  -6 -24   -0.00    2.40
 -12   7   1    6.22    3.92
  12   7  -1    6.46    4.25
  12   7  -1    6.69    4.45
 -12   7   2    7.42    4.32
  12   7  -2    1.91    3.54
  12   7  -2    3.01    4.97
 -12   7   3   24.27    6.22
  12  -7  -3   12.02    5.54
  12   7  -3    3.62    3.90
  12   7  -3   10.56    6.17
 -12   7   4    6.32    4.39
  12  -7  -4    2.72    3.19
  12   7  -4    1.04    2.48
  12   7  -4    1.69    3.56
 -12   7   5    1.69    3.08
  12  -7  -5    2.37    3.88
  12   7  -5    4.26    3.28
  12   7  -5    2.38    4.13
 -12   7   6   -0.00    2.66
  12  -7  -6    0.33    2.79
  12   7  -6    1.34    2.25
  12   7  -6   -0.00    3.12
 -12   7   7    7.58    3.77
  12  -7  -7   -0.00    2.38
  12   7  -7    4.57    3.72
  12   7  -7    0.00    3.48
 -12   7   8    5.39    3.26
  12  -7  -8    0.00    3.84
  12   7  -8    1.74    3.01
  12   7  -8    3.70    3.83
 -12   7   9   23.80    6.44
  12  -7  -9   23.03    7.46
  12   7  -9   28.73    7.29
  12   7  -9   16.86    6.85
 -12   7  10   -0.00    2.25
  12  -7 -10    5.43    4.13
  12   7 -10    4.18    3.66
  12   7 -10   -0.00    3.52
 -12   7  11    0.58    2.49
  12  -7 -11   -0.00    3.15
  12   7 -11    2.32    3.06
  12   7 -11    0.51    3.02
 -12   7  12   -0.00    2.35
  12  -7 -12    2.76    3.74
  12   7 -12    1.70    2.68
  12   7 -12   -0.00    2.50
 -12   7  13    9.20    4.37
  12  -7 -13    2.94    3.68
  12   7 -13    5.55    3.86
  12   7 -13    2.71    3.79
 -12   7  14    0.00    2.35
  12  -7 -14    2.86    4.53
  12   7 -14    6.15    3.82
  12   7 -14    3.72    3.67
 -12   7  15    2.90    3.02
  12  -7 -15    5.06    4.22
  12   7 -15    6.08    4.09
  12   7 -15    1.61    2.97
 -12   7  16    0.00    2.30
  12  -7 -16   -0.00    2.03
  12   7 -16    0.09    2.31
  12   7 -16   -0.00    2.28
 -12   7  17    3.63    3.38
  12  -7 -17    2.35    3.82
  12   7 -17    1.71    3.03
  12   7 -17    2.69    3.38
 -12   7  18    1.24    2.31
  12  -7 -18    0.33    2.48
  12   7 -18    2.08    2.99
 -12   7  19    6.73    3.94
  12  -7 -19   13.36    5.24
  12   7 -19    8.19    5.01
 -12   7  20    0.43    1.71
  12  -7 -20    0.00    3.40
  12   7 -20   -0.00    2.64
 -12   7  21    0.00    2.12
  12  -7 -21    2.63    2.69
  12   7 -21   -0.00    2.26
  12  -7 -22   -0.00    3.10
  12   7 -22   -0.00    2.29
  12  -7 -23    7.42    4.12
 -12   8   1   15.08    5.39
  12   8  -1    5.38    4.62
 -12   8   2   -0.00    2.50
  12   8  -2   -0.00    3.50
 -12   8   3    1.79    2.87
  12   8  -3    3.58    3.57
 -12   8   4   -0.00    3.15
  12  -8  -4   -0.00    3.39
  12   8  -4    2.94    3.60
 -12   8   5   23.12    6.77
  12  -8  -5   16.77    6.57
  12   8  -5   29.27    7.53
 -12   8   6    0.00    3.66
  12  -8  -6    0.00    3.10
  12   8  -6    1.61    3.08
 -12   8   7    9.19    4.61
  12  -8  -7   17.34    6.93
  12   8  -7   24.45    6.88
 -12   8   8    1.57    2.71
  12  -8  -8    2.57    3.67
  12   8  -8    0.00    2.52
 -12   8   9   -0.00    3.08
  12  -8  -9   -0.00    2.45
  12   8  -9    3.49    3.12
 -12   8  10    1.54    2.76
  12  -8 -10    3.35    3.22
  12   8 -10    0.00    2.59
 -12   8  11    1.61    4.04
  12  -8 -11    1.74    3.15
  12   8 -11    8.16    4.00
 -12   8  12    4.21    3.89
  12  -8 -12    1.57    2.41
  12   8 -12    0.73    2.95
 -12   8  13    5.21    3.77
  12  -8 -13    0.21    2.38
  12   8 -13    0.00    2.63
 -12   8  14   -0.00    2.36
  12  -8 -14    3.40    3.53
  12   8 -14    0.29    2.47
 -12   8  15    8.32    4.30
  12  -8 -15    3.96    3.83
  12   8 -15    8.93    4.45
 -12   8  16    1.78    3.29
  12  -8 -16    1.55    3.03
  12   8 -16    2.18    2.79
 -12   8  17    8.53    4.03
  12  -8 -17    2.78    3.06
 -12   8  18    2.27    2.37
  12  -8 -18   -0.00    2.71
 -12   8  19    0.13    2.38
  12  -8 -19    1.56    3.42
 -12   8  20    1.21    2.41
  12  -8 -20    0.54    3.41
 -12   8  21    2.51    3.53
  12  -8 -21    5.74    4.56
  12  -8 -22    1.38    2.86
 -12   9   1   -0.00    2.48
  12   9  -1    2.73    3.24
 -12   9   2    0.00    2.46
  12   9  -2   -0.00    3.23
 -12   9   3   18.32    6.46
  12   9  -3   32.42    7.91
 -12   9   4    1.87    3.51
  12   9  -4    3.19    3.84
 -12   9   5    4.72    3.50
  12   9  -5    1.99    2.88
 -12   9   6    0.00    2.10
  12  -9  -6   -0.00    2.81
  12   9  -6   -0.00    2.56
 -12   9   7    3.24    3.82
  12  -9  -7   -0.00    2.88
  12   9  -7    6.92    4.41
 -12   9   8    0.70    2.86
  12  -9  -8    0.00    3.47
  12   9  -8   -0.00    2.74
 -12   9   9    9.59    4.49
  12  -9  -9    6.67    5.04
  12   9  -9   19.06    5.97
 -12   9  10    0.33    2.51
  12  -9 -10    2.26    3.49
  12   9 -10    0.60    2.45
 -12   9  11   -0.00    2.49
  12  -9 -11    0.45    2.77
  12   9 -11    0.12    2.93
 -12   9  12    0.16    1.90
  12  -9 -12   -0.00    2.75
  12   9 -12    0.03    2.78
 -12   9  13    9.30    4.33
  12  -9 -13    4.58    4.37
  12   9 -13   11.38    5.09
 -12   9  14    4.37    3.15
  12  -9 -14   -0.00    3.00
  12   9 -14    4.20    3.54
 -12   9  15    4.00    3.72
  12  -9 -15    0.00    2.79
  12   9 -15    1.38    2.69
 -12   9  16    2.03    3.24
  12  -9 -16   -0.00    2.94
  12   9 -16   -0.00    2.61
 -12   9  17   -0.00    2.84
  12  -9 -17    1.66    3.26
 -12   9  18   -0.00    2.82
  12  -9 -18   -0.00    3.83
 -12   9  19    6.92    3.72
  12  -9 -19   17.38    6.46
 -12   9  20   -0.00    2.68
  12  -9 -20   -0.00    3.21
 -12   9  21   -0.00    2.43
 -12  10   1    8.25    4.89
  12  10  -1    6.80    4.21
 -12  10   2    2.34    3.63
  12  10  -2    1.98    3.30
 -12  10   3    2.95    2.99
  12  10  -3    0.00    2.93
 -12  10   4    0.00    1.86
  12  10  -4   -0.00    3.33
 -12  10   5    6.90    4.17
  12  10  -5    6.18    3.89
 -12  10   6    0.30    2.71
  12  10  -6   -0.00    1.93
 -12  10   7    9.60    4.28
  12  10  -7   -0.00    3.38
 -12  10   8    9.47    4.32
  12 -10  -8    1.82    3.76
  12  10  -8   -0.00    2.98
 -12  10   9    0.00    2.90
  12 -10  -9    0.16    3.08
  12  10  -9    2.55    2.86
 -12  10  10   -0.00    2.29
  12 -10 -10    0.00    3.05
  12  10 -10    0.92    2.66
 -12  10  11    5.21    4.15
  12 -10 -11    5.67    4.13
  12  10 -11    6.24    4.58
 -12  10  12   -0.00    2.85
  12 -10 -12    1.65    2.35
  12  10 -12    1.80    3.62
 -12  10  13    2.48    3.26
  12 -10 -13    2.56    3.32
  12  10 -13    1.06    3.09
 -12  10  14    0.06    2.79
  12 -10 -14   -0.00    2.81
  12  10 -14   -0.00    2.37
 -12  10  15    5.65    4.03
  12 -10 -15    2.90    3.59
  12  10 -15    1.29    2.92
 -12  10  16   -0.00    2.22
  12 -10 -16    0.00    3.56
 -12  10  17   12.99    4.97
  12 -10 -17    0.00    3.74
 -12  10  18   -0.00    2.59
  12 -10 -18    0.79    2.55
 -12  10  19   -0.00    2.44
  12 -10 -19   -0.00    2.77
 -12  10  20   -0.00    2.60
 -12  10  21    1.22    2.93
 -12  11   1    0.65    2.65
  12  11  -1   -0.00    2.38
 -12  11   2    0.45    2.57
  12  11  -2    1.46    3.32
 -12  11   3    2.33    2.88
  12  11  -3    4.83    3.71
 -12  11   4    4.44    3.65
  12  11  -4    0.00    3.71
 -12  11   5    6.98    4.14
  12  11  -5    2.44    3.27
 -12  11   6    3.13    3.38
  12  11  -6    1.70    3.20
 -12  11   7    0.00    3.35
  12  11  -7    1.72    3.02
 -12  11   8    2.66    2.80
  12  11  -8   -0.00    2.35
 -12  11   9    5.85    4.01
  12  11  -9    5.62    4.00
 -12  11  10    5.01    4.16
  12 -11 -10    3.17    3.88
  12  11 -10   -0.00    2.99
 -12  11  11   -0.00    3.33
  12 -11 -11   -0.00    2.96
  12  11 -11    2.94    3.43
 -12  11  12    1.63    3.84
  12 -11 -12    1.39    4.18
  12  11 -12    0.00    2.79
 -12  11  13   -0.00    3.22
  12 -11 -13    1.38    3.19
  12  11 -13    5.37    4.05
 -12  11  14    0.58    2.48
  12 -11 -14    0.70    3.20
  12  11 -14   -0.00    2.81
 -12  11  15   -0.00    3.44
  12 -11 -15    3.50    3.41
  12  11 -15    5.60    3.97
 -12  11  16    1.25    2.96
  12 -11 -16    0.00    3.38
 -12  11  17   -0.00    2.99
  12 -11 -17    0.70    2.74
 -12  11  18   -0.00    2.74
 -12  11  19    2.64    3.36
 -12  11  20    0.82    2.80
 -12  11  21    2.47    3.08
  12  12  -2    1.91    3.06
  12  12  -3    2.22    3.15
  12  12  -4    0.00    2.96
  12  12  -5    3.44    3.70
  12  12  -6   -0.00    2.60
  12  12  -7    3.15    3.93
  12  12  -8    0.60    2.17
  12  12  -9   -0.00    2.98
  12  12 -10    2.14    3.17
  12  12 -11   12.79    5.36
  12  12 -12    2.42    3.58
  12 -12 -13   -0.00    3.34
  12  12 -13    2.40    3.19
  12 -12 -14    5.97    4.33
  12  12 -14   -0.00    2.60
  12 -12 -15    2.40    3.62
  12 -12 -16   -0.00    2.57
  12  13 -13    2.14    3.36
  12  13 -14   -0.00    2.98
 -11   0   1   94.27   13.84
 -11   0   2   -0.00    1.84
  11   0  -2    1.48    2.61
 -11   0   3   17.97    5.49
  11   0  -3   14.07    5.99
 -11   0   4    1.10    3.15
  11   0  -4   -0.00    2.60
 -11   0   5   79.03   12.71
  11   0  -5   90.82   14.40
 -11   0   6    0.50    2.12
  11   0  -6    0.93    3.00
 -11   0   7   -0.00    2.94
  11   0  -7    1.35    3.45
 -11   0   8   -0.00    2.10
  11   0  -8    1.36    3.21
 -11   0   9   25.08    6.55
  11   0  -9   27.55    7.77
 -11   0  10    1.22    2.32
  11   0 -10    2.45    2.72
 -11   0  11   51.03    9.16
  11   0 -11   34.16    8.38
 -11   0  12   -0.00    1.96
  11   0 -12    1.02    2.68
 -11   0  13    0.00    1.94
  11   0 -13    2.28    2.98
 -11   0  14   -0.00    1.75
  11   0 -14    3.34    3.10
 -11   0  15   10.86    4.19
  11   0 -15   18.07    5.50
 -11   0  16   -0.00    1.72
  11   0 -16    0.00    2.36
 -11   0  17    0.90    2.64
  11   0 -17    3.71    3.52
 -11   0  18    1.22    2.43
  11   0 -18    0.00    2.17
 -11   0  19    9.24    4.14
  11   0 -19    7.20    4.30
 -11   0  20   -0.00    1.96
  11   0 -20    0.96    2.12
  11   0 -21   11.24    4.50
  11   0 -22   -0.00    2.63
  11   0 -23   -0.00    1.89
  11   0 -24   -0.00    2.87
  11   0 -25    7.32    4.21
  11   0 -26   -0.00    2.26
  11   0 -27    4.37    3.36
  11   0 -28   -0.00    2.12
  11   0 -29   -0.00    3.05
  11   0 -30   -0.00    2.73
 -11   1   1   70.70   12.15
 -11  -1   1  105.62   13.99
 -11   1   2    0.00    3.04
  11   1  -2    0.83    3.06
 -11  -1   2    2.57    3.21
 -11   1   3   19.08    6.18
  11  -1  -3   33.92    8.46
  11   1  -3   30.43    8.17
 -11  -1   3   30.01    7.08
 -11   1   4    0.00    2.61
  11  -1  -4    0.15    2.93
  11   1  -4    0.48    2.39
 -11  -1   4   -0.00    2.71
 -11   1   5    4.78    3.34
  11  -1  -5   -0.00    3.30
  11   1  -5    2.73    3.24
 -11  -1   5    3.17    2.76
 -11   1   6    1.56    3.04
  11  -1  -6    0.75    3.18
  11   1  -6    7.13    4.24
 -11  -1   6   -0.00    2.66
 -11   1   7   47.08    8.71
  11  -1  -7   22.19    7.21
  11   1  -7   36.66    8.71
 -11  -1   7   42.66    8.40
 -11   1   8    2.17    2.92
  11  -1  -8    8.26    4.64
  11   1  -8    0.67    2.38
 -11  -1   8    0.00    2.67
 -11   1   9   17.56    5.47
  11  -1  -9   11.66    5.39
  11   1  -9    5.46    4.41
 -11  -1   9   20.35    5.60
 -11   1  10    0.00    2.10
  11  -1 -10   -0.00    2.35
  11   1 -10    1.14    2.80
 -11  -1  10   -0.00    1.88
 -11   1  11    7.19    4.14
  11  -1 -11    5.56    4.46
  11   1 -11    4.26    3.09
 -11  -1  11   14.13    4.79
 -11   1  12    0.00    2.13
  11  -1 -12    5.74    3.60
  11   1 -12    5.17    3.38
 -11  -1  12    1.40    2.42
 -11   1  13   23.95    6.18
  11  -1 -13   32.68    7.87
  11   1 -13   23.31    6.75
 -11  -1  13   20.08    6.04
 -11   1  14    0.12    2.18
  11  -1 -14    2.84    2.99
  11   1 -14    1.39    2.26
 -11  -1  14    0.18    2.37
 -11   1  15   -0.00    2.01
  11  -1 -15   -0.00    2.39
  11   1 -15    1.77    2.37
 -11  -1  15    2.64    2.71
 -11   1  16   -0.00    2.03
  11  -1 -16    1.05    2.59
  11   1 -16   -0.00    2.21
 -11  -1  16    1.05    2.60
 -11   1  17   12.65    4.72
  11  -1 -17   11.54    4.81
  11   1 -17   15.60    5.57
 -11  -1  17   16.70    5.06
 -11   1  18    3.64    3.14
  11  -1 -18   -0.00    2.35
  11   1 -18    0.00    3.11
 -11  -1  18   -0.00    1.86
 -11   1  19    1.01    2.46
  11  -1 -19   15.69    5.21
  11   1 -19    3.00    3.58
 -11  -1  19    4.56    3.21
 -11   1  20    1.54    2.12
  11  -1 -20   -0.00    1.94
  11   1 -20    0.00    2.31
  11  -1 -21    1.30    2.82
  11   1 -21    1.03    2.88
  11  -1 -22   -0.00    2.66
  11   1 -22   -0.00    2.62
  11  -1 -23   21.03    5.90
  11   1 -23   18.67    5.92
  11  -1 -24    1.99    2.92
  11   1 -24   -0.00    2.76
  11  -1 -25    2.43    2.81
  11   1 -25    4.27    3.36
  11  -1 -26   -0.00    2.55
  11   1 -26    2.68    2.77
  11  -1 -27    4.25    3.30
  11   1 -27    1.83    3.01
  11  -1 -28    1.84    2.48
  11   1 -28    0.12    2.22
  11  -1 -29    2.28    2.87
  11   1 -29    3.68    3.17
  11  -1 -30    1.05    2.10
  11   1 -30   -0.00    2.35
 -11   2   1   27.32    6.33
  11   2  -1   14.98    6.34
 -11  -2   1    9.76    4.79
 -11   2   2    1.81    3.22
  11   2  -2   -0.00    3.21
 -11  -2   2    0.52    2.19
 -11   2   3    8.36    3.80
  11  -2  -3   10.67    5.09
  11   2  -3    9.59    4.77
 -11  -2   3    9.81    4.48
 -11   2   4   10.00    4.14
  11  -2  -4    2.24    3.67
  11   2  -4    2.06    3.34
 -11  -2   4   -0.00    2.40
 -11   2   5   32.76    7.49
  11  -2  -5   30.75    8.09
  11   2  -5   47.03   10.00
 -11  -2   5   52.61    9.29
 -11   2   6   10.02    4.53
  11  -2  -6   13.36    5.52
  11   2  -6   11.55    5.32
 -11  -2   6   11.04    4.67
 -11   2   7    9.97    4.06
  11  -2  -7    1.60    3.22
  11   2  -7    7.73    4.54
 -11  -2   7    4.99    4.09
 -11   2   8   10.72    4.24
  11  -2  -8    5.11    3.76
  11   2  -8    6.89    4.50
 -11  -2   8   14.34    5.37
 -11   2   9   21.79    5.73
  11  -2  -9   30.37    7.77
  11   2  -9   18.14    6.70
 -11  -2   9   15.50    5.42
 -11   2  10    2.27    2.67
  11  -2 -10    1.46    2.79
  11   2 -10    4.14    3.17
 -11  -2  10    2.92    3.11
 -11   2  11   13.07    5.17
  11  -2 -11   19.90    6.13
  11   2 -11   12.63    5.18
 -11  -2  11   26.23    6.47
 -11   2  12    0.00    2.72
  11  -2 -12   -0.00    2.41
  11   2 -12    0.73    2.64
 -11  -2  12    0.00    2.53
 -11   2  13    0.00    2.07
  11  -2 -13   -0.00    2.03
  11   2 -13   -0.00    2.61
 -11  -2  13    2.23    2.91
 -11   2  14    3.02    2.84
  11  -2 -14    0.12    2.11
  11   2 -14    3.51    2.81
 -11  -2  14    1.58    2.65
 -11   2  15   14.82    5.02
  11  -2 -15   10.39    4.98
  11   2 -15   10.78    5.06
 -11  -2  15    8.90    4.13
 -11   2  16    0.41    2.19
  11  -2 -16    2.45    3.32
  11   2 -16    0.00    2.63
 -11  -2  16    0.27    2.31
 -11   2  17    1.99    2.56
  11  -2 -17    3.35    3.21
  11   2 -17    2.26    2.88
 -11  -2  17    2.20    2.50
 -11   2  18    0.83    1.92
  11  -2 -18    0.19    2.29
  11   2 -18   -0.00    2.69
 -11  -2  18    0.94    2.21
 -11   2  19    9.92    4.23
  11  -2 -19    9.95    4.93
  11   2 -19    7.94    4.36
 -11  -2  19    5.39    3.52
 -11   2  20    0.87    2.41
  11  -2 -20    1.25    2.99
  11   2 -20    0.00    3.33
  11  -2 -21   11.41    4.92
  11   2 -21   22.79    6.15
  11  -2 -22    0.36    2.77
  11   2 -22    3.85    3.50
  11  -2 -23   -0.00    2.65
  11   2 -23    1.38    2.49
  11  -2 -24    1.78    2.58
  11   2 -24    0.00    2.54
  11  -2 -25    5.86    3.48
  11   2 -25    6.58    3.74
  11  -2 -26    0.00    2.83
  11   2 -26    3.16    2.58
  11  -2 -27    3.16    3.56
  11   2 -27    7.73    3.90
  11  -2 -28   -0.00    2.46
  11   2 -28    0.85    2.81
  11  -2 -29    4.02    3.22
  11   2 -29    4.80    3.38
  11  -2 -30    5.20    3.35
  11   2 -30    2.55    2.79
 -11   3   1   29.07    6.57
  11   3  -1    8.28    4.72
 -11  -3   1   10.69    4.68
 -11   3   2   15.37    4.90
  11   3  -2   16.08    6.66
 -11  -3   2   18.27    5.69
 -11   3   3   58.70    9.55
  11  -3  -3   33.53    8.54
  11   3  -3   59.45   11.34
 -11  -3   3   31.68    7.82
 -11   3   4    5.11    3.39
  11  -3  -4    1.73    3.04
  11   3  -4   11.16    5.28
 -11  -3   4    5.11    3.55
 -11   3   5    4.35    3.32
  11  -3  -5    1.28    2.80
  11   3  -5    5.51    3.98
 -11  -3   5    1.56    2.55
 -11   3   6   16.57    5.37
  11  -3  -6    5.15    4.03
  11   3  -6   15.21    6.13
 -11  -3   6    9.70    4.18
 -11   3   7   48.10    8.42
  11  -3  -7   34.89    8.30
  11   3  -7   18.48    6.97
 -11  -3   7   23.48    6.82
 -11   3   8    2.95    2.81
  11  -3  -8    6.79    4.11
  11   3  -8    0.00    3.44
 -11  -3   8    0.00    3.07
 -11   3   9   13.20    4.55
  11  -3  -9   13.62    5.31
  11   3  -9    5.22    4.05
 -11  -3   9    5.17    3.47
 -11   3  10    2.64    2.86
  11  -3 -10   -0.00    2.45
  11   3 -10    0.07    2.43
 -11  -3  10    2.50    3.04
 -11   3  11    6.11    3.52
  11  -3 -11    9.73    4.56
  11   3 -11   11.80    5.48
 -11  -3  11    8.51    4.06
 -11   3  12    6.85    3.43
  11  -3 -12    1.73    3.19
  11   3 -12    5.76    4.42
 -11  -3  12   10.84    4.55
 -11   3  13   13.49    4.76
  11  -3 -13   12.76    5.16
  11   3 -13   15.73    5.34
 -11  -3  13   20.96    5.96
 -11   3  14   -0.00    1.90
  11  -3 -14    0.00    1.91
  11   3 -14   -0.00    2.42
 -11  -3  14   -0.00    2.49
 -11   3  15    0.00    2.00
  11  -3 -15   -0.00    1.80
  11   3 -15    0.00    2.59
 -11  -3  15    1.15    2.43
 -11   3  16    2.36    2.44
  11  -3 -16   -0.00    1.91
  11   3 -16    6.25    4.28
 -11  -3  16    0.91    2.12
 -11   3  17    6.36    3.34
  11  -3 -17    6.56    3.50
  11   3 -17    3.97    3.50
 -11  -3  17    7.95    4.06
 -11   3  18    2.82    2.82
  11  -3 -18    0.01    2.29
  11   3 -18    1.00    3.07
 -11  -3  18    5.43    3.53
 -11   3  19   12.07    4.31
  11  -3 -19    7.02    3.99
  11   3 -19    9.54    4.68
 -11  -3  19    8.49    4.07
 -11   3  20    2.49    2.86
  11  -3 -20    0.63    2.11
  11   3 -20    0.00    2.88
 -11   3  21    0.00    1.86
  11  -3 -21    4.15    3.07
  11   3 -21    1.98    2.43
  11  -3 -22    0.00    2.19
  11   3 -22    4.11    3.41
  11  -3 -23   14.80    5.34
  11   3 -23   22.48    6.28
  11  -3 -24    4.75    3.55
  11   3 -24    3.19    3.41
  11  -3 -25   -0.00    2.81
  11   3 -25    0.89    2.59
  11  -3 -26   -0.00    2.24
  11   3 -26    0.00    2.61
  11  -3 -27    9.72    4.36
  11   3 -27   13.02    4.80
  11  -3 -28    1.35    2.89
  11   3 -28    2.19    2.80
  11  -3 -29    2.84    3.01
  11   3 -29    0.00    2.87
  11   3 -30   -0.00    2.75
 -11   4   1   33.04    7.37
  11   4  -1   13.60    5.93
 -11  -4   1   17.84    6.06
 -11   4   2    0.91    2.13
  11  -4  -2    0.06    2.25
  11   4  -2    0.00    2.62
 -11  -4   2   -0.00    2.28
 -11   4   3    1.39    2.24
  11  -4  -3    0.33    2.35
  11   4  -3   -0.00    2.51
 -11  -4   3    1.48    2.87
 -11   4   4    9.54    4.01
  11  -4  -4    4.57    3.40
  11   4  -4    5.98    4.70
 -11  -4   4    3.64    3.87
 -11   4   5   45.90    8.36
  11  -4  -5   34.39    8.55
  11   4  -5   38.30    9.10
 -11  -4   5   32.22    7.99
 -11   4   6    3.31    3.02
  11  -4  -6   15.61    5.58
  11   4  -6    6.35    4.51
 -11  -4   6    6.75    4.45
 -11   4   7    3.67    2.96
  11  -4  -7    3.51    3.75
  11   4  -7    3.18    3.40
 -11  -4   7    7.54    4.13
 -11   4   8    2.00    2.86
  11  -4  -8    8.09    4.14
  11   4  -8    2.55    3.26
 -11  -4   8    0.00    2.94
 -11   4   9   26.38    6.51
  11  -4  -9   27.69    7.33
  11   4  -9   19.79    6.86
 -11  -4   9   30.73    7.48
 -11   4  10    7.50    3.53
  11  -4 -10    4.09    3.78
  11   4 -10    5.57    4.06
 -11  -4  10    3.79    3.31
 -11   4  11   19.14    5.39
  11  -4 -11    8.05    4.03
  11   4 -11   13.91    5.89
 -11  -4  11    9.00    4.92
 -11   4  12    0.30    1.72
  11  -4 -12    0.84    2.43
  11   4 -12   -0.00    1.96
 -11  -4  12   -0.00    2.42
 -11   4  13    1.94    2.38
  11  -4 -13   -0.00    2.24
  11   4 -13    0.00    2.10
 -11  -4  13    2.74    3.02
 -11   4  14    4.96    3.33
  11  -4 -14    2.95    2.93
  11   4 -14    5.05    3.82
 -11  -4  14    3.31    2.81
 -11   4  15    7.66    3.85
  11  -4 -15    6.25    3.66
  11   4 -15   14.93    5.44
 -11  -4  15   16.59    5.28
 -11   4  16    6.88    3.30
  11  -4 -16    8.90    4.50
  11   4 -16    4.00    2.78
  11   4 -16    3.58    3.62
 -11  -4  16    6.63    3.74
 -11   4  17    2.38    2.43
  11  -4 -17    1.15    2.75
  11   4 -17    0.00    1.75
  11   4 -17   -0.00    3.46
 -11  -4  17    2.33    2.74
 -11   4  18    1.62    2.06
  11  -4 -18    0.00    2.40
  11   4 -18   -0.00    1.68
  11   4 -18    0.42    2.20
 -11  -4  18    1.78    2.83
 -11   4  19    0.00    2.10
  11  -4 -19    2.72    3.51
  11   4 -19    6.21    3.61
  11   4 -19    2.72    2.99
 -11   4  20   10.94    4.34
  11  -4 -20    5.01    3.45
  11   4 -20    2.42    3.21
 -11   4  21   14.63    4.75
  11  -4 -21    5.13    3.99
  11   4 -21   14.42    5.31
  11  -4 -22    4.99    3.97
  11   4 -22   -0.00    2.37
  11  -4 -23   -0.00    2.41
  11   4 -23   -0.00    2.52
  11  -4 -24   -0.00    2.16
  11   4 -24    0.00    2.77
  11  -4 -25   11.91    5.18
  11   4 -25   10.50    5.07
  11  -4 -26    2.42    3.32
  11   4 -26    3.86    3.56
  11  -4 -27   -0.00    3.20
  11   4 -27    0.66    2.96
  11  -4 -28    1.81    2.35
  11   4 -28   -0.00    2.90
  11   4 -29    2.28    2.97
 -11   5   1    2.57    3.22
  11   5  -1    1.88    2.95
  11   5  -1    1.85    2.76
 -11  -5   1    1.45    2.91
 -11   5   2   43.80    8.01
  11  -5  -2   19.09    6.57
  11   5  -2   29.79    7.26
  11   5  -2   25.78    7.94
 -11  -5   2   20.86    6.80
 -11   5   3   35.81    7.72
  11  -5  -3   26.35    7.65
  11   5  -3   44.00    8.36
  11   5  -3   28.74    8.21
 -11  -5   3   24.56    6.92
 -11   5   4    1.48    2.74
  11  -5  -4    2.18    2.75
  11   5  -4   -0.00    2.02
  11   5  -4    1.55    3.08
 -11  -5   4    0.68    2.69
 -11   5   5    0.39    1.94
  11  -5  -5    0.57    2.15
  11   5  -5    1.33    2.71
  11   5  -5    1.16    3.20
 -11  -5   5    1.77    3.50
 -11   5   6   11.95    4.62
  11  -5  -6   19.09    6.33
  11   5  -6    7.13    3.99
  11   5  -6   10.54    5.43
 -11  -5   6    6.51    4.15
 -11   5   7   24.23    6.27
  11  -5  -7   28.69    7.46
  11   5  -7   22.67    6.30
  11   5  -7   25.28    7.60
 -11  -5   7   12.91    5.72
 -11   5   8    8.60    3.85
  11  -5  -8    8.57    4.40
  11   5  -8   10.57    4.29
  11   5  -8    5.88    4.20
 -11  -5   8    3.20    3.21
 -11   5   9   13.21    4.71
  11  -5  -9    5.52    4.22
  11   5  -9   15.31    5.34
  11   5  -9   13.29    5.60
 -11   5  10   -0.00    2.68
  11  -5 -10    1.62    2.58
  11   5 -10   -0.00    2.04
  11   5 -10    3.55    3.19
 -11   5  11    7.14    3.65
  11  -5 -11    2.93    3.58
  11   5 -11    5.67    3.09
  11   5 -11    0.00    3.20
 -11   5  12   19.37    5.62
  11  -5 -12   10.75    4.99
  11   5 -12   27.86    6.80
  11   5 -12   11.31    5.56
 -11   5  13   25.48    6.52
  11  -5 -13   16.49    6.04
  11   5 -13   32.09    7.05
  11   5 -13   27.28    7.79
 -11   5  14    0.00    1.94
  11  -5 -14    0.85    2.98
  11   5 -14    0.74    2.51
  11   5 -14    6.31    4.33
 -11   5  15    0.01    2.17
  11  -5 -15    1.36    2.96
  11   5 -15    0.24    2.26
  11   5 -15    0.15    2.74
 -11   5  16    0.00    2.09
  11  -5 -16    1.29    2.47
  11   5 -16    3.64    3.02
  11   5 -16    2.18    2.92
 -11   5  17    1.80    2.33
  11  -5 -17    3.38    3.00
  11   5 -17    6.68    3.52
  11   5 -17    0.07    2.47
 -11   5  18   14.16    4.77
  11  -5 -18    8.81    4.67
  11   5 -18   14.84    4.77
  11   5 -18   27.81    7.12
 -11   5  19   18.56    5.30
  11  -5 -19   12.88    5.20
  11   5 -19    3.86    3.55
 -11   5  20    1.48    2.49
  11  -5 -20    1.94    2.76
  11   5 -20    3.90    3.48
 -11   5  21   -0.00    2.37
  11  -5 -21    0.26    2.09
  11   5 -21    2.09    3.07
  11  -5 -22    0.00    3.23
  11   5 -22    6.66    4.06
  11  -5 -23    7.08    3.88
  11   5 -23   16.12    5.18
  11  -5 -24   -0.00    2.43
  11   5 -24    0.00    2.85
  11  -5 -25   -0.00    2.83
  11   5 -25    1.78    2.89
  11  -5 -26    0.26    3.11
  11   5 -26   -0.00    2.19
  11  -5 -27    0.89    3.44
  11   5 -27    0.99    2.66
  11  -5 -28    4.14    3.20
  11   5 -28    0.17    2.85
 -11   6   1   17.28    5.42
  11  -6  -1    7.52    4.58
  11   6  -1   20.95    5.67
  11   6  -1    3.86    4.33
 -11   6   2    6.39    3.62
  11  -6  -2    2.53    3.25
  11   6  -2    3.05    2.92
  11   6  -2   -0.00    3.44
 -11   6   3    8.08    4.08
  11  -6  -3    2.53    2.91
  11   6  -3    7.38    3.96
  11   6  -3   12.55    5.14
 -11   6   4   13.46    5.11
  11  -6  -4   18.72    6.50
  11   6  -4   33.44    7.15
  11   6  -4   14.65    6.14
 -11   6   5   17.19    5.57
  11  -6  -5    5.93    4.13
  11   6  -5   14.82    5.45
  11   6  -5   11.86    6.07
 -11   6   6   11.94    4.75
  11  -6  -6    6.78    4.31
  11   6  -6    5.97    3.87
  11   6  -6    7.66    5.00
 -11   6   7    2.99    3.82
  11  -6  -7    5.86    3.89
  11   6  -7    3.04    2.81
  11   6  -7   10.36    4.94
 -11   6   8    7.88    4.31
  11  -6  -8   14.52    5.41
  11   6  -8   11.70    4.49
  11   6  -8    9.96    5.25
 -11   6   9    7.96    4.04
  11  -6  -9    1.97    2.86
  11   6  -9   13.08    4.61
  11   6  -9    5.11    3.74
 -11   6  10   24.39    6.17
  11  -6 -10   17.83    6.11
  11   6 -10   18.03    5.57
  11   6 -10   12.45    5.59
 -11   6  11    3.52    3.07
  11  -6 -11   12.07    5.08
  11   6 -11    8.45    4.00
  11   6 -11    0.41    2.42
 -11   6  12    0.77    2.36
  11  -6 -12    2.64    2.94
  11   6 -12    0.00    1.80
  11   6 -12    0.00    2.73
 -11   6  13    2.25    2.69
  11  -6 -13   -0.00    3.24
  11   6 -13    8.99    4.50
 -11   6  14    4.82    3.21
  11  -6 -14   13.19    5.27
  11   6 -14   23.65    6.13
  11   6 -14    4.84    3.89
 -11   6  15   10.12    4.30
  11  -6 -15    6.65    4.14
  11   6 -15    8.47    3.78
  11   6 -15    7.32    4.24
 -11   6  16    9.01    4.21
  11  -6 -16    7.86    4.31
  11   6 -16    7.15    3.68
  11   6 -16   20.94    6.39
 -11   6  17   -0.00    2.02
  11  -6 -17    0.00    2.62
  11   6 -17    0.79    2.66
  11   6 -17   -0.00    2.02
 -11   6  18   -0.00    2.32
  11  -6 -18    4.86    3.81
  11   6 -18    1.51    2.69
  11   6 -18    1.22    2.52
 -11   6  19    5.33    3.61
  11  -6 -19    7.47    4.08
  11   6 -19    0.00    2.23
 -11   6  20   -0.00    2.24
  11  -6 -20    2.02    3.46
  11   6 -20   -0.00    2.25
 -11   6  21    5.84    3.58
  11  -6 -21    2.25    2.92
  11   6 -21    4.40    3.32
  11  -6 -22    1.60    2.77
  11   6 -22    1.42    2.55
  11  -6 -23    0.00    3.35
  11   6 -23   -0.00    2.45
  11  -6 -24    0.96    1.78
  11   6 -24    2.97    2.86
  11  -6 -25   -0.00    2.10
  11   6 -25    5.59    3.49
  11  -6 -26   10.74    4.40
  11   6 -26    2.00    2.64
  11  -6 -27    0.26    2.48
  11   6 -27   -0.00    2.37
 -11   7   1    9.89    4.50
  11  -7  -1    9.54    5.15
  11   7  -1   10.82    4.89
 -11   7   2   30.56    7.10
  11  -7  -2   23.76    7.38
  11   7  -2   18.05    6.12
 -11   7   3    0.00    2.97
  11  -7  -3    1.26    3.34
  11   7  -3    3.09    3.42
  11   7  -3    0.00    2.30
 -11   7   4    1.71    2.81
  11  -7  -4   16.77    6.19
  11   7  -4   15.37    5.45
  11   7  -4    0.91    2.57
 -11   7   5    0.00    2.36
  11  -7  -5    2.83    3.70
  11   7  -5    3.39    3.28
  11   7  -5    0.08    2.06
 -11   7   6   18.80    5.68
  11  -7  -6    1.89    3.77
  11   7  -6   13.63    4.91
  11   7  -6    5.81    4.38
 -11   7   7   -0.00    2.60
  11  -7  -7    1.54    3.13
  11   7  -7   -0.00    2.36
  11   7  -7    1.69    3.83
 -11   7   8   20.09    5.71
  11  -7  -8   12.39    5.80
  11   7  -8   37.60    8.17
  11   7  -8   20.22    7.23
 -11   7   9   21.53    6.09
  11  -7  -9   10.89    5.29
  11   7  -9   19.10    6.03
  11   7  -9   18.07    6.60
 -11   7  10   -0.00    2.43
  11  -7 -10   -0.00    2.31
  11   7 -10   -0.00    1.94
  11   7 -10    2.14    4.09
 -11   7  11    1.59    2.83
  11  -7 -11    1.68    2.48
  11   7 -11    0.00    2.86
  11   7 -11   -0.00    3.58
 -11   7  12   17.52    5.74
  11  -7 -12   16.31    6.01
  11   7 -12   13.69    4.98
  11   7 -12    7.76    4.62
 -11   7  13    2.99    3.13
  11  -7 -13    7.36    4.63
  11   7 -13    3.90    3.39
  11   7 -13    2.39    3.55
 -11   7  14    7.35    3.93
  11  -7 -14    5.15    4.13
  11   7 -14    6.01    3.76
  11   7 -14    6.04    4.28
 -11   7  15    1.14    2.67
  11  -7 -15   -0.00    2.64
  11   7 -15   -0.00    2.90
  11   7 -15    2.10    2.83
 -11   7  16   -0.00    2.44
  11  -7 -16    4.84    3.94
  11   7 -16    1.80    2.68
  11   7 -16    2.98    3.39
 -11   7  17    5.65    3.64
  11  -7 -17    4.88    3.09
  11   7 -17    3.34    3.41
  11   7 -17    6.75    4.09
 -11   7  18   18.52    5.47
  11  -7 -18   14.02    5.58
  11   7 -18   10.33    4.63
  11   7 -18   14.87    6.09
 -11   7  19    1.49    2.79
  11  -7 -19    0.00    3.26
  11   7 -19    1.49    2.58
 -11   7  20   -0.00    2.52
  11  -7 -20    4.14    3.34
  11   7 -20   -0.00    1.93
 -11   7  21    1.82    2.27
  11  -7 -21    0.89    2.30
  11   7 -21    0.14    2.55
  11  -7 -22    2.88    3.36
  11   7 -22    2.09    2.91
  11  -7 -23   -0.00    2.21
  11   7 -23    1.20    2.50
  11  -7 -24    0.00    1.92
  11   7 -24    1.01    2.81
  11  -7 -25    0.71    2.39
  11   7 -25    2.91    3.07
  11  -7 -26   -0.00    2.32
 -11   8   1    1.38    3.06
  11   8  -1    1.56    3.41
 -11   8   2   14.55    5.13
  11  -8  -2    1.81    3.23
  11   8  -2    4.41    3.84
 -11   8   3    0.07    2.44
  11  -8  -3   -0.00    2.88
  11   8  -3    2.32    3.41
 -11   8   4   30.53    7.58
  11  -8  -4   23.03    7.69
  11   8  -4   33.51    7.94
 -11   8   5    2.54    3.13
  11  -8  -5    3.28    3.49
  11   8  -5   -0.00    3.14
 -11   8   6   12.62    5.11
  11  -8  -6   11.66    5.55
  11   8  -6   20.95    6.29
 -11   8   7    1.69    2.70
  11  -8  -7    0.04    2.83
  11   8  -7    3.72    3.65
 -11   8   8    1.84    2.65
  11  -8  -8    1.60    2.91
  11   8  -8    4.74    3.79
 -11   8   9    3.35    3.45
  11  -8  -9    2.48    3.16
  11   8  -9    1.72    2.76
 -11   8  10   18.16    6.09
  11  -8 -10   19.59    6.32
  11   8 -10   15.54    5.65
 -11   8  11   -0.00    2.45
  11  -8 -11    6.85    4.25
  11   8 -11    0.27    2.45
 -11   8  12    1.12    1.97
  11  -8 -12   -0.00    2.29
  11   8 -12    2.31    3.02
 -11   8  13    2.14    2.34
  11  -8 -13   -0.00    3.07
  11   8 -13    1.71    2.19
 -11   8  14    0.86    1.86
  11  -8 -14   -0.00    3.27
  11   8 -14    0.69    2.16
 -11   8  15    6.51    3.62
  11  -8 -15    7.45    4.38
  11   8 -15    2.17    3.27
 -11   8  16    8.17    3.91
  11  -8 -16   10.00    5.40
  11   8 -16    6.89    4.15
 -11   8  17   -0.00    2.16
  11  -8 -17    0.98    3.14
  11   8 -17   -0.00    2.63
 -11   8  18    0.74    2.40
  11  -8 -18    0.00    2.26
 -11   8  19    0.00    2.44
  11  -8 -19   -0.00    2.37
 -11   8  20    5.26    3.62
  11  -8 -20    5.11    4.54
 -11   8  21   -0.00    2.56
  11  -8 -21   -0.00    2.77
  11  -8 -22    8.93    4.66
  11  -8 -23    0.13    2.62
  11  -8 -24    0.10    2.11
 -11   9   1   -0.00    2.43
  11   9  -1    0.00    2.57
 -11   9   2   39.31    8.51
  11   9  -2   31.65    8.02
 -11   9   3   -0.00    2.28
  11   9  -3   -0.00    2.47
 -11   9   4   17.13    5.57
  11  -9  -4    8.26    4.93
  11   9  -4    3.71    3.42
 -11   9   5    2.46    3.28
  11  -9  -5   -0.00    2.75
  11   9  -5    2.66    2.68
 -11   9   6    8.11    4.21
  11  -9  -6    3.95    3.84
  11   9  -6    7.80    4.24
 -11   9   7    6.56    3.80
  11  -9  -7    2.56    2.96
  11   9  -7    0.00    3.12
 -11   9   8   15.35    5.63
  11  -9  -8    9.67    5.24
  11   9  -8   37.03    8.20
 -11   9   9    0.79    2.69
  11  -9  -9    3.38    3.98
  11   9  -9    0.37    2.48
 -11   9  10   -0.00    2.94
  11  -9 -10    0.35    3.78
  11   9 -10    0.93    2.10
 -11   9  11   -0.00    2.41
  11  -9 -11    0.49    2.78
  11   9 -11   -0.00    2.11
 -11   9  12    8.93    4.49
  11  -9 -12    4.65    3.72
  11   9 -12   10.22    4.70
 -11   9  13    0.32    2.92
  11  -9 -13    0.00    3.22
  11   9 -13   -0.00    3.12
 -11   9  14    1.37    3.13
  11  -9 -14    1.23    4.10
  11   9 -14    3.36    3.48
 -11   9  15    0.00    2.76
  11  -9 -15   -0.00    2.99
  11   9 -15    4.77    3.82
 -11   9  16    3.31    3.32
  11  -9 -16   -0.00    2.37
  11   9 -16    1.17    2.58
 -11   9  17    3.05    2.86
  11  -9 -17   -0.00    2.56
  11   9 -17   -0.00    3.00
 -11   9  18   11.91    4.63
  11  -9 -18    1.46    3.03
 -11   9  19    5.23    3.99
  11  -9 -19    0.69    2.94
 -11   9  20    1.70    2.78
  11  -9 -20    2.74    3.65
 -11   9  21    1.91    2.87
  11  -9 -21   -0.00    2.93
 -11   9  22    2.86    3.55
  11  -9 -22    5.02    4.46
  11  -9 -23   -0.00    2.94
 -11  10   1   -0.00    2.25
  11  10  -1    0.00    3.44
 -11  10   2    7.31    3.95
  11  10  -2    2.46    3.11
 -11  10   3    2.61    2.79
  11  10  -3   -0.00    2.54
 -11  10   4    6.67    4.18
  11  10  -4    6.48    4.31
 -11  10   5    1.82    2.55
  11  10  -5   -0.00    2.60
 -11  10   6    6.49    3.91
  11 -10  -6   12.85    5.41
  11  10  -6    9.26    4.93
 -11  10   7   -0.00    2.44
  11 -10  -7    5.23    3.66
  11  10  -7   -0.00    2.18
 -11  10   8    2.63    2.92
  11 -10  -8    3.32    3.35
  11  10  -8    9.07    4.64
 -11  10   9    0.00    3.18
  11 -10  -9    0.03    3.01
  11  10  -9   -0.00    3.14
 -11  10  10    2.79    3.41
  11 -10 -10    9.44    4.93
  11  10 -10    6.27    4.07
 -11  10  11    3.02    3.21
  11 -10 -11    0.00    3.22
  11  10 -11    0.00    3.15
 -11  10  12    3.51    3.42
  11 -10 -12    4.90    3.79
  11  10 -12    1.16    2.90
 -11  10  13    3.56    3.34
  11 -10 -13    4.96    3.54
  11  10 -13   -0.00    2.95
 -11  10  14    1.19    3.13
  11 -10 -14    2.68    3.81
  11  10 -14    8.37    4.45
 -11  10  15    0.00    2.73
  11 -10 -15   -0.00    2.50
  11  10 -15   -0.00    2.62
 -11  10  16    3.49    3.65
  11 -10 -16    5.12    4.31
  11  10 -16   11.07    5.00
 -11  10  17   -0.00    2.17
  11 -10 -17   -0.00    2.13
 -11  10  18   -0.00    2.43
  11 -10 -18   -0.00    3.44
 -11  10  19   -0.00    2.42
  11 -10 -19    3.34    4.01
 -11  10  20    1.18    2.59
  11 -10 -20    3.67    3.91
 -11  10  21    1.59    2.81
  11 -10 -21   -0.00    2.95
 -11  10  22    2.14    3.00
  11 -10 -22   -0.00    3.50
 -11  11   1    2.69    3.35
  11  11  -1    0.00    3.04
 -11  11   2    8.95    4.67
  11  11  -2    9.02    5.08
 -11  11   3    0.16    3.13
  11  11  -3   -0.00    2.81
 -11  11   4    4.65    3.83
  11  11  -4    5.14    3.36
 -11  11   5    1.93    3.47
  11  11  -5    0.65    2.11
 -11  11   6    1.04    2.50
  11  11  -6   -0.00    2.39
 -11  11   7    2.40    3.21
  11  11  -7    0.32    2.64
 -11  11   8    9.18    4.37
  11 -11  -8    3.92    4.07
  11  11  -8   11.65    5.17
 -11  11   9    0.00    2.65
  11 -11  -9    0.06    2.90
  11  11  -9    0.71    3.24
 -11  11  10   -0.00    3.89
  11 -11 -10    0.10    3.34
  11  11 -10    1.54    3.06
 -11  11  11    0.63    2.66
  11 -11 -11    4.89    4.42
  11  11 -11   -0.00    2.77
 -11  11  12    7.89    3.92
  11 -11 -12    4.27    4.38
  11  11 -12    8.39    4.65
 -11  11  13    2.91    3.06
  11 -11 -13    4.56    4.52
  11  11 -13    1.13    2.43
 -11  11  14    1.42    2.87
  11 -11 -14    0.00    3.01
  11  11 -14    1.88    3.14
 -11  11  15    1.95    3.36
  11 -11 -15   -0.00    3.02
  11  11 -15    0.72    2.86
 -11  11  16    1.87    2.97
  11 -11 -16    0.17    2.42
 -11  11  17   -0.00    2.19
  11 -11 -17    1.11    3.48
 -11  11  18    2.75    3.43
  11 -11 -18    8.15    4.81
 -11  11  19    1.16    2.93
  11 -11 -19   -0.00    2.74
 -11  11  20   -0.00    1.89
  11 -11 -20   -0.00    2.54
 -11  11  21   -0.00    2.68
 -11  11  22    4.24    3.89
 -11  12   1   -0.00    2.23
  11  12  -1    2.31    3.35
 -11  12   2    1.98    3.21
  11  12  -2    3.30    3.80
 -11  12   3    0.58    2.93
  11  12  -3    0.71    3.11
 -11  12   4    4.36    3.86
  11  12  -4    9.37    4.42
 -11  12   5   -0.00    2.96
  11  12  -5    0.33    2.78
 -11  12   6    5.12    3.61
  11  12  -6    0.50    3.53
 -11  12   7    0.36    2.91
  11  12  -7    0.00    3.15
 -11  12   8    0.00    1.82
  11  12  -8    4.08    3.45
 -11  12   9   -0.00    2.74
  11  12  -9    0.79    3.20
 -11  12  10    0.00    3.05
  11 -12 -10   11.51    6.02
  11  12 -10    7.60    4.75
 -11  12  11    0.64    3.00
  11 -12 -11    0.21    3.04
  11  12 -11    5.16    4.09
 -11  12  12    2.58    3.24
  11 -12 -12   -0.00    2.10
  11  12 -12    1.92    3.00
 -11  12  13   -0.00    3.06
  11 -12 -13   -0.00    2.99
  11  12 -13    0.00    3.15
 -11  12  14    4.51    3.26
  11 -12 -14    1.96    3.55
  11  12 -14    3.54    3.90
 -11  12  15   -0.00    3.16
  11 -12 -15    0.85    2.98
  11  12 -15    0.00    3.46
 -11  12  16    6.96    4.37
  11 -12 -16    1.28    2.90
 -11  12  17   -0.00    1.97
  11 -12 -17   -0.00    3.89
 -11  12  18    1.81    2.95
  11 -12 -18   -0.00    3.22
 -11  12  19    0.74    2.37
 -11  12  20    4.57    4.05
 -11  12  21    1.06    2.50
 -11  12  22    1.82    3.30
  11  13  -1    3.61    3.96
  11  13  -2    0.35    3.15
  11  13  -3    1.09    2.16
  11  13  -4    4.71    3.42
  11  13  -5    0.76    3.59
  11  13  -6    3.62    3.44
  11  13  -7   -0.00    1.91
  11  13  -8    7.98    5.26
  11  13  -9   -0.00    2.87
  11  13 -10    2.86    3.63
  11  13 -11   -0.00    2.88
  11  13 -12    5.52    4.60
  11 -13 -13    2.29    3.66
  11  13 -13   -0.00    2.92
  11 -13 -14    0.00    2.21
  11  13 -14    6.74    4.89
  11 -13 -15   -0.00    3.03
  11 -13 -16   -0.00    3.07
  11 -13 -17   -0.00    3.73
  11  14 -11   -0.00    2.60
  11  14 -12   -0.00    3.03
  11  14 -13    2.68    3.79
  11  14 -14    5.50    4.31
 -10   0   1   -0.00    2.17
  10   0  -1    7.56    4.53
 -10   0   2   17.37    5.40
  10   0  -2   21.74    6.26
 -10   0   3    0.62    2.04
 -10   0   4   94.13   13.30
 -10   0   5   -0.00    2.02
 -10   0   6   17.76    5.72
  10   0  -6   24.62    6.63
 -10   0   7   -0.00    2.31
  10   0  -7   -0.00    2.67
 -10   0   8   19.20    5.52
  10   0  -8   33.25    7.78
 -10   0   9    0.56    2.34
  10   0  -9   -0.00    2.99
 -10   0  10  112.04   14.35
  10   0 -10   91.14   14.50
 -10   0  11   -0.00    2.55
  10   0 -11   -0.00    2.62
 -10   0  12    0.33    2.54
  10   0 -12   -0.00    3.18
 -10   0  13   -0.00    1.61
  10   0 -13   -0.00    2.42
 -10   0  14    7.79    3.88
  10   0 -14   17.22    5.23
 -10   0  15    0.25    1.88
  10   0 -15    2.64    2.60
 -10   0  16   33.30    6.83
  10   0 -16   24.47    6.40
 -10   0  17    1.66    2.31
  10   0 -17    1.00    1.83
  10   0 -18   23.33    6.02
  10   0 -19    0.76    1.84
  10   0 -20   20.93    5.73
  10   0 -21    1.80    2.13
  10   0 -22    1.69    2.16
  10   0 -23    2.39    2.40
  10   0 -24    6.31    3.61
  10   0 -25    2.95    2.80
  10   0 -26   25.09    6.07
  10   0 -27   -0.00    2.15
  10   0 -28    4.90    3.08
  10   0 -29    0.00    1.78
  10   0 -30    0.00    2.17
  10   0 -31    2.63    2.15
  10   0 -32    0.97    2.37
  10   0 -33   -0.00    1.89
 -10   1   1   -0.00    2.91
  10  -1  -1    0.00    2.53
  10   1  -1    0.00    3.15
 -10  -1   1    0.00    2.80
 -10   1   2  108.61   14.77
  10  -1  -2  120.79   16.68
 -10  -1   2  100.65   14.28
 -10   1   3    6.22    3.56
 -10  -1   3    2.23    2.89
 -10   1   4    0.32    2.00
 -10  -1   4    0.44    2.33
 -10   1   5    8.63    4.19
 -10  -1   5    6.76    3.75
 -10   1   6   70.50   10.71
  10  -1  -6   50.32   10.52
  10   1  -6   81.84   12.47
 -10  -1   6   59.99   10.22
 -10   1   7    1.78    2.62
  10  -1  -7   -0.00    2.88
  10   1  -7   -0.00    2.57
 -10  -1   7    1.31    2.91
 -10   1   8   31.51    7.22
  10  -1  -8   29.24    7.45
  10   1  -8   48.54    9.16
 -10  -1   8   38.64    7.71
 -10   1   9    1.34    2.74
  10  -1  -9   -0.00    2.65
  10   1  -9   -0.00    2.44
 -10  -1   9    0.35    2.24
 -10   1  10    0.30    2.03
  10  -1 -10    0.78    1.90
  10   1 -10   -0.00    2.76
 -10  -1  10    0.54    2.20
 -10   1  11    7.87    3.77
  10  -1 -11    7.24    4.01
  10   1 -11    6.16    3.88
 -10  -1  11    6.63    3.65
 -10   1  12   63.88   10.02
  10  -1 -12   52.65   10.04
  10   1 -12   56.85   10.49
 -10  -1  12   66.58   10.34
 -10   1  13    0.00    1.67
  10  -1 -13    2.57    2.48
  10   1 -13   -0.00    2.63
 -10  -1  13    0.74    2.05
 -10   1  14    6.04    3.45
  10  -1 -14    4.94    3.73
  10   1 -14   10.42    4.26
 -10  -1  14    4.91    3.05
 -10   1  15    0.18    1.98
  10  -1 -15    0.00    2.54
  10   1 -15    0.21    2.69
 -10  -1  15   -0.00    1.80
 -10   1  16   15.64    4.73
  10  -1 -16   18.27    5.65
  10   1 -16   19.34    5.84
 -10  -1  16   19.79    5.38
 -10   1  17   -0.00    2.21
  10  -1 -17    0.28    2.01
  10   1 -17   -0.00    3.00
 -10   1  18   19.66    5.49
  10  -1 -18   24.73    6.56
  10   1 -18   18.26    5.86
 -10   1  19    0.57    1.72
  10  -1 -19    1.88    2.50
  10   1 -19   -0.00    2.01
 -10   1  20   -0.00    2.12
  10  -1 -20   -0.00    2.67
  10   1 -20   -0.00    2.14
  10  -1 -21    2.40    3.04
  10   1 -21   -0.00    2.55
  10  -1 -22   44.04    8.39
  10   1 -22   32.42    7.45
  10  -1 -23   -0.00    2.42
  10   1 -23    0.00    2.52
  10  -1 -24    4.07    3.30
  10   1 -24   -0.00    2.76
  10  -1 -25    1.30    2.70
  10   1 -25    1.64    2.50
  10  -1 -26    0.00    2.57
  10   1 -26    6.55    3.33
  10  -1 -27    0.14    2.08
  10   1 -27   -0.00    1.96
  10  -1 -28    7.72    3.82
  10   1 -28    6.33    3.60
  10  -1 -29   -0.00    2.27
  10   1 -29    1.97    1.93
  10  -1 -30   -0.00    2.61
  10   1 -30   -0.00    2.29
  10  -1 -31    0.00    2.00
  10   1 -31    3.48    2.89
  10  -1 -32    3.94    2.94
  10   1 -32    5.23    3.04
  10  -1 -33    0.00    2.45
  10   1 -33   -0.00    1.69
 -10   2   1   -0.00    2.61
  10  -2  -1    1.01    2.44
 -10  -2   1    2.31    2.61
 -10   2   2    0.63    2.94
  10  -2  -2    0.00    2.23
 -10  -2   2    3.66    3.29
 -10   2   3    0.00    2.38
 -10  -2   3    0.94    2.70
 -10   2   4   99.76   13.01
 -10  -2   4   73.88   12.22
 -10   2   5   26.34    6.28
  10   2  -5   12.70    5.79
 -10  -2   5   21.03    5.91
 -10   2   6   21.78    5.87
  10  -2  -6   28.96    7.19
  10   2  -6   14.38    5.99
 -10  -2   6   30.42    6.77
 -10   2   7    7.78    3.50
  10  -2  -7    5.43    3.24
  10   2  -7    2.45    3.32
 -10  -2   7    2.41    2.81
 -10   2   8   17.91    4.97
  10  -2  -8   16.10    5.27
  10   2  -8   22.69    6.35
 -10  -2   8   11.86    4.36
 -10   2   9    8.15    3.88
  10  -2  -9    2.45    3.22
  10   2  -9    0.68    2.88
 -10  -2   9    4.86    3.28
 -10   2  10   64.35   10.38
  10  -2 -10   72.23   11.63
  10   2 -10   76.19   12.27
 -10  -2  10   65.60   10.77
 -10   2  11    3.00    2.73
  10  -2 -11    4.31    3.02
  10   2 -11    7.66    4.34
 -10  -2  11   10.85    4.12
 -10   2  12   -0.00    1.70
  10  -2 -12   -0.00    2.07
  10   2 -12   -0.00    2.55
 -10  -2  12   -0.00    2.34
 -10   2  13   -0.00    1.71
  10  -2 -13   -0.00    2.69
  10   2 -13    1.48    2.70
 -10  -2  13    0.00    2.18
 -10   2  14   14.99    4.77
  10  -2 -14   21.63    5.93
  10   2 -14   23.52    6.52
 -10  -2  14   25.98    6.23
 -10   2  15   17.47    4.88
  10  -2 -15   17.13    5.34
  10   2 -15    7.20    4.05
 -10  -2  15   16.03    5.11
 -10   2  16    5.88    3.18
  10  -2 -16    8.48    4.11
  10   2 -16    6.38    4.10
 -10  -2  16    5.54    3.30
 -10   2  17    1.63    2.08
  10  -2 -17   -0.00    2.81
  10   2 -17    0.00    2.80
 -10   2  18    3.80    2.74
  10  -2 -18    4.08    2.99
  10   2 -18    8.27    4.21
 -10   2  19    3.71    2.71
  10  -2 -19    1.17    2.22
  10   2 -19   -0.00    1.92
 -10   2  20   22.33    5.80
  10  -2 -20   21.68    6.18
  10   2 -20   24.06    6.52
 -10   2  21    2.18    2.04
  10  -2 -21   -0.00    2.81
  10   2 -21    2.82    3.11
  10  -2 -22    1.44    2.47
  10   2 -22    1.44    2.07
  10  -2 -23    1.09    2.22
  10   2 -23    1.22    2.81
  10  -2 -24   10.74    4.20
  10   2 -24    2.87    3.13
  10  -2 -25   -0.00    1.76
  10   2 -25    0.00    2.70
  10  -2 -26    6.01    3.29
  10   2 -26    7.38    3.62
  10  -2 -27   -0.00    1.85
  10   2 -27    2.89    2.85
  10  -2 -28    4.75    3.23
  10   2 -28    2.65    2.45
  10  -2 -29   -0.00    1.72
  10   2 -29    0.43    1.86
  10  -2 -30    5.81    3.15
  10   2 -30    6.79    3.21
  10  -2 -31    0.89    2.24
  10   2 -31   -0.00    1.72
  10  -2 -32    2.21    2.22
  10   2 -32    0.92    1.75
  10   2 -33   -0.00    2.05
 -10   3   1    7.54    3.71
  10  -3  -1    8.05    4.97
 -10  -3   1    9.22    4.80
 -10   3   2   77.10   11.82
 -10  -3   2   89.12   13.01
 -10   3   3   32.76    7.29
 -10  -3   3   41.94    8.25
 -10   3   4    0.00    1.81
  10   3  -4   -0.00    3.16
 -10  -3   4   -0.00    2.92
 -10   3   5   14.81    4.78
  10   3  -5    4.97    3.44
 -10  -3   5   10.16    4.45
 -10   3   6   21.46    5.69
  10  -3  -6   24.66    6.63
  10   3  -6   21.78    6.74
 -10  -3   6   16.96    5.45
 -10   3   7   14.10    4.47
  10  -3  -7    0.00    2.47
  10   3  -7   10.30    4.84
 -10  -3   7    8.73    4.01
 -10   3   8   47.13    8.45
  10  -3  -8   31.70    7.97
  10   3  -8   52.03    9.98
 -10  -3   8   46.83    8.98
 -10   3   9    4.11    2.99
  10  -3  -9    0.00    2.40
  10   3  -9    0.00    2.41
 -10  -3   9   -0.00    2.74
 -10   3  10    1.67    2.52
  10  -3 -10   -0.00    2.04
  10   3 -10    2.75    2.91
 -10  -3  10    2.21    2.30
 -10   3  11   16.20    4.88
  10  -3 -11    9.87    4.30
  10   3 -11   11.80    5.07
 -10  -3  11    8.50    4.13
 -10   3  12   32.13    6.71
  10  -3 -12   26.54    6.81
  10   3 -12   22.89    6.65
 -10  -3  12   18.96    5.80
 -10   3  13   -0.00    1.41
  10  -3 -13   -0.00    2.29
  10   3 -13    2.07    2.98
 -10  -3  13    1.57    2.21
 -10   3  14    3.38    2.79
  10  -3 -14   -0.00    2.34
  10   3 -14    1.59    2.74
 -10  -3  14    2.65    2.88
 -10   3  15    5.38    3.05
  10  -3 -15    0.36    2.17
  10   3 -15    0.16    1.74
 -10  -3  15    0.12    2.38
 -10   3  16   23.61    5.72
  10  -3 -16   18.77    5.82
  10   3 -16   22.08    5.91
 -10  -3  16    8.28    4.08
 -10   3  17   20.17    5.43
  10  -3 -17   19.84    5.90
  10   3 -17   19.96    5.86
 -10  -3  17   14.78    5.06
 -10   3  18   14.32    4.53
  10  -3 -18   15.00    5.35
  10   3 -18   18.21    5.57
 -10  -3  18   21.91    5.80
 -10   3  19    8.12    3.70
  10  -3 -19    8.63    4.14
  10   3 -19    0.18    2.51
 -10   3  20   -0.00    1.85
  10  -3 -20    4.45    3.52
  10   3 -20    0.68    2.28
 -10   3  21   11.27    3.99
  10  -3 -21    5.76    3.72
  10   3 -21    5.03    3.55
  10  -3 -22   29.06    6.80
  10   3 -22   12.62    4.74
  10  -3 -23    2.19    2.72
  10   3 -23    7.63    3.91
  10  -3 -24   -0.00    2.57
  10   3 -24   -0.00    2.33
  10  -3 -25   -0.00    2.15
  10   3 -25   -0.00    2.13
  10  -3 -26   11.74    4.19
  10   3 -26    5.83    3.60
  10  -3 -27    6.28    3.72
  10   3 -27    6.90    3.57
  10  -3 -28    3.17    3.09
  10   3 -28    3.44    2.80
  10  -3 -29   -0.00    2.41
  10   3 -29    1.67    2.52
  10  -3 -30   -0.00    2.12
  10   3 -30    0.00    2.47
  10  -3 -31    2.22    2.35
  10   3 -31    0.61    2.36
  10  -3 -32    1.83    2.79
  10   3 -32    6.10    3.31
  10   3 -33    3.88    3.12
 -10   4   1    6.96    3.34
  10  -4  -1    1.88    3.30
 -10  -4   1    1.07    2.37
 -10   4   2    0.99    2.67
 -10  -4   2    0.00    2.95
 -10   4   3    4.85    3.47
  10   4  -3   12.22    5.26
 -10  -4   3    5.71    3.38
 -10   4   4   71.27   10.71
  10   4  -4   57.18   11.24
 -10  -4   4   59.20   10.49
 -10   4   5   38.46    7.52
  10  -4  -5   36.89    8.24
  10   4  -5   29.46    7.91
 -10  -4   5   22.73    6.41
 -10   4   6   33.98    7.16
  10  -4  -6   26.64    7.11
  10   4  -6   28.69    8.07
 -10  -4   6   37.06    7.95
 -10   4   7    1.18    2.40
  10  -4  -7   -0.00    2.60
  10   4  -7    0.70    2.70
 -10  -4   7    0.00    2.77
 -10   4   8   62.98    9.90
  10  -4  -8   68.91   11.28
  10   4  -8   64.75   11.54
 -10  -4   8   43.45    9.45
 -10   4   9   14.36    4.54
  10  -4  -9    6.14    3.97
  10   4  -9    5.34    4.26
 -10  -4   9    6.03    3.81
 -10   4  10   20.05    5.28
  10  -4 -10   14.37    5.29
  10   4 -10   21.94    6.63
 -10  -4  10   14.85    5.43
 -10   4  11    5.99    3.16
  10  -4 -11    8.67    3.94
  10   4 -11    3.34    3.04
 -10  -4  11    3.94    3.03
 -10   4  12    0.65    1.91
  10  -4 -12   -0.00    2.36
  10   4 -12    1.94    3.11
 -10  -4  12   -0.00    2.97
 -10   4  13   -0.00    2.55
  10  -4 -13    1.22    2.66
  10   4 -13    2.95    3.25
 -10  -4  13   -0.00    2.22
 -10   4  14   25.86    5.97
  10  -4 -14   17.83    5.87
  10   4 -14    5.17    4.15
 -10  -4  14    9.81    4.35
 -10   4  15   16.78    4.93
  10  -4 -15   15.27    4.97
  10   4 -15    9.44    3.93
  10   4 -15    5.90    3.91
 -10  -4  15    9.46    4.20
 -10   4  16   11.95    4.18
  10  -4 -16   13.36    4.63
  10   4 -16   12.04    4.35
  10   4 -16   11.16    4.74
 -10  -4  16    2.24    3.07
 -10   4  17    1.19    1.90
  10  -4 -17   -0.00    2.26
  10   4 -17    0.81    2.24
  10   4 -17   -0.00    1.52
 -10  -4  17   -0.00    2.30
 -10   4  18    2.12    2.86
  10  -4 -18    0.00    2.24
  10   4 -18    3.00    2.68
  10   4 -18    3.00    3.09
 -10  -4  18   -0.00    2.48
 -10   4  19    2.26    2.33
  10  -4 -19    3.70    2.97
  10   4 -19    8.12    3.70
  10   4 -19    8.58    4.36
 -10   4  20   25.08    6.02
  10  -4 -20   16.91    5.53
  10   4 -20   13.28    5.35
 -10   4  21    9.62    4.13
  10  -4 -21   10.71    4.73
  10   4 -21    7.21    4.06
  10  -4 -22   -0.00    2.82
  10   4 -22    2.33    2.98
  10  -4 -23    3.20    2.95
  10   4 -23    6.33    3.71
  10  -4 -24   14.91    4.95
  10   4 -24    9.70    4.26
  10  -4 -25    2.45    2.60
  10   4 -25    7.60    3.95
  10  -4 -26    5.50    3.50
  10   4 -26    0.27    2.15
  10  -4 -27    0.99    2.19
  10   4 -27   -0.00    2.83
  10  -4 -28    0.00    3.08
  10   4 -28    1.74    2.76
  10  -4 -29    5.90    3.19
  10   4 -29    1.35    2.28
  10  -4 -30    1.34    2.67
  10   4 -30    5.15    3.30
  10  -4 -31    0.85    2.60
  10   4 -31    2.21    2.59
  10   4 -32    3.32    3.26
 -10   5   1   26.80    6.87
  10  -5  -1   39.01    8.93
  10   5  -1   63.15    9.87
  10   5  -1   37.13    9.47
 -10   5   2  157.94   18.48
  10   5  -2  175.46   19.64
  10   5  -2  118.80   19.34
 -10   5   3   14.91    5.17
  10   5  -3   19.04    5.67
  10   5  -3    7.59    4.78
 -10   5   4   -0.00    1.59
  10   5  -4    0.61    2.43
  10   5  -4    1.27    3.44
 -10   5   5    3.52    3.13
  10  -5  -5    3.32    3.50
  10   5  -5    9.25    3.93
  10   5  -5    0.25    3.48
 -10   5   6   34.23    7.38
  10  -5  -6   20.25    6.78
  10   5  -6   32.28    7.16
  10   5  -6   33.24    8.35
 -10   5   7   36.91    7.52
  10  -5  -7   17.28    6.35
  10   5  -7   36.81    7.43
  10   5  -7   26.06    7.25
 -10   5   8   13.15    5.05
  10  -5  -8   20.71    6.16
  10   5  -8   20.59    5.76
  10   5  -8    7.53    4.50
 -10   5   9    2.75    2.26
  10  -5  -9    1.87    2.90
  10   5  -9    0.31    2.21
  10   5  -9   -0.00    2.55
 -10   5  10    0.27    1.93
  10  -5 -10    1.13    3.18
  10   5 -10    0.67    2.23
  10   5 -10   -0.00    2.87
 -10   5  11   15.99    4.85
  10  -5 -11    8.17    4.55
  10   5 -11    8.77    4.09
  10   5 -11    5.69    4.28
 -10   5  12   24.53    6.38
  10  -5 -12   24.12    7.01
  10   5 -12   28.68    6.52
  10   5 -12   35.64    8.02
 -10   5  13   11.73    4.22
  10  -5 -13    5.86    3.91
  10   5 -13   24.39    6.08
  10   5 -13   18.69    6.10
 -10   5  14   -0.00    1.96
  10  -5 -14   -0.00    2.02
  10   5 -14    0.59    1.68
  10   5 -14   -0.00    2.58
 -10   5  15    7.77    3.69
  10  -5 -15    1.19    2.51
  10   5 -15    8.28    3.57
  10   5 -15    2.72    3.19
 -10   5  16    4.22    2.86
  10  -5 -16   -0.00    2.39
  10   5 -16    6.66    3.38
  10   5 -16    2.39    2.79
 -10   5  17   15.57    4.99
  10  -5 -17   24.81    6.60
  10   5 -17   18.63    5.28
  10   5 -17   11.99    5.23
 -10   5  18   10.18    4.24
  10  -5 -18   17.52    5.52
  10   5 -18   20.52    5.43
  10   5 -18    7.48    4.29
 -10   5  19    0.75    2.21
  10  -5 -19    0.68    2.61
  10   5 -19    0.48    1.90
  10   5 -19    0.46    2.62
 -10   5  20    0.73    1.88
  10  -5 -20    2.63    3.13
  10   5 -20    0.73    2.62
 -10   5  21    3.12    2.68
  10  -5 -21    2.45    3.39
  10   5 -21    0.00    2.56
  10  -5 -22    8.22    4.58
  10   5 -22   12.32    4.91
  10  -5 -23    0.00    3.02
  10   5 -23    2.76    3.71
  10  -5 -24    0.00    2.43
  10   5 -24   -0.00    2.36
  10  -5 -25    2.11    3.02
  10   5 -25   -0.00    2.76
  10  -5 -26    2.03    2.69
  10   5 -26   -0.00    2.81
  10  -5 -27    6.68    3.55
  10   5 -27    4.54    4.06
  10  -5 -28    4.03    3.31
  10   5 -28    6.34    3.54
  10  -5 -29    0.00    2.23
  10   5 -29    1.82    2.49
  10  -5 -30    2.59    2.58
  10   5 -30    1.49    2.15
  10   5 -31    2.45    2.35
 -10   6   1    0.46    2.57
  10   6  -1    0.00    2.86
  10   6  -1   -0.00    2.79
 -10   6   2    0.00    2.52
  10   6  -2    0.00    3.12
  10   6  -2   10.08    5.64
 -10   6   3   10.54    4.56
  10   6  -3   19.08    5.55
  10   6  -3   11.96    5.23
 -10   6   4   13.21    4.86
  10  -6  -4    4.90    4.33
  10   6  -4    9.50    4.09
  10   6  -4    6.42    4.70
 -10   6   5    8.60    3.86
  10  -6  -5   16.50    5.85
  10   6  -5   11.44    4.44
  10   6  -5   19.27    6.57
 -10   6   6   21.65    5.82
  10  -6  -6   20.73    6.53
  10   6  -6   22.12    6.00
  10   6  -6   12.30    5.67
 -10   6   7    0.65    2.16
  10  -6  -7    2.05    3.01
  10   6  -7    1.90    2.68
  10   6  -7    3.44    3.53
 -10   6   8   -0.00    2.23
  10  -6  -8    1.70    2.61
  10   6  -8    0.00    2.53
  10   6  -8    4.28    3.71
 -10   6   9   47.67    8.43
  10  -6  -9   24.28    7.23
  10   6  -9   34.60    7.45
  10   6  -9   21.65    7.15
 -10   6  10   47.41    8.20
  10  -6 -10   26.60    7.23
  10   6 -10   31.78    7.25
  10   6 -10   20.22    6.72
 -10   6  11    5.80    3.42
  10  -6 -11    3.95    3.63
  10   6 -11    6.31    3.58
  10   6 -11    3.45    3.06
 -10   6  12    4.83    3.09
  10  -6 -12    0.00    2.15
  10   6 -12    1.44    2.52
  10   6 -12    2.80    3.00
 -10   6  13   12.85    4.82
  10  -6 -13    9.73    4.64
  10   6 -13   14.71    4.93
  10   6 -13    6.08    3.64
 -10   6  14    6.49    3.63
  10  -6 -14   11.02    4.68
  10   6 -14    6.23    3.48
  10   6 -14    6.98    4.17
 -10   6  15   20.69    5.73
  10  -6 -15   17.38    5.81
  10   6 -15   14.91    5.14
  10   6 -15   12.22    5.02
 -10   6  16    7.34    3.87
  10  -6 -16    3.93    2.99
  10   6 -16    3.00    2.72
  10   6 -16    6.02    3.66
 -10   6  17   -0.00    2.28
  10  -6 -17    1.44    3.10
  10   6 -17    0.65    2.32
  10   6 -17    0.56    2.23
 -10   6  18    5.37    3.20
  10  -6 -18    7.57    4.32
  10   6 -18   10.69    4.06
  10   6 -18    1.54    2.57
 -10   6  19   10.01    4.17
  10  -6 -19    5.96    3.76
  10   6 -19    8.25    4.51
 -10   6  20    7.98    3.68
  10  -6 -20    0.76    2.65
  10   6 -20    1.31    2.55
 -10   6  21    3.81    2.84
  10  -6 -21    4.83    3.17
  10   6 -21   -0.00    2.30
 -10   6  22    1.43    2.30
  10  -6 -22   -0.00    2.17
  10   6 -22    2.99    3.26
  10  -6 -23    5.14    3.69
  10   6 -23    3.99    3.02
  10  -6 -24   -0.00    2.38
  10   6 -24   -0.00    1.88
  10  -6 -25    0.00    2.30
  10   6 -25    3.68    2.71
  10  -6 -26    0.00    2.87
  10   6 -26    5.23    3.45
  10  -6 -27   -0.00    2.92
  10   6 -27    1.81    2.46
  10  -6 -28   -0.00    2.78
  10   6 -28    0.38    2.03
  10  -6 -29    5.33    4.03
  10   6 -29    4.45    3.21
  10   6 -30    1.31    2.58
 -10   7   1   41.06    8.97
  10   7  -1   73.98   11.41
 -10   7   2    4.54    3.47
  10   7  -2    5.17    3.28
 -10   7   3   13.27    4.82
  10  -7  -3   12.91    5.45
  10   7  -3   19.28    5.65
 -10   7   4    2.64    2.79
  10  -7  -4    1.71    3.05
  10   7  -4   -0.00    2.59
 -10   7   5   30.94    7.38
  10  -7  -5   28.18    8.02
  10   7  -5   44.68    8.70
  10   7  -5   39.76    9.44
 -10   7   6    6.93    3.68
  10  -7  -6    2.61    3.27
  10   7  -6    2.93    3.59
  10   7  -6    3.63    3.70
 -10   7   7   28.29    6.89
  10  -7  -7   16.52    6.51
  10   7  -7   43.63    8.36
  10   7  -7   21.91    7.45
 -10   7   8   12.27    4.64
  10  -7  -8    8.41    4.29
  10   7  -8   10.43    4.49
  10   7  -8    8.10    5.13
 -10   7   9    0.97    2.26
  10  -7  -9   -0.00    2.74
  10   7  -9    1.90    2.84
  10   7  -9    6.54    3.98
 -10   7  10    0.55    2.32
  10  -7 -10   -0.00    2.61
  10   7 -10    1.46    2.57
  10   7 -10    0.77    2.88
 -10   7  11   10.74    4.66
  10  -7 -11   10.87    4.63
  10   7 -11   13.11    4.67
  10   7 -11    2.59    3.40
 -10   7  12    6.04    3.65
  10  -7 -12    7.70    4.93
  10   7 -12    4.17    3.22
  10   7 -12    4.27    3.70
 -10   7  13   24.70    6.25
  10  -7 -13    9.72    4.72
  10   7 -13   25.45    6.51
  10   7 -13   27.50    7.56
 -10   7  14    0.00    2.90
  10  -7 -14    1.20    3.01
  10   7 -14    2.62    3.07
  10   7 -14    5.31    3.78
 -10   7  15    0.88    2.38
  10  -7 -15   -0.00    2.53
  10   7 -15   -0.00    2.22
  10   7 -15   -0.00    2.43
 -10   7  16    0.00    2.65
  10  -7 -16    2.92    3.88
  10   7 -16    2.69    2.75
  10   7 -16    1.49    2.83
 -10   7  17   25.75    6.36
  10  -7 -17   15.41    5.39
  10   7 -17    7.03    5.17
 -10   7  18    1.56    2.49
  10  -7 -18    0.00    2.57
  10   7 -18    3.62    3.04
  10   7 -18    4.93    3.07
 -10   7  19    0.02    2.12
  10  -7 -19    2.32    2.79
  10   7 -19    4.69    3.57
 -10   7  20    1.72    2.05
  10  -7 -20    3.37    2.90
  10   7 -20    2.40    3.26
 -10   7  21    0.89    2.61
  10  -7 -21    2.93    3.52
  10   7 -21    3.12    3.22
 -10   7  22    3.12    2.57
  10  -7 -22    0.00    2.96
  10   7 -22    1.29    2.33
  10  -7 -23    4.51    3.67
  10   7 -23    3.57    3.08
  10  -7 -24    0.83    2.66
  10   7 -24    1.86    2.97
  10  -7 -25    1.86    2.71
  10   7 -25    0.43    3.07
  10  -7 -26    0.09    2.44
  10  -7 -27   12.66    4.96
  10  -7 -28   -0.00    2.62
 -10   8   1    4.84    3.48
  10   8  -1    5.52    4.20
 -10   8   2    1.62    2.65
  10  -8  -2    5.48    3.87
  10   8  -2    0.69    2.73
 -10   8   3   25.71    6.89
  10  -8  -3   18.61    6.63
  10   8  -3   31.02    7.58
 -10   8   4    7.41    3.75
  10  -8  -4   13.65    5.64
  10   8  -4   23.34    6.44
 -10   8   5   37.17    8.00
  10  -8  -5   24.99    7.58
  10   8  -5   54.18    9.49
 -10   8   6   11.34    4.44
  10  -8  -6    6.21    4.58
  10   8  -6    4.03    3.36
 -10   8   7    0.26    2.53
  10  -8  -7    0.00    3.16
  10   8  -7    6.86    3.75
 -10   8   8    1.24    2.94
  10  -8  -8    0.94    2.68
  10   8  -8   -0.00    2.02
 -10   8   9   12.97    5.04
  10  -8  -9    7.36    4.69
  10   8  -9    8.28    4.18
 -10   8  10    2.89    2.88
  10  -8 -10    6.14    3.90
  10   8 -10    6.25    3.80
 -10   8  11   24.58    6.29
  10  -8 -11   12.41    5.25
  10   8 -11   14.70    5.33
 -10   8  12    0.60    2.35
  10  -8 -12   -0.00    3.08
  10   8 -12    0.00    2.73
 -10   8  13    6.52    3.91
  10  -8 -13    1.72    3.61
  10   8 -13    5.39    3.63
 -10   8  14    5.06    3.73
  10  -8 -14    1.68    2.28
  10   8 -14    0.45    2.15
 -10   8  15   15.94    5.32
  10  -8 -15   19.04    6.00
  10   8 -15   13.48    5.26
 -10   8  16    1.93    2.86
  10  -8 -16   -0.00    2.44
  10   8 -16   -0.00    2.40
 -10   8  17    3.45    2.88
  10  -8 -17    7.66    4.06
  10   8 -17    0.35    2.12
 -10   8  18    0.43    1.73
  10  -8 -18   -0.00    2.76
  10   8 -18    0.00    2.29
 -10   8  19   16.59    5.18
  10  -8 -19    6.57    4.53
 -10   8  20    1.04    2.33
  10  -8 -20   -0.00    2.80
 -10   8  21    7.03    4.19
  10  -8 -21    8.83    4.62
 -10   8  22    1.46    2.43
  10  -8 -22    1.90    2.74
  10  -8 -23    1.87    3.41
  10  -8 -24    2.47    2.97
  10  -8 -25   11.36    4.95
  10  -8 -26    0.90    2.78
  10  -8 -27   -0.00    2.87
 -10   9   1   22.34    6.69
  10   9  -1   38.11    8.51
 -10   9   2    5.69    3.77
  10  -9  -2    3.42    4.21
  10   9  -2    3.11    3.23
 -10   9   3   19.92    6.09
  10  -9  -3   16.42    6.49
  10   9  -3   27.56    7.15
 -10   9   4    1.13    2.11
  10  -9  -4   -0.00    3.43
  10   9  -4   -0.00    3.35
 -10   9   5    3.55    3.13
  10  -9  -5    6.09    4.16
  10   9  -5    4.08    3.46
 -10   9   6    0.84    2.40
  10  -9  -6   -0.00    2.94
  10   9  -6   -0.00    2.93
 -10   9   7   15.16    5.75
  10  -9  -7   23.84    7.34
  10   9  -7   34.56    7.68
 -10   9   8    3.95    3.61
  10  -9  -8   -0.00    3.68
  10   9  -8    8.54    4.51
 -10   9   9   -0.00    2.51
  10  -9  -9    1.90    3.38
  10   9  -9    1.72    2.57
 -10   9  10    2.08    2.77
  10  -9 -10    0.00    2.96
  10   9 -10    1.84    2.80
 -10   9  11   13.29    4.99
  10  -9 -11   14.36    5.69
  10   9 -11   14.01    5.27
 -10   9  12   -0.00    2.66
  10  -9 -12    1.16    3.60
  10   9 -12    3.94    3.41
 -10   9  13    1.17    2.82
  10  -9 -13    4.15    3.72
  10   9 -13    1.44    2.74
 -10   9  14    1.96    2.74
  10  -9 -14    3.09    3.33
  10   9 -14    2.98    3.46
 -10   9  15    1.82    3.54
  10  -9 -15    2.62    3.21
  10   9 -15    0.00    2.56
 -10   9  16    0.00    2.50
  10  -9 -16    1.43    2.47
  10   9 -16    1.86    2.57
 -10   9  17   26.15    6.56
  10  -9 -17    9.41    5.09
  10   9 -17   26.77    6.89
 -10   9  18    3.97    3.46
  10  -9 -18    0.00    2.34
 -10   9  19    2.51    3.15
  10  -9 -19    1.27    2.96
  10  -9 -20   -0.00    3.24
 -10   9  21    4.58    3.42
  10  -9 -21    2.00    3.28
 -10   9  22    0.86    2.36
  10  -9 -22   -0.00    3.85
  10  -9 -23    0.00    3.18
  10  -9 -24    0.00    2.56
  10  -9 -25   -0.00    2.80
 -10  10   1   10.81    4.81
  10  10  -1    3.87    3.55
 -10  10   2   -0.00    3.18
  10  10  -2   -0.00    2.30
 -10  10   3   10.52    4.89
  10  10  -3    8.32    4.35
 -10  10   4   -0.00    2.49
  10 -10  -4    2.23    3.96
  10  10  -4    0.22    2.13
 -10  10   5   21.73    7.00
  10 -10  -5   30.89    8.48
  10  10  -5   49.87    9.62
 -10  10   6   -0.00    3.39
  10 -10  -6    2.51    2.92
  10  10  -6    1.51    2.73
 -10  10   7    2.83    3.97
  10 -10  -7    5.77    4.69
  10  10  -7    3.11    3.60
 -10  10   8    0.17    2.69
  10 -10  -8   -0.00    3.13
  10  10  -8    2.79    2.76
 -10  10   9   15.25    5.23
  10 -10  -9    1.59    3.76
  10  10  -9   14.91    5.56
 -10  10  10    0.97    2.90
  10 -10 -10   -0.00    2.88
  10  10 -10    2.48    3.10
 -10  10  11    6.02    3.73
  10 -10 -11    1.37    3.20
  10  10 -11    0.00    1.76
 -10  10  12    0.61    3.11
  10 -10 -12    4.35    4.02
  10  10 -12    0.00    2.63
 -10  10  13   14.10    5.47
  10 -10 -13    5.85    4.72
  10  10 -13   19.83    6.08
 -10  10  14    1.50    2.68
  10 -10 -14    1.05    3.66
  10  10 -14    1.01    2.94
 -10  10  15    8.41    4.29
  10 -10 -15    8.60    5.11
  10  10 -15    7.53    4.35
 -10  10  16    0.00    2.91
  10 -10 -16    2.40    3.43
  10  10 -16    1.52    2.73
 -10  10  17    1.02    2.40
  10 -10 -17    2.90    3.10
  10  10 -17    0.38    2.27
 -10  10  18   -0.00    2.75
  10 -10 -18    1.96    3.29
 -10  10  19    3.86    3.48
  10 -10 -19    7.73    4.61
 -10  10  20    0.00    2.02
  10 -10 -20   -0.00    2.57
 -10  10  21    0.00    2.67
  10 -10 -21    0.85    2.89
 -10  10  22   -0.00    2.60
  10 -10 -22   -0.00    3.28
  10 -10 -23   -0.00    3.17
  10 -10 -24    2.92    3.44
 -10  11   1    9.31    4.23
  10  11  -1    7.41    4.20
 -10  11   2    2.39    2.87
  10  11  -2   -0.00    2.77
 -10  11   3   15.85    5.79
  10  11  -3   11.88    5.08
 -10  11   4   -0.00    1.94
  10  11  -4   -0.00    2.93
 -10  11   5    1.05    3.37
  10  11  -5    2.28    3.05
 -10  11   6   -0.00    1.91
  10 -11  -6   -0.00    2.65
  10  11  -6   -0.00    3.15
 -10  11   7   21.98    6.64
  10 -11  -7   20.49    7.35
  10  11  -7   25.70    7.27
 -10  11   8    2.95    3.61
  10 -11  -8    1.66    3.57
  10  11  -8    2.64    3.55
 -10  11   9    0.00    2.31
  10 -11  -9   -0.00    2.74
  10  11  -9    0.00    2.33
 -10  11  10    1.42    3.29
  10 -11 -10   -0.00    2.93
  10  11 -10   -0.00    2.83
 -10  11  11    8.96    4.32
  10 -11 -11    5.76    4.34
  10  11 -11   10.94    5.26
 -10  11  12   -0.00    3.40
  10 -11 -12   -0.00    3.26
  10  11 -12    2.80    2.83
 -10  11  13    4.98    4.10
  10 -11 -13    5.43    4.37
  10  11 -13    8.19    4.73
 -10  11  14   -0.00    3.63
  10 -11 -14   -0.00    3.28
  10  11 -14   -0.00    2.58
 -10  11  15    0.00    2.86
  10 -11 -15    0.00    3.56
  10  11 -15    0.00    2.43
 -10  11  16   -0.00    2.82
  10 -11 -16    0.29    2.39
  10  11 -16    1.47    2.82
 -10  11  17    5.94    4.59
  10 -11 -17    1.52    3.61
 -10  11  18    0.00    2.33
  10 -11 -18   -0.00    3.01
 -10  11  19   -0.00    2.53
  10 -11 -19    0.82    2.63
 -10  11  20   -0.00    3.38
  10 -11 -20    1.28    3.14
 -10  11  21    4.84    3.52
  10 -11 -21    4.81    4.00
 -10  11  22   -0.00    2.85
  10 -11 -22   -0.00    2.88
 -10  12   1   -0.00    2.91
  10  12  -1    2.46    3.88
 -10  12   2    1.40    3.03
  10  12  -2    3.84    3.87
 -10  12   3    2.90    3.47
  10  12  -3    2.94    3.28
 -10  12   4    2.18    3.01
  10  12  -4    0.24    2.57
 -10  12   5    4.44    3.39
  10  12  -5    4.07    3.77
 -10  12   6   -0.00    2.77
  10  12  -6   -0.00    3.05
 -10  12   7    3.24    3.83
  10  12  -7   -0.00    2.34
 -10  12   8    2.36    3.20
  10 -12  -8   -0.00    2.91
  10  12  -8    1.63    2.40
 -10  12   9   11.18    5.48
  10 -12  -9   14.40    6.34
  10  12  -9   19.81    6.35
 -10  12  10    0.76    2.90
  10 -12 -10    4.27    3.85
  10  12 -10    1.06    2.73
 -10  12  11    0.00    2.31
  10 -12 -11   -0.00    2.91
  10  12 -11    0.43    2.75
 -10  12  12    1.78    3.09
  10 -12 -12    2.34    4.31
  10  12 -12   -0.00    3.07
 -10  12  13    6.12    3.49
  10 -12 -13   -0.00    3.38
  10  12 -13   -0.00    2.56
 -10  12  14   -0.00    2.39
  10 -12 -14    0.24    2.81
  10  12 -14   -0.00    2.22
 -10  12  15    7.80    3.88
  10 -12 -15    4.88    4.64
  10  12 -15    6.62    4.53
 -10  12  16    0.69    2.95
  10 -12 -16    1.46    3.31
 -10  12  17   -0.00    2.63
  10 -12 -17   -0.00    3.40
 -10  12  18    1.47    2.98
  10 -12 -18   -0.00    3.04
 -10  12  19    0.00    2.63
  10 -12 -19    2.50    3.62
 -10  12  20   -0.00    2.53
  10 -12 -20   -0.00    2.96
 -10  12  21   -0.00    2.69
  10 -12 -21    1.03    2.74
 -10  12  22   -0.00    2.21
 -10  13   1    2.28    2.85
  10  13  -1    6.52    4.38
 -10  13   2    1.02    3.44
  10  13  -2   -0.00    2.82
 -10  13   3    4.29    3.25
  10  13  -3    2.31    3.06
 -10  13   4    1.32    2.79
  10  13  -4    0.56    3.08
 -10  13   5    6.40    4.01
  10  13  -5   -0.00    3.01
 -10  13   6    0.00    2.77
  10  13  -6   -0.00    2.54
 -10  13   7   11.87    4.86
  10  13  -7    9.10    5.32
 -10  13   8    0.88    2.71
  10  13  -8    1.91    4.17
 -10  13   9    1.89    2.64
  10  13  -9   -0.00    3.28
 -10  13  10   -0.00    2.42
  10  13 -10   -0.00    3.20
 -10  13  11    0.00    2.61
  10 -13 -11    2.34    3.28
  10  13 -11    1.72    3.14
 -10  13  12    7.65    4.09
  10 -13 -12    2.99    3.97
  10  13 -12    3.10    3.39
 -10  13  13   13.46    5.10
  10 -13 -13    7.41    5.17
  10  13 -13    8.25    4.76
 -10  13  14    2.03    3.04
  10 -13 -14    0.96    3.25
  10  13 -14    0.00    2.96
 -10  13  15   -0.00    2.88
  10 -13 -15   -0.00    3.41
  10  13 -15    1.28    2.73
 -10  13  16   -0.00    2.80
  10 -13 -16   -0.00    4.15
 -10  13  17    0.00    3.11
  10 -13 -17    0.38    3.09
 -10  13  18    0.00    2.74
  10 -13 -18    0.61    3.31
 -10  13  19   -0.00    2.59
  10 -13 -19    1.73    3.52
 -10  13  20    2.22    3.32
 -10  13  21    2.46    3.14
 -10  13  22    0.00    2.71
  10  14  -1   -0.00    2.66
  10  14  -2   -0.00    2.74
  10  14  -3    1.90    3.17
  10  14  -4    2.06    2.86
  10  14  -5    0.00    3.17
  10  14  -6   -0.00    3.48
  10  14  -7    0.00    3.03
  10  14  -8    2.77    3.42
  10  14  -9    0.96    2.76
  10  14 -10    2.03    3.09
  10  14 -11    0.00    2.80
  10  14 -12   -0.00    3.23
  10  14 -13    0.50    2.79
  10 -14 -14    1.46    3.13
  10  14 -14   -0.00    2.88
  10 -14 -15   -0.00    3.13
  10 -14 -16    3.38    4.09
  10 -14 -17    0.20    2.96
  10  15 -11    0.90    3.41
  10  15 -12    0.94    3.80
  10  15 -13    3.04    4.15
   9   0  -1    6.63    3.76
   9   0  -2    1.57    2.96
   9   0  -3  128.88   17.18
   9   0  -4   -0.00    2.75
   9   0  -5   26.58    6.79
   9   0 -10   -0.00    2.55
   9   0 -11   14.15    4.87
   9   0 -12    0.07    1.72
  -9   0  13   99.88   13.11
   9   0 -13   96.13   13.62
  -9   0  14    0.00    2.14
   9   0 -14    0.89    2.17
  -9   0  15   12.04    4.29
   9   0 -15   22.75    5.80
  -9   0  16    0.83    2.03
   9   0 -16   -0.00    1.64
  -9   0  17   24.83    5.81
   9   0 -17   34.84    7.05
  -9   0  18    0.00    2.18
   9   0 -18   -0.00    2.30
  -9   0  19   55.88    9.13
   9   0 -19   58.27    9.50
  -9   0  20   -0.00    2.20
   9   0 -20   -0.00    1.84
  -9   0  21   13.25    3.94
   9   0 -21    4.12    2.86
   9   0 -22    1.04    1.73
   9   0 -23   42.09    7.86
   9   0 -24    0.68    2.14
   9   0 -25    8.71    3.53
   9   0 -26    0.01    1.63
   9   0 -27    1.28    1.95
   9   0 -28    1.04    2.26
   9   0 -29   11.86    4.26
   9   0 -30   -0.00    2.15
   9   0 -31    0.00    1.65
   9   0 -32    0.64    1.60
   9   0 -33    3.78    2.86
   9   0 -34   -0.00    1.55
   9   0 -35    0.00    1.86
   9   0 -36    1.47    2.11
   9  -1  -1  315.90   32.61
   9   1  -1  294.29   32.29
   9  -1  -2    4.23    3.34
   9   1  -2    4.18    3.64
   9  -1  -3    4.69    3.39
   9   1  -3    2.25    2.46
   9  -1  -4   42.12    8.72
   9   1  -4   51.42    9.67
   9  -1  -5  108.19   14.90
   9   1  -5   97.56   14.37
   9   1  -9   10.46    4.34
   9  -1 -10    2.00    2.47
   9   1 -10    0.71    2.55
   9  -1 -11   67.05   11.36
   9   1 -11   88.77   12.54
   9  -1 -12    7.71    3.85
   9   1 -12    2.85    3.15
   9  -1 -13    1.16    2.83
   9   1 -13    3.95    2.85
  -9  -1  13    2.61    2.99
   9  -1 -14    1.07    2.36
   9   1 -14   -0.00    2.08
  -9  -1  14    0.98    2.42
   9  -1 -15   63.27   10.23
   9   1 -15   58.49    9.92
  -9  -1  15   58.49    9.38
   9  -1 -16   15.57    4.92
   9   1 -16   14.30    4.92
  -9  -1  16    9.25    3.73
  -9   1  17   33.49    6.90
   9  -1 -17   38.95    7.65
   9   1 -17   33.82    7.45
  -9  -1  17   45.97    7.78
  -9   1  18    4.25    2.77
   9  -1 -18    2.92    2.90
   9   1 -18    3.13    2.75
  -9  -1  18    0.00    1.72
  -9   1  19    4.15    2.57
   9  -1 -19    8.07    3.66
   9   1 -19    6.47    3.44
  -9  -1  19    8.34    3.60
  -9   1  20    7.74    3.25
   9  -1 -20    2.63    2.52
   9   1 -20    1.00    2.34
  -9  -1  20    8.33    3.62
  -9   1  21   59.62    9.32
   9  -1 -21   61.13    9.78
   9  -1 -22   -0.00    2.24
   9   1 -22   -0.00    2.23
   9  -1 -23    4.00    3.16
   9   1 -23    2.15    2.40
   9  -1 -24    1.20    2.02
   9   1 -24   -0.00    2.25
   9  -1 -25    8.54    3.78
   9   1 -25    7.59    3.55
   9  -1 -26    0.00    2.23
   9   1 -26    0.88    2.06
   9  -1 -27   14.17    4.49
   9   1 -27   21.60    5.34
   9  -1 -28    2.19    2.48
   9   1 -28    1.60    2.57
   9  -1 -29    0.00    1.86
   9   1 -29    1.32    1.66
   9  -1 -30    0.82    1.82
   9   1 -30   -0.00    1.95
   9  -1 -31   10.55    3.73
   9   1 -31    5.48    2.88
   9  -1 -32    1.64    2.09
   9   1 -32    0.08    1.24
   9  -1 -33    1.97    2.37
   9   1 -33    4.29    2.79
   9  -1 -34    0.27    1.89
   9   1 -34    0.00    1.16
   9  -1 -35   -0.00    2.10
   9   1 -35   -0.00    1.65
   9   1 -36   -0.00    1.83
  -9   2   1   27.17    6.16
   9  -2  -1   25.76    6.70
   9   2  -1   29.17    7.56
   9  -2  -2    2.44    3.15
   9   2  -2    8.43    4.48
   9  -2  -3  116.86   16.01
   9   2  -3  113.92   16.01
   9  -2  -4    0.41    1.65
   9   2  -4    5.41    4.14
   9  -2  -5   16.99    5.39
   9   2  -9   33.01    7.44
   9  -2 -10    1.40    2.27
   9   2 -10    0.60    2.23
   9  -2 -11    0.86    2.32
   9   2 -11    1.35    2.49
   9  -2 -12   12.06    4.29
   9   2 -12   18.08    5.45
   9  -2 -13   39.09    7.91
   9   2 -13   37.76    7.89
  -9  -2  13   39.26    7.58
   9  -2 -14   16.61    5.53
   9   2 -14   19.84    5.76
  -9  -2  14   29.06    6.28
   9  -2 -15   12.65    4.53
   9   2 -15   15.35    5.14
  -9  -2  15   12.22    4.22
   9  -2 -16   -0.00    1.72
   9   2 -16    0.83    2.38
  -9  -2  16    5.04    2.90
   9  -2 -17   45.09    8.23
   9   2 -17   32.21    7.24
  -9  -2  17   39.60    7.54
   9  -2 -18   -0.00    2.45
   9   2 -18    0.90    2.10
  -9  -2  18    0.50    2.20
   9  -2 -19   77.57   11.67
   9   2 -19   84.83   11.98
  -9  -2  19   71.23   10.87
   9  -2 -20    0.56    1.57
   9   2 -20    0.57    2.31
  -9  -2  20    4.32    2.85
   9  -2 -21    0.00    1.97
   9   2 -21    0.00    2.20
   9  -2 -22    7.93    3.80
   9   2 -22    5.80    3.49
   9  -2 -23   44.85    8.04
   9   2 -23   28.02    6.50
   9  -2 -24    0.00    2.12
   9   2 -24    2.28    2.66
   9  -2 -25    4.51    3.05
   9   2 -25    8.76    3.65
   9  -2 -26   -0.00    2.52
   9   2 -26   -0.00    2.31
   9  -2 -27    0.00    1.90
   9   2 -27    1.60    2.33
   9  -2 -28    1.89    2.13
   9   2 -28    0.71    1.99
   9  -2 -29    7.42    3.54
   9   2 -29    5.03    2.85
   9  -2 -30    3.37    2.64
   9   2 -30    0.97    1.99
   9  -2 -31   -0.00    2.10
   9   2 -31    3.35    2.33
   9  -2 -32    0.28    1.55
   9   2 -32    1.74    1.96
   9  -2 -33    1.89    1.88
   9   2 -33    1.98    2.38
   9  -2 -34   -0.00    1.95
   9   2 -34    0.27    1.57
   9  -2 -35    6.70    3.10
   9   2 -35    3.05    2.15
   9   2 -36   -0.00    1.77
  -9   3   1  194.08   18.89
   9  -3  -1  137.38   18.66
   9   3  -1  120.79   18.43
  -9  -3   1  144.41   18.00
  -9   3   2   43.23    7.56
   9  -3  -2   37.37    8.23
   9   3  -2   25.84    7.44
  -9  -3   2   22.53    6.24
  -9   3   3    1.72    2.39
   9  -3  -3    0.00    2.49
   9   3  -3    0.03    2.36
  -9   3   4    5.48    2.84
   9  -3  -4    3.50    3.25
  -9   3   5   54.86    8.96
   9  -3  -5   52.02    9.86
  -9   3   6   41.10    7.72
  -9   3   7   25.91    5.97
   9   3  -8    1.25    2.25
   9  -3  -9   10.28    4.55
   9   3  -9    8.35    4.06
   9  -3 -10    6.79    3.37
   9   3 -10    3.37    3.09
   9  -3 -11  112.87   15.75
   9   3 -11  131.66   16.77
   9  -3 -12   24.10    6.58
   9   3 -12   13.36    4.87
   9  -3 -13   10.49    4.42
   9   3 -13    6.01    3.79
   9  -3 -14   -0.00    2.46
   9   3 -14   -0.00    1.80
   9  -3 -15   42.65    8.17
   9   3 -15   28.44    7.10
  -9  -3  15   48.48    8.36
   9  -3 -16   10.95    4.59
   9   3 -16   16.60    5.21
  -9  -3  16   17.44    4.82
   9  -3 -17   23.83    6.13
   9   3 -17   21.03    6.35
  -9  -3  17   27.63    6.20
   9  -3 -18    1.10    2.10
   9   3 -18    0.15    2.56
  -9  -3  18    0.22    2.02
   9  -3 -19    3.15    3.00
   9   3 -19    2.87    3.15
  -9  -3  19   -0.00    1.96
   9  -3 -20   11.98    4.98
   9   3 -20   16.05    5.06
  -9  -3  20   10.95    4.16
   9  -3 -21   33.46    7.37
   9   3 -21   39.10    7.88
   9  -3 -22    7.58    3.65
   9   3 -22    4.25    3.22
   9  -3 -23    9.54    4.03
   9   3 -23   12.39    4.35
   9  -3 -24    1.16    2.58
   9   3 -24    1.91    2.51
   9  -3 -25   10.41    4.30
   9   3 -25    8.39    3.72
   9  -3 -26    2.27    2.29
   9   3 -26    1.25    1.94
   9  -3 -27    3.68    2.86
   9   3 -27    3.96    3.12
   9  -3 -28    3.21    2.63
   9   3 -28    3.54    2.62
   9  -3 -29   -0.00    2.73
   9   3 -29   -0.00    1.75
   9  -3 -30   -0.00    2.02
   9   3 -30   -0.00    2.34
   9  -3 -31    3.05    2.61
   9   3 -31    2.47    2.14
   9  -3 -32    0.99    2.48
   9   3 -32    2.11    2.57
   9  -3 -33    1.83    2.46
   9   3 -33    1.63    2.42
   9  -3 -34    0.00    1.79
   9   3 -34    0.32    2.05
   9   3 -35    1.24    1.99
   9   3 -36   -0.00    1.90
  -9   4   1    3.44    2.40
   9  -4  -1    0.00    2.48
   9   4  -1    2.90    3.28
  -9  -4   1    1.90    3.02
  -9   4   2   34.56    7.03
   9  -4  -2   32.59    7.95
   9   4  -2   53.40   10.05
  -9  -4   2   37.12    7.73
  -9   4   3   32.66    7.19
   9  -4  -3   46.39    9.07
  -9  -4   3   49.76    9.00
  -9   4   4   42.79    8.15
   9  -4  -4   45.66    9.11
  -9  -4   4   40.08    8.34
  -9   4   5   80.46   11.03
  -9  -4   5   61.97   10.83
  -9   4   6    2.79    2.99
  -9  -4   6   -0.00    2.12
  -9   4   7   51.10    8.91
   9   4  -7   54.89   10.17
  -9   4   8   97.49   12.13
   9  -4  -8   73.51   11.78
   9   4  -8   54.60   11.09
  -9   4   9   43.94    8.12
   9  -4  -9   48.60    9.30
   9   4  -9   47.99    9.46
  -9   4  10   -0.00    1.86
   9  -4 -10    1.72    2.35
   9   4 -10   -0.00    2.72
  -9   4  11    4.89    3.19
   9  -4 -11    4.41    3.39
   9   4 -11    0.00    2.66
  -9   4  12    1.08    2.28
   9  -4 -12    2.28    2.94
   9   4 -12    4.62    3.29
  -9   4  13   40.86    7.52
   9  -4 -13   27.96    7.05
   9   4 -13   38.72    8.03
  -9   4  14   10.20    3.98
   9  -4 -14    7.83    3.89
   9   4 -14   12.36    4.49
  -9   4  15   26.89    5.93
   9  -4 -15   20.13    5.76
   9   4 -15   15.26    5.29
  -9   4  16   -0.00    1.70
   9  -4 -16   -0.00    2.50
   9   4 -16    2.22    2.38
  -9   4  17   23.33    5.55
   9  -4 -17   12.06    4.79
   9   4 -17   27.07    6.58
  -9   4  18   46.23    8.28
   9  -4 -18   38.69    8.29
   9   4 -18   47.04    8.82
  -9   4  19   26.28    6.42
   9  -4 -19   30.55    7.12
   9   4 -19   54.03    8.17
   9   4 -19   35.76    7.55
  -9   4  20    3.03    2.53
   9  -4 -20    3.04    2.84
   9   4 -20    0.00    1.59
   9   4 -20    1.65    2.42
  -9   4  21    0.00    1.77
   9  -4 -21    0.35    2.08
   9   4 -21    0.56    2.32
  -9   4  22   12.92    4.31
   9  -4 -22    4.72    3.44
   9   4 -22    7.94    3.77
   9  -4 -23   11.69    4.65
   9   4 -23   24.90    5.85
   9  -4 -24    5.41    3.18
   9   4 -24    6.68    3.50
   9  -4 -25    1.47    2.70
   9   4 -25    3.87    3.26
   9  -4 -26    0.00    1.61
   9   4 -26    0.65    2.02
   9  -4 -27   -0.00    1.69
   9   4 -27    1.78    2.70
   9  -4 -28    1.14    2.60
   9   4 -28    1.31    2.45
   9  -4 -29    8.03    3.87
   9   4 -29    7.55    3.54
   9  -4 -30    2.18    2.38
   9   4 -30    1.31    1.84
   9  -4 -31    1.60    2.39
   9   4 -31    4.45    2.88
   9  -4 -32    1.62    2.34
   9   4 -32    0.00    2.35
   9  -4 -33    3.57    3.45
   9   4 -33    9.76    3.88
   9   4 -34    0.00    2.21
   9   4 -35    3.06    2.75
  -9   5   1   99.23   13.44
   9  -5  -1  102.27   14.76
   9   5  -1   92.07   13.31
  -9  -5   1   92.08   13.85
  -9   5   2   62.33    9.72
   9  -5  -2   31.96    8.53
   9   5  -2   59.21    9.74
  -9  -5   2   49.96    9.56
  -9   5   3   11.82    4.30
   9  -5  -3    6.96    4.58
   9   5  -3    8.16    3.87
  -9  -5   3    6.24    3.92
  -9   5   4   74.02   10.57
   9   5  -4   48.20    9.07
  -9  -5   4   49.71    9.55
  -9   5   5   20.42    5.79
   9   5  -5   41.55    7.56
   9   5  -5   18.75    6.59
  -9   5   6   36.01    7.28
   9   5  -6   48.02    8.25
   9   5  -6   25.32    7.27
  -9   5   7   60.72    9.93
   9   5  -7   61.33    9.86
   9   5  -7   58.18   10.97
  -9   5   8    0.00    2.19
   9  -5  -8   -0.00    2.90
   9   5  -8    2.60    2.78
   9   5  -8    1.91    3.41
  -9   5   9   -0.00    2.28
   9  -5  -9   -0.00    1.76
   9   5  -9    1.32    2.42
   9   5  -9   -0.00    2.31
  -9   5  10    1.53    2.67
   9  -5 -10    1.82    3.14
   9   5 -10    2.95    2.78
   9   5 -10    5.11    3.88
  -9   5  11   53.63    8.84
   9  -5 -11   30.21    7.95
   9   5 -11   53.29    8.80
   9   5 -11   46.46    9.52
  -9   5  12   19.11    5.16
   9  -5 -12   14.23    5.20
   9   5 -12   18.48    5.86
  -9   5  13    0.75    2.32
   9  -5 -13   -0.00    2.27
   9   5 -13    0.00    2.96
  -9   5  14   18.30    5.36
   9  -5 -14   24.46    6.42
   9   5 -14   13.72    5.25
  -9   5  15   24.36    5.70
   9  -5 -15   17.82    5.72
   9   5 -15   12.09    4.87
  -9   5  16   32.20    6.56
   9  -5 -16   21.13    5.95
   9   5 -16   24.07    6.29
  -9   5  17   18.39    5.46
   9  -5 -17   15.06    5.16
   9   5 -17   27.38    6.93
  -9   5  18    0.93    2.11
   9  -5 -18    3.00    3.10
   9   5 -18    2.02    2.84
  -9   5  19    3.57    2.68
   9  -5 -19    2.63    3.02
   9   5 -19    2.10    3.15
  -9   5  20    3.51    2.91
   9  -5 -20    7.57    3.88
   9   5 -20    3.79    3.30
  -9   5  21   30.19    6.67
   9  -5 -21   27.49    6.75
   9   5 -21   29.02    6.69
  -9   5  22   16.82    5.09
   9  -5 -22   23.98    5.94
   9   5 -22   14.13    4.97
   9  -5 -23    2.14    2.58
   9   5 -23    2.56    2.51
   9  -5 -24    1.65    2.95
   9   5 -24    0.21    2.51
   9  -5 -25    0.35    2.11
   9   5 -25    2.40    2.65
   9  -5 -26    9.87    4.20
   9   5 -26    7.99    3.86
   9  -5 -27    8.30    4.16
   9   5 -27   10.36    4.07
   9  -5 -28    0.56    2.11
   9   5 -28    0.79    2.13
   9  -5 -29   -0.00    1.79
   9   5 -29    1.27    2.29
   9  -5 -30    1.35    2.54
   9   5 -30    2.26    2.62
   9  -5 -31    2.84    2.91
   9   5 -31   -0.00    2.03
   9  -5 -32   -0.00    1.81
   9   5 -32    1.75    2.29
   9   5 -33    5.51    3.25
   9   5 -34   -0.00    1.75
  -9   6   1   -0.00    2.55
   9  -6  -1    1.66    2.50
   9   6  -1    0.83    2.99
  -9  -6   1    0.09    2.75
  -9   6   2   85.25   12.46
   9  -6  -2   71.47   12.93
   9   6  -2  115.00   14.15
  -9  -6   2   84.22   13.26
  -9   6   3   17.96    5.18
   9  -6  -3   26.99    7.35
   9   6  -3   31.25    6.98
   9   6  -3   29.15    7.62
  -9   6   4   26.98    6.58
   9   6  -4   33.43    7.16
   9   6  -4   19.64    6.63
  -9   6   5   18.89    5.39
   9   6  -5   30.24    6.51
   9   6  -5   10.39    5.12
  -9   6   6   10.43    4.40
   9   6  -6    5.40    3.23
   9   6  -6   15.68    5.46
  -9   6   7   24.23    6.04
   9  -6  -7   26.39    6.77
   9   6  -7   18.48    5.35
   9   6  -7   14.19    5.36
  -9   6   8   79.45   11.16
   9  -6  -8   56.39   10.52
   9   6  -8   65.75   10.38
   9   6  -8   48.44   10.41
  -9   6   9    9.71    4.07
   9  -6  -9    4.99    3.70
   9   6  -9   10.43    4.10
   9   6  -9   14.98    5.73
  -9   6  10    0.00    1.80
   9  -6 -10   -0.00    2.58
   9   6 -10    0.00    2.28
   9   6 -10    0.63    2.10
  -9   6  11   -0.00    2.43
   9  -6 -11    0.73    2.37
   9   6 -11    0.96    2.09
   9   6 -11    4.92    3.29
  -9   6  12   39.61    7.64
   9  -6 -12   26.80    6.77
   9   6 -12   32.85    7.06
   9   6 -12   24.61    6.88
  -9   6  13   15.56    5.00
   9  -6 -13   16.54    5.83
   9   6 -13   18.90    5.35
   9   6 -13   14.53    5.21
  -9   6  14   30.56    6.88
   9  -6 -14   37.20    7.89
   9   6 -14   34.42    7.10
   9   6 -14   21.52    6.44
  -9   6  15    3.36    2.78
   9  -6 -15    0.81    2.25
   9   6 -15    2.96    2.92
   9   6 -15    3.47    3.18
  -9   6  16    0.16    1.92
   9  -6 -16    0.00    2.64
   9   6 -16    0.00    2.11
   9   6 -16    3.86    2.89
  -9   6  17   10.02    4.21
   9  -6 -17   16.98    5.37
   9   6 -17   13.41    4.38
   9   6 -17   13.28    5.02
  -9   6  18   31.65    6.94
   9  -6 -18   31.67    7.52
   9   6 -18   21.92    6.20
  -9   6  19    6.49    3.67
   9  -6 -19    8.15    3.90
   9   6 -19   -0.00    2.60
  -9   6  20    6.38    3.37
   9  -6 -20    3.76    3.53
   9   6 -20    2.16    3.29
  -9   6  21   -0.00    1.78
   9  -6 -21    3.98    3.29
   9   6 -21    2.33    2.69
  -9   6  22    3.27    2.65
   9  -6 -22    2.29    2.34
   9   6 -22    2.88    2.54
   9  -6 -23    7.15    3.74
   9   6 -23   10.57    4.16
   9  -6 -24    6.59    3.50
   9   6 -24    3.56    2.76
   9  -6 -25    6.55    3.82
   9   6 -25    0.00    2.52
   9  -6 -26    2.32    2.52
   9   6 -26    0.00    2.51
   9  -6 -27   -0.00    2.20
   9   6 -27    0.00    2.18
   9  -6 -28    5.94    3.57
   9   6 -28   -0.00    2.09
   9  -6 -29    3.05    3.10
   9   6 -29    0.00    2.10
   9  -6 -30    4.49    3.31
   9   6 -30    1.56    2.61
   9  -6 -31   -0.00    2.68
   9   6 -31    1.18    2.52
  -9   7   1   10.77    4.17
   9  -7  -1   12.41    5.42
   9   7  -1    8.49    3.90
  -9   7   2    6.50    3.59
   9  -7  -2    4.79    3.75
   9   7  -2    2.79    2.59
  -9   7   3   -0.00    2.52
   9   7  -3    0.00    2.73
  -9   7   4   15.90    4.90
   9   7  -4   23.76    6.00
  -9   7   5   14.39    4.74
   9   7  -5   12.43    4.48
  -9   7   6   34.45    7.59
   9  -7  -6   43.53    9.02
   9   7  -6   43.21    8.43
  -9   7   7    6.30    3.32
   9  -7  -7    9.33    4.54
   9   7  -7    6.52    3.78
  -9   7   8    0.11    1.85
   9  -7  -8    4.61    3.55
   9   7  -8    2.08    2.53
  -9   7   9   15.01    4.95
   9  -7  -9    7.08    4.22
   9   7  -9    7.92    3.97
  -9   7  10    9.23    4.08
   9  -7 -10   11.98    5.10
   9   7 -10   15.89    5.04
   9   7 -10    8.27    4.96
  -9   7  11   13.58    4.51
   9  -7 -11   10.00    4.48
   9   7 -11   13.71    4.68
   9   7 -11   18.56    6.07
  -9   7  12   55.39    9.23
   9  -7 -12   33.92    8.22
   9   7 -12   54.49    9.28
   9   7 -12   34.49    8.39
  -9   7  13    6.21    3.33
   9  -7 -13   -0.00    2.69
   9   7 -13    3.77    3.26
   9   7 -13    0.00    2.58
  -9   7  14    9.57    3.85
   9  -7 -14    3.57    3.34
   9   7 -14   -0.00    2.41
   9   7 -14    5.22    3.67
  -9   7  15    4.25    3.16
   9  -7 -15   -0.00    2.83
   9   7 -15    0.00    2.27
   9   7 -15    6.16    4.19
  -9   7  16   43.13    8.16
   9  -7 -16   37.51    8.41
   9   7 -16   37.23    7.81
   9   7 -16   35.19    8.24
  -9   7  17    0.66    2.29
   9  -7 -17    5.83    3.80
   9   7 -17    1.77    3.07
   9   7 -17    5.03    3.61
  -9   7  18    0.00    1.65
   9  -7 -18   -0.00    2.00
   9   7 -18   -0.00    2.21
   9   7 -18   -0.00    2.20
  -9   7  19    0.00    1.94
   9  -7 -19    0.83    2.24
   9   7 -19    1.52    2.33
  -9   7  20   11.68    4.68
   9  -7 -20    9.53    4.20
   9   7 -20    9.23    4.44
  -9   7  21    8.79    4.25
   9  -7 -21    8.91    4.02
  -9   7  22   10.45    4.60
   9  -7 -22    8.11    4.45
   9  -7 -23   -0.00    3.11
   9  -7 -24    2.12    2.81
   9  -7 -25   -0.00    2.30
   9  -7 -26    7.08    4.19
   9  -7 -27    9.15    4.13
   9  -7 -28    1.72    2.83
   9  -7 -29   -0.00    3.06
   9  -7 -30   -0.00    2.60
  -9   8   1   17.65    5.58
   9  -8  -1   16.93    6.03
   9   8  -1   18.23    5.73
  -9   8   2   22.64    6.18
   9   8  -2   24.24    6.45
  -9   8   3   -0.00    2.14
   9   8  -3   -0.00    3.24
  -9   8   4   32.88    7.60
   9   8  -4   54.18    9.64
  -9   8   5   -0.00    2.76
   9  -8  -5    4.72    3.51
   9   8  -5    0.29    2.57
  -9   8   6   -0.00    1.97
   9  -8  -6    3.76    3.43
   9   8  -6    1.90    2.65
  -9   8   7    2.49    2.59
   9  -8  -7    0.76    2.36
   9   8  -7    5.35    3.42
  -9   8   8   60.57   10.19
   9  -8  -8   52.12   10.61
   9   8  -8   58.01   10.17
  -9   8   9   -0.00    2.49
   9  -8  -9    5.13    3.58
   9   8  -9   11.40    4.60
  -9   8  10   18.32    5.65
   9  -8 -10   14.08    5.23
   9   8 -10   16.80    5.53
  -9   8  11    0.54    1.84
   9  -8 -11    2.93    3.13
   9   8 -11    6.19    3.77
  -9   8  12   18.18    5.66
   9  -8 -12   14.42    5.40
   9   8 -12   11.40    4.69
  -9   8  13    0.56    2.40
   9  -8 -13    0.13    2.30
   9   8 -13   -0.00    1.98
  -9   8  14   24.44    6.48
   9  -8 -14   18.66    6.35
   9   8 -14   21.93    6.27
  -9   8  15   -0.00    2.33
   9  -8 -15    1.13    3.26
   9   8 -15    0.00    1.89
  -9   8  16    1.15    2.31
   9  -8 -16   -0.00    2.67
   9   8 -16    3.35    3.11
  -9   8  17   -0.00    2.09
   9  -8 -17    1.63    3.07
   9   8 -17    4.28    3.41
  -9   8  18   10.48    4.16
   9  -8 -18   15.17    5.68
   9   8 -18   18.67    5.66
  -9   8  19    2.99    2.84
   9  -8 -19    0.66    3.43
  -9   8  20   10.46    4.30
   9  -8 -20   11.72    4.73
  -9   8  21   -0.00    1.76
   9  -8 -21    0.98    2.78
  -9   8  22    0.00    2.20
   9  -8 -22   -0.00    2.47
  -9   8  23    0.48    1.91
   9  -8 -23    1.94    2.86
   9  -8 -24    9.45    4.53
   9  -8 -25    1.70    2.80
   9  -8 -26    3.92    3.84
   9  -8 -27    1.52    2.55
   9  -8 -28    0.42    3.18
   9  -8 -29    0.91    2.02
  -9   9   1    6.92    3.72
   9   9  -1    7.28    4.42
  -9   9   2   29.35    6.97
   9   9  -2   15.98    5.65
  -9   9   3    0.00    1.92
   9  -9  -3   -0.00    3.28
   9   9  -3    4.06    3.58
  -9   9   4    4.88    3.64
   9  -9  -4    7.63    4.75
   9   9  -4    4.58    3.57
  -9   9   5    5.20    3.38
   9  -9  -5    6.64    4.37
   9   9  -5    4.56    3.66
  -9   9   6   61.36   10.31
   9  -9  -6   43.47    9.95
   9   9  -6   49.40    9.54
  -9   9   7    1.82    2.64
   9  -9  -7    1.77    3.27
   9   9  -7   -0.00    2.40
  -9   9   8    2.70    2.87
   9  -9  -8    0.70    2.10
   9   9  -8   -0.00    2.55
  -9   9   9    1.06    2.62
   9  -9  -9   -0.00    2.11
   9   9  -9   -0.00    2.75
  -9   9  10   12.79    4.78
   9  -9 -10    4.72    3.89
   9   9 -10   16.25    5.25
  -9   9  11   -0.00    2.54
   9  -9 -11    2.49    3.32
   9   9 -11    0.85    2.60
  -9   9  12   31.24    7.31
   9  -9 -12   24.53    7.42
   9   9 -12   27.32    6.88
  -9   9  13    0.66    2.44
   9  -9 -13    3.28    3.12
   9   9 -13    2.66    2.73
  -9   9  14   -0.00    2.14
   9  -9 -14    1.69    3.09
   9   9 -14    4.67    3.10
  -9   9  15    3.69    3.23
   9  -9 -15    1.77    3.17
   9   9 -15    0.29    2.18
  -9   9  16   19.06    5.86
   9  -9 -16   12.78    5.57
   9   9 -16   26.30    6.68
  -9   9  17    1.71    3.01
   9  -9 -17   -0.00    3.03
   9   9 -17    0.32    2.94
  -9   9  18    0.00    2.12
   9  -9 -18    0.24    2.83
   9   9 -18    0.84    2.23
  -9   9  19   -0.00    2.41
   9  -9 -19   -0.00    3.28
  -9   9  20    3.47    3.22
   9  -9 -20   10.44    5.22
  -9   9  21    0.00    2.67
   9  -9 -21   -0.00    2.85
  -9   9  22    8.19    4.13
   9  -9 -22   10.06    4.67
  -9   9  23    1.72    2.27
   9  -9 -23    2.24    3.11
   9  -9 -24    2.67    3.74
   9  -9 -25    4.91    3.72
   9  -9 -26   10.53    4.63
   9  -9 -27   -0.00    2.90
  -9  10   1    4.44    3.10
   9  10  -1    0.96    2.27
  -9  10   2   13.41    5.51
   9 -10  -2   15.86    6.01
   9  10  -2   18.47    5.80
  -9  10   3    5.40    4.10
   9 -10  -3    5.62    4.06
   9  10  -3   -0.00    2.19
  -9  10   4   21.80    6.57
   9 -10  -4   31.12    8.34
   9  10  -4   35.32    8.09
  -9  10   5   -0.00    3.20
   9 -10  -5   -0.00    3.31
   9  10  -5    2.94    3.22
  -9  10   6    1.27    3.02
   9 -10  -6    6.91    4.00
   9  10  -6    0.00    1.90
  -9  10   7    2.78    3.06
   9 -10  -7    0.00    2.81
   9  10  -7   -0.00    2.82
  -9  10   8   23.54    6.25
   9 -10  -8    8.60    5.07
   9  10  -8   22.37    6.48
  -9  10   9    3.45    3.26
   9 -10  -9    2.78    3.81
   9  10  -9    2.92    3.11
  -9  10  10    6.28    3.76
   9 -10 -10    3.28    4.51
   9  10 -10    4.23    3.27
  -9  10  11    5.93    4.10
   9 -10 -11    6.10    4.55
   9  10 -11    1.89    2.37
  -9  10  12    4.02    3.04
   9 -10 -12   10.60    4.76
   9  10 -12    5.39    3.88
  -9  10  13    0.17    2.39
   9 -10 -13    1.53    3.10
   9  10 -13   -0.00    2.76
  -9  10  14   17.17    5.60
   9 -10 -14   12.46    6.12
   9  10 -14   24.93    6.72
  -9  10  15    1.24    2.69
   9 -10 -15   -0.00    3.37
   9  10 -15    0.00    2.39
  -9  10  16   -0.00    1.93
   9 -10 -16   -0.00    2.62
   9  10 -16    3.47    2.85
  -9  10  17    1.01    2.68
   9 -10 -17    2.32    3.92
   9  10 -17   -0.00    2.20
  -9  10  18   13.73    5.25
   9 -10 -18   19.48    6.36
  -9  10  19    0.00    2.36
   9 -10 -19    0.34    2.49
  -9  10  20    5.12    3.68
   9 -10 -20    5.09    3.53
  -9  10  21    0.00    2.04
   9 -10 -21   -0.00    3.57
  -9  10  22   10.22    4.46
   9 -10 -22   -0.00    2.81
  -9  10  23    2.44    2.59
   9 -10 -23    5.29    4.36
   9 -10 -24    4.17    4.36
   9 -10 -25   -0.00    3.28
   9 -10 -26    0.00    2.89
  -9  11   1    1.14    2.45
   9  11  -1    1.01    2.36
  -9  11   2   12.31    5.24
   9  11  -2   27.49    7.28
  -9  11   3    1.03    2.28
   9  11  -3   -0.00    2.35
  -9  11   4    9.74    4.81
   9 -11  -4   14.46    6.04
   9  11  -4   15.87    5.77
  -9  11   5   -0.00    2.66
   9 -11  -5   -0.00    3.12
   9  11  -5   -0.00    2.30
  -9  11   6   14.61    5.57
   9 -11  -6   11.50    5.55
   9  11  -6   16.19    6.03
  -9  11   7    2.34    2.62
   9 -11  -7    0.00    2.31
   9  11  -7   -0.00    3.10
  -9  11   8   -0.00    3.18
   9 -11  -8   -0.00    2.57
   9  11  -8    0.71    2.83
  -9  11   9    0.64    3.21
   9 -11  -9   -0.00    2.86
   9  11  -9    0.00    2.82
  -9  11  10   21.45    6.13
   9 -11 -10    0.65    3.62
   9  11 -10   15.91    5.72
  -9  11  11    5.17    3.82
   9 -11 -11   -0.00    3.72
   9  11 -11    0.00    2.43
  -9  11  12    4.84    4.06
   9 -11 -12   14.41    5.99
   9  11 -12   11.11    5.06
  -9  11  13   -0.00    2.43
   9 -11 -13    0.35    2.66
   9  11 -13   -0.00    2.90
  -9  11  14    2.18    2.94
   9 -11 -14    1.43    3.05
   9  11 -14    4.57    3.99
  -9  11  15    3.29    3.72
   9 -11 -15    0.86    2.32
   9  11 -15    0.00    2.79
  -9  11  16   23.76    6.68
   9 -11 -16   10.74    5.62
   9  11 -16   23.76    7.29
  -9  11  17   -0.00    2.29
   9 -11 -17    0.97    3.47
   9  11 -17   -0.00    2.90
  -9  11  18    2.33    3.58
   9 -11 -18   -0.00    2.81
  -9  11  19   -0.00    2.16
   9 -11 -19    1.24    4.05
  -9  11  20    7.67    4.27
   9 -11 -20    0.00    3.36
  -9  11  21   -0.00    2.36
   9 -11 -21    0.23    2.74
  -9  11  22    7.69    4.10
   9 -11 -22    0.00    4.12
  -9  11  23   -0.00    1.85
   9 -11 -23    3.00    3.68
   9 -11 -24   -0.00    2.79
  -9  12   1    0.62    2.75
   9  12  -1    1.66    3.67
  -9  12   2    4.18    3.72
   9  12  -2    1.81    3.07
  -9  12   3    2.36    2.56
   9  12  -3   -0.00    2.46
  -9  12   4   20.46    6.28
   9  12  -4    9.17    5.14
  -9  12   5    0.00    2.09
   9  12  -5    3.98    3.60
  -9  12   6    0.00    2.86
   9 -12  -6    1.91    3.43
   9  12  -6    2.13    3.03
  -9  12   7    0.90    2.84
   9 -12  -7   -0.00    2.98
   9  12  -7    7.67    4.63
  -9  12   8   16.79    6.13
   9 -12  -8   15.44    6.19
   9  12  -8   24.79    7.27
  -9  12   9    0.00    2.14
   9 -12  -9    2.04    4.01
   9  12  -9    0.00    2.60
  -9  12  10    0.00    3.16
   9 -12 -10    1.70    3.81
   9  12 -10    5.68    4.57
  -9  12  11    0.00    2.81
   9 -12 -11   -0.00    2.09
   9  12 -11   -0.00    2.86
  -9  12  12    1.03    3.05
   9 -12 -12    1.82    3.49
   9  12 -12    4.35    3.49
  -9  12  13    0.28    2.87
   9 -12 -13    0.62    3.36
   9  12 -13   -0.00    2.67
  -9  12  14    2.04    3.33
   9 -12 -14    2.23    4.26
   9  12 -14   10.06    4.73
  -9  12  15   -0.00    3.05
   9 -12 -15   -0.00    3.48
   9  12 -15    0.00    3.07
  -9  12  16   -0.00    3.14
   9 -12 -16   -0.00    2.34
   9  12 -16    0.33    3.19
  -9  12  17   -0.00    2.71
   9 -12 -17   -0.00    3.52
  -9  12  18    7.27    4.45
   9 -12 -18    1.95    2.77
  -9  12  19    1.16    2.70
   9 -12 -19   -0.00    1.92
  -9  12  20    8.40    3.97
   9 -12 -20    7.16    4.83
  -9  12  21   -0.00    1.77
   9 -12 -21    1.99    3.58
  -9  12  22   -0.00    2.62
   9 -12 -22   -0.00    2.59
  -9  12  23    2.97    3.07
   9 -12 -23    0.79    3.19
  -9  13   1    8.00    4.35
   9  13  -1    6.90    4.93
  -9  13   2    3.23    3.25
   9  13  -2    5.69    4.30
  -9  13   3   -0.00    3.43
   9  13  -3   -0.00    3.19
  -9  13   4   -0.00    1.94
   9  13  -4    1.67    3.55
  -9  13   5    0.00    2.98
   9  13  -5    1.18    2.93
  -9  13   6    2.39    3.39
   9  13  -6    9.79    5.17
  -9  13   7   -0.00    2.33
   9  13  -7   -0.00    2.15
  -9  13   8    2.52    3.30
   9  13  -8    1.42    3.36
  -9  13   9   -0.00    2.56
   9 -13  -9    0.00    3.67
   9  13  -9    8.26    4.44
  -9  13  10   12.57    5.23
   9 -13 -10    1.91    3.77
   9  13 -10    8.14    4.79
  -9  13  11    0.99    2.72
   9 -13 -11    1.23    3.74
   9  13 -11    1.23    2.96
  -9  13  12    8.41    4.50
   9 -13 -12    3.08    4.06
   9  13 -12    2.62    3.53
  -9  13  13    0.86    2.71
   9 -13 -13    8.47    5.18
   9  13 -13    0.00    2.56
  -9  13  14   -0.00    2.76
   9 -13 -14   -0.00    4.51
   9  13 -14   -0.00    3.01
  -9  13  15    0.00    2.98
   9 -13 -15   -0.00    3.51
   9  13 -15    1.84    3.51
  -9  13  16   11.92    5.00
   9 -13 -16    3.59    4.02
  -9  13  17   -0.00    3.25
   9 -13 -17    3.06    3.91
  -9  13  18   -0.00    3.00
   9 -13 -18    0.56    2.86
  -9  13  19   -0.00    3.43
   9 -13 -19    3.43    3.93
  -9  13  20    4.31    3.80
   9 -13 -20    0.16    2.74
  -9  13  21   -0.00    3.10
   9 -13 -21   -0.00    2.57
  -9  13  22    0.95    2.79
  -9  13  23    4.99    3.41
  -9  14   1    2.74    3.89
   9  14  -1    1.90    3.86
  -9  14   2    4.16    3.43
   9  14  -2   -0.00    3.33
  -9  14   3    4.75    3.53
   9  14  -3    5.71    4.35
  -9  14   4   10.99    4.83
   9  14  -4   12.56    5.75
  -9  14   5   -0.00    3.24
   9  14  -5   -0.00    2.77
  -9  14   6    0.60    2.92
   9  14  -6    1.01    2.65
  -9  14   7    5.47    4.59
   9  14  -7    2.44    3.57
  -9  14   8    0.00    3.35
   9  14  -8    0.00    2.82
  -9  14   9    4.83    3.37
   9  14  -9   -0.00    3.19
  -9  14  10    0.00    3.56
   9  14 -10    0.59    2.91
  -9  14  11   -0.00    2.83
   9  14 -11   -0.00    2.70
  -9  14  12    1.81    3.39
   9 -14 -12   -0.00    3.10
   9  14 -12    0.00    2.95
  -9  14  13   -0.00    2.91
   9 -14 -13    3.72    4.22
   9  14 -13    2.48    3.36
  -9  14  14    1.38    3.13
   9 -14 -14    0.00    4.09
   9  14 -14    1.99    3.37
  -9  14  15    3.20    3.60
   9 -14 -15   -0.00    2.70
   9  14 -15   -0.00    2.63
  -9  14  16    2.66    3.26
   9 -14 -16   -0.00    3.12
  -9  14  17    0.83    2.95
   9 -14 -17   -0.00    2.87
  -9  14  18    1.38    2.60
   9 -14 -18    0.77    4.28
  -9  14  19    0.04    3.14
   9 -14 -19    0.07    1.94
  -9  14  20   -0.00    2.73
   9  15  -1   -0.00    3.42
   9  15  -2    8.79    5.09
   9  15  -3    1.02    2.85
   9  15  -4   -0.00    2.72
   9  15  -5   -0.00    3.32
   9  15  -6    3.50    4.08
   9  15  -7    3.84    4.28
   9  15  -8   -0.00    2.62
   9  15  -9    1.05    2.85
   9  15 -10    0.00    4.21
   9  15 -11    3.72    3.78
   9  15 -12    0.82    3.03
   9  15 -13    0.34    2.97
   9  15 -14   -0.00    2.64
   9 -15 -15    0.75    3.65
   9 -15 -16   -0.00    3.22
   9 -15 -17    0.84    3.59
  -8   0   1   -0.00    1.73
  -8   0   1   -0.00    2.00
   8   0  -1    0.63    2.29
  -8   0   2  432.74   41.01
   8   0  -2  445.81   42.52
  -8   0   3   -0.00    2.04
   8   0  -3   -0.00    2.02
  -8   0   4   69.52    9.59
   8   0  -4   50.37    9.42
  -8   0   5    0.68    1.67
   8   0  -5    1.45    2.67
  -8   0   6   70.23   10.44
   8   0  -6   87.86   12.02
  -8   0   7    0.32    1.85
   8   0  -7    1.38    2.38
  -8   0   8  166.84   18.58
   8   0  -8  169.18   19.61
  -8   0   9   -0.00    1.89
   8   0  -9    0.66    1.93
  -8   0  10    0.80    1.83
  -8   0  11   -0.00    1.47
  -8   0  12  144.62   16.47
  -8   0  13    0.57    1.90
   8   0 -13    0.01    2.05
  -8   0  14   54.98    8.44
   8   0 -14   48.80    8.55
  -8   0  15    1.24    1.70
   8   0 -15   -0.00    2.05
  -8   0  16    3.62    2.59
   8   0 -16    9.01    3.45
  -8   0  17    0.12    1.99
   8   0 -17    3.77    2.35
  -8   0  18   85.03   11.34
   8   0 -18   85.76   11.87
  -8   0  19    1.61    2.22
   8   0 -19    0.28    2.35
  -8   0  20    6.71    3.06
   8   0 -20   14.56    4.28
  -8   0  21   -0.00    2.03
   8   0 -21   -0.00    1.89
   8   0 -22   57.17    9.03
   8   0 -23   -0.00    2.25
   8   0 -24   18.90    4.89
   8   0 -25   -0.00    2.01
   8   0 -26    0.97    2.04
   8   0 -27    0.11    1.61
   8   0 -28   27.86    5.76
   8   0 -29   -0.00    2.25
   8   0 -30    2.93    2.70
   8   0 -31   -0.00    1.94
   8   0 -32    6.01    2.81
   8   0 -33   -0.00    1.82
   8   0 -34    7.30    2.98
   8   0 -35    0.17    1.66
   8   0 -36    0.00    1.74
   8   0 -37    0.70    1.53
   8   0 -38    4.10    2.28
  -8   1   1   55.98    8.21
  -8   1   1   35.36    6.98
   8  -1  -1   35.52    7.81
   8   1  -1   32.73    7.85
  -8  -1   1   52.78    8.33
  -8   1   2    1.72    2.40
   8  -1  -2    1.76    2.78
   8   1  -2    2.46    2.85
  -8  -1   2    3.42    2.35
  -8   1   3    0.44    1.86
   8  -1  -3    2.45    2.74
   8   1  -3   13.20    4.75
  -8  -1   3    1.47    2.39
  -8   1   4   33.40    6.41
   8  -1  -4   51.87    8.61
   8   1  -4   25.45    6.54
  -8  -1   4   32.69    6.51
  -8   1   5    2.66    2.30
   8  -1  -5    1.75    2.71
   8   1  -5    7.47    3.63
  -8  -1   5    0.00    1.93
  -8   1   6   79.46   10.60
   8  -1  -6   58.96   10.36
   8   1  -6   73.94   11.26
  -8  -1   6   72.75   10.45
  -8   1   7    4.85    2.70
   8  -1  -7    1.11    2.62
   8   1  -7    3.46    3.11
  -8  -1   7    1.29    2.07
  -8   1   8    3.31    2.37
   8  -1  -8    4.37    2.89
   8   1  -8    7.58    3.51
  -8  -1   8    6.59    3.33
  -8   1   9    9.62    3.48
   8  -1  -9   10.83    4.27
  -8  -1   9    8.44    3.51
  -8   1  10   79.26   11.92
  -8  -1  10  147.90   14.63
  -8   1  11    8.75    3.30
  -8  -1  11    2.53    2.47
  -8   1  12    6.85    3.25
  -8  -1  12   12.62    3.87
  -8   1  13   -0.00    1.80
   8  -1 -13   -0.00    1.80
   8   1 -13    0.71    2.05
  -8  -1  13    0.06    1.60
  -8   1  14   57.78    8.89
   8  -1 -14   65.88    9.89
   8   1 -14   55.16    9.48
  -8  -1  14   64.57    9.33
  -8   1  15   34.00    6.65
   8  -1 -15   46.33    7.93
   8   1 -15   46.66    7.99
  -8  -1  15   38.19    7.09
  -8   1  16   60.11    8.86
   8  -1 -16   56.32    9.16
   8   1 -16   45.25    8.61
  -8  -1  16   65.67    9.16
  -8   1  17    0.92    1.92
   8  -1 -17    5.40    2.78
   8   1 -17    0.00    1.82
  -8  -1  17    2.29    2.02
  -8   1  18    1.60    2.42
   8  -1 -18    0.94    1.70
   8   1 -18    1.58    1.85
  -8  -1  18    3.35    2.44
  -8   1  19    5.64    2.69
   8  -1 -19    8.06    3.50
   8   1 -19   11.14    3.78
  -8  -1  19    4.13    2.89
  -8   1  20   16.22    4.19
   8  -1 -20   13.57    4.25
   8   1 -20    8.35    3.59
  -8  -1  20   32.03    5.76
  -8   1  21   -0.00    1.58
   8  -1 -21    0.07    1.60
   8   1 -21   -0.00    1.78
  -8  -1  21    3.71    2.38
   8  -1 -22   42.67    7.50
   8   1 -22   39.61    7.46
   8  -1 -23    0.00    2.32
   8   1 -23    3.42    2.58
   8  -1 -24    8.02    3.40
   8   1 -24   11.71    3.75
   8  -1 -25    0.13    1.88
   8   1 -25    1.88    1.75
   8  -1 -26    4.17    2.87
   8   1 -26   11.49    3.74
   8  -1 -27    1.21    1.97
   8   1 -27    2.82    2.28
   8  -1 -28    0.19    1.81
   8   1 -28   -0.00    1.22
   8  -1 -29   -0.00    1.35
   8   1 -29    0.00    1.62
   8  -1 -30   14.10    4.11
   8   1 -30   11.84    3.78
   8  -1 -31    0.60    1.82
   8   1 -31    0.59    1.61
   8  -1 -32    8.38    3.11
   8   1 -32    1.84    2.15
   8  -1 -33   -0.00    2.03
   8   1 -33   -0.00    1.81
   8  -1 -34    5.35    2.74
   8   1 -34    0.04    1.59
   8  -1 -35    0.00    1.52
   8   1 -35    0.97    1.97
   8  -1 -36   10.95    3.65
   8   1 -36    8.27    2.98
   8  -1 -37    0.00    1.56
   8   1 -37   -0.00    1.66
   8  -1 -38   -0.00    1.93
   8   1 -38    2.00    1.72
   8   1 -39   -0.00    1.58
  -8   2   1   -0.00    2.02
  -8   2   1    0.99    1.94
   8  -2  -1    0.00    1.91
   8   2  -1    0.00    2.78
  -8  -2   1    2.99    2.83
  -8   2   2   58.25    8.86
   8  -2  -2   59.98    9.89
   8   2  -2   49.00    9.51
  -8  -2   2   59.85    9.38
  -8   2   3   11.03    3.69
   8  -2  -3   15.60    4.71
   8   2  -3   16.68    5.31
  -8  -2   3    3.99    2.58
  -8   2   4   39.49    7.01
   8  -2  -4   32.10    7.22
   8   2  -4   27.76    6.96
  -8  -2   4   39.04    7.15
  -8   2   5    2.95    2.49
   8  -2  -5    5.21    3.34
   8   2  -5    7.35    3.63
  -8  -2   5    8.15    3.42
  -8   2   6   90.14   11.23
   8  -2  -6   65.78   10.98
   8   2  -6   85.54   12.28
  -8  -2   6   68.85   10.63
  -8   2   7   36.78    6.70
   8  -2  -7   33.30    6.94
   8   2  -7   37.51    7.63
  -8  -2   7   24.39    6.07
  -8   2   8   82.98   11.49
   8  -2  -8  110.41   13.54
   8   2  -8   85.16   12.68
  -8  -2   8   87.73   11.93
  -8   2   9    8.18    3.29
  -8  -2   9   10.16    3.88
  -8   2  10    1.06    1.86
  -8  -2  10   -0.00    1.67
  -8   2  11    5.40    2.66
  -8  -2  11    0.25    1.60
  -8   2  12   42.95    7.42
   8   2 -12   39.50    7.83
  -8  -2  12   46.63    7.72
  -8   2  13   26.29    5.38
   8  -2 -13   16.38    4.92
   8   2 -13   25.84    5.99
  -8  -2  13   26.44    5.68
  -8   2  14   21.84    5.14
   8  -2 -14   16.80    5.00
   8   2 -14   28.20    6.21
  -8  -2  14   20.79    5.10
  -8   2  15   21.46    4.91
   8  -2 -15   13.95    4.62
   8   2 -15   17.24    5.10
  -8  -2  15   19.79    5.05
  -8   2  16   22.81    5.24
   8  -2 -16   34.97    6.69
   8   2 -16   27.08    6.08
  -8  -2  16   17.75    5.05
  -8   2  17   21.62    5.03
   8  -2 -17   10.69    4.05
   8   2 -17   24.67    5.75
  -8  -2  17   26.03    5.46
  -8   2  18  135.44   15.63
   8  -2 -18  134.44   16.22
   8   2 -18  134.61   16.22
  -8  -2  18  134.44   15.80
  -8   2  19    2.65    2.25
   8  -2 -19    1.03    1.88
   8   2 -19    3.42    2.78
  -8  -2  19    3.45    2.81
  -8   2  20    0.00    1.98
   8  -2 -20   -0.00    2.04
   8   2 -20    2.27    2.57
  -8  -2  20    1.98    1.82
  -8   2  21    0.50    2.08
   8  -2 -21    6.43    3.04
   8   2 -21    5.25    2.75
  -8   2  22   30.59    5.90
   8  -2 -22   27.42    5.99
   8   2 -22   23.73    5.58
   8  -2 -23    0.00    2.21
   8   2 -23    0.00    2.37
   8  -2 -24    4.44    2.69
   8   2 -24    3.53    2.44
   8  -2 -25    0.31    1.27
   8   2 -25   -0.00    1.57
   8  -2 -26    0.00    2.07
   8   2 -26    4.95    2.87
   8  -2 -27    0.17    1.70
   8   2 -27    1.04    1.95
   8  -2 -28    8.99    3.60
   8   2 -28   10.73    3.80
   8  -2 -29    1.84    2.36
   8   2 -29    0.20    1.56
   8  -2 -30    2.10    1.95
   8   2 -30    1.80    2.01
   8  -2 -31    0.00    1.64
   8   2 -31   -0.00    1.72
   8  -2 -32    4.40    2.87
   8   2 -32    6.16    2.77
   8  -2 -33    0.90    1.81
   8   2 -33    2.07    2.02
   8  -2 -34    9.11    3.44
   8   2 -34   14.34    3.88
   8  -2 -35    1.76    2.14
   8   2 -35    1.58    1.68
   8  -2 -36    2.29    2.21
   8   2 -36   -0.00    1.44
   8  -2 -37   -0.00    1.85
   8   2 -37    1.36    1.97
   8   2 -38    1.92    1.97
   8   2 -39   -0.00    1.92
   8  -3  -1   73.54   12.03
   8   3  -1   80.25   12.74
  -8  -3   1   94.63   12.33
   8  -3  -2    0.00    2.08
   8   3  -2    4.26    3.56
  -8  -3   2    0.65    2.30
  -8   3   3   46.90    7.61
   8  -3  -3   24.98    6.70
   8   3  -3   25.95    6.90
  -8  -3   3   41.23    7.31
  -8   3   4  102.06   13.09
   8  -3  -4   95.12   13.63
   8   3  -4  108.71   14.59
  -8  -3   4   97.18   13.23
  -8   3   5   11.24    3.95
   8  -3  -5    9.58    4.14
   8   3  -5    9.73    4.48
  -8  -3   5    9.96    3.87
  -8   3   6   26.05    5.86
   8  -3  -6   35.08    7.30
   8   3  -6   27.07    6.62
  -8  -3   6   25.83    6.03
  -8   3   7   16.03    4.32
   8  -3  -7    9.14    3.95
   8   3  -7    5.34    3.32
  -8  -3   7   22.01    5.25
  -8   3   8    6.77    2.92
   8  -3  -8    4.45    3.28
  -8  -3   8    4.46    2.40
  -8   3   9    0.64    1.73
  -8  -3   9    0.00    1.58
  -8   3  10   69.96   10.34
  -8  -3  10   82.46   11.27
  -8   3  11   78.22   10.52
   8   3 -11   66.01   10.78
  -8  -3  11   69.17   10.38
  -8   3  12    0.75    1.67
   8  -3 -12    1.54    2.05
   8   3 -12   -0.00    2.58
  -8  -3  12    0.28    1.98
  -8   3  13    4.70    2.81
   8  -3 -13    6.53    3.74
   8   3 -13    4.92    3.03
  -8  -3  13    4.55    2.93
  -8   3  14   22.33    5.07
   8  -3 -14   11.13    4.69
   8   3 -14   22.47    5.71
  -8  -3  14   22.09    5.28
  -8   3  15   23.06    5.43
   8  -3 -15   25.99    6.02
   8   3 -15   25.51    6.05
  -8  -3  15   29.77    6.09
  -8   3  16   64.82    9.88
   8  -3 -16   72.50   10.81
   8   3 -16   73.97   11.01
  -8  -3  16   75.76   10.55
  -8   3  17    1.24    1.75
   8  -3 -17    0.00    2.28
   8   3 -17    0.00    2.37
  -8  -3  17    0.24    1.74
  -8   3  18    3.16    2.72
   8  -3 -18    6.34    3.24
   8   3 -18    4.91    3.14
  -8  -3  18    3.98    2.62
  -8   3  19   11.13    3.81
   8  -3 -19   16.39    4.85
   8   3 -19   17.63    4.68
  -8  -3  19   12.90    4.16
  -8   3  20   59.26    9.64
   8  -3 -20   71.72   10.64
   8   3 -20   86.16   10.59
   8   3 -20   82.02   11.12
  -8  -3  20   61.92    9.87
  -8   3  21    5.18    2.78
   8  -3 -21    8.11    3.46
   8   3 -21    5.50    3.11
  -8   3  22    5.04    2.71
   8  -3 -22    8.09    3.41
   8   3 -22    7.37    3.46
   8  -3 -23    1.83    2.06
   8   3 -23    3.41    2.69
   8  -3 -24   18.00    5.07
   8   3 -24   18.73    5.00
   8  -3 -25    8.87    3.62
   8   3 -25    5.30    3.06
   8  -3 -26    2.92    2.48
   8   3 -26    0.81    1.83
   8  -3 -27   -0.00    1.63
   8   3 -27    0.00    1.88
   8  -3 -28    0.73    2.06
   8   3 -28   -0.00    1.58
   8  -3 -29    3.29    2.59
   8   3 -29   -0.00    1.88
   8  -3 -30    5.82    3.28
   8   3 -30    5.53    2.88
   8  -3 -31    0.00    1.47
   8   3 -31    0.21    1.82
   8  -3 -32    3.57    2.61
   8   3 -32    4.85    2.76
   8  -3 -33   -0.00    1.57
   8   3 -33    1.16    2.00
   8  -3 -34    2.59    2.23
   8   3 -34    1.33    2.06
   8  -3 -35    0.98    1.62
   8   3 -35    0.00    2.10
   8  -3 -36    4.98    2.79
   8   3 -36    5.21    2.78
   8   3 -37    1.25    1.77
   8   3 -38    2.05    2.21
   8  -4  -1   47.44    9.04
   8   4  -1   49.44    9.64
   8  -4  -2   23.57    6.53
   8   4  -2   28.07    7.13
   8  -4  -3   17.56    5.62
   8   4  -3   23.12    6.34
   8  -4  -4  100.46   14.04
   8   4  -4  100.81   14.52
   8  -4  -5    4.28    3.21
   8   4  -5    3.92    4.21
  -8  -4   5    9.57    4.16
  -8  -4   5    6.92    3.35
   8  -4  -6   44.11    8.61
  -8  -4   6   46.03    8.32
  -8  -4   6   52.73    8.79
   8  -4  -7   61.82   10.65
  -8  -4   7   77.52   11.19
  -8  -4   7   79.99   11.27
  -8  -4   8   28.00    6.37
  -8  -4   8   32.15    6.58
   8   4  -9    7.24    3.30
  -8  -4   9    3.12    2.33
  -8  -4   9    5.81    3.35
   8   4 -10    1.02    1.98
   8   4 -10    7.03    3.28
  -8  -4  10    0.22    2.08
   8  -4 -11    6.82    3.76
   8   4 -11    7.72    3.53
   8   4 -11    4.19    2.81
  -8  -4  11   10.13    4.12
   8  -4 -12   90.50   11.91
   8   4 -12   69.91   10.18
   8   4 -12   63.65   10.79
  -8  -4  12   61.69   10.18
   8  -4 -13   14.38    4.60
   8   4 -13   13.87    4.36
   8   4 -13    8.99    4.22
  -8  -4  13   14.34    4.38
   8  -4 -14   25.45    6.10
   8   4 -14   31.10    6.21
   8   4 -14   29.25    6.54
   8  -4 -15    0.00    2.49
   8   4 -15    1.21    1.79
   8   4 -15    0.29    2.03
   8  -4 -16   20.43    5.27
   8   4 -16   21.87    5.23
   8   4 -16   20.46    5.44
   8  -4 -17   18.18    4.93
   8   4 -17   12.64    4.08
   8   4 -17   14.33    4.84
   8  -4 -18   58.62    9.71
   8   4 -18   68.34    9.55
   8   4 -18   53.53    9.46
   8  -4 -19    7.54    3.46
   8   4 -19    8.78    3.25
   8   4 -19    0.00    2.45
   8  -4 -20   10.83    4.03
   8   4 -20   10.50    3.51
   8   4 -20    9.35    3.66
   8  -4 -21   -0.00    2.14
   8   4 -21    1.71    2.32
  -8   4  22   15.17    4.45
   8  -4 -22   12.45    4.18
   8   4 -22   12.97    4.30
   8  -4 -23    4.08    3.28
   8   4 -23    3.24    3.11
   8  -4 -24    4.86    3.27
   8   4 -24    8.88    3.50
   8  -4 -25    1.73    2.43
   8   4 -25    0.18    1.93
   8  -4 -26    1.41    2.06
   8   4 -26   -0.00    2.28
   8  -4 -27    4.67    2.88
   8   4 -27    6.30    3.09
   8  -4 -28    9.26    3.85
   8   4 -28   12.69    4.14
   8  -4 -29    3.86    2.94
   8   4 -29    3.44    3.03
   8  -4 -30    1.06    2.42
   8   4 -30   -0.00    2.12
   8  -4 -31    1.05    1.96
   8   4 -31    0.02    1.67
   8  -4 -32    4.28    2.86
   8   4 -32    3.84    2.79
   8  -4 -33    1.91    2.33
   8   4 -33    5.21    3.45
   8  -4 -34    7.11    3.14
   8   4 -34    4.24    2.61
   8  -4 -35    0.00    1.56
   8   4 -35    1.57    1.86
   8   4 -36    0.02    1.39
   8   4 -37    0.00    1.87
   8   4 -38    2.76    2.28
   8  -5  -1   24.87    6.66
   8   5  -1   26.63    7.07
  -8  -5   1   29.19    6.62
   8  -5  -2    7.75    3.87
   8   5  -2   18.19    5.97
  -8  -5   2   16.92    4.85
   8  -5  -3   56.79    9.82
   8   5  -3   51.65   10.16
  -8  -5   3   48.59    9.03
   8  -5  -4   16.64    5.17
   8   5  -4   12.72    5.34
  -8  -5   4   18.09    5.37
   8  -5  -5   50.38    9.15
  -8  -5   5   41.13    8.20
   8  -5  -6   82.25   12.07
  -8  -5   6   66.28   10.76
  -8  -5   7    1.75    2.49
   8   5  -9    6.53    3.83
   8   5 -10  166.21   17.62
   8   5 -10  120.07   17.25
   8  -5 -11   37.73    7.75
   8   5 -11   27.61    6.05
   8   5 -11   26.13    6.87
   8  -5 -12    1.56    2.35
   8   5 -12   -0.00    2.02
   8   5 -12   -0.00    2.89
   8  -5 -13   -0.00    2.20
   8   5 -13   -0.00    1.95
   8   5 -13    0.00    2.22
   8  -5 -14   15.07    4.63
   8   5 -14    7.73    3.41
   8   5 -14    5.16    3.33
   8  -5 -15   22.82    5.67
   8   5 -15   14.64    4.52
   8   5 -15    9.96    4.53
   8  -5 -16   46.25    8.44
   8   5 -16   47.17    7.89
   8   5 -16   36.87    7.88
   8  -5 -17    4.60    3.28
   8   5 -17   13.19    4.24
   8   5 -17    8.40    3.91
   8  -5 -18    2.25    2.76
   8   5 -18    0.00    1.99
   8   5 -18    2.40    2.50
   8  -5 -19   23.59    6.15
   8   5 -19   15.02    4.50
   8   5 -19   22.19    6.06
   8  -5 -20   30.22    6.51
   8   5 -20   27.58    5.83
   8   5 -20   21.29    5.94
   8  -5 -21   13.63    4.66
   8   5 -21    7.72    3.90
   8  -5 -22    5.19    3.28
   8   5 -22    8.31    3.79
   8  -5 -23    3.32    2.49
   8   5 -23    1.93    2.50
   8  -5 -24    6.40    3.88
   8   5 -24    4.50    2.84
   8  -5 -25    2.16    2.82
   8   5 -25    5.00    3.00
   8  -5 -26    6.22    3.33
   8   5 -26   10.32    3.76
   8  -5 -27    0.00    2.22
   8   5 -27    3.76    2.55
   8  -5 -28   -0.00    1.96
   8   5 -28   -0.00    2.12
   8  -5 -29    4.44    2.84
   8   5 -29    6.92    3.33
   8  -5 -30    1.51    2.97
   8   5 -30    1.87    2.51
   8  -5 -31    4.77    3.19
   8   5 -31    0.00    1.49
   8  -5 -32    4.19    3.21
   8   5 -32    7.81    3.32
   8  -5 -33    0.56    1.86
   8   5 -33   -0.00    1.58
   8  -5 -34   -0.00    2.11
   8   5 -34    1.16    1.97
   8   5 -35    1.31    1.98
  -8   6   1   91.21   12.08
   8  -6  -1   68.62   12.01
   8   6  -1   76.94   11.71
  -8  -6   1   76.36   12.16
  -8   6   2   78.15   11.19
   8  -6  -2   71.15   11.71
   8   6  -2   77.97   11.39
   8   6  -2   69.70   12.85
  -8  -6   2   64.53   11.03
  -8   6   3   83.29   11.79
   8  -6  -3   68.06   11.96
   8   6  -3   99.71   12.73
  -8  -6   3   72.99   11.91
  -8   6   4   28.36    6.39
   8  -6  -4   33.42    7.42
   8   6  -4   45.50    8.00
  -8  -6   4   27.38    6.93
  -8   6   5   17.02    4.99
   8  -6  -5   20.31    5.82
  -8  -6   5   11.65    4.30
  -8   6   6   26.81    6.13
  -8   6   7   30.49    6.41
   8   6  -7    9.68    4.49
  -8   6   8   33.60    6.85
   8   6  -8   15.62    5.43
  -8   6   9   -0.00    2.09
   8  -6  -9   -0.00    1.96
   8   6  -9   -0.00    2.14
  -8   6  10   -0.00    2.22
   8  -6 -10    3.65    3.06
   8   6 -10    4.22    3.07
  -8   6  11   13.99    4.71
   8  -6 -11   15.97    5.19
   8   6 -11   22.95    6.29
  -8   6  12   21.75    5.53
   8  -6 -12   23.03    6.22
   8   6 -12   25.07    6.57
  -8   6  13    9.09    3.82
   8  -6 -13   14.38    5.01
   8   6 -13   24.87    6.36
  -8   6  14   22.15    5.83
   8  -6 -14   20.01    5.97
   8   6 -14   25.45    6.43
  -8   6  15   13.99    4.63
   8  -6 -15    5.28    3.88
   8   6 -15    7.26    3.91
  -8   6  16    3.15    2.98
   8  -6 -16    1.57    2.87
   8   6 -16    0.00    2.25
   8   6 -16    7.23    3.68
  -8   6  17   42.41    8.26
   8  -6 -17   54.74    9.61
   8   6 -17   52.25    8.69
   8   6 -17   37.74    8.25
  -8   6  18   25.94    5.87
   8  -6 -18   17.01    5.28
   8   6 -18   11.30    4.12
   8   6 -18   12.88    4.58
  -8   6  19    8.13    3.59
   8  -6 -19    4.89    3.63
   8   6 -19    7.46    3.19
   8   6 -19    6.04    3.29
  -8   6  20    2.80    2.67
   8  -6 -20    4.62    2.84
   8   6 -20    2.33    2.73
  -8   6  21    2.06    2.36
   8  -6 -21   -0.00    2.32
   8   6 -21    1.16    2.32
  -8   6  22    4.26    3.10
   8  -6 -22    6.56    3.83
   8   6 -22    3.31    2.71
  -8   6  23   21.56    5.43
   8  -6 -23   18.62    5.54
   8   6 -23    9.49    4.22
   8  -6 -24   -0.00    3.07
   8   6 -24    0.31    2.37
   8  -6 -25    5.23    3.47
   8   6 -25    0.00    2.74
   8  -6 -26    5.41    2.85
   8   6 -26    0.00    2.43
   8  -6 -27    7.05    3.51
   8   6 -27    2.30    2.76
   8  -6 -28    5.05    3.47
   8   6 -28    3.09    2.74
   8  -6 -29    1.27    2.87
   8  -6 -30   -0.00    2.69
   8  -6 -31    4.14    3.16
   8  -6 -32    4.98    3.51
   8  -6 -33    0.00    2.66
  -8   7   1   52.20    9.40
   8  -7  -1   49.92   10.15
   8   7  -1   78.46   11.14
  -8  -7   1   53.76   10.22
  -8   7   2    3.18    2.29
   8  -7  -2    0.00    2.70
   8   7  -2    0.00    2.18
  -8  -7   2    0.00    2.47
  -8   7   3   25.75    6.41
   8  -7  -3   34.24    7.93
   8   7  -3   37.82    7.68
  -8  -7   3   34.77    7.76
  -8   7   4   -0.00    1.92
   8  -7  -4   -0.00    1.78
   8   7  -4    0.00    2.14
  -8   7   5   67.37   10.42
   8   7  -5   58.36   10.10
  -8   7   6    8.63    3.88
   8   7  -6   13.38    4.75
  -8   7   7   -0.00    2.15
   8   7  -7    1.72    2.65
  -8   7   8   -0.00    2.38
   8  -7  -8   -0.00    2.56
   8   7  -8   -0.00    1.79
  -8   7   9   36.46    7.53
   8  -7  -9   35.61    8.02
   8   7  -9   37.59    7.57
  -8   7  10   10.74    4.01
   8  -7 -10    7.43    4.06
   8   7 -10   10.93    4.39
  -8   7  11   31.17    7.01
   8  -7 -11   29.14    7.53
   8   7 -11   51.77    8.66
  -8   7  12    0.26    1.85
   8  -7 -12    0.23    2.50
  -8   7  13    9.14    4.00
   8  -7 -13   11.35    4.58
  -8   7  14   10.85    4.37
   8  -7 -14    9.68    4.60
  -8   7  15   79.95   11.24
   8  -7 -15   50.81   10.11
  -8   7  16    5.66    3.51
   8  -7 -16    1.65    2.71
  -8   7  17    9.22    3.90
   8  -7 -17    2.59    3.22
  -8   7  18    1.18    2.12
   8  -7 -18    0.26    2.42
  -8   7  19    3.23    2.79
   8  -7 -19    2.27    3.15
  -8   7  20    4.52    2.99
   8  -7 -20    2.87    3.43
  -8   7  21   13.93    4.76
   8  -7 -21   18.87    5.52
  -8   7  22    1.08    2.08
   8  -7 -22    1.39    2.05
  -8   7  23   -0.00    1.75
   8  -7 -23   -0.00    2.95
   8  -7 -24   -0.00    2.67
   8  -7 -25    9.30    3.95
   8  -7 -26    0.91    2.40
   8  -7 -27    1.57    2.27
   8  -7 -28    1.01    2.94
   8  -7 -29   -0.00    2.02
   8  -7 -30    1.40    2.67
   8  -7 -31    4.51    3.29
   8  -7 -32   -0.00    2.39
  -8   8   1   94.44   12.55
   8  -8  -1   61.77   11.73
   8   8  -1   68.19   11.41
  -8  -8   1   69.06   12.01
  -8   8   2    0.58    2.71
   8  -8  -2    2.18    3.18
   8   8  -2   -0.00    2.35
  -8   8   3   32.88    7.17
   8  -8  -3   21.96    6.92
   8   8  -3   33.74    7.31
  -8   8   4    9.74    4.34
   8   8  -4   13.27    4.92
  -8   8   5    3.88    2.64
   8   8  -5    4.53    3.24
  -8   8   6    0.00    2.29
   8   8  -6    0.30    2.50
  -8   8   7   92.37   12.93
   8  -8  -7   58.63   11.68
   8   8  -7   96.15   13.03
  -8   8   8    2.01    2.75
   8  -8  -8   -0.00    2.63
   8   8  -8    6.44    3.66
  -8   8   9    5.62    3.66
   8  -8  -9    4.07    3.61
   8   8  -9   11.95    4.29
  -8   8  10   16.60    5.09
   8  -8 -10   10.79    4.83
   8   8 -10   14.07    4.88
  -8   8  11    5.82    3.46
   8  -8 -11    3.98    3.54
   8   8 -11    2.80    2.68
  -8   8  12    4.92    2.83
   8  -8 -12    0.00    2.61
   8   8 -12   -0.00    2.04
  -8   8  13   31.18    6.89
   8  -8 -13   26.47    7.15
   8   8 -13   20.76    6.08
  -8   8  14    0.00    2.07
   8  -8 -14   -0.00    2.44
   8   8 -14    0.05    2.21
  -8   8  15   11.41    4.37
   8  -8 -15    4.93    3.44
   8   8 -15    7.19    3.60
  -8   8  16    1.42    2.90
   8  -8 -16    0.72    3.27
   8   8 -16    3.05    2.70
  -8   8  17   21.50    5.81
   8  -8 -17   15.26    5.74
   8   8 -17   12.75    4.68
  -8   8  18    4.82    3.15
   8  -8 -18    0.66    2.41
   8   8 -18   -0.00    2.20
  -8   8  19    2.09    2.53
   8  -8 -19    1.02    2.45
  -8   8  20    0.00    2.12
   8  -8 -20    1.68    2.95
  -8   8  21    0.82    2.26
   8  -8 -21    0.39    2.77
  -8   8  22   -0.00    2.03
   8  -8 -22    0.36    2.90
  -8   8  23   20.82    5.80
   8  -8 -23   15.19    5.23
   8  -8 -24    3.64    3.19
   8  -8 -25    3.44    3.45
   8  -8 -26   -0.00    2.77
   8  -8 -27   11.17    4.60
   8  -8 -28    0.00    2.96
   8  -8 -29    5.30    3.80
   8  -8 -30    2.01    2.99
   8  -8 -31    0.16    2.56
  -8   9   1   67.73   10.86
   8  -9  -1   36.30    9.27
   8   9  -1   77.20   11.63
  -8   9   2    1.35    2.69
   8  -9  -2    5.08    3.35
   8   9  -2    0.91    2.71
  -8   9   3   35.60    7.52
   8   9  -3   28.54    7.06
  -8   9   4    4.49    3.42
   8   9  -4    9.20    4.22
  -8   9   5   24.79    6.72
   8   9  -5   41.00    8.11
  -8   9   6    0.00    2.54
   8  -9  -6   -0.00    3.40
   8   9  -6    0.65    1.98
  -8   9   7    4.46    3.34
   8  -9  -7    1.80    3.53
   8   9  -7   13.06    4.75
  -8   9   8    0.25    1.91
   8  -9  -8   -0.00    2.85
   8   9  -8   -0.00    2.30
  -8   9   9    8.62    4.10
   8  -9  -9    0.00    2.63
   8   9  -9    6.31    3.72
  -8   9  10   14.54    4.86
   8  -9 -10    3.42    3.38
   8   9 -10    2.95    2.92
  -8   9  11   70.02   10.77
   8  -9 -11   47.68   10.34
   8   9 -11   55.27   10.03
  -8   9  12   -0.00    2.32
   8  -9 -12   -0.00    2.66
   8   9 -12   -0.00    2.07
  -8   9  13    0.00    2.26
   8  -9 -13    2.90    2.87
   8   9 -13    2.58    3.06
  -8   9  14    4.59    3.33
   8  -9 -14    4.45    3.65
   8   9 -14    2.54    3.02
  -8   9  15   42.82    8.33
   8  -9 -15   34.62    8.55
   8   9 -15   45.40    8.73
  -8   9  16    2.04    2.81
   8  -9 -16    4.05    3.35
   8   9 -16    1.89    2.64
  -8   9  17    3.42    2.98
   8  -9 -17    0.00    3.18
   8   9 -17    1.39    2.38
  -8   9  18    6.14    3.71
   8  -9 -18    6.43    4.28
   8   9 -18   12.18    4.79
  -8   9  19   15.09    5.18
   8  -9 -19    4.60    3.65
  -8   9  20    2.40    2.80
   8  -9 -20    3.43    3.07
  -8   9  21   15.38    5.15
   8  -9 -21    9.91    4.66
  -8   9  22    3.90    3.26
   8  -9 -22    0.29    2.35
  -8   9  23    0.01    1.97
   8  -9 -23   -0.00    2.47
   8  -9 -24    0.00    2.68
   8  -9 -25    7.54    4.31
   8  -9 -26    1.46    3.24
   8  -9 -27    1.68    3.11
   8  -9 -28    1.73    2.90
   8  -9 -29    0.80    2.48
  -8  10   1   41.47    8.17
   8  10  -1   18.57    6.17
  -8  10   2    0.96    2.92
   8  10  -2    2.13    2.70
  -8  10   3   28.66    7.34
   8  10  -3   37.28    8.22
  -8  10   4    9.79    4.32
   8 -10  -4    3.40    3.57
   8  10  -4   10.22    4.63
  -8  10   5    9.45    4.54
   8 -10  -5    3.47    3.71
   8  10  -5    6.74    4.05
  -8  10   6    1.50    2.07
   8 -10  -6    0.26    2.86
   8  10  -6   -0.00    2.52
  -8  10   7   37.19    8.44
   8 -10  -7   47.86   10.07
   8  10  -7   63.55   10.62
  -8  10   8    0.07    2.49
   8 -10  -8   -0.00    2.67
   8  10  -8   -0.00    1.83
  -8  10   9    3.06    2.74
   8 -10  -9    1.28    3.26
   8  10  -9    3.25    3.33
  -8  10  10   -0.00    2.72
   8 -10 -10    1.00    3.04
   8  10 -10    0.00    2.69
  -8  10  11    6.68    4.11
   8 -10 -11    1.46    3.49
   8  10 -11    5.14    3.58
  -8  10  12   -0.00    2.09
   8 -10 -12    0.00    2.23
   8  10 -12    2.85    3.52
  -8  10  13   31.32    7.47
   8 -10 -13   28.84    8.00
   8  10 -13   26.97    7.03
  -8  10  14   -0.00    2.53
   8 -10 -14   -0.00    3.35
   8  10 -14    2.60    2.92
  -8  10  15    1.39    2.84
   8 -10 -15    0.00    2.30
   8  10 -15    1.79    2.93
  -8  10  16    2.12    3.26
   8 -10 -16    2.55    3.68
   8  10 -16    0.66    2.91
  -8  10  17   51.27    9.16
   8 -10 -17   15.00    6.05
   8  10 -17   37.60    8.31
  -8  10  18   -0.00    1.98
   8 -10 -18   -0.00    2.82
   8  10 -18    1.09    2.85
  -8  10  19   11.28    4.70
   8 -10 -19    2.25    3.24
  -8  10  20    0.00    2.04
   8 -10 -20   -0.00    2.75
  -8  10  21    7.93    4.18
   8 -10 -21    1.22    2.64
  -8  10  22    1.59    2.39
   8 -10 -22    2.35    2.95
  -8  10  23    7.77    4.03
   8 -10 -23    4.51    3.93
   8 -10 -24   -0.00    2.90
   8 -10 -25   -0.00    2.53
   8 -10 -26   -0.00    2.67
   8 -10 -27    3.65    3.24
   8 -10 -28    0.15    2.89
  -8  11   1   30.29    7.61
   8  11  -1   19.83    6.86
  -8  11   2    8.82    4.08
   8  11  -2    1.62    3.00
  -8  11   3    7.70    4.15
   8 -11  -3    3.21    3.48
   8  11  -3   12.56    5.11
  -8  11   4    3.66    3.88
   8 -11  -4    1.38    3.25
   8  11  -4    2.72    2.90
  -8  11   5   17.56    5.59
   8 -11  -5    9.66    5.03
   8  11  -5   14.85    5.87
  -8  11   6   -0.00    2.24
   8 -11  -6   -0.00    2.26
   8  11  -6    0.00    2.52
  -8  11   7    3.31    3.17
   8 -11  -7   -0.00    2.96
   8  11  -7   -0.00    2.41
  -8  11   8    0.58    2.44
   8 -11  -8    4.23    3.87
   8  11  -8    2.24    3.25
  -8  11   9   26.94    6.79
   8 -11  -9    7.09    4.94
   8  11  -9   26.56    6.89
  -8  11  10    5.58    3.56
   8 -11 -10    0.10    2.74
   8  11 -10    2.12    2.88
  -8  11  11   20.52    6.33
   8 -11 -11    3.15    3.72
   8  11 -11    5.58    3.80
  -8  11  12    0.00    2.55
   8 -11 -12    2.04    2.77
   8  11 -12    3.95    3.33
  -8  11  13   -0.00    3.29
   8 -11 -13    4.91    3.62
   8  11 -13    0.63    2.46
  -8  11  14   -0.00    2.95
   8 -11 -14   -0.00    3.41
   8  11 -14   -0.00    1.93
  -8  11  15   35.86    8.17
   8 -11 -15   35.30    8.75
   8  11 -15   26.52    7.43
  -8  11  16    4.18    3.64
   8 -11 -16    2.30    3.79
   8  11 -16   -0.00    2.81
  -8  11  17    2.24    3.38
   8 -11 -17    1.32    3.13
   8  11 -17   -0.00    2.56
  -8  11  18    0.65    2.04
   8 -11 -18    1.07    3.34
  -8  11  19    5.98    4.08
   8 -11 -19   13.60    5.27
  -8  11  20    2.62    2.81
   8 -11 -20    2.15    3.02
  -8  11  21    5.54    3.59
   8 -11 -21    6.58    4.41
  -8  11  22   -0.00    1.96
   8 -11 -22    0.38    3.22
  -8  11  23   -0.00    1.97
   8 -11 -23   -0.00    2.21
   8 -11 -24   -0.00    2.68
   8 -11 -25    8.70    4.63
   8 -11 -26    0.58    2.82
  -8  12   1    0.61    2.17
   8  12  -1   -0.00    3.42
  -8  12   2   -0.00    1.86
   8  12  -2    4.82    4.13
  -8  12   3   22.58    6.41
   8  12  -3   33.31    8.22
  -8  12   4   -0.00    2.90
   8  12  -4    1.93    3.01
  -8  12   5    2.53    3.58
   8 -12  -5    1.56    3.46
   8  12  -5   -0.00    3.23
  -8  12   6    0.00    2.66
   8 -12  -6    0.11    3.41
   8  12  -6   -0.00    2.84
  -8  12   7   29.82    7.36
   8 -12  -7   17.11    6.84
   8  12  -7   16.44    6.03
  -8  12   8   11.76    4.79
   8 -12  -8    0.35    3.01
   8  12  -8    3.54    3.60
  -8  12   9   11.56    5.06
   8 -12  -9    8.03    5.21
   8  12  -9   25.08    7.11
  -8  12  10    8.50    4.39
   8 -12 -10    0.68    2.86
   8  12 -10    7.56    4.18
  -8  12  11    2.63    3.22
   8 -12 -11   -0.00    2.92
   8  12 -11    7.61    4.26
  -8  12  12    5.73    3.71
   8 -12 -12    1.33    2.84
   8  12 -12    3.85    3.71
  -8  12  13   10.81    4.91
   8 -12 -13   10.76    5.52
   8  12 -13   13.53    5.73
  -8  12  14    1.53    3.12
   8 -12 -14   -0.00    2.54
   8  12 -14   -0.00    2.60
  -8  12  15    1.52    2.85
   8 -12 -15   -0.00    2.40
   8  12 -15    6.87    4.24
  -8  12  16    0.00    2.53
   8 -12 -16   -0.00    2.62
   8  12 -16    3.91    3.67
  -8  12  17    3.13    3.11
   8 -12 -17    1.01    3.49
  -8  12  18    3.41    3.33
   8 -12 -18    1.60    2.92
  -8  12  19    6.95    4.39
   8 -12 -19    5.82    4.11
  -8  12  20    3.07    3.27
   8 -12 -20    0.25    2.86
  -8  12  21    0.00    2.70
   8 -12 -21    1.40    2.52
  -8  12  22    0.00    2.50
   8 -12 -22   -0.00    3.05
  -8  12  23    6.20    4.16
   8 -12 -23    0.00    3.43
   8 -12 -24    4.67    3.60
  -8  13   1    8.80    4.56
   8  13  -1    9.49    5.18
  -8  13   2    1.56    3.51
   8  13  -2    0.75    2.89
  -8  13   3    0.36    2.38
   8  13  -3    0.00    3.47
  -8  13   4    7.62    4.09
   8  13  -4    3.28    4.21
  -8  13   5   24.67    6.98
   8  13  -5   33.65    8.57
  -8  13   6    0.00    2.46
   8  13  -6   -0.00    3.65
  -8  13   7   -0.00    2.66
   8 -13  -7    0.14    3.47
   8  13  -7    5.63    4.22
  -8  13   8   -0.00    2.38
   8 -13  -8    2.34    3.58
   8  13  -8    0.58    3.45
  -8  13   9    4.53    3.97
   8 -13  -9   -0.00    2.79
   8  13  -9   14.03    5.72
  -8  13  10    0.00    3.20
   8 -13 -10    2.30    3.79
   8  13 -10   -0.00    2.98
  -8  13  11    6.06    4.04
   8 -13 -11    3.92    4.33
   8  13 -11    4.45    3.88
  -8  13  12    0.00    1.91
   8 -13 -12    1.70    3.44
   8  13 -12   -0.00    3.17
  -8  13  13    4.18    3.39
   8 -13 -13    5.30    4.19
   8  13 -13    0.08    2.28
  -8  13  14    2.35    2.42
   8 -13 -14    2.73    3.43
   8  13 -14    2.38    3.11
  -8  13  15   12.03    5.06
   8 -13 -15   15.68    6.66
   8  13 -15    8.33    4.93
  -8  13  16    0.00    2.88
   8 -13 -16   -0.00    2.57
   8  13 -16    2.77    3.44
  -8  13  17    1.51    3.20
   8 -13 -17   -0.00    2.59
  -8  13  18   -0.00    2.92
   8 -13 -18   -0.00    2.88
  -8  13  19    0.00    2.06
   8 -13 -19    1.18    2.87
  -8  13  20    2.92    3.29
   8 -13 -20    0.00    2.71
  -8  13  21   -0.00    2.35
   8 -13 -21    1.18    3.28
  -8  13  22   -0.00    2.06
   8 -13 -22    3.56    3.10
  -8  13  23   -0.00    2.60
   8 -13 -23    0.35    3.10
  -8  14   1   11.76    5.20
   8  14  -1    8.63    4.93
  -8  14   2   19.80    6.26
   8  14  -2    8.81    5.06
  -8  14   3    0.96    3.68
   8  14  -3    1.53    2.50
  -8  14   4   -0.00    2.34
   8  14  -4    1.14    3.82
  -8  14   5    4.00    3.29
   8  14  -5    3.12    3.18
  -8  14   6    2.93    3.21
   8  14  -6    3.69    4.04
  -8  14   7    9.72    5.28
   8  14  -7    7.30    4.57
  -8  14   8   14.37    5.74
   8  14  -8   11.25    5.91
  -8  14   9    1.47    3.23
   8  14  -9   12.30    5.16
  -8  14  10    1.04    2.77
   8 -14 -10    2.27    3.85
   8  14 -10   -0.00    2.98
  -8  14  11    4.34    3.15
   8 -14 -11    2.10    3.52
   8  14 -11    0.31    2.62
  -8  14  12    2.32    3.14
   8 -14 -12    4.97    3.89
   8  14 -12    5.68    4.44
  -8  14  13    6.28    4.08
   8 -14 -13    3.99    4.18
   8  14 -13    2.15    3.65
  -8  14  14    0.00    3.09
   8 -14 -14    2.37    3.20
   8  14 -14    2.87    2.84
  -8  14  15    2.82    3.38
   8 -14 -15    5.00    4.38
   8  14 -15    0.00    3.19
  -8  14  16    1.55    3.09
   8 -14 -16    1.19    2.97
  -8  14  17   -0.00    3.05
   8 -14 -17    0.00    2.98
  -8  14  18    3.05    3.31
   8 -14 -18    1.00    2.94
  -8  14  19    4.34    3.91
   8 -14 -19   -0.00    3.28
  -8  14  20   -0.00    2.57
   8 -14 -20    1.06    3.32
  -8  14  21    2.61    2.97
   8 -14 -21    0.11    2.80
  -8  14  22    3.95    3.52
  -8  14  23    1.97    2.70
  -8  15   1    3.78    3.29
   8  15  -1    7.04    4.73
  -8  15   2    2.16    3.14
   8  15  -2    2.10    4.14
  -8  15   3    1.30    3.32
   8  15  -3   -0.00    2.79
  -8  15   4    3.54    3.32
   8  15  -4    0.00    3.11
  -8  15   5    2.94    3.03
   8  15  -5    4.66    4.31
  -8  15   6    0.00    3.32
   8  15  -6    0.47    2.70
  -8  15   7    0.00    2.56
   8  15  -7    0.00    2.68
  -8  15   8    2.82    3.76
   8  15  -8   -0.00    2.84
  -8  15   9    2.90    3.95
   8  15  -9    0.51    2.89
  -8  15  10   -0.00    2.98
   8  15 -10    9.29    4.78
  -8  15  11   -0.00    3.03
   8  15 -11    1.44    3.21
  -8  15  12    2.50    3.77
   8  15 -12    0.00    2.90
  -8  15  13   -0.00    2.93
   8  15 -13   -0.00    2.59
  -8  15  14    6.66    4.25
   8 -15 -14    2.75    3.88
   8  15 -14    0.00    3.69
  -8  15  15    5.81    4.06
   8 -15 -15    0.91    4.06
   8  15 -15    1.73    3.36
   8 -15 -16   -0.00    2.71
   8 -15 -17   -0.00    2.91
   8 -15 -18    1.04    4.05
   8 -15 -19   -0.00    2.95
   8  16  -3    2.22    3.25
   8  16  -4    6.40    4.52
   8  16  -5   -0.00    3.20
   8  16  -6    1.47    3.42
   8  16  -7   -0.00    3.30
   8  16  -8    3.10    4.35
   8  16  -9    7.05    4.84
   8  16 -10    2.34    3.69
   8  16 -11    3.13    3.95
   8  16 -12    7.97    5.53
   8  16 -13   -0.00    2.87
   8  16 -14   -0.00    2.92
   8 -16 -17    3.57    4.10
  -7   0   1  699.80   62.85
  -7   0   1  672.26   62.83
   7   0  -1  748.80   62.32
   7   0  -1  748.67   64.59
  -7   0   2   -0.00    1.68
  -7   0   2    0.81    1.80
   7   0  -2   -0.00    1.31
   7   0  -2   -0.00    2.32
  -7   0   3    6.27    3.15
  -7   0   3    3.84    2.46
   7   0  -3    8.92    2.93
   7   0  -3    5.52    2.88
  -7   0   4    0.02    1.76
  -7   0   4    0.00    1.46
   7   0  -4   -0.00    1.60
   7   0  -4    0.70    1.94
  -7   0   5   27.42    5.65
  -7   0   5   39.21    6.36
   7   0  -5   31.67    5.54
   7   0  -5   34.51    6.76
  -7   0   6   -0.00    2.22
   7   0  -6   -0.00    1.48
   7   0  -6   -0.00    2.07
  -7   0   7  288.35   27.99
   7   0  -7  290.93   27.31
   7   0  -7  285.60   28.88
  -7   0   8    0.44    1.51
   7   0  -8    0.27    1.34
   7   0  -8    0.81    2.14
  -7   0   9    8.14    3.12
   7   0  -9   15.13    3.68
   7   0  -9    4.91    2.71
  -7   0  10   -0.00    1.65
   7   0 -10   -0.00    1.18
   7   0 -10    0.88    1.83
  -7   0  11  253.91   27.39
   7   0 -11  315.86   27.62
   7   0 -11  304.12   28.96
  -7   0  12    1.46    1.90
   7   0 -12    1.55    1.74
   7   0 -12   -0.00    1.59
  -7   0  13   95.85   11.58
   7   0 -13   91.30   10.97
  -7   0  14    0.22    1.58
   7   0 -14   -0.00    1.33
  -7   0  15    6.35    2.72
   7   0 -15   10.61    3.16
  -7   0  16   -0.00    2.03
   7   0 -16    0.51    1.48
  -7   0  17  362.41   35.33
   7   0 -17  429.01   35.49
   7   0 -17  361.29   35.83
  -7   0  18   -0.00    2.04
   7   0 -18   -0.00    1.64
   7   0 -18    0.44    1.77
  -7   0  19    6.71    2.96
   7   0 -19   11.83    3.25
   7   0 -19   15.61    3.98
  -7   0  20    0.00    1.71
   7   0 -20   -0.00    1.45
  -7   0  21    8.99    3.15
   7   0 -21    2.98    2.27
   7   0 -22    0.85    1.56
   7   0 -23   30.22    5.82
   7   0 -24   -0.00    1.97
   7   0 -25   -0.00    1.38
   7   0 -26   -0.00    1.55
   7   0 -27   43.48    7.03
   7   0 -28    0.68    1.71
   7   0 -29    4.67    2.46
   7   0 -30   -0.00    1.60
   7   0 -31   11.73    3.51
   7   0 -32    0.17    1.35
   7   0 -33   14.84    3.96
   7   0 -34    1.87    2.07
   7   0 -35   -0.00    1.78
   7   0 -36   -0.00    1.40
   7   0 -37    5.58    2.69
   7   0 -38    0.00    1.39
   7   0 -39    3.33    2.10
   7   0 -40   -0.00    1.27
   7   0 -41    4.12    2.19
  -7   1   1    1.21    1.52
  -7   1   1    0.00    1.93
   7  -1  -1    3.37    3.01
   7   1  -1    1.23    1.96
   7   1  -1    0.00    2.48
  -7  -1   1    0.97    1.88
  -7  -1   1    2.48    2.44
  -7   1   2   36.50    6.25
  -7   1   2   24.05    5.48
   7  -1  -2   31.83    5.67
   7  -1  -2   25.31    6.13
   7   1  -2   30.93    5.49
   7   1  -2   30.00    6.61
  -7  -1   2   36.11    6.42
  -7  -1   2   21.88    5.36
  -7   1   3  284.35   24.43
  -7   1   3  246.53   23.87
   7  -1  -3  270.93   23.62
   7  -1  -3  249.11   24.97
   7   1  -3  187.60   22.21
   7   1  -3  232.39   24.72
  -7  -1   3  237.63   23.87
  -7  -1   3  204.31   23.18
  -7   1   4    1.59    2.13
  -7   1   4    3.16    2.22
   7  -1  -4    0.00    1.78
   7  -1  -4    0.00    2.33
   7   1  -4    0.99    1.62
   7   1  -4    0.00    2.18
  -7  -1   4    0.18    1.37
  -7  -1   4    2.44    2.02
  -7   1   5   71.87    9.99
  -7   1   5   81.22   10.20
   7  -1  -5   77.60    9.63
   7  -1  -5   69.29   10.62
   7   1  -5   70.84    9.34
   7   1  -5   83.37   11.26
  -7  -1   5   74.91   10.15
  -7  -1   5   62.40    9.35
  -7   1   6    3.13    2.10
   7  -1  -6    0.37    1.69
   7  -1  -6   -0.00    1.66
   7   1  -6   -0.00    1.33
   7   1  -6    0.37    1.87
  -7  -1   6    0.45    1.77
  -7   1   7   26.10    5.38
   7  -1  -7   39.46    6.02
   7  -1  -7   33.47    6.48
   7   1  -7   29.67    5.38
   7   1  -7   32.32    6.45
  -7  -1   7   34.43    6.17
  -7   1   8   10.49    3.47
   7  -1  -8   19.30    4.15
   7  -1  -8   15.57    4.42
   7   1  -8   14.70    3.69
   7   1  -8   10.09    4.12
  -7  -1   8   20.14    4.59
  -7   1   9  260.10   26.48
   7  -1  -9  296.55   26.58
   7  -1  -9  274.51   27.58
   7   1  -9  276.99   26.13
   7   1  -9  249.62   27.33
  -7  -1   9  288.92   27.14
  -7   1  10   23.58    4.90
   7  -1 -10   25.28    4.72
   7  -1 -10   11.64    4.16
   7   1 -10   22.23    4.37
   7   1 -10   20.62    5.34
  -7  -1  10   15.13    4.32
  -7   1  11   66.36    8.76
   7  -1 -11   46.94    7.56
   7  -1 -11   59.32    9.02
   7   1 -11   63.10    8.17
   7   1 -11   56.30    9.11
  -7  -1  11   67.85    8.94
  -7   1  12    0.00    1.60
   7  -1 -12    0.00    1.33
   7  -1 -12   -0.00    1.62
   7   1 -12   -0.00    1.46
   7   1 -12    0.58    2.20
  -7  -1  12    0.60    1.83
  -7   1  13  165.59   17.66
   7  -1 -13  166.79   17.42
   7   1 -13  191.94   17.61
  -7  -1  13  145.00   17.35
  -7   1  14    6.19    2.68
   7  -1 -14    6.53    2.50
   7   1 -14    6.83    2.49
  -7  -1  14    3.99    2.40
  -7   1  15   98.38   12.01
   7  -1 -15  118.38   12.37
   7   1 -15  101.11   11.51
  -7  -1  15   85.40   11.64
  -7   1  16   24.76    5.05
   7  -1 -16   24.93    4.88
   7  -1 -16   19.87    4.93
   7   1 -16   18.93    4.22
  -7  -1  16   24.42    4.94
  -7   1  17   25.04    5.00
   7  -1 -17   21.77    4.62
   7  -1 -17   15.77    4.53
   7   1 -17   26.03    4.61
   7   1 -17   20.43    5.08
  -7  -1  17   24.85    5.01
  -7   1  18    2.01    1.98
   7  -1 -18    0.42    1.77
   7  -1 -18   -0.00    1.98
   7   1 -18    0.00    1.48
   7   1 -18    0.86    1.90
  -7  -1  18   -0.00    1.58
  -7   1  19  140.20   15.39
   7  -1 -19  150.58   15.48
   7  -1 -19  112.24   15.24
   7   1 -19  139.42   14.82
   7   1 -19  151.87   16.23
  -7  -1  19  149.19   15.68
  -7   1  20    5.16    2.60
   7  -1 -20    2.27    1.96
   7  -1 -20    4.95    2.64
   7   1 -20    1.54    1.69
  -7  -1  20    2.63    2.06
  -7   1  21   53.48    7.56
   7  -1 -21   54.93    8.01
   7   1 -21   42.34    7.31
  -7  -1  21   39.78    6.81
  -7   1  22    1.56    1.67
   7  -1 -22    0.67    1.86
   7   1 -22   -0.00    1.37
   7  -1 -23   36.76    6.35
   7   1 -23   23.81    5.22
   7  -1 -24   12.59    3.87
   7   1 -24    9.97    3.35
   7  -1 -25   37.10    6.66
   7   1 -25   42.74    6.87
   7  -1 -26   -0.00    1.70
   7   1 -26   -0.00    1.59
   7  -1 -27    2.88    2.17
   7   1 -27    1.25    1.66
   7  -1 -28    0.96    1.58
   7   1 -28   -0.00    1.51
   7  -1 -29   26.53    5.39
   7   1 -29   28.35    5.38
   7  -1 -30    1.38    1.83
   7   1 -30    1.50    1.79
   7  -1 -31    9.09    3.13
   7   1 -31    8.67    2.99
   7  -1 -32    0.38    1.61
   7   1 -32    1.11    1.66
   7  -1 -33    3.47    2.39
   7   1 -33    1.61    1.80
   7  -1 -34    0.00    1.72
   7   1 -34    1.45    1.69
   7  -1 -35    5.89    2.59
   7   1 -35    8.29    2.89
   7  -1 -36    0.05    1.60
   7   1 -36    0.00    1.35
   7  -1 -37    1.24    1.81
   7   1 -37    0.00    1.36
   7  -1 -38    0.22    1.47
   7   1 -38   -0.00    1.30
   7  -1 -39    3.81    2.11
   7   1 -39    4.37    2.19
   7  -1 -40    0.67    1.48
   7   1 -40   -0.00    1.45
  -7   2   1   35.16    6.48
  -7   2   1   35.45    6.79
   7  -2  -1   55.07    8.72
   7   2  -1   40.39    7.91
  -7  -2   1   41.75    7.36
  -7  -2   1   45.90    7.56
  -7   2   2   39.15    6.90
  -7   2   2   54.38    7.88
   7  -2  -2   37.68    7.43
   7   2  -2   31.84    7.37
  -7  -2   2   46.52    7.56
  -7  -2   2   41.43    7.18
  -7   2   3    4.36    2.56
  -7   2   3    5.80    2.89
   7  -2  -3   10.82    3.99
   7   2  -3    6.78    2.70
   7   2  -3    7.77    3.35
  -7  -2   3    9.87    3.47
  -7  -2   3    1.69    2.16
  -7   2   4    5.11    2.69
  -7   2   4    3.69    2.43
   7  -2  -4    2.17    2.35
   7   2  -4    8.18    3.00
   7   2  -4    2.43    2.73
  -7  -2   4    6.00    2.91
  -7  -2   4    5.97    2.87
  -7   2   5  251.55   24.37
  -7   2   5  275.12   24.80
   7  -2  -5  218.61   24.67
   7   2  -5  255.26   23.81
   7   2  -5  250.13   25.69
  -7  -2   5  206.45   23.90
  -7   2   6   13.15    3.81
   7  -2  -6   11.00    4.16
   7   2  -6   11.30    3.37
   7   2  -6   13.67    4.67
  -7  -2   6   13.66    3.99
  -7   2   7  248.79   23.30
   7  -2  -7  230.30   22.60
   7  -2  -7  208.86   23.37
   7   2  -7  219.81   22.11
   7   2  -7  244.39   24.42
  -7  -2   7  211.42   22.85
  -7   2   8    5.33    2.35
   7  -2  -8    3.23    2.16
   7  -2  -8    7.54    3.24
   7   2  -8    3.44    2.24
   7   2  -8    6.41    3.39
  -7  -2   8    3.71    2.53
  -7   2   9   54.92    8.16
   7  -2  -9   69.28    8.63
   7  -2  -9   53.95    8.74
   7   2  -9   47.96    7.43
   7   2  -9   54.75    8.98
  -7  -2   9   58.43    8.63
  -7   2  10   10.18    3.34
   7  -2 -10   12.46    3.48
   7  -2 -10   19.00    4.93
   7   2 -10   12.66    3.42
   7   2 -10    8.80    3.94
  -7  -2  10    7.96    3.19
  -7   2  11  103.13   13.77
   7  -2 -11  131.93   14.33
   7  -2 -11  117.81   14.88
   7   2 -11  136.05   14.05
   7   2 -11  120.46   15.12
  -7  -2  11  153.38   15.38
  -7   2  12   30.39    5.88
   7  -2 -12   40.87    6.48
   7  -2 -12   34.12    6.64
   7   2 -12   34.31    5.78
  -7  -2  12   44.07    6.94
  -7   2  13   53.31    8.30
   7  -2 -13   63.57    8.60
   7   2 -13   61.57    8.09
  -7  -2  13   59.32    8.64
  -7   2  14    6.44    2.67
   7  -2 -14    2.90    2.05
   7   2 -14    4.21    2.18
  -7  -2  14    0.00    1.83
  -7  -2  14    2.24    1.78
  -7   2  15   34.50    6.06
   7  -2 -15   28.20    5.54
   7   2 -15   34.42    5.52
  -7  -2  15   27.79    5.61
  -7   2  16   61.81    9.45
   7  -2 -16   79.74   10.07
   7  -2 -16   71.20   10.25
   7   2 -16   80.45    9.54
   7   2 -16   72.71   10.40
  -7  -2  16   88.95   10.57
  -7   2  17   56.41    8.14
   7  -2 -17   43.80    7.52
   7  -2 -17   61.26    8.88
   7   2 -17   50.03    7.32
   7   2 -17   60.83    8.79
  -7  -2  17   62.70    8.52
  -7   2  18   36.31    6.47
   7  -2 -18   40.01    6.59
   7  -2 -18   40.58    7.10
   7   2 -18   35.89    5.83
   7   2 -18   38.59    6.97
  -7  -2  18   40.81    6.72
  -7   2  19    0.00    1.25
   7  -2 -19    1.88    1.96
   7  -2 -19    0.00    1.53
   7   2 -19    1.05    1.46
   7   2 -19   -0.00    1.74
  -7  -2  19    0.62    1.82
  -7   2  20    7.16    2.86
   7  -2 -20   12.59    3.59
   7  -2 -20    7.35    3.29
   7   2 -20    3.30    2.53
  -7  -2  20    9.48    3.07
  -7   2  21   65.97    8.43
   7  -2 -21   48.25    8.04
   7   2 -21   55.15    8.30
  -7  -2  21   44.65    7.46
  -7   2  22    9.20    3.15
   7  -2 -22    6.50    3.13
   7   2 -22    9.69    3.33
   7  -2 -23   29.56    5.89
   7   2 -23   31.09    6.01
   7  -2 -24    0.00    1.45
   7   2 -24   -0.00    1.45
   7  -2 -25   11.73    3.87
   7   2 -25   13.11    3.68
   7  -2 -26    0.00    1.95
   7  -2 -27   10.96    3.48
   7   2 -27   13.32    3.74
   7  -2 -28    6.89    2.84
   7   2 -28    4.07    2.11
   7  -2 -29    4.59    2.47
   7   2 -29    5.38    2.56
   7  -2 -30    1.14    1.60
   7   2 -30    1.54    1.74
   7  -2 -31   10.70    3.42
   7   2 -31   10.27    3.21
   7  -2 -32    0.00    1.34
   7   2 -32   -0.00    1.32
   7  -2 -33    8.88    3.24
   7   2 -33    9.68    3.08
   7  -2 -34    1.29    1.83
   7   2 -34   -0.00    1.33
   7  -2 -35    1.51    1.91
   7   2 -35    1.05    1.26
   7  -2 -36    2.10    2.01
   7   2 -36    0.54    1.43
   7  -2 -37    0.66    1.78
   7   2 -37    1.61    1.88
   7  -2 -38    0.09    1.58
   7   2 -38    0.09    1.44
   7  -2 -39    1.47    1.84
   7   2 -39   -0.00    1.44
  -7   3   1    0.79    1.63
  -7   3   1    0.42    1.54
   7  -3  -1    0.00    2.14
   7   3  -1   -0.00    2.49
  -7  -3   1    0.00    1.23
  -7  -3   1    0.00    1.84
  -7   3   2  134.42   15.27
  -7   3   2  113.97   14.80
   7  -3  -2  148.22   16.66
   7   3  -2  130.55   16.52
  -7  -3   2  129.34   15.46
  -7  -3   2  133.50   15.59
  -7   3   3   36.34    6.76
  -7   3   3   49.95    7.71
   7  -3  -3   44.97    8.04
   7   3  -3   38.69    7.80
  -7  -3   3   45.21    7.65
  -7   3   4    5.70    2.75
  -7   3   4    3.68    2.71
   7  -3  -4    2.80    2.76
   7   3  -4    4.16    3.03
  -7  -3   4    3.65    2.67
  -7   3   5   74.64   10.10
   7  -3  -5   67.73   10.50
   7   3  -5   63.22   10.51
  -7  -3   5   85.12   10.87
  -7   3   6   19.23    4.65
   7  -3  -6   18.29    5.02
   7   3  -6   15.12    4.98
  -7  -3   6   17.00    4.66
  -7   3   7    4.46    2.35
   7  -3  -7    3.93    2.46
   7   3  -7    2.39    1.84
   7   3  -7    2.06    2.43
  -7  -3   7    3.36    2.55
  -7   3   8   -0.00    1.70
   7  -3  -8    0.56    1.36
   7   3  -8   -0.00    1.10
   7   3  -8    0.60    2.47
  -7  -3   8    0.46    1.76
  -7   3   9  188.25   20.98
   7  -3  -9  187.14   21.73
   7   3  -9  219.46   20.96
   7   3  -9  199.09   22.29
  -7  -3   9  236.95   22.40
  -7  -3   9  214.49   21.79
  -7   3  10   75.23   10.04
   7  -3 -10   60.82    9.87
   7   3 -10   78.71    9.49
   7   3 -10   69.63   10.48
  -7  -3  10   73.78   10.08
  -7  -3  10   62.78    9.39
  -7   3  11    4.66    2.66
   7  -3 -11    7.20    3.30
   7   3 -11    6.25    2.59
  -7  -3  11    5.60    2.78
  -7   3  12    0.21    1.53
   7   3 -12    0.92    1.71
  -7  -3  12    1.04    1.71
  -7   3  13   64.06    9.54
   7   3 -13   81.62    9.63
  -7  -3  13   69.80   10.02
  -7  -3  13   73.41    9.74
  -7   3  14  100.17   11.91
   7   3 -14   89.65   10.81
  -7  -3  14   84.17   11.51
  -7   3  15  133.34   15.27
   7  -3 -15  132.67   15.83
   7   3 -15  146.53   14.73
   7   3 -15  113.00   15.35
  -7  -3  15  143.58   15.69
  -7   3  16   29.08    5.47
   7  -3 -16   26.84    5.68
   7   3 -16   17.80    3.98
   7   3 -16   15.85    4.65
  -7  -3  16   16.37    4.48
  -7   3  17    3.17    2.33
   7  -3 -17   -0.00    2.15
   7   3 -17    2.08    1.99
   7   3 -17    1.66    1.89
   7   3 -17    4.10    2.48
  -7  -3  17    1.56    2.09
  -7   3  18   22.46    5.07
   7  -3 -18   25.02    5.63
   7   3 -18   18.69    4.48
   7   3 -18   21.33    4.38
   7   3 -18   25.43    5.37
  -7  -3  18   21.36    5.03
  -7   3  19  244.59   24.32
   7  -3 -19  227.70   24.64
   7   3 -19  279.23   24.53
   7   3 -19  198.02   23.93
  -7  -3  19  270.47   25.06
  -7   3  20    2.05    2.08
   7  -3 -20   -0.00    2.04
   7   3 -20    1.76    1.86
   7   3 -20   -0.00    2.00
  -7   3  21    8.18    2.91
   7  -3 -21    5.15    2.92
   7   3 -21    4.56    2.26
   7   3 -21    5.40    3.01
  -7   3  22    2.14    1.90
   7  -3 -22    1.00    2.15
   7   3 -22    0.52    1.88
   7  -3 -23    8.09    3.47
   7   3 -23   15.38    4.16
   7  -3 -24    2.29    2.35
   7   3 -24   -0.00    1.81
   7  -3 -25   16.29    4.56
   7   3 -25   13.95    4.23
   7  -3 -26    0.56    2.24
   7   3 -26   -0.00    1.67
   7  -3 -27   -0.00    1.72
   7   3 -27    0.23    2.05
   7  -3 -28    2.06    2.30
   7   3 -28    1.49    2.26
   7  -3 -29    0.00    2.23
   7   3 -29   11.97    3.57
   7  -3 -30    0.53    1.80
   7   3 -30    5.28    2.49
   7  -3 -31    9.59    3.46
   7   3 -31    7.86    3.02
   7  -3 -32    1.77    1.86
   7   3 -32    0.52    1.68
   7  -3 -33    2.42    2.08
   7   3 -33    8.15    2.90
   7  -3 -34    8.12    3.11
   7   3 -34    1.00    1.78
   7  -3 -35   13.18    3.72
   7   3 -35    6.73    2.92
   7  -3 -36    3.10    2.30
   7   3 -36    1.10    1.91
   7  -3 -37   -0.00    1.54
   7   3 -37   -0.00    1.72
   7  -3 -38   -0.00    1.56
   7   3 -38    0.48    1.68
   7   3 -39    1.56    1.79
  -7   4   1   41.66    7.88
  -7   4   1   59.27    9.18
   7  -4  -1   81.83   10.97
   7   4  -1   50.54    8.46
   7   4  -1   71.71   10.97
  -7  -4   1   65.16    9.79
  -7   4   2   95.32   11.93
  -7   4   2   95.40   12.20
   7  -4  -2  101.71   13.09
   7   4  -2   73.05   11.07
   7   4  -2   62.42   11.64
  -7  -4   2   96.30   12.55
  -7  -4   2  113.13   13.09
  -7   4   3    7.37    3.20
  -7   4   3   10.41    3.61
   7  -4  -3    7.88    3.68
   7   4  -3   12.34    3.78
   7   4  -3    3.56    3.52
  -7  -4   3    9.81    3.56
  -7  -4   3   11.22    3.83
  -7   4   4   34.08    6.36
   7  -4  -4   20.65    5.73
   7   4  -4   30.42    5.85
   7   4  -4   34.47    7.25
  -7  -4   4   21.92    5.66
  -7  -4   4   25.40    5.79
  -7   4   5   63.49    9.44
   7  -4  -5   62.04   10.06
   7   4  -5   90.34   10.76
   7   4  -5   78.15   11.32
  -7  -4   5   54.40    9.48
  -7  -4   5   62.98    9.71
  -7   4   6   65.48    9.07
   7  -4  -6   49.92    9.00
   7   4  -6   62.45    9.07
   7   4  -6   67.34   10.45
  -7  -4   6   44.76    8.48
  -7  -4   6   55.56    8.81
  -7   4   7   34.69    6.51
   7  -4  -7   35.07    7.01
   7   4  -7   35.46    6.49
   7   4  -7   29.84    6.96
  -7  -4   7   27.28    6.45
  -7  -4   7   37.42    6.75
  -7   4   8   38.95    7.28
   7  -4  -8   47.64    8.38
   7   4  -8   44.66    7.41
   7   4  -8   51.37    8.78
  -7  -4   8   49.67    8.22
  -7  -4   8   43.99    7.61
  -7   4   9   23.12    5.19
   7  -4  -9   22.59    5.55
   7   4  -9   22.51    5.06
   7   4  -9   16.73    5.03
  -7  -4   9   13.95    4.22
  -7  -4   9   17.04    4.50
  -7   4  10    1.04    1.85
   7  -4 -10    2.20    2.39
   7   4 -10    0.43    1.62
  -7  -4  10    0.71    1.97
  -7   4  11  115.97   12.98
   7   4 -11   90.00   11.89
   7   4 -11   86.91   11.27
  -7   4  12  130.40   15.29
   7   4 -12  135.64   15.30
   7   4 -12  127.47   14.41
  -7   4  13  119.96   13.32
   7   4 -13  109.52   12.82
   7   4 -13   84.16   11.37
  -7   4  14   20.67    4.97
   7  -4 -14   18.67    5.16
   7   4 -14   27.28    5.51
   7   4 -14   26.20    4.89
   7   4 -14   22.61    5.46
  -7   4  15   48.61    7.73
   7  -4 -15   45.20    8.17
   7   4 -15   70.53    8.72
   7   4 -15   40.95    6.75
   7   4 -15   32.83    7.21
  -7   4  16   21.81    5.22
   7  -4 -16   28.62    6.28
   7   4 -16   19.35    4.77
   7   4 -16   27.68    5.02
   7   4 -16   27.02    6.03
  -7   4  17  113.50   14.59
   7  -4 -17  132.53   15.75
   7   4 -17  133.80   14.83
   7   4 -17  131.12   14.10
   7   4 -17  128.71   15.41
  -7   4  18   13.06    4.17
   7  -4 -18    8.37    4.18
   7   4 -18   20.21    4.65
   7   4 -18   29.90    4.90
   7   4 -18   14.82    4.64
  -7   4  19   13.73    3.93
   7  -4 -19    3.59    2.85
   7   4 -19    9.86    3.44
   7   4 -19   10.20    3.87
  -7   4  20   21.59    4.96
   7  -4 -20   20.26    5.52
   7   4 -20   21.15    4.80
   7   4 -20   30.91    6.08
  -7   4  21   33.41    6.30
   7  -4 -21   46.47    7.55
   7   4 -21   20.69    5.49
  -7   4  22   36.70    6.43
   7  -4 -22   25.07    5.87
   7   4 -22   25.86    5.75
  -7   4  23    9.35    3.40
   7  -4 -23    8.80    3.34
   7   4 -23   10.70    3.69
   7  -4 -24   -0.00    2.18
   7   4 -24    2.01    1.97
   7  -4 -25    0.43    2.06
   7   4 -25    1.90    2.18
   7  -4 -26   13.17    4.18
   7   4 -26    6.74    3.06
   7  -4 -27   15.30    4.37
   7   4 -27    8.94    3.42
   7  -4 -28    8.73    3.57
   7   4 -28    3.77    2.75
   7  -4 -29    2.46    2.17
   7   4 -29    3.43    2.38
   7  -4 -30    1.01    2.17
   7   4 -30   -0.00    1.78
   7  -4 -31    2.99    2.94
   7   4 -31    3.55    2.50
   7  -4 -32    1.10    2.49
   7   4 -32    3.75    2.31
   7  -4 -33    3.70    2.67
   7   4 -33    4.47    2.39
   7  -4 -34   -0.00    1.94
   7   4 -34    2.10    2.09
   7  -4 -35    1.20    2.10
   7   4 -35    1.44    1.67
   7  -4 -36    3.97    2.44
   7   4 -36   -0.00    1.70
   7  -4 -37    7.00    3.01
   7   4 -37    6.00    2.65
  -7   5   1    1.97    2.25
  -7   5   1    1.41    2.11
   7  -5  -1    2.12    2.56
   7   5  -1   -0.00    1.33
   7   5  -1    0.00    2.98
  -7  -5   1    2.69    2.28
  -7   5   2    0.14    2.30
  -7   5   2    2.81    2.35
   7  -5  -2    4.64    3.33
   7   5  -2    7.53    3.26
   7   5  -2    3.34    3.24
  -7  -5   2    0.00    1.57
  -7   5   3   44.48    7.30
   7  -5  -3   28.20    6.68
   7   5  -3   32.03    6.58
   7   5  -3   34.22    7.74
  -7  -5   3   22.24    5.76
  -7   5   4   87.52   12.22
   7  -5  -4   81.90   12.72
   7   5  -4  116.18   13.48
   7   5  -4   96.07   13.89
  -7  -5   4  110.09   13.47
  -7   5   5   36.30    6.75
   7  -5  -5   47.43    8.08
   7   5  -5   29.10    6.19
   7   5  -5   20.91    6.22
  -7  -5   5   27.40    6.15
  -7   5   6    0.00    1.79
   7  -5  -6    0.00    1.94
   7   5  -6    3.57    2.64
   7   5  -6   -0.00    2.35
  -7  -5   6    0.00    1.73
  -7   5   7   10.77    3.68
   7  -5  -7   15.12    5.00
   7   5  -7   18.05    4.62
   7   5  -7   16.03    5.18
  -7  -5   7   13.96    4.46
  -7   5   8   66.04   10.13
   7  -5  -8   83.76   11.56
   7   5  -8   74.79   10.48
  -7  -5   8   71.12   10.56
  -7   5   9  103.19   12.97
   7  -5  -9   89.33   13.07
   7   5  -9  107.04   13.02
  -7  -5   9   93.34   12.62
  -7   5  10   39.79    7.12
   7   5 -10   32.93    6.65
  -7  -5  10   35.58    6.98
  -7   5  11   91.43   11.97
   7   5 -11   85.20   11.61
  -7   5  12    2.31    2.18
   7   5 -12    0.27    2.07
   7   5 -12    2.06    2.41
  -7   5  13   22.26    5.75
   7  -5 -13   35.83    7.03
   7   5 -13   42.09    7.07
   7   5 -13   39.05    7.54
  -7   5  14   47.03    7.92
   7  -5 -14   34.64    7.50
   7   5 -14   59.54    8.51
   7   5 -14   50.68    8.79
  -7   5  15  157.10   16.40
   7  -5 -15  150.40   16.89
   7   5 -15  153.91   15.97
   7   5 -15   86.20   14.57
  -7   5  16   -0.00    1.78
   7  -5 -16    3.36    2.56
   7   5 -16    0.56    2.08
   7   5 -16    0.29    1.67
   7   5 -16    0.45    1.67
  -7   5  17    4.68    2.81
   7  -5 -17    4.50    3.23
   7   5 -17    3.69    2.43
   7   5 -17    4.58    2.38
   7   5 -17    2.97    2.14
  -7   5  18    3.02    2.29
   7  -5 -18    4.89    3.09
   7   5 -18    5.01    2.71
   7   5 -18    5.16    2.86
  -7   5  19   38.32    7.07
   7  -5 -19   32.11    6.97
   7   5 -19   33.95    6.27
   7   5 -19   36.29    7.03
  -7   5  20   37.69    6.77
   7  -5 -20   22.35    6.00
   7   5 -20   35.30    6.26
   7   5 -20   30.79    6.40
  -7   5  21   10.14    3.56
   7  -5 -21    0.76    2.10
   7   5 -21    3.72    2.42
  -7   5  22    0.00    1.70
   7  -5 -22   -0.00    2.04
   7   5 -22    1.55    2.06
  -7   5  23    3.46    2.49
   7  -5 -23    6.48    3.42
   7   5 -23    0.53    1.76
   7  -5 -24    2.34    3.05
   7   5 -24    8.65    3.22
   7  -5 -25    2.81    2.82
   7   5 -25    5.73    2.92
   7  -5 -26    3.33    2.66
   7   5 -26    5.32    2.82
   7  -5 -27    0.00    2.60
   7   5 -27    1.12    1.80
   7  -5 -28    0.86    2.37
   7   5 -28    0.81    1.82
   7  -5 -29    5.30    3.02
   7   5 -29    7.15    3.18
   7  -5 -30    7.10    3.47
   7   5 -30    9.23    3.34
   7  -5 -31    9.37    3.71
   7   5 -31    9.50    3.39
   7  -5 -32    0.87    2.00
   7   5 -32    1.30    2.09
   7  -5 -33   -0.00    2.07
   7  -5 -34    3.28    2.51
   7  -5 -35   -0.00    2.15
   7  -5 -36    2.94    2.41
   7  -6  -1   62.92   10.63
  -7  -6   1   68.09   10.63
   7  -6  -2   53.10    9.59
  -7  -6   2   58.08    9.64
   7  -6  -3   41.74    8.10
  -7  -6   3   30.14    6.88
   7  -6  -4    9.39    4.20
   7   6  -4   10.33    4.00
  -7  -6   4    6.56    3.42
   7  -6  -5   -0.00    2.57
   7   6  -5    1.53    2.56
  -7  -6   5    0.43    1.84
   7  -6  -6   76.51   11.64
   7   6  -6   69.46   10.52
  -7  -6   6   68.48   10.75
   7  -6  -7  110.68   15.65
   7   6  -7  134.15   15.74
  -7  -6   7  132.00   16.03
   7  -6  -8   53.68    9.50
   7   6  -8   62.98    9.35
  -7  -6   8   44.42    8.60
   7   6  -9    3.20    2.73
   7   6 -10   72.28   10.41
   7   6 -10   61.62   10.80
   7   6 -11  109.50   12.97
   7   6 -11   72.79   12.32
   7  -6 -12    8.36    3.83
   7   6 -12   13.58    4.21
   7   6 -12    8.28    3.95
   7  -6 -13    2.88    3.29
   7   6 -13   20.17    4.85
   7   6 -13   11.12    4.35
   7  -6 -14    7.99    3.73
   7   6 -14    9.82    3.68
   7   6 -14    6.07    3.88
   7  -6 -15    1.32    2.68
   7   6 -15    0.00    1.87
   7   6 -15    3.64    2.84
   7  -6 -16   44.60    8.70
   7   6 -16   57.64    8.84
   7   6 -16   54.00    9.47
   7  -6 -17   35.63    7.76
   7   6 -17   49.78    7.95
   7   6 -17   39.05    7.98
   7  -6 -18   57.46    9.88
   7   6 -18   82.25   10.33
   7   6 -18   47.52    9.09
   7  -6 -19    1.81    2.64
   7   6 -19    1.24    2.25
   7   6 -19    1.06    2.45
   7  -6 -20    0.37    1.76
   7   6 -20    0.00    1.79
   7   6 -20    2.11    2.07
   7  -6 -21    2.14    2.81
   7   6 -21    1.39    2.48
   7  -6 -22   12.77    4.57
   7   6 -22   31.58    6.38
   7  -6 -23    5.41    3.43
   7   6 -23   13.74    4.43
   7  -6 -24    4.04    3.02
   7  -6 -25    1.90    2.59
   7  -6 -26   24.38    6.05
   7  -6 -27    5.33    3.65
   7  -6 -28    0.38    2.26
   7  -6 -29    0.74    2.19
   7  -6 -30    0.00    2.17
   7  -6 -31    2.19    2.39
   7  -6 -32    6.79    3.80
   7  -6 -33    4.32    3.20
   7  -6 -34    4.35    3.05
   7  -6 -35   -0.00    1.66
  -7   7   1    0.00    2.45
   7  -7  -1   -0.00    2.88
  -7  -7   1    1.67    2.67
  -7   7   2   24.31    5.86
   7  -7  -2   24.13    6.48
  -7  -7   2   27.45    6.68
  -7   7   3    4.52    3.11
   7  -7  -3   11.03    4.76
  -7  -7   3    7.36    3.89
  -7   7   4  207.99   23.16
   7  -7  -4  213.86   24.37
  -7  -7   4  220.54   24.19
  -7   7   5   63.58   10.46
   7  -7  -5   81.80   12.22
  -7  -7   5   76.35   11.66
  -7   7   6    0.00    2.71
   7  -7  -6    5.91    3.69
  -7  -7   6    7.10    3.53
  -7   7   7   64.88   10.16
   7  -7  -7   58.57   10.44
  -7   7   8   14.61    4.84
  -7   7   9   25.31    6.07
  -7   7  10   64.50   10.21
  -7   7  11   24.05    5.97
   7  -7 -11   11.98    4.65
  -7   7  12    0.00    1.97
   7  -7 -12    2.80    2.90
   7   7 -12    2.93    2.91
  -7   7  13   15.16    4.84
   7  -7 -13   26.76    6.66
   7   7 -13   17.32    5.14
  -7   7  14  136.13   16.07
   7  -7 -14   93.56   15.16
   7   7 -14  142.56   15.96
  -7   7  15   -0.00    2.27
   7  -7 -15   -0.00    2.22
   7   7 -15    1.04    2.26
  -7   7  16    3.76    2.74
   7  -7 -16   -0.00    2.66
   7   7 -16    2.18    2.29
  -7   7  17    3.13    2.83
   7  -7 -17   -0.00    2.87
   7   7 -17   -0.00    2.13
  -7   7  18    9.75    3.84
   7  -7 -18    2.34    2.81
   7   7 -18    3.73    3.14
  -7   7  19    7.52    3.58
   7  -7 -19    1.39    3.01
   7   7 -19    0.99    2.15
  -7   7  20   14.92    4.83
   7  -7 -20   17.93    5.54
  -7   7  21    1.08    2.32
   7  -7 -21    0.00    2.55
  -7   7  22    0.89    2.13
   7  -7 -22    1.12    3.03
  -7   7  23    3.51    2.69
   7  -7 -23    2.42    2.84
   7  -7 -24   23.23    5.96
   7  -7 -25    1.94    2.85
   7  -7 -26   10.87    4.54
   7  -7 -27    2.73    2.59
   7  -7 -28    1.22    2.74
   7  -7 -29    2.25    2.82
   7  -7 -30    4.64    2.98
   7  -7 -31    0.46    2.50
   7  -7 -32    1.47    2.40
   7  -7 -33    1.21    2.41
  -7   8   1   35.45    7.27
   7  -8  -1   26.51    6.89
   7   8  -1   32.55    7.09
  -7  -8   1   27.71    7.07
  -7   8   2   99.19   12.94
   7  -8  -2   64.57   11.98
   7   8  -2   83.39   12.26
  -7  -8   2   74.06   12.29
  -7   8   3    2.22    3.24
   7  -8  -3    8.74    4.52
   7   8  -3    0.48    1.88
  -7  -8   3    3.10    3.38
  -7   8   4   28.90    6.44
   7  -8  -4   25.61    6.54
   7   8  -4   25.44    6.27
  -7  -8   4   13.21    4.91
  -7   8   5    6.72    3.46
   7  -8  -5    7.20    4.14
   7   8  -5    9.10    4.01
  -7   8   6   25.42    6.18
   7   8  -6   13.28    4.69
  -7   8   7    0.32    2.19
   7   8  -7    2.50    2.68
  -7   8   8   71.84   10.46
   7   8  -8   43.81    8.84
  -7   8   9    2.21    2.48
   7  -8  -9    1.40    2.77
  -7   8  10   13.05    4.75
   7  -8 -10   16.45    5.71
  -7   8  11   -0.00    2.05
   7  -8 -11    2.61    3.10
  -7   8  12  130.03   16.38
   7  -8 -12  121.23   16.80
  -7   8  13    0.10    1.90
   7  -8 -13    0.24    2.61
  -7   8  14   12.16    4.38
   7  -8 -14    0.63    2.44
  -7   8  15   -0.00    1.28
   7  -8 -15    1.82    2.82
  -7   8  16   70.24   10.35
   7  -8 -16   35.64    8.62
  -7   8  17   -0.00    2.35
   7  -8 -17    0.37    2.97
  -7   8  18   12.98    4.50
   7  -8 -18    1.88    2.59
  -7   8  19    1.46    2.19
   7  -8 -19    0.31    2.48
   7   8 -19    1.33    2.32
  -7   8  20   12.57    4.50
   7  -8 -20    4.49    4.29
  -7   8  21    0.00    1.59
   7  -8 -21    1.79    2.29
  -7   8  22   14.75    4.68
   7  -8 -22    7.18    4.04
  -7   8  23   13.55    4.52
   7  -8 -23    1.32    2.69
   7  -8 -24    6.33    3.71
   7  -8 -25    4.14    2.96
   7  -8 -26    4.76    3.64
   7  -8 -27   -0.00    2.65
   7  -8 -28    8.21    4.45
   7  -8 -29   -0.00    2.28
   7  -8 -30    0.00    2.32
   7  -8 -31   -0.00    2.45
   7  -8 -32    5.33    3.14
  -7   9   1    0.64    2.00
   7  -9  -1   -0.00    3.10
   7   9  -1    2.43    3.19
  -7  -9   1    2.77    2.68
  -7   9   2   28.09    6.72
   7  -9  -2   16.84    6.23
   7   9  -2   37.85    7.77
  -7   9   3    4.15    2.70
   7  -9  -3    0.10    2.48
   7   9  -3    4.53    3.33
  -7   9   4   31.06    7.16
   7  -9  -4   39.30    9.01
   7   9  -4   45.67    8.76
  -7   9   5    2.94    3.06
   7   9  -5    3.70    3.07
  -7   9   6   19.16    5.51
   7   9  -6   18.93    5.34
  -7   9   7   18.74    5.40
   7   9  -7    3.26    3.14
  -7   9   8   19.02    5.88
   7  -9  -8   28.79    7.32
   7   9  -8   36.09    7.57
  -7   9   9    0.16    2.24
   7  -9  -9    3.67    3.94
   7   9  -9    1.09    2.48
  -7   9  10   79.70   12.12
   7  -9 -10   65.68   12.39
   7   9 -10   84.22   12.44
  -7   9  11    2.09    2.60
   7  -9 -11   -0.00    2.46
   7   9 -11    0.00    2.27
  -7   9  12    0.62    2.52
   7  -9 -12    2.59    3.35
   7   9 -12    1.49    2.45
  -7   9  13    2.18    2.52
   7  -9 -13    3.84    3.74
   7   9 -13    6.01    3.35
  -7   9  14   48.62    9.33
   7  -9 -14   54.94   10.34
   7   9 -14   75.14   11.02
  -7   9  15    0.00    2.29
   7  -9 -15    1.69    2.87
   7   9 -15   -0.00    2.56
  -7   9  16    3.58    2.97
   7  -9 -16    3.41    3.66
   7   9 -16    6.41    3.55
  -7   9  17    0.00    1.75
   7  -9 -17    2.70    3.20
   7   9 -17    3.57    2.59
  -7   9  18   22.11    6.20
   7  -9 -18   11.69    5.19
  -7   9  19    0.00    2.45
   7  -9 -19    0.00    2.69
  -7   9  20   17.37    5.55
   7  -9 -20   14.14    5.45
  -7   9  21   -0.00    2.76
   7  -9 -21    0.48    2.85
  -7   9  22    1.27    2.24
   7  -9 -22    2.34    3.25
  -7   9  23   -0.00    2.06
   7  -9 -23    2.11    3.25
  -7   9  24   20.26    5.63
   7  -9 -24    5.07    3.99
   7  -9 -25    0.68    2.34
   7  -9 -26   -0.00    3.22
   7  -9 -27   -0.00    2.68
   7  -9 -28    2.03    3.46
   7  -9 -29   -0.00    3.57
   7  -9 -30    2.76    2.69
   7  -9 -31    1.48    2.64
  -7  10   1    6.28    4.37
   7 -10  -1    8.33    4.63
   7  10  -1   12.51    4.63
  -7  10   2   41.02    8.11
   7 -10  -2   26.41    7.51
   7  10  -2   32.74    7.81
  -7  10   3    0.26    2.45
   7  10  -3    1.81    3.20
  -7  10   4    0.26    2.03
   7  10  -4    0.00    2.68
  -7  10   5    1.10    2.11
   7  10  -5    1.92    3.12
  -7  10   6  114.34   14.71
   7 -10  -6   65.22   12.64
   7  10  -6   86.63   13.47
  -7  10   7    2.81    2.32
   7 -10  -7    0.00    3.03
   7  10  -7    1.73    2.37
  -7  10   8   -0.00    2.38
   7 -10  -8    3.88    3.63
   7  10  -8    0.00    2.41
  -7  10   9   -0.00    2.69
   7 -10  -9    1.43    3.33
   7  10  -9    0.37    2.01
  -7  10  10    4.79    3.90
   7 -10 -10    2.26    2.68
   7  10 -10    5.70    3.70
  -7  10  11    2.05    2.59
   7 -10 -11    1.65    2.46
   7  10 -11    1.58    2.56
  -7  10  12   43.37    8.43
   7 -10 -12   13.79    5.98
   7  10 -12   47.56    8.75
  -7  10  13   -0.00    2.15
   7 -10 -13   -0.00    2.91
   7  10 -13    0.00    2.32
  -7  10  14   11.08    4.62
   7 -10 -14    2.16    3.62
   7  10 -14    9.17    4.19
  -7  10  15    0.00    2.57
   7 -10 -15   -0.00    2.87
   7  10 -15   -0.00    3.11
  -7  10  16   39.48    8.01
   7 -10 -16   13.79    5.58
   7  10 -16   34.44    7.68
  -7  10  17    2.91    2.83
   7 -10 -17    0.00    2.35
   7  10 -17    4.34    3.07
  -7  10  18   25.38    6.71
   7 -10 -18   24.63    7.10
   7  10 -18   26.70    6.81
  -7  10  19    1.39    2.91
   7 -10 -19    0.98    3.59
  -7  10  20   11.25    4.87
   7 -10 -20    2.31    3.16
  -7  10  21    3.58    2.86
   7 -10 -21    1.22    2.66
  -7  10  22   30.24    7.01
   7 -10 -22    7.37    5.09
  -7  10  23   -0.00    2.24
   7 -10 -23    1.31    2.67
  -7  10  24   -0.00    1.78
   7 -10 -24    1.12    3.17
   7 -10 -25   -0.00    2.74
   7 -10 -26    1.36    3.59
   7 -10 -27    0.00    2.54
   7 -10 -28    6.81    4.67
   7 -10 -29   -0.00    2.54
  -7  11   1   -0.00    2.48
   7 -11  -1    2.29    2.83
   7  11  -1   -0.00    2.85
  -7  11   2    2.40    2.87
   7  11  -2    6.86    4.17
  -7  11   3    0.00    2.30
   7  11  -3    3.22    3.52
  -7  11   4   26.58    7.20
   7  11  -4   38.22    8.12
  -7  11   5   15.70    5.23
   7 -11  -5    8.85    5.20
   7  11  -5   16.79    5.99
  -7  11   6    0.66    2.39
   7 -11  -6    0.94    3.02
   7  11  -6    1.04    2.94
  -7  11   7   18.78    6.12
   7 -11  -7   11.82    5.19
   7  11  -7   12.75    5.28
  -7  11   8   14.95    5.37
   7 -11  -8    4.05    3.27
   7  11  -8   19.18    5.56
  -7  11   9    0.00    2.50
   7 -11  -9    0.00    3.11
   7  11  -9    1.13    2.85
  -7  11  10   18.58    5.66
   7 -11 -10   13.46    5.63
   7  11 -10   18.62    6.17
  -7  11  11    6.46    3.59
   7 -11 -11    5.69    3.82
   7  11 -11    1.47    2.88
  -7  11  12    1.25    2.01
   7 -11 -12   -0.00    2.46
   7  11 -12    0.00    3.12
  -7  11  13    2.37    2.63
   7 -11 -13    1.23    3.37
   7  11 -13    0.00    2.27
  -7  11  14   25.15    6.60
   7 -11 -14   14.98    5.82
   7  11 -14   10.93    4.77
  -7  11  15   -0.00    2.62
   7 -11 -15    1.56    2.61
   7  11 -15    1.42    2.60
  -7  11  16    5.06    3.91
   7 -11 -16    4.36    4.28
   7  11 -16    1.85    3.11
  -7  11  17    2.19    2.02
   7 -11 -17    3.01    3.80
   7  11 -17    2.01    3.03
  -7  11  18    7.44    4.27
   7 -11 -18    4.21    3.89
  -7  11  19    0.00    2.07
   7 -11 -19    1.89    3.36
  -7  11  20   11.16    4.85
   7 -11 -20   13.88    5.62
  -7  11  21   -0.00    2.36
   7 -11 -21   -0.00    2.94
  -7  11  22    1.27    2.21
   7 -11 -22   -0.00    2.90
  -7  11  23    0.37    2.49
   7 -11 -23    3.30    3.07
  -7  11  24   11.81    4.89
   7 -11 -24    7.18    4.36
   7 -11 -25    1.91    2.50
   7 -11 -26    1.24    3.25
   7 -11 -27    0.00    2.81
  -7  12   1    7.55    4.30
   7  12  -1    2.07    3.27
  -7  12   2   19.42    5.96
   7  12  -2   13.57    5.58
  -7  12   3   -0.00    3.05
   7 -12  -3    0.31    2.10
   7  12  -3    0.36    3.14
  -7  12   4    1.14    1.84
   7 -12  -4   -0.00    2.88
   7  12  -4    1.37    2.88
  -7  12   5    7.64    4.38
   7 -12  -5    4.18    4.27
   7  12  -5   10.21    4.88
  -7  12   6   20.04    6.41
   7 -12  -6   15.59    6.48
   7  12  -6   17.56    6.10
  -7  12   7    1.47    2.75
   7 -12  -7    2.91    3.48
   7  12  -7    0.00    2.64
  -7  12   8    9.80    4.87
   7 -12  -8    5.10    4.19
   7  12  -8    1.20    2.81
  -7  12   9   -0.00    2.68
   7 -12  -9    1.57    3.03
   7  12  -9   -0.00    2.82
  -7  12  10    5.07    3.45
   7 -12 -10   -0.00    3.07
   7  12 -10    6.34    4.55
  -7  12  11   -0.00    2.79
   7 -12 -11   -0.00    2.58
   7  12 -11    2.59    3.30
  -7  12  12   19.36    5.89
   7 -12 -12    6.24    4.47
   7  12 -12   18.73    6.08
  -7  12  13   -0.00    2.56
   7 -12 -13    1.88    3.36
   7  12 -13    2.91    3.04
   7 -12 -14    1.14    2.87
   7  12 -14    1.55    2.80
  -7  12  15    0.00    2.69
   7 -12 -15   -0.00    2.70
   7  12 -15   -0.00    2.82
  -7  12  16   29.33    7.41
   7 -12 -16   12.61    5.79
   7  12 -16   20.76    6.25
  -7  12  17    2.07    2.48
   7 -12 -17    2.37    3.19
   7  12 -17    2.84    3.15
  -7  12  18    4.38    3.40
   7 -12 -18    3.91    3.91
  -7  12  19    1.98    3.06
   7 -12 -19    3.16    3.88
  -7  12  20    9.70    4.83
   7 -12 -20    7.09    3.96
  -7  12  21    2.39    3.11
   7 -12 -21    1.33    2.97
  -7  12  22    1.63    2.47
   7 -12 -22    2.37    4.12
  -7  12  23   -0.00    2.45
   7 -12 -23    0.45    1.78
  -7  12  24    3.44    3.21
   7 -12 -24   -0.00    3.36
   7 -12 -25    1.26    2.91
   7 -12 -26    3.83    3.38
  -7  13   1   -0.00    2.66
   7  13  -1    0.00    2.54
  -7  13   2   12.41    5.43
   7  13  -2    0.27    2.74
  -7  13   3   13.58    5.39
   7  13  -3    5.79    4.60
  -7  13   4   41.68    8.93
   7  13  -4   37.69    9.02
  -7  13   5   -0.00    3.13
   7  13  -5    8.75    5.03
  -7  13   6    2.64    3.50
   7 -13  -6   -0.00    3.25
   7  13  -6    0.87    3.25
  -7  13   7    7.14    4.57
   7 -13  -7    0.15    2.33
   7  13  -7   -0.00    3.12
  -7  13   8    7.70    4.58
   7 -13  -8    0.75    3.55
   7  13  -8   12.16    5.39
  -7  13   9    4.69    4.06
   7 -13  -9    3.99    4.65
   7  13  -9    4.96    4.26
  -7  13  10   11.21    5.48
   7 -13 -10   11.66    5.46
   7  13 -10   15.55    5.76
  -7  13  11   -0.00    3.37
   7 -13 -11   -0.00    2.86
   7  13 -11    0.89    2.64
  -7  13  12    1.51    2.99
   7 -13 -12    0.00    2.90
   7  13 -12    2.14    2.91
  -7  13  13    5.25    3.97
   7 -13 -13    3.46    3.70
   7  13 -13    3.20    3.51
  -7  13  14   13.96    5.50
   7 -13 -14   16.75    6.52
   7  13 -14   14.39    5.96
  -7  13  15   -0.00    2.90
   7 -13 -15   -0.00    2.97
   7  13 -15   -0.00    2.96
  -7  13  16    0.00    3.35
   7 -13 -16   -0.00    2.49
   7  13 -16   -0.00    2.94
  -7  13  17   -0.00    2.91
   7 -13 -17   -0.00    2.98
  -7  13  18   -0.00    3.45
   7 -13 -18   -0.00    2.83
  -7  13  19    1.06    2.56
   7 -13 -19    2.91    3.30
  -7  13  20    5.32    4.44
   7 -13 -20    4.82    4.26
  -7  13  21    2.73    3.14
   7 -13 -21    3.67    4.12
  -7  13  22    3.69    3.32
   7 -13 -22    1.73    3.38
  -7  13  23    2.06    3.18
   7 -13 -23    0.72    2.51
  -7  13  24   11.19    4.71
   7 -13 -24    7.95    4.95
  -7  14   1    6.58    3.81
   7  14  -1    2.93    3.32
  -7  14   2    6.03    3.92
   7  14  -2    3.98    3.74
  -7  14   3    5.76    3.74
   7  14  -3    0.35    3.18
  -7  14   4   -0.00    2.82
   7  14  -4    3.10    3.98
  -7  14   5    9.10    4.87
   7  14  -5    0.00    3.22
  -7  14   6   20.99    6.91
   7  14  -6   27.59    7.89
  -7  14   7   22.92    7.35
   7  14  -7   12.59    6.30
  -7  14   8    7.71    4.75
   7  14  -8    0.00    3.83
  -7  14   9   -0.00    2.84
   7 -14  -9    1.12    3.30
   7  14  -9    0.00    2.48
  -7  14  10    7.09    4.33
   7 -14 -10    4.44    4.25
   7  14 -10    6.34    4.88
  -7  14  11    3.41    3.73
   7 -14 -11    0.00    2.77
   7  14 -11    0.00    2.90
  -7  14  12    2.85    3.40
   7 -14 -12    1.67    2.76
   7  14 -12    4.44    4.36
  -7  14  13    0.27    3.12
   7 -14 -13    0.40    2.29
   7  14 -13   -0.00    2.76
  -7  14  14    0.03    2.51
   7 -14 -14    1.56    2.51
   7  14 -14    1.93    3.13
  -7  14  15    0.00    3.00
   7 -14 -15    0.00    2.32
   7  14 -15   -0.00    2.76
  -7  14  16    4.19    3.34
   7 -14 -16   -0.00    3.10
   7  14 -16    0.00    3.28
  -7  14  17    1.88    3.54
   7 -14 -17    2.98    3.21
  -7  14  18   -0.00    2.58
   7 -14 -18   -0.00    3.38
  -7  14  19   -0.00    2.34
   7 -14 -19   -0.00    2.94
  -7  14  20    2.04    3.51
   7 -14 -20   -0.00    3.37
  -7  14  21    3.56    3.53
   7 -14 -21    0.26    3.05
  -7  14  22    1.93    3.16
   7 -14 -22    5.68    5.36
  -7  14  23   -0.00    2.63
  -7  14  24   -0.00    1.98
  -7  15   1   -0.00    2.71
   7  15  -1    2.53    3.38
  -7  15   2   -0.00    3.30
   7  15  -2   -0.00    3.01
  -7  15   3    6.32    4.20
   7  15  -3   12.52    5.93
  -7  15   4    6.18    4.57
   7  15  -4    8.64    4.51
  -7  15   5    1.13    3.02
   7  15  -5   -0.00    2.98
  -7  15   6   -0.00    2.71
   7  15  -6    0.20    3.26
  -7  15   7    0.66    2.39
   7  15  -7   -0.00    3.40
  -7  15   8    5.03    3.65
   7  15  -8    8.02    4.94
  -7  15   9    1.82    3.72
   7  15  -9    0.15    2.55
  -7  15  10    2.82    3.95
   7  15 -10    2.05    3.58
  -7  15  11   -0.00    3.02
   7  15 -11   -0.00    2.98
  -7  15  12   -0.00    2.96
   7 -15 -12    3.89    4.00
   7  15 -12    1.66    2.88
  -7  15  13    4.30    3.56
   7 -15 -13    0.89    3.06
   7  15 -13    1.21    3.15
  -7  15  14    3.96    3.17
   7 -15 -14    1.38    3.62
   7  15 -14   -0.00    3.21
  -7  15  15    5.44    3.86
   7 -15 -15    3.92    3.66
   7  15 -15   -0.00    3.29
  -7  15  16   -0.00    2.97
   7 -15 -16   -0.00    2.85
  -7  15  17    0.00    2.44
   7 -15 -17    4.64    4.36
  -7  15  18    0.00    2.57
   7 -15 -18    1.50    3.51
  -7  15  19    2.34    3.73
   7 -15 -19    1.41    3.49
  -7  15  20    2.92    3.96
   7 -15 -20   -0.00    3.37
  -7  15  21   -0.00    2.25
  -7  15  22   -0.00    3.15
  -7  15  23    5.24    3.89
  -7  16   1    2.32    3.39
   7  16  -1    3.35    3.78
  -7  16   2   -0.00    2.86
   7  16  -2   -0.00    2.99
  -7  16   3   -0.00    3.53
   7  16  -3    1.76    3.47
  -7  16   4   -0.00    2.91
   7  16  -4    0.00    2.96
  -7  16   5    9.88    4.77
   7  16  -5   -0.00    3.32
  -7  16   6    7.01    4.89
   7  16  -6    6.50    4.27
  -7  16   7    3.14    3.70
   7  16  -7    2.45    3.61
  -7  16   8    1.79    3.61
   7  16  -8    2.46    3.94
  -7  16   9   -0.00    3.26
   7  16  -9    1.63    3.25
   7  16 -10    0.67    3.83
   7  16 -11    3.71    3.66
   7  16 -12    1.46    3.42
   7  16 -13    1.27    2.95
   7  16 -14   -0.00    2.74
   7 -16 -16   -0.00    3.99
   7 -16 -17   -0.00    3.91
   7 -16 -18    0.00    3.65
   7  17 -10   -0.00    3.12
   7  17 -11    9.63    5.39
   7  17 -12   -0.00    3.29
   7  17 -13    1.22    2.50
   7  17 -14    0.00    2.91
  -6   0   1    0.00    2.15
  -6   0   1    0.99    1.65
   6   0  -1   -0.00    1.73
   6   0  -1    1.84    1.97
  -6   0   2  247.04   27.50
  -6   0   2  338.89   28.95
   6   0  -2  304.65   27.72
   6   0  -2  321.74   29.60
  -6   0   3   -0.00    1.52
  -6   0   3    0.40    1.79
   6   0  -3    0.00    1.31
   6   0  -3    0.24    2.02
  -6   0   4   20.45    4.70
  -6   0   4   19.15    4.26
   6   0  -4   23.49    4.52
   6   0  -4   21.25    5.03
  -6   0   5    0.61    1.92
  -6   0   5    0.42    1.96
   6   0  -5   -0.00    1.38
   6   0  -5   -0.00    1.96
  -6   0   6 1140.25  100.08
  -6   0   6 1046.27   99.64
   6   0  -6 1243.93   99.92
   6   0  -6 1429.59  102.35
  -6   0   7   -0.00    1.93
  -6   0   7   -0.00    1.50
   6   0  -7    0.50    1.49
   6   0  -7    0.36    1.81
  -6   0   8   27.51    4.93
  -6   0   8   20.82    4.30
   6   0  -8   24.26    4.54
   6   0  -8   23.34    5.16
  -6   0   9   -0.00    1.49
  -6   0   9    1.30    1.44
   6   0  -9   -0.00    1.19
   6   0  -9    1.33    1.56
  -6   0  10  208.86   21.41
  -6   0  10  240.54   21.55
   6   0 -10  207.99   20.99
   6   0 -10  228.24   22.42
  -6   0  11    0.60    1.47
   6   0 -11   -0.00    1.36
   6   0 -11   -0.00    1.56
  -6   0  12  274.27   25.52
   6   0 -12  273.92   25.10
   6   0 -12  254.13   25.90
  -6   0  13   -0.00    1.49
   6   0 -13    0.20    1.20
   6   0 -13    0.89    1.55
  -6   0  14   81.86   10.13
   6   0 -14   84.35    9.90
   6   0 -14   89.96   10.84
  -6   0  15    0.98    1.51
   6   0 -15    0.47    1.65
   6   0 -15    2.06    1.93
  -6   0  16  235.48   21.38
   6   0 -16  207.76   20.71
   6   0 -16  207.31   21.52
  -6   0  17    0.65    1.46
   6   0 -17   -0.00    1.40
  -6   0  18  127.55   14.08
   6   0 -18  138.55   14.09
  -6   0  19    0.84    1.58
   6   0 -19    0.23    1.25
  -6   0  20    2.05    1.65
  -6   0  20    1.15    1.14
   6   0 -20    1.56    1.50
   6   0 -20    0.62    1.67
  -6   0  21   -0.00    1.46
   6   0 -21   -0.00    1.38
  -6   0  22   94.55   10.96
  -6   0  22   97.62    8.82
   6   0 -22   97.59   11.54
   6   0 -23    0.50    1.31
   6   0 -24    0.81    1.52
   6   0 -25   -0.00    1.58
   6   0 -26   47.76    7.00
   6   0 -27   -0.00    1.52
   6   0 -28   19.27    4.14
   6   0 -29   -0.00    1.34
   6   0 -30   21.20    4.33
   6   0 -31    0.00    1.52
   6   0 -32   41.48    6.30
   6   0 -33    0.00    1.14
   6   0 -34   -0.00    1.32
   6   0 -35   -0.00    1.17
   6   0 -36    5.31    2.19
   6   0 -37    0.00    1.30
   6   0 -38    5.75    2.29
   6   0 -39    0.02    1.29
   6   0 -40    1.00    1.39
  -6   1   1    2.27    2.08
  -6   1   1    8.97    3.17
   6  -1  -1    9.37    2.91
   6  -1  -1    6.32    2.89
   6   1  -1    6.76    2.60
   6   1  -1    1.10    2.29
  -6  -1   1    4.66    2.52
  -6  -1   1    4.07    2.47
  -6   1   2  638.02   48.84
  -6   1   2  554.54   48.42
   6  -1  -2  518.03   47.50
   6  -1  -2  521.27   48.96
   6   1  -2  559.48   47.77
   6   1  -2  624.70   50.17
  -6  -1   2  484.15   47.89
  -6  -1   2  491.26   48.03
  -6   1   3   26.90    5.27
  -6   1   3   25.64    5.17
   6  -1  -3   27.74    5.12
   6  -1  -3   24.51    5.62
   6   1  -3   38.90    5.67
   6   1  -3   19.13    5.18
  -6  -1   3   34.66    5.93
  -6  -1   3   29.12    5.61
  -6   1   4  756.85   63.61
  -6   1   4  745.24   63.65
   6  -1  -4  748.60   63.10
   6  -1  -4  723.40   64.40
   6   1  -4  733.04   62.96
   6   1  -4  694.41   64.38
  -6  -1   4  730.45   63.71
  -6  -1   4  729.00   63.62
  -6   1   5  101.22   11.39
  -6   1   5   94.13   11.24
   6  -1  -5   94.84   10.89
   6  -1  -5   97.99   12.07
   6   1  -5  101.43   11.06
   6   1  -5   89.26   11.94
  -6  -1   5   96.86   11.51
  -6  -1   5   76.58   10.70
  -6   1   6   72.23   10.30
  -6   1   6  101.25   11.26
   6  -1  -6   93.28   10.71
   6  -1  -6   85.90   11.42
   6   1  -6   92.64   10.57
   6   1  -6   77.01   11.16
  -6  -1   6  112.81   11.78
  -6  -1   6   98.17   11.10
  -6   1   7  190.58   19.46
  -6   1   7  185.28   19.30
   6  -1  -7  217.18   19.63
   6  -1  -7  182.06   20.03
   6   1  -7  211.70   19.37
   6   1  -7  184.83   20.31
  -6  -1   7  230.76   20.42
  -6  -1   7  163.95   18.90
  -6   1   8  580.39   54.84
  -6   1   8  679.02   55.38
   6  -1  -8  643.14   54.93
   6  -1  -8  584.30   55.64
   6   1  -8  729.50   55.22
   6   1  -8  528.23   55.34
  -6  -1   8  633.53   55.42
  -6  -1   8  688.02   55.30
  -6   1   9    7.03    2.71
  -6   1   9   18.50    3.74
   6  -1  -9   11.17    3.07
   6  -1  -9   12.40    3.73
   6   1  -9    7.66    2.64
   6   1  -9    4.05    2.59
  -6  -1   9    7.02    2.73
  -6  -1   9    6.55    2.50
  -6   1  10   88.94   10.48
   6  -1 -10   89.38   10.29
   6  -1 -10   74.13   10.55
   6   1 -10   86.23    9.98
   6   1 -10   83.63   10.94
  -6  -1  10   92.73   10.71
  -6   1  11   12.40    3.36
   6  -1 -11   19.96    3.90
   6  -1 -11    9.99    3.36
   6   1 -11    8.44    2.72
  -6  -1  11   13.07    3.53
  -6   1  12  229.91   23.58
   6  -1 -12  258.25   23.77
   6  -1 -12  267.43   24.83
   6   1 -12  258.44   23.46
   6   1 -12  255.61   24.68
  -6  -1  12  226.27   23.61
  -6   1  13   41.60    6.53
   6  -1 -13   46.50    6.64
   6  -1 -13   43.60    7.06
   6   1 -13   52.12    6.65
   6   1 -13   48.77    7.47
  -6  -1  13   39.44    6.52
  -6   1  14  114.92   13.78
   6  -1 -14  144.53   14.28
   6  -1 -14  144.27   14.98
   6   1 -14  119.50   13.44
   6   1 -14  122.10   14.45
  -6  -1  14  150.24   14.65
  -6   1  15   10.06    3.00
   6  -1 -15    5.61    2.46
   6  -1 -15    4.86    2.49
   6   1 -15   10.28    2.68
   6   1 -15    9.68    3.28
  -6  -1  15    9.17    2.75
  -6   1  16    2.81    1.91
   6  -1 -16    2.47    1.78
   6   1 -16    3.05    1.83
  -6  -1  16    3.90    2.24
  -6  -1  16    3.59    1.80
  -6   1  17    5.41    2.50
   6  -1 -17    4.08    2.23
   6   1 -17    4.22    2.08
  -6  -1  17    5.30    2.37
  -6  -1  17    6.85    1.99
  -6   1  18  220.31   20.81
   6  -1 -18  219.90   20.81
   6   1 -18  209.31   20.16
  -6  -1  18  193.27   20.40
  -6  -1  18  213.62   19.56
  -6   1  19   20.26    4.41
   6  -1 -19   32.13    5.21
   6  -1 -19   23.76    5.06
   6   1 -19   32.88    4.94
  -6  -1  19   20.76    4.47
  -6  -1  19   32.42    4.16
  -6   1  20   -0.00    1.45
   6  -1 -20    1.10    1.58
   6  -1 -20    0.00    1.54
   6   1 -20    1.08    1.42
   6   1 -20    0.00    1.59
  -6  -1  20    0.00    1.27
  -6  -1  20    0.00    0.80
  -6   1  21    2.53    1.81
   6  -1 -21    2.45    2.07
   6   1 -21    3.16    2.17
  -6  -1  21    0.00    1.56
  -6  -1  21    2.53    1.04
  -6   1  22    9.54    2.84
   6  -1 -22   10.12    3.30
   6   1 -22    9.41    3.10
   6  -1 -23    8.68    2.96
   6   1 -23    3.33    2.15
   6  -1 -24   23.25    4.54
   6   1 -24   18.64    4.16
   6  -1 -25   -0.00    1.21
   6   1 -25    1.49    1.67
   6  -1 -26    2.23    1.85
   6   1 -26    3.26    2.17
   6  -1 -27   -0.00    1.25
   6   1 -27    0.00    1.49
   6  -1 -28   37.50    5.94
   6   1 -28   33.91    5.64
   6  -1 -29   -0.00    1.29
   6   1 -29    1.89    1.84
   6  -1 -30   20.27    4.14
   6   1 -30   17.35    3.88
   6  -1 -31    0.19    1.33
   6   1 -31    0.60    1.19
   6  -1 -32    1.68    1.66
   6   1 -32   -0.00    1.25
   6  -1 -33    0.64    1.50
   6   1 -33   -0.00    1.24
   6  -1 -34   13.73    3.52
   6   1 -34    9.66    2.79
   6  -1 -35   -0.00    1.51
   6   1 -35    2.59    1.71
   6  -1 -36   -0.00    1.41
   6   1 -36    1.86    1.63
   6  -1 -37   -0.00    1.28
   6   1 -37    0.00    1.22
   6  -1 -38    4.51    2.17
   6   1 -38    4.11    1.89
   6  -1 -39    0.61    1.61
   6   1 -39    1.23    1.31
   6  -1 -40    6.85    2.48
   6  -1 -41    0.00    1.23
  -6   2   1    9.84    3.29
  -6   2   1    7.54    2.96
   6  -2  -1    6.72    2.72
   6  -2  -1    2.32    2.42
   6   2  -1    9.84    2.92
   6   2  -1    4.56    3.35
  -6  -2   1    3.24    2.14
  -6  -2   1    4.11    2.37
  -6   2   2   11.78    3.41
  -6   2   2    9.67    3.33
   6  -2  -2   11.91    3.21
   6  -2  -2    5.37    2.83
   6   2  -2   12.26    3.31
   6   2  -2    6.85    3.07
  -6  -2   2    8.37    3.16
  -6  -2   2   13.75    3.87
  -6   2   3    3.45    2.43
  -6   2   3    4.11    2.44
   6  -2  -3    3.06    2.07
   6  -2  -3    4.97    2.86
   6   2  -3    1.97    1.95
   6   2  -3    2.15    2.11
  -6  -2   3    1.95    2.40
  -6  -2   3    1.68    2.11
  -6   2   4   64.23    8.48
  -6   2   4   63.98    8.52
   6  -2  -4   47.77    7.51
   6  -2  -4   75.62    9.70
   6   2  -4   50.45    7.57
   6   2  -4   71.20    9.66
  -6  -2   4   47.83    7.87
  -6  -2   4   73.34    9.10
  -6   2   5   11.84    3.29
  -6   2   5   23.28    4.44
   6  -2  -5    9.35    2.96
   6  -2  -5   12.06    3.89
   6   2  -5    8.72    3.02
   6   2  -5   14.51    4.35
  -6  -2   5    8.04    3.29
  -6  -2   5   11.62    3.54
  -6   2   6  257.27   27.56
  -6   2   6  313.47   28.40
   6  -2  -6  304.47   27.95
   6  -2  -6  262.78   28.35
   6   2  -6  305.14   27.71
   6   2  -6  333.97   29.71
  -6  -2   6  299.28   28.40
  -6  -2   6  313.10   28.34
  -6   2   7   45.10    7.02
  -6   2   7   68.01    8.14
   6  -2  -7   59.87    7.56
   6  -2  -7   39.68    7.07
   6   2  -7   54.19    7.06
   6   2  -7   36.69    7.26
  -6  -2   7   33.83    6.58
  -6  -2   7   45.40    6.93
  -6   2   8    5.26    2.54
  -6   2   8    2.37    1.97
   6  -2  -8    3.56    2.12
   6  -2  -8    2.92    2.28
   6   2  -8    7.41    2.57
   6   2  -8    2.39    2.73
  -6  -2   8    8.38    2.80
  -6  -2   8    3.16    2.09
  -6   2   9    0.00    1.49
  -6   2   9    0.00    1.59
   6  -2  -9    1.16    1.66
   6  -2  -9   -0.00    1.82
   6   2  -9    0.00    1.29
   6   2  -9    0.43    2.01
  -6  -2   9    0.27    1.38
  -6   2  10  238.26   22.91
   6  -2 -10  294.60   23.60
   6  -2 -10  229.79   23.44
   6   2 -10  238.74   22.35
   6   2 -10  190.43   22.86
  -6  -2  10  218.02   22.72
  -6   2  11  193.45   21.49
   6  -2 -11  242.65   22.17
   6  -2 -11  196.94   22.17
   6   2 -11  251.18   21.75
   6   2 -11  237.93   22.99
  -6  -2  11  221.05   22.10
  -6   2  12   70.28    9.65
   6  -2 -12   87.57   10.18
   6  -2 -12   85.08   10.72
   6   2 -12   96.04    9.98
   6   2 -12   69.66   10.16
  -6  -2  12   78.64   10.05
  -6  -2  12   77.44    9.64
  -6   2  13   14.35    3.52
   6  -2 -13   15.24    3.62
   6  -2 -13   10.17    3.45
   6   2 -13   10.67    2.96
   6   2 -13   14.10    3.64
  -6  -2  13   12.45    3.48
  -6  -2  13   10.32    2.83
  -6   2  14  100.22   11.31
   6  -2 -14   97.17   11.19
   6  -2 -14   92.53   11.56
   6   2 -14   87.63   10.36
   6   2 -14  110.30   12.25
  -6  -2  14  101.88   11.41
  -6  -2  14   77.02   10.14
  -6   2  15   30.95    5.33
   6  -2 -15   32.72    5.52
   6  -2 -15   27.47    5.58
   6   2 -15   31.90    4.96
   6   2 -15   35.62    5.98
  -6  -2  15   22.14    4.80
  -6  -2  15   27.71    4.73
  -6   2  16   40.17    6.90
   6  -2 -16   69.05    8.31
   6   2 -16   48.93    6.80
  -6  -2  16   65.05    8.05
  -6  -2  16   52.16    6.85
  -6   2  17   26.70    4.69
   6  -2 -17   20.14    4.19
   6   2 -17   18.98    3.69
  -6  -2  17   10.54    3.16
  -6  -2  17   17.14    3.35
  -6   2  18   14.24    3.57
   6  -2 -18   10.79    3.32
   6   2 -18   17.65    3.47
  -6  -2  18   17.96    3.93
  -6  -2  18   14.34    2.86
  -6   2  19   14.17    3.54
   6  -2 -19    7.38    2.85
   6  -2 -19   12.45    3.62
   6   2 -19   11.54    2.87
   6   2 -19    7.09    2.86
  -6  -2  19   14.90    3.55
  -6  -2  19   13.60    2.59
  -6   2  20  123.46   14.27
   6  -2 -20  142.07   14.81
   6  -2 -20  146.28   15.36
   6   2 -20  132.24   13.77
   6   2 -20  116.63   14.41
  -6  -2  20  133.79   14.44
  -6  -2  20  143.85   12.64
  -6   2  21    0.00    1.44
   6  -2 -21    5.69    2.71
   6   2 -21    1.67    1.95
  -6  -2  21    4.85    2.34
  -6  -2  21    1.22    0.76
  -6   2  22   29.39    5.10
   6  -2 -22   23.94    5.05
   6   2 -22   27.02    5.16
   6  -2 -23    2.06    2.14
   6   2 -23   -0.00    1.28
   6  -2 -24    6.82    2.80
   6   2 -24    9.50    3.00
   6  -2 -25    5.76    2.64
   6   2 -25   12.20    3.25
   6  -2 -26   36.44    6.17
   6   2 -26   36.98    5.99
   6  -2 -27    1.65    1.85
   6   2 -27    1.55    1.60
   6  -2 -28   12.52    3.38
   6   2 -28   10.37    2.95
   6  -2 -29    1.35    1.69
   6   2 -29    1.29    1.61
   6  -2 -30    4.75    2.35
   6   2 -30   14.59    3.35
   6  -2 -31    0.71    1.31
   6   2 -31   -0.00    1.19
   6  -2 -32   13.78    3.66
   6   2 -32   15.29    3.59
   6  -2 -33    3.18    2.12
   6   2 -33    2.24    1.65
   6  -2 -34   -0.00    1.45
   6   2 -34    0.55    1.15
   6  -2 -35   -0.00    1.41
   6   2 -35   -0.00    1.18
   6  -2 -36   12.03    3.25
   6   2 -36    7.95    2.71
   6  -2 -37   -0.00    1.23
   6   2 -37    0.12    1.35
   6  -2 -38    3.00    2.10
   6   2 -38    3.26    1.66
   6  -2 -39    0.38    1.30
   6  -2 -40    1.53    1.62
   6  -2 -41    0.50    1.58
  -6   3   1    0.78    1.65
  -6   3   1    0.96    1.97
   6  -3  -1    1.37    1.57
   6  -3  -1    4.00    2.63
   6   3  -1    2.21    1.69
   6   3  -1    0.00    2.27
  -6  -3   1    4.50    2.37
  -6  -3   1    2.01    1.82
  -6   3   2  123.88   14.02
  -6   3   2  125.82   14.28
   6  -3  -2  138.62   14.23
   6  -3  -2  111.07   14.33
   6   3  -2  117.49   13.60
   6   3  -2  127.24   15.32
  -6  -3   2  112.60   14.13
  -6  -3   2  128.28   14.60
  -6   3   3  131.15   14.35
  -6   3   3  110.48   13.97
   6  -3  -3  136.65   14.25
   6  -3  -3  114.15   14.49
   6   3  -3  135.46   14.13
   6   3  -3  131.58   15.54
  -6  -3   3  111.96   14.27
  -6  -3   3  135.43   14.90
  -6   3   4   26.41    5.47
  -6   3   4   42.57    6.62
   6  -3  -4   40.27    6.17
   6  -3  -4   32.30    6.22
   6   3  -4   30.23    5.51
   6   3  -4   25.81    6.00
  -6  -3   4   41.51    6.79
  -6  -3   4   28.28    5.68
  -6   3   5    2.94    2.19
  -6   3   5   13.36    3.66
   6  -3  -5    9.95    3.07
   6  -3  -5   12.26    3.67
   6   3  -5    8.97    2.90
   6   3  -5    8.53    3.51
  -6  -3   5    9.21    3.32
  -6  -3   5   11.34    3.37
  -6   3   6   12.93    3.79
  -6   3   6   12.43    3.70
   6  -3  -6   18.23    4.05
   6  -3  -6   18.97    4.43
   6   3  -6   11.23    3.22
   6   3  -6    9.52    3.53
  -6  -3   6   12.87    3.87
  -6  -3   6   11.32    3.40
  -6   3   7   14.18    3.82
  -6   3   7   19.43    4.36
   6  -3  -7   14.89    3.72
   6  -3  -7   23.36    5.14
   6   3  -7   13.25    3.49
   6   3  -7   14.51    4.22
  -6  -3   7   18.09    4.46
  -6  -3   7    9.17    3.38
  -6  -3   7   21.27    4.28
  -6   3   8  374.88   31.79
  -6   3   8  359.67   31.47
   6  -3  -8  328.25   31.01
   6  -3  -8  310.57   31.61
   6   3  -8  360.77   31.02
   6   3  -8  263.01   31.15
  -6  -3   8  366.05   32.03
  -6  -3   8  307.98   31.03
  -6   3   9   72.73    9.11
   6  -3  -9   79.11    9.27
   6  -3  -9   50.75    8.65
   6   3  -9   52.39    7.90
   6   3  -9   72.03    9.76
  -6  -3   9   62.23    8.81
  -6  -3   9   62.94    8.61
  -6   3  10   14.06    4.00
   6  -3 -10   23.89    4.75
   6  -3 -10   26.50    5.33
   6   3 -10   28.87    4.79
   6   3 -10   14.01    4.25
  -6  -3  10   19.54    4.50
  -6   3  11    7.40    2.97
   6  -3 -11    7.60    2.81
   6  -3 -11    3.98    2.77
   6   3 -11    7.23    2.53
   6   3 -11    3.93    2.44
  -6  -3  11    6.29    2.59
  -6   3  12   63.22    8.70
   6  -3 -12   63.36    8.71
   6  -3 -12   76.05    9.83
   6   3 -12   62.30    8.16
   6   3 -12   58.04    8.96
  -6  -3  12   64.77    8.85
  -6  -3  12   62.43    8.42
  -6   3  13  111.90   12.83
   6  -3 -13  112.81   12.84
   6  -3 -13  103.18   13.17
   6   3 -13   94.70   11.66
   6   3 -13  113.98   13.46
  -6  -3  13  104.57   12.70
  -6  -3  13  131.17   12.81
  -6   3  14  152.96   16.14
   6  -3 -14  163.46   16.43
   6  -3 -14  129.84   16.14
   6   3 -14  152.95   15.92
   6   3 -14  147.79   15.30
   6   3 -14  140.60   16.34
  -6  -3  14  138.95   15.99
  -6  -3  14  164.07   15.76
  -6   3  15    8.41    2.95
   6  -3 -15   15.69    3.77
   6   3 -15    6.30    2.59
   6   3 -15   13.65    3.20
  -6  -3  15   11.06    3.38
  -6  -3  15   10.04    2.85
  -6   3  16   20.57    4.65
   6  -3 -16   28.47    5.22
   6   3 -16   28.09    4.90
   6   3 -16   21.97    4.17
  -6  -3  16   24.27    4.88
  -6  -3  16   19.78    3.97
  -6   3  17   62.86    8.93
   6  -3 -17   74.83    9.47
   6   3 -17   62.17    8.57
   6   3 -17   74.75    8.64
  -6  -3  17   68.75    8.17
  -6   3  18  117.11   13.16
   6  -3 -18  122.26   13.37
   6  -3 -18   95.49   12.99
   6   3 -18  111.64   12.58
   6   3 -18  109.05   12.06
   6   3 -18  109.59   13.17
  -6  -3  18  126.68   11.94
  -6   3  19   32.28    5.80
   6  -3 -19   29.99    5.71
   6  -3 -19   42.16    6.87
   6   3 -19   36.49    5.76
   6   3 -19   34.10    5.26
   6   3 -19   32.86    6.04
  -6   3  20    3.11    2.17
   6  -3 -20    1.83    1.80
   6  -3 -20    1.06    1.99
   6   3 -20    1.92    1.93
   6   3 -20    1.36    1.87
  -6   3  21    0.14    1.47
   6  -3 -21   -0.00    1.61
   6  -3 -21    0.34    1.90
   6   3 -21   -0.00    1.39
   6   3 -21    1.25    1.93
  -6  -3  21   -0.00    0.55
  -6   3  22   45.26    6.77
   6  -3 -22   30.99    6.36
   6   3 -22   42.69    6.68
  -6   3  23   12.55    3.59
   6  -3 -23   12.30    3.77
   6   3 -23    9.76    3.30
   6  -3 -24   53.76    8.21
   6   3 -24   50.65    7.58
   6  -3 -25    0.09    1.55
   6   3 -25    1.29    1.68
   6  -3 -26    2.85    2.39
   6   3 -26    4.53    2.54
   6  -3 -27    1.02    1.61
   6   3 -27    0.00    1.62
   6  -3 -28   19.76    4.83
   6   3 -28   28.20    5.13
   6  -3 -29    7.48    2.78
   6   3 -29    8.45    2.83
   6  -3 -30   16.56    4.29
   6   3 -30   14.45    3.68
   6  -3 -31    0.40    1.79
   6   3 -31   -0.00    1.35
   6  -3 -32    0.00    1.78
   6   3 -32    2.00    1.82
   6  -3 -33    4.19    2.39
   6   3 -33    3.77    1.96
   6  -3 -34   17.05    4.11
   6   3 -34    3.37    2.06
   6  -3 -35   -0.00    1.63
   6   3 -35   -0.00    1.53
   6  -3 -36   -0.00    1.77
   6   3 -36    0.36    1.41
   6  -3 -37   -0.00    1.52
   6   3 -37    0.00    1.05
   6  -3 -38    2.03    1.98
   6   3 -38    0.85    1.24
   6  -3 -39   -0.00    1.36
   6  -3 -40    2.24    1.89
  -6   4   1  145.62   17.47
  -6   4   1  198.04   19.08
   6  -4  -1  183.75   18.21
   6  -4  -1  173.37   19.01
   6   4  -1  161.98   18.08
   6   4  -1  185.65   18.17
   6   4  -1  175.31   19.80
  -6  -4   1  137.83   17.71
  -6  -4   1  161.94   18.47
  -6   4   2    9.74    3.51
  -6   4   2    6.13    3.19
   6  -4  -2    7.85    2.94
   6  -4  -2   12.37    3.95
   6   4  -2   12.30    3.81
   6   4  -2    8.43    2.96
   6   4  -2   15.03    4.84
  -6  -4   2    9.09    3.36
  -6  -4   2    8.07    3.41
  -6   4   3    9.24    3.13
  -6   4   3    6.66    3.00
   6  -4  -3    3.55    2.18
   6  -4  -3    3.88    2.88
   6   4  -3    5.02    2.65
   6   4  -3    4.65    2.45
   6   4  -3    3.06    2.65
  -6  -4   3    4.01    2.83
  -6  -4   3    8.24    3.07
  -6   4   4   16.48    4.25
  -6   4   4   16.14    4.12
   6  -4  -4    4.57    2.68
   6  -4  -4    8.71    3.32
   6   4  -4   18.76    4.42
   6   4  -4    8.13    3.02
   6   4  -4   12.21    4.07
  -6  -4   4   14.14    4.08
  -6  -4   4   10.54    3.66
  -6   4   5  213.31   21.66
  -6   4   5  202.28   21.48
   6  -4  -5  150.16   20.32
   6  -4  -5  199.00   22.11
   6   4  -5  249.00   22.40
   6   4  -5  257.07   22.03
   6   4  -5  210.91   22.84
  -6  -4   5  222.06   22.12
  -6  -4   5  238.74   22.32
  -6   4   6  243.18   23.21
  -6   4   6  247.92   23.33
   6  -4  -6  227.67   22.80
   6  -4  -6  208.90   23.34
   6   4  -6  214.76   22.70
   6   4  -6  238.41   22.71
   6   4  -6  212.98   23.85
  -6  -4   6  223.43   23.07
  -6   4   7   73.46    9.50
   6  -4  -7   64.25    8.99
   6  -4  -7   69.23    9.86
   6   4  -7   74.88    9.42
   6   4  -7   66.33    8.73
   6   4  -7   49.65    9.02
  -6  -4   7   50.99    8.43
  -6   4   8    5.14    2.76
   6  -4  -8    6.28    2.77
   6  -4  -8    2.87    2.39
   6   4  -8    2.59    2.12
   6   4  -8    2.35    1.89
   6   4  -8    1.44    2.32
  -6  -4   8    3.40    2.28
  -6   4   9   53.84    8.36
   6  -4  -9   55.46    8.35
   6  -4  -9   44.87    8.23
   6   4  -9   69.09    8.89
   6   4  -9   78.74    8.93
   6   4  -9   62.75    9.49
  -6  -4   9   51.22    8.14
  -6   4  10   26.93    5.56
   6  -4 -10   33.02    5.84
   6  -4 -10   28.72    5.97
   6   4 -10   31.07    5.69
   6   4 -10   29.58    5.27
   6   4 -10   25.45    6.17
  -6   4  11  107.22   13.48
   6  -4 -11  135.18   14.20
   6  -4 -11  138.67   15.06
   6   4 -11  119.71   13.57
   6   4 -11  127.92   13.39
   6   4 -11   86.13   13.28
  -6   4  12   98.35   11.96
   6  -4 -12   94.15   11.76
   6  -4 -12   82.17   11.95
   6   4 -12   98.47   11.70
   6   4 -12  103.52   11.44
   6   4 -12   80.80   11.92
  -6  -4  12  107.97   11.89
  -6   4  13   32.22    6.05
   6  -4 -13   39.42    6.54
   6  -4 -13   29.81    6.44
   6   4 -13   38.04    6.14
   6   4 -13   30.62    5.46
  -6  -4  13   33.29    5.80
  -6   4  14    1.18    2.11
   6  -4 -14    2.11    2.19
   6   4 -14    1.97    2.15
   6   4 -14    1.30    1.57
  -6  -4  14    1.76    1.93
  -6   4  15  107.71   13.10
   6  -4 -15   97.02   12.73
   6   4 -15  114.01   12.93
   6   4 -15  124.12   12.69
  -6  -4  15  110.62   12.41
  -6   4  16  109.50   13.81
   6  -4 -16  118.55   14.03
   6   4 -16  140.40   14.23
   6   4 -16  122.39   13.26
  -6  -4  16  122.93   13.20
  -6   4  17   14.53    4.02
   6  -4 -17   10.40    3.32
   6  -4 -17    5.00    3.04
   6   4 -17   15.27    3.86
   6   4 -17   11.33    3.10
   6   4 -17   15.99    4.29
  -6   4  18   56.70    7.75
   6  -4 -18   50.89    7.59
   6  -4 -18   22.71    5.84
   6   4 -18   50.64    7.04
   6   4 -18   44.36    6.27
   6   4 -18   42.43    7.16
  -6   4  19   82.08   10.75
   6  -4 -19   95.95   11.25
   6  -4 -19   58.70   10.12
   6   4 -19   78.23   10.09
   6   4 -19   97.10   10.13
   6   4 -19   94.16   11.40
  -6   4  20  102.47   12.60
   6  -4 -20  110.86   12.92
   6  -4 -20   93.05   12.73
   6   4 -20  115.09   12.31
   6   4 -20  102.06   12.68
  -6   4  21    7.31    2.88
   6  -4 -21    7.56    3.06
   6  -4 -21    5.73    3.20
   6   4 -21    7.99    3.03
   6   4 -21    8.17    3.29
  -6   4  22   12.83    3.70
   6  -4 -22    4.66    2.65
   6   4 -22    6.57    3.04
  -6   4  23    1.88    1.89
   6  -4 -23    0.55    1.87
   6   4 -23    0.66    1.76
   6  -4 -24    3.40    2.41
   6   4 -24    0.00    2.04
   6  -4 -25    2.96    2.55
   6   4 -25    3.37    2.30
   6  -4 -26   11.82    3.68
   6   4 -26   12.04    3.51
   6  -4 -27    7.39    3.01
   6   4 -27   11.49    3.32
   6  -4 -28    3.96    2.67
   6   4 -28    7.69    2.92
   6  -4 -29    0.06    1.60
   6   4 -29    0.00    1.35
   6  -4 -30    3.66    2.86
   6   4 -30   10.12    3.04
   6  -4 -31    0.77    1.86
   6   4 -31    0.00    1.29
   6  -4 -32   11.84    3.90
   6   4 -32    9.96    3.02
   6  -4 -33    1.03    1.78
   6   4 -33    2.23    1.81
   6  -4 -34   -0.00    1.70
   6   4 -34    2.21    1.94
   6  -4 -35    2.39    2.30
   6  -4 -36    5.42    3.19
   6  -4 -37    2.13    2.12
   6  -4 -38    1.57    2.04
   6  -4 -39    0.24    1.59
  -6   5   1   19.08    4.82
  -6   5   1   14.10    4.16
   6  -5  -1    9.04    3.55
   6   5  -1   14.63    4.57
  -6  -5   1   15.76    4.40
  -6  -5   1    8.04    3.58
  -6   5   2   88.35   11.55
  -6   5   2  109.20   12.45
   6  -5  -2   89.14   12.11
   6   5  -2   60.94   10.47
   6   5  -2  103.18   13.64
  -6  -5   2   87.76   11.84
  -6  -5   2   98.16   12.27
  -6   5   3  107.60   13.53
  -6   5   3  131.65   14.37
   6  -5  -3  125.81   14.85
   6   5  -3  103.76   13.39
   6   5  -3   94.93   14.24
  -6  -5   3  114.58   13.97
  -6   5   4  105.81   12.71
  -6   5   4  110.96   12.87
   6  -5  -4  114.09   13.70
   6   5  -4   90.79   12.20
   6   5  -4   70.31   12.25
  -6  -5   4  102.68   12.82
  -6   5   5    0.75    1.79
  -6   5   5    1.98    2.37
   6  -5  -5    4.91    3.15
   6   5  -5    3.61    2.57
   6   5  -5    0.97    1.93
   6   5  -5    4.80    3.24
  -6  -5   5    1.97    2.15
  -6   5   6    1.81    1.88
   6  -5  -6    4.06    2.89
   6   5  -6    0.00    1.79
   6   5  -6    2.06    2.06
   6   5  -6    3.40    2.84
  -6  -5   6    0.00    2.17
  -6   5   7   60.44    8.85
   6  -5  -7   57.05    9.20
   6   5  -7   69.44    9.20
   6   5  -7   56.97    8.18
   6   5  -7   42.93    8.59
  -6  -5   7   48.77    8.20
  -6   5   8   42.59    7.44
   6  -5  -8   51.18    8.40
   6   5  -8   43.68    7.44
   6   5  -8   46.84    7.32
   6   5  -8   43.99    8.25
  -6  -5   8   53.49    8.14
  -6   5   9   75.98   10.48
   6  -5  -9   81.24   11.27
   6   5  -9   68.75   10.01
   6   5  -9   70.02    9.72
   6   5  -9   93.32   12.07
  -6  -5   9   82.06   10.68
  -6   5  10   44.30    7.32
   6  -5 -10   38.07    7.37
   6   5 -10   33.76    6.52
   6   5 -10   43.30    6.71
   6   5 -10   36.88    7.49
  -6   5  11    0.00    1.56
   6  -5 -11    2.63    2.43
   6   5 -11    1.12    1.89
   6   5 -11    1.31    1.94
  -6   5  12    6.44    2.91
   6   5 -12    4.67    2.62
   6   5 -12    4.16    2.33
  -6  -5  12    4.89    2.39
  -6   5  13  156.30   20.39
   6   5 -13  222.70   21.43
   6   5 -13  208.70   20.55
  -6  -5  13  239.77   21.48
  -6   5  14  169.41   21.12
   6   5 -14  250.61   22.33
   6   5 -14  228.54   21.38
  -6  -5  14  205.31   21.19
  -6   5  15    0.68    1.98
   6  -5 -15    0.00    1.80
   6   5 -15    2.02    1.89
   6   5 -15    0.49    1.44
   6   5 -15    0.59    1.53
  -6   5  16   15.05    4.21
   6  -5 -16    4.90    2.86
   6   5 -16    5.76    2.73
   6   5 -16    8.89    2.89
   6   5 -16   10.04    3.55
  -6   5  17    2.52    2.13
   6  -5 -17    3.08    2.80
   6   5 -17    1.26    1.83
   6   5 -17   -0.00    1.47
   6   5 -17   -0.00    1.23
  -6   5  18   97.00   11.82
   6  -5 -18   68.65   11.18
   6   5 -18  111.30   11.73
   6   5 -18  104.70   10.96
   6   5 -18   60.33   10.41
  -6   5  19   26.31    5.36
   6  -5 -19   20.19    5.30
   6   5 -19   27.31    4.99
   6   5 -19    8.36    3.65
  -6   5  20   11.34    3.79
   6  -5 -20   13.17    4.20
   6   5 -20    8.41    3.09
   6   5 -20   11.38    3.72
  -6   5  21    0.48    1.78
   6  -5 -21    0.43    2.09
   6   5 -21   -0.00    1.64
  -6   5  22   -0.00    1.69
   6  -5 -22    2.67    2.51
   6   5 -22    3.26    2.00
  -6   5  23   33.99    6.15
   6  -5 -23   20.87    5.32
   6   5 -23   23.87    5.37
   6  -5 -24   23.36    5.64
   6   5 -24   15.38    4.11
   6  -5 -25    6.24    3.39
   6   5 -25   11.80    3.50
   6  -5 -26   -0.00    2.35
   6   5 -26   -0.00    1.46
   6  -5 -27    0.18    1.71
   6   5 -27    1.45    2.27
   6  -5 -28    4.15    2.86
   6   5 -28    2.38    2.17
   6  -5 -29    6.58    3.10
   6  -5 -30    9.08    3.63
   6  -5 -31    1.97    2.24
   6  -5 -32   -0.00    1.95
   6  -5 -33    6.49    3.14
   6  -5 -34    1.22    2.29
   6  -5 -35    2.61    2.60
   6  -5 -36   -0.00    2.04
   6  -5 -37    0.00    2.22
  -6   6   1  142.78   16.01
  -6   6   1  118.70   15.23
   6  -6  -1  138.47   16.69
   6   6  -1  136.33   15.96
  -6  -6   1  123.12   15.83
  -6   6   2   17.33    4.93
  -6   6   2   25.92    5.54
   6  -6  -2   28.88    6.22
   6   6  -2   19.71    5.08
  -6  -6   2   35.73    6.78
  -6   6   3    9.71    3.67
  -6   6   3    8.20    3.22
   6  -6  -3    9.41    3.80
   6   6  -3    3.59    2.57
  -6  -6   3    3.36    2.52
  -6   6   4   18.73    4.82
   6  -6  -4   13.64    4.66
   6   6  -4   19.85    4.95
  -6  -6   4   13.48    4.36
  -6   6   5   93.58   13.56
   6  -6  -5  140.54   15.90
   6   6  -5  118.00   14.28
  -6  -6   5  118.13   14.54
  -6   6   6   91.08   11.77
   6  -6  -6   79.03   11.72
   6   6  -6   76.51   11.01
  -6  -6   6   76.97   11.24
  -6   6   7   44.32    8.31
   6  -6  -7   61.00    9.71
   6   6  -7   60.84    9.08
  -6  -6   7   65.17    9.49
  -6   6   8   14.40    4.51
   6  -6  -8   10.88    4.50
   6   6  -8    9.63    3.66
  -6  -6   8   11.77    3.93
  -6   6   9  108.65   13.50
   6  -6  -9  101.13   13.78
   6   6  -9  101.87   13.07
  -6  -6   9  103.72   13.18
  -6   6  10   74.32   10.43
   6  -6 -10   57.00    9.88
   6   6 -10   61.96    9.51
  -6  -6  10   77.81   10.31
  -6   6  11   58.82    8.87
   6   6 -11   44.40    7.74
  -6   6  12   53.78    8.74
   6   6 -12   53.61    8.41
   6   6 -12   56.90    8.20
  -6   6  13    1.19    2.14
   6   6 -13    5.25    2.78
   6   6 -13    1.06    1.66
  -6   6  14    2.16    2.60
   6  -6 -14    0.28    1.68
   6   6 -14    2.42    2.14
   6   6 -14    3.07    2.28
  -6   6  15   57.30    8.92
   6  -6 -15   30.56    7.40
   6   6 -15   69.95    9.17
   6   6 -15   62.88    8.25
  -6   6  16    5.94    3.19
   6  -6 -16    6.71    3.63
   6   6 -16    4.38    2.57
   6   6 -16    6.99    2.82
  -6   6  17   15.56    4.56
   6  -6 -17   10.13    3.93
   6   6 -17    7.81    3.32
   6   6 -17   18.76    4.07
  -6   6  18   41.44    7.15
   6  -6 -18   18.06    5.80
   6   6 -18   45.92    7.09
  -6   6  19   15.79    4.49
   6  -6 -19   12.02    4.54
   6   6 -19   17.55    4.39
  -6   6  20    0.00    1.74
   6  -6 -20    3.84    2.71
   6   6 -20    2.01    2.17
  -6   6  21   18.25    4.82
   6  -6 -21   18.41    5.15
  -6   6  22   11.12    3.98
   6  -6 -22    5.95    4.07
  -6   6  23   17.45    4.48
   6  -6 -23    3.81    3.14
   6  -6 -24   -0.00    2.54
   6  -6 -25   15.38    4.75
   6  -6 -26   13.63    4.65
   6  -6 -27    7.85    3.70
   6  -6 -28    2.40    2.52
   6  -6 -29   -0.00    2.05
   6  -6 -30    1.66    2.44
   6  -6 -31    0.66    2.24
   6  -6 -32    3.96    3.18
   6  -6 -33    3.04    2.85
   6  -6 -34   -0.00    1.92
   6  -6 -35   -0.00    2.04
   6  -6 -36    3.96    2.95
  -6   7   1   10.80    4.00
   6  -7  -1   11.65    4.37
   6   7  -1   14.63    4.38
  -6  -7   1   17.96    5.16
  -6   7   2   11.18    3.99
   6  -7  -2   23.66    5.81
   6   7  -2    7.29    3.73
  -6  -7   2    6.63    3.32
   6  -7  -3  232.12   24.53
   6   7  -3  221.41   23.41
  -6  -7   3  198.96   23.35
   6  -7  -4   42.60    8.69
   6   7  -4   58.74    9.33
  -6  -7   4   59.04    9.48
   6  -7  -5   19.02    5.57
   6   7  -5   11.84    4.32
  -6  -7   5   18.61    5.17
   6  -7  -6   15.31    5.39
   6   7  -6   17.42    4.94
  -6  -7   6   19.59    5.37
   6  -7  -7   12.17    4.78
   6   7  -7   14.00    4.28
  -6  -7   7   16.73    4.94
   6  -7  -8   37.97    7.66
   6   7  -8   26.38    6.09
  -6  -7   8   25.72    6.27
   6  -7  -9  114.08   15.58
   6   7  -9  121.65   15.07
  -6  -7   9  129.27   15.52
   6   7 -10    1.27    2.16
   6   7 -11    0.37    1.96
   6   7 -12   22.82    5.48
   6  -7 -13  107.77   15.67
   6   7 -13  153.93   16.32
   6  -7 -14    0.28    2.61
   6   7 -14    5.16    2.99
   6  -7 -15    1.80    2.95
   6   7 -15    0.00    1.84
   6  -7 -16    0.89    2.22
   6   7 -16    2.33    2.22
   6  -7 -17    2.94    2.74
   6   7 -17    3.37    2.65
   6  -7 -18    0.00    2.79
   6   7 -18    0.20    1.41
   6  -7 -19   35.63    8.09
   6   7 -19   62.23    8.87
   6  -7 -20    0.00    2.02
   6   7 -20    6.99    3.07
   6  -7 -21   -0.00    1.84
   6  -7 -22    3.28    2.86
   6  -7 -23    7.52    3.96
   6  -7 -24    2.65    3.18
   6  -7 -25    5.19    3.73
   6  -7 -26   -0.00    2.61
   6  -7 -27   -0.00    2.59
   6  -7 -28    3.84    3.57
   6  -7 -29    7.19    3.99
   6  -7 -30    0.82    2.68
   6  -7 -31    0.37    2.37
   6  -7 -32    1.55    2.42
   6  -7 -33    4.14    3.13
   6  -7 -34    1.38    2.32
   6  -7 -35    1.49    2.47
  -6   8   1  100.88   13.84
   6  -8  -1  122.92   15.60
  -6  -8   1   98.91   14.57
  -6   8   2    6.71    3.26
   6  -8  -2    2.52    2.91
  -6  -8   2    2.86    2.31
  -6   8   3    0.00    1.92
   6  -8  -3    0.00    1.88
   6   8  -3    0.63    1.97
  -6  -8   3   -0.00    2.78
  -6   8   4    0.02    2.83
   6  -8  -4    0.00    2.43
   6   8  -4    1.25    2.54
  -6  -8   4   -0.00    2.52
  -6   8   5  187.73   21.29
   6  -8  -5  168.21   21.49
   6   8  -5  227.31   22.17
  -6  -8   5  167.28   21.04
  -6   8   6    4.16    3.14
   6  -8  -6    6.34    4.00
   6   8  -6    6.68    3.55
  -6  -8   6    6.96    3.86
  -6   8   7   68.29   11.02
   6  -8  -7   74.96   11.81
   6   8  -7   76.85   11.25
  -6  -8   7   77.11   11.73
  -6   8   8    2.64    2.53
  -6   8   9  119.90   15.41
  -6   8  10   26.62    6.60
   6   8 -10   42.93    7.86
  -6   8  11  108.74   13.00
   6  -8 -11   49.13   10.42
   6   8 -11   78.34   11.47
  -6   8  12   24.67    5.79
   6  -8 -12    5.34    3.60
   6   8 -12   17.33    5.16
  -6   8  13   -0.00    1.80
   6  -8 -13   -0.00    2.80
   6   8 -13    1.64    2.46
  -6   8  14    6.07    3.27
   6  -8 -14    4.20    3.23
   6   8 -14    9.39    3.86
  -6   8  15   76.94   11.70
   6  -8 -15   79.64   12.27
   6   8 -15   79.98   11.56
  -6   8  16    0.59    2.16
   6  -8 -16   -0.00    2.33
   6   8 -16    0.00    2.13
  -6   8  17   37.23    7.24
   6  -8 -17   22.04    6.62
   6   8 -17   30.07    6.42
  -6   8  18    0.14    1.78
   6  -8 -18    0.63    2.43
   6   8 -18   -0.00    2.08
  -6   8  19   24.70    5.84
   6  -8 -19    7.90    3.99
   6   8 -19   20.11    5.12
  -6   8  20    0.83    2.31
   6  -8 -20   -0.00    2.14
  -6   8  21   18.78    5.34
   6  -8 -21    8.66    4.33
  -6   8  22    4.80    3.15
   6  -8 -22    3.96    3.19
  -6   8  23    5.13    3.06
   6  -8 -23    3.56    3.48
  -6   8  24    2.34    2.58
   6  -8 -24    2.41    2.70
   6  -8 -25    7.48    3.85
   6  -8 -26    3.82    2.58
   6  -8 -27    7.11    3.76
   6  -8 -28    1.40    2.30
   6  -8 -29    2.04    2.77
   6  -8 -30   -0.00    1.91
   6  -8 -31    4.68    3.28
   6  -8 -32    1.98    3.03
   6  -8 -33    1.59    2.13
  -6   9   1    4.56    3.08
   6  -9  -1    9.61    4.74
   6   9  -1    5.91    3.53
   6   9  -1   10.67    4.02
  -6  -9   1   10.75    4.33
  -6   9   2    8.83    4.21
   6  -9  -2    5.51    3.77
   6   9  -2   20.56    5.81
   6   9  -2   12.36    4.37
  -6  -9   2    6.12    4.07
  -6   9   3  142.96   17.40
   6  -9  -3  146.81   18.49
   6   9  -3  149.46   17.92
   6   9  -3  126.45   16.64
  -6  -9   3  125.16   17.40
  -6   9   4    9.26    3.75
   6  -9  -4   10.27    4.81
   6   9  -4   17.51    5.51
  -6  -9   4   11.68    4.82
  -6   9   5    4.12    3.57
   6  -9  -5    3.00    3.29
   6   9  -5    1.05    2.54
  -6   9   6   15.53    4.96
   6  -9  -6   15.08    5.22
   6   9  -6   12.27    4.59
  -6   9   7   14.79    5.07
   6   9  -7   16.80    5.13
  -6   9   8    0.06    1.89
   6   9  -8    2.63    2.68
  -6   9   9   75.19   11.53
  -6   9  10    0.00    2.35
   6  -9 -10    6.21    3.53
  -6   9  11    0.12    2.11
   6  -9 -11   -0.00    2.33
  -6   9  12    3.19    2.79
   6  -9 -12    1.45    2.54
  -6   9  13   77.75   11.64
   6  -9 -13   60.90   11.08
  -6   9  14    6.50    3.30
   6  -9 -14    0.00    2.13
  -6   9  15   15.39    5.27
   6  -9 -15   10.16    4.61
  -6   9  16    5.60    3.25
   6  -9 -16    3.15    3.45
  -6   9  17    4.38    3.07
   6  -9 -17   10.81    4.44
  -6   9  18    0.57    2.26
   6  -9 -18    0.51    2.35
  -6   9  19   27.47    6.69
   6  -9 -19   11.88    5.18
   6   9 -19   28.14    6.37
  -6   9  20    1.04    2.30
   6  -9 -20    0.85    2.73
  -6   9  21   -0.00    2.01
   6  -9 -21    1.02    2.70
  -6   9  22    0.00    2.16
   6  -9 -22    0.23    2.20
  -6   9  23   29.05    6.73
   6  -9 -23   19.53    6.27
  -6   9  24    0.94    1.97
   6  -9 -24   -0.00    2.53
   6  -9 -25    4.60    4.03
   6  -9 -26    1.48    2.18
   6  -9 -27    2.62    3.09
   6  -9 -28    0.96    2.79
   6  -9 -29    2.06    3.09
   6  -9 -30   -0.00    2.41
   6  -9 -31    0.00    2.80
   6  -9 -32   -0.00    2.01
  -6  10   1   31.32    7.59
   6 -10  -1   31.00    7.70
   6  10  -1   25.90    7.06
  -6 -10   1   34.72    8.06
  -6  10   2   12.40    4.81
   6 -10  -2   14.00    5.20
   6  10  -2   20.71    5.86
  -6  10   3   -0.00    2.43
   6 -10  -3    0.00    2.68
   6  10  -3    1.52    2.81
  -6  10   4    5.66    3.59
   6 -10  -4    5.71    3.67
   6  10  -4    7.25    3.98
  -6  10   5   43.43    8.51
   6  10  -5   36.15    7.96
  -6  10   6    0.61    2.26
   6  10  -6    1.48    2.31
  -6  10   7   30.35    7.10
   6  10  -7   16.12    5.80
  -6  10   8   -0.00    2.77
   6 -10  -8    0.07    2.58
   6  10  -8   -0.00    1.67
  -6  10   9    2.68    3.03
   6 -10  -9   -0.00    2.78
   6  10  -9    0.00    2.59
  -6  10  10    1.29    2.67
   6 -10 -10    0.00    2.71
   6  10 -10    1.34    2.12
  -6  10  11   71.60   11.64
   6 -10 -11   50.04   10.70
   6  10 -11  103.76   13.44
  -6  10  12   -0.00    1.87
   6 -10 -12   -0.00    2.72
   6  10 -12   -0.31    1.86
  -6  10  13   12.58    4.70
   6 -10 -13    3.53    3.98
   6  10 -13    4.90    3.46
  -6  10  14    2.07    2.69
   6 -10 -14    2.44    3.19
   6  10 -14    3.32    3.12
  -6  10  15   60.69   10.22
   6 -10 -15   37.01    8.81
   6  10 -15   48.71    9.17
  -6  10  16    0.93    2.38
   6 -10 -16   -0.00    2.29
   6  10 -16    1.72    2.66
  -6  10  17   42.32    8.45
   6 -10 -17   21.71    6.74
   6  10 -17   42.54    8.17
  -6  10  18    1.68    2.65
   6 -10 -18    1.86    2.25
  -6  10  19    2.33    2.41
   6 -10 -19    1.86    2.78
  -6  10  20    0.49    2.00
   6 -10 -20   -0.00    2.57
  -6  10  21   39.06    7.91
   6 -10 -21    5.40    4.12
  -6  10  22    3.72    3.24
   6 -10 -22   -0.00    2.12
  -6  10  23    4.04    2.95
   6 -10 -23    2.65    3.06
  -6  10  24    1.00    2.22
   6 -10 -24    3.75    3.26
   6 -10 -25   -0.00    2.83
   6 -10 -26   -0.00    2.86
   6 -10 -27    1.16    2.75
   6 -10 -28    1.36    2.68
   6 -10 -29    1.17    2.74
   6 -10 -30    0.74    2.49
  -6  11   1   11.84    4.83
   6 -11  -1   11.79    5.55
   6  11  -1    1.03    3.12
  -6  11   2   -0.00    3.10
   6 -11  -2   -0.00    2.64
   6  11  -2    0.86    2.80
  -6  11   3   40.28    8.35
   6 -11  -3   25.47    7.61
   6  11  -3   48.90    9.25
  -6  11   4    5.65    3.21
   6  11  -4    2.13    3.38
  -6  11   5    0.21    2.32
   6  11  -5    3.92    3.34
  -6  11   6    1.40    2.41
   6 -11  -6    1.86    2.82
   6  11  -6   -0.00    1.90
  -6  11   7    6.89    3.82
   6 -11  -7    9.29    4.75
   6  11  -7    2.34    2.97
  -6  11   8   10.89    4.73
   6 -11  -8    6.10    3.73
   6  11  -8    5.64    3.58
  -6  11   9   28.36    6.95
   6 -11  -9   14.06    6.05
   6  11  -9   24.98    6.74
  -6  11  10    0.00    2.20
   6 -11 -10    3.74    3.66
   6  11 -10    0.00    2.57
  -6  11  11    0.00    2.41
   6 -11 -11    0.79    2.60
   6  11 -11   -0.00    2.18
  -6  11  12    2.65    2.97
   6 -11 -12    5.30    3.67
   6  11 -12    0.00    2.79
  -6  11  13   21.27    6.50
   6 -11 -13   33.68    8.11
   6  11 -13   24.43    6.83
  -6  11  14    0.13    2.09
   6 -11 -14   -0.00    2.81
   6  11 -14    0.54    2.70
  -6  11  15   16.57    5.66
   6 -11 -15    9.93    4.70
   6  11 -15   18.56    5.81
  -6  11  16   -0.00    1.91
   6 -11 -16    0.03    2.78
   6  11 -16   -0.00    2.42
  -6  11  17   16.52    5.53
   6 -11 -17   12.29    5.12
   6  11 -17   13.89    5.38
  -6  11  18    0.00    1.83
   6 -11 -18    2.66    3.18
   6  11 -18    0.38    2.36
  -6  11  19   17.06    5.74
   6 -11 -19   17.77    6.17
  -6  11  20    0.00    2.11
   6 -11 -20    0.01    2.58
  -6  11  21   -0.00    1.93
   6 -11 -21    0.12    2.42
  -6  11  22   -0.00    2.28
   6 -11 -22    0.00    3.15
  -6  11  23   14.90    5.27
   6 -11 -23    9.66    4.61
  -6  11  24    0.00    2.57
   6 -11 -24   -0.00    2.44
   6 -11 -25    1.09    2.86
   6 -11 -26    2.27    3.30
   6 -11 -27   -0.00    2.99
   6 -11 -28   -0.00    2.23
   6 -11 -29    4.65    3.50
  -6  12   1   39.79    8.69
   6 -12  -1   43.39    9.72
   6  12  -1   23.81    7.29
  -6  12   2    4.85    3.56
   6  12  -2    0.00    2.88
  -6  12   3    2.38    3.26
   6  12  -3   -0.00    2.70
  -6  12   4    4.40    3.50
   6  12  -4    0.00    3.41
  -6  12   5   26.57    6.89
   6 -12  -5   25.83    7.51
   6  12  -5   31.55    7.72
  -6  12   6    3.20    2.99
   6 -12  -6    1.99    3.56
   6  12  -6   -0.00    3.04
  -6  12   7    5.77    3.94
   6 -12  -7    4.20    3.68
   6  12  -7    3.13    3.41
  -6  12   8    0.00    2.94
   6 -12  -8   -0.00    2.25
   6  12  -8    1.27    2.57
  -6  12   9    6.61    4.63
   6 -12  -9    7.52    4.49
   6  12  -9    6.70    3.72
  -6  12  10    1.40    2.66
   6 -12 -10   -0.00    2.90
   6  12 -10    0.00    2.27
  -6  12  11   21.61    6.44
   6 -12 -11   15.13    5.94
   6  12 -11   16.53    6.06
  -6  12  12    1.67    3.13
   6 -12 -12    0.24    2.55
   6  12 -12    2.05    2.78
  -6  12  13    0.00    2.37
   6 -12 -13    0.00    2.93
   6  12 -13    1.20    2.62
  -6  12  14   -0.00    2.40
   6 -12 -14   -0.00    3.06
   6  12 -14   -0.00    2.29
  -6  12  15   16.65    5.59
   6 -12 -15    8.24    4.57
   6  12 -15   18.42    5.84
  -6  12  16    3.51    3.32
   6 -12 -16    0.00    2.63
   6  12 -16    0.00    2.28
  -6  12  17   11.25    4.92
   6 -12 -17    0.00    3.21
   6  12 -17    4.95    3.90
  -6  12  18    0.78    2.49
   6 -12 -18   -0.00    2.48
  -6  12  19    1.78    2.88
   6 -12 -19    1.20    3.39
  -6  12  20    4.28    3.22
   6 -12 -20   -0.00    3.64
  -6  12  21   15.44    5.70
   6 -12 -21    6.55    4.55
   6 -12 -22    0.20    2.37
  -6  12  23   -0.00    2.33
   6 -12 -23    0.00    2.51
  -6  12  24    3.22    3.06
   6 -12 -24    0.00    3.20
   6 -12 -25    1.14    2.99
   6 -12 -26   -0.00    2.11
   6 -12 -27    0.85    3.17
  -6  13   1    6.10    4.48
   6  13  -1   15.21    5.93
  -6  13   2    1.00    2.73
   6  13  -2    2.72    3.75
  -6  13   3   38.39    8.47
   6  13  -3   31.93    8.45
  -6  13   4   15.71    5.68
   6 -13  -4    7.62    4.60
   6  13  -4   12.43    5.53
  -6  13   5    6.30    3.45
   6 -13  -5    0.00    3.64
   6  13  -5    7.63    4.92
  -6  13   6    2.72    2.96
   6 -13  -6    2.93    3.67
   6  13  -6    4.22    3.81
  -6  13   7    9.62    4.99
   6 -13  -7    3.96    3.86
   6  13  -7   19.97    6.36
  -6  13   8   12.12    5.71
   6 -13  -8    3.97    4.05
   6  13  -8    4.90    4.22
  -6  13   9   31.75    7.88
   6 -13  -9   16.24    6.72
   6  13  -9   37.87    8.63
  -6  13  10    1.86    3.22
   6 -13 -10    1.64    2.81
   6  13 -10    5.80    4.41
  -6  13  11   -0.00    2.62
   6 -13 -11    2.60    3.22
   6  13 -11    2.52    2.84
  -6  13  12   10.81    4.68
   6 -13 -12    0.77    2.51
   6  13 -12    3.15    3.79
  -6  13  13   19.73    6.31
   6 -13 -13    7.86    5.03
   6  13 -13    9.46    4.68
  -6  13  14    1.31    3.29
   6 -13 -14   -0.00    2.85
   6  13 -14   -0.00    2.79
  -6  13  15    4.84    4.08
   6 -13 -15    0.25    3.36
   6  13 -15    2.19    3.05
  -6  13  16   -0.00    2.73
   6 -13 -16   -0.00    2.76
   6  13 -16   -0.00    2.39
  -6  13  17    6.81    4.41
   6 -13 -17    2.80    3.35
   6  13 -17    4.00    3.53
  -6  13  18    0.00    2.96
   6 -13 -18   -0.00    2.47
  -6  13  19   17.04    5.88
   6 -13 -19    1.73    3.19
  -6  13  20    3.67    3.20
   6 -13 -20    3.23    4.00
  -6  13  21    0.00    2.64
   6 -13 -21   -0.00    3.56
  -6  13  22    3.20    3.76
   6 -13 -22    1.67    3.25
  -6  13  23    4.07    3.27
   6 -13 -23    0.29    3.76
  -6  13  24    0.35    2.30
   6 -13 -24   -0.00    3.28
   6 -13 -25    6.36    4.23
  -6  14   1   10.65    5.36
   6  14  -1   18.32    6.44
  -6  14   2    7.64    4.48
   6  14  -2    9.07    4.93
  -6  14   3    2.25    3.26
   6  14  -3   -0.00    2.78
  -6  14   4    2.84    3.42
   6  14  -4    4.40    4.68
  -6  14   5   21.96    6.53
   6  14  -5   17.97    6.53
  -6  14   6   15.63    5.87
   6  14  -6   17.44    6.62
  -6  14   7   10.77    4.83
   6 -14  -7   -0.00    3.89
   6  14  -7   14.44    5.68
  -6  14   8    0.05    1.43
   6 -14  -8    2.05    3.90
   6  14  -8   -0.00    2.82
  -6  14   9    8.28    4.56
   6 -14  -9    3.96    4.50
   6  14  -9   11.37    5.60
  -6  14  10    1.15    3.41
   6 -14 -10    4.66    3.60
   6  14 -10    5.16    4.15
  -6  14  11    3.07    3.59
   6 -14 -11    1.94    3.76
   6  14 -11    6.56    4.36
  -6  14  12    1.63    2.34
   6 -14 -12    3.03    3.73
   6  14 -12    3.70    3.42
  -6  14  13    0.52    2.30
   6 -14 -13   -0.00    2.60
   6  14 -13   -0.00    3.87
  -6  14  14    1.19    2.22
   6 -14 -14   -0.00    3.08
   6  14 -14    1.52    2.62
  -6  14  15    1.99    3.06
   6 -14 -15    0.00    3.25
   6  14 -15   17.67    5.68
  -6  14  16   11.95    5.28
   6 -14 -16    2.64    3.66
   6  14 -16    0.89    2.87
  -6  14  17    2.37    2.98
   6 -14 -17    1.58    3.27
  -6  14  18    3.60    3.21
   6 -14 -18    0.00    2.50
  -6  14  19   -0.00    3.02
   6 -14 -19    0.00    3.29
  -6  14  20   -0.00    2.69
   6 -14 -20    0.45    3.57
  -6  14  21    0.00    3.23
   6 -14 -21    4.35    3.87
  -6  14  22    0.00    2.59
   6 -14 -22   -0.00    2.12
  -6  14  23    4.39    3.77
   6 -14 -23    2.35    4.15
  -6  14  24    1.28    2.77
  -6  15   1    0.00    2.26
   6  15  -1   -0.00    3.00
  -6  15   2    8.71    4.48
   6  15  -2    6.74    4.51
  -6  15   3    0.00    2.16
   6  15  -3    8.75    4.74
  -6  15   4    7.88    5.11
   6  15  -4    1.49    3.50
  -6  15   5    2.09    2.75
   6  15  -5    0.00    2.03
  -6  15   6    0.48    1.23
   6  15  -6    2.72    3.21
  -6  15   7    1.19    2.65
   6  15  -7    2.54    3.02
  -6  15   8    2.32    3.61
   6  15  -8    6.06    4.40
  -6  15   9    0.00    3.67
   6  15  -9    0.49    2.49
  -6  15  10    4.83    3.99
   6  15 -10    1.00    3.80
  -6  15  11   -0.00    3.35
   6 -15 -11   -0.00    3.14
   6  15 -11    0.44    2.62
  -6  15  12   13.29    5.71
   6 -15 -12    2.98    4.24
   6  15 -12    2.92    3.36
  -6  15  13    4.70    4.02
   6 -15 -13    0.25    2.97
   6  15 -13    0.82    2.96
  -6  15  14    5.80    4.28
   6 -15 -14    4.62    4.28
   6  15 -14    2.64    3.33
  -6  15  15    2.75    3.45
   6 -15 -15   -0.00    3.46
   6  15 -15   -0.00    2.84
  -6  15  16   -0.00    1.78
   6 -15 -16    1.04    3.15
  -6  15  17    0.00    2.79
   6 -15 -17    3.54    4.20
  -6  15  18    0.48    2.36
   6 -15 -18    5.73    4.17
  -6  15  19    1.91    2.54
   6 -15 -19    0.33    3.26
  -6  15  20    0.00    2.85
   6 -15 -20    2.70    3.52
  -6  15  21    3.80    3.47
   6 -15 -21   -0.00    3.20
  -6  15  22    1.73    3.44
   6 -15 -22    4.60    4.42
  -6  15  23    6.59    4.24
  -6  15  24    0.51    2.62
  -6  16   1   -0.00    2.79
   6  16  -1    2.45    4.11
  -6  16   2    1.67    3.73
   6  16  -2   -0.00    3.72
  -6  16   3   -0.00    3.16
   6  16  -3   -0.00    2.59
  -6  16   4    0.95    3.76
   6  16  -4    4.65    4.36
  -6  16   5    0.00    2.93
   6  16  -5    1.07    3.30
  -6  16   6    7.86    4.65
   6  16  -6    0.58    3.69
  -6  16   7    0.34    2.70
   6  16  -7    0.65    3.32
  -6  16   8    2.72    3.40
   6  16  -8    1.24    2.90
  -6  16   9    1.51    3.09
   6  16  -9    0.00    2.50
  -6  16  10    0.00    3.46
   6  16 -10    0.00    2.46
  -6  16  11   -0.00    2.56
   6  16 -11    3.71    3.86
  -6  16  12    1.09    3.08
   6  16 -12   -0.00    3.14
  -6  16  13   -0.00    3.03
   6  16 -13    0.22    2.36
  -6  16  14    1.44    2.90
   6 -16 -14   -0.00    3.67
   6  16 -14   -0.00    3.00
  -6  16  15    0.87    3.40
   6 -16 -15   -0.00    2.44
   6  16 -15   -0.00    3.08
  -6  16  16    9.78    5.02
   6 -16 -16    0.03    3.70
   6 -16 -17   -0.00    2.71
   6 -16 -18    0.48    3.53
   6 -16 -19   -0.00    3.06
   6 -16 -20    3.71    4.28
   6  17  -1   -0.00    3.31
   6  17  -2    0.38    3.26
   6  17  -3    0.00    3.56
   6  17  -4    1.33    4.15
   6  17  -5    1.09    3.07
   6  17  -6    4.51    4.22
   6  17  -7    2.75    3.78
   6  17  -8    3.61    3.89
   6  17  -9    1.93    3.30
   6  17 -10    0.25    2.79
   6  17 -11   -0.00    2.35
   6  17 -12    7.07    4.59
   6  17 -13   -0.00    2.90
   6  17 -14    2.32    3.83
  -5   0   1    1.64    1.80
  -5   0   1    1.98    1.77
   5   0  -1    3.24    2.04
   5   0  -1    0.00    2.17
  -5   0   2    0.65    1.34
  -5   0   2   -0.00    1.38
   5   0  -2    0.32    1.59
   5   0  -2    0.86    1.88
  -5   0   3   69.97    9.31
  -5   0   3   93.19   10.11
   5   0  -3   79.90    9.27
   5   0  -3   83.82   10.42
  -5   0   4    0.09    1.77
  -5   0   4    0.99    1.84
   5   0  -4    0.02    1.57
   5   0  -4   -0.00    1.65
  -5   0   5 2041.97  179.90
  -5   0   5 2259.45  180.34
   5   0  -5 2175.99  179.75
   5   0  -5 2322.57  181.30
  -5   0   6    0.40    1.75
  -5   0   6    0.92    1.51
   5   0  -6    0.48    1.55
   5   0  -6   -0.00    2.01
  -5   0   7   72.92    8.02
  -5   0   7   67.07    7.74
   5   0  -7   48.00    6.92
   5   0  -7   46.94    7.60
  -5   0   8   -0.00    1.41
  -5   0   8   -0.00    1.55
   5   0  -8    0.50    1.30
   5   0  -8    0.34    1.50
  -5   0   9  482.49   42.47
  -5   0   9  546.60   42.69
   5   0  -9  462.55   42.03
   5   0  -9  454.68   42.91
  -5   0  10   -0.00    1.48
  -5   0  10   -0.00    1.04
   5   0 -10    0.00    1.21
   5   0 -10   -0.00    1.69
  -5   0  11   27.64    4.76
  -5   0  11   30.86    4.77
   5   0 -11   29.91    4.70
   5   0 -11   35.46    5.54
  -5   0  12    1.13    1.27
  -5   0  12    1.61    1.28
   5   0 -12   -0.00    1.03
   5   0 -12   -0.00    1.41
  -5   0  13    3.81    1.92
  -5   0  13    4.24    1.75
   5   0 -13    6.72    2.12
   5   0 -13    5.49    2.06
  -5   0  14    0.42    1.10
  -5   0  14    0.26    1.02
   5   0 -14    2.30    1.56
   5   0 -14    0.83    1.72
  -5   0  15  113.76   12.45
  -5   0  15  126.20   11.95
   5   0 -15  119.47   12.38
   5   0 -15  120.94   13.03
  -5   0  16   -0.00    1.23
   5   0 -16    0.33    1.19
   5   0 -16    0.31    0.91
  -5   0  17   70.98    8.49
   5   0 -17   73.35    8.45
   5   0 -17   75.60    9.02
  -5   0  18    3.13    1.73
  -5   0  18    0.57    0.79
   5   0 -18    0.86    1.24
   5   0 -18   -0.00    1.56
  -5   0  19  109.25   12.40
  -5   0  19  130.00   11.20
   5   0 -19  130.93   12.81
   5   0 -19  115.21   12.93
  -5   0  20   -0.00    1.17
   5   0 -20    0.00    1.10
  -5   0  21  178.64   17.52
   5   0 -21  189.76   17.67
  -5   0  22   -0.00    1.21
   5   0 -23    1.63    1.53
   5   0 -24   -0.00    1.33
   5   0 -25   21.56    3.99
   5   0 -26    0.02    1.10
   5   0 -27   28.13    4.64
   5   0 -28    0.30    1.22
   5   0 -29    7.63    2.40
   5   0 -30   -0.00    1.18
   5   0 -31   27.68    4.57
   5   0 -32    0.35    1.25
   5   0 -33    0.00    1.19
   5   0 -34    0.35    1.24
   5   0 -35    8.10    2.47
   5   0 -36    0.86    1.36
   5   0 -37    6.00    2.11
   5   0 -38    0.00    1.05
   5   0 -39    0.60    1.14
  -5   1   1  366.16   36.03
  -5   1   1  389.18   36.55
   5  -1  -1  438.40   36.38
   5  -1  -1  475.61   37.98
   5   1  -1  392.73   36.01
   5   1  -1  422.20   37.66
  -5  -1   1  400.00   36.60
  -5  -1   1  401.52   36.86
  -5   1   2    0.00    1.47
  -5   1   2    2.40    1.88
   5  -1  -2    3.17    1.75
   5  -1  -2    3.85    2.51
   5   1  -2    3.38    2.08
   5   1  -2    2.64    2.51
  -5  -1   2    4.82    2.25
  -5  -1   2    3.42    2.29
  -5   1   3  472.33   40.59
  -5   1   3  482.28   40.88
   5  -1  -3  498.26   40.50
   5  -1  -3  451.70   41.23
   5   1  -3  423.58   39.93
   5   1  -3  405.92   40.96
  -5  -1   3  509.29   41.11
  -5  -1   3  429.88   40.58
  -5   1   4   11.97    3.31
  -5   1   4   10.47    3.09
   5  -1  -4    7.45    2.56
   5  -1  -4    7.41    2.79
   5   1  -4   13.02    3.15
   5   1  -4    5.96    3.15
  -5  -1   4    9.96    3.00
  -5  -1   4    7.60    2.70
  -5   1   5  123.59   11.96
  -5   1   5  114.97   11.79
   5  -1  -5   92.26   10.90
   5  -1  -5   98.17   11.92
   5   1  -5  105.86   11.16
   5   1  -5   94.77   11.92
  -5  -1   5  107.14   11.72
  -5  -1   5   89.34   11.14
  -5   1   6  479.10   42.24
  -5   1   6  479.55   42.28
   5  -1  -6  566.75   42.59
   5  -1  -6  456.87   42.76
   5   1  -6  504.53   42.05
   5   1  -6  495.95   43.23
  -5  -1   6  431.18   42.04
  -5  -1   6  444.98   42.02
  -5   1   7  641.90   52.39
  -5   1   7  664.61   52.55
   5  -1  -7  600.54   51.94
   5  -1  -7  545.11   52.42
   5   1  -7  536.92   51.43
   5   1  -7  624.14   53.14
  -5  -1   7  586.16   52.24
  -5  -1   7  661.58   52.41
  -5   1   8    0.79    1.49
  -5   1   8    0.60    1.56
   5  -1  -8    0.56    1.35
   5  -1  -8    2.40    2.12
   5   1  -8    1.09    1.32
   5   1  -8    0.84    1.87
  -5  -1   8   -0.00    1.52
  -5  -1   8    0.91    1.30
  -5   1   9   23.57    4.68
  -5   1   9   48.22    5.97
   5  -1  -9   35.87    5.21
   5  -1  -9   40.68    5.97
   5   1  -9   21.36    4.30
   5   1  -9   35.81    5.90
  -5  -1   9   30.12    5.13
  -5  -1   9   38.21    5.26
  -5   1  10    0.00    1.21
  -5   1  10    1.12    1.45
   5  -1 -10    0.00    1.32
   5  -1 -10    0.49    1.34
   5   1 -10    3.41    1.74
   5   1 -10    2.49    2.34
  -5  -1  10    2.39    1.74
  -5  -1  10    3.30    1.75
  -5   1  11  158.69   17.66
  -5   1  11  219.44   18.38
   5  -1 -11  157.53   17.56
   5  -1 -11  190.58   18.69
   5   1 -11  203.79   17.94
   5   1 -11  198.94   18.89
  -5  -1  11  168.74   17.87
  -5  -1  11  198.95   17.80
  -5   1  12   17.05    3.63
  -5   1  12   20.05    3.58
   5  -1 -12   17.94    3.49
   5  -1 -12   14.68    3.66
   5   1 -12   17.52    3.35
   5   1 -12   12.38    3.41
  -5  -1  12   19.16    3.71
  -5  -1  12   16.80    3.22
  -5   1  13  333.42   31.36
  -5   1  13  359.28   31.15
   5  -1 -13  378.72   31.72
   5  -1 -13  342.83   31.99
   5   1 -13  345.88   31.05
   5   1 -13  318.92   31.68
  -5  -1  13  359.02   31.65
  -5  -1  13  364.87   30.91
  -5   1  14    1.85    1.52
  -5   1  14    3.43    1.57
   5  -1 -14    1.32    1.31
   5  -1 -14    1.36    1.55
   5   1 -14    0.39    1.01
   5   1 -14   -0.00    1.45
  -5  -1  14    0.53    1.33
  -5  -1  14    0.92    1.19
  -5  -1  14    1.92    1.51
  -5   1  15   37.61    5.65
   5  -1 -15   49.66    6.25
   5  -1 -15   39.14    6.13
   5   1 -15   39.96    5.46
   5   1 -15   44.76    6.23
  -5  -1  15   43.81    5.92
  -5  -1  15   46.58    5.40
  -5  -1  15   31.26    4.73
  -5   1  16    1.70    1.53
   5  -1 -16    5.01    2.03
   5  -1 -16    1.35    1.55
   5   1 -16    2.65    1.51
   5   1 -16    1.75    1.83
  -5  -1  16    2.70    1.51
  -5  -1  16    1.95    1.15
  -5  -1  16    3.29    1.31
  -5   1  17   24.54    4.30
   5  -1 -17   25.30    4.42
   5  -1 -17   34.15    5.29
   5   1 -17   25.07    4.10
   5   1 -17   24.88    4.54
  -5  -1  17   29.33    4.52
  -5  -1  17   24.30    3.47
  -5   1  18    2.60    1.74
   5  -1 -18    1.83    1.71
   5  -1 -18    2.23    1.81
   5   1 -18    2.18    1.36
   5   1 -18    3.54    2.08
  -5  -1  18    3.95    1.90
  -5  -1  18    1.88    0.88
  -5  -1  18    4.62    1.16
  -5   1  19  148.80   13.84
   5  -1 -19  133.40   13.68
   5   1 -19  142.78   13.31
   5   1 -19  133.09   13.81
  -5  -1  19  117.40   13.14
  -5  -1  19  130.00   11.24
  -5  -1  19  130.77   11.19
  -5   1  20    4.95    1.99
   5  -1 -20    6.39    2.08
   5   1 -20    4.10    1.79
  -5  -1  20    3.48    1.90
  -5   1  21    1.18    1.32
  -5   1  21    1.13    0.70
   5  -1 -21    2.68    1.67
   5   1 -21    1.27    1.29
  -5  -1  21    2.19    1.60
  -5   1  22    4.40    2.03
   5  -1 -22    3.44    2.07
  -5  -1  22    9.08    2.27
   5  -1 -23   43.44    6.38
   5   1 -23   44.14    6.10
   5  -1 -24    2.49    1.77
   5   1 -24    2.77    1.77
   5  -1 -25   13.53    3.25
   5   1 -25   10.64    2.74
   5  -1 -26    6.49    2.32
   5   1 -26    3.70    1.90
   5  -1 -27   42.28    6.46
   5   1 -27   55.52    6.67
   5  -1 -28    5.25    2.24
   5   1 -28    5.53    2.07
   5  -1 -29   34.75    5.34
   5   1 -29   28.96    4.70
   5  -1 -30    0.07    1.30
   5   1 -30    0.24    1.16
   5  -1 -31    0.48    1.47
   5   1 -31    0.59    1.15
   5  -1 -32    1.08    1.54
   5   1 -32    0.00    1.09
   5  -1 -33   27.89    4.68
   5   1 -33   26.39    4.31
   5  -1 -34    0.00    1.28
   5   1 -34   -0.00    1.13
   5  -1 -35    3.45    2.00
   5   1 -35    3.03    1.52
   5  -1 -36   -0.00    1.21
   5   1 -36    0.00    1.12
   5  -1 -37    7.69    2.37
   5   1 -37    5.57    1.92
   5  -1 -38    0.68    1.31
   5  -1 -39    8.29    2.42
   5  -1 -40    0.21    1.15
  -5   2   1    1.12    1.97
  -5   2   1    3.68    2.10
   5  -2  -1    4.63    2.37
   5  -2  -1    6.57    2.93
   5   2  -1    5.63    2.20
   5   2  -1    5.56    2.76
  -5  -2   1    3.18    2.63
  -5  -2   1    9.18    2.99
  -5   2   2   12.68    3.20
  -5   2   2    7.00    2.79
   5  -2  -2   14.98    3.40
   5  -2  -2   13.23    3.69
   5   2  -2   15.36    3.29
   5   2  -2    9.50    3.54
  -5  -2   2   20.16    4.11
  -5  -2   2   13.60    3.68
  -5   2   3  171.78   17.76
  -5   2   3  230.77   19.01
   5  -2  -3  155.10   17.30
   5  -2  -3  179.74   18.57
   5   2  -3  178.98   17.69
   5   2  -3  195.85   19.25
  -5  -2   3  148.58   17.55
  -5  -2   3  196.47   18.56
  -5   2   4   77.93    8.80
  -5   2   4   67.35    8.51
   5  -2  -4   62.39    8.17
   5  -2  -4   58.55    8.54
   5   2  -4   62.36    8.04
   5   2  -4   67.32    9.15
  -5  -2   4   61.75    8.44
  -5  -2   4   63.56    8.49
  -5   2   5  478.76   46.94
  -5   2   5  667.20   48.41
   5  -2  -5  569.59   47.42
   5  -2  -5  480.68   47.54
   5   2  -5  549.47   47.11
   5   2  -5  569.41   48.60
  -5  -2   5  481.63   47.21
  -5  -2   5  583.36   47.84
  -5   2   6    6.79    2.86
  -5   2   6    8.53    2.80
   5  -2  -6    8.65    2.78
   5  -2  -6    2.68    1.96
   5   2  -6    7.51    2.48
   5   2  -6    3.51    2.90
  -5  -2   6    4.20    2.25
  -5  -2   6    4.32    2.21
  -5   2   7   71.73    8.29
  -5   2   7   55.96    7.70
   5  -2  -7   64.78    7.94
   5  -2  -7   54.35    8.02
   5   2  -7   70.07    7.87
   5   2  -7   54.44    8.23
  -5  -2   7   47.62    7.40
  -5  -2   7   58.01    7.62
  -5   2   8    4.96    2.34
  -5   2   8    8.83    2.72
   5  -2  -8    8.16    2.65
   5  -2  -8   12.77    3.51
   5   2  -8    9.26    2.59
   5   2  -8    7.06    3.11
  -5  -2   8    9.56    2.86
  -5  -2   8    6.32    2.58
  -5   2   9  623.61   51.97
  -5   2   9  631.05   51.91
   5  -2  -9  545.54   51.43
   5  -2  -9  566.25   52.22
   5   2  -9  662.33   51.64
   5   2  -9  504.92   51.83
  -5  -2   9  661.46   52.36
  -5  -2   9  591.87   51.42
  -5   2  10    6.34    2.27
  -5   2  10    2.05    1.69
   5  -2 -10    4.21    2.08
   5  -2 -10    1.40    1.82
   5   2 -10    2.10    1.58
   5   2 -10    0.97    1.75
  -5  -2  10    2.86    2.01
  -5  -2  10    1.54    1.33
  -5  -2  10    2.43    1.55
  -5   2  11    4.95    2.23
  -5   2  11   14.79    3.10
   5  -2 -11   11.38    3.01
   5  -2 -11    5.01    2.43
   5   2 -11    8.30    2.39
   5   2 -11    8.54    2.92
  -5  -2  11    6.00    2.26
  -5  -2  11    8.91    2.52
  -5  -2  11   10.82    2.56
  -5   2  12   63.46    7.89
  -5   2  12   51.89    7.22
   5  -2 -12   86.72    8.85
   5  -2 -12   62.41    8.28
   5   2 -12   48.34    6.92
   5   2 -12   46.61    7.57
  -5  -2  12   64.02    7.91
  -5  -2  12   66.94    7.58
  -5  -2  12   62.30    7.22
  -5   2  13   58.35    7.63
   5  -2 -13   59.56    7.75
   5  -2 -13   65.50    8.50
   5   2 -13   52.65    6.96
   5   2 -13   52.51    7.83
  -5  -2  13   61.55    7.75
  -5  -2  13   57.40    7.11
  -5  -2  13   62.59    7.01
  -5   2  14   40.33    5.68
   5  -2 -14   39.95    5.76
   5  -2 -14   28.23    5.36
   5   2 -14   32.15    4.79
   5   2 -14   31.16    5.46
  -5  -2  14   33.40    5.21
  -5  -2  14   27.50    4.49
  -5  -2  14   33.08    4.57
  -5   2  15  291.65   27.89
   5  -2 -15  333.13   28.47
   5  -2 -15  300.33   28.55
   5   2 -15  273.59   27.02
   5   2 -15  359.97   28.98
  -5  -2  15  279.41   27.65
  -5  -2  15  320.67   27.08
  -5   2  16    3.20    1.73
   5  -2 -16    2.63    1.69
   5  -2 -16    5.71    2.86
   5   2 -16    2.52    1.55
   5   2 -16    3.50    2.08
  -5  -2  16    2.83    1.76
  -5  -2  16    2.94    1.28
  -5   2  17    2.02    1.79
   5  -2 -17   10.09    2.80
   5  -2 -17    3.93    2.27
   5   2 -17    9.48    2.29
   5   2 -17    4.41    2.16
  -5  -2  17    7.87    2.46
  -5  -2  17    7.00    1.73
  -5   2  18   -0.00    1.23
   5  -2 -18   -0.00    1.38
   5   2 -18   -0.00    0.84
   5   2 -18    0.00    1.55
  -5  -2  18   -0.00    1.04
  -5  -2  18    0.50    0.66
  -5   2  19  117.60   12.18
   5  -2 -19  103.46   12.01
   5   2 -19  122.31   11.76
   5   2 -19  115.46   11.32
  -5  -2  19   93.97   11.43
  -5   2  20   41.37    6.20
   5  -2 -20   41.87    6.43
   5   2 -20   53.08    6.24
   5   2 -20   47.57    5.83
  -5   2  21    3.24    1.95
   5  -2 -21    5.50    2.14
   5  -2 -21    0.00    1.69
   5   2 -21    5.70    1.84
  -5   2  22    8.71    2.52
   5  -2 -22    3.80    2.30
   5   2 -22    4.22    1.78
  -5   2  23   13.28    3.09
   5  -2 -23   10.78    3.33
   5   2 -23   10.92    2.83
   5  -2 -24    0.27    1.62
   5   2 -24    1.52    1.39
   5  -2 -25   73.34    9.21
   5   2 -25   69.47    8.47
   5  -2 -26   12.01    3.27
   5   2 -26    9.13    2.65
   5  -2 -27   34.78    5.84
   5   2 -27   40.56    5.62
   5  -2 -28   -0.00    1.75
   5   2 -28    2.02    1.44
   5  -2 -29   26.59    4.99
   5   2 -29   26.18    4.34
   5  -2 -30    0.97    1.75
   5   2 -30    0.00    1.09
   5  -2 -31   21.50    4.58
   5   2 -31   29.10    4.38
   5  -2 -32    0.22    1.47
   5   2 -32    0.36    1.22
   5  -2 -33    0.37    1.38
   5   2 -33    0.41    1.01
   5  -2 -34    1.21    1.70
   5   2 -34    0.92    1.11
   5  -2 -35    9.56    2.70
   5   2 -35    1.90    1.48
   5  -2 -36    1.91    1.69
   5   2 -36    1.18    1.33
   5  -2 -37    4.92    2.26
   5   2 -37    4.37    1.59
   5  -2 -38   -0.00    1.43
   5  -2 -39    1.42    1.52
   5  -2 -40   -0.00    1.26
   5  -2 -41    6.97    2.46
   5  -2 -42   -0.00    1.46
  -5   3   1  229.68   25.55
  -5   3   1  349.21   27.53
   5  -3  -1  289.17   26.19
   5  -3  -1  292.58   27.10
   5   3  -1  270.61   25.94
   5   3  -1  211.44   26.35
  -5  -3   1  309.97   27.30
  -5  -3   1  296.87   27.10
  -5   3   2   48.86    7.34
  -5   3   2   43.78    7.13
   5  -3  -2   43.38    6.92
   5  -3  -2   63.78    8.42
   5   3  -2   45.08    6.91
   5   3  -2   59.45    8.50
  -5  -3   2   54.30    7.83
  -5  -3   2   50.49    7.51
  -5   3   3   83.11   10.54
  -5   3   3  102.31   11.35
   5  -3  -3   94.41   10.85
   5  -3  -3   68.92   10.47
   5   3  -3   97.13   10.78
   5   3  -3   86.39   11.56
  -5  -3   3   87.67   11.01
  -5  -3   3  110.72   11.78
  -5   3   4    3.94    2.06
  -5   3   4    7.04    2.76
   5  -3  -4    4.26    2.17
   5  -3  -4    1.27    1.68
   5   3  -4    3.33    1.92
   5   3  -4    6.04    2.92
  -5  -3   4    2.24    2.32
  -5  -3   4    1.89    1.99
  -5  -3   4    6.40    2.63
  -5   3   5  173.93   18.32
  -5   3   5  173.35   18.36
   5  -3  -5  196.69   18.66
   5  -3  -5  160.33   18.56
   5   3  -5  219.35   18.78
   5   3  -5  157.11   18.78
  -5  -3   5  176.53   18.68
  -5  -3   5  197.17   18.89
  -5  -3   5  189.90   18.74
  -5   3   6  191.03   18.69
  -5   3   6  187.00   18.65
   5  -3  -6  194.54   18.64
   5  -3  -6  159.39   18.61
   5   3  -6  185.36   18.22
   5   3  -6  177.79   19.24
  -5  -3   6  180.73   18.77
  -5  -3   6  168.09   18.23
  -5  -3   6  205.64   18.96
  -5   3   7   70.81    8.75
  -5   3   7   63.05    8.40
   5  -3  -7   71.42    8.74
   5  -3  -7   69.20    9.12
   5   3  -7   70.76    8.41
   5   3  -7   56.67    8.70
  -5  -3   7   52.47    8.13
  -5  -3   7   57.89    8.11
  -5  -3   7   67.20    8.44
  -5   3   8   98.25   10.70
  -5   3   8   80.20    9.98
   5  -3  -8  101.49   10.72
   5  -3  -8   77.66   10.46
   5   3  -8   85.86   10.13
   5   3  -8   82.62    9.76
   5   3  -8   67.03   10.13
  -5  -3   8  101.23   10.90
  -5  -3   8   70.99    9.59
  -5   3   9   76.30    8.92
  -5   3   9   72.50    8.49
   5  -3  -9   69.42    8.55
   5  -3  -9   52.14    8.22
   5   3  -9   55.38    7.79
   5   3  -9   69.60    8.10
   5   3  -9   42.81    7.74
  -5  -3   9   67.59    8.59
  -5  -3   9   59.90    7.82
  -5   3  10   14.66    3.73
  -5   3  10   16.08    3.64
   5  -3 -10   20.98    4.25
   5  -3 -10   12.23    3.74
   5   3 -10   16.24    3.74
   5   3 -10   18.56    3.71
   5   3 -10   16.78    4.03
  -5  -3  10   23.83    4.44
  -5  -3  10   24.28    4.17
  -5  -3  10   17.40    3.50
  -5   3  11    0.97    1.67
   5  -3 -11    0.78    1.49
   5  -3 -11    1.84    1.91
   5   3 -11    2.11    1.58
   5   3 -11    0.00    1.18
   5   3 -11    1.18    1.61
  -5  -3  11    1.80    1.43
  -5  -3  11   -0.00    1.31
  -5  -3  11    2.23    1.71
  -5   3  12   36.99    5.56
   5  -3 -12   31.75    5.20
   5  -3 -12   30.14    5.42
   5   3 -12   17.94    4.05
   5   3 -12   24.09    4.31
   5   3 -12   29.09    5.24
  -5  -3  12   24.85    4.38
  -5  -3  12   28.81    4.46
  -5   3  13  179.53   18.24
   5  -3 -13  190.36   18.46
   5  -3 -13  198.54   19.20
   5   3 -13  164.64   17.55
   5   3 -13  175.83   17.40
   5   3 -13  209.26   19.11
  -5  -3  13  162.55   17.20
  -5   3  14   30.27    5.02
   5  -3 -14   20.60    4.29
   5  -3 -14   19.86    4.54
   5   3 -14   16.74    3.68
   5   3 -14   20.97    3.74
   5   3 -14   17.80    4.28
  -5  -3  14   20.45    3.68
  -5   3  15    6.91    2.58
   5  -3 -15    6.48    2.65
   5  -3 -15   14.44    3.80
   5   3 -15    8.70    2.67
   5   3 -15    9.09    2.51
   5   3 -15   10.08    3.11
  -5  -3  15   11.79    2.61
  -5   3  16   27.88    5.44
   5  -3 -16   37.92    6.00
   5  -3 -16   32.02    6.05
   5   3 -16   47.24    6.03
   5   3 -16   42.03    5.46
   5   3 -16   29.69    5.66
  -5  -3  16   43.38    5.16
  -5   3  17   75.12    8.72
   5  -3 -17   60.64    8.29
   5   3 -17   51.72    7.39
   5   3 -17   57.23    7.21
   5   3 -17   74.31    8.82
  -5  -3  17   64.31    6.86
  -5   3  18   11.32    3.18
   5  -3 -18   17.19    3.78
   5   3 -18   11.24    2.80
   5   3 -18    8.69    2.45
  -5  -3  18   11.62    2.05
  -5   3  19    1.19    1.55
   5  -3 -19    1.38    1.44
   5   3 -19   -0.00    1.06
   5   3 -19    0.00    0.88
  -5  -3  19    0.33    0.47
  -5  -3  19    0.82    0.53
  -5   3  20    1.19    1.65
   5  -3 -20    2.81    1.96
   5  -3 -20   -0.00    1.86
   5   3 -20    0.48    1.28
   5   3 -20    0.17    0.92
  -5   3  21   47.28    6.95
   5  -3 -21   54.90    7.41
   5  -3 -21   47.91    7.41
   5   3 -21   48.89    6.45
  -5   3  22   75.39    8.67
   5  -3 -22   43.84    7.79
   5   3 -22   71.26    8.40
  -5   3  23   66.97    8.33
   5  -3 -23   49.89    8.24
   5   3 -23   68.03    8.22
   5  -3 -24    8.71    3.28
   5   3 -24    5.52    2.32
   5  -3 -25    0.00    1.56
   5   3 -25    0.87    1.65
   5  -3 -26    1.03    1.89
   5   3 -26    2.17    1.85
   5  -3 -27   13.28    3.90
   5   3 -27   23.16    4.09
   5  -3 -28    5.72    2.69
   5   3 -28    1.88    1.76
   5  -3 -29   16.76    4.11
   5   3 -29   20.68    3.88
   5  -3 -30   -0.00    1.96
   5   3 -30   -0.00    1.18
   5  -3 -31    0.83    1.77
   5   3 -31    1.63    1.39
   5  -3 -32    1.46    1.80
   5   3 -32    3.08    1.84
   5  -3 -33    8.95    3.24
   5   3 -33   15.47    3.11
   5  -3 -34   -0.00    1.40
   5   3 -34    0.39    1.11
   5  -3 -35    0.00    1.81
   5   3 -35   -0.00    1.01
   5  -3 -36   -0.00    1.80
   5   3 -36   -0.00    1.03
   5  -3 -37    1.90    2.00
   5  -3 -38   -0.00    1.47
   5  -3 -39    7.09    2.88
   5  -3 -40    0.20    1.31
   5  -3 -41   -0.00    1.66
  -5   4   1   67.45    9.19
  -5   4   1   79.67    9.91
   5  -4  -1   76.86    9.49
   5  -4  -1   61.64    9.41
   5   4  -1   58.49    8.80
   5   4  -1   68.01    9.07
   5   4  -1   82.85   10.91
  -5  -4   1   72.48    9.62
  -5  -4   1   65.07    9.46
  -5   4   2   10.63    3.21
  -5   4   2    7.03    3.07
   5  -4  -2    7.07    2.87
   5  -4  -2   12.83    3.99
   5   4  -2   10.12    3.40
   5   4  -2    6.63    2.78
   5   4  -2   10.07    3.72
  -5  -4   2   13.30    3.56
  -5  -4   2    5.97    3.00
  -5   4   3   31.94    5.96
  -5   4   3   34.01    5.95
   5  -4  -3   38.43    6.15
   5  -4  -3   33.04    6.38
   5   4  -3   30.64    5.70
   5   4  -3   38.53    6.06
   5   4  -3   31.84    6.59
  -5  -4   3   38.78    6.32
  -5  -4   3   36.49    6.26
  -5   4   4   53.39    7.93
  -5   4   4   58.02    8.27
   5  -4  -4   44.62    7.44
   5  -4  -4   63.77    8.79
   5   4  -4   48.40    7.66
   5   4  -4   58.12    7.78
   5   4  -4   64.32    9.25
  -5  -4   4   58.03    8.12
  -5  -4   4   55.17    8.01
  -5   4   5  144.62   16.53
  -5   4   5  188.69   17.46
   5  -4  -5  144.56   16.53
   5  -4  -5  161.35   17.52
   5   4  -5  154.11   16.71
   5   4  -5  166.08   16.69
   5   4  -5  127.82   17.00
  -5  -4   5  190.35   17.63
  -5  -4   5  164.22   17.10
  -5   4   6   -0.00    1.93
  -5   4   6    0.70    1.33
   5  -4  -6    0.75    1.69
   5  -4  -6   -0.00    2.11
   5   4  -6    0.00    1.69
   5   4  -6   -0.00    1.13
   5   4  -6   -0.00    2.10
  -5  -4   6    1.43    1.73
  -5  -4   6   -0.00    1.36
  -5   4   7    5.92    2.64
  -5   4   7    7.27    2.77
   5  -4  -7    4.44    2.47
   5  -4  -7    6.13    2.81
   5   4  -7    4.04    2.21
   5   4  -7    5.82    2.32
   5   4  -7    6.08    3.10
  -5  -4   7    2.19    1.88
  -5  -4   7    6.94    2.62
  -5   4   8   75.04    9.14
  -5   4   8   46.91    7.64
   5  -4  -8   59.99    8.35
   5  -4  -8   68.93    9.27
   5   4  -8   78.74    8.98
   5   4  -8   63.91    8.13
   5   4  -8   62.90    9.14
  -5  -4   8   53.76    7.95
  -5  -4   8   48.39    7.64
  -5   4   9   83.78   11.18
  -5   4   9   99.71   11.42
   5  -4  -9   94.36   11.44
   5  -4  -9   86.22   11.68
   5   4  -9  101.24   11.42
   5   4  -9   92.57   10.90
   5   4  -9  117.25   12.82
  -5  -4   9   93.22   11.13
  -5   4  10  150.86   16.57
   5  -4 -10  164.03   16.77
   5  -4 -10  178.56   17.79
   5   4 -10  141.71   16.03
   5   4 -10  158.71   16.07
   5   4 -10  148.58   17.04
  -5   4  11  158.67   17.56
   5  -4 -11  187.13   18.08
   5  -4 -11  175.47   18.48
   5   4 -11  161.63   17.22
   5   4 -11  167.33   17.03
   5   4 -11  174.77   18.38
  -5  -4  11  165.35   17.15
  -5   4  12    8.91    2.89
   5  -4 -12    3.95    2.15
   5  -4 -12    0.00    1.95
   5   4 -12    3.22    2.18
   5   4 -12    6.86    2.35
   5   4 -12    7.29    3.12
  -5  -4  12    7.44    2.38
  -5   4  13    1.52    1.65
   5  -4 -13    1.59    1.69
   5  -4 -13    0.45    1.58
   5   4 -13    0.00    1.35
   5   4 -13    0.00    1.32
   5   4 -13    0.38    1.92
  -5  -4  13    1.48    1.68
  -5   4  14   21.91    4.84
   5  -4 -14   27.82    5.37
   5  -4 -14   29.11    5.83
   5   4 -14   21.88    4.55
   5   4 -14   29.96    4.87
   5   4 -14   29.23    5.57
  -5  -4  14   33.66    4.93
  -5   4  15  274.13   25.20
   5  -4 -15  277.53   25.19
   5  -4 -15  223.08   24.84
   5   4 -15  211.64   23.65
   5   4 -15  300.09   24.38
   5   4 -15  260.89   25.12
  -5  -4  15  253.99   23.51
  -5   4  16   55.71    8.15
   5  -4 -16   73.06    8.83
   5   4 -16   62.39    7.84
   5   4 -16   52.84    7.13
   5   4 -16   46.76    7.76
  -5   4  17   73.40   10.46
   5  -4 -17  110.77   11.76
   5   4 -17   76.34   10.05
   5   4 -17   97.88   10.26
  -5  -4  17   95.81    9.53
  -5   4  18   -0.00    1.71
   5  -4 -18    1.33    1.82
   5   4 -18    2.84    1.80
   5   4 -18    1.23    1.30
  -5  -4  18    0.89    1.04
  -5   4  19  161.47   16.94
   5  -4 -19  148.31   16.65
   5  -4 -19  130.10   16.56
   5   4 -19  152.54   15.87
   5   4 -19  175.95   15.75
  -5  -4  19  161.17   13.98
  -5   4  20    7.85    2.93
   5  -4 -20    7.46    2.76
   5  -4 -20    4.11    2.34
   5   4 -20    6.81    2.37
   5   4 -20    3.40    2.31
  -5   4  21   41.81    6.83
   5  -4 -21   38.59    6.70
   5  -4 -21   46.79    7.45
   5   4 -21   47.46    6.31
   5   4 -21   41.10    6.47
  -5   4  22    4.91    2.40
   5  -4 -22    6.99    3.16
   5   4 -22    3.20    2.65
  -5   4  23    2.94    2.05
   5  -4 -23    1.03    1.82
   5   4 -23    2.45    1.93
   5  -4 -24    2.11    1.93
   5   4 -24    0.28    1.59
   5  -4 -25   20.87    4.83
   5   4 -25   27.78    4.80
   5  -4 -26    6.67    3.32
   5   4 -26   12.08    3.15
   5  -4 -27    9.04    3.35
   5   4 -27    9.60    2.91
   5  -4 -28    1.46    1.87
   5   4 -28    0.19    1.29
   5  -4 -29   10.61    3.71
   5   4 -29   16.55    3.56
   5  -4 -30    4.65    2.60
   5   4 -30    7.17    2.45
   5  -4 -31    7.52    3.02
   5   4 -31    7.74    2.56
   5  -4 -32    3.32    2.42
   5  -4 -33   -0.00    1.77
   5  -4 -34    2.71    2.17
   5  -4 -35    6.56    2.81
   5  -4 -36    0.28    1.56
   5  -4 -37    3.08    2.28
   5  -4 -38   -0.00    1.59
   5  -4 -39   -0.00    2.05
   5  -4 -40    0.00    1.60
  -5   5   1  146.73   18.36
  -5   5   1  185.20   19.34
   5  -5  -1  188.29   19.14
   5  -5  -1  174.05   19.56
   5   5  -1  201.26   19.70
   5   5  -1  203.73   19.42
  -5  -5   1  210.80   20.07
  -5  -5   1  155.81   19.03
  -5   5   2   51.43    8.00
  -5   5   2   52.05    8.06
   5  -5  -2   58.85    8.24
   5  -5  -2   61.84    9.05
   5   5  -2   43.40    7.56
   5   5  -2   67.79    8.55
  -5  -5   2   55.32    8.40
  -5  -5   2   45.39    7.85
  -5   5   3  144.41   15.33
  -5   5   3  132.77   14.92
   5  -5  -3  137.43   14.95
   5  -5  -3  113.69   14.93
   5   5  -3  119.08   14.54
   5   5  -3  127.08   14.62
  -5  -5   3  127.23   15.00
  -5  -5   3  149.91   15.73
  -5   5   4   36.31    6.38
  -5   5   4   26.33    5.49
   5  -5  -4   39.12    6.52
   5  -5  -4   29.13    6.20
   5   5  -4   33.27    6.16
   5   5  -4   37.68    6.14
  -5  -5   4   42.52    6.89
  -5  -5   4   27.22    5.74
  -5   5   5   12.90    3.81
  -5   5   5   14.54    3.89
   5  -5  -5   10.73    3.57
   5  -5  -5   10.84    3.97
   5   5  -5   21.04    4.61
   5   5  -5    7.33    3.00
  -5  -5   5   17.63    4.36
  -5  -5   5   17.08    4.15
  -5   5   6    8.45    3.50
  -5   5   6   22.18    4.58
   5  -5  -6   10.21    3.55
   5  -5  -6   19.84    4.61
   5   5  -6    9.27    3.30
   5   5  -6    9.63    3.19
  -5  -5   6   10.91    3.44
  -5  -5   6   14.53    3.89
  -5   5   7  254.36   23.17
  -5   5   7  241.47   22.69
   5  -5  -7  209.16   22.18
   5  -5  -7  214.07   23.03
   5   5  -7  242.39   22.72
   5   5  -7  193.59   21.54
   5   5  -7  228.03   23.82
  -5  -5   7  212.16   22.32
  -5   5   8  107.42   13.45
  -5   5   8  109.97   13.21
   5  -5  -8  117.30   13.58
   5  -5  -8  119.39   14.23
   5   5  -8  111.73   13.35
   5   5  -8  125.79   13.40
   5   5  -8  147.49   15.59
  -5  -5   8  102.58   13.08
  -5   5   9   10.90    3.56
   5  -5  -9   13.30    3.89
   5  -5  -9   19.36    4.71
   5   5  -9    6.15    2.89
   5   5  -9   15.14    3.66
   5   5  -9   22.91    5.24
  -5   5  10    4.15    2.77
   5  -5 -10    3.50    2.26
   5  -5 -10    5.40    2.94
   5   5 -10   -0.00    1.47
   5   5 -10    2.83    1.76
   5   5 -10    3.17    2.70
  -5   5  11   11.87    3.66
   5  -5 -11   15.77    3.96
   5  -5 -11    8.01    3.47
   5   5 -11   13.22    3.63
   5   5 -11   14.19    3.47
   5   5 -11   13.91    4.19
  -5  -5  11   11.42    3.53
  -5   5  12  223.69   22.59
   5  -5 -12  208.55   22.13
   5  -5 -12  226.78   23.13
   5   5 -12  211.45   21.87
   5   5 -12  222.23   21.64
   5   5 -12  247.86   23.66
  -5  -5  12  214.51   21.73
  -5   5  13  236.29   24.65
   5  -5 -13  248.34   24.68
   5  -5 -13  266.58   25.67
   5   5 -13  245.57   24.18
   5   5 -13  249.12   23.83
   5   5 -13  262.04   25.54
  -5  -5  13  240.83   23.77
  -5   5  14   10.29    3.54
   5  -5 -14   18.52    4.27
   5  -5 -14   17.11    4.62
   5   5 -14   17.95    3.88
   5   5 -14   15.59    3.63
   5   5 -14    8.88    3.59
  -5  -5  14   13.31    3.41
  -5   5  15    2.33    2.20
   5  -5 -15    2.93    2.24
   5   5 -15    0.00    1.71
   5   5 -15    0.97    1.52
  -5  -5  15    3.14    1.88
  -5   5  16   30.04    6.22
   5  -5 -16   45.55    7.08
   5   5 -16   31.98    5.85
   5   5 -16   36.93    5.75
  -5  -5  16   41.27    5.65
  -5   5  17   71.28   10.01
   5  -5 -17   79.88   10.26
   5  -5 -17   64.66   10.11
   5   5 -17   87.55    9.96
   5   5 -17   77.87    9.19
  -5  -5  17   68.89    8.36
  -5   5  18   19.73    4.96
   5  -5 -18   32.01    5.84
   5  -5 -18   17.98    4.80
   5   5 -18   29.39    5.12
   5   5 -18   27.35    4.67
   5   5 -18   18.36    4.61
  -5  -5  18   30.02    4.19
  -5   5  19   56.47    9.11
   5  -5 -19   85.78   10.34
   5  -5 -19   64.39    9.75
   5   5 -19   59.52    8.55
   5   5 -19   73.02    8.63
   5   5 -19   68.39    9.64
  -5  -5  19   77.46    7.58
  -5   5  20   -0.00    1.27
   5  -5 -20    0.87    1.51
   5  -5 -20    0.21    1.98
   5   5 -20   -0.00    1.54
   5   5 -20    2.47    2.07
  -5  -5  20    0.93    0.85
  -5   5  21    0.51    1.57
   5  -5 -21    3.47    2.29
   5  -5 -21    0.00    2.25
   5   5 -21    2.90    1.91
   5   5 -21    2.94    2.12
  -5   5  22   54.73    7.84
   5  -5 -22   36.13    7.03
   5   5 -22   43.62    6.96
  -5   5  23   30.81    5.85
   5  -5 -23   29.02    5.85
   5  -5 -24    6.16    3.01
   5  -5 -25    2.93    2.36
   5  -5 -26   -0.00    1.98
   5  -5 -27    6.88    3.43
   5  -5 -28   18.64    4.91
   5  -5 -29    8.10    3.44
   5  -5 -30   -0.00    2.14
   5  -5 -31    0.41    1.75
   5  -5 -32    0.94    2.09
   5  -5 -33    4.80    2.77
   5  -5 -34    2.59    2.04
   5  -5 -35    0.29    1.80
   5  -5 -36    0.30    1.77
   5  -5 -37    2.12    2.10
   5  -5 -38    1.01    2.11
   5  -5 -39    1.14    1.83
  -5   6   1   28.10    5.67
  -5   6   1   20.39    4.78
   5  -6  -1   21.55    5.62
   5   6  -1   14.35    4.50
  -5  -6   1   23.02    5.33
  -5  -6   1   21.17    5.44
  -5   6   2    1.47    2.21
  -5   6   2   -0.00    2.06
   5  -6  -2    3.01    2.27
   5   6  -2    3.19    2.45
   5   6  -2    2.13    2.13
  -5  -6   2    2.10    1.96
  -5  -6   2    1.33    2.07
  -5  -6   2    0.00    2.15
  -5   6   3   77.51   10.41
  -5   6   3   67.90    9.75
   5  -6  -3   79.67   10.86
   5   6  -3   68.92    9.93
   5   6  -3   70.94    9.76
   5   6  -3   79.24   10.20
  -5  -6   3   74.64    9.49
  -5  -6   3   61.85    9.60
  -5  -6   3   47.54    8.92
  -5   6   4  102.29   13.32
  -5   6   4  108.79   13.34
   5  -6  -4  116.05   14.29
   5   6  -4  101.03   13.02
   5   6  -4  116.03   13.41
   5   6  -4  109.02   13.31
  -5  -6   4  108.60   12.75
  -5  -6   4  113.88   13.82
  -5   6   5   82.31   11.21
  -5   6   5   96.47   11.48
   5  -6  -5  103.87   12.50
   5   6  -5   74.30   10.66
   5   6  -5   77.72   10.62
   5   6  -5   74.88   10.61
  -5  -6   5   89.16   10.68
  -5  -6   5   75.85   10.90
  -5   6   6   15.27    4.74
  -5   6   6   23.12    5.00
   5  -6  -6   21.67    5.26
   5   6  -6   23.26    5.15
   5   6  -6   22.21    4.81
   5   6  -6   26.62    5.34
  -5  -6   6   16.84    4.69
  -5   6   7   65.37    9.70
   5  -6  -7   78.95   10.78
   5   6  -7   60.44    9.27
   5   6  -7   77.69    9.76
   5   6  -7   56.25    9.01
  -5  -6   7   73.76   10.01
  -5   6   8   28.36    5.95
   5  -6  -8   24.85    5.71
   5   6  -8   28.00    5.62
   5   6  -8   29.12    5.57
   5   6  -8   32.82    5.99
  -5  -6   8   20.91    5.25
  -5   6   9   86.87   11.42
   5  -6  -9   70.68   11.01
   5   6  -9   85.66   11.04
   5   6  -9   92.36   10.98
   5   6  -9   87.61   11.13
  -5  -6   9   75.40   10.68
  -5   6  10  116.30   13.51
   5  -6 -10  129.26   14.33
   5   6 -10   89.61   12.14
   5   6 -10   96.34   12.01
   5   6 -10   94.18   12.27
  -5   6  11   86.38   11.51
   5  -6 -11   79.08   11.65
   5   6 -11   92.96   11.43
   5   6 -11   98.14   11.16
   5   6 -11   74.16   10.70
  -5   6  12   20.64    4.88
   5  -6 -12   20.33    5.20
   5   6 -12    8.24    3.24
   5   6 -12   15.74    3.92
   5   6 -12   12.08    3.88
  -5  -6  12   20.20    4.34
  -5   6  13    6.94    3.11
   5   6 -13    4.75    2.52
   5   6 -13    6.94    2.82
  -5  -6  13    1.82    1.83
  -5   6  14   86.49   11.59
   5   6 -14   99.55   11.52
   5   6 -14   83.53   10.46
  -5  -6  14   77.53   10.23
  -5   6  15   63.14    9.94
   5   6 -15   82.43   10.23
   5   6 -15   75.43    9.55
  -5   6  16    1.38    2.05
   5  -6 -16    0.68    1.93
   5   6 -16    0.30    1.61
   5   6 -16    0.00    1.38
  -5   6  17   75.03   10.21
   5  -6 -17   60.34    9.70
   5   6 -17   84.57    9.96
   5   6 -17   53.92    8.17
  -5   6  18   21.06    4.85
   5  -6 -18    8.70    3.78
   5   6 -18   12.88    3.66
   5   6 -18   14.25    3.55
  -5   6  19   21.82    5.19
   5  -6 -19   13.34    4.81
   5   6 -19   24.67    4.92
  -5   6  20    2.70    2.25
   5  -6 -20    1.36    2.70
   5   6 -20    1.06    1.62
  -5   6  21   11.46    3.61
   5  -6 -21    1.65    2.62
  -5   6  22   28.02    6.06
   5  -6 -22   31.46    6.64
  -5   6  23    0.33    1.59
   5  -6 -23   -0.00    1.85
  -5   6  24   10.14    3.56
   5  -6 -24    4.96    3.11
   5  -6 -25    5.72    3.03
   5  -6 -26   13.74    4.17
   5  -6 -27    2.71    2.88
   5  -6 -28    1.56    2.36
   5  -6 -29    3.01    2.82
   5  -6 -30   11.02    3.98
   5  -6 -31    1.87    2.44
   5  -6 -32    1.44    2.40
   5  -6 -33    2.09    2.49
   5  -6 -34    3.44    2.46
   5  -6 -35    1.51    2.39
   5  -6 -36    7.66    3.29
   5  -6 -37   -0.00    1.73
  -5   7   1   16.14    4.38
  -5   7   1   11.28    3.92
   5  -7  -1    9.79    4.11
   5   7  -1    3.92    2.85
   5   7  -1    8.13    3.30
  -5  -7   1    4.88    2.74
  -5   7   2  140.85   17.45
  -5   7   2  150.61   17.38
   5  -7  -2  135.71   17.61
   5   7  -2  183.65   18.49
   5   7  -2  155.40   17.39
  -5  -7   2  149.21   17.79
  -5   7   3  112.01   13.91
  -5   7   3  111.49   13.67
   5  -7  -3   94.30   13.68
   5   7  -3  133.61   14.65
   5   7  -3   94.89   13.00
  -5  -7   3  104.30   13.91
  -5   7   4   74.99   10.62
  -5   7   4   64.77    9.79
   5  -7  -4   67.93   10.57
   5   7  -4   77.90   10.57
   5   7  -4   52.36    9.06
  -5  -7   4   72.58   10.58
  -5   7   5   13.72    4.27
   5  -7  -5   15.36    4.88
   5   7  -5    9.06    3.94
   5   7  -5   15.15    4.39
  -5  -7   5   18.01    4.94
  -5   7   6   23.96    5.69
   5  -7  -6   20.18    5.58
   5   7  -6   17.02    4.81
   5   7  -6   29.79    5.96
  -5  -7   6   27.62    5.86
  -5   7   7  124.90   14.63
   5  -7  -7   94.58   13.81
   5   7  -7  102.60   13.53
   5   7  -7  117.56   13.99
  -5  -7   7  113.81   14.14
  -5   7   8  245.70   26.51
   5  -7  -8  243.08   26.88
   5   7  -8  290.85   26.99
   5   7  -8  250.02   26.21
  -5  -7   8  277.57   26.96
  -5   7   9   27.47    6.12
   5  -7  -9   22.50    6.02
   5   7  -9   39.31    6.96
   5   7  -9   32.11    6.32
  -5  -7   9   29.93    6.03
  -5   7  10    9.80    3.76
   5  -7 -10    9.68    3.85
   5   7 -10   13.12    4.10
   5   7 -10   14.35    4.02
   5   7 -10   10.69    4.07
  -5  -7  10   14.96    3.92
  -5  -7  10   12.75    3.86
  -5   7  11   11.16    4.28
   5  -7 -11   17.24    4.72
   5   7 -11   13.15    3.90
   5   7 -11   12.27    3.86
   5   7 -11   11.96    3.76
  -5  -7  11   12.00    3.42
  -5   7  12  112.16   14.85
   5   7 -12  130.42   15.12
   5   7 -12  128.76   14.60
   5   7 -12  133.61   15.11
  -5  -7  12  134.07   14.41
  -5  -7  12  107.29   14.21
  -5   7  13   71.63   10.31
   5   7 -13   64.50    9.50
   5   7 -13   62.96    9.05
   5   7 -13   59.61    9.32
  -5   7  14    0.00    1.71
   5  -7 -14    1.76    2.31
   5   7 -14    2.11    2.14
   5   7 -14    0.00    1.61
  -5   7  15   26.77    6.26
   5  -7 -15   29.53    6.53
   5   7 -15   34.84    6.47
   5   7 -15   32.43    5.89
  -5   7  16    3.74    2.68
   5  -7 -16    1.69    2.79
   5   7 -16    8.56    3.42
   5   7 -16    4.50    2.35
  -5   7  17    0.00    1.71
   5  -7 -17   -0.00    2.19
   5   7 -17    0.00    1.62
   5   7 -17    2.88    1.94
  -5   7  18   94.64   13.05
   5  -7 -18   92.85   13.35
   5   7 -18  112.78   13.10
  -5   7  19    0.90    2.19
   5  -7 -19    0.00    1.99
   5   7 -19    1.81    2.01
  -5   7  20    4.14    3.26
   5  -7 -20    5.16    2.86
   5   7 -20    1.22    2.01
  -5   7  21    4.16    2.89
   5  -7 -21    1.98    2.59
  -5   7  22   41.05    7.40
   5  -7 -22   21.40    5.79
  -5   7  23   13.67    4.25
   5  -7 -23    6.95    3.90
  -5   7  24   16.99    4.98
   5  -7 -24   10.41    3.74
   5  -7 -25    4.91    3.39
   5  -7 -26    4.67    2.96
   5  -7 -27   10.94    4.12
   5  -7 -28   19.52    5.33
   5  -7 -29    0.00    2.48
   5  -7 -30    2.09    2.69
   5  -7 -31   -0.00    2.44
   5  -7 -32    3.39    2.99
   5  -7 -33    4.30    2.77
   5  -7 -34    4.49    3.11
   5  -7 -35    2.37    2.39
   5  -7 -36   -0.00    1.95
  -5   8   1   16.65    4.68
   5  -8  -1    7.47    4.11
   5   8  -1   11.81    4.76
   5   8  -1    9.91    3.80
  -5  -8   1   17.99    5.15
  -5   8   2    8.29    3.68
   5  -8  -2    8.82    4.50
   5   8  -2    4.19    2.71
   5   8  -2   12.89    4.02
  -5  -8   2   17.72    5.19
   5  -8  -3   10.51    4.49
   5   8  -3   15.48    4.74
   5   8  -3   10.00    3.75
  -5  -8   3   10.15    4.15
   5  -8  -4  318.51   34.97
   5   8  -4  395.32   35.67
   5   8  -4  378.14   35.12
  -5  -8   4  334.35   35.06
   5  -8  -5   30.37    6.97
   5   8  -5   44.70    7.89
   5   8  -5   32.31    6.82
  -5  -8   5   24.50    6.24
   5  -8  -6   59.72   11.17
   5   8  -6   91.45   12.24
   5   8  -6   90.32   11.90
  -5  -8   6   91.05   12.42
   5  -8  -7    0.51    2.57
   5   8  -7    2.13    2.28
   5   8  -7   -0.00    2.17
  -5  -8   7   -0.00    2.55
   5  -8  -8   94.88   13.14
   5   8  -8   89.54   12.29
   5   8  -8   92.19   12.37
  -5  -8   8   78.05   11.83
   5  -8  -9  111.63   15.59
   5   8  -9  127.69   15.58
   5   8  -9  132.41   15.55
  -5  -8   9  118.65   15.28
   5   8 -10   62.39    9.90
   5   8 -11   19.92    5.31
   5   8 -12   17.66    5.07
   5  -8 -13   -0.00    1.86
   5   8 -13    1.71    2.82
   5  -8 -14   90.23   13.36
   5   8 -14  104.09   13.24
   5  -8 -15    2.17    2.73
   5   8 -15    0.39    2.07
   5  -8 -16   10.86    4.29
   5   8 -16   18.19    4.77
   5  -8 -17    2.44    2.32
   5   8 -17   -0.00    1.77
   5  -8 -18    0.96    2.53
   5   8 -18   -0.00    2.01
   5  -8 -19    1.52    2.42
   5   8 -19    1.91    2.21
   5  -8 -20   22.42    6.28
   5   8 -20   51.51    7.81
   5  -8 -21    0.00    2.57
   5  -8 -22    6.71    3.58
   5  -8 -23   -0.00    2.66
  -5   8  24   28.65    6.35
   5  -8 -24   16.02    5.23
   5  -8 -25    2.93    2.92
   5  -8 -26   14.22    4.53
   5  -8 -27   -0.00    2.10
   5  -8 -28    0.44    1.99
   5  -8 -29   -0.00    2.01
   5  -8 -30    6.00    3.49
   5  -8 -31    0.43    2.13
   5  -8 -32    4.76    2.97
   5  -8 -33    3.04    2.75
   5  -8 -34    2.40    2.72
  -5   9   1   -0.00    2.70
   5  -9  -1    0.33    2.29
   5   9  -1    0.43    2.28
  -5  -9   1    1.73    2.74
  -5   9   2  151.53   17.64
   5  -9  -2  117.48   16.98
   5   9  -2  142.75   17.00
  -5  -9   2  134.57   17.54
  -5   9   3   17.29    5.46
   5  -9  -3    8.21    4.07
   5   9  -3   10.56    4.49
  -5  -9   3   16.97    5.41
  -5   9   4    3.13    3.31
   5  -9  -4    1.70    2.38
   5   9  -4    0.83    2.23
  -5  -9   4   -0.00    1.52
  -5   9   5    7.82    3.98
   5  -9  -5    1.08    2.47
   5   9  -5    7.32    3.30
  -5  -9   5    2.25    2.31
  -5   9   6   45.93    8.49
   5  -9  -6   48.51    9.05
   5   9  -6   33.79    7.43
  -5  -9   6   41.59    8.15
  -5   9   7   13.02    4.63
   5  -9  -7    6.73    3.79
  -5   9   8  112.29   15.04
  -5   9   9   13.54    4.85
  -5   9  10   -0.00    2.53
  -5   9  11    2.01    2.40
   5  -9 -11    2.66    2.87
  -5   9  12  176.31   19.22
   5  -9 -12  122.03   17.57
   5   9 -12  153.91   18.14
  -5   9  13    7.38    3.63
   5  -9 -13    0.86    1.72
   5   9 -13    5.14    3.27
  -5   9  14   40.35    7.80
   5  -9 -14   13.35    5.15
   5   9 -14   30.85    6.60
  -5   9  15    2.02    2.88
   5  -9 -15    2.60    3.13
   5   9 -15    2.55    2.44
  -5   9  16   26.44    6.26
   5  -9 -16   10.90    5.18
   5   9 -16   16.81    5.00
  -5   9  17   -0.00    2.67
   5  -9 -17    1.65    2.74
   5   9 -17    0.33    2.10
  -5   9  18   48.99    8.86
   5  -9 -18   21.76    6.66
   5   9 -18   48.20    8.09
  -5   9  19    5.58    3.52
   5  -9 -19    6.82    3.88
   5   9 -19    0.00    1.87
  -5   9  20    0.52    2.09
   5  -9 -20    1.21    2.41
  -5   9  21    0.00    1.52
   5  -9 -21    0.94    2.54
  -5   9  22   29.66    6.78
   5  -9 -22   22.52    6.26
  -5   9  23   -0.00    1.88
   5  -9 -23    0.00    2.29
  -5   9  24   11.24    4.44
   5  -9 -24    3.16    2.96
   5  -9 -25    0.09    2.24
   5  -9 -26    1.54    2.72
   5  -9 -27    5.74    3.57
   5  -9 -28   10.01    4.38
   5  -9 -29    0.51    2.27
   5  -9 -30    0.00    2.94
   5  -9 -31    2.28    2.53
   5  -9 -32    0.36    2.02
   5  -9 -33    0.07    2.56
  -5  10   1   16.03    5.03
   5 -10  -1    8.97    4.57
   5  10  -1    9.30    4.35
   5  10  -1   13.57    4.48
  -5 -10   1    7.90    4.29
  -5  10   2    0.79    1.87
   5 -10  -2   -0.00    2.40
   5  10  -2    0.93    1.99
   5  10  -2    0.00    2.05
  -5 -10   2   -0.00    1.53
  -5  10   3   -0.54    3.29
   5 -10  -3    1.60    3.55
   5  10  -3    1.64    3.20
   5  10  -3    0.54    1.94
  -5 -10   3   -0.00    2.29
  -5  10   4   14.99    4.98
   5 -10  -4    7.62    4.08
   5  10  -4    2.88    3.63
  -5  10   5    3.14    3.06
   5 -10  -5    2.55    3.00
   5  10  -5    0.30    2.52
  -5  10   6   28.58    7.04
   5 -10  -6   21.62    6.28
   5  10  -6   23.07    6.09
  -5  10   7    4.65    2.97
   5  10  -7    7.96    4.11
  -5  10   8    6.30    3.66
   5  10  -8    4.24    3.15
  -5  10   9    2.35    2.86
   5  10  -9    0.00    1.81
  -5  10  10   80.32   12.51
   5 -10 -10   70.46   12.35
   5  10 -10   95.03   13.05
  -5  10  11    1.36    2.90
   5 -10 -11    3.81    3.03
  -5  10  12    2.80    2.74
   5 -10 -12    0.12    2.07
  -5  10  13   -0.00    2.37
   5 -10 -13   -0.00    2.37
  -5  10  14   29.82    7.10
   5 -10 -14   25.71    6.75
  -5  10  15    0.99    2.55
   5 -10 -15   -0.00    2.54
  -5  10  16   22.87    6.18
   5 -10 -16   20.73    6.30
  -5  10  17    0.19    1.65
   5 -10 -17   -0.00    2.55
  -5  10  18    1.40    2.54
   5 -10 -18    0.62    2.61
  -5  10  19    1.23    2.36
   5 -10 -19    4.37    3.41
  -5  10  20   25.76    6.80
   5 -10 -20   19.39    5.98
  -5  10  21   -0.00    2.10
   5 -10 -21    1.85    2.43
  -5  10  22   10.54    4.35
   5 -10 -22    0.00    2.24
  -5  10  23    0.00    2.37
   5 -10 -23    0.39    2.25
  -5  10  24    5.67    3.38
   5 -10 -24    1.49    2.87
   5 -10 -25    1.87    2.34
   5 -10 -26    9.53    4.24
   5 -10 -27    3.88    3.36
   5 -10 -28    4.69    3.75
   5 -10 -29   -0.00    2.06
   5 -10 -30    3.82    3.46
   5 -10 -31    0.53    2.78
  -5  11   1   14.07    4.97
   5 -11  -1   15.94    5.86
   5  11  -1   15.23    5.51
  -5  11   2   91.15   13.36
   5 -11  -2   77.86   13.38
   5  11  -2   80.93   13.04
  -5  11   3   22.12    6.16
   5 -11  -3    8.07    4.16
   5  11  -3    6.69    3.94
  -5  11   4   -0.00    1.53
   5 -11  -4    0.00    2.58
   5  11  -4    0.84    2.77
  -5  11   5    0.43    2.49
   5  11  -5    0.18    2.59
  -5  11   6    2.29    2.78
   5  11  -6    1.27    2.49
  -5  11   7    6.09    3.97
   5  11  -7   -0.00    2.14
  -5  11   8   40.81    8.54
   5 -11  -8   25.43    7.13
   5  11  -8   30.78    7.45
  -5  11   9    3.53    3.63
   5 -11  -9    4.00    3.50
   5  11  -9    1.29    2.57
  -5  11  10   -0.00    2.15
   5 -11 -10    2.28    3.11
   5  11 -10    0.00    2.03
  -5  11  11    2.71    2.63
   5 -11 -11    0.10    3.32
   5  11 -11    3.04    3.08
  -5  11  12   47.36    9.29
   5 -11 -12   39.23    9.02
   5  11 -12   42.76    8.80
  -5  11  13   -0.00    2.69
   5 -11 -13    0.00    2.46
   5  11 -13   -0.00    2.12
  -5  11  14   31.99    7.33
   5 -11 -14   15.47    5.85
   5  11 -14   24.92    6.55
  -5  11  15    5.31    3.43
   5 -11 -15    2.25    3.43
   5  11 -15    5.49    3.73
  -5  11  16   14.23    4.98
   5 -11 -16    5.84    3.89
   5  11 -16   13.68    4.98
  -5  11  17    0.40    2.62
   5 -11 -17    1.32    2.34
   5  11 -17    0.56    2.52
  -5  11  18   22.27    6.58
   5 -11 -18   18.87    6.54
   5  11 -18   36.10    7.94
  -5  11  19    1.64    2.13
   5 -11 -19    0.00    2.29
  -5  11  20    0.90    2.49
   5 -11 -20    1.31    3.06
  -5  11  21    0.00    2.28
   5 -11 -21    1.85    3.12
  -5  11  22   16.11    5.58
   5 -11 -22    9.74    4.50
  -5  11  23   -0.00    2.34
   5 -11 -23    0.52    2.56
  -5  11  24    9.28    4.35
   5 -11 -24    0.43    3.29
   5 -11 -25    0.01    2.78
   5 -11 -26    5.05    3.37
   5 -11 -27    0.45    2.77
   5 -11 -28    4.22    3.60
   5 -11 -29   -0.00    2.49
   5 -11 -30    0.00    3.08
  -5  12   1    1.06    2.48
   5 -12  -1    1.44    3.30
   5  12  -1    2.82    3.27
  -5  12   2   -0.00    3.35
   5 -12  -2    2.51    3.53
   5  12  -2    1.13    3.64
  -5  12   3   -0.00    3.01
   5 -12  -3    0.54    2.76
   5  12  -3    0.39    3.30
  -5  12   4   68.77   11.64
   5  12  -4   66.04   11.63
  -5  12   5    3.92    3.07
   5  12  -5   10.95    4.66
  -5  12   6    6.42    3.82
   5 -12  -6    1.43    2.87
   5  12  -6    4.64    4.01
  -5  12   7    0.45    2.69
   5 -12  -7   -0.00    2.92
   5  12  -7    4.65    3.30
  -5  12   8    3.65    4.02
   5 -12  -8    4.79    3.75
   5  12  -8    4.47    3.69
  -5  12   9   11.74    4.54
   5 -12  -9    3.01    2.72
   5  12  -9    4.76    3.76
  -5  12  10   23.48    6.69
   5 -12 -10    7.05    4.15
   5  12 -10   25.53    6.80
  -5  12  11   -0.00    1.70
   5 -12 -11   -0.00    2.48
   5  12 -11    0.00    2.72
  -5  12  12   12.12    4.76
   5 -12 -12    5.13    4.34
   5  12 -12    6.71    3.94
  -5  12  13    2.08    2.85
   5 -12 -13   -0.00    2.15
   5  12 -13   -0.00    2.93
  -5  12  14   12.60    5.10
   5 -12 -14    3.84    3.86
   5  12 -14   14.65    5.30
  -5  12  15    5.97    3.55
   5 -12 -15    5.69    3.52
   5  12 -15    6.84    3.78
  -5  12  16   22.58    6.53
   5 -12 -16   15.52    5.66
   5  12 -16   16.93    5.64
  -5  12  17    0.34    2.49
   5 -12 -17    1.16    3.23
   5  12 -17    3.01    2.93
  -5  12  18    0.00    2.73
   5 -12 -18    0.18    2.57
   5  12 -18    1.42    2.90
  -5  12  19    0.00    2.28
   5 -12 -19    2.41    2.95
  -5  12  20   18.26    6.09
   5 -12 -20   11.87    5.51
  -5  12  21    3.81    2.77
   5 -12 -21    2.14    3.31
  -5  12  22    3.82    3.67
   5 -12 -22    2.35    3.28
  -5  12  23    0.16    2.22
   5 -12 -23    0.00    2.58
  -5  12  24    8.71    4.14
   5 -12 -24    0.93    2.61
  -5  12  25    0.00    1.80
   5 -12 -25    1.11    3.35
   5 -12 -26    2.64    3.01
   5 -12 -27   -0.00    2.77
   5 -12 -28   -0.00    2.24
  -5  13   1   13.91    5.67
   5  13  -1   24.21    7.29
  -5  13   2   38.37    8.68
   5  13  -2   36.98    8.92
  -5  13   3   10.01    4.91
   5  13  -3    8.46    4.98
  -5  13   4   13.24    5.91
   5  13  -4    7.98    4.82
  -5  13   5   -0.00    2.94
   5 -13  -5    4.41    4.03
   5  13  -5    0.28    3.34
  -5  13   6   39.11    8.91
   5 -13  -6   43.53    9.81
   5  13  -6   47.92    9.98
  -5  13   7    5.39    3.90
   5 -13  -7    4.50    3.93
   5  13  -7   14.90    5.29
  -5  13   8   21.02    6.84
   5 -13  -8   25.20    7.60
   5  13  -8   48.40    9.70
  -5  13   9    1.97    2.72
   5 -13  -9    4.56    4.32
   5  13  -9    3.11    3.25
  -5  13  10   -0.00    2.29
   5 -13 -10   -0.00    2.74
   5  13 -10    0.33    2.99
  -5  13  11   11.67    4.97
   5 -13 -11    8.96    4.72
   5  13 -11    1.99    3.28
  -5  13  12   18.80    5.98
   5 -13 -12   11.73    5.59
   5  13 -12   23.92    6.77
  -5  13  13    1.38    2.46
   5 -13 -13   -0.00    2.12
   5  13 -13    0.31    2.97
  -5  13  14    6.73    4.05
   5 -13 -14   -0.00    1.91
   5  13 -14    3.01    3.14
   5 -13 -15    1.41    3.00
   5  13 -15   -0.00    2.33
  -5  13  16    4.28    3.82
   5 -13 -16    4.27    4.01
   5  13 -16    0.00    2.77
  -5  13  17    3.20    3.13
   5 -13 -17   -0.00    2.75
   5  13 -17    1.00    2.50
  -5  13  18   16.66    5.60
   5 -13 -18    6.01    4.11
  -5  13  19    1.24    2.86
   5 -13 -19   -0.00    2.29
  -5  13  20    3.33    3.14
   5 -13 -20    0.00    2.14
  -5  13  21   -0.00    2.68
   5 -13 -21   -0.00    2.46
  -5  13  22    5.35    3.96
   5 -13 -22    0.19    3.30
  -5  13  23    0.78    2.99
   5 -13 -23    0.00    2.52
  -5  13  24    6.54    3.83
   5 -13 -24    0.05    2.90
  -5  13  25    0.00    2.82
   5 -13 -25   -0.00    2.76
   5 -13 -26    1.84    2.79
  -5  14   1    3.76    3.66
   5  14  -1    4.57    4.14
  -5  14   2   -0.00    2.93
   5  14  -2    0.70    2.42
  -5  14   3    7.87    4.26
   5  14  -3    4.83    4.28
  -5  14   4   18.86    6.17
   5  14  -4   10.42    5.86
  -5  14   5    8.94    5.12
   5  14  -5   27.57    7.78
  -5  14   6   11.46    5.41
   5 -14  -6    4.09    4.28
   5  14  -6   16.69    6.48
  -5  14   7    0.11    2.60
   5 -14  -7    1.56    3.54
   5  14  -7    1.63    2.63
  -5  14   8   -0.00    2.76
   5 -14  -8    3.43    3.44
   5  14  -8    0.00    3.27
  -5  14   9    2.57    3.17
   5 -14  -9    4.10    4.57
   5  14  -9    6.63    4.43
  -5  14  10   20.37    6.53
   5 -14 -10   15.95    6.12
   5  14 -10   25.04    7.51
  -5  14  11   15.58    5.81
   5 -14 -11    8.04    5.38
   5  14 -11   12.84    5.42
  -5  14  12    0.00    3.28
   5 -14 -12   -0.00    3.40
   5  14 -12    0.00    2.59
  -5  14  13    3.25    3.33
   5 -14 -13   -0.00    2.93
   5  14 -13    0.00    2.38
  -5  14  14    8.14    4.42
   5 -14 -14    0.58    3.20
   5  14 -14    8.57    4.39
  -5  14  15   14.04    5.56
   5 -14 -15    1.63    3.38
   5  14 -15    7.17    4.45
  -5  14  16    2.96    3.75
   5 -14 -16    6.02    4.66
   5  14 -16    3.25    3.71
  -5  14  17   -0.00    2.64
   5 -14 -17    0.14    2.03
   5  14 -17   -0.00    2.60
  -5  14  18   -0.00    3.58
   5 -14 -18    4.05    3.65
  -5  14  19   -0.00    2.97
   5 -14 -19    1.15    3.26
  -5  14  20    0.00    2.33
   5 -14 -20    3.96    3.89
  -5  14  21    3.76    3.39
   5 -14 -21   -0.00    2.85
  -5  14  22    9.39    4.75
   5 -14 -22    1.23    2.84
  -5  14  23   -0.00    2.77
   5 -14 -23   -0.00    3.26
  -5  14  24    2.10    3.18
   5 -14 -24    0.35    2.04
  -5  14  25   -0.00    2.75
  -5  15   1   17.43    5.76
   5  15  -1    3.41    3.48
  -5  15   2    2.69    3.54
   5  15  -2    9.96    5.40
  -5  15   3   10.47    5.45
   5  15  -3    5.70    4.17
  -5  15   4    3.18    3.31
   5  15  -4    2.97    3.35
  -5  15   5    4.85    4.78
   5  15  -5    0.00    2.58
  -5  15   6    5.78    4.65
   5  15  -6    0.23    2.63
  -5  15   7    5.97    4.08
   5  15  -7    2.94    3.90
  -5  15   8    2.97    3.50
   5  15  -8    0.00    2.33
  -5  15   9    0.00    3.28
   5  15  -9    3.80    3.31
  -5  15  10   -0.00    2.66
   5 -15 -10    1.39    3.37
   5  15 -10   -0.00    2.90
  -5  15  11    0.90    2.27
   5 -15 -11    3.97    3.91
   5  15 -11    8.96    4.86
  -5  15  12   23.62    6.50
   5 -15 -12   10.39    5.01
   5  15 -12    6.89    4.23
  -5  15  13    0.00    3.23
   5 -15 -13    0.06    2.47
   5  15 -13    0.00    3.03
  -5  15  14   -0.00    2.68
   5 -15 -14    1.88    3.09
[truncated: 818,644 more chars]
