# Supplementary material for: LED-pump-X-ray-multiprobe crystallography for sub-second timescales
Source: Commun Chem. 2022 Aug 26;5:102. doi: 10.1038/s42004-022-00716-1 (PMC9814726; doi:10.1038/s42004-022-00716-1)
Supplement: Supplementary file 10 — Supplementary Data 1 [file 42004_2022_716_MOESM10_ESM.zip › CIFs/1-6s_280K/280K_1-6s_t7_decay.cif]

data_global

# SUBMISSION DETAILS
 
_publ_contact_author_name       'Hatcher, Lauren'
_publ_contact_author_address
;
School of Chemistry
Cardiff University
Main Building
Park Place 
Cardiff
CF10 3AT
United Kingdom
;
_publ_contact_author_email       'HatcherL1@cardiff.ac.uk'
_publ_requested_category          FM
_publ_section_comment
; 
?
;
_publ_section_references
;
Diamond General Data Aquisition (GDA) software: http://www.opengda.org/

XIA2: Winter, G. (2010) J. Appl. Cryst. 43, 186-190.
POINTLESS: Evans, P. (2006) Acta Cryst. D62, 72-82.
AIMLESS: Evans, P. R. and Murshudov, G. N. (2013) Acta Cryst. D69, 1204-1214.
DIALS: Winter, G., et al. Acta Cryst. (2018) D74, 85-97.
CCP4: Winn, M. D. et al. (2011) Acta Cryst. D67, 235-242.
   
SHELXL: Sheldrick G. M. (2015). Acta Cryst. C71, 3-8.
SHELXT:	Sheldrick, G. M. (2015). Acta Cryst. A71, 3-8.
 
OLEX2: Dolomanov, O.V.; Bourhis, L.J.; Gildea, R.J.; Howard, J.A.K.; Puschmann,
 H., OLEX2: A complete structure solution, refinement and analysis program 
 (2009). J. Appl. Cryst., 42, 339-341.

MERCURY: Macrae, C. F., Bruno, I. J., Chisholm, J. A., Edgington,
P. R., McCabe, P., Pidcock, E., Rodriguez-Monge, L., Taylor, R.,
van de Streek, J. & Wood, P. A. (2008). J. Appl. Cryst. 41, 466-470.
;

####
 
data_280K_1-6s_t7_decay
 
_audit_creation_method            'SHELXL-2018/3'
_shelx_SHELXL_version_number      '2018/3'
_chemical_name_systematic         
;
Nitro-(N,N,N',N'-tetrabutyldiethylenetriamine)palladium(II)
tetraphenylborate, tetrahydrofuran solvate
;
_chemical_name_common             ?
_chemical_melting_point           ?
_chemical_formula_moiety          
;
C20 H45 N4 O2 Pd, C24 H20 B, C4 H8 O
;
_chemical_formula_sum            'C48 H73 B N4 O3 Pd' 
_chemical_formula_weight          871.31

loop_
 _atom_type_symbol
 _atom_type_description
 _atom_type_scat_dispersion_real
 _atom_type_scat_dispersion_imag
 _atom_type_scat_source
 'C'  'C'   0.0010   0.0010
 'International Tables Vol C Tables 4.2.6.8 and 6.1.1.4'
 'H'  'H'   0.0000   0.0000
 'International Tables Vol C Tables 4.2.6.8 and 6.1.1.4'
 'B'  'B'   0.0000   0.0000
 'International Tables Vol C Tables 4.2.6.8 and 6.1.1.4'
 'N'  'N'   0.0030   0.0020
 'International Tables Vol C Tables 4.2.6.8 and 6.1.1.4'
 'O'  'O'   0.0050   0.0030
 'International Tables Vol C Tables 4.2.6.8 and 6.1.1.4'
 'Pd'  'Pd'  -2.5040   0.6150
 'International Tables Vol C Tables 4.2.6.8 and 6.1.1.4'
 
_space_group_crystal_system       monoclinic
_space_group_IT_number            14
_space_group_name_H-M_alt         'P 21/n'
_space_group_name_Hall            '-P 2yn'
 
_shelx_space_group_comment
;
The symmetry employed for this shelxl refinement is uniquely defined
by the following loop, which should always be used as a source of
symmetry information in preference to the above space-group names.
They are only intended as comments.
;
 
loop_
 _space_group_symop_operation_xyz
 'x, y, z'
 '-x+1/2, y+1/2, -z+1/2'
 '-x, -y, -z'
 'x-1/2, -y-1/2, z-1/2'
 
_cell_length_a                    11.6871(4)
_cell_length_b                    13.5957(5)
_cell_length_c                    30.1896(10)
_cell_angle_alpha                 90
_cell_angle_beta                  93.318(3)
_cell_angle_gamma                 90
_cell_volume                      4788.9(3)
_cell_formula_units_Z             4
_cell_measurement_temperature     280(2)
_cell_measurement_reflns_used     8981
_cell_measurement_theta_max       21.2433306276
_cell_measurement_theta_min       1.23064558514
 
_exptl_crystal_description        Plate
_exptl_crystal_colour             Yellow
_exptl_crystal_density_meas       ?
_exptl_crystal_density_method     ?
_exptl_crystal_density_diffrn     1.208          
_exptl_crystal_F_000              1856
_exptl_transmission_factor_min    ?
_exptl_transmission_factor_max    ?
_exptl_crystal_size_max           0.100
_exptl_crystal_size_mid           0.100
_exptl_crystal_size_min           0.050
_exptl_absorpt_coefficient_mu     0.201
_shelx_estimated_absorpt_T_min    0.980
_shelx_estimated_absorpt_T_max    0.990
_exptl_absorpt_correction_T_min   0.992995226081
_exptl_absorpt_correction_T_max   1.0
_exptl_absorpt_correction_type    empirical
_exptl_absorpt_process_details    
;
CCP4 7.0.048: AIMLESS, version 0.5.32 : 29/03/17
Scaling & analysis of unmerged intensities, absorption correction using spherical harmonics
;
_exptl_absorpt_special_details    ?
_diffrn_ambient_temperature       280(2)
_diffrn_radiation_wavelength      0.534
_diffrn_measurement_device_type   'Photon counting pixel array'
_diffrn_radiation_type            Synchrotron
_diffrn_measurement_method        'shutterless scans'
_diffrn_radiation_source          'Diamond Light Source Beamline I19-2'
_diffrn_radiation_monochromator   'Silicon 111'
_diffrn_detector_area_resol_mean  ?
_diffrn_reflns_number             32905
_diffrn_reflns_av_unetI/netI      0.0828
_diffrn_reflns_av_R_equivalents   0.0857
_diffrn_reflns_limit_h_min        -14
_diffrn_reflns_limit_h_max        14
_diffrn_reflns_limit_k_min        -16
_diffrn_reflns_limit_k_max        16
_diffrn_reflns_limit_l_min        -26
_diffrn_reflns_limit_l_max        37
_diffrn_reflns_theta_min          1.234
_diffrn_reflns_theta_max          19.496
_diffrn_reflns_theta_full         18.687
_diffrn_measured_fraction_theta_max   0.980
_diffrn_measured_fraction_theta_full  0.981
_diffrn_reflns_Laue_measured_fraction_max    0.980
_diffrn_reflns_Laue_measured_fraction_full   0.981
_diffrn_reflns_point_group_measured_fraction_max   0.980
_diffrn_reflns_point_group_measured_fraction_full  0.981
_reflns_number_total              9600
_reflns_number_gt                 5576
_reflns_threshold_expression      'I > 2\s(I)'
_reflns_Friedel_coverage          0.000
_reflns_Friedel_fraction_max      .
_reflns_Friedel_fraction_full     .
 
_reflns_special_details
;
 Reflections were merged by SHELXL according to the crystal
 class for the calculation of statistics and refinement.
 
 _reflns_Friedel_fraction is defined as the number of unique
 Friedel pairs measured divided by the number that would be
 possible theoretically, ignoring centric projections and
 systematic absences.
;
 
_computing_data_collection        'Diamond GDA (http://www.opengda.org/)'
_computing_cell_refinement        'DIALS (Winter, 2018)'
_computing_data_reduction         'XIA2 (Winter 2010)'
_computing_structure_solution     'SHELXT (Sheldrick, 2015)'
_computing_structure_refinement   'SHELXL (Sheldrick, 2015)'
_computing_molecular_graphics     'OLEX2 (Dolomanov et al., 2009)'
_computing_publication_material   'MERCURY (Macrae et al., 2008)'
_refine_special_details           ?
_refine_ls_structure_factor_coef  Fsqd
_refine_ls_matrix_type            full
_refine_ls_weighting_scheme       calc
_refine_ls_weighting_details
'w=1/[\s^2^(Fo^2^)+(0.0579P)^2^] where P=(Fo^2^+2Fc^2^)/3'
_atom_sites_solution_primary      ?
_atom_sites_solution_secondary    ?
_atom_sites_solution_hydrogens    geom
_refine_ls_hydrogen_treatment     constr
_refine_ls_extinction_method      none
_refine_ls_extinction_coef        .
_refine_ls_number_reflns          9600
_refine_ls_number_parameters      526
_refine_ls_number_restraints      491
_refine_ls_R_factor_all           0.0933
_refine_ls_R_factor_gt            0.0564
_refine_ls_wR_factor_ref          0.1471
_refine_ls_wR_factor_gt           0.1292
_refine_ls_goodness_of_fit_ref    0.976
_refine_ls_restrained_S_all       0.982
_refine_ls_shift/su_max           0.001
_refine_ls_shift/su_mean          0.000
 
loop_
 _atom_site_label
 _atom_site_type_symbol
 _atom_site_fract_x
 _atom_site_fract_y
 _atom_site_fract_z
 _atom_site_U_iso_or_equiv
 _atom_site_adp_type
 _atom_site_occupancy
 _atom_site_site_symmetry_order  
 _atom_site_calc_flag
 _atom_site_refinement_flags_posn
 _atom_site_refinement_flags_adp
 _atom_site_refinement_flags_occupancy
 _atom_site_disorder_assembly
 _atom_site_disorder_group
Pd1 Pd 0.33956(2) 0.77515(2) 0.34660(2) 0.05490(13) Uani 1 1 d D . . . .
N2 N 0.3452(3) 0.9277(2) 0.33759(9) 0.0634(8) Uani 1 1 d . . . . .
N3 N 0.4537(3) 0.7988(2) 0.39787(8) 0.0556(7) Uani 1 1 d . . . . .
H3 H 0.530688 0.788714 0.387408 0.067 Uiso 1 1 calc R U . . .
N4 N 0.3314(2) 0.6316(2) 0.37151(9) 0.0554(7) Uani 1 1 d . . . . .
C1 C 0.4410(3) 0.9631(3) 0.36951(12) 0.0719(10) Uani 1 1 d . . . . .
H1A H 0.513712 0.957065 0.355798 0.086 Uiso 1 1 calc R U . . .
H1B H 0.429285 1.031853 0.376461 0.086 Uiso 1 1 calc R U . . .
C2 C 0.4439(4) 0.9031(3) 0.41153(12) 0.0708(10) Uani 1 1 d . . . . .
H2A H 0.509089 0.921842 0.431080 0.085 Uiso 1 1 calc R U . . .
H2B H 0.374420 0.913245 0.426987 0.085 Uiso 1 1 calc R U . . .
C3 C 0.4342(3) 0.7232(3) 0.43254(11) 0.0579(9) Uani 1 1 d . . . . .
H3A H 0.365408 0.738397 0.447699 0.069 Uiso 1 1 calc R U . . .
H3B H 0.498635 0.721249 0.454269 0.069 Uiso 1 1 calc R U . . .
C4 C 0.4214(3) 0.6262(3) 0.40895(11) 0.0604(9) Uani 1 1 d . . . . .
H4A H 0.494157 0.607776 0.397402 0.072 Uiso 1 1 calc R U . . .
H4B H 0.400617 0.575944 0.429818 0.072 Uiso 1 1 calc R U . . .
C5 C 0.2307(4) 0.9656(3) 0.35113(13) 0.0776(11) Uani 1 1 d . . . . .
H5A H 0.220670 0.944078 0.381291 0.093 Uiso 1 1 calc R U . . .
H5B H 0.171211 0.934345 0.332315 0.093 Uiso 1 1 calc R U . . .
C6 C 0.2110(4) 1.0762(3) 0.34917(16) 0.1048(15) Uani 1 1 d . . . . .
H6A H 0.270154 1.109022 0.367544 0.126 Uiso 1 1 calc R U . . .
H6B H 0.216509 1.098768 0.318894 0.126 Uiso 1 1 calc R U . . .
C7 C 0.0955(5) 1.1029(4) 0.3649(2) 0.136(2) Uani 1 1 d . . . . .
H7A H 0.037167 1.064168 0.348773 0.163 Uiso 1 1 calc R U . . .
H7B H 0.093239 1.086664 0.396141 0.163 Uiso 1 1 calc R U . . .
C8 C 0.0690(7) 1.2095(5) 0.3586(3) 0.209(4) Uani 1 1 d . . . . .
H8A H 0.016837 1.230204 0.380172 0.314 Uiso 1 1 calc R U . . .
H8B H 0.034601 1.219861 0.329310 0.314 Uiso 1 1 calc R U . . .
H8C H 0.138510 1.246992 0.362207 0.314 Uiso 1 1 calc R U . . .
C9 C 0.3655(3) 0.9608(3) 0.29170(11) 0.0715(10) Uani 1 1 d . . . . .
H9A H 0.375136 1.031654 0.291956 0.086 Uiso 1 1 calc R U . . .
H9B H 0.297851 0.945974 0.272759 0.086 Uiso 1 1 calc R U . . .
C10 C 0.4678(4) 0.9153(3) 0.27166(12) 0.0829(12) Uani 1 1 d . . . . .
H10A H 0.464695 0.844362 0.274795 0.099 Uiso 1 1 calc R U . . .
H10B H 0.537456 0.938493 0.287307 0.099 Uiso 1 1 calc R U . . .
C11 C 0.4699(4) 0.9420(4) 0.22277(13) 0.1058(16) Uani 1 1 d . . . . .
H11A H 0.405836 0.910505 0.206564 0.127 Uiso 1 1 calc R U . . .
H11B H 0.460778 1.012565 0.219438 0.127 Uiso 1 1 calc R U . . .
C12 C 0.5786(5) 0.9112(5) 0.20337(17) 0.149(2) Uani 1 1 d . . . . .
H12A H 0.579234 0.934225 0.173323 0.223 Uiso 1 1 calc R U . . .
H12B H 0.584065 0.840735 0.203769 0.223 Uiso 1 1 calc R U . . .
H12C H 0.642530 0.938743 0.220501 0.223 Uiso 1 1 calc R U . . .
C13 C 0.2124(3) 0.6236(3) 0.38881(12) 0.0655(10) Uani 1 1 d . . . . .
H13A H 0.203930 0.676042 0.410149 0.079 Uiso 1 1 calc R U . . .
H13B H 0.157180 0.635684 0.364183 0.079 Uiso 1 1 calc R U . . .
C14 C 0.1807(3) 0.5290(3) 0.41026(13) 0.0776(11) Uani 1 1 d . . . . .
H14A H 0.233156 0.516897 0.435760 0.093 Uiso 1 1 calc R U . . .
H14B H 0.188713 0.475483 0.389425 0.093 Uiso 1 1 calc R U . . .
C15 C 0.0600(4) 0.5303(3) 0.42499(15) 0.0906(13) Uani 1 1 d . . . . .
H15A H 0.053227 0.583169 0.446256 0.109 Uiso 1 1 calc R U . . .
H15B H 0.008444 0.545021 0.399514 0.109 Uiso 1 1 calc R U . . .
C16 C 0.0217(4) 0.4368(3) 0.44555(16) 0.1043(16) Uani 1 1 d . . . . .
H16A H 0.024164 0.384359 0.424323 0.156 Uiso 1 1 calc R U . . .
H16B H -0.055233 0.444402 0.454539 0.156 Uiso 1 1 calc R U . . .
H16C H 0.071668 0.421528 0.470985 0.156 Uiso 1 1 calc R U . . .
C17 C 0.3503(3) 0.5507(3) 0.33920(12) 0.0722(11) Uani 1 1 d . . . . .
H17A H 0.283892 0.546506 0.318487 0.087 Uiso 1 1 calc R U . . .
H17B H 0.356441 0.488935 0.355214 0.087 Uiso 1 1 calc R U . . .
C18 C 0.4551(4) 0.5637(3) 0.31351(12) 0.0846(13) Uani 1 1 d . . . . .
H18A H 0.522532 0.565391 0.333804 0.102 Uiso 1 1 calc R U . . .
H18B H 0.450527 0.625757 0.297654 0.102 Uiso 1 1 calc R U . . .
C19 C 0.4660(5) 0.4789(4) 0.28031(18) 0.137(2) Uani 1 1 d . . . . .
H19A H 0.461045 0.417165 0.296187 0.165 Uiso 1 1 calc R U . . .
H19B H 0.401298 0.481793 0.258716 0.165 Uiso 1 1 calc R U . . .
C20 C 0.5683(6) 0.4788(5) 0.25729(19) 0.165(3) Uani 1 1 d . . . . .
H20A H 0.569951 0.421489 0.238752 0.247 Uiso 1 1 calc R U . . .
H20B H 0.633185 0.477965 0.278279 0.247 Uiso 1 1 calc R U . . .
H20C H 0.570944 0.536788 0.239253 0.247 Uiso 1 1 calc R U . . .
C21 C 0.6560(3) 0.3741(3) 0.42718(11) 0.0582(8) Uani 1 1 d . . . . .
C22 C 0.7091(3) 0.4239(3) 0.39365(13) 0.0751(11) Uani 1 1 d . . . . .
H22 H 0.725709 0.389654 0.368140 0.090 Uiso 1 1 calc R U . . .
C23 C 0.7378(4) 0.5219(3) 0.39693(17) 0.0921(13) Uani 1 1 d . . . . .
H23 H 0.773064 0.552207 0.373702 0.111 Uiso 1 1 calc R U . . .
C24 C 0.7154(4) 0.5754(3) 0.43389(16) 0.0906(13) Uani 1 1 d . . . . .
H24 H 0.737172 0.641034 0.436468 0.109 Uiso 1 1 calc R U . . .
C25 C 0.6606(4) 0.5301(3) 0.46659(14) 0.0810(12) Uani 1 1 d . . . . .
H25 H 0.642958 0.565359 0.491684 0.097 Uiso 1 1 calc R U . . .
C26 C 0.6308(3) 0.4318(3) 0.46300(12) 0.0673(10) Uani 1 1 d . . . . .
H26 H 0.591940 0.403285 0.485769 0.081 Uiso 1 1 calc R U . . .
C27 C 0.7339(3) 0.2021(3) 0.45852(12) 0.0617(9) Uani 1 1 d . . . . .
C28 C 0.8087(4) 0.2502(3) 0.48799(14) 0.0750(11) Uani 1 1 d . . . . .
H28 H 0.803680 0.318376 0.489594 0.090 Uiso 1 1 calc R U . . .
C29 C 0.8911(4) 0.2035(4) 0.51547(16) 0.0942(14) Uani 1 1 d . . . . .
H29 H 0.938325 0.240400 0.534983 0.113 Uiso 1 1 calc R U . . .
C30 C 0.9031(4) 0.1048(4) 0.51399(16) 0.0989(14) Uani 1 1 d . . . . .
H30 H 0.957739 0.073065 0.532498 0.119 Uiso 1 1 calc R U . . .
C31 C 0.8335(4) 0.0525(4) 0.48483(18) 0.1025(15) Uani 1 1 d . . . . .
H31 H 0.840883 -0.015488 0.483294 0.123 Uiso 1 1 calc R U . . .
C32 C 0.7519(4) 0.0999(3) 0.45750(15) 0.0871(12) Uani 1 1 d . . . . .
H32 H 0.706777 0.062398 0.437512 0.105 Uiso 1 1 calc R U . . .
C33 C 0.5051(3) 0.2300(3) 0.44417(11) 0.0569(8) Uani 1 1 d . . . . .
C34 C 0.4786(3) 0.1454(3) 0.46686(11) 0.0607(9) Uani 1 1 d . . . . .
H34 H 0.537111 0.100638 0.473709 0.073 Uiso 1 1 calc R U . . .
C35 C 0.3698(3) 0.1236(3) 0.47997(12) 0.0748(11) Uani 1 1 d . . . . .
H35 H 0.356700 0.065121 0.494806 0.090 Uiso 1 1 calc R U . . .
C36 C 0.2813(4) 0.1884(3) 0.47105(15) 0.0830(12) Uani 1 1 d . . . . .
H36 H 0.208404 0.174879 0.480258 0.100 Uiso 1 1 calc R U . . .
C37 C 0.3021(4) 0.2729(3) 0.44846(16) 0.0898(14) Uani 1 1 d . . . . .
H37 H 0.242826 0.316975 0.441577 0.108 Uiso 1 1 calc R U . . .
C38 C 0.4120(4) 0.2928(3) 0.43583(15) 0.0825(12) Uani 1 1 d . . . . .
H38 H 0.424261 0.351343 0.420929 0.099 Uiso 1 1 calc R U . . .
C39 C 0.6349(4) 0.2130(3) 0.37474(13) 0.0739(11) Uani 1 1 d . . . . .
C40 C 0.5431(5) 0.2205(3) 0.34494(14) 0.0878(13) Uani 1 1 d . . . . .
H40 H 0.474259 0.244726 0.354420 0.105 Uiso 1 1 calc R U . . .
C41 C 0.5496(6) 0.1925(4) 0.30001(15) 0.1093(17) Uani 1 1 d . . . . .
H41 H 0.485587 0.198968 0.280434 0.131 Uiso 1 1 calc R U . . .
C42 C 0.6480(7) 0.1564(5) 0.28550(18) 0.135(2) Uani 1 1 d . . . . .
H42 H 0.652624 0.138807 0.255887 0.162 Uiso 1 1 calc R U . . .
C43 C 0.7405(6) 0.1459(5) 0.31444(18) 0.153(3) Uani 1 1 d . . . . .
H43 H 0.807890 0.119156 0.304770 0.183 Uiso 1 1 calc R U . . .
C44 C 0.7351(5) 0.1745(4) 0.35798(15) 0.1207(18) Uani 1 1 d . . . . .
H44 H 0.800196 0.168055 0.376991 0.145 Uiso 1 1 calc R U . . .
B1 B 0.6321(4) 0.2547(3) 0.42648(15) 0.0631(9) Uani 1 1 d . . . . .
O3 O 0.6881(12) 0.806(2) 0.3652(9) 0.0996(18) Uani 0.576(15) 1 d D . P A 1
C45 C 0.7374(11) 0.7756(15) 0.3252(6) 0.105(2) Uani 0.576(15) 1 d D . P A 1
H45A H 0.730598 0.827957 0.303378 0.126 Uiso 0.576(15) 1 calc R U P A 1
H45B H 0.697773 0.718070 0.313009 0.126 Uiso 0.576(15) 1 calc R U P A 1
C46 C 0.8601(10) 0.7523(14) 0.3358(6) 0.119(3) Uani 0.576(15) 1 d D . P A 1
H46A H 0.870780 0.683011 0.342652 0.143 Uiso 0.576(15) 1 calc R U P A 1
H46B H 0.906960 0.769888 0.311566 0.143 Uiso 0.576(15) 1 calc R U P A 1
C47 C 0.8865(9) 0.8123(13) 0.3741(4) 0.119(3) Uani 0.576(15) 1 d D . P A 1
H47A H 0.929890 0.774416 0.396515 0.143 Uiso 0.576(15) 1 calc R U P A 1
H47B H 0.932893 0.867961 0.366001 0.143 Uiso 0.576(15) 1 calc R U P A 1
C48 C 0.7827(10) 0.8464(10) 0.3914(4) 0.105(2) Uani 0.576(15) 1 d D . P A 1
H48A H 0.779692 0.917630 0.390233 0.126 Uiso 0.576(15) 1 calc R U P A 1
H48B H 0.779149 0.826039 0.422057 0.126 Uiso 0.576(15) 1 calc R U P A 1
O3A O 0.6749(17) 0.806(3) 0.3619(12) 0.0996(18) Uani 0.424(15) 1 d D . P A 2
C45A C 0.7299(14) 0.757(2) 0.3273(8) 0.105(2) Uani 0.424(15) 1 d D . P A 2
H45C H 0.700248 0.779428 0.298289 0.126 Uiso 0.424(15) 1 calc R U P A 2
H45D H 0.720720 0.686452 0.329208 0.126 Uiso 0.424(15) 1 calc R U P A 2
C46A C 0.8530(13) 0.7869(16) 0.3360(8) 0.119(3) Uani 0.424(15) 1 d D . P A 2
H46C H 0.896216 0.732552 0.349451 0.143 Uiso 0.424(15) 1 calc R U P A 2
H46D H 0.886354 0.803543 0.308304 0.143 Uiso 0.424(15) 1 calc R U P A 2
C47A C 0.8587(12) 0.8693(16) 0.3649(5) 0.119(3) Uani 0.424(15) 1 d D . P A 2
H47C H 0.875162 0.928779 0.348742 0.143 Uiso 0.424(15) 1 calc R U P A 2
H47D H 0.918155 0.860029 0.388349 0.143 Uiso 0.424(15) 1 calc R U P A 2
C48A C 0.7465(13) 0.8757(13) 0.3834(5) 0.105(2) Uani 0.424(15) 1 d D . P A 2
H48C H 0.753045 0.862476 0.414996 0.126 Uiso 0.424(15) 1 calc R U P A 2
H48D H 0.715010 0.941153 0.378856 0.126 Uiso 0.424(15) 1 calc R U P A 2
O1 O 0.1251(3) 0.7592(2) 0.29899(10) 0.1284(11) Uani 0.939(5) 1 d D . P B 3
O2 O 0.2614(3) 0.72393(19) 0.25962(10) 0.1284(11) Uani 0.939(5) 1 d D . P B 3
N1 N 0.2258(2) 0.74912(12) 0.29438(8) 0.0769(10) Uani 0.939(5) 1 d D . P B 3
O1A O 0.2068(10) 0.7558(2) 0.3026(3) 0.1284(11) Uani 0.061(5) 1 d D . P B 4
O2A O 0.3265(15) 0.7172(3) 0.2563(5) 0.1284(11) Uani 0.061(5) 1 d D . P B 4
N1A N 0.2177(14) 0.7284(2) 0.2618(3) 0.0769(10) Uani 0.061(5) 1 d D . P B 4
 
loop_
 _atom_site_aniso_label
 _atom_site_aniso_U_11
 _atom_site_aniso_U_22
 _atom_site_aniso_U_33
 _atom_site_aniso_U_23
 _atom_site_aniso_U_13
 _atom_site_aniso_U_12
Pd1 0.0557(2) 0.0570(2) 0.0516(2) 0.00101(14) 0.00010(15) -0.00233(15)
N2 0.0679(18) 0.058(2) 0.0637(15) 0.0084(14) -0.0014(12) 0.0001(14)
N3 0.0568(18) 0.0582(16) 0.0513(15) -0.0011(12) -0.0004(13) -0.0062(14)
N4 0.0543(15) 0.0540(17) 0.0577(15) 0.0013(12) 0.0021(11) -0.0050(14)
C1 0.083(3) 0.060(2) 0.072(2) 0.0034(17) -0.0080(17) -0.010(2)
C2 0.084(3) 0.0576(19) 0.069(2) -0.0012(16) -0.0068(19) -0.005(2)
C3 0.063(2) 0.062(2) 0.0485(18) 0.0032(13) 0.0009(17) -0.0013(18)
C4 0.062(2) 0.058(2) 0.0608(19) 0.0020(16) -0.0019(15) 0.0022(18)
C5 0.079(2) 0.072(2) 0.081(3) -0.001(2) 0.001(2) 0.011(2)
C6 0.120(4) 0.073(2) 0.119(4) -0.007(3) -0.007(3) 0.025(3)
C7 0.119(4) 0.110(4) 0.175(5) -0.039(4) -0.011(4) 0.044(3)
C8 0.177(7) 0.111(4) 0.333(11) -0.051(6) -0.038(7) 0.059(5)
C9 0.079(3) 0.068(3) 0.0668(19) 0.0164(19) -0.0012(17) -0.005(2)
C10 0.083(3) 0.093(3) 0.073(2) 0.012(2) 0.004(2) -0.001(2)
C11 0.115(4) 0.126(4) 0.078(2) 0.016(3) 0.021(2) -0.006(3)
C12 0.123(4) 0.221(7) 0.106(4) -0.011(4) 0.040(3) -0.007(4)
C13 0.0542(19) 0.068(2) 0.074(2) 0.0080(19) 0.0036(17) -0.0063(18)
C14 0.068(2) 0.077(3) 0.088(3) 0.014(2) 0.011(2) -0.010(2)
C15 0.072(2) 0.090(3) 0.112(3) 0.005(3) 0.026(2) -0.016(2)
C16 0.092(4) 0.091(3) 0.134(4) 0.013(3) 0.038(3) -0.012(3)
C17 0.079(3) 0.064(2) 0.073(2) -0.0107(17) -0.0005(18) 0.002(2)
C18 0.083(3) 0.096(3) 0.075(3) -0.010(2) 0.006(2) 0.015(2)
C19 0.144(5) 0.136(5) 0.136(4) -0.052(3) 0.051(4) 0.001(4)
C20 0.173(6) 0.173(7) 0.156(5) -0.030(5) 0.079(5) 0.020(5)
C21 0.054(2) 0.0559(18) 0.0635(19) 0.0059(14) -0.0053(16) -0.0007(16)
C22 0.068(3) 0.074(2) 0.084(2) 0.015(2) 0.012(2) -0.005(2)
C23 0.074(3) 0.074(2) 0.129(3) 0.027(2) 0.018(3) -0.009(2)
C24 0.071(3) 0.060(3) 0.140(3) 0.015(2) -0.010(2) -0.001(2)
C25 0.083(3) 0.058(2) 0.101(3) -0.005(2) -0.013(2) 0.007(2)
C26 0.078(3) 0.0559(19) 0.067(2) 0.0050(17) -0.0015(19) 0.0069(19)
C27 0.060(2) 0.0552(19) 0.071(2) 0.0029(17) 0.0123(15) 0.0034(16)
C28 0.072(3) 0.070(3) 0.082(3) -0.0055(19) -0.0023(17) 0.0119(19)
C29 0.084(3) 0.094(3) 0.102(3) -0.007(3) -0.017(2) 0.021(2)
C30 0.076(3) 0.091(3) 0.129(4) 0.017(3) 0.002(2) 0.022(2)
C31 0.079(3) 0.070(3) 0.157(4) 0.020(3) -0.001(2) 0.012(2)
C32 0.071(3) 0.057(2) 0.132(3) -0.001(2) 0.001(2) 0.0054(19)
C33 0.0649(19) 0.0511(19) 0.054(2) -0.0021(15) -0.0001(16) 0.0000(15)
C34 0.066(2) 0.053(2) 0.063(2) 0.0028(16) 0.0023(18) 0.0019(17)
C35 0.072(2) 0.073(3) 0.081(3) 0.009(2) 0.007(2) -0.0064(18)
C36 0.068(2) 0.069(3) 0.113(3) -0.001(2) 0.013(2) -0.0051(19)
C37 0.070(2) 0.064(3) 0.137(4) 0.004(2) 0.009(3) 0.006(2)
C38 0.072(2) 0.059(3) 0.117(3) 0.015(2) 0.005(2) 0.0054(18)
C39 0.092(3) 0.064(3) 0.0655(19) -0.0020(18) 0.0093(16) -0.012(2)
C40 0.113(3) 0.081(3) 0.068(2) 0.007(2) -0.006(2) -0.022(3)
C41 0.172(5) 0.087(4) 0.067(2) 0.006(2) -0.007(3) -0.041(3)
C42 0.212(6) 0.127(5) 0.069(3) -0.005(3) 0.024(3) -0.020(4)
C43 0.197(6) 0.177(7) 0.087(3) -0.027(4) 0.032(3) 0.027(5)
C44 0.119(4) 0.164(5) 0.081(3) -0.018(3) 0.021(3) 0.025(3)
B1 0.068(2) 0.0566(19) 0.065(2) 0.0025(17) 0.0049(17) -0.0004(18)
O3 0.081(3) 0.111(3) 0.108(3) -0.014(3) 0.016(3) -0.005(3)
C45 0.093(3) 0.114(5) 0.108(3) -0.017(3) 0.012(2) -0.004(2)
C46 0.089(3) 0.121(8) 0.149(4) -0.012(4) 0.019(2) -0.003(3)
C47 0.089(3) 0.121(8) 0.149(4) -0.012(4) 0.019(2) -0.003(3)
C48 0.093(3) 0.114(5) 0.108(3) -0.017(3) 0.012(2) -0.004(2)
O3A 0.081(3) 0.111(3) 0.108(3) -0.014(3) 0.016(3) -0.005(3)
C45A 0.093(3) 0.114(5) 0.108(3) -0.017(3) 0.012(2) -0.004(2)
C46A 0.089(3) 0.121(8) 0.149(4) -0.012(4) 0.019(2) -0.003(3)
C47A 0.089(3) 0.121(8) 0.149(4) -0.012(4) 0.019(2) -0.003(3)
C48A 0.093(3) 0.114(5) 0.108(3) -0.017(3) 0.012(2) -0.004(2)
O1 0.0776(18) 0.221(3) 0.0848(15) -0.0297(15) -0.0136(14) 0.0017(17)
O2 0.0776(18) 0.221(3) 0.0848(15) -0.0297(15) -0.0136(14) 0.0017(17)
N1 0.0790(19) 0.079(2) 0.0715(17) 0.0121(16) -0.0051(18) -0.0044(18)
O1A 0.0776(18) 0.221(3) 0.0848(15) -0.0297(15) -0.0136(14) 0.0017(17)
O2A 0.0776(18) 0.221(3) 0.0848(15) -0.0297(15) -0.0136(14) 0.0017(17)
N1A 0.0790(19) 0.079(2) 0.0715(17) 0.0121(16) -0.0051(18) -0.0044(18)
 
_geom_special_details
;
 All esds (except the esd in the dihedral angle between two l.s. planes)
 are estimated using the full covariance matrix.  The cell esds are taken
 into account individually in the estimation of esds in distances, angles
 and torsion angles; correlations between esds in cell parameters are only
 used when they are defined by crystal symmetry.  An approximate (isotropic)
 treatment of cell esds is used for estimating esds involving l.s. planes.
;
 
loop_
 _geom_bond_atom_site_label_1
 _geom_bond_atom_site_label_2
 _geom_bond_distance
 _geom_bond_site_symmetry_2
 _geom_bond_publ_flag
Pd1 O1A 2.001(9) . ?
Pd1 N3 2.010(3) . ?
Pd1 N1 2.034(2) . ?
Pd1 N2 2.093(3) . ?
Pd1 N4 2.096(3) . ?
N2 C9 1.488(4) . ?
N2 C5 1.512(4) . ?
N2 C1 1.513(4) . ?
N3 C2 1.484(4) . ?
N3 C3 1.494(4) . ?
N3 H3 0.9800 . ?
N4 C17 1.495(4) . ?
N4 C4 1.501(4) . ?
N4 C13 1.518(4) . ?
C1 C2 1.506(5) . ?
C1 H1A 0.9700 . ?
C1 H1B 0.9700 . ?
C2 H2A 0.9700 . ?
C2 H2B 0.9700 . ?
C3 C4 1.502(5) . ?
C3 H3A 0.9700 . ?
C3 H3B 0.9700 . ?
C4 H4A 0.9700 . ?
C4 H4B 0.9700 . ?
C5 C6 1.521(5) . ?
C5 H5A 0.9700 . ?
C5 H5B 0.9700 . ?
C6 C7 1.501(6) . ?
C6 H6A 0.9700 . ?
C6 H6B 0.9700 . ?
C7 C8 1.492(8) . ?
C7 H7A 0.9700 . ?
C7 H7B 0.9700 . ?
C8 H8A 0.9600 . ?
C8 H8B 0.9600 . ?
C8 H8C 0.9600 . ?
C9 C10 1.504(5) . ?
C9 H9A 0.9700 . ?
C9 H9B 0.9700 . ?
C10 C11 1.521(5) . ?
C10 H10A 0.9700 . ?
C10 H10B 0.9700 . ?
C11 C12 1.489(6) . ?
C11 H11A 0.9700 . ?
C11 H11B 0.9700 . ?
C12 H12A 0.9600 . ?
C12 H12B 0.9600 . ?
C12 H12C 0.9600 . ?
C13 C14 1.496(5) . ?
C13 H13A 0.9700 . ?
C13 H13B 0.9700 . ?
C14 C15 1.504(5) . ?
C14 H14A 0.9700 . ?
C14 H14B 0.9700 . ?
C15 C16 1.494(5) . ?
C15 H15A 0.9700 . ?
C15 H15B 0.9700 . ?
C16 H16A 0.9600 . ?
C16 H16B 0.9600 . ?
C16 H16C 0.9600 . ?
C17 C18 1.497(5) . ?
C17 H17A 0.9700 . ?
C17 H17B 0.9700 . ?
C18 C19 1.538(6) . ?
C18 H18A 0.9700 . ?
C18 H18B 0.9700 . ?
C19 C20 1.417(6) . ?
C19 H19A 0.9700 . ?
C19 H19B 0.9700 . ?
C20 H20A 0.9600 . ?
C20 H20B 0.9600 . ?
C20 H20C 0.9600 . ?
C21 C26 1.382(5) . ?
C21 C22 1.393(5) . ?
C21 B1 1.647(5) . ?
C22 C23 1.376(6) . ?
C22 H22 0.9300 . ?
C23 C24 1.370(6) . ?
C23 H23 0.9300 . ?
C24 C25 1.356(5) . ?
C24 H24 0.9300 . ?
C25 C26 1.383(5) . ?
C25 H25 0.9300 . ?
C26 H26 0.9300 . ?
C27 C28 1.376(6) . ?
C27 C32 1.406(5) . ?
C27 B1 1.652(6) . ?
C28 C29 1.388(6) . ?
C28 H28 0.9300 . ?
C29 C30 1.351(6) . ?
C29 H29 0.9300 . ?
C30 C31 1.364(6) . ?
C30 H30 0.9300 . ?
C31 C32 1.384(6) . ?
C31 H31 0.9300 . ?
C32 H32 0.9300 . ?
C33 C34 1.383(4) . ?
C33 C38 1.394(5) . ?
C33 B1 1.641(6) . ?
C34 C35 1.385(5) . ?
C34 H34 0.9300 . ?
C35 C36 1.373(5) . ?
C35 H35 0.9300 . ?
C36 C37 1.365(6) . ?
C36 H36 0.9300 . ?
C37 C38 1.387(6) . ?
C37 H37 0.9300 . ?
C38 H38 0.9300 . ?
C39 C40 1.364(6) . ?
C39 C44 1.404(6) . ?
C39 B1 1.664(6) . ?
C40 C41 1.415(6) . ?
C40 H40 0.9300 . ?
C41 C42 1.348(8) . ?
C41 H41 0.9300 . ?
C42 C43 1.357(8) . ?
C42 H42 0.9300 . ?
C43 C44 1.376(6) . ?
C43 H43 0.9300 . ?
C44 H44 0.9300 . ?
O3 C45 1.427(12) . ?
O3 C48 1.434(11) . ?
C45 C46 1.486(14) . ?
C45 H45A 0.9700 . ?
C45 H45B 0.9700 . ?
C46 C47 1.433(11) . ?
C46 H46A 0.9700 . ?
C46 H46B 0.9700 . ?
C47 C48 1.425(9) . ?
C47 H47A 0.9700 . ?
C47 H47B 0.9700 . ?
C48 H48A 0.9700 . ?
C48 H48B 0.9700 . ?
O3A C48A 1.395(16) . ?
O3A C45A 1.425(13) . ?
C45A C46A 1.503(14) . ?
C45A H45C 0.9700 . ?
C45A H45D 0.9700 . ?
C46A C47A 1.420(13) . ?
C46A H46C 0.9700 . ?
C46A H46D 0.9700 . ?
C47A C48A 1.457(12) . ?
C47A H47C 0.9700 . ?
C47A H47D 0.9700 . ?
C48A H48C 0.9700 . ?
C48A H48D 0.9700 . ?
O1 N1 1.2009(10) . ?
O2 N1 1.2012(10) . ?
O1A N1A 1.3001(10) . ?
O2A N1A 1.3001(10) . ?
 
loop_
 _geom_angle_atom_site_label_1
 _geom_angle_atom_site_label_2
 _geom_angle_atom_site_label_3
 _geom_angle
 _geom_angle_site_symmetry_1
 _geom_angle_site_symmetry_3
 _geom_angle_publ_flag
O1A Pd1 N3 170.7(4) . . ?
N3 Pd1 N1 178.96(11) . . ?
O1A Pd1 N2 94.18(11) . . ?
N3 Pd1 N2 85.25(11) . . ?
N1 Pd1 N2 95.50(9) . . ?
O1A Pd1 N4 93.81(10) . . ?
N3 Pd1 N4 85.08(11) . . ?
N1 Pd1 N4 94.30(9) . . ?
N2 Pd1 N4 166.35(10) . . ?
C9 N2 C5 109.9(3) . . ?
C9 N2 C1 110.2(3) . . ?
C5 N2 C1 110.7(3) . . ?
C9 N2 Pd1 115.4(2) . . ?
C5 N2 Pd1 105.5(2) . . ?
C1 N2 Pd1 105.1(2) . . ?
C2 N3 C3 116.5(3) . . ?
C2 N3 Pd1 108.0(2) . . ?
C3 N3 Pd1 107.9(2) . . ?
C2 N3 H3 108.1 . . ?
C3 N3 H3 108.1 . . ?
Pd1 N3 H3 108.1 . . ?
C17 N4 C4 109.4(3) . . ?
C17 N4 C13 110.2(3) . . ?
C4 N4 C13 110.7(2) . . ?
C17 N4 Pd1 116.1(2) . . ?
C4 N4 Pd1 105.8(2) . . ?
C13 N4 Pd1 104.6(2) . . ?
C2 C1 N2 110.2(3) . . ?
C2 C1 H1A 109.6 . . ?
N2 C1 H1A 109.6 . . ?
C2 C1 H1B 109.6 . . ?
N2 C1 H1B 109.6 . . ?
H1A C1 H1B 108.1 . . ?
N3 C2 C1 106.4(3) . . ?
N3 C2 H2A 110.5 . . ?
C1 C2 H2A 110.5 . . ?
N3 C2 H2B 110.5 . . ?
C1 C2 H2B 110.5 . . ?
H2A C2 H2B 108.6 . . ?
N3 C3 C4 106.7(3) . . ?
N3 C3 H3A 110.4 . . ?
C4 C3 H3A 110.4 . . ?
N3 C3 H3B 110.4 . . ?
C4 C3 H3B 110.4 . . ?
H3A C3 H3B 108.6 . . ?
N4 C4 C3 111.1(3) . . ?
N4 C4 H4A 109.4 . . ?
C3 C4 H4A 109.4 . . ?
N4 C4 H4B 109.4 . . ?
C3 C4 H4B 109.4 . . ?
H4A C4 H4B 108.0 . . ?
N2 C5 C6 117.4(4) . . ?
N2 C5 H5A 107.9 . . ?
C6 C5 H5A 107.9 . . ?
N2 C5 H5B 107.9 . . ?
C6 C5 H5B 107.9 . . ?
H5A C5 H5B 107.2 . . ?
C7 C6 C5 111.3(4) . . ?
C7 C6 H6A 109.4 . . ?
C5 C6 H6A 109.4 . . ?
C7 C6 H6B 109.4 . . ?
C5 C6 H6B 109.4 . . ?
H6A C6 H6B 108.0 . . ?
C8 C7 C6 112.2(6) . . ?
C8 C7 H7A 109.2 . . ?
C6 C7 H7A 109.2 . . ?
C8 C7 H7B 109.2 . . ?
C6 C7 H7B 109.2 . . ?
H7A C7 H7B 107.9 . . ?
C7 C8 H8A 109.5 . . ?
C7 C8 H8B 109.5 . . ?
H8A C8 H8B 109.5 . . ?
C7 C8 H8C 109.5 . . ?
H8A C8 H8C 109.5 . . ?
H8B C8 H8C 109.5 . . ?
N2 C9 C10 115.1(3) . . ?
N2 C9 H9A 108.5 . . ?
C10 C9 H9A 108.5 . . ?
N2 C9 H9B 108.5 . . ?
C10 C9 H9B 108.5 . . ?
H9A C9 H9B 107.5 . . ?
C9 C10 C11 110.5(3) . . ?
C9 C10 H10A 109.5 . . ?
C11 C10 H10A 109.5 . . ?
C9 C10 H10B 109.5 . . ?
C11 C10 H10B 109.5 . . ?
H10A C10 H10B 108.1 . . ?
C12 C11 C10 112.1(4) . . ?
C12 C11 H11A 109.2 . . ?
C10 C11 H11A 109.2 . . ?
C12 C11 H11B 109.2 . . ?
C10 C11 H11B 109.2 . . ?
H11A C11 H11B 107.9 . . ?
C11 C12 H12A 109.5 . . ?
C11 C12 H12B 109.5 . . ?
H12A C12 H12B 109.5 . . ?
C11 C12 H12C 109.5 . . ?
H12A C12 H12C 109.5 . . ?
H12B C12 H12C 109.5 . . ?
C14 C13 N4 117.8(3) . . ?
C14 C13 H13A 107.9 . . ?
N4 C13 H13A 107.9 . . ?
C14 C13 H13B 107.9 . . ?
N4 C13 H13B 107.9 . . ?
H13A C13 H13B 107.2 . . ?
C13 C14 C15 112.2(3) . . ?
C13 C14 H14A 109.2 . . ?
C15 C14 H14A 109.2 . . ?
C13 C14 H14B 109.2 . . ?
C15 C14 H14B 109.2 . . ?
H14A C14 H14B 107.9 . . ?
C16 C15 C14 114.9(4) . . ?
C16 C15 H15A 108.5 . . ?
C14 C15 H15A 108.5 . . ?
C16 C15 H15B 108.5 . . ?
C14 C15 H15B 108.5 . . ?
H15A C15 H15B 107.5 . . ?
C15 C16 H16A 109.5 . . ?
C15 C16 H16B 109.5 . . ?
H16A C16 H16B 109.5 . . ?
C15 C16 H16C 109.5 . . ?
H16A C16 H16C 109.5 . . ?
H16B C16 H16C 109.5 . . ?
N4 C17 C18 114.0(3) . . ?
N4 C17 H17A 108.7 . . ?
C18 C17 H17A 108.7 . . ?
N4 C17 H17B 108.7 . . ?
C18 C17 H17B 108.7 . . ?
H17A C17 H17B 107.6 . . ?
C17 C18 C19 110.5(4) . . ?
C17 C18 H18A 109.5 . . ?
C19 C18 H18A 109.5 . . ?
C17 C18 H18B 109.5 . . ?
C19 C18 H18B 109.5 . . ?
H18A C18 H18B 108.1 . . ?
C20 C19 C18 115.1(5) . . ?
C20 C19 H19A 108.5 . . ?
C18 C19 H19A 108.5 . . ?
C20 C19 H19B 108.5 . . ?
C18 C19 H19B 108.5 . . ?
H19A C19 H19B 107.5 . . ?
C19 C20 H20A 109.5 . . ?
C19 C20 H20B 109.5 . . ?
H20A C20 H20B 109.5 . . ?
C19 C20 H20C 109.5 . . ?
H20A C20 H20C 109.5 . . ?
H20B C20 H20C 109.5 . . ?
C26 C21 C22 114.6(4) . . ?
C26 C21 B1 121.7(3) . . ?
C22 C21 B1 123.5(3) . . ?
C23 C22 C21 122.4(4) . . ?
C23 C22 H22 118.8 . . ?
C21 C22 H22 118.8 . . ?
C24 C23 C22 121.0(4) . . ?
C24 C23 H23 119.5 . . ?
C22 C23 H23 119.5 . . ?
C25 C24 C23 118.2(4) . . ?
C25 C24 H24 120.9 . . ?
C23 C24 H24 120.9 . . ?
C24 C25 C26 120.6(4) . . ?
C24 C25 H25 119.7 . . ?
C26 C25 H25 119.7 . . ?
C21 C26 C25 123.1(4) . . ?
C21 C26 H26 118.5 . . ?
C25 C26 H26 118.5 . . ?
C28 C27 C32 113.2(4) . . ?
C28 C27 B1 125.6(4) . . ?
C32 C27 B1 121.2(4) . . ?
C27 C28 C29 124.2(4) . . ?
C27 C28 H28 117.9 . . ?
C29 C28 H28 117.9 . . ?
C30 C29 C28 120.3(5) . . ?
C30 C29 H29 119.9 . . ?
C28 C29 H29 119.9 . . ?
C29 C30 C31 118.7(5) . . ?
C29 C30 H30 120.6 . . ?
C31 C30 H30 120.6 . . ?
C30 C31 C32 120.5(5) . . ?
C30 C31 H31 119.8 . . ?
C32 C31 H31 119.8 . . ?
C31 C32 C27 123.1(5) . . ?
C31 C32 H32 118.5 . . ?
C27 C32 H32 118.5 . . ?
C34 C33 C38 113.8(4) . . ?
C34 C33 B1 124.3(3) . . ?
C38 C33 B1 121.8(3) . . ?
C33 C34 C35 123.7(4) . . ?
C33 C34 H34 118.2 . . ?
C35 C34 H34 118.2 . . ?
C36 C35 C34 120.0(4) . . ?
C36 C35 H35 120.0 . . ?
C34 C35 H35 120.0 . . ?
C37 C36 C35 119.0(4) . . ?
C37 C36 H36 120.5 . . ?
C35 C36 H36 120.5 . . ?
C36 C37 C38 119.7(4) . . ?
C36 C37 H37 120.2 . . ?
C38 C37 H37 120.2 . . ?
C37 C38 C33 123.8(4) . . ?
C37 C38 H38 118.1 . . ?
C33 C38 H38 118.1 . . ?
C40 C39 C44 115.5(4) . . ?
C40 C39 B1 122.4(4) . . ?
C44 C39 B1 121.9(4) . . ?
C39 C40 C41 121.9(5) . . ?
C39 C40 H40 119.0 . . ?
C41 C40 H40 119.0 . . ?
C42 C41 C40 120.2(6) . . ?
C42 C41 H41 119.9 . . ?
C40 C41 H41 119.9 . . ?
C41 C42 C43 119.5(6) . . ?
C41 C42 H42 120.3 . . ?
C43 C42 H42 120.3 . . ?
C42 C43 C44 120.5(6) . . ?
C42 C43 H43 119.8 . . ?
C44 C43 H43 119.8 . . ?
C43 C44 C39 122.3(6) . . ?
C43 C44 H44 118.8 . . ?
C39 C44 H44 118.8 . . ?
C33 B1 C21 110.7(3) . . ?
C33 B1 C27 110.8(3) . . ?
C21 B1 C27 107.7(3) . . ?
C33 B1 C39 107.7(3) . . ?
C21 B1 C39 109.6(3) . . ?
C27 B1 C39 110.5(3) . . ?
C45 O3 C48 103.9(8) . . ?
O3 C45 C46 108.0(13) . . ?
O3 C45 H45A 110.1 . . ?
C46 C45 H45A 110.1 . . ?
O3 C45 H45B 110.1 . . ?
C46 C45 H45B 110.1 . . ?
H45A C45 H45B 108.4 . . ?
C47 C46 C45 102.3(8) . . ?
C47 C46 H46A 111.3 . . ?
C45 C46 H46A 111.3 . . ?
C47 C46 H46B 111.3 . . ?
C45 C46 H46B 111.3 . . ?
H46A C46 H46B 109.2 . . ?
C48 C47 C46 109.4(8) . . ?
C48 C47 H47A 109.8 . . ?
C46 C47 H47A 109.8 . . ?
C48 C47 H47B 109.8 . . ?
C46 C47 H47B 109.8 . . ?
H47A C47 H47B 108.2 . . ?
C47 C48 O3 108.6(8) . . ?
C47 C48 H48A 110.0 . . ?
O3 C48 H48A 110.0 . . ?
C47 C48 H48B 110.0 . . ?
O3 C48 H48B 110.0 . . ?
H48A C48 H48B 108.4 . . ?
C48A O3A C45A 111.9(12) . . ?
O3A C45A C46A 102.3(11) . . ?
O3A C45A H45C 111.3 . . ?
C46A C45A H45C 111.3 . . ?
O3A C45A H45D 111.3 . . ?
C46A C45A H45D 111.3 . . ?
H45C C45A H45D 109.2 . . ?
C47A C46A C45A 109.3(11) . . ?
C47A C46A H46C 109.8 . . ?
C45A C46A H46C 109.8 . . ?
C47A C46A H46D 109.8 . . ?
C45A C46A H46D 109.8 . . ?
H46C C46A H46D 108.3 . . ?
C46A C47A C48A 105.7(11) . . ?
C46A C47A H47C 110.6 . . ?
C48A C47A H47C 110.6 . . ?
C46A C47A H47D 110.6 . . ?
C48A C47A H47D 110.6 . . ?
H47C C47A H47D 108.7 . . ?
O3A C48A C47A 108.2(10) . . ?
O3A C48A H48C 110.1 . . ?
C47A C48A H48C 110.1 . . ?
O3A C48A H48D 110.1 . . ?
C47A C48A H48D 110.1 . . ?
H48C C48A H48D 108.4 . . ?
O1 N1 O2 121.71(15) . . ?
O1 N1 Pd1 119.4(2) . . ?
O2 N1 Pd1 118.9(2) . . ?
N1A O1A Pd1 123.5(7) . . ?
O1A N1A O2A 107.72(12) . . ?
 
loop_
 _geom_torsion_atom_site_label_1
 _geom_torsion_atom_site_label_2
 _geom_torsion_atom_site_label_3
 _geom_torsion_atom_site_label_4
 _geom_torsion
 _geom_torsion_site_symmetry_1
 _geom_torsion_site_symmetry_2
 _geom_torsion_site_symmetry_3
 _geom_torsion_site_symmetry_4
 _geom_torsion_publ_flag
C9 N2 C1 C2 -160.6(3) . . . . ?
C5 N2 C1 C2 77.7(4) . . . . ?
Pd1 N2 C1 C2 -35.8(3) . . . . ?
C3 N3 C2 C1 -167.8(3) . . . . ?
Pd1 N3 C2 C1 -46.3(3) . . . . ?
N2 C1 C2 N3 55.4(4) . . . . ?
C2 N3 C3 C4 167.2(3) . . . . ?
Pd1 N3 C3 C4 45.7(3) . . . . ?
C17 N4 C4 C3 159.0(3) . . . . ?
C13 N4 C4 C3 -79.5(3) . . . . ?
Pd1 N4 C4 C3 33.3(3) . . . . ?
N3 C3 C4 N4 -53.2(4) . . . . ?
C9 N2 C5 C6 -56.6(5) . . . . ?
C1 N2 C5 C6 65.3(4) . . . . ?
Pd1 N2 C5 C6 178.4(3) . . . . ?
N2 C5 C6 C7 -178.2(4) . . . . ?
C5 C6 C7 C8 -173.7(5) . . . . ?
C5 N2 C9 C10 -171.0(3) . . . . ?
C1 N2 C9 C10 66.8(4) . . . . ?
Pd1 N2 C9 C10 -51.9(4) . . . . ?
N2 C9 C10 C11 171.4(4) . . . . ?
C9 C10 C11 C12 171.4(5) . . . . ?
C17 N4 C13 C14 56.3(4) . . . . ?
C4 N4 C13 C14 -64.8(4) . . . . ?
Pd1 N4 C13 C14 -178.3(3) . . . . ?
N4 C13 C14 C15 -178.8(3) . . . . ?
C13 C14 C15 C16 178.3(4) . . . . ?
C4 N4 C17 C18 -69.8(4) . . . . ?
C13 N4 C17 C18 168.3(3) . . . . ?
Pd1 N4 C17 C18 49.8(4) . . . . ?
N4 C17 C18 C19 -178.5(4) . . . . ?
C17 C18 C19 C20 -174.1(5) . . . . ?
C26 C21 C22 C23 2.3(6) . . . . ?
B1 C21 C22 C23 -173.7(4) . . . . ?
C21 C22 C23 C24 0.2(7) . . . . ?
C22 C23 C24 C25 -2.1(7) . . . . ?
C23 C24 C25 C26 1.5(7) . . . . ?
C22 C21 C26 C25 -3.0(6) . . . . ?
B1 C21 C26 C25 173.1(4) . . . . ?
C24 C25 C26 C21 1.2(6) . . . . ?
C32 C27 C28 C29 -2.4(6) . . . . ?
B1 C27 C28 C29 177.9(4) . . . . ?
C27 C28 C29 C30 0.9(7) . . . . ?
C28 C29 C30 C31 0.5(7) . . . . ?
C29 C30 C31 C32 -0.3(8) . . . . ?
C30 C31 C32 C27 -1.4(7) . . . . ?
C28 C27 C32 C31 2.6(6) . . . . ?
B1 C27 C32 C31 -177.7(4) . . . . ?
C38 C33 C34 C35 0.5(5) . . . . ?
B1 C33 C34 C35 -177.2(3) . . . . ?
C33 C34 C35 C36 -0.9(6) . . . . ?
C34 C35 C36 C37 1.3(6) . . . . ?
C35 C36 C37 C38 -1.4(7) . . . . ?
C36 C37 C38 C33 1.1(8) . . . . ?
C34 C33 C38 C37 -0.6(6) . . . . ?
B1 C33 C38 C37 177.1(4) . . . . ?
C44 C39 C40 C41 -0.9(6) . . . . ?
B1 C39 C40 C41 174.5(4) . . . . ?
C39 C40 C41 C42 0.5(8) . . . . ?
C40 C41 C42 C43 0.9(9) . . . . ?
C41 C42 C43 C44 -1.9(11) . . . . ?
C42 C43 C44 C39 1.6(10) . . . . ?
C40 C39 C44 C43 -0.2(8) . . . . ?
B1 C39 C44 C43 -175.6(5) . . . . ?
C34 C33 B1 C21 -148.2(3) . . . . ?
C38 C33 B1 C21 34.2(5) . . . . ?
C34 C33 B1 C27 -28.9(5) . . . . ?
C38 C33 B1 C27 153.6(4) . . . . ?
C34 C33 B1 C39 92.0(4) . . . . ?
C38 C33 B1 C39 -85.5(4) . . . . ?
C26 C21 B1 C33 45.1(5) . . . . ?
C22 C21 B1 C33 -139.2(4) . . . . ?
C26 C21 B1 C27 -76.2(4) . . . . ?
C22 C21 B1 C27 99.6(4) . . . . ?
C26 C21 B1 C39 163.6(4) . . . . ?
C22 C21 B1 C39 -20.6(5) . . . . ?
C28 C27 B1 C33 -107.8(4) . . . . ?
C32 C27 B1 C33 72.5(4) . . . . ?
C28 C27 B1 C21 13.3(5) . . . . ?
C32 C27 B1 C21 -166.3(3) . . . . ?
C28 C27 B1 C39 132.9(4) . . . . ?
C32 C27 B1 C39 -46.7(5) . . . . ?
C40 C39 B1 C33 39.0(5) . . . . ?
C44 C39 B1 C33 -145.9(4) . . . . ?
C40 C39 B1 C21 -81.4(5) . . . . ?
C44 C39 B1 C21 93.7(5) . . . . ?
C40 C39 B1 C27 160.1(4) . . . . ?
C44 C39 B1 C27 -24.8(6) . . . . ?
C48 O3 C45 C46 28(3) . . . . ?
O3 C45 C46 C47 -26(2) . . . . ?
C45 C46 C47 C48 15(2) . . . . ?
C46 C47 C48 O3 2(2) . . . . ?
C45 O3 C48 C47 -18(3) . . . . ?
C48A O3A C45A C46A 12(4) . . . . ?
O3A C45A C46A C47A -16(3) . . . . ?
C45A C46A C47A C48A 14(3) . . . . ?
C45A O3A C48A C47A -4(4) . . . . ?
C46A C47A C48A O3A -6(3) . . . . ?
Pd1 O1A N1A O2A 0.00(2) . . . . ?
 
_refine_diff_density_max    0.386
_refine_diff_density_min   -0.606
_refine_diff_density_rms    0.060

_shelx_res_file
;
TITL shelxt in P 1 21/n 1
    07_decay.res
    created by SHELXL-2018/3 at 09:59:23 on 01-Apr-2020
CELL 0.534 11.6871 13.5957 30.1896 90 93.318 90
ZERR 4 0.00044 0.000484 0.000999 0 0.002948 0
LATT 1
SYMM 0.5-X,0.5+Y,0.5-Z
SFAC C H B N O Pd
DISP B 0 0 4.561
DISP C 0.001 0.001 6.94
DISP H -0 0 0.611
DISP N 0.003 0.002 10.693
DISP O 0.005 0.003 16.398
DISP Pd -2.504 0.615 1934.604
UNIT 192 292 4 16 12 4
DFIX 1.2 0.001 N1 O1 N1 O2
DFIX 1.3 0.001 O1A N1A N1A O2A
DFIX 2 0.01 Pd1 O1A
DANG 2.1 0.001 O1 O2 O1A O2A
FLAT 0.001 Pd1 O1 O2 N1 O1A O2A N1A
RIGU 0.001 0.002
EADP O3 O3A
EADP C45 C45A C48 C48A
EADP C46 C46A C47 C47A
EADP O1 O1A O2 O2A
EADP N1 N1A

L.S. 20
PLAN  5
SIZE 0.1 0.1 0.05
TEMP 7
BOND $H
list 4
CONF
fmap 2
acta
SHEL 999 0.8
OMIT -2 1 5
OMIT -2 1 2
OMIT 5 2 4
OMIT -1 2 3
REM <olex2.extras>
REM <HklSrc "%.\\07_decay.hkl">
REM </olex2.extras>

WGHT    0.057900
FVAR       0.22661   0.57554   0.93887
PD1   6    0.339564    0.775154    0.346598    11.00000    0.05568    0.05703 =
         0.05164    0.00101    0.00010   -0.00233
N2    4    0.345215    0.927706    0.337586    11.00000    0.06791    0.05795 =
         0.06374    0.00844   -0.00141    0.00006
N3    4    0.453729    0.798784    0.397872    11.00000    0.05679    0.05822 =
         0.05133   -0.00106   -0.00035   -0.00624
AFIX  13
H3    2    0.530688    0.788714    0.387408    11.00000   -1.20000
AFIX   0
N4    4    0.331437    0.631619    0.371510    11.00000    0.05426    0.05396 =
         0.05774    0.00130    0.00210   -0.00501
C1    1    0.440992    0.963060    0.369505    11.00000    0.08303    0.05954 =
         0.07174    0.00336   -0.00797   -0.01015
AFIX  23
H1A   2    0.513712    0.957065    0.355798    11.00000   -1.20000
H1B   2    0.429285    1.031853    0.376461    11.00000   -1.20000
AFIX   0
C2    1    0.443943    0.903126    0.411526    11.00000    0.08434    0.05763 =
         0.06911   -0.00119   -0.00676   -0.00464
AFIX  23
H2A   2    0.509089    0.921842    0.431080    11.00000   -1.20000
H2B   2    0.374420    0.913245    0.426987    11.00000   -1.20000
AFIX   0
C3    1    0.434195    0.723201    0.432543    11.00000    0.06325    0.06177 =
         0.04845    0.00315    0.00086   -0.00134
AFIX  23
H3A   2    0.365408    0.738397    0.447699    11.00000   -1.20000
H3B   2    0.498635    0.721249    0.454269    11.00000   -1.20000
AFIX   0
C4    1    0.421443    0.626213    0.408952    11.00000    0.06174    0.05804 =
         0.06079    0.00204   -0.00191    0.00218
AFIX  23
H4A   2    0.494157    0.607776    0.397402    11.00000   -1.20000
H4B   2    0.400617    0.575944    0.429818    11.00000   -1.20000
AFIX   0
C5    1    0.230711    0.965592    0.351129    11.00000    0.07949    0.07163 =
         0.08129   -0.00075    0.00109    0.01108
AFIX  23
H5A   2    0.220670    0.944078    0.381291    11.00000   -1.20000
H5B   2    0.171211    0.934345    0.332315    11.00000   -1.20000
AFIX   0
C6    1    0.210998    1.076159    0.349170    11.00000    0.12041    0.07303 =
         0.11946   -0.00711   -0.00667    0.02543
AFIX  23
H6A   2    0.270154    1.109022    0.367544    11.00000   -1.20000
H6B   2    0.216509    1.098768    0.318894    11.00000   -1.20000
AFIX   0
C7    1    0.095500    1.102888    0.364915    11.00000    0.11935    0.10957 =
         0.17537   -0.03859   -0.01071    0.04366
AFIX  23
H7A   2    0.037167    1.064168    0.348773    11.00000   -1.20000
H7B   2    0.093239    1.086664    0.396141    11.00000   -1.20000
AFIX   0
C8    1    0.068999    1.209489    0.358587    11.00000    0.17689    0.11126 =
         0.33305   -0.05117   -0.03799    0.05946
AFIX 137
H8A   2    0.016837    1.230204    0.380172    11.00000   -1.50000
H8B   2    0.034601    1.219861    0.329310    11.00000   -1.50000
H8C   2    0.138510    1.246992    0.362207    11.00000   -1.50000
AFIX   0
C9    1    0.365531    0.960786    0.291702    11.00000    0.07936    0.06786 =
         0.06679    0.01643   -0.00125   -0.00459
AFIX  23
H9A   2    0.375136    1.031654    0.291956    11.00000   -1.20000
H9B   2    0.297851    0.945974    0.272759    11.00000   -1.20000
AFIX   0
C10   1    0.467794    0.915302    0.271659    11.00000    0.08276    0.09302 =
         0.07275    0.01207    0.00422   -0.00143
AFIX  23
H10A  2    0.464695    0.844362    0.274795    11.00000   -1.20000
H10B  2    0.537456    0.938493    0.287307    11.00000   -1.20000
AFIX   0
C11   1    0.469908    0.941991    0.222769    11.00000    0.11488    0.12617 =
         0.07816    0.01592    0.02130   -0.00639
AFIX  23
H11A  2    0.405836    0.910505    0.206564    11.00000   -1.20000
H11B  2    0.460778    1.012565    0.219438    11.00000   -1.20000
AFIX   0
C12   1    0.578591    0.911187    0.203366    11.00000    0.12270    0.22105 =
         0.10628   -0.01082    0.04012   -0.00737
AFIX 137
H12A  2    0.579234    0.934225    0.173323    11.00000   -1.50000
H12B  2    0.584065    0.840735    0.203769    11.00000   -1.50000
H12C  2    0.642530    0.938743    0.220501    11.00000   -1.50000
AFIX   0
C13   1    0.212424    0.623593    0.388806    11.00000    0.05425    0.06778 =
         0.07437    0.00796    0.00360   -0.00629
AFIX  23
H13A  2    0.203930    0.676042    0.410149    11.00000   -1.20000
H13B  2    0.157180    0.635684    0.364183    11.00000   -1.20000
AFIX   0
C14   1    0.180686    0.529002    0.410265    11.00000    0.06824    0.07681 =
         0.08850    0.01382    0.01118   -0.00952
AFIX  23
H14A  2    0.233156    0.516897    0.435760    11.00000   -1.20000
H14B  2    0.188713    0.475483    0.389425    11.00000   -1.20000
AFIX   0
C15   1    0.059976    0.530293    0.424994    11.00000    0.07243    0.09010 =
         0.11174    0.00522    0.02572   -0.01603
AFIX  23
H15A  2    0.053227    0.583169    0.446256    11.00000   -1.20000
H15B  2    0.008444    0.545021    0.399514    11.00000   -1.20000
AFIX   0
C16   1    0.021724    0.436786    0.445548    11.00000    0.09163    0.09132 =
         0.13365    0.01346    0.03820   -0.01244
AFIX 137
H16A  2    0.024164    0.384359    0.424323    11.00000   -1.50000
H16B  2   -0.055233    0.444402    0.454539    11.00000   -1.50000
H16C  2    0.071668    0.421528    0.470985    11.00000   -1.50000
AFIX   0
C17   1    0.350328    0.550736    0.339197    11.00000    0.07940    0.06404 =
         0.07260   -0.01071   -0.00055    0.00229
AFIX  23
H17A  2    0.283892    0.546506    0.318487    11.00000   -1.20000
H17B  2    0.356441    0.488935    0.355214    11.00000   -1.20000
AFIX   0
C18   1    0.455104    0.563702    0.313513    11.00000    0.08304    0.09586 =
         0.07506   -0.01009    0.00566    0.01458
AFIX  23
H18A  2    0.522532    0.565391    0.333804    11.00000   -1.20000
H18B  2    0.450527    0.625757    0.297654    11.00000   -1.20000
AFIX   0
C19   1    0.465977    0.478908    0.280311    11.00000    0.14448    0.13639 =
         0.13562   -0.05176    0.05111    0.00081
AFIX  23
H19A  2    0.461045    0.417165    0.296187    11.00000   -1.20000
H19B  2    0.401298    0.481793    0.258716    11.00000   -1.20000
AFIX   0
C20   1    0.568262    0.478777    0.257292    11.00000    0.17310    0.17300 =
         0.15646   -0.02985    0.07877    0.01973
AFIX 137
H20A  2    0.569951    0.421489    0.238752    11.00000   -1.50000
H20B  2    0.633185    0.477965    0.278279    11.00000   -1.50000
H20C  2    0.570944    0.536788    0.239253    11.00000   -1.50000
AFIX   0

C21   1    0.655951    0.374104    0.427176    11.00000    0.05399    0.05594 =
         0.06352    0.00588   -0.00532   -0.00073
C22   1    0.709081    0.423877    0.393655    11.00000    0.06831    0.07417 =
         0.08383    0.01465    0.01245   -0.00480
AFIX  43
H22   2    0.725709    0.389654    0.368140    11.00000   -1.20000
AFIX   0
C23   1    0.737849    0.521856    0.396932    11.00000    0.07444    0.07437 =
         0.12893    0.02741    0.01837   -0.00930
AFIX  43
H23   2    0.773064    0.552207    0.373702    11.00000   -1.20000
AFIX   0
C24   1    0.715414    0.575392    0.433889    11.00000    0.07070    0.05965 =
         0.13973    0.01473   -0.00960   -0.00106
AFIX  43
H24   2    0.737172    0.641034    0.436468    11.00000   -1.20000
AFIX   0
C25   1    0.660634    0.530060    0.466592    11.00000    0.08257    0.05770 =
         0.10067   -0.00469   -0.01275    0.00705
AFIX  43
H25   2    0.642958    0.565359    0.491684    11.00000   -1.20000
AFIX   0
C26   1    0.630773    0.431821    0.463005    11.00000    0.07788    0.05586 =
         0.06745    0.00504   -0.00153    0.00693
AFIX  43
H26   2    0.591940    0.403285    0.485769    11.00000   -1.20000
AFIX   0
C27   1    0.733916    0.202120    0.458524    11.00000    0.06018    0.05518 =
         0.07065    0.00288    0.01235    0.00343
C28   1    0.808684    0.250214    0.487985    11.00000    0.07210    0.07046 =
         0.08153   -0.00547   -0.00227    0.01189
AFIX  43
H28   2    0.803680    0.318376    0.489594    11.00000   -1.20000
AFIX   0
C29   1    0.891129    0.203534    0.515470    11.00000    0.08418    0.09403 =
         0.10188   -0.00740   -0.01703    0.02098
AFIX  43
H29   2    0.938325    0.240400    0.534983    11.00000   -1.20000
AFIX   0
C30   1    0.903086    0.104784    0.513988    11.00000    0.07631    0.09064 =
         0.12938    0.01703    0.00207    0.02157
AFIX  43
H30   2    0.957739    0.073065    0.532498    11.00000   -1.20000
AFIX   0
C31   1    0.833464    0.052515    0.484825    11.00000    0.07932    0.07029 =
         0.15711    0.01977   -0.00067    0.01160
AFIX  43
H31   2    0.840883   -0.015488    0.483294    11.00000   -1.20000
AFIX   0
C32   1    0.751864    0.099906    0.457497    11.00000    0.07098    0.05733 =
         0.13239   -0.00102    0.00078    0.00537
AFIX  43
H32   2    0.706777    0.062398    0.437512    11.00000   -1.20000
AFIX   0
C33   1    0.505060    0.230042    0.444169    11.00000    0.06492    0.05109 =
         0.05431   -0.00210   -0.00009   -0.00002
C34   1    0.478587    0.145422    0.466863    11.00000    0.06603    0.05267 =
         0.06311    0.00279    0.00231    0.00195
AFIX  43
H34   2    0.537111    0.100638    0.473709    11.00000   -1.20000
AFIX   0
C35   1    0.369800    0.123632    0.479966    11.00000    0.07161    0.07266 =
         0.08054    0.00924    0.00706   -0.00641
AFIX  43
H35   2    0.356700    0.065121    0.494806    11.00000   -1.20000
AFIX   0
C36   1    0.281337    0.188384    0.471052    11.00000    0.06770    0.06895 =
         0.11332   -0.00127    0.01306   -0.00509
AFIX  43
H36   2    0.208404    0.174879    0.480258    11.00000   -1.20000
AFIX   0
C37   1    0.302074    0.272914    0.448463    11.00000    0.06971    0.06359 =
         0.13654    0.00442    0.00923    0.00571
AFIX  43
H37   2    0.242826    0.316975    0.441577    11.00000   -1.20000
AFIX   0
C38   1    0.411984    0.292758    0.435832    11.00000    0.07159    0.05919 =
         0.11671    0.01533    0.00454    0.00544
AFIX  43
H38   2    0.424261    0.351343    0.420929    11.00000   -1.20000
AFIX   0
C39   1    0.634932    0.213020    0.374741    11.00000    0.09235    0.06425 =
         0.06555   -0.00196    0.00934   -0.01151
C40   1    0.543125    0.220493    0.344939    11.00000    0.11274    0.08123 =
         0.06805    0.00693   -0.00585   -0.02197
AFIX  43
H40   2    0.474259    0.244726    0.354420    11.00000   -1.20000
AFIX   0
C41   1    0.549551    0.192463    0.300013    11.00000    0.17228    0.08662 =
         0.06727    0.00628   -0.00735   -0.04058
AFIX  43
H41   2    0.485587    0.198968    0.280434    11.00000   -1.20000
AFIX   0
C42   1    0.648037    0.156378    0.285503    11.00000    0.21202    0.12663 =
         0.06879   -0.00533    0.02394   -0.02049
AFIX  43
H42   2    0.652624    0.138807    0.255887    11.00000   -1.20000
AFIX   0
C43   1    0.740458    0.145877    0.314439    11.00000    0.19728    0.17673 =
         0.08678   -0.02750    0.03208    0.02678
AFIX  43
H43   2    0.807890    0.119156    0.304770    11.00000   -1.20000
AFIX   0
C44   1    0.735114    0.174482    0.357985    11.00000    0.11903    0.16418 =
         0.08068   -0.01792    0.02138    0.02462
AFIX  43
H44   2    0.800196    0.168055    0.376991    11.00000   -1.20000
AFIX   0
B1    3    0.632111    0.254699    0.426482    11.00000    0.06765    0.05660 =
         0.06523    0.00252    0.00491   -0.00037

PART 1
O3    5    0.688102    0.805531    0.365180    21.00000    0.08114    0.11064 =
         0.10817   -0.01353    0.01569   -0.00479
C45   1    0.737381    0.775573    0.325185    21.00000    0.09323    0.11392 =
         0.10768   -0.01736    0.01215   -0.00382
AFIX  23
H45A  2    0.730598    0.827957    0.303378    21.00000   -1.20000
H45B  2    0.697773    0.718070    0.313009    21.00000   -1.20000
AFIX   0
C46   1    0.860126    0.752250    0.335848    21.00000    0.08898    0.12065 =
         0.14938   -0.01241    0.01894   -0.00343
AFIX  23
H46A  2    0.870780    0.683011    0.342652    21.00000   -1.20000
H46B  2    0.906960    0.769888    0.311566    21.00000   -1.20000
AFIX   0
C47   1    0.886521    0.812326    0.374096    21.00000    0.08898    0.12065 =
         0.14938   -0.01241    0.01894   -0.00343
AFIX  23
H47A  2    0.929890    0.774416    0.396515    21.00000   -1.20000
H47B  2    0.932893    0.867961    0.366001    21.00000   -1.20000
AFIX   0
C48   1    0.782737    0.846371    0.391371    21.00000    0.09323    0.11392 =
         0.10768   -0.01736    0.01215   -0.00382
AFIX  23
H48A  2    0.779692    0.917630    0.390233    21.00000   -1.20000
H48B  2    0.779149    0.826039    0.422057    21.00000   -1.20000
AFIX   0

SAME 0.02 0.04 O3 > C48
PART 0
PART 2
O3A   5    0.674858    0.806268    0.361922   -21.00000    0.08114    0.11064 =
         0.10817   -0.01353    0.01569   -0.00479
C45A  1    0.729886    0.757201    0.327255   -21.00000    0.09323    0.11392 =
         0.10768   -0.01736    0.01215   -0.00382
AFIX  23
H45C  2    0.700248    0.779428    0.298289   -21.00000   -1.20000
H45D  2    0.720720    0.686452    0.329208   -21.00000   -1.20000
AFIX   0
C46A  1    0.853025    0.786869    0.336019   -21.00000    0.08898    0.12065 =
         0.14938   -0.01241    0.01894   -0.00343
AFIX  23
H46C  2    0.896216    0.732552    0.349451   -21.00000   -1.20000
H46D  2    0.886354    0.803543    0.308304   -21.00000   -1.20000
AFIX   0
C47A  1    0.858735    0.869289    0.364936   -21.00000    0.08898    0.12065 =
         0.14938   -0.01241    0.01894   -0.00343
AFIX  23
H47C  2    0.875162    0.928779    0.348742   -21.00000   -1.20000
H47D  2    0.918155    0.860029    0.388349   -21.00000   -1.20000
AFIX   0
C48A  1    0.746466    0.875656    0.383374   -21.00000    0.09323    0.11392 =
         0.10768   -0.01736    0.01215   -0.00382
AFIX  23
H48C  2    0.753045    0.862476    0.414996   -21.00000   -1.20000
H48D  2    0.715010    0.941153    0.378856   -21.00000   -1.20000
AFIX   0

PART 0
PART 3
O1    5    0.125084    0.759248    0.298988    31.00000    0.07763    0.22073 =
         0.08484   -0.02974   -0.01363    0.00167
O2    5    0.261421    0.723928    0.259615    31.00000    0.07763    0.22073 =
         0.08484   -0.02974   -0.01363    0.00167
N1    4    0.225780    0.749124    0.294379    31.00000    0.07899    0.07906 =
         0.07149    0.01208   -0.00514   -0.00440
PART 0
PART 4
O1A   5    0.206758    0.755836    0.302605   -31.00000    0.07763    0.22073 =
         0.08484   -0.02974   -0.01363    0.00167
O2A   5    0.326459    0.717199    0.256345   -31.00000    0.07763    0.22073 =
         0.08484   -0.02974   -0.01363    0.00167
N1A   4    0.217705    0.728447    0.261809   -31.00000    0.07899    0.07906 =
         0.07149    0.01208   -0.00514   -0.00440
HKLF 4


REM  shelxt in P 1 21/n 1
REM wR2 = 0.1471, GooF = S = 0.976, Restrained GooF = 0.982 for all data
REM R1 = 0.0564 for 5576 Fo > 4sig(Fo) and 0.0933 for all 9600 data
REM 526 parameters refined using 491 restraints

END

WGHT      0.0579      0.0000

REM Highest difference peak  0.386,  deepest hole -0.606,  1-sigma level  0.060
Q1    1   0.3017  0.8397  0.3426  11.00000  0.05    0.39
Q2    1   0.2083  0.6676  0.2780  11.00000  0.05    0.37
Q3    1   0.3212  0.7805  0.3966  11.00000  0.05    0.32
Q4    1   0.1399  0.7861  0.2733  11.00000  0.05    0.31
Q5    1   0.3419  0.6774  0.3468  11.00000  0.05    0.29
;
_shelx_res_checksum    1061

_shelx_hkl_file
;
 -16   0   7   -0.00    3.53
 -16   0   8    3.07    3.95
 -16   0   9    1.24    3.58
  16   0  -9   -0.00    2.43
 -16   0  10    1.62    3.10
  16   0 -10    3.73    3.16
 -16   0  11   -0.00    2.59
  16   0 -11    0.85    2.86
 -16   0  12    0.91    3.43
  16   0 -12   -0.00    2.47
  16   0 -13    0.98    2.72
  16   0 -14    0.00    3.56
  16   0 -15    1.28    3.17
  16   0 -16    3.94    3.38
 -16   1   6   -0.00    2.58
 -16   1   7    0.33    2.92
 -16  -1   7    2.12    4.12
 -16   1   8    7.54    5.06
 -16  -1   8    0.00    3.55
 -16   1   9    0.15    2.70
  16  -1  -9    0.00    2.78
 -16  -1   9    0.49    2.83
 -16   1  10   -0.00    2.43
  16  -1 -10    0.00    2.76
 -16  -1  10   -0.00    3.82
 -16   1  11    1.02    3.32
  16  -1 -11    0.00    2.75
  16   1 -11    0.21    1.99
 -16  -1  11   -0.00    3.31
 -16   1  12    5.24    4.61
  16  -1 -12    3.12    3.35
  16   1 -12    6.60    3.97
 -16  -1  12   -0.00    2.92
  16  -1 -13    0.00    2.56
  16   1 -13    1.69    3.34
 -16  -1  13   -0.00    3.22
  16  -1 -14   -0.00    2.99
  16   1 -14    3.14    3.08
  16  -1 -15    0.77    2.26
  16   1 -15    1.49    2.42
  16  -1 -16    0.27    2.88
  16   1 -16   -0.00    2.28
  16   1 -17   -0.00    2.46
 -16   2   6   -0.00    2.69
 -16   2   7    0.05    2.58
 -16   2   8   -0.00    2.71
 -16  -2   8    0.00    3.04
 -16   2   9   -0.00    3.27
 -16  -2   9   -0.00    2.42
 -16   2  10    0.76    3.42
  16  -2 -10    1.59    3.04
 -16  -2  10    5.02    4.51
 -16   2  11    4.40    3.77
  16  -2 -11   -0.00    2.95
 -16  -2  11    1.56    3.51
 -16   2  12    0.75    2.85
  16  -2 -12    0.00    2.80
 -16  -2  12    1.87    2.96
  16  -2 -13   -0.00    2.64
 -16  -2  13    1.28    4.19
  16  -2 -14    3.37    3.77
  16  -2 -15    2.44    3.45
  16  -2 -16   -0.00    2.17
  16   2 -17    4.42    3.62
 -16   3   6    1.16    3.27
 -16   3   7    0.00    3.17
 -16   3   8    1.69    3.68
 -16   3   9   -0.00    3.02
 -16  -3   9    2.93    4.46
 -16   3  10    4.07    4.50
 -16  -3  10   -0.00    3.01
 -16   3  11    7.15    4.72
 -16  -3  11    4.06    4.28
  16  -3 -12   -0.00    3.15
 -16  -3  12    1.44    3.16
  16  -3 -13   -0.00    2.82
  16  -3 -14    0.25    3.10
  16  -3 -15   -0.00    2.82
 -16   4   6    0.00    2.92
 -16   4   7    4.46    4.92
 -16   4   8    1.86    3.19
 -16   4   9    1.63    3.48
 -16  -4   9    0.10    3.19
 -16   4  10    2.23    3.67
 -16  -4  10    1.78    3.30
 -16  -4  11    1.12    2.98
 -16  -4  12    0.75    3.28
 -16   5   7    4.88    4.46
 -16   5   8    5.18    4.75
 -16   5   9   -0.00    2.83
 -16  -5  11   -0.00    2.56
 -16   6   7    0.65    3.24
 -16   6   8    3.10    3.96
  15   0  -1    0.00    3.03
  15   0  -2   -0.00    2.87
  15   0  -3   12.69    5.47
 -15   0   4   -0.00    2.65
  15   0  -4    0.49    2.12
 -15   0   5    0.00    2.88
  15   0  -5   -0.00    1.99
 -15   0   6    0.00    3.44
  15   0  -6    0.70    2.79
 -15   0   7    1.01    3.05
  15   0  -7    1.72    2.73
 -15   0   8    3.11    3.62
  15   0  -8    0.00    2.10
 -15   0   9   14.03    6.41
  15   0  -9    8.52    4.38
 -15   0  10   -0.00    3.55
  15   0 -10    0.51    2.67
 -15   0  11    1.41    3.61
  15   0 -11   -0.00    2.18
 -15   0  12   -0.00    3.38
  15   0 -12    0.14    2.32
 -15   0  13   -0.00    2.64
  15   0 -13    0.62    2.50
 -15   0  14   -0.00    3.50
  15   0 -14    0.02    1.82
 -15   0  15    4.80    4.34
  15   0 -15    7.43    3.91
 -15   0  16    0.57    2.94
  15   0 -16    1.21    2.66
 -15   0  17   -0.00    2.91
  15   0 -17    2.83    3.26
  15  -1  -1    2.74    3.18
  15   1  -1    5.37    4.41
  15  -1  -2    1.63    3.45
  15   1  -2    3.15    3.10
  15  -1  -3    2.59    3.88
  15   1  -3    1.11    2.66
 -15   1   4    1.27    4.12
  15  -1  -4    0.57    2.23
  15   1  -4   -0.00    2.80
 -15  -1   4   -0.00    2.43
 -15   1   5    0.00    3.94
  15  -1  -5    4.01    3.88
  15   1  -5    4.20    3.60
 -15  -1   5    4.09    4.21
 -15   1   6   -0.00    2.60
  15  -1  -6   -0.00    2.68
  15   1  -6   -0.00    2.56
 -15  -1   6   -0.00    3.74
 -15   1   7    3.79    4.36
  15  -1  -7    1.54    3.35
  15   1  -7    6.51    3.83
 -15  -1   7    4.61    3.97
 -15   1   8   -0.00    2.70
  15  -1  -8    1.70    2.85
  15   1  -8    0.07    2.68
 -15  -1   8    0.00    3.14
 -15   1   9    0.00    2.94
  15  -1  -9    0.00    2.25
  15   1  -9    0.00    2.91
 -15  -1   9   -0.00    2.36
 -15   1  10    0.00    2.66
  15  -1 -10   -0.00    2.08
  15   1 -10   -0.00    2.61
 -15  -1  10   -0.00    3.00
 -15   1  11    8.24    4.62
  15  -1 -11    6.30    4.68
  15   1 -11    1.12    2.09
 -15  -1  11   -0.00    3.18
 -15   1  12    2.54    3.37
  15  -1 -12   -0.00    2.75
  15   1 -12    0.02    2.64
 -15  -1  12    0.44    2.83
 -15   1  13   -0.00    2.94
  15  -1 -13   -0.00    2.63
  15   1 -13    0.03    2.11
 -15  -1  13    0.00    3.74
 -15   1  14   -0.00    2.53
  15  -1 -14   -0.00    2.03
  15   1 -14   -0.00    2.28
 -15  -1  14   -0.00    2.95
 -15   1  15    0.94    2.91
  15  -1 -15    0.00    2.73
  15   1 -15    1.64    2.45
 -15  -1  15    6.97    4.75
 -15   1  16    0.00    2.55
  15  -1 -16    1.89    3.72
  15   1 -16    0.84    2.26
 -15  -1  16    2.05    2.78
  15  -1 -17    0.78    1.78
  15   1 -17    1.60    2.73
 -15  -1  17    2.35    3.27
  15  -2  -1    6.59    3.99
  15   2  -1    1.63    2.93
  15  -2  -2   -0.00    2.53
  15   2  -2    0.00    2.59
  15  -2  -3    4.94    3.94
  15   2  -3    7.27    5.38
 -15   2   4   -0.00    3.07
  15  -2  -4    0.27    2.39
  15   2  -4    1.82    2.91
 -15   2   5   -0.00    2.38
  15  -2  -5    0.00    2.63
  15   2  -5    0.45    2.59
 -15  -2   5    0.93    3.58
 -15   2   6   -0.00    3.21
  15  -2  -6   -0.00    1.63
  15   2  -6    0.16    2.33
 -15  -2   6    1.80    3.44
 -15   2   7    6.36    5.67
  15  -2  -7    7.12    4.58
  15   2  -7    5.77    3.87
 -15  -2   7    7.07    4.50
 -15   2   8   -0.00    2.24
  15  -2  -8   -0.00    1.99
  15   2  -8    0.53    2.87
 -15  -2   8    1.22    3.98
 -15   2   9    1.78    4.19
  15  -2  -9    0.90    2.53
  15   2  -9    5.86    3.73
 -15  -2   9    2.22    3.43
 -15   2  10    0.12    2.61
  15  -2 -10    1.15    3.10
  15   2 -10    3.56    3.37
 -15  -2  10    2.60    3.31
 -15   2  11   -0.00    1.57
  15  -2 -11   -0.00    3.13
  15   2 -11   -0.00    2.45
 -15  -2  11   -0.00    3.00
 -15   2  12   -0.00    3.10
  15  -2 -12    1.91    3.21
  15   2 -12    1.59    2.73
 -15  -2  12    0.93    2.22
 -15   2  13    4.21    4.08
  15  -2 -13    1.51    2.78
  15   2 -13    1.76    2.65
 -15  -2  13    5.56    4.26
 -15   2  14    1.24    3.59
  15  -2 -14    5.66    4.18
  15   2 -14    7.02    3.92
 -15  -2  14    1.46    2.86
 -15   2  15    1.76    3.68
  15  -2 -15    7.17    4.28
  15   2 -15    2.29    2.92
 -15  -2  15    7.10    4.62
 -15   2  16    0.99    2.65
  15  -2 -16    0.37    2.04
  15   2 -16   -0.00    2.97
 -15  -2  16   -0.00    2.77
  15   2 -17    3.70    2.91
 -15  -2  17    3.07    3.19
  15   2 -18    0.00    2.57
  15  -3  -1    2.17    3.36
  15   3  -1    2.08    3.31
  15  -3  -2    0.00    2.60
  15   3  -2    0.00    2.42
  15  -3  -3   -0.00    2.67
  15   3  -3    4.96    3.44
 -15   3   4   -0.00    2.95
  15  -3  -4    1.09    3.16
  15   3  -4    0.17    2.63
 -15   3   5   -0.00    2.68
  15  -3  -5    1.26    3.27
  15   3  -5    2.91    3.39
 -15   3   6    2.81    3.53
  15  -3  -6    0.73    3.97
  15   3  -6    0.00    2.26
 -15  -3   6   -0.00    2.30
 -15   3   7   -0.00    2.48
  15  -3  -7    0.86    2.65
  15   3  -7   -0.00    2.92
 -15  -3   7    1.29    2.39
 -15   3   8    1.57    2.61
  15  -3  -8    4.18    3.60
  15   3  -8    6.34    4.05
 -15  -3   8   -0.00    3.65
 -15   3   9   -0.00    3.12
  15  -3  -9    2.29    3.50
  15   3  -9   -0.00    3.52
 -15  -3   9   -0.00    3.45
 -15   3  10   -0.00    2.50
  15  -3 -10    2.41    3.19
  15   3 -10    2.37    3.05
 -15  -3  10   -0.00    2.41
 -15   3  11    3.86    3.98
  15  -3 -11   13.00    5.68
  15   3 -11    7.58    4.13
 -15  -3  11   -0.00    3.27
 -15   3  12    2.78    4.21
  15  -3 -12    0.41    3.13
  15   3 -12    2.57    4.00
 -15  -3  12    1.29    2.57
 -15   3  13    1.89    3.42
  15  -3 -13    0.00    3.70
  15   3 -13   -0.00    2.45
 -15  -3  13   -0.00    3.44
 -15   3  14    1.22    2.68
  15  -3 -14   -0.00    2.92
  15   3 -14    1.78    2.50
 -15  -3  14    0.02    2.22
 -15   3  15    2.64    4.01
  15  -3 -15    5.98    3.63
  15   3 -15    0.74    3.01
 -15  -3  15    3.92    3.38
  15  -3 -16    2.59    3.18
  15   3 -16    1.55    2.87
 -15  -3  16   -0.00    3.09
  15   3 -17    0.21    2.78
  15   3 -18    1.31    2.72
  15  -4  -1   -0.00    3.01
  15   4  -1    2.16    2.76
  15  -4  -2    0.84    2.58
  15   4  -2    0.00    3.27
  15  -4  -3   -0.00    2.74
  15   4  -3    3.68    4.07
 -15   4   4    2.37    3.17
  15  -4  -4    1.58    2.83
  15   4  -4    7.86    4.88
 -15   4   5    0.00    3.67
  15  -4  -5    1.93    3.22
  15   4  -5    1.18    2.67
 -15   4   6    5.20    4.09
  15  -4  -6    3.24    3.41
  15   4  -6    1.57    2.40
 -15   4   7   -0.00    3.75
  15  -4  -7    0.33    2.65
  15   4  -7   -0.00    2.63
 -15  -4   7   -0.00    3.86
 -15   4   8    3.04    4.10
  15  -4  -8    1.77    2.80
  15   4  -8   -0.00    3.14
 -15  -4   8   -0.00    3.04
 -15   4   9    3.71    3.60
  15  -4  -9    2.42    3.14
  15   4  -9    5.71    3.43
 -15  -4   9    2.31    3.35
 -15   4  10    0.00    3.60
  15  -4 -10   -0.00    2.44
  15   4 -10    3.21    2.85
 -15  -4  10   -0.00    2.91
 -15   4  11   -0.00    3.44
  15  -4 -11    2.39    3.37
  15   4 -11   -0.00    2.56
 -15  -4  11   -0.00    3.11
 -15   4  12    5.55    4.53
  15  -4 -12   -0.00    2.33
  15   4 -12    1.08    2.26
 -15  -4  12   -0.00    2.79
 -15   4  13    3.77    4.26
  15  -4 -13    2.89    2.90
  15   4 -13    9.75    4.40
 -15  -4  13    0.03    3.35
 -15   4  14    3.43    4.03
  15  -4 -14    0.00    2.52
  15   4 -14    6.08    3.85
 -15  -4  14   -0.00    2.38
  15  -4 -15    9.35    4.39
  15   4 -15    4.70    3.61
 -15  -4  15    1.82    3.39
 -15   4  16   -0.00    2.51
  15  -4 -16   -0.00    2.39
  15   4 -16    1.78    2.73
 -15  -4  16   -0.00    2.59
  15   4 -17    1.21    2.92
  15   4 -18    2.95    2.85
 -15   5   1    3.18    3.37
  15  -5  -1    0.20    2.65
  15   5  -1   -0.00    2.74
 -15   5   2   -0.00    2.15
  15  -5  -2   -0.00    2.44
  15   5  -2    1.28    3.07
 -15   5   3   -0.00    2.68
  15  -5  -3   -0.00    2.94
  15   5  -3    0.19    1.83
 -15   5   4    0.78    2.48
 -15   5   4    2.68    3.86
  15  -5  -4   -0.00    2.80
  15   5  -4   -0.00    2.73
 -15   5   5    1.96    3.71
 -15   5   5   -0.00    3.75
  15  -5  -5   -0.00    3.67
  15   5  -5   -0.00    2.38
 -15   5   6    7.78    4.15
 -15   5   6    0.00    3.22
  15  -5  -6    4.42    3.66
  15   5  -6    8.33    4.00
 -15   5   7    2.03    3.15
 -15   5   7    8.40    5.48
  15  -5  -7    2.88    3.32
  15   5  -7    3.35    3.18
 -15   5   8   -0.00    2.79
 -15   5   8    4.63    4.04
  15  -5  -8   -0.00    2.95
  15   5  -8    0.63    2.54
 -15  -5   8    2.34    3.80
 -15   5   9    0.51    2.91
 -15   5   9   -0.00    2.82
  15  -5  -9   -0.00    2.86
  15   5  -9   -0.00    2.33
 -15  -5   9    0.00    3.42
 -15   5  10   11.09    4.67
 -15   5  10    1.39    4.19
  15  -5 -10    1.89    2.85
  15   5 -10    0.09    1.58
 -15  -5  10   -0.00    3.31
 -15   5  11    6.20    4.04
 -15   5  11    0.00    3.70
  15   5 -11    5.13    3.20
 -15  -5  11    0.00    3.15
 -15   5  12    3.52    3.56
 -15   5  12   -0.00    3.86
  15   5 -12    0.00    2.43
 -15  -5  12    2.82    3.53
 -15   5  13    0.00    2.38
 -15   5  13    2.75    3.70
  15   5 -13    1.03    2.81
 -15  -5  13   -0.00    3.15
 -15   5  14    0.90    2.88
  15   5 -14    0.14    2.45
 -15  -5  14    0.59    3.04
 -15   5  15    1.11    3.10
  15   5 -15   -0.00    2.09
 -15  -5  15   -0.00    2.48
 -15   5  16    3.12    3.28
  15   5 -16    1.12    2.24
  15   5 -17    1.59    2.68
  15   5 -18    1.71    2.72
 -15   6   4   11.58    5.36
 -15   6   4    6.88    4.67
 -15   6   5    4.94    3.56
 -15   6   5    4.59    4.22
 -15   6   6    0.47    3.06
 -15   6   6    2.35    3.93
 -15   6   7   -0.00    3.40
 -15   6   7   -0.00    2.94
 -15   6   8    0.03    2.28
 -15   6   8   -0.00    3.68
 -15   6   9    1.03    2.09
 -15   6   9    6.01    4.55
 -15  -6   9   -0.00    2.72
 -15   6  10    0.74    2.22
 -15   6  10    2.32    3.75
 -15  -6  10   -0.00    2.71
 -15   6  11    2.34    3.40
 -15   6  11   -0.00    2.71
 -15  -6  11   -0.00    2.55
 -15   6  12   -0.00    2.50
 -15   6  12    0.61    3.05
 -15  -6  12    1.26    2.65
 -15   6  13    5.01    3.33
 -15  -6  13    2.18    2.91
 -15   6  14    2.01    3.49
 -15  -6  14    1.71    2.85
 -15   6  15    0.00    2.25
 -15   7   5   -0.00    3.22
 -15   7   6    1.89    4.54
 -15   7   7    0.58    2.57
 -15   7   8    1.88    3.20
 -15   7   9   -0.00    2.04
 -15   7  10    4.38    3.53
 -15   7  10    0.00    3.23
 -15  -7  10    1.41    3.19
 -15   7  11    0.94    2.32
 -15  -7  11   -0.00    3.13
 -15   7  12    0.80    2.33
 -15  -7  12    4.02    3.96
 -15   7  13   -0.00    2.46
 -15  -7  13    1.17    2.73
 -15   7  14   -0.00    2.31
 -15   7  15    0.07    2.16
 -15  -8  12    2.77    3.80
 -14   0   1    1.19    3.35
  14   0  -1    2.38    2.76
 -14   0   2    5.52    4.72
  14   0  -2   11.53    5.18
 -14   0   3   -0.00    2.89
  14   0  -3   -0.00    3.40
 -14   0   4    2.76    3.64
  14   0  -4   14.10    5.47
 -14   0   5   -0.00    3.08
  14   0  -5    4.32    3.30
 -14   0   6   -0.00    2.44
  14   0  -6    8.34    4.23
 -14   0   7   -0.00    2.88
  14   0  -7   -0.00    2.49
 -14   0   8    8.73    5.16
  14   0  -8    8.30    4.18
 -14   0   9    3.67    3.89
  14   0  -9    0.00    2.56
 -14   0  10   -0.00    3.11
  14   0 -10    0.81    2.03
 -14   0  11   -0.00    1.64
  14   0 -11    1.05    2.62
 -14   0  12    0.00    3.02
  14   0 -12    1.65    2.47
 -14   0  13   -0.00    2.94
  14   0 -13   -0.00    1.85
 -14   0  14    9.66    4.62
  14   0 -14    7.05    4.03
 -14   0  15   -0.00    2.70
  14   0 -15    0.08    1.46
 -14   0  16    0.80    2.73
  14   0 -16    0.64    2.20
 -14   0  17   -0.00    2.39
  14   0 -17   -0.00    2.65
 -14   0  18    5.34    4.11
  14   0 -18    0.14    2.15
 -14   0  19   -0.00    3.08
 -14   0  20    0.18    3.12
 -14   1   1    0.00    2.83
  14  -1  -1    2.41    2.79
  14   1  -1   -0.00    2.05
 -14   1   2    2.83    3.21
  14  -1  -2    0.00    2.16
  14   1  -2    0.00    2.68
 -14  -1   2    0.63    2.68
 -14   1   3   -0.00    2.76
  14  -1  -3    0.25    3.18
  14   1  -3    0.53    2.48
 -14  -1   3   -0.00    2.61
 -14   1   4    6.62    5.02
  14  -1  -4    3.37    3.53
  14   1  -4    3.75    3.30
 -14  -1   4    5.32    4.01
 -14   1   5    0.00    3.33
  14  -1  -5    0.46    2.92
  14   1  -5    1.31    2.38
 -14  -1   5    0.91    3.57
 -14   1   6   19.86    6.70
  14  -1  -6    8.30    4.47
  14   1  -6    8.68    4.36
 -14  -1   6    0.00    2.99
 -14   1   7    0.28    2.97
  14  -1  -7    3.02    3.01
  14   1  -7    0.78    2.24
 -14  -1   7    0.98    3.84
 -14   1   8    3.55    3.81
  14  -1  -8    0.00    2.86
  14   1  -8    0.00    1.89
 -14  -1   8    5.06    3.83
 -14   1   9    3.54    3.72
  14  -1  -9    0.14    2.34
  14   1  -9   -0.00    2.44
 -14  -1   9   -0.00    2.59
 -14   1  10    4.28    4.00
  14  -1 -10    1.37    2.40
  14   1 -10   16.53    5.32
 -14  -1  10    3.67    4.20
 -14   1  11    4.30    3.66
  14  -1 -11    0.53    2.65
  14   1 -11   -0.00    2.56
 -14  -1  11    1.72    2.66
 -14   1  12   -0.00    2.97
  14  -1 -12   -0.00    2.16
  14   1 -12    1.11    2.50
 -14  -1  12    4.50    4.00
 -14   1  13    3.75    3.71
  14  -1 -13    0.00    2.30
  14   1 -13    0.00    2.79
 -14  -1  13   -0.00    2.41
 -14   1  14    4.93    3.66
  14  -1 -14    3.83    2.81
  14   1 -14    3.95    3.19
 -14  -1  14   -0.00    3.15
 -14   1  15    1.81    3.65
  14  -1 -15    0.76    2.73
  14   1 -15    1.72    2.49
 -14  -1  15    0.17    2.71
 -14   1  16   12.31    5.22
  14  -1 -16    2.63    3.16
  14   1 -16    3.01    3.02
 -14  -1  16    2.33    3.48
 -14   1  17   -0.00    2.75
  14  -1 -17   -0.00    2.20
  14   1 -17    2.73    2.86
 -14  -1  17    2.08    3.08
 -14   1  18    1.30    2.32
  14   1 -18    1.26    2.20
 -14  -1  18   -0.00    2.64
 -14   1  19   -0.00    2.63
 -14  -1  19   -0.00    3.01
 -14   1  20    0.60    2.98
 -14  -1  20    2.10    2.55
 -14   2   1    1.98    3.50
  14  -2  -1   -0.00    2.32
  14   2  -1   -0.00    2.83
 -14   2   2    4.65    4.17
  14  -2  -2    8.48    4.78
  14   2  -2    9.64    4.70
 -14  -2   2   14.22    6.16
 -14   2   3   -0.00    2.46
  14  -2  -3    0.00    2.34
  14   2  -3   -0.00    2.60
 -14  -2   3    1.00    2.81
 -14   2   4    9.09    5.69
  14  -2  -4    4.16    4.17
  14   2  -4    1.23    3.49
 -14  -2   4   10.01    5.25
 -14   2   5   -0.00    2.83
  14  -2  -5   -0.00    2.37
  14   2  -5   -0.00    2.90
 -14  -2   5    3.78    4.14
 -14   2   6    4.96    4.08
  14  -2  -6    7.25    3.83
  14   2  -6    2.22    3.05
 -14  -2   6    0.00    3.63
 -14   2   7   -0.00    3.18
  14  -2  -7   -0.00    2.47
  14   2  -7   -0.00    2.43
 -14  -2   7    0.84    2.96
 -14   2   8    3.01    3.65
  14  -2  -8    7.68    4.14
  14   2  -8   -0.00    2.36
 -14  -2   8    6.80    4.63
 -14   2   9   -0.00    2.38
  14  -2  -9    2.60    2.88
  14   2  -9   -0.00    2.46
 -14  -2   9    0.00    2.12
 -14   2  10   -0.00    3.19
  14  -2 -10    3.76    3.17
  14   2 -10    0.72    1.71
 -14  -2  10   -0.00    2.67
 -14   2  11    0.70    4.12
  14  -2 -11    0.78    2.25
  14   2 -11    1.51    2.68
 -14  -2  11   -0.00    2.75
 -14   2  12    9.46    5.07
  14  -2 -12    0.96    2.72
  14   2 -12    8.20    4.02
 -14  -2  12    5.83    4.29
 -14   2  13    4.30    4.07
  14  -2 -13    0.27    3.07
  14   2 -13   -0.00    2.14
 -14  -2  13    2.78    3.36
 -14   2  14    4.68    4.28
  14  -2 -14    7.09    3.87
  14   2 -14    2.36    2.66
 -14  -2  14    1.45    3.17
 -14   2  15   -0.00    3.32
  14  -2 -15   -0.00    1.58
  14   2 -15   -0.00    2.37
 -14  -2  15    1.57    3.02
 -14   2  16   -0.00    2.88
  14  -2 -16    1.76    2.34
  14   2 -16    0.36    1.85
 -14  -2  16   -0.00    2.79
 -14   2  17    3.75    3.85
  14  -2 -17   -0.00    2.16
  14   2 -17    0.12    1.99
 -14  -2  17    3.18    4.17
 -14   2  18    1.84    3.30
  14   2 -18    2.73    3.10
 -14  -2  18   11.78    5.14
 -14   2  19    0.00    3.49
 -14  -2  19    2.52    2.88
 -14   2  20    1.34    2.73
 -14  -2  20    6.07    4.22
 -14   3   1    1.74    3.59
  14  -3  -1    0.64    2.32
  14   3  -1    2.12    2.95
 -14   3   2   -0.00    2.98
  14  -3  -2   -0.00    2.59
  14   3  -2    1.07    3.17
 -14   3   3   -0.00    2.12
  14  -3  -3    2.97    3.19
  14   3  -3   -0.00    2.49
 -14  -3   3    2.04    2.68
 -14   3   4    0.49    2.99
  14  -3  -4    1.48    2.63
  14   3  -4    3.31    3.29
 -14  -3   4   -0.00    3.00
 -14   3   5   -0.00    2.74
  14  -3  -5    1.92    3.26
  14   3  -5    2.20    2.53
 -14  -3   5   -0.00    3.49
 -14   3   6    8.94    4.88
  14  -3  -6    3.80    3.72
  14   3  -6    9.15    4.31
 -14  -3   6   -0.00    3.06
 -14   3   7   -0.00    2.64
  14  -3  -7   -0.00    2.79
  14   3  -7    4.58    3.33
 -14  -3   7    0.70    2.84
 -14   3   8    3.45    3.65
  14  -3  -8   -0.00    1.97
  14   3  -8    2.20    2.68
 -14  -3   8    0.00    2.63
 -14   3   9    1.09    3.37
  14  -3  -9   -0.00    2.39
  14   3  -9    0.00    1.83
 -14  -3   9    0.43    3.28
 -14   3  10    6.03    4.62
  14  -3 -10    2.85    3.73
  14   3 -10    7.46    3.76
 -14  -3  10    7.33    5.10
 -14   3  11    0.56    3.12
  14  -3 -11    2.42    3.47
  14   3 -11    0.92    2.98
 -14  -3  11    6.20    4.32
 -14   3  12    0.43    3.64
  14  -3 -12    0.26    1.63
  14   3 -12    0.00    2.56
 -14  -3  12   -0.00    2.56
 -14   3  13    2.03    2.92
  14  -3 -13    1.63    3.06
  14   3 -13   -0.00    2.03
 -14  -3  13    0.26    2.81
 -14   3  14    2.76    3.50
  14  -3 -14    0.82    2.75
  14   3 -14   -0.00    2.69
 -14  -3  14   -0.00    2.93
 -14   3  15    1.40    3.84
  14  -3 -15   -0.00    2.39
  14   3 -15    3.12    3.09
 -14  -3  15    1.26    3.13
 -14   3  16    2.35    3.66
  14  -3 -16    0.67    2.86
  14   3 -16    2.22    2.98
 -14  -3  16    5.02    4.45
 -14   3  17   -0.00    2.38
  14  -3 -17   -0.00    2.31
  14   3 -17    0.98    2.54
 -14  -3  17    2.18    3.36
 -14   3  18   -0.00    2.60
  14   3 -18    2.37    3.10
 -14  -3  18   -0.00    2.48
 -14   3  19    3.19    3.02
  14   3 -19    2.15    3.09
 -14  -3  19   -0.00    2.70
 -14  -3  20    6.08    3.89
 -14   4   1    9.04    5.28
  14  -4  -1    3.61    3.83
  14   4  -1    4.78    3.83
 -14   4   2    7.10    5.30
  14  -4  -2    8.69    4.56
  14   4  -2    4.41    3.34
 -14   4   3    0.04    3.31
  14  -4  -3    2.20    2.60
  14   4  -3    0.00    2.70
 -14   4   4   -0.00    3.11
  14  -4  -4   -0.00    2.86
  14   4  -4    4.37    3.21
 -14  -4   4    0.00    3.33
 -14   4   5   -0.00    3.04
  14  -4  -5    1.29    2.23
  14   4  -5    0.85    2.09
 -14  -4   5    1.49    2.64
 -14   4   6    1.75    2.88
  14  -4  -6    0.09    2.59
  14   4  -6    2.22    2.95
 -14  -4   6    0.85    2.68
 -14   4   7    2.54    3.78
  14  -4  -7    2.78    3.03
  14   4  -7    6.17    3.77
 -14   4   8   -0.00    2.96
  14  -4  -8    0.00    2.31
  14   4  -8    2.62    3.02
 -14  -4   8    1.27    2.27
 -14   4   9   -0.00    3.27
  14  -4  -9    0.76    2.44
  14   4  -9    1.06    2.26
 -14  -4   9    6.94    4.32
 -14   4  10    9.72    5.11
  14  -4 -10    0.14    2.76
  14   4 -10    1.89    2.75
 -14  -4  10    7.72    4.79
 -14   4  11   -0.00    2.60
  14  -4 -11    0.90    2.66
  14   4 -11   -0.00    2.25
 -14  -4  11    0.00    2.54
 -14   4  12    6.24    4.55
  14  -4 -12    2.21    3.53
  14   4 -12    9.55    4.80
 -14  -4  12   10.75    5.38
 -14   4  13    3.97    4.44
  14  -4 -13    0.52    2.41
  14   4 -13    8.46    4.06
 -14  -4  13    3.96    3.10
 -14   4  14   -0.00    2.98
  14  -4 -14    4.51    3.80
  14   4 -14    5.76    3.64
 -14  -4  14    0.26    2.45
 -14   4  15    0.49    3.43
  14  -4 -15    2.64    2.67
  14   4 -15   -0.00    1.99
 -14  -4  15   -0.00    3.14
 -14   4  16    0.00    2.68
  14  -4 -16    5.21    3.35
  14   4 -16    5.02    3.40
 -14  -4  16    1.35    2.54
 -14   4  17    1.17    2.56
 -14   4  17    1.15    3.08
  14   4 -17   -0.00    2.40
 -14  -4  17    0.00    2.44
 -14   4  18    1.04    2.63
  14   4 -18    0.00    2.28
 -14  -4  18   -0.00    2.67
  14   4 -19    1.39    2.75
 -14  -4  19   -0.00    2.76
 -14   5   1    7.83    4.36
 -14   5   1    0.87    3.15
  14  -5  -1    8.19    5.04
  14   5  -1    2.15    2.83
 -14   5   2    0.00    2.34
 -14   5   2    2.09    3.35
  14  -5  -2    2.44    3.84
  14   5  -2    0.89    2.74
 -14   5   3    0.66    2.45
 -14   5   3    0.29    3.11
  14  -5  -3    0.19    2.61
  14   5  -3    2.57    2.61
 -14   5   4   -0.00    2.47
 -14   5   4    0.22    2.45
  14  -5  -4   -0.00    2.92
  14   5  -4    2.12    2.71
 -14   5   5    8.05    4.37
 -14   5   5    6.17    4.71
  14  -5  -5    3.72    3.41
  14   5  -5    7.64    4.44
 -14  -5   5   -0.00    2.99
 -14   5   6    5.37    4.04
 -14   5   6    4.16    4.15
  14  -5  -6    2.03    3.25
  14   5  -6    0.25    2.14
 -14  -5   6    0.72    3.02
 -14   5   7   -0.00    2.38
 -14   5   7   -0.00    3.73
  14  -5  -7   -0.00    2.80
  14   5  -7   -0.00    2.80
 -14  -5   7    0.43    2.96
 -14   5   8    3.39    3.54
 -14   5   8    0.00    3.65
  14  -5  -8    0.00    1.97
  14   5  -8    4.14    3.26
 -14  -5   8   -0.00    2.41
 -14   5   9   14.79    5.57
 -14   5   9    0.00    2.96
  14  -5  -9    0.77    2.72
  14   5  -9    2.67    3.09
 -14  -5   9    8.61    4.71
 -14   5  10   10.02    4.97
 -14   5  10    7.63    4.71
  14  -5 -10    2.24    3.62
  14   5 -10   11.06    4.59
 -14  -5  10   11.22    5.58
 -14   5  11    3.38    3.13
 -14   5  11    3.50    4.19
  14  -5 -11   -0.00    2.00
  14   5 -11   -0.00    2.10
 -14  -5  11    1.52    3.26
 -14   5  12   -0.00    3.15
 -14   5  12    5.86    4.65
  14   5 -12    1.61    2.76
 -14  -5  12    0.00    2.91
 -14   5  13   -0.00    2.21
 -14   5  13    2.60    3.54
  14   5 -13   -0.00    2.34
 -14  -5  13    0.81    2.90
 -14   5  14   -0.00    3.07
 -14   5  14   -0.00    2.82
  14   5 -14   -0.00    1.78
 -14  -5  14    2.64    3.40
 -14   5  15    2.22    3.17
 -14   5  15    0.00    3.69
  14   5 -15    2.52    2.93
 -14  -5  15    2.30    3.58
 -14   5  16    0.00    2.52
 -14   5  16    3.63    3.45
  14   5 -16    3.04    2.83
 -14  -5  16    6.21    3.97
 -14   5  17   -0.00    3.26
 -14   5  17   -0.00    2.61
  14   5 -17    0.64    2.18
 -14  -5  17   -0.00    2.21
  14   5 -18    0.41    1.60
 -14  -5  18   -0.00    2.54
  14   5 -19   -0.00    2.00
 -14  -5  19   -0.00    2.76
 -14   6   1    7.66    4.50
  14   6  -1    0.00    2.63
 -14   6   2    1.53    2.80
 -14   6   2   -0.00    3.45
  14   6  -2   -0.00    2.44
 -14   6   3    3.44    3.33
 -14   6   3    1.55    3.32
  14   6  -3    3.08    2.92
 -14   6   4   10.80    4.47
 -14   6   4    7.08    5.13
  14   6  -4    6.32    4.25
 -14   6   5    2.01    3.07
 -14   6   5    1.63    3.32
  14   6  -5    0.00    2.75
 -14   6   6    4.62    3.40
 -14   6   6    0.00    2.55
  14   6  -6    3.80    2.89
 -14  -6   6    0.23    2.77
 -14   6   7   14.91    5.52
 -14   6   7    4.33    4.39
  14   6  -7    0.60    2.37
 -14  -6   7    1.60    2.82
 -14   6   8    1.16    2.45
 -14   6   8   -0.00    2.91
  14   6  -8   -0.00    2.23
 -14  -6   8    1.21    2.90
 -14   6   9    4.28    3.33
 -14   6   9    4.74    3.90
  14   6  -9    4.34    3.23
 -14  -6   9    2.51    3.36
 -14   6  10   -0.00    2.41
 -14   6  10   -0.00    3.39
  14   6 -10   -0.00    2.27
 -14  -6  10    0.00    3.00
 -14   6  11    2.99    2.95
 -14   6  11    0.70    2.93
  14   6 -11    6.28    3.69
 -14  -6  11    3.01    3.32
 -14   6  12    2.85    3.34
 -14   6  12    6.84    4.93
  14   6 -12    2.62    3.58
 -14  -6  12    3.00    3.68
 -14   6  13   -0.00    3.05
 -14   6  13   -0.00    2.61
  14   6 -13    3.13    3.24
 -14  -6  13   -0.00    2.67
 -14   6  14    0.00    2.48
 -14   6  14   -0.00    3.70
  14   6 -14    1.88    2.82
 -14  -6  14   -0.00    3.08
 -14   6  15    3.74    3.60
 -14   6  15    3.40    3.88
  14   6 -15    0.29    1.87
 -14  -6  15   -0.00    3.22
 -14   6  16   -0.00    2.24
 -14   6  16    4.77    3.72
  14   6 -16   -0.00    1.99
 -14  -6  16   -0.00    3.28
  14   6 -17    0.33    2.67
 -14  -6  17    0.00    3.81
  14   6 -18    0.00    2.49
 -14  -6  18    1.24    2.56
  14   6 -19    0.75    2.60
 -14   7   1    6.55    3.99
  14   7  -1    1.98    2.60
 -14   7   2   -0.00    2.43
 -14   7   2    2.58    4.75
  14   7  -2   -0.00    2.27
 -14   7   3   -0.00    2.43
 -14   7   3   -0.00    3.13
  14   7  -3    0.42    1.88
 -14   7   4    3.93    3.52
 -14   7   4    4.87    5.92
  14   7  -4   -0.00    2.56
 -14   7   5    8.74    5.09
 -14   7   5    4.09    4.26
  14   7  -5   11.31    4.62
 -14   7   6    0.00    2.62
 -14   7   6    5.30    5.10
  14   7  -6    4.01    3.28
 -14   7   7    1.89    2.80
 -14   7   7    0.01    3.10
  14   7  -7    1.90    2.70
 -14   7   8    0.76    3.57
 -14   7   8    0.00    3.24
  14   7  -8    4.26    3.49
 -14  -7   8    4.23    4.03
 -14   7   9    1.90    3.04
 -14   7   9    0.14    3.89
  14   7  -9    3.43    3.35
 -14  -7   9    2.35    3.78
 -14   7  10   -0.00    2.87
 -14   7  10    1.91    3.56
  14   7 -10    0.34    3.02
 -14  -7  10   -0.00    2.81
 -14   7  11    0.00    2.48
 -14   7  11    3.05    4.40
  14   7 -11    4.35    2.91
 -14  -7  11    3.63    4.17
 -14   7  12    0.04    1.86
 -14   7  12   -0.00    3.66
  14   7 -12   -0.00    2.16
 -14  -7  12    0.00    2.94
 -14   7  13    0.13    2.02
 -14   7  13    1.58    2.90
  14   7 -13    2.64    3.03
 -14  -7  13   -0.00    3.11
 -14   7  14   -0.00    2.69
 -14   7  14    7.04    4.97
  14   7 -14   -0.43    2.53
 -14  -7  14    0.66    2.65
 -14   7  15    4.59    3.40
 -14   7  15    1.14    3.16
  14   7 -15    4.07    3.14
 -14  -7  15    8.88    4.78
 -14   7  16    0.87    2.08
  14   7 -16    1.23    2.49
 -14  -7  16    1.20    2.94
  14   7 -17    4.63    3.45
 -14  -7  17    2.22    3.66
  14   7 -18   -0.00    1.68
  14   7 -19    3.70    2.88
 -14   8   1    5.81    3.86
  14   8  -1    3.36    3.28
 -14   8   2    0.24    2.33
  14   8  -2   -0.00    2.34
 -14   8   3    5.13    3.82
  14   8  -3    1.13    2.72
 -14   8   4    0.17    2.11
  14   8  -4    0.94    2.22
 -14   8   5    3.59    3.08
  14   8  -5    0.00    2.40
 -14   8   6    3.14    3.93
  14   8  -6    0.00    2.34
 -14   8   7   10.43    4.79
  14   8  -7    7.23    4.25
 -14   8   8   -0.00    2.73
  14   8  -8    2.18    3.06
 -14   8   9    3.26    3.26
  14   8  -9    5.41    3.64
 -14  -8   9    2.45    3.49
 -14   8  10    4.38    3.49
  14   8 -10    3.05    3.32
 -14  -8  10    4.22    3.45
 -14   8  11    3.33    3.31
 -14   8  11   -0.00    3.57
  14   8 -11    0.83    2.71
 -14  -8  11    4.80    4.00
 -14   8  12    1.96    3.28
 -14   8  12   -0.00    2.90
  14   8 -12    0.02    2.49
 -14  -8  12    1.79    2.97
 -14   8  13    9.81    4.35
 -14   8  13    0.90    3.50
  14   8 -13    1.04    2.86
 -14  -8  13    2.32    3.17
 -14   8  14    0.00    2.08
  14   8 -14   -0.00    2.31
 -14  -8  14    0.66    3.63
 -14   8  15    1.23    2.84
  14   8 -15    0.00    2.04
 -14  -8  15    1.92    3.04
  14   8 -16   -0.00    2.25
 -14  -8  16    0.30    2.99
  14   8 -17   -0.00    2.38
  14   8 -18    0.59    2.23
  14   8 -19    1.06    2.31
  14   8 -20   -0.00    2.39
 -14   9   5    7.44    4.56
 -14   9   6    0.29    2.71
 -14   9   7   -0.00    2.42
 -14   9   8   -0.00    2.66
 -14   9   9    0.16    2.58
 -14   9  10    1.70    3.32
 -14   9  11    4.50    3.66
 -14  -9  11    9.09    5.16
 -14   9  12    0.04    2.81
 -14  -9  12    1.63    3.24
 -14   9  13    3.08    3.33
 -14  -9  13   -0.00    3.11
 -14   9  14   -0.00    2.83
 -14  -9  14    0.29    2.88
 -14   9  15    9.10    4.72
 -14  -9  15    3.75    4.07
 -14 -10  13    3.72    3.85
 -13   0   1   26.01    7.94
  13   0  -1   24.03    7.17
 -13   0   2   -0.00    2.83
  13   0  -2   -0.00    2.24
 -13   0   3    1.87    2.60
  13   0  -3    8.08    4.13
 -13   0   4   -0.00    2.20
  13   0  -4   -0.00    3.57
 -13   0   5    3.17    3.72
  13   0  -5    5.71    3.65
 -13   0   6    1.36    3.43
  13   0  -6   -0.00    2.60
 -13   0   7   19.78    6.71
  13   0  -7   15.90    5.20
 -13   0   8    4.63    3.69
  13   0  -8    0.70    2.02
 -13   0   9    6.09    4.71
  13   0  -9    2.42    3.27
 -13   0  10   -0.00    1.90
  13   0 -10    0.71    2.53
 -13   0  11   11.26    5.74
  13   0 -11   17.90    5.64
 -13   0  12    2.49    3.54
  13   0 -12   -0.00    2.01
 -13   0  13    5.77    4.47
  13   0 -13   15.46    5.18
 -13   0  14    2.86    3.59
  13   0 -14    0.00    2.22
 -13   0  15    1.78    2.91
  13   0 -15    2.18    2.87
 -13   0  16    3.73    3.35
  13   0 -16    1.51    2.07
 -13   0  17    5.72    3.76
  13   0 -17    8.93    4.39
 -13   0  18   -0.00    2.17
  13   0 -18   -0.00    2.36
 -13   0  19    1.16    3.02
 -13   0  20    0.49    2.34
 -13   0  21    0.94    2.74
 -13   0  22    0.13    2.29
 -13   0  23    3.79    3.94
 -13   0  24    0.00    2.70
 -13   1   1    1.74    2.93
  13  -1  -1    2.74    3.19
  13   1  -1    8.84    4.12
 -13  -1   1    2.86    3.71
 -13   1   2    2.65    4.24
  13  -1  -2    0.75    2.85
  13   1  -2    3.47    3.78
 -13  -1   2    2.67    3.29
 -13   1   3    5.21    3.87
  13  -1  -3    0.18    2.63
  13   1  -3    4.95    3.58
 -13  -1   3    0.00    3.26
 -13   1   4    2.37    2.90
  13  -1  -4   -0.00    2.90
  13   1  -4    2.98    3.76
 -13  -1   4    3.12    3.46
 -13   1   5   33.72    9.01
  13  -1  -5   35.05    7.80
  13   1  -5   29.18    7.22
 -13  -1   5   18.71    6.87
 -13   1   6    1.45    3.34
  13  -1  -6   -0.00    2.25
  13   1  -6    3.23    3.35
 -13  -1   6   -0.00    2.88
 -13   1   7    2.76    3.53
  13  -1  -7    2.25    3.16
  13   1  -7    0.72    2.21
 -13  -1   7    2.89    3.24
 -13   1   8    0.28    2.36
  13  -1  -8    0.73    2.56
  13   1  -8   -0.00    2.37
 -13  -1   8   -0.00    2.02
 -13   1   9   30.88    8.28
  13  -1  -9   14.60    5.20
  13   1  -9   12.29    5.07
 -13  -1   9   19.51    6.63
 -13   1  10    0.00    2.97
  13  -1 -10    1.90    2.50
  13   1 -10   -0.00    2.32
 -13  -1  10   -0.00    3.45
 -13   1  11    1.53    3.09
  13  -1 -11    7.02    4.00
  13   1 -11    0.84    1.93
 -13  -1  11    2.81    3.47
 -13   1  12    0.25    2.48
  13  -1 -12    4.17    3.14
  13   1 -12    0.17    1.37
 -13  -1  12    1.77    3.32
 -13   1  13    2.96    3.48
  13  -1 -13    1.82    2.20
  13   1 -13    1.76    2.72
 -13  -1  13    0.00    2.75
 -13   1  14   -0.00    2.66
  13  -1 -14   -0.00    2.22
  13   1 -14    1.60    1.84
 -13  -1  14    0.00    2.51
 -13   1  15    6.19    3.92
  13  -1 -15   16.00    5.33
  13   1 -15    6.51    3.94
 -13  -1  15   11.14    4.95
 -13   1  16    1.21    2.80
  13  -1 -16   -0.00    1.98
  13   1 -16   -0.00    1.84
 -13  -1  16    0.90    2.95
 -13   1  17    0.16    3.09
  13  -1 -17   -0.00    1.64
  13   1 -17   -0.00    2.12
 -13  -1  17   -0.00    2.89
 -13   1  18   -0.00    2.77
  13  -1 -18   -0.00    2.32
  13   1 -18    0.63    2.29
 -13  -1  18    0.49    2.43
 -13   1  19    7.25    4.24
  13   1 -19    3.07    2.78
 -13  -1  19    5.65    4.77
 -13   1  20    2.56    2.73
 -13  -1  20    0.00    2.42
 -13   1  21    6.76    4.22
 -13  -1  21    3.12    3.28
 -13   1  22    2.05    2.82
 -13  -1  22   -0.00    3.05
 -13   1  23    1.22    2.18
 -13  -1  23    0.14    2.33
 -13   1  24    2.64    3.31
 -13  -1  24    0.00    2.62
 -13   2   1   32.56    8.86
  13  -2  -1   15.59    5.50
  13   2  -1   18.23    6.16
 -13  -2   1    6.12    4.67
 -13   2   2   -0.00    3.10
  13  -2  -2    0.00    1.86
  13   2  -2   -0.00    2.28
 -13  -2   2   -0.00    2.50
 -13   2   3    0.00    2.77
  13  -2  -3    9.90    5.14
  13   2  -3    3.15    3.13
 -13  -2   3    6.87    4.46
 -13   2   4   -0.00    2.66
  13  -2  -4    0.82    2.29
  13   2  -4   -0.00    2.40
 -13  -2   4    0.64    3.02
 -13   2   5    6.04    4.37
  13  -2  -5    2.48    2.70
  13   2  -5    0.22    2.96
 -13  -2   5    3.15    3.19
 -13   2   6   -0.00    2.62
  13  -2  -6    4.73    3.61
  13   2  -6    1.52    1.98
 -13  -2   6    0.47    3.31
 -13   2   7   10.12    5.67
  13  -2  -7   13.47    5.24
  13   2  -7   15.93    5.45
 -13  -2   7   18.23    6.61
 -13   2   8    0.89    3.88
  13  -2  -8    2.74    3.10
  13   2  -8    2.88    2.98
 -13  -2   8    0.44    2.66
 -13   2   9   -0.00    3.27
  13  -2  -9    2.90    2.97
 -13  -2   9   -0.00    2.66
 -13   2  10    0.60    2.55
  13  -2 -10   -0.00    2.39
  13   2 -10    0.34    1.98
 -13  -2  10    2.21    3.24
 -13   2  11   16.17    6.06
  13  -2 -11   13.53    5.12
  13   2 -11    5.77    3.91
 -13  -2  11   14.68    5.97
 -13   2  12   -0.00    3.55
  13  -2 -12    4.57    3.23
  13   2 -12    5.63    3.60
 -13  -2  12   -0.00    2.89
 -13   2  13    3.59    3.55
  13  -2 -13    6.16    3.85
  13   2 -13    0.17    1.98
 -13  -2  13    4.74    4.66
 -13   2  14    2.13    3.32
  13  -2 -14   -0.00    2.34
  13   2 -14    0.97    2.45
 -13  -2  14    0.00    2.40
 -13   2  15    1.56    2.83
  13  -2 -15   10.25    4.17
  13   2 -15    4.15    3.08
 -13  -2  15    0.00    3.27
 -13   2  16    2.22    2.88
  13  -2 -16    3.71    3.29
  13   2 -16    1.17    2.39
 -13  -2  16    0.96    2.99
 -13   2  17    5.05    3.84
  13  -2 -17    5.40    3.57
  13   2 -17    0.25    2.03
 -13  -2  17    0.00    3.26
 -13   2  18    0.74    2.90
  13  -2 -18    1.12    2.50
  13   2 -18   -0.00    2.54
 -13  -2  18    0.00    2.71
 -13   2  19   -0.00    2.33
  13   2 -19    0.73    1.88
 -13  -2  19    4.32    3.23
 -13   2  20   -0.00    2.78
 -13  -2  20    0.78    2.26
 -13   2  21    4.97    4.21
 -13  -2  21    3.93    3.36
 -13   2  22    1.37    2.25
 -13  -2  22    0.77    2.70
 -13   2  23    9.19    4.41
 -13  -2  23    5.34    3.85
 -13  -2  24    0.37    2.23
 -13   3   1    3.42    4.17
  13  -3  -1    5.12    3.76
  13   3  -1    2.14    2.50
 -13  -3   1    2.00    3.40
 -13   3   2    0.00    1.98
  13  -3  -2    0.85    2.24
  13   3  -2    2.92    2.54
 -13  -3   2   -0.00    2.54
 -13   3   3    5.51    4.01
  13  -3  -3    4.36    3.66
  13   3  -3    4.91    3.45
 -13  -3   3    7.92    4.52
 -13   3   4    1.46    2.84
  13  -3  -4    0.00    2.68
  13   3  -4    5.84    3.88
 -13  -3   4   -0.00    3.07
 -13   3   5    9.02    4.94
  13  -3  -5    9.74    4.50
  13   3  -5   10.27    4.31
 -13  -3   5    6.25    4.31
 -13   3   6    4.30    3.66
  13  -3  -6    4.71    3.57
  13   3  -6    2.21    2.86
 -13  -3   6    2.25    3.12
 -13   3   7    2.02    3.41
  13  -3  -7    0.26    2.65
  13   3  -7   -0.00    2.05
 -13  -3   7    3.87    3.66
 -13   3   8   -0.00    2.39
  13  -3  -8    3.39    3.01
  13   3  -8    1.71    2.10
 -13  -3   8    0.00    3.29
 -13   3   9    4.58    3.77
  13  -3  -9    2.46    3.08
  13   3  -9    4.10    3.23
 -13  -3   9   11.25    5.36
 -13   3  10    7.30    4.46
  13  -3 -10    1.46    3.19
  13   3 -10    3.83    2.89
 -13  -3  10    5.73    4.15
 -13   3  11    3.34    4.49
  13  -3 -11    5.35    3.57
  13   3 -11   -0.00    2.66
 -13  -3  11    5.61    4.00
 -13   3  12   -0.00    3.28
  13  -3 -12    0.05    1.82
  13   3 -12    0.72    2.02
 -13  -3  12    3.02    3.55
 -13   3  13   -0.00    2.31
  13  -3 -13    0.74    2.71
  13   3 -13    0.00    2.14
 -13  -3  13    1.52    2.86
 -13   3  14    1.65    3.14
  13  -3 -14    3.37    3.15
  13   3 -14    2.36    2.96
 -13  -3  14    0.00    3.08
 -13   3  15    4.88    4.32
  13  -3 -15    6.13    4.14
  13   3 -15   16.71    5.19
 -13  -3  15   10.20    4.60
 -13   3  16    3.09    2.97
  13  -3 -16    0.36    2.24
  13   3 -16    1.91    2.26
 -13  -3  16    3.40    3.51
 -13   3  17   -0.00    3.18
  13  -3 -17    0.52    2.34
  13   3 -17    0.17    1.68
 -13  -3  17   -0.00    2.69
 -13   3  18   -0.00    1.92
  13   3 -18    2.52    2.62
 -13  -3  18    0.63    2.73
 -13   3  19    6.25    4.62
  13   3 -19   10.66    4.41
 -13  -3  19    8.39    4.22
 -13   3  20    2.98    3.52
 -13  -3  20    2.06    2.99
 -13   3  21   -0.00    2.76
 -13  -3  21   -0.00    2.40
 -13   3  22    0.00    1.93
 -13  -3  22    1.83    2.69
 -13   3  23    3.57    3.23
 -13  -3  23    1.36    2.21
 -13   4   1   12.24    5.64
  13  -4  -1    7.92    4.36
  13   4  -1   12.94    5.23
 -13  -4   1    2.39    3.36
 -13   4   2   -0.00    2.02
  13  -4  -2    6.57    4.65
  13   4  -2    6.49    3.65
 -13  -4   2    2.94    3.52
 -13   4   3    5.44    4.47
  13  -4  -3    5.24    3.54
  13   4  -3    2.44    2.62
 -13  -4   3    0.53    2.17
 -13   4   4   -0.00    2.34
  13  -4  -4   -0.00    2.85
  13   4  -4    0.00    2.77
 -13  -4   4   -0.00    2.36
 -13   4   5    1.41    3.00
  13  -4  -5   -0.00    2.54
  13   4  -5    1.84    2.34
 -13  -4   5    4.41    3.78
 -13   4   6    0.96    3.17
  13  -4  -6    1.96    3.04
  13   4  -6    3.35    2.94
 -13  -4   6   -0.00    2.64
 -13   4   7    4.92    4.27
  13  -4  -7   13.99    5.29
  13   4  -7   14.50    5.04
 -13  -4   7    5.08    3.87
 -13   4   8    0.83    2.92
  13  -4  -8    3.98    3.18
  13   4  -8    0.00    2.03
 -13  -4   8    0.83    2.83
 -13   4   9    1.98    3.44
  13  -4  -9   -0.00    2.10
  13   4  -9   -0.00    2.18
 -13  -4   9   -0.00    2.39
 -13   4  10    2.51    3.05
  13  -4 -10   -0.00    2.61
  13   4 -10    1.65    2.77
 -13  -4  10   -0.00    2.42
 -13   4  11   17.49    6.55
  13  -4 -11    2.87    2.97
  13   4 -11    4.31    3.67
 -13  -4  11    7.79    4.26
 -13   4  12    5.66    4.20
  13  -4 -12    1.41    2.57
  13   4 -12   18.09    5.31
 -13  -4  12   15.90    5.65
 -13   4  13    6.22    4.28
  13  -4 -13    4.36    3.85
  13   4 -13    9.04    4.19
 -13  -4  13    8.43    4.78
 -13   4  14   -0.00    2.37
  13  -4 -14   -0.00    1.73
  13   4 -14   -0.00    1.95
 -13  -4  14   -0.00    2.91
 -13   4  15    0.33    2.62
  13  -4 -15    2.08    2.52
  13   4 -15    1.65    2.44
 -13  -4  15    0.25    2.96
 -13   4  16    8.09    4.45
  13  -4 -16    0.74    1.83
  13   4 -16    0.00    1.84
 -13  -4  16    1.08    2.52
 -13   4  17    6.13    3.21
 -13   4  17    2.08    3.44
  13  -4 -17    1.12    2.26
  13   4 -17    1.70    2.74
 -13  -4  17    1.84    2.76
 -13   4  18    0.36    2.71
 -13   4  18    3.29    3.49
  13   4 -18   -0.00    2.23
 -13  -4  18    3.26    2.93
 -13   4  19   -0.00    2.62
  13   4 -19    0.84    2.36
 -13  -4  19    4.46    3.74
 -13   4  20    0.00    2.64
  13   4 -20    2.82    2.73
 -13  -4  20   -0.00    2.28
 -13   4  21    4.18    3.63
 -13  -4  21    0.84    2.48
 -13   4  22    0.00    2.88
 -13  -4  22    4.73    3.30
 -13  -4  23    3.66    3.37
 -13   5   1    1.51    2.91
 -13   5   1    3.25    4.08
  13  -5  -1    1.79    3.39
  13   5  -1    5.70    3.46
 -13   5   2    4.58    3.32
 -13   5   2    1.64    2.99
  13  -5  -2    3.95    3.43
  13   5  -2    2.76    3.30
 -13  -5   2    1.41    2.77
 -13   5   3    7.44    3.92
 -13   5   3   -0.00    4.05
  13  -5  -3    5.80    4.26
  13   5  -3    9.29    4.05
 -13  -5   3    6.37    4.13
 -13   5   4    1.80    3.24
 -13   5   4    1.40    3.82
  13  -5  -4    1.96    2.86
  13   5  -4   -0.00    2.18
 -13  -5   4   -0.00    2.61
 -13   5   5    7.53    4.16
 -13   5   5    3.69    4.51
  13  -5  -5    3.40    3.59
  13   5  -5    5.09    3.72
 -13  -5   5    5.29    4.18
 -13   5   6    2.47    2.60
 -13   5   6   -0.00    3.27
  13  -5  -6   -0.00    2.18
  13   5  -6   -0.00    2.16
 -13  -5   6    5.20    3.84
 -13   5   7    0.00    2.60
 -13   5   7    0.17    3.30
  13  -5  -7    1.44    2.81
  13   5  -7    1.39    2.96
 -13  -5   7    0.78    3.09
 -13   5   8    0.00    3.12
 -13   5   8    1.78    2.86
  13  -5  -8    4.48    3.08
  13   5  -8    0.00    2.60
 -13  -5   8    3.70    3.68
 -13   5   9    3.61    3.47
 -13   5   9   22.38    7.25
  13  -5  -9    7.54    4.70
  13   5  -9   13.42    5.00
 -13  -5   9    1.59    2.89
 -13   5  10    7.44    4.00
 -13   5  10   10.95    5.40
  13  -5 -10    7.31    4.56
  13   5 -10    6.40    3.94
 -13  -5  10    7.60    4.70
 -13   5  11    2.76    3.08
 -13   5  11    1.33    3.16
  13  -5 -11    8.78    4.11
  13   5 -11    2.06    3.15
 -13  -5  11    8.05    4.67
 -13   5  12    0.00    2.51
 -13   5  12    0.67    3.59
  13   5 -12    0.66    2.74
 -13  -5  12    1.50    2.39
 -13   5  13   -0.00    2.10
 -13   5  13   -0.00    2.16
  13   5 -13    1.62    2.95
 -13  -5  13    1.97    3.53
 -13   5  14    8.32    4.16
 -13   5  14    7.89    4.55
  13   5 -14    5.66    3.43
 -13  -5  14    4.81    4.01
 -13   5  15   12.80    4.89
 -13   5  15    6.35    4.39
  13   5 -15   15.77    5.14
 -13  -5  15   13.25    5.31
 -13   5  16    7.41    3.74
 -13   5  16    2.58    3.74
  13   5 -16    1.75    2.68
 -13  -5  16    2.05    3.28
 -13   5  17    2.10    3.06
 -13   5  17   -0.00    2.52
  13   5 -17    0.00    1.52
 -13  -5  17   -0.00    2.55
 -13   5  18    0.00    2.99
  13   5 -18    0.01    2.18
 -13  -5  18   -0.00    2.84
 -13   5  19    2.85    2.88
  13   5 -19    2.39    3.06
 -13  -5  19    3.99    3.87
 -13   5  20    0.87    3.39
  13   5 -20    3.03    2.73
 -13  -5  20    1.94    3.21
 -13   5  21    2.14    3.01
 -13  -5  21    1.44    3.37
 -13  -5  22    1.93    3.01
 -13   6   1    4.22    3.28
 -13   6   1   -0.00    3.01
  13   6  -1   13.76    4.89
 -13   6   2    2.22    2.89
 -13   6   2    5.94    4.38
  13   6  -2   -0.00    1.99
 -13   6   3   -0.00    2.34
 -13   6   3    1.49    2.41
  13   6  -3    0.00    2.36
 -13   6   4    8.80    4.07
 -13   6   4    5.98    4.94
  13   6  -4    1.84    3.06
 -13  -6   4    0.00    2.93
 -13   6   5    0.89    3.03
 -13   6   5    0.54    3.11
  13   6  -5    3.10    3.31
 -13  -6   5    2.87    3.33
 -13   6   6    5.84    4.18
 -13   6   6    6.11    4.46
  13   6  -6   11.94    4.82
 -13  -6   6   12.61    5.80
 -13   6   7    4.52    3.48
 -13   6   7   10.48    5.46
  13   6  -7    7.91    3.94
 -13  -6   7    2.40    3.46
 -13   6   8   19.58    5.86
 -13   6   8   11.00    5.72
  13   6  -8    8.61    4.19
 -13  -6   8    6.94    4.60
 -13   6   9    2.28    2.55
 -13   6   9   -0.00    2.97
  13   6  -9    2.88    3.14
 -13  -6   9    3.41    4.06
 -13   6  10    3.70    3.19
 -13   6  10    1.08    3.63
  13   6 -10    2.47    3.13
 -13  -6  10   -0.00    3.01
 -13   6  11   -0.00    3.09
 -13   6  11   -0.00    2.82
  13   6 -11   -0.00    2.29
 -13  -6  11    4.21    3.34
 -13   6  12    8.58    4.24
 -13   6  12    3.92    3.31
  13   6 -12    0.00    3.23
 -13  -6  12    7.96    4.57
 -13   6  13    9.09    4.49
 -13   6  13    2.59    3.85
  13   6 -13    1.69    3.22
 -13  -6  13    2.87    3.30
 -13   6  14    2.26    3.04
 -13   6  14   -0.00    3.09
  13   6 -14   -0.00    1.85
 -13  -6  14   -0.00    2.55
 -13   6  15    1.98    3.19
 -13   6  15    1.81    3.10
  13   6 -15   -0.00    2.37
 -13  -6  15    0.31    2.09
 -13   6  16    3.99    3.28
 -13   6  16    3.17    3.94
  13   6 -16    0.00    2.36
 -13  -6  16    3.36    3.46
 -13   6  17    0.92    2.43
 -13   6  17    3.12    3.46
  13   6 -17    1.11    2.23
 -13  -6  17    0.00    2.91
 -13   6  18    1.91    3.36
  13   6 -18    0.00    2.24
 -13  -6  18    0.71    2.78
 -13   6  19    4.66    4.21
  13   6 -19    0.64    2.31
 -13  -6  19    0.00    2.86
 -13   6  20   -0.00    2.49
  13   6 -20   -0.00    1.91
 -13  -6  20    2.01    2.74
 -13  -6  21    0.00    3.55
 -13   7   1   -0.00    3.49
 -13   7   1    0.00    3.52
  13   7  -1   -0.00    2.47
 -13   7   2    1.91    3.17
 -13   7   2   -0.00    3.57
  13   7  -2    0.00    2.93
 -13   7   3    1.40    3.03
 -13   7   3    0.98    3.90
  13   7  -3   -0.00    2.40
 -13   7   4   20.65    6.26
 -13   7   4    0.00    4.59
  13   7  -4   18.67    5.83
 -13   7   5   15.00    5.17
 -13   7   5    4.38    4.07
  13   7  -5    5.13    3.83
 -13  -7   5    1.76    2.89
 -13   7   6    1.20    2.66
 -13   7   6   -0.00    2.77
  13   7  -6    0.00    2.30
 -13  -7   6   -0.00    2.30
 -13   7   7   -0.00    2.91
 -13   7   7    0.25    3.40
  13   7  -7   -0.00    2.42
 -13  -7   7   -0.00    2.69
 -13   7   8    0.00    3.22
 -13   7   8   -0.00    3.40
  13   7  -8    4.29    3.33
 -13  -7   8    2.20    2.88
 -13   7   9    7.80    4.27
 -13   7   9    8.74    5.28
  13   7  -9    7.95    4.17
 -13  -7   9    5.54    4.14
 -13   7  10    5.73    3.70
 -13   7  10    4.86    4.34
  13   7 -10    9.72    4.71
 -13  -7  10    4.64    3.74
 -13   7  11    0.92    2.16
 -13   7  11    0.00    3.13
  13   7 -11   -0.00    2.11
 -13  -7  11   -0.00    3.22
 -13   7  12   -0.00    2.22
 -13   7  12   -0.00    2.69
  13   7 -12   -0.00    2.59
 -13  -7  12    1.09    3.11
 -13   7  13   -0.00    1.90
 -13   7  13    2.04    3.16
  13   7 -13    0.91    2.65
 -13  -7  13    0.77    2.77
 -13   7  14    4.79    3.30
 -13   7  14   -0.00    3.54
  13   7 -14    6.48    3.59
 -13  -7  14    2.23    3.02
 -13   7  15    0.00    2.64
 -13   7  15    0.00    3.15
  13   7 -15   -0.00    2.15
 -13  -7  15   -0.00    2.84
 -13   7  16   -0.00    2.64
 -13   7  16   -0.00    3.51
  13   7 -16    4.98    3.30
 -13  -7  16    2.28    3.25
 -13   7  17    0.00    3.06
  13   7 -17    1.32    2.42
 -13  -7  17    0.00    2.91
 -13   7  18   -0.00    3.16
  13   7 -18    0.00    2.28
 -13  -7  18   -0.00    2.49
  13   7 -19    4.06    3.23
 -13  -7  19   -0.00    2.27
  13   7 -20    5.43    3.32
 -13  -7  20    6.92    3.82
 -13   8   1    1.80    3.18
  13   8  -1    3.27    3.17
 -13   8   2    5.13    3.62
  13   8  -2    7.93    4.78
 -13   8   3   -0.00    2.10
  13   8  -3    0.73    2.30
 -13   8   4    4.55    3.31
  13   8  -4    1.46    2.93
 -13   8   5    3.33    3.67
  13   8  -5    7.66    4.22
 -13   8   6    2.99    3.04
  13   8  -6   12.50    4.89
 -13   8   7    1.78    2.71
  13   8  -7    1.11    2.47
 -13  -8   7    6.79    4.50
 -13   8   8   10.63    4.66
  13   8  -8   13.35    4.90
 -13  -8   8    8.74    5.40
 -13   8   9    0.65    2.75
  13   8  -9    0.00    2.34
 -13  -8   9   -0.00    2.15
 -13   8  10    4.78    3.37
  13   8 -10    2.52    3.49
 -13  -8  10    2.71    3.37
 -13   8  11   -0.00    2.31
  13   8 -11    1.23    2.61
 -13  -8  11    4.07    3.81
 -13   8  12    0.60    2.15
  13   8 -12    8.03    3.76
 -13  -8  12    0.00    3.48
 -13   8  13    2.01    2.74
 -13   8  13    4.34    3.89
  13   8 -13    4.95    3.36
 -13  -8  13    0.00    3.49
 -13   8  14    5.77    3.54
 -13   8  14    0.95    3.36
  13   8 -14   -0.00    2.41
 -13  -8  14   -0.00    2.14
 -13   8  15    2.43    3.33
 -13   8  15    2.11    3.57
  13   8 -15    1.78    2.88
 -13  -8  15   -0.00    1.66
 -13   8  16   14.39    5.22
 -13   8  16    6.52    5.33
  13   8 -16    3.13    3.09
 -13  -8  16    6.38    4.19
 -13   8  17    0.41    2.33
  13   8 -17   -0.00    2.21
 -13  -8  17   -0.00    2.88
  13   8 -18    4.51    3.27
 -13  -8  18    7.60    4.62
  13   8 -19    0.05    2.33
 -13  -8  19   -0.00    2.26
  13   8 -20   -0.00    2.30
 -13   9   1   -0.00    3.13
  13   9  -1    1.82    2.90
 -13   9   2    1.91    3.39
  13   9  -2    4.29    3.09
 -13   9   3    1.37    2.47
  13   9  -3    1.36    2.39
 -13   9   4    4.05    3.61
  13   9  -4    3.55    3.77
 -13   9   5   -0.00    2.26
  13   9  -5   -0.00    3.17
 -13   9   6    0.00    2.47
  13   9  -6    1.35    3.22
 -13   9   7    1.82    2.76
  13   9  -7    1.27    2.59
 -13   9   8    1.56    2.96
  13   9  -8    1.34    2.69
 -13   9   9   -0.00    2.45
  13   9  -9    0.00    2.50
 -13  -9   9    0.45    2.93
 -13   9  10    2.36    3.39
  13   9 -10    3.68    3.47
 -13  -9  10    0.00    2.56
 -13   9  11    3.43    3.51
  13   9 -11    0.00    2.49
 -13  -9  11    2.76    3.38
 -13   9  12    3.46    3.19
  13   9 -12   -0.00    2.52
 -13  -9  12    0.60    3.33
 -13   9  13    1.13    2.54
  13   9 -13   -0.00    2.87
 -13  -9  13   -0.00    2.91
 -13   9  14   17.15    5.85
  13   9 -14    7.60    4.06
 -13  -9  14    4.33    4.26
 -13   9  15   -0.00    2.75
  13   9 -15    1.47    2.49
 -13  -9  15    2.31    3.02
  13   9 -16    0.00    2.49
 -13  -9  16    3.41    3.76
  13   9 -17   -0.00    2.49
 -13  -9  17    0.00    2.97
  13   9 -18    0.00    2.33
 -13  -9  18   -0.00    2.20
  13   9 -19    2.28    2.99
  13   9 -20    2.88    3.21
 -13  10   1    2.12    3.51
  13  10  -1    0.20    3.42
 -13  10   2    3.56    3.16
  13  10  -2    4.08    2.98
 -13  10   3    1.38    2.70
  13  10  -3    2.90    3.29
 -13  10   4    0.08    2.13
  13  10  -4    2.71    2.49
 -13  10   5   -0.00    2.38
  13  10  -5   -0.00    2.41
 -13  10   6    5.77    4.22
  13  10  -6    4.03    3.43
 -13  10   7   -0.00    2.85
  13  10  -7    4.64    3.60
 -13  10   8    4.31    4.06
  13  10  -8    4.97    3.63
 -13  10   9   -0.00    2.43
  13  10  -9    0.92    3.06
 -13  10  10    2.15    3.03
  13  10 -10   -0.00    2.73
 -13  10  11    5.35    3.87
  13  10 -11    1.11    2.46
 -13 -10  11   -0.00    3.34
 -13  10  12    6.85    4.77
  13  10 -12   10.23    4.66
 -13 -10  12    3.11    3.30
 -13  10  13   -0.00    2.54
  13  10 -13   -0.00    2.07
 -13 -10  13    0.10    2.95
 -13  10  14    0.91    3.00
  13  10 -14    3.53    3.65
 -13 -10  14   -0.00    2.84
 -13  10  15   -0.00    3.00
  13  10 -15    2.21    3.00
 -13 -10  15    5.65    4.09
  13  10 -16    3.75    3.25
 -13 -10  16    7.52    4.91
 -13  11   6    3.39    3.49
 -13  11   7    0.38    3.20
 -13  11   8    8.44    4.99
 -13  11   9    1.28    2.51
 -13  11  10   14.63    5.84
 -13  11  11    0.00    1.95
 -13  11  12   -0.00    2.20
 -13  11  13    1.12    2.85
 -13 -11  13    0.70    2.53
 -13  11  14    2.32    3.22
 -13 -11  14    2.69    3.30
 -13 -11  15    1.49    3.20
 -12   0   1   -0.00    3.05
  12   0  -1   -0.00    3.01
 -12   0   2   20.32    6.94
  12   0  -2   12.64    5.13
 -12   0   3    4.45    3.76
  12   0  -3    1.84    2.69
 -12   0   4    3.44    3.00
  12   0  -4    0.00    2.68
 -12   0   5    2.91    3.35
  12   0  -5    0.00    1.94
 -12   0   6   48.71   10.44
  12   0  -6   56.27   10.05
 -12   0   7    0.79    2.80
  12   0  -7   -0.00    2.04
 -12   0   8    8.21    4.71
  12   0  -8    2.27    2.52
 -12   0   9    0.54    2.08
  12   0  -9    1.62    2.38
 -12   0  10   25.76    7.46
  12   0 -10   24.53    6.42
 -12   0  11    1.12    2.42
  12   0 -11    3.34    2.95
 -12   0  12   16.94    5.90
  12   0 -12   18.08    5.67
 -12   0  13   -0.00    2.07
  12   0 -13   -0.00    1.79
 -12   0  14    4.81    3.26
  12   0 -14   -0.00    1.63
 -12   0  15    0.00    2.62
  12   0 -15   -0.00    2.27
 -12   0  16   10.25    4.70
  12   0 -16    9.87    4.35
 -12   0  17    4.20    3.42
  12   0 -17   -0.00    1.95
 -12   0  18    8.05    4.00
  12   0 -18    2.89    2.78
 -12   0  19   -0.00    2.34
  12   0 -19   -0.00    1.88
 -12   0  20    4.90    3.26
 -12   0  21    1.03    2.86
 -12   0  22    3.56    3.00
 -12   0  23    0.00    2.61
 -12   0  24    0.00    2.97
 -12   0  25   -0.00    2.20
 -12   0  26    1.59    2.81
 -12   0  27    0.74    2.55
 -12   1   1    0.51    2.31
  12  -1  -1    2.39    2.79
  12   1  -1   -0.00    2.77
 -12  -1   1   -0.00    3.41
 -12   1   2   23.51    7.79
  12  -1  -2   24.82    6.72
  12   1  -2   26.70    7.12
 -12  -1   2   28.22    7.89
 -12   1   3    2.77    3.89
  12  -1  -3   -0.00    2.26
  12   1  -3    0.65    2.78
 -12  -1   3    2.08    2.99
 -12   1   4   21.41    7.37
  12  -1  -4   47.24    8.76
  12   1  -4   37.74    8.02
 -12  -1   4   26.84    8.00
 -12   1   5    2.87    3.50
  12  -1  -5    0.83    2.00
  12   1  -5    2.63    2.90
 -12  -1   5   -0.00    2.52
 -12   1   6    0.00    3.45
  12  -1  -6    1.07    2.40
  12   1  -6    0.98    2.66
 -12  -1   6    0.00    2.43
 -12   1   7   -0.00    2.77
  12  -1  -7    6.09    3.84
  12   1  -7    2.99    2.69
 -12  -1   7    2.96    3.25
 -12   1   8   46.86   10.09
  12  -1  -8   48.60    9.14
  12   1  -8   29.39    7.43
 -12  -1   8   39.22    9.26
 -12   1   9   -0.00    2.46
  12  -1  -9    3.66    3.27
  12   1  -9    0.65    2.11
 -12  -1   9    0.00    2.56
 -12   1  10   13.41    5.38
  12  -1 -10   10.74    4.45
  12   1 -10    8.72    3.78
 -12  -1  10    9.70    4.78
 -12   1  11   -0.00    2.48
  12  -1 -11    2.27    2.52
  12   1 -11    1.50    2.30
 -12  -1  11    1.87    3.03
 -12   1  12   10.86    4.71
  12  -1 -12    2.04    2.48
  12   1 -12    1.28    2.30
 -12  -1  12    5.36    3.45
 -12   1  13   -0.00    2.32
  12  -1 -13   -0.00    1.99
  12   1 -13   -0.00    2.20
 -12  -1  13    0.71    2.82
 -12   1  14   35.88    8.32
  12  -1 -14   31.67    7.30
  12   1 -14   27.47    6.77
 -12  -1  14   22.61    7.27
 -12   1  15   -0.00    2.55
  12  -1 -15   -0.00    2.08
  12   1 -15    1.84    2.25
 -12  -1  15   -0.00    2.19
 -12   1  16    0.28    2.62
  12  -1 -16   -0.00    1.70
  12   1 -16    0.00    1.77
 -12  -1  16   -0.00    1.73
 -12   1  17   -0.00    3.24
  12  -1 -17    0.42    2.48
  12   1 -17    0.15    2.02
 -12  -1  17   -0.00    1.77
 -12   1  18   14.19    5.27
  12  -1 -18   10.28    4.31
  12   1 -18    5.44    3.37
 -12  -1  18    3.27    3.39
 -12   1  19    2.13    2.84
  12  -1 -19    0.35    1.97
  12   1 -19    1.03    2.43
 -12  -1  19   -0.00    2.34
 -12   1  20    3.06    3.37
 -12  -1  20   10.42    4.44
 -12   1  21   -0.00    2.71
 -12  -1  21   -0.00    2.83
 -12   1  22   -0.00    2.16
 -12  -1  22   -0.00    2.61
 -12   1  23    1.60    2.64
 -12  -1  23   -0.00    1.96
 -12   1  24    0.00    2.57
 -12  -1  24    3.71    3.36
 -12   1  25   -0.00    2.17
 -12  -1  25    0.15    2.43
 -12   1  26    0.56    2.79
 -12  -1  26    3.34    3.83
 -12   1  27    1.60    3.36
 -12  -1  27    0.97    2.47
 -12   2   1    0.83    3.55
  12  -2  -1    1.78    2.67
  12   2  -1    1.34    2.45
 -12  -2   1    0.00    2.23
 -12   2   2    4.18    4.30
  12  -2  -2    0.00    2.76
  12   2  -2   21.92    5.69
 -12  -2   2   12.26    5.27
 -12   2   3   -0.00    2.30
  12  -2  -3    1.56    3.08
  12   2  -3    1.65    2.06
 -12  -2   3    0.00    2.36
 -12   2   4    3.96    3.42
  12  -2  -4    6.67    4.38
  12   2  -4    2.65    3.16
 -12  -2   4    0.05    2.21
 -12   2   5    0.48    3.22
  12  -2  -5    6.95    3.82
  12   2  -5    0.00    2.65
 -12  -2   5    6.18    3.94
 -12   2   6   19.53    6.84
  12  -2  -6   20.71    6.36
  12   2  -6   21.26    5.90
 -12  -2   6   23.77    7.18
 -12   2   7    8.95    4.70
  12  -2  -7    7.38    4.32
  12   2  -7   13.02    4.36
 -12  -2   7    2.92    3.43
 -12   2   8    3.10    4.04
  12  -2  -8    2.49    3.08
  12   2  -8    2.05    2.85
 -12  -2   8    5.20    3.36
 -12   2   9   -0.00    2.53
  12  -2  -9    1.03    2.49
  12   2  -9   -0.00    2.16
 -12  -2   9    1.42    3.39
 -12   2  10   34.76    8.43
  12  -2 -10   26.49    6.71
  12   2 -10   18.07    5.70
 -12  -2  10   11.93    5.66
 -12   2  11   12.98    5.00
  12  -2 -11    6.88    4.00
  12   2 -11    2.04    2.93
 -12  -2  11    6.13    4.04
 -12   2  12    8.38    4.49
  12  -2 -12   13.80    5.18
  12   2 -12   12.10    4.81
 -12  -2  12   13.64    5.34
 -12   2  13    0.00    3.09
  12  -2 -13    0.50    2.20
  12   2 -13   -0.00    1.55
 -12  -2  13    0.78    2.52
 -12   2  14    0.63    2.68
  12  -2 -14    1.91    2.12
  12   2 -14    1.80    2.19
 -12  -2  14    5.19    3.97
 -12   2  15   -0.00    2.65
  12  -2 -15    0.62    2.23
  12   2 -15    2.23    2.46
 -12  -2  15    2.06    2.67
 -12   2  16    7.30    4.35
  12  -2 -16   11.20    4.59
  12   2 -16    4.01    3.05
 -12  -2  16   15.81    5.48
 -12   2  17    0.00    2.44
  12  -2 -17   -0.00    1.87
  12   2 -17   -0.00    1.98
 -12  -2  17   -0.00    2.23
 -12   2  18    5.76    3.82
  12  -2 -18    8.86    3.79
  12   2 -18    2.28    2.21
 -12  -2  18    0.24    1.86
 -12   2  19    0.66    1.82
  12   2 -19    3.01    2.60
 -12  -2  19    0.08    1.57
 -12   2  20    3.68    3.29
  12   2 -20    6.60    3.59
 -12  -2  20    3.35    2.68
 -12   2  21    4.34    3.67
 -12  -2  21    4.70    3.44
 -12   2  22    5.88    4.47
 -12  -2  22    2.19    2.71
 -12   2  23    0.00    2.50
 -12  -2  23    0.89    2.14
 -12   2  24   -0.00    1.98
 -12  -2  24    1.03    2.31
 -12   2  25   -0.00    2.82
 -12  -2  25   -0.00    2.64
 -12   2  26    8.46    4.21
 -12  -2  26   14.39    4.91
 -12   2  27   -0.00    2.67
 -12  -2  27    0.00    2.17
 -12   3   1   -0.00    2.57
  12  -3  -1    0.00    2.63
  12   3  -1    0.00    2.66
 -12  -3   1    2.95    3.36
 -12   3   2    7.39    4.70
  12  -3  -2    5.08    3.62
  12   3  -2   14.22    4.64
 -12  -3   2   19.28    6.76
 -12   3   3    7.69    4.23
  12  -3  -3    0.49    2.68
  12   3  -3    2.19    2.81
 -12  -3   3    4.42    3.52
 -12   3   4   11.99    5.68
  12  -3  -4   13.08    5.19
  12   3  -4   21.62    5.72
 -12  -3   4    9.16    4.87
 -12   3   5    3.04    3.42
  12  -3  -5    2.73    3.52
  12   3  -5    5.24    3.47
 -12  -3   5    4.38    3.83
 -12   3   6    2.50    2.70
  12  -3  -6    2.91    3.06
  12   3  -6   -0.00    2.17
 -12  -3   6    0.86    2.23
 -12   3   7    5.13    3.93
  12  -3  -7    4.73    3.56
  12   3  -7    1.39    2.74
 -12  -3   7    0.00    2.86
 -12   3   8   31.48    7.94
  12  -3  -8    3.43    3.53
  12   3  -8   22.91    5.89
 -12  -3   8   13.44    5.51
 -12   3   9   12.71    5.62
  12  -3  -9   13.79    4.95
  12   3  -9    9.15    4.39
 -12  -3   9    6.28    4.26
 -12   3  10   10.35    5.29
  12  -3 -10   16.16    5.44
  12   3 -10   13.99    5.07
 -12  -3  10   13.66    5.51
 -12   3  11    2.27    2.97
  12  -3 -11    0.00    2.36
  12   3 -11    0.36    2.25
 -12  -3  11    1.18    3.03
 -12   3  12   13.39    5.43
  12  -3 -12    4.10    3.16
  12   3 -12    6.33    3.44
 -12  -3  12   10.83    4.66
 -12   3  13    1.91    3.64
  12  -3 -13   -0.00    2.50
  12   3 -13    1.20    2.38
 -12  -3  13    1.78    2.51
 -12   3  14    7.45    4.50
  12  -3 -14    7.51    3.86
  12   3 -14    9.45    4.07
 -12  -3  14   15.64    5.60
 -12   3  15    6.22    3.48
  12  -3 -15    4.52    3.33
  12   3 -15    6.25    3.62
 -12  -3  15    8.98    4.44
 -12   3  16    0.00    3.20
  12  -3 -16   -0.00    1.54
  12   3 -16   -0.00    2.06
 -12  -3  16    0.41    1.91
 -12   3  17    3.55    2.86
  12  -3 -17    2.66    2.32
  12   3 -17    0.51    1.63
 -12  -3  17    2.57    3.13
 -12   3  18   -0.00    2.68
  12  -3 -18    0.00    2.35
  12   3 -18    1.08    1.77
 -12  -3  18   -0.00    2.06
 -12   3  19   11.78    4.99
  12   3 -19    6.51    3.61
 -12  -3  19   -0.00    1.93
 -12   3  20    2.06    3.29
  12   3 -20    2.82    2.65
 -12  -3  20    6.17    3.33
 -12   3  21   -0.00    3.64
 -12  -3  21   -0.00    2.45
 -12   3  22   -0.00    2.78
 -12  -3  22    3.53    2.74
 -12   3  23    1.42    2.68
 -12  -3  23   10.20    4.07
 -12   3  24    9.09    4.31
 -12  -3  24   10.12    4.25
 -12   3  25    3.65    3.38
 -12  -3  25    0.19    2.46
 -12   3  26    2.55    3.57
 -12  -3  26    2.57    3.01
 -12   4   1    6.69    4.38
  12  -4  -1    5.33    4.28
  12   4  -1    4.62    3.42
 -12  -4   1    6.31    4.19
 -12   4   2   12.25    5.64
  12  -4  -2    5.32    4.07
  12   4  -2    1.90    3.07
 -12  -4   2    5.58    4.23
 -12   4   3   -0.00    2.83
  12  -4  -3    0.42    1.85
  12   4  -3    1.60    2.05
 -12  -4   3    0.00    1.92
 -12   4   4   -0.00    3.09
  12  -4  -4    3.59    3.21
  12   4  -4   -0.00    2.55
 -12  -4   4    0.00    2.81
 -12   4   5    2.76    3.26
  12  -4  -5    0.84    2.89
  12   4  -5    3.04    2.55
 -12  -4   5    8.36    4.53
 -12   4   6   21.75    6.98
  12  -4  -6    9.33    4.59
  12   4  -6   21.90    6.08
 -12  -4   6   18.18    6.51
 -12   4   7    8.73    5.22
  12  -4  -7   12.06    5.26
  12   4  -7   14.32    4.88
 -12  -4   7   15.67    5.86
 -12   4   8    3.16    3.89
  12  -4  -8    3.57    3.12
  12   4  -8    0.82    2.03
 -12  -4   8   -0.00    2.72
 -12   4   9    9.84    5.00
  12  -4  -9    2.95    2.87
  12   4  -9   10.45    4.43
 -12  -4   9    6.24    4.29
 -12   4  10    4.97    3.94
  12  -4 -10    5.08    3.94
  12   4 -10   13.09    4.69
 -12  -4  10   15.60    5.63
 -12   4  11    8.33    4.86
  12  -4 -11    5.32    3.33
  12   4 -11    2.01    2.24
 -12  -4  11    1.86    2.79
 -12   4  12    4.41    4.00
  12  -4 -12    9.45    4.28
  12   4 -12   19.91    5.60
 -12  -4  12    9.51    4.74
 -12   4  13    3.43    3.26
  12  -4 -13    1.35    2.61
  12   4 -13    1.61    2.34
 -12  -4  13    1.60    2.89
 -12   4  14   -0.00    2.19
  12  -4 -14    0.00    1.82
  12   4 -14   -0.00    1.92
 -12  -4  14   -0.00    1.31
 -12   4  15    1.87    2.47
  12  -4 -15    1.62    2.58
  12   4 -15   -0.00    1.95
 -12  -4  15    6.87    4.15
 -12   4  16    8.84    4.42
  12  -4 -16    4.42    3.31
  12   4 -16    7.00    3.93
 -12  -4  16    4.75    3.84
 -12   4  17   16.05    5.36
 -12   4  17   13.24    5.48
  12  -4 -17    3.44    3.56
  12   4 -17    9.51    4.06
 -12  -4  17    8.50    4.05
 -12   4  18    6.15    3.48
 -12   4  18    6.57    3.86
  12  -4 -18    2.44    3.11
  12   4 -18    2.44    2.63
 -12  -4  18    2.41    3.26
 -12   4  19    4.02    3.18
  12   4 -19   -0.00    2.68
 -12  -4  19   -0.00    1.92
 -12   4  20    7.77    4.33
  12   4 -20    7.20    3.37
 -12  -4  20    5.49    3.83
 -12   4  21    7.44    4.19
 -12  -4  21    1.19    2.38
 -12   4  22    5.39    3.53
 -12  -4  22    1.28    2.62
 -12   4  23    0.98    2.82
 -12  -4  23    1.80    2.52
 -12   4  24    2.41    2.87
 -12  -4  24    0.00    2.65
 -12   4  25   -0.00    2.49
 -12  -4  25   -0.00    2.98
 -12   4  26    3.93    3.63
 -12  -4  26    5.19    3.53
 -12   5   1   -0.00    2.80
 -12   5   1    1.26    2.94
  12  -5  -1   -0.00    2.88
  12   5  -1   -0.00    1.73
 -12  -5   1   -0.00    2.55
 -12   5   2    2.71    2.79
 -12   5   2    7.08    4.52
  12  -5  -2    7.98    4.36
  12   5  -2    2.35    2.67
 -12  -5   2    3.86    3.54
 -12   5   3   13.57    5.01
 -12   5   3   11.27    5.47
  12  -5  -3    3.91    3.25
  12   5  -3   15.90    5.20
 -12  -5   3   10.44    5.27
 -12   5   4   12.28    4.60
 -12   5   4   10.12    5.31
  12  -5  -4    8.78    4.35
  12   5  -4    6.88    3.70
 -12  -5   4    3.14    3.50
 -12   5   5    0.89    2.37
 -12   5   5    6.08    4.13
  12  -5  -5    7.13    3.99
  12   5  -5    3.64    3.08
 -12  -5   5    3.85    3.55
 -12   5   6   -0.00    2.38
 -12   5   6   -0.00    3.01
  12  -5  -6    1.45    2.90
  12   5  -6    1.20    2.22
 -12  -5   6   -0.00    2.80
 -12   5   7    6.25    3.50
 -12   5   7   11.67    5.14
  12  -5  -7    0.22    1.97
  12   5  -7    5.33    3.51
 -12  -5   7    3.45    3.22
 -12   5   8   14.69    5.18
 -12   5   8   11.93    5.44
  12  -5  -8    9.02    4.34
  12   5  -8   14.77    4.70
 -12  -5   8    4.84    3.76
 -12   5   9   21.60    5.85
 -12   5   9   14.09    5.82
  12  -5  -9    2.76    3.72
  12   5  -9   18.07    5.19
 -12  -5   9   19.23    6.53
 -12   5  10   13.92    4.77
 -12   5  10    3.99    3.64
  12  -5 -10    5.94    4.14
  12   5 -10    7.12    3.75
 -12  -5  10    3.63    3.29
 -12   5  11    0.00    2.17
 -12   5  11    1.99    3.92
  12   5 -11    1.22    2.19
 -12  -5  11    4.49    4.17
 -12   5  12   -0.00    2.10
 -12   5  12    1.79    3.92
  12   5 -12    1.47    2.68
 -12  -5  12   -0.00    2.99
 -12   5  13   18.21    5.79
 -12   5  13   15.60    6.22
  12   5 -13   25.87    6.23
 -12  -5  13   16.52    6.01
 -12   5  14   11.08    4.85
 -12   5  14   14.31    5.77
  12   5 -14   12.48    4.73
 -12  -5  14    7.47    4.47
 -12   5  15    0.34    2.55
 -12   5  15    1.91    2.73
  12   5 -15   -0.00    1.61
 -12  -5  15    0.84    2.68
 -12   5  16    5.71    3.50
 -12   5  16   -0.00    2.82
  12   5 -16   -0.00    1.92
 -12  -5  16    1.41    2.70
 -12   5  17    6.29    3.99
 -12   5  17   -0.00    2.71
  12   5 -17    1.83    2.32
 -12  -5  17    1.75    2.92
 -12   5  18    4.45    3.40
 -12   5  18    3.38    3.10
  12   5 -18    4.11    2.89
 -12  -5  18    3.60    2.92
 -12   5  19    0.74    2.07
  12   5 -19    2.91    2.30
 -12  -5  19    4.57    3.88
 -12   5  20    2.28    3.10
  12   5 -20    7.50    3.52
 -12  -5  20    8.63    4.50
 -12   5  21   -0.00    2.64
 -12  -5  21   -0.00    2.27
 -12   5  22    0.39    2.13
 -12  -5  22    0.18    2.32
 -12   5  23    1.21    2.65
 -12  -5  23    1.39    3.24
 -12   5  24    0.00    2.40
 -12  -5  24    3.05    3.62
 -12   5  25    3.59    3.12
 -12  -5  25    2.52    2.76
 -12   6   1   17.43    5.49
 -12   6   1    3.51    4.56
  12   6  -1    7.99    4.04
 -12  -6   1   18.45    6.45
 -12   6   2    4.52    3.77
 -12   6   2    4.81    4.30
  12   6  -2    4.19    3.26
 -12  -6   2   11.03    5.33
 -12   6   3    0.00    2.97
 -12   6   3   -0.00    2.84
  12   6  -3    3.30    2.93
 -12  -6   3    3.23    3.38
 -12   6   4    2.64    2.31
 -12   6   4   -0.00    2.94
  12   6  -4    1.08    1.88
 -12  -6   4    2.84    3.36
 -12   6   5   22.38    6.21
 -12   6   5   15.06    6.45
  12   6  -5   17.53    5.84
 -12  -6   5   22.61    7.20
 -12   6   6   14.94    5.42
 -12   6   6    3.12    3.99
  12   6  -6   11.67    4.73
 -12  -6   6    7.49    4.37
 -12   6   7   14.54    5.12
 -12   6   7    4.65    4.32
  12   6  -7    3.93    3.77
 -12  -6   7    9.57    4.54
 -12   6   8    1.41    2.65
 -12   6   8    2.67    3.01
  12   6  -8    1.68    2.13
 -12  -6   8   -0.00    2.48
 -12   6   9    5.86    3.38
 -12   6   9    0.19    2.30
  12   6  -9    0.67    2.67
 -12  -6   9    0.29    2.56
 -12   6  10    4.86    3.75
  12   6 -10    2.74    2.74
 -12  -6  10    0.00    2.37
 -12   6  11   20.92    6.28
 -12   6  11   16.50    6.75
  12   6 -11   20.33    5.82
 -12  -6  11   23.14    7.25
 -12   6  12    8.00    4.04
 -12   6  12    7.69    4.76
  12   6 -12    3.89    3.29
 -12  -6  12    3.48    3.71
 -12   6  13    0.96    2.31
 -12   6  13   -0.00    3.26
  12   6 -13   -0.00    2.25
 -12  -6  13    1.09    2.66
 -12   6  14   -0.00    2.04
 -12   6  14    0.63    2.41
  12   6 -14    1.40    2.58
 -12  -6  14    2.25    3.17
 -12   6  15    5.55    3.51
 -12   6  15    4.67    4.19
  12   6 -15    4.85    3.23
 -12  -6  15    5.47    3.90
 -12   6  16    1.01    2.57
 -12   6  16    2.89    3.31
  12   6 -16    3.71    3.11
 -12  -6  16    4.68    3.68
 -12   6  17    9.94    4.02
 -12   6  17    0.13    2.36
  12   6 -17    0.00    2.22
 -12  -6  17    0.00    2.68
 -12   6  18    0.00    2.35
  12   6 -18    7.62    4.12
 -12  -6  18    2.71    3.48
 -12   6  19    2.17    2.86
  12   6 -19   -0.00    2.02
 -12  -6  19   -0.00    3.04
 -12   6  20    0.60    3.01
  12   6 -20    0.00    2.17
 -12  -6  20   -0.00    2.17
 -12   6  21   -0.00    2.86
  12   6 -21    0.34    2.18
 -12  -6  21    2.19    3.14
 -12   6  22    3.57    3.27
 -12  -6  22    1.14    2.41
 -12   6  23    1.39    2.28
 -12  -6  23    2.11    3.23
 -12  -6  24    0.79    2.08
 -12   7   1    8.06    4.04
 -12   7   1    3.24    3.51
  12   7  -1    4.31    3.04
 -12   7   2    6.64    3.96
 -12   7   2    6.02    5.36
  12   7  -2    4.98    3.06
 -12   7   3   14.75    5.44
 -12   7   3   11.97    6.47
  12   7  -3   13.08    5.03
 -12  -7   3    5.49    4.38
 -12   7   4   -0.00    1.81
 -12   7   4   -0.00    3.11
  12   7  -4    5.93    3.67
 -12  -7   4    1.06    2.96
 -12   7   5    1.61    3.19
 -12   7   5    4.51    4.70
  12   7  -5   -0.00    1.99
 -12  -7   5    2.30    3.01
 -12   7   6   -0.00    1.94
 -12   7   6   -0.00    2.45
  12   7  -6    2.53    3.00
 -12  -7   6   -0.00    2.46
 -12   7   7    2.89    2.98
 -12   7   7    4.60    4.14
  12   7  -7    4.00    3.71
 -12  -7   7    3.06    3.89
 -12   7   8    0.70    2.70
 -12   7   8    3.41    3.46
  12   7  -8    4.57    3.37
 -12  -7   8    3.72    3.10
 -12   7   9   29.56    7.00
 -12   7   9   13.70    6.46
  12   7  -9   15.96    5.36
 -12  -7   9   16.72    6.26
 -12   7  10    3.33    3.07
 -12   7  10    3.48    4.00
  12   7 -10    2.29    3.12
 -12  -7  10    1.80    2.75
 -12   7  11   -0.00    1.54
 -12   7  11    3.89    3.85
  12   7 -11    1.81    2.68
 -12  -7  11    0.00    2.72
 -12   7  12    1.03    2.47
 -12   7  12   -0.00    2.87
  12   7 -12    1.74    2.13
 -12  -7  12    1.45    2.59
 -12   7  13    4.94    3.36
 -12   7  13   -0.00    2.34
  12   7 -13    0.94    2.81
 -12  -7  13    0.00    2.39
 -12   7  14    7.35    4.02
 -12   7  14    9.82    4.82
  12   7 -14    8.76    3.96
 -12  -7  14    6.43    4.15
 -12   7  15    8.49    3.85
 -12   7  15    7.32    4.27
  12   7 -15    3.89    3.04
 -12  -7  15   10.93    5.06
 -12   7  16    0.68    2.42
 -12   7  16   -0.00    2.57
  12   7 -16    0.00    1.73
 -12  -7  16    5.43    4.13
 -12   7  17    1.79    2.54
 -12   7  17   -0.00    2.74
  12   7 -17   -0.00    2.30
 -12  -7  17    2.55    3.18
 -12   7  18    0.47    2.95
  12   7 -18    1.45    2.20
 -12  -7  18    1.33    2.75
 -12   7  19   11.39    5.22
  12   7 -19    9.85    4.38
 -12  -7  19    6.64    4.51
 -12   7  20   -0.00    3.17
  12   7 -20   -0.00    2.41
 -12  -7  20    2.29    3.53
 -12   7  21   -0.00    2.24
  12   7 -21    0.00    1.80
 -12  -7  21    0.35    2.37
 -12   7  22    1.98    2.85
 -12  -7  22    1.63    2.80
 -12  -7  23    0.50    2.12
 -12   8   1    6.16    4.55
  12   8  -1   12.39    4.78
 -12   8   2   -0.00    2.39
  12   8  -2   -0.00    3.29
 -12   8   3   -0.00    2.57
  12   8  -3   -0.00    2.02
 -12   8   4    0.00    2.32
  12   8  -4    2.20    2.74
 -12  -8   4    0.93    2.82
 -12   8   5   22.57    6.47
  12   8  -5   17.29    5.90
 -12  -8   5   13.20    6.03
 -12   8   6    0.80    2.29
  12   8  -6   -0.00    2.76
 -12  -8   6   -0.00    2.33
 -12   8   7   28.59    6.97
  12   8  -7   13.09    4.93
 -12  -8   7    6.85    4.62
 -12   8   8    2.10    2.72
  12   8  -8   -0.00    2.11
 -12  -8   8   -0.00    3.00
 -12   8   9    4.58    3.15
  12   8  -9    1.45    2.37
 -12  -8   9    0.00    2.70
 -12   8  10    0.00    2.17
  12   8 -10    0.00    1.80
 -12  -8  10   -0.00    3.06
 -12   8  11    4.83    3.26
  12   8 -11    2.01    3.13
 -12  -8  11    4.34    3.56
 -12   8  12   -0.00    2.30
  12   8 -12    4.88    3.28
 -12  -8  12    0.00    2.22
 -12   8  13   12.03    4.58
  12   8 -13    0.00    2.50
 -12  -8  13    0.00    2.42
 -12   8  14    0.78    2.32
  12   8 -14    1.44    2.72
 -12  -8  14    2.29    2.97
 -12   8  15   11.77    4.59
  12   8 -15   10.35    4.44
 -12  -8  15    3.82    3.35
 -12   8  16   -0.00    2.38
  12   8 -16   -0.00    2.81
 -12  -8  16    5.08    3.90
  12   8 -17    2.54    2.83
 -12  -8  17    3.02    3.71
  12   8 -18    1.24    2.51
 -12  -8  18    1.33    3.39
  12   8 -19    1.21    1.93
 -12  -8  19    0.70    3.47
  12   8 -20   -0.00    2.20
 -12  -8  20    0.86    3.38
  12   8 -21    8.96    4.28
 -12  -8  21    1.22    3.21
 -12  -8  22    0.00    2.89
 -12   9   1    1.54    2.77
  12   9  -1    0.17    2.06
 -12   9   2    0.92    2.63
  12   9  -2    1.61    2.62
 -12   9   3   13.71    5.59
  12   9  -3   13.55    5.51
 -12   9   4    0.00    2.66
  12   9  -4    0.53    2.33
 -12   9   5    2.03    3.03
  12   9  -5    4.75    3.78
 -12   9   6   -0.00    3.42
  12   9  -6    0.06    1.80
 -12  -9   6    0.22    2.60
 -12   9   7    1.89    3.13
  12   9  -7    0.00    2.39
 -12  -9   7    2.31    2.93
 -12   9   8    1.53    2.81
  12   9  -8   -0.00    2.32
 -12  -9   8   -0.00    1.97
 -12   9   9   13.02    4.91
  12   9  -9   16.51    5.54
 -12  -9   9    4.32    4.27
 -12   9  10   -0.00    2.53
  12   9 -10    1.95    2.94
 -12  -9  10    3.23    3.06
 -12   9  11   -0.00    2.22
  12   9 -11    0.00    2.24
 -12  -9  11   -0.00    2.41
 -12   9  12    0.00    3.53
  12   9 -12    1.19    2.32
 -12  -9  12   -0.00    2.57
 -12   9  13   16.19    5.51
  12   9 -13    4.70    3.77
 -12  -9  13    6.48    4.50
 -12   9  14    2.44    2.80
  12   9 -14    1.16    2.34
 -12  -9  14    1.55    3.07
 -12   9  15    3.88    3.58
  12   9 -15    5.70    3.98
 -12  -9  15    2.59    3.80
 -12   9  16    1.61    2.55
  12   9 -16   -0.00    2.00
 -12  -9  16    1.44    2.81
  12   9 -17    2.67    2.85
 -12  -9  17    0.19    2.33
  12   9 -18   -0.00    2.38
 -12  -9  18   -0.00    2.52
  12   9 -19    4.13    3.48
 -12  -9  19    3.28    3.83
  12   9 -20    1.23    2.02
 -12  -9  20   -0.00    2.89
  12   9 -21    6.54    3.36
 -12  10   1    6.10    4.01
  12  10  -1    3.19    3.30
 -12  10   2    1.78    2.66
  12  10  -2    4.88    3.64
 -12  10   3    1.66    3.65
  12  10  -3    0.00    2.58
 -12  10   4    0.38    2.42
  12  10  -4   -0.00    2.11
 -12  10   5    3.67    3.54
  12  10  -5    5.42    3.72
 -12  10   6    2.10    3.26
  12  10  -6   -0.00    2.99
 -12  10   7   14.22    5.23
  12  10  -7   15.92    6.24
 -12  10   8   -0.00    2.49
  12  10  -8   -0.00    1.77
 -12 -10   8    0.38    2.71
 -12  10   9    3.96    4.35
  12  10  -9    2.67    3.58
 -12 -10   9    2.89    3.91
 -12  10  10   -0.00    2.37
  12  10 -10    0.74    2.43
 -12 -10  10    0.00    2.81
 -12  10  11    4.38    3.58
  12  10 -11    5.38    3.75
 -12 -10  11    7.67    4.73
 -12  10  12    3.74    3.24
  12  10 -12   -0.00    2.61
 -12 -10  12   -0.00    2.76
 -12  10  13    0.64    2.63
  12  10 -13   -0.00    2.37
 -12 -10  13   -0.00    2.39
 -12  10  14    0.17    2.48
  12  10 -14   -0.00    2.14
 -12 -10  14    1.22    2.38
 -12  10  15    4.16    3.54
  12  10 -15    3.28    3.14
 -12 -10  15    7.29    4.14
  12  10 -16   -0.00    2.27
 -12 -10  16   -0.00    2.93
  12  10 -17    3.27    3.49
 -12 -10  17    1.77    3.39
  12  10 -18    2.70    2.84
 -12 -10  18   -0.00    1.93
  12  10 -19   -0.00    1.49
 -12 -10  19    0.92    2.45
  12  10 -20    3.76    3.06
  12  10 -21   -0.00    2.02
 -12  11   1   -0.00    3.09
  12  11  -1    0.95    2.51
 -12  11   2   -0.00    2.15
  12  11  -2   -0.00    1.70
 -12  11   3    5.69    3.93
  12  11  -3    5.61    3.89
 -12  11   4    0.00    3.65
  12  11  -4    1.36    2.78
 -12  11   5    3.15    3.76
  12  11  -5    3.59    3.30
 -12  11   6    3.54    3.37
  12  11  -6   -0.00    2.24
 -12  11   7   -0.00    1.74
  12  11  -7    3.18    3.32
 -12  11   8    0.04    1.94
  12  11  -8    0.49    2.80
 -12  11   9    4.64    3.76
  12  11  -9    8.57    3.92
 -12  11  10   -0.00    2.25
  12  11 -10    2.37    3.08
 -12 -11  10   -0.00    2.60
 -12  11  11   -0.00    2.08
  12  11 -11    0.00    2.43
 -12 -11  11    3.00    3.30
 -12  11  12   -0.00    2.33
  12  11 -12    1.93    2.81
 -12 -11  12    0.01    2.81
 -12  11  13    1.64    2.79
  12  11 -13    1.05    2.69
 -12 -11  13    3.16    3.43
 -12  11  14    2.60    3.02
  12  11 -14   -0.00    2.45
 -12 -11  14    0.00    2.77
 -12  11  15    1.75    2.88
  12  11 -15    6.08    3.70
 -12 -11  15   -0.00    3.20
  12  11 -16    0.72    2.56
 -12 -11  16   -0.00    2.70
  12  11 -17    1.51    2.19
 -12 -11  17   -0.00    2.96
  12  11 -18    2.06    3.07
 -12 -11  18   -0.00    1.94
  12  11 -19    3.07    3.63
  12  11 -20    0.69    2.22
  12  11 -21   -0.00    2.21
 -12  12   2   -0.00    2.40
 -12  12   3    1.28    2.73
 -12  12   4    1.10    2.58
 -12  12   5    3.48    3.29
 -12  12   6    0.07    2.19
 -12  12   7    2.41    3.99
 -12  12   8    1.56    2.44
 -12  12   9   -0.00    2.88
 -12  12  10    0.54    2.51
 -12  12  11    3.81    3.17
 -12  12  12    0.72    2.34
 -12  12  13    1.13    2.48
 -12 -12  13    0.37    2.90
 -12  12  14   -0.00    2.39
 -12 -12  14    0.16    1.65
 -12 -12  15    4.47    3.74
 -12 -12  16    1.39    2.83
 -12  13  13    2.74    2.97
 -12  13  14   -0.00    2.80
  11   0  -1   68.83   11.38
 -11   0   2   -0.00    2.70
  11   0  -2    0.38    2.48
 -11   0   3   43.97    9.04
  11   0  -3   18.44    5.82
 -11   0   4   -0.00    2.68
  11   0  -4   -0.00    1.94
 -11   0   5   82.85   15.00
  11   0  -5  134.33   16.21
 -11   0   6    0.08    1.93
  11   0  -6   -0.00    2.28
 -11   0   7   -0.00    2.31
  11   0  -7   -0.00    1.82
 -11   0   8    1.99    3.08
  11   0  -8    0.56    1.90
 -11   0   9   31.58    7.90
  11   0  -9   40.28    7.94
 -11   0  10    0.88    2.17
  11   0 -10    2.85    2.35
 -11   0  11   46.84    9.78
  11   0 -11   57.35    9.69
 -11   0  12    0.00    2.18
  11   0 -12    0.33    1.89
 -11   0  13    0.00    2.74
  11   0 -13    5.78    3.28
 -11   0  14   -0.00    2.63
  11   0 -14    0.41    1.46
 -11   0  15   14.12    5.21
  11   0 -15   14.04    4.52
 -11   0  16    2.30    2.77
  11   0 -16    0.03    1.77
 -11   0  17    5.13    3.32
  11   0 -17    6.43    3.43
 -11   0  18   -0.00    2.24
  11   0 -18    1.77    2.12
 -11   0  19    2.56    2.97
  11   0 -19    3.58    2.75
 -11   0  20    4.13    3.43
  11   0 -20    0.06    1.68
 -11   0  21   14.44    5.71
 -11   0  22    0.45    1.83
 -11   0  23    0.00    3.31
 -11   0  24   -0.00    2.03
 -11   0  25    4.90    3.34
 -11   0  26    0.70    2.53
 -11   0  27    5.42    3.68
 -11   0  28   -0.00    2.19
 -11   0  29    0.89    2.29
 -11   0  30    1.58    2.77
  11  -1  -1   79.00   12.00
  11   1  -1   59.73   10.70
 -11   1   2    1.16    3.52
  11  -1  -2    0.00    2.18
  11   1  -2    0.00    2.77
 -11   1   3   31.66    8.06
  11  -1  -3   26.64    6.65
  11   1  -3   32.57    7.45
 -11  -1   3   26.71    7.46
 -11   1   4    0.84    2.65
  11  -1  -4   -0.00    1.98
  11   1  -4    0.52    2.47
 -11  -1   4   -0.00    2.42
 -11   1   5   15.96    5.81
  11  -1  -5    3.15    2.85
  11   1  -5    9.18    4.00
 -11  -1   5    3.25    3.77
 -11   1   6    1.75    2.98
  11  -1  -6    3.34    3.06
  11   1  -6    0.20    1.47
 -11  -1   6    2.23    2.91
 -11   1   7   35.12    8.32
  11  -1  -7   49.39    8.60
  11   1  -7   20.55    6.15
 -11  -1   7   27.24    7.43
 -11   1   8   -0.00    2.23
  11  -1  -8    1.71    2.47
  11   1  -8    0.00    2.38
 -11  -1   8    3.77    3.45
 -11   1   9   13.04    5.45
  11  -1  -9   21.46    5.94
  11   1  -9   11.50    4.46
 -11  -1   9   16.36    5.57
 -11   1  10    2.63    3.13
  11  -1 -10   -0.00    2.23
  11   1 -10   -0.00    1.73
 -11  -1  10    2.30    3.57
 -11   1  11   10.11    4.62
  11  -1 -11   13.02    4.52
  11   1 -11    5.85    3.51
 -11  -1  11   15.34    5.11
 -11   1  12    4.19    3.33
  11  -1 -12   -0.00    2.48
  11   1 -12    0.66    1.79
 -11  -1  12    3.74    3.24
 -11   1  13   21.86    6.21
  11  -1 -13   32.40    6.95
  11   1 -13   24.66    6.27
 -11  -1  13   22.09    6.84
 -11   1  14    0.34    2.24
  11  -1 -14   -0.00    1.83
  11   1 -14   -0.00    2.35
 -11  -1  14    0.00    1.99
 -11   1  15    0.35    2.78
  11  -1 -15   -0.00    1.99
  11   1 -15    0.40    1.55
 -11  -1  15    0.53    2.50
 -11   1  16    3.05    3.22
  11  -1 -16    0.12    1.30
  11   1 -16    1.25    2.07
 -11  -1  16   -0.00    1.89
 -11   1  17   15.65    5.55
  11  -1 -17   20.10    5.44
  11   1 -17    9.78    4.05
 -11  -1  17    6.55    3.76
 -11   1  18    2.50    2.73
  11  -1 -18    0.00    2.21
  11   1 -18    1.39    2.30
 -11  -1  18    0.00    1.65
 -11   1  19    5.62    3.81
  11  -1 -19    1.11    2.15
  11   1 -19    6.91    3.48
 -11  -1  19    4.93    3.52
 -11   1  20    1.75    2.65
  11   1 -20   -0.00    1.43
 -11  -1  20    1.53    2.35
 -11   1  21    0.00    2.69
 -11  -1  21   -0.00    1.27
 -11   1  22   -0.00    2.76
 -11  -1  22    2.47    2.64
 -11   1  23   24.34    6.27
 -11  -1  23   18.36    5.69
 -11   1  24    0.15    1.64
 -11  -1  24    2.54    2.67
 -11   1  25   -0.00    2.53
 -11  -1  25    0.00    2.50
 -11   1  26    0.47    2.37
 -11  -1  26    1.56    2.46
 -11   1  27    8.19    3.92
 -11  -1  27    2.90    3.10
 -11   1  28   -0.00    2.36
 -11  -1  28    1.61    2.27
 -11   1  29    1.08    2.95
 -11  -1  29    2.72    2.89
 -11   1  30   -0.00    1.99
 -11  -1  30    0.00    1.65
 -11   2   1   25.64    7.36
  11  -2  -1   20.79    6.02
  11   2  -1   23.55    6.20
 -11   2   2    0.65    2.58
  11  -2  -2    0.43    2.11
  11   2  -2    0.74    1.84
 -11   2   3    6.51    4.55
  11  -2  -3   10.38    4.56
  11   2  -3    8.67    3.67
 -11  -2   3   13.60    5.29
 -11   2   4    2.58    3.78
  11  -2  -4    7.12    3.81
  11   2  -4    5.54    3.09
 -11  -2   4    4.18    3.63
 -11   2   5   30.02    8.35
  11  -2  -5   34.20    7.56
  11   2  -5   32.84    7.24
 -11  -2   5   35.49    8.29
 -11   2   6   10.98    5.38
  11  -2  -6   10.95    4.30
  11   2  -6   12.69    4.43
 -11  -2   6    7.11    4.17
 -11   2   7    5.65    3.63
  11  -2  -7    7.18    3.48
  11   2  -7    4.72    3.58
 -11  -2   7    3.17    2.89
 -11   2   8    8.77    4.99
  11  -2  -8    8.75    4.05
  11   2  -8   11.10    4.19
 -11  -2   8   11.28    4.65
 -11   2   9   26.65    6.99
  11  -2  -9   14.84    5.04
  11   2  -9   17.40    5.10
 -11  -2   9   19.41    6.23
 -11   2  10    5.28    3.89
  11  -2 -10    0.00    1.82
  11   2 -10    5.96    3.46
 -11  -2  10   -0.00    2.18
 -11   2  11   22.86    6.42
  11  -2 -11   20.07    5.52
  11   2 -11   17.06    5.11
 -11  -2  11   20.38    6.00
 -11   2  12    0.41    1.68
  11  -2 -12    0.00    2.24
  11   2 -12    0.19    1.65
 -11  -2  12    0.00    2.52
 -11   2  13   -0.00    1.91
  11  -2 -13    0.57    2.26
  11   2 -13   -0.00    1.48
 -11  -2  13    0.39    2.22
 -11   2  14    0.92    2.69
  11  -2 -14    0.00    1.99
  11   2 -14    0.06    2.06
 -11  -2  14    0.00    2.25
 -11   2  15   12.17    4.97
  11  -2 -15   17.09    5.30
  11   2 -15   15.42    4.88
 -11  -2  15   16.63    5.60
 -11   2  16    1.27    2.67
  11  -2 -16    3.51    3.15
  11   2 -16    4.89    3.10
 -11  -2  16   10.10    4.39
 -11   2  17    5.23    3.42
  11  -2 -17    1.80    2.24
  11   2 -17    6.76    3.15
 -11  -2  17    2.39    2.55
 -11   2  18   -0.00    2.74
  11  -2 -18    0.99    2.10
  11   2 -18    1.56    2.28
 -11  -2  18    1.23    2.21
 -11   2  19   12.12    4.69
  11  -2 -19    4.53    3.11
  11   2 -19    4.51    3.01
 -11  -2  19    7.73    4.16
 -11   2  20    2.38    3.32
  11   2 -20    1.52    2.23
 -11  -2  20    2.39    2.81
 -11   2  21   12.11    5.44
 -11  -2  21   14.85    5.06
 -11   2  22    1.64    2.23
 -11  -2  22   -0.00    2.18
 -11   2  23   -0.00    1.49
 -11  -2  23   -0.00    2.13
 -11   2  24    2.66    2.75
 -11  -2  24    1.20    2.22
 -11   2  25    2.96    3.13
 -11  -2  25   12.24    4.74
 -11   2  26    2.19    2.47
 -11  -2  26    0.81    2.04
 -11   2  27   11.47    4.44
 -11  -2  27    4.98    3.75
 -11   2  28    1.36    2.41
 -11  -2  28   -0.00    2.36
 -11   2  29    1.64    2.41
 -11  -2  29    0.72    2.44
 -11   2  30    0.55    2.62
 -11  -2  30    2.62    2.95
 -11   3   1   13.03    5.33
  11  -3  -1    6.32    3.84
  11   3  -1    8.99    4.44
 -11   3   2   18.61    6.62
  11  -3  -2   11.17    4.40
  11   3  -2    6.95    3.81
 -11   3   3   41.91    9.53
  11  -3  -3   22.16    7.09
  11   3  -3   65.35    9.80
 -11  -3   3   31.20    8.25
 -11   3   4   12.09    5.70
  11  -3  -4    8.59    4.11
  11   3  -4    1.88    2.59
 -11  -3   4    0.91    3.10
 -11   3   5   -0.00    2.25
  11  -3  -5    0.00    2.38
  11   3  -5   -0.00    1.89
 -11  -3   5    5.54    3.36
 -11   3   6    9.26    4.80
  11  -3  -6   12.21    4.71
  11   3  -6   13.17    4.61
 -11  -3   6   12.42    5.17
 -11   3   7   37.78    8.97
  11  -3  -7   26.81    7.20
  11   3  -7   40.52    7.91
 -11  -3   7   42.35    9.16
 -11   3   8    4.50    3.75
  11  -3  -8    2.21    3.28
  11   3  -8    3.23    2.78
 -11  -3   8    2.08    3.10
 -11   3   9    8.51    4.43
  11  -3  -9    4.81    3.05
  11   3  -9    9.97    4.12
 -11  -3   9   10.14    4.78
 -11   3  10    1.57    3.44
  11  -3 -10    1.17    2.34
  11   3 -10    0.00    2.01
 -11  -3  10    1.59    2.72
 -11   3  11    7.04    4.07
  11  -3 -11    1.67    2.52
  11   3 -11    8.28    3.77
 -11  -3  11   13.37    4.77
 -11   3  12    3.60    3.78
  11  -3 -12    7.64    3.41
  11   3 -12   10.73    4.24
 -11  -3  12   14.86    5.27
 -11   3  13   13.17    5.23
  11  -3 -13   15.51    5.06
  11   3 -13   15.37    4.72
 -11  -3  13   11.87    5.01
 -11   3  14    1.12    2.56
  11  -3 -14    2.83    2.68
  11   3 -14   -0.00    2.08
 -11  -3  14    2.58    2.48
 -11   3  15   -0.00    3.38
  11  -3 -15    0.85    2.47
  11   3 -15   -0.00    1.68
 -11  -3  15    1.06    2.32
 -11   3  16    7.24    3.93
  11  -3 -16    2.34    2.60
  11   3 -16    0.24    2.34
 -11  -3  16    1.64    2.89
 -11   3  17    4.07    3.46
  11  -3 -17    2.30    2.40
  11   3 -17   12.29    4.17
 -11  -3  17    6.24    3.67
 -11   3  18    5.01    3.59
  11  -3 -18    1.86    2.60
  11   3 -18    6.31    3.14
 -11  -3  18    3.12    3.25
 -11   3  19   10.50    4.84
  11  -3 -19    8.54    4.10
  11   3 -19   12.67    4.15
 -11  -3  19   15.18    5.38
 -11   3  20    0.95    2.52
  11   3 -20    4.50    3.06
 -11  -3  20    2.44    3.29
 -11   3  21    1.80    2.35
  11   3 -21    1.92    2.00
 -11  -3  21   -0.00    2.24
 -11   3  22    4.05    3.43
 -11  -3  22    4.26    3.29
 -11   3  23   17.18    5.70
 -11  -3  23   12.88    5.33
 -11   3  24    0.00    2.50
 -11  -3  24    4.51    3.78
 -11   3  25    0.00    2.49
 -11  -3  25    0.67    2.64
 -11   3  26    0.53    1.85
 -11  -3  26   -0.00    1.65
 -11   3  27    3.92    3.53
 -11  -3  27    5.97    3.65
 -11   3  28    1.59    2.96
 -11  -3  28    2.54    2.70
 -11   3  29    4.00    3.28
 -11  -3  29    4.92    3.51
 -11   3  30   -0.00    2.52
 -11   4   1   23.40    7.18
  11  -4  -1   19.53    6.56
  11   4  -1   24.32    6.24
 -11   4   2   -0.00    1.86
  11  -4  -2    0.00    2.70
  11   4  -2   -0.00    2.17
 -11  -4   2    1.07    2.55
 -11   4   3    3.34    3.17
  11  -4  -3    3.71    2.95
  11   4  -3    6.86    3.34
 -11  -4   3    5.27    3.25
 -11   4   4    3.38    4.51
  11  -4  -4    4.33    3.14
  11   4  -4    2.88    2.89
 -11  -4   4    2.25    3.51
 -11   4   5   38.87    9.07
  11  -4  -5   26.11    7.25
  11   4  -5   39.99    7.97
 -11  -4   5   33.63    8.40
 -11   4   6   14.10    5.66
  11  -4  -6    7.17    4.50
  11   4  -6    7.43    3.73
 -11  -4   6    7.56    4.25
 -11   4   7    6.16    4.24
  11  -4  -7   10.82    4.55
  11   4  -7    6.35    3.41
 -11  -4   7    9.92    4.53
 -11   4   8    3.53    3.25
  11  -4  -8    4.67    3.10
  11   4  -8    0.65    2.41
 -11  -4   8    1.89    3.56
 -11   4   9   30.02    7.99
  11  -4  -9   24.20    6.72
  11   4  -9   41.44    7.93
 -11  -4   9   32.43    8.12
 -11   4  10   10.45    4.86
  11  -4 -10   11.37    4.48
  11   4 -10   13.86    4.69
 -11  -4  10    8.55    4.67
 -11   4  11   17.13    5.79
  11  -4 -11   10.11    4.57
  11   4 -11   19.36    5.46
 -11  -4  11    6.57    4.10
 -11   4  12    1.33    2.21
  11  -4 -12   -0.00    1.78
  11   4 -12   -0.00    2.20
 -11  -4  12    0.00    2.90
 -11   4  13    4.52    3.65
  11  -4 -13    0.00    2.05
  11   4 -13    3.23    2.71
 -11  -4  13    2.30    2.75
 -11   4  14    1.29    2.82
  11  -4 -14    1.87    2.57
  11   4 -14    4.39    3.19
 -11  -4  14    1.57    2.87
 -11   4  15    4.74    3.59
  11  -4 -15    7.89    3.99
  11   4 -15   11.09    4.17
 -11  -4  15   11.68    4.69
 -11   4  16    4.43    3.14
 -11   4  16    4.93    3.22
  11  -4 -16    0.86    1.97
  11   4 -16    4.22    3.01
 -11  -4  16    4.95    3.50
 -11   4  17    1.95    2.53
 -11   4  17    1.75    2.59
  11  -4 -17    1.19    2.28
  11   4 -17    1.91    2.20
 -11  -4  17   -0.00    2.29
 -11   4  18   -0.00    2.18
 -11   4  18    2.22    2.58
  11  -4 -18    0.28    1.72
  11   4 -18    1.11    2.20
 -11  -4  18   -0.00    2.12
 -11   4  19    3.74    2.68
 -11   4  19    2.74    2.57
  11   4 -19   -0.00    1.90
 -11  -4  19    0.00    2.54
 -11   4  20    1.12    2.31
  11   4 -20    2.92    2.84
 -11  -4  20    0.00    2.57
 -11   4  21   15.04    5.40
  11   4 -21   16.32    5.12
 -11  -4  21   15.49    5.20
 -11   4  22    0.00    2.34
 -11  -4  22    0.00    2.57
 -11   4  23    0.10    2.12
 -11  -4  23    0.11    2.55
 -11   4  24    4.94    3.46
 -11  -4  24    0.00    2.09
 -11   4  25    8.53    4.09
 -11  -4  25    3.26    2.75
 -11   4  26    7.15    3.98
 -11  -4  26    5.47    3.73
 -11   4  27    0.00    2.49
 -11  -4  27    4.86    3.31
 -11   4  28   -0.00    2.12
 -11  -4  28   -0.00    2.46
 -11   4  29    0.00    2.37
 -11   5   1    2.63    3.11
 -11   5   1    2.65    3.53
  11  -5  -1    1.94    3.40
  11   5  -1    2.40    2.49
 -11   5   2   45.74    8.39
 -11   5   2   18.81    6.69
  11  -5  -2   14.97    5.85
  11   5  -2   25.06    6.53
 -11  -5   2   30.94    7.71
 -11   5   3   59.06    9.80
 -11   5   3   37.60    9.25
  11  -5  -3   25.56    7.42
  11   5  -3   47.15    8.80
 -11  -5   3   31.76    8.45
 -11   5   4    7.67    3.55
 -11   5   4    3.38    3.16
  11  -5  -4   -0.00    1.71
  11   5  -4    2.33    2.55
 -11  -5   4    2.02    2.74
 -11   5   5   -0.00    2.53
 -11   5   5   -0.00    2.73
  11  -5  -5   -0.00    1.84
  11   5  -5    1.04    1.74
 -11  -5   5   -0.00    1.79
 -11   5   6   12.31    4.89
 -11   5   6    7.59    4.44
  11  -5  -6    2.09    2.87
  11   5  -6   12.30    4.44
 -11  -5   6    9.38    4.48
 -11   5   7   17.27    5.41
 -11   5   7   14.60    5.84
  11  -5  -7    9.44    4.60
  11   5  -7    9.16    4.21
 -11  -5   7   10.61    4.80
 -11   5   8    7.19    3.54
 -11   5   8    3.11    3.62
  11  -5  -8    4.13    3.19
  11   5  -8   15.68    4.84
 -11  -5   8    6.63    4.00
 -11   5   9   17.45    5.36
 -11   5   9   10.16    5.25
  11   5  -9   14.65    4.86
 -11  -5   9   15.76    5.66
 -11   5  10    1.38    2.84
 -11   5  10    1.27    3.01
  11   5 -10    3.43    2.83
 -11  -5  10   -0.00    2.26
 -11   5  11    8.88    4.15
 -11   5  11    5.34    4.08
  11   5 -11    2.22    2.22
 -11  -5  11    6.22    4.06
 -11   5  12   23.47    6.00
 -11   5  12   22.50    6.78
  11   5 -12   12.52    4.62
 -11  -5  12   11.03    4.92
 -11   5  13   26.59    6.51
 -11   5  13   13.92    5.32
  11   5 -13   34.62    7.09
 -11  -5  13   11.12    5.13
 -11   5  14   -0.00    2.38
 -11   5  14    3.42    3.13
  11   5 -14    1.01    2.51
 -11  -5  14    0.00    2.39
 -11   5  15   -0.00    1.82
 -11   5  15   -0.00    2.51
  11   5 -15    0.09    2.26
 -11  -5  15    0.33    2.99
 -11   5  16    0.00    1.64
 -11   5  16    1.87    3.08
  11   5 -16   -0.00    1.63
 -11  -5  16   -0.00    2.44
 -11   5  17    4.59    3.09
 -11   5  17    3.38    3.54
  11   5 -17    1.83    2.37
 -11  -5  17    0.62    1.61
 -11   5  18   16.66    4.93
 -11   5  18    3.81    3.44
  11   5 -18   10.48    4.10
 -11  -5  18    6.72    3.95
 -11   5  19    9.92    4.73
  11   5 -19   10.79    4.42
 -11  -5  19    7.95    4.25
 -11   5  20    2.89    2.52
  11   5 -20    1.05    1.95
 -11  -5  20   -0.00    2.75
 -11   5  21   -0.00    2.51
  11   5 -21    1.56    2.30
 -11  -5  21    0.13    1.91
 -11   5  22    3.38    2.92
 -11  -5  22   -0.00    2.10
 -11   5  23   11.94    4.64
 -11  -5  23   10.26    4.96
 -11   5  24    2.65    2.60
 -11  -5  24    3.10    2.54
 -11   5  25    0.21    2.46
 -11  -5  25    1.77    2.20
 -11   5  26   -0.00    2.67
 -11  -5  26   -0.00    2.03
 -11   5  27    1.55    2.50
 -11  -5  27    0.00    2.50
 -11   5  28    5.90    3.59
 -11  -5  28    4.60    3.64
 -11   6   1   22.76    6.40
 -11   6   1   13.35    6.32
  11   6  -1   25.61    6.58
 -11  -6   1   21.47    6.82
 -11   6   2   -0.00    2.40
 -11   6   2    2.09    3.69
  11   6  -2    2.83    3.01
 -11  -6   2    0.77    2.66
 -11   6   3    0.00    2.27
 -11   6   3    5.13    4.35
  11   6  -3    3.37    3.47
 -11  -6   3    5.77    3.62
 -11   6   4   13.65    4.70
 -11   6   4   10.69    5.51
  11   6  -4   21.54    5.76
 -11  -6   4   18.32    6.38
 -11   6   5   10.32    4.71
 -11   6   5    9.86    5.27
  11   6  -5   15.94    5.42
 -11  -6   5    5.49    4.36
 -11   6   6   20.34    5.67
 -11   6   6    2.50    3.74
  11   6  -6   19.72    5.74
 -11  -6   6    3.18    3.63
 -11   6   7    5.02    3.48
 -11   6   7    2.73    3.69
  11   6  -7    8.89    4.15
 -11  -6   7    7.30    3.86
 -11   6   8   12.37    4.52
 -11   6   8    4.60    3.81
  11   6  -8   15.99    4.83
 -11  -6   8    0.12    2.67
 -11   6   9    0.81    1.83
 -11   6   9    3.57    3.79
  11   6  -9    4.52    3.16
 -11  -6   9    1.62    3.13
 -11   6  10    5.81    3.75
 -11   6  10   11.27    5.12
  11   6 -10    9.38    4.22
 -11  -6  10   22.77    6.62
 -11   6  11   10.79    4.00
 -11   6  11    0.00    2.69
  11   6 -11   12.15    4.64
 -11  -6  11    3.53    3.56
 -11   6  12    3.81    2.98
 -11   6  12    5.86    3.79
  11   6 -12    0.00    2.28
 -11  -6  12    0.91    2.34
 -11   6  13    3.64    3.61
  11   6 -13   -0.00    2.65
 -11  -6  13    0.00    2.93
 -11   6  14   10.02    4.08
 -11   6  14   10.39    4.95
  11   6 -14   15.75    4.99
 -11  -6  14    7.81    4.53
 -11   6  15    6.16    3.54
 -11   6  15    6.10    4.29
  11   6 -15   12.12    4.49
 -11  -6  15   10.25    4.90
 -11   6  16   12.87    4.69
 -11   6  16    9.15    4.81
  11   6 -16   20.85    5.55
 -11  -6  16    6.97    3.88
 -11   6  17    0.00    1.58
 -11   6  17   -0.00    2.60
  11   6 -17    4.60    3.15
 -11  -6  17   -0.00    2.76
 -11   6  18   -0.00    2.11
 -11   6  18    2.82    2.68
  11   6 -18    2.24    2.53
 -11  -6  18    0.69    2.80
 -11   6  19    8.97    4.76
  11   6 -19    6.02    3.57
 -11  -6  19    3.83    3.36
 -11   6  20    4.29    3.34
  11   6 -20    2.20    2.63
 -11  -6  20    0.00    2.29
 -11   6  21    3.84    3.13
  11   6 -21    9.67    3.74
 -11  -6  21    0.00    3.11
 -11   6  22    4.35    3.43
 -11  -6  22    0.04    2.15
 -11   6  23   -0.00    2.35
 -11  -6  23   -0.00    2.56
 -11   6  24    0.58    2.45
 -11  -6  24    0.00    2.75
 -11   6  25   -0.00    2.04
 -11  -6  25   -0.00    2.09
 -11   6  26    1.17    2.73
 -11  -6  26    6.02    3.50
 -11   6  27    0.74    2.91
 -11  -6  27    2.36    2.57
 -11   7   1    3.85    3.86
  11   7  -1    4.76    3.63
 -11  -7   1    2.14    2.76
 -11   7   2   29.17    7.19
  11   7  -2   15.73    5.55
 -11  -7   2   22.69    7.05
 -11   7   3    2.61    2.84
 -11   7   3    4.25    3.83
  11   7  -3    1.22    2.81
 -11  -7   3   -0.00    2.64
 -11   7   4   18.39    5.53
 -11   7   4    7.75    4.70
  11   7  -4    6.18    3.29
 -11  -7   4   11.76    5.33
 -11   7   5    4.52    3.06
 -11   7   5   -0.00    2.60
  11   7  -5    0.59    2.66
 -11  -7   5    1.38    2.88
 -11   7   6    8.92    4.33
 -11   7   6    4.09    3.57
  11   7  -6    9.04    4.30
 -11  -7   6   11.01    5.49
 -11   7   7   -0.00    2.43
 -11   7   7    2.56    4.31
  11   7  -7   -0.00    2.68
 -11  -7   7    0.37    2.57
 -11   7   8   32.81    7.48
 -11   7   8   26.46    7.95
  11   7  -8   32.94    7.39
 -11  -7   8   19.25    6.78
 -11   7   9   14.80    4.95
 -11   7   9    9.89    5.54
  11   7  -9   19.27    5.69
 -11  -7   9   14.29    5.86
 -11   7  10    0.56    2.41
 -11   7  10    3.26    3.37
  11   7 -10    1.53    2.17
 -11  -7  10    0.85    3.10
 -11   7  11   -0.00    1.67
 -11   7  11    3.09    3.99
  11   7 -11   -0.00    2.42
 -11  -7  11    2.23    2.91
 -11   7  12    7.81    4.10
 -11   7  12    8.13    4.48
  11   7 -12   23.19    6.00
 -11  -7  12   20.70    6.36
 -11   7  13   13.72    4.66
 -11   7  13    8.68    4.67
  11   7 -13    3.46    2.70
 -11  -7  13    8.27    4.41
 -11   7  14    5.65    3.35
 -11   7  14    0.00    3.75
  11   7 -14    4.31    3.56
 -11  -7  14    2.19    3.58
 -11   7  15    1.35    1.91
 -11   7  15    2.11    3.23
  11   7 -15    0.27    2.12
 -11  -7  15    0.87    2.32
 -11   7  16    0.51    1.85
 -11   7  16    3.34    3.35
  11   7 -16   -0.00    1.91
 -11  -7  16    2.38    3.27
 -11   7  17    0.35    2.21
 -11   7  17   -0.00    2.59
  11   7 -17    1.09    2.00
 -11  -7  17    4.44    3.49
 -11   7  18    9.85    4.43
 -11   7  18   17.96    6.33
  11   7 -18   10.74    4.38
 -11  -7  18    1.79    3.38
 -11   7  19    1.73    2.47
  11   7 -19    0.69    1.65
 -11  -7  19    2.16    2.90
 -11   7  20    0.44    2.90
  11   7 -20    0.66    2.23
 -11  -7  20    0.74    2.23
 -11   7  21   -0.00    3.31
  11   7 -21    0.00    1.99
 -11  -7  21   -0.00    2.57
 -11   7  22    0.00    3.34
 -11  -7  22    0.65    2.73
 -11   7  23    0.48    1.65
 -11  -7  23    2.59    3.14
 -11   7  24    1.39    2.90
 -11  -7  24    3.31    3.33
 -11   7  25    1.94    2.79
 -11  -7  25    0.00    2.73
 -11  -7  26    0.89    2.70
 -11   8   1   -0.00    3.34
  11   8  -1    1.88    2.49
 -11   8   2    4.35    3.13
  11   8  -2   10.26    5.01
 -11  -8   2    5.37    3.58
 -11   8   3    0.38    2.25
  11   8  -3    0.29    2.06
 -11  -8   3   -0.00    2.17
 -11   8   4   24.49    6.83
  11   8  -4   31.05    7.37
 -11  -8   4   15.34    6.36
 -11   8   5    0.48    1.93
  11   8  -5   -0.00    2.15
 -11  -8   5    4.32    4.11
 -11   8   6   18.36    5.75
  11   8  -6   15.46    5.24
 -11  -8   6    9.11    5.17
 -11   8   7    0.62    3.09
  11   8  -7    3.25    3.00
 -11  -8   7   -0.00    3.09
 -11   8   8    3.50    3.46
  11   8  -8    2.19    2.22
 -11  -8   8    2.23    3.16
 -11   8   9    0.00    2.21
  11   8  -9    2.04    2.84
 -11  -8   9   -0.00    2.93
 -11   8  10   25.55    6.63
  11   8 -10    9.64    4.17
 -11  -8  10    9.93    4.87
 -11   8  11    2.16    2.65
  11   8 -11   -0.00    2.40
 -11  -8  11    0.00    2.33
 -11   8  12   -0.00    2.55
  11   8 -12    0.92    2.06
 -11  -8  12    1.24    2.59
 -11   8  13    3.50    3.15
  11   8 -13    2.88    2.83
 -11  -8  13    1.78    3.32
 -11   8  14    0.63    2.25
  11   8 -14    1.13    1.90
 -11  -8  14    2.83    3.37
 -11   8  15    7.47    3.97
  11   8 -15    1.02    2.00
 -11  -8  15    4.70    3.62
 -11   8  16   21.12    5.94
  11   8 -16    9.06    4.12
 -11  -8  16    8.94    4.63
 -11   8  17    2.63    2.83
  11   8 -17    0.21    2.28
 -11  -8  17    0.85    2.47
  11   8 -18    1.86    2.28
 -11  -8  18    0.45    2.13
  11   8 -19    1.36    2.43
 -11  -8  19    6.05    3.79
  11   8 -20    9.72    4.07
 -11  -8  20   11.30    4.82
  11   8 -21    3.55    2.83
 -11  -8  21    1.55    2.66
 -11  -8  22    3.14    3.54
 -11  -8  23   -0.00    2.17
 -11  -8  24   -0.00    2.64
 -11   9   1    0.13    2.06
  11   9  -1    1.03    3.04
 -11   9   2   17.34    5.76
  11   9  -2   15.62    5.62
 -11   9   3    1.42    2.86
  11   9  -3    0.39    1.89
 -11   9   4    3.60    3.66
  11   9  -4    5.21    3.81
 -11  -9   4   12.42    5.35
 -11   9   5    0.61    2.55
  11   9  -5    0.00    2.08
 -11  -9   5    1.07    2.57
 -11   9   6    4.38    3.41
  11   9  -6    2.85    2.73
 -11  -9   6    5.52    4.36
 -11   9   7    1.48    2.50
  11   9  -7   -0.00    2.54
 -11  -9   7   -0.00    2.02
 -11   9   8   29.84    7.21
  11   9  -8   19.15    5.59
 -11  -9   8    6.98    4.72
 -11   9   9    0.00    2.59
  11   9  -9   -0.00    1.97
 -11  -9   9    0.00    3.03
 -11   9  10    0.89    2.93
  11   9 -10    0.44    1.75
 -11  -9  10   -0.00    2.15
 -11   9  11   -0.00    3.03
  11   9 -11   -0.00    2.53
 -11  -9  11   -0.00    2.61
 -11   9  12    9.42    4.38
  11   9 -12    4.46    3.51
 -11  -9  12    7.24    4.17
 -11   9  13    1.82    2.28
  11   9 -13    2.85    3.35
 -11  -9  13    5.14    3.70
 -11   9  14    6.37    3.73
  11   9 -14    6.46    3.84
 -11  -9  14    2.03    3.19
 -11   9  15    2.95    3.33
  11   9 -15   -0.00    2.40
 -11  -9  15    2.77    3.27
 -11   9  16    3.12    3.45
  11   9 -16    3.09    2.84
 -11  -9  16    0.00    2.58
 -11   9  17    0.00    2.85
  11   9 -17    0.02    1.65
 -11  -9  17    0.00    2.34
  11   9 -18   13.81    5.07
 -11  -9  18   12.40    5.13
  11   9 -19    0.00    2.21
 -11  -9  19    0.32    2.37
  11   9 -20    2.74    3.02
 -11  -9  20   -0.00    2.50
  11   9 -21    0.94    2.22
 -11  -9  21    0.00    3.07
  11   9 -22    2.42    2.93
 -11  -9  22    3.97    3.26
 -11  -9  23    0.54    2.37
 -11  10   1    0.00    2.68
  11  10  -1    0.23    1.96
 -11  10   2    0.00    2.93
  11  10  -2    4.31    3.26
 -11  10   3    1.90    2.94
  11  10  -3    1.34    2.12
 -11  10   4    9.14    4.70
  11  10  -4    7.24    3.91
 -11  10   5   -0.00    3.16
  11  10  -5    0.89    2.82
 -11  10   6   12.11    5.12
  11  10  -6    5.70    4.08
 -11 -10   6    3.89    3.67
 -11  10   7    2.10    2.85
  11  10  -7   -0.00    2.90
 -11 -10   7    3.03    3.76
 -11  10   8    4.33    3.53
  11  10  -8    7.65    3.97
 -11 -10   8   -0.00    2.54
 -11  10   9   -0.00    2.74
  11  10  -9   -0.00    2.09
 -11 -10   9   -0.00    1.92
 -11  10  10   12.99    5.24
  11  10 -10   20.94    6.14
 -11 -10  10    4.04    4.09
 -11  10  11    0.56    2.37
  11  10 -11    1.28    2.53
 -11 -10  11   -0.00    2.22
 -11  10  12    6.67    3.69
  11  10 -12    0.77    2.15
 -11 -10  12   -0.00    2.83
 -11  10  13    0.89    2.72
  11  10 -13    2.87    3.12
 -11 -10  13   -0.00    1.92
 -11  10  14    8.58    4.38
  11  10 -14    5.13    3.85
 -11 -10  14    0.00    2.52
 -11  10  15    3.00    2.77
  11  10 -15   -0.00    1.87
 -11 -10  15    1.69    2.82
 -11  10  16    5.37    3.55
  11  10 -16    9.54    4.47
 -11 -10  16    8.07    4.86
  11  10 -17    0.55    2.06
 -11 -10  17   -0.00    2.31
  11  10 -18    0.99    2.47
 -11 -10  18    1.60    3.16
  11  10 -19   -0.00    2.10
 -11 -10  19   -0.00    2.79
  11  10 -20    6.55    3.71
 -11 -10  20    2.51    3.21
  11  10 -21    0.93    2.34
 -11 -10  21    0.92    2.45
  11  10 -22    3.20    2.88
 -11 -10  22    2.07    3.23
 -11  11   1    1.51    2.56
  11  11  -1   -0.00    2.02
 -11  11   2    6.22    3.92
  11  11  -2   12.88    5.47
 -11  11   3    1.93    2.64
  11  11  -3    1.59    2.35
 -11  11   4    8.29    4.16
  11  11  -4    3.89    3.65
 -11  11   5    2.72    3.06
  11  11  -5    3.28    3.50
 -11  11   6    0.34    2.23
  11  11  -6    5.75    3.58
 -11  11   7    0.54    2.50
  11  11  -7    0.69    3.03
 -11  11   8   16.55    5.69
  11  11  -8   18.69    5.86
 -11 -11   8    0.99    3.01
 -11  11   9    0.32    2.37
  11  11  -9   -0.00    1.95
 -11 -11   9    3.17    3.40
 -11  11  10   -0.00    2.38
  11  11 -10    0.63    2.69
 -11 -11  10   -0.00    2.71
 -11  11  11    0.97    2.28
  11  11 -11    7.37    3.82
 -11 -11  11   -0.00    3.06
 -11  11  12    7.50    4.59
  11  11 -12    6.66    4.12
 -11 -11  12    5.81    4.94
 -11  11  13   -0.00    2.17
  11  11 -13   -0.00    3.11
 -11 -11  13    0.00    2.53
 -11  11  14    5.22    3.55
  11  11 -14    4.51    3.93
 -11 -11  14    3.51    4.14
 -11  11  15    1.10    2.36
  11  11 -15   -0.00    2.09
 -11 -11  15    1.88    3.38
  11  11 -16    0.00    2.57
 -11 -11  16    5.37    4.25
  11  11 -17   -0.00    2.30
 -11 -11  17   -0.00    3.31
  11  11 -18    8.17    4.18
 -11 -11  18    3.50    3.85
  11  11 -19   -0.00    2.29
 -11 -11  19   -0.00    3.37
  11  11 -20   -0.00    1.89
 -11 -11  20    0.44    2.45
  11  11 -21   -0.00    1.69
  11  11 -22    0.00    2.81
 -11  12   1    0.00    2.48
  11  12  -1   -0.00    1.82
 -11  12   2    5.18    3.58
  11  12  -2    1.07    3.06
 -11  12   3   -0.00    2.23
  11  12  -3    0.00    2.33
 -11  12   4    3.94    3.43
  11  12  -4    8.34    4.86
 -11  12   5    0.10    2.04
  11  12  -5    0.00    2.79
 -11  12   6    6.92    4.07
  11  12  -6    9.96    4.31
 -11  12   7    0.32    2.33
  11  12  -7    3.89    3.43
 -11  12   8    0.00    2.06
  11  12  -8    0.00    2.51
 -11  12   9    2.34    2.90
  11  12  -9    2.81    3.11
 -11  12  10   12.72    5.17
  11  12 -10   11.86    4.92
 -11 -12  10    0.16    3.49
 -11  12  11   -0.00    2.36
  11  12 -11    0.17    2.60
 -11 -12  11   -0.00    3.02
 -11  12  12    2.24    3.03
  11  12 -12    6.83    3.76
 -11 -12  12    7.96    4.56
 -11  12  13    3.01    3.00
  11  12 -13    5.91    4.06
 -11 -12  13   -0.00    2.06
 -11  12  14    1.33    2.67
  11  12 -14    1.47    3.16
 -11 -12  14    0.23    3.42
 -11  12  15   -0.00    2.08
  11  12 -15   -0.00    2.55
 -11 -12  15    0.00    2.87
  11  12 -16   -0.00    2.97
 -11 -12  16   -0.00    2.58
  11  12 -17   -0.00    2.61
 -11 -12  17    2.48    4.05
  11  12 -18    1.34    2.52
 -11 -12  18   -0.00    3.09
  11  12 -19    0.28    2.13
  11  12 -20   -0.00    2.21
  11  12 -21    0.69    2.07
  11  12 -22   -0.00    2.49
 -11  13   1    2.78    3.82
 -11  13   2    4.73    3.54
 -11  13   3   -0.00    2.31
 -11  13   4    0.97    3.12
 -11  13   5   -0.00    1.74
 -11  13   6   -0.00    2.64
 -11  13   7    1.90    3.17
 -11  13   8    9.92    4.83
 -11  13   9   -0.00    2.46
 -11  13  10    1.66    2.63
 -11  13  11    1.76    3.12
 -11  13  12    3.83    3.45
 -11  13  13    0.00    2.93
 -11 -13  13    0.59    2.68
 -11  13  14    7.16    4.49
 -11 -13  14    5.17    3.82
 -11 -13  15   -0.00    2.56
 -11 -13  16   -0.00    3.15
 -11 -13  17    1.59    3.66
 -11  14  11    2.65    3.73
 -11  14  12    0.37    2.37
 -11  14  13   -0.00    2.30
 -11  14  14    0.25    2.05
 -10   0   1   -0.00    1.72
  10   0  -1    1.24    2.29
 -10   0   2   20.18    5.97
  10   0  -2   11.10    4.14
  10   0  -3   -0.00    2.24
  10   0  -4  116.16   15.47
  10   0  -5    2.06    2.83
 -10   0   6    9.62    4.76
  10   0  -6   23.57    5.84
 -10   0   7   -0.00    3.12
  10   0  -7   -0.00    1.70
 -10   0   8   21.99    6.09
  10   0  -8    5.71    3.34
 -10   0   9    0.13    2.50
  10   0  -9   -0.00    1.81
 -10   0  10   97.22   14.72
  10   0 -10  101.89   13.99
 -10   0  11    0.65    1.91
  10   0 -11    0.76    2.42
 -10   0  12    0.00    2.64
  10   0 -12   -0.00    1.98
 -10   0  13    0.00    2.00
  10   0 -13   -0.00    1.78
 -10   0  14    9.75    4.28
  10   0 -14    9.03    3.81
 -10   0  15    0.33    1.36
  10   0 -15   -0.00    1.40
 -10   0  16   28.14    6.71
  10   0 -16   25.00    6.00
 -10   0  17    0.35    2.34
  10   0 -17    0.06    1.40
 -10   0  18   26.55    6.49
 -10   0  19    2.08    2.71
 -10   0  20   29.99    6.99
 -10   0  21    2.08    2.29
 -10   0  22    0.93    2.22
 -10   0  23    1.37    2.32
 -10   0  24    6.81    3.49
 -10   0  25   -0.00    2.37
 -10   0  26   16.72    4.93
 -10   0  27    0.53    1.42
 -10   0  28    5.78    3.27
 -10   0  29    0.01    1.51
 -10   0  30    2.38    2.52
 -10   0  31   -0.00    1.89
 -10   0  32   -0.00    1.52
 -10   0  33    1.81    2.15
 -10   1   1    1.18    2.24
  10  -1  -1   -0.00    2.27
  10   1  -1   -0.00    1.68
 -10  -1   1   -0.00    3.66
  10  -1  -2  123.82   16.66
  10   1  -2  137.09   17.09
 -10  -1   2  125.95   18.06
  10  -1  -3    5.39    3.62
  10   1  -3    4.38    2.64
  10  -1  -4   -0.00    2.02
  10   1  -4    1.33    2.30
  10  -1  -5    9.17    4.02
  10   1  -5    9.04    3.80
 -10   1   6   62.93   11.29
  10  -1  -6   56.75   10.02
  10   1  -6   71.45   10.67
 -10  -1   6   67.91   11.56
 -10   1   7    0.87    3.09
  10  -1  -7    0.44    1.91
  10   1  -7    0.80    2.33
 -10  -1   7   -0.00    2.76
 -10   1   8   49.98    9.61
  10  -1  -8   48.84    8.57
  10   1  -8   40.76    7.88
 -10  -1   8   34.33    8.17
 -10   1   9    0.50    1.94
  10  -1  -9   -0.00    1.81
  10   1  -9    0.00    1.82
 -10  -1   9    0.07    1.76
 -10   1  10    1.07    2.42
  10  -1 -10    2.15    2.08
  10   1 -10   -0.00    1.54
 -10  -1  10    4.07    3.05
 -10   1  11    4.12    3.32
  10  -1 -11    8.43    3.78
  10   1 -11    8.78    3.74
 -10  -1  11    2.68    2.96
 -10   1  12   63.30   10.71
  10  -1 -12   61.61    9.85
  10   1 -12   39.23    8.27
 -10  -1  12   76.15   11.48
 -10   1  13    5.49    3.70
  10  -1 -13    1.28    2.34
  10   1 -13    2.64    2.39
 -10  -1  13    1.44    2.16
 -10   1  14   13.16    4.77
  10  -1 -14    4.82    2.91
  10   1 -14   10.08    3.89
 -10  -1  14    6.18    3.59
 -10   1  15    2.63    2.56
  10  -1 -15    0.06    1.92
  10   1 -15   -0.00    1.39
 -10  -1  15    0.19    1.47
 -10   1  16   25.30    6.53
  10  -1 -16   24.69    5.95
  10   1 -16   20.81    5.64
 -10  -1  16   24.56    6.18
 -10   1  17   -0.00    2.69
  10   1 -17    0.68    1.55
 -10  -1  17   -0.00    1.54
 -10   1  18   17.26    5.61
  10   1 -18    8.55    3.55
 -10  -1  18   21.91    5.67
 -10   1  19    3.32    3.23
  10   1 -19    1.47    2.08
 -10  -1  19   -0.00    1.92
 -10   1  20    1.14    2.57
  10   1 -20    1.49    1.86
 -10  -1  20    0.00    1.94
 -10   1  21    1.91    2.53
 -10  -1  21    2.28    2.79
 -10   1  22   56.28    9.31
 -10  -1  22   35.52    8.07
 -10   1  23    1.15    2.51
 -10  -1  23    0.28    2.16
 -10   1  24    0.00    2.01
 -10  -1  24    5.54    2.94
 -10   1  25    0.00    2.13
 -10  -1  25    0.61    2.05
 -10   1  26    0.51    2.21
 -10  -1  26    6.07    3.37
 -10   1  27   -0.00    2.58
 -10  -1  27    1.84    2.39
 -10   1  28    4.05    2.95
 -10  -1  28    1.77    2.38
 -10   1  29   -0.00    2.10
 -10  -1  29    0.81    2.13
 -10   1  30    0.28    2.56
 -10  -1  30    1.90    2.46
 -10   1  31   -0.00    1.69
 -10  -1  31    5.51    2.79
 -10   1  32    4.26    2.71
 -10  -1  32    6.14    3.01
 -10   1  33   -0.00    2.05
 -10  -1  33   -0.00    2.27
  10  -2  -1    3.16    2.75
  10   2  -1   -0.00    2.07
 -10  -2   1    0.88    2.71
  10  -2  -2    3.42    3.00
  10   2  -2    1.33    2.17
 -10  -2   2    0.40    2.35
  10  -2  -3   -0.00    2.84
  10   2  -3    0.70    2.00
  10  -2  -4   96.42   13.81
  10   2  -4   94.25   13.40
 -10   2   5   19.28    6.37
  10  -2  -5   29.79    6.83
  10   2  -5   31.56    6.74
 -10   2   6   27.83    7.12
  10  -2  -6   36.00    7.18
  10   2  -6   36.45    6.94
 -10  -2   6   15.23    5.46
 -10   2   7    0.50    2.34
  10  -2  -7    1.01    2.77
  10   2  -7    5.50    3.23
 -10  -2   7    5.14    3.76
 -10   2   8   16.74    5.69
  10  -2  -8    9.87    3.99
  10   2  -8   15.22    4.57
 -10  -2   8   13.41    4.85
 -10   2   9    7.61    3.97
  10  -2  -9    4.74    3.21
  10   2  -9   10.31    3.98
 -10  -2   9    7.35    3.55
 -10   2  10   55.87   10.48
  10  -2 -10   64.36   10.12
  10   2 -10   70.70   10.29
 -10  -2  10   38.34    9.10
 -10   2  11    8.81    4.10
  10  -2 -11    1.84    2.26
  10   2 -11   12.71    4.21
 -10  -2  11    5.68    3.29
 -10   2  12    0.72    2.49
  10  -2 -12   -0.00    1.63
  10   2 -12    0.37    1.57
 -10  -2  12   -0.00    2.07
 -10   2  13   -0.00    1.83
  10  -2 -13    0.37    1.79
  10   2 -13   -0.00    1.85
 -10  -2  13    0.48    1.74
 -10   2  14   16.36    5.42
  10  -2 -14   26.61    6.04
  10   2 -14   16.40    4.92
 -10  -2  14   25.66    6.41
 -10   2  15    9.74    4.17
  10  -2 -15   12.78    4.26
  10   2 -15   11.07    3.86
 -10  -2  15   11.43    4.27
 -10   2  16    2.15    2.81
  10  -2 -16    9.48    3.79
  10   2 -16    4.48    3.11
 -10  -2  16   12.56    4.57
 -10   2  17   -0.00    2.61
  10   2 -17    0.31    1.86
 -10  -2  17    1.04    2.66
 -10   2  18   11.74    4.53
  10   2 -18    4.96    2.88
 -10  -2  18    2.71    2.56
 -10   2  19   -0.00    2.90
  10   2 -19    0.73    1.79
 -10  -2  19    5.50    3.28
 -10   2  20   21.75    5.89
  10   2 -20   23.33    5.82
 -10  -2  20   33.25    7.18
 -10   2  21    0.26    1.64
  10   2 -21    1.28    2.20
 -10  -2  21    2.23    2.60
 -10   2  22    0.00    2.20
 -10  -2  22    3.09    3.11
 -10   2  23    2.05    2.79
 -10  -2  23   -0.00    2.14
 -10   2  24   11.11    4.68
 -10  -2  24   22.86    5.68
 -10   2  25    0.00    2.10
 -10  -2  25    1.06    2.28
 -10   2  26    7.76    3.80
 -10  -2  26   13.74    4.53
 -10   2  27    1.94    2.40
 -10  -2  27   -0.00    1.78
 -10   2  28    3.33    2.68
 -10  -2  28    8.47    3.52
 -10   2  29    0.23    2.40
 -10  -2  29   -0.00    2.25
 -10   2  30    5.81    2.91
 -10  -2  30    0.00    1.93
 -10   2  31   -0.00    2.28
 -10  -2  31    1.39    2.13
 -10   2  32   -0.00    1.75
 -10  -2  32    0.84    1.94
 -10   2  33    0.00    1.87
  10  -3  -1    7.93    3.75
  10   3  -1   10.45    4.26
 -10  -3   1   10.51    4.57
  10  -3  -2   88.05   12.97
  10   3  -2   96.41   12.71
 -10  -3   2   58.84   12.07
  10  -3  -3   32.15    7.42
  10   3  -3   41.74    7.92
 -10   3   4    3.27    3.10
  10  -3  -4    0.52    2.40
  10   3  -4   -0.00    1.97
 -10   3   5    2.20    2.65
  10  -3  -5    9.82    4.25
  10   3  -5   16.59    4.75
 -10   3   6   19.60    6.36
  10  -3  -6   17.71    5.42
  10   3  -6   15.32    4.78
 -10  -3   6   25.10    6.58
 -10   3   7   12.58    5.09
  10  -3  -7   11.64    4.59
  10   3  -7   12.20    4.38
 -10  -3   7   15.90    5.31
 -10   3   8   40.59    9.19
  10  -3  -8   63.02   10.04
  10   3  -8   54.10    9.07
 -10  -3   8   44.35    9.32
 -10   3   9    0.00    2.70
  10  -3  -9    0.72    2.05
  10   3  -9    3.34    2.99
 -10  -3   9    4.52    3.12
 -10   3  10    3.13    3.18
  10  -3 -10   -0.00    2.24
  10   3 -10   -0.00    1.11
 -10  -3  10    2.11    2.87
 -10   3  11   11.83    4.59
  10  -3 -11    9.55    3.94
  10   3 -11    8.33    3.75
 -10  -3  11   18.37    5.52
 -10   3  12   24.00    6.57
  10  -3 -12   27.08    6.55
  10   3 -12   35.69    7.02
 -10  -3  12   22.66    6.51
 -10   3  13    0.00    2.57
  10  -3 -13    0.00    1.97
  10   3 -13   -0.00    1.73
 -10  -3  13    3.75    2.75
 -10   3  14    0.91    2.28
  10  -3 -14    0.30    1.89
  10   3 -14    8.11    3.58
 -10  -3  14   -0.00    2.46
 -10   3  15   -0.00    2.04
  10  -3 -15    0.08    1.98
  10   3 -15    7.43    3.02
 -10  -3  15    4.21    3.18
 -10   3  16   17.27    5.81
  10  -3 -16   24.94    6.16
  10   3 -16   21.34    5.50
 -10  -3  16   25.47    6.60
 -10   3  17    6.01    3.77
  10  -3 -17   14.15    4.98
  10   3 -17   26.33    5.99
 -10  -3  17   21.70    5.77
 -10   3  18   15.81    5.16
  10  -3 -18   14.50    4.70
  10   3 -18   16.59    4.78
 -10  -3  18    9.28    3.81
 -10   3  19    1.50    2.19
  10   3 -19    4.27    3.00
 -10  -3  19    7.37    3.68
 -10   3  20   -0.00    2.43
  10   3 -20   -0.00    1.42
 -10  -3  20   -0.00    2.11
 -10   3  21   11.90    4.58
  10   3 -21    3.74    2.78
 -10  -3  21   11.96    4.40
 -10   3  22   21.05    5.82
 -10  -3  22   31.70    7.07
 -10   3  23    4.28    3.43
 -10  -3  23   -0.00    1.96
 -10   3  24    0.00    2.33
 -10  -3  24   -0.00    2.37
 -10   3  25   -0.00    2.27
 -10  -3  25   -0.00    2.66
 -10   3  26    6.57    3.64
 -10  -3  26   12.42    4.26
 -10   3  27    8.31    3.71
 -10  -3  27    2.12    3.29
 -10   3  28    4.77    3.21
 -10  -3  28    6.93    3.63
 -10   3  29   -0.00    2.61
 -10  -3  29    0.00    2.38
 -10   3  30   -0.00    2.46
 -10  -3  30   -0.00    2.39
 -10   3  31   -0.00    1.87
 -10  -3  31    5.69    2.99
 -10   3  32    2.56    2.50
 -10  -3  32    0.45    2.08
 -10   3  33   -0.00    1.75
  10  -4  -1    0.60    1.89
  10   4  -1    4.83    3.33
 -10  -4   1    1.58    2.87
  10  -4  -2   -0.00    2.42
  10   4  -2   -0.00    1.67
 -10   4   3    3.58    3.74
  10  -4  -3    3.97    2.99
  10   4  -3   10.16    3.93
 -10   4   4   62.85   11.96
  10  -4  -4   62.42   10.98
  10   4  -4   63.81   10.32
 -10   4   5   25.43    7.42
  10  -4  -5   27.74    6.82
  10   4  -5   34.25    7.26
 -10  -4   5   46.51    8.95
 -10   4   6   32.52    8.15
  10  -4  -6   29.56    6.94
  10   4  -6   35.36    7.27
 -10  -4   6   27.34    7.32
 -10   4   7    0.72    2.57
  10  -4  -7    1.71    2.61
  10   4  -7   -0.00    2.32
 -10  -4   7   -0.00    2.74
 -10   4   8   36.53    8.70
  10  -4  -8   61.43    9.88
  10   4  -8   42.72    8.16
 -10  -4   8   36.51    8.42
 -10   4   9    5.83    3.98
  10  -4  -9    7.11    3.72
  10   4  -9    3.51    2.49
 -10  -4   9    5.29    3.18
 -10   4  10   14.65    5.47
  10  -4 -10   10.08    4.38
  10   4 -10   17.08    4.92
 -10  -4  10   13.32    4.88
 -10   4  11    4.51    3.85
  10  -4 -11    2.43    2.41
  10   4 -11    4.74    3.26
 -10  -4  11    5.64    3.44
 -10   4  12    1.39    2.17
  10  -4 -12   -0.00    1.78
  10   4 -12    0.61    1.81
 -10  -4  12   -0.00    1.80
 -10   4  13    0.29    2.25
  10  -4 -13    5.44    3.08
  10   4 -13   -0.00    2.12
 -10  -4  13   -0.00    3.11
 -10   4  14   12.42    4.71
  10  -4 -14    7.09    3.69
  10   4 -14   17.73    5.09
 -10  -4  14   14.28    4.94
 -10   4  15   13.60    4.33
 -10   4  15    8.18    4.08
  10  -4 -15    2.95    2.77
  10   4 -15    5.95    3.33
 -10  -4  15    8.17    3.95
 -10   4  16    8.87    3.96
 -10   4  16    7.82    3.96
  10  -4 -16    7.61    3.74
  10   4 -16    9.65    3.69
 -10  -4  16    8.29    3.91
 -10   4  17    3.44    2.66
 -10   4  17    1.09    2.13
  10  -4 -17    0.92    2.10
  10   4 -17    0.00    2.28
 -10  -4  17    2.01    2.52
 -10   4  18    1.13    2.36
 -10   4  18    1.46    2.33
  10  -4 -18    3.00    2.81
  10   4 -18    2.27    2.74
 -10  -4  18    0.00    2.49
 -10   4  19   13.80    4.44
 -10   4  19    9.50    3.94
  10   4 -19    8.40    3.39
 -10  -4  19    2.07    2.47
 -10   4  20   16.80    5.86
  10   4 -20   21.72    5.47
 -10  -4  20   16.67    5.53
 -10   4  21    8.93    4.02
  10   4 -21    8.99    3.84
 -10  -4  21    8.12    4.62
 -10   4  22   -0.00    2.65
 -10  -4  22    1.58    3.00
 -10   4  23    0.00    2.98
 -10  -4  23    3.36    2.78
 -10   4  24   15.27    4.88
 -10  -4  24   14.66    4.82
 -10   4  25    3.52    3.30
 -10  -4  25    4.16    3.11
 -10   4  26    3.81    3.12
 -10  -4  26   -0.00    2.15
 -10   4  27   -0.00    2.29
 -10  -4  27    0.45    1.82
 -10   4  28    1.47    2.44
 -10  -4  28    0.22    1.80
 -10   4  29    2.35    2.85
 -10  -4  29    0.00    2.45
 -10   4  30    1.59    2.30
 -10  -4  30    0.16    2.34
 -10   4  31   -0.00    1.90
 -10  -4  31    0.92    2.07
 -10   4  32   -0.00    1.91
 -10   5   1   38.68    8.32
 -10   5   1   47.24   10.34
  10   5  -1   41.74    8.30
 -10  -5   1   38.70    9.07
 -10   5   2  174.37   20.11
 -10   5   2  135.85   20.60
  10   5  -2  143.68   18.82
 -10   5   3   20.22    5.51
 -10   5   3    9.07    4.84
  10   5  -3    8.69    4.34
 -10   5   4    0.62    1.89
 -10   5   4    0.45    2.78
  10   5  -4    2.40    2.07
 -10   5   5    0.73    2.07
 -10   5   5    2.71    3.70
  10   5  -5    4.57    2.98
 -10  -5   5    5.13    3.58
 -10   5   6   30.29    6.93
 -10   5   6   20.97    6.64
  10   5  -6   24.25    6.24
 -10  -5   6   37.41    8.40
 -10   5   7   36.20    7.40
 -10   5   7   22.47    7.01
  10   5  -7   21.99    6.13
 -10  -5   7   31.01    7.54
 -10   5   8   22.56    5.71
 -10   5   8   10.34    4.90
  10   5  -8   18.17    5.25
 -10  -5   8   13.09    5.39
 -10   5   9    0.21    1.99
 -10   5   9   -0.00    2.44
  10   5  -9   -0.00    2.30
 -10  -5   9   -0.00    2.43
 -10   5  10    1.51    2.69
 -10   5  10    3.12    2.83
  10   5 -10   -0.00    1.57
 -10  -5  10    0.00    2.27
 -10   5  11    7.42    3.68
 -10   5  11    8.41    4.06
  10   5 -11    7.03    3.40
 -10  -5  11    8.71    4.27
 -10   5  12   41.64    7.65
 -10   5  12   21.32    6.61
  10   5 -12   24.96    6.26
 -10  -5  12   31.25    7.56
 -10   5  13   16.55    5.10
 -10   5  13    7.45    4.03
  10   5 -13   16.39    4.73
 -10  -5  13   19.55    5.96
 -10   5  14    1.61    2.07
 -10   5  14    0.00    2.52
  10   5 -14   -0.00    1.87
 -10  -5  14   -0.00    2.28
 -10   5  15    1.73    2.49
 -10   5  15    6.01    3.60
  10   5 -15    2.35    2.50
 -10  -5  15   -0.00    1.82
 -10   5  16    4.55    3.26
 -10   5  16    0.98    2.46
  10   5 -16    5.50    3.28
 -10  -5  16    5.15    3.84
 -10   5  17   30.77    6.66
 -10   5  17   16.19    5.53
  10   5 -17   25.70    6.29
 -10  -5  17   31.82    7.32
 -10   5  18    4.89    2.93
 -10   5  18    6.28    3.96
  10   5 -18   15.48    4.55
 -10  -5  18    4.77    3.05
 -10   5  19    1.00    2.04
 -10   5  19    1.67    2.60
  10   5 -19    0.13    1.52
 -10  -5  19    0.00    2.50
 -10   5  20    0.91    2.04
  10   5 -20    1.33    2.26
 -10  -5  20   -0.00    2.35
 -10   5  21    2.98    2.92
  10   5 -21   11.52    4.04
 -10  -5  21    2.27    2.80
 -10   5  22   12.84    4.99
 -10  -5  22   15.51    5.24
 -10   5  23    2.90    2.87
 -10  -5  23    7.62    4.06
 -10   5  24    2.98    2.92
 -10  -5  24    4.21    2.68
 -10   5  25    0.26    1.53
 -10  -5  25    0.09    1.92
 -10   5  26    1.27    2.13
 -10  -5  26    0.00    2.55
 -10   5  27   10.71    4.50
 -10  -5  27    8.62    3.97
 -10   5  28    0.79    1.90
 -10  -5  28    9.90    3.90
 -10   5  29    0.15    2.12
 -10  -5  29   -0.00    2.60
 -10   5  30   -0.00    2.08
 -10  -5  30   -0.00    2.39
 -10   5  31   -0.00    1.92
 -10   6   1   -0.00    2.64
 -10   6   1    0.00    3.14
  10   6  -1    0.69    2.65
 -10   6   2    5.75    3.64
 -10   6   2   10.94    5.43
  10   6  -2    9.43    4.05
 -10   6   3    8.96    4.25
 -10   6   3   22.79    7.11
  10   6  -3   12.71    4.49
 -10   6   4    8.22    3.83
 -10   6   4   13.59    5.77
  10   6  -4   13.46    4.58
 -10  -6   4    9.87    4.69
 -10   6   5    7.35    4.16
 -10   6   5   10.23    4.87
  10   6  -5   18.33    5.06
 -10  -6   5   13.14    5.18
 -10   6   6   34.02    6.85
 -10   6   6    8.46    4.60
  10   6  -6   24.49    5.89
 -10  -6   6   15.50    5.49
 -10   6   7    2.14    2.62
 -10   6   7    4.83    4.12
  10   6  -7    1.84    2.72
 -10  -6   7    0.02    2.46
 -10   6   8    4.64    3.17
 -10   6   8    2.61    3.43
  10   6  -8    5.63    3.19
 -10  -6   8    0.84    2.92
 -10   6   9   41.82    8.10
 -10   6   9   33.12    8.32
  10   6  -9   37.87    7.70
 -10  -6   9   29.17    7.89
 -10   6  10   26.59    6.19
 -10   6  10   12.29    5.46
  10   6 -10   19.76    5.65
 -10  -6  10   22.94    6.66
 -10   6  11    7.21    3.49
 -10   6  11    7.66    4.13
  10   6 -11    5.39    3.04
 -10  -6  11    1.06    2.93
 -10   6  12    0.03    1.37
 -10   6  12   -0.00    2.42
  10   6 -12    1.93    2.33
 -10  -6  12    1.52    2.43
 -10   6  13    5.07    3.43
 -10   6  13   13.23    5.27
  10   6 -13   15.61    4.64
 -10  -6  13    9.44    4.73
 -10   6  14    3.46    2.59
 -10   6  14    2.29    3.58
  10   6 -14    5.23    3.31
 -10  -6  14    3.73    3.03
 -10   6  15   26.72    6.30
 -10   6  15   11.21    4.88
  10   6 -15   26.26    6.14
 -10  -6  15   22.43    6.31
 -10   6  16    2.47    2.18
 -10   6  16    2.31    2.71
  10   6 -16    5.04    2.95
 -10  -6  16    4.06    2.86
 -10   6  17    4.11    2.55
 -10   6  17    0.00    2.39
  10   6 -17    1.30    2.16
 -10  -6  17    0.00    2.11
 -10   6  18    9.71    3.62
 -10   6  18    1.58    2.75
  10   6 -18   10.43    4.17
 -10  -6  18    1.94    2.86
 -10   6  19   10.14    4.95
  10   6 -19   17.02    4.96
 -10  -6  19   14.73    5.21
 -10   6  20    2.99    3.11
  10   6 -20    3.22    2.60
 -10  -6  20    3.31    3.15
 -10   6  21    4.68    3.16
  10   6 -21    2.85    2.64
 -10  -6  21    0.00    2.72
 -10   6  22   -0.00    1.95
  10   6 -22    0.80    2.39
 -10  -6  22    2.67    2.47
 -10   6  23    6.27    3.63
 -10  -6  23    1.74    2.57
 -10   6  24    1.76    2.76
 -10  -6  24    3.37    3.03
 -10   6  25    0.00    2.52
 -10  -6  25    4.76    3.16
 -10   6  26    2.04    2.52
 -10  -6  26    6.17    3.58
 -10   6  27    0.05    1.85
 -10  -6  27   -0.00    2.50
 -10   6  28    1.82    2.45
 -10  -6  28    0.70    2.11
 -10   6  29    2.20    3.05
 -10  -6  29    3.21    2.88
 -10   6  30    1.01    2.02
 -10   7   1   70.31   11.60
  10   7  -1   57.54   10.33
 -10   7   2    3.21    3.50
  10   7  -2    3.58    3.03
 -10   7   3   14.92    5.05
  10   7  -3    8.59    3.93
 -10  -7   3   10.33    4.60
 -10   7   4   -0.00    1.80
  10   7  -4   -0.00    2.28
 -10  -7   4    1.50    2.85
 -10   7   5   39.40    7.89
 -10   7   5   13.35    5.86
  10   7  -5   26.52    6.50
 -10  -7   5   24.47    7.07
 -10   7   6    0.86    2.15
 -10   7   6   10.23    5.09
  10   7  -6    7.76    3.60
 -10  -7   6    7.03    4.15
 -10   7   7   24.82    6.45
 -10   7   7   21.57    7.65
  10   7  -7   28.55    6.82
 -10  -7   7   31.21    7.76
 -10   7   8    9.02    4.29
 -10   7   8    7.32    4.36
  10   7  -8    4.49    3.35
 -10  -7   8    2.13    2.69
 -10   7   9   -0.00    1.57
 -10   7   9   -0.00    3.30
  10   7  -9   -0.00    2.61
 -10  -7   9   -0.00    2.42
 -10   7  10    1.17    2.06
 -10   7  10    0.05    2.94
  10   7 -10    0.00    2.18
 -10  -7  10    1.11    1.91
 -10   7  11   12.30    4.59
 -10   7  11    5.80    4.38
  10   7 -11   13.75    4.83
 -10  -7  11   11.84    4.70
 -10   7  12    0.00    2.06
 -10   7  12    8.47    4.45
  10   7 -12    3.60    3.33
 -10  -7  12    0.00    2.92
 -10   7  13   13.57    4.81
 -10   7  13   15.86    5.77
  10   7 -13   27.66    6.40
 -10  -7  13    8.67    4.63
 -10   7  14   -0.00    2.41
 -10   7  14    1.26    3.58
  10   7 -14   -0.00    2.25
 -10  -7  14   -0.00    2.04
 -10   7  15   -0.00    2.06
 -10   7  15    3.00    2.94
  10   7 -15    1.54    2.38
 -10  -7  15   -0.00    2.21
 -10   7  16    2.06    2.37
 -10   7  16   -0.00    3.36
  10   7 -16   -0.00    1.61
 -10  -7  16   -0.00    2.41
 -10   7  17   12.15    5.54
  10   7 -17   19.98    5.55
 -10  -7  17   11.61    5.00
 -10   7  18   -0.57    2.51
 -10   7  18    0.00    3.74
  10   7 -18    3.33    2.78
 -10  -7  18   -0.00    1.52
 -10   7  19    1.77    3.37
  10   7 -19    7.31    3.37
 -10  -7  19    0.00    2.70
 -10   7  20    0.28    2.44
  10   7 -20   -0.00    2.12
 -10  -7  20   -0.00    2.37
 -10   7  21    2.05    3.35
  10   7 -21    6.47    3.12
 -10  -7  21    2.41    3.10
 -10   7  22    0.75    3.01
  10   7 -22    2.60    2.81
 -10  -7  22    3.17    3.06
 -10   7  23    8.98    5.04
 -10  -7  23    3.55    3.61
 -10   7  24    0.00    2.56
 -10  -7  24    0.00    2.41
 -10   7  25    3.99    3.48
 -10  -7  25   -0.00    2.59
 -10  -7  26   -0.00    2.41
 -10  -7  27    3.33    3.29
 -10  -7  28    1.56    2.32
 -10   8   1    7.66    4.08
  10   8  -1    2.44    2.69
 -10   8   2    1.94    3.01
  10   8  -2   -0.00    2.58
 -10  -8   2    0.00    2.75
 -10   8   3   27.86    7.11
  10   8  -3   25.42    6.49
 -10  -8   3   14.82    6.14
 -10   8   4   16.27    5.51
  10   8  -4   13.20    5.03
 -10  -8   4   14.12    6.06
 -10   8   5   48.39    9.19
  10   8  -5   38.73    8.28
 -10  -8   5   28.59    7.93
 -10   8   6   11.55    4.38
  10   8  -6    6.77    3.67
 -10  -8   6    1.09    2.68
 -10   8   7    5.55    3.62
  10   8  -7    2.82    2.67
 -10  -8   7    4.44    3.37
 -10   8   8    3.96    3.69
  10   8  -8    2.65    2.69
 -10  -8   8    2.84    2.80
 -10   8   9    4.15    3.06
  10   8  -9    3.89    2.95
 -10  -8   9    4.04    3.86
 -10   8  10    2.42    3.10
  10   8 -10    2.45    2.37
 -10  -8  10   10.90    4.54
 -10   8  11   27.79    6.63
  10   8 -11   14.57    5.26
 -10  -8  11   10.38    5.18
 -10   8  12   -0.00    2.27
  10   8 -12    3.34    2.85
 -10  -8  12    0.88    2.35
 -10   8  13    6.02    3.66
  10   8 -13    2.47    2.53
 -10  -8  13    0.68    2.22
 -10   8  14    2.14    2.44
  10   8 -14    5.18    3.12
 -10  -8  14    7.13    4.08
 -10   8  15   27.05    6.69
  10   8 -15   25.34    6.30
 -10  -8  15    9.73    4.69
 -10   8  16    0.00    2.26
  10   8 -16   -0.00    2.17
 -10  -8  16    0.11    2.31
 -10   8  17    2.61    2.71
  10   8 -17    0.39    1.47
 -10  -8  17    0.00    2.02
 -10   8  18    1.39    2.27
  10   8 -18    2.58    2.55
 -10  -8  18    0.00    2.21
  10   8 -19   14.93    4.92
 -10  -8  19   15.48    5.64
  10   8 -20    2.59    2.20
 -10  -8  20    0.12    2.05
  10   8 -21    3.47    3.14
 -10  -8  21    4.31    3.05
  10   8 -22    1.92    2.37
 -10  -8  22    0.00    1.58
 -10  -8  23    1.68    3.05
 -10  -8  24   -0.00    1.92
 -10  -8  25    8.88    4.33
 -10  -8  26   -0.00    2.69
 -10  -8  27    0.76    2.50
 -10   9   1   26.66    7.03
  10   9  -1   19.74    5.84
 -10   9   2    4.88    3.53
  10   9  -2    0.43    2.95
 -10  -9   2    3.05    3.52
 -10   9   3   25.70    6.86
  10   9  -3   10.24    4.75
 -10  -9   3   17.44    6.31
 -10   9   4    5.94    3.61
  10   9  -4    0.00    2.31
 -10  -9   4    0.00    2.82
 -10   9   5    5.01    4.02
  10   9  -5    0.29    2.31
 -10  -9   5    6.26    4.28
 -10   9   6   -0.00    2.34
  10   9  -6    0.00    2.06
 -10  -9   6   -0.00    2.98
 -10   9   7   40.60    8.47
  10   9  -7   31.61    7.34
 -10  -9   7   12.50    5.44
 -10   9   8    2.71    3.08
  10   9  -8    5.02    3.43
 -10  -9   8    3.02    3.30
 -10   9   9    4.58    3.29
  10   9  -9    2.88    3.24
 -10  -9   9    2.37    3.33
 -10   9  10    2.79    3.68
  10   9 -10    0.68    2.57
 -10  -9  10    6.27    3.93
 -10   9  11   13.06    4.99
  10   9 -11    7.12    4.18
 -10  -9  11    8.27    4.36
 -10   9  12   -0.00    1.90
  10   9 -12    2.01    2.75
 -10  -9  12    1.22    2.91
 -10   9  13    3.80    3.10
  10   9 -13    1.77    2.44
 -10  -9  13   -0.00    2.71
 -10   9  14    3.07    3.04
  10   9 -14    2.10    2.51
 -10  -9  14   -0.00    2.59
 -10   9  15   -0.00    2.58
  10   9 -15    0.00    2.79
 -10  -9  15   -0.00    2.74
 -10   9  16    0.45    2.07
  10   9 -16    0.00    1.71
 -10  -9  16    0.00    2.96
 -10   9  17   31.97    7.18
  10   9 -17   17.98    5.69
 -10  -9  17    9.40    4.85
  10   9 -18    2.05    2.39
 -10  -9  18    0.78    2.01
  10   9 -19    0.00    2.07
 -10  -9  19   -0.00    2.04
 -10  -9  20    0.00    2.86
  10   9 -21    2.75    2.98
 -10  -9  21    2.27    3.37
  10   9 -22    0.44    1.60
 -10  -9  22   -0.00    2.96
 -10  -9  23    3.65    3.46
 -10  -9  24    0.18    1.34
 -10  -9  25    0.00    1.61
 -10  10   1    5.49    4.30
  10  10  -1    8.37    4.06
 -10  10   2    0.53    2.68
  10  10  -2   -0.00    2.82
 -10  10   3    8.58    4.67
  10  10  -3    7.38    4.62
 -10  10   4   -0.00    2.71
  10  10  -4    0.51    2.84
 -10 -10   4   -0.00    2.20
 -10  10   5   42.35    9.05
  10  10  -5   29.52    7.50
 -10 -10   5   29.89    8.27
 -10  10   6    2.47    3.10
  10  10  -6    0.00    2.52
 -10 -10   6   -0.00    2.54
 -10  10   7    0.00    2.73
  10  10  -7    1.03    2.85
 -10 -10   7    2.63    3.69
 -10  10   8   -0.00    2.19
  10  10  -8    0.85    2.65
 -10 -10   8    3.03    3.05
 -10  10   9   11.52    4.87
  10  10  -9   17.06    5.46
 -10 -10   9   19.02    6.53
 -10  10  10    0.87    1.99
  10  10 -10    0.13    1.99
 -10 -10  10    0.00    2.95
 -10  10  11    3.23    3.18
  10  10 -11    3.23    3.28
 -10 -10  11    2.07    3.32
 -10  10  12   -0.00    2.14
  10  10 -12   -0.00    2.68
 -10 -10  12   -0.00    2.68
 -10  10  13   18.97    5.79
  10  10 -13   13.08    5.00
 -10 -10  13   11.78    5.62
 -10  10  14    2.87    2.92
  10  10 -14    5.90    3.70
 -10 -10  14   -0.00    3.15
 -10  10  15    4.10    3.33
  10  10 -15    8.67    4.43
 -10 -10  15    8.52    4.91
 -10  10  16   -0.00    2.00
  10  10 -16    0.65    1.90
 -10 -10  16    2.11    3.28
 -10  10  17    0.07    1.78
  10  10 -17    0.64    2.39
 -10 -10  17   -0.00    2.94
  10  10 -18    3.39    3.10
 -10 -10  18   -0.00    2.83
  10  10 -19    7.69    3.88
 -10 -10  19    0.00    2.76
  10  10 -20   -0.00    1.94
 -10 -10  20    2.08    2.89
  10  10 -21    4.76    3.32
 -10 -10  21    1.18    2.87
  10  10 -22    0.22    2.20
 -10 -10  22    1.71    3.15
 -10 -10  23    0.01    2.92
 -10 -10  24   -0.00    2.52
 -10  11   1   15.65    5.56
  10  11  -1    9.28    4.55
 -10  11   2   -0.00    3.18
  10  11  -2   -0.00    1.99
 -10  11   3    2.58    2.74
  10  11  -3    2.99    3.17
 -10  11   4    2.73    2.87
  10  11  -4    3.00    3.04
 -10  11   5   10.60    4.41
  10  11  -5    4.18    3.66
 -10  11   6   -0.00    1.95
  10  11  -6   -0.00    1.82
 -10 -11   6    3.55    3.63
 -10  11   7   17.43    5.98
  10  11  -7   31.65    7.37
 -10 -11   7   20.62    7.37
 -10  11   8    0.00    2.12
  10  11  -8    5.60    3.89
 -10 -11   8   -0.00    2.39
 -10  11   9   -0.00    1.54
  10  11  -9   -0.00    2.04
 -10 -11   9    2.21    2.83
 -10  11  10    1.14    2.68
  10  11 -10    0.82    2.47
 -10 -11  10    1.27    2.77
 -10  11  11    7.69    4.16
  10  11 -11    9.76    4.23
 -10 -11  11   18.87    6.38
 -10  11  12   -0.00    2.55
  10  11 -12   -0.00    2.93
 -10 -11  12    1.25    3.19
 -10  11  13   -0.00    2.46
  10  11 -13    7.33    3.78
 -10 -11  13    3.40    3.06
 -10  11  14    0.93    2.44
  10  11 -14    0.62    2.87
 -10 -11  14    0.44    2.48
 -10  11  15   -0.00    2.00
  10  11 -15    2.72    2.51
 -10 -11  15    0.25    2.34
 -10  11  16    0.45    2.71
  10  11 -16   -0.00    2.44
 -10 -11  16   -0.00    2.84
  10  11 -17    3.91    3.19
 -10 -11  17    1.51    3.21
  10  11 -18    1.18    2.31
 -10 -11  18    0.00    3.17
  10  11 -19    1.73    2.80
 -10 -11  19   -0.00    2.71
  10  11 -20    0.71    2.39
 -10 -11  20   -0.00    2.91
  10  11 -21    5.18    3.12
 -10 -11  21    2.45    3.39
  10  11 -22    0.01    1.49
 -10 -11  22   -0.00    3.04
 -10  12   1    3.77    3.41
  10  12  -1    0.00    2.52
 -10  12   2   -0.00    2.52
  10  12  -2   -0.00    2.45
 -10  12   3    9.77    4.38
  10  12  -3    2.84    3.12
 -10  12   4    3.29    3.22
  10  12  -4    0.00    2.51
 -10  12   5    3.89    3.46
  10  12  -5    9.74    4.34
 -10  12   6    0.00    2.64
  10  12  -6    0.00    2.30
 -10  12   7   -0.00    2.28
  10  12  -7    2.68    3.25
 -10  12   8    6.06    3.74
  10  12  -8    2.32    3.30
 -10 -12   8   -0.00    3.19
 -10  12   9   12.23    5.22
  10  12  -9   13.06    4.97
 -10 -12   9    0.00    3.63
 -10  12  10   -0.00    2.16
  10  12 -10    0.00    2.79
 -10 -12  10   -0.00    2.84
 -10  12  11    2.34    2.70
  10  12 -11    4.17    3.26
 -10 -12  11   -0.00    2.85
 -10  12  12   -0.00    2.62
  10  12 -12   -0.00    2.26
 -10 -12  12    0.00    3.30
 -10  12  13   -0.00    1.78
  10  12 -13    3.57    3.29
 -10 -12  13    4.65    4.14
 -10  12  14   -0.00    2.76
  10  12 -14    2.02    2.96
 -10 -12  14   -0.00    3.08
 -10  12  15    7.01    4.16
  10  12 -15   20.14    6.11
 -10 -12  15    2.30    3.38
  10  12 -16    0.00    2.40
 -10 -12  16   -0.00    3.32
  10  12 -17   -0.00    2.40
 -10 -12  17   -0.00    3.99
  10  12 -18   -0.00    2.00
 -10 -12  18   -0.00    2.79
  10  12 -19    3.75    3.17
 -10 -12  19    2.11    3.20
  10  12 -20   -0.00    1.45
 -10 -12  20   -0.00    2.46
  10  12 -21    0.00    2.26
 -10 -12  21    0.45    2.71
  10  12 -22    1.43    2.44
 -10  13   1    7.66    4.44
  10  13  -1    9.52    4.95
 -10  13   2    1.78    2.62
  10  13  -2    3.44    3.82
 -10  13   3    2.13    3.01
  10  13  -3    2.10    3.10
 -10  13   4    0.37    2.05
  10  13  -4   -0.00    2.57
 -10  13   5    4.01    3.33
  10  13  -5    6.73    3.82
 -10  13   6   -0.00    3.27
  10  13  -6   -0.00    2.17
 -10  13   7    0.00    3.57
  10  13  -7    5.45    3.60
 -10  13   8   -0.00    2.83
  10  13  -8    0.83    3.05
 -10  13   9    2.95    3.23
  10  13  -9   -0.00    2.87
 -10  13  10    0.00    2.32
  10  13 -10   -0.00    2.10
 -10  13  11    1.41    3.37
  10  13 -11    1.79    2.88
 -10 -13  11   -0.00    3.36
 -10  13  12    6.70    4.21
  10  13 -12    9.02    3.95
 -10 -13  12    5.48    4.03
 -10  13  13   11.27    5.23
  10  13 -13    6.46    3.84
 -10 -13  13    7.51    5.24
 -10  13  14    1.36    3.43
  10  13 -14    1.18    2.73
 -10 -13  14    1.12    3.43
 -10  13  15   -0.00    2.69
  10  13 -15   -0.00    2.37
 -10 -13  15    0.75    3.24
  10  13 -16    2.57    2.96
 -10 -13  16    6.34    4.13
  10  13 -17    7.71    4.18
 -10 -13  17    1.68    3.02
  10  13 -18   -0.00    2.60
 -10 -13  18    0.22    2.98
  10  13 -19   -0.00    1.63
 -10 -13  19    1.27    2.74
  10  13 -20    0.01    2.10
  10  13 -21    2.37    2.59
  10  13 -22    1.55    2.41
 -10  14   1    0.00    2.79
 -10  14   2    3.30    3.60
 -10  14   3    0.00    2.90
 -10  14   4    2.29    2.87
 -10  14   5    0.12    2.27
 -10  14   6    4.03    3.84
 -10  14   7    0.37    2.33
 -10  14   8    7.64    4.87
 -10  14   9   -0.00    3.84
 -10  14  10    1.35    3.01
 -10  14  11    1.52    2.82
 -10  14  12    0.50    3.16
 -10  14  13   -0.00    2.87
 -10  14  14    1.41    2.89
 -10 -14  14    0.00    2.52
 -10 -14  15    0.10    2.31
 -10 -14  16    0.07    2.59
 -10 -14  17    1.75    3.14
 -10  15  11    1.16    2.85
 -10  15  12    0.84    3.53
 -10  15  13    0.00    2.81
  -9   0   1    9.72    4.39
  -9   0   2    0.96    2.17
  -9   0   3   97.66   14.47
  -9   0   4   -0.00    2.31
  -9   0   5   45.18    8.85
  -9   0  10    0.77    1.85
  -9   0  11   11.20    4.13
  -9   0  12    0.00    2.19
  -9   0  13  117.92   15.06
   9   0 -13   91.78   13.31
  -9   0  14    0.74    2.30
   9   0 -14    2.50    2.42
  -9   0  15   11.30    4.17
   9   0 -15   12.35    4.20
  -9   0  16    1.35    1.82
   9   0 -16    0.92    1.92
  -9   0  17   21.89    5.70
   9   0 -17   20.90    5.15
  -9   0  18    0.31    1.51
   9   0 -18   -0.00    1.45
  -9   0  19   55.51    9.22
   9   0 -19   48.02    8.37
  -9   0  20    2.21    2.05
   9   0 -20    1.01    2.16
  -9   0  21    9.08    3.72
   9   0 -21   13.60    4.24
  -9   0  22    0.02    1.54
  -9   0  23   30.48    6.71
  -9   0  24    3.66    2.43
  -9   0  25   16.55    4.59
  -9   0  26   -0.00    2.15
  -9   0  27    2.45    2.36
  -9   0  28   -0.00    1.48
  -9   0  29    6.37    3.31
  -9   0  30    0.56    1.60
  -9   0  31    2.61    2.27
  -9   0  32    0.77    1.75
  -9   0  33    6.90    3.04
  -9   0  34   -0.00    1.36
  -9   0  35   12.98    3.79
  -9   0  36    0.84    1.51
  -9   1   1  358.60   34.99
  -9  -1   1  265.93   32.87
  -9   1   2    3.54    3.09
  -9  -1   2    5.23    3.31
  -9   1   3    2.27    2.80
  -9  -1   3    2.27    2.75
  -9   1   4   50.00    9.50
  -9  -1   4   39.58    8.28
  -9   1   5  105.17   14.89
  -9  -1   5   94.39   14.29
  -9   1   9   24.32    6.07
  -9   1  10    1.33    2.40
  -9  -1  10   -0.00    2.01
  -9   1  11   82.60   12.82
  -9  -1  11   89.62   13.06
  -9   1  12    2.51    2.78
   9  -1 -12    5.81    2.72
  -9  -1  12    2.64    2.37
  -9   1  13    7.53    3.18
   9  -1 -13    2.98    2.70
  -9  -1  13   -0.00    1.82
  -9   1  14    0.00    1.74
   9  -1 -14    0.00    1.55
  -9  -1  14    0.28    2.10
  -9   1  15   66.01   10.58
   9  -1 -15   60.81    9.63
  -9  -1  15   53.95    9.56
  -9   1  16   11.69    4.48
   9  -1 -16   18.02    4.63
  -9  -1  16   11.52    4.12
  -9   1  17   32.09    7.22
   9  -1 -17   48.22    7.95
   9   1 -17   42.08    7.54
  -9  -1  17   38.43    7.68
  -9   1  18    7.62    3.58
   9  -1 -18    1.60    2.09
   9   1 -18    0.59    1.66
  -9  -1  18   -0.00    2.30
  -9   1  19    7.88    3.96
   9  -1 -19    0.00    1.63
   9   1 -19    6.66    3.03
  -9  -1  19    4.54    2.79
  -9   1  20    2.83    2.83
   9  -1 -20    6.42    2.93
   9   1 -20    5.03    2.87
  -9  -1  20    4.77    3.02
   9   1 -21   61.02    9.40
  -9  -1  21   55.16    9.59
  -9   1  22    0.79    2.35
  -9  -1  22    3.13    2.42
  -9   1  23    0.00    2.10
  -9  -1  23    2.40    2.57
  -9   1  24   -0.00    2.06
  -9  -1  24    0.70    2.24
  -9   1  25    6.28    3.17
  -9  -1  25    6.22    3.05
  -9   1  26    0.07    1.66
  -9  -1  26    2.05    2.26
  -9   1  27   20.49    5.01
  -9  -1  27   12.75    4.29
  -9   1  28    0.24    2.01
  -9  -1  28    2.28    2.19
  -9   1  29    0.13    1.77
  -9  -1  29   -0.00    2.06
  -9   1  30    1.33    2.41
  -9  -1  30    0.49    1.98
  -9   1  31    3.02    2.55
  -9  -1  31    4.97    2.84
  -9   1  32    0.97    2.14
  -9  -1  32   -0.00    1.78
  -9   1  33    4.03    2.65
  -9  -1  33    4.36    2.65
  -9   1  34    1.36    1.82
  -9  -1  34    0.68    1.58
  -9   1  35    0.77    1.73
  -9  -1  35    0.00    1.63
  -9   1  36    0.00    1.39
  -9   2   1   31.94    7.68
   9   2  -1   33.42    6.66
  -9  -2   1   35.19    8.11
  -9   2   2   10.18    4.86
  -9  -2   2    6.18    3.85
  -9   2   3  102.82   15.79
  -9  -2   3  124.30   16.39
  -9   2   4    5.81    3.79
  -9  -2   4    2.92    2.80
  -9  -2   5   10.27    4.45
  -9   2   9   11.87    4.45
  -9   2  10   -0.00    2.35
  -9  -2  10    0.00    2.11
  -9   2  11    0.48    2.33
  -9  -2  11   -0.00    1.97
  -9   2  12   18.08    5.59
  -9  -2  12   12.12    4.44
  -9   2  13   30.64    7.43
   9  -2 -13   38.83    7.36
  -9  -2  13   38.76    7.62
  -9   2  14   12.90    4.77
   9  -2 -14   28.68    6.18
  -9  -2  14   38.39    7.40
  -9   2  15   13.31    4.73
   9  -2 -15   17.83    4.67
  -9  -2  15    9.59    4.07
  -9   2  16    0.00    1.88
   9  -2 -16    0.79    1.69
  -9  -2  16    0.29    2.37
  -9   2  17   31.76    6.94
   9  -2 -17   26.98    6.27
  -9  -2  17   43.31    7.94
  -9   2  18    2.30    2.34
   9  -2 -18   -0.00    1.40
  -9  -2  18    0.28    1.75
  -9   2  19   72.09   11.66
   9  -2 -19   80.19   11.45
  -9  -2  19   83.33   12.14
  -9   2  20    5.80    3.45
   9  -2 -20    5.57    2.96
  -9  -2  20    5.24    3.07
  -9   2  21    2.15    2.85
  -9  -2  21   -0.00    1.74
  -9   2  22    6.17    3.42
  -9  -2  22    7.97    3.69
  -9   2  23   37.22    7.35
  -9  -2  23   43.12    7.97
  -9   2  24    2.82    2.59
  -9  -2  24    1.23    2.39
  -9   2  25   10.08    3.57
  -9  -2  25   10.36    4.14
  -9   2  26    0.44    1.97
  -9  -2  26    0.69    2.28
  -9   2  27    4.59    2.98
  -9  -2  27    3.67    2.85
  -9   2  28   -0.00    1.64
  -9  -2  28   -0.00    2.23
  -9   2  29    7.03    3.27
  -9  -2  29    6.00    3.27
  -9   2  30    0.00    1.58
  -9  -2  30    0.00    1.77
  -9   2  31    0.37    2.17
  -9  -2  31    1.79    2.13
  -9   2  32    1.44    2.11
  -9  -2  32   -0.00    1.54
  -9   2  33    1.89    2.38
  -9  -2  33    1.44    1.95
  -9   2  34    0.57    1.77
  -9  -2  34   -0.00    1.63
  -9   2  35    7.84    3.12
  -9  -2  35    3.33    2.48
  -9   2  36   -0.00    1.69
  -9   3   1  165.76   21.05
   9  -3  -1  163.27   19.62
   9   3  -1  166.83   19.11
  -9  -3   1  132.79   19.42
  -9   3   2   28.76    7.22
   9  -3  -2   20.88    6.28
   9   3  -2   26.53    6.06
  -9  -3   2   24.30    6.70
  -9   3   3    0.01    2.06
   9   3  -3    0.90    1.97
  -9  -3   3    0.00    3.10
   9   3  -4    0.00    1.88
  -9  -3   4    6.54    3.53
   9   3  -5   56.80    8.89
  -9  -3   5   40.62    8.98
   9   3  -6   42.63    7.74
   9   3  -7   19.49    5.20
  -9   3   8    0.61    2.20
  -9   3   9   13.73    4.81
  -9  -3   9   11.17    4.22
  -9   3  10    2.21    3.13
  -9  -3  10    0.95    2.68
  -9   3  11  117.28   16.73
  -9  -3  11  135.71   17.26
  -9   3  12   23.68    6.45
  -9  -3  12   32.00    7.12
  -9   3  13    3.20    2.55
  -9  -3  13    6.22    3.32
  -9   3  14    0.23    2.25
  -9  -3  14    2.31    2.80
  -9   3  15   70.51   10.58
   9  -3 -15   45.45    8.51
  -9  -3  15   47.29    9.15
  -9   3  16   13.72    4.72
   9  -3 -16   16.92    4.85
  -9  -3  16    8.74    4.11
  -9   3  17   20.43    5.66
   9  -3 -17   19.37    5.23
  -9  -3  17   17.44    5.33
  -9   3  18   -0.00    2.18
   9  -3 -18    0.00    2.12
  -9  -3  18    0.00    2.20
  -9   3  19    1.52    2.56
   9  -3 -19    0.74    2.02
  -9  -3  19    1.61    2.31
  -9   3  20    8.56    4.06
   9  -3 -20   14.28    4.35
  -9  -3  20    9.09    3.77
  -9   3  21   51.85    8.76
  -9  -3  21   34.96    7.56
  -9   3  22    2.43    2.74
  -9  -3  22    6.69    3.63
  -9   3  23    6.37    3.65
  -9  -3  23   10.60    4.03
  -9   3  24   -0.00    2.01
  -9  -3  24    2.62    2.93
  -9   3  25   16.98    4.72
  -9  -3  25   12.66    4.41
  -9   3  26   -0.00    2.20
  -9  -3  26    5.98    3.18
  -9   3  27    3.21    3.07
  -9  -3  27    3.64    2.88
  -9   3  28    0.60    2.00
  -9  -3  28    0.15    2.04
  -9   3  29   -0.00    1.79
  -9  -3  29   -0.00    2.07
  -9   3  30    1.43    2.01
  -9  -3  30    0.00    2.21
  -9   3  31    3.90    2.71
  -9  -3  31    9.52    3.51
  -9   3  32    1.51    2.24
  -9  -3  32    2.44    2.31
  -9   3  33    1.49    2.33
  -9  -3  33   -0.00    1.66
  -9   3  34    0.04    1.67
  -9  -3  34    0.80    1.46
  -9   3  35   -0.00    1.62
  -9   3  36    0.03    1.64
  -9   4   1    0.98    2.89
   9  -4  -1    0.00    1.63
   9   4  -1    0.42    1.80
  -9  -4   1    2.06    2.67
  -9   4   2   27.26    7.74
   9  -4  -2   38.03    8.06
   9   4  -2   53.10    8.54
  -9  -4   2   47.46    9.16
   9  -4  -3   39.87    8.32
   9   4  -3   45.07    8.07
  -9  -4   3   44.85    8.96
   9  -4  -4   34.75    7.45
   9   4  -4   36.44    7.17
  -9  -4   4   36.22    8.06
   9  -4  -5   55.72    9.84
   9   4  -5   60.05    9.72
   9  -4  -6    0.02    1.88
   9   4  -6    3.56    2.72
  -9   4   7   44.02    9.64
   9   4  -7   73.19   10.25
  -9   4   8   72.68   12.45
   9   4  -8   82.86   11.65
  -9  -4   8   74.05   12.22
  -9   4   9   54.06    9.88
   9   4  -9   57.75    9.15
  -9  -4   9   33.91    8.20
  -9   4  10    0.13    2.16
   9   4 -10   -0.00    1.67
  -9  -4  10    0.59    2.46
  -9   4  11    6.43    3.67
   9   4 -11    4.75    2.76
  -9  -4  11    2.40    3.14
  -9   4  12    0.89    2.09
   9   4 -12    2.24    2.00
  -9  -4  12    0.00    2.72
  -9   4  13   38.31    7.90
   9   4 -13   45.02    7.59
  -9  -4  13   25.36    6.79
  -9   4  14    2.99    2.92
   9   4 -14    8.58    3.49
  -9  -4  14    5.42    3.27
  -9   4  15   26.74    6.55
   9   4 -15   20.76    5.21
  -9  -4  15   11.09    4.67
  -9   4  16    3.55    2.55
   9   4 -16    0.00    1.63
  -9  -4  16    0.42    1.96
  -9   4  17   17.30    5.37
   9   4 -17   27.19    5.83
  -9  -4  17    9.07    4.09
  -9   4  18   36.91    7.88
   9   4 -18   44.26    7.91
  -9  -4  18   43.30    8.25
  -9   4  19   48.99    8.23
  -9   4  19   35.75    7.96
   9   4 -19   48.08    8.28
  -9  -4  19   49.70    8.92
  -9   4  20    0.00    1.99
  -9   4  20    2.90    2.58
   9   4 -20    2.62    2.14
  -9  -4  20    0.00    1.76
  -9   4  21    3.35    2.56
   9   4 -21    1.93    2.46
  -9  -4  21    0.76    2.00
  -9   4  22    0.95    2.08
   9   4 -22    8.03    3.46
  -9  -4  22    3.89    2.56
  -9   4  23   20.22    5.92
  -9  -4  23   34.43    6.96
  -9   4  24    9.37    3.83
  -9  -4  24    7.17    3.68
  -9   4  25    1.96    2.34
  -9  -4  25    4.29    3.05
  -9   4  26   -0.00    1.71
  -9  -4  26    0.45    1.91
  -9   4  27    1.90    2.27
  -9  -4  27    0.00    2.13
  -9   4  28   -0.00    1.65
  -9  -4  28    2.88    2.27
  -9   4  29    5.21    3.06
  -9  -4  29    9.13    3.68
  -9   4  30    0.00    1.72
  -9  -4  30   -0.00    1.77
  -9   4  31    2.87    2.33
  -9  -4  31    1.46    1.99
  -9   4  32   -0.00    1.75
  -9  -4  32   -0.00    1.84
  -9   4  33    1.08    2.24
  -9  -4  33    2.93    2.55
  -9   4  34    0.40    2.12
  -9   4  35    1.43    2.17
  -9   5   1  128.96   15.57
   9  -5  -1  111.24   15.66
   9   5  -1  102.71   14.21
  -9  -5   1   84.77   14.67
  -9   5   2   59.21    9.55
   9  -5  -2   39.73    8.78
   9   5  -2   49.28    8.53
  -9  -5   2   36.90    8.60
  -9   5   3   14.02    4.70
   9  -5  -3    8.99    4.24
   9   5  -3    8.96    3.82
  -9  -5   3    8.83    4.19
  -9   5   4   64.44   10.46
   9  -5  -4   54.49   10.13
   9   5  -4   67.13   10.40
  -9  -5   4   52.71   10.29
  -9   5   5   27.46    6.54
  -9   5   5   26.95    7.13
   9   5  -5   33.42    6.74
  -9   5   6   28.91    6.77
  -9   5   6   35.22    8.09
   9   5  -6   37.16    7.35
  -9   5   7   71.83   11.23
  -9   5   7   72.91   12.44
   9   5  -7   70.19   10.93
  -9   5   8    1.40    2.53
  -9   5   8   11.52    4.42
   9   5  -8    3.52    2.68
  -9  -5   8    5.38    3.65
  -9   5   9    1.90    2.46
  -9   5   9   -0.00    2.38
   9   5  -9    1.79    2.15
  -9  -5   9    0.50    2.27
  -9   5  10    0.57    1.74
  -9   5  10    0.00    2.61
   9   5 -10    1.95    2.27
  -9  -5  10    1.81    2.17
  -9   5  11   49.40    8.61
  -9   5  11   46.05    9.26
   9   5 -11   45.33    8.29
  -9  -5  11   48.40    9.29
  -9   5  12   25.69    5.92
  -9   5  12   24.10    6.64
   9   5 -12   32.92    6.44
  -9  -5  12   15.72    5.18
  -9   5  13    1.01    2.24
   9   5 -13   -0.00    1.58
  -9  -5  13   -0.00    2.44
  -9   5  14   25.85    6.61
   9   5 -14   18.99    5.15
  -9  -5  14   19.34    5.87
  -9   5  15   24.43    6.26
   9   5 -15   12.95    4.38
  -9  -5  15   14.72    4.85
  -9   5  16   23.25    6.38
   9   5 -16   17.77    5.25
  -9  -5  16   28.82    6.72
  -9   5  17   35.09    7.42
   9   5 -17   21.75    5.87
  -9  -5  17   29.87    7.01
  -9   5  18    1.48    2.34
   9   5 -18    6.33    3.34
  -9  -5  18    8.75    4.19
  -9   5  19    3.47    2.97
   9   5 -19    0.85    1.74
  -9  -5  19    0.47    2.09
  -9   5  20    3.99    3.14
   9   5 -20    1.64    2.18
  -9  -5  20    3.81    2.75
  -9   5  21    8.15    3.95
   9   5 -21   21.30    5.26
  -9  -5  21   15.75    5.06
  -9   5  22   17.71    5.20
   9   5 -22   20.96    5.47
  -9  -5  22   17.30    5.18
  -9   5  23    2.75    3.05
  -9  -5  23    5.52    2.97
  -9   5  24    1.96    2.17
  -9  -5  24    3.02    2.64
  -9   5  25    1.57    1.78
  -9  -5  25    1.79    1.90
  -9   5  26    9.36    3.98
  -9  -5  26    4.26    3.52
  -9   5  27    3.99    2.93
  -9  -5  27   15.77    4.72
  -9   5  28    0.41    1.92
  -9  -5  28    5.49    2.95
  -9   5  29   -0.00    2.29
  -9  -5  29    0.00    2.24
  -9   5  30    2.86    2.32
  -9  -5  30    1.14    2.57
  -9   5  31    3.91    2.65
  -9  -5  31    0.00    1.99
  -9   5  32    4.30    2.76
  -9  -5  32    2.03    2.50
  -9   5  33    3.19    2.73
  -9   5  34   -0.00    1.92
  -9   6   1   -0.00    1.88
   9  -6  -1    0.00    2.22
   9   6  -1    0.29    1.88
  -9  -6   1    0.06    2.93
  -9   6   2  122.21   14.71
   9  -6  -2   93.54   14.23
   9   6  -2   90.86   13.06
  -9  -6   2   68.18   13.09
  -9   6   3   30.71    6.84
  -9   6   3   23.62    7.07
   9   6  -3   21.01    5.91
  -9  -6   3   24.83    6.91
  -9   6   4   21.78    5.99
  -9   6   4   33.90    8.18
   9   6  -4   20.41    5.51
  -9   6   5   20.49    5.38
  -9   6   5    9.44    4.52
   9   6  -5    7.90    4.05
  -9   6   6   13.88    4.66
  -9   6   6   16.05    5.61
   9   6  -6   13.37    4.70
  -9   6   7   21.62    5.84
  -9   6   7   24.34    6.98
   9   6  -7   17.82    5.19
  -9  -6   7   35.44    7.77
  -9   6   8   59.46    9.96
  -9   6   8   66.56   11.55
   9   6  -8   59.88    9.91
  -9  -6   8   49.46   10.13
  -9   6   9   13.24    4.36
  -9   6   9    6.01    3.92
   9   6  -9   17.28    4.92
  -9  -6   9    9.91    4.68
  -9   6  10    0.34    1.63
  -9   6  10    0.64    2.25
   9   6 -10    0.29    1.47
  -9  -6  10   -0.00    1.82
  -9   6  11    0.20    2.02
  -9   6  11    0.04    2.22
   9   6 -11   -0.00    1.33
  -9  -6  11    0.52    1.77
  -9   6  12   33.38    6.71
  -9   6  12   21.02    6.46
   9   6 -12   27.84    6.30
  -9  -6  12   21.63    6.04
  -9   6  13   12.71    4.33
  -9   6  13   11.29    4.79
   9   6 -13    6.49    3.41
  -9  -6  13    8.01    4.06
  -9   6  14   25.17    6.03
  -9   6  14   22.29    6.48
   9   6 -14   32.91    6.85
  -9  -6  14   22.67    6.53
  -9   6  15   11.68    4.24
  -9   6  15    0.00    3.04
   9   6 -15   12.43    4.07
  -9  -6  15    4.96    3.29
  -9   6  16    2.91    2.72
  -9   6  16    3.21    2.97
   9   6 -16    3.28    2.52
  -9  -6  16    1.11    2.12
  -9   6  17   11.58    3.98
  -9   6  17    8.61    4.04
   9   6 -17    5.61    3.05
  -9  -6  17   13.30    4.54
  -9   6  18   19.12    6.17
   9   6 -18   33.42    7.04
  -9  -6  18   44.69    8.42
  -9   6  19    9.24    3.96
   9   6 -19    7.81    3.46
  -9  -6  19    6.36    3.90
  -9   6  20    3.78    2.71
   9   6 -20    6.72    3.27
  -9  -6  20    2.85    3.46
  -9   6  21    0.00    2.40
   9   6 -21    2.30    2.31
  -9  -6  21    1.87    2.46
  -9   6  22    1.43    2.25
   9   6 -22    1.03    2.34
  -9  -6  22    4.69    2.71
  -9   6  23   10.03    4.16
  -9  -6  23    8.61    4.14
  -9   6  24    6.10    3.45
  -9  -6  24   10.55    4.32
  -9   6  25    4.88    3.52
  -9  -6  25    5.67    3.38
  -9   6  26    0.45    2.13
  -9  -6  26    0.41    2.53
  -9   6  27    1.22    2.62
  -9  -6  27   -0.00    2.12
  -9   6  28    2.53    2.98
  -9  -6  28    6.41    3.73
  -9   6  29    2.61    2.67
  -9  -6  29    0.00    2.49
  -9   6  30    0.00    2.19
  -9  -6  30    2.68    2.66
  -9   6  31    0.98    1.82
  -9  -6  31    0.00    2.06
  -9   7   1   12.85    4.70
   9   7  -1   12.27    4.47
  -9  -7   1   12.01    5.50
  -9   7   2   -0.00    2.33
   9   7  -2    2.41    3.00
  -9  -7   2    4.01    3.72
  -9   7   3   -0.00    1.54
   9   7  -3    2.98    2.66
  -9   7   4   11.12    4.25
   9   7  -4   22.28    5.91
  -9   7   5    6.14    3.42
   9   7  -5   12.97    4.34
  -9   7   6   39.83    7.75
   9   7  -6   30.81    6.92
  -9  -7   6   28.05    7.47
  -9   7   7    2.89    2.59
   9   7  -7    6.50    3.38
  -9  -7   7    4.12    3.47
  -9   7   8    1.60    2.52
   9   7  -8    0.78    2.13
  -9  -7   8   -0.00    2.18
  -9   7   9   12.96    4.38
   9   7  -9    6.53    3.54
  -9  -7   9   10.84    4.81
  -9   7  10   17.25    5.23
  -9   7  10   15.86    5.89
   9   7 -10   11.60    4.41
  -9  -7  10    9.58    4.50
  -9   7  11   12.68    4.72
  -9   7  11   17.16    6.31
   9   7 -11   23.96    5.70
  -9  -7  11    9.84    4.42
  -9   7  12   42.32    8.15
  -9   7  12   30.22    8.24
   9   7 -12   43.62    8.24
  -9  -7  12   39.55    8.58
  -9   7  13    2.27    2.83
  -9   7  13    1.85    2.85
   9   7 -13    0.42    2.30
  -9  -7  13    1.40    2.82
  -9   7  14    2.87    2.46
  -9   7  14   -0.00    3.09
   9   7 -14    1.01    2.12
  -9  -7  14    5.63    3.49
  -9   7  15    2.05    2.29
  -9   7  15    4.81    3.72
   9   7 -15    3.76    3.08
  -9  -7  15    2.31    2.96
  -9   7  16   39.26    7.90
  -9   7  16   34.00    8.36
   9   7 -16   28.30    6.91
  -9  -7  16   49.71    9.13
  -9   7  17    7.18    3.64
  -9   7  17    5.20    3.65
   9   7 -17    1.92    2.55
  -9  -7  17    2.27    2.77
  -9   7  18   -0.00    2.08
  -9   7  18    8.93    4.13
   9   7 -18    1.03    2.02
  -9  -7  18    1.48    2.49
  -9   7  19   -0.00    2.37
  -9   7  19   -0.00    2.95
   9   7 -19    0.59    1.72
  -9  -7  19   -0.00    2.43
  -9   7  20    7.21    4.48
   9   7 -20   10.73    4.21
  -9  -7  20    4.97    3.34
   9   7 -21    9.36    3.91
  -9  -7  21   10.14    4.50
   9   7 -22   22.61    5.50
  -9  -7  22    4.54    3.86
  -9  -7  23    1.05    1.87
  -9  -7  24   -0.00    2.69
  -9  -7  25    0.00    2.49
  -9  -7  26    7.59    3.93
  -9  -7  27    4.27    3.25
  -9  -7  28    0.49    2.28
  -9  -7  29   -0.00    2.52
  -9  -7  30    0.00    2.43
  -9   8   1   29.81    6.97
   9   8  -1   15.32    5.01
  -9  -8   1    7.20    4.44
  -9   8   2   14.33    5.07
   9   8  -2   17.81    5.15
  -9   8   3   -0.00    2.52
   9   8  -3    0.00    1.96
  -9   8   4   42.88    9.01
   9   8  -4   56.19    9.66
  -9   8   5   -0.00    1.63
   9   8  -5   -0.00    2.09
  -9  -8   5    4.97    3.35
  -9   8   6    2.46    3.12
   9   8  -6    1.01    2.27
  -9  -8   6    2.24    3.32
  -9   8   7    0.00    1.73
   9   8  -7    4.03    3.10
  -9  -8   7    3.95    3.38
  -9   8   8   71.64   11.36
   9   8  -8   56.13   10.27
  -9  -8   8   60.26   11.48
  -9   8   9    4.32    3.40
   9   8  -9    5.90    3.24
  -9  -8   9    3.23    3.07
  -9   8  10   20.12    5.90
   9   8 -10   22.17    5.77
  -9  -8  10   13.58    5.24
  -9   8  11    3.34    2.84
   9   8 -11    2.87    2.67
  -9  -8  11   -0.00    2.55
  -9   8  12   15.23    5.38
   9   8 -12   17.87    5.38
  -9  -8  12   15.65    5.71
  -9   8  13    0.00    2.52
   9   8 -13    4.08    3.12
  -9  -8  13   -0.00    2.41
  -9   8  14   25.98    6.24
   9   8 -14   22.59    6.13
  -9  -8  14    8.41    4.46
  -9   8  15   -0.00    1.91
   9   8 -15    0.00    1.87
  -9  -8  15    0.31    1.89
  -9   8  16    1.47    2.61
   9   8 -16    0.59    1.84
  -9  -8  16    0.29    2.54
  -9   8  17    4.85    3.44
   9   8 -17    4.13    3.25
  -9  -8  17    1.71    3.00
  -9   8  18   27.78    6.35
   9   8 -18   18.41    5.65
  -9  -8  18   12.25    5.23
   9   8 -19    6.48    3.47
  -9  -8  19   -0.00    2.98
   9   8 -20   12.28    4.36
  -9  -8  20    3.70    3.53
   9   8 -21   -0.00    1.81
  -9  -8  21    1.13    2.55
   9   8 -22    2.31    2.39
  -9  -8  22   -0.00    2.35
   9   8 -23    1.32    1.87
  -9  -8  23    0.38    1.94
  -9  -8  24    4.60    3.75
  -9  -8  25    0.49    1.88
  -9  -8  26    0.00    2.23
  -9  -8  27    1.75    3.26
  -9  -8  28    0.00    2.72
  -9  -8  29    0.01    2.38
  -9   9   1    3.13    2.88
   9   9  -1    3.06    2.97
  -9   9   2   17.54    5.97
   9   9  -2   25.26    6.37
  -9   9   3    1.23    2.84
   9   9  -3    2.43    3.19
  -9  -9   3    3.42    3.51
  -9   9   4   14.20    5.06
   9   9  -4    9.24    4.27
  -9  -9   4   15.72    5.60
  -9   9   5    4.90    3.58
   9   9  -5    1.37    2.85
  -9  -9   5    0.04    2.84
  -9   9   6   53.95   10.12
   9   9  -6   69.19   10.91
  -9  -9   6   44.82   10.17
  -9   9   7   -0.00    2.64
   9   9  -7   -0.00    1.75
  -9  -9   7   -0.00    2.56
  -9   9   8    3.66    2.97
   9   9  -8    0.00    2.16
  -9  -9   8   -0.00    1.96
  -9   9   9    0.83    2.10
   9   9  -9   -0.00    2.52
  -9  -9   9    0.00    2.65
  -9   9  10    1.88    2.79
   9   9 -10    9.09    3.85
  -9  -9  10    4.39    3.29
  -9   9  11    0.75    2.23
   9   9 -11    1.06    2.29
  -9  -9  11    0.69    2.70
  -9   9  12   15.99    5.37
   9   9 -12   32.29    7.09
  -9  -9  12   17.84    6.27
  -9   9  13    1.81    2.56
   9   9 -13   -0.00    1.67
  -9  -9  13    1.56    2.51
  -9   9  14    0.00    1.45
   9   9 -14    0.00    1.73
  -9  -9  14   -0.00    2.77
  -9   9  15    5.57    3.34
   9   9 -15    3.43    2.87
  -9  -9  15    0.00    3.27
  -9   9  16   20.90    5.85
   9   9 -16   22.14    5.87
  -9  -9  16    9.59    4.94
  -9   9  17    1.68    2.35
   9   9 -17   -0.00    2.49
  -9  -9  17    0.38    3.58
  -9   9  18    0.93    2.04
   9   9 -18    0.00    1.84
  -9  -9  18    0.94    2.82
   9   9 -19    0.00    1.51
  -9  -9  19    0.48    2.67
   9   9 -20   12.63    4.90
  -9  -9  20   10.70    5.18
   9   9 -21   -0.00    1.80
  -9  -9  21    1.95    3.26
   9   9 -22   23.06    6.02
  -9  -9  22   15.28    6.18
   9   9 -23    1.71    2.33
  -9  -9  23    4.93    3.57
  -9  -9  24   -0.00    2.59
  -9  -9  25    1.55    2.67
  -9  -9  26    6.75    3.98
  -9  -9  27    2.97    3.41
  -9  10   1    1.08    2.83
   9  10  -1    0.00    2.25
  -9  10   2   15.50    5.47
   9  10  -2    7.71    3.83
  -9 -10   2   17.38    6.50
  -9  10   3    0.52    2.64
   9  10  -3    2.58    3.05
  -9 -10   3    2.45    3.01
  -9  10   4   25.20    6.81
   9  10  -4   33.25    7.50
  -9 -10   4   15.79    6.11
  -9  10   5    1.48    2.23
   9  10  -5    1.50    2.38
  -9 -10   5    0.56    2.35
  -9  10   6   -0.00    2.36
   9  10  -6    4.15    3.53
  -9 -10   6    1.45    2.99
  -9  10   7   -0.00    2.25
   9  10  -7    2.06    2.72
  -9 -10   7    2.89    3.51
  -9  10   8   21.17    6.13
   9  10  -8   24.08    6.30
  -9 -10   8    9.60    4.61
  -9  10   9    5.31    3.33
   9  10  -9    2.36    2.71
  -9 -10   9    2.22    3.01
  -9  10  10    5.58    3.27
   9  10 -10    4.35    3.33
  -9 -10  10    2.08    2.91
  -9  10  11    4.38    3.25
   9  10 -11    1.91    2.26
  -9 -10  11    3.64    3.85
  -9  10  12    4.13    3.34
   9  10 -12    2.37    2.78
  -9 -10  12    2.49    2.95
  -9  10  13   -0.00    1.96
   9  10 -13   -0.00    2.37
  -9 -10  13   -0.00    2.80
  -9  10  14   15.56    5.36
   9  10 -14   18.90    5.74
  -9 -10  14    8.39    4.62
  -9  10  15    0.57    2.42
   9  10 -15   -0.00    1.91
  -9 -10  15   -0.00    3.16
  -9  10  16    0.30    2.24
   9  10 -16    1.95    2.35
  -9 -10  16    3.50    3.15
  -9  10  17    0.00    2.04
   9  10 -17   -0.00    1.44
  -9 -10  17    0.37    2.55
   9  10 -18   25.41    6.47
  -9 -10  18    7.11    5.06
   9  10 -19   -0.00    2.50
  -9 -10  19    1.16    2.82
   9  10 -20    2.25    2.72
  -9 -10  20   -0.00    2.16
   9  10 -21    1.17    2.35
  -9 -10  21    1.57    3.07
   9  10 -22    3.95    3.21
  -9 -10  22    4.58    3.15
   9  10 -23    0.85    2.22
  -9 -10  23    1.08    2.60
  -9 -10  24    0.51    2.55
  -9 -10  25   -0.00    2.23
  -9 -10  26    3.23    2.72
  -9  11   1   -0.00    2.25
   9  11  -1   -0.00    2.61
  -9  11   2   24.03    7.01
   9  11  -2   22.76    6.58
  -9  11   3    1.24    2.28
   9  11  -3    1.81    2.52
  -9  11   4   14.15    5.41
   9  11  -4   17.01    5.69
  -9 -11   4   16.59    6.06
  -9  11   5   -0.00    2.05
   9  11  -5   -0.00    2.73
  -9 -11   5   -0.00    2.57
  -9  11   6    5.65    3.88
   9  11  -6   13.80    5.19
  -9 -11   6   11.21    5.31
  -9  11   7   -0.00    2.73
   9  11  -7   -0.00    2.85
  -9 -11   7   -0.00    2.10
  -9  11   8    1.08    2.04
   9  11  -8   -0.00    2.45
  -9 -11   8   -0.00    1.66
  -9  11   9    0.00    2.43
   9  11  -9    4.33    3.46
  -9 -11   9   -0.00    3.19
  -9  11  10    6.23    3.70
   9  11 -10    9.94    4.32
  -9 -11  10    4.91    3.75
  -9  11  11    2.11    2.72
   9  11 -11    3.22    2.86
  -9 -11  11    2.89    2.61
  -9  11  12    8.73    4.23
   9  11 -12   14.09    5.03
  -9 -11  12    2.44    3.46
  -9  11  13   -0.00    1.88
   9  11 -13    0.13    2.20
  -9 -11  13   -0.00    2.58
  -9  11  14    1.76    2.49
   9  11 -14   10.79    4.20
  -9 -11  14    2.46    2.99
  -9  11  15    0.83    2.74
   9  11 -15    1.75    2.84
  -9 -11  15    1.20    2.25
  -9  11  16   17.60    5.92
   9  11 -16   19.55    5.77
  -9 -11  16   10.42    5.18
  -9  11  17    2.60    2.68
   9  11 -17    0.79    2.04
  -9 -11  17    1.15    3.48
   9  11 -18   -0.00    2.03
  -9 -11  18   -0.00    2.29
   9  11 -19    4.00    3.07
  -9 -11  19   -0.00    2.11
   9  11 -20    5.68    3.51
  -9 -11  20    5.99    3.77
   9  11 -21    1.78    2.81
  -9 -11  21    0.00    2.18
   9  11 -22    6.03    3.47
  -9 -11  22    2.23    3.01
   9  11 -23    4.53    3.09
  -9 -11  23    0.92    2.23
  -9 -11  24   -0.00    2.37
  -9  12   1    8.85    4.65
   9  12  -1    4.04    2.87
  -9  12   2    2.00    3.06
   9  12  -2    0.00    3.36
  -9  12   3    0.00    2.51
   9  12  -3    3.37    3.20
  -9  12   4   13.57    5.41
   9  12  -4   18.18    5.86
  -9  12   5    1.10    2.63
   9  12  -5    1.07    1.76
  -9  12   6   -0.00    2.60
   9  12  -6   -0.00    2.89
  -9 -12   6   -0.00    2.74
  -9  12   7    0.00    2.88
   9  12  -7    0.00    3.12
  -9 -12   7    1.17    2.54
  -9  12   8   21.77    6.37
   9  12  -8   18.07    6.00
  -9 -12   8    7.48    5.10
  -9  12   9    1.60    2.76
   9  12  -9    0.00    1.98
  -9 -12   9    2.25    3.30
  -9  12  10    8.53    4.40
   9  12 -10    5.92    3.78
  -9 -12  10    1.29    2.95
  -9  12  11    0.14    2.17
   9  12 -11    0.81    2.12
  -9 -12  11    1.93    2.78
  -9  12  12    3.04    3.17
   9  12 -12    6.34    3.60
  -9 -12  12    0.43    2.78
  -9  12  13   -0.00    2.97
   9  12 -13    2.81    3.53
  -9 -12  13    0.60    2.71
  -9  12  14   12.87    5.10
   9  12 -14    6.82    4.07
  -9 -12  14    8.71    4.73
  -9  12  15    2.41    2.76
   9  12 -15    0.96    2.53
  -9 -12  15    3.79    3.92
  -9  12  16    0.55    3.02
   9  12 -16   -0.00    1.80
  -9 -12  16   -0.00    2.98
   9  12 -17   -0.00    1.69
  -9 -12  17    0.00    2.86
   9  12 -18    5.26    3.26
  -9 -12  18    1.99    3.50
   9  12 -19   -0.00    2.31
  -9 -12  19    1.19    2.67
   9  12 -20    5.34    3.62
  -9 -12  20    0.00    3.23
   9  12 -21   -0.00    1.94
  -9 -12  21    3.72    4.04
   9  12 -22    0.37    1.91
  -9 -12  22   -0.00    2.25
   9  12 -23    0.88    2.46
  -9 -12  23    0.43    2.22
  -9  13   1    2.63    3.14
   9  13  -1   10.16    4.70
  -9  13   2    0.28    2.18
   9  13  -2    0.99    2.71
  -9  13   3   -0.00    2.33
   9  13  -3    0.26    2.12
  -9  13   4    2.02    2.86
   9  13  -4    1.49    2.84
  -9  13   5    3.41    3.38
   9  13  -5    2.36    3.32
  -9  13   6   14.38    5.56
   9  13  -6   13.00    4.86
  -9  13   7   -0.00    2.65
   9  13  -7    0.00    2.36
  -9  13   8    5.44    3.61
   9  13  -8    1.40    3.28
  -9  13   9    0.00    2.74
   9  13  -9    1.24    2.55
  -9 -13   9    1.51    3.44
  -9  13  10    9.54    4.57
   9  13 -10    9.73    4.28
  -9 -13  10    0.00    2.87
  -9  13  11    1.99    3.23
   9  13 -11    0.00    3.06
  -9 -13  11   -0.00    3.14
  -9  13  12    6.03    3.73
   9  13 -12    5.41    3.82
  -9 -13  12    1.27    3.38
  -9  13  13    1.08    2.53
   9  13 -13    3.19    2.92
  -9 -13  13    1.48    3.19
  -9  13  14   -0.00    2.30
   9  13 -14   -0.00    1.85
  -9 -13  14   -0.00    2.55
  -9  13  15    0.55    2.81
   9  13 -15    0.00    2.66
  -9 -13  15    1.87    3.50
   9  13 -16    7.04    3.97
  -9 -13  16    2.91    3.63
   9  13 -17    1.37    2.39
  -9 -13  17   -0.00    3.32
   9  13 -18    3.57    3.18
  -9 -13  18    0.17    3.36
   9  13 -19   -0.00    3.06
  -9 -13  19    2.88    3.41
   9  13 -20   -0.00    1.71
  -9 -13  20    4.34    3.54
   9  13 -21    0.00    3.11
  -9 -13  21    0.72    2.44
   9  13 -22    2.28    3.11
   9  13 -23    0.00    1.80
  -9  14   1    0.75    3.12
   9  14  -1    3.02    3.01
  -9  14   2    2.98    3.46
   9  14  -2    1.79    2.75
  -9  14   3    6.07    4.15
   9  14  -3    2.92    3.27
  -9  14   4    1.81    2.85
   9  14  -4    7.70    4.80
  -9  14   5    1.09    2.51
   9  14  -5    0.72    2.63
  -9  14   6    1.30    3.26
   9  14  -6    1.69    2.82
  -9  14   7    0.00    3.08
   9  14  -7    0.00    2.67
  -9  14   8    0.83    3.18
   9  14  -8   -0.00    3.23
  -9  14   9    1.76    3.51
   9  14  -9    3.57    3.77
  -9  14  10    4.94    4.32
   9  14 -10   -0.00    2.83
  -9  14  11    0.47    2.19
   9  14 -11    2.94    3.02
  -9  14  12    1.61    3.39
   9  14 -12    0.32    3.11
  -9 -14  12    6.35    4.35
  -9  14  13    1.06    3.49
   9  14 -13   -0.00    2.76
  -9 -14  13    2.96    3.29
  -9  14  14    2.14    3.83
   9  14 -14    2.13    3.02
  -9 -14  14    2.24    2.98
  -9  14  15    2.15    3.48
   9  14 -15    0.29    2.75
  -9 -14  15    2.64    3.44
   9  14 -16    1.60    2.69
  -9 -14  16    2.04    3.27
   9  14 -17   -0.00    2.03
  -9 -14  17    2.30    4.52
   9  14 -18    7.21    4.41
  -9 -14  18    1.53    3.00
   9  14 -19   -0.00    2.84
  -9 -14  19    1.70    3.26
   9  14 -20    3.60    3.48
  -9  15   1    9.44    5.05
  -9  15   2    1.48    3.28
  -9  15   3   -0.00    2.23
  -9  15   4    4.12    3.73
  -9  15   5   -0.00    3.80
  -9  15   6   -0.00    3.18
  -9  15   7    2.03    3.48
  -9  15   8    1.24    2.82
  -9  15   9    3.71    3.69
  -9  15  10    1.20    2.98
  -9  15  11    5.42    4.49
  -9  15  12   -0.00    1.99
  -9  15  13    0.20    3.00
  -9  15  14    2.96    3.21
  -9 -15  15    1.89    3.23
  -9 -15  16   -0.00    2.71
  -9 -15  17   -0.00    2.78
  -8   0   1    0.99    2.63
   8   0  -1    0.98    1.83
   8   0  -1    0.40    1.81
  -8   0   2  337.93   41.00
   8   0  -2  485.08   41.65
  -8   0   3    1.22    2.39
   8   0  -3    0.34    1.52
  -8   0   4   51.45    9.46
   8   0  -4   61.61    9.20
  -8   0   5   -0.00    2.18
   8   0  -5    0.08    1.19
  -8   0   6   75.65   11.32
   8   0  -6   67.61   10.15
  -8   0   7   -0.00    2.54
   8   0  -7   -0.00    2.05
  -8   0   8  158.82   21.19
   8   0  -8  214.72   21.44
  -8   0   9   -0.00    1.87
   8   0  -9   -0.00    1.60
   8   0 -10   -0.00    1.42
   8   0 -11    0.26    1.41
   8   0 -12  125.11   15.31
  -8   0  13   -0.00    1.27
   8   0 -13    0.76    1.53
  -8   0  14   42.96    8.04
   8   0 -14   52.37    8.06
  -8   0  15    0.95    1.84
   8   0 -15    0.68    1.43
  -8   0  16    3.18    2.61
   8   0 -16    0.47    1.68
  -8   0  17    0.47    1.91
   8   0 -17    0.38    1.73
  -8   0  18   78.16   11.55
   8   0 -18   90.32   11.61
  -8   0  19   -0.00    1.47
   8   0 -19    1.43    1.81
  -8   0  20    7.63    3.33
   8   0 -20    9.02    3.21
  -8   0  21    1.23    1.57
   8   0 -21    0.83    1.76
  -8   0  22   39.53    7.19
  -8   0  23    0.00    1.29
  -8   0  24   26.32    5.65
  -8   0  25    0.57    1.58
  -8   0  26    0.87    1.85
  -8   0  27   -0.00    1.47
  -8   0  28   23.01    5.18
  -8   0  29   -0.00    1.49
  -8   0  30    5.29    2.66
  -8   0  31   -0.00    1.60
  -8   0  32    8.31    2.97
  -8   0  33    1.75    1.84
  -8   0  34    9.07    3.10
  -8   0  35   -0.00    1.26
  -8   0  36   -0.00    1.39
  -8   0  37   -0.00    1.25
  -8   0  38    0.58    1.63
  -8   1   1   44.45    8.93
   8  -1  -1   56.41    8.85
   8   1  -1   44.65    7.99
   8   1  -1   54.60    8.54
  -8  -1   1   46.58    8.91
  -8   1   2    5.21    3.18
   8  -1  -2    1.30    1.88
   8   1  -2    4.34    2.58
  -8  -1   2    7.22    3.43
  -8   1   3    7.29    3.68
   8  -1  -3    0.40    1.90
   8   1  -3    4.31    2.33
  -8  -1   3    4.77    3.31
  -8   1   4   35.83    7.33
   8  -1  -4   32.31    6.47
   8   1  -4   30.58    6.33
  -8  -1   4   46.04    8.26
  -8   1   5    5.79    3.11
   8  -1  -5    8.60    3.24
   8   1  -5    2.60    2.57
  -8  -1   5    5.00    3.45
  -8   1   6   56.78   10.18
   8  -1  -6   73.24   10.28
   8   1  -6   67.45    9.88
  -8  -1   6   68.63   10.71
  -8   1   7    3.99    2.71
   8  -1  -7    4.43    2.85
   8   1  -7    7.80    3.08
  -8  -1   7    3.78    2.72
  -8   1   8    3.61    2.81
   8  -1  -8    3.32    2.45
   8   1  -8    1.91    1.99
  -8  -1   8    0.00    1.82
   8  -1  -9   13.26    3.95
   8   1  -9   13.14    3.89
  -8  -1   9    7.50    3.47
   8  -1 -10  136.07   16.25
   8   1 -10  131.77   15.98
   8  -1 -11    5.13    2.41
   8   1 -11    5.85    2.64
   8  -1 -12   11.84    3.56
   8   1 -12    7.98    3.29
  -8   1  13   -0.00    2.12
   8  -1 -13    2.23    2.07
   8   1 -13   -0.00    1.31
  -8  -1  13    1.06    1.98
  -8   1  14   63.27    9.62
   8  -1 -14   40.19    7.84
   8   1 -14   65.38    9.09
  -8  -1  14   60.51    9.48
  -8   1  15   41.10    7.63
   8  -1 -15   32.21    6.54
   8   1 -15   41.11    7.08
  -8  -1  15   41.91    7.59
  -8   1  16   52.21    8.99
   8  -1 -16   64.63    9.12
   8   1 -16   55.36    8.59
  -8  -1  16   50.57    8.94
  -8   1  17    2.10    2.00
   8  -1 -17    4.62    2.51
   8   1 -17    1.26    1.64
  -8  -1  17    2.42    2.49
  -8   1  18    1.70    1.87
   8  -1 -18    5.01    2.57
   8   1 -18    3.14    2.06
  -8  -1  18    3.72    2.44
  -8   1  19    4.70    2.73
   8  -1 -19    8.03    2.94
   8   1 -19   11.66    3.40
  -8  -1  19    0.00    1.84
  -8   1  20   12.71    4.22
   8  -1 -20   17.32    4.44
   8   1 -20   27.31    5.28
  -8  -1  20   17.91    4.52
  -8   1  21   -0.00    1.41
   8  -1 -21    0.72    1.64
   8   1 -21    1.64    1.83
  -8  -1  21   -0.00    1.87
  -8   1  22   41.46    7.60
  -8  -1  22   51.12    8.24
  -8   1  23    0.46    1.42
  -8  -1  23    0.40    1.91
  -8   1  24    4.54    2.95
  -8  -1  24    6.01    2.65
  -8   1  25    2.53    2.11
  -8  -1  25    0.76    1.97
  -8   1  26    9.74    3.47
  -8  -1  26    7.96    3.34
  -8   1  27    1.32    1.79
  -8  -1  27    0.00    1.77
  -8   1  28    0.96    1.68
  -8  -1  28    0.00    1.39
  -8   1  29    0.26    1.79
  -8  -1  29   -0.00    1.52
  -8   1  30   15.45    4.22
  -8  -1  30   12.45    3.86
  -8   1  31    1.65    1.80
  -8  -1  31    2.40    2.02
  -8   1  32    8.28    2.89
  -8  -1  32    8.85    3.28
  -8   1  33   -0.00    1.43
  -8  -1  33    0.16    1.42
  -8   1  34    0.15    1.63
  -8  -1  34    5.91    2.60
  -8   1  35    0.06    1.62
  -8  -1  35   -0.00    1.48
  -8   1  36   12.20    3.53
  -8  -1  36    9.19    3.18
  -8   1  37   -0.00    1.20
  -8  -1  37    0.20    1.75
  -8   1  38    0.61    1.54
  -8  -1  38    0.87    1.65
  -8   1  39    0.00    1.41
  -8   2   1    0.65    2.17
   8  -2  -1   -0.00    1.94
   8   2  -1    0.57    1.46
   8   2  -1   -0.00    1.84
  -8  -2   1    1.97    2.21
  -8   2   2   53.20    9.79
   8  -2  -2   67.97    9.75
   8   2  -2   56.35    8.84
  -8  -2   2   46.36    9.10
  -8   2   3   13.53    4.83
   8  -2  -3    6.22    3.21
   8   2  -3   10.13    3.58
  -8  -2   3    8.67    3.99
  -8   2   4   27.92    6.60
   8  -2  -4   28.38    5.97
   8   2  -4   24.97    5.44
  -8  -2   4   23.89    6.18
  -8   2   5    2.76    2.66
   8  -2  -5    8.26    3.46
   8   2  -5    4.36    2.46
  -8  -2   5    5.71    3.39
  -8   2   6   67.23   11.14
   8  -2  -6   66.02   10.36
   8   2  -6   82.45   10.78
  -8  -2   6   72.83   11.25
  -8   2   7   35.09    7.22
   8  -2  -7   40.13    7.11
   8   2  -7   37.86    6.68
  -8  -2   7   20.05    5.77
  -8   2   8   58.07   10.75
   8  -2  -8   68.73   10.54
   8   2  -8   95.06   11.52
  -8  -2   8   87.13   12.08
   8  -2  -9    1.59    2.19
   8   2  -9    8.30    3.15
   8  -2 -10    0.00    1.72
   8   2 -10    0.56    1.50
   8  -2 -11    2.44    2.24
   8   2 -11    1.76    2.03
  -8   2  12   39.98    7.75
   8  -2 -12   50.56    8.14
   8   2 -12   45.25    7.56
  -8   2  13   32.03    6.71
   8  -2 -13   24.50    5.64
   8   2 -13   33.60    6.24
  -8  -2  13   26.29    6.03
  -8   2  14   35.36    6.68
   8  -2 -14   20.06    4.91
   8   2 -14   15.73    4.64
  -8  -2  14   13.32    4.32
  -8   2  15   14.79    4.78
   8  -2 -15   17.99    4.62
   8   2 -15   15.48    4.32
  -8  -2  15   15.53    4.53
  -8   2  16   24.66    5.88
   8  -2 -16   20.12    5.06
   8   2 -16   21.99    4.98
  -8  -2  16   31.89    6.51
  -8   2  17   18.97    5.14
   8  -2 -17   14.23    4.27
   8   2 -17   20.11    4.72
  -8  -2  17    9.81    4.01
  -8   2  18  116.80   14.94
   8  -2 -18  107.69   14.14
   8   2 -18  117.74   14.31
  -8  -2  18  116.66   14.91
  -8   2  19    3.93    2.58
   8  -2 -19    4.60    2.45
   8   2 -19    0.00    1.73
  -8  -2  19    1.67    2.26
  -8   2  20    2.45    2.36
   8  -2 -20    1.91    1.93
   8   2 -20   -0.00    1.62
  -8  -2  20    2.87    2.44
  -8   2  21    0.40    1.75
   8   2 -21   -0.00    1.66
  -8  -2  21    3.52    2.27
  -8   2  22   15.74    4.45
   8   2 -22   14.03    4.14
  -8  -2  22   19.28    5.10
  -8   2  23    0.28    1.82
  -8  -2  23    0.35    2.06
  -8   2  24    4.91    2.74
  -8  -2  24    3.09    2.41
  -8   2  25    0.51    1.62
  -8  -2  25    0.70    1.55
  -8   2  26    0.13    2.09
  -8  -2  26    3.09    2.50
  -8   2  27    0.10    1.19
  -8  -2  27   -0.00    2.02
  -8   2  28   14.04    3.91
  -8  -2  28    7.92    3.38
  -8   2  29    2.23    2.00
  -8  -2  29    0.00    1.45
  -8   2  30    5.10    2.64
  -8  -2  30    0.29    1.58
  -8   2  31   -0.00    1.24
  -8  -2  31    1.36    2.01
  -8   2  32    1.47    1.88
  -8  -2  32    3.28    2.35
  -8   2  33    3.53    2.14
  -8  -2  33   -0.00    1.43
  -8   2  34    8.33    3.11
  -8  -2  34    3.05    2.16
  -8   2  35    0.40    1.80
  -8  -2  35    0.85    1.58
  -8   2  36    1.71    1.86
  -8  -2  36    1.20    1.60
  -8   2  37    0.00    1.50
  -8  -2  37    2.52    1.79
  -8   2  38    4.03    2.23
  -8   2  39    0.10    1.40
  -8   3   1   62.81   10.78
   8  -3  -1   55.33    9.47
  -8  -3   1   61.97   10.37
  -8   3   2    1.92    1.92
   8  -3  -2    0.00    2.35
  -8  -3   2   -0.00    2.19
  -8   3   3   26.99    7.03
   8  -3  -3   48.53    7.88
   8   3  -3   36.67    6.87
  -8  -3   3   30.47    6.93
  -8   3   4  102.52   14.35
   8  -3  -4   91.83   13.10
   8   3  -4  109.80   13.26
  -8  -3   4   80.23   13.05
  -8   3   5   14.85    4.97
   8  -3  -5    6.88    3.34
   8   3  -5    8.67    3.48
  -8  -3   5   15.10    4.90
  -8   3   6   29.80    6.74
   8  -3  -6   26.41    6.03
   8   3  -6   29.75    5.95
  -8  -3   6   23.18    6.00
  -8   3   7   10.32    3.95
   8  -3  -7   12.70    4.08
   8   3  -7   17.44    4.51
  -8  -3   7   20.59    5.55
   8  -3  -8    4.35    2.66
   8   3  -8    4.51    2.61
  -8  -3   8    3.82    2.58
   8  -3  -9    3.98    2.42
   8   3  -9    8.06    3.08
   8  -3 -10   71.72   11.02
   8   3 -10   88.33   11.54
  -8   3  11   66.96   11.47
   8  -3 -11   75.62   11.29
   8   3 -11   95.76   11.76
  -8   3  12    4.04    2.92
   8  -3 -12    0.00    2.02
   8   3 -12    3.27    2.52
  -8  -3  12    1.78    2.09
  -8   3  13    7.55    3.49
   8  -3 -13    9.49    3.40
   8   3 -13   11.49    3.66
  -8  -3  13    3.81    2.82
  -8   3  14   11.49    4.59
   8  -3 -14   17.94    4.82
   8   3 -14   20.98    4.87
  -8  -3  14   19.90    5.27
  -8   3  15   16.61    4.85
   8  -3 -15   12.28    4.32
   8   3 -15   29.23    5.76
  -8  -3  15   26.31    5.83
  -8   3  16   64.59   10.39
   8  -3 -16   59.77    9.79
   8   3 -16   76.79   10.25
  -8  -3  16   61.32   10.07
  -8   3  17    3.32    2.43
   8  -3 -17    1.73    2.11
   8   3 -17   -0.00    1.54
  -8  -3  17   -0.00    2.27
  -8   3  18    3.68    2.70
   8  -3 -18    6.55    3.03
   8   3 -18    5.25    2.78
  -8  -3  18    3.72    3.18
  -8   3  19    6.45    3.37
   8  -3 -19   16.29    4.29
   8   3 -19   10.61    3.65
  -8  -3  19    8.10    3.47
  -8   3  20   87.69   11.00
  -8   3  20   65.67   10.60
   8  -3 -20   68.28   10.54
   8   3 -20   80.86   10.84
  -8  -3  20   67.56   10.70
  -8   3  21    8.67    3.54
   8   3 -21    3.44    2.46
  -8  -3  21    8.60    3.56
  -8   3  22   15.41    4.43
   8   3 -22   12.24    3.74
  -8  -3  22    5.23    3.24
  -8   3  23    0.64    2.14
  -8  -3  23    4.17    2.50
  -8   3  24   17.78    4.67
  -8  -3  24   11.91    4.11
  -8   3  25    6.70    3.30
  -8  -3  25    5.40    3.40
  -8   3  26    3.81    3.00
  -8  -3  26    6.04    2.94
  -8   3  27    2.35    2.22
  -8  -3  27    2.03    2.02
  -8   3  28   -0.00    1.64
  -8  -3  28   -0.00    1.89
  -8   3  29    0.16    1.95
  -8  -3  29    1.76    2.08
  -8   3  30    2.72    2.20
  -8  -3  30    4.97    2.74
  -8   3  31   -0.00    1.92
  -8  -3  31   -0.00    1.71
  -8   3  32    1.85    1.99
  -8  -3  32    6.42    3.01
  -8   3  33   -0.00    1.71
  -8  -3  33   -0.00    1.48
  -8   3  34    4.28    2.39
  -8  -3  34    2.07    2.02
  -8   3  35    2.22    1.98
  -8  -3  35    0.61    1.87
  -8   3  36    2.99    2.24
  -8  -3  36    2.06    2.20
  -8   3  37    0.20    1.55
  -8   3  38    1.24    1.65
  -8   4   1   58.35   10.62
  -8  -4   1   58.09   10.10
  -8   4   2   30.35    7.06
  -8  -4   2   14.92    5.41
  -8   4   3   11.29    4.33
  -8  -4   3   14.87    4.80
  -8   4   4  106.85   14.62
  -8  -4   4   81.53   13.01
  -8   4   5    6.75    3.75
   8  -4  -5    5.34    2.87
   8  -4  -5    0.00    2.58
  -8  -4   5    5.12    2.89
   8  -4  -6   32.43    6.82
   8  -4  -6   27.95    6.63
  -8  -4   6   40.33    7.82
   8  -4  -7   86.42   12.30
   8  -4  -7   83.85   12.17
  -8  -4   7   73.57   11.89
   8  -4  -8   26.12    5.90
   8  -4  -8   16.87    4.82
  -8   4   9    9.40    3.42
   8  -4  -9    3.82    2.56
   8  -4  -9    5.51    2.86
  -8   4  10    6.13    3.25
  -8   4  10    1.35    1.88
   8  -4 -10    2.74    2.80
  -8   4  11   10.01    3.58
  -8   4  11    8.95    3.72
   8  -4 -11   12.80    4.18
  -8  -4  11   10.97    3.98
  -8   4  12   68.53   10.38
  -8   4  12   68.01   11.00
   8  -4 -12   66.69   10.76
  -8  -4  12   76.29   11.31
  -8   4  13   11.83    3.96
  -8   4  13    9.44    3.77
   8  -4 -13   12.47    4.13
  -8  -4  13    9.69    4.04
  -8   4  14   45.42    7.40
  -8   4  14   28.18    6.72
  -8  -4  14   27.67    6.46
  -8   4  15   -0.00    1.53
  -8   4  15    0.32    1.73
  -8  -4  15    2.58    2.48
  -8   4  16   23.05    5.18
  -8   4  16    8.84    3.80
  -8  -4  16   14.45    4.65
  -8   4  17   18.17    4.67
  -8   4  17   12.36    4.60
  -8  -4  17   13.60    4.90
  -8   4  18   59.37    8.81
  -8   4  18   36.53    7.93
  -8  -4  18   65.54    9.77
  -8   4  19    5.42    2.99
  -8   4  19    1.51    2.14
  -8  -4  19    0.38    1.75
  -8   4  20    8.71    3.15
  -8   4  20   12.62    4.03
  -8  -4  20    6.07    3.36
  -8   4  21   -0.00    1.91
   8   4 -21    0.50    1.75
  -8  -4  21    1.39    1.96
  -8   4  22   12.21    4.03
   8   4 -22   13.61    4.21
  -8  -4  22   15.49    4.68
  -8   4  23    7.03    3.30
  -8  -4  23    7.31    3.34
  -8   4  24    5.47    2.99
  -8  -4  24    3.82    2.70
  -8   4  25   -0.00    1.90
  -8  -4  25    1.25    2.01
  -8   4  26    0.24    1.63
  -8  -4  26    0.28    2.13
  -8   4  27    2.68    2.45
  -8  -4  27    0.00    2.02
  -8   4  28    4.06    2.64
  -8  -4  28    8.60    3.31
  -8   4  29    6.06    2.81
  -8  -4  29    0.11    2.18
  -8   4  30   -0.00    1.71
  -8  -4  30   -0.00    1.74
  -8   4  31    0.70    1.94
  -8  -4  31    1.46    2.01
  -8   4  32    6.88    2.91
  -8  -4  32    2.28    2.21
  -8   4  33    0.26    1.62
  -8  -4  33    2.82    2.31
  -8   4  34   10.71    3.42
  -8  -4  34    2.17    2.49
  -8   4  35    1.82    2.08
  -8  -4  35    0.00    2.00
  -8   4  36    0.01    1.52
  -8   4  37    0.75    1.67
  -8   4  38    0.51    1.76
  -8   5   1   19.97    6.46
   8  -5  -1   31.98    6.98
  -8  -5   1   28.81    6.93
  -8   5   2   25.05    6.78
   8  -5  -2   17.87    5.32
  -8  -5   2   10.85    4.51
  -8   5   3   64.90   11.60
   8  -5  -3   61.80   10.60
  -8  -5   3   69.12   11.12
  -8   5   4    8.75    4.69
   8  -5  -4    6.37    3.55
  -8  -5   4   11.94    4.26
   8  -5  -5   40.37    7.95
  -8  -5   5   36.86    7.84
   8  -5  -6   73.78   10.65
  -8  -5   6   45.15    9.23
   8  -5  -7    3.59    3.06
  -8   5   9    2.86    2.77
  -8   5  10  158.84   17.69
  -8   5  10  118.90   17.47
  -8   5  11   30.20    6.17
  -8   5  11   25.11    6.54
  -8  -5  11   25.57    6.32
  -8   5  12    0.25    1.72
  -8   5  12    1.84    2.04
  -8  -5  12    1.69    2.25
  -8   5  13    0.23    2.03
  -8   5  13   -0.00    1.35
  -8  -5  13   -0.00    1.89
  -8   5  14   10.21    3.61
  -8   5  14   23.60    5.76
  -8  -5  14    9.01    3.81
  -8   5  15   18.06    4.69
  -8   5  15   13.47    4.78
  -8  -5  15   16.68    5.04
  -8   5  16   52.24    8.62
  -8   5  16   52.10    9.43
  -8  -5  16   53.31    9.32
  -8   5  17    8.89    3.35
  -8   5  17    2.50    2.86
  -8  -5  17    9.43    3.91
  -8   5  18    2.30    2.35
  -8   5  18    2.28    2.79
  -8  -5  18    2.49    2.82
  -8   5  19   18.71    4.69
  -8   5  19   13.69    4.49
  -8  -5  19   12.26    4.50
  -8   5  20   24.83    5.54
  -8   5  20   22.42    5.73
  -8  -5  20   24.53    6.16
  -8   5  21   21.01    5.32
  -8  -5  21   17.69    5.34
  -8   5  22    4.98    2.93
  -8  -5  22    6.85    3.34
  -8   5  23   -0.00    1.96
  -8  -5  23    3.26    3.00
  -8   5  24    4.15    2.90
  -8  -5  24    9.48    3.83
  -8   5  25    6.46    3.19
  -8  -5  25   10.45    3.79
  -8   5  26    5.69    3.25
  -8  -5  26    7.58    3.28
  -8   5  27    2.80    2.22
  -8  -5  27    3.38    2.79
  -8   5  28    0.11    1.89
  -8  -5  28    0.13    1.58
  -8   5  29    5.28    2.84
  -8  -5  29    5.23    3.21
  -8   5  30    2.93    2.56
  -8  -5  30    7.86    3.44
  -8   5  31    2.91    2.14
  -8  -5  31    4.46    2.92
  -8   5  32    0.03    1.56
  -8  -5  32    3.68    2.49
  -8   5  33    0.00    1.71
  -8  -5  33    0.63    2.12
  -8   5  34    0.00    1.48
  -8  -5  34   -0.00    1.93
  -8   5  35    3.25    2.37
  -8   6   1   87.84   12.37
   8  -6  -1   97.86   13.49
   8   6  -1   70.78   11.45
  -8  -6   1   75.43   12.50
  -8   6   2   61.76   10.73
  -8   6   2   74.06   12.89
   8  -6  -2   74.21   11.71
   8   6  -2   74.48   11.18
  -8  -6   2   84.45   12.59
  -8   6   3   81.91   11.94
   8  -6  -3   82.43   12.53
   8   6  -3   98.77   12.57
  -8  -6   3   60.47   11.47
  -8   6   4   22.95    5.62
   8  -6  -4   29.98    6.79
   8   6  -4   23.07    5.62
  -8  -6   4   17.75    5.72
   8  -6  -5   19.99    5.44
   8   6  -5   19.91    5.17
  -8  -6   5   23.45    6.29
   8   6  -6   34.18    7.05
  -8   6   7   17.74    5.97
   8   6  -7   24.71    5.85
  -8   6   8   23.97    6.85
   8   6  -8   30.79    6.42
  -8   6   9   -0.00    1.94
   8   6  -9    0.28    1.43
  -8  -6   9    0.60    2.23
  -8   6  10    3.59    3.48
   8   6 -10    1.19    2.20
  -8  -6  10    5.28    3.43
  -8   6  11   11.97    4.93
   8   6 -11    9.81    3.85
  -8  -6  11   11.83    4.40
  -8   6  12   13.54    5.14
   8   6 -12   16.14    4.71
  -8  -6  12   18.28    5.47
  -8   6  13   13.26    4.94
   8   6 -13   12.00    4.23
  -8  -6  13   20.98    5.85
  -8   6  14   14.59    5.57
   8   6 -14   26.62    5.86
  -8  -6  14   26.96    6.50
  -8   6  15   10.75    4.55
   8   6 -15   16.66    4.93
  -8  -6  15   12.14    4.32
  -8   6  16   -1.79    2.66
  -8   6  16   10.55    4.35
   8   6 -16    3.99    2.70
  -8  -6  16    5.39    3.44
  -8   6  17   64.75    9.65
  -8   6  17   50.43    9.58
   8   6 -17   64.97    9.86
  -8  -6  17   43.32    9.03
  -8   6  18   12.22    4.10
  -8   6  18   11.26    4.31
   8   6 -18   13.39    4.26
  -8  -6  18   18.93    5.30
  -8   6  19    9.55    3.68
  -8   6  19    4.42    3.09
   8   6 -19   10.44    3.74
  -8  -6  19   13.63    4.82
  -8   6  20    2.87    2.90
   8   6 -20    3.62    2.59
  -8  -6  20    3.29    2.73
  -8   6  21   -0.00    2.81
   8   6 -21   -0.00    1.74
  -8  -6  21    0.31    1.75
  -8   6  22    5.59    3.41
   8   6 -22    2.08    2.03
  -8  -6  22    4.00    3.05
  -8   6  23    6.07    3.46
   8   6 -23   15.84    4.61
  -8  -6  23   13.84    4.83
  -8   6  24    4.55    3.40
  -8  -6  24    2.63    2.92
  -8   6  25    3.45    2.85
  -8  -6  25    2.58    3.15
  -8   6  26   -0.00    2.09
  -8  -6  26   -0.00    2.09
  -8   6  27    6.57    3.16
  -8  -6  27    8.46    3.88
  -8   6  28    2.84    2.39
  -8  -6  28    2.47    2.64
  -8  -6  29    0.00    2.32
  -8  -6  30    0.29    2.14
  -8  -6  31   -0.00    1.97
  -8  -6  32    0.62    2.48
  -8  -6  33    1.57    2.53
  -8   7   1   53.19    9.57
   8  -7  -1   52.65    9.94
   8   7  -1   57.80    9.64
  -8  -7   1   48.31    9.76
  -8   7   2    0.09    2.07
   8  -7  -2    0.44    1.55
   8   7  -2   -0.00    1.75
  -8  -7   2    2.35    3.22
  -8   7   3   10.54    4.63
   8  -7  -3   21.22    6.20
   8   7  -3   35.80    6.88
  -8  -7   3   41.03    8.19
  -8   7   4   -0.00    1.65
   8   7  -4   -0.00    2.18
  -8  -7   4   -0.00    2.18
  -8   7   5   58.39    9.78
   8   7  -5   48.59    8.96
  -8   7   6   14.25    4.89
   8   7  -6    9.63    4.12
  -8   7   7    1.67    2.13
   8   7  -7    3.17    2.46
  -8   7   8   -0.00    2.20
   8   7  -8   -0.00    2.05
  -8  -7   8   -0.00    1.86
  -8   7   9   24.36    6.12
   8   7  -9   28.60    6.66
  -8  -7   9   46.19    8.65
  -8   7  10    8.81    3.65
   8   7 -10   12.06    4.02
  -8  -7  10    3.84    2.96
  -8   7  11   33.73    7.19
   8   7 -11   54.49    8.60
  -8  -7  11   24.05    6.83
   8   7 -12    0.92    2.01
  -8  -7  12    0.22    2.49
   8   7 -13   20.75    5.38
  -8  -7  13    7.72    3.96
   8   7 -14   10.12    3.91
  -8  -7  14   12.70    4.60
   8   7 -15   51.63    9.30
  -8  -7  15   64.43   10.83
   8   7 -16    3.75    2.69
  -8  -7  16    1.94    2.46
   8   7 -17    2.28    2.55
  -8  -7  17    6.57    4.00
   8   7 -18    3.13    2.49
  -8  -7  18    0.00    2.60
   8   7 -19    0.24    1.85
  -8  -7  19    0.03    2.60
   8   7 -20    5.74    3.23
  -8  -7  20    4.85    3.45
   8   7 -21   24.22    5.89
  -8  -7  21   11.24    4.49
   8   7 -22    1.04    2.27
  -8  -7  22    0.34    1.82
   8   7 -23   -0.00    2.05
  -8  -7  23    0.99    2.44
  -8  -7  24    0.22    2.02
  -8  -7  25    3.21    2.65
  -8  -7  26    5.19    3.35
  -8  -7  27    4.99    3.55
  -8  -7  28    0.00    2.15
  -8  -7  29    4.34    2.96
  -8  -7  30    0.60    2.37
  -8  -7  31    3.64    3.03
  -8  -7  32   -0.00    2.33
  -8   8   1   65.94   11.23
   8  -8  -1   72.61   12.15
   8   8  -1   92.03   12.45
  -8  -8   1   54.87   11.24
  -8   8   2    2.04    2.62
   8   8  -2    0.74    1.94
  -8  -8   2    0.00    2.14
  -8   8   3   25.18    6.49
   8   8  -3   25.18    6.13
  -8  -8   3   33.83    7.81
  -8   8   4   18.09    5.66
   8   8  -4   13.38    4.55
  -8   8   5    2.63    3.11
   8   8  -5    2.92    2.51
  -8   8   6   -0.00    1.95
   8   8  -6    3.83    2.98
  -8   8   7   98.85   13.88
   8   8  -7   99.19   13.65
  -8  -8   7   75.48   13.27
  -8   8   8    2.25    2.87
   8   8  -8    4.01    2.69
  -8  -8   8    0.63    2.84
  -8   8   9    6.42    3.51
   8   8  -9   13.70    4.50
  -8  -8   9    5.50    3.97
  -8   8  10   13.79    4.72
   8   8 -10    8.67    3.80
  -8  -8  10    8.09    4.22
  -8   8  11    1.00    2.51
   8   8 -11    1.85    2.33
  -8  -8  11   -0.00    2.59
  -8   8  12    4.35    3.40
   8   8 -12    2.90    2.52
  -8  -8  12   -0.00    2.65
  -8   8  13   35.96    7.41
   8   8 -13   31.89    7.18
  -8  -8  13   32.73    7.82
  -8   8  14    2.01    2.37
   8   8 -14   -0.00    2.05
  -8  -8  14    0.22    1.81
  -8   8  15    4.78    2.94
   8   8 -15    9.50    3.67
  -8  -8  15    4.83    3.76
  -8   8  16   -0.00    1.67
   8   8 -16    1.92    2.39
  -8  -8  16    0.11    2.42
  -8   8  17   11.98    4.33
   8   8 -17   32.93    6.73
  -8  -8  17   13.27    5.16
  -8   8  18    2.82    2.20
   8   8 -18   -0.00    1.63
  -8  -8  18    0.73    2.35
   8   8 -19    5.20    3.14
  -8  -8  19    2.75    2.60
   8   8 -20   -0.00    1.97
  -8  -8  20    2.48    2.57
   8   8 -21    2.45    2.69
  -8  -8  21    1.94    2.27
   8   8 -22    0.00    1.91
  -8  -8  22   -0.00    2.36
   8   8 -23   17.03    5.20
  -8  -8  23   19.37    5.91
  -8  -8  24    0.29    2.35
  -8  -8  25    2.44    2.74
  -8  -8  26   -0.00    2.63
  -8  -8  27    4.26    3.11
  -8  -8  28    2.68    2.57
  -8  -8  29    1.35    2.63
  -8  -8  30    0.00    1.61
  -8  -8  31    0.00    1.83
  -8   9   1   98.11   13.00
   8   9  -1   60.93   10.72
  -8  -9   1   48.40   10.83
  -8   9   2   -0.00    2.23
   8   9  -2    1.99    2.30
  -8  -9   2    3.21    3.44
  -8   9   3   41.12    8.55
   8   9  -3   35.74    7.86
  -8   9   4    4.87    3.08
   8   9  -4    3.55    2.74
  -8   9   5   31.45    7.57
   8   9  -5   48.86    8.79
  -8   9   6   -0.00    1.84
   8   9  -6    1.11    1.97
  -8  -9   6    0.63    2.12
  -8   9   7    6.97    3.36
   8   9  -7    1.87    2.70
  -8  -9   7    1.65    2.66
  -8   9   8    1.09    1.81
   8   9  -8   -0.00    2.23
  -8  -9   8   -0.00    2.88
  -8   9   9    7.89    3.85
   8   9  -9   15.38    4.83
  -8  -9   9    5.49    3.81
  -8   9  10    6.90    3.28
   8   9 -10    3.29    3.12
  -8  -9  10    5.03    4.05
  -8   9  11   53.99    9.61
   8   9 -11   57.82    9.97
  -8  -9  11   39.65    9.38
  -8   9  12   -0.00    1.91
   8   9 -12   -0.00    2.04
  -8  -9  12   -0.00    3.23
  -8   9  13    1.38    2.27
   8   9 -13    1.92    2.39
  -8  -9  13    0.37    2.51
  -8   9  14    3.02    2.57
   8   9 -14    1.53    2.66
  -8  -9  14    0.54    2.68
  -8   9  15   48.98    8.73
   8   9 -15   28.61    7.13
  -8  -9  15   29.52    7.78
  -8   9  16    1.81    2.21
   8   9 -16    1.43    1.93
  -8  -9  16    0.62    2.61
  -8   9  17    1.08    1.96
   8   9 -17    0.00    1.95
  -8  -9  17   -0.00    2.60
  -8   9  18   10.91    4.15
   8   9 -18    3.23    2.61
  -8  -9  18    0.12    2.74
   8   9 -19    6.96    3.92
  -8  -9  19   10.72    4.40
   8   9 -20    2.32    2.58
  -8  -9  20    2.36    3.39
   8   9 -21    2.98    2.50
  -8  -9  21   12.55    4.90
   8   9 -22    0.00    1.80
  -8  -9  22    1.70    2.97
   8   9 -23    1.37    2.20
  -8  -9  23    3.50    3.05
  -8  -9  24   -0.00    2.20
  -8  -9  25    3.41    3.04
  -8  -9  26    0.00    2.11
  -8  -9  27    0.00    2.43
  -8  -9  28    0.71    1.96
  -8  -9  29    1.90    2.26
  -8  10   1    6.24    4.41
   8  10  -1   10.07    4.28
  -8  10   2   -0.00    1.88
   8  10  -2   -0.00    2.02
  -8  10   3   43.93    8.64
   8  10  -3   27.33    7.11
  -8  10   4   11.27    4.53
   8  10  -4   17.02    5.28
  -8 -10   4    4.65    3.98
  -8  10   5    3.94    3.39
   8  10  -5    7.42    3.83
  -8 -10   5    5.26    3.82
  -8  10   6    0.00    1.96
   8  10  -6    2.64    2.64
  -8 -10   6    0.47    3.13
  -8  10   7   56.97   10.05
   8  10  -7   53.71    9.77
  -8 -10   7   37.80    9.46
  -8  10   8   -0.00    2.30
   8  10  -8   -0.00    1.75
  -8 -10   8   -0.00    1.98
  -8  10   9    1.99    2.53
   8  10  -9    3.24    3.00
  -8 -10   9    3.56    3.57
  -8  10  10   -0.00    1.51
   8  10 -10    0.00    2.16
  -8 -10  10    2.20    3.34
  -8  10  11    3.66    2.74
   8  10 -11    8.91    3.85
  -8 -10  11    0.00    2.59
  -8  10  12    1.10    1.99
   8  10 -12    0.00    2.53
  -8 -10  12   -0.00    2.37
  -8  10  13   43.90    8.65
   8  10 -13   42.35    8.46
  -8 -10  13   23.43    7.35
  -8  10  14    1.66    2.11
   8  10 -14    0.10    1.75
  -8 -10  14    3.98    3.27
  -8  10  15    6.03    3.56
   8  10 -15    4.08    3.09
  -8 -10  15    0.88    2.27
  -8  10  16   -2.98    3.37
   8  10 -16   -0.00    1.88
  -8 -10  16   -0.00    2.64
  -8  10  17   23.68    6.56
   8  10 -17   49.54    8.88
  -8 -10  17   21.17    6.65
  -8  10  18    0.74    2.28
   8  10 -18   -0.00    1.94
  -8 -10  18   -0.00    2.76
   8  10 -19   11.24    4.57
  -8 -10  19    5.53    4.02
   8  10 -20    1.29    2.78
  -8 -10  20    2.75    3.32
   8  10 -21    5.22    3.30
  -8 -10  21    3.72    3.26
   8  10 -22    1.31    2.31
  -8 -10  22   -0.00    2.81
   8  10 -23    8.07    3.92
  -8 -10  23    0.90    2.58
  -8 -10  24    0.05    2.71
  -8 -10  25    1.32    2.94
  -8 -10  26    0.02    2.39
  -8 -10  27    0.50    2.32
  -8 -10  28    1.58    2.33
  -8  11   1   59.13   10.59
   8  11  -1   40.91    8.94
  -8  11   2    3.35    3.03
   8  11  -2   11.28    4.91
  -8  11   3    7.92    3.92
   8  11  -3    4.44    3.18
  -8 -11   3    3.64    3.28
  -8  11   4    2.69    2.86
   8  11  -4   -0.00    2.01
  -8 -11   4    0.77    2.80
  -8  11   5   17.15    5.58
   8  11  -5   14.37    5.21
  -8 -11   5   18.24    6.36
  -8  11   6    1.33    2.33
   8  11  -6    2.20    3.07
  -8 -11   6    0.55    3.24
  -8  11   7    0.38    2.21
   8  11  -7    0.00    1.38
  -8 -11   7   -0.00    2.30
  -8  11   8    3.69    3.12
   8  11  -8    3.82    3.29
  -8 -11   8    2.41    2.88
  -8  11   9   18.65    5.86
   8  11  -9   22.74    6.26
  -8 -11   9   16.35    5.83
  -8  11  10    2.01    2.76
   8  11 -10    3.01    2.97
  -8 -11  10   -0.00    2.79
  -8  11  11   16.48    5.55
   8  11 -11   10.30    4.55
  -8 -11  11   18.21    6.32
  -8  11  12    0.03    2.09
   8  11 -12    0.00    2.60
  -8 -11  12    0.32    2.58
  -8  11  13    0.00    2.36
   8  11 -13    2.14    2.38
  -8 -11  13    0.00    2.41
  -8  11  14   -0.00    2.50
   8  11 -14    0.82    2.06
  -8 -11  14    2.55    2.62
  -8  11  15   29.76    7.28
   8  11 -15   33.39    7.39
  -8 -11  15   15.59    6.03
  -8  11  16   -0.00    2.80
   8  11 -16    1.66    2.80
  -8 -11  16    4.52    3.60
  -8  11  17    3.87    3.23
   8  11 -17    0.49    1.76
  -8 -11  17   -0.00    2.74
   8  11 -18   -0.00    2.01
  -8 -11  18   -0.00    2.26
   8  11 -19   13.80    5.04
  -8 -11  19    4.34    3.38
   8  11 -20    2.21    3.02
  -8 -11  20    2.21    3.28
   8  11 -21    6.28    3.64
  -8 -11  21    6.93    4.32
   8  11 -22    2.01    2.49
  -8 -11  22    0.25    2.68
   8  11 -23   -0.00    2.20
  -8 -11  23    1.03    2.04
  -8 -11  24    0.24    2.46
  -8 -11  25    3.98    3.33
  -8 -11  26    1.24    2.73
  -8  12   1    3.92    3.68
   8  12  -1    2.65    3.02
  -8  12   2    0.94    3.27
   8  12  -2    0.00    2.63
  -8  12   3   38.65    8.87
   8  12  -3   43.14    9.00
  -8  12   4    3.04    2.75
   8  12  -4   -0.00    3.12
  -8  12   5   -0.00    2.59
   8  12  -5    0.00    2.64
  -8 -12   5   -0.00    3.24
  -8  12   6    0.13    2.20
   8  12  -6    3.32    2.73
  -8 -12   6   -0.00    1.96
  -8  12   7   18.57    5.82
   8  12  -7   16.61    5.46
  -8 -12   7    8.25    4.90
  -8  12   8   12.95    4.95
   8  12  -8    4.38    3.81
  -8 -12   8    1.11    2.70
  -8  12   9    8.59    4.84
   8  12  -9    8.59    4.38
  -8 -12   9    2.33    3.30
  -8  12  10    8.31    4.20
   8  12 -10   10.71    4.50
  -8 -12  10    5.09    3.69
  -8  12  11    1.13    3.03
   8  12 -11    7.12    4.02
  -8 -12  11    1.03    3.23
  -8  12  12   -0.00    2.77
   8  12 -12    3.02    2.80
  -8 -12  12    0.40    2.74
  -8  12  13   21.40    6.54
   8  12 -13   20.59    6.27
  -8 -12  13    9.60    4.78
  -8  12  14    3.54    3.16
   8  12 -14   -0.00    2.03
  -8 -12  14   -0.00    2.77
  -8  12  15   -0.00    2.43
   8  12 -15   -0.00    2.37
  -8 -12  15    0.18    2.46
  -8  12  16    1.39    2.72
   8  12 -16    1.81    2.84
  -8 -12  16   -0.00    2.21
   8  12 -17    2.43    3.02
  -8 -12  17    6.01    4.21
   8  12 -18    3.36    3.32
  -8 -12  18    1.29    2.75
   8  12 -19    2.38    2.83
  -8 -12  19    3.17    3.52
   8  12 -20    0.23    2.49
  -8 -12  20    1.60    3.08
   8  12 -21    0.92    1.97
  -8 -12  21   -0.00    2.61
   8  12 -22    3.10    2.55
  -8 -12  22    0.55    2.86
   8  12 -23   11.34    4.71
  -8 -12  23    2.67    3.93
  -8 -12  24    2.51    3.40
  -8  13   1    7.84    4.74
   8  13  -1    9.88    4.75
  -8  13   2   -0.00    3.06
   8  13  -2    2.25    2.69
  -8  13   3    0.86    2.57
   8  13  -3    0.32    1.65
  -8  13   4    7.05    4.02
   8  13  -4    8.65    4.04
  -8  13   5   17.32    6.27
   8  13  -5   15.28    5.22
  -8  13   6   -0.00    3.59
   8  13  -6   -0.00    2.07
  -8  13   7    2.22    3.10
   8  13  -7    3.69    3.32
  -8 -13   7    0.46    3.48
  -8  13   8    1.71    3.36
   8  13  -8    2.82    2.92
  -8 -13   8   -0.00    3.47
  -8  13   9   21.09    6.29
   8  13  -9    7.08    4.50
  -8 -13   9   11.69    5.42
  -8  13  10    4.03    3.34
   8  13 -10    0.22    3.18
  -8 -13  10    2.94    2.88
  -8  13  11    6.56    4.43
   8  13 -11   13.68    4.91
  -8 -13  11    9.32    5.21
  -8  13  12   -0.00    2.86
   8  13 -12    2.26    3.21
  -8 -13  12    0.75    2.63
  -8  13  13    4.96    4.10
   8  13 -13   -0.00    2.51
  -8 -13  13   -0.00    2.77
  -8  13  14    1.74    2.85
   8  13 -14   -0.00    3.15
  -8 -13  14    0.14    2.34
  -8  13  15    7.02    4.16
   8  13 -15   10.05    4.98
  -8 -13  15    0.06    2.89
  -8  13  16    0.50    2.52
   8  13 -16    1.56    2.23
  -8 -13  16    0.70    3.13
   8  13 -17   -0.00    2.38
  -8 -13  17   -0.00    2.15
   8  13 -18    0.32    1.90
  -8 -13  18    2.33    3.32
   8  13 -19    1.45    2.67
  -8 -13  19    0.85    2.91
   8  13 -20    2.28    3.35
  -8 -13  20   -0.00    2.69
   8  13 -21    1.05    2.43
  -8 -13  21    5.75    4.27
   8  13 -22    0.00    2.24
  -8 -13  22   -0.00    2.08
   8  13 -23    1.83    2.60
  -8 -13  23    0.46    2.63
  -8  14   1   16.22    5.98
   8  14  -1    4.14    3.61
  -8  14   2    9.41    4.71
   8  14  -2   10.63    4.46
  -8  14   3    0.85    3.22
   8  14  -3    8.79    4.19
  -8  14   4    1.41    2.85
   8  14  -4    1.33    2.94
  -8  14   5   -0.00    3.02
   8  14  -5   -0.00    2.45
  -8  14   6    2.70    3.02
   8  14  -6   -0.00    1.65
  -8  14   7    7.88    4.56
   8  14  -7    8.94    4.14
  -8  14   8    3.58    3.78
   8  14  -8    1.97    3.11
  -8  14   9    1.04    2.99
   8  14  -9    4.79    3.76
  -8  14  10   -0.00    2.29
   8  14 -10    1.72    2.79
  -8 -14  10   -0.00    3.41
  -8  14  11    0.00    2.21
   8  14 -11    1.62    3.14
  -8 -14  11    0.06    2.70
  -8  14  12    3.79    3.54
   8  14 -12    2.13    2.77
  -8 -14  12   -0.00    2.68
  -8  14  13    4.16    3.76
   8  14 -13    2.01    3.07
  -8 -14  13    3.57    3.44
  -8  14  14    2.22    3.31
   8  14 -14    2.64    2.79
  -8 -14  14    2.24    3.18
  -8  14  15   -0.00    2.04
   8  14 -15    0.00    3.08
  -8 -14  15    1.93    2.92
   8  14 -16    2.23    3.34
  -8 -14  16    0.98    2.82
   8  14 -17    0.00    2.16
  -8 -14  17    1.25    2.73
   8  14 -18    5.74    4.05
  -8 -14  18    1.67    3.55
   8  14 -19    0.00    3.01
  -8 -14  19   -0.00    2.13
   8  14 -20    0.29    2.58
  -8 -14  20    2.25    3.43
   8  14 -21   -0.00    2.95
  -8 -14  21    0.86    2.60
   8  14 -22    0.00    2.64
   8  14 -23    1.05    2.80
  -8  15   1    8.09    4.38
   8  15  -1    3.87    3.73
  -8  15   2    0.00    2.87
   8  15  -2   -0.00    2.15
  -8  15   3    2.83    2.81
   8  15  -3    1.85    3.83
  -8  15   4    0.00    2.36
   8  15  -4    1.56    2.35
  -8  15   5    4.18    3.88
   8  15  -5    5.98    4.10
  -8  15   6    7.04    4.45
   8  15  -6   -0.00    2.66
  -8  15   7    4.19    3.54
   8  15  -7    1.41    1.88
  -8  15   8    0.00    2.26
   8  15  -8    1.19    2.73
  -8  15   9    5.70    4.11
   8  15  -9   -0.00    2.36
  -8  15  10    0.00    2.62
   8  15 -10    0.99    2.33
  -8  15  11    3.01    3.55
   8  15 -11    0.00    2.94
  -8  15  12    3.77    3.78
   8  15 -12    3.60    3.34
  -8  15  13    1.82    3.21
   8  15 -13    0.75    2.43
  -8  15  14    2.01    2.79
   8  15 -14    6.14    4.06
  -8 -15  14    1.53    3.89
  -8  15  15    2.17    2.82
   8  15 -15    1.46    2.66
  -8 -15  15    1.62    3.38
   8  15 -16    0.00    2.45
  -8 -15  16    0.27    2.41
  -8 -15  17    5.12    4.51
  -8 -15  18   -0.00    2.37
  -8 -15  19   -0.00    2.75
  -8  16   3   -0.00    2.84
  -8  16   4    0.00    3.36
  -8  16   5   -0.00    3.40
  -8  16   6    2.51    3.41
  -8  16   7    3.67    3.85
  -8  16   8    8.05    4.96
  -8  16   9   -0.00    2.38
  -8  16  10    0.20    2.75
  -8  16  11    0.00    2.18
  -8  16  12    4.08    3.30
  -8  16  13    1.69    2.38
  -8  16  14   -0.00    1.93
  -8 -16  17    2.10    3.11
  -7   0   1  608.20   61.33
  -7   0   1  687.11   63.82
   7   0  -1  711.79   62.69
   7   0  -1  655.50   62.60
  -7   0   2   -0.00    1.52
  -7   0   2    0.73    2.67
   7   0  -2    0.89    1.81
   7   0  -2    0.06    1.39
  -7   0   3    6.55    2.49
  -7   0   3    6.39    2.94
   7   0  -3    8.43    3.26
   7   0  -3    4.46    2.31
  -7   0   4    0.40    1.39
  -7   0   4   -0.00    1.49
   7   0  -4   -0.00    1.54
   7   0  -4   -0.00    1.90
  -7   0   5   38.44    6.05
  -7   0   5   35.39    6.83
   7   0  -5   28.20    5.79
   7   0  -5   35.04    6.15
  -7   0   6   -0.00    1.07
  -7   0   6    0.00    2.31
   7   0  -6   -0.00    1.44
  -7   0   7  269.14   28.69
  -7   0   7  303.96   30.68
   7   0  -7  303.22   29.68
  -7   0   8   -0.00    0.95
  -7   0   8   -0.00    2.12
   7   0  -8    0.34    1.21
  -7   0   9   10.38    2.91
  -7   0   9    2.67    2.38
   7   0  -9    3.56    2.01
  -7   0  10    0.28    1.09
  -7   0  10   -0.00    1.88
   7   0 -10    0.67    1.63
  -7   0  11  237.13   26.88
  -7   0  11  300.50   29.14
   7   0 -11  300.24   28.27
  -7   0  12    0.94    1.26
  -7   0  12   -0.00    1.81
   7   0 -12   -0.00    1.55
  -7   0  13  106.10   11.96
   7   0 -13   87.79   11.81
  -7   0  14    0.30    1.24
   7   0 -14    1.45    1.63
  -7   0  15    6.48    2.49
   7   0 -15    5.22    2.50
  -7   0  16    0.93    1.33
   7   0 -16    0.24    1.62
  -7   0  17  421.13   38.90
  -7   0  17  387.18   39.60
   7   0 -17  392.20   39.09
  -7   0  18   -0.00    1.33
  -7   0  18    2.16    2.33
   7   0 -18    3.05    2.04
  -7   0  19   14.35    3.53
  -7   0  19   16.06    4.13
   7   0 -19   17.55    4.05
  -7   0  20   -0.00    1.68
   7   0 -20   -0.00    1.61
  -7   0  21    7.60    2.95
   7   0 -21    5.04    2.33
  -7   0  22   -0.00    1.58
  -7   0  23   42.48    6.96
  -7   0  24    0.00    1.59
  -7   0  25    0.07    1.18
  -7   0  26   -0.00    1.27
  -7   0  27   48.57    7.58
  -7   0  28    0.00    1.60
  -7   0  29   10.91    3.33
  -7   0  30   -0.00    1.32
  -7   0  31   11.63    3.36
  -7   0  32    0.00    1.51
  -7   0  33   13.03    3.53
  -7   0  34    1.30    1.48
  -7   0  35    2.05    1.77
  -7   0  36    0.71    1.31
  -7   0  37    8.16    2.77
  -7   0  38   -0.00    1.22
  -7   0  39    2.77    1.93
  -7   0  40   -0.00    1.21
  -7   0  41    1.38    1.72
  -7   1   1    2.85    1.92
  -7   1   1    1.47    1.72
   7  -1  -1   -0.00    1.43
   7  -1  -1    1.58    2.08
   7   1  -1    2.74    1.88
   7   1  -1    0.23    1.31
  -7  -1   1   -0.00    1.72
  -7   1   2   23.23    4.83
  -7   1   2   31.19    6.36
   7  -1  -2   37.73    6.52
   7  -1  -2   29.69    6.00
   7   1  -2   31.53    5.76
   7   1  -2   27.80    5.69
  -7  -1   2   26.98    5.19
  -7  -1   2   22.58    5.79
  -7   1   3  257.12   23.59
  -7   1   3  230.38   24.91
   7  -1  -3  222.46   23.81
   7  -1  -3  205.29   23.53
   7   1  -3  267.96   24.35
   7   1  -3  231.52   23.88
  -7  -1   3  201.64   22.79
  -7  -1   3  173.70   23.58
  -7   1   4   -0.00    1.27
  -7   1   4    1.18    2.34
   7  -1  -4   -0.00    1.70
   7  -1  -4    0.63    1.52
   7   1  -4    0.97    1.86
   7   1  -4    0.00    1.49
  -7  -1   4    1.30    1.62
  -7  -1   4    0.00    1.94
  -7   1   5   81.97    9.86
  -7   1   5   65.31   10.36
   7  -1  -5   66.44    9.74
   7  -1  -5   69.83    9.83
   7   1  -5   73.23    9.92
   7   1  -5   61.02    9.44
  -7  -1   5   70.85    9.44
  -7  -1   5   84.81   11.22
  -7   1   6    0.98    1.66
  -7   1   6   -0.00    1.67
   7  -1  -6    0.00    1.61
   7   1  -6    2.82    2.03
  -7  -1   6    2.25    1.79
  -7  -1   6   -0.00    1.69
  -7   1   7   31.40    5.56
  -7   1   7   26.57    6.10
   7  -1  -7   33.64    6.05
   7   1  -7   33.82    5.89
  -7  -1   7   44.20    6.31
  -7  -1   7   24.31    5.98
  -7   1   8   15.91    3.64
  -7   1   8   11.80    4.12
   7  -1  -8    9.78    3.26
   7   1  -8    9.94    3.33
  -7  -1   8   17.91    3.87
  -7  -1   8   18.78    4.88
  -7   1   9  282.82   27.36
  -7   1   9  199.31   27.43
   7  -1  -9  286.80   28.18
   7   1  -9  270.72   27.77
  -7  -1   9  310.34   27.89
  -7  -1   9  283.31   28.87
  -7   1  10   19.20    4.09
  -7   1  10   13.56    4.26
   7  -1 -10   18.88    4.56
   7   1 -10   15.42    4.17
  -7  -1  10   18.79    4.14
  -7  -1  10   18.65    4.98
  -7   1  11   62.02    8.49
  -7   1  11   58.91    9.43
   7  -1 -11   67.57    9.32
   7   1 -11   64.62    9.08
  -7  -1  11   89.90    9.75
  -7  -1  11   47.49    8.85
  -7   1  12    0.80    1.53
  -7   1  12   -0.00    1.93
   7  -1 -12    0.00    1.56
   7   1 -12    1.05    1.99
  -7  -1  12    1.01    1.64
  -7  -1  12    2.09    2.03
  -7   1  13  163.27   16.73
   7  -1 -13  166.04   17.45
   7   1 -13  116.86   16.18
  -7  -1  13  166.98   17.07
  -7   1  14    2.83    1.82
   7  -1 -14   12.42    3.50
   7   1 -14    4.51    2.32
  -7  -1  14    4.65    2.30
  -7   1  15  116.16   12.42
   7  -1 -15  113.01   12.96
   7   1 -15   96.23   12.38
  -7  -1  15   86.16   11.81
  -7   1  16   25.79    4.72
   7  -1 -16   23.22    4.85
   7   1 -16   25.39    4.97
  -7  -1  16   22.01    4.58
  -7  -1  16   23.72    5.28
  -7   1  17   21.16    4.18
  -7   1  17   21.80    4.87
   7  -1 -17   22.28    4.58
   7   1 -17   11.81    3.73
  -7  -1  17   19.93    4.27
  -7  -1  17   21.98    4.89
  -7   1  18    0.37    1.28
  -7   1  18   -0.00    1.28
   7  -1 -18    2.59    1.67
   7   1 -18    0.45    1.70
  -7  -1  18    0.39    1.47
  -7  -1  18    0.00    1.28
  -7   1  19  133.34   15.35
  -7   1  19  145.76   16.60
   7  -1 -19  144.84   16.15
   7   1 -19  149.06   16.18
  -7  -1  19  147.34   15.99
  -7  -1  19  124.85   16.11
  -7   1  20    5.11    2.55
   7  -1 -20    0.00    1.41
   7   1 -20    4.45    2.44
  -7  -1  20    4.43    2.25
  -7  -1  20    9.84    3.26
  -7   1  21   38.03    6.97
   7  -1 -21   51.83    7.48
   7   1 -21   42.17    6.95
  -7  -1  21   54.76    7.98
  -7   1  22    1.61    1.79
   7   1 -22    1.54    1.55
  -7  -1  22    0.00    2.00
  -7   1  23   32.89    5.98
  -7  -1  23   31.32    5.96
  -7   1  24    5.43    2.84
  -7  -1  24   14.55    3.93
  -7   1  25   43.07    6.90
  -7  -1  25   45.26    7.42
  -7   1  26    0.47    1.26
  -7  -1  26    1.12    1.70
  -7   1  27    1.30    1.61
  -7  -1  27    2.72    2.02
  -7   1  28   -0.00    1.28
  -7  -1  28    0.60    1.40
  -7   1  29   34.58    5.78
  -7  -1  29   30.43    5.76
  -7   1  30    0.84    1.57
  -7  -1  30    3.36    1.95
  -7   1  31   12.60    3.39
  -7  -1  31    9.45    3.06
  -7   1  32    0.00    1.12
  -7  -1  32    0.72    1.50
  -7   1  33    0.98    1.55
  -7  -1  33    2.62    1.87
  -7   1  34   -0.00    1.48
  -7  -1  34    0.00    1.16
  -7   1  35    6.71    2.65
  -7  -1  35    6.21    2.39
  -7   1  36    0.03    1.56
  -7  -1  36    0.54    1.21
  -7   1  37   -0.00    1.35
  -7  -1  37   -0.00    1.46
  -7   1  38    0.00    1.11
  -7  -1  38    1.96    1.80
  -7   1  39    3.47    1.86
  -7  -1  39   -0.00    1.58
  -7   1  40    2.33    1.77
  -7  -1  40    1.28    1.61
  -7   2   1   32.34    7.14
   7  -2  -1   38.40    6.85
   7  -2  -1   34.09    6.61
   7   2  -1   34.38    6.33
   7   2  -1   42.69    6.96
  -7  -2   1   34.94    7.12
  -7   2   2   41.28    7.85
   7  -2  -2   39.44    7.02
   7  -2  -2   30.13    6.45
   7   2  -2   49.51    7.49
   7   2  -2   51.50    7.67
  -7  -2   2   38.62    7.39
  -7   2   3    3.96    2.28
  -7   2   3    0.00    2.14
   7  -2  -3    4.40    2.32
   7  -2  -3   -0.00    1.86
   7   2  -3    6.32    2.57
   7   2  -3    4.65    2.51
  -7  -2   3    2.08    2.50
  -7   2   4    4.86    2.32
  -7   2   4    3.38    2.85
   7  -2  -4    6.00    2.94
   7  -2  -4    4.92    2.41
   7   2  -4    2.72    2.00
   7   2  -4    3.82    2.33
  -7  -2   4    2.88    2.69
  -7   2   5  212.60   23.98
  -7   2   5  246.91   26.31
   7  -2  -5  220.69   24.90
   7   2  -5  234.84   24.83
   7   2  -5  253.94   25.19
  -7  -2   5  264.50   26.41
  -7   2   6   16.47    3.74
  -7   2   6    6.50    3.22
   7  -2  -6   11.40    3.62
   7   2  -6   12.59    3.70
  -7  -2   6   10.97    4.00
  -7   2   7  227.27   22.58
  -7   2   7  202.56   23.73
   7  -2  -7  221.95   23.31
   7   2  -7  236.65   23.34
  -7  -2   7  214.37   22.63
  -7  -2   7  181.13   23.10
  -7   2   8    4.46    2.03
  -7   2   8    2.16    2.32
   7  -2  -8    5.80    2.79
   7   2  -8    9.94    3.14
  -7  -2   8    5.82    2.44
  -7  -2   8    2.69    2.57
  -7   2   9   52.17    8.02
  -7   2   9   55.04    9.30
   7  -2  -9   67.28    9.25
   7   2  -9   66.16    9.04
  -7  -2   9   63.06    8.76
  -7  -2   9   63.25    9.47
  -7   2  10   12.27    3.36
  -7   2  10    7.16    3.51
   7  -2 -10   17.20    4.19
   7   2 -10   22.56    4.56
  -7  -2  10   15.78    3.77
  -7  -2  10   12.60    4.17
  -7   2  11  133.40   14.86
  -7   2  11  118.87   15.80
   7  -2 -11  124.26   15.32
   7   2 -11  130.20   15.35
  -7  -2  11  152.97   15.64
  -7  -2  11  126.09   15.91
  -7   2  12   36.38    6.14
   7  -2 -12   32.20    6.36
   7   2 -12   54.49    7.61
  -7  -2  12   44.49    6.83
  -7  -2  12   43.35    7.41
  -7   2  13   69.17    8.82
   7  -2 -13   71.01    9.58
   7   2 -13   56.33    8.81
  -7  -2  13   63.06    8.91
  -7   2  14    0.37    1.16
   7  -2 -14    6.74    2.58
   7  -2 -14    2.95    1.89
   7   2 -14    1.57    1.56
  -7  -2  14    3.06    1.77
  -7   2  15   35.45    5.30
   7  -2 -15   19.32    4.63
   7   2 -15   23.85    4.90
  -7  -2  15   22.66    4.76
  -7   2  16   76.43    9.70
  -7   2  16   81.87   11.06
   7  -2 -16   63.13    9.91
   7   2 -16   77.74   10.38
  -7  -2  16   80.17   10.33
  -7  -2  16   88.42   11.28
  -7   2  17   55.75    8.13
  -7   2  17   51.21    8.91
   7  -2 -17   85.40    9.96
   7   2 -17   73.65    9.47
  -7  -2  17   64.12    8.97
  -7  -2  17   56.84    9.22
  -7   2  18   36.84    5.82
  -7   2  18   32.20    6.32
   7  -2 -18   38.21    6.42
   7   2 -18   36.45    6.32
  -7  -2  18   32.34    6.00
  -7  -2  18   41.71    7.04
  -7   2  19    0.00    1.28
  -7   2  19    4.34    2.45
   7  -2 -19   -0.00    1.38
   7   2 -19    0.00    1.69
  -7  -2  19    1.06    1.57
  -7  -2  19    2.14    2.07
  -7   2  20    4.70    2.93
   7  -2 -20    8.64    2.99
   7   2 -20    6.25    2.66
  -7  -2  20    4.97    2.48
  -7  -2  20    5.39    2.89
  -7   2  21   64.25    8.55
   7  -2 -21   35.99    6.76
   7   2 -21   54.75    7.77
  -7  -2  21   43.58    7.62
  -7   2  22    8.15    2.95
   7   2 -22    9.02    3.12
  -7  -2  22   12.42    3.71
  -7   2  23   35.97    6.52
  -7  -2  23   36.74    6.70
  -7   2  24    3.13    1.87
  -7  -2  24    3.68    2.46
  -7   2  25   11.66    3.45
  -7  -2  25   11.29    3.57
  -7  -2  26    3.19    2.17
  -7   2  27   11.99    3.56
  -7  -2  27   13.12    3.71
  -7   2  28    2.66    2.04
  -7  -2  28    1.99    1.87
  -7   2  29    1.40    1.53
  -7  -2  29    8.31    2.86
  -7   2  30    1.98    1.98
  -7  -2  30    0.92    1.80
  -7   2  31    7.49    2.75
  -7  -2  31    5.30    2.66
  -7   2  32    1.65    1.65
  -7  -2  32    0.80    1.63
  -7   2  33   12.07    3.38
  -7  -2  33    9.14    3.22
  -7   2  34    1.30    1.50
  -7  -2  34   -0.00    1.46
  -7   2  35    1.72    1.51
  -7  -2  35    0.55    1.47
  -7   2  36    0.77    1.49
  -7  -2  36    1.44    1.78
  -7   2  37    3.71    2.04
  -7  -2  37    2.27    2.01
  -7   2  38    0.34    1.31
  -7  -2  38    0.99    1.61
  -7   2  39    2.50    1.73
  -7  -2  39    0.62    1.76
  -7   3   1    0.45    1.92
   7  -3  -1   -0.00    2.13
   7  -3  -1   -0.00    1.85
   7   3  -1    0.00    1.64
   7   3  -1    0.45    1.25
  -7  -3   1    1.07    1.84
  -7   3   2  146.03   18.05
   7  -3  -2  138.11   16.92
   7  -3  -2  145.21   17.01
   7   3  -2  149.57   16.70
   7   3  -2  125.78   16.34
  -7  -3   2  142.91   17.56
  -7   3   3   39.50    7.84
   7  -3  -3   38.03    7.29
   7   3  -3   39.12    6.89
   7   3  -3   48.74    7.64
  -7  -3   3   38.28    7.47
  -7   3   4    6.43    3.26
   7  -3  -4    4.37    2.55
   7   3  -4    6.36    2.89
   7   3  -4    4.86    2.84
  -7  -3   4    4.07    2.98
  -7   3   5   55.49    9.76
   7  -3  -5   61.82    9.44
   7   3  -5   85.29   10.12
  -7  -3   5   50.65    9.28
  -7   3   6   13.05    4.64
   7  -3  -6    8.36    3.45
   7   3  -6   14.82    3.91
  -7  -3   6   13.29    4.08
  -7   3   7    3.88    1.94
  -7   3   7    4.67    3.08
   7  -3  -7    4.06    2.21
   7   3  -7    1.59    2.21
  -7  -3   7    4.84    2.66
  -7   3   8    0.96    1.38
  -7   3   8   -0.00    2.39
   7  -3  -8   -0.00    1.60
   7   3  -8   -0.00    1.73
  -7  -3   8    0.20    1.58
  -7   3   9  213.62   21.21
  -7   3   9  190.70   22.43
   7  -3  -9  221.61   22.36
   7  -3  -9  218.16   22.40
   7   3  -9  182.35   21.26
  -7  -3   9  163.42   21.60
  -7   3  10   58.51    8.48
  -7   3  10   48.49    9.21
   7  -3 -10   78.32   10.10
   7  -3 -10   66.70    9.48
   7   3 -10   66.09    9.30
  -7  -3  10   64.70    9.91
  -7   3  11    5.77    2.41
   7  -3 -11    2.62    2.31
   7   3 -11    6.38    2.75
  -7  -3  11    6.83    2.94
  -7   3  12   -0.00    1.50
   7  -3 -12    2.33    1.89
   7   3 -12   -0.00    1.35
  -7   3  13   82.72   10.22
   7  -3 -13   82.84   11.12
   7  -3 -13   77.19   10.46
   7   3 -13   73.87   10.51
  -7   3  14   92.24   10.91
   7  -3 -14   94.73   11.95
   7   3 -14   73.81   10.97
  -7   3  15  135.75   15.27
  -7   3  15  137.36   16.74
   7  -3 -15  148.82   16.62
   7   3 -15  137.33   16.07
  -7  -3  15  126.66   16.36
  -7   3  16   18.21    3.83
  -7   3  16   11.21    3.84
   7  -3 -16   15.04    4.15
   7   3 -16   14.87    4.06
  -7  -3  16   16.87    4.57
  -7   3  17    3.34    2.18
  -7   3  17    0.00    1.33
  -7   3  17    0.31    1.91
   7  -3 -17    4.11    2.56
   7   3 -17    3.14    2.04
  -7  -3  17    1.44    2.18
  -7   3  18   34.42    5.72
  -7   3  18   23.45    4.52
  -7   3  18   24.57    5.31
   7  -3 -18   19.48    4.84
   7   3 -18   24.75    5.19
  -7  -3  18   14.03    4.83
  -7   3  19  253.69   25.51
  -7   3  19  217.09   25.54
   7  -3 -19  252.31   26.04
   7   3 -19  270.26   25.87
  -7  -3  19  218.72   25.63
  -7   3  20    1.33    1.74
  -7   3  20    1.55    2.01
   7   3 -20    1.01    1.76
  -7  -3  20    0.00    1.89
  -7   3  21    8.32    2.95
  -7   3  21    7.50    3.17
   7   3 -21    7.20    2.79
  -7  -3  21    2.61    2.47
  -7   3  22    0.97    1.82
   7   3 -22    0.70    1.35
  -7  -3  22   -0.00    1.66
  -7   3  23   13.83    3.96
  -7  -3  23   13.20    3.95
  -7   3  24    5.82    2.70
  -7  -3  24    7.55    3.32
  -7   3  25   18.82    4.53
  -7  -3  25   13.77    4.23
  -7   3  26    1.34    1.98
  -7  -3  26   -0.00    1.30
  -7   3  27    1.20    1.90
  -7  -3  27    0.70    2.18
  -7   3  28    0.26    1.50
  -7  -3  28    0.42    1.99
  -7   3  29   10.99    3.43
  -7  -3  29   17.29    4.45
  -7   3  30    0.75    1.84
  -7  -3  30   -0.00    1.73
  -7   3  31    4.80    2.40
  -7  -3  31   11.88    3.50
  -7   3  32    0.00    1.44
  -7  -3  32    0.45    1.44
  -7   3  33    2.07    1.65
  -7  -3  33    3.72    2.14
  -7   3  34    2.89    1.94
  -7  -3  34    3.76    2.11
  -7   3  35    5.34    2.50
  -7  -3  35   10.78    3.38
  -7   3  36    3.57    2.13
  -7  -3  36    0.00    1.38
  -7   3  37    0.00    1.41
  -7  -3  37   -0.00    1.57
  -7   3  38    0.67    1.58
  -7  -3  38   -0.00    1.17
  -7   3  39    1.44    1.63
  -7   4   1   34.00    7.36
  -7   4   1   57.42    9.81
   7  -4  -1   78.47   10.28
   7   4  -1   40.51    7.58
   7   4  -1   60.35    8.91
  -7  -4   1   55.26    9.22
  -7   4   2   94.39   12.52
  -7   4   2   91.66   13.45
   7  -4  -2   90.20   12.84
   7  -4  -2   81.05   12.36
   7   4  -2  115.41   13.07
   7   4  -2   91.82   12.38
  -7  -4   2   82.25   12.56
  -7   4   3    9.37    3.41
  -7   4   3    7.03    3.55
   7  -4  -3    6.19    3.21
   7  -4  -3   13.50    4.35
   7   4  -3   10.96    3.58
   7   4  -3   11.62    3.75
  -7  -4   3   18.01    4.81
  -7   4   4   26.27    5.68
  -7   4   4   39.33    7.33
   7  -4  -4   30.56    6.16
   7  -4  -4   13.64    4.46
   7   4  -4   33.53    5.99
  -7  -4   4   21.74    5.79
  -7   4   5   69.10   10.12
  -7   4   5   65.43   10.74
   7  -4  -5   55.86    9.84
   7  -4  -5   75.27   10.68
   7   4  -5   68.08    9.92
  -7  -4   5   76.50   10.92
  -7   4   6   71.83    9.80
  -7   4   6   68.44   10.53
   7  -4  -6   52.22    9.11
   7  -4  -6   47.46    8.66
   7   4  -6   55.53    8.81
  -7  -4   6   67.16   10.08
  -7   4   7   30.23    6.30
  -7   4   7   32.82    7.19
   7  -4  -7   32.42    6.71
   7  -4  -7   41.11    7.30
   7   4  -7   42.73    7.05
  -7  -4   7   36.06    7.16
  -7   4   8   51.44    8.05
  -7   4   8   48.38    8.64
   7  -4  -8   51.57    8.45
   7  -4  -8   50.99    8.20
   7   4  -8   37.95    7.17
  -7  -4   8   40.58    8.01
  -7   4   9   38.37    6.32
  -7   4   9   12.13    4.65
   7  -4  -9   30.72    5.99
   7  -4  -9   24.42    5.28
   7   4  -9   20.40    4.82
  -7  -4   9   18.58    5.17
  -7   4  10    0.11    1.61
   7  -4 -10    2.56    1.97
   7   4 -10    1.49    1.90
  -7  -4  10    2.20    2.47
  -7   4  11   98.87   13.32
  -7   4  11  114.32   13.23
   7   4 -11  109.89   13.68
  -7   4  12  132.48   14.93
  -7   4  12  113.20   13.77
   7   4 -12  110.78   14.34
  -7   4  13  127.33   14.57
  -7   4  13  110.12   13.48
   7   4 -13  109.83   14.13
  -7   4  14   24.18    4.99
  -7   4  14   14.43    3.86
  -7   4  14   19.15    5.16
   7   4 -14   24.62    5.27
  -7  -4  14   24.69    5.70
  -7   4  15   43.34    6.77
  -7   4  15   46.26    6.53
  -7   4  15   42.36    7.48
   7   4 -15   24.55    5.75
  -7  -4  15   27.27    6.32
  -7   4  16   21.84    4.95
  -7   4  16   25.66    4.88
  -7   4  16   20.00    5.27
   7   4 -16   29.29    5.72
  -7  -4  16   24.57    5.82
  -7   4  17  156.69   15.95
  -7   4  17  139.89   14.82
  -7   4  17  111.46   15.49
   7   4 -17  107.19   14.83
  -7  -4  17  130.45   16.18
  -7   4  18   28.08    5.20
  -7   4  18   16.58    3.87
  -7   4  18   11.71    4.04
   7   4 -18   20.79    4.71
  -7  -4  18   13.87    4.86
  -7   4  19   16.19    3.97
  -7   4  19    5.71    3.22
   7   4 -19   14.68    3.90
  -7  -4  19   11.49    3.83
  -7   4  20   30.12    5.52
  -7   4  20   22.99    5.44
   7   4 -20   32.75    6.03
  -7  -4  20   25.81    5.91
  -7   4  21   32.38    6.53
   7   4 -21   33.13    6.32
  -7  -4  21   35.40    7.03
  -7   4  22   29.15    5.97
   7   4 -22   35.09    6.25
  -7  -4  22   27.31    6.09
  -7   4  23   10.16    3.39
   7   4 -23    7.56    2.90
  -7  -4  23    3.40    2.94
  -7   4  24    6.39    2.64
  -7  -4  24    1.30    2.30
  -7   4  25    0.17    1.44
  -7  -4  25    3.28    2.52
  -7   4  26   11.43    3.57
  -7  -4  26   12.81    3.99
  -7   4  27   14.12    3.99
  -7  -4  27    8.64    3.44
  -7   4  28    6.26    2.76
  -7  -4  28    5.42    3.12
  -7   4  29    4.43    2.63
  -7  -4  29    3.08    2.25
  -7   4  30    3.05    2.02
  -7  -4  30    0.97    1.88
  -7   4  31    3.67    2.27
  -7  -4  31    3.63    2.62
  -7   4  32    0.00    1.38
  -7  -4  32    1.25    2.31
  -7   4  33    9.81    3.11
  -7  -4  33    4.31    2.60
  -7   4  34    0.00    1.44
  -7  -4  34    0.52    1.95
  -7   4  35    0.45    1.45
  -7  -4  35    0.14    1.63
  -7   4  36    1.01    1.38
  -7  -4  36    0.46    1.48
  -7   4  37    2.69    2.03
  -7  -4  37    1.56    1.83
  -7   5   1    0.00    2.13
  -7   5   1    2.64    2.32
   7  -5  -1    0.04    1.42
   7   5  -1    4.26    2.82
   7   5  -1    0.59    1.87
  -7  -5   1    2.17    2.52
  -7   5   2    0.00    1.91
  -7   5   2    4.16    3.66
   7  -5  -2    1.10    1.90
   7   5  -2    0.19    1.87
   7   5  -2    0.00    1.39
  -7  -5   2    3.38    2.80
  -7   5   3   37.52    6.81
  -7   5   3   36.61    7.87
   7  -5  -3   25.77    6.15
   7   5  -3   27.16    5.95
  -7  -5   3   38.59    7.45
  -7   5   4  105.24   12.79
  -7   5   4   82.27   13.03
   7  -5  -4   93.63   12.83
   7   5  -4   83.33   11.81
  -7  -5   4   78.68   12.34
  -7   5   5   24.03    5.66
  -7   5   5   23.70    6.49
   7  -5  -5   42.69    7.38
   7   5  -5   33.10    6.46
  -7  -5   5   41.49    7.56
  -7   5   6    2.92    2.27
  -7   5   6    3.07    2.36
   7  -5  -6    0.60    2.04
   7   5  -6    2.20    2.24
  -7  -5   6    1.52    2.13
  -7   5   7   12.81    3.95
  -7   5   7   18.06    5.53
   7  -5  -7    9.08    3.68
   7   5  -7   10.66    3.64
  -7  -5   7   15.88    4.76
  -7   5   8   75.97   10.31
   7  -5  -8   52.73    9.38
   7   5  -8   64.31    9.83
  -7  -5   8   70.49   10.71
  -7   5   9  114.38   13.52
   7  -5  -9   81.57   12.56
   7   5  -9  105.60   13.33
  -7  -5   9   97.70   13.77
  -7   5  10   37.36    6.58
   7  -5 -10   25.96    5.86
   7   5 -10   31.40    6.43
  -7   5  11   80.53   10.78
   7   5 -11   65.66   10.21
  -7   5  12    3.50    2.63
  -7   5  12    4.52    2.98
   7   5 -12    1.73    2.11
  -7   5  13   35.67    6.57
  -7   5  13   27.13    6.68
   7   5 -13   37.23    6.79
  -7  -5  13   40.38    7.49
  -7   5  14   49.18    7.81
  -7   5  14   36.74    7.61
   7   5 -14   47.39    7.89
  -7  -5  14   44.81    8.33
  -7   5  15  181.15   17.66
  -7   5  15  105.31   16.30
   7   5 -15  142.93   17.00
  -7  -5  15  143.49   17.69
  -7   5  16    0.48    1.66
  -7   5  16    0.18    1.49
  -7   5  16    0.00    1.90
   7   5 -16   -0.00    1.90
  -7  -5  16    0.00    2.03
  -7   5  17    3.73    2.51
  -7   5  17    5.01    2.25
  -7   5  17    2.09    2.13
   7   5 -17   -0.00    1.85
  -7  -5  17    1.40    2.45
  -7   5  18    8.03    3.21
  -7   5  18    4.42    2.98
   7   5 -18    5.95    2.99
  -7  -5  18    0.95    1.98
  -7   5  19   33.01    6.20
  -7   5  19   34.46    6.71
   7   5 -19   32.96    6.41
  -7  -5  19   31.52    6.73
  -7   5  20   39.04    6.28
  -7   5  20   16.28    4.88
   7   5 -20   30.26    5.87
  -7  -5  20   16.52    5.16
  -7   5  21    7.60    3.16
   7   5 -21    6.05    2.92
  -7  -5  21    3.71    2.82
  -7   5  22    0.00    1.47
   7   5 -22    0.00    1.95
  -7  -5  22   -0.00    2.16
  -7   5  23    4.75    2.81
   7   5 -23    3.95    2.46
  -7  -5  23    8.05    3.46
  -7   5  24   11.34    3.76
  -7  -5  24    3.08    2.20
  -7   5  25    5.32    2.84
  -7  -5  25    9.54    3.61
  -7   5  26    8.29    3.34
  -7  -5  26    5.75    3.20
  -7   5  27    0.01    1.42
  -7  -5  27   -0.00    1.70
  -7   5  28    0.95    1.43
  -7  -5  28    4.07    2.73
  -7   5  29    6.57    2.95
  -7  -5  29    4.13    2.84
  -7   5  30    4.30    2.29
  -7  -5  30    5.37    2.90
  -7   5  31    5.88    2.52
  -7  -5  31    5.87    3.39
  -7   5  32    0.21    1.21
  -7  -5  32   -0.00    1.59
  -7  -5  33   -0.00    1.69
  -7  -5  34    4.08    2.56
  -7  -5  35    2.48    2.26
  -7  -5  36    2.65    2.41
   7  -6  -1   53.39    9.55
  -7  -6   1   66.64   10.70
   7  -6  -2   49.73    8.99
  -7  -6   2   54.53    9.53
   7  -6  -3   19.49    5.59
  -7  -6   3   34.97    7.00
  -7   6   4   14.66    4.21
   7  -6  -4    5.21    2.98
  -7  -6   4    8.65    3.98
  -7   6   5   -0.00    1.57
   7  -6  -5    1.06    1.87
  -7  -6   5    2.76    2.68
  -7   6   6   69.65   10.65
   7  -6  -6   71.76   11.06
  -7  -6   6   72.82   11.52
  -7   6   7  130.92   15.80
   7  -6  -7  133.17   16.23
  -7  -6   7  105.34   15.64
  -7   6   8   56.16    9.44
   7  -6  -8   65.95   10.09
  -7  -6   8   60.45   10.27
  -7   6   9    2.26    2.30
  -7   6  10   77.47   10.66
  -7   6  10   58.72   10.70
  -7   6  11   86.51   12.20
  -7   6  11   94.62   13.78
  -7   6  12    6.16    3.33
  -7   6  12   12.30    5.07
  -7  -6  12   10.44    4.07
  -7   6  13   15.63    4.33
  -7   6  13    9.34    4.10
  -7  -6  13    9.41    4.22
  -7   6  14   10.34    3.44
  -7   6  14    5.53    3.49
  -7  -6  14    7.55    3.80
  -7   6  15    1.37    2.20
  -7   6  15    3.05    2.58
  -7  -6  15    2.41    2.92
  -7   6  16   57.34    8.52
  -7   6  16   46.17    8.55
  -7  -6  16   30.71    7.55
  -7   6  17   56.18    8.34
  -7   6  17   51.63    8.91
  -7  -6  17   28.32    7.24
  -7   6  18   68.41    9.75
  -7   6  18   52.76    9.67
  -7  -6  18   60.05   10.14
  -7   6  19    4.20    2.42
  -7   6  19    4.37    2.79
  -7  -6  19    0.77    2.70
  -7   6  20   -0.00    1.57
  -7   6  20    0.16    2.07
  -7  -6  20    0.14    1.73
  -7   6  21    7.09    3.62
  -7  -6  21    4.63    2.83
  -7   6  22   29.79    6.30
  -7  -6  22   15.26    5.16
  -7   6  23    8.75    3.71
  -7  -6  23   13.34    4.48
  -7  -6  24    6.59    3.20
  -7  -6  25    1.09    2.20
  -7  -6  26   15.83    4.86
  -7  -6  27    7.14    3.77
  -7  -6  28   14.95    4.42
  -7  -6  29   -0.00    1.66
  -7  -6  30   -0.00    2.13
  -7  -6  31    2.55    2.22
  -7  -6  32   10.35    3.94
  -7  -6  33    1.63    2.61
  -7  -6  34    3.17    2.62
  -7  -6  35   -0.00    1.99
   7  -7  -1    0.00    2.13
   7   7  -1    2.44    2.59
  -7  -7   1    1.04    2.40
   7  -7  -2   34.14    7.13
   7   7  -2   22.10    5.69
  -7  -7   2   19.17    5.67
   7  -7  -3    7.32    3.92
   7   7  -3    9.58    3.87
  -7  -7   3    7.58    4.21
   7  -7  -4  191.65   24.82
   7   7  -4  246.10   25.49
  -7  -7   4  234.63   26.28
   7  -7  -5   64.95   11.21
   7   7  -5   86.74   11.86
  -7  -7   5   74.18   12.01
   7  -7  -6    7.75    3.75
   7   7  -6   14.28    4.44
  -7  -7   6    8.34    3.88
   7   7  -7   63.19   10.21
  -7  -7   7   69.27   11.36
   7   7  -8   16.28    4.81
   7   7  -9   32.58    6.85
   7   7 -10   62.72   10.13
   7   7 -11   24.29    5.91
  -7  -7  11   24.22    6.09
  -7   7  12    0.00    1.75
   7   7 -12    4.54    2.97
  -7  -7  12    5.04    3.89
  -7   7  13   19.46    5.11
   7   7 -13   21.12    5.30
  -7  -7  13   11.46    4.80
  -7   7  14  141.82   16.88
   7   7 -14  134.99   16.80
  -7  -7  14  115.44   16.86
  -7   7  15    2.90    2.12
   7   7 -15    0.71    1.49
  -7  -7  15   -0.00    2.14
  -7   7  16    2.17    2.30
   7   7 -16    0.00    1.92
  -7  -7  16    4.75    3.19
  -7   7  17    0.91    1.90
   7   7 -17    0.06    1.45
  -7  -7  17    1.97    1.97
  -7   7  18    1.59    2.20
   7   7 -18    2.62    2.09
  -7  -7  18    3.31    2.79
  -7   7  19    1.00    1.92
   7   7 -19    7.01    3.29
  -7  -7  19    1.54    2.50
   7   7 -20   25.70    5.83
  -7  -7  20   18.39    5.74
   7   7 -21    2.38    2.41
  -7  -7  21    0.94    2.62
   7   7 -22    0.87    1.69
  -7  -7  22   -0.00    2.34
   7   7 -23    1.55    2.00
  -7  -7  23    2.10    2.81
  -7  -7  24    7.75    3.87
  -7  -7  25    1.47    2.44
  -7  -7  26    5.62    3.23
  -7  -7  27    1.46    1.79
  -7  -7  28    4.27    3.06
  -7  -7  29    5.62    3.04
  -7  -7  30    5.14    3.16
  -7  -7  31    0.67    1.71
  -7  -7  32    0.43    2.64
  -7  -7  33    0.00    1.99
  -7   8   1   34.72    7.61
   7  -8  -1   29.69    7.50
   7   8  -1   49.53    8.23
  -7  -8   1   28.65    7.42
  -7   8   2   85.44   12.41
   7  -8  -2   64.12   11.62
   7   8  -2   73.27   11.35
  -7  -8   2   80.22   12.65
  -7   8   3    5.04    3.36
   7  -8  -3    7.16    3.87
   7   8  -3    7.81    3.42
  -7  -8   3    4.26    3.50
  -7   8   4   35.30    7.11
   7  -8  -4   17.21    5.35
   7   8  -4   16.27    4.98
  -7  -8   4   20.96    5.99
  -7   8   5    2.10    2.76
   7   8  -5    8.36    3.48
  -7  -8   5    8.92    3.99
  -7   8   6   25.68    6.12
   7   8  -6   14.26    4.65
  -7   8   7    1.16    2.45
   7   8  -7    0.00    1.69
  -7   8   8   56.46    9.72
   7   8  -8   60.46    9.95
   7   8  -9    6.71    3.30
  -7  -8   9    2.46    3.14
   7   8 -10   19.35    5.28
  -7  -8  10   10.16    4.87
   7   8 -11    0.76    1.75
  -7  -8  11    0.76    2.29
   7   8 -12  131.19   15.29
  -7  -8  12   76.73   13.64
   7   8 -13    0.43    2.23
  -7  -8  13   -0.00    2.11
   7   8 -14    9.18    3.81
  -7  -8  14    3.47    3.74
   7   8 -15    2.52    2.48
  -7  -8  15    0.62    2.46
   7   8 -16   69.26   10.56
  -7  -8  16   50.52    9.94
   7   8 -17   -0.00    1.85
  -7  -8  17   -0.00    1.85
   7   8 -18   17.14    5.02
  -7  -8  18    4.54    3.54
  -7   8  19    0.93    2.12
   7   8 -19    0.00    1.35
  -7  -8  19    3.46    2.76
   7   8 -20   11.38    3.99
  -7  -8  20    2.98    2.71
   7   8 -21   -0.00    1.94
  -7  -8  21   -0.00    1.97
   7   8 -22   13.45    4.35
  -7  -8  22    7.50    4.18
   7   8 -23    6.10    3.17
  -7  -8  23    5.69    3.18
  -7  -8  24    6.95    3.72
  -7  -8  25   -0.00    2.62
  -7  -8  26   14.13    4.75
  -7  -8  27    1.31    2.47
  -7  -8  28   -0.00    2.78
  -7  -8  29   -0.00    1.58
  -7  -8  30   -0.00    2.29
  -7  -8  31    2.58    2.29
  -7  -8  32    1.32    2.41
  -7   9   1    2.86    3.05
   7  -9  -1   -0.00    1.83
   7   9  -1    0.80    2.41
  -7  -9   1    1.00    2.66
  -7   9   2   31.63    7.17
   7   9  -2   38.77    7.70
  -7  -9   2   27.36    7.36
  -7   9   3    0.00    2.07
   7   9  -3    2.96    2.83
  -7  -9   3    3.88    3.09
  -7   9   4   30.70    7.27
   7   9  -4   25.14    6.39
  -7  -9   4   47.79    9.11
  -7   9   5   -0.00    1.47
   7   9  -5    1.07    2.25
  -7   9   6   17.39    5.33
   7   9  -6   30.15    6.51
  -7   9   7   17.75    5.19
   7   9  -7   11.40    4.75
  -7   9   8   22.76    6.33
   7   9  -8   32.93    7.04
  -7  -9   8   24.03    6.88
  -7   9   9    2.02    2.56
   7   9  -9    0.00    2.45
  -7  -9   9   -0.00    2.78
  -7   9  10  106.73   13.66
   7   9 -10   76.79   12.12
  -7  -9  10   64.72   12.12
  -7   9  11    2.19    2.76
   7   9 -11    2.75    2.95
  -7  -9  11   -0.00    2.48
  -7   9  12    0.28    1.93
   7   9 -12    2.47    2.69
  -7  -9  12    0.66    2.42
  -7   9  13    8.71    3.71
   7   9 -13    5.04    3.83
  -7  -9  13    3.62    3.10
  -7   9  14   40.90    8.15
   7   9 -14   42.27    8.37
  -7  -9  14   36.80    8.39
  -7   9  15   -0.00    2.19
   7   9 -15    2.13    2.61
  -7  -9  15   -0.00    2.79
  -7   9  16   14.07    4.55
   7   9 -16   10.10    4.29
  -7  -9  16    3.27    2.92
  -7   9  17   -0.00    2.44
   7   9 -17    1.28    2.41
  -7  -9  17   -0.00    2.76
   7   9 -18   18.56    5.20
  -7  -9  18    6.22    3.83
   7   9 -19    0.40    1.93
  -7  -9  19    2.92    2.97
   7   9 -20   22.27    5.85
  -7  -9  20   13.14    5.38
   7   9 -21    0.09    1.94
  -7  -9  21   -0.00    2.53
   7   9 -22    0.75    1.87
  -7  -9  22    0.00    2.45
   7   9 -23    0.84    1.75
  -7  -9  23    1.40    2.67
   7   9 -24   16.93    4.95
  -7  -9  24    5.63    3.94
  -7  -9  25    0.34    2.19
  -7  -9  26    2.90    3.13
  -7  -9  27    0.00    2.21
  -7  -9  28    0.21    2.80
  -7  -9  29    1.45    2.82
  -7  -9  30    0.87    2.13
  -7  -9  31    0.31    1.66
  -7  10   1    2.61    3.30
   7  10  -1    7.59    3.68
  -7 -10   1    0.11    2.68
  -7  10   2   46.73    9.14
   7  10  -2   46.91    8.89
  -7 -10   2   43.83    9.61
  -7  10   3    0.34    2.29
   7  10  -3    0.26    2.52
  -7  10   4    0.45    1.84
   7  10  -4    1.08    2.22
  -7  10   5    0.45    2.33
   7  10  -5    1.15    2.63
  -7  10   6   99.70   13.93
   7  10  -6   96.99   13.61
  -7 -10   6   63.83   12.70
  -7  10   7   -0.00    2.11
   7  10  -7    0.93    1.79
  -7 -10   7    0.70    2.29
  -7  10   8    0.99    1.75
   7  10  -8    4.86    3.37
  -7 -10   8   -0.00    2.11
  -7  10   9    1.20    2.12
   7  10  -9   -0.00    2.42
  -7 -10   9    0.00    2.48
  -7  10  10    7.55    3.71
   7  10 -10    6.74    3.37
  -7 -10  10    1.53    2.70
  -7  10  11   -0.00    2.48
   7  10 -11    1.20    1.96
  -7 -10  11   -0.00    2.79
  -7  10  12   31.68    7.19
   7  10 -12   36.80    7.80
  -7 -10  12   19.17    6.42
  -7  10  13   -0.00    2.91
   7  10 -13    0.00    2.31
  -7 -10  13    0.63    2.83
  -7  10  14    4.21    3.07
   7  10 -14    4.32    3.16
  -7 -10  14    3.92    3.62
  -7  10  15   -0.00    2.60
   7  10 -15    0.00    2.48
  -7 -10  15   -0.00    2.10
  -7  10  16   41.18    7.98
   7  10 -16   28.44    6.92
  -7 -10  16   23.90    7.12
  -7  10  17   -0.00    2.24
   7  10 -17   -0.00    2.79
  -7 -10  17    1.47    2.90
  -7  10  18   16.24    5.29
   7  10 -18   26.87    6.45
  -7 -10  18   13.02    5.24
   7  10 -19    7.97    3.96
  -7 -10  19    0.25    2.31
   7  10 -20    0.00    2.53
  -7 -10  20    2.80    3.44
   7  10 -21    5.80    3.51
  -7 -10  21    4.09    3.66
   7  10 -22   30.31    6.97
  -7 -10  22   19.26    6.10
   7  10 -23    1.44    2.34
  -7 -10  23    1.39    2.93
   7  10 -24    0.00    1.63
  -7 -10  24    0.00    2.87
  -7 -10  25   -0.00    2.89
  -7 -10  26    1.04    2.98
  -7 -10  27    0.00    2.75
  -7 -10  28    3.73    3.26
  -7 -10  29    1.10    2.74
  -7  11   1   -0.00    2.92
   7  11  -1    2.30    2.58
  -7 -11   1    0.30    2.00
  -7  11   2    3.00    2.83
   7  11  -2    2.59    3.03
  -7  11   3    0.69    2.71
   7  11  -3    2.24    2.86
  -7  11   4   31.52    7.35
   7  11  -4   12.84    5.12
  -7  11   5   23.65    6.41
   7  11  -5    8.37    4.29
  -7 -11   5   10.00    5.29
  -7  11   6   -0.00    2.62
   7  11  -6   -0.00    2.37
  -7 -11   6   -0.00    2.89
  -7  11   7   13.53    5.40
   7  11  -7   13.78    4.84
  -7 -11   7   10.89    4.91
  -7  11   8    9.57    4.15
   7  11  -8   12.19    4.53
  -7 -11   8    1.42    2.60
  -7  11   9    2.61    2.96
   7  11  -9    2.57    2.84
  -7 -11   9    0.38    2.03
  -7  11  10   28.74    6.95
   7  11 -10   20.82    6.58
  -7 -11  10   14.25    5.70
  -7  11  11    1.46    2.53
   7  11 -11    3.22    3.00
  -7 -11  11    2.74    2.96
  -7  11  12    0.31    2.24
   7  11 -12   -0.00    2.11
  -7 -11  12   -0.00    2.04
  -7  11  13   -0.00    2.03
   7  11 -13    0.66    2.68
  -7 -11  13    1.06    2.68
  -7  11  14   17.59    5.74
   7  11 -14   18.80    5.97
  -7 -11  14   11.52    5.27
  -7  11  15   -0.00    2.44
   7  11 -15    0.32    2.08
  -7 -11  15   -0.00    2.27
  -7  11  16    8.55    4.33
   7  11 -16    9.30    4.18
  -7 -11  16    4.46    3.65
  -7  11  17    0.00    2.77
   7  11 -17    1.80    2.59
  -7 -11  17    0.00    2.55
   7  11 -18   11.44    4.79
  -7 -11  18    4.06    3.45
   7  11 -19    0.61    2.72
  -7 -11  19    0.77    2.85
   7  11 -20   10.60    4.41
  -7 -11  20    8.31    4.47
   7  11 -21   -0.00    2.20
  -7 -11  21    1.02    2.62
   7  11 -22   -0.00    2.27
  -7 -11  22    0.00    2.06
   7  11 -23    0.00    2.85
  -7 -11  23    0.00    2.85
   7  11 -24   13.73    5.12
  -7 -11  24    4.30    3.82
  -7 -11  25    0.39    1.80
  -7 -11  26   -0.00    3.18
  -7 -11  27    0.00    2.60
  -7  12   1    2.03    2.84
   7  12  -1    1.67    2.45
  -7  12   2    7.35    4.33
   7  12  -2   25.43    6.56
  -7  12   3    1.44    3.17
   7  12  -3    0.50    2.44
  -7 -12   3    1.53    2.83
  -7  12   4    0.00    2.61
   7  12  -4    0.00    2.28
  -7 -12   4    2.43    3.61
  -7  12   5    5.15    3.57
   7  12  -5    3.58    3.48
  -7 -12   5    1.45    3.71
  -7  12   6   36.01    8.30
   7  12  -6   28.51    7.13
  -7 -12   6   20.82    6.98
  -7  12   7    1.63    3.04
   7  12  -7    0.00    2.82
  -7 -12   7   -0.00    2.16
  -7  12   8    8.10    3.93
   7  12  -8    7.97    3.98
  -7 -12   8    4.19    4.37
  -7  12   9    2.32    3.26
   7  12  -9   -0.00    2.58
  -7 -12   9    0.00    2.44
  -7  12  10   10.74    4.42
   7  12 -10    7.15    4.04
  -7 -12  10    0.90    3.08
  -7  12  11    2.89    2.84
   7  12 -11   -0.00    2.30
  -7 -12  11   -0.00    2.69
  -7  12  12   16.81    5.42
   7  12 -12   17.02    5.52
  -7 -12  12   10.53    4.83
  -7  12  13   -0.00    2.87
   7  12 -13    0.25    2.28
  -7 -12  13   -0.00    2.17
  -7  12  14    1.94    2.61
  -7 -12  14   -0.00    2.68
  -7  12  15   -0.00    2.31
   7  12 -15    0.37    1.95
  -7 -12  15   -0.00    2.52
  -7  12  16   16.03    5.41
   7  12 -16   14.45    5.12
  -7 -12  16   15.63    5.77
  -7  12  17   -0.00    1.93
   7  12 -17    5.82    4.09
  -7 -12  17   -0.00    2.05
   7  12 -18    9.16    4.44
  -7 -12  18    6.81    4.04
   7  12 -19   -0.00    1.87
  -7 -12  19    0.09    2.75
   7  12 -20    5.24    3.36
  -7 -12  20    0.00    3.59
   7  12 -21    0.04    2.00
  -7 -12  21   -0.00    2.85
   7  12 -22    7.91    4.22
  -7 -12  22    5.15    3.49
   7  12 -23    0.60    1.96
  -7 -12  23    0.00    2.93
   7  12 -24   -0.00    2.44
  -7 -12  24    1.21    3.28
  -7 -12  25   -0.00    2.89
  -7 -12  26    0.02    2.42
  -7  13   1    0.71    2.67
   7  13  -1    0.83    2.51
  -7  13   2    7.54    4.28
   7  13  -2    9.44    4.70
  -7  13   3    5.92    4.09
   7  13  -3    3.92    3.12
  -7  13   4   50.48   10.46
   7  13  -4   46.05    9.56
  -7  13   5    1.81    4.03
   7  13  -5    8.58    3.90
  -7  13   6    0.00    2.50
   7  13  -6   -0.00    3.09
  -7 -13   6    0.91    3.15
  -7  13   7   -0.00    3.05
   7  13  -7    0.00    2.52
  -7 -13   7    0.29    2.48
  -7  13   8    0.00    2.75
   7  13  -8    8.81    4.48
  -7 -13   8    5.08    4.56
  -7  13   9    2.67    3.01
   7  13  -9   14.00    5.01
  -7 -13   9    0.00    2.40
  -7  13  10   13.66    5.33
   7  13 -10   10.42    4.66
  -7 -13  10    3.83    3.98
  -7  13  11    6.38    4.25
   7  13 -11    1.55    2.49
  -7 -13  11    0.86    2.40
  -7  13  12   -0.00    1.97
   7  13 -12    0.75    2.78
  -7 -13  12    1.25    2.91
  -7  13  13    1.92    2.39
   7  13 -13    1.81    2.68
  -7 -13  13    1.10    2.99
  -7  13  14   17.40    5.78
   7  13 -14   11.00    4.88
  -7 -13  14    5.88    4.05
  -7  13  15    1.95    2.75
   7  13 -15    0.00    2.07
  -7 -13  15   -0.00    3.47
  -7  13  16    0.16    2.31
   7  13 -16    0.00    2.81
  -7 -13  16    0.47    2.84
   7  13 -17    0.40    2.03
  -7 -13  17    0.14    2.94
   7  13 -18    2.04    2.91
  -7 -13  18    0.43    3.05
   7  13 -19    1.24    1.71
  -7 -13  19   -0.00    3.34
   7  13 -20    4.04    3.56
  -7 -13  20    3.14    3.80
   7  13 -21    5.30    3.87
  -7 -13  21    0.39    3.61
   7  13 -22    0.00    2.59
  -7 -13  22   -0.00    3.31
   7  13 -23    2.81    2.95
  -7 -13  23    2.77    2.94
   7  13 -24    3.49    3.75
  -7 -13  24    1.97    2.97
  -7  14   1    1.50    3.68
   7  14  -1    1.47    2.50
  -7  14   2   15.48    5.72
   7  14  -2   15.59    5.78
  -7  14   3    0.00    3.24
   7  14  -3   -0.00    2.12
  -7  14   4    0.54    2.75
   7  14  -4    2.60    3.37
  -7  14   5    1.07    2.79
   7  14  -5    3.07    3.44
  -7  14   6   17.45    5.94
   7  14  -6   14.10    5.50
  -7  14   7    7.30    4.80
   7  14  -7   20.30    6.26
  -7  14   8    2.79    3.63
   7  14  -8    1.77    2.99
  -7  14   9    7.76    4.44
   7  14  -9    0.00    2.79
  -7 -14   9    4.59    3.65
  -7  14  10   16.45    5.69
   7  14 -10    5.95    3.82
  -7 -14  10    4.88    4.03
  -7  14  11    0.00    2.55
   7  14 -11    2.13    2.89
  -7 -14  11    2.27    3.50
  -7  14  12    3.30    3.51
   7  14 -12    7.44    4.16
  -7 -14  12    7.85    4.33
  -7  14  13   -0.00    2.91
   7  14 -13    1.69    2.73
  -7 -14  13    2.57    3.21
  -7  14  14    1.41    2.25
   7  14 -14    2.24    2.84
  -7 -14  14    0.70    2.66
  -7  14  15    1.29    2.66
   7  14 -15    0.00    2.76
  -7 -14  15   -0.00    2.60
  -7  14  16    3.47    3.43
   7  14 -16    3.13    3.00
  -7 -14  16    0.58    2.70
   7  14 -17    3.60    3.28
  -7 -14  17    3.20    3.53
   7  14 -18    0.00    2.47
  -7 -14  18    1.74    4.03
   7  14 -19   -0.00    2.50
  -7 -14  19    3.91    3.75
   7  14 -20    0.41    2.44
  -7 -14  20   -0.00    2.75
   7  14 -21   -0.00    2.20
  -7 -14  21    0.58    3.36
   7  14 -22    0.90    2.13
  -7 -14  22    0.00    3.37
   7  14 -23    0.00    2.09
   7  14 -24    1.52    2.92
  -7  15   1    0.93    3.66
   7  15  -1    1.65    2.18
  -7  15   2    1.25    3.19
   7  15  -2    0.87    2.20
  -7  15   3    4.90    4.07
   7  15  -3   16.17    6.08
  -7  15   4    3.54    3.73
   7  15  -4    6.62    3.69
  -7  15   5   -0.00    2.78
   7  15  -5   -0.00    2.36
  -7  15   6   -0.00    3.08
   7  15  -6    5.23    4.02
  -7  15   7   -0.00    2.42
   7  15  -7   -0.00    3.10
  -7  15   8    4.58    3.90
   7  15  -8    7.20    4.01
  -7  15   9    2.36    3.09
   7  15  -9    1.05    2.92
  -7  15  10    4.20    3.80
   7  15 -10    7.03    4.29
  -7  15  11    1.16    2.24
   7  15 -11    2.01    3.36
  -7  15  12   -0.00    2.43
   7  15 -12   -0.00    2.56
  -7 -15  12   -0.00    2.65
  -7  15  13    2.58    3.05
   7  15 -13    4.27    3.53
  -7 -15  13    2.97    3.56
  -7  15  14    0.80    2.47
   7  15 -14    4.10    3.14
  -7 -15  14    1.36    2.92
  -7  15  15    1.90    2.95
   7  15 -15    1.86    2.75
  -7 -15  15   -0.00    3.76
   7  15 -16   -0.00    2.19
  -7 -15  16   -0.00    2.84
   7  15 -17    1.62    2.71
  -7 -15  17    1.01    3.13
   7  15 -18   -0.00    1.88
  -7 -15  18   -0.00    2.44
   7  15 -19    1.93    2.79
  -7 -15  19    1.07    2.82
   7  15 -20   -0.00    2.35
  -7 -15  20   -0.00    2.84
   7  15 -21   -0.00    1.83
   7  15 -22   -0.00    2.97
   7  15 -23    0.00    2.65
  -7  16   1    4.11    4.23
   7  16  -1    5.26    3.99
  -7  16   2   -0.00    2.12
   7  16  -2    5.20    3.28
  -7  16   3   -0.00    2.69
   7  16  -3   -0.00    1.94
  -7  16   4   -0.00    3.00
   7  16  -4   -0.00    1.83
  -7  16   5   -0.00    2.09
   7  16  -5   -0.00    2.05
  -7  16   6    5.27    3.52
   7  16  -6    5.44    3.69
  -7  16   7    4.45    3.68
   7  16  -7   -0.00    2.69
  -7  16   8   -0.00    2.52
   7  16  -8   -0.00    3.08
  -7  16   9    0.50    3.15
   7  16  -9   -0.00    2.47
  -7  16  10    1.02    2.67
  -7  16  11    2.58    3.22
  -7  16  12    0.88    2.62
  -7  16  13    9.74    4.89
  -7  16  14   -0.00    2.62
  -7 -16  16    4.42    4.44
  -7 -16  17    2.19    3.52
  -7 -16  18    0.03    2.94
  -7  17  10    2.03    3.18
  -7  17  11    1.10    2.62
  -7  17  12   -0.00    2.82
  -7  17  13   -0.00    3.37
  -7  17  14    3.61    3.67
  -6   0   1    0.00    1.18
  -6   0   1   -0.00    1.88
   6   0  -1    0.00    1.80
   6   0  -1   -0.00    1.46
  -6   0   2  322.14   30.28
  -6   0   2  325.88   31.85
   6   0  -2  261.41   30.06
   6   0  -2  331.69   31.18
  -6   0   3   -0.00    1.33
  -6   0   3    0.04    1.81
   6   0  -3    0.31    1.34
   6   0  -3   -0.00    1.72
  -6   0   4   18.78    4.06
  -6   0   4   24.87    5.24
   6   0  -4   20.84    4.48
   6   0  -4   31.65    5.29
  -6   0   5    0.18    1.58
  -6   0   5   -0.00    1.99
   6   0  -5    0.00    1.87
   6   0  -5    0.08    1.60
  -6   0   6 1161.48  109.87
  -6   0   6 1346.88  111.90
   6   0  -6 1225.38  110.52
   6   0  -6 1184.75  110.33
  -6   0   7   -0.00    1.35
  -6   0   7    1.01    1.52
   6   0  -7   -0.66    1.62
   6   0  -7   -0.00    1.77
  -6   0   8   24.71    4.46
  -6   0   8   24.20    5.18
   6   0  -8   20.69    4.39
   6   0  -8   24.00    4.51
  -6   0   9    0.34    1.01
  -6   0   9   -0.00    1.07
   6   0  -9   -0.00    1.22
   6   0  -9    1.85    1.58
  -6   0  10  178.50   20.96
  -6   0  10  218.30   22.54
   6   0 -10  202.22   21.61
   6   0 -10  253.19   22.06
  -6   0  11    0.40    1.31
  -6   0  11   -0.00    1.63
   6   0 -11   -0.00    1.20
  -6   0  12  293.13   24.68
  -6   0  12  209.81   24.58
   6   0 -12  220.68   24.10
  -6   0  13   -0.00    1.14
  -6   0  13   -0.00    1.34
   6   0 -13    0.54    1.18
  -6   0  14   90.88   10.00
  -6   0  14   68.20   10.01
   6   0 -14   77.57    9.90
  -6   0  15    0.14    1.20
  -6   0  15   -0.00    1.48
   6   0 -15    0.00    1.17
  -6   0  16  213.99   21.74
  -6   0  16  218.81   22.66
   6   0 -16  209.64   21.96
  -6   0  17    1.55    1.44
   6   0 -17   -0.00    1.12
  -6   0  18  147.55   15.81
   6   0 -18  146.56   16.00
  -6   0  19    0.45    1.30
   6   0 -19    0.00    1.07
  -6   0  20    0.30    1.17
  -6   0  20    3.95    1.97
   6   0 -20    1.32    1.34
   6   0 -20    2.18    1.28
  -6   0  21    0.00    1.37
   6   0 -21    0.05    1.13
  -6   0  22  101.11   11.55
   6   0 -22   98.76   11.01
   6   0 -22   86.54    8.79
  -6   0  23    0.28    1.31
  -6   0  24    0.05    1.03
  -6   0  25   -0.00    1.10
  -6   0  26   39.23    6.18
  -6   0  27   -0.00    1.08
  -6   0  28   28.82    5.09
  -6   0  29   -0.00    1.07
  -6   0  30   14.46    3.42
  -6   0  31   -0.00    1.15
  -6   0  32   38.10    5.94
  -6   0  33   -0.00    1.35
  -6   0  34    0.48    1.31
  -6   0  35    1.24    1.41
  -6   0  36    3.34    1.96
  -6   0  37   -0.00    1.15
  -6   0  38    6.30    2.20
  -6   0  39    0.04    0.89
  -6   0  40    1.29    1.59
  -6   1   1    4.79    2.44
  -6   1   1    0.26    2.00
   6  -1  -1    4.38    2.26
   6  -1  -1    4.21    2.49
   6   1  -1    3.62    2.37
   6   1  -1    2.25    2.08
  -6  -1   1    2.62    1.96
  -6  -1   1    3.72    2.43
  -6   1   2  557.97   49.87
  -6   1   2  528.74   51.23
   6  -1  -2  449.38   49.71
   6  -1  -2  565.99   50.74
   6   1  -2  552.51   50.26
   6   1  -2  530.60   50.33
  -6  -1   2  494.38   49.48
  -6  -1   2  578.73   51.51
  -6   1   3   25.29    4.82
  -6   1   3   25.11    5.53
   6  -1  -3   36.88    5.99
   6  -1  -3   23.04    4.97
   6   1  -3   28.79    5.39
   6   1  -3   25.64    5.11
  -6  -1   3   33.25    5.31
  -6  -1   3   23.32    5.44
  -6   1   4  694.88   66.92
  -6   1   4  764.53   68.83
   6  -1  -4  600.05   66.99
   6  -1  -4  704.70   67.61
   6   1  -4  762.56   67.69
   6   1  -4  813.46   68.12
  -6  -1   4  778.45   67.36
  -6  -1   4  749.81   68.65
  -6   1   5  113.83   11.79
  -6   1   5   87.86   12.24
   6  -1  -5   81.91   11.33
   6  -1  -5   83.82   11.39
   6   1  -5  105.41   11.92
   6   1  -5   96.88   11.69
  -6  -1   5  117.59   11.92
  -6  -1   5   76.02   11.66
  -6   1   6   99.31   10.62
  -6   1   6   94.71   11.67
   6  -1  -6   89.45   10.86
   6  -1  -6   87.31   10.65
   6   1  -6   57.04    9.61
   6   1  -6   86.85   10.69
  -6  -1   6   87.74   10.39
  -6  -1   6   75.62   10.85
  -6   1   7  198.28   20.03
  -6   1   7  198.73   21.33
   6  -1  -7  197.78   20.59
   6  -1  -7  178.63   20.07
   6   1  -7  182.16   20.16
   6   1  -7  201.09   20.48
  -6  -1   7  197.10   20.16
  -6  -1   7  190.49   21.06
  -6   1   8  687.58   57.53
  -6   1   8  607.08   58.44
   6  -1  -8  628.89   57.85
   6  -1  -8  659.03   57.69
   6   1  -8  543.64   57.17
   6   1  -8  596.53   57.41
  -6  -1   8  577.80   57.08
  -6  -1   8  648.35   58.67
  -6   1   9    6.06    2.37
  -6   1   9    7.14    2.96
   6  -1  -9    4.49    2.35
   6  -1  -9    9.76    2.87
   6   1  -9   10.74    2.96
   6   1  -9   12.07    3.14
  -6  -1   9   10.03    2.87
  -6  -1   9    9.24    3.37
  -6   1  10   86.51   10.59
  -6   1  10   93.09   11.73
   6  -1 -10   95.47   11.34
   6   1 -10   81.69   10.79
  -6  -1  10   89.21   10.85
  -6  -1  10  101.07   12.07
  -6   1  11   13.15    3.21
   6  -1 -11    9.00    3.02
   6   1 -11   22.05    4.11
  -6  -1  11   16.34    3.66
  -6  -1  11   15.00    4.12
  -6   1  12  286.65   27.09
  -6   1  12  243.91   27.65
   6  -1 -12  281.17   27.60
   6   1 -12  248.59   27.12
  -6  -1  12  276.13   27.24
  -6  -1  12  315.40   28.66
  -6   1  13   43.40    6.39
  -6   1  13   49.87    7.55
   6  -1 -13   49.53    7.04
   6   1 -13   52.92    7.18
  -6  -1  13   49.71    6.86
  -6  -1  13   33.30    6.53
  -6   1  14  126.85   14.40
  -6   1  14  120.54   15.15
   6  -1 -14  144.24   15.22
   6   1 -14  129.99   14.88
  -6  -1  14  143.32   15.03
  -6  -1  14  142.13   15.74
  -6   1  15    8.54    2.54
  -6   1  15    7.93    2.77
   6  -1 -15    6.39    2.42
   6   1 -15   13.19    3.17
  -6  -1  15    9.17    2.69
  -6  -1  15   14.41    3.70
  -6   1  16    3.92    1.77
  -6   1  16    4.74    2.50
   6  -1 -16    6.08    2.30
   6  -1 -16    3.43    1.78
   6   1 -16    3.40    1.95
  -6  -1  16    5.83    2.21
  -6   1  17    5.36    2.00
   6  -1 -17    7.07    2.57
   6  -1 -17    7.99    2.20
   6   1 -17    4.78    2.35
  -6  -1  17    8.32    2.56
  -6   1  18  216.13   19.95
   6  -1 -18  162.29   19.60
   6  -1 -18  189.95   19.04
   6   1 -18  198.76   20.19
  -6  -1  18  198.08   20.13
  -6   1  19   28.44    4.71
   6  -1 -19   35.39    5.44
   6  -1 -19   31.53    4.29
   6   1 -19   25.33    4.84
  -6  -1  19   25.06    4.83
  -6  -1  19   28.69    5.36
  -6   1  20   -0.00    1.22
  -6   1  20    0.73    1.42
   6  -1 -20    0.84    1.42
   6  -1 -20    0.33    0.76
   6   1 -20    0.98    1.31
  -6  -1  20    0.79    1.39
  -6  -1  20   -0.00    1.48
  -6   1  21    0.00    1.46
   6  -1 -21    1.67    1.63
   6  -1 -21    3.14    0.98
   6   1 -21    2.44    1.73
  -6  -1  21    3.42    2.12
  -6   1  22   12.33    3.31
   6   1 -22    6.54    2.41
  -6  -1  22    7.61    2.85
  -6   1  23    2.37    1.63
  -6  -1  23    6.72    2.42
  -6   1  24   24.03    4.57
  -6  -1  24   18.76    4.11
  -6   1  25    0.08    1.51
  -6  -1  25    2.03    1.80
  -6   1  26    3.25    1.99
  -6  -1  26    1.24    1.54
  -6   1  27    0.45    1.21
  -6  -1  27    1.20    1.51
  -6   1  28   33.20    5.60
  -6  -1  28   36.58    5.93
  -6   1  29    0.00    1.16
  -6  -1  29    0.31    1.08
  -6   1  30   15.69    3.64
  -6  -1  30   16.18    3.72
  -6   1  31    0.01    1.02
  -6  -1  31   -0.00    0.97
  -6   1  32    1.44    1.34
  -6  -1  32    0.93    1.48
  -6   1  33   -0.00    1.09
  -6  -1  33    0.00    1.17
  -6   1  34   14.79    3.19
  -6  -1  34   11.85    3.26
  -6   1  35   -0.00    0.90
  -6  -1  35    0.00    1.47
  -6   1  36    0.00    1.17
  -6  -1  36    0.00    1.54
  -6   1  37   -0.00    0.98
  -6  -1  37    0.78    1.40
  -6   1  38    1.54    1.33
  -6  -1  38    1.69    1.49
  -6   1  39   -0.00    0.99
  -6  -1  39    0.54    1.06
  -6  -1  40    4.04    1.75
  -6  -1  41   -0.00    1.07
  -6   2   1    5.04    2.18
  -6   2   1    5.15    2.78
   6  -2  -1    8.97    3.01
   6  -2  -1    1.67    1.95
   6   2  -1    5.47    2.54
   6   2  -1    3.91    2.56
  -6  -2   1    5.73    2.31
  -6  -2   1    5.36    2.59
  -6   2   2   14.89    3.48
  -6   2   2    5.48    3.29
   6  -2  -2   12.49    3.56
   6  -2  -2   12.04    3.52
   6   2  -2   12.26    3.36
   6   2  -2   10.13    3.35
  -6  -2   2   12.46    3.22
  -6  -2   2    3.39    2.66
  -6   2   3    5.33    2.25
  -6   2   3    4.77    2.52
   6  -2  -3    3.67    2.25
   6  -2  -3   -0.00    1.46
   6   2  -3    4.13    2.20
   6   2  -3    3.05    2.25
  -6  -2   3    5.63    2.35
  -6  -2   3    3.56    2.42
  -6   2   4   60.27    8.46
  -6   2   4   68.78    9.87
   6  -2  -4   59.65    8.91
   6  -2  -4   65.55    9.09
   6   2  -4   60.68    8.71
   6   2  -4   59.42    8.77
  -6  -2   4   69.39    8.88
  -6  -2   4   77.82   10.16
  -6   2   5   12.23    3.19
  -6   2   5    8.14    3.15
   6  -2  -5    8.98    3.34
   6  -2  -5   11.59    3.44
   6   2  -5   13.15    3.34
   6   2  -5    8.23    2.90
  -6  -2   5    9.83    2.90
  -6  -2   5    7.15    3.21
  -6   2   6  300.38   27.66
  -6   2   6  283.09   28.91
   6  -2  -6  255.84   27.77
   6  -2  -6  317.79   28.41
   6   2  -6  209.10   26.93
   6   2  -6  322.96   28.49
  -6  -2   6  296.78   27.82
  -6  -2   6  247.86   28.15
  -6   2   7   41.32    6.52
  -6   2   7   35.54    7.04
   6  -2  -7   53.58    7.63
   6  -2  -7   55.76    7.45
   6   2  -7   35.28    6.56
   6   2  -7   54.91    7.62
  -6  -2   7   52.49    7.21
  -6  -2   7   43.96    7.39
  -6   2   8   13.52    3.04
  -6   2   8    3.16    2.36
   6  -2  -8   10.53    3.28
   6  -2  -8    5.67    2.22
   6   2  -8    3.85    2.05
   6   2  -8    5.39    2.40
  -6  -2   8    7.79    2.55
  -6  -2   8    7.44    2.94
  -6   2   9    0.00    1.15
  -6   2   9   -0.00    1.70
   6  -2  -9    0.66    1.54
   6   2  -9   -0.00    1.16
   6   2  -9    1.12    1.52
  -6  -2   9    0.37    1.25
  -6  -2   9   -0.00    1.58
  -6   2  10  238.22   23.36
  -6   2  10  243.06   24.77
   6  -2 -10  173.93   23.06
   6   2 -10  242.48   23.99
  -6  -2  10  242.90   23.84
  -6  -2  10  274.63   25.19
  -6   2  11  219.34   21.75
  -6   2  11  193.07   22.47
   6  -2 -11  209.96   22.28
   6   2 -11  221.54   22.33
  -6  -2  11  212.82   22.06
  -6  -2  11  217.10   22.90
  -6   2  12   96.42   10.74
  -6   2  12   80.29   11.26
   6  -2 -12   91.21   11.14
   6  -2 -12   85.54   10.81
   6   2 -12   94.07   11.19
  -6  -2  12   90.59   10.98
  -6  -2  12   77.82   11.17
  -6   2  13   10.34    2.75
  -6   2  13    8.60    3.14
   6  -2 -13   10.78    3.14
   6  -2 -13   12.09    3.07
   6   2 -13    7.36    2.65
  -6  -2  13    7.81    2.61
  -6  -2  13    9.18    3.02
  -6   2  14   94.54   10.65
  -6   2  14   84.95   11.37
   6  -2 -14   73.48   10.60
   6  -2 -14   92.11   10.72
   6   2 -14   89.69   11.06
  -6  -2  14  102.33   11.39
  -6  -2  14   88.86   11.54
  -6   2  15   37.82    5.28
  -6   2  15   25.70    5.34
   6  -2 -15   23.43    4.85
   6  -2 -15   37.51    5.24
   6   2 -15   22.54    4.75
  -6  -2  15   28.33    5.15
  -6  -2  15   33.31    5.81
  -6   2  16   56.25    7.28
   6  -2 -16   55.41    7.77
   6  -2 -16   55.58    7.13
   6   2 -16   53.83    7.71
  -6  -2  16   47.69    7.53
  -6   2  17   22.80    3.91
   6  -2 -17   13.92    3.61
   6  -2 -17   23.18    3.78
   6   2 -17   13.11    3.57
  -6  -2  17   18.84    4.05
  -6   2  18   16.22    3.25
   6  -2 -18   13.12    3.41
   6  -2 -18   10.52    2.65
   6   2 -18   15.39    3.53
  -6  -2  18   15.47    3.55
  -6   2  19   15.44    3.12
  -6   2  19    8.88    3.14
   6  -2 -19   10.08    2.89
   6  -2 -19   14.84    2.61
   6   2 -19    5.38    2.40
  -6  -2  19   18.35    3.78
  -6  -2  19   15.39    3.78
  -6   2  20  147.33   14.28
  -6   2  20   99.25   14.23
   6  -2 -20  129.16   14.57
   6  -2 -20  139.76   12.95
   6   2 -20  129.15   14.63
  -6  -2  20  118.23   14.50
  -6  -2  20  136.49   15.30
  -6   2  21    2.06    1.84
   6  -2 -21    3.55    2.06
   6  -2 -21    2.27    0.83
   6   2 -21    2.65    1.86
  -6  -2  21    3.77    2.38
  -6   2  22   23.30    4.75
   6   2 -22   24.06    4.62
  -6  -2  22   25.52    5.13
  -6   2  23    1.84    1.76
  -6  -2  23    0.00    1.57
  -6   2  24   15.50    3.65
  -6  -2  24    8.36    3.13
  -6   2  25    6.52    2.60
  -6  -2  25   13.14    3.41
  -6   2  26   36.18    5.95
  -6  -2  26   35.78    6.22
  -6   2  27    2.22    1.55
  -6  -2  27    1.71    1.68
  -6   2  28   10.75    3.03
  -6  -2  28    9.57    3.20
  -6   2  29    3.61    1.87
  -6  -2  29    2.17    1.65
  -6   2  30    9.49    2.83
  -6  -2  30   17.05    3.83
  -6   2  31   -0.00    1.32
  -6  -2  31   -0.00    1.17
  -6   2  32   23.39    4.10
  -6  -2  32   11.99    3.40
  -6   2  33    3.10    1.73
  -6  -2  33    2.34    1.89
  -6   2  34   -0.00    1.14
  -6  -2  34    0.35    1.53
  -6   2  35    0.15    1.17
  -6  -2  35    0.79    1.45
  -6   2  36    7.07    2.51
  -6  -2  36   14.12    3.43
  -6   2  37   -0.00    1.21
  -6  -2  37   -0.00    1.44
  -6   2  38    1.32    1.24
  -6  -2  38    2.46    2.07
  -6  -2  39   -0.00    1.20
  -6  -2  40    0.00    1.28
  -6  -2  41    0.36    1.23
  -6   3   1    1.70    1.79
  -6   3   1    3.26    2.33
   6  -3  -1    0.00    1.88
   6  -3  -1    1.35    1.88
   6   3  -1    2.04    1.72
   6   3  -1    4.38    2.17
  -6  -3   1    1.01    1.71
  -6  -3   1    2.06    2.33
  -6   3   2  116.29   13.58
  -6   3   2  129.54   15.45
   6  -3  -2  103.26   13.89
   6  -3  -2  119.20   14.30
   6   3  -2  112.30   13.74
   6   3  -2  114.17   13.99
  -6  -3   2  116.77   13.63
  -6  -3   2  119.02   14.67
  -6   3   3   94.22   13.07
  -6   3   3  107.72   14.71
   6  -3  -3  122.02   14.54
   6  -3  -3  119.62   14.31
   6   3  -3  136.20   14.45
   6   3  -3  123.60   14.34
  -6  -3   3  122.63   13.90
  -6  -3   3  123.54   14.80
  -6   3   4   31.45    5.50
  -6   3   4   24.53    5.92
   6  -3  -4   49.16    7.20
   6  -3  -4   25.67    5.52
   6   3  -4   31.08    5.68
   6   3  -4   40.94    6.35
  -6  -3   4   26.74    5.31
  -6  -3   4   32.27    6.28
  -6   3   5    9.15    2.93
  -6   3   5   16.93    4.51
   6  -3  -5    7.91    2.98
   6  -3  -5    8.13    2.92
   6   3  -5   11.88    3.39
   6   3  -5    3.89    2.50
  -6  -3   5    6.43    2.63
  -6  -3   5   17.06    4.18
  -6   3   6   22.27    4.22
  -6   3   6   15.48    4.43
   6  -3  -6   13.21    3.85
   6  -3  -6   15.11    3.85
   6   3  -6   19.06    4.29
   6   3  -6   20.13    4.35
  -6  -3   6   16.03    3.89
  -6  -3   6   18.15    4.58
  -6   3   7   20.38    4.14
  -6   3   7   22.21    5.06
   6  -3  -7   11.77    3.73
   6  -3  -7   24.99    4.80
   6  -3  -7   15.15    3.82
   6   3  -7   20.39    4.32
   6   3  -7   18.83    4.35
  -6  -3   7   13.52    3.74
  -6  -3   7   12.84    3.86
  -6   3   8  302.43   32.39
  -6   3   8  311.25   33.82
   6  -3  -8  368.73   34.03
   6  -3  -8  294.65   32.97
   6   3  -8  333.03   33.21
   6   3  -8  381.43   33.67
  -6  -3   8  369.88   33.43
  -6  -3   8  330.99   33.88
  -6   3   9   57.12    7.87
  -6   3   9   61.47    9.13
   6  -3  -9   57.63    8.49
   6  -3  -9   53.53    8.14
   6   3  -9   59.64    8.38
  -6  -3   9   47.53    7.84
  -6  -3   9   77.66    9.82
  -6   3  10   20.42    4.35
  -6   3  10   27.40    5.62
   6  -3 -10   34.78    5.73
   6   3 -10   24.05    4.86
  -6  -3  10   26.15    4.94
  -6  -3  10   21.13    5.04
  -6   3  11    7.40    2.38
  -6   3  11    6.01    2.77
   6  -3 -11    8.82    3.19
   6   3 -11    3.32    2.05
  -6  -3  11    6.48    2.70
  -6  -3  11    4.99    2.57
  -6   3  12   59.43    8.12
  -6   3  12   75.30    9.84
   6  -3 -12   69.39    9.19
   6  -3 -12   60.19    8.38
   6   3 -12   66.78    8.89
  -6  -3  12   58.50    8.53
  -6  -3  12   49.92    8.62
  -6   3  13   96.11   11.62
  -6   3  13  119.07   13.44
   6  -3 -13  102.40   12.58
   6  -3 -13  122.84   12.53
   6   3 -13   66.98   11.31
  -6  -3  13  130.53   13.17
  -6  -3  13   97.08   12.77
  -6   3  14  144.78   15.46
  -6   3  14  138.35   14.65
  -6   3  14  101.27   14.88
   6  -3 -14  135.40   15.46
   6  -3 -14  133.08   14.70
   6   3 -14  133.13   15.23
  -6  -3  14  166.04   16.02
  -6  -3  14  115.59   15.43
  -6   3  15   16.93    3.94
  -6   3  15   16.20    3.48
   6  -3 -15   17.14    4.05
   6  -3 -15   17.81    3.61
   6   3 -15   12.45    3.58
  -6  -3  15   17.87    3.97
  -6   3  16   25.16    4.69
  -6   3  16   22.90    4.18
   6  -3 -16   16.04    4.24
   6  -3 -16   24.94    4.21
   6   3 -16   22.80    4.68
  -6  -3  16   25.79    4.94
  -6   3  17   62.33    8.72
  -6   3  17   68.00    8.47
   6  -3 -17   64.27    8.11
   6   3 -17   57.32    8.81
  -6  -3  17   89.76   10.06
  -6   3  18   99.10   12.09
  -6   3  18  114.78   11.94
  -6   3  18  105.75   12.84
   6  -3 -18   94.42   11.11
   6   3 -18  113.05   12.79
  -6  -3  18   96.76   12.42
  -6  -3  18  100.81   12.98
  -6   3  19   40.15    6.06
  -6   3  19   41.84    5.82
  -6   3  19   32.53    6.15
   6   3 -19   41.19    6.44
  -6  -3  19   28.82    5.81
  -6  -3  19   40.63    6.89
  -6   3  20    3.77    2.00
  -6   3  20    1.83    1.95
   6   3 -20    3.59    2.05
  -6  -3  20    3.03    2.01
  -6  -3  20    1.17    1.95
  -6   3  21    0.52    1.22
  -6   3  21   -0.00    1.29
   6  -3 -21   -0.00    0.52
   6   3 -21    0.20    0.99
  -6  -3  21    1.73    1.77
  -6  -3  21   -0.00    1.15
  -6   3  22   54.57    7.83
   6   3 -22   50.28    7.58
  -6  -3  22   47.12    7.86
  -6   3  23   10.36    3.24
   6   3 -23   11.56    3.39
  -6  -3  23   17.18    4.36
  -6   3  24   54.08    8.10
  -6  -3  24   60.91    8.83
  -6   3  25    1.20    1.37
  -6  -3  25    1.04    1.61
  -6   3  26    2.61    1.92
  -6  -3  26    2.45    2.19
  -6   3  27   -0.00    1.48
  -6  -3  27   -0.00    1.96
  -6   3  28   10.65    3.21
  -6  -3  28   21.19    4.44
  -6   3  29    9.20    2.70
  -6  -3  29    4.26    2.51
  -6   3  30   11.01    3.05
  -6  -3  30    8.31    3.14
  -6   3  31    0.34    1.35
  -6  -3  31    2.37    1.73
  -6   3  32    2.98    1.89
  -6  -3  32    3.18    2.23
  -6   3  33    4.91    2.07
  -6  -3  33    4.02    2.27
  -6   3  34   12.69    3.17
  -6  -3  34    7.96    2.84
  -6   3  35   -0.00    1.34
  -6  -3  35    0.98    1.40
  -6   3  36   -0.00    1.30
  -6  -3  36    0.00    1.65
  -6   3  37    0.82    1.25
  -6  -3  37    1.04    1.49
  -6   3  38    1.97    1.40
  -6  -3  38    2.28    1.82
  -6  -3  39    2.61    1.98
  -6  -3  40   -0.00    1.36
  -6   4   1  166.05   18.64
  -6   4   1  174.42   18.37
  -6   4   1  154.07   19.52
   6  -4  -1  163.28   18.90
   6  -4  -1  146.48   18.50
   6   4  -1  141.21   17.89
   6   4  -1  199.19   19.52
  -6  -4   1  160.47   18.12
  -6  -4   1  173.44   19.37
  -6   4   2   15.06    4.03
  -6   4   2    7.08    2.75
  -6   4   2   22.62    5.31
   6  -4  -2   15.02    4.03
   6  -4  -2   11.67    3.70
   6   4  -2    8.13    3.00
   6   4  -2   10.20    3.67
  -6  -4   2   10.45    3.17
  -6  -4   2    8.97    3.40
  -6   4   3    4.76    2.39
  -6   4   3    2.33    1.76
  -6   4   3    3.97    3.02
   6  -4  -3    4.52    2.46
   6  -4  -3    4.03    2.54
   6   4  -3    1.06    1.85
   6   4  -3    2.61    2.43
  -6  -4   3    9.74    2.97
  -6  -4   3    5.01    2.77
  -6   4   4    9.62    3.22
  -6   4   4   12.07    3.40
  -6   4   4   12.49    4.02
   6  -4  -4   13.25    4.03
   6  -4  -4   10.83    3.70
   6   4  -4   14.08    3.85
   6   4  -4   18.00    4.21
  -6  -4   4   17.64    4.16
  -6  -4   4   18.03    4.61
  -6   4   5  195.68   22.10
  -6   4   5  230.79   22.25
  -6   4   5  170.79   22.52
   6  -4  -5  217.50   22.72
   6  -4  -5  198.44   22.20
   6   4  -5  210.20   22.29
   6   4  -5  197.80   22.10
  -6  -4   5  239.22   22.63
  -6  -4   5  199.83   22.80
  -6   4   6  214.78   23.68
  -6   4   6  259.36   23.90
  -6   4   6  193.65   24.21
   6  -4  -6  240.59   24.29
   6   4  -6  236.08   23.98
   6   4  -6  226.71   23.83
  -6  -4   6  223.85   23.65
  -6  -4   6  196.12   23.95
  -6   4   7   76.91    9.54
  -6   4   7   58.26    8.42
  -6   4   7   47.95    8.80
   6  -4  -7   59.46    8.86
   6   4  -7   49.53    8.35
  -6  -4   7   76.53    9.41
  -6  -4   7   66.82    9.72
  -6   4   8    4.88    2.44
  -6   4   8    5.16    2.45
  -6   4   8    2.18    2.30
   6  -4  -8    4.62    2.46
   6   4  -8    6.53    2.89
  -6  -4   8    9.01    2.96
  -6  -4   8    3.04    2.39
  -6   4   9   52.58    7.60
  -6   4   9   42.00    6.87
  -6   4   9   49.32    8.09
   6  -4  -9   50.19    7.66
   6   4  -9   50.19    7.68
  -6  -4   9   43.51    7.18
  -6  -4   9   38.90    7.33
  -6   4  10   26.68    5.33
  -6   4  10   23.88    4.86
  -6   4  10   28.07    5.88
   6   4 -10   27.08    5.48
  -6  -4  10   26.37    5.29
  -6  -4  10   40.49    6.64
  -6   4  11  117.88   13.76
  -6   4  11  105.80   12.98
  -6   4  11  136.19   15.22
   6   4 -11   91.29   13.11
  -6  -4  11  125.48   14.07
  -6  -4  11  116.06   14.40
  -6   4  12   91.87   11.87
  -6   4  12   85.84   11.25
  -6   4  12   95.92   12.86
   6  -4 -12  104.01   12.07
   6   4 -12   94.15   12.20
  -6  -4  12  100.99   12.34
  -6  -4  12  106.70   13.20
  -6   4  13   37.50    6.19
  -6   4  13   36.99    5.80
   6  -4 -13   28.45    5.49
   6   4 -13   33.03    6.18
  -6  -4  13   37.80    6.43
  -6  -4  13   32.74    6.58
  -6   4  14    0.34    1.48
  -6   4  14    0.00    1.17
   6  -4 -14    1.17    1.41
   6   4 -14    2.27    1.79
  -6  -4  14    0.66    1.66
  -6   4  15  104.17   12.80
  -6   4  15   91.44   12.13
   6  -4 -15  109.16   12.61
   6   4 -15  115.09   13.53
  -6  -4  15  132.47   13.96
  -6   4  16  146.65   15.99
  -6   4  16  144.64   15.47
   6  -4 -16  126.36   15.07
   6   4 -16  143.75   16.40
  -6  -4  16  147.38   16.50
  -6   4  17   16.09    3.67
  -6   4  17   14.26    3.25
  -6   4  17   10.55    3.76
   6   4 -17   17.00    4.14
  -6  -4  17   16.84    4.11
  -6  -4  17    6.07    3.20
  -6   4  18   74.04    8.28
  -6   4  18   50.70    6.96
  -6   4  18   42.61    7.42
   6   4 -18   53.54    7.90
  -6  -4  18   62.14    8.35
  -6  -4  18   24.86    6.51
  -6   4  19   85.74   10.02
  -6   4  19   99.39    9.84
  -6   4  19   64.87    9.86
   6   4 -19   57.32    9.42
  -6  -4  19   89.44   10.74
  -6  -4  19   50.29    9.57
  -6   4  20  109.43   12.77
  -6   4  20  116.59   13.59
   6   4 -20  117.67   13.57
  -6  -4  20   90.33   12.80
  -6  -4  20  106.48   13.75
  -6   4  21    7.67    2.65
  -6   4  21    7.82    2.97
   6   4 -21    6.10    2.75
  -6  -4  21    4.16    2.33
  -6  -4  21    0.00    1.80
  -6   4  22   11.49    3.29
   6   4 -22    7.48    2.89
  -6  -4  22    4.13    2.59
  -6   4  23    0.58    1.59
   6   4 -23    1.52    1.74
  -6  -4  23    0.63    1.99
  -6   4  24    0.53    1.38
  -6  -4  24   -0.00    1.76
  -6   4  25    7.46    2.79
  -6  -4  25    3.31    2.28
  -6   4  26   20.36    4.32
  -6  -4  26   10.50    3.67
  -6   4  27    5.35    2.41
  -6  -4  27   10.12    3.41
  -6   4  28    7.23    2.80
  -6  -4  28    8.91    3.13
  -6   4  29    0.79    1.46
  -6  -4  29   -0.00    1.56
  -6   4  30    4.11    2.37
  -6  -4  30    9.56    3.42
  -6   4  31    0.00    1.26
  -6  -4  31    0.34    1.47
  -6   4  32    7.26    2.59
  -6  -4  32   13.21    3.97
  -6   4  33    1.71    1.62
  -6  -4  33    1.26    1.91
  -6   4  34    0.72    1.29
  -6  -4  34    1.41    1.59
  -6  -4  35    3.64    2.29
  -6  -4  36    2.44    2.22
  -6  -4  37    0.79    1.89
  -6  -4  38    0.00    1.30
  -6  -4  39    0.76    1.80
  -6   5   1   14.82    4.34
  -6   5   1   17.83    5.34
   6  -5  -1   16.95    4.62
   6  -5  -1   12.96    4.18
   6   5  -1   19.05    4.52
   6   5  -1   18.22    4.57
  -6  -5   1   17.91    4.85
  -6   5   2   89.93   12.12
  -6   5   2   97.87   13.83
   6  -5  -2   93.58   12.49
   6  -5  -2   84.94   12.19
   6   5  -2   85.46   11.83
   6   5  -2   98.82   12.44
  -6  -5   2   96.58   12.90
  -6   5   3  116.83   14.34
  -6   5   3   89.51   14.54
   6  -5  -3   99.25   13.99
   6   5  -3  134.44   14.82
   6   5  -3  138.48   15.00
  -6  -5   3  113.62   14.87
  -6   5   4   80.89   11.72
  -6   5   4  105.49   14.00
   6  -5  -4   98.35   12.61
   6   5  -4   99.52   12.48
   6   5  -4   83.54   11.88
  -6  -5   4   96.99   13.04
  -6   5   5    2.15    2.26
  -6   5   5    2.78    1.87
  -6   5   5    5.26    3.43
   6  -5  -5    3.31    2.27
   6   5  -5    2.82    2.25
   6   5  -5    4.28    2.64
  -6  -5   5    0.51    1.80
  -6   5   6    1.62    1.69
  -6   5   6    2.65    2.14
  -6   5   6    1.02    1.71
   6  -5  -6    0.74    1.29
   6   5  -6    1.13    1.46
  -6  -5   6    0.00    2.14
  -6   5   7   43.61    7.50
  -6   5   7   47.88    7.50
  -6   5   7   45.50    8.67
   6  -5  -7   67.75    8.90
   6   5  -7   41.38    7.45
  -6  -5   7   49.93    8.38
  -6   5   8   35.68    6.91
  -6   5   8   46.35    7.36
  -6   5   8   42.74    8.33
   6  -5  -8   61.51    8.57
   6   5  -8   51.47    8.03
  -6  -5   8   55.96    8.80
  -6   5   9   69.80    9.98
  -6   5   9   78.43    9.96
  -6   5   9   67.17   10.69
   6  -5  -9   82.10   10.62
   6   5  -9   84.11   10.78
  -6  -5   9   56.05    9.97
  -6   5  10   32.57    6.23
  -6   5  10   45.01    6.76
  -6   5  10   32.53    6.83
   6   5 -10   39.38    7.00
  -6  -5  10   40.04    7.49
  -6   5  11    5.81    2.42
  -6   5  11    4.35    2.12
   6   5 -11    1.83    1.77
  -6  -5  11    1.03    1.61
  -6   5  12    4.23    2.21
  -6   5  12   10.06    3.05
   6  -5 -12    5.63    2.47
   6   5 -12    9.13    3.33
  -6   5  13  223.66   23.20
  -6   5  13  202.76   22.38
   6  -5 -13  212.09   22.82
   6   5 -13  229.72   23.72
  -6   5  14  239.40   24.96
  -6   5  14  231.48   24.35
   6  -5 -14  231.77   24.56
   6   5 -14  249.74   25.59
  -6   5  15    3.13    2.13
  -6   5  15    0.06    1.43
  -6   5  15    0.06    1.62
   6   5 -15    0.00    1.49
  -6  -5  15   -0.00    1.22
  -6   5  16    7.79    2.94
  -6   5  16    9.72    2.91
  -6   5  16    5.32    2.85
   6   5 -16   13.53    3.80
  -6  -5  16    9.52    3.67
  -6   5  17    0.00    1.57
  -6   5  17   -0.00    1.15
  -6   5  17    1.26    1.83
   6   5 -17    1.56    2.14
  -6  -5  17    0.11    1.50
  -6   5  18  115.74   12.95
  -6   5  18  103.41   12.01
  -6   5  18  113.89   13.64
   6   5 -18   82.96   12.40
  -6  -5  18   90.46   13.13
  -6   5  19   24.29    4.84
  -6   5  19   13.46    4.34
   6   5 -19   25.57    5.20
  -6  -5  19   21.62    5.19
  -6   5  20    8.98    3.11
  -6   5  20   10.66    3.49
   6   5 -20    7.63    3.06
  -6  -5  20   11.22    4.00
  -6   5  21    1.51    1.72
   6   5 -21    0.00    1.60
  -6  -5  21    0.36    1.73
  -6   5  22   -0.00    1.84
   6   5 -22   -0.00    1.72
  -6  -5  22    0.69    1.95
  -6   5  23   34.25    6.53
   6   5 -23   41.58    6.95
  -6  -5  23   30.57    6.48
  -6   5  24   18.71    4.41
  -6  -5  24    9.29    3.92
  -6   5  25    5.30    2.48
  -6  -5  25    3.93    2.97
  -6   5  26    0.93    1.36
  -6  -5  26    0.08    1.78
  -6   5  27    1.80    1.65
  -6  -5  27    1.96    2.55
  -6   5  28    6.32    2.73
  -6  -5  28    3.85    2.80
  -6  -5  29    5.80    2.90
  -6  -5  30    4.67    2.69
  -6  -5  31    0.25    1.70
  -6  -5  32    0.71    2.22
  -6  -5  33    6.32    2.83
  -6  -5  34    3.87    2.43
  -6  -5  35    2.21    1.97
  -6  -5  36    1.48    1.88
  -6  -5  37    1.53    1.90
  -6   6   1  143.75   17.06
   6  -6  -1  123.46   16.76
   6   6  -1  141.12   16.83
   6   6  -1  152.93   17.19
  -6  -6   1  131.83   17.22
  -6   6   2   22.83    5.48
   6  -6  -2   21.39    5.44
   6   6  -2   29.38    6.02
   6   6  -2   32.86    6.26
  -6  -6   2   29.59    6.42
  -6   6   3    9.83    3.55
   6  -6  -3    0.73    1.87
   6   6  -3    2.79    2.41
   6   6  -3    4.29    2.39
  -6  -6   3    9.06    3.52
  -6   6   4   17.87    4.64
   6  -6  -4   24.94    5.62
   6   6  -4   10.52    3.80
  -6  -6   4   22.98    5.53
  -6   6   5  113.65   14.10
   6  -6  -5  104.13   13.99
   6   6  -5   93.25   13.49
  -6  -6   5  128.11   15.34
  -6   6   6   71.30   10.40
   6  -6  -6   84.90   11.26
   6   6  -6   57.35    9.76
  -6  -6   6   79.77   11.45
  -6   6   7   50.82    8.24
   6  -6  -7   33.75    7.32
   6   6  -7   62.65    8.98
  -6  -6   7   58.63    9.30
  -6   6   8   15.87    4.27
   6  -6  -8    8.07    3.41
   6   6  -8   10.20    3.72
  -6  -6   8    6.28    3.19
  -6   6   9  105.45   13.06
   6  -6  -9  106.05   13.19
   6   6  -9   84.48   12.36
  -6  -6   9   92.41   13.22
  -6   6  10   70.36   10.49
   6  -6 -10   78.51   10.91
   6   6 -10   72.26   10.72
  -6  -6  10   80.36   11.63
  -6   6  11   43.95    7.72
   6   6 -11   54.53    8.47
  -6   6  12   58.55    8.99
  -6   6  12   65.52    8.97
   6   6 -12   55.81    9.10
  -6   6  13    3.51    2.44
  -6   6  13    2.56    1.85
   6   6 -13    0.99    1.45
  -6   6  14    0.91    1.56
  -6   6  14    1.06    1.41
   6   6 -14    0.57    1.38
  -6  -6  14    0.00    1.50
  -6   6  15   53.09    8.35
  -6   6  15   62.80    8.31
   6   6 -15   57.76    8.94
  -6  -6  15   37.34    8.09
  -6   6  16    5.37    2.69
  -6   6  16    7.00    2.62
   6   6 -16    7.15    3.03
  -6  -6  16    5.01    2.95
  -6   6  17   16.14    4.19
  -6   6  17   16.66    3.87
   6   6 -17   12.02    3.87
  -6  -6  17   17.16    4.74
  -6   6  18   37.15    6.65
   6   6 -18   42.47    7.22
  -6  -6  18   26.97    6.52
  -6   6  19   13.53    3.78
   6   6 -19   20.68    4.90
  -6  -6  19    8.68    3.61
  -6   6  20    0.01    1.68
   6   6 -20    0.79    1.67
  -6  -6  20    1.27    1.96
   6   6 -21   19.73    4.79
  -6  -6  21   12.14    4.30
   6   6 -22    8.39    3.28
  -6  -6  22    7.39    3.54
   6   6 -23   12.05    3.91
  -6  -6  23    7.38    3.66
  -6  -6  24    0.83    2.34
  -6  -6  25   12.29    4.30
  -6  -6  26    8.74    3.76
  -6  -6  27    2.44    2.85
  -6  -6  28    0.00    2.05
  -6  -6  29   -0.00    1.93
  -6  -6  30    4.06    2.79
  -6  -6  31   10.98    3.88
  -6  -6  32    8.17    3.45
  -6  -6  33    5.86    2.97
  -6  -6  34    0.47    1.74
  -6  -6  35    0.74    1.93
  -6  -6  36    0.49    1.93
  -6   7   1    9.46    3.93
   6  -7  -1   17.89    4.97
   6   7  -1   11.80    4.16
  -6  -7   1   21.30    5.54
  -6   7   2    8.45    3.90
   6  -7  -2   13.66    4.41
   6   7  -2   19.27    4.73
  -6  -7   2   18.94    5.39
  -6   7   3  257.27   26.59
   6  -7  -3  225.88   26.26
  -6  -7   3  225.48   26.49
  -6   7   4   50.52    8.76
   6  -7  -4   46.21    8.70
  -6  -7   4   61.05    9.91
  -6   7   5   19.66    5.33
   6  -7  -5   22.55    5.57
  -6  -7   5   16.15    5.13
  -6   7   6   19.25    5.07
   6  -7  -6   16.34    4.90
  -6  -7   6   16.05    5.09
  -6   7   7   19.21    5.12
   6  -7  -7   20.95    5.36
  -6  -7   7   21.70    5.65
  -6   7   8   34.50    6.72
   6  -7  -8   21.93    5.86
  -6  -7   8   40.41    7.65
  -6   7   9  109.63   15.16
   6  -7  -9  133.35   16.06
  -6  -7   9  127.74   16.45
  -6   7  10    0.93    2.09
  -6   7  11    0.18    1.46
  -6   7  12    9.44    3.46
  -6   7  13  125.73   15.60
  -6  -7  13  120.91   16.22
  -6   7  14    1.54    2.18
  -6  -7  14    0.68    1.97
  -6   7  15    4.74    2.85
  -6  -7  15    0.00    2.19
  -6   7  16   12.22    3.75
  -6  -7  16    2.96    2.79
  -6   7  17    2.45    2.18
  -6  -7  17    0.80    2.24
  -6   7  18    7.05    3.01
  -6  -7  18    1.70    2.52
  -6   7  19   55.31    8.76
  -6  -7  19   54.31    9.54
  -6   7  20   10.05    3.49
  -6  -7  20   10.70    4.04
  -6  -7  21    1.80    2.48
  -6  -7  22    0.52    2.01
  -6  -7  23   20.84    5.45
  -6  -7  24    3.86    2.91
  -6  -7  25    6.35    3.38
  -6  -7  26    0.67    2.45
  -6  -7  27    2.12    2.64
  -6  -7  28    4.99    3.33
  -6  -7  29   23.28    6.04
  -6  -7  30    0.00    2.40
  -6  -7  31   -0.00    2.27
  -6  -7  32    1.21    2.12
  -6  -7  33    1.28    2.65
  -6  -7  34    1.81    2.54
  -6  -7  35    5.92    3.23
   6  -8  -1  132.28   15.44
   6   8  -1   73.80   12.29
  -6  -8   1   86.48   13.39
   6  -8  -2    8.27    3.88
   6   8  -2    5.08    3.18
  -6  -8   2    1.54    2.82
  -6   8   3   -0.00    1.95
   6  -8  -3    0.00    1.76
   6   8  -3    2.28    2.04
  -6  -8   3    0.10    2.00
  -6   8   4    0.55    2.26
   6  -8  -4   -0.00    2.59
   6   8  -4    0.21    1.90
  -6  -8   4   -0.00    1.82
  -6   8   5  205.84   22.59
   6  -8  -5  163.42   21.67
   6   8  -5  204.13   22.30
  -6  -8   5  177.30   22.46
  -6   8   6    6.10    3.51
   6  -8  -6    6.20    3.01
   6   8  -6    4.92    2.98
  -6  -8   6    2.22    2.59
  -6   8   7   79.31   11.45
   6  -8  -7   58.93   10.54
   6   8  -7   64.61   10.63
  -6  -8   7   74.09   11.66
   6   8  -8    6.48    3.17
   6   8  -9  106.47   14.62
  -6   8  10   37.80    7.49
   6   8 -10   41.31    7.93
  -6   8  11   88.10   12.14
   6   8 -11   92.65   12.56
  -6  -8  11   63.69   11.56
  -6   8  12   20.60    5.15
   6   8 -12   10.81    4.21
  -6  -8  12    4.76    3.09
  -6   8  13    1.75    1.99
   6   8 -13    2.97    2.76
  -6  -8  13    0.35    2.25
  -6   8  14    3.65    2.81
   6   8 -14    3.36    2.81
  -6  -8  14    0.00    2.41
  -6   8  15   87.47   12.16
   6   8 -15   80.68   12.15
  -6  -8  15   77.94   12.39
  -6   8  16   -0.00    1.94
   6   8 -16    2.26    2.88
  -6  -8  16   -0.00    2.22
  -6   8  17   24.13    5.93
   6   8 -17   46.11    7.90
  -6  -8  17   21.83    6.25
  -6   8  18    0.75    2.19
   6   8 -18   -0.00    2.29
  -6  -8  18    0.00    2.42
  -6   8  19   14.91    4.40
   6   8 -19   18.51    5.14
  -6  -8  19   12.26    4.45
   6   8 -20   -0.00    1.91
  -6  -8  20    1.77    3.07
   6   8 -21   12.89    4.29
  -6  -8  21    3.93    2.88
   6   8 -22    1.97    2.58
  -6  -8  22    4.75    2.91
   6   8 -23   10.05    3.98
  -6  -8  23    8.06    3.85
   6   8 -24    1.80    2.60
  -6  -8  24    4.60    3.13
  -6  -8  25   11.14    4.31
  -6  -8  26    1.60    2.48
  -6  -8  27   16.49    5.27
  -6  -8  28    5.19    2.91
  -6  -8  29   -0.00    2.22
  -6  -8  30    2.24    2.23
  -6  -8  31    4.07    2.90
  -6  -8  32    2.88    2.92
  -6  -8  33    4.56    3.04
  -6   9   1    5.50    3.10
  -6   9   1    5.76    3.34
   6  -9  -1   13.54    4.65
   6   9  -1    6.28    3.39
  -6  -9   1    8.60    4.10
  -6   9   2    9.41    4.06
  -6   9   2   12.47    4.45
   6  -9  -2    6.58    3.95
   6   9  -2   16.49    4.78
  -6  -9   2   13.46    4.85
  -6   9   3  147.51   17.18
  -6   9   3  102.69   15.45
   6  -9  -3   93.30   15.63
   6   9  -3  136.98   16.66
  -6  -9   3  132.54   17.33
  -6   9   4    5.33    3.31
   6  -9  -4   13.32    4.75
   6   9  -4    7.60    3.88
  -6  -9   4   15.21    4.95
  -6   9   5    0.06    1.81
   6   9  -5    1.58    2.53
  -6  -9   5    8.99    4.36
  -6   9   6    8.81    3.95
   6   9  -6   22.60    5.60
  -6  -9   6   10.97    4.30
  -6   9   7    7.49    3.46
   6   9  -7   10.52    4.17
  -6   9   8   -0.00    1.86
   6   9  -8    0.00    1.74
   6   9  -9   61.14   10.33
   6   9 -10    5.12    3.17
  -6  -9  10    0.19    1.56
   6   9 -11   -0.00    1.49
  -6  -9  11    1.85    2.99
   6   9 -12    3.27    2.58
  -6  -9  12    0.73    2.45
   6   9 -13   65.26   10.33
  -6  -9  13   47.54    9.70
   6   9 -14    2.78    2.70
  -6  -9  14    1.64    2.95
   6   9 -15   16.34    5.01
  -6  -9  15   11.23    4.66
   6   9 -16   18.92    5.16
  -6  -9  16    4.43    3.29
   6   9 -17   12.03    4.41
  -6  -9  17    5.84    3.37
   6   9 -18    0.00    1.87
  -6  -9  18    1.05    2.94
  -6   9  19   24.83    6.13
   6   9 -19   25.92    6.32
  -6  -9  19   24.29    6.85
   6   9 -20    2.64    2.26
  -6  -9  20    0.45    2.16
   6   9 -21    0.93    2.38
  -6  -9  21   -0.00    1.84
   6   9 -22   -0.00    1.65
  -6  -9  22    0.00    2.05
   6   9 -23   25.91    6.34
  -6  -9  23   25.40    6.70
   6   9 -24    0.27    1.58
  -6  -9  24   -0.00    2.01
  -6  -9  25    5.10    3.44
  -6  -9  26    0.00    2.33
  -6  -9  27    5.54    3.77
  -6  -9  28    0.48    2.51
  -6  -9  29    5.43    3.30
  -6  -9  30    1.64    2.38
  -6  -9  31    1.69    2.32
  -6  -9  32    4.14    2.79
  -6  10   1   29.45    7.24
   6 -10  -1   24.82    7.04
   6  10  -1   30.52    6.82
  -6 -10   1   26.35    7.15
  -6  10   2    9.05    4.41
   6  10  -2   11.32    4.27
  -6 -10   2   17.82    5.65
  -6  10   3    0.21    2.21
   6  10  -3    0.00    1.88
  -6 -10   3   -0.00    2.42
  -6  10   4    8.03    3.84
   6  10  -4    7.03    3.35
  -6 -10   4    5.47    3.79
  -6  10   5   35.34    7.97
   6  10  -5   34.88    7.64
  -6  10   6    1.14    2.53
   6  10  -6    2.32    3.21
  -6  10   7   17.14    5.53
   6  10  -7   26.75    6.37
  -6  10   8   -0.00    2.05
   6  10  -8    1.92    2.61
  -6 -10   8    0.23    2.15
  -6  10   9    4.07    3.12
   6  10  -9    1.77    2.42
  -6 -10   9    1.98    2.28
  -6  10  10    0.37    2.31
   6  10 -10    1.59    2.39
  -6 -10  10   -0.00    1.95
  -6  10  11   85.66   12.34
   6  10 -11   71.98   11.75
  -6 -10  11   56.97   11.18
  -6  10  12    0.00    2.17
   6  10 -12   -0.00    2.51
  -6 -10  12   -0.00    1.93
  -6  10  13   10.76    4.12
   6  10 -13   13.41    4.81
  -6 -10  13    3.36    3.10
  -6  10  14    3.94    3.11
   6  10 -14    5.26    3.48
  -6 -10  14    6.87    3.62
  -6  10  15   60.35   10.10
   6  10 -15   58.36   10.07
  -6 -10  15   41.19    9.34
  -6  10  16    0.37    2.25
   6  10 -16    0.00    2.22
  -6 -10  16    1.98    2.27
  -6  10  17   30.86    6.78
   6  10 -17   18.32    5.79
  -6 -10  17   21.02    6.35
   6  10 -18    1.56    2.84
  -6 -10  18    1.22    2.64
   6  10 -19    8.34    3.94
  -6 -10  19    5.94    3.89
   6  10 -20    2.06    2.60
  -6 -10  20    0.00    2.50
   6  10 -21   37.68    7.64
  -6 -10  21   17.42    5.98
   6  10 -22    2.88    2.57
  -6 -10  22    1.28    2.42
   6  10 -23   -0.00    2.62
  -6 -10  23    0.00    3.16
   6  10 -24    1.82    2.55
  -6 -10  24   -0.00    2.68
  -6 -10  25    3.38    2.97
  -6 -10  26    6.29    3.66
  -6 -10  27    1.27    2.90
  -6 -10  28    0.84    2.25
  -6 -10  29    3.81    3.40
  -6 -10  30   -0.00    2.56
  -6  11   1    4.52    3.68
   6  11  -1   15.03    4.87
  -6 -11   1    5.71    3.99
  -6  11   2    0.00    2.67
   6  11  -2    0.99    1.74
  -6 -11   2    0.00    1.66
  -6  11   3   34.07    7.67
   6  11  -3   40.50    8.19
  -6 -11   3   16.81    6.46
  -6  11   4   -0.00    2.02
   6  11  -4   -0.00    2.48
  -6  11   5   -0.00    2.66
   6  11  -5    4.92    3.05
  -6  11   6    0.13    2.47
   6  11  -6    5.50    3.20
  -6  11   7    4.72    3.37
   6  11  -7    5.15    3.50
  -6 -11   7    1.69    3.28
  -6  11   8   10.99    4.65
   6  11  -8   17.07    5.31
  -6 -11   8    1.46    3.10
  -6  11   9   36.16    7.87
   6  11  -9   23.46    6.44
  -6 -11   9   19.25    6.32
  -6  11  10    0.47    2.86
   6  11 -10    4.29    3.15
  -6 -11  10   -0.00    2.58
  -6  11  11   -0.00    2.02
   6  11 -11    0.00    2.46
  -6 -11  11    0.37    2.20
  -6  11  12    8.64    4.03
   6  11 -12   10.60    4.39
  -6 -11  12    0.14    2.58
  -6  11  13   26.58    6.76
   6  11 -13   24.03    6.63
  -6 -11  13   21.78    6.54
  -6  11  14   -0.00    2.30
   6  11 -14    0.00    2.21
  -6 -11  14    0.49    2.47
  -6  11  15   23.95    6.16
   6  11 -15    9.40    4.28
  -6 -11  15    3.48    3.07
  -6  11  16   -0.00    2.20
   6  11 -16    1.63    2.59
  -6 -11  16    0.00    2.54
  -6  11  17   18.64    5.55
   6  11 -17    9.66    4.45
  -6 -11  17   12.19    4.87
  -6  11  18   -0.00    2.14
   6  11 -18   -0.00    1.70
  -6 -11  18    1.45    3.03
   6  11 -19   23.15    6.19
  -6 -11  19    6.34    4.19
   6  11 -20    5.19    3.16
  -6 -11  20    0.65    2.28
   6  11 -21    0.57    2.35
  -6 -11  21    0.95    2.92
   6  11 -22    1.92    2.86
  -6 -11  22    4.92    3.75
   6  11 -23    6.66    3.53
  -6 -11  23    7.90    5.04
   6  11 -24    0.75    2.40
  -6 -11  24   -0.00    2.65
  -6 -11  25    2.63    2.92
  -6 -11  26    0.67    2.87
  -6 -11  27    0.14    2.43
  -6 -11  28    1.30    2.63
  -6 -11  29    3.68    3.31
  -6  12   1   45.98    9.23
   6  12  -1   38.76    8.63
  -6 -12   1   34.90    8.97
  -6  12   2   -0.00    2.27
   6  12  -2    4.27    2.87
  -6  12   3    2.29    3.26
   6  12  -3   -0.00    2.80
  -6  12   4    0.00    2.52
   6  12  -4    4.69    3.36
  -6  12   5   32.10    7.81
   6  12  -5   55.89    9.54
  -6 -12   5   15.00    6.20
  -6  12   6    1.87    2.80
   6  12  -6    0.44    2.28
  -6 -12   6   -0.00    2.23
  -6  12   7    0.00    2.82
   6  12  -7    4.88    3.63
  -6 -12   7    0.09    2.02
  -6  12   8   -0.00    2.43
   6  12  -8    1.56    2.51
  -6 -12   8   -0.00    2.37
  -6  12   9   10.55    4.49
   6  12  -9    6.15    3.61
  -6 -12   9   10.48    4.83
  -6  12  10    2.20    2.82
   6  12 -10    0.53    2.40
  -6 -12  10   -0.00    2.73
  -6  12  11   17.42    5.93
   6  12 -11   25.76    6.75
  -6 -12  11   20.27    6.46
  -6  12  12   -0.00    2.05
   6  12 -12    0.00    1.96
  -6 -12  12    0.68    2.46
  -6  12  13    0.14    1.79
   6  12 -13   -0.00    2.26
  -6 -12  13    4.90    3.55
  -6  12  14    0.00    2.25
   6  12 -14    0.00    2.06
  -6 -12  14   -0.00    2.27
  -6  12  15   28.54    6.97
   6  12 -15   17.83    5.75
  -6 -12  15    6.15    4.06
  -6  12  16    0.33    2.09
   6  12 -16   -0.00    2.60
  -6 -12  16    6.60    3.85
  -6  12  17    6.25    3.73
   6  12 -17    6.55    3.52
  -6 -12  17   -0.00    2.39
   6  12 -18    2.76    2.75
  -6 -12  18    1.91    3.21
   6  12 -19    1.36    2.63
  -6 -12  19   -0.00    2.80
   6  12 -20    0.86    2.28
  -6 -12  20   -0.00    2.85
   6  12 -21   10.67    4.81
  -6 -12  21   11.10    5.19
  -6 -12  22    0.00    2.78
   6  12 -23    0.69    2.18
  -6 -12  23    0.82    2.36
   6  12 -24   -0.00    2.69
  -6 -12  24   -0.00    2.90
  -6 -12  25    4.77    3.77
  -6 -12  26   -0.00    2.32
  -6 -12  27    4.25    3.54
  -6  13   1    1.33    3.11
   6  13  -1   11.99    4.66
  -6  13   2    4.98    3.68
   6  13  -2    3.68    2.78
  -6  13   3   43.29    9.29
   6  13  -3   34.87    8.34
  -6  13   4   11.55    5.28
   6  13  -4   11.76    4.98
  -6 -13   4    7.37    4.45
  -6  13   5    8.98    4.30
   6  13  -5    8.46    4.00
  -6 -13   5    5.45    4.17
  -6  13   6    6.04    3.86
   6  13  -6    5.13    3.87
  -6 -13   6    3.81    3.34
  -6  13   7   22.13    6.45
   6  13  -7   13.66    5.27
  -6 -13   7    5.42    4.15
  -6  13   8   12.92    4.99
   6  13  -8    7.54    4.29
  -6 -13   8    2.38    3.73
  -6  13   9   30.37    7.89
   6  13  -9   25.71    7.28
  -6 -13   9   28.27    8.07
  -6  13  10    1.11    2.74
   6  13 -10    4.10    3.65
  -6 -13  10    1.59    3.05
  -6  13  11   -0.00    2.51
   6  13 -11   -0.00    2.65
  -6 -13  11    1.69    2.80
  -6  13  12    6.08    3.54
   6  13 -12    5.69    3.83
  -6 -13  12    4.27    3.24
  -6  13  13   12.81    5.01
   6  13 -13    7.96    4.30
  -6 -13  13    4.81    4.45
  -6  13  14    0.81    2.52
   6  13 -14    4.52    3.40
  -6 -13  14    1.85    3.42
  -6  13  15    8.03    4.17
   6  13 -15    4.91    4.09
  -6 -13  15    2.26    3.27
  -6  13  16    1.16    2.42
   6  13 -16   -0.00    2.20
  -6 -13  16    0.00    2.56
  -6  13  17    4.02    3.25
   6  13 -17    3.42    3.41
  -6 -13  17    2.90    2.88
   6  13 -18    0.00    1.88
  -6 -13  18   -0.00    2.29
   6  13 -19   10.86    4.73
  -6 -13  19    5.74    4.30
   6  13 -20    0.00    2.19
  -6 -13  20    0.61    2.59
   6  13 -21   -0.00    2.27
  -6 -13  21   -3.26    3.50
   6  13 -22   -0.00    2.10
  -6 -13  22    2.29    3.12
   6  13 -23    2.76    2.47
  -6 -13  23   -0.00    1.86
   6  13 -24    1.74    2.74
  -6 -13  24   -0.00    2.63
  -6 -13  25    1.36    3.19
  -6  14   1   10.83    4.96
   6  14  -1   10.97    4.92
  -6  14   2   10.10    5.09
   6  14  -2    6.79    3.65
  -6  14   3    0.84    2.64
   6  14  -3    2.69    2.84
  -6  14   4    6.20    4.65
   6  14  -4    6.70    3.83
  -6  14   5   35.89    8.86
   6  14  -5   35.38    8.41
  -6  14   6    9.03    5.18
   6  14  -6   14.89    5.47
  -6  14   7   12.49    5.25
   6  14  -7    7.16    4.23
  -6 -14   7    3.80    3.53
  -6  14   8   -0.00    2.18
   6  14  -8    1.77    2.81
  -6 -14   8   -0.00    2.83
  -6  14   9    8.64    4.58
   6  14  -9    4.98    3.61
  -6 -14   9    0.98    3.26
  -6  14  10    8.64    4.36
   6  14 -10    6.23    4.55
  -6 -14  10   -0.00    3.40
  -6  14  11    7.74    4.35
   6  14 -11    9.17    4.34
  -6 -14  11    6.61    4.48
  -6  14  12    3.03    3.53
   6  14 -12    0.41    2.42
  -6 -14  12   -0.00    2.16
  -6  14  13    0.43    1.69
   6  14 -13   -0.00    2.97
  -6 -14  13    0.72    2.45
  -6  14  14    2.51    2.59
   6  14 -14   -0.00    2.48
  -6 -14  14    0.59    2.77
  -6  14  15    2.16    3.14
   6  14 -15    0.57    3.23
  -6 -14  15    4.97    4.16
  -6  14  16    2.40    3.04
   6  14 -16    6.94    3.56
  -6 -14  16    1.37    3.37
   6  14 -17    1.46    2.41
  -6 -14  17    2.16    2.80
   6  14 -18   -0.00    2.80
  -6 -14  18    0.95    3.12
   6  14 -19    1.39    3.12
  -6 -14  19   -0.00    3.56
   6  14 -20    0.00    2.56
  -6 -14  20   -0.00    3.11
   6  14 -21    1.59    2.81
  -6 -14  21    3.19    3.59
   6  14 -22    1.31    3.13
  -6 -14  22    2.14    3.00
   6  14 -23   -0.00    2.18
  -6 -14  23   -0.00    3.48
   6  14 -24    1.59    3.05
  -6  15   1   -0.00    3.31
   6  15  -1   -0.00    3.51
  -6  15   2   10.60    4.89
   6  15  -2    4.11    3.57
  -6  15   3   -0.00    2.71
   6  15  -3    4.74    3.88
  -6  15   4    6.30    3.73
   6  15  -4   -0.00    1.80
  -6  15   5    0.00    2.68
   6  15  -5   -0.00    2.54
  -6  15   6   -0.00    2.75
   6  15  -6    0.09    1.97
  -6  15   7    2.04    2.97
   6  15  -7    3.76    3.24
  -6  15   8    1.51    2.37
   6  15  -8    0.95    3.17
  -6  15   9    3.63    3.69
   6  15  -9    5.53    3.80
  -6  15  10    0.02    2.00
   6  15 -10    0.00    2.24
  -6  15  11   -0.00    2.39
   6  15 -11   -0.00    2.45
  -6 -15  11    1.54    2.97
  -6  15  12    3.16    3.15
   6  15 -12    4.32    3.76
  -6 -15  12    1.38    2.35
  -6  15  13    3.84    3.27
   6  15 -13    5.14    3.58
  -6 -15  13    4.58    3.30
  -6  15  14    1.41    2.87
   6  15 -14    2.97    3.33
  -6 -15  14    2.37    3.42
  -6  15  15    1.12    2.29
   6  15 -15    2.95    2.68
  -6 -15  15    3.08    4.23
   6  15 -16   -0.00    3.14
  -6 -15  16    1.18    2.33
   6  15 -17    1.16    2.41
  -6 -15  17    0.32    3.16
   6  15 -18    4.88    3.96
  -6 -15  18    1.70    3.78
   6  15 -19    0.00    2.71
  -6 -15  19    0.00    3.06
   6  15 -20   -0.00    3.01
  -6 -15  20   -0.00    2.89
   6  15 -21    1.92    3.11
  -6 -15  21    0.64    3.52
   6  15 -22    4.72    3.47
  -6 -15  22    3.30    4.05
   6  15 -23    4.37    3.84
   6  15 -24    2.35    2.89
  -6  16   1    4.69    4.05
   6  16  -1    2.46    3.19
  -6  16   2    3.11    2.97
   6  16  -2    1.89    3.27
  -6  16   3   -3.81    3.71
   6  16  -3   -0.00    2.94
  -6  16   4   -0.00    2.91
   6  16  -4   -0.00    2.63
  -6  16   5    3.90    3.65
   6  16  -5   -0.00    2.44
  -6  16   6   -0.00    2.61
   6  16  -6    1.77    3.06
  -6  16   7    3.37    3.44
   6  16  -7    1.72    2.76
  -6  16   8    1.00    2.84
   6  16  -8   -0.00    2.10
  -6  16   9   -0.00    2.88
   6  16  -9    1.35    3.00
  -6  16  10    0.00    2.74
   6  16 -10   -0.00    3.03
  -6  16  11    0.00    2.14
   6  16 -11    0.00    2.89
  -6  16  12    1.14    3.09
   6  16 -12    0.86    2.26
  -6  16  13   -0.00    3.08
   6  16 -13    1.66    2.19
  -6  16  14    0.59    2.00
   6  16 -14    0.11    1.98
  -6 -16  14   -0.00    3.60
  -6  16  15    1.03    2.81
   6  16 -15    0.55    2.29
  -6 -16  15    1.45    3.18
   6  16 -16    0.99    2.79
  -6 -16  16    1.13    2.65
  -6 -16  17    1.52    3.62
  -6 -16  18    1.39    3.66
  -6 -16  19    1.21    3.56
  -6 -16  20    0.25    3.40
  -6  17   1    4.51    4.18
  -6  17   2    4.04    3.46
  -6  17   3   11.13    5.64
  -6  17   4    1.51    3.05
  -6  17   5   -0.00    2.74
  -6  17   6    2.60    3.26
  -6  17   7    6.99    4.57
  -6  17   8    1.29    3.14
  -6  17   9    0.99    3.22
  -6  17  10   -0.00    2.74
  -6  17  11    3.24    3.48
  -6  17  12    2.90    3.33
  -6  17  13    3.21    2.87
  -6  17  14    3.11    4.08
  -5   0   1    3.05    1.70
  -5   0   1    1.42    2.30
   5   0  -1    5.04    2.06
   5   0  -1    1.34    1.97
  -5   0   2   -0.00    1.20
  -5   0   2    0.33    1.37
   5   0  -2   -0.00    1.30
   5   0  -2    0.15    1.21
  -5   0   3   90.19    9.74
  -5   0   3   85.80   10.60
   5   0  -3   65.18    9.29
   5   0  -3   78.40    9.85
  -5   0   4   -0.00    1.16
  -5   0   4   -0.00    1.59
   5   0  -4   -0.00    1.63
   5   0  -4   -0.00    1.52
  -5   0   5 1703.48  171.99
  -5   0   5 2062.86  173.77
   5   0  -5 1891.52  172.66
   5   0  -5 2222.17  173.36
  -5   0   6   -0.00    1.29
  -5   0   6   -0.00    1.80
   5   0  -6   -0.00    1.60
   5   0  -6    1.70    1.66
  -5   0   7   71.74    8.25
  -5   0   7   50.45    8.16
   5   0  -7   80.09    8.72
   5   0  -7   58.25    8.08
  -5   0   8   -0.00    0.94
  -5   0   8   -0.00    1.78
   5   0  -8    0.47    1.52
   5   0  -8    0.82    1.22
  -5   0   9  497.96   45.59
  -5   0   9  431.88   46.01
   5   0  -9  478.81   45.75
   5   0  -9  547.16   45.98
  -5   0  10   -0.00    0.83
  -5   0  10    0.43    1.38
   5   0 -10   -0.00    1.26
   5   0 -10   -0.00    1.29
  -5   0  11   33.32    4.84
  -5   0  11   24.73    4.95
   5   0 -11   21.59    4.33
   5   0 -11   44.05    5.36
  -5   0  12    0.84    1.15
  -5   0  12    0.25    1.49
   5   0 -12   -0.00    1.00
   5   0 -12    0.00    1.12
  -5   0  13    7.97    2.27
  -5   0  13    4.26    1.84
   5   0 -13    6.61    2.28
   5   0 -13    3.17    1.65
  -5   0  14    0.05    0.81
  -5   0  14   -0.00    1.42
   5   0 -14    0.00    1.03
   5   0 -14   -0.00    0.89
  -5   0  15   97.74   12.02
  -5   0  15  102.66   12.62
   5   0 -15  116.58   12.52
   5   0 -15  133.61   12.13
  -5   0  16   -0.00    0.86
  -5   0  16   -0.00    1.01
   5   0 -16   -0.00    1.14
  -5   0  17   73.01    8.79
  -5   0  17   71.51    9.21
   5   0 -17   78.72    9.01
  -5   0  18    0.25    1.03
  -5   0  18   -0.00    1.40
   5   0 -18    0.00    1.15
   5   0 -18   -0.00    0.79
  -5   0  19  113.63   13.17
  -5   0  19  124.62   13.84
   5   0 -19  119.24   13.32
   5   0 -19  133.79   12.11
  -5   0  20   -0.00    0.90
   5   0 -20   -0.00    1.07
  -5   0  21  168.30   17.66
   5   0 -21  181.13   17.81
   5   0 -22   -0.00    1.22
  -5   0  23    0.44    1.15
  -5   0  24    0.00    1.22
  -5   0  25   24.42    4.31
  -5   0  26    0.33    1.06
  -5   0  27   33.09    5.11
  -5   0  28    1.09    1.34
  -5   0  29    3.46    1.73
  -5   0  30   -0.00    1.17
  -5   0  31   27.78    4.59
  -5   0  32    0.99    1.12
  -5   0  33    0.23    1.03
  -5   0  34    0.00    1.03
  -5   0  35   11.35    2.62
  -5   0  36   -0.00    0.76
  -5   0  37    7.60    2.16
  -5   0  38    0.49    1.13
  -5   0  39    0.00    0.98
  -5   1   1  439.19   40.00
  -5   1   1  408.68   41.00
   5  -1  -1  412.45   40.27
   5  -1  -1  366.85   40.13
   5   1  -1  392.46   39.91
   5   1  -1  450.04   40.68
  -5  -1   1  473.38   40.23
  -5  -1   1  436.49   41.07
  -5   1   2    3.61    1.83
  -5   1   2   -0.00    1.87
   5  -1  -2    4.94    2.43
   5  -1  -2    2.87    1.88
   5   1  -2    3.72    1.90
   5   1  -2    2.93    1.87
  -5  -1   2    4.72    1.82
  -5  -1   2    0.86    1.76
  -5   1   3  398.88   42.41
  -5   1   3  449.72   43.87
   5  -1  -3  453.58   43.21
   5  -1  -3  426.21   43.13
   5   1  -3  456.51   43.04
   5   1  -3  459.21   43.27
  -5  -1   3  488.36   43.02
  -5  -1   3  557.98   44.70
  -5   1   4    9.42    2.54
  -5   1   4    8.33    2.98
   5  -1  -4    7.82    2.75
   5  -1  -4    4.48    2.21
   5   1  -4   12.29    3.08
   5   1  -4    9.52    2.91
  -5  -1   4    6.13    2.26
  -5  -1   4    5.82    2.51
  -5   1   5  101.07   11.09
  -5   1   5   85.23   11.56
   5  -1  -5   84.73   11.09
   5  -1  -5   90.38   11.20
   5   1  -5  101.81   11.40
   5   1  -5  117.14   11.85
  -5  -1   5   92.91   10.98
  -5  -1   5  102.79   12.04
  -5   1   6  371.87   41.46
  -5   1   6  564.02   43.97
   5  -1  -6  485.76   42.67
   5  -1  -6  489.73   42.64
   5   1  -6  396.95   41.89
   5   1  -6  448.09   42.32
  -5  -1   6  518.96   42.49
  -5  -1   6  388.24   42.45
  -5   1   7  545.59   49.72
  -5   1   7  514.55   50.60
   5  -1  -7  492.28   49.87
   5  -1  -7  629.37   50.53
   5   1  -7  650.68   50.65
   5   1  -7  523.50   49.96
  -5  -1   7  435.22   49.27
  -5  -1   7  564.99   50.86
  -5   1   8   -0.00    1.41
  -5   1   8    1.35    2.15
   5  -1  -8    0.00    1.48
   5  -1  -8    1.19    1.47
   5   1  -8    0.00    1.17
   5   1  -8    1.19    1.63
  -5  -1   8    0.20    1.24
  -5  -1   8   -0.00    1.76
  -5   1   9   35.68    5.14
  -5   1   9   35.66    5.88
   5  -1  -9   30.58    5.12
   5  -1  -9   35.37    5.21
   5   1  -9   26.56    4.92
   5   1  -9   43.06    5.66
  -5  -1   9   23.21    4.58
  -5  -1   9   38.99    5.89
  -5   1  10    3.32    1.63
  -5   1  10    1.30    1.94
   5  -1 -10    1.24    1.27
   5  -1 -10    0.00    1.12
   5   1 -10    1.14    1.40
   5   1 -10    2.03    1.54
  -5  -1  10    2.14    1.66
  -5  -1  10    3.24    2.16
  -5   1  11  164.35   16.84
  -5   1  11  141.65   17.25
   5  -1 -11  134.72   16.73
   5  -1 -11  173.57   16.92
   5   1 -11  206.10   17.82
   5   1 -11  166.97   17.04
  -5  -1  11  180.29   17.34
  -5  -1  11  157.56   17.59
  -5   1  12   16.48    3.18
  -5   1  12   14.25    3.57
   5  -1 -12   16.22    3.37
   5  -1 -12   12.54    2.85
   5   1 -12   21.07    3.72
   5   1 -12   14.43    3.15
  -5  -1  12   12.22    2.91
  -5  -1  12   13.34    3.35
  -5   1  13  412.39   33.36
  -5   1  13  312.89   33.46
   5  -1 -13  365.84   33.48
   5  -1 -13  331.88   32.58
   5   1 -13  360.87   33.41
   5   1 -13  343.55   32.90
  -5  -1  13  354.49   33.31
  -5  -1  13  301.40   33.39
  -5   1  14    0.39    0.98
  -5   1  14    1.09    1.43
   5  -1 -14    0.50    0.95
   5  -1 -14    1.25    1.23
   5  -1 -14    2.90    1.42
   5   1 -14    2.61    1.64
   5   1 -14    0.98    1.28
  -5  -1  14    0.81    1.08
  -5  -1  14    0.95    1.28
  -5   1  15   34.47    5.16
  -5   1  15   35.07    5.70
   5  -1 -15   40.71    5.68
   5  -1 -15   45.22    5.31
   5  -1 -15   31.14    4.65
   5   1 -15   44.45    5.86
  -5  -1  15   29.06    5.11
  -5  -1  15   41.26    6.06
  -5   1  16    4.03    1.50
  -5   1  16    5.61    2.21
   5  -1 -16    3.23    1.60
   5  -1 -16    2.93    1.21
   5  -1 -16    3.00    1.23
   5   1 -16    3.59    1.79
  -5  -1  16    1.78    1.57
  -5  -1  16    2.54    1.64
  -5   1  17   18.07    3.59
  -5   1  17   23.63    4.40
   5  -1 -17   25.08    4.26
   5  -1 -17   24.88    3.48
   5   1 -17   27.24    4.35
  -5  -1  17   27.89    4.45
  -5  -1  17   29.06    4.84
  -5   1  18    2.77    1.52
  -5   1  18    1.95    1.56
   5  -1 -18    2.99    1.48
   5  -1 -18    3.15    1.03
   5  -1 -18    2.14    0.93
   5   1 -18    2.95    1.53
  -5  -1  18    4.33    1.76
  -5  -1  18    1.80    1.80
  -5   1  19  141.50   14.09
  -5   1  19  144.24   14.84
   5  -1 -19  135.19   14.26
   5  -1 -19  136.93   12.34
   5  -1 -19  129.05   12.27
   5   1 -19  133.40   14.33
  -5  -1  19  133.97   14.47
  -5   1  20    4.26    1.51
   5  -1 -20    2.85    1.51
   5   1 -20    4.24    1.72
  -5  -1  20    4.25    1.92
  -5   1  21    1.97    1.17
   5  -1 -21    2.92    1.52
   5   1 -21    3.31    1.64
   5   1 -21    1.17    0.65
  -5  -1  21    2.38    1.66
   5  -1 -22    5.45    1.94
   5   1 -22    7.85    2.33
  -5  -1  22    7.16    2.45
  -5   1  23   43.62    5.86
  -5  -1  23   30.60    5.43
  -5   1  24    5.35    1.92
  -5  -1  24    1.91    1.53
  -5   1  25    6.69    2.26
  -5  -1  25   12.81    3.01
  -5   1  26    3.63    1.67
  -5  -1  26    4.14    1.96
  -5   1  27   65.28    7.98
  -5  -1  27   61.54    8.20
  -5   1  28    6.71    2.14
  -5  -1  28    8.29    2.51
  -5   1  29   34.04    4.87
  -5  -1  29   26.41    4.78
  -5   1  30    0.67    1.09
  -5  -1  30    0.00    1.29
  -5   1  31    0.79    1.27
  -5  -1  31   -0.00    1.04
  -5   1  32    0.72    1.14
  -5  -1  32    1.55    1.30
  -5   1  33   29.67    4.65
  -5  -1  33   36.13    5.42
  -5   1  34    0.24    0.81
  -5  -1  34    0.48    1.25
  -5   1  35    2.24    1.32
  -5  -1  35    3.00    1.74
  -5   1  36    2.00    1.15
  -5  -1  36    2.54    1.66
  -5   1  37    5.11    1.83
  -5  -1  37    3.78    1.87
  -5  -1  38    1.64    1.40
  -5  -1  39    2.83    1.77
  -5  -1  40   -0.00    1.11
  -5   2   1    3.05    1.87
  -5   2   1    4.87    2.87
   5  -2  -1    3.27    2.10
   5  -2  -1    4.43    2.45
   5   2  -1    3.07    2.14
   5   2  -1    4.63    2.08
  -5  -2   1    5.23    2.18
  -5  -2   1    4.94    2.28
  -5   2   2   11.84    3.09
  -5   2   2   18.79    4.39
   5  -2  -2   16.75    3.87
   5  -2  -2    8.67    3.01
   5   2  -2   13.07    3.34
   5   2  -2   11.21    3.25
  -5  -2   2   18.50    3.79
  -5  -2   2   11.21    3.41
  -5   2   3  172.21   18.32
  -5   2   3  166.54   19.31
   5  -2  -3  219.83   19.59
   5  -2  -3  156.93   18.55
   5   2  -3  165.67   18.44
   5   2  -3  194.50   19.10
  -5  -2   3  173.11   18.40
  -5  -2   3  174.20   19.23
  -5   2   4   55.47    7.74
  -5   2   4   60.19    8.85
   5  -2  -4   55.43    8.04
   5  -2  -4   67.40    8.54
   5   2  -4   54.95    7.89
   5   2  -4   68.49    8.52
  -5  -2   4   75.53    8.53
  -5  -2   4   50.54    8.13
  -5   2   5  580.88   47.00
  -5   2   5  520.93   47.93
   5  -2  -5  408.41   46.41
   5  -2  -5  594.11   47.64
   5   2  -5  505.16   46.88
   5   2  -5  441.96   46.59
  -5  -2   5  476.61   46.55
  -5  -2   5  494.69   47.43
  -5   2   6    8.99    2.46
  -5   2   6    6.00    2.70
   5  -2  -6    3.31    1.99
   5  -2  -6    7.81    2.78
   5   2  -6    9.22    2.83
   5   2  -6    7.04    2.61
  -5  -2   6    7.82    2.46
  -5  -2   6    2.47    1.87
  -5   2   7   83.72    8.69
  -5   2   7   52.28    8.45
   5  -2  -7   64.22    8.46
   5  -2  -7   45.85    7.64
   5   2  -7   76.43    8.81
   5   2  -7   68.69    8.62
  -5  -2   7   73.50    8.61
  -5  -2   7   55.17    8.42
  -5   2   8   11.97    2.80
  -5   2   8   13.18    3.35
   5  -2  -8    5.94    2.29
   5  -2  -8    6.81    2.25
   5   2  -8    8.06    2.79
   5   2  -8    9.97    2.84
  -5  -2   8    5.33    2.12
  -5  -2   8    9.31    3.07
  -5   2   9  582.73   52.19
  -5   2   9  505.82   52.81
   5  -2  -9  589.17   52.84
   5  -2  -9  590.75   52.41
   5   2  -9  595.14   52.75
   5   2  -9  600.49   52.68
  -5  -2   9  497.62   52.09
  -5  -2   9  546.21   53.03
  -5   2  10    3.99    1.78
  -5   2  10    0.44    1.78
   5  -2 -10    2.00    1.69
   5  -2 -10    4.12    1.75
   5  -2 -10    2.26    1.49
   5   2 -10    3.09    1.71
   5   2 -10    0.00    1.11
  -5  -2  10    5.05    2.18
  -5  -2  10    3.98    2.23
  -5   2  11    7.44    2.18
  -5   2  11    8.14    2.90
   5  -2 -11    4.25    2.10
   5  -2 -11   10.27    2.61
   5  -2 -11   12.32    2.74
   5   2 -11    4.95    2.28
   5   2 -11    6.58    2.25
  -5  -2  11    5.90    2.10
  -5  -2  11   10.61    3.31
  -5   2  12   61.53    7.68
  -5   2  12   60.41    8.41
   5  -2 -12   95.63    9.23
   5  -2 -12   52.98    7.46
   5  -2 -12   60.55    7.52
   5   2 -12   56.37    7.93
   5   2 -12   65.83    8.02
  -5  -2  12   53.58    7.85
  -5  -2  12   67.07    8.79
  -5   2  13   46.73    6.55
  -5   2  13   58.47    7.75
   5  -2 -13   40.78    6.70
   5  -2 -13   63.38    7.08
   5  -2 -13   54.01    6.60
   5   2 -13   50.60    7.11
  -5  -2  13   54.58    7.37
  -5  -2  13   54.38    7.72
  -5   2  14   25.99    4.42
  -5   2  14   26.45    4.94
   5  -2 -14   30.11    4.98
   5  -2 -14   36.08    4.77
   5  -2 -14   31.78    4.39
   5   2 -14   25.72    4.81
  -5  -2  14   30.56    5.05
  -5  -2  14   30.14    5.32
  -5   2  15  352.79   30.17
  -5   2  15  325.77   30.94
   5  -2 -15  290.63   30.28
   5  -2 -15  332.57   29.73
   5   2 -15  312.64   30.56
  -5  -2  15  291.36   30.42
  -5  -2  15  278.47   30.71
  -5   2  16    0.70    0.98
  -5   2  16    3.40    1.91
   5  -2 -16    6.20    2.05
   5  -2 -16    1.74    1.06
   5   2 -16    2.82    1.89
  -5  -2  16    4.10    1.89
  -5  -2  16    2.59    1.86
  -5   2  17    6.62    1.91
  -5   2  17    7.00    2.58
   5  -2 -17    5.67    2.10
   5  -2 -17    7.22    1.72
   5   2 -17    7.01    2.33
  -5  -2  17    5.72    2.33
  -5  -2  17    7.09    2.66
  -5   2  18   -0.00    0.93
  -5   2  18    1.42    1.65
   5  -2 -18   -0.00    1.08
   5  -2 -18    0.33    0.68
   5   2 -18    0.00    1.15
  -5  -2  18    0.00    1.11
  -5   2  19  101.75   11.11
  -5   2  19   96.25   10.65
   5  -2 -19  100.29   11.35
   5   2 -19   85.20   11.06
  -5  -2  19  111.27   11.87
  -5   2  20   48.48    6.68
  -5   2  20   60.38    6.76
   5   2 -20   52.45    7.14
  -5  -2  20   49.03    7.18
  -5   2  21    6.18    1.91
   5   2 -21    3.13    1.84
  -5  -2  21    3.00    1.71
  -5  -2  21    3.65    2.02
  -5   2  22   10.60    2.40
   5   2 -22    8.03    2.48
  -5  -2  22    7.56    2.78
  -5   2  23   10.91    2.81
   5   2 -23   10.64    2.77
  -5  -2  23   11.12    3.17
  -5   2  24    1.16    1.30
  -5  -2  24    0.20    1.25
  -5   2  25   73.98    8.86
  -5  -2  25   68.97    9.28
  -5   2  26    8.11    2.50
  -5  -2  26   10.72    3.11
  -5   2  27   43.25    5.96
  -5  -2  27   36.69    6.16
  -5   2  28   -0.00    1.24
  -5  -2  28    0.00    1.47
  -5   2  29   25.51    4.21
  -5  -2  29   19.96    4.40
  -5   2  30    7.26    2.02
  -5  -2  30    0.00    1.66
  -5   2  31   27.00    4.57
  -5  -2  31   40.18    5.96
  -5   2  32    1.61    1.20
  -5  -2  32    2.92    1.77
  -5   2  33    1.20    1.16
  -5  -2  33    0.19    1.37
  -5   2  34    1.62    1.23
  -5  -2  34    1.02    1.52
  -5   2  35    4.81    1.72
  -5  -2  35    5.66    2.30
  -5   2  36   -0.00    1.05
  -5  -2  36    2.34    1.73
  -5   2  37    1.90    1.21
  -5  -2  37    1.48    1.60
  -5  -2  38    0.00    1.04
  -5  -2  39   -0.00    1.13
  -5  -2  40    0.00    0.98
  -5  -2  41    6.07    2.21
  -5  -2  42   -0.00    1.20
  -5   3   1  223.10   25.30
  -5   3   1  220.60   26.45
   5  -3  -1  238.77   26.24
   5  -3  -1  322.68   27.40
   5   3  -1  263.37   26.00
   5   3  -1  309.82   26.88
  -5  -3   1  305.07   26.32
  -5  -3   1  201.76   25.71
  -5   3   2   38.70    6.37
  -5   3   2   34.37    6.89
   5  -3  -2   50.41    7.45
   5  -3  -2   51.66    7.48
   5   3  -2   36.31    6.39
   5   3  -2   47.88    7.21
  -5  -3   2   59.25    7.28
  -5  -3   2   43.96    7.21
  -5   3   3   99.05   11.70
  -5   3   3  101.74   12.89
   5  -3  -3  104.55   12.44
   5  -3  -3   98.90   12.18
   5   3  -3  102.90   12.06
   5   3  -3  125.77   12.91
  -5  -3   3   85.75   11.45
  -5  -3   3   86.23   12.02
  -5   3   4    4.21    2.00
  -5   3   4    6.50    2.67
   5  -3  -4    1.81    2.24
   5  -3  -4    1.74    2.05
   5  -3  -4    2.46    1.72
   5   3  -4    1.85    1.91
   5   3  -4    2.72    1.88
  -5  -3   4    1.55    1.66
  -5  -3   4    2.64    1.86
  -5   3   5  214.92   19.07
  -5   3   5  152.46   19.03
   5  -3  -5  166.71   18.95
   5  -3  -5  174.46   18.89
   5  -3  -5  195.48   19.20
   5   3  -5  161.79   18.48
   5   3  -5  171.43   18.76
  -5  -3   5  190.67   18.89
  -5  -3   5  152.17   18.78
  -5   3   6  184.50   18.53
  -5   3   6  133.26   18.60
   5  -3  -6  168.46   18.98
   5  -3  -6  193.46   19.14
   5  -3  -6  157.99   18.44
   5   3  -6  226.66   19.62
   5   3  -6  178.84   18.84
  -5  -3   6  187.11   18.85
  -5  -3   6  162.41   19.02
  -5   3   7   64.39    8.17
  -5   3   7   78.37    9.70
   5  -3  -7   52.58    8.20
   5  -3  -7   46.13    7.66
   5  -3  -7   65.60    8.39
   5   3  -7   68.76    8.69
   5   3  -7   73.41    8.81
  -5  -3   7   54.76    8.07
  -5  -3   7   60.60    8.73
  -5   3   8   89.25   10.59
  -5   3   8   87.19   10.14
  -5   3   8   63.50   10.14
   5  -3  -8   79.72   10.46
   5  -3  -8   72.65    9.87
   5   3  -8   97.55   10.84
   5   3  -8   85.65   10.37
  -5  -3   8   88.98   10.53
  -5  -3   8   88.24   11.05
  -5   3   9   73.38    8.98
  -5   3   9   58.96    8.13
  -5   3   9   62.95    9.12
   5  -3  -9   76.93    9.36
   5  -3  -9   63.55    8.34
   5   3  -9   71.22    8.92
   5   3  -9   76.20    9.00
  -5  -3   9   61.77    8.58
  -5  -3   9   50.27    8.54
  -5   3  10   18.77    3.87
  -5   3  10   14.49    3.19
  -5   3  10   10.39    3.33
   5  -3 -10   17.51    3.86
   5  -3 -10   13.87    3.19
   5  -3 -10   16.60    3.37
   5   3 -10   17.21    3.67
   5   3 -10   14.02    3.33
  -5  -3  10   10.12    3.19
  -5  -3  10   15.36    4.04
  -5   3  11   -0.00    1.39
  -5   3  11    0.91    0.99
  -5   3  11    1.06    1.60
   5  -3 -11    0.84    1.52
   5  -3 -11    1.10    1.23
   5  -3 -11    1.85    1.51
   5   3 -11    1.38    1.45
  -5  -3  11   -0.00    1.21
  -5  -3  11    1.27    1.75
  -5   3  12   29.42    4.96
  -5   3  12   28.85    4.67
  -5   3  12   23.73    5.03
   5  -3 -12   26.68    4.56
   5  -3 -12   25.53    4.36
   5   3 -12   28.30    5.00
  -5  -3  12   37.49    5.59
  -5  -3  12   28.59    5.45
  -5   3  13  165.11   18.16
  -5   3  13  179.87   18.00
  -5   3  13  163.53   18.70
   5  -3 -13  178.44   17.95
   5   3 -13  163.13   18.43
  -5  -3  13  178.83   18.73
  -5  -3  13  195.22   19.57
  -5   3  14   21.73    4.08
  -5   3  14   18.67    3.70
  -5   3  14   24.75    4.87
   5  -3 -14   24.39    3.92
   5   3 -14   19.25    4.26
  -5  -3  14   21.72    4.36
  -5  -3  14   25.64    5.03
  -5   3  15    9.57    2.68
  -5   3  15    7.14    2.21
  -5   3  15   13.16    3.53
   5  -3 -15    4.80    1.90
   5   3 -15    5.58    2.49
  -5  -3  15    8.59    2.69
  -5  -3  15    8.00    2.89
  -5   3  16   36.60    5.47
  -5   3  16   38.06    5.25
  -5   3  16   33.81    5.73
   5  -3 -16   32.27    4.70
   5   3 -16   32.67    5.64
  -5  -3  16   33.36    5.72
  -5  -3  16   34.38    6.05
  -5   3  17   57.53    8.10
  -5   3  17   72.34    8.19
  -5   3  17   57.87    8.57
   5  -3 -17   68.73    7.52
   5   3 -17   71.14    8.97
  -5  -3  17   71.01    9.09
  -5   3  18   12.68    2.91
  -5   3  18    9.57    2.47
   5  -3 -18   11.35    2.00
   5   3 -18   14.51    3.44
  -5  -3  18   11.86    3.16
  -5   3  19   -0.00    0.92
  -5   3  19    0.33    0.89
   5  -3 -19    0.57    0.47
   5  -3 -19    0.48    0.44
   5   3 -19    0.00    1.07
  -5  -3  19    0.00    1.05
  -5   3  20    0.06    1.00
  -5   3  20    0.85    1.02
   5   3 -20    0.98    1.37
  -5  -3  20   -0.00    1.34
  -5  -3  20    0.79    1.51
  -5   3  21   45.92    6.03
   5   3 -21   50.26    6.83
  -5  -3  21   45.64    6.73
  -5  -3  21   29.86    6.18
  -5   3  22   67.04    8.77
   5   3 -22   78.03    9.22
  -5  -3  22   59.33    9.02
  -5   3  23   66.00    8.81
   5   3 -23   74.11    9.22
  -5  -3  23   68.25    9.45
  -5   3  24    7.69    2.45
  -5  -3  24    2.71    2.15
  -5   3  25    0.35    1.38
  -5  -3  25    3.25    2.00
  -5   3  26    1.28    1.43
  -5  -3  26    0.83    1.62
  -5   3  27   17.35    3.63
  -5  -3  27   18.59    4.35
  -5   3  28    5.78    2.08
  -5  -3  28    4.62    2.03
  -5   3  29   13.22    3.13
  -5  -3  29   17.44    4.08
  -5   3  30    0.31    1.01
  -5  -3  30    0.20    1.38
  -5   3  31    1.00    1.27
  -5  -3  31    0.70    1.83
  -5   3  32    4.40    1.78
  -5  -3  32    4.26    2.15
  -5   3  33   13.87    2.91
  -5  -3  33    9.01    3.22
  -5   3  34    0.27    0.99
  -5  -3  34    1.12    1.83
  -5   3  35    0.01    1.02
  -5  -3  35    0.63    1.56
  -5   3  36   -0.00    0.96
  -5  -3  36   -0.00    1.55
  -5  -3  37    2.61    1.95
  -5  -3  38    0.36    1.49
  -5  -3  39    6.50    2.56
  -5  -3  40    0.57    1.47
  -5  -3  41   -0.00    1.28
  -5   4   1   52.13    8.57
  -5   4   1   72.48    9.11
  -5   4   1   76.47   10.55
   5  -4  -1   71.15    9.53
   5  -4  -1   57.09    9.06
   5   4  -1   58.70    8.70
   5   4  -1   61.89    9.06
  -5  -4   1   71.63    9.18
  -5  -4   1   69.43    9.68
  -5   4   2   13.04    3.43
  -5   4   2   12.40    3.41
  -5   4   2   11.66    3.96
   5  -4  -2   10.30    3.31
   5  -4  -2    8.22    3.07
   5   4  -2    7.34    2.83
   5   4  -2   10.06    3.15
  -5  -4   2    8.51    3.07
  -5  -4   2    5.83    3.15
  -5   4   3   32.16    5.65
  -5   4   3   31.44    5.54
  -5   4   3   32.16    6.58
   5  -4  -3   34.31    6.02
   5  -4  -3   25.79    5.43
   5   4  -3   32.32    5.82
   5   4  -3   37.72    6.14
  -5  -4   3   28.81    5.47
  -5  -4   3   30.05    6.02
  -5   4   4   50.46    7.77
  -5   4   4   49.56    7.48
  -5   4   4   39.28    7.79
   5  -4  -4   57.47    8.21
   5  -4  -4   51.76    7.94
   5   4  -4   58.60    8.13
   5   4  -4   65.86    8.45
  -5  -4   4   56.12    7.95
  -5  -4   4   60.29    8.61
  -5   4   5  154.55   18.05
  -5   4   5  176.90   18.24
  -5   4   5  199.32   20.05
   5  -4  -5  186.89   18.85
   5  -4  -5  188.85   18.93
   5   4  -5  150.87   18.05
   5   4  -5  135.62   17.72
  -5  -4   5  168.93   18.31
  -5  -4   5  176.36   19.15
  -5   4   6    0.80    1.78
  -5   4   6    0.12    1.18
  -5   4   6   -0.00    1.68
   5  -4  -6   -0.00    1.70
   5  -4  -6   -0.00    1.49
   5   4  -6   -0.00    1.55
   5   4  -6    0.38    1.54
  -5  -4   6    1.15    1.89
  -5  -4   6   -0.00    1.79
  -5   4   7    5.49    2.30
  -5   4   7   11.03    2.89
  -5   4   7    7.44    3.14
   5  -4  -7    9.99    3.01
   5  -4  -7    4.84    2.30
   5   4  -7    4.61    2.49
   5   4  -7   10.42    3.02
  -5  -4   7    9.99    3.22
  -5  -4   7    7.59    3.17
  -5   4   8   60.26    8.13
  -5   4   8   60.34    7.91
  -5   4   8   42.11    7.84
   5  -4  -8   53.28    7.85
   5  -4  -8   48.29    7.60
   5   4  -8   49.81    7.84
   5   4  -8   62.30    8.21
  -5  -4   8   70.53    8.61
  -5  -4   8   59.72    8.70
  -5   4   9   79.96   10.35
  -5   4   9   77.17    9.96
  -5   4   9   95.84   11.62
   5  -4  -9   88.40   10.40
   5   4  -9   85.07   10.72
   5   4  -9   73.95   10.19
  -5  -4   9   83.21   10.62
  -5  -4   9   78.72   10.99
  -5   4  10  117.47   15.52
  -5   4  10  172.57   16.40
  -5   4  10  152.54   17.11
   5   4 -10  130.58   16.15
  -5  -4  10  159.10   16.73
  -5  -4  10  164.26   17.44
  -5   4  11  152.05   16.85
  -5   4  11  164.39   16.78
  -5   4  11  153.68   17.67
   5  -4 -11  158.04   16.83
   5   4 -11  152.98   17.24
  -5  -4  11  158.67   17.29
  -5  -4  11  142.95   17.49
  -5   4  12    3.12    1.87
  -5   4  12    4.91    2.07
  -5   4  12    2.52    1.92
   5  -4 -12    6.17    2.21
   5   4 -12    8.12    2.73
  -5  -4  12    6.39    2.53
  -5  -4  12    1.22    1.70
  -5   4  13    0.78    1.28
  -5   4  13    0.58    1.11
  -5   4  13    0.17    1.75
   5  -4 -13    0.00    0.97
   5   4 -13    0.53    1.71
  -5  -4  13    3.47    2.05
  -5  -4  13    0.13    1.09
  -5   4  14   22.49    4.38
  -5   4  14   26.36    4.47
  -5   4  14   22.28    4.80
   5  -4 -14   25.79    4.35
   5   4 -14   21.06    4.55
  -5  -4  14   16.28    4.15
  -5  -4  14   36.90    6.08
  -5   4  15  296.73   26.13
  -5   4  15  250.71   25.20
  -5   4  15  222.41   25.90
   5  -4 -15  251.98   25.01
   5   4 -15  265.24   26.35
  -5  -4  15  267.04   26.41
  -5  -4  15  235.96   26.42
  -5   4  16   61.77    7.46
  -5   4  16   70.16    7.40
  -5   4  16   41.70    7.12
   5  -4 -16   29.88    5.66
   5   4 -16   62.52    8.07
  -5  -4  16   56.76    7.84
  -5   4  17   91.53   10.97
  -5   4  17   96.99   10.70
   5  -4 -17   87.63    9.95
   5   4 -17   95.94   11.66
  -5  -4  17   89.97   11.53
  -5   4  18    2.73    1.84
  -5   4  18    3.20    1.68
   5  -4 -18    0.36    0.95
   5   4 -18    1.40    1.65
  -5  -4  18    2.68    2.05
  -5   4  19  136.60   16.26
  -5   4  19  128.32   15.69
   5  -4 -19  169.08   14.89
   5   4 -19  168.28   17.61
  -5  -4  19  193.84   18.21
  -5  -4  19  149.54   17.78
  -5   4  20    5.31    2.09
  -5   4  20    4.45    2.17
   5   4 -20    4.74    2.37
  -5  -4  20    4.64    2.24
  -5  -4  20    1.31    2.17
  -5   4  21   38.28    5.87
  -5   4  21   47.14    6.84
   5   4 -21   54.00    7.35
  -5  -4  21   39.91    6.69
  -5  -4  21   32.04    6.50
  -5   4  22    5.24    2.09
   5   4 -22    3.96    2.23
  -5  -4  22    1.79    1.91
  -5   4  23    4.36    2.06
   5   4 -23    0.47    1.43
  -5  -4  23    2.93    2.26
  -5   4  24    2.81    1.92
  -5  -4  24   -0.00    1.75
  -5   4  25   20.55    4.21
  -5  -4  25   18.99    4.66
  -5   4  26   13.22    3.20
  -5  -4  26   12.45    3.80
  -5   4  27   12.22    3.01
  -5  -4  27    6.55    2.93
  -5   4  28    0.26    1.49
  -5  -4  28    0.00    1.45
  -5   4  29   16.05    3.45
  -5  -4  29   14.80    4.02
  -5   4  30    8.71    2.55
  -5  -4  30    5.85    2.62
  -5   4  31   10.95    2.78
  -5  -4  31   10.69    3.73
  -5  -4  32    6.98    2.73
  -5  -4  33   -0.00    1.87
  -5  -4  34    1.41    1.53
  -5  -4  35    6.50    2.77
  -5  -4  36    0.70    1.60
  -5  -4  37    0.73    1.74
  -5  -4  38    0.26    1.36
  -5  -4  39   -0.00    1.41
  -5  -4  40    1.44    1.86
  -5   5   1  207.82   20.59
  -5   5   1  215.58   20.55
   5  -5  -1  161.04   19.87
   5  -5  -1  184.50   20.59
   5   5  -1  161.87   19.63
   5   5  -1  186.55   20.25
  -5  -5   1  183.55   19.88
  -5  -5   1  163.95   20.19
  -5   5   2   61.61    8.71
  -5   5   2   50.21    7.94
   5  -5  -2   55.25    8.60
   5  -5  -2   49.62    8.36
   5   5  -2   57.87    8.55
   5   5  -2   71.07    9.07
  -5  -5   2   49.47    7.96
  -5  -5   2   54.65    8.71
  -5   5   3  143.54   16.08
  -5   5   3  146.16   15.93
   5  -5  -3  158.69   16.66
   5  -5  -3  125.66   15.89
   5   5  -3  115.11   15.39
   5   5  -3  148.73   16.18
  -5  -5   3  119.17   15.40
  -5  -5   3  146.08   16.79
  -5   5   4   40.18    6.52
  -5   5   4   40.02    6.33
   5  -5  -4   28.49    5.84
   5  -5  -4   36.09    6.50
   5   5  -4   28.82    5.89
   5   5  -4   36.83    6.30
  -5  -5   4   33.91    6.06
  -5  -5   4   31.87    6.32
  -5   5   5   14.30    3.71
  -5   5   5   15.74    3.87
   5  -5  -5   11.99    3.69
   5  -5  -5   11.00    3.45
   5   5  -5   19.53    4.40
   5   5  -5   11.74    3.54
  -5  -5   5   14.21    3.86
  -5  -5   5    7.52    3.23
  -5   5   6    4.57    2.52
  -5   5   6   12.60    3.38
   5  -5  -6   18.59    4.09
   5  -5  -6   11.97    3.53
   5   5  -6    6.27    2.92
   5   5  -6   11.32    3.36
  -5  -5   6   14.97    3.78
  -5  -5   6   16.35    4.29
  -5   5   7  213.00   24.04
  -5   5   7  213.64   23.78
  -5   5   7  215.43   25.35
   5  -5  -7  241.00   24.57
   5   5  -7  242.99   24.76
   5   5  -7  241.38   24.48
  -5  -5   7  210.32   24.07
  -5  -5   7  320.07   26.71
  -5   5   8  110.14   12.88
  -5   5   8  135.72   13.32
  -5   5   8  140.16   15.07
   5  -5  -8   79.05   11.93
   5   5  -8   90.83   12.49
   5   5  -8  105.03   12.72
  -5  -5   8   92.89   12.47
  -5  -5   8   99.65   13.24
  -5   5   9    9.38    3.17
  -5   5   9   20.24    4.03
  -5   5   9    7.93    3.65
   5   5  -9   10.34    3.40
  -5  -5   9   16.20    3.95
  -5  -5   9   22.18    4.94
  -5   5  10    1.55    1.74
  -5   5  10    0.00    1.25
  -5   5  10    3.17    2.70
   5   5 -10    0.74    1.54
  -5  -5  10    1.57    2.01
  -5  -5  10    1.48    1.67
  -5   5  11   12.41    3.40
  -5   5  11   11.37    3.12
  -5   5  11   10.05    4.19
   5  -5 -11    9.86    3.06
   5   5 -11    9.29    3.27
  -5  -5  11   13.21    3.59
  -5  -5  11   16.66    4.41
  -5   5  12  186.67   21.44
  -5   5  12  201.98   21.33
  -5   5  12  236.61   23.49
   5  -5 -12  244.47   22.16
   5   5 -12  210.39   22.28
  -5  -5  12  186.31   21.73
  -5  -5  12  183.95   22.23
  -5   5  13  244.90   24.23
  -5   5  13  227.94   23.56
  -5   5  13  239.73   25.19
   5  -5 -13  237.55   23.77
   5   5 -13  177.57   23.55
  -5  -5  13  236.82   24.51
  -5  -5  13  281.25   25.90
  -5   5  14   12.45    3.44
  -5   5  14   16.40    3.59
  -5   5  14   11.20    3.86
   5  -5 -14   19.91    3.94
   5   5 -14   17.80    4.28
  -5  -5  14   16.46    4.03
  -5  -5  14   15.32    4.38
  -5   5  15    1.37    1.50
  -5   5  15    2.79    1.69
   5  -5 -15    3.18    1.82
   5   5 -15    2.87    2.06
  -5  -5  15    3.63    2.31
  -5   5  16   40.48    6.64
  -5   5  16   41.63    6.31
   5  -5 -16   38.49    5.95
   5   5 -16   54.78    7.80
  -5  -5  16   45.01    7.31
  -5   5  17   68.29    9.19
  -5   5  17   70.34    8.88
   5  -5 -17   78.47    8.61
   5   5 -17   64.56    9.57
  -5  -5  17   76.91   10.05
  -5  -5  17   52.46    9.28
  -5   5  18   24.16    4.62
  -5   5  18   30.10    4.74
  -5   5  18   36.09    6.08
   5  -5 -18   26.84    3.99
   5   5 -18   18.17    4.52
  -5  -5  18   26.18    5.28
  -5  -5  18   13.20    4.25
  -5   5  19   76.36    9.44
  -5   5  19   63.52    8.52
  -5   5  19   58.75    9.36
   5  -5 -19   79.26    7.97
   5   5 -19   69.57    9.86
  -5  -5  19   72.12    9.96
  -5  -5  19   63.10    9.83
  -5   5  20    0.14    1.09
  -5   5  20   -0.00    1.81
   5  -5 -20    0.82    0.75
   5   5 -20    0.54    1.48
  -5  -5  20   -0.00    1.71
  -5  -5  20   -0.00    1.87
  -5   5  21    1.43    1.69
  -5   5  21    2.07    1.97
   5   5 -21    1.20    1.48
  -5  -5  21    2.85    2.12
  -5  -5  21    3.79    2.60
  -5   5  22   24.17    5.29
   5   5 -22   30.22    5.85
  -5  -5  22   38.81    6.63
   5   5 -23   18.20    4.49
  -5  -5  23   19.70    4.73
  -5  -5  24    5.63    2.87
  -5  -5  25   -0.00    1.95
  -5  -5  26    1.49    1.97
  -5  -5  27    5.63    2.98
  -5  -5  28   10.79    3.79
  -5  -5  29   13.74    3.99
  -5  -5  30   -0.00    1.73
  -5  -5  31    0.30    1.46
  -5  -5  32    1.18    1.89
  -5  -5  33    3.05    2.36
  -5  -5  34    0.00    1.82
  -5  -5  35   -0.00    1.71
  -5  -5  36    0.43    1.69
  -5  -5  37   -0.00    1.69
  -5  -5  38    0.84    1.72
  -5  -5  39    0.43    1.75
  -5   6   1   18.01    4.56
   5  -6  -1   15.72    4.39
   5  -6  -1   15.27    4.81
   5   6  -1   21.43    4.82
   5   6  -1   15.00    4.16
  -5  -6   1   14.72    4.55
  -5   6   2    0.00    1.52
  -5   6   2    1.88    1.77
   5  -6  -2    2.37    1.75
   5  -6  -2    1.02    1.90
   5  -6  -2   -0.00    1.98
   5   6  -2    0.02    1.16
   5   6  -2    0.91    1.59
  -5  -6   2    1.37    2.09
  -5   6   3   72.58   10.41
  -5   6   3   86.74   10.81
  -5   6   3   78.31   10.65
   5  -6  -3   92.94   10.69
   5  -6  -3   57.03    9.77
   5  -6  -3   54.96    9.76
   5   6  -3   82.25   10.82
   5   6  -3   91.89   11.08
  -5  -6   3   58.29   10.14
  -5   6   4   97.04   12.99
  -5   6   4  115.93   13.48
  -5   6   4  108.05   13.45
   5  -6  -4   95.70   12.58
   5  -6  -4  106.47   13.46
   5   6  -4   99.30   13.17
   5   6  -4  101.73   13.11
  -5  -6   4  104.81   13.89
  -5   6   5   78.89   11.35
  -5   6   5   79.65   11.27
  -5   6   5   91.47   11.89
   5  -6  -5   90.45   11.42
   5  -6  -5   81.98   11.62
   5   6  -5   76.52   11.32
   5   6  -5   95.41   11.89
  -5  -6   5  117.89   13.42
  -5   6   6   14.29    4.20
  -5   6   6   20.50    4.65
  -5   6   6   29.94    5.58
   5  -6  -6   22.67    5.07
   5   6  -6   21.62    5.05
   5   6  -6   19.34    4.79
  -5  -6   6   15.21    4.53
  -5   6   7   60.64    9.03
  -5   6   7   69.42    9.24
  -5   6   7   47.76    8.50
   5  -6  -7   62.21    9.20
   5   6  -7   67.02    9.48
  -5  -6   7   58.58    9.58
  -5   6   8   14.91    4.26
  -5   6   8   30.67    5.38
  -5   6   8   23.06    5.10
   5  -6  -8   21.61    4.97
   5   6  -8   19.97    4.78
  -5  -6   8   15.05    4.54
  -5   6   9   63.40   10.49
  -5   6   9   91.92   11.27
  -5   6   9  108.87   12.24
   5  -6  -9   90.16   11.59
   5   6  -9   79.81   11.50
  -5  -6   9   79.89   11.69
  -5   6  10   91.81   12.84
  -5   6  10  115.00   13.26
  -5   6  10   95.93   13.04
   5   6 -10  115.22   13.90
  -5  -6  10  119.52   14.43
  -5   6  11   83.68   11.30
  -5   6  11   92.03   11.27
  -5   6  11   95.50   11.79
   5   6 -11   84.37   11.68
  -5  -6  11   72.07   11.51
  -5   6  12   19.04    4.50
  -5   6  12   11.21    3.44
  -5   6  12   25.67    5.11
   5  -6 -12   18.75    4.26
   5   6 -12   17.38    4.55
  -5  -6  12   18.58    5.00
  -5   6  13    2.92    2.09
  -5   6  13    3.72    1.91
   5  -6 -13    1.47    1.66
   5   6 -13    1.58    2.17
  -5   6  14   85.25   11.38
  -5   6  14   88.82   11.10
   5  -6 -14  100.72   11.47
   5   6 -14   76.30   11.51
  -5   6  15   56.83    8.78
  -5   6  15   63.46    8.74
   5   6 -15   70.50    9.92
  -5   6  16   -0.00    1.38
  -5   6  16    0.78    1.32
   5   6 -16    2.08    2.10
  -5  -6  16   -0.00    1.50
  -5   6  17   60.26    8.82
  -5   6  17   67.22    8.64
   5   6 -17   61.10    9.42
  -5  -6  17   54.47    9.30
  -5   6  18   12.00    3.46
  -5   6  18    9.57    3.10
   5   6 -18   17.16    4.50
  -5  -6  18    6.56    3.66
  -5   6  19   23.14    4.78
   5   6 -19   31.05    5.82
  -5  -6  19   13.72    4.42
  -5   6  20    2.41    1.93
   5   6 -20    1.60    1.83
  -5  -6  20   -0.00    2.24
   5   6 -21    3.98    2.29
  -5  -6  21    5.14    2.81
   5   6 -22   34.14    6.13
  -5  -6  22   15.33    4.70
   5   6 -23   -0.00    1.73
  -5  -6  23    0.36    1.65
   5   6 -24    9.87    3.34
  -5  -6  24    5.88    3.00
  -5  -6  25   10.56    3.68
  -5  -6  26   12.55    4.17
  -5  -6  27    2.52    2.37
  -5  -6  28    0.00    1.84
  -5  -6  29    0.37    1.80
  -5  -6  30    9.24    3.73
  -5  -6  31    3.83    2.58
  -5  -6  32    2.77    2.70
  -5  -6  33    1.60    2.59
  -5  -6  34    0.41    1.58
  -5  -6  35    0.00    1.71
  -5  -6  36    3.10    2.46
  -5  -6  37    1.19    1.73
  -5   7   1   11.11    3.87
  -5   7   1    8.92    3.48
   5  -7  -1    9.20    3.57
   5   7  -1    6.51    3.31
   5   7  -1   13.02    4.14
  -5  -7   1    4.87    3.37
  -5   7   2  134.14   17.05
  -5   7   2  149.52   17.41
   5  -7  -2  132.87   17.27
   5   7  -2  145.82   17.38
   5   7  -2  138.80   17.06
  -5  -7   2  154.60   18.17
  -5   7   3  145.28   15.17
  -5   7   3  112.64   13.96
   5  -7  -3  117.90   14.56
   5   7  -3   91.71   13.34
   5   7  -3   93.65   13.31
  -5  -7   3   85.90   13.50
  -5   7   4   78.03   10.80
  -5   7   4   84.40   10.98
   5  -7  -4   69.39   10.62
   5   7  -4   54.30    9.68
   5   7  -4   74.78   10.54
  -5  -7   4   67.64   10.76
  -5   7   5   16.90    4.65
  -5   7   5   14.50    4.33
   5  -7  -5   14.41    4.49
   5   7  -5   15.95    4.43
  -5  -7   5   26.73    5.95
  -5   7   6   15.86    4.46
  -5   7   6   20.01    4.95
   5  -7  -6   18.42    4.89
   5   7  -6   16.23    4.66
  -5  -7   6   18.65    5.10
  -5   7   7  115.36   14.51
  -5   7   7   94.40   13.80
   5  -7  -7  127.92   15.09
   5   7  -7  120.93   14.88
  -5  -7   7  109.84   14.91
  -5   7   8  297.20   29.87
  -5   7   8  266.01   29.42
   5  -7  -8  319.86   30.42
   5   7  -8  271.00   29.69
  -5  -7   8  258.46   29.90
  -5   7   9   24.43    5.35
  -5   7   9   13.60    4.41
   5  -7  -9   27.63    5.74
   5   7  -9   24.15    5.48
  -5  -7   9   20.90    5.54
  -5   7  10   10.87    3.58
  -5   7  10    7.57    3.13
  -5   7  10    8.30    3.24
   5  -7 -10   15.36    3.75
   5  -7 -10   12.73    3.89
   5   7 -10   12.05    3.95
  -5  -7  10   14.95    4.58
  -5   7  11   14.93    4.25
  -5   7  11   17.23    4.34
  -5   7  11   16.18    4.31
   5  -7 -11   14.89    3.81
   5   7 -11    9.62    3.73
  -5  -7  11   16.17    4.77
  -5   7  12  122.29   14.84
  -5   7  12  124.67   14.62
  -5   7  12   94.41   14.12
   5  -7 -12  137.74   14.73
   5  -7 -12  118.66   14.57
   5   7 -12  114.90   15.05
  -5   7  13   60.64    9.63
  -5   7  13   66.09    9.52
  -5   7  13   67.16    9.97
   5   7 -13   81.26   10.91
  -5   7  14    1.19    1.51
  -5   7  14    1.89    1.75
   5   7 -14    0.00    1.93
  -5  -7  14    2.79    2.42
  -5   7  15   25.51    5.66
  -5   7  15   34.69    5.98
   5   7 -15   38.12    6.97
  -5  -7  15   26.01    6.17
  -5   7  16    6.49    2.81
  -5   7  16    6.49    2.79
   5   7 -16    2.92    2.48
  -5  -7  16    1.06    2.39
  -5   7  17    1.31    1.63
  -5   7  17    0.36    1.25
   5   7 -17    0.00    1.74
  -5  -7  17    0.00    2.12
  -5   7  18  106.45   12.18
   5   7 -18  108.30   12.94
  -5  -7  18   54.55   10.62
  -5   7  19   -0.00    1.61
   5   7 -19    0.70    1.79
  -5  -7  19   -0.00    1.70
  -5   7  20    4.88    2.59
   5   7 -20    5.00    3.02
  -5  -7  20    2.26    2.63
   5   7 -21    5.26    2.77
  -5  -7  21    3.56    2.39
   5   7 -22   24.24    5.64
  -5  -7  22   23.33    6.04
   5   7 -23   12.75    4.20
  -5  -7  23   12.90    4.24
   5   7 -24   19.90    5.15
  -5  -7  24   17.46    5.01
  -5  -7  25    0.66    1.76
  -5  -7  26    0.00    2.20
  -5  -7  27   11.65    4.14
  -5  -7  28   19.54    5.08
  -5  -7  29    0.14    1.59
  -5  -7  30    2.22    2.52
  -5  -7  31    1.52    2.38
  -5  -7  32    2.77    2.78
  -5  -7  33    0.73    1.97
  -5  -7  34   12.25    4.14
  -5  -7  35    0.00    1.73
  -5  -7  36   -0.00    1.65
  -5   8   1   18.74    5.26
  -5   8   1   22.98    5.48
   5  -8  -1   15.73    4.87
   5   8  -1    9.88    3.79
  -5  -8   1   11.53    4.56
  -5   8   2   17.01    4.74
  -5   8   2    6.63    3.19
   5  -8  -2    3.55    3.15
   5   8  -2   11.49    3.84
  -5  -8   2    6.42    3.44
  -5   8   3   13.56    4.53
  -5   8   3   12.70    3.98
   5  -8  -3    8.65    3.85
  -5  -8   3   14.57    4.90
  -5   8   4  316.31   34.55
  -5   8   4  370.00   35.26
   5  -8  -4  315.16   34.94
  -5  -8   4  332.51   35.45
  -5   8   5   28.83    6.87
  -5   8   5   44.75    8.02
   5  -8  -5   43.46    7.94
  -5  -8   5   50.12    8.70
  -5   8   6   78.08   12.51
  -5   8   6  106.32   13.53
   5  -8  -6  120.90   14.51
  -5  -8   6   88.70   13.42
  -5   8   7   -0.00    2.15
  -5   8   7    0.70    2.07
   5  -8  -7    3.55    2.75
  -5  -8   7   -0.00    1.85
  -5   8   8   73.96   11.35
  -5   8   8   71.77   11.31
   5  -8  -8   82.89   12.05
  -5  -8   8   95.41   12.99
  -5   8   9  128.35   15.09
  -5   8   9  100.47   14.11
   5  -8  -9  113.91   14.78
  -5  -8   9   96.52   14.57
  -5   8  10   65.62   10.16
  -5   8  11   18.76    4.89
  -5   8  12   19.27    5.01
  -5   8  13    7.24    3.27
  -5  -8  13    1.38    2.20
  -5   8  14  112.96   13.95
  -5  -8  14   91.34   13.80
  -5   8  15    1.42    2.44
  -5  -8  15    0.49    2.00
  -5   8  16   17.12    4.60
  -5  -8  16   17.09    4.90
  -5   8  17    2.51    2.08
  -5  -8  17   -0.00    2.02
  -5   8  18    3.42    2.75
  -5  -8  18    0.95    1.92
  -5   8  19    2.29    2.11
  -5  -8  19    0.69    2.00
  -5   8  20   51.11    8.03
  -5  -8  20   31.29    7.46
  -5  -8  21    0.29    2.26
  -5  -8  22    5.51    2.91
  -5  -8  23   -0.00    2.29
   5   8 -24   27.00    6.16
  -5  -8  24   16.66    5.45
  -5  -8  25    4.16    2.85
  -5  -8  26   17.98    5.23
  -5  -8  27   -0.00    2.56
  -5  -8  28    0.00    1.82
  -5  -8  29    3.64    2.79
  -5  -8  30    9.29    4.02
  -5  -8  31    3.38    3.04
  -5  -8  32    6.59    3.26
  -5  -8  33   -0.00    2.04
  -5  -8  34    1.27    2.30
  -5  -8  35    0.94    1.99
  -5   9   1   -0.00    1.91
   5  -9  -1   -0.00    2.52
   5   9  -1   -0.00    2.13
  -5  -9   1    0.65    2.01
  -5   9   2  137.73   17.64
   5  -9  -2  142.51   18.46
   5   9  -2  156.13   18.30
  -5  -9   2  128.48   18.12
  -5   9   3    6.21    3.17
   5  -9  -3   16.96    5.33
   5   9  -3   11.45    4.52
  -5  -9   3   10.26    4.35
  -5   9   4   -0.00    1.74
   5  -9  -4   -0.00    1.63
   5   9  -4    1.93    2.09
  -5  -9   4    0.15    1.78
  -5   9   5    5.23    2.84
   5  -9  -5    5.63    3.08
   5   9  -5    8.34    3.80
  -5  -9   5    3.71    2.78
  -5   9   6   45.85    7.94
   5  -9  -6   33.65    7.42
   5   9  -6   40.09    7.81
  -5  -9   6   25.06    6.85
   5   9  -7    5.35    3.15
  -5  -9   7   10.27    4.17
   5   9  -8  109.18   14.93
   5   9  -9    4.34    2.89
   5   9 -10    0.49    1.39
   5   9 -11    3.03    2.79
  -5  -9  11    1.64    2.61
  -5   9  12  141.47   17.91
   5   9 -12  142.91   18.17
  -5  -9  12  145.29   18.67
  -5   9  13    7.74    3.36
   5   9 -13    1.79    2.48
  -5  -9  13    3.27    2.55
  -5   9  14   28.48    6.28
   5   9 -14   36.23    7.19
  -5  -9  14   19.53    5.77
  -5   9  15    0.00    2.17
   5   9 -15    1.93    2.46
  -5  -9  15    2.03    3.38
  -5   9  16   32.56    6.49
   5   9 -16   19.65    5.54
  -5  -9  16   13.60    5.00
  -5   9  17   -0.00    2.05
   5   9 -17    0.00    2.07
  -5  -9  17   -0.00    1.57
  -5   9  18   45.50    8.15
   5   9 -18   45.61    8.52
  -5  -9  18   33.56    8.13
  -5   9  19    4.08    2.59
   5   9 -19    5.23    2.98
  -5  -9  19    3.84    3.38
   5   9 -20    1.15    2.39
  -5  -9  20   -0.00    1.89
   5   9 -21    1.57    1.97
  -5  -9  21    1.09    2.13
   5   9 -22   45.61    8.37
  -5  -9  22   29.47    7.28
   5   9 -23    0.67    2.30
  -5  -9  23    0.91    2.51
   5   9 -24   13.47    4.44
  -5  -9  24    4.97    2.86
  -5  -9  25   -0.00    2.46
  -5  -9  26    0.66    2.21
  -5  -9  27    4.95    3.53
  -5  -9  28    2.37    2.71
  -5  -9  29   -0.00    2.22
  -5  -9  30    0.19    1.88
  -5  -9  31    2.38    2.23
  -5  -9  32    1.76    2.57
  -5  -9  33    1.43    2.52
  -5  10   1    5.16    3.34
  -5  10   1    4.57    3.01
   5 -10  -1    2.86    3.51
   5  10  -1    7.70    3.75
  -5 -10   1    9.39    4.28
  -5  10   2    0.00    2.39
  -5  10   2    0.83    1.79
   5 -10  -2    0.65    1.61
   5  10  -2    0.00    1.81
  -5 -10   2   -0.00    2.32
  -5  10   3   -0.00    1.69
  -5  10   3    0.88    2.01
   5 -10  -3   -0.00    2.51
   5  10  -3    1.65    2.45
  -5 -10   3    0.00    2.54
  -5  10   4   14.05    4.55
   5  10  -4    9.09    4.01
  -5 -10   4    9.18    4.16
  -5  10   5    7.30    3.71
   5  10  -5   -0.00    1.85
  -5 -10   5    5.38    3.84
  -5  10   6   32.13    6.90
   5  10  -6   28.32    6.73
  -5 -10   6   16.90    5.82
  -5  10   7   10.97    4.53
   5  10  -7    9.81    4.28
  -5  10   8    3.53    3.05
   5  10  -8    0.97    1.84
  -5  10   9   -0.00    2.12
   5  10  -9    2.87    2.81
  -5  10  10   65.36   11.25
   5  10 -10   83.05   12.17
  -5 -10  10   63.08   11.41
   5  10 -11    2.46    2.82
  -5 -10  11    1.53    2.63
   5  10 -12    5.23    3.36
  -5 -10  12    1.73    2.74
   5  10 -13    4.35    2.89
  -5 -10  13    3.75    3.02
   5  10 -14   38.60    7.88
  -5 -10  14   23.41    6.86
   5  10 -15    1.10    2.57
  -5 -10  15    3.78    3.08
   5  10 -16   34.02    7.34
  -5 -10  16   22.53    6.72
   5  10 -17    2.83    2.86
  -5 -10  17   -0.00    2.74
   5  10 -18    4.91    3.47
  -5 -10  18    0.68    2.63
   5  10 -19    5.93    3.38
  -5 -10  19   -0.00    1.62
   5  10 -20   30.51    7.07
  -5 -10  20   23.33    6.40
   5  10 -21    0.00    2.40
  -5 -10  21    1.45    3.03
   5  10 -22    3.56    2.70
  -5 -10  22    3.29    3.07
   5  10 -23    2.93    2.37
  -5 -10  23    1.28    2.55
   5  10 -24    2.93    2.49
  -5 -10  24    3.47    3.34
  -5 -10  25   -0.00    2.46
  -5 -10  26    8.94    4.05
  -5 -10  27   -0.00    2.55
  -5 -10  28    1.52    2.44
  -5 -10  29    0.82    2.57
  -5 -10  30   -0.00    3.51
  -5 -10  31    0.00    2.23
  -5  11   1   24.56    6.16
   5  11  -1   13.14    5.04
  -5 -11   1    4.02    3.87
  -5  11   2   85.84   13.17
   5  11  -2   92.47   13.19
  -5 -11   2   60.76   12.25
  -5  11   3   13.28    4.94
   5  11  -3   13.79    5.12
  -5 -11   3    8.22    4.16
  -5  11   4    1.27    2.03
   5  11  -4    0.00    2.52
  -5 -11   4    0.55    2.43
  -5  11   5    0.32    2.19
   5  11  -5   -0.00    2.15
  -5  11   6    0.87    1.76
   5  11  -6    5.91    3.83
  -5  11   7    2.23    2.55
   5  11  -7   -0.00    2.32
  -5  11   8   24.18    6.29
   5  11  -8   32.91    7.30
  -5 -11   8   15.00    5.65
  -5  11   9    4.83    3.42
   5  11  -9    2.99    3.38
  -5 -11   9    3.02    3.29
  -5  11  10    1.31    2.56
   5  11 -10    1.71    2.35
  -5 -11  10    3.32    3.48
  -5  11  11    0.99    2.37
   5  11 -11    0.00    2.48
  -5 -11  11    0.45    2.06
  -5  11  12   51.88    9.67
   5  11 -12   47.98    9.29
  -5 -11  12   42.45    9.47
  -5  11  13    0.00    1.89
   5  11 -13    3.56    2.99
  -5 -11  13    1.93    2.69
  -5  11  14   25.32    6.21
   5  11 -14   23.07    6.12
  -5 -11  14    5.22    3.55
  -5  11  15    2.69    2.79
   5  11 -15    3.45    2.82
  -5 -11  15    3.13    3.15
  -5  11  16   20.23    5.67
   5  11 -16   16.83    5.36
  -5 -11  16    7.33    4.24
  -5  11  17    1.43    2.30
   5  11 -17    1.72    2.51
  -5 -11  17    0.58    2.12
  -5  11  18   30.47    6.98
   5  11 -18   32.96    7.24
  -5 -11  18   10.68    5.17
   5  11 -19   -0.00    1.66
  -5 -11  19   -0.00    2.66
   5  11 -20   -0.00    2.29
  -5 -11  20   -0.00    2.71
   5  11 -21   -0.00    2.19
  -5 -11  21    1.88    2.83
   5  11 -22   16.43    5.35
  -5 -11  22    8.79    4.61
   5  11 -23   -0.00    1.61
  -5 -11  23   -0.00    1.79
   5  11 -24   11.15    4.59
  -5 -11  24   10.38    4.58
  -5 -11  25    0.22    2.20
  -5 -11  26    3.27    3.96
  -5 -11  27    1.16    2.34
  -5 -11  28    4.60    3.79
  -5 -11  29    7.86    3.67
  -5 -11  30    0.00    2.92
  -5  12   1    1.99    2.91
   5  12  -1    1.89    2.76
  -5 -12   1   -0.00    2.76
  -5  12   2   -0.00    2.46
   5  12  -2    1.57    2.47
  -5 -12   2    0.00    2.15
  -5  12   3    1.18    2.37
   5  12  -3    1.11    2.93
  -5 -12   3    3.18    3.42
  -5  12   4   72.12   12.34
   5  12  -4   73.79   12.49
  -5  12   5    4.60    3.33
   5  12  -5    6.05    3.80
  -5  12   6    8.10    4.21
   5  12  -6   10.46    4.25
  -5 -12   6    1.88    2.93
  -5  12   7    1.97    2.69
   5  12  -7   -0.00    2.55
  -5 -12   7    0.05    2.55
  -5  12   8    6.24    3.95
   5  12  -8    5.61    3.63
  -5 -12   8    2.78    2.85
  -5  12   9    5.41    3.55
   5  12  -9   10.73    4.34
  -5 -12   9    3.25    3.69
  -5  12  10   37.89    7.93
   5  12 -10   25.93    6.66
  -5 -12  10   12.16    5.31
  -5  12  11    0.00    2.10
   5  12 -11    0.08    2.33
  -5 -12  11    0.00    2.25
  -5  12  12    2.22    2.12
   5  12 -12    2.18    2.53
  -5 -12  12   -0.00    2.80
  -5  12  13    3.07    2.67
   5  12 -13    0.17    1.50
  -5 -12  13    1.17    2.13
  -5  12  14   11.59    4.89
   5  12 -14   14.88    5.08
  -5 -12  14   14.32    5.10
  -5  12  15    2.68    2.44
   5  12 -15    5.32    3.75
  -5 -12  15    2.41    2.72
  -5  12  16   22.19    5.77
   5  12 -16   16.77    5.65
  -5 -12  16    2.78    3.16
  -5  12  17    0.70    1.85
   5  12 -17    1.15    2.45
  -5 -12  17    1.02    3.07
  -5  12  18    0.10    1.74
   5  12 -18    2.88    3.09
  -5 -12  18   -0.00    2.99
   5  12 -19    3.42    3.26
  -5 -12  19    0.96    3.19
   5  12 -20   30.31    7.47
  -5 -12  20   18.34    6.39
   5  12 -21    1.05    2.30
  -5 -12  21    0.00    2.46
   5  12 -22    3.65    2.87
  -5 -12  22   -0.00    2.45
   5  12 -23    3.49    2.81
  -5 -12  23    2.65    3.28
   5  12 -24    6.28    3.62
  -5 -12  24    0.85    2.90
   5  12 -25    2.23    2.98
  -5 -12  25   -0.00    2.43
  -5 -12  26    2.89    3.15
  -5 -12  27    1.59    3.06
  -5 -12  28   -0.00    2.85
  -5  13   1   18.68    5.85
   5  13  -1    9.88    4.46
  -5  13   2   46.17    9.72
   5  13  -2   37.37    8.77
  -5  13   3    2.19    3.10
   5  13  -3    3.83    3.25
  -5  13   4   10.19    4.74
   5  13  -4   28.58    7.27
  -5  13   5   -0.00    1.59
   5  13  -5   -0.00    2.91
  -5 -13   5    2.44    2.76
  -5  13   6   47.51    9.42
   5  13  -6   50.63    9.49
  -5 -13   6   21.85    7.63
  -5  13   7    8.56    4.32
   5  13  -7    5.30    4.08
  -5 -13   7    2.50    3.49
  -5  13   8   42.44    8.90
   5  13  -8   28.41    7.46
  -5 -13   8   21.78    7.15
  -5  13   9    1.60    2.79
   5  13  -9    1.47    3.07
  -5 -13   9   -0.00    2.28
  -5  13  10    1.50    2.74
   5  13 -10    0.26    2.99
  -5 -13  10   -0.00    2.75
  -5  13  11   11.54    4.61
   5  13 -11    4.25    3.26
  -5 -13  11    8.98    4.66
  -5  13  12   15.42    5.31
   5  13 -12   10.64    4.70
  -5 -13  12    7.09    4.33
  -5  13  13   -0.00    2.25
   5  13 -13    1.25    2.39
  -5 -13  13   -0.00    3.11
  -5  13  14    8.49    4.24
   5  13 -14    3.94    3.43
  -5 -13  14    0.56    2.74
  -5  13  15   -0.00    1.97
  -5 -13  15    0.37    2.48
  -5  13  16    4.14    3.38
   5  13 -16    3.49    3.24
  -5 -13  16    0.93    2.85
  -5  13  17    1.00    2.42
   5  13 -17    2.09    2.41
  -5 -13  17    4.72    3.84
   5  13 -18   10.85    4.70
  -5 -13  18    5.34    3.88
   5  13 -19    2.60    2.70
  -5 -13  19    0.00    3.04
   5  13 -20    0.00    2.20
  -5 -13  20    0.00    2.58
   5  13 -21   -0.00    2.23
  -5 -13  21    1.57    2.84
   5  13 -22    7.28    4.05
  -5 -13  22    0.35    3.79
   5  13 -23    1.61    2.59
  -5 -13  23    2.64    2.77
   5  13 -24    2.34    2.84
  -5 -13  24    1.33    2.66
   5  13 -25    7.95    4.21
  -5 -13  25    9.85    4.46
  -5 -13  26   -0.00    2.14
  -5  14   1   -0.00    2.45
   5  14  -1    4.42    3.18
  -5  14   2   -0.00    2.47
   5  14  -2   -0.00    1.78
  -5  14   3    4.04    3.48
   5  14  -3    3.61    3.14
  -5  14   4   19.13    6.28
   5  14  -4   22.37    6.57
  -5  14   5    6.80    3.92
   5  14  -5   20.08    6.02
  -5  14   6   19.34    6.37
   5  14  -6   26.31    6.92
  -5 -14   6    6.96    4.35
  -5  14   7    3.64    3.34
   5  14  -7    0.68    2.00
  -5 -14   7   -0.00    2.52
  -5  14   8    0.00    2.52
   5  14  -8    1.61    2.39
  -5 -14   8    1.66    2.68
  -5  14   9    2.81    3.02
   5  14  -9    5.35    3.58
  -5 -14   9    0.15    2.89
  -5  14  10   17.65    6.08
   5  14 -10   20.21    6.45
  -5 -14  10   14.10    5.85
  -5  14  11    6.21    4.43
   5  14 -11    8.45    4.48
  -5 -14  11    1.77    2.87
  -5  14  12    0.00    2.49
   5  14 -12    0.00    2.53
  -5 -14  12   -0.00    3.11
  -5  14  13    0.00    2.97
   5  14 -13    1.53    2.44
  -5 -14  13    0.00    2.90
  -5  14  14    5.81    3.91
   5  14 -14   10.09    4.77
  -5 -14  14    0.92    2.58
  -5  14  15    3.12    3.28
   5  14 -15    6.60    4.13
  -5 -14  15    1.27    2.78
  -5  14  16    3.59    3.07
   5  14 -16    6.52    4.01
  -5 -14  16    3.64    3.81
  -5  14  17    0.66    2.30
   5  14 -17    1.84    3.02
  -5 -14  17    0.06    2.29
   5  14 -18    0.43    2.04
  -5 -14  18    0.00    3.43
   5  14 -19    0.49    2.02
  -5 -14  19    2.98    3.52
   5  14 -20    0.00    1.56
  -5 -14  20   -0.00    2.49
   5  14 -21    2.82    2.91
  -5 -14  21    2.40    3.33
   5  14 -22    6.20    3.79
  -5 -14  22    3.32    3.85
   5  14 -23    0.58    2.17
  -5 -14  23    1.65    2.53
   5  14 -24    0.35    2.71
  -5 -14  24    0.00    2.52
   5  14 -25    4.20    3.35
  -5  15   1   -0.00    2.90
   5  15  -1    6.15    4.07
  -5  15   2    2.30    3.25
   5  15  -2    7.93    3.91
  -5  15   3   10.24    4.65
   5  15  -3    6.11    4.36
  -5  15   4    0.00    2.98
   5  15  -4    2.11    3.47
  -5  15   5    1.58    2.95
   5  15  -5    0.73    3.27
  -5  15   6    2.23    2.59
   5  15  -6    1.20    2.47
  -5  15   7    6.37    3.93
   5  15  -7    0.00    2.76
  -5  15   8    5.24    4.19
   5  15  -8    1.98    3.36
  -5  15   9    0.48    2.23
[truncated: 819,543 more chars]
