# Supplementary material for: LED-pump-X-ray-multiprobe crystallography for sub-second timescales
Source: Commun Chem. 2022 Aug 26;5:102. doi: 10.1038/s42004-022-00716-1 (PMC9814726; doi:10.1038/s42004-022-00716-1)
Supplement: Supplementary file 10 — Supplementary Data 1 [file 42004_2022_716_MOESM10_ESM.zip › CIFs/1-6s_280K/280K_1-6s_t8_decay.cif]

data_global

# SUBMISSION DETAILS
 
_publ_contact_author_name       'Hatcher, Lauren'
_publ_contact_author_address
;
School of Chemistry
Cardiff University
Main Building
Park Place 
Cardiff
CF10 3AT
United Kingdom
;
_publ_contact_author_email       'HatcherL1@cardiff.ac.uk'
_publ_requested_category          FM
_publ_section_comment
; 
?
;
_publ_section_references
;
Diamond General Data Aquisition (GDA) software: http://www.opengda.org/

XIA2: Winter, G. (2010) J. Appl. Cryst. 43, 186-190.
POINTLESS: Evans, P. (2006) Acta Cryst. D62, 72-82.
AIMLESS: Evans, P. R. and Murshudov, G. N. (2013) Acta Cryst. D69, 1204-1214.
DIALS: Winter, G., et al. Acta Cryst. (2018) D74, 85-97.
CCP4: Winn, M. D. et al. (2011) Acta Cryst. D67, 235-242.
   
SHELXL: Sheldrick G. M. (2015). Acta Cryst. C71, 3-8.
SHELXT:	Sheldrick, G. M. (2015). Acta Cryst. A71, 3-8.
 
OLEX2: Dolomanov, O.V.; Bourhis, L.J.; Gildea, R.J.; Howard, J.A.K.; Puschmann,
 H., OLEX2: A complete structure solution, refinement and analysis program 
 (2009). J. Appl. Cryst., 42, 339-341.

MERCURY: Macrae, C. F., Bruno, I. J., Chisholm, J. A., Edgington,
P. R., McCabe, P., Pidcock, E., Rodriguez-Monge, L., Taylor, R.,
van de Streek, J. & Wood, P. A. (2008). J. Appl. Cryst. 41, 466-470.
;

####
 
data_280K_1-6s_t8_decay
 
_audit_creation_method            'SHELXL-2018/3'
_shelx_SHELXL_version_number      '2018/3'
_chemical_name_systematic         
;
Nitro-(N,N,N',N'-tetrabutyldiethylenetriamine)palladium(II)
tetraphenylborate, tetrahydrofuran solvate
;
_chemical_name_common             ?
_chemical_melting_point           ?
_chemical_formula_moiety          
;
C20 H45 N4 O2 Pd, C24 H20 B, C4 H8 O
;
_chemical_formula_sum            'C48 H73 B N4 O3 Pd' 
_chemical_formula_weight          871.31

loop_
 _atom_type_symbol
 _atom_type_description
 _atom_type_scat_dispersion_real
 _atom_type_scat_dispersion_imag
 _atom_type_scat_source
 'C'  'C'   0.0010   0.0010
 'International Tables Vol C Tables 4.2.6.8 and 6.1.1.4'
 'H'  'H'   0.0000   0.0000
 'International Tables Vol C Tables 4.2.6.8 and 6.1.1.4'
 'B'  'B'   0.0000   0.0000
 'International Tables Vol C Tables 4.2.6.8 and 6.1.1.4'
 'N'  'N'   0.0030   0.0020
 'International Tables Vol C Tables 4.2.6.8 and 6.1.1.4'
 'O'  'O'   0.0050   0.0030
 'International Tables Vol C Tables 4.2.6.8 and 6.1.1.4'
 'Pd'  'Pd'  -2.5040   0.6150
 'International Tables Vol C Tables 4.2.6.8 and 6.1.1.4'
 
_space_group_crystal_system       monoclinic
_space_group_IT_number            14
_space_group_name_H-M_alt         'P 21/n'
_space_group_name_Hall            '-P 2yn'
 
_shelx_space_group_comment
;
The symmetry employed for this shelxl refinement is uniquely defined
by the following loop, which should always be used as a source of
symmetry information in preference to the above space-group names.
They are only intended as comments.
;
 
loop_
 _space_group_symop_operation_xyz
 'x, y, z'
 '-x+1/2, y+1/2, -z+1/2'
 '-x, -y, -z'
 'x-1/2, -y-1/2, z-1/2'
 
_cell_length_a                    11.6877(5)
_cell_length_b                    13.5960(5)
_cell_length_c                    30.1861(10)
_cell_angle_alpha                 90
_cell_angle_beta                  93.331(3)
_cell_angle_gamma                 90
_cell_volume                      4788.6(3)
_cell_formula_units_Z             4
_cell_measurement_temperature     280(2)
_cell_measurement_reflns_used     8738
_cell_measurement_theta_max       21.1906697751
_cell_measurement_theta_min       1.23108185428
 
_exptl_crystal_description        Plate
_exptl_crystal_colour             Yellow
_exptl_crystal_density_meas       ?
_exptl_crystal_density_method     ?
_exptl_crystal_density_diffrn     1.209          
_exptl_crystal_F_000              1856
_exptl_transmission_factor_min    ?
_exptl_transmission_factor_max    ?
_exptl_crystal_size_max           0.100
_exptl_crystal_size_mid           0.100
_exptl_crystal_size_min           0.050
_exptl_absorpt_coefficient_mu     0.201
_shelx_estimated_absorpt_T_min    0.980
_shelx_estimated_absorpt_T_max    0.990
_exptl_absorpt_correction_T_min   0.992625420183
_exptl_absorpt_correction_T_max   1.0
_exptl_absorpt_correction_type    empirical
_exptl_absorpt_process_details    
;
CCP4 7.0.048: AIMLESS, version 0.5.32 : 29/03/17
Scaling & analysis of unmerged intensities, absorption correction using spherical harmonics
;
_exptl_absorpt_special_details    ?
_diffrn_ambient_temperature       280(2)
_diffrn_radiation_wavelength      0.534
_diffrn_measurement_device_type   'Photon counting pixel array'
_diffrn_radiation_type            Synchrotron
_diffrn_measurement_method        'shutterless scans'
_diffrn_radiation_source          'Diamond Light Source Beamline I19-2'
_diffrn_radiation_monochromator   'Silicon 111'
_diffrn_detector_area_resol_mean  ?
_diffrn_reflns_number             32880
_diffrn_reflns_av_unetI/netI      0.0838
_diffrn_reflns_av_R_equivalents   0.0837
_diffrn_reflns_limit_h_min        -14
_diffrn_reflns_limit_h_max        14
_diffrn_reflns_limit_k_min        -16
_diffrn_reflns_limit_k_max        16
_diffrn_reflns_limit_l_min        -26
_diffrn_reflns_limit_l_max        37
_diffrn_reflns_theta_min          1.234
_diffrn_reflns_theta_max          19.496
_diffrn_reflns_theta_full         18.687
_diffrn_measured_fraction_theta_max   0.980
_diffrn_measured_fraction_theta_full  0.980
_diffrn_reflns_Laue_measured_fraction_max    0.980
_diffrn_reflns_Laue_measured_fraction_full   0.980
_diffrn_reflns_point_group_measured_fraction_max   0.980
_diffrn_reflns_point_group_measured_fraction_full  0.980
_reflns_number_total              9594
_reflns_number_gt                 5507
_reflns_threshold_expression      'I > 2\s(I)'
_reflns_Friedel_coverage          0.000
_reflns_Friedel_fraction_max      .
_reflns_Friedel_fraction_full     .
 
_reflns_special_details
;
 Reflections were merged by SHELXL according to the crystal
 class for the calculation of statistics and refinement.
 
 _reflns_Friedel_fraction is defined as the number of unique
 Friedel pairs measured divided by the number that would be
 possible theoretically, ignoring centric projections and
 systematic absences.
;
 
_computing_data_collection        'Diamond GDA (http://www.opengda.org/)'
_computing_cell_refinement        'DIALS (Winter, 2018)'
_computing_data_reduction         'XIA2 (Winter 2010)'
_computing_structure_solution     'SHELXT (Sheldrick, 2015)'
_computing_structure_refinement   'SHELXL (Sheldrick, 2015)'
_computing_molecular_graphics     'OLEX2 (Dolomanov et al., 2009)'
_computing_publication_material   'MERCURY (Macrae et al., 2008)'
_refine_special_details           ?
_refine_ls_structure_factor_coef  Fsqd
_refine_ls_matrix_type            full
_refine_ls_weighting_scheme       calc
_refine_ls_weighting_details
'w=1/[\s^2^(Fo^2^)+(0.0566P)^2^] where P=(Fo^2^+2Fc^2^)/3'
_atom_sites_solution_primary      ?
_atom_sites_solution_secondary    ?
_atom_sites_solution_hydrogens    geom
_refine_ls_hydrogen_treatment     constr
_refine_ls_extinction_method      none
_refine_ls_extinction_coef        .
_refine_ls_number_reflns          9594
_refine_ls_number_parameters      526
_refine_ls_number_restraints      491
_refine_ls_R_factor_all           0.0917
_refine_ls_R_factor_gt            0.0553
_refine_ls_wR_factor_ref          0.1435
_refine_ls_wR_factor_gt           0.1253
_refine_ls_goodness_of_fit_ref    0.959
_refine_ls_restrained_S_all       0.966
_refine_ls_shift/su_max           0.001
_refine_ls_shift/su_mean          0.000
 
loop_
 _atom_site_label
 _atom_site_type_symbol
 _atom_site_fract_x
 _atom_site_fract_y
 _atom_site_fract_z
 _atom_site_U_iso_or_equiv
 _atom_site_adp_type
 _atom_site_occupancy
 _atom_site_site_symmetry_order  
 _atom_site_calc_flag
 _atom_site_refinement_flags_posn
 _atom_site_refinement_flags_adp
 _atom_site_refinement_flags_occupancy
 _atom_site_disorder_assembly
 _atom_site_disorder_group
Pd1 Pd 0.33954(2) 0.77516(2) 0.34654(2) 0.05479(13) Uani 1 1 d D . . . .
N2 N 0.3454(3) 0.9274(2) 0.33748(9) 0.0634(7) Uani 1 1 d . . . . .
N3 N 0.4535(3) 0.7990(2) 0.39779(8) 0.0561(7) Uani 1 1 d . . . . .
H3 H 0.530507 0.788899 0.387366 0.067 Uiso 1 1 calc R U . . .
N4 N 0.3317(2) 0.6316(2) 0.37143(8) 0.0561(7) Uani 1 1 d . . . . .
C1 C 0.4407(3) 0.9635(3) 0.36962(11) 0.0719(10) Uani 1 1 d . . . . .
H1A H 0.513621 0.958473 0.356015 0.086 Uiso 1 1 calc R U . . .
H1B H 0.427934 1.032105 0.376728 0.086 Uiso 1 1 calc R U . . .
C2 C 0.4438(3) 0.9029(3) 0.41152(11) 0.0693(10) Uani 1 1 d . . . . .
H2A H 0.509065 0.921384 0.431083 0.083 Uiso 1 1 calc R U . . .
H2B H 0.374425 0.912815 0.427054 0.083 Uiso 1 1 calc R U . . .
C3 C 0.4338(3) 0.7233(3) 0.43250(11) 0.0611(9) Uani 1 1 d . . . . .
H3A H 0.364646 0.738303 0.447474 0.073 Uiso 1 1 calc R U . . .
H3B H 0.497894 0.721607 0.454370 0.073 Uiso 1 1 calc R U . . .
C4 C 0.4218(3) 0.6262(3) 0.40886(10) 0.0599(9) Uani 1 1 d . . . . .
H4A H 0.494635 0.608205 0.397289 0.072 Uiso 1 1 calc R U . . .
H4B H 0.401305 0.575747 0.429686 0.072 Uiso 1 1 calc R U . . .
C5 C 0.2310(3) 0.9652(3) 0.35115(13) 0.0765(11) Uani 1 1 d . . . . .
H5A H 0.221155 0.943651 0.381320 0.092 Uiso 1 1 calc R U . . .
H5B H 0.171369 0.933960 0.332381 0.092 Uiso 1 1 calc R U . . .
C6 C 0.2110(4) 1.0760(3) 0.34925(16) 0.1045(15) Uani 1 1 d . . . . .
H6A H 0.270045 1.108878 0.367681 0.125 Uiso 1 1 calc R U . . .
H6B H 0.216639 1.098727 0.318992 0.125 Uiso 1 1 calc R U . . .
C7 C 0.0951(5) 1.1030(4) 0.36495(19) 0.134(2) Uani 1 1 d . . . . .
H7A H 0.036607 1.064349 0.348859 0.161 Uiso 1 1 calc R U . . .
H7B H 0.092625 1.087376 0.396227 0.161 Uiso 1 1 calc R U . . .
C8 C 0.0699(7) 1.2102(4) 0.3581(3) 0.202(4) Uani 1 1 d . . . . .
H8A H 0.022109 1.232984 0.380777 0.303 Uiso 1 1 calc R U . . .
H8B H 0.031071 1.219652 0.329509 0.303 Uiso 1 1 calc R U . . .
H8C H 0.140424 1.246565 0.359602 0.303 Uiso 1 1 calc R U . . .
C9 C 0.3650(3) 0.9606(3) 0.29152(11) 0.0723(10) Uani 1 1 d . . . . .
H9A H 0.374884 1.031401 0.291723 0.087 Uiso 1 1 calc R U . . .
H9B H 0.297212 0.945771 0.272637 0.087 Uiso 1 1 calc R U . . .
C10 C 0.4672(4) 0.9144(3) 0.27167(12) 0.0842(12) Uani 1 1 d . . . . .
H10A H 0.463056 0.843421 0.274472 0.101 Uiso 1 1 calc R U . . .
H10B H 0.536894 0.936563 0.287652 0.101 Uiso 1 1 calc R U . . .
C11 C 0.4708(4) 0.9421(4) 0.22293(13) 0.1047(16) Uani 1 1 d . . . . .
H11A H 0.406270 0.911792 0.206482 0.126 Uiso 1 1 calc R U . . .
H11B H 0.462709 1.012826 0.219991 0.126 Uiso 1 1 calc R U . . .
C12 C 0.5784(5) 0.9110(5) 0.20327(16) 0.151(2) Uani 1 1 d . . . . .
H12A H 0.577140 0.931698 0.172843 0.226 Uiso 1 1 calc R U . . .
H12B H 0.585024 0.840680 0.204757 0.226 Uiso 1 1 calc R U . . .
H12C H 0.642627 0.940485 0.219491 0.226 Uiso 1 1 calc R U . . .
C13 C 0.2125(3) 0.6235(3) 0.38863(12) 0.0675(10) Uani 1 1 d . . . . .
H13A H 0.203831 0.675898 0.409970 0.081 Uiso 1 1 calc R U . . .
H13B H 0.157372 0.635527 0.363960 0.081 Uiso 1 1 calc R U . . .
C14 C 0.1806(3) 0.5285(3) 0.41014(13) 0.0774(11) Uani 1 1 d . . . . .
H14A H 0.233185 0.516073 0.435556 0.093 Uiso 1 1 calc R U . . .
H14B H 0.187877 0.475025 0.389232 0.093 Uiso 1 1 calc R U . . .
C15 C 0.0596(4) 0.5309(3) 0.42505(15) 0.0904(13) Uani 1 1 d . . . . .
H15A H 0.053565 0.583517 0.446476 0.109 Uiso 1 1 calc R U . . .
H15B H 0.007903 0.546060 0.399684 0.109 Uiso 1 1 calc R U . . .
C16 C 0.0217(4) 0.4367(3) 0.44549(16) 0.1057(16) Uani 1 1 d . . . . .
H16A H 0.024389 0.384516 0.424157 0.159 Uiso 1 1 calc R U . . .
H16B H -0.055278 0.443958 0.454490 0.159 Uiso 1 1 calc R U . . .
H16C H 0.071726 0.421380 0.470901 0.159 Uiso 1 1 calc R U . . .
C17 C 0.3505(3) 0.5509(3) 0.33910(11) 0.0722(11) Uani 1 1 d . . . . .
H17A H 0.356374 0.489077 0.355122 0.087 Uiso 1 1 calc R U . . .
H17B H 0.283901 0.546798 0.318437 0.087 Uiso 1 1 calc R U . . .
C18 C 0.4546(4) 0.5632(3) 0.31336(12) 0.0837(12) Uani 1 1 d . . . . .
H18A H 0.522110 0.565150 0.333639 0.100 Uiso 1 1 calc R U . . .
H18B H 0.450025 0.625053 0.297372 0.100 Uiso 1 1 calc R U . . .
C19 C 0.4660(5) 0.4784(4) 0.28037(17) 0.134(2) Uani 1 1 d . . . . .
H19A H 0.461543 0.416788 0.296355 0.161 Uiso 1 1 calc R U . . .
H19B H 0.401204 0.480839 0.258807 0.161 Uiso 1 1 calc R U . . .
C20 C 0.5681(5) 0.4785(5) 0.25727(19) 0.164(3) Uani 1 1 d . . . . .
H20A H 0.568888 0.422122 0.238163 0.247 Uiso 1 1 calc R U . . .
H20B H 0.633075 0.476160 0.278197 0.247 Uiso 1 1 calc R U . . .
H20C H 0.571392 0.537352 0.239809 0.247 Uiso 1 1 calc R U . . .
C21 C 0.6561(3) 0.3740(3) 0.42724(11) 0.0599(8) Uani 1 1 d . . . . .
C22 C 0.7092(3) 0.4234(3) 0.39367(13) 0.0752(11) Uani 1 1 d . . . . .
H22 H 0.726021 0.389222 0.368174 0.090 Uiso 1 1 calc R U . . .
C23 C 0.7376(4) 0.5217(3) 0.39714(17) 0.0928(13) Uani 1 1 d . . . . .
H23 H 0.772657 0.552278 0.373925 0.111 Uiso 1 1 calc R U . . .
C24 C 0.7153(4) 0.5751(3) 0.43406(16) 0.0905(13) Uani 1 1 d . . . . .
H24 H 0.736943 0.640783 0.436648 0.109 Uiso 1 1 calc R U . . .
C25 C 0.6606(3) 0.5297(3) 0.46674(14) 0.0805(11) Uani 1 1 d . . . . .
H25 H 0.643100 0.564848 0.491900 0.097 Uiso 1 1 calc R U . . .
C26 C 0.6307(3) 0.4315(3) 0.46299(12) 0.0688(10) Uani 1 1 d . . . . .
H26 H 0.591539 0.402852 0.485654 0.083 Uiso 1 1 calc R U . . .
C27 C 0.7338(3) 0.2013(3) 0.45841(12) 0.0633(9) Uani 1 1 d . . . . .
C28 C 0.8088(4) 0.2503(3) 0.48791(13) 0.0744(11) Uani 1 1 d . . . . .
H28 H 0.803763 0.318441 0.489319 0.089 Uiso 1 1 calc R U . . .
C29 C 0.8912(4) 0.2038(4) 0.51553(15) 0.0939(14) Uani 1 1 d . . . . .
H29 H 0.938240 0.240873 0.535002 0.113 Uiso 1 1 calc R U . . .
C30 C 0.9034(4) 0.1046(4) 0.51427(16) 0.0992(14) Uani 1 1 d . . . . .
H30 H 0.957900 0.072883 0.532824 0.119 Uiso 1 1 calc R U . . .
C31 C 0.8336(4) 0.0530(4) 0.48510(17) 0.1015(15) Uani 1 1 d . . . . .
H31 H 0.841181 -0.015018 0.483647 0.122 Uiso 1 1 calc R U . . .
C32 C 0.7515(4) 0.0992(3) 0.45755(15) 0.0892(13) Uani 1 1 d . . . . .
H32 H 0.706427 0.061236 0.437725 0.107 Uiso 1 1 calc R U . . .
C33 C 0.5049(3) 0.2299(3) 0.44440(11) 0.0586(8) Uani 1 1 d . . . . .
C34 C 0.4789(3) 0.1456(3) 0.46675(11) 0.0621(9) Uani 1 1 d . . . . .
H34 H 0.537490 0.100809 0.473489 0.075 Uiso 1 1 calc R U . . .
C35 C 0.3701(3) 0.1235(3) 0.47980(12) 0.0748(11) Uani 1 1 d . . . . .
H35 H 0.357202 0.064902 0.494578 0.090 Uiso 1 1 calc R U . . .
C36 C 0.2808(4) 0.1883(3) 0.47095(14) 0.0830(12) Uani 1 1 d . . . . .
H36 H 0.207815 0.174809 0.480080 0.100 Uiso 1 1 calc R U . . .
C37 C 0.3025(4) 0.2727(3) 0.44846(16) 0.0912(14) Uani 1 1 d . . . . .
H37 H 0.243230 0.316731 0.441463 0.109 Uiso 1 1 calc R U . . .
C38 C 0.4116(4) 0.2931(3) 0.43603(15) 0.0817(12) Uani 1 1 d . . . . .
H38 H 0.423858 0.351989 0.421331 0.098 Uiso 1 1 calc R U . . .
C39 C 0.6349(4) 0.2132(3) 0.37462(12) 0.0744(11) Uani 1 1 d . . . . .
C40 C 0.5424(5) 0.2200(3) 0.34478(14) 0.0880(13) Uani 1 1 d . . . . .
H40 H 0.473301 0.243336 0.354426 0.106 Uiso 1 1 calc R U . . .
C41 C 0.5486(6) 0.1927(4) 0.29973(15) 0.1080(16) Uani 1 1 d . . . . .
H41 H 0.485154 0.200075 0.279938 0.130 Uiso 1 1 calc R U . . .
C42 C 0.6487(7) 0.1553(4) 0.28563(18) 0.134(2) Uani 1 1 d . . . . .
H42 H 0.653156 0.135899 0.256232 0.160 Uiso 1 1 calc R U . . .
C43 C 0.7417(6) 0.1464(5) 0.31449(18) 0.155(3) Uani 1 1 d . . . . .
H43 H 0.809999 0.121176 0.304878 0.186 Uiso 1 1 calc R U . . .
C44 C 0.7347(5) 0.1747(4) 0.35783(15) 0.1214(18) Uani 1 1 d . . . . .
H44 H 0.799332 0.167901 0.377032 0.146 Uiso 1 1 calc R U . . .
B1 B 0.6324(4) 0.2550(3) 0.42650(15) 0.0626(9) Uani 1 1 d . . . . .
O3 O 0.6883(12) 0.803(2) 0.3653(9) 0.099(3) Uani 0.582(15) 1 d D . P A 1
C45 C 0.7374(11) 0.7753(15) 0.3251(5) 0.106(2) Uani 0.582(15) 1 d D . P A 1
H45A H 0.730064 0.828248 0.303570 0.127 Uiso 0.582(15) 1 calc R U P A 1
H45B H 0.698887 0.717604 0.312578 0.127 Uiso 0.582(15) 1 calc R U P A 1
C46 C 0.8601(10) 0.7535(14) 0.3363(6) 0.121(3) Uani 0.582(15) 1 d D . P A 1
H46A H 0.871404 0.684536 0.343526 0.146 Uiso 0.582(15) 1 calc R U P A 1
H46B H 0.907089 0.770712 0.311998 0.146 Uiso 0.582(15) 1 calc R U P A 1
C47 C 0.8859(9) 0.8149(13) 0.3743(4) 0.121(3) Uani 0.582(15) 1 d D . P A 1
H47A H 0.931351 0.778566 0.396720 0.146 Uiso 0.582(15) 1 calc R U P A 1
H47B H 0.929641 0.871829 0.365848 0.146 Uiso 0.582(15) 1 calc R U P A 1
C48 C 0.7812(9) 0.8455(10) 0.3916(4) 0.106(2) Uani 0.582(15) 1 d D . P A 1
H48A H 0.775717 0.916666 0.390887 0.127 Uiso 0.582(15) 1 calc R U P A 1
H48B H 0.778222 0.824122 0.422183 0.127 Uiso 0.582(15) 1 calc R U P A 1
O3A O 0.6750(17) 0.808(3) 0.3612(12) 0.099(3) Uani 0.418(15) 1 d D . P A 2
C45A C 0.7293(15) 0.757(2) 0.3270(8) 0.106(2) Uani 0.418(15) 1 d D . P A 2
H45C H 0.700182 0.778600 0.297808 0.127 Uiso 0.418(15) 1 calc R U P A 2
H45D H 0.719269 0.686584 0.329449 0.127 Uiso 0.418(15) 1 calc R U P A 2
C46A C 0.8523(14) 0.7862(17) 0.3359(8) 0.121(3) Uani 0.418(15) 1 d D . P A 2
H46C H 0.894813 0.732355 0.350031 0.146 Uiso 0.418(15) 1 calc R U P A 2
H46D H 0.886543 0.801462 0.308172 0.146 Uiso 0.418(15) 1 calc R U P A 2
C47A C 0.8565(13) 0.8700(16) 0.3640(6) 0.121(3) Uani 0.418(15) 1 d D . P A 2
H47C H 0.871088 0.928978 0.347155 0.146 Uiso 0.418(15) 1 calc R U P A 2
H47D H 0.917026 0.862843 0.387208 0.146 Uiso 0.418(15) 1 calc R U P A 2
C48A C 0.7466(14) 0.8762(13) 0.3830(5) 0.106(2) Uani 0.418(15) 1 d D . P A 2
H48C H 0.754125 0.861452 0.414488 0.127 Uiso 0.418(15) 1 calc R U P A 2
H48D H 0.715314 0.941900 0.379227 0.127 Uiso 0.418(15) 1 calc R U P A 2
O1 O 0.1251(3) 0.7599(2) 0.29886(10) 0.1270(11) Uani 0.955(5) 1 d D . P B 3
O2 O 0.2618(2) 0.72389(19) 0.25977(10) 0.1270(11) Uani 0.955(5) 1 d D . P B 3
N1 N 0.2258(2) 0.74940(12) 0.29444(8) 0.0793(10) Uani 0.955(5) 1 d D . P B 3
O1A O 0.2098(10) 0.7551(2) 0.3013(3) 0.1270(11) Uani 0.045(5) 1 d D . P B 4
O2A O 0.3267(16) 0.7153(3) 0.2541(5) 0.1270(11) Uani 0.045(5) 1 d D . P B 4
N1A N 0.2185(14) 0.7275(3) 0.2604(3) 0.0793(10) Uani 0.045(5) 1 d D . P B 4
 
loop_
 _atom_site_aniso_label
 _atom_site_aniso_U_11
 _atom_site_aniso_U_22
 _atom_site_aniso_U_33
 _atom_site_aniso_U_23
 _atom_site_aniso_U_13
 _atom_site_aniso_U_12
Pd1 0.0556(2) 0.0568(2) 0.0516(2) 0.00093(14) 0.00049(14) -0.00225(15)
N2 0.0674(18) 0.059(2) 0.0634(15) 0.0074(14) -0.0013(12) 0.0002(14)
N3 0.0588(18) 0.0596(16) 0.0495(15) -0.0005(12) 0.0002(13) -0.0022(14)
N4 0.0560(16) 0.0560(17) 0.0562(15) -0.0013(12) 0.0013(11) -0.0008(14)
C1 0.082(3) 0.063(2) 0.0696(19) 0.0025(17) -0.0075(17) -0.010(2)
C2 0.082(3) 0.0603(19) 0.0647(19) -0.0031(16) -0.0044(19) -0.002(2)
C3 0.070(2) 0.064(2) 0.0489(19) 0.0040(13) -0.0020(17) -0.0034(18)
C4 0.059(2) 0.062(2) 0.0584(18) 0.0034(16) -0.0012(14) -0.0017(18)
C5 0.079(2) 0.071(2) 0.079(2) -0.004(2) 0.002(2) 0.009(2)
C6 0.121(4) 0.073(2) 0.117(3) -0.005(3) -0.008(3) 0.025(3)
C7 0.120(4) 0.104(4) 0.175(5) -0.043(4) -0.011(3) 0.037(3)
C8 0.179(7) 0.106(4) 0.316(10) -0.053(5) -0.036(7) 0.054(4)
C9 0.079(3) 0.073(3) 0.0643(18) 0.0146(19) -0.0013(17) -0.004(2)
C10 0.083(3) 0.099(3) 0.071(2) 0.010(2) 0.007(2) -0.002(2)
C11 0.114(4) 0.124(4) 0.077(2) 0.014(3) 0.020(2) -0.010(3)
C12 0.122(4) 0.230(7) 0.105(4) -0.009(4) 0.036(3) -0.004(4)
C13 0.0576(19) 0.070(2) 0.075(2) 0.0079(19) 0.0037(17) -0.0061(18)
C14 0.070(2) 0.074(3) 0.089(3) 0.011(2) 0.012(2) -0.005(2)
C15 0.073(2) 0.089(3) 0.112(3) 0.002(3) 0.026(2) -0.012(2)
C16 0.092(4) 0.092(3) 0.136(4) 0.010(3) 0.039(3) -0.012(3)
C17 0.086(3) 0.062(2) 0.069(2) -0.0090(17) 0.0028(19) 0.002(2)
C18 0.085(3) 0.093(3) 0.073(2) -0.011(2) 0.007(2) 0.009(2)
C19 0.138(5) 0.134(4) 0.135(4) -0.053(3) 0.052(4) -0.007(4)
C20 0.164(6) 0.179(7) 0.158(5) -0.036(5) 0.076(4) 0.007(5)
C21 0.059(2) 0.0570(18) 0.0622(18) 0.0065(14) -0.0067(16) -0.0026(17)
C22 0.068(3) 0.071(2) 0.087(2) 0.016(2) 0.013(2) -0.003(2)
C23 0.073(3) 0.071(2) 0.136(3) 0.029(2) 0.018(3) -0.007(2)
C24 0.070(3) 0.052(3) 0.147(3) 0.016(2) -0.009(2) -0.003(2)
C25 0.080(3) 0.057(2) 0.102(3) -0.006(2) -0.014(2) 0.006(2)
C26 0.081(3) 0.0560(19) 0.069(2) 0.0051(17) -0.001(2) 0.0033(19)
C27 0.063(2) 0.0572(19) 0.070(2) 0.0036(17) 0.0122(15) 0.0059(16)
C28 0.072(3) 0.069(3) 0.082(3) -0.0040(19) -0.0004(17) 0.0118(18)
C29 0.085(3) 0.093(3) 0.102(3) -0.009(3) -0.016(2) 0.021(2)
C30 0.078(3) 0.090(3) 0.129(4) 0.013(3) 0.001(2) 0.021(2)
C31 0.080(3) 0.066(3) 0.158(4) 0.015(3) -0.002(2) 0.013(2)
C32 0.074(3) 0.059(2) 0.133(3) -0.002(2) -0.001(2) 0.009(2)
C33 0.0678(19) 0.0509(19) 0.056(2) -0.0017(15) -0.0015(16) -0.0014(15)
C34 0.067(2) 0.053(2) 0.066(2) 0.0046(16) -0.0006(18) 0.0003(17)
C35 0.073(2) 0.069(3) 0.082(3) 0.013(2) 0.004(2) -0.0060(18)
C36 0.070(2) 0.069(2) 0.111(3) -0.001(2) 0.012(2) -0.0014(19)
C37 0.072(2) 0.062(3) 0.140(4) 0.006(2) 0.008(3) 0.008(2)
C38 0.074(2) 0.058(3) 0.112(3) 0.015(2) 0.001(2) 0.0036(18)
C39 0.091(3) 0.068(3) 0.0647(19) -0.0038(18) 0.0092(16) -0.013(2)
C40 0.112(3) 0.079(3) 0.072(2) 0.005(2) -0.007(2) -0.025(3)
C41 0.170(5) 0.080(4) 0.071(2) 0.005(2) -0.009(3) -0.038(3)
C42 0.211(6) 0.119(5) 0.073(3) -0.012(3) 0.022(3) -0.019(4)
C43 0.194(6) 0.186(7) 0.089(3) -0.033(4) 0.031(3) 0.028(5)
C44 0.121(4) 0.164(5) 0.082(3) -0.021(3) 0.026(3) 0.020(3)
B1 0.070(2) 0.0547(19) 0.064(2) 0.0034(17) 0.0040(17) -0.0012(18)
O3 0.080(3) 0.109(4) 0.110(4) -0.011(4) 0.014(3) -0.005(4)
C45 0.096(3) 0.112(5) 0.109(3) -0.016(3) 0.009(2) -0.003(2)
C46 0.092(3) 0.121(8) 0.153(4) -0.010(4) 0.015(2) -0.002(3)
C47 0.092(3) 0.121(8) 0.153(4) -0.010(4) 0.015(2) -0.002(3)
C48 0.096(3) 0.112(5) 0.109(3) -0.016(3) 0.009(2) -0.003(2)
O3A 0.080(3) 0.109(4) 0.110(4) -0.011(4) 0.014(3) -0.005(4)
C45A 0.096(3) 0.112(5) 0.109(3) -0.016(3) 0.009(2) -0.003(2)
C46A 0.092(3) 0.121(8) 0.153(4) -0.010(4) 0.015(2) -0.002(3)
C47A 0.092(3) 0.121(8) 0.153(4) -0.010(4) 0.015(2) -0.002(3)
C48A 0.096(3) 0.112(5) 0.109(3) -0.016(3) 0.009(2) -0.003(2)
O1 0.0791(18) 0.213(3) 0.0875(15) -0.0300(15) -0.0121(14) 0.0027(16)
O2 0.0791(18) 0.213(3) 0.0875(15) -0.0300(15) -0.0121(14) 0.0027(16)
N1 0.0802(19) 0.082(2) 0.0749(17) 0.0108(16) -0.0018(18) -0.0036(18)
O1A 0.0791(18) 0.213(3) 0.0875(15) -0.0300(15) -0.0121(14) 0.0027(16)
O2A 0.0791(18) 0.213(3) 0.0875(15) -0.0300(15) -0.0121(14) 0.0027(16)
N1A 0.0802(19) 0.082(2) 0.0749(17) 0.0108(16) -0.0018(18) -0.0036(18)
 
_geom_special_details
;
 All esds (except the esd in the dihedral angle between two l.s. planes)
 are estimated using the full covariance matrix.  The cell esds are taken
 into account individually in the estimation of esds in distances, angles
 and torsion angles; correlations between esds in cell parameters are only
 used when they are defined by crystal symmetry.  An approximate (isotropic)
 treatment of cell esds is used for estimating esds involving l.s. planes.
;
 
loop_
 _geom_bond_atom_site_label_1
 _geom_bond_atom_site_label_2
 _geom_bond_distance
 _geom_bond_site_symmetry_2
 _geom_bond_publ_flag
Pd1 O1A 2.000(9) . ?
Pd1 N3 2.008(3) . ?
Pd1 N1 2.030(2) . ?
Pd1 N2 2.089(3) . ?
Pd1 N4 2.096(3) . ?
N2 C9 1.489(4) . ?
N2 C5 1.513(4) . ?
N2 C1 1.516(4) . ?
N3 C2 1.478(4) . ?
N3 C3 1.496(4) . ?
N3 H3 0.9800 . ?
N4 C17 1.493(4) . ?
N4 C4 1.501(4) . ?
N4 C13 1.519(4) . ?
C1 C2 1.509(5) . ?
C1 H1A 0.9700 . ?
C1 H1B 0.9700 . ?
C2 H2A 0.9700 . ?
C2 H2B 0.9700 . ?
C3 C4 1.503(5) . ?
C3 H3A 0.9700 . ?
C3 H3B 0.9700 . ?
C4 H4A 0.9700 . ?
C4 H4B 0.9700 . ?
C5 C6 1.525(5) . ?
C5 H5A 0.9700 . ?
C5 H5B 0.9700 . ?
C6 C7 1.506(6) . ?
C6 H6A 0.9700 . ?
C6 H6B 0.9700 . ?
C7 C8 1.498(7) . ?
C7 H7A 0.9700 . ?
C7 H7B 0.9700 . ?
C8 H8A 0.9600 . ?
C8 H8B 0.9600 . ?
C8 H8C 0.9600 . ?
C9 C10 1.505(5) . ?
C9 H9A 0.9700 . ?
C9 H9B 0.9700 . ?
C10 C11 1.521(5) . ?
C10 H10A 0.9700 . ?
C10 H10B 0.9700 . ?
C11 C12 1.483(6) . ?
C11 H11A 0.9700 . ?
C11 H11B 0.9700 . ?
C12 H12A 0.9600 . ?
C12 H12B 0.9600 . ?
C12 H12C 0.9600 . ?
C13 C14 1.502(5) . ?
C13 H13A 0.9700 . ?
C13 H13B 0.9700 . ?
C14 C15 1.508(5) . ?
C14 H14A 0.9700 . ?
C14 H14B 0.9700 . ?
C15 C16 1.499(5) . ?
C15 H15A 0.9700 . ?
C15 H15B 0.9700 . ?
C16 H16A 0.9600 . ?
C16 H16B 0.9600 . ?
C16 H16C 0.9600 . ?
C17 C18 1.492(5) . ?
C17 H17A 0.9700 . ?
C17 H17B 0.9700 . ?
C18 C19 1.534(6) . ?
C18 H18A 0.9700 . ?
C18 H18B 0.9700 . ?
C19 C20 1.416(6) . ?
C19 H19A 0.9700 . ?
C19 H19B 0.9700 . ?
C20 H20A 0.9600 . ?
C20 H20B 0.9600 . ?
C20 H20C 0.9600 . ?
C21 C26 1.379(5) . ?
C21 C22 1.391(5) . ?
C21 B1 1.642(5) . ?
C22 C23 1.379(6) . ?
C22 H22 0.9300 . ?
C23 C24 1.368(6) . ?
C23 H23 0.9300 . ?
C24 C25 1.355(5) . ?
C24 H24 0.9300 . ?
C25 C26 1.384(5) . ?
C25 H25 0.9300 . ?
C26 H26 0.9300 . ?
C27 C28 1.384(5) . ?
C27 C32 1.404(5) . ?
C27 B1 1.653(6) . ?
C28 C29 1.388(6) . ?
C28 H28 0.9300 . ?
C29 C30 1.356(6) . ?
C29 H29 0.9300 . ?
C30 C31 1.361(6) . ?
C30 H30 0.9300 . ?
C31 C32 1.383(6) . ?
C31 H31 0.9300 . ?
C32 H32 0.9300 . ?
C33 C34 1.373(4) . ?
C33 C38 1.400(5) . ?
C33 B1 1.650(6) . ?
C34 C35 1.386(5) . ?
C34 H34 0.9300 . ?
C35 C36 1.379(5) . ?
C35 H35 0.9300 . ?
C36 C37 1.365(5) . ?
C36 H36 0.9300 . ?
C37 C38 1.378(5) . ?
C37 H37 0.9300 . ?
C38 H38 0.9300 . ?
C39 C40 1.369(6) . ?
C39 C44 1.400(6) . ?
C39 B1 1.668(6) . ?
C40 C41 1.416(6) . ?
C40 H40 0.9300 . ?
C41 C42 1.366(7) . ?
C41 H41 0.9300 . ?
C42 C43 1.359(8) . ?
C42 H42 0.9300 . ?
C43 C44 1.371(6) . ?
C43 H43 0.9300 . ?
C44 H44 0.9300 . ?
O3 C45 1.426(12) . ?
O3 C48 1.427(11) . ?
C45 C46 1.484(13) . ?
C45 H45A 0.9700 . ?
C45 H45B 0.9700 . ?
C46 C47 1.438(11) . ?
C46 H46A 0.9700 . ?
C46 H46B 0.9700 . ?
C47 C48 1.421(9) . ?
C47 H47A 0.9700 . ?
C47 H47B 0.9700 . ?
C48 H48A 0.9700 . ?
C48 H48B 0.9700 . ?
O3A C48A 1.389(15) . ?
O3A C45A 1.422(13) . ?
C45A C46A 1.500(14) . ?
C45A H45C 0.9700 . ?
C45A H45D 0.9700 . ?
C46A C47A 1.422(13) . ?
C46A H46C 0.9700 . ?
C46A H46D 0.9700 . ?
C47A C48A 1.439(12) . ?
C47A H47C 0.9700 . ?
C47A H47D 0.9700 . ?
C48A H48C 0.9700 . ?
C48A H48D 0.9700 . ?
O1 N1 1.2010(10) . ?
O2 N1 1.2012(10) . ?
O1A N1A 1.3000(10) . ?
O2A N1A 1.3001(10) . ?
 
loop_
 _geom_angle_atom_site_label_1
 _geom_angle_atom_site_label_2
 _geom_angle_atom_site_label_3
 _geom_angle
 _geom_angle_site_symmetry_1
 _geom_angle_site_symmetry_3
 _geom_angle_publ_flag
O1A Pd1 N3 172.3(4) . . ?
N3 Pd1 N1 179.14(11) . . ?
O1A Pd1 N2 94.29(10) . . ?
N3 Pd1 N2 85.16(11) . . ?
N1 Pd1 N2 95.42(9) . . ?
O1A Pd1 N4 94.06(9) . . ?
N3 Pd1 N4 85.12(11) . . ?
N1 Pd1 N4 94.41(9) . . ?
N2 Pd1 N4 166.44(10) . . ?
C9 N2 C5 109.7(3) . . ?
C9 N2 C1 110.5(3) . . ?
C5 N2 C1 110.1(3) . . ?
C9 N2 Pd1 115.5(2) . . ?
C5 N2 Pd1 105.4(2) . . ?
C1 N2 Pd1 105.4(2) . . ?
C2 N3 C3 116.3(3) . . ?
C2 N3 Pd1 108.2(2) . . ?
C3 N3 Pd1 107.8(2) . . ?
C2 N3 H3 108.1 . . ?
C3 N3 H3 108.1 . . ?
Pd1 N3 H3 108.1 . . ?
C17 N4 C4 109.4(3) . . ?
C17 N4 C13 110.0(3) . . ?
C4 N4 C13 110.9(2) . . ?
C17 N4 Pd1 116.0(2) . . ?
C4 N4 Pd1 105.8(2) . . ?
C13 N4 Pd1 104.5(2) . . ?
C2 C1 N2 109.9(3) . . ?
C2 C1 H1A 109.7 . . ?
N2 C1 H1A 109.7 . . ?
C2 C1 H1B 109.7 . . ?
N2 C1 H1B 109.7 . . ?
H1A C1 H1B 108.2 . . ?
N3 C2 C1 106.6(3) . . ?
N3 C2 H2A 110.4 . . ?
C1 C2 H2A 110.4 . . ?
N3 C2 H2B 110.4 . . ?
C1 C2 H2B 110.4 . . ?
H2A C2 H2B 108.6 . . ?
N3 C3 C4 106.6(3) . . ?
N3 C3 H3A 110.4 . . ?
C4 C3 H3A 110.4 . . ?
N3 C3 H3B 110.4 . . ?
C4 C3 H3B 110.4 . . ?
H3A C3 H3B 108.6 . . ?
N4 C4 C3 110.9(3) . . ?
N4 C4 H4A 109.5 . . ?
C3 C4 H4A 109.5 . . ?
N4 C4 H4B 109.5 . . ?
C3 C4 H4B 109.5 . . ?
H4A C4 H4B 108.1 . . ?
N2 C5 C6 117.5(4) . . ?
N2 C5 H5A 107.9 . . ?
C6 C5 H5A 107.9 . . ?
N2 C5 H5B 107.9 . . ?
C6 C5 H5B 107.9 . . ?
H5A C5 H5B 107.2 . . ?
C7 C6 C5 111.6(4) . . ?
C7 C6 H6A 109.3 . . ?
C5 C6 H6A 109.3 . . ?
C7 C6 H6B 109.3 . . ?
C5 C6 H6B 109.3 . . ?
H6A C6 H6B 108.0 . . ?
C8 C7 C6 111.5(6) . . ?
C8 C7 H7A 109.3 . . ?
C6 C7 H7A 109.3 . . ?
C8 C7 H7B 109.3 . . ?
C6 C7 H7B 109.3 . . ?
H7A C7 H7B 108.0 . . ?
C7 C8 H8A 109.5 . . ?
C7 C8 H8B 109.5 . . ?
H8A C8 H8B 109.5 . . ?
C7 C8 H8C 109.5 . . ?
H8A C8 H8C 109.5 . . ?
H8B C8 H8C 109.5 . . ?
N2 C9 C10 114.4(3) . . ?
N2 C9 H9A 108.7 . . ?
C10 C9 H9A 108.7 . . ?
N2 C9 H9B 108.7 . . ?
C10 C9 H9B 108.7 . . ?
H9A C9 H9B 107.6 . . ?
C9 C10 C11 110.4(3) . . ?
C9 C10 H10A 109.6 . . ?
C11 C10 H10A 109.6 . . ?
C9 C10 H10B 109.6 . . ?
C11 C10 H10B 109.6 . . ?
H10A C10 H10B 108.1 . . ?
C12 C11 C10 112.8(4) . . ?
C12 C11 H11A 109.0 . . ?
C10 C11 H11A 109.0 . . ?
C12 C11 H11B 109.0 . . ?
C10 C11 H11B 109.0 . . ?
H11A C11 H11B 107.8 . . ?
C11 C12 H12A 109.5 . . ?
C11 C12 H12B 109.5 . . ?
H12A C12 H12B 109.5 . . ?
C11 C12 H12C 109.5 . . ?
H12A C12 H12C 109.5 . . ?
H12B C12 H12C 109.5 . . ?
C14 C13 N4 117.8(3) . . ?
C14 C13 H13A 107.9 . . ?
N4 C13 H13A 107.9 . . ?
C14 C13 H13B 107.9 . . ?
N4 C13 H13B 107.9 . . ?
H13A C13 H13B 107.2 . . ?
C13 C14 C15 111.8(3) . . ?
C13 C14 H14A 109.3 . . ?
C15 C14 H14A 109.3 . . ?
C13 C14 H14B 109.3 . . ?
C15 C14 H14B 109.3 . . ?
H14A C14 H14B 107.9 . . ?
C16 C15 C14 114.2(4) . . ?
C16 C15 H15A 108.7 . . ?
C14 C15 H15A 108.7 . . ?
C16 C15 H15B 108.7 . . ?
C14 C15 H15B 108.7 . . ?
H15A C15 H15B 107.6 . . ?
C15 C16 H16A 109.5 . . ?
C15 C16 H16B 109.5 . . ?
H16A C16 H16B 109.5 . . ?
C15 C16 H16C 109.5 . . ?
H16A C16 H16C 109.5 . . ?
H16B C16 H16C 109.5 . . ?
C18 C17 N4 114.4(3) . . ?
C18 C17 H17A 108.7 . . ?
N4 C17 H17A 108.7 . . ?
C18 C17 H17B 108.7 . . ?
N4 C17 H17B 108.7 . . ?
H17A C17 H17B 107.6 . . ?
C17 C18 C19 111.0(4) . . ?
C17 C18 H18A 109.4 . . ?
C19 C18 H18A 109.4 . . ?
C17 C18 H18B 109.4 . . ?
C19 C18 H18B 109.4 . . ?
H18A C18 H18B 108.0 . . ?
C20 C19 C18 115.2(5) . . ?
C20 C19 H19A 108.5 . . ?
C18 C19 H19A 108.5 . . ?
C20 C19 H19B 108.5 . . ?
C18 C19 H19B 108.5 . . ?
H19A C19 H19B 107.5 . . ?
C19 C20 H20A 109.5 . . ?
C19 C20 H20B 109.5 . . ?
H20A C20 H20B 109.5 . . ?
C19 C20 H20C 109.5 . . ?
H20A C20 H20C 109.5 . . ?
H20B C20 H20C 109.5 . . ?
C26 C21 C22 115.0(4) . . ?
C26 C21 B1 121.7(3) . . ?
C22 C21 B1 123.2(3) . . ?
C23 C22 C21 121.9(4) . . ?
C23 C22 H22 119.1 . . ?
C21 C22 H22 119.1 . . ?
C24 C23 C22 121.3(4) . . ?
C24 C23 H23 119.3 . . ?
C22 C23 H23 119.3 . . ?
C25 C24 C23 118.1(4) . . ?
C25 C24 H24 120.9 . . ?
C23 C24 H24 120.9 . . ?
C24 C25 C26 120.5(4) . . ?
C24 C25 H25 119.7 . . ?
C26 C25 H25 119.7 . . ?
C21 C26 C25 123.1(4) . . ?
C21 C26 H26 118.5 . . ?
C25 C26 H26 118.5 . . ?
C28 C27 C32 113.5(4) . . ?
C28 C27 B1 124.6(4) . . ?
C32 C27 B1 121.8(4) . . ?
C27 C28 C29 124.0(4) . . ?
C27 C28 H28 118.0 . . ?
C29 C28 H28 118.0 . . ?
C30 C29 C28 120.4(5) . . ?
C30 C29 H29 119.8 . . ?
C28 C29 H29 119.8 . . ?
C29 C30 C31 118.1(5) . . ?
C29 C30 H30 120.9 . . ?
C31 C30 H30 120.9 . . ?
C30 C31 C32 121.6(5) . . ?
C30 C31 H31 119.2 . . ?
C32 C31 H31 119.2 . . ?
C31 C32 C27 122.4(4) . . ?
C31 C32 H32 118.8 . . ?
C27 C32 H32 118.8 . . ?
C34 C33 C38 114.1(4) . . ?
C34 C33 B1 124.3(3) . . ?
C38 C33 B1 121.5(3) . . ?
C33 C34 C35 123.6(4) . . ?
C33 C34 H34 118.2 . . ?
C35 C34 H34 118.2 . . ?
C36 C35 C34 120.2(4) . . ?
C36 C35 H35 119.9 . . ?
C34 C35 H35 119.9 . . ?
C37 C36 C35 118.2(4) . . ?
C37 C36 H36 120.9 . . ?
C35 C36 H36 120.9 . . ?
C36 C37 C38 120.4(4) . . ?
C36 C37 H37 119.8 . . ?
C38 C37 H37 119.8 . . ?
C37 C38 C33 123.4(4) . . ?
C37 C38 H38 118.3 . . ?
C33 C38 H38 118.3 . . ?
C40 C39 C44 115.4(4) . . ?
C40 C39 B1 122.6(4) . . ?
C44 C39 B1 121.9(4) . . ?
C39 C40 C41 122.1(5) . . ?
C39 C40 H40 118.9 . . ?
C41 C40 H40 118.9 . . ?
C42 C41 C40 119.3(6) . . ?
C42 C41 H41 120.4 . . ?
C40 C41 H41 120.4 . . ?
C43 C42 C41 120.1(6) . . ?
C43 C42 H42 120.0 . . ?
C41 C42 H42 120.0 . . ?
C42 C43 C44 119.8(6) . . ?
C42 C43 H43 120.1 . . ?
C44 C43 H43 120.1 . . ?
C43 C44 C39 123.3(6) . . ?
C43 C44 H44 118.4 . . ?
C39 C44 H44 118.4 . . ?
C21 B1 C33 110.8(3) . . ?
C21 B1 C27 108.2(3) . . ?
C33 B1 C27 110.4(3) . . ?
C21 B1 C39 109.7(3) . . ?
C33 B1 C39 107.6(3) . . ?
C27 B1 C39 110.2(3) . . ?
C45 O3 C48 104.5(8) . . ?
O3 C45 C46 106.9(13) . . ?
O3 C45 H45A 110.3 . . ?
C46 C45 H45A 110.3 . . ?
O3 C45 H45B 110.3 . . ?
C46 C45 H45B 110.3 . . ?
H45A C45 H45B 108.6 . . ?
C47 C46 C45 102.8(8) . . ?
C47 C46 H46A 111.2 . . ?
C45 C46 H46A 111.2 . . ?
C47 C46 H46B 111.2 . . ?
C45 C46 H46B 111.2 . . ?
H46A C46 H46B 109.1 . . ?
C48 C47 C46 108.5(8) . . ?
C48 C47 H47A 110.0 . . ?
C46 C47 H47A 110.0 . . ?
C48 C47 H47B 110.0 . . ?
C46 C47 H47B 110.0 . . ?
H47A C47 H47B 108.4 . . ?
C47 C48 O3 108.8(8) . . ?
C47 C48 H48A 109.9 . . ?
O3 C48 H48A 109.9 . . ?
C47 C48 H48B 109.9 . . ?
O3 C48 H48B 109.9 . . ?
H48A C48 H48B 108.3 . . ?
C48A O3A C45A 112.8(12) . . ?
O3A C45A C46A 101.9(11) . . ?
O3A C45A H45C 111.4 . . ?
C46A C45A H45C 111.4 . . ?
O3A C45A H45D 111.4 . . ?
C46A C45A H45D 111.4 . . ?
H45C C45A H45D 109.3 . . ?
C47A C46A C45A 108.5(11) . . ?
C47A C46A H46C 110.0 . . ?
C45A C46A H46C 110.0 . . ?
C47A C46A H46D 110.0 . . ?
C45A C46A H46D 110.0 . . ?
H46C C46A H46D 108.4 . . ?
C46A C47A C48A 106.5(11) . . ?
C46A C47A H47C 110.4 . . ?
C48A C47A H47C 110.4 . . ?
C46A C47A H47D 110.4 . . ?
C48A C47A H47D 110.4 . . ?
H47C C47A H47D 108.6 . . ?
O3A C48A C47A 107.5(10) . . ?
O3A C48A H48C 110.2 . . ?
C47A C48A H48C 110.2 . . ?
O3A C48A H48D 110.2 . . ?
C47A C48A H48D 110.2 . . ?
H48C C48A H48D 108.5 . . ?
O1 N1 O2 121.72(15) . . ?
O1 N1 Pd1 119.7(2) . . ?
O2 N1 Pd1 118.6(2) . . ?
N1A O1A Pd1 126.2(7) . . ?
O2A N1A O1A 107.73(12) . . ?
 
loop_
 _geom_torsion_atom_site_label_1
 _geom_torsion_atom_site_label_2
 _geom_torsion_atom_site_label_3
 _geom_torsion_atom_site_label_4
 _geom_torsion
 _geom_torsion_site_symmetry_1
 _geom_torsion_site_symmetry_2
 _geom_torsion_site_symmetry_3
 _geom_torsion_site_symmetry_4
 _geom_torsion_publ_flag
C9 N2 C1 C2 -160.4(3) . . . . ?
C5 N2 C1 C2 78.2(4) . . . . ?
Pd1 N2 C1 C2 -35.0(3) . . . . ?
C3 N3 C2 C1 -167.7(3) . . . . ?
Pd1 N3 C2 C1 -46.2(3) . . . . ?
N2 C1 C2 N3 54.6(4) . . . . ?
C2 N3 C3 C4 167.7(3) . . . . ?
Pd1 N3 C3 C4 46.0(3) . . . . ?
C17 N4 C4 C3 159.2(3) . . . . ?
C13 N4 C4 C3 -79.2(3) . . . . ?
Pd1 N4 C4 C3 33.5(3) . . . . ?
N3 C3 C4 N4 -53.5(4) . . . . ?
C9 N2 C5 C6 -56.7(4) . . . . ?
C1 N2 C5 C6 65.2(4) . . . . ?
Pd1 N2 C5 C6 178.4(3) . . . . ?
N2 C5 C6 C7 -178.4(4) . . . . ?
C5 C6 C7 C8 -173.3(5) . . . . ?
C5 N2 C9 C10 -170.9(3) . . . . ?
C1 N2 C9 C10 67.6(4) . . . . ?
Pd1 N2 C9 C10 -52.0(4) . . . . ?
N2 C9 C10 C11 172.4(4) . . . . ?
C9 C10 C11 C12 171.6(5) . . . . ?
C17 N4 C13 C14 56.5(4) . . . . ?
C4 N4 C13 C14 -64.8(4) . . . . ?
Pd1 N4 C13 C14 -178.3(3) . . . . ?
N4 C13 C14 C15 -179.4(3) . . . . ?
C13 C14 C15 C16 178.1(4) . . . . ?
C4 N4 C17 C18 -69.6(4) . . . . ?
C13 N4 C17 C18 168.3(3) . . . . ?
Pd1 N4 C17 C18 49.9(4) . . . . ?
N4 C17 C18 C19 -178.8(4) . . . . ?
C17 C18 C19 C20 -174.3(5) . . . . ?
C26 C21 C22 C23 2.3(6) . . . . ?
B1 C21 C22 C23 -173.8(4) . . . . ?
C21 C22 C23 C24 0.3(7) . . . . ?
C22 C23 C24 C25 -2.2(7) . . . . ?
C23 C24 C25 C26 1.3(6) . . . . ?
C22 C21 C26 C25 -3.3(6) . . . . ?
B1 C21 C26 C25 172.9(4) . . . . ?
C24 C25 C26 C21 1.6(6) . . . . ?
C32 C27 C28 C29 -2.5(6) . . . . ?
B1 C27 C28 C29 177.9(4) . . . . ?
C27 C28 C29 C30 1.1(7) . . . . ?
C28 C29 C30 C31 0.5(7) . . . . ?
C29 C30 C31 C32 -0.5(8) . . . . ?
C30 C31 C32 C27 -1.1(7) . . . . ?
C28 C27 C32 C31 2.4(6) . . . . ?
B1 C27 C32 C31 -177.9(4) . . . . ?
C38 C33 C34 C35 0.5(5) . . . . ?
B1 C33 C34 C35 -177.0(3) . . . . ?
C33 C34 C35 C36 -0.7(6) . . . . ?
C34 C35 C36 C37 1.3(6) . . . . ?
C35 C36 C37 C38 -1.6(7) . . . . ?
C36 C37 C38 C33 1.4(7) . . . . ?
C34 C33 C38 C37 -0.8(6) . . . . ?
B1 C33 C38 C37 176.7(4) . . . . ?
C44 C39 C40 C41 -1.9(6) . . . . ?
B1 C39 C40 C41 174.0(4) . . . . ?
C39 C40 C41 C42 2.1(7) . . . . ?
C40 C41 C42 C43 -1.3(9) . . . . ?
C41 C42 C43 C44 0.3(10) . . . . ?
C42 C43 C44 C39 0.0(10) . . . . ?
C40 C39 C44 C43 0.8(8) . . . . ?
B1 C39 C44 C43 -175.1(5) . . . . ?
C26 C21 B1 C33 44.7(5) . . . . ?
C22 C21 B1 C33 -139.3(4) . . . . ?
C26 C21 B1 C27 -76.4(4) . . . . ?
C22 C21 B1 C27 99.5(4) . . . . ?
C26 C21 B1 C39 163.3(4) . . . . ?
C22 C21 B1 C39 -20.7(5) . . . . ?
C34 C33 B1 C21 -148.5(3) . . . . ?
C38 C33 B1 C21 34.3(5) . . . . ?
C34 C33 B1 C27 -28.6(5) . . . . ?
C38 C33 B1 C27 154.1(4) . . . . ?
C34 C33 B1 C39 91.7(4) . . . . ?
C38 C33 B1 C39 -85.6(4) . . . . ?
C28 C27 B1 C21 13.1(5) . . . . ?
C32 C27 B1 C21 -166.6(3) . . . . ?
C28 C27 B1 C33 -108.3(4) . . . . ?
C32 C27 B1 C33 72.1(4) . . . . ?
C28 C27 B1 C39 133.0(4) . . . . ?
C32 C27 B1 C39 -46.6(5) . . . . ?
C40 C39 B1 C21 -81.9(5) . . . . ?
C44 C39 B1 C21 93.8(5) . . . . ?
C40 C39 B1 C33 38.7(5) . . . . ?
C44 C39 B1 C33 -145.7(4) . . . . ?
C40 C39 B1 C27 159.1(4) . . . . ?
C44 C39 B1 C27 -25.3(5) . . . . ?
C48 O3 C45 C46 29(3) . . . . ?
O3 C45 C46 C47 -28(2) . . . . ?
C45 C46 C47 C48 16(2) . . . . ?
C46 C47 C48 O3 1(2) . . . . ?
C45 O3 C48 C47 -18(3) . . . . ?
C48A O3A C45A C46A 11(4) . . . . ?
O3A C45A C46A C47A -17(4) . . . . ?
C45A C46A C47A C48A 16(3) . . . . ?
C45A O3A C48A C47A -2(4) . . . . ?
C46A C47A C48A O3A -9(3) . . . . ?
Pd1 O1A N1A O2A 0.00(2) . . . . ?
 
_refine_diff_density_max    0.385
_refine_diff_density_min   -0.750
_refine_diff_density_rms    0.060

_shelx_res_file
;
TITL shelxt in P 1 21/n 1
    08_decay.res
    created by SHELXL-2018/3 at 10:04:30 on 01-Apr-2020
CELL 0.534 11.6877 13.596 30.1861 90 93.331 90
ZERR 4 0.000459 0.000494 0.001035 0 0.00307 0
LATT 1
SYMM 0.5-X,0.5+Y,0.5-Z
SFAC C H B N O Pd
DISP B 0 0 4.561
DISP C 0.001 0.001 6.94
DISP H -0 0 0.611
DISP N 0.003 0.002 10.693
DISP O 0.005 0.003 16.398
DISP Pd -2.504 0.615 1934.604
UNIT 192 292 4 16 12 4
DFIX 1.2 0.001 N1 O1 N1 O2
DFIX 1.3 0.001 O1A N1A N1A O2A
DFIX 2 0.01 Pd1 O1A
DANG 2.1 0.001 O1 O2 O1A O2A
FLAT 0.001 Pd1 O1 O2 N1 O1A O2A N1A
RIGU 0.001 0.002
EADP O3 O3A
EADP C45 C45A C48 C48A
EADP C46 C46A C47 C47A
EADP O1 O1A O2 O2A
EADP N1 N1A

L.S. 20
PLAN  5
SIZE 0.1 0.1 0.05
TEMP 7
BOND $H
list 4
CONF
fmap 2
acta
SHEL 999 0.8
OMIT -2 1 5
OMIT -2 1 2
OMIT 5 2 4
OMIT -1 2 3
OMIT 3 1 13
OMIT -3 3 12
OMIT 3 8 15
REM <olex2.extras>
REM <HklSrc "%.\\08_decay.hkl">
REM </olex2.extras>

WGHT    0.056600
FVAR       0.22907   0.58186   0.95451
PD1   6    0.339538    0.775157    0.346540    11.00000    0.05564    0.05676 =
         0.05165    0.00093    0.00049   -0.00225
N2    4    0.345403    0.927356    0.337477    11.00000    0.06744    0.05891 =
         0.06338    0.00741   -0.00131    0.00016
N3    4    0.453517    0.798997    0.397787    11.00000    0.05880    0.05964 =
         0.04945   -0.00048    0.00018   -0.00225
AFIX  13
H3    2    0.530507    0.788899    0.387366    11.00000   -1.20000
AFIX   0
N4    4    0.331698    0.631589    0.371433    11.00000    0.05604    0.05598 =
         0.05618   -0.00125    0.00131   -0.00076
C1    1    0.440684    0.963541    0.369624    11.00000    0.08166    0.06319 =
         0.06958    0.00250   -0.00752   -0.00985
AFIX  23
H1A   2    0.513621    0.958473    0.356015    11.00000   -1.20000
H1B   2    0.427934    1.032105    0.376728    11.00000   -1.20000
AFIX   0
C2    1    0.443849    0.902864    0.411517    11.00000    0.08195    0.06028 =
         0.06470   -0.00306   -0.00443   -0.00167
AFIX  23
H2A   2    0.509065    0.921384    0.431083    11.00000   -1.20000
H2B   2    0.374425    0.912815    0.427054    11.00000   -1.20000
AFIX   0
C3    1    0.433760    0.723324    0.432495    11.00000    0.06958    0.06417 =
         0.04894    0.00403   -0.00205   -0.00341
AFIX  23
H3A   2    0.364646    0.738303    0.447474    11.00000   -1.20000
H3B   2    0.497894    0.721607    0.454370    11.00000   -1.20000
AFIX   0
C4    1    0.421813    0.626211    0.408860    11.00000    0.05932    0.06151 =
         0.05839    0.00344   -0.00125   -0.00166
AFIX  23
H4A   2    0.494635    0.608205    0.397289    11.00000   -1.20000
H4B   2    0.401305    0.575747    0.429686    11.00000   -1.20000
AFIX   0
C5    1    0.230961    0.965228    0.351147    11.00000    0.07920    0.07056 =
         0.07936   -0.00379    0.00177    0.00854
AFIX  23
H5A   2    0.221155    0.943651    0.381320    11.00000   -1.20000
H5B   2    0.171369    0.933960    0.332381    11.00000   -1.20000
AFIX   0
C6    1    0.210967    1.076042    0.349252    11.00000    0.12146    0.07320 =
         0.11721   -0.00535   -0.00762    0.02469
AFIX  23
H6A   2    0.270045    1.108878    0.367681    11.00000   -1.20000
H6B   2    0.216639    1.098727    0.318992    11.00000   -1.20000
AFIX   0
C7    1    0.095090    1.103022    0.364945    11.00000    0.11962    0.10395 =
         0.17544   -0.04333   -0.01109    0.03669
AFIX  23
H7A   2    0.036607    1.064349    0.348859    11.00000   -1.20000
H7B   2    0.092625    1.087376    0.396227    11.00000   -1.20000
AFIX   0
C8    1    0.069912    1.210181    0.358093    11.00000    0.17909    0.10618 =
         0.31575   -0.05280   -0.03603    0.05367
AFIX 137
H8A   2    0.022109    1.232984    0.380777    11.00000   -1.50000
H8B   2    0.031071    1.219652    0.329509    11.00000   -1.50000
H8C   2    0.140424    1.246565    0.359602    11.00000   -1.50000
AFIX   0
C9    1    0.365015    0.960561    0.291522    11.00000    0.07855    0.07327 =
         0.06431    0.01463   -0.00132   -0.00413
AFIX  23
H9A   2    0.374884    1.031401    0.291723    11.00000   -1.20000
H9B   2    0.297212    0.945771    0.272637    11.00000   -1.20000
AFIX   0
C10   1    0.467240    0.914383    0.271666    11.00000    0.08322    0.09875 =
         0.07079    0.00973    0.00677   -0.00190
AFIX  23
H10A  2    0.463056    0.843421    0.274472    11.00000   -1.20000
H10B  2    0.536894    0.936563    0.287652    11.00000   -1.20000
AFIX   0
C11   1    0.470764    0.942083    0.222932    11.00000    0.11439    0.12410 =
         0.07743    0.01371    0.02018   -0.01013
AFIX  23
H11A  2    0.406270    0.911792    0.206482    11.00000   -1.20000
H11B  2    0.462709    1.012826    0.219991    11.00000   -1.20000
AFIX   0
C12   1    0.578378    0.910995    0.203272    11.00000    0.12197    0.22988 =
         0.10451   -0.00871    0.03639   -0.00375
AFIX 137
H12A  2    0.577140    0.931698    0.172843    11.00000   -1.50000
H12B  2    0.585024    0.840680    0.204757    11.00000   -1.50000
H12C  2    0.642627    0.940485    0.219491    11.00000   -1.50000
AFIX   0
C13   1    0.212489    0.623459    0.388635    11.00000    0.05761    0.06958 =
         0.07534    0.00793    0.00372   -0.00605
AFIX  23
H13A  2    0.203831    0.675898    0.409970    11.00000   -1.20000
H13B  2    0.157372    0.635527    0.363960    11.00000   -1.20000
AFIX   0
C14   1    0.180551    0.528523    0.410138    11.00000    0.06968    0.07410 =
         0.08935    0.01069    0.01211   -0.00493
AFIX  23
H14A  2    0.233185    0.516073    0.435556    11.00000   -1.20000
H14B  2    0.187877    0.475025    0.389232    11.00000   -1.20000
AFIX   0
C15   1    0.059644    0.530874    0.425052    11.00000    0.07263    0.08913 =
         0.11190    0.00167    0.02569   -0.01237
AFIX  23
H15A  2    0.053565    0.583517    0.446476    11.00000   -1.20000
H15B  2    0.007903    0.546060    0.399684    11.00000   -1.20000
AFIX   0
C16   1    0.021709    0.436715    0.445487    11.00000    0.09204    0.09246 =
         0.13642    0.01041    0.03856   -0.01247
AFIX 137
H16A  2    0.024389    0.384516    0.424157    11.00000   -1.50000
H16B  2   -0.055278    0.443958    0.454490    11.00000   -1.50000
H16C  2    0.071726    0.421380    0.470901    11.00000   -1.50000
AFIX   0
C17   1    0.350450    0.550888    0.339105    11.00000    0.08567    0.06209 =
         0.06875   -0.00895    0.00282    0.00159
AFIX  23
H17A  2    0.356374    0.489077    0.355122    11.00000   -1.20000
H17B  2    0.283901    0.546798    0.318437    11.00000   -1.20000
AFIX   0
C18   1    0.454647    0.563167    0.313364    11.00000    0.08534    0.09327 =
         0.07283   -0.01079    0.00693    0.00876
AFIX  23
H18A  2    0.522110    0.565150    0.333639    11.00000   -1.20000
H18B  2    0.450025    0.625053    0.297372    11.00000   -1.20000
AFIX   0
C19   1    0.465998    0.478430    0.280368    11.00000    0.13842    0.13429 =
         0.13466   -0.05297    0.05153   -0.00730
AFIX  23
H19A  2    0.461543    0.416788    0.296355    11.00000   -1.20000
H19B  2    0.401204    0.480839    0.258807    11.00000   -1.20000
AFIX   0
C20   1    0.568056    0.478524    0.257275    11.00000    0.16396    0.17902 =
         0.15794   -0.03623    0.07636    0.00736
AFIX 137
H20A  2    0.568888    0.422122    0.238163    11.00000   -1.50000
H20B  2    0.633075    0.476160    0.278197    11.00000   -1.50000
H20C  2    0.571392    0.537352    0.239809    11.00000   -1.50000
AFIX   0

C21   1    0.656148    0.374034    0.427244    11.00000    0.05935    0.05695 =
         0.06218    0.00653   -0.00670   -0.00256
C22   1    0.709219    0.423432    0.393672    11.00000    0.06812    0.07136 =
         0.08717    0.01596    0.01293   -0.00333
AFIX  43
H22   2    0.726021    0.389222    0.368174    11.00000   -1.20000
AFIX   0
C23   1    0.737615    0.521719    0.397143    11.00000    0.07252    0.07085 =
         0.13640    0.02890    0.01782   -0.00748
AFIX  43
H23   2    0.772657    0.552278    0.373925    11.00000   -1.20000
AFIX   0
C24   1    0.715251    0.575128    0.434058    11.00000    0.07004    0.05229 =
         0.14736    0.01588   -0.00946   -0.00256
AFIX  43
H24   2    0.736943    0.640783    0.436648    11.00000   -1.20000
AFIX   0
C25   1    0.660619    0.529712    0.466742    11.00000    0.08024    0.05654 =
         0.10246   -0.00553   -0.01393    0.00557
AFIX  43
H25   2    0.643100    0.564848    0.491900    11.00000   -1.20000
AFIX   0
C26   1    0.630678    0.431471    0.462994    11.00000    0.08107    0.05602 =
         0.06850    0.00513   -0.00144    0.00331
AFIX  43
H26   2    0.591539    0.402852    0.485654    11.00000   -1.20000
AFIX   0
C27   1    0.733772    0.201288    0.458415    11.00000    0.06305    0.05723 =
         0.07045    0.00359    0.01219    0.00590
C28   1    0.808805    0.250259    0.487909    11.00000    0.07217    0.06874 =
         0.08157   -0.00396   -0.00042    0.01177
AFIX  43
H28   2    0.803763    0.318441    0.489319    11.00000   -1.20000
AFIX   0
C29   1    0.891161    0.203796    0.515527    11.00000    0.08456    0.09278 =
         0.10179   -0.00881   -0.01633    0.02122
AFIX  43
H29   2    0.938240    0.240873    0.535002    11.00000   -1.20000
AFIX   0
C30   1    0.903366    0.104647    0.514272    11.00000    0.07767    0.09013 =
         0.12925    0.01303    0.00082    0.02085
AFIX  43
H30   2    0.957900    0.072883    0.532824    11.00000   -1.20000
AFIX   0
C31   1    0.833550    0.052975    0.485098    11.00000    0.07954    0.06608 =
         0.15794    0.01535   -0.00231    0.01314
AFIX  43
H31   2    0.841181   -0.015018    0.483647    11.00000   -1.20000
AFIX   0
C32   1    0.751494    0.099181    0.457545    11.00000    0.07411    0.05944 =
         0.13338   -0.00181   -0.00076    0.00865
AFIX  43
H32   2    0.706427    0.061236    0.437725    11.00000   -1.20000
AFIX   0
C33   1    0.504915    0.229900    0.444397    11.00000    0.06785    0.05086 =
         0.05641   -0.00169   -0.00152   -0.00139
C34   1    0.478886    0.145580    0.466746    11.00000    0.06721    0.05273 =
         0.06592    0.00455   -0.00064    0.00026
AFIX  43
H34   2    0.537490    0.100809    0.473489    11.00000   -1.20000
AFIX   0
C35   1    0.370079    0.123539    0.479804    11.00000    0.07281    0.06920 =
         0.08221    0.01310    0.00408   -0.00600
AFIX  43
H35   2    0.357202    0.064902    0.494578    11.00000   -1.20000
AFIX   0
C36   1    0.280818    0.188310    0.470954    11.00000    0.07035    0.06875 =
         0.11077   -0.00087    0.01225   -0.00144
AFIX  43
H36   2    0.207815    0.174809    0.480080    11.00000   -1.20000
AFIX   0
C37   1    0.302464    0.272721    0.448455    11.00000    0.07207    0.06200 =
         0.13959    0.00575    0.00772    0.00786
AFIX  43
H37   2    0.243230    0.316731    0.441463    11.00000   -1.20000
AFIX   0
C38   1    0.411579    0.293149    0.436032    11.00000    0.07407    0.05817 =
         0.11249    0.01524    0.00144    0.00364
AFIX  43
H38   2    0.423858    0.351989    0.421331    11.00000   -1.20000
AFIX   0
C39   1    0.634873    0.213207    0.374623    11.00000    0.09103    0.06803 =
         0.06469   -0.00379    0.00922   -0.01341
C40   1    0.542402    0.220005    0.344785    11.00000    0.11180    0.07903 =
         0.07171    0.00460   -0.00720   -0.02489
AFIX  43
H40   2    0.473301    0.243336    0.354426    11.00000   -1.20000
AFIX   0
C41   1    0.548574    0.192664    0.299725    11.00000    0.17032    0.08044 =
         0.07147    0.00497   -0.00937   -0.03819
AFIX  43
H41   2    0.485154    0.200075    0.279938    11.00000   -1.20000
AFIX   0
C42   1    0.648684    0.155281    0.285627    11.00000    0.21058    0.11881 =
         0.07292   -0.01167    0.02187   -0.01942
AFIX  43
H42   2    0.653156    0.135899    0.256232    11.00000   -1.20000
AFIX   0
C43   1    0.741745    0.146373    0.314494    11.00000    0.19392    0.18568 =
         0.08906   -0.03347    0.03082    0.02784
AFIX  43
H43   2    0.809999    0.121176    0.304878    11.00000   -1.20000
AFIX   0
C44   1    0.734658    0.174653    0.357829    11.00000    0.12054    0.16415 =
         0.08191   -0.02063    0.02561    0.02005
AFIX  43
H44   2    0.799332    0.167901    0.377032    11.00000   -1.20000
AFIX   0
B1    3    0.632395    0.254996    0.426500    11.00000    0.06951    0.05473 =
         0.06369    0.00338    0.00400   -0.00121

PART 1
O3    5    0.688269    0.803391    0.365336    21.00000    0.08047    0.10902 =
         0.10969   -0.01134    0.01378   -0.00463
C45   1    0.737403    0.775304    0.325087    21.00000    0.09621    0.11225 =
         0.10909   -0.01608    0.00852   -0.00291
AFIX  23
H45A  2    0.730064    0.828248    0.303570    21.00000   -1.20000
H45B  2    0.698887    0.717604    0.312578    21.00000   -1.20000
AFIX   0
C46   1    0.860089    0.753495    0.336286    21.00000    0.09161    0.12083 =
         0.15269   -0.00963    0.01540   -0.00245
AFIX  23
H46A  2    0.871404    0.684536    0.343526    21.00000   -1.20000
H46B  2    0.907089    0.770712    0.311998    21.00000   -1.20000
AFIX   0
C47   1    0.885926    0.814903    0.374334    21.00000    0.09161    0.12083 =
         0.15269   -0.00963    0.01540   -0.00245
AFIX  23
H47A  2    0.931351    0.778566    0.396720    21.00000   -1.20000
H47B  2    0.929641    0.871829    0.365848    21.00000   -1.20000
AFIX   0
C48   1    0.781177    0.845488    0.391612    21.00000    0.09621    0.11225 =
         0.10909   -0.01608    0.00852   -0.00291
AFIX  23
H48A  2    0.775717    0.916666    0.390887    21.00000   -1.20000
H48B  2    0.778222    0.824122    0.422183    21.00000   -1.20000
AFIX   0
SAME 0.02 0.04 O3 > C48
PART 0
PART 2
O3A   5    0.674965    0.808066    0.361163   -21.00000    0.08047    0.10902 =
         0.10969   -0.01134    0.01378   -0.00463
C45A  1    0.729257    0.757158    0.326976   -21.00000    0.09621    0.11225 =
         0.10909   -0.01608    0.00852   -0.00291
AFIX  23
H45C  2    0.700182    0.778600    0.297808   -21.00000   -1.20000
H45D  2    0.719269    0.686584    0.329449   -21.00000   -1.20000
AFIX   0
C46A  1    0.852278    0.786174    0.335858   -21.00000    0.09161    0.12083 =
         0.15269   -0.00963    0.01540   -0.00245
AFIX  23
H46C  2    0.894813    0.732355    0.350031   -21.00000   -1.20000
H46D  2    0.886543    0.801462    0.308172   -21.00000   -1.20000
AFIX   0
C47A  1    0.856540    0.870042    0.364042   -21.00000    0.09161    0.12083 =
         0.15269   -0.00963    0.01540   -0.00245
AFIX  23
H47C  2    0.871088    0.928978    0.347155   -21.00000   -1.20000
H47D  2    0.917026    0.862843    0.387208   -21.00000   -1.20000
AFIX   0
C48A  1    0.746602    0.876156    0.383009   -21.00000    0.09621    0.11225 =
         0.10909   -0.01608    0.00852   -0.00291
AFIX  23
H48C  2    0.754125    0.861452    0.414488   -21.00000   -1.20000
H48D  2    0.715314    0.941900    0.379227   -21.00000   -1.20000
AFIX   0

PART 0
PART 3
O1    5    0.125108    0.759874    0.298857    31.00000    0.07911    0.21257 =
         0.08749   -0.02996   -0.01206    0.00270
O2    5    0.261793    0.723889    0.259772    31.00000    0.07911    0.21257 =
         0.08749   -0.02996   -0.01206    0.00270
N1    4    0.225839    0.749401    0.294436    31.00000    0.08025    0.08199 =
         0.07489    0.01082   -0.00183   -0.00360
PART 0
PART 4
O1A   5    0.209822    0.755113    0.301287   -31.00000    0.07911    0.21257 =
         0.08749   -0.02996   -0.01206    0.00270
O2A   5    0.326695    0.715313    0.254144   -31.00000    0.07911    0.21257 =
         0.08749   -0.02996   -0.01206    0.00270
N1A   4    0.218485    0.727541    0.260380   -31.00000    0.08025    0.08199 =
         0.07489    0.01082   -0.00183   -0.00360
HKLF 4


REM  shelxt in P 1 21/n 1
REM wR2 = 0.1435, GooF = S = 0.959, Restrained GooF = 0.966 for all data
REM R1 = 0.0553 for 5507 Fo > 4sig(Fo) and 0.0917 for all 9594 data
REM 526 parameters refined using 491 restraints

END

WGHT      0.0566      0.0000

REM Highest difference peak  0.385,  deepest hole -0.750,  1-sigma level  0.060
Q1    1   0.2091  0.6812  0.2682  11.00000  0.05    0.34
Q2    1   0.3029  0.8366  0.3449  11.00000  0.05    0.33
Q3    1   0.1417  0.7021  0.2867  11.00000  0.05    0.31
Q4    1   0.3394  0.6780  0.3472  11.00000  0.05    0.30
Q5    1   0.8082  0.8550  0.3160  11.00000  0.05    0.29
;
_shelx_res_checksum    8268

_shelx_hkl_file
;
 -16   0   7    0.78    3.15
 -16   0   8    1.98    3.87
 -16   0   9   -0.00    2.68
  16   0  -9    0.50    2.61
 -16   0  10    0.93    3.82
  16   0 -10    0.88    3.36
 -16   0  11    0.45    3.19
  16   0 -11   -0.00    2.79
 -16   0  12    1.02    3.04
  16   0 -12    0.40    2.27
 -16   0  13    2.06    3.48
  16   0 -13    2.78    3.19
  16   0 -14    0.52    2.02
  16   0 -15   -0.00    1.65
  16   0 -16    5.53    3.99
 -16   1   6    0.19    2.58
 -16   1   7   -0.00    3.30
 -16  -1   7   -0.00    2.25
 -16   1   8    0.00    3.94
 -16  -1   8    2.72    3.58
 -16   1   9   -0.00    3.18
  16  -1  -9    0.00    2.42
 -16  -1   9    0.58    2.76
 -16   1  10   -0.00    3.83
  16  -1 -10    2.55    3.41
 -16  -1  10   -0.00    3.67
 -16   1  11   -0.00    4.16
  16  -1 -11    1.67    3.15
  16   1 -11    0.65    2.72
 -16  -1  11   -0.00    4.08
 -16   1  12   -0.00    4.16
  16  -1 -12    1.07    2.51
  16   1 -12    0.50    3.18
 -16  -1  12    1.35    2.72
  16  -1 -13    2.97    3.68
  16   1 -13    1.08    2.61
 -16  -1  13    1.24    3.50
  16  -1 -14   -0.00    3.55
  16   1 -14    0.05    2.94
  16  -1 -15    2.05    2.81
  16   1 -15   -0.00    3.04
  16  -1 -16   -0.00    2.84
  16   1 -16    0.71    2.81
  16   1 -17    1.40    3.02
 -16   2   6   -0.00    2.56
 -16   2   7    3.44    3.50
 -16   2   8    3.32    4.95
 -16  -2   8   -0.00    3.91
 -16   2   9   -0.00    4.04
 -16  -2   9    1.38    3.83
 -16   2  10    1.55    4.60
  16  -2 -10    5.93    4.14
 -16  -2  10    9.36    5.43
 -16   2  11    1.11    2.89
  16  -2 -11    0.00    3.25
 -16  -2  11    1.66    3.68
 -16   2  12   -0.00    3.60
  16  -2 -12    0.81    3.50
 -16  -2  12    3.67    4.27
  16  -2 -13    1.56    3.48
 -16  -2  13    0.97    3.40
  16  -2 -14    1.40    3.59
  16  -2 -15    1.16    3.00
  16  -2 -16    0.62    2.36
  16   2 -17   -0.00    2.42
 -16   3   6    0.00    2.83
 -16   3   7    0.00    2.65
 -16   3   8   -0.00    4.45
 -16   3   9   -0.00    3.39
 -16  -3   9   -0.00    4.24
 -16   3  10   -0.00    3.53
 -16  -3  10   -0.00    4.70
 -16   3  11    3.13    4.51
 -16  -3  11   -0.00    3.06
  16  -3 -12    3.54    3.59
 -16  -3  12   11.23    5.64
  16  -3 -13   -0.00    2.85
  16  -3 -14    1.19    3.03
  16  -3 -15    1.66    2.56
 -16   4   6   -0.00    2.57
 -16   4   7    0.71    3.14
 -16   4   8    0.00    3.41
 -16   4   9    2.26    4.98
 -16  -4   9    0.00    3.28
 -16   4  10    5.47    4.67
 -16  -4  10    1.20    4.25
 -16  -4  11    0.00    3.74
 -16  -4  12   -0.00    2.65
 -16   5   7   -0.00    3.15
 -16   5   8    9.63    6.59
 -16   5   9    1.07    3.35
 -16  -5  11   -0.00    2.48
 -16   6   7   -0.00    3.39
 -16   6   8   -0.00    4.03
  15   0  -1   -0.00    3.21
  15   0  -2   -0.00    3.84
  15   0  -3   11.80    5.20
 -15   0   4    0.99    3.01
  15   0  -4    0.21    2.50
 -15   0   5   -0.00    2.96
  15   0  -5    2.35    3.18
 -15   0   6    1.63    3.72
  15   0  -6    0.30    2.20
 -15   0   7    3.31    3.75
  15   0  -7   -0.00    2.66
 -15   0   8   -0.00    4.94
  15   0  -8    0.00    1.94
 -15   0   9   15.94    6.99
  15   0  -9   19.44    6.62
 -15   0  10    0.00    4.37
  15   0 -10    1.92    2.66
 -15   0  11   -0.00    3.40
  15   0 -11    0.72    2.62
 -15   0  12   -0.00    3.58
  15   0 -12    0.81    2.61
 -15   0  13    5.33    4.23
  15   0 -13    2.86    3.68
 -15   0  14    2.00    3.44
  15   0 -14   -0.00    2.53
 -15   0  15    2.44    4.18
  15   0 -15   10.56    5.05
 -15   0  16    0.00    3.84
  15   0 -16   -0.00    2.79
 -15   0  17    0.94    3.21
  15   0 -17   -0.00    2.10
  15  -1  -1    5.73    4.33
  15   1  -1    1.87    2.78
  15  -1  -2    0.00    2.64
  15   1  -2   -0.00    2.46
  15  -1  -3    0.93    2.23
  15   1  -3    1.43    3.39
 -15   1   4   -0.00    3.95
  15  -1  -4   -0.00    2.43
  15   1  -4   -0.00    2.50
 -15  -1   4    6.09    4.98
 -15   1   5   15.31    7.01
  15  -1  -5   12.18    5.42
  15   1  -5    7.33    4.43
 -15  -1   5    9.57    5.32
 -15   1   6    6.29    4.92
  15  -1  -6   -0.00    3.81
  15   1  -6    0.12    2.05
 -15  -1   6    0.06    3.72
 -15   1   7    3.71    4.81
  15  -1  -7    3.63    4.01
  15   1  -7    0.00    2.93
 -15  -1   7    6.93    5.31
 -15   1   8    1.16    3.39
  15  -1  -8    0.58    3.27
  15   1  -8    1.64    3.15
 -15  -1   8    0.00    3.73
 -15   1   9    0.60    2.88
  15  -1  -9   -0.00    2.58
  15   1  -9    1.68    3.23
 -15  -1   9    0.51    2.82
 -15   1  10   -0.00    3.41
  15  -1 -10   -0.00    2.33
  15   1 -10    0.00    2.86
 -15  -1  10    0.00    3.89
 -15   1  11    8.71    5.32
  15  -1 -11   10.69    5.14
  15   1 -11    0.48    2.64
 -15  -1  11    7.04    5.38
 -15   1  12   -0.00    4.45
  15  -1 -12   -0.00    2.38
  15   1 -12    1.33    3.15
 -15  -1  12    0.94    3.19
 -15   1  13    2.69    4.02
  15  -1 -13    4.61    3.34
  15   1 -13    0.04    2.32
 -15  -1  13    1.57    3.71
 -15   1  14   -0.00    2.64
  15  -1 -14    0.83    2.28
  15   1 -14    0.15    2.41
 -15  -1  14   -0.00    3.77
 -15   1  15   -0.00    2.86
  15  -1 -15    6.17    4.26
  15   1 -15    1.78    3.12
 -15  -1  15    3.33    3.61
 -15   1  16    6.44    4.39
  15  -1 -16    1.83    2.67
  15   1 -16    2.91    2.82
 -15  -1  16    2.87    3.98
  15  -1 -17    5.23    4.00
  15   1 -17    1.20    3.23
 -15  -1  17    1.44    3.30
  15  -2  -1    0.96    3.12
  15   2  -1    0.46    2.98
  15  -2  -2   -0.00    2.76
  15   2  -2    3.50    3.81
  15  -2  -3   14.70    5.72
  15   2  -3   19.09    6.79
 -15   2   4   -0.00    2.76
  15  -2  -4    0.00    3.45
  15   2  -4    1.30    3.05
 -15   2   5    2.33    3.50
  15  -2  -5    1.46    2.66
  15   2  -5    4.46    3.76
 -15  -2   5    0.99    3.52
 -15   2   6   -0.00    2.50
  15  -2  -6   -0.00    3.17
  15   2  -6    2.45    3.26
 -15  -2   6   -0.00    2.69
 -15   2   7    1.74    4.09
  15  -2  -7   11.38    4.85
  15   2  -7    3.87    4.30
 -15  -2   7    1.62    3.56
 -15   2   8    0.15    2.90
  15  -2  -8   -0.00    2.32
  15   2  -8   -0.00    2.82
 -15  -2   8    2.20    3.60
 -15   2   9    2.14    4.29
  15  -2  -9    0.00    3.36
  15   2  -9    2.36    2.69
 -15  -2   9    6.70    4.57
 -15   2  10   -0.00    3.30
  15  -2 -10    2.24    3.53
  15   2 -10    0.49    2.20
 -15  -2  10    2.23    3.72
 -15   2  11   -0.00    3.29
  15  -2 -11    1.43    3.07
  15   2 -11    1.32    2.80
 -15  -2  11   -0.00    2.45
 -15   2  12   -0.00    2.97
  15  -2 -12   -0.00    2.82
  15   2 -12    0.00    2.37
 -15  -2  12   -0.00    2.69
 -15   2  13    2.43    4.20
  15  -2 -13   -0.00    2.45
  15   2 -13   -0.00    2.64
 -15  -2  13    3.76    4.50
 -15   2  14    0.00    3.50
  15  -2 -14    0.00    3.02
  15   2 -14    0.29    2.47
 -15  -2  14    4.15    3.74
 -15   2  15    7.13    5.99
  15  -2 -15    2.78    3.34
  15   2 -15   -0.00    2.16
 -15  -2  15    0.87    3.31
 -15   2  16   -0.00    3.75
  15  -2 -16    2.10    3.73
  15   2 -16   -0.00    2.15
 -15  -2  16    2.55    4.22
  15   2 -17    0.10    2.15
 -15  -2  17    1.90    3.14
  15   2 -18    0.50    3.74
  15  -3  -1    5.61    3.54
  15   3  -1    5.58    3.54
  15  -3  -2    1.86    4.39
  15   3  -2    0.62    2.20
  15  -3  -3    3.82    3.36
  15   3  -3    4.11    3.41
 -15   3   4   -0.00    3.20
  15  -3  -4   -0.00    1.92
  15   3  -4   -0.00    3.00
 -15   3   5   -0.00    3.06
  15  -3  -5    0.00    2.78
  15   3  -5    0.20    2.94
 -15   3   6   -0.00    1.96
  15  -3  -6   -0.00    3.72
  15   3  -6    0.39    3.48
 -15  -3   6   -0.00    4.90
 -15   3   7   -0.00    2.32
  15  -3  -7    4.88    3.75
  15   3  -7    0.85    2.93
 -15  -3   7    0.29    3.19
 -15   3   8    3.35    4.70
  15  -3  -8    1.40    3.28
  15   3  -8    2.55    3.58
 -15  -3   8    1.79    3.46
 -15   3   9   -0.00    3.38
  15  -3  -9    2.10    3.45
  15   3  -9   -0.00    2.61
 -15  -3   9   -0.00    3.24
 -15   3  10    4.40    4.05
  15  -3 -10    1.03    2.20
  15   3 -10    0.02    2.84
 -15  -3  10    4.44    4.74
 -15   3  11    7.49    5.83
  15  -3 -11   13.06    5.37
  15   3 -11    5.72    4.51
 -15  -3  11    9.26    5.42
 -15   3  12    1.11    3.86
  15  -3 -12    0.50    2.19
  15   3 -12    0.00    2.48
 -15  -3  12    0.31    3.74
 -15   3  13    0.00    3.90
  15  -3 -13    1.45    3.08
  15   3 -13    1.68    3.19
 -15  -3  13    6.51    4.63
 -15   3  14    5.78    4.47
  15  -3 -14   -0.00    2.93
  15   3 -14    0.14    2.55
 -15  -3  14    0.21    3.46
 -15   3  15    0.00    3.54
  15  -3 -15    4.60    4.07
  15   3 -15    1.28    3.30
 -15  -3  15   -0.00    2.91
  15  -3 -16   -0.00    1.68
  15   3 -16   -0.00    2.62
 -15  -3  16    4.54    3.83
  15   3 -17    6.17    4.30
  15   3 -18    1.21    3.00
  15  -4  -1   -0.00    2.51
  15   4  -1    0.61    2.10
  15  -4  -2    2.27    3.41
  15   4  -2    0.91    2.78
  15  -4  -3    1.56    3.22
  15   4  -3    1.27    2.78
 -15   4   4   12.88    5.83
  15  -4  -4    3.89    3.55
  15   4  -4    0.78    2.77
 -15   4   5    6.26    4.86
  15  -4  -5    3.79    4.02
  15   4  -5    0.54    2.50
 -15   4   6   -0.00    2.86
  15  -4  -6   -0.00    2.45
  15   4  -6    0.40    2.70
 -15   4   7    4.90    4.93
  15  -4  -7    0.00    2.53
  15   4  -7    3.06    3.37
 -15  -4   7    0.25    2.31
 -15   4   8   -0.00    2.52
  15  -4  -8    0.56    2.30
  15   4  -8    2.80    4.49
 -15  -4   8    3.73    3.40
 -15   4   9    4.00    4.65
  15  -4  -9    2.84    3.99
  15   4  -9    2.64    3.24
 -15  -4   9    5.86    4.69
 -15   4  10    2.54    3.35
  15  -4 -10    3.28    3.64
  15   4 -10   -0.00    2.65
 -15  -4  10    0.70    3.42
 -15   4  11    2.66    4.19
  15  -4 -11    0.59    2.41
  15   4 -11    2.01    3.17
 -15  -4  11    0.90    3.61
 -15   4  12    1.42    3.89
  15  -4 -12    2.87    3.18
  15   4 -12    0.03    2.59
 -15  -4  12    0.33    2.28
 -15   4  13    1.23    4.30
  15  -4 -13    5.12    3.66
  15   4 -13    1.46    2.70
 -15  -4  13    8.57    5.02
 -15   4  14    2.40    3.83
  15  -4 -14    0.46    3.72
  15   4 -14    0.00    2.71
 -15  -4  14   -0.00    2.88
  15  -4 -15    3.63    3.66
  15   4 -15    3.38    3.42
 -15  -4  15    8.18    4.98
 -15   4  16   -0.00    2.73
  15  -4 -16   -0.00    2.57
  15   4 -16    2.49    2.86
 -15  -4  16   -0.00    3.99
  15   4 -17    1.24    2.57
  15   4 -18    1.12    2.73
 -15   5   1   -0.00    2.25
  15  -5  -1    0.00    2.58
  15   5  -1    1.18    2.92
 -15   5   2    0.41    2.51
  15  -5  -2    0.86    2.48
  15   5  -2    0.69    2.88
 -15   5   3    0.00    2.92
  15  -5  -3   -0.00    2.98
  15   5  -3    1.21    2.07
 -15   5   4   -0.00    2.79
 -15   5   4   -0.00    3.78
  15  -5  -4   -0.00    2.80
  15   5  -4   -0.00    2.83
 -15   5   5    0.63    2.71
 -15   5   5   -0.00    3.65
  15  -5  -5    0.94    2.65
  15   5  -5    2.46    3.20
 -15   5   6    5.86    3.99
 -15   5   6    3.48    4.39
  15  -5  -6    3.82    3.83
  15   5  -6    3.03    3.38
 -15   5   7    1.47    2.56
 -15   5   7    5.49    5.42
  15  -5  -7   -0.00    3.06
  15   5  -7    0.50    1.81
 -15   5   8    0.00    2.94
 -15   5   8   -0.00    4.25
  15  -5  -8   -0.00    2.80
  15   5  -8   -0.00    2.83
 -15  -5   8   -0.00    3.26
 -15   5   9    1.58    2.59
 -15   5   9   -0.00    3.05
  15  -5  -9   -0.00    2.54
  15   5  -9    1.66    2.85
 -15  -5   9   -3.32    4.45
 -15   5  10    1.87    3.25
 -15   5  10    6.47    5.11
  15  -5 -10    1.28    2.93
  15   5 -10   -0.00    2.31
 -15  -5  10    5.64    5.28
 -15   5  11    6.92    4.68
 -15   5  11    5.73    5.44
  15   5 -11    2.86    3.41
 -15  -5  11   12.74    6.72
 -15   5  12    4.60    3.78
 -15   5  12   -0.00    4.25
  15   5 -12    0.86    2.52
 -15  -5  12   -0.00    3.34
 -15   5  13    2.05    2.49
 -15   5  13   -0.00    3.74
  15   5 -13    0.60    2.82
 -15  -5  13   -0.00    3.30
 -15   5  14   -0.00    2.81
  15   5 -14   -0.00    1.95
 -15  -5  14    1.27    2.51
 -15   5  15    0.00    2.46
  15   5 -15   -0.00    2.68
 -15  -5  15    6.69    5.40
 -15   5  16    6.06    3.91
  15   5 -16    3.79    3.50
  15   5 -17    0.00    2.55
  15   5 -18    2.54    3.09
 -15   6   4   14.78    5.46
 -15   6   4    3.82    4.72
 -15   6   5   -0.00    2.75
 -15   6   5    1.01    4.13
 -15   6   6    6.36    3.89
 -15   6   6    0.00    3.59
 -15   6   7   -0.00    2.60
 -15   6   7   -0.00    2.46
 -15   6   8   -0.00    2.33
 -15   6   8    0.00    2.87
 -15   6   9    0.69    2.67
 -15   6   9   -0.00    3.84
 -15  -6   9    1.12    4.29
 -15   6  10    5.54    3.80
 -15   6  10   -0.00    3.05
 -15  -6  10    2.80    4.17
 -15   6  11   -0.00    2.33
 -15   6  11    8.72    5.18
 -15  -6  11    0.00    3.19
 -15   6  12    0.00    2.13
 -15   6  12    1.64    3.97
 -15  -6  12    3.10    4.13
 -15   6  13   -0.00    2.31
 -15  -6  13    0.00    3.01
 -15   6  14    3.18    3.70
 -15  -6  14    1.17    3.83
 -15   6  15    7.18    4.65
 -15   7   5    0.08    3.93
 -15   7   6    2.84    4.45
 -15   7   7    0.00    4.24
 -15   7   8   -0.00    2.50
 -15   7   9   -0.00    3.35
 -15   7  10    3.32    3.29
 -15   7  10    2.32    3.70
 -15  -7  10    6.86    5.09
 -15   7  11    1.75    2.98
 -15  -7  11   -0.00    3.70
 -15   7  12    0.01    2.84
 -15  -7  12    2.98    3.73
 -15   7  13   -0.00    2.54
 -15  -7  13    4.27    4.72
 -15   7  14   -0.00    2.80
 -15   7  15   -0.00    2.87
 -15  -8  12    1.33    3.98
 -14   0   1    0.08    2.45
  14   0  -1    3.40    3.59
 -14   0   2   16.20    7.11
  14   0  -2    5.79    4.66
 -14   0   3   -0.00    2.91
  14   0  -3   -0.00    2.65
 -14   0   4    6.43    5.18
  14   0  -4    8.44    4.64
 -14   0   5    0.00    2.27
  14   0  -5    0.74    2.47
 -14   0   6   12.83    6.00
  14   0  -6   11.63    5.08
 -14   0   7   -0.00    2.81
  14   0  -7    3.28    3.16
 -14   0   8    2.81    3.45
  14   0  -8    5.56    4.04
 -14   0   9   -0.00    3.35
  14   0  -9   -0.00    2.58
 -14   0  10   10.51    5.31
  14   0 -10    1.17    2.54
 -14   0  11   -0.00    2.41
  14   0 -11    0.00    2.20
 -14   0  12   13.03    6.20
  14   0 -12    5.31    3.69
 -14   0  13   -0.00    2.49
  14   0 -13    0.00    2.78
 -14   0  14    3.94    4.76
  14   0 -14    9.91    4.30
 -14   0  15   -0.00    3.32
  14   0 -15   -0.00    2.13
 -14   0  16   -0.00    2.88
  14   0 -16    3.43    3.57
 -14   0  17    0.00    2.97
  14   0 -17   -0.00    2.23
 -14   0  18    4.69    3.83
  14   0 -18    2.61    2.58
 -14   0  19    0.72    2.56
 -14   0  20    0.38    2.86
 -14   1   1   -0.00    2.92
  14  -1  -1    1.70    2.59
  14   1  -1    1.13    2.86
 -14   1   2    0.62    3.19
  14  -1  -2    0.16    3.36
  14   1  -2    1.05    2.50
 -14  -1   2    0.56    2.33
 -14   1   3   -0.00    3.37
  14  -1  -3    1.84    3.82
  14   1  -3   -0.00    2.76
 -14  -1   3    0.42    2.96
 -14   1   4   -0.00    2.85
  14  -1  -4    3.61    4.01
  14   1  -4    3.25    3.26
 -14  -1   4    0.00    3.91
 -14   1   5    3.83    4.22
  14  -1  -5   -0.00    3.48
  14   1  -5    0.00    3.16
 -14  -1   5    2.74    4.03
 -14   1   6    1.95    3.64
  14  -1  -6   11.53    5.01
  14   1  -6    4.78    3.92
 -14  -1   6    4.61    4.50
 -14   1   7    1.90    3.86
  14  -1  -7    0.63    2.85
  14   1  -7   -0.00    2.11
 -14  -1   7   -0.00    2.50
 -14   1   8    3.50    3.44
  14  -1  -8   -0.00    2.60
  14   1  -8    1.54    3.03
 -14  -1   8    1.11    3.66
 -14   1   9   -0.00    3.24
  14  -1  -9    1.89    2.84
  14   1  -9    0.56    2.26
 -14  -1   9    2.43    3.93
 -14   1  10    4.33    4.26
  14  -1 -10    0.45    1.98
  14   1 -10    4.92    3.72
 -14  -1  10    7.53    5.02
 -14   1  11    1.30    3.12
  14  -1 -11    0.38    2.16
  14   1 -11   -0.00    2.46
 -14  -1  11    0.00    3.09
 -14   1  12   -0.00    2.83
  14  -1 -12    1.03    2.84
  14   1 -12    0.84    2.71
 -14  -1  12   13.15    5.74
 -14   1  13    2.20    2.99
  14  -1 -13   -0.00    2.17
  14   1 -13   -0.00    3.21
 -14  -1  13    0.21    3.34
 -14   1  14   -0.00    2.25
  14  -1 -14    3.78    3.28
  14   1 -14    0.00    2.19
 -14  -1  14    3.83    4.12
 -14   1  15    0.00    3.30
  14  -1 -15   -0.00    2.55
  14   1 -15   -0.00    1.95
 -14  -1  15    4.47    4.09
 -14   1  16    2.40    3.68
  14  -1 -16    1.78    3.09
  14   1 -16    2.55    3.32
 -14  -1  16   11.86    5.28
 -14   1  17   -0.00    2.77
  14  -1 -17   -0.00    2.41
  14   1 -17   -0.00    1.97
 -14  -1  17    1.10    2.36
 -14   1  18   -0.00    3.25
  14   1 -18    4.52    3.23
 -14  -1  18   -0.00    3.62
 -14   1  19   -0.00    3.15
 -14  -1  19   -0.00    3.81
 -14   1  20    0.00    3.96
 -14  -1  20    3.07    3.50
 -14   2   1    2.55    4.70
  14  -2  -1   -0.00    2.68
  14   2  -1   -0.00    2.48
 -14   2   2    8.23    5.28
  14  -2  -2    9.86    4.78
  14   2  -2    7.57    4.21
 -14  -2   2    7.85    5.11
 -14   2   3    0.68    3.35
  14  -2  -3    1.43    3.02
  14   2  -3    0.43    3.13
 -14  -2   3    1.98    3.46
 -14   2   4    6.79    5.35
  14  -2  -4    5.21    3.82
  14   2  -4    1.35    2.84
 -14  -2   4    2.62    4.08
 -14   2   5    0.90    3.16
  14  -2  -5    2.00    2.93
  14   2  -5    1.10    3.37
 -14  -2   5   -0.00    2.65
 -14   2   6    5.94    4.75
  14  -2  -6   -0.00    2.61
  14   2  -6    3.89    3.50
 -14  -2   6    0.93    2.43
 -14   2   7    3.02    3.71
  14  -2  -7    0.74    2.39
  14   2  -7    0.53    3.05
 -14  -2   7    0.39    2.61
 -14   2   8    1.06    3.25
  14  -2  -8    2.75    3.53
  14   2  -8    5.53    3.89
 -14  -2   8    1.55    3.32
 -14   2   9   -0.00    2.99
  14  -2  -9    2.43    2.74
  14   2  -9    0.97    2.60
 -14  -2   9   -0.00    3.76
 -14   2  10    2.66    4.21
  14  -2 -10    1.78    2.85
  14   2 -10   -0.00    1.41
 -14  -2  10    3.12    3.77
 -14   2  11    1.44    3.26
  14  -2 -11    0.14    2.18
  14   2 -11   -0.00    2.46
 -14  -2  11    0.42    3.46
 -14   2  12    2.95    4.31
  14  -2 -12    5.27    3.98
  14   2 -12    6.02    4.01
 -14  -2  12    2.78    4.57
 -14   2  13    2.31    3.90
  14  -2 -13    0.71    2.08
  14   2 -13    0.93    3.11
 -14  -2  13    1.45    3.14
 -14   2  14   -0.00    3.35
  14  -2 -14    3.31    3.20
  14   2 -14    3.47    3.24
 -14  -2  14    0.99    3.42
 -14   2  15    1.79    3.11
  14  -2 -15   -0.00    2.19
  14   2 -15   -1.17    2.66
 -14  -2  15   -0.00    3.03
 -14   2  16    0.44    2.77
  14  -2 -16    2.17    2.49
  14   2 -16    0.00    1.84
 -14  -2  16    0.38    3.39
 -14   2  17   -0.00    2.97
  14  -2 -17    0.48    2.70
  14   2 -17   -0.00    1.96
 -14  -2  17    0.91    2.13
 -14   2  18    0.40    3.39
  14   2 -18    5.29    3.66
 -14  -2  18    6.08    4.00
 -14   2  19    4.22    4.42
 -14  -2  19   -0.00    2.97
 -14   2  20   -0.00    2.99
 -14  -2  20    1.15    3.37
 -14   3   1   -0.00    2.91
  14  -3  -1    2.48    3.58
  14   3  -1   -0.00    2.25
 -14   3   2    0.00    3.94
  14  -3  -2   -0.00    3.33
  14   3  -2   -0.00    2.43
 -14   3   3   -0.00    2.88
  14  -3  -3   -0.00    3.45
  14   3  -3   -0.00    2.16
 -14  -3   3    1.81    3.71
 -14   3   4   -0.00    4.07
  14  -3  -4   -0.00    2.58
  14   3  -4   -0.00    3.11
 -14  -3   4    2.00    3.72
 -14   3   5    0.00    3.43
  14  -3  -5   -0.00    2.79
  14   3  -5    2.48    3.24
 -14  -3   5   -0.00    3.58
 -14   3   6    8.14    5.06
  14  -3  -6    6.12    3.80
  14   3  -6    4.97    4.05
 -14  -3   6    9.24    5.44
 -14   3   7    0.00    2.43
  14  -3  -7    1.46    2.58
  14   3  -7    0.00    2.23
 -14  -3   7    2.92    3.99
 -14   3   8    0.00    3.92
  14  -3  -8    2.53    3.39
  14   3  -8    1.19    3.11
 -14  -3   8   -0.00    3.49
 -14   3   9    1.51    2.92
  14  -3  -9   -0.00    2.88
  14   3  -9    3.45    3.38
 -14  -3   9   -0.00    2.50
 -14   3  10   -0.00    2.84
  14  -3 -10    3.85    4.24
  14   3 -10    8.66    4.48
 -14  -3  10    3.41    3.98
 -14   3  11    4.11    5.02
  14  -3 -11    0.82    2.74
  14   3 -11    5.98    3.96
 -14  -3  11    0.00    3.14
 -14   3  12    2.70    3.90
  14  -3 -12   -0.00    2.09
  14   3 -12    0.85    2.75
 -14  -3  12    0.63    2.43
 -14   3  13   -0.00    2.64
  14  -3 -13    0.43    2.42
  14   3 -13    0.66    2.44
 -14  -3  13   -0.00    2.70
 -14   3  14   -0.00    2.73
  14  -3 -14   -0.00    2.67
  14   3 -14   -0.00    1.52
 -14  -3  14    3.71    3.79
 -14   3  15    2.82    3.94
  14  -3 -15    1.82    3.07
  14   3 -15    3.06    3.26
 -14  -3  15    1.73    3.28
 -14   3  16    5.56    4.61
  14  -3 -16    5.12    3.89
  14   3 -16    4.64    4.01
 -14  -3  16    2.82    3.78
 -14   3  17    0.15    2.18
  14  -3 -17    0.56    2.27
  14   3 -17   -1.05    2.70
 -14  -3  17    0.00    3.25
 -14   3  18    0.10    2.84
  14   3 -18   -0.00    2.08
 -14  -3  18    0.39    2.71
 -14   3  19    1.14    2.82
  14   3 -19   -0.98    2.75
 -14  -3  19    0.00    2.97
 -14  -3  20    2.97    3.79
 -14   4   1    0.01    2.74
  14  -4  -1    7.25    4.01
  14   4  -1   -0.00    3.11
 -14   4   2    3.00    4.90
  14  -4  -2    3.50    3.25
  14   4  -2    0.00    2.75
 -14   4   3   -0.00    3.24
  14  -4  -3    1.00    2.74
  14   4  -3    3.05    3.03
 -14   4   4   -0.00    2.77
  14  -4  -4    2.05    2.92
  14   4  -4    3.01    3.57
 -14  -4   4    1.40    2.89
 -14   4   5    0.61    3.26
  14  -4  -5    1.53    2.81
  14   4  -5    0.51    2.02
 -14  -4   5    1.01    2.57
 -14   4   6    1.92    3.88
  14  -4  -6    1.04    2.21
  14   4  -6    2.50    3.02
 -14  -4   6    2.60    3.76
 -14   4   7   -0.00    2.66
  14  -4  -7    0.75    2.70
  14   4  -7    0.00    1.89
 -14   4   8    0.00    3.79
  14  -4  -8    3.54    3.39
  14   4  -8    1.41    2.82
 -14  -4   8    2.78    3.40
 -14   4   9   -0.00    3.45
  14  -4  -9    2.85    3.75
  14   4  -9   -0.00    2.34
 -14  -4   9    4.71    4.42
 -14   4  10    6.96    4.87
  14  -4 -10    5.19    3.67
  14   4 -10    5.00    3.60
 -14  -4  10    3.99    4.06
 -14   4  11    1.29    3.79
  14  -4 -11   -0.00    2.74
  14   4 -11    0.00    2.91
 -14  -4  11    0.00    3.69
 -14   4  12   12.50    6.19
  14  -4 -12    0.29    2.58
  14   4 -12    8.14    4.21
 -14  -4  12    7.50    5.00
 -14   4  13   12.06    6.41
  14  -4 -13    7.62    4.35
  14   4 -13    4.34    3.29
 -14  -4  13    2.15    3.74
 -14   4  14    6.85    5.18
  14  -4 -14    4.37    3.65
  14   4 -14    3.98    3.78
 -14  -4  14    3.58    3.69
 -14   4  15   -0.00    2.68
  14  -4 -15    3.18    3.45
  14   4 -15    2.96    3.35
 -14  -4  15   -0.00    2.72
 -14   4  16    5.30    4.36
  14  -4 -16    2.00    2.81
  14   4 -16    4.52    3.26
 -14  -4  16    1.08    3.49
 -14   4  17    0.00    2.14
 -14   4  17   -0.00    2.66
  14   4 -17    0.44    1.98
 -14  -4  17    2.13    3.78
 -14   4  18   -0.00    3.32
  14   4 -18    0.39    2.54
 -14  -4  18    2.42    3.48
  14   4 -19    1.11    2.19
 -14  -4  19    0.76    3.15
 -14   5   1    2.86    3.15
 -14   5   1    5.06    4.06
  14  -5  -1    0.80    2.55
  14   5  -1    9.46    4.74
 -14   5   2    0.19    3.03
 -14   5   2    0.52    3.46
  14  -5  -2    1.30    3.17
  14   5  -2    0.00    3.06
 -14   5   3    2.67    2.97
 -14   5   3    0.05    3.56
  14  -5  -3    0.66    3.55
  14   5  -3    2.97    4.04
 -14   5   4   -0.00    2.19
 -14   5   4   -0.00    3.63
  14  -5  -4    0.76    3.30
  14   5  -4   -0.00    3.07
 -14   5   5   10.05    4.94
 -14   5   5   -0.00    3.26
  14  -5  -5    5.03    4.20
  14   5  -5   10.47    5.23
 -14  -5   5    3.70    4.18
 -14   5   6   11.10    5.17
 -14   5   6    3.54    3.52
  14  -5  -6    1.11    2.83
  14   5  -6    2.37    3.15
 -14  -5   6    6.83    4.85
 -14   5   7   -0.00    2.52
 -14   5   7    1.80    3.73
  14  -5  -7    0.65    2.34
  14   5  -7    2.26    2.55
 -14  -5   7   -0.00    2.61
 -14   5   8    3.56    3.30
 -14   5   8    4.31    3.94
  14  -5  -8    0.00    3.10
  14   5  -8    2.34    3.23
 -14  -5   8    0.89    3.68
 -14   5   9    5.05    4.30
 -14   5   9   -0.00    3.56
  14  -5  -9    5.23    4.00
  14   5  -9    5.06    3.60
 -14  -5   9    9.34    5.38
 -14   5  10    4.62    3.75
 -14   5  10   -0.00    2.51
  14  -5 -10    3.60    3.33
  14   5 -10   12.45    4.74
 -14  -5  10    9.25    5.19
 -14   5  11    1.65    2.89
 -14   5  11   -0.00    3.39
  14  -5 -11    1.13    2.15
  14   5 -11    0.00    2.38
 -14  -5  11    2.53    3.33
 -14   5  12   11.34    5.11
 -14   5  12    1.87    3.73
  14   5 -12   -0.00    2.26
 -14  -5  12    4.95    3.67
 -14   5  13    1.54    2.62
 -14   5  13   -0.00    2.48
  14   5 -13    3.55    3.39
 -14  -5  13    0.53    3.12
 -14   5  14   -0.00    2.45
 -14   5  14    0.00    2.99
  14   5 -14   -0.00    2.03
 -14  -5  14   -0.00    2.98
 -14   5  15    2.37    2.91
 -14   5  15    7.43    5.61
  14   5 -15    0.00    2.41
 -14  -5  15   -0.00    2.77
 -14   5  16    5.57    3.89
 -14   5  16    1.37    3.11
  14   5 -16    8.32    4.06
 -14  -5  16    1.25    4.08
 -14   5  17   -0.00    2.75
 -14   5  17    0.24    3.10
  14   5 -17    3.75    3.36
 -14  -5  17    0.88    2.64
  14   5 -18    0.25    1.34
 -14  -5  18    1.22    2.24
  14   5 -19    5.23    4.07
 -14  -5  19   -0.00    3.35
 -14   6   1    5.52    3.86
  14   6  -1    3.44    3.34
 -14   6   2    1.31    3.16
 -14   6   2    1.44    4.01
  14   6  -2    2.80    3.07
 -14   6   3    3.81    3.47
 -14   6   3    1.19    3.96
  14   6  -3    4.08    3.56
 -14   6   4    3.97    3.77
 -14   6   4    1.10    3.64
  14   6  -4    7.53    4.30
 -14   6   5    1.87    2.80
 -14   6   5    0.26    2.63
  14   6  -5   -0.00    2.58
 -14   6   6    0.44    3.15
 -14   6   6   -0.00    3.33
  14   6  -6    2.76    3.45
 -14  -6   6   -0.00    3.41
 -14   6   7    5.38    4.13
 -14   6   7   -0.00    3.20
  14   6  -7    8.68    4.15
 -14  -6   7    2.07    3.37
 -14   6   8    1.15    2.61
 -14   6   8    0.00    4.01
  14   6  -8    4.18    3.26
 -14  -6   8    0.00    4.11
 -14   6   9    0.00    2.22
 -14   6   9   -0.00    3.64
  14   6  -9    0.00    2.31
 -14  -6   9    1.29    3.44
 -14   6  10    0.75    2.36
 -14   6  10    0.00    3.35
  14   6 -10   -0.00    2.41
 -14  -6  10    4.62    4.10
 -14   6  11    3.16    3.49
 -14   6  11    0.00    3.04
  14   6 -11   -0.00    2.66
 -14  -6  11    0.78    2.82
 -14   6  12    0.00    2.42
 -14   6  12    0.00    3.24
  14   6 -12    0.81    2.64
 -14  -6  12    6.11    4.45
 -14   6  13    2.05    2.80
 -14   6  13    1.14    3.48
  14   6 -13    3.55    3.66
 -14  -6  13    2.80    3.97
 -14   6  14    5.29    3.81
 -14   6  14   -0.00    4.02
  14   6 -14    0.31    2.32
 -14  -6  14    1.31    3.96
 -14   6  15    0.01    2.39
 -14   6  15    0.08    2.40
  14   6 -15    3.13    2.94
 -14  -6  15    1.36    3.14
 -14   6  16    0.00    2.23
 -14   6  16   -0.00    2.75
  14   6 -16    1.86    2.88
 -14  -6  16    1.23    3.65
  14   6 -17    2.34    3.01
 -14  -6  17    2.81    3.45
  14   6 -18    1.79    2.79
 -14  -6  18    0.86    2.99
  14   6 -19    0.14    2.13
 -14   7   1    1.87    3.05
  14   7  -1    0.00    3.39
 -14   7   2    3.63    3.20
 -14   7   2   -0.00    2.78
  14   7  -2   -0.00    2.27
 -14   7   3   -0.00    2.58
 -14   7   3   -0.00    3.38
  14   7  -3    5.38    3.92
 -14   7   4    6.72    4.26
 -14   7   4    0.00    3.40
  14   7  -4    2.60    2.90
 -14   7   5    2.47    3.45
 -14   7   5    1.91    3.65
  14   7  -5    5.28    4.08
 -14   7   6    7.39    4.12
 -14   7   6    1.67    4.06
  14   7  -6    5.40    3.64
 -14   7   7    0.94    2.61
 -14   7   7   -0.00    3.82
  14   7  -7    1.78    3.48
 -14   7   8    0.41    2.47
 -14   7   8    0.00    3.83
  14   7  -8    0.00    1.94
 -14  -7   8   -0.00    3.70
 -14   7   9   -0.00    2.18
 -14   7   9    1.85    3.92
  14   7  -9   -0.00    2.41
 -14  -7   9   -0.00    3.01
 -14   7  10   -0.00    2.56
 -14   7  10    1.69    3.73
  14   7 -10    4.30    3.32
 -14  -7  10   -0.00    3.92
 -14   7  11    9.23    4.34
 -14   7  11   -0.00    3.33
  14   7 -11    0.58    2.37
 -14  -7  11   -0.00    3.32
 -14   7  12    0.00    3.23
 -14   7  12    0.61    3.50
  14   7 -12    0.62    2.54
 -14  -7  12    0.00    2.30
 -14   7  13    0.00    2.46
 -14   7  13    1.18    3.12
  14   7 -13    0.00    1.96
 -14  -7  13    0.78    2.60
 -14   7  14   -0.00    2.14
 -14   7  14    0.34    3.05
  14   7 -14    0.67    2.69
 -14  -7  14   -0.00    2.88
 -14   7  15    6.54    3.80
 -14   7  15    0.00    3.41
  14   7 -15    1.09    2.77
 -14  -7  15    5.50    4.64
 -14   7  16    0.00    2.73
  14   7 -16    0.00    1.88
 -14  -7  16    5.28    4.20
  14   7 -17    0.53    2.42
 -14  -7  17    0.21    3.23
  14   7 -18   -0.00    2.07
  14   7 -19    1.27    2.34
 -14   8   1    2.70    3.24
  14   8  -1    2.38    2.89
 -14   8   2    0.00    3.22
  14   8  -2   -0.00    2.45
 -14   8   3   12.69    5.70
  14   8  -3    6.69    4.20
 -14   8   4    1.51    2.94
  14   8  -4    0.35    1.86
 -14   8   5    1.90    2.94
  14   8  -5    0.97    2.30
 -14   8   6   -0.00    3.34
  14   8  -6    7.03    4.03
 -14   8   7    3.66    3.49
  14   8  -7    7.83    4.07
 -14   8   8    0.19    2.54
  14   8  -8    1.13    3.12
 -14   8   9    6.04    4.75
  14   8  -9    6.63    4.26
 -14  -8   9    7.27    5.22
 -14   8  10   -0.00    2.34
  14   8 -10   -0.00    2.97
 -14  -8  10   -0.00    3.73
 -14   8  11    4.00    3.56
 -14   8  11    4.84    4.99
  14   8 -11    3.61    2.68
 -14  -8  11    2.67    3.70
 -14   8  12    2.95    3.13
 -14   8  12   -0.00    3.70
  14   8 -12   -0.00    2.55
 -14  -8  12   -0.00    2.90
 -14   8  13    6.83    4.44
 -14   8  13    0.00    2.75
  14   8 -13    5.76    3.77
 -14  -8  13    6.36    4.84
 -14   8  14    0.00    3.09
  14   8 -14    1.48    1.99
 -14  -8  14    0.91    2.73
 -14   8  15   -0.00    2.54
  14   8 -15   -0.00    2.22
 -14  -8  15    0.95    3.34
  14   8 -16   -0.00    1.76
 -14  -8  16   -0.00    2.39
  14   8 -17    1.71    2.83
  14   8 -18   -0.00    2.90
  14   8 -19    4.43    3.91
  14   8 -20    0.00    2.24
 -14   9   5   12.87    5.58
 -14   9   6    0.14    2.56
 -14   9   7   -0.00    2.08
 -14   9   8    0.13    1.69
 -14   9   9    7.59    4.27
 -14   9  10   -0.00    2.29
 -14   9  11    6.28    4.13
 -14  -9  11    3.58    4.78
 -14   9  12   -0.00    3.03
 -14  -9  12    3.84    4.54
 -14   9  13    0.02    2.35
 -14  -9  13    0.00    4.33
 -14   9  14    0.76    2.65
 -14  -9  14    2.96    3.41
 -14   9  15    5.62    4.02
 -14  -9  15    2.28    4.06
 -14 -10  13   -0.00    3.65
 -13   0   1   22.76    8.03
  13   0  -1   32.55    8.14
 -13   0   2    0.71    3.59
  13   0  -2   -0.00    2.82
 -13   0   3   13.51    5.82
  13   0  -3    2.66    3.78
 -13   0   4    3.55    4.29
  13   0  -4   -0.00    2.02
 -13   0   5    4.57    4.09
  13   0  -5    2.82    3.44
 -13   0   6    0.34    3.09
  13   0  -6   -0.00    2.51
 -13   0   7   12.91    6.30
  13   0  -7   14.76    5.62
 -13   0   8   -0.00    2.24
  13   0  -8   -0.00    3.47
 -13   0   9    1.50    3.68
  13   0  -9    0.00    2.82
 -13   0  10    0.48    3.24
  13   0 -10    1.18    2.04
 -13   0  11   17.13    6.85
  13   0 -11   13.22    5.29
 -13   0  12    0.74    2.57
  13   0 -12    2.17    2.96
 -13   0  13   12.49    5.77
  13   0 -13   11.13    4.93
 -13   0  14    0.05    2.61
  13   0 -14    1.03    2.40
 -13   0  15    0.37    3.02
  13   0 -15    2.36    2.28
 -13   0  16   -0.00    2.40
  13   0 -16    1.35    2.32
 -13   0  17    1.73    3.01
  13   0 -17   13.80    5.31
 -13   0  18   -0.00    2.46
  13   0 -18    0.04    1.82
 -13   0  19    3.46    3.68
 -13   0  20    0.15    2.03
 -13   0  21   -0.00    2.47
 -13   0  22    0.00    2.37
 -13   0  23    3.18    3.63
 -13   0  24   -0.00    2.23
 -13   1   1    3.48    4.04
  13  -1  -1    2.17    3.59
  13   1  -1    2.09    3.33
 -13  -1   1    6.49    4.66
 -13   1   2    0.64    2.72
  13  -1  -2    4.01    3.84
  13   1  -2    0.67    3.08
 -13  -1   2    2.45    4.34
 -13   1   3    8.46    5.17
  13  -1  -3    4.95    3.66
  13   1  -3    3.21    3.33
 -13  -1   3    0.00    3.41
 -13   1   4   -0.00    3.13
  13  -1  -4    1.75    2.85
  13   1  -4    0.20    1.91
 -13  -1   4   -0.00    3.26
 -13   1   5   43.09   10.44
  13  -1  -5   35.36    8.39
  13   1  -5   30.36    7.92
 -13  -1   5   38.86    9.73
 -13   1   6   -0.00    2.27
  13  -1  -6    0.73    2.80
  13   1  -6    0.00    2.97
 -13  -1   6   -0.00    3.67
 -13   1   7    6.51    4.81
  13  -1  -7    4.98    3.70
  13   1  -7    0.71    2.27
 -13  -1   7    1.06    3.07
 -13   1   8   -0.00    2.58
  13  -1  -8    0.06    1.77
  13   1  -8   -0.00    2.80
 -13  -1   8    2.43    3.36
 -13   1   9   20.41    7.32
  13  -1  -9   13.21    5.03
  13   1  -9   21.97    6.49
 -13  -1   9    7.07    4.80
 -13   1  10    5.48    4.19
  13  -1 -10    0.85    2.69
  13   1 -10   -0.00    1.89
 -13  -1  10   -0.00    2.86
 -13   1  11    5.51    4.02
  13  -1 -11    0.82    2.70
  13   1 -11    3.73    3.68
 -13  -1  11    5.16    4.68
 -13   1  12    3.19    4.16
  13  -1 -12    0.00    2.86
  13   1 -12    0.79    2.34
 -13  -1  12    2.19    3.37
 -13   1  13    1.65    3.55
  13  -1 -13    5.51    3.57
  13   1 -13    8.17    4.21
 -13  -1  13    3.93    4.02
 -13   1  14   -0.00    3.84
  13  -1 -14    2.38    2.56
  13   1 -14   -0.00    2.93
 -13  -1  14    7.54    4.93
 -13   1  15   18.30    6.34
  13  -1 -15   24.01    6.77
  13   1 -15   13.46    5.51
 -13  -1  15   13.87    6.21
 -13   1  16   -0.00    3.23
  13  -1 -16    2.79    3.18
  13   1 -16   -0.00    2.52
 -13  -1  16    1.17    3.23
 -13   1  17   -0.00    2.70
  13  -1 -17   -0.00    2.11
  13   1 -17    1.06    1.95
 -13  -1  17    0.95    3.05
 -13   1  18    1.67    3.01
  13  -1 -18    0.00    2.22
  13   1 -18    0.75    2.29
 -13  -1  18    1.34    3.15
 -13   1  19    2.97    3.59
  13   1 -19    4.66    3.31
 -13  -1  19    3.53    3.39
 -13   1  20    1.41    2.85
 -13  -1  20    3.46    3.08
 -13   1  21    6.99    4.26
 -13  -1  21    3.79    3.78
 -13   1  22    1.55    2.75
 -13  -1  22   -0.00    2.81
 -13   1  23    3.28    3.41
 -13  -1  23    2.35    3.26
 -13   1  24    1.88    2.57
 -13  -1  24   -0.00    3.60
 -13   2   1   29.48    8.64
  13  -2  -1   20.67    6.71
  13   2  -1   10.23    4.75
 -13  -2   1   22.05    8.08
 -13   2   2    0.00    2.73
  13  -2  -2    1.36    2.94
  13   2  -2    1.19    2.91
 -13  -2   2    0.00    2.99
 -13   2   3    0.90    3.40
  13  -2  -3    3.12    3.51
  13   2  -3    3.97    3.27
 -13  -2   3    1.62    3.87
 -13   2   4    1.64    3.80
  13  -2  -4    5.78    3.69
  13   2  -4    5.26    3.73
 -13  -2   4    7.40    5.15
 -13   2   5    2.95    3.54
  13  -2  -5    0.00    2.40
  13   2  -5    5.30    3.91
 -13  -2   5    2.69    3.57
 -13   2   6   -0.00    3.13
  13  -2  -6    1.41    2.92
  13   2  -6   -0.00    2.04
 -13  -2   6    0.00    3.06
 -13   2   7   15.23    6.27
  13  -2  -7   10.76    5.02
  13   2  -7   17.44    5.85
 -13  -2   7   16.04    6.49
 -13   2   8    1.39    3.15
  13  -2  -8    1.88    2.72
  13   2  -8    0.03    2.41
 -13  -2   8    0.00    3.26
 -13   2   9   -0.00    2.94
  13  -2  -9    0.93    2.77
 -13  -2   9    1.47    2.78
 -13   2  10    1.09    3.46
  13  -2 -10   -0.00    2.61
  13   2 -10    0.00    2.34
 -13  -2  10   -0.00    3.16
 -13   2  11   19.05    6.93
  13  -2 -11   11.45    5.21
  13   2 -11    8.84    4.67
 -13  -2  11   14.04    5.91
 -13   2  12    3.17    3.71
  13  -2 -12    1.46    3.08
  13   2 -12   -0.00    3.08
 -13  -2  12    5.65    4.36
 -13   2  13    7.88    4.73
  13  -2 -13    7.99    4.50
  13   2 -13   11.03    4.64
 -13  -2  13   11.11    5.16
 -13   2  14   -0.00    3.22
  13  -2 -14    0.82    2.67
  13   2 -14    0.22    1.94
 -13  -2  14    1.91    2.88
 -13   2  15    2.43    3.49
  13  -2 -15    4.61    3.36
  13   2 -15    3.06    3.15
 -13  -2  15    4.93    4.17
 -13   2  16    1.93    2.77
  13  -2 -16    2.29    2.90
  13   2 -16    0.00    2.03
 -13  -2  16    0.00    2.44
 -13   2  17    4.24    4.30
  13  -2 -17    0.00    2.46
  13   2 -17    2.41    2.87
 -13  -2  17    8.13    4.54
 -13   2  18    0.98    3.18
  13  -2 -18   -0.00    2.34
  13   2 -18    2.45    2.55
 -13  -2  18   -0.00    2.71
 -13   2  19    2.09    3.14
  13   2 -19    2.05    2.34
 -13  -2  19    6.72    3.75
 -13   2  20   -0.00    2.40
 -13  -2  20   -0.00    3.39
 -13   2  21    1.37    3.09
 -13  -2  21    4.93    3.69
 -13   2  22    2.10    2.95
 -13  -2  22    4.42    4.05
 -13   2  23   13.74    5.24
 -13  -2  23    6.77    4.35
 -13  -2  24   -0.00    2.06
 -13   3   1    4.50    5.05
  13  -3  -1    3.88    3.82
  13   3  -1    0.00    2.76
 -13  -3   1    0.00    4.24
 -13   3   2    2.12    3.76
  13  -3  -2    1.52    2.74
  13   3  -2   -0.00    2.00
 -13  -3   2    0.00    3.13
 -13   3   3    3.50    4.12
  13  -3  -3   -0.00    3.45
  13   3  -3    0.66    2.34
 -13  -3   3    0.31    2.58
 -13   3   4   -0.00    3.03
  13  -3  -4    0.49    2.78
  13   3  -4    2.17    3.64
 -13  -3   4   -0.00    2.72
 -13   3   5   13.49    6.37
  13  -3  -5    9.53    4.64
  13   3  -5    5.64    4.48
 -13  -3   5    5.84    4.63
 -13   3   6   -0.00    2.55
  13  -3  -6    2.49    2.88
  13   3  -6    2.62    2.73
 -13  -3   6    0.54    3.05
 -13   3   7   -0.00    2.81
  13  -3  -7    0.57    2.59
  13   3  -7    0.41    2.47
 -13  -3   7    2.45    2.76
 -13   3   8    2.29    3.20
  13  -3  -8    3.61    4.20
  13   3  -8    0.00    2.46
 -13  -3   8    1.35    3.50
 -13   3   9    3.80    3.78
  13  -3  -9    3.96    3.48
  13   3  -9    2.73    2.89
 -13  -3   9    7.41    4.47
 -13   3  10    2.90    3.75
  13  -3 -10    4.38    3.35
  13   3 -10    3.02    3.11
 -13  -3  10    0.94    2.66
 -13   3  11    2.15    3.91
  13  -3 -11    9.75    4.66
  13   3 -11    1.66    2.93
 -13  -3  11    0.00    2.91
 -13   3  12   -0.00    3.42
  13  -3 -12   -0.00    2.98
  13   3 -12   -0.00    2.45
 -13  -3  12    2.02    3.35
 -13   3  13    2.05    2.66
  13  -3 -13    2.83    3.29
  13   3 -13    0.13    2.66
 -13  -3  13   -0.00    3.56
 -13   3  14    4.36    3.73
  13  -3 -14    0.00    2.30
  13   3 -14    0.51    2.68
 -13  -3  14   -0.00    2.45
 -13   3  15    1.21    3.23
  13  -3 -15   11.90    5.21
  13   3 -15    4.17    3.32
 -13  -3  15    6.00    4.17
 -13   3  16   -0.00    3.19
  13  -3 -16    4.92    3.85
  13   3 -16    1.31    2.65
 -13  -3  16    3.37    3.47
 -13   3  17    2.48    3.67
  13  -3 -17    0.00    2.43
  13   3 -17    0.00    1.99
 -13  -3  17    3.79    3.65
 -13   3  18    1.17    2.65
  13   3 -18    4.56    3.56
 -13  -3  18    3.64    3.48
 -13   3  19    8.29    4.50
  13   3 -19    3.33    3.10
 -13  -3  19    7.20    4.75
 -13   3  20   -0.00    2.93
 -13  -3  20    2.84    3.08
 -13   3  21    0.00    2.93
 -13  -3  21   -0.00    2.60
 -13   3  22    0.05    2.83
 -13  -3  22   -0.00    2.92
 -13   3  23    1.13    2.54
 -13  -3  23    2.76    3.49
 -13   4   1   16.15    6.44
  13  -4  -1    2.02    3.31
  13   4  -1    5.65    3.61
 -13  -4   1   10.08    5.03
 -13   4   2   -0.00    2.73
  13  -4  -2    4.88    4.10
  13   4  -2    7.49    3.78
 -13  -4   2    0.93    3.52
 -13   4   3    3.50    3.92
  13  -4  -3    5.44    4.41
  13   4  -3    2.61    2.50
 -13  -4   3   -0.00    2.46
 -13   4   4   -0.00    2.17
  13  -4  -4    1.43    2.85
  13   4  -4    2.18    3.01
 -13  -4   4    0.37    2.40
 -13   4   5    0.60    2.84
  13  -4  -5    2.33    3.29
  13   4  -5   -0.00    2.63
 -13  -4   5    2.30    2.99
 -13   4   6    4.49    3.82
  13  -4  -6   -0.00    2.52
  13   4  -6    3.58    3.10
 -13  -4   6   11.66    5.50
 -13   4   7    5.51    4.51
  13  -4  -7    3.28    4.07
  13   4  -7   11.18    4.56
 -13  -4   7   10.57    5.45
 -13   4   8    8.24    4.61
  13  -4  -8    0.27    2.26
  13   4  -8    2.81    2.99
 -13  -4   8    1.40    2.69
 -13   4   9    1.52    3.70
  13  -4  -9    3.62    3.22
  13   4  -9   -0.00    1.74
 -13  -4   9   -0.00    2.68
 -13   4  10   -0.00    3.47
  13  -4 -10   -0.00    2.92
  13   4 -10    1.60    2.78
 -13  -4  10   -0.00    2.54
 -13   4  11    5.44    4.92
  13  -4 -11    4.62    3.94
  13   4 -11    5.13    3.46
 -13  -4  11    9.11    5.06
 -13   4  12    6.12    4.86
  13  -4 -12    5.53    4.03
  13   4 -12    5.31    3.98
 -13  -4  12    5.11    4.59
 -13   4  13    7.85    4.85
  13  -4 -13    6.49    4.06
  13   4 -13   30.48    7.00
 -13  -4  13    7.27    4.90
 -13   4  14    0.90    2.76
  13  -4 -14    1.27    2.48
  13   4 -14    2.27    3.02
 -13  -4  14   -0.00    2.70
 -13   4  15    0.27    2.67
  13  -4 -15   -0.00    2.33
  13   4 -15    0.48    2.51
 -13  -4  15    0.87    2.25
 -13   4  16    0.05    3.78
  13  -4 -16    4.18    3.12
  13   4 -16   -0.00    1.61
 -13  -4  16    3.93    4.11
 -13   4  17   -0.19    2.37
 -13   4  17   -0.00    2.98
  13  -4 -17    8.78    4.50
  13   4 -17    3.47    3.03
 -13  -4  17    5.97    4.26
 -13   4  18    2.28    2.97
 -13   4  18   -0.00    2.89
  13   4 -18    3.58    2.92
 -13  -4  18    3.63    4.63
 -13   4  19    0.00    2.47
  13   4 -19    1.25    2.79
 -13  -4  19   -0.00    2.87
 -13   4  20    0.00    2.91
  13   4 -20    0.34    2.30
 -13  -4  20    0.92    3.18
 -13   4  21    2.35    2.72
 -13  -4  21    0.65    2.91
 -13   4  22    2.60    3.88
 -13  -4  22    3.25    3.23
 -13  -4  23    1.66    3.37
 -13   5   1    4.84    3.52
 -13   5   1    5.01    3.94
  13  -5  -1    6.32    4.69
  13   5  -1    3.53    2.87
 -13   5   2   -0.00    1.58
 -13   5   2   -0.00    2.48
  13  -5  -2   -0.00    2.57
  13   5  -2    6.10    3.46
 -13  -5   2    1.30    3.04
 -13   5   3    3.13    3.16
 -13   5   3    3.57    4.66
  13  -5  -3    5.87    3.85
  13   5  -3    9.08    4.77
 -13  -5   3    4.70    4.02
 -13   5   4    4.41    3.19
 -13   5   4    0.00    2.37
  13  -5  -4    1.49    3.05
  13   5  -4    6.68    3.56
 -13  -5   4    0.39    3.04
 -13   5   5    5.96    3.72
 -13   5   5    1.35    3.97
  13  -5  -5    4.91    3.86
  13   5  -5    7.00    3.75
 -13  -5   5    7.20    5.14
 -13   5   6   -0.00    2.66
 -13   5   6    3.40    4.53
  13  -5  -6    0.56    2.38
  13   5  -6    2.29    3.68
 -13  -5   6    2.54    4.00
 -13   5   7    0.43    2.51
 -13   5   7    0.22    3.37
  13  -5  -7    2.17    2.77
  13   5  -7    0.00    2.56
 -13  -5   7    0.84    2.86
 -13   5   8   -0.00    2.86
 -13   5   8    6.12    4.07
  13  -5  -8    0.00    2.56
  13   5  -8    0.94    2.51
 -13  -5   8    1.12    2.78
 -13   5   9    5.92    3.53
 -13   5   9   10.47    6.15
  13  -5  -9    5.29    3.92
  13   5  -9    5.69    3.98
 -13  -5   9    4.90    4.45
 -13   5  10   11.13    4.57
 -13   5  10    6.12    5.01
  13  -5 -10    5.94    3.98
  13   5 -10    6.17    4.08
 -13  -5  10   12.03    5.39
 -13   5  11    0.44    2.77
 -13   5  11    5.23    4.23
  13  -5 -11    0.00    2.36
  13   5 -11    5.70    3.86
 -13  -5  11    0.00    3.57
 -13   5  12   -0.00    2.22
 -13   5  12    0.00    3.05
  13   5 -12    0.51    3.01
 -13  -5  12   -0.00    2.46
 -13   5  13    0.57    2.52
 -13   5  13    0.00    3.25
  13   5 -13    5.38    3.45
 -13  -5  13   -0.00    2.82
 -13   5  14   13.71    5.04
 -13   5  14    7.60    4.56
  13   5 -14    3.08    3.10
 -13  -5  14    1.78    2.84
 -13   5  15   12.93    5.01
 -13   5  15   13.64    6.15
  13   5 -15   17.52    5.67
 -13  -5  15    8.90    5.17
 -13   5  16    2.21    2.58
 -13   5  16    1.74    2.89
  13   5 -16    4.66    3.06
 -13  -5  16   -0.00    2.23
 -13   5  17   -0.00    2.92
 -13   5  17    0.50    3.26
  13   5 -17    1.89    3.15
 -13  -5  17   -0.00    3.20
 -13   5  18   -0.00    3.06
  13   5 -18    3.52    3.25
 -13  -5  18    0.32    3.16
 -13   5  19    6.56    4.59
  13   5 -19    9.62    4.16
 -13  -5  19    4.17    3.76
 -13   5  20    1.84    4.29
  13   5 -20    0.00    2.24
 -13  -5  20    5.75    4.21
 -13   5  21    0.00    2.52
 -13  -5  21    0.00    2.90
 -13  -5  22    1.00    3.18
 -13   6   1   -0.00    2.37
 -13   6   1   -0.00    4.01
  13   6  -1    5.38    3.69
 -13   6   2    2.14    3.14
 -13   6   2    0.00    3.10
  13   6  -2    1.78    2.71
 -13   6   3   -0.00    2.56
 -13   6   3    0.00    3.07
  13   6  -3    0.80    2.72
 -13   6   4    3.93    3.46
 -13   6   4    0.28    2.90
  13   6  -4    8.46    4.29
 -13  -6   4    3.10    3.67
 -13   6   5   -0.00    1.96
 -13   6   5   -0.00    3.08
  13   6  -5    0.99    2.71
 -13  -6   5    0.71    2.50
 -13   6   6    7.89    4.36
 -13   6   6    9.73    5.09
  13   6  -6    6.67    4.03
 -13  -6   6    5.92    4.56
 -13   6   7   10.54    4.59
 -13   6   7    2.88    4.30
  13   6  -7   11.00    4.61
 -13  -6   7    2.55    3.55
 -13   6   8    2.98    2.91
 -13   6   8   -0.00    3.75
  13   6  -8   16.35    5.66
 -13  -6   8    4.06    4.16
 -13   6   9    1.80    2.73
 -13   6   9   -0.00    2.78
  13   6  -9    0.00    2.30
 -13  -6   9    1.84    3.60
 -13   6  10    5.87    3.71
 -13   6  10    3.28    4.08
  13   6 -10    2.31    2.72
 -13  -6  10    3.50    4.00
 -13   6  11    3.07    3.30
 -13   6  11   -0.00    2.62
  13   6 -11    4.68    3.53
 -13  -6  11   -0.00    2.48
 -13   6  12    4.93    3.62
 -13   6  12    0.67    3.07
  13   6 -12    2.02    2.83
 -13  -6  12   11.52    5.63
 -13   6  13    4.83    3.76
 -13   6  13    9.98    5.59
  13   6 -13    3.72    3.43
 -13  -6  13    9.50    5.00
 -13   6  14    0.78    2.43
 -13   6  14    2.52    4.00
  13   6 -14   -0.00    2.29
 -13  -6  14   -0.00    2.97
 -13   6  15    0.81    2.43
 -13   6  15   -0.00    2.95
  13   6 -15    5.13    3.41
 -13  -6  15    0.92    2.89
 -13   6  16    2.41    3.01
 -13   6  16    2.14    3.56
  13   6 -16    3.63    3.08
 -13  -6  16    4.08    4.00
 -13   6  17    2.61    2.87
 -13   6  17    2.48    3.48
  13   6 -17    1.28    3.01
 -13  -6  17    3.96    3.69
 -13   6  18   -0.00    2.88
  13   6 -18    1.28    2.39
 -13  -6  18   -0.00    3.40
 -13   6  19   -0.00    2.34
  13   6 -19    6.95    3.78
 -13  -6  19    4.57    4.43
 -13   6  20    0.00    3.23
  13   6 -20    0.70    2.60
 -13  -6  20    0.00    2.75
 -13  -6  21   -0.00    2.82
 -13   7   1   -0.00    2.49
 -13   7   1   -0.00    4.27
  13   7  -1   -0.00    2.68
 -13   7   2    1.29    2.91
 -13   7   2    0.00    3.61
  13   7  -2    0.00    2.88
 -13   7   3    0.68    3.00
 -13   7   3    3.00    5.00
  13   7  -3    2.36    3.29
 -13   7   4   15.37    5.76
 -13   7   4    7.71    5.70
  13   7  -4   16.05    5.65
 -13   7   5    3.71    3.64
 -13   7   5    1.54    3.41
  13   7  -5    6.71    3.95
 -13  -7   5    9.64    5.50
 -13   7   6    4.39    3.47
 -13   7   6    5.48    4.19
  13   7  -6    0.00    2.16
 -13  -7   6    3.19    3.52
 -13   7   7    0.22    1.99
 -13   7   7    0.19    2.26
  13   7  -7   -0.00    2.35
 -13  -7   7   -0.00    2.94
 -13   7   8   -0.00    2.72
 -13   7   8   -0.00    3.47
  13   7  -8    1.12    2.56
 -13  -7   8    1.57    2.78
 -13   7   9    6.00    4.03
 -13   7   9    1.32    3.36
  13   7  -9    7.31    3.73
 -13  -7   9    7.72    5.08
 -13   7  10    8.05    4.34
 -13   7  10    7.65    4.84
  13   7 -10    7.47    4.07
 -13  -7  10   10.10    5.40
 -13   7  11    0.83    2.42
 -13   7  11   -0.00    3.13
  13   7 -11    0.85    2.05
 -13  -7  11   -0.00    3.65
 -13   7  12   -0.00    1.94
 -13   7  12   -0.00    3.98
  13   7 -12    1.95    2.60
 -13  -7  12    4.56    3.94
 -13   7  13    3.30    3.31
 -13   7  13    1.36    3.50
  13   7 -13    0.65    2.29
 -13  -7  13    3.01    3.38
 -13   7  14    3.95    3.45
 -13   7  14    4.18    4.21
  13   7 -14    4.36    3.41
 -13  -7  14    0.00    2.64
 -13   7  15    0.11    2.42
 -13   7  15   -0.00    3.42
  13   7 -15    0.60    2.71
 -13  -7  15    1.55    3.87
 -13   7  16   -0.00    2.57
 -13   7  16   -0.00    3.60
  13   7 -16    0.00    1.87
 -13  -7  16    3.03    4.26
 -13   7  17    1.90    3.66
  13   7 -17   -0.00    2.31
 -13  -7  17   -0.00    3.17
 -13   7  18    2.18    3.35
  13   7 -18    0.99    1.96
 -13  -7  18    1.73    2.82
  13   7 -19    0.57    2.77
 -13  -7  19    2.51    2.99
  13   7 -20    4.21    3.52
 -13  -7  20   -0.00    3.05
 -13   8   1    1.63    2.90
  13   8  -1    0.53    2.22
 -13   8   2    6.57    4.06
  13   8  -2    7.65    4.36
 -13   8   3    3.23    3.50
  13   8  -3   -0.00    2.44
 -13   8   4    5.31    4.31
  13   8  -4    2.27    3.02
 -13   8   5    3.80    3.45
  13   8  -5    1.07    2.66
 -13   8   6   19.68    6.48
  13   8  -6    7.27    4.50
 -13   8   7    1.86    3.89
  13   8  -7    0.00    1.96
 -13  -8   7    0.17    3.10
 -13   8   8   14.14    5.77
  13   8  -8    3.67    3.28
 -13  -8   8   -0.00    3.24
 -13   8   9   -0.00    3.40
  13   8  -9   -0.00    2.74
 -13  -8   9    0.65    2.83
 -13   8  10    1.26    2.87
  13   8 -10    1.79    2.91
 -13  -8  10    4.11    4.13
 -13   8  11    1.27    2.61
  13   8 -11   -0.00    2.12
 -13  -8  11   -0.00    2.18
 -13   8  12    5.83    3.86
  13   8 -12    2.72    3.20
 -13  -8  12    0.34    3.82
 -13   8  13   -0.00    2.04
  13   8 -13   -0.00    2.22
 -13  -8  13   -0.00    3.07
 -13   8  14    0.55    2.36
 -13   8  14    2.62    3.39
  13   8 -14    6.06    4.07
 -13  -8  14    5.89    4.56
 -13   8  15    0.00    2.58
 -13   8  15   -0.00    2.57
  13   8 -15    2.09    2.90
 -13  -8  15   -0.00    2.99
 -13   8  16    9.99    4.70
 -13   8  16    5.47    4.13
  13   8 -16    6.44    3.70
 -13  -8  16    9.69    5.27
 -13   8  17   -0.00    3.20
  13   8 -17    1.16    2.52
 -13  -8  17    0.08    3.17
  13   8 -18    3.33    3.57
 -13  -8  18    5.76    4.29
  13   8 -19   -0.00    2.63
 -13  -8  19   -0.00    2.99
  13   8 -20    3.54    3.12
 -13   9   1    2.49    3.27
  13   9  -1    0.20    2.14
 -13   9   2    0.70    1.80
  13   9  -2    3.69    3.46
 -13   9   3    2.27    2.53
  13   9  -3    0.00    2.61
 -13   9   4    6.94    4.85
  13   9  -4    3.93    4.14
 -13   9   5   -0.00    2.47
  13   9  -5    0.38    3.19
 -13   9   6    0.54    2.87
  13   9  -6    1.42    3.45
 -13   9   7    2.35    3.20
  13   9  -7    4.25    3.91
 -13   9   8    5.78    3.59
  13   9  -8    3.34    3.17
 -13   9   9    0.16    2.47
  13   9  -9    0.00    2.47
 -13  -9   9   -0.00    3.35
 -13   9  10   12.52    5.46
  13   9 -10    8.08    4.24
 -13  -9  10    5.84    4.32
 -13   9  11    1.57    2.66
  13   9 -11    3.97    3.35
 -13  -9  11   -0.00    3.25
 -13   9  12   -0.00    2.68
  13   9 -12    0.74    2.47
 -13  -9  12    1.30    2.96
 -13   9  13    1.48    2.44
  13   9 -13   -0.00    2.52
 -13  -9  13    1.86    2.64
 -13   9  14   -0.00    2.38
  13   9 -14    3.02    3.28
 -13  -9  14    3.00    3.40
 -13   9  15    2.85    3.42
  13   9 -15   -0.00    2.89
 -13  -9  15    4.85    4.26
  13   9 -16    0.00    2.73
 -13  -9  16   -0.00    3.00
  13   9 -17    0.00    2.49
 -13  -9  17    0.00    3.48
  13   9 -18    0.36    2.03
 -13  -9  18    0.10    2.56
  13   9 -19    1.30    2.63
  13   9 -20    8.21    4.29
 -13  10   1   -0.00    2.24
  13  10  -1   -0.00    3.06
 -13  10   2    0.34    2.72
  13  10  -2   -0.00    2.57
 -13  10   3    2.62    2.94
  13  10  -3   -0.00    3.38
 -13  10   4    2.39    3.89
  13  10  -4    3.05    3.72
 -13  10   5   -0.00    3.25
  13  10  -5    1.17    2.88
 -13  10   6    2.53    3.12
  13  10  -6    3.36    3.35
 -13  10   7    1.33    3.15
  13  10  -7   -0.00    2.99
 -13  10   8    5.04    4.34
  13  10  -8    0.00    2.31
 -13  10   9    0.39    2.27
  13  10  -9   -0.00    2.72
 -13  10  10    2.92    2.93
  13  10 -10    0.97    2.21
 -13  10  11   -0.00    3.49
  13  10 -11   -0.00    2.82
 -13 -10  11   -0.00    3.07
 -13  10  12   10.01    4.73
  13  10 -12   13.55    5.29
 -13 -10  12    0.43    3.07
 -13  10  13    1.33    2.76
  13  10 -13    1.87    3.98
 -13 -10  13    0.00    2.85
 -13  10  14    3.17    3.39
  13  10 -14    4.31    3.66
 -13 -10  14   -0.00    3.27
 -13  10  15    1.44    2.90
  13  10 -15    0.00    2.00
 -13 -10  15   -0.00    3.61
  13  10 -16    1.62    2.91
 -13 -10  16    1.92    3.24
 -13  11   6    1.11    3.10
 -13  11   7    0.00    2.88
 -13  11   8    1.17    2.93
 -13  11   9   -0.00    1.89
 -13  11  10    4.33    4.02
 -13  11  11   -0.00    2.46
 -13  11  12   -0.00    2.15
 -13  11  13   -0.00    2.79
 -13 -11  13    1.82    3.79
 -13  11  14    0.00    2.90
 -13 -11  14    2.56    4.11
 -13 -11  15   -0.00    3.25
 -12   0   1   -0.00    2.27
  12   0  -1    1.63    2.30
 -12   0   2   15.91    6.17
  12   0  -2   13.15    5.20
 -12   0   3   -0.00    3.34
  12   0  -3    1.46    2.68
 -12   0   4    0.19    2.64
  12   0  -4    0.79    2.59
 -12   0   5    1.50    3.22
  12   0  -5   -0.00    2.24
 -12   0   6   73.30   13.68
  12   0  -6   72.58   12.23
 -12   0   7    1.08    3.56
  12   0  -7   -0.00    1.95
 -12   0   8    1.51    3.18
  12   0  -8    1.15    2.41
 -12   0   9   -0.00    3.75
  12   0  -9    0.00    2.42
 -12   0  10   27.18    8.23
  12   0 -10   33.97    8.14
 -12   0  11    2.71    3.62
  12   0 -11   -0.00    1.93
 -12   0  12   23.30    7.39
  12   0 -12   33.38    7.86
 -12   0  13    0.55    2.61
  12   0 -13    0.38    2.11
 -12   0  14   -0.00    3.26
  12   0 -14   -0.00    2.47
 -12   0  15   -0.00    2.33
  12   0 -15    4.98    3.23
 -12   0  16   11.06    4.97
  12   0 -16   17.50    5.56
 -12   0  17   -0.00    2.37
  12   0 -17    0.32    1.93
 -12   0  18   -0.00    2.83
  12   0 -18    2.95    3.17
 -12   0  19    2.40    3.51
  12   0 -19   -0.00    2.14
 -12   0  20    7.62    4.12
 -12   0  21   -0.00    2.81
 -12   0  22   11.70    5.21
 -12   0  23    1.83    3.05
 -12   0  24    3.89    3.09
 -12   0  25    0.66    2.16
 -12   0  26    0.00    2.30
 -12   0  27    1.78    2.55
 -12   1   1   -0.00    3.22
  12  -1  -1    1.80    2.28
  12   1  -1    0.60    2.13
 -12  -1   1    0.74    2.92
 -12   1   2   24.37    8.00
  12  -1  -2   24.71    7.04
  12   1  -2   37.95    8.09
 -12  -1   2   19.98    7.40
 -12   1   3   -0.00    2.54
  12  -1  -3   -0.00    3.07
  12   1  -3    1.33    2.74
 -12  -1   3    0.42    2.91
 -12   1   4   28.18    8.59
  12  -1  -4   41.69    8.74
  12   1  -4   34.18    7.75
 -12  -1   4   24.94    8.19
 -12   1   5    3.37    3.73
  12  -1  -5   -0.00    1.69
  12   1  -5    0.60    2.93
 -12  -1   5    0.47    2.41
 -12   1   6    4.22    3.93
  12  -1  -6    3.11    3.03
  12   1  -6    6.14    3.80
 -12  -1   6    0.91    3.51
 -12   1   7    3.74    3.58
  12  -1  -7    2.49    2.70
  12   1  -7   -0.00    2.31
 -12  -1   7   -0.00    3.17
 -12   1   8   40.56    9.78
  12  -1  -8   45.45    9.38
  12   1  -8   33.68    7.98
 -12  -1   8   46.56   10.31
 -12   1   9    5.42    4.17
  12  -1  -9    5.30    3.34
  12   1  -9    2.05    2.43
 -12  -1   9    0.39    2.58
 -12   1  10    8.15    4.97
  12  -1 -10    8.88    4.50
  12   1 -10   11.07    4.53
 -12  -1  10   10.95    5.34
 -12   1  11    0.00    2.75
  12  -1 -11   -0.00    1.82
  12   1 -11    0.86    2.01
 -12  -1  11    0.00    3.01
 -12   1  12    2.26    3.54
  12  -1 -12    1.97    2.83
  12   1 -12    2.25    3.05
 -12  -1  12    2.50    3.45
 -12   1  13   -0.00    3.15
  12  -1 -13    0.70    1.96
  12   1 -13   -0.00    2.23
 -12  -1  13   -0.00    2.63
 -12   1  14   28.71    8.10
  12  -1 -14   30.39    7.30
  12   1 -14   29.11    7.15
 -12  -1  14   38.14    9.11
 -12   1  15    0.92    2.24
  12  -1 -15   -0.00    2.28
  12   1 -15    0.12    1.78
 -12  -1  15   -0.00    2.00
 -12   1  16    2.82    3.20
  12  -1 -16    0.77    1.92
  12   1 -16    0.53    1.76
 -12  -1  16   -0.00    2.59
 -12   1  17    4.04    3.64
  12  -1 -17    0.08    1.59
  12   1 -17   -0.00    1.64
 -12  -1  17    2.47    2.95
 -12   1  18   16.59    5.88
  12  -1 -18    8.20    4.18
  12   1 -18    5.77    3.60
 -12  -1  18    9.17    4.29
 -12   1  19   -0.00    2.37
  12  -1 -19    1.63    2.57
  12   1 -19    1.00    2.32
 -12  -1  19    0.21    2.30
 -12   1  20    4.14    3.73
 -12  -1  20    1.93    3.50
 -12   1  21    2.01    3.19
 -12  -1  21    0.65    2.22
 -12   1  22    0.80    2.43
 -12  -1  22    0.01    2.15
 -12   1  23    1.66    2.87
 -12  -1  23    0.37    2.58
 -12   1  24   15.34    5.23
 -12  -1  24    7.09    4.49
 -12   1  25   -0.00    2.69
 -12  -1  25   -0.00    2.69
 -12   1  26    4.78    3.45
 -12  -1  26    1.83    2.71
 -12   1  27    0.86    2.36
 -12  -1  27    3.90    3.11
 -12   2   1    8.67    5.14
  12  -2  -1    0.00    2.14
  12   2  -1    1.04    3.22
 -12  -2   1    6.60    4.23
 -12   2   2   14.66    6.32
  12  -2  -2   19.87    5.98
  12   2  -2   19.29    6.00
 -12  -2   2   19.34    6.96
 -12   2   3    4.24    3.71
  12  -2  -3    3.60    3.02
  12   2  -3    5.89    3.34
 -12  -2   3    1.66    3.07
 -12   2   4    2.98    4.37
  12  -2  -4    4.88    3.46
  12   2  -4    1.87    3.20
 -12  -2   4    6.94    4.75
 -12   2   5    4.88    4.06
  12  -2  -5    0.77    2.61
  12   2  -5    1.83    2.45
 -12  -2   5    2.08    3.14
 -12   2   6   22.37    7.31
  12  -2  -6   37.00    8.05
  12   2  -6   32.22    7.52
 -12  -2   6   24.07    7.73
 -12   2   7    6.66    4.89
  12  -2  -7   13.74    4.86
  12   2  -7    8.89    4.22
 -12  -2   7    8.73    4.64
 -12   2   8    2.91    3.24
  12  -2  -8    8.44    4.20
  12   2  -8    6.67    3.83
 -12  -2   8    6.68    4.06
 -12   2   9   -0.00    3.12
  12  -2  -9   -0.00    2.58
  12   2  -9    1.81    2.26
 -12  -2   9   -0.00    2.98
 -12   2  10   16.97    6.48
  12  -2 -10   17.13    6.06
  12   2 -10   32.86    7.28
 -12  -2  10   22.76    7.14
 -12   2  11    6.53    4.02
  12  -2 -11    9.04    4.63
  12   2 -11    7.43    3.68
 -12  -2  11    2.41    2.94
 -12   2  12    8.83    5.26
  12  -2 -12   13.67    5.21
  12   2 -12   13.28    4.79
 -12  -2  12   17.48    6.25
 -12   2  13    1.87    3.23
  12  -2 -13    0.27    2.18
  12   2 -13    0.00    2.46
 -12  -2  13    0.59    2.40
 -12   2  14   -0.00    3.19
  12  -2 -14   -0.00    1.81
  12   2 -14    1.59    2.23
 -12  -2  14   -0.00    1.87
 -12   2  15    1.37    3.07
  12  -2 -15   -0.00    2.56
  12   2 -15    1.74    2.46
 -12  -2  15    2.43    2.91
 -12   2  16   14.42    5.61
  12  -2 -16   12.12    5.22
  12   2 -16    8.60    4.24
 -12  -2  16   26.59    7.18
 -12   2  17   -0.00    2.61
  12  -2 -17    3.35    3.06
  12   2 -17   -0.00    2.35
 -12  -2  17   -0.00    2.00
 -12   2  18    2.73    3.76
  12  -2 -18    0.83    2.47
  12   2 -18    0.00    1.96
 -12  -2  18    4.68    3.63
 -12   2  19    0.00    3.01
  12   2 -19    1.05    2.23
 -12  -2  19   -0.00    2.49
 -12   2  20    0.56    3.21
  12   2 -20    1.11    2.14
 -12  -2  20    0.00    3.02
 -12   2  21    4.15    3.18
 -12  -2  21    1.18    2.39
 -12   2  22    7.21    4.37
 -12  -2  22    7.55    4.47
 -12   2  23    0.51    2.35
 -12  -2  23    0.60    2.50
 -12   2  24   -0.00    2.07
 -12  -2  24    1.05    2.23
 -12   2  25    2.05    3.00
 -12  -2  25    1.95    2.81
 -12   2  26    7.15    4.40
 -12  -2  26    1.85    3.42
 -12   2  27    0.75    2.87
 -12  -2  27    0.00    2.50
 -12   3   1    1.43    3.34
  12  -3  -1   -0.00    2.18
  12   3  -1    0.37    2.97
 -12  -3   1    2.48    3.35
 -12   3   2   21.35    7.26
  12  -3  -2   13.36    5.22
  12   3  -2   12.77    5.18
 -12  -3   2   23.35    7.40
 -12   3   3    4.09    4.18
  12  -3  -3    6.29    4.23
  12   3  -3    4.54    3.44
 -12  -3   3    3.59    3.67
 -12   3   4   15.67    6.17
  12  -3  -4   12.07    4.87
  12   3  -4   18.52    5.74
 -12  -3   4   19.52    6.91
 -12   3   5    7.40    4.61
  12  -3  -5    2.86    3.76
  12   3  -5    1.81    2.33
 -12  -3   5    5.68    3.83
 -12   3   6    0.00    2.97
  12  -3  -6    2.02    2.74
  12   3  -6    1.70    2.31
 -12  -3   6    0.08    1.94
 -12   3   7    0.82    3.17
  12  -3  -7    3.11    2.85
  12   3  -7    1.37    2.88
 -12  -3   7    1.33    3.00
 -12   3   8   22.76    7.14
  12  -3  -8   13.69    5.28
  12   3  -8   21.43    5.97
 -12  -3   8   24.45    7.25
 -12   3   9    7.89    4.87
  12  -3  -9    7.54    4.49
  12   3  -9   20.16    5.76
 -12  -3   9    4.64    4.19
 -12   3  10    6.05    4.58
  12  -3 -10   12.65    5.23
  12   3 -10   19.33    5.57
 -12  -3  10    9.06    5.35
 -12   3  11   -0.00    2.51
  12  -3 -11   -0.00    2.88
  12   3 -11    0.00    2.75
 -12  -3  11    4.13    3.84
 -12   3  12    3.53    4.22
  12  -3 -12   11.03    4.93
  12   3 -12    4.02    3.01
 -12  -3  12   16.92    5.90
 -12   3  13    3.55    3.80
  12  -3 -13   -0.00    2.62
  12   3 -13    2.37    2.72
 -12  -3  13   -0.00    2.35
 -12   3  14   18.17    6.25
  12  -3 -14   17.83    5.85
  12   3 -14    6.98    3.83
 -12  -3  14   14.43    5.51
 -12   3  15    4.07    3.36
  12  -3 -15    0.55    2.31
  12   3 -15   -0.00    2.11
 -12  -3  15    9.66    4.60
 -12   3  16   -0.00    2.71
  12  -3 -16   -0.00    2.09
  12   3 -16    0.24    2.23
 -12  -3  16   -0.00    1.89
 -12   3  17    0.00    3.23
  12  -3 -17   -0.00    2.48
  12   3 -17    1.43    2.05
 -12  -3  17    6.48    3.98
 -12   3  18   -0.00    2.63
  12  -3 -18   -0.00    2.28
  12   3 -18    1.66    2.60
 -12  -3  18    0.00    3.16
 -12   3  19    5.71    3.86
  12   3 -19    0.75    1.94
 -12  -3  19    2.63    3.32
 -12   3  20    0.00    3.20
  12   3 -20    2.04    2.45
 -12  -3  20    5.02    3.87
 -12   3  21   -0.00    2.72
 -12  -3  21   -0.00    2.97
 -12   3  22    0.00    3.09
 -12  -3  22    0.00    3.10
 -12   3  23    2.08    3.25
 -12  -3  23   12.99    5.20
 -12   3  24    8.07    4.45
 -12  -3  24   18.91    6.06
 -12   3  25    1.61    2.24
 -12  -3  25    0.00    2.44
 -12   3  26   -0.00    2.28
 -12  -3  26    1.14    2.48
 -12   4   1    7.01    4.81
  12  -4  -1    6.60    4.07
  12   4  -1   11.93    4.51
 -12  -4   1   15.48    6.34
 -12   4   2    4.89    5.08
  12  -4  -2   13.15    5.34
  12   4  -2    4.81    3.52
 -12  -4   2   13.02    5.62
 -12   4   3   -0.00    2.86
  12  -4  -3    0.00    3.14
  12   4  -3    1.31    2.41
 -12  -4   3    1.41    3.04
 -12   4   4    1.34    3.35
  12  -4  -4    0.00    2.48
  12   4  -4    0.71    2.09
 -12  -4   4   -0.00    3.01
 -12   4   5    1.04    3.21
  12  -4  -5    8.29    4.16
  12   4  -5    2.39    3.15
 -12  -4   5    6.83    4.44
 -12   4   6   18.98    6.98
  12  -4  -6   19.33    6.30
  12   4  -6   24.76    6.65
 -12  -4   6   26.91    7.73
 -12   4   7    7.47    5.43
  12  -4  -7   12.43    4.99
  12   4  -7   13.56    5.22
 -12  -4   7   11.76    5.68
 -12   4   8    0.51    3.09
  12  -4  -8    0.00    2.70
  12   4  -8    2.73    2.23
 -12  -4   8    0.00    2.30
 -12   4   9    2.56    3.78
  12  -4  -9    6.68    3.91
  12   4  -9    0.53    2.69
 -12  -4   9    5.25    4.45
 -12   4  10    4.18    4.03
  12  -4 -10   11.77    4.84
  12   4 -10   14.39    5.04
 -12  -4  10   10.23    5.16
 -12   4  11    5.31    4.44
  12  -4 -11    2.65    3.02
  12   4 -11   15.24    5.11
 -12  -4  11    3.23    3.61
 -12   4  12   12.24    5.40
  12  -4 -12   13.25    5.09
  12   4 -12   19.52    5.95
 -12  -4  12   19.96    6.45
 -12   4  13    1.52    3.60
  12  -4 -13   -0.00    2.10
  12   4 -13    0.00    2.38
 -12  -4  13    0.41    2.19
 -12   4  14   -0.00    3.18
  12  -4 -14    0.00    2.48
  12   4 -14    0.90    2.19
 -12  -4  14    1.74    2.64
 -12   4  15    7.95    4.52
  12  -4 -15    0.00    2.52
  12   4 -15    1.77    2.44
 -12  -4  15    4.68    3.70
 -12   4  16   12.04    5.40
  12  -4 -16   10.87    4.65
  12   4 -16    4.57    3.63
 -12  -4  16   11.12    5.40
 -12   4  17   11.39    4.45
 -12   4  17    7.18    3.98
  12  -4 -17    8.52    4.66
  12   4 -17   10.25    4.65
 -12  -4  17   12.50    5.33
 -12   4  18    7.45    4.23
 -12   4  18    4.69    3.78
  12  -4 -18    4.76    3.32
  12   4 -18   -0.00    2.11
 -12  -4  18    1.90    3.15
 -12   4  19    0.00    2.38
  12   4 -19    0.17    1.82
 -12  -4  19   -0.00    2.34
 -12   4  20    7.26    4.24
  12   4 -20    2.30    2.28
 -12  -4  20   -0.00    2.59
 -12   4  21    5.77    4.10
 -12  -4  21    3.90    3.77
 -12   4  22    8.77    4.70
 -12  -4  22    5.36    3.77
 -12   4  23    0.76    2.85
 -12  -4  23    3.43    2.95
 -12   4  24    1.06    2.86
 -12  -4  24    2.14    3.67
 -12   4  25   -0.00    2.97
 -12  -4  25    0.00    3.05
 -12   4  26    2.17    3.14
 -12  -4  26    5.56    3.69
 -12   5   1   -0.00    2.14
 -12   5   1    0.80    2.18
  12  -5  -1    1.70    2.63
  12   5  -1    0.55    2.95
 -12  -5   1   -0.00    2.20
 -12   5   2    0.00    2.79
 -12   5   2   10.53    5.33
  12  -5  -2    1.26    3.10
  12   5  -2    3.30    2.92
 -12  -5   2    5.09    3.87
 -12   5   3   19.47    5.83
 -12   5   3    9.91    5.65
  12  -5  -3   14.37    5.65
  12   5  -3    9.54    4.55
 -12  -5   3    6.00    4.25
 -12   5   4    5.54    3.85
 -12   5   4   10.02    5.22
  12  -5  -4    3.46    3.27
  12   5  -4    5.01    3.56
 -12  -5   4    8.86    5.00
 -12   5   5    5.72    4.10
 -12   5   5    4.95    4.50
  12  -5  -5    2.58    3.32
  12   5  -5    1.11    2.60
 -12  -5   5    0.00    2.51
 -12   5   6    2.51    2.71
 -12   5   6    2.72    3.13
  12  -5  -6    0.50    2.35
  12   5  -6    2.59    2.35
 -12  -5   6   -0.00    2.66
 -12   5   7    3.46    3.80
 -12   5   7    5.75    4.17
  12  -5  -7    1.16    2.40
  12   5  -7    0.00    2.11
 -12  -5   7   11.12    5.52
 -12   5   8    3.22    2.91
 -12   5   8    4.91    4.13
  12  -5  -8    9.09    4.46
  12   5  -8   13.29    4.80
 -12  -5   8   10.81    5.32
 -12   5   9   21.57    5.98
 -12   5   9   14.57    6.12
  12  -5  -9    5.24    4.01
  12   5  -9   22.97    6.28
 -12  -5   9   17.57    6.33
 -12   5  10    5.38    3.90
 -12   5  10    8.75    4.92
  12  -5 -10    1.80    2.90
  12   5 -10    9.94    4.21
 -12  -5  10    1.54    2.65
 -12   5  11    0.77    2.50
 -12   5  11    1.01    3.72
  12   5 -11    1.26    2.38
 -12  -5  11   -0.00    2.55
 -12   5  12    1.10    1.98
 -12   5  12    1.40    3.34
  12   5 -12   -0.00    2.33
 -12  -5  12   -0.00    2.57
 -12   5  13   15.83    5.63
 -12   5  13   13.27    5.82
  12   5 -13   16.00    5.47
 -12  -5  13   16.84    6.42
 -12   5  14   13.85    5.28
 -12   5  14    6.38    5.12
  12   5 -14   16.18    5.26
 -12  -5  14    5.59    4.48
 -12   5  15    3.46    3.17
 -12   5  15    1.56    3.01
  12   5 -15    4.29    3.15
 -12  -5  15    3.12    3.65
 -12   5  16    1.25    2.84
 -12   5  16    0.00    2.86
  12   5 -16    0.72    1.89
 -12  -5  16   -0.00    1.75
 -12   5  17    7.40    3.90
 -12   5  17   -0.00    3.71
  12   5 -17    2.75    2.68
 -12  -5  17    2.00    2.97
 -12   5  18    8.24    4.00
 -12   5  18    6.08    3.99
  12   5 -18    7.36    3.76
 -12  -5  18    6.70    3.98
 -12   5  19   -0.00    2.44
  12   5 -19    0.93    2.02
 -12  -5  19    0.53    2.57
 -12   5  20    1.50    3.37
  12   5 -20    7.23    3.95
 -12  -5  20    0.00    2.22
 -12   5  21   -0.00    2.56
 -12  -5  21   -0.00    2.85
 -12   5  22   -0.00    2.33
 -12  -5  22   -0.00    3.69
 -12   5  23    0.00    3.10
 -12  -5  23    3.58    3.04
 -12   5  24    5.75    3.67
 -12  -5  24    2.16    3.40
 -12   5  25    3.86    3.72
 -12  -5  25   -0.00    2.35
 -12   6   1   17.84    5.90
 -12   6   1    9.15    5.56
  12   6  -1   24.29    6.41
 -12  -6   1   16.54    6.78
 -12   6   2    7.53    4.01
 -12   6   2    0.00    3.58
  12   6  -2    9.60    4.59
 -12  -6   2    3.05    3.51
 -12   6   3    1.58    2.51
 -12   6   3    3.37    4.43
  12   6  -3    3.05    3.36
 -12  -6   3   -0.00    2.89
 -12   6   4    0.29    1.92
 -12   6   4   -0.00    3.90
  12   6  -4    0.61    2.15
 -12  -6   4    5.56    3.88
 -12   6   5   33.82    7.56
 -12   6   5   21.10    7.84
  12   6  -5   27.29    6.92
 -12  -6   5   15.28    6.47
 -12   6   6   16.11    5.48
 -12   6   6   11.66    5.98
  12   6  -6   17.71    5.80
 -12  -6   6   11.66    5.60
 -12   6   7   14.68    5.13
 -12   6   7   10.57    5.62
  12   6  -7    6.32    4.06
 -12  -6   7    2.71    3.59
 -12   6   8    5.09    3.79
 -12   6   8   -0.00    3.78
  12   6  -8    0.00    1.99
 -12  -6   8    1.84    3.58
 -12   6   9    0.00    2.59
 -12   6   9    6.21    4.48
  12   6  -9    1.10    2.03
 -12  -6   9    4.46    3.85
 -12   6  10    4.85    3.37
  12   6 -10    4.67    3.51
 -12  -6  10    0.00    3.07
 -12   6  11   29.53    7.34
 -12   6  11   27.13    8.52
  12   6 -11   12.92    5.46
 -12  -6  11   33.62    8.63
 -12   6  12    4.46    3.41
 -12   6  12    9.05    5.07
  12   6 -12    4.55    3.58
 -12  -6  12    0.08    2.90
 -12   6  13   -0.00    1.84
 -12   6  13    0.00    3.40
  12   6 -13    0.86    2.38
 -12  -6  13   -0.00    2.95
 -12   6  14   -0.00    2.04
 -12   6  14   -0.00    2.32
  12   6 -14    2.56    2.99
 -12  -6  14    0.00    2.45
 -12   6  15    9.42    4.29
 -12   6  15    5.09    4.30
  12   6 -15    1.84    2.41
 -12  -6  15    5.05    4.22
 -12   6  16    4.29    3.52
 -12   6  16    3.96    3.88
  12   6 -16   -0.00    2.70
 -12  -6  16    4.75    4.27
 -12   6  17    1.73    2.32
 -12   6  17    3.44    3.31
  12   6 -17    5.39    3.73
 -12  -6  17    8.24    5.10
 -12   6  18    6.32    4.24
  12   6 -18    4.00    3.03
 -12  -6  18    4.73    3.55
 -12   6  19    0.00    2.86
  12   6 -19    2.16    2.54
 -12  -6  19   -0.00    2.92
 -12   6  20    0.00    3.60
  12   6 -20    1.76    2.52
 -12  -6  20    0.00    2.68
 -12   6  21    3.56    3.24
  12   6 -21    4.51    3.21
 -12  -6  21   -0.00    3.07
 -12   6  22   -0.00    2.46
 -12  -6  22   -0.00    2.33
 -12   6  23   -0.00    2.34
 -12  -6  23   -0.00    2.26
 -12  -6  24   -0.00    2.49
 -12   7   1    5.53    3.60
 -12   7   1   -0.00    3.31
  12   7  -1    1.47    2.79
 -12   7   2    3.46    3.58
 -12   7   2    7.07    5.03
  12   7  -2    9.70    4.84
 -12   7   3    9.88    4.83
 -12   7   3   12.06    6.13
  12   7  -3   10.42    4.47
 -12  -7   3    6.33    4.94
 -12   7   4    1.20    2.29
 -12   7   4   -0.00    2.97
  12   7  -4    5.80    3.66
 -12  -7   4   -0.00    2.96
 -12   7   5    0.97    2.42
 -12   7   5    0.76    2.93
  12   7  -5    1.03    3.02
 -12  -7   5    3.26    4.04
 -12   7   6    0.52    2.28
 -12   7   6    0.00    2.92
  12   7  -6    0.00    3.12
 -12  -7   6    2.02    3.01
 -12   7   7    1.59    2.79
 -12   7   7    3.64    4.26
  12   7  -7    8.65    4.52
 -12  -7   7   12.42    5.33
 -12   7   8    0.00    2.29
 -12   7   8   -0.00    3.10
  12   7  -8   -0.00    2.47
 -12  -7   8    2.29    3.94
 -12   7   9   21.89    6.58
 -12   7   9   24.20    7.61
  12   7  -9   16.78    5.39
 -12  -7   9   18.32    7.31
 -12   7  10    4.24    3.86
 -12   7  10   -0.00    3.27
  12   7 -10    2.43    2.74
 -12  -7  10    3.88    3.79
 -12   7  11   -0.00    2.72
 -12   7  11   -0.00    2.69
  12   7 -11   -0.00    2.48
 -12  -7  11   -0.00    3.00
 -12   7  12    3.10    3.58
 -12   7  12    5.59    4.27
  12   7 -12    0.68    2.30
 -12  -7  12    0.98    3.05
 -12   7  13    2.49    3.50
 -12   7  13    4.99    4.61
  12   7 -13    0.45    2.72
 -12  -7  13    2.69    4.06
 -12   7  14    2.17    2.91
 -12   7  14    0.79    3.36
  12   7 -14    6.90    3.98
 -12  -7  14    0.00    3.54
 -12   7  15    3.23    3.16
 -12   7  15   10.56    5.58
  12   7 -15    3.13    2.84
 -12  -7  15    1.13    3.36
 -12   7  16   -0.00    2.64
 -12   7  16    0.41    3.28
  12   7 -16    0.43    1.89
 -12  -7  16    0.60    2.94
 -12   7  17    0.00    2.45
 -12   7  17    0.00    2.51
  12   7 -17   -0.00    2.41
 -12  -7  17    0.29    2.68
 -12   7  18   -0.00    2.65
  12   7 -18    0.00    2.11
 -12  -7  18   -0.00    2.27
 -12   7  19    3.23    3.75
  12   7 -19   13.40    4.99
 -12  -7  19    4.69    3.37
 -12   7  20    2.03    3.62
  12   7 -20   -0.00    1.65
 -12  -7  20    2.04    3.05
 -12   7  21   -0.00    3.41
  12   7 -21    1.18    2.45
 -12  -7  21    1.39    2.40
 -12   7  22   -0.00    3.20
 -12  -7  22   -0.00    2.65
 -12  -7  23    0.00    3.75
 -12   8   1   12.09    5.28
  12   8  -1   11.24    4.50
 -12   8   2    2.24    3.77
  12   8  -2   -0.00    2.81
 -12   8   3    3.28    3.59
  12   8  -3    0.19    2.38
 -12   8   4    1.46    2.86
  12   8  -4   -0.00    2.10
 -12  -8   4    2.77    3.22
 -12   8   5   13.30    5.10
  12   8  -5   16.92    5.85
 -12  -8   5   11.82    5.91
 -12   8   6    0.74    2.62
  12   8  -6    4.16    3.26
 -12  -8   6   -0.00    3.48
 -12   8   7   21.97    6.98
  12   8  -7   19.49    6.24
 -12  -8   7   15.81    6.65
 -12   8   8   -0.00    2.31
  12   8  -8   -0.00    1.85
 -12  -8   8    0.42    2.94
 -12   8   9    1.38    2.73
  12   8  -9    0.00    3.11
 -12  -8   9    1.11    3.62
 -12   8  10    0.13    2.37
  12   8 -10    1.54    2.43
 -12  -8  10    1.28    3.49
 -12   8  11   10.63    4.54
  12   8 -11    7.46    4.17
 -12  -8  11    3.73    3.54
 -12   8  12    0.91    2.70
  12   8 -12    0.00    2.50
 -12  -8  12    1.92    3.16
 -12   8  13    0.28    2.12
  12   8 -13    1.51    3.64
 -12  -8  13    3.06    3.56
 -12   8  14   -0.00    2.08
  12   8 -14    0.00    2.57
 -12  -8  14   -0.00    2.45
 -12   8  15    2.91    3.17
  12   8 -15    5.39    3.58
 -12  -8  15    7.18    4.92
 -12   8  16   -0.00    2.23
  12   8 -16    0.90    2.52
 -12  -8  16    0.34    3.22
  12   8 -17    7.65    4.42
 -12  -8  17    0.84    2.54
  12   8 -18    5.38    3.43
 -12  -8  18   -0.00    2.71
  12   8 -19   -0.00    1.94
 -12  -8  19    0.89    2.91
  12   8 -20    1.06    2.57
 -12  -8  20   -0.00    2.40
  12   8 -21    3.95    3.91
 -12  -8  21   12.66    5.82
 -12  -8  22   -0.00    2.71
 -12   9   1   -0.00    3.62
  12   9  -1    3.41    3.64
 -12   9   2    2.73    2.85
  12   9  -2   -0.00    2.84
 -12   9   3   16.29    6.14
  12   9  -3   17.06    6.09
 -12   9   4    1.61    2.37
  12   9  -4   -0.00    2.97
 -12   9   5    2.82    3.13
  12   9  -5    9.24    4.42
 -12   9   6    2.28    3.42
  12   9  -6   -0.00    2.61
 -12  -9   6    0.19    2.72
 -12   9   7    1.92    2.85
  12   9  -7    1.51    3.04
 -12  -9   7   -0.00    2.50
 -12   9   8    1.02    2.71
  12   9  -8   -0.00    2.62
 -12  -9   8    2.81    3.44
 -12   9   9   13.37    5.59
  12   9  -9   21.25    6.43
 -12  -9   9   10.64    5.78
 -12   9  10   -0.00    1.80
  12   9 -10    5.77    3.67
 -12  -9  10    0.73    3.25
 -12   9  11    2.32    3.30
  12   9 -11    0.00    2.67
 -12  -9  11   -0.00    3.00
 -12   9  12    2.33    2.68
  12   9 -12    0.97    2.62
 -12  -9  12   -0.00    3.27
 -12   9  13    7.92    4.53
  12   9 -13    3.01    3.21
 -12  -9  13   10.01    5.13
 -12   9  14   -0.00    2.21
  12   9 -14    0.00    2.75
 -12  -9  14    3.92    3.46
 -12   9  15    2.88    3.37
  12   9 -15    0.47    2.68
 -12  -9  15    5.73    4.17
 -12   9  16   -0.00    2.02
  12   9 -16   -0.00    2.86
 -12  -9  16    1.88    3.05
  12   9 -17    2.67    2.52
 -12  -9  17    5.35    3.94
  12   9 -18   -0.00    2.18
 -12  -9  18    5.28    3.85
  12   9 -19   13.53    5.09
 -12  -9  19    6.58    5.05
  12   9 -20   -0.00    2.53
 -12  -9  20    2.67    3.80
  12   9 -21   -0.00    1.70
 -12  10   1    1.42    2.65
  12  10  -1    6.17    3.81
 -12  10   2    1.69    2.46
  12  10  -2    2.88    3.48
 -12  10   3   -0.00    2.86
  12  10  -3    3.80    3.33
 -12  10   4   -0.00    2.63
  12  10  -4    0.78    2.88
 -12  10   5    2.88    3.66
  12  10  -5    3.53    3.65
 -12  10   6   -0.00    2.74
  12  10  -6    1.56    3.08
 -12  10   7    3.63    3.70
  12  10  -7    6.14    4.68
 -12  10   8   -0.00    2.46
  12  10  -8   -0.00    2.56
 -12 -10   8    2.48    3.29
 -12  10   9    5.49    3.89
  12  10  -9    7.47    3.94
 -12 -10   9    3.52    3.69
 -12  10  10    0.13    2.67
  12  10 -10    0.00    2.27
 -12 -10  10   -0.00    3.23
 -12  10  11    3.37    3.83
  12  10 -11    8.93    4.56
 -12 -10  11    6.37    4.37
 -12  10  12    2.39    3.18
  12  10 -12    5.17    3.45
 -12 -10  12   -0.00    2.77
 -12  10  13    0.00    2.67
  12  10 -13    0.62    2.64
 -12 -10  13   -0.00    2.98
 -12  10  14    0.82    2.49
  12  10 -14   -0.00    2.40
 -12 -10  14   -0.00    2.28
 -12  10  15    0.00    3.03
  12  10 -15    0.00    2.64
 -12 -10  15    0.00    3.19
  12  10 -16    0.00    2.25
 -12 -10  16   -0.00    3.31
  12  10 -17    4.72    3.35
 -12 -10  17    6.55    4.65
  12  10 -18    0.18    2.08
 -12 -10  18    4.00    3.68
  12  10 -19    1.08    2.76
 -12 -10  19    2.26    3.92
  12  10 -20   -0.00    2.00
  12  10 -21    4.23    3.46
 -12  11   1    3.52    3.24
  12  11  -1   -0.00    2.63
 -12  11   2   -0.00    2.60
  12  11  -2   -0.00    2.30
 -12  11   3    5.48    4.32
  12  11  -3    7.40    4.08
 -12  11   4    0.84    3.45
  12  11  -4   -0.00    2.50
 -12  11   5    7.26    4.30
  12  11  -5    3.72    3.28
 -12  11   6   -0.00    2.62
  12  11  -6   -0.00    2.74
 -12  11   7   -0.00    2.86
  12  11  -7    1.83    2.96
 -12  11   8   -0.00    1.93
  12  11  -8    0.00    3.15
 -12  11   9    5.23    4.27
  12  11  -9    7.01    4.26
 -12  11  10   -0.00    2.56
  12  11 -10    3.74    3.77
 -12 -11  10   -0.00    3.44
 -12  11  11   -0.00    2.38
  12  11 -11    0.00    2.79
 -12 -11  11    3.48    3.87
 -12  11  12   -0.00    2.62
  12  11 -12    1.09    2.37
 -12 -11  12    0.90    3.34
 -12  11  13    6.91    4.61
  12  11 -13   12.80    5.30
 -12 -11  13    0.82    3.04
 -12  11  14   -0.00    3.72
  12  11 -14   -0.00    2.20
 -12 -11  14    1.58    3.67
 -12  11  15    7.98    4.20
  12  11 -15    0.00    2.87
 -12 -11  15    3.73    4.24
  12  11 -16   -0.00    2.94
 -12 -11  16    2.50    4.34
  12  11 -17   -0.00    2.42
 -12 -11  17    2.07    3.27
  12  11 -18   -0.00    2.41
 -12 -11  18    1.00    3.24
  12  11 -19    2.81    3.23
  12  11 -20   -0.00    2.69
  12  11 -21    0.94    2.63
 -12  12   2    1.57    2.81
 -12  12   3    1.80    3.68
 -12  12   4    1.22    2.91
 -12  12   5    3.01    3.11
 -12  12   6   -0.00    2.24
 -12  12   7    4.08    3.51
 -12  12   8    3.61    3.11
 -12  12   9    0.27    3.19
 -12  12  10    1.63    2.71
 -12  12  11    4.99    4.02
 -12  12  12   -0.00    2.78
 -12  12  13    1.71    3.62
 -12 -12  13    0.00    3.68
 -12  12  14   -0.00    3.39
 -12 -12  14   -0.00    3.37
 -12 -12  15   -0.00    2.98
 -12 -12  16    0.86    3.34
 -12  13  13    1.32    3.31
 -12  13  14    3.03    3.68
  11   0  -1   94.14   14.26
 -11   0   2   -0.00    2.82
  11   0  -2    2.02    2.64
 -11   0   3   30.59    7.98
  11   0  -3    4.26    3.10
 -11   0   4    0.00    2.93
  11   0  -4    0.49    1.99
 -11   0   5   91.64   15.78
  11   0  -5  115.11   15.54
 -11   0   6   -0.00    2.36
  11   0  -6    0.61    2.18
 -11   0   7   -0.00    3.05
  11   0  -7   -0.00    1.65
 -11   0   8    2.82    3.36
  11   0  -8   -0.00    2.51
 -11   0   9   26.97    7.95
  11   0  -9   38.14    7.91
 -11   0  10    2.28    2.89
  11   0 -10   -0.00    2.27
 -11   0  11   34.11    8.36
  11   0 -11   48.98    9.19
 -11   0  12   -0.00    2.30
  11   0 -12    0.99    2.24
 -11   0  13   -0.00    2.38
  11   0 -13    3.25    2.62
 -11   0  14    1.36    3.27
  11   0 -14    0.34    2.01
 -11   0  15   15.01    5.02
  11   0 -15    4.92    4.00
 -11   0  16   -0.00    1.82
  11   0 -16   -0.00    2.18
 -11   0  17    5.76    3.79
  11   0 -17    5.56    3.48
 -11   0  18    1.96    2.39
  11   0 -18   -0.00    2.10
 -11   0  19   12.12    4.59
  11   0 -19    5.81    3.31
 -11   0  20   -0.00    2.83
  11   0 -20   -0.00    2.10
 -11   0  21   17.31    5.98
 -11   0  22    2.24    2.77
 -11   0  23   -0.00    2.08
 -11   0  24   -0.00    2.74
 -11   0  25    4.25    3.32
 -11   0  26   -0.00    1.89
 -11   0  27    5.33    3.45
 -11   0  28   -0.00    2.40
 -11   0  29    1.74    2.47
 -11   0  30    0.92    2.35
  11  -1  -1   61.43   11.59
  11   1  -1   86.02   12.61
 -11   1   2   -0.00    2.25
  11  -1  -2   -0.00    2.51
  11   1  -2    2.99    2.64
 -11   1   3   44.90    9.82
  11  -1  -3   25.24    7.14
  11   1  -3   37.64    8.01
 -11  -1   3   31.28    8.44
 -11   1   4    1.60    3.07
  11  -1  -4   -0.00    2.06
  11   1  -4    0.71    1.75
 -11  -1   4   -0.00    3.48
 -11   1   5    1.58    3.42
  11  -1  -5    1.54    2.30
  11   1  -5    6.11    3.51
 -11  -1   5   11.47    5.02
 -11   1   6    0.98    2.91
  11  -1  -6   -0.00    2.84
  11   1  -6    0.29    1.64
 -11  -1   6    6.00    4.76
 -11   1   7   29.91    8.22
  11  -1  -7   41.40    8.23
  11   1  -7   31.31    7.33
 -11  -1   7   30.81    8.22
 -11   1   8    2.51    3.15
  11  -1  -8    4.20    3.16
  11   1  -8    0.00    2.24
 -11  -1   8    0.00    2.89
 -11   1   9   13.91    5.57
  11  -1  -9   14.93    5.35
  11   1  -9   15.36    5.09
 -11  -1   9   19.14    6.50
 -11   1  10    2.94    3.92
  11  -1 -10    1.12    2.67
  11   1 -10    0.53    2.00
 -11  -1  10    2.96    2.57
 -11   1  11   16.79    5.52
  11  -1 -11    6.96    4.00
  11   1 -11    8.75    4.11
 -11  -1  11    8.79    4.30
 -11   1  12    4.83    3.71
  11  -1 -12    2.65    2.89
  11   1 -12    4.52    3.20
 -11  -1  12    0.00    2.27
 -11   1  13   26.92    7.20
  11  -1 -13   23.37    6.35
  11   1 -13   18.54    5.55
 -11  -1  13   20.98    6.39
 -11   1  14   -0.00    3.17
  11  -1 -14   -0.00    2.04
  11   1 -14    0.99    2.16
 -11  -1  14    0.84    2.10
 -11   1  15    0.85    2.15
  11  -1 -15   -0.00    2.07
  11   1 -15    0.19    1.36
 -11  -1  15    0.74    2.66
 -11   1  16    0.87    2.66
  11  -1 -16   -0.00    1.71
  11   1 -16   -0.00    1.80
 -11  -1  16    0.00    2.40
 -11   1  17   14.13    5.17
  11  -1 -17   11.59    4.36
  11   1 -17    8.79    3.72
 -11  -1  17    0.00    2.55
 -11   1  18    0.41    2.42
  11  -1 -18   -0.00    2.14
  11   1 -18    2.18    2.89
 -11  -1  18   -0.00    2.35
 -11   1  19    6.58    3.92
  11  -1 -19    8.92    3.77
  11   1 -19    0.00    2.19
 -11  -1  19    3.57    3.71
 -11   1  20    0.68    2.36
  11   1 -20   -0.00    1.37
 -11  -1  20   -0.00    2.45
 -11   1  21    4.56    3.40
 -11  -1  21   -0.00    2.23
 -11   1  22   -0.00    2.23
 -11  -1  22   -0.00    2.34
 -11   1  23   18.78    5.88
 -11  -1  23   19.39    6.33
 -11   1  24   -0.00    2.21
 -11  -1  24   -0.00    2.16
 -11   1  25    2.30    2.83
 -11  -1  25    2.87    3.05
 -11   1  26    0.90    2.39
 -11  -1  26   -0.00    2.38
 -11   1  27    5.39    3.50
 -11  -1  27    2.55    2.79
 -11   1  28    0.00    2.32
 -11  -1  28    1.26    2.42
 -11   1  29    2.11    2.88
 -11  -1  29    2.59    3.17
 -11   1  30   -0.00    2.34
 -11  -1  30    0.99    2.21
 -11   2   1   26.96    7.77
  11  -2  -1   23.51    6.41
  11   2  -1   16.71    5.63
 -11   2   2    3.36    3.58
  11  -2  -2   -0.00    2.25
  11   2  -2   -0.00    2.60
 -11   2   3    8.17    4.88
  11  -2  -3   11.77    4.74
  11   2  -3    8.77    4.12
 -11  -2   3   14.18    5.51
 -11   2   4    1.83    3.36
  11  -2  -4    5.57    3.58
  11   2  -4    4.09    2.93
 -11  -2   4    9.83    5.07
 -11   2   5   46.02    9.92
  11  -2  -5   54.62    9.81
  11   2  -5   27.41    7.28
 -11  -2   5   44.09    9.70
 -11   2   6    8.01    4.59
  11  -2  -6   16.82    5.27
  11   2  -6    5.77    3.34
 -11  -2   6    8.92    4.68
 -11   2   7    7.21    4.60
  11  -2  -7   20.71    5.87
  11   2  -7   13.17    4.66
 -11  -2   7    5.20    3.99
 -11   2   8    5.26    4.28
  11  -2  -8   14.07    5.25
  11   2  -8   11.77    4.31
 -11  -2   8    8.72    4.83
 -11   2   9   34.27    8.57
  11  -2  -9   25.01    6.48
  11   2  -9   22.24    5.95
 -11  -2   9   18.46    6.46
 -11   2  10    0.00    2.27
  11  -2 -10    4.18    3.41
  11   2 -10    5.34    3.20
 -11  -2  10    7.88    4.94
 -11   2  11   21.54    6.69
  11  -2 -11   18.56    6.04
  11   2 -11   20.58    5.60
 -11  -2  11   22.68    6.82
 -11   2  12   -0.00    2.70
  11  -2 -12    2.87    3.17
  11   2 -12    0.83    2.03
 -11  -2  12    4.20    3.11
 -11   2  13    0.00    2.53
  11  -2 -13   -0.00    2.28
  11   2 -13    0.26    1.69
 -11  -2  13    1.71    2.67
 -11   2  14    0.68    2.06
  11  -2 -14    4.45    2.84
  11   2 -14    3.18    2.95
 -11  -2  14    0.00    2.28
 -11   2  15   18.79    6.15
  11  -2 -15   10.39    4.47
  11   2 -15   14.14    4.92
 -11  -2  15   22.62    6.44
 -11   2  16    2.49    3.18
  11  -2 -16    0.00    1.95
  11   2 -16    2.97    2.79
 -11  -2  16    8.46    4.24
 -11   2  17   -0.00    2.85
  11  -2 -17    2.05    2.36
  11   2 -17    7.93    3.57
 -11  -2  17    9.47    4.45
 -11   2  18    0.00    2.67
  11  -2 -18   -0.00    1.91
  11   2 -18   -0.00    1.82
 -11  -2  18    0.48    2.08
 -11   2  19   10.14    4.57
  11  -2 -19    4.75    3.20
  11   2 -19   11.40    4.58
 -11  -2  19    4.83    3.84
 -11   2  20    4.82    2.99
  11   2 -20    2.34    2.66
 -11  -2  20    0.41    2.78
 -11   2  21   14.39    5.69
 -11  -2  21   13.98    4.95
 -11   2  22    1.73    2.88
 -11  -2  22   -0.00    2.44
 -11   2  23   -0.00    2.10
 -11  -2  23    0.56    1.86
 -11   2  24   -0.00    2.40
 -11  -2  24    1.04    2.72
 -11   2  25    7.29    3.80
 -11  -2  25    3.97    3.53
 -11   2  26   -0.00    2.66
 -11  -2  26   -0.00    2.71
 -11   2  27    6.74    3.69
 -11  -2  27    8.75    4.06
 -11   2  28   -0.00    3.05
 -11  -2  28   -0.00    2.29
 -11   2  29    0.00    2.59
 -11  -2  29   -0.00    2.26
 -11   2  30   -0.00    1.98
 -11  -2  30    1.97    2.68
 -11   3   1   10.97    5.46
  11  -3  -1   11.17    4.91
  11   3  -1   12.13    4.73
 -11   3   2   11.43    5.58
  11  -3  -2    7.21    4.21
  11   3  -2    8.59    3.95
 -11   3   3   38.02    9.93
  11  -3  -3   41.77    9.19
  11   3  -3   65.33   10.27
 -11  -3   3   43.20    9.90
 -11   3   4    7.41    4.22
  11  -3  -4   11.80    4.53
  11   3  -4    6.95    3.92
 -11  -3   4    3.65    3.39
 -11   3   5    0.00    2.46
  11  -3  -5    0.50    2.49
  11   3  -5    3.75    2.85
 -11  -3   5    8.21    4.92
 -11   3   6    6.37    4.67
  11  -3  -6    3.61    3.00
  11   3  -6   15.25    5.31
 -11  -3   6   11.29    4.96
 -11   3   7   35.49    9.07
  11  -3  -7   38.74    8.60
  11   3  -7   49.94    8.81
 -11  -3   7   36.92    9.04
 -11   3   8    3.35    3.72
  11  -3  -8    0.00    2.25
  11   3  -8    9.44    3.74
 -11  -3   8    8.47    4.44
 -11   3   9    7.94    4.92
  11  -3  -9   11.49    4.74
  11   3  -9    6.84    3.73
 -11  -3   9   13.79    5.19
 -11   3  10   -0.00    3.17
  11  -3 -10    0.82    1.92
  11   3 -10    0.45    2.32
 -11  -3  10    2.95    3.49
 -11   3  11    8.14    5.12
  11  -3 -11    6.36    3.72
  11   3 -11    9.25    4.42
 -11  -3  11   16.57    5.58
 -11   3  12    4.95    4.29
  11  -3 -12    3.56    3.19
  11   3 -12    8.94    3.82
 -11  -3  12   10.37    4.65
 -11   3  13   18.00    6.17
  11  -3 -13   11.57    4.44
  11   3 -13   15.08    4.99
 -11  -3  13   26.83    7.21
 -11   3  14    0.89    2.21
  11  -3 -14    0.75    2.67
  11   3 -14   -0.00    1.60
 -11  -3  14   -0.00    2.85
 -11   3  15    0.00    3.21
  11  -3 -15   -0.00    2.69
  11   3 -15   -0.00    2.23
 -11  -3  15    4.76    3.72
 -11   3  16    0.54    2.54
  11  -3 -16    1.82    2.57
  11   3 -16    0.17    2.03
 -11  -3  16    3.18    3.45
 -11   3  17   -0.00    3.38
  11  -3 -17    4.95    3.15
  11   3 -17   14.13    4.52
 -11  -3  17   10.43    4.46
 -11   3  18    5.97    4.46
  11  -3 -18    1.65    2.46
  11   3 -18    3.15    2.69
 -11  -3  18    7.18    3.87
 -11   3  19   21.42    6.16
  11  -3 -19    5.67    3.74
  11   3 -19    9.08    4.07
 -11  -3  19    9.60    4.71
 -11   3  20    3.84    3.50
  11   3 -20    1.78    2.13
 -11  -3  20    2.73    3.19
 -11   3  21    0.00    2.70
  11   3 -21   -0.00    1.70
 -11  -3  21   -0.00    2.34
 -11   3  22    7.16    4.10
 -11  -3  22    3.81    3.19
 -11   3  23   15.69    5.55
 -11  -3  23   17.45    5.89
 -11   3  24    3.47    2.99
 -11  -3  24    3.53    3.38
 -11   3  25   -0.00    2.15
 -11  -3  25    1.01    2.32
 -11   3  26    1.28    2.66
 -11  -3  26    0.35    2.21
 -11   3  27    6.31    3.82
 -11  -3  27    5.75    3.74
 -11   3  28    2.49    3.22
 -11  -3  28    2.10    2.70
 -11   3  29    7.69    4.03
 -11  -3  29    1.16    2.81
 -11   3  30    0.00    2.40
 -11   4   1   23.69    7.59
  11  -4  -1   21.09    6.64
  11   4  -1   26.40    6.71
 -11   4   2   -0.00    2.28
  11  -4  -2    0.38    2.76
  11   4  -2    2.76    2.97
 -11  -4   2    5.63    3.79
 -11   4   3    9.82    4.73
  11  -4  -3    7.83    4.54
  11   4  -3    0.00    2.65
 -11  -4   3    8.28    4.75
 -11   4   4    0.00    3.32
  11  -4  -4    5.57    4.26
  11   4  -4    3.47    2.70
 -11  -4   4   13.35    5.41
 -11   4   5   35.45    9.04
  11  -4  -5   46.21    9.49
  11   4  -5   41.30    8.37
 -11  -4   5   38.43    9.40
 -11   4   6   12.91    5.93
  11  -4  -6    8.80    4.88
  11   4  -6   15.05    4.91
 -11  -4   6    8.65    4.97
 -11   4   7    4.28    4.00
  11  -4  -7    2.70    3.59
  11   4  -7    2.11    2.68
 -11  -4   7    9.58    4.61
 -11   4   8    1.43    3.23
  11  -4  -8    4.47    3.47
  11   4  -8    2.33    2.74
 -11  -4   8    2.59    3.56
 -11   4   9   30.09    7.89
  11  -4  -9   23.62    6.73
  11   4  -9   27.24    6.65
 -11  -4   9   20.22    6.96
 -11   4  10   14.19    5.79
  11  -4 -10    5.40    3.58
  11   4 -10    9.31    3.86
 -11  -4  10    4.69    3.49
 -11   4  11   15.07    5.73
  11  -4 -11   18.16    6.00
  11   4 -11   15.26    5.15
 -11  -4  11   13.84    5.55
 -11   4  12   -0.00    2.61
  11  -4 -12   -0.00    1.66
  11   4 -12    3.86    2.64
 -11  -4  12    2.63    3.03
 -11   4  13   -0.00    2.38
  11  -4 -13    1.12    2.81
  11   4 -13    2.64    2.64
 -11  -4  13    1.64    2.57
 -11   4  14    2.85    3.04
  11  -4 -14    3.75    3.14
  11   4 -14    2.59    2.60
 -11  -4  14    6.49    3.80
 -11   4  15    6.89    4.42
  11  -4 -15    6.87    3.71
  11   4 -15   14.44    4.60
 -11  -4  15    8.30    4.57
 -11   4  16    3.81    2.72
 -11   4  16    2.21    3.41
  11  -4 -16    0.42    1.80
  11   4 -16    4.54    3.17
 -11  -4  16    0.76    3.06
 -11   4  17    4.13    2.74
 -11   4  17    0.00    2.86
  11  -4 -17    2.17    2.32
  11   4 -17    1.80    2.24
 -11  -4  17    2.37    3.36
 -11   4  18    0.00    1.93
 -11   4  18   -0.00    3.06
  11  -4 -18   -0.00    1.95
  11   4 -18   -0.00    2.12
 -11  -4  18    3.13    2.91
 -11   4  19    3.27    2.90
 -11   4  19    1.03    2.52
  11   4 -19    0.74    1.82
 -11  -4  19    2.31    3.08
 -11   4  20    3.69    3.18
  11   4 -20    8.85    3.69
 -11  -4  20    7.32    4.05
 -11   4  21   10.24    4.78
  11   4 -21    7.41    3.75
 -11  -4  21    4.98    3.61
 -11   4  22    1.56    2.39
 -11  -4  22    0.00    2.95
 -11   4  23    0.46    2.31
 -11  -4  23   -0.00    2.12
 -11   4  24    1.29    2.35
 -11  -4  24    0.21    2.41
 -11   4  25    2.96    3.22
 -11  -4  25    9.63    4.10
 -11   4  26    5.29    3.73
 -11  -4  26    1.78    2.89
 -11   4  27    7.37    3.48
 -11  -4  27    1.25    3.34
 -11   4  28   -0.00    2.71
 -11  -4  28    0.14    2.70
 -11   4  29    4.96    3.51
 -11   5   1    1.98    3.00
 -11   5   1    1.40    3.39
  11  -5  -1   -0.00    2.54
  11   5  -1   -0.00    2.37
 -11   5   2   23.96    6.24
 -11   5   2   25.33    8.16
  11  -5  -2   28.88    7.44
  11   5  -2   22.39    6.34
 -11  -5   2   27.05    7.88
 -11   5   3   47.82    8.78
 -11   5   3   37.26    9.49
  11  -5  -3   21.72    6.91
  11   5  -3   46.21    8.56
 -11  -5   3   20.20    7.24
 -11   5   4   -0.00    2.23
 -11   5   4   -0.00    3.25
  11  -5  -4   -0.00    1.96
  11   5  -4    6.98    3.60
 -11  -5   4   -0.00    3.03
 -11   5   5   -0.00    2.48
 -11   5   5   -0.00    3.96
  11  -5  -5    2.15    3.09
  11   5  -5    3.08    3.25
 -11  -5   5   -0.00    2.61
 -11   5   6   11.38    4.54
 -11   5   6   29.35    8.13
  11  -5  -6    5.89    3.42
  11   5  -6   12.84    4.83
 -11  -5   6   15.07    5.94
 -11   5   7   26.11    6.91
 -11   5   7   19.85    6.88
  11  -5  -7   20.90    6.21
  11   5  -7   20.31    5.97
 -11  -5   7   22.15    7.02
 -11   5   8   12.65    4.77
 -11   5   8   11.74    5.70
  11  -5  -8    4.20    3.17
  11   5  -8    5.60    3.86
 -11  -5   8    4.18    3.96
 -11   5   9   19.43    5.62
 -11   5   9    7.07    5.00
  11   5  -9   24.66    6.22
 -11  -5   9   13.00    5.32
 -11   5  10   -0.00    2.44
 -11   5  10    0.21    1.82
  11   5 -10    0.38    2.46
 -11  -5  10    1.03    2.05
 -11   5  11    5.23    3.28
 -11   5  11    3.93    3.52
  11   5 -11    4.76    3.26
 -11  -5  11    6.61    4.44
 -11   5  12   20.54    5.71
 -11   5  12   18.87    6.63
  11   5 -12   16.40    5.37
 -11  -5  12   15.92    6.01
 -11   5  13   39.17    7.71
 -11   5  13   11.25    5.42
  11   5 -13   20.80    6.06
 -11  -5  13   19.35    6.53
 -11   5  14    4.36    2.97
 -11   5  14    4.65    3.62
  11   5 -14    0.00    2.21
 -11  -5  14    1.06    2.79
 -11   5  15   -0.00    2.25
 -11   5  15   -0.00    2.45
  11   5 -15    0.00    1.63
 -11  -5  15    2.78    2.76
 -11   5  16    1.66    2.51
 -11   5  16   -0.00    1.96
  11   5 -16   -0.00    1.91
 -11  -5  16    0.00    2.29
 -11   5  17    5.68    3.20
 -11   5  17    6.26    3.37
  11   5 -17    1.18    2.01
 -11  -5  17    1.14    2.32
 -11   5  18   17.34    5.07
 -11   5  18   14.76    5.76
  11   5 -18    3.36    3.02
 -11  -5  18    3.97    3.80
 -11   5  19    0.00    2.72
  11   5 -19   14.36    4.93
 -11  -5  19    3.93    3.71
 -11   5  20    0.44    2.78
  11   5 -20    1.27    2.06
 -11  -5  20   -0.00    2.22
 -11   5  21    1.41    2.59
  11   5 -21    0.31    2.02
 -11  -5  21    0.65    2.72
 -11   5  22    7.05    4.18
 -11  -5  22    5.86    3.53
 -11   5  23   13.29    5.20
 -11  -5  23    8.59    4.63
 -11   5  24    3.47    3.22
 -11  -5  24    3.45    3.50
 -11   5  25    0.00    2.37
 -11  -5  25    2.82    3.14
 -11   5  26    3.62    3.11
 -11  -5  26   -0.00    2.76
 -11   5  27    0.00    2.30
 -11  -5  27    3.13    3.24
 -11   5  28    4.70    3.36
 -11  -5  28    2.19    2.78
 -11   6   1   18.56    5.88
 -11   6   1   13.11    5.94
  11   6  -1   17.13    5.68
 -11  -6   1   25.39    7.54
 -11   6   2    2.47    2.75
 -11   6   2   -0.00    3.08
  11   6  -2   -0.00    1.97
 -11  -6   2   -0.00    2.44
 -11   6   3    5.52    3.30
 -11   6   3    1.79    3.46
  11   6  -3    0.99    2.06
 -11  -6   3    7.67    4.71
 -11   6   4   13.03    5.20
 -11   6   4   13.51    5.98
  11   6  -4   21.99    6.05
 -11  -6   4   25.22    7.70
 -11   6   5   17.26    5.59
 -11   6   5   11.59    5.98
  11   6  -5   11.91    4.92
 -11  -6   5   14.52    6.08
 -11   6   6   15.50    5.09
 -11   6   6   12.66    6.25
  11   6  -6   18.91    5.60
 -11  -6   6    4.95    4.30
 -11   6   7    6.71    3.59
 -11   6   7    5.53    3.99
  11   6  -7    0.00    2.55
 -11  -6   7   -0.00    1.67
 -11   6   8   23.66    6.16
 -11   6   8    7.61    4.47
  11   6  -8    4.28    3.59
 -11  -6   8   12.04    5.35
 -11   6   9    6.37    3.76
 -11   6   9    7.80    5.26
  11   6  -9    1.38    2.57
 -11  -6   9    0.12    2.55
 -11   6  10   22.59    6.05
 -11   6  10    6.76    4.80
  11   6 -10   13.17    4.71
 -11  -6  10   14.06    5.86
 -11   6  11    4.91    3.15
 -11   6  11    2.60    3.03
  11   6 -11    7.27    3.91
 -11  -6  11    2.30    4.07
 -11   6  12    5.84    3.47
 -11   6  12    1.16    3.13
  11   6 -12    0.12    2.26
 -11  -6  12    2.45    3.23
 -11   6  13    3.90    3.99
  11   6 -13    4.60    3.40
 -11  -6  13    2.41    2.86
 -11   6  14    0.00    2.71
 -11   6  14   10.77    5.33
  11   6 -14    6.38    3.51
 -11  -6  14    8.80    4.38
 -11   6  15   13.31    4.81
 -11   6  15   12.89    5.35
  11   6 -15    8.43    3.92
 -11  -6  15    2.51    4.16
 -11   6  16   13.55    5.13
 -11   6  16   15.37    6.01
  11   6 -16   13.98    4.89
 -11  -6  16   10.28    4.91
 -11   6  17    4.38    3.21
 -11   6  17   -0.00    2.55
  11   6 -17    2.13    2.71
 -11  -6  17    1.37    2.58
 -11   6  18    1.33    2.56
 -11   6  18    3.92    3.61
  11   6 -18    2.07    2.62
 -11  -6  18    2.28    2.86
 -11   6  19    4.97    3.60
  11   6 -19    7.63    3.76
 -11  -6  19    0.00    2.49
 -11   6  20    0.00    2.36
  11   6 -20    6.30    3.50
 -11  -6  20    1.85    3.80
 -11   6  21    1.31    3.04
  11   6 -21   10.02    4.14
 -11  -6  21    9.73    4.39
 -11   6  22    1.41    2.61
 -11  -6  22   -0.00    2.68
 -11   6  23   -0.00    2.98
 -11  -6  23    0.00    1.98
 -11   6  24    0.00    3.16
 -11  -6  24    2.93    3.13
 -11   6  25    4.31    3.71
 -11  -6  25    4.31    3.84
 -11   6  26    6.24    4.08
 -11  -6  26    7.82    4.12
 -11   6  27    1.38    2.93
 -11  -6  27    3.96    3.35
 -11   7   1    3.09    2.99
  11   7  -1   16.63    5.47
 -11  -7   1    7.90    4.65
 -11   7   2   21.53    6.23
  11   7  -2   21.79    6.17
 -11  -7   2   16.30    6.17
 -11   7   3   -0.00    2.43
 -11   7   3   -0.00    2.79
  11   7  -3    1.03    2.27
 -11  -7   3    3.09    4.05
 -11   7   4    4.74    3.75
 -11   7   4    2.77    3.67
  11   7  -4   18.51    5.67
 -11  -7   4   10.30    5.09
 -11   7   5   -0.00    1.99
 -11   7   5    1.78    2.79
  11   7  -5    2.25    2.87
 -11  -7   5    5.92    3.72
 -11   7   6    3.75    3.70
 -11   7   6   12.15    5.93
  11   7  -6   11.90    5.03
 -11  -7   6    4.76    4.01
 -11   7   7    1.13    2.45
 -11   7   7   -0.00    3.42
  11   7  -7    1.09    2.95
 -11  -7   7    1.64    3.46
 -11   7   8   25.45    6.77
 -11   7   8   28.56    8.42
  11   7  -8   26.15    7.05
 -11  -7   8   16.33    6.46
 -11   7   9    7.44    4.28
 -11   7   9   14.42    6.36
  11   7  -9   22.10    6.10
 -11  -7   9   19.08    6.57
 -11   7  10    2.82    3.15
 -11   7  10    1.23    3.03
  11   7 -10    0.75    2.29
 -11  -7  10    0.43    2.60
 -11   7  11    1.02    2.28
 -11   7  11   -0.00    3.42
  11   7 -11    1.83    3.16
 -11  -7  11    0.49    2.41
 -11   7  12   13.38    5.32
 -11   7  12   18.25    6.73
  11   7 -12   17.69    5.64
 -11  -7  12   21.55    6.74
 -11   7  13    0.00    2.59
 -11   7  13    3.36    3.96
  11   7 -13   10.28    4.49
 -11  -7  13    8.47    4.95
 -11   7  14    6.14    3.71
 -11   7  14    7.00    4.29
  11   7 -14    3.82    3.31
 -11  -7  14    1.76    3.27
 -11   7  15   -0.00    1.93
 -11   7  15   -0.00    2.85
  11   7 -15   -0.00    2.09
 -11  -7  15    1.51    2.89
 -11   7  16   -0.00    2.48
 -11   7  16   -0.00    2.96
  11   7 -16   -0.00    2.04
 -11  -7  16   -0.00    2.53
 -11   7  17    2.86    2.98
 -11   7  17    2.61    3.08
  11   7 -17    4.36    3.01
 -11  -7  17    8.21    4.20
 -11   7  18    9.83    4.13
 -11   7  18   11.71    5.24
  11   7 -18   10.25    4.30
 -11  -7  18   12.40    5.56
 -11   7  19    2.76    3.65
  11   7 -19    4.22    3.11
 -11  -7  19   -0.00    2.85
 -11   7  20    0.93    2.63
  11   7 -20    0.00    2.00
 -11  -7  20   -0.00    2.09
 -11   7  21    0.64    3.02
  11   7 -21    1.72    2.20
 -11  -7  21    0.79    2.89
 -11   7  22    1.27    2.82
 -11  -7  22    0.48    2.54
 -11   7  23    1.19    3.11
 -11  -7  23   -0.00    2.96
 -11   7  24   -0.00    2.48
 -11  -7  24    0.00    2.33
 -11   7  25   -0.00    2.46
 -11  -7  25    1.20    2.27
 -11  -7  26   -0.00    2.80
 -11   8   1   -0.00    2.62
  11   8  -1   -0.00    2.30
 -11   8   2    1.91    3.05
  11   8  -2    0.88    3.22
 -11  -8   2    1.89    2.85
 -11   8   3    0.18    1.87
  11   8  -3    3.62    2.85
 -11  -8   3    2.82    3.44
 -11   8   4   27.09    7.23
  11   8  -4   38.31    8.22
 -11  -8   4   14.40    6.36
 -11   8   5    0.00    2.93
  11   8  -5    1.64    2.71
 -11  -8   5    1.59    2.41
 -11   8   6   23.71    6.45
  11   8  -6   22.66    6.20
 -11  -8   6   10.03    5.31
 -11   8   7    1.36    2.74
  11   8  -7    2.94    3.13
 -11  -8   7    1.83    3.01
 -11   8   8    8.00    4.53
  11   8  -8   -0.00    2.14
 -11  -8   8    1.66    3.27
 -11   8   9    2.40    3.22
  11   8  -9    1.81    3.02
 -11  -8   9    2.57    3.58
 -11   8  10   17.52    5.75
  11   8 -10   23.20    6.21
 -11  -8  10    5.45    4.80
 -11   8  11    1.03    2.78
  11   8 -11    0.00    2.91
 -11  -8  11   -0.00    3.20
 -11   8  12   -0.00    1.88
  11   8 -12    0.24    2.14
 -11  -8  12    5.30    3.76
 -11   8  13    1.66    2.49
  11   8 -13    0.00    2.22
 -11  -8  13    1.44    2.72
 -11   8  14    0.09    2.45
  11   8 -14   -0.00    2.01
 -11  -8  14    2.78    2.99
 -11   8  15    1.27    2.48
  11   8 -15    4.62    3.75
 -11  -8  15    7.57    4.31
 -11   8  16    0.60    2.20
  11   8 -16   18.84    5.77
 -11  -8  16    7.91    4.27
 -11   8  17    0.39    2.04
  11   8 -17   -0.00    1.89
 -11  -8  17    2.41    3.36
  11   8 -18   -0.00    1.79
 -11  -8  18   -0.00    2.63
  11   8 -19    1.92    2.30
 -11  -8  19   -0.00    2.56
  11   8 -20    4.34    3.28
 -11  -8  20    7.52    4.38
  11   8 -21   -0.00    2.63
 -11  -8  21   -0.00    2.42
 -11  -8  22    1.46    2.94
 -11  -8  23    0.87    2.78
 -11  -8  24    2.42    2.79
 -11   9   1    1.11    2.28
  11   9  -1    0.00    2.30
 -11   9   2   25.96    7.47
  11   9  -2   30.10    7.61
 -11   9   3    0.00    1.95
  11   9  -3    1.58    2.22
 -11   9   4    8.23    4.26
  11   9  -4   17.03    5.49
 -11  -9   4    8.62    4.84
 -11   9   5    0.79    2.61
  11   9  -5    1.97    2.75
 -11  -9   5    1.64    2.93
 -11   9   6    4.65    3.21
  11   9  -6    7.76    4.07
 -11  -9   6    5.53    4.49
 -11   9   7   -0.00    1.78
  11   9  -7   -0.00    1.64
 -11  -9   7    1.59    2.52
 -11   9   8   20.50    6.26
  11   9  -8   12.22    5.24
 -11  -9   8   13.64    5.92
 -11   9   9   -0.00    1.99
  11   9  -9    1.04    2.20
 -11  -9   9   -0.00    3.01
 -11   9  10    0.06    2.02
  11   9 -10    2.49    2.91
 -11  -9  10   -0.00    2.70
 -11   9  11    1.45    2.75
  11   9 -11    0.56    1.98
 -11  -9  11    0.00    2.48
 -11   9  12   15.38    5.26
  11   9 -12   12.87    5.19
 -11  -9  12    5.58    4.08
 -11   9  13    1.23    2.70
  11   9 -13    1.26    2.38
 -11  -9  13    1.14    2.18
 -11   9  14    3.93    3.40
  11   9 -14    5.26    3.50
 -11  -9  14    1.58    3.46
 -11   9  15    0.00    2.65
  11   9 -15    1.86    2.39
 -11  -9  15    0.00    3.08
 -11   9  16    4.70    3.45
  11   9 -16   -0.00    2.21
 -11  -9  16    0.51    2.62
 -11   9  17    1.36    2.55
  11   9 -17   -0.00    2.71
 -11  -9  17    1.83    3.45
  11   9 -18   12.08    5.00
 -11  -9  18    4.56    4.06
  11   9 -19    1.41    2.72
 -11  -9  19   -0.00    2.90
  11   9 -20    2.84    2.99
 -11  -9  20   -0.00    3.09
  11   9 -21    0.01    2.50
 -11  -9  21    0.00    2.36
  11   9 -22    2.92    2.90
 -11  -9  22    0.00    2.39
 -11  -9  23    0.00    3.19
 -11  10   1   -0.00    2.51
  11  10  -1    1.87    2.74
 -11  10   2    3.56    3.35
  11  10  -2    4.97    3.64
 -11  10   3    0.73    2.37
  11  10  -3   -0.00    2.75
 -11  10   4    6.37    4.05
  11  10  -4   15.34    5.35
 -11  10   5   -0.00    2.36
  11  10  -5    2.45    3.00
 -11  10   6    7.97    4.73
  11  10  -6    7.54    4.03
 -11 -10   6    2.79    3.76
 -11  10   7    0.15    2.34
  11  10  -7    1.79    3.02
 -11 -10   7   -0.00    2.49
 -11  10   8   10.05    4.77
  11  10  -8    9.32    4.13
 -11 -10   8   -0.00    2.54
 -11  10   9   -0.00    2.71
  11  10  -9    1.23    2.75
 -11 -10   9    2.96    3.97
 -11  10  10    3.78    3.80
  11  10 -10   13.02    4.84
 -11 -10  10   15.97    6.18
 -11  10  11   -0.00    1.84
  11  10 -11    2.09    2.49
 -11 -10  11   -0.00    2.44
 -11  10  12    4.09    3.33
  11  10 -12   -0.00    2.70
 -11 -10  12   -0.00    2.33
 -11  10  13    3.53    3.59
  11  10 -13    5.01    3.49
 -11 -10  13    0.00    3.16
 -11  10  14    7.15    3.91
  11  10 -14    6.47    3.79
 -11 -10  14    3.09    4.18
 -11  10  15    1.60    2.31
  11  10 -15    0.00    2.27
 -11 -10  15   -0.00    2.75
 -11  10  16   13.25    5.07
  11  10 -16    1.71    3.09
 -11 -10  16    9.46    5.38
  11  10 -17   -0.00    1.73
 -11 -10  17    0.00    2.74
  11  10 -18    2.06    2.70
 -11 -10  18    2.51    3.14
  11  10 -19    1.77    2.85
 -11 -10  19    0.00    2.86
  11  10 -20    2.80    3.25
 -11 -10  20    7.17    4.64
  11  10 -21    0.27    2.34
 -11 -10  21    4.82    4.12
  11  10 -22    0.00    2.82
 -11 -10  22    3.42    3.48
 -11  11   1   -0.00    2.57
  11  11  -1    0.00    2.60
 -11  11   2    6.70    4.63
  11  11  -2   15.39    5.39
 -11  11   3    1.94    3.35
  11  11  -3   -0.00    2.33
 -11  11   4    2.98    3.36
  11  11  -4    5.68    3.78
 -11  11   5    0.57    2.96
  11  11  -5    0.00    3.03
 -11  11   6    1.47    2.36
  11  11  -6    0.00    2.82
 -11  11   7   -0.00    2.82
  11  11  -7    2.17    3.92
 -11  11   8   15.11    5.84
  11  11  -8   23.09    6.57
 -11 -11   8   13.47    6.03
 -11  11   9    0.28    2.81
  11  11  -9    2.44    3.27
 -11 -11   9   -0.00    3.18
 -11  11  10    2.03    2.83
  11  11 -10    0.27    2.60
 -11 -11  10   -0.00    2.62
 -11  11  11    1.04    2.43
  11  11 -11    1.34    2.35
 -11 -11  11    0.01    2.25
 -11  11  12   19.30    6.34
  11  11 -12   18.80    6.09
 -11 -11  12   13.37    6.02
 -11  11  13   -0.00    1.75
  11  11 -13   -0.00    2.16
 -11 -11  13   -0.00    3.47
 -11  11  14    1.65    2.90
  11  11 -14    2.80    2.91
 -11 -11  14   -0.00    3.25
 -11  11  15    0.00    3.52
  11  11 -15    0.00    2.17
 -11 -11  15   -0.00    2.81
  11  11 -16   -0.00    2.35
 -11 -11  16    0.20    2.37
  11  11 -17   -0.00    1.89
 -11 -11  17    3.33    4.24
  11  11 -18   10.07    4.76
 -11 -11  18    0.73    3.58
  11  11 -19    3.09    2.94
 -11 -11  19    1.46    2.80
  11  11 -20   -0.00    2.30
 -11 -11  20   -0.00    2.54
  11  11 -21   -0.00    2.36
  11  11 -22    1.29    3.08
 -11  12   1    1.38    3.41
  11  12  -1    0.01    2.22
 -11  12   2    0.00    2.91
  11  12  -2    4.98    3.84
 -11  12   3    0.49    1.95
  11  12  -3   -0.00    2.06
 -11  12   4    9.50    4.90
  11  12  -4    4.56    3.91
 -11  12   5    0.15    2.63
  11  12  -5    0.58    2.97
 -11  12   6    6.30    4.28
  11  12  -6    4.72    3.86
 -11  12   7   -0.00    2.89
  11  12  -7    1.40    3.17
 -11  12   8   -0.00    2.63
  11  12  -8    3.50    3.25
 -11  12   9    1.68    3.30
  11  12  -9    0.90    2.50
 -11  12  10    0.75    3.16
  11  12 -10    1.97    2.98
 -11 -12  10    5.46    4.81
 -11  12  11    2.84    3.35
  11  12 -11   -0.00    2.93
 -11 -12  11    1.47    2.73
 -11  12  12    3.13    3.55
  11  12 -12    3.04    3.39
 -11 -12  12    4.54    4.37
 -11  12  13    2.87    2.95
  11  12 -13    4.17    3.66
 -11 -12  13    0.50    2.48
 -11  12  14    1.45    3.47
  11  12 -14    0.70    2.80
 -11 -12  14    4.80    4.83
 -11  12  15    0.00    3.20
  11  12 -15   -0.00    2.69
 -11 -12  15   -0.00    3.21
  11  12 -16    7.69    4.51
 -11 -12  16    4.64    3.84
  11  12 -17   -0.00    1.71
 -11 -12  17    2.37    3.97
  11  12 -18    0.96    2.45
 -11 -12  18    1.98    3.13
  11  12 -19   -0.00    2.15
  11  12 -20    0.55    2.29
  11  12 -21    0.00    1.91
  11  12 -22    0.25    2.04
 -11  13   1    0.17    3.39
 -11  13   2    6.77    4.53
 -11  13   3    0.00    3.14
 -11  13   4    0.28    2.54
 -11  13   5    0.14    2.01
 -11  13   6   -0.00    2.79
 -11  13   7    2.05    3.30
 -11  13   8    5.55    4.48
 -11  13   9    2.45    3.25
 -11  13  10    2.55    3.15
 -11  13  11    2.27    3.05
 -11  13  12   -0.00    2.25
 -11  13  13    3.04    3.06
 -11 -13  13   -0.00    3.03
 -11  13  14    5.22    4.06
 -11 -13  14    5.27    4.31
 -11 -13  15    0.25    2.83
 -11 -13  16   -0.00    2.77
 -11 -13  17    2.45    4.09
 -11  14  11    1.47    3.19
 -11  14  12    0.00    2.37
 -11  14  13    3.08    3.61
 -11  14  14   -0.00    3.22
 -10   0   1    1.12    3.26
  10   0  -1    3.78    3.13
 -10   0   2   30.63    7.72
  10   0  -2   20.09    5.78
  10   0  -3    0.38    1.88
  10   0  -4   97.03   13.95
  10   0  -5    0.52    2.33
 -10   0   6    8.88    4.58
  10   0  -6   22.83    5.90
 -10   0   7    0.90    2.98
  10   0  -7   -0.00    1.91
 -10   0   8   38.99    8.22
  10   0  -8   17.61    5.24
 -10   0   9    1.77    3.25
  10   0  -9   -0.00    1.71
 -10   0  10   76.55   13.10
  10   0 -10   82.56   12.27
 -10   0  11    1.00    2.19
  10   0 -11   -0.00    1.88
 -10   0  12   -0.00    2.20
  10   0 -12    1.10    2.41
 -10   0  13   -0.00    2.09
  10   0 -13    1.13    2.30
 -10   0  14   19.01    5.80
  10   0 -14   21.82    5.75
 -10   0  15    0.75    2.14
  10   0 -15    0.07    1.76
 -10   0  16   42.85    8.48
  10   0 -16   26.94    6.67
 -10   0  17   -0.00    1.88
  10   0 -17    0.20    2.07
 -10   0  18   14.30    5.02
 -10   0  19    0.34    2.30
 -10   0  20   38.38    8.12
 -10   0  21   -0.00    2.49
 -10   0  22    1.36    2.82
 -10   0  23    0.53    1.88
 -10   0  24    4.51    3.47
 -10   0  25    1.29    2.21
 -10   0  26   20.49    5.88
 -10   0  27   -0.00    2.05
 -10   0  28    3.07    3.21
 -10   0  29    0.00    1.86
 -10   0  30   11.68    4.23
 -10   0  31   -0.00    2.10
 -10   0  32    3.53    2.70
 -10   0  33    0.03    1.97
 -10   1   1    2.42    3.63
  10  -1  -1    0.00    2.38
  10   1  -1    3.49    3.08
 -10  -1   1    3.55    3.17
  10  -1  -2  116.40   16.64
  10   1  -2  150.81   17.72
 -10  -1   2  120.39   18.02
  10  -1  -3    3.90    3.32
  10   1  -3    7.17    3.67
  10  -1  -4    1.37    3.20
  10   1  -4    0.50    2.56
  10  -1  -5    5.39    3.46
  10   1  -5   12.27    4.50
 -10   1   6   69.51   12.47
  10  -1  -6   84.41   12.24
  10   1  -6   74.96   11.56
 -10  -1   6   62.97   11.95
 -10   1   7    1.44    2.45
  10  -1  -7    2.27    2.58
  10   1  -7    0.92    2.20
 -10  -1   7    0.33    2.35
 -10   1   8   47.80    9.60
  10  -1  -8   53.31    9.30
  10   1  -8   52.25    9.07
 -10  -1   8   35.73    8.57
 -10   1   9    1.34    2.43
  10  -1  -9    0.41    2.07
  10   1  -9    4.33    2.75
 -10  -1   9   -0.00    1.97
 -10   1  10    0.99    3.18
  10  -1 -10   -0.00    1.90
  10   1 -10    0.00    1.73
 -10  -1  10    0.10    2.35
 -10   1  11   12.98    4.69
  10  -1 -11    3.10    2.82
  10   1 -11    9.09    3.94
 -10  -1  11   10.23    4.43
 -10   1  12   65.94   12.02
  10  -1 -12   78.12   11.86
  10   1 -12   70.52   11.29
 -10  -1  12   87.16   13.16
 -10   1  13    1.09    2.77
  10  -1 -13    1.69    2.09
  10   1 -13    3.01    2.33
 -10  -1  13    0.46    2.17
 -10   1  14    5.34    3.54
  10  -1 -14    7.77    3.44
  10   1 -14    6.46    3.19
 -10  -1  14    7.70    3.93
 -10   1  15    0.00    2.41
  10  -1 -15    1.21    1.99
  10   1 -15   -0.00    1.52
 -10  -1  15    0.79    2.04
 -10   1  16   20.16    6.04
  10  -1 -16   17.82    5.33
  10   1 -16   27.32    6.19
 -10  -1  16   12.24    4.71
 -10   1  17    0.85    1.87
  10   1 -17   -0.00    1.50
 -10  -1  17    1.98    2.93
 -10   1  18   14.88    5.20
  10   1 -18   20.43    5.38
 -10  -1  18   13.63    4.71
 -10   1  19    3.34    2.49
  10   1 -19    0.00    1.85
 -10  -1  19    0.76    2.23
 -10   1  20    0.00    2.64
  10   1 -20   -0.00    1.83
 -10  -1  20   -0.00    1.83
 -10   1  21    1.60    2.70
 -10  -1  21    0.85    2.02
 -10   1  22   37.43    8.26
 -10  -1  22   43.46    8.50
 -10   1  23    1.49    2.47
 -10  -1  23    0.22    2.13
 -10   1  24    0.97    1.98
 -10  -1  24    3.50    2.99
 -10   1  25   -0.00    2.62
 -10  -1  25   -0.00    2.06
 -10   1  26    3.26    2.76
 -10  -1  26    4.72    3.30
 -10   1  27   -0.00    2.43
 -10  -1  27    0.00    2.03
 -10   1  28    6.81    3.62
 -10  -1  28    5.29    3.01
 -10   1  29    1.44    2.09
 -10  -1  29    0.00    2.17
 -10   1  30    0.00    2.03
 -10  -1  30   -0.00    2.08
 -10   1  31    0.22    1.45
 -10  -1  31    3.51    2.64
 -10   1  32    4.77    3.04
 -10  -1  32    9.29    3.73
 -10   1  33    1.74    2.53
 -10  -1  33    1.05    1.80
  10  -2  -1    0.01    2.05
  10   2  -1    0.01    1.76
 -10  -2   1    0.00    2.40
  10  -2  -2    4.91    3.30
  10   2  -2    0.00    2.21
 -10  -2   2    2.12    3.82
  10  -2  -3   -0.00    2.07
  10   2  -3   -0.00    2.38
  10  -2  -4  113.39   15.25
  10   2  -4   96.66   14.19
 -10   2   5   20.92    7.03
  10  -2  -5   30.92    7.08
  10   2  -5   26.68    6.32
 -10   2   6   17.25    6.17
  10  -2  -6   35.13    7.31
  10   2  -6   17.07    5.18
 -10  -2   6   14.41    5.64
 -10   2   7    5.54    3.73
  10  -2  -7    3.60    3.16
  10   2  -7    3.21    3.14
 -10  -2   7    3.09    3.31
 -10   2   8   16.64    5.77
  10  -2  -8   10.71    4.30
  10   2  -8   15.90    4.73
 -10  -2   8   10.00    4.93
 -10   2   9    8.98    4.55
  10  -2  -9    7.77    3.77
  10   2  -9    8.83    3.95
 -10  -2   9    9.85    4.65
 -10   2  10   68.30   11.80
  10  -2 -10   54.30   10.10
  10   2 -10   60.62   10.31
 -10  -2  10   70.07   11.69
 -10   2  11    4.12    3.48
  10  -2 -11    6.33    3.47
  10   2 -11    5.75    3.77
 -10  -2  11   16.80    5.31
 -10   2  12    3.37    3.26
  10  -2 -12   -0.00    2.04
  10   2 -12   -0.00    1.84
 -10  -2  12   -0.00    1.95
 -10   2  13    0.00    2.37
  10  -2 -13   -0.00    2.14
  10   2 -13   -0.00    1.69
 -10  -2  13    0.60    2.26
 -10   2  14   17.82    6.13
  10  -2 -14   22.64    6.11
  10   2 -14   28.99    6.49
 -10  -2  14   21.61    6.19
 -10   2  15    8.01    4.42
  10  -2 -15   25.20    6.09
  10   2 -15   15.59    4.89
 -10  -2  15   15.70    5.25
 -10   2  16    4.10    3.37
  10  -2 -16   10.18    3.87
  10   2 -16    9.47    3.71
 -10  -2  16    0.00    2.64
 -10   2  17   -0.00    1.92
  10   2 -17    0.77    1.59
 -10  -2  17    0.37    2.44
 -10   2  18    4.79    3.22
  10   2 -18    5.21    3.11
 -10  -2  18    5.29    3.52
 -10   2  19    2.58    2.71
  10   2 -19    0.00    1.75
 -10  -2  19    2.85    2.71
 -10   2  20   28.67    6.91
  10   2 -20   19.64    5.49
 -10  -2  20   42.25    8.18
 -10   2  21   -0.00    2.10
  10   2 -21    2.13    2.23
 -10  -2  21    2.01    2.51
 -10   2  22    0.40    2.07
 -10  -2  22   -0.00    2.44
 -10   2  23   -0.00    2.51
 -10  -2  23   -0.00    2.67
 -10   2  24   16.95    5.20
 -10  -2  24   12.31    4.67
 -10   2  25    0.00    2.14
 -10  -2  25    0.95    2.16
 -10   2  26   16.74    5.12
 -10  -2  26   10.26    4.10
 -10   2  27   -0.00    1.74
 -10  -2  27    1.57    2.38
 -10   2  28    2.56    2.94
 -10  -2  28    5.67    3.18
 -10   2  29    0.83    1.80
 -10  -2  29    0.13    1.97
 -10   2  30    1.17    2.24
 -10  -2  30    8.23    3.69
 -10   2  31    1.08    2.42
 -10  -2  31    0.29    2.09
 -10   2  32    1.88    2.37
 -10  -2  32    0.58    2.54
 -10   2  33    1.04    2.16
  10  -3  -1   12.02    4.76
  10   3  -1    6.55    3.82
 -10  -3   1    3.88    3.16
  10  -3  -2   64.60   11.36
  10   3  -2   76.46   11.43
 -10  -3   2   60.90   11.89
  10  -3  -3   32.21    7.68
  10   3  -3   41.23    7.92
 -10   3   4   -0.00    2.42
  10  -3  -4   -0.00    2.28
  10   3  -4    2.91    3.04
 -10   3   5    4.56    3.71
  10  -3  -5   11.05    4.41
  10   3  -5    6.04    3.75
 -10   3   6   15.63    6.06
  10  -3  -6   15.49    5.28
  10   3  -6   31.72    6.64
 -10  -3   6   31.42    7.65
 -10   3   7    8.69    5.05
  10  -3  -7   12.30    4.45
  10   3  -7    9.90    4.19
 -10  -3   7   17.87    6.08
 -10   3   8   59.47   10.90
  10  -3  -8   52.89    9.89
  10   3  -8   61.75    9.72
 -10  -3   8   32.87    8.66
 -10   3   9    3.26    3.88
  10  -3  -9    0.32    2.27
  10   3  -9    2.71    3.13
 -10  -3   9    2.44    3.26
 -10   3  10    2.47    3.03
  10  -3 -10    2.50    2.03
  10   3 -10    3.16    2.64
 -10  -3  10    3.52    3.57
 -10   3  11   11.57    5.04
  10  -3 -11    3.85    2.78
  10   3 -11    1.28    2.14
 -10  -3  11   15.29    5.21
 -10   3  12   24.20    6.98
  10  -3 -12   20.45    6.33
  10   3 -12   36.63    7.39
 -10  -3  12   40.70    8.43
 -10   3  13   -0.00    2.01
  10  -3 -13    3.05    2.96
  10   3 -13    3.00    2.84
 -10  -3  13    2.69    2.97
 -10   3  14    1.62    2.66
  10  -3 -14    0.00    1.77
  10   3 -14    2.53    2.80
 -10  -3  14    0.37    1.63
 -10   3  15    6.11    3.47
  10  -3 -15    3.12    2.90
  10   3 -15    5.71    3.11
 -10  -3  15    2.97    3.00
 -10   3  16   20.31    5.78
  10  -3 -16   17.94    5.21
  10   3 -16   18.77    5.33
 -10  -3  16   20.77    6.16
 -10   3  17    9.62    4.49
  10  -3 -17   17.92    5.33
  10   3 -17   12.23    4.17
 -10  -3  17    6.38    3.87
 -10   3  18   12.08    5.07
  10  -3 -18   18.70    5.64
  10   3 -18   15.28    4.77
 -10  -3  18   13.18    4.86
 -10   3  19    4.15    3.46
  10   3 -19    2.61    2.72
 -10  -3  19    2.24    2.68
 -10   3  20    1.58    2.14
  10   3 -20    0.79    1.90
 -10  -3  20    1.47    2.74
 -10   3  21    7.27    3.86
  10   3 -21    4.43    2.76
 -10  -3  21   10.60    4.20
 -10   3  22   19.08    6.19
 -10  -3  22   19.98    5.88
 -10   3  23    2.16    2.88
 -10  -3  23    4.61    3.38
 -10   3  24   -0.00    2.98
 -10  -3  24    0.00    2.43
 -10   3  25    0.16    2.48
 -10  -3  25   -0.00    2.02
 -10   3  26    8.84    3.88
 -10  -3  26   10.72    4.22
 -10   3  27    4.43    3.08
 -10  -3  27    9.50    3.95
 -10   3  28    6.22    3.42
 -10  -3  28    8.73    3.92
 -10   3  29   -0.00    2.07
 -10  -3  29   -0.00    2.19
 -10   3  30    0.60    1.82
 -10  -3  30    0.00    2.06
 -10   3  31   -0.00    1.95
 -10  -3  31    2.40    2.65
 -10   3  32    2.97    2.74
 -10  -3  32    2.73    2.63
 -10   3  33    0.00    1.89
  10  -4  -1   -0.00    2.27
  10   4  -1    3.22    2.62
 -10  -4   1   -0.00    2.85
  10  -4  -2    2.95    3.29
  10   4  -2   -0.00    1.87
 -10   4   3    9.17    4.73
  10  -4  -3    5.71    3.51
  10   4  -3   11.63    4.40
 -10   4   4   73.07   12.69
  10  -4  -4   52.72   10.35
  10   4  -4   64.20   10.55
 -10   4   5   31.33    8.16
  10  -4  -5   23.91    6.84
  10   4  -5   39.80    7.94
 -10  -4   5   45.62    9.37
 -10   4   6   29.31    7.85
  10  -4  -6   22.33    6.60
  10   4  -6   29.00    6.87
 -10  -4   6   21.74    7.01
 -10   4   7   -0.00    2.67
  10  -4  -7    3.31    3.15
  10   4  -7    1.22    2.21
 -10  -4   7   -0.00    2.44
 -10   4   8   50.87   10.48
  10  -4  -8   51.87    9.75
  10   4  -8   59.85    9.88
 -10  -4   8   41.78    9.51
 -10   4   9    6.17    3.98
  10  -4  -9    4.63    3.29
  10   4  -9    9.99    4.08
 -10  -4   9    3.91    3.82
 -10   4  10   11.00    5.26
  10  -4 -10   16.51    5.31
  10   4 -10   12.81    4.62
 -10  -4  10   23.66    6.40
 -10   4  11    1.89    3.11
  10  -4 -11    1.79    2.19
  10   4 -11    8.22    3.68
 -10  -4  11    2.08    2.64
 -10   4  12   -0.00    2.49
  10  -4 -12    0.00    2.03
  10   4 -12   -0.00    1.75
 -10  -4  12    0.00    2.64
 -10   4  13    3.99    3.65
  10  -4 -13   -0.00    1.97
  10   4 -13    4.51    2.88
 -10  -4  13    1.52    2.88
 -10   4  14   16.43    5.83
  10  -4 -14   13.81    4.98
  10   4 -14   21.10    5.64
 -10  -4  14   23.55    6.67
 -10   4  15    6.18    3.42
 -10   4  15    3.94    3.14
  10  -4 -15    4.53    3.10
  10   4 -15   11.94    3.98
 -10  -4  15    6.34    3.87
 -10   4  16   16.56    4.87
 -10   4  16    3.10    3.37
  10  -4 -16   11.46    4.27
  10   4 -16   13.77    4.44
 -10  -4  16   11.81    4.69
 -10   4  17   -0.00    1.83
 -10   4  17   -0.00    2.22
  10  -4 -17    0.00    2.01
  10   4 -17   -0.00    1.57
 -10  -4  17    0.91    2.89
 -10   4  18    1.55    2.30
 -10   4  18    2.67    2.54
  10  -4 -18    0.72    1.61
  10   4 -18    6.21    3.29
 -10  -4  18    3.44    3.63
 -10   4  19   10.74    4.09
 -10   4  19   10.54    4.53
  10   4 -19    4.63    2.95
 -10  -4  19    9.20    4.08
 -10   4  20   24.23    6.47
  10   4 -20   29.92    6.64
 -10  -4  20   16.16    5.68
 -10   4  21   14.28    5.08
  10   4 -21    9.72    4.04
 -10  -4  21   12.42    4.61
 -10   4  22    5.50    3.48
 -10  -4  22    0.53    1.84
 -10   4  23    7.39    3.82
 -10  -4  23   11.99    4.63
 -10   4  24   14.64    5.18
 -10  -4  24   16.90    5.73
 -10   4  25    3.41    3.32
 -10  -4  25    6.28    3.98
 -10   4  26    1.27    2.65
 -10  -4  26    0.58    3.13
 -10   4  27   -0.00    2.32
 -10  -4  27    0.00    2.24
 -10   4  28    0.00    2.43
 -10  -4  28    0.96    2.70
 -10   4  29    0.20    2.30
 -10  -4  29    5.71    3.57
 -10   4  30    0.00    2.44
 -10  -4  30    3.13    3.20
 -10   4  31    1.31    2.65
 -10  -4  31    0.00    2.07
 -10   4  32    2.29    2.32
 -10   5   1   35.06    7.90
 -10   5   1   45.18   10.40
  10   5  -1   34.51    7.58
 -10  -5   1   24.94    7.67
 -10   5   2  182.60   20.02
 -10   5   2  118.01   19.73
  10   5  -2  134.11   18.08
 -10   5   3    9.49    4.07
 -10   5   3    1.52    3.65
  10   5  -3   14.50    4.62
 -10   5   4    3.03    2.56
 -10   5   4    0.00    2.53
  10   5  -4    0.00    2.68
 -10   5   5    3.29    3.08
 -10   5   5    0.85    3.61
  10   5  -5    6.84    3.74
 -10  -5   5    7.94    4.96
 -10   5   6   29.24    7.06
 -10   5   6   39.66    9.07
  10   5  -6   33.28    7.46
 -10  -5   6   35.69    8.32
 -10   5   7   52.43    8.87
 -10   5   7   22.00    7.24
  10   5  -7   25.86    6.47
 -10  -5   7   60.01   10.50
 -10   5   8   15.65    5.27
 -10   5   8    8.85    4.92
  10   5  -8   21.87    5.83
 -10  -5   8   20.91    6.32
 -10   5   9    1.38    2.86
 -10   5   9   -0.00    1.65
  10   5  -9    0.28    1.54
 -10  -5   9    0.50    2.59
 -10   5  10    1.17    2.21
 -10   5  10    3.61    3.98
  10   5 -10   -0.00    2.01
 -10  -5  10    1.05    2.69
 -10   5  11   11.68    4.35
 -10   5  11   10.22    4.78
  10   5 -11   11.18    4.36
 -10  -5  11   14.11    5.24
 -10   5  12   29.77    6.66
 -10   5  12   22.67    6.88
  10   5 -12   12.85    4.90
 -10  -5  12   24.02    6.79
 -10   5  13   18.74    5.51
 -10   5  13   10.96    5.52
  10   5 -13   11.74    4.23
 -10  -5  13   15.60    5.75
 -10   5  14    0.00    1.61
 -10   5  14    0.87    2.44
  10   5 -14    1.66    2.45
 -10  -5  14   -0.00    2.12
 -10   5  15    5.37    3.24
 -10   5  15    7.23    3.75
  10   5 -15    0.82    2.22
 -10  -5  15    0.00    2.69
 -10   5  16    8.97    3.95
 -10   5  16    2.29    2.90
  10   5 -16    0.00    2.18
 -10  -5  16    7.65    4.30
 -10   5  17   28.13    6.37
 -10   5  17   10.98    4.75
  10   5 -17   24.98    6.20
 -10  -5  17   20.92    6.36
 -10   5  18   13.52    4.45
 -10   5  18    9.68    4.24
  10   5 -18   12.88    4.59
 -10  -5  18   10.99    4.51
 -10   5  19    0.74    1.99
 -10   5  19    0.00    2.10
  10   5 -19    1.50    2.50
 -10  -5  19    1.73    2.87
 -10   5  20    0.00    2.32
  10   5 -20    0.00    1.95
 -10  -5  20   -0.00    2.50
 -10   5  21    2.28    2.98
  10   5 -21    3.68    2.96
 -10  -5  21    6.66    3.79
 -10   5  22   14.47    5.31
  10   5 -22   17.98    5.41
 -10  -5  22   16.23    5.48
 -10   5  23    4.02    3.47
 -10  -5  23    1.71    2.88
 -10   5  24    2.88    2.94
 -10  -5  24    0.05    1.73
 -10   5  25    2.49    2.88
 -10  -5  25   -0.00    2.30
 -10   5  26    0.00    2.43
 -10  -5  26    1.37    2.28
 -10   5  27    6.54    3.55
 -10  -5  27   13.49    4.48
 -10   5  28    2.29    2.80
 -10  -5  28    1.17    2.65
 -10   5  29    2.64    3.25
 -10  -5  29   -0.00    2.87
 -10   5  30    0.28    2.15
 -10  -5  30    0.60    2.20
 -10   5  31   -0.00    2.63
 -10   6   1    0.91    2.27
 -10   6   1   -0.00    3.42
  10   6  -1   -0.00    2.51
 -10   6   2    3.51    2.87
 -10   6   2    5.90    4.24
  10   6  -2    8.91    3.80
 -10   6   3   14.14    4.90
 -10   6   3    5.84    4.43
  10   6  -3   18.63    5.35
 -10   6   4    7.12    3.77
 -10   6   4    1.51    3.52
  10   6  -4    6.61    4.09
 -10  -6   4   10.01    5.09
 -10   6   5   20.83    5.81
 -10   6   5   12.53    6.06
  10   6  -5   17.04    5.25
 -10  -6   5    8.36    4.89
 -10   6   6   21.30    5.94
 -10   6   6   15.77    6.24
  10   6  -6   24.08    6.15
 -10  -6   6   14.76    5.84
 -10   6   7    0.22    1.99
 -10   6   7    3.81    4.10
  10   6  -7    1.79    2.37
 -10  -6   7    2.54    3.25
 -10   6   8    4.50    3.32
 -10   6   8    3.53    4.12
  10   6  -8   -0.00    2.48
 -10  -6   8    0.00    2.09
 -10   6   9   66.17   10.05
 -10   6   9   17.82    6.80
  10   6  -9   49.46    8.71
 -10  -6   9   34.04    8.25
 -10   6  10   23.91    6.16
 -10   6  10   20.70    6.93
  10   6 -10   22.12    6.04
 -10  -6  10   13.48    5.26
 -10   6  11    4.06    3.11
 -10   6  11    7.28    4.71
  10   6 -11    7.33    3.82
 -10  -6  11    4.00    3.97
 -10   6  12    2.94    2.69
 -10   6  12    4.39    3.82
  10   6 -12    4.56    2.85
 -10  -6  12    0.59    2.36
 -10   6  13   13.12    4.87
 -10   6  13   22.68    6.74
  10   6 -13   20.61    5.64
 -10  -6  13   12.30    5.30
 -10   6  14    1.12    2.00
 -10   6  14    0.00    3.79
  10   6 -14    3.39    2.86
 -10  -6  14   10.33    5.17
 -10   6  15   28.60    6.65
 -10   6  15   13.84    5.73
  10   6 -15   24.31    6.21
 -10  -6  15   22.84    6.59
 -10   6  16    1.94    2.70
 -10   6  16    0.34    2.57
  10   6 -16    3.82    3.42
 -10  -6  16   -0.00    2.18
 -10   6  17    2.26    2.31
 -10   6  17   -0.00    1.85
  10   6 -17    2.31    2.89
 -10  -6  17   -0.00    2.78
 -10   6  18    1.90    2.78
 -10   6  18   15.19    5.11
  10   6 -18   -0.00    2.43
 -10  -6  18    7.14    4.02
 -10   6  19    4.52    3.70
  10   6 -19    9.18    3.89
 -10  -6  19    9.78    4.64
 -10   6  20    2.42    2.68
  10   6 -20   10.56    4.03
 -10  -6  20    6.27    3.74
 -10   6  21    0.11    3.21
  10   6 -21    0.90    2.40
 -10  -6  21    3.82    3.23
 -10   6  22   -0.00    2.74
  10   6 -22   -0.00    2.12
 -10  -6  22    0.83    2.35
 -10   6  23    5.62    3.98
 -10  -6  23    4.65    3.73
 -10   6  24    3.50    3.53
 -10  -6  24    0.29    2.03
 -10   6  25    7.09    3.86
 -10  -6  25    2.42    3.09
 -10   6  26    6.40    4.14
 -10  -6  26    0.92    2.51
 -10   6  27    0.00    2.37
 -10  -6  27   -0.00    2.81
 -10   6  28    0.30    2.59
 -10  -6  28    0.60    2.66
 -10   6  29    3.95    3.26
 -10  -6  29    8.93    4.07
 -10   6  30   -0.00    2.24
 -10   7   1   58.30   10.69
  10   7  -1   54.86   10.22
 -10   7   2    0.44    1.96
  10   7  -2    0.85    2.68
 -10   7   3   19.84    6.14
  10   7  -3   20.70    5.67
 -10  -7   3    8.56    5.05
 -10   7   4   -0.00    2.35
  10   7  -4    2.85    3.26
 -10  -7   4   -0.00    2.73
 -10   7   5   34.25    7.61
 -10   7   5   23.34    7.87
  10   7  -5   28.82    7.13
 -10  -7   5   28.20    7.84
 -10   7   6    3.65    3.46
 -10   7   6    5.23    4.94
  10   7  -6    0.64    1.87
 -10  -7   6    3.97    3.63
 -10   7   7   22.50    6.43
 -10   7   7   32.00    8.63
  10   7  -7   26.06    6.62
 -10  -7   7   23.16    7.40
 -10   7   8    8.63    4.19
 -10   7   8    6.94    4.43
  10   7  -8    9.71    4.36
 -10  -7   8   14.17    5.42
 -10   7   9   -0.00    1.86
 -10   7   9   -0.00    2.55
  10   7  -9    2.11    2.95
 -10  -7   9    1.37    2.58
 -10   7  10    1.89    2.25
 -10   7  10    1.05    3.63
  10   7 -10    2.48    2.84
 -10  -7  10   -0.00    2.59
 -10   7  11    9.68    4.25
 -10   7  11   12.91    5.63
  10   7 -11   11.96    4.59
 -10  -7  11   11.37    5.08
 -10   7  12    5.28    3.53
 -10   7  12    7.58    4.21
  10   7 -12    4.91    3.19
 -10  -7  12    4.79    4.25
 -10   7  13   34.24    7.74
 -10   7  13   32.44    8.29
  10   7 -13   26.13    6.75
 -10  -7  13   12.81    5.59
 -10   7  14    0.30    1.59
 -10   7  14    1.42    2.92
  10   7 -14    0.00    2.39
 -10  -7  14   -0.00    2.40
 -10   7  15   -0.00    1.98
 -10   7  15   -0.00    3.51
  10   7 -15   -0.00    1.52
 -10  -7  15   -0.00    2.55
 -10   7  16   -0.00    2.16
 -10   7  16    9.61    4.86
  10   7 -16    7.98    3.88
 -10  -7  16    2.69    3.04
 -10   7  17   11.19    5.23
  10   7 -17   22.64    5.98
 -10  -7  17   13.61    5.41
 -10   7  18    2.50    2.57
 -10   7  18   -0.00    2.66
  10   7 -18    2.43    2.74
 -10  -7  18    0.00    2.29
 -10   7  19    2.09    3.35
  10   7 -19    3.60    2.69
 -10  -7  19   -0.00    2.30
 -10   7  20   -0.00    2.60
  10   7 -20    1.22    2.22
 -10  -7  20    3.80    3.48
 -10   7  21    0.76    2.26
  10   7 -21   -0.00    1.95
 -10  -7  21    2.08    2.97
 -10   7  22    3.43    3.70
  10   7 -22    0.51    2.02
 -10  -7  22    2.42    3.36
 -10   7  23   10.62    4.71
 -10  -7  23    4.65    3.52
 -10   7  24    0.00    2.68
 -10  -7  24    1.59    2.99
 -10   7  25    2.31    2.35
 -10  -7  25    0.30    2.88
 -10  -7  26    1.80    2.54
 -10  -7  27    3.69    3.44
 -10  -7  28   -0.00    2.41
 -10   8   1    5.43    3.73
  10   8  -1    5.89    3.47
 -10   8   2    2.50    3.01
  10   8  -2    1.91    2.54
 -10  -8   2    0.33    2.85
 -10   8   3   37.33    8.19
  10   8  -3   23.19    6.71
 -10  -8   3   27.78    8.18
 -10   8   4    6.30    3.86
  10   8  -4   16.20    5.28
 -10  -8   4   14.72    5.88
 -10   8   5   34.79    7.68
  10   8  -5   20.55    6.68
 -10  -8   5   26.95    7.65
 -10   8   6    6.29    3.81
  10   8  -6    5.82    3.63
 -10  -8   6    1.47    2.80
 -10   8   7    0.84    1.98
  10   8  -7    6.07    3.50
 -10  -8   7    1.30    2.50
 -10   8   8    1.64    2.20
  10   8  -8   -0.00    2.15
 -10  -8   8   -0.00    2.32
 -10   8   9   11.19    4.56
  10   8  -9   11.03    4.51
 -10  -8   9    4.34    3.83
 -10   8  10    3.54    3.10
  10   8 -10    6.31    3.69
 -10  -8  10    8.49    4.45
 -10   8  11   11.69    4.71
  10   8 -11   15.70    5.33
 -10  -8  11   12.06    5.14
 -10   8  12   -0.00    2.03
  10   8 -12    2.77    2.97
 -10  -8  12    0.95    3.05
 -10   8  13    1.65    2.32
  10   8 -13    3.71    3.04
 -10  -8  13   -0.00    2.49
 -10   8  14    2.20    3.06
  10   8 -14    3.47    3.34
 -10  -8  14    1.51    2.73
 -10   8  15   22.14    6.29
  10   8 -15   18.51    5.73
 -10  -8  15   15.18    5.84
 -10   8  16   -0.00    1.97
  10   8 -16    1.94    2.33
 -10  -8  16    0.62    2.93
 -10   8  17    3.92    3.13
  10   8 -17    0.55    1.97
 -10  -8  17    0.00    2.60
 -10   8  18    1.85    2.55
  10   8 -18   -0.00    1.77
 -10  -8  18    1.06    2.88
  10   8 -19   21.64    6.06
 -10  -8  19   22.25    6.94
  10   8 -20    1.78    2.31
 -10  -8  20    2.60    3.39
  10   8 -21    8.88    4.18
 -10  -8  21    6.39    4.12
  10   8 -22    1.71    2.65
 -10  -8  22    0.78    3.24
 -10  -8  23    2.96    3.58
 -10  -8  24   -0.00    2.43
 -10  -8  25    0.00    3.30
 -10  -8  26    0.00    2.43
 -10  -8  27    1.47    2.72
 -10   9   1   39.24    8.65
  10   9  -1   21.00    6.39
 -10   9   2    0.60    2.25
  10   9  -2    4.85    3.83
 -10  -9   2    3.29    3.91
 -10   9   3   32.85    7.80
  10   9  -3   25.08    6.63
 -10  -9   3   10.91    5.45
 -10   9   4   -0.00    2.38
  10   9  -4    0.00    2.50
 -10  -9   4   -0.00    2.65
 -10   9   5    2.60    3.01
  10   9  -5    2.45    2.78
 -10  -9   5    3.58    3.80
 -10   9   6   -0.00    2.37
  10   9  -6   -0.00    2.33
 -10  -9   6    3.33    3.74
 -10   9   7   29.64    7.53
  10   9  -7   21.70    6.57
 -10  -9   7   28.66    8.21
 -10   9   8    1.24    2.53
  10   9  -8   10.84    4.44
 -10  -9   8    2.20    3.59
 -10   9   9    0.00    2.31
  10   9  -9    5.14    3.43
 -10  -9   9    5.62    4.02
 -10   9  10   -0.00    2.13
  10   9 -10    2.04    2.70
 -10  -9  10   -0.00    3.21
 -10   9  11   19.90    6.01
  10   9 -11   17.36    5.49
 -10  -9  11    9.31    4.90
 -10   9  12   -0.00    2.33
  10   9 -12    0.00    1.96
 -10  -9  12    0.00    2.93
 -10   9  13    5.28    3.54
  10   9 -13    3.94    3.13
 -10  -9  13    3.83    3.70
 -10   9  14    2.02    2.93
  10   9 -14   -0.00    2.25
 -10  -9  14   -0.00    2.38
 -10   9  15    0.15    1.93
  10   9 -15    1.40    2.45
 -10  -9  15    1.36    2.86
 -10   9  16    1.41    2.55
  10   9 -16    0.52    2.35
 -10  -9  16    0.00    2.89
 -10   9  17   32.19    7.42
  10   9 -17   30.49    7.24
 -10  -9  17   10.84    5.53
  10   9 -18   -0.00    1.52
 -10  -9  18    4.70    3.84
  10   9 -19   -0.00    1.74
 -10  -9  19    0.89    3.19
 -10  -9  20    1.84    3.43
  10   9 -21    7.59    3.78
 -10  -9  21    4.26    3.84
  10   9 -22    1.59    2.13
 -10  -9  22   -0.00    2.85
 -10  -9  23    7.54    4.08
 -10  -9  24    5.10    3.50
 -10  -9  25   -0.00    3.05
 -10  10   1    0.00    3.56
  10  10  -1    6.81    4.10
 -10  10   2   -0.00    2.52
  10  10  -2    1.01    2.11
 -10  10   3   12.26    4.98
  10  10  -3    5.85    3.97
 -10  10   4    2.74    3.34
  10  10  -4   -0.00    1.83
 -10 -10   4    0.00    2.72
 -10  10   5   20.73    6.92
  10  10  -5   28.28    7.29
 -10 -10   5   21.13    7.40
 -10  10   6   -0.00    2.24
  10  10  -6    1.73    2.80
 -10 -10   6    4.96    4.36
 -10  10   7   -0.00    2.79
  10  10  -7    7.12    4.46
 -10 -10   7    5.43    4.28
 -10  10   8    2.42    2.89
  10  10  -8    1.21    3.71
 -10 -10   8    3.70    3.58
 -10  10   9   20.83    6.73
  10  10  -9   23.29    6.53
 -10 -10   9   16.59    6.49
 -10  10  10    1.80    3.07
  10  10 -10    3.05    2.72
 -10 -10  10   -0.00    2.37
 -10  10  11   10.08    4.75
  10  10 -11    4.63    3.11
 -10 -10  11    2.82    3.19
 -10  10  12   -0.00    2.73
  10  10 -12    0.00    2.63
 -10 -10  12    0.00    2.21
 -10  10  13   14.21    5.20
  10  10 -13   18.78    5.92
 -10 -10  13    9.00    4.98
 -10  10  14    4.13    3.36
  10  10 -14    2.01    2.63
 -10 -10  14    2.56    3.52
 -10  10  15    6.01    3.94
  10  10 -15   11.59    4.89
 -10 -10  15    4.71    4.30
 -10  10  16   -2.68    3.09
  10  10 -16    4.45    3.30
 -10 -10  16    0.00    2.59
 -10  10  17    1.54    2.67
  10  10 -17    1.40    2.23
 -10 -10  17    0.66    3.14
  10  10 -18    3.18    2.99
 -10 -10  18    0.18    2.20
  10  10 -19   10.75    4.47
 -10 -10  19    2.32    3.72
  10  10 -20   -0.00    1.95
 -10 -10  20   -0.00    3.48
  10  10 -21    4.21    3.32
 -10 -10  21    1.09    3.08
  10  10 -22   -0.00    1.57
 -10 -10  22   -0.00    2.97
 -10 -10  23    0.46    2.91
 -10 -10  24    3.23    3.31
 -10  11   1   12.30    5.89
  10  11  -1    6.62    4.44
 -10  11   2    0.63    2.71
  10  11  -2    1.24    2.78
 -10  11   3   11.86    4.78
  10  11  -3    7.07    4.20
 -10  11   4   -0.00    2.44
  10  11  -4    2.82    3.10
 -10  11   5    5.91    3.58
  10  11  -5    1.54    3.48
 -10  11   6    2.22    2.71
  10  11  -6    1.21    2.74
 -10 -11   6   -0.00    1.85
 -10  11   7   39.48    9.13
  10  11  -7   28.25    7.57
 -10 -11   7   19.62    7.49
 -10  11   8    1.34    2.85
  10  11  -8    4.38    3.61
 -10 -11   8    0.28    3.34
 -10  11   9   -0.00    2.05
  10  11  -9    1.05    2.57
 -10 -11   9   -0.00    2.32
 -10  11  10    2.47    2.80
  10  11 -10    1.95    2.84
 -10 -11  10    0.64    3.35
 -10  11  11   10.04    5.03
  10  11 -11    9.94    5.07
 -10 -11  11   16.04    5.96
 -10  11  12    4.01    2.99
  10  11 -12    1.02    2.41
 -10 -11  12    1.30    3.72
 -10  11  13    2.87    3.60
  10  11 -13    6.55    3.95
 -10 -11  13    4.37    3.74
 -10  11  14    0.09    2.06
  10  11 -14   -0.00    2.33
 -10 -11  14    4.35    3.61
 -10  11  15   -0.00    2.25
  10  11 -15    3.32    3.17
 -10 -11  15   -0.00    3.55
 -10  11  16    3.35    3.41
  10  11 -16    1.99    2.54
 -10 -11  16    3.40    3.30
  10  11 -17    7.37    4.18
 -10 -11  17    2.96    3.55
  10  11 -18    1.38    2.78
 -10 -11  18    4.38    3.82
  10  11 -19    2.08    2.31
 -10 -11  19   -0.00    2.41
  10  11 -20    0.65    1.84
 -10 -11  20    0.54    2.58
  10  11 -21    2.62    3.14
 -10 -11  21    2.44    2.74
  10  11 -22   -0.00    1.98
 -10 -11  22    1.77    2.94
 -10  12   1    4.18    3.76
  10  12  -1    0.00    2.58
 -10  12   2    0.51    1.80
  10  12  -2    0.80    2.19
 -10  12   3    4.85    3.72
  10  12  -3   10.41    5.01
 -10  12   4    3.15    3.22
  10  12  -4    4.43    3.65
 -10  12   5    4.40    3.74
  10  12  -5   12.55    4.78
 -10  12   6    0.00    2.91
  10  12  -6   -0.00    2.84
 -10  12   7   -0.00    2.49
  10  12  -7    0.76    2.29
 -10  12   8    0.26    2.50
  10  12  -8    3.35    3.26
 -10 -12   8    0.00    3.25
 -10  12   9   13.86    5.91
  10  12  -9    3.92    3.40
 -10 -12   9    3.27    4.24
 -10  12  10   -0.00    2.75
  10  12 -10    0.00    2.38
 -10 -12  10   -0.00    2.30
 -10  12  11    0.00    2.49
  10  12 -11    2.19    3.10
 -10 -12  11    0.97    3.04
 -10  12  12    2.89    3.33
  10  12 -12    8.30    3.98
 -10 -12  12    2.13    3.61
 -10  12  13    8.91    4.69
  10  12 -13    2.45    2.91
 -10 -12  13    1.18    3.63
 -10  12  14    1.02    2.22
  10  12 -14    0.00    2.50
 -10 -12  14   -0.00    3.31
 -10  12  15    6.91    4.30
  10  12 -15   12.65    4.95
 -10 -12  15    5.32    4.04
  10  12 -16    1.22    2.46
 -10 -12  16    0.86    2.77
  10  12 -17   -0.00    2.24
 -10 -12  17   -0.00    3.15
  10  12 -18    2.18    2.50
 -10 -12  18    1.79    2.82
  10  12 -19    0.80    2.38
 -10 -12  19    5.37    3.82
  10  12 -20   -0.00    2.29
 -10 -12  20   -0.00    2.39
  10  12 -21    1.89    2.87
 -10 -12  21    0.00    2.87
  10  12 -22    0.52    2.17
 -10  13   1    2.94    3.18
  10  13  -1    3.91    3.90
 -10  13   2    2.09    3.27
  10  13  -2    1.16    2.48
 -10  13   3    5.99    4.12
  10  13  -3    8.45    4.41
 -10  13   4    4.83    4.65
  10  13  -4   -0.00    2.66
 -10  13   5    3.74    3.48
  10  13  -5    3.23    3.48
 -10  13   6    0.00    2.98
  10  13  -6   -0.00    3.15
 -10  13   7    4.92    3.95
  10  13  -7    2.80    4.00
 -10  13   8    1.17    2.75
  10  13  -8    5.93    4.13
 -10  13   9    2.72    3.35
  10  13  -9    0.62    2.42
 -10  13  10   -0.00    2.90
  10  13 -10    1.64    2.72
 -10  13  11    2.28    3.82
  10  13 -11    0.11    2.82
 -10 -13  11   -0.00    3.05
 -10  13  12    5.30    4.08
  10  13 -12    3.90    3.53
 -10 -13  12    2.10    4.11
 -10  13  13   11.01    5.22
  10  13 -13    5.36    3.69
 -10 -13  13    1.47    3.64
 -10  13  14   -0.00    3.13
  10  13 -14    0.72    2.27
 -10 -13  14    1.65    3.32
 -10  13  15    0.00    3.22
  10  13 -15    0.06    2.23
 -10 -13  15   -0.00    3.17
  10  13 -16    2.31    3.05
 -10 -13  16    0.31    3.18
  10  13 -17    3.86    3.42
 -10 -13  17    1.24    3.15
  10  13 -18   -0.00    2.26
 -10 -13  18    0.85    2.57
  10  13 -19    2.29    2.91
 -10 -13  19   -0.00    2.90
  10  13 -20    0.42    1.97
  10  13 -21    3.16    3.05
  10  13 -22    8.34    4.31
 -10  14   1   -0.00    3.15
 -10  14   2   -0.00    2.89
 -10  14   3    4.80    3.94
 -10  14   4   -0.00    3.03
 -10  14   5   -0.00    2.75
 -10  14   6    2.09    3.59
 -10  14   7   -0.00    2.83
 -10  14   8    3.03    3.80
 -10  14   9   -0.00    2.04
 -10  14  10    1.11    2.84
 -10  14  11    2.51    3.25
 -10  14  12    0.00    3.46
 -10  14  13    4.87    4.15
 -10  14  14    1.49    3.24
 -10 -14  14    2.01    3.57
 -10 -14  15    0.00    3.22
 -10 -14  16   -0.00    2.95
 -10 -14  17    1.50    3.35
 -10  15  11    0.97    3.37
 -10  15  12    3.48    4.24
 -10  15  13    0.08    1.80
 -10  15  14   -0.00    2.75
  -9   0   1   16.90    5.66
  -9   0   2   -0.00    2.85
  -9   0   3   97.50   14.64
  -9   0   4   -0.00    2.75
  -9   0   5   31.33    7.61
  -9   0  10   -0.00    2.19
  -9   0  11    5.92    3.67
  -9   0  12    1.24    2.66
  -9   0  13  114.44   15.29
   9   0 -13   98.86   13.81
  -9   0  14   -0.00    2.35
   9   0 -14   -0.00    1.89
  -9   0  15   29.05    6.58
   9   0 -15   21.04    5.49
  -9   0  16    0.47    2.59
   9   0 -16    0.00    2.00
  -9   0  17   19.27    5.70
   9   0 -17   25.08    5.77
  -9   0  18    0.11    1.93
   9   0 -18    0.00    1.81
  -9   0  19   51.16    8.89
   9   0 -19   43.14    7.98
  -9   0  20    0.38    2.20
   9   0 -20    1.03    2.35
  -9   0  21    9.07    4.13
   9   0 -21   16.16    4.50
  -9   0  22   -0.00    2.38
  -9   0  23   53.64    9.26
  -9   0  24    0.64    2.21
  -9   0  25   14.74    4.66
  -9   0  26    2.56    2.60
  -9   0  27    0.00    1.84
  -9   0  28    0.78    1.80
  -9   0  29    6.49    3.21
  -9   0  30    1.14    2.10
  -9   0  31    2.16    2.18
  -9   0  32   -0.00    1.88
  -9   0  33    2.48    2.29
  -9   0  34   -0.00    1.86
  -9   0  35   11.50    3.78
  -9   0  36    1.46    2.03
  -9   1   1  330.97   35.90
  -9  -1   1  319.26   35.54
  -9   1   2    3.62    3.81
  -9  -1   2    4.40    4.10
  -9   1   3    6.31    3.55
  -9  -1   3    2.89    3.19
  -9   1   4   29.18    7.57
  -9  -1   4   48.20    9.10
  -9   1   5  105.10   15.20
  -9  -1   5   99.19   14.85
  -9   1   9    9.38    3.94
  -9   1  10   -0.00    2.25
  -9  -1  10   -0.00    2.16
  -9   1  11   97.75   14.04
  -9  -1  11   85.26   13.21
  -9   1  12    1.15    1.97
   9  -1 -12    2.32    2.13
  -9  -1  12    2.46    2.33
  -9   1  13    5.67    3.43
   9  -1 -13    2.68    2.69
  -9  -1  13    6.63    3.66
  -9   1  14    0.52    2.17
   9  -1 -14   -0.00    2.18
  -9  -1  14    1.49    2.14
  -9   1  15   56.16    9.96
   9  -1 -15   67.38   10.22
  -9  -1  15   57.57   10.25
  -9   1  16    9.67    4.45
   9  -1 -16   19.23    5.17
  -9  -1  16   11.45    4.56
  -9   1  17   30.05    7.09
   9  -1 -17   40.73    7.58
   9   1 -17   44.92    7.77
  -9  -1  17   33.30    7.42
  -9   1  18    0.00    2.27
   9  -1 -18    1.39    2.34
   9   1 -18    1.36    1.72
  -9  -1  18    1.73    2.50
  -9   1  19   11.55    4.36
   9  -1 -19    2.97    2.48
   9   1 -19    4.28    2.89
  -9  -1  19    6.22    3.27
  -9   1  20    2.52    2.45
   9  -1 -20    5.82    3.17
   9   1 -20   10.65    3.76
  -9  -1  20    9.23    3.83
   9   1 -21   72.09   10.63
  -9  -1  21   66.60   10.88
  -9   1  22   -0.00    1.80
  -9  -1  22    1.80    2.19
  -9   1  23    3.06    2.52
  -9  -1  23    5.71    3.32
  -9   1  24    0.00    1.97
  -9  -1  24   -0.00    1.89
  -9   1  25    7.97    3.55
  -9  -1  25   10.81    4.05
  -9   1  26    0.28    2.18
  -9  -1  26   -0.00    1.84
  -9   1  27   21.81    5.64
  -9  -1  27   24.40    5.86
  -9   1  28    0.65    1.95
  -9  -1  28    1.02    2.07
  -9   1  29   -0.00    2.38
  -9  -1  29    0.39    1.90
  -9   1  30    1.07    2.17
  -9  -1  30   -0.00    1.92
  -9   1  31    3.49    2.56
  -9  -1  31    2.28    2.04
  -9   1  32   -0.00    2.63
  -9  -1  32   -0.00    1.33
  -9   1  33    3.17    2.80
  -9  -1  33    3.42    2.55
  -9   1  34    0.68    1.76
  -9  -1  34    0.48    1.51
  -9   1  35   -0.00    1.54
  -9  -1  35    1.38    2.13
  -9   1  36   -0.00    1.39
  -9   2   1   27.88    7.52
   9   2  -1   35.68    7.17
  -9  -2   1   30.30    7.60
  -9   2   2    8.38    4.30
  -9  -2   2    2.22    3.21
  -9   2   3  107.94   15.99
  -9  -2   3  103.70   15.30
  -9   2   4    4.55    3.76
  -9  -2   4    2.77    3.08
  -9  -2   5   10.30    4.53
  -9   2   9   18.78    5.72
  -9   2  10    3.68    3.14
  -9  -2  10    0.00    2.10
  -9   2  11    1.50    2.09
  -9  -2  11    0.89    2.30
  -9   2  12   20.33    5.87
  -9  -2  12    9.03    4.23
  -9   2  13   37.40    8.04
   9  -2 -13   34.15    7.47
  -9  -2  13   45.96    8.68
  -9   2  14   28.55    6.85
   9  -2 -14   26.62    6.26
  -9  -2  14   23.92    6.40
  -9   2  15    6.95    3.54
   9  -2 -15   14.27    4.54
  -9  -2  15   14.62    5.00
  -9   2  16   -0.00    2.30
   9  -2 -16    2.10    2.07
  -9  -2  16    1.27    2.27
  -9   2  17   41.21    8.28
   9  -2 -17   47.99    8.33
  -9  -2  17   41.29    8.20
  -9   2  18    0.83    2.27
   9  -2 -18    3.99    2.65
  -9  -2  18   -0.00    2.63
  -9   2  19   73.25   11.92
   9  -2 -19   83.51   12.08
  -9  -2  19   85.49   12.62
  -9   2  20    1.49    2.39
   9  -2 -20    1.29    2.13
  -9  -2  20    6.41    3.26
  -9   2  21    3.47    2.53
  -9  -2  21    0.93    1.70
  -9   2  22    7.62    3.67
  -9  -2  22    5.67    3.49
  -9   2  23   30.06    6.87
  -9  -2  23   36.14    7.29
  -9   2  24    3.31    2.78
  -9  -2  24    1.18    2.04
  -9   2  25    6.55    3.41
  -9  -2  25    5.24    3.02
  -9   2  26   -0.00    1.58
  -9  -2  26    0.54    2.23
  -9   2  27    2.64    2.55
  -9  -2  27    0.48    1.99
  -9   2  28    0.52    2.04
  -9  -2  28    0.00    1.60
  -9   2  29    2.77    2.75
  -9  -2  29    2.02    2.63
  -9   2  30   -0.00    1.66
  -9  -2  30    0.00    1.81
  -9   2  31    1.88    2.34
  -9  -2  31    2.30    2.45
  -9   2  32   -0.00    1.74
  -9  -2  32    0.49    1.81
  -9   2  33    4.77    2.79
  -9  -2  33    3.01    2.28
  -9   2  34    0.23    1.67
  -9  -2  34    0.00    1.43
  -9   2  35    2.72    2.65
  -9  -2  35    3.74    2.71
  -9   2  36    0.31    1.64
  -9   3   1  148.26   20.54
   9  -3  -1  160.52   19.63
   9   3  -1  162.19   18.91
  -9  -3   1  138.97   19.73
  -9   3   2   26.10    7.30
   9  -3  -2   22.42    6.32
   9   3  -2   34.39    6.85
  -9  -3   2   33.27    7.81
  -9   3   3    0.00    2.44
   9   3  -3   -0.00    2.21
  -9  -3   3   -0.00    2.43
   9   3  -4   -0.00    1.87
  -9  -3   4    1.78    2.70
   9   3  -5   45.47    8.30
  -9  -3   5   48.68    9.68
   9   3  -6   43.50    8.02
   9   3  -7   19.34    5.02
  -9   3   8    2.21    2.93
  -9   3   9   14.20    5.44
  -9  -3   9   13.41    5.25
  -9   3  10    2.66    3.42
  -9  -3  10    5.72    3.64
  -9   3  11  103.53   15.08
  -9  -3  11  104.22   14.91
  -9   3  12   17.41    5.56
  -9  -3  12   26.06    6.64
  -9   3  13    6.12    3.36
  -9  -3  13    6.35    3.62
  -9   3  14    0.00    2.72
  -9  -3  14   -0.00    2.24
  -9   3  15   43.15    9.12
   9  -3 -15   68.78   10.12
  -9  -3  15   51.84    9.74
  -9   3  16   17.35    5.74
   9  -3 -16    7.06    3.43
  -9  -3  16   16.50    5.11
  -9   3  17   38.51    7.64
   9  -3 -17   25.26    6.02
  -9  -3  17   21.45    6.13
  -9   3  18    0.00    2.50
   9  -3 -18    5.26    3.10
  -9  -3  18    0.43    2.41
  -9   3  19    7.51    3.50
   9  -3 -19   -0.00    1.83
  -9  -3  19   -0.00    2.40
  -9   3  20   20.07    5.46
   9  -3 -20   10.21    3.98
  -9  -3  20    7.13    3.79
  -9   3  21   53.79    9.09
  -9  -3  21   32.04    7.56
  -9   3  22    0.00    2.07
  -9  -3  22    6.78    3.54
  -9   3  23    8.91    3.90
  -9  -3  23    6.59    3.97
  -9   3  24   -0.00    1.76
  -9  -3  24   -0.00    2.40
  -9   3  25   11.44    4.15
  -9  -3  25   14.67    4.78
  -9   3  26    1.92    3.07
  -9  -3  26    3.70    3.04
  -9   3  27    3.88    2.95
  -9  -3  27    3.14    2.43
  -9   3  28    1.02    2.24
  -9  -3  28    1.45    2.49
  -9   3  29    0.58    1.85
  -9  -3  29    1.42    2.05
  -9   3  30   -0.00    2.06
  -9  -3  30    0.86    2.11
  -9   3  31   10.27    3.89
  -9  -3  31    7.59    3.63
  -9   3  32    0.21    1.76
  -9  -3  32    0.00    2.17
  -9   3  33    1.52    2.02
  -9  -3  33    3.00    2.29
  -9   3  34    0.57    2.00
  -9  -3  34   -0.00    2.02
  -9   3  35    2.61    2.10
  -9   3  36    0.11    1.81
  -9   4   1    3.01    3.41
   9  -4  -1    0.00    2.04
   9   4  -1    0.00    2.13
  -9  -4   1    6.66    3.57
  -9   4   2   36.85    8.96
   9  -4  -2   40.38    8.40
   9   4  -2   33.71    7.40
  -9  -4   2   57.12   10.24
   9  -4  -3   47.51    9.06
   9   4  -3   50.58    8.87
  -9  -4   3   38.52    8.86
   9  -4  -4   40.95    8.30
   9   4  -4   52.80    8.66
  -9  -4   4   28.01    7.65
   9  -4  -5   57.12   10.58
   9   4  -5   72.96   10.81
   9  -4  -6    0.16    1.52
   9   4  -6    1.43    2.46
  -9   4   7   55.10   11.08
   9   4  -7   72.44   10.79
  -9   4   8   76.03   13.46
   9   4  -8  100.90   13.27
  -9   4   9   42.50    9.12
   9   4  -9   52.16    8.66
  -9  -4   9   33.42    8.43
  -9   4  10   -0.00    2.29
   9   4 -10    0.61    1.74
  -9  -4  10    3.30    3.14
  -9   4  11    7.42    3.93
   9   4 -11    7.64    3.47
  -9  -4  11    6.70    3.54
  -9   4  12    5.66    3.74
   9   4 -12    2.42    2.24
  -9  -4  12    3.93    3.01
  -9   4  13   44.79    8.76
   9   4 -13   42.40    7.76
  -9  -4  13   26.35    6.92
  -9   4  14    3.55    2.81
   9   4 -14    8.45    3.84
  -9  -4  14    4.39    3.40
  -9   4  15   23.61    6.12
   9   4 -15   24.94    5.77
  -9  -4  15    8.23    4.10
  -9   4  16    0.00    1.83
   9   4 -16    1.41    2.07
  -9  -4  16    2.65    2.32
  -9   4  17   19.85    5.88
   9   4 -17   22.16    5.44
  -9  -4  17   11.43    5.13
  -9   4  18   34.84    8.22
   9   4 -18   58.01    9.16
  -9  -4  18   43.83    8.68
  -9   4  19   41.98    8.47
   9   4 -19   49.96    8.55
  -9  -4  19   36.87    7.97
  -9   4  20    0.00    1.73
  -9   4  20    1.67    2.38
   9   4 -20    0.88    1.98
  -9  -4  20    1.38    2.12
  -9   4  21    1.51    2.17
   9   4 -21    2.00    2.32
  -9  -4  21    3.45    2.86
  -9   4  22    8.76    4.04
   9   4 -22    6.09    3.19
  -9  -4  22    7.92    3.72
  -9   4  23   15.87    5.41
  -9  -4  23   30.05    6.67
  -9   4  24    7.78    3.63
  -9  -4  24    5.54    3.29
  -9   4  25    1.38    2.42
  -9  -4  25    3.47    2.72
  -9   4  26   -0.00    2.17
  -9  -4  26   -0.00    2.17
  -9   4  27    1.89    2.17
  -9  -4  27    1.76    2.18
  -9   4  28    1.94    2.08
  -9  -4  28   -0.00    2.48
  -9   4  29    7.26    3.56
  -9  -4  29    7.87    3.87
  -9   4  30    1.60    2.23
  -9  -4  30   -0.00    2.08
  -9   4  31    5.38    3.27
  -9  -4  31    2.29    2.97
  -9   4  32    0.11    1.64
  -9  -4  32    0.70    2.44
  -9   4  33    2.71    2.28
  -9  -4  33    2.42    2.58
  -9   4  34    0.11    1.83
  -9   4  35    0.00    2.38
  -9   5   1  109.20   14.68
   9  -5  -1   99.35   14.87
   9   5  -1   98.35   13.95
  -9  -5   1  100.86   15.40
  -9   5   2   40.00    7.98
   9  -5  -2   50.13    9.50
   9   5  -2   51.60    8.88
  -9  -5   2   29.32    7.96
  -9   5   3   12.47    4.32
   9  -5  -3   15.32    5.08
   9   5  -3    5.80    3.46
  -9  -5   3   11.05    5.52
  -9   5   4   38.86    8.23
   9  -5  -4   47.47    9.34
   9   5  -4   65.42   10.08
  -9  -5   4   47.15    9.66
  -9   5   5   33.69    7.11
  -9   5   5   23.23    7.17
   9   5  -5   19.30    5.72
  -9   5   6   37.04    7.46
  -9   5   6   29.27    7.78
   9   5  -6   32.93    7.07
  -9   5   7   33.34    7.57
  -9   5   7   44.29    9.77
   9   5  -7   59.17    9.36
  -9   5   8    2.57    2.21
  -9   5   8   -0.00    2.26
   9   5  -8    1.72    2.43
  -9  -5   8    2.67    3.21
  -9   5   9    0.79    2.36
  -9   5   9    1.10    2.67
   9   5  -9    1.37    2.32
  -9  -5   9    3.27    2.89
  -9   5  10    4.14    2.91
  -9   5  10    6.44    4.05
   9   5 -10    4.31    3.03
  -9  -5  10    3.22    3.22
  -9   5  11   53.02    8.99
  -9   5  11   47.23    9.65
   9   5 -11   40.01    8.18
  -9  -5  11   50.39    9.66
  -9   5  12   29.66    6.28
  -9   5  12   16.74    5.92
   9   5 -12   18.91    5.37
  -9  -5  12   17.80    6.05
  -9   5  13    1.86    2.67
   9   5 -13    0.36    2.06
  -9  -5  13    3.45    2.99
  -9   5  14   24.85    6.67
   9   5 -14   13.14    4.78
  -9  -5  14   16.24    5.18
  -9   5  15    9.95    4.50
   9   5 -15   25.16    5.72
  -9  -5  15   16.40    5.51
  -9   5  16   20.27    6.14
   9   5 -16   18.32    5.39
  -9  -5  16   13.12    5.00
  -9   5  17   22.17    6.66
   9   5 -17   26.89    6.42
  -9  -5  17   31.93    7.07
  -9   5  18    0.00    2.45
   9   5 -18    8.99    3.71
  -9  -5  18    3.61    2.55
  -9   5  19   -0.00    2.23
   9   5 -19    1.38    2.31
  -9  -5  19    1.71    2.31
  -9   5  20    4.13    3.24
   9   5 -20    4.71    3.18
  -9  -5  20    4.40    3.31
  -9   5  21   15.11    5.22
   9   5 -21   21.62    5.52
  -9  -5  21   15.58    4.98
  -9   5  22   16.22    5.41
   9   5 -22   15.83    5.04
  -9  -5  22   26.17    6.39
  -9   5  23    3.50    2.86
  -9  -5  23    5.46    3.92
  -9   5  24    3.35    2.97
  -9  -5  24    2.83    2.71
  -9   5  25    1.32    2.65
  -9  -5  25    1.85    2.55
  -9   5  26    8.80    3.86
  -9  -5  26    7.27    3.59
  -9   5  27    7.61    3.76
  -9  -5  27   11.09    4.20
  -9   5  28    0.66    2.42
  -9  -5  28    1.27    2.40
  -9   5  29   -0.00    1.83
  -9  -5  29    0.79    2.25
  -9   5  30    1.74    2.53
  -9  -5  30    3.10    3.11
  -9   5  31    0.34    1.88
  -9  -5  31    0.00    2.35
  -9   5  32   -0.00    2.22
  -9  -5  32    2.94    2.93
  -9   5  33    2.87    2.62
  -9   5  34    0.09    1.53
  -9   6   1    0.61    1.92
   9  -6  -1    0.55    2.06
   9   6  -1   -0.00    2.14
  -9  -6   1   -0.00    2.40
  -9   6   2   79.04   12.51
   9  -6  -2   71.27   12.70
   9   6  -2  111.99   13.79
  -9  -6   2   71.68   13.13
  -9   6   3   30.70    7.01
  -9   6   3   15.21    6.50
   9   6  -3   26.95    6.54
  -9  -6   3   22.35    6.88
  -9   6   4   20.70    5.91
  -9   6   4   31.83    8.36
   9   6  -4   23.91    6.13
  -9   6   5   17.29    5.27
  -9   6   5   13.21    5.74
   9   6  -5   34.29    6.95
  -9   6   6    7.95    3.97
  -9   6   6   18.87    6.36
   9   6  -6   10.53    4.11
  -9   6   7   16.48    5.15
  -9   6   7   18.51    6.33
   9   6  -7   23.62    5.88
  -9  -6   7   16.41    5.52
  -9   6   8   79.55   11.55
  -9   6   8   38.50   10.09
   9   6  -8   80.83   11.55
  -9  -6   8   71.13   11.97
  -9   6   9   17.87    4.96
  -9   6   9    0.50    3.34
   9   6  -9    7.01    3.76
  -9  -6   9   13.74    5.10
  -9   6  10    0.03    2.02
  -9   6  10    0.64    2.31
   9   6 -10    1.81    2.25
  -9  -6  10    1.34    2.96
  -9   6  11   -0.00    2.30
  -9   6  11    0.20    2.60
   9   6 -11   -0.00    1.89
  -9  -6  11    1.35    2.53
  -9   6  12   27.53    6.40
  -9   6  12   32.17    8.12
   9   6 -12   22.70    6.09
  -9  -6  12   20.26    6.18
  -9   6  13   17.76    5.26
  -9   6  13    9.10    4.84
   9   6 -13   19.20    5.33
  -9  -6  13   14.54    5.23
  -9   6  14   42.99    8.14
  -9   6  14   17.34    6.14
   9   6 -14   37.41    7.61
  -9  -6  14   34.52    7.76
  -9   6  15    5.23    3.25
  -9   6  15   12.59    5.07
   9   6 -15    7.63    3.62
  -9  -6  15    7.28    4.33
  -9   6  16    1.53    2.30
  -9   6  16    0.69    2.71
   9   6 -16    0.00    2.04
  -9  -6  16   -0.00    2.63
  -9   6  17    4.06    3.16
  -9   6  17   11.02    5.19
   9   6 -17    9.16    3.75
  -9  -6  17    5.03    3.78
  -9   6  18   46.52    9.15
   9   6 -18   41.40    8.04
  -9  -6  18   30.35    7.64
  -9   6  19    2.85    2.99
   9   6 -19    7.26    3.59
  -9  -6  19    4.56    3.31
  -9   6  20    3.97    3.41
   9   6 -20    1.27    2.33
  -9  -6  20    5.65    3.66
  -9   6  21    1.75    2.36
   9   6 -21    7.21    3.36
  -9  -6  21    4.85    3.64
  -9   6  22    3.01    2.87
   9   6 -22    1.29    2.41
  -9  -6  22    0.00    2.86
  -9   6  23    9.77    4.32
  -9  -6  23    7.13    3.71
  -9   6  24   16.82    5.21
  -9  -6  24    9.36    3.96
  -9   6  25    1.64    2.79
  -9  -6  25    5.89    3.62
  -9   6  26   -0.00    2.50
  -9  -6  26    3.82    2.86
  -9   6  27   -0.00    2.37
  -9  -6  27    0.29    2.10
  -9   6  28    3.62    2.98
  -9  -6  28    7.05    3.69
  -9   6  29    1.98    2.47
  -9  -6  29    3.24    2.43
  -9   6  30    1.31    2.61
  -9  -6  30    2.37    3.25
  -9   6  31    1.82    2.58
  -9  -6  31    6.49    3.66
  -9   7   1    8.50    4.04
   9   7  -1    9.16    4.00
  -9  -7   1   10.35    4.89
  -9   7   2    2.59    3.21
   9   7  -2    4.30    3.50
  -9  -7   2    3.73    3.27
  -9   7   3    0.06    1.78
   9   7  -3    0.49    1.98
  -9   7   4   15.13    5.20
   9   7  -4   25.67    6.25
  -9   7   5    3.28    3.04
   9   7  -5    8.70    3.91
  -9   7   6   36.51    8.17
   9   7  -6   46.02    8.54
  -9  -7   6   37.17    8.91
  -9   7   7    2.47    2.66
   9   7  -7    5.16    3.44
  -9  -7   7    5.09    4.06
  -9   7   8    0.35    2.14
   9   7  -8    0.95    2.40
  -9  -7   8    0.00    2.47
  -9   7   9   11.81    4.69
   9   7  -9   10.03    4.15
  -9  -7   9    4.18    3.66
  -9   7  10   17.32    5.47
  -9   7  10    8.15    5.12
   9   7 -10   15.64    5.15
  -9  -7  10   22.10    6.35
  -9   7  11   10.74    4.28
  -9   7  11    8.22    5.32
   9   7 -11    5.95    3.35
  -9  -7  11    8.98    4.51
  -9   7  12   46.23    8.78
  -9   7  12   42.55    9.43
   9   7 -12   37.21    7.99
  -9  -7  12   41.80    9.28
  -9   7  13   -0.00    1.57
  -9   7  13   -0.00    2.58
   9   7 -13    2.40    2.69
  -9  -7  13   -0.00    2.85
  -9   7  14    1.53    2.44
  -9   7  14    4.38    3.57
   9   7 -14    7.82    3.75
  -9  -7  14    7.11    4.11
  -9   7  15   -0.00    2.42
  -9   7  15    4.78    3.97
   9   7 -15    0.67    1.72
  -9  -7  15    7.08    4.34
  -9   7  16   27.73    6.68
  -9   7  16   27.80    7.50
   9   7 -16   44.18    8.27
  -9  -7  16   23.24    6.99
  -9   7  17    3.65    3.09
  -9   7  17    3.71    3.26
   9   7 -17    2.44    2.34
  -9  -7  17    4.59    3.82
  -9   7  18    2.66    2.35
  -9   7  18    0.00    2.06
   9   7 -18    0.11    1.86
  -9  -7  18    0.00    2.25
  -9   7  19    0.20    1.92
  -9   7  19    0.92    2.84
   9   7 -19    0.00    2.28
  -9  -7  19   -0.00    3.01
  -9   7  20    8.24    3.87
   9   7 -20    6.98    3.70
  -9  -7  20    7.24    4.00
   9   7 -21   11.34    4.30
  -9  -7  21    4.44    3.59
   9   7 -22   16.70    5.24
  -9  -7  22   15.05    5.06
  -9  -7  23    0.61    2.42
  -9  -7  24    2.60    2.93
  -9  -7  25    1.21    3.18
  -9  -7  26   17.36    5.66
  -9  -7  27    5.14    3.70
  -9  -7  28    1.26    2.88
  -9  -7  29   -0.00    1.77
  -9  -7  30    0.34    2.35
  -9   8   1   13.27    5.09
   9   8  -1   19.97    5.71
  -9  -8   1   14.96    6.26
  -9   8   2   11.22    4.91
   9   8  -2   19.80    5.53
  -9   8   3   -0.00    1.90
   9   8  -3    0.88    2.58
  -9   8   4   50.19    9.76
   9   8  -4   46.25    9.10
  -9   8   5    1.41    2.85
   9   8  -5    1.19    2.20
  -9  -8   5   -0.00    2.73
  -9   8   6    3.33    3.21
   9   8  -6    3.62    2.88
  -9  -8   6    1.41    2.94
  -9   8   7    1.96    2.53
   9   8  -7    0.89    2.08
  -9  -8   7   -0.00    2.63
  -9   8   8   70.32   11.48
   9   8  -8   77.20   11.56
  -9  -8   8   43.29   10.38
  -9   8   9   10.89    4.72
   9   8  -9    9.87    4.04
  -9  -8   9    9.42    5.22
  -9   8  10   11.86    4.89
   9   8 -10   17.18    5.21
  -9  -8  10   15.16    5.69
  -9   8  11    5.22    3.22
   9   8 -11    2.90    2.33
  -9  -8  11    2.36    3.74
  -9   8  12   17.02    5.52
   9   8 -12   17.93    5.52
  -9  -8  12   18.51    6.25
  -9   8  13    0.00    2.58
   9   8 -13   -0.00    1.89
  -9  -8  13   -0.00    2.24
  -9   8  14   16.59    5.39
   9   8 -14   13.12    4.85
  -9  -8  14   23.90    6.68
  -9   8  15    0.00    2.05
   9   8 -15    0.00    1.85
  -9  -8  15   -0.00    2.79
  -9   8  16    2.68    2.99
   9   8 -16   -0.00    1.99
  -9  -8  16    0.00    2.96
  -9   8  17    2.33    2.85
   9   8 -17    4.38    2.90
  -9  -8  17   -0.00    2.90
  -9   8  18   29.32    6.83
   9   8 -18   20.72    5.89
  -9  -8  18   17.10    6.24
   9   8 -19    0.04    1.86
  -9  -8  19    2.15    3.19
   9   8 -20    9.45    4.02
  -9  -8  20    1.46    2.86
   9   8 -21    0.95    2.54
  -9  -8  21    1.50    2.79
   9   8 -22    1.77    2.04
  -9  -8  22   -0.00    2.06
   9   8 -23   -0.00    1.58
  -9  -8  23   -0.00    2.35
  -9  -8  24    6.37    4.39
  -9  -8  25    1.32    2.85
  -9  -8  26    0.00    2.39
  -9  -8  27    0.51    2.09
  -9  -8  28    3.99    3.56
  -9  -8  29    1.02    1.97
  -9   9   1    1.57    2.77
   9   9  -1    5.52    3.80
  -9   9   2   25.79    7.14
   9   9  -2   28.66    7.14
  -9   9   3    5.50    3.51
   9   9  -3   -0.00    1.79
  -9  -9   3    7.62    4.88
  -9   9   4    9.17    4.63
   9   9  -4   12.68    4.60
  -9  -9   4    3.47    3.80
  -9   9   5    3.41    3.24
   9   9  -5    5.11    3.40
  -9  -9   5    4.82    3.75
  -9   9   6   77.50   12.16
   9   9  -6   70.58   11.52
  -9  -9   6   48.10   10.91
  -9   9   7   -0.00    2.25
   9   9  -7    2.62    2.79
  -9  -9   7    0.02    3.04
  -9   9   8    1.57    2.21
   9   9  -8    0.00    2.54
  -9  -9   8    1.12    2.84
  -9   9   9   -0.00    1.83
   9   9  -9   -0.00    2.68
  -9  -9   9   -0.00    2.09
  -9   9  10    5.71    3.34
   9   9 -10    7.20    3.71
  -9  -9  10   13.41    5.30
  -9   9  11    2.19    2.90
   9   9 -11   -0.00    2.06
  -9  -9  11   -0.00    1.80
  -9   9  12   35.79    7.98
   9   9 -12   47.06    8.72
  -9  -9  12   21.03    7.27
  -9   9  13   -0.00    2.19
   9   9 -13    2.96    2.42
  -9  -9  13   -0.00    2.46
  -9   9  14   -0.00    2.10
   9   9 -14    0.00    1.84
  -9  -9  14    3.10    3.21
  -9   9  15    2.41    2.87
   9   9 -15    2.91    3.21
  -9  -9  15    0.82    2.92
  -9   9  16   34.20    7.72
   9   9 -16   34.76    7.62
  -9  -9  16   17.74    6.44
  -9   9  17   -0.00    2.04
   9   9 -17    0.93    2.49
  -9  -9  17    0.00    2.47
  -9   9  18    0.00    2.33
   9   9 -18   -0.00    1.79
  -9  -9  18    2.49    3.44
   9   9 -19   -0.00    1.72
  -9  -9  19    0.90    2.40
   9   9 -20   10.96    4.38
  -9  -9  20   -0.00    3.13
   9   9 -21   -0.00    2.08
  -9  -9  21   -0.00    3.03
   9   9 -22   11.26    4.42
  -9  -9  22    9.29    4.93
   9   9 -23    1.65    2.46
  -9  -9  23    1.70    2.51
  -9  -9  24    0.00    3.14
  -9  -9  25    1.01    2.16
  -9  -9  26    8.96    4.39
  -9  -9  27    1.43    2.99
  -9  10   1    4.98    3.30
   9  10  -1    4.19    3.00
  -9  10   2    5.58    4.07
   9  10  -2   12.58    5.01
  -9 -10   2    9.57    4.85
  -9  10   3    3.26    3.47
   9  10  -3    3.75    2.77
  -9 -10   3    0.82    2.90
  -9  10   4   31.13    7.89
   9  10  -4   42.64    8.87
  -9 -10   4   28.32    8.34
  -9  10   5    1.74    2.99
   9  10  -5    0.07    2.05
  -9 -10   5    0.45    2.75
  -9  10   6    0.11    2.12
   9  10  -6    4.91    3.87
  -9 -10   6    0.15    2.30
  -9  10   7    1.81    3.11
   9  10  -7    4.68    3.61
  -9 -10   7    5.82    4.27
  -9  10   8   32.07    7.77
   9  10  -8   21.72    6.44
  -9 -10   8   14.06    6.22
  -9  10   9    1.59    2.41
   9  10  -9    3.28    2.91
  -9 -10   9   10.06    4.91
  -9  10  10    5.62    3.66
   9  10 -10    8.80    4.33
  -9 -10  10   -0.00    2.75
  -9  10  11    3.31    3.05
   9  10 -11    1.78    2.48
  -9 -10  11    2.01    2.96
  -9  10  12   11.82    4.92
   9  10 -12    2.52    2.77
  -9 -10  12    5.27    4.09
  -9  10  13    2.13    3.07
   9  10 -13    1.95    2.68
  -9 -10  13   -0.00    2.54
  -9  10  14   10.97    4.84
   9  10 -14   15.68    5.51
  -9 -10  14   15.63    5.97
  -9  10  15    0.54    2.54
   9  10 -15   -0.00    2.19
  -9 -10  15    1.56    3.08
  -9  10  16    1.40    2.78
   9  10 -16    0.00    1.77
  -9 -10  16    0.24    2.43
  -9  10  17    2.73    3.21
   9  10 -17    1.68    2.30
  -9 -10  17    0.06    2.50
   9  10 -18   15.95    5.47
  -9 -10  18    4.64    3.71
   9  10 -19    0.50    2.09
  -9 -10  19    0.54    2.91
   9  10 -20    8.07    4.19
  -9 -10  20    3.01    3.66
   9  10 -21    2.44    3.38
  -9 -10  21    0.91    2.81
   9  10 -22    4.78    3.02
  -9 -10  22   10.18    4.61
   9  10 -23    0.95    2.55
  -9 -10  23    2.48    3.38
  -9 -10  24    4.64    3.45
  -9 -10  25    0.00    2.87
  -9 -10  26   -0.00    2.93
  -9  11   1   -0.00    2.70
   9  11  -1   -0.00    3.17
  -9  11   2   25.21    7.21
   9  11  -2   23.07    6.93
  -9  11   3    1.27    3.32
   9  11  -3    0.00    2.08
  -9  11   4    8.28    4.65
   9  11  -4    9.47    4.66
  -9 -11   4   13.37    5.91
  -9  11   5   -0.00    2.83
   9  11  -5    1.67    2.10
  -9 -11   5    2.02    2.72
  -9  11   6    6.56    4.80
   9  11  -6   20.61    6.18
  -9 -11   6   21.54    7.32
  -9  11   7   -0.00    2.17
   9  11  -7   -0.00    2.29
  -9 -11   7    0.27    2.50
  -9  11   8    2.04    3.14
   9  11  -8    0.83    2.73
  -9 -11   8    0.92    2.50
  -9  11   9    0.34    2.53
   9  11  -9    1.88    2.39
  -9 -11   9    6.67    4.16
  -9  11  10    3.96    3.45
   9  11 -10   18.55    6.00
  -9 -11  10   16.02    6.01
  -9  11  11    1.72    3.05
   9  11 -11    1.13    2.02
  -9 -11  11   -0.00    2.68
  -9  11  12    5.88    4.07
   9  11 -12   11.87    4.88
  -9 -11  12    8.23    4.72
  -9  11  13    0.83    2.52
   9  11 -13   -0.00    2.38
  -9 -11  13    2.61    3.05
  -9  11  14    3.32    3.38
   9  11 -14    0.00    2.04
  -9 -11  14   -0.00    2.32
  -9  11  15    1.02    2.88
   9  11 -15    0.00    2.00
  -9 -11  15    0.95    3.22
  -9  11  16   34.96    8.17
   9  11 -16   27.95    7.32
  -9 -11  16   16.18    6.57
  -9  11  17   -0.00    2.11
   9  11 -17    0.53    2.16
  -9 -11  17    0.00    2.43
   9  11 -18    0.00    2.48
  -9 -11  18   -0.00    3.54
   9  11 -19   -0.00    2.12
  -9 -11  19    3.81    3.14
   9  11 -20    3.88    2.97
  -9 -11  20    2.76    3.51
   9  11 -21    2.82    3.15
  -9 -11  21    4.97    3.85
   9  11 -22    8.87    4.14
  -9 -11  22    0.64    2.59
   9  11 -23    0.27    1.93
  -9 -11  23    1.23    2.94
  -9 -11  24   -0.00    3.29
  -9  12   1    1.02    2.70
   9  12  -1    9.13    4.12
  -9  12   2    0.00    2.48
   9  12  -2    0.98    2.23
  -9  12   3    1.36    3.31
   9  12  -3   -0.00    2.96
  -9  12   4    7.88    4.29
   9  12  -4   20.01    6.20
  -9  12   5    1.32    3.28
   9  12  -5    0.05    2.19
  -9  12   6    0.37    2.14
   9  12  -6   -0.00    2.77
  -9 -12   6   -0.00    2.27
  -9  12   7    2.05    3.27
   9  12  -7    2.54    3.94
  -9 -12   7   -0.00    2.66
  -9  12   8   13.97    6.08
   9  12  -8   17.63    5.91
  -9 -12   8    9.90    5.06
  -9  12   9    4.28    3.85
   9  12  -9    1.13    2.66
  -9 -12   9    1.56    3.41
  -9  12  10    3.43    3.57
   9  12 -10    0.00    2.62
  -9 -12  10    2.83    3.01
  -9  12  11   -0.00    2.62
   9  12 -11   -0.00    2.05
  -9 -12  11    0.33    2.71
  -9  12  12    8.00    4.37
   9  12 -12    4.40    3.73
  -9 -12  12   -0.00    2.64
  -9  12  13    0.82    2.66
   9  12 -13    0.00    2.34
  -9 -12  13    3.33    3.28
  -9  12  14   10.04    4.75
   9  12 -14   17.19    5.92
  -9 -12  14    5.28    4.03
  -9  12  15    2.74    2.92
   9  12 -15    0.00    2.41
  -9 -12  15   -0.00    2.34
  -9  12  16   -0.00    2.92
   9  12 -16   -0.00    2.49
  -9 -12  16    2.42    3.63
   9  12 -17   -0.00    2.31
  -9 -12  17    0.96    3.90
   9  12 -18    3.20    3.14
  -9 -12  18    1.82    3.27
   9  12 -19    0.00    2.27
  -9 -12  19    3.89    3.53
   9  12 -20    7.94    4.24
  -9 -12  20   -0.00    2.27
   9  12 -21    3.51    2.93
  -9 -12  21   -0.00    2.47
   9  12 -22    0.00    1.50
  -9 -12  22    0.98    2.69
   9  12 -23    0.22    2.65
  -9 -12  23    1.25    2.90
  -9  13   1    3.65    3.43
   9  13  -1   13.52    5.70
  -9  13   2   -0.00    2.35
   9  13  -2   -0.00    3.28
  -9  13   3    1.96    2.64
   9  13  -3    1.23    2.42
  -9  13   4   -0.00    3.49
   9  13  -4    0.00    2.61
  -9  13   5    6.06    3.99
   9  13  -5    5.22    3.78
  -9  13   6    5.76    3.67
   9  13  -6   10.64    5.17
  -9  13   7   -0.00    2.52
   9  13  -7    0.24    2.50
  -9  13   8    0.42    2.69
   9  13  -8    0.00    3.33
  -9  13   9    5.91    4.33
   9  13  -9   -0.00    2.55
  -9 -13   9    0.63    2.56
  -9  13  10    5.07    3.72
   9  13 -10    7.17    4.08
  -9 -13  10   -0.00    2.55
  -9  13  11    1.20    3.30
   9  13 -11    1.24    2.61
  -9 -13  11   -0.00    2.60
  -9  13  12    6.83    4.27
   9  13 -12    5.88    4.09
  -9 -13  12    4.23    4.05
  -9  13  13   -0.00    1.84
   9  13 -13   -0.00    2.78
  -9 -13  13   -0.00    2.71
  -9  13  14    2.47    2.99
   9  13 -14    0.14    2.09
  -9 -13  14    0.00    3.16
  -9  13  15   -0.00    2.91
   9  13 -15    1.18    2.52
  -9 -13  15    0.00    3.19
   9  13 -16    4.77    3.51
  -9 -13  16    2.65    3.35
   9  13 -17   -0.00    2.56
  -9 -13  17   -0.00    2.33
   9  13 -18    3.77    3.43
  -9 -13  18    0.10    3.70
   9  13 -19    2.66    3.22
  -9 -13  19    2.09    2.75
   9  13 -20    4.64    3.32
  -9 -13  20    0.99    2.81
   9  13 -21   -0.00    2.59
  -9 -13  21    2.30    3.69
   9  13 -22    2.01    3.04
   9  13 -23   -0.00    2.26
  -9  14   1   -0.00    2.45
   9  14  -1    0.00    2.82
  -9  14   2    7.88    4.95
   9  14  -2    3.11    3.37
  -9  14   3    1.68    3.40
   9  14  -3    0.78    2.32
  -9  14   4    6.95    4.22
   9  14  -4    5.40    3.83
  -9  14   5   -0.00    2.59
   9  14  -5    0.58    2.93
  -9  14   6    2.20    3.21
   9  14  -6    0.00    2.93
  -9  14   7    4.86    4.45
   9  14  -7    0.00    3.21
  -9  14   8    4.01    4.32
   9  14  -8    0.01    2.60
  -9  14   9    2.56    3.89
   9  14  -9    2.12    3.13
  -9  14  10   10.76    5.44
   9  14 -10    4.22    3.94
  -9  14  11   -0.00    2.24
   9  14 -11    1.56    2.90
  -9  14  12    1.38    2.63
   9  14 -12   -0.00    1.92
  -9 -14  12    0.00    4.04
  -9  14  13    5.10    4.27
   9  14 -13    2.71    3.38
  -9 -14  13    3.39    4.52
  -9  14  14    0.00    2.70
   9  14 -14    2.36    3.31
  -9 -14  14    2.82    3.79
  -9  14  15    1.26    2.66
   9  14 -15    4.03    3.63
  -9 -14  15   -0.00    2.22
   9  14 -16   -0.00    2.38
  -9 -14  16   -0.00    2.84
   9  14 -17    0.27    2.09
  -9 -14  17   -0.00    3.44
   9  14 -18    2.25    3.20
  -9 -14  18   -0.00    3.19
   9  14 -19    0.00    2.78
  -9 -14  19    0.98    3.70
   9  14 -20    5.09    3.27
  -9  15   1    0.00    3.09
  -9  15   2    3.98    4.05
  -9  15   3    5.32    3.74
  -9  15   4    1.12    3.83
  -9  15   5   -0.00    2.84
  -9  15   6    2.95    3.85
  -9  15   7    2.00    3.36
  -9  15   8   -0.00    3.01
  -9  15   9    2.16    3.52
  -9  15  10    0.00    3.61
  -9  15  11   11.74    5.55
  -9  15  12    6.51    4.40
  -9  15  13   -0.00    1.99
  -9  15  14   -0.00    2.52
  -9 -15  15    0.00    2.92
  -9 -15  16    3.71    3.72
  -9 -15  17   -0.00    3.19
  -8   0   1    4.00    3.60
   8   0  -1    0.00    2.48
   8   0  -1   -0.00    2.01
  -8   0   2  363.63   42.44
   8   0  -2  483.12   42.67
  -8   0   3   -0.00    1.85
   8   0  -3    1.72    1.99
  -8   0   4   67.56   10.29
   8   0  -4   39.03    7.69
  -8   0   5   -0.00    2.50
   8   0  -5   -0.00    1.48
  -8   0   6   79.19   12.22
   8   0  -6   83.17   11.53
  -8   0   7    0.74    2.26
   8   0  -7    1.97    2.35
  -8   0   8  165.12   20.38
   8   0  -8  172.43   19.58
  -8   0   9    0.62    2.29
   8   0  -9    1.84    1.96
   8   0 -10   -0.00    1.95
   8   0 -11   -0.00    1.47
   8   0 -12  139.02   16.70
  -8   0  13    1.59    2.16
   8   0 -13    0.72    1.69
  -8   0  14   54.07    9.70
   8   0 -14   76.29   10.27
  -8   0  15   -0.00    2.03
   8   0 -15   -0.00    1.66
  -8   0  16    1.72    2.28
   8   0 -16    6.44    3.07
  -8   0  17    1.38    2.51
   8   0 -17   -0.00    1.60
  -8   0  18   77.59   11.78
   8   0 -18   94.36   12.02
  -8   0  19    0.93    1.92
   8   0 -19   -0.00    1.85
  -8   0  20    7.71    3.41
   8   0 -20   10.87    3.66
  -8   0  21   -0.00    1.72
   8   0 -21    0.35    1.65
  -8   0  22   33.29    6.68
  -8   0  23    0.10    1.55
  -8   0  24   25.95    5.82
  -8   0  25   -0.00    1.80
  -8   0  26    1.29    2.12
  -8   0  27    0.14    1.53
  -8   0  28   35.57    6.71
  -8   0  29    0.22    1.83
  -8   0  30    0.00    1.71
  -8   0  31    0.69    1.85
  -8   0  32    4.22    2.51
  -8   0  33   -0.00    1.36
  -8   0  34    8.64    3.42
  -8   0  35    1.14    1.91
  -8   0  36   -0.00    1.54
  -8   0  37   -0.00    1.36
  -8   0  38    2.39    1.98
  -8   1   1   48.42    9.79
   8  -1  -1   61.88    9.67
   8   1  -1   57.67    9.20
   8   1  -1   62.80    9.55
  -8  -1   1   52.42    9.94
  -8   1   2    3.81    3.54
   8  -1  -2    4.88    2.73
   8   1  -2    1.05    2.20
  -8  -1   2    3.99    3.13
  -8   1   3    5.87    3.12
   8  -1  -3    1.95    2.35
   8   1  -3    4.40    2.54
  -8  -1   3    5.39    3.73
  -8   1   4   32.01    7.41
   8  -1  -4   34.17    6.76
   8   1  -4   39.58    7.13
  -8  -1   4   36.80    7.87
  -8   1   5    7.64    3.95
   8  -1  -5    6.96    3.18
   8   1  -5    8.10    3.25
  -8  -1   5    5.02    3.33
  -8   1   6   63.73   11.25
   8  -1  -6   90.37   11.66
   8   1  -6   82.14   11.06
  -8  -1   6   65.05   11.13
  -8   1   7    1.70    2.23
   8  -1  -7    8.57    3.57
   8   1  -7    2.14    2.38
  -8  -1   7   -0.00    2.59
  -8   1   8    2.64    2.86
   8  -1  -8    5.58    2.87
   8   1  -8    6.15    2.96
  -8  -1   8    7.38    3.48
   8  -1  -9   10.92    3.70
   8   1  -9   11.87    3.80
  -8  -1   9   12.39    4.33
   8  -1 -10  126.40   15.29
   8   1 -10  112.52   14.55
   8  -1 -11    7.07    3.21
   8   1 -11    8.80    3.16
   8  -1 -12    3.11    2.39
   8   1 -12    1.28    2.25
  -8   1  13   -0.00    2.12
   8  -1 -13   -0.00    1.40
   8   1 -13    1.23    1.92
  -8  -1  13    2.16    2.37
  -8   1  14   73.99   11.12
   8  -1 -14   73.33   10.57
   8   1 -14   74.88   10.45
  -8  -1  14   61.26   10.47
  -8   1  15   43.20    7.63
   8  -1 -15   29.38    6.18
   8   1 -15   30.05    6.20
  -8  -1  15   25.18    6.15
  -8   1  16   67.08   10.35
   8  -1 -16   56.32    9.29
   8   1 -16   66.11    9.72
  -8  -1  16   68.74   10.45
  -8   1  17    2.12    2.23
   8  -1 -17    2.22    2.09
   8   1 -17    2.87    2.47
  -8  -1  17    0.00    1.28
  -8   1  18    0.31    1.84
   8  -1 -18    3.51    2.62
   8   1 -18    2.35    2.17
  -8  -1  18    1.05    2.09
  -8   1  19    6.12    3.01
   8  -1 -19    5.26    2.94
   8   1 -19    6.34    2.97
  -8  -1  19    7.92    3.31
  -8   1  20   19.21    4.95
   8  -1 -20   11.19    3.80
   8   1 -20   14.35    4.12
  -8  -1  20   11.92    4.19
  -8   1  21   -0.00    2.00
   8  -1 -21   -0.00    1.65
   8   1 -21   -0.00    1.67
  -8  -1  21    0.98    1.79
  -8   1  22   48.11    7.93
  -8  -1  22   26.79    6.36
  -8   1  23   -0.00    1.75
  -8  -1  23    0.61    2.03
  -8   1  24   10.38    3.60
  -8  -1  24    7.76    3.25
  -8   1  25   -0.00    1.50
  -8  -1  25    2.28    2.32
  -8   1  26   15.69    4.59
  -8  -1  26   23.85    5.41
  -8   1  27    4.66    2.66
  -8  -1  27    1.68    2.39
  -8   1  28   -0.00    1.48
  -8  -1  28    0.53    1.83
  -8   1  29    0.06    1.72
  -8  -1  29    1.30    1.87
  -8   1  30    9.63    3.64
  -8  -1  30   16.38    4.37
  -8   1  31    0.90    1.75
  -8  -1  31    0.00    1.52
  -8   1  32    7.99    3.07
  -8  -1  32    8.39    3.21
  -8   1  33    0.00    1.85
  -8  -1  33    0.00    1.43
  -8   1  34    1.37    2.00
  -8  -1  34    1.50    1.85
  -8   1  35    0.00    1.77
  -8  -1  35    0.78    1.65
  -8   1  36   10.02    3.26
  -8  -1  36    5.45    2.96
  -8   1  37    0.86    1.66
  -8  -1  37   -0.00    1.32
  -8   1  38    0.79    1.71
  -8  -1  38    0.37    1.53
  -8   1  39   -0.00    1.35
  -8   2   1    0.00    2.49
   8  -2  -1   -0.00    1.37
   8   2  -1    0.00    2.06
   8   2  -1    0.00    1.75
  -8  -2   1   -0.00    2.13
  -8   2   2   41.95    8.91
   8  -2  -2   60.65    9.41
   8   2  -2   50.41    8.43
  -8  -2   2   51.83    9.43
  -8   2   3    9.17    4.46
   8  -2  -3    7.04    3.32
   8   2  -3    9.60    3.59
  -8  -2   3   11.00    4.14
  -8   2   4   31.30    7.27
   8  -2  -4   29.33    6.21
   8   2  -4   26.96    5.76
  -8  -2   4   18.60    5.96
  -8   2   5   10.12    4.18
   8  -2  -5    8.80    3.38
   8   2  -5    3.97    2.54
  -8  -2   5    3.53    3.09
  -8   2   6   87.32   12.42
   8  -2  -6   63.28   10.40
   8   2  -6   80.15   10.93
  -8  -2   6   63.43   10.97
  -8   2   7   29.46    7.12
   8  -2  -7   26.48    6.07
   8   2  -7   39.06    6.95
  -8  -2   7   30.51    6.90
  -8   2   8   83.41   12.76
   8  -2  -8   91.80   12.42
   8   2  -8   79.15   11.61
  -8  -2   8   98.12   13.39
   8  -2  -9   10.72    3.85
   8   2  -9   12.14    3.98
   8  -2 -10    0.62    1.77
   8   2 -10    0.00    1.36
   8  -2 -11   -0.00    1.29
   8   2 -11    3.31    2.32
  -8   2  12   61.02   10.07
   8  -2 -12   47.87    8.59
   8   2 -12   59.19    9.04
  -8   2  13   23.99    6.05
   8  -2 -13   27.23    6.10
   8   2 -13   31.59    6.12
  -8  -2  13   32.52    6.97
  -8   2  14   25.67    6.23
   8  -2 -14   31.41    6.23
   8   2 -14   26.62    5.64
  -8  -2  14   16.93    5.06
  -8   2  15   17.77    5.15
   8  -2 -15   12.24    4.24
   8   2 -15   28.40    5.60
  -8  -2  15   19.48    5.38
  -8   2  16   23.75    5.83
   8  -2 -16    9.34    3.70
   8   2 -16   26.09    5.35
  -8  -2  16   38.74    7.08
  -8   2  17   22.00    5.35
   8  -2 -17   11.02    3.88
   8   2 -17   15.70    4.41
  -8  -2  17   13.64    4.59
  -8   2  18  135.72   17.31
   8  -2 -18  152.81   17.29
   8   2 -18  144.43   16.85
  -8  -2  18  126.65   17.04
  -8   2  19    5.94    2.93
   8  -2 -19    4.28    2.71
   8   2 -19   -0.00    1.31
  -8  -2  19   -0.00    2.08
  -8   2  20    0.07    2.29
   8  -2 -20    0.00    1.38
   8   2 -20    1.95    2.19
  -8  -2  20    0.43    2.24
  -8   2  21   -0.00    1.99
   8   2 -21    2.21    2.11
  -8  -2  21   -0.00    1.89
  -8   2  22   24.43    5.94
   8   2 -22   33.38    6.16
  -8  -2  22   27.14    6.11
  -8   2  23    1.49    2.16
  -8  -2  23    1.08    2.19
  -8   2  24    2.98    2.39
  -8  -2  24    4.52    2.63
  -8   2  25   -0.00    1.78
  -8  -2  25    1.44    2.22
  -8   2  26    3.06    2.12
  -8  -2  26    1.43    2.16
  -8   2  27    0.11    1.56
  -8  -2  27   -0.00    1.83
  -8   2  28    5.57    2.81
  -8  -2  28   11.66    4.04
  -8   2  29    9.04    3.29
  -8  -2  29    6.87    3.23
  -8   2  30    0.97    1.96
  -8  -2  30    1.87    2.08
  -8   2  31    0.97    1.85
  -8  -2  31    0.72    1.64
  -8   2  32    5.93    2.81
  -8  -2  32    3.75    2.48
  -8   2  33    1.68    2.14
  -8  -2  33    0.47    1.63
  -8   2  34    1.88    2.18
  -8  -2  34    4.90    2.71
  -8   2  35   -0.00    1.90
  -8  -2  35    1.23    1.94
  -8   2  36    3.59    2.44
  -8  -2  36   -0.00    1.57
  -8   2  37    1.40    2.01
  -8  -2  37    1.42    1.70
  -8   2  38    2.79    2.49
  -8   2  39   -0.00    1.30
  -8   3   1   58.88   11.47
   8  -3  -1   86.43   11.89
  -8  -3   1   71.75   11.67
  -8   3   2    2.23    3.32
   8  -3  -2    0.69    2.03
  -8  -3   2    1.00    2.56
  -8   3   3   29.47    7.17
   8  -3  -3   21.98    5.92
   8   3  -3   42.86    7.18
  -8  -3   3   25.75    6.63
  -8   3   4  111.63   15.49
   8  -3  -4  117.32   14.74
   8   3  -4   94.35   13.45
  -8  -3   4  105.01   14.85
  -8   3   5   17.50    5.38
   8  -3  -5   13.09    4.35
   8   3  -5   13.16    4.46
  -8  -3   5   13.84    4.64
  -8   3   6   32.57    7.63
   8  -3  -6   31.45    6.71
   8   3  -6   34.78    6.69
  -8  -3   6   34.87    7.58
  -8   3   7    6.31    3.24
   8  -3  -7   11.44    4.17
   8   3  -7   14.27    4.20
  -8  -3   7   14.79    4.56
   8  -3  -8    2.79    2.30
   8   3  -8    8.75    3.29
  -8  -3   8    7.47    3.85
   8  -3  -9   -0.00    1.43
   8   3  -9    2.96    2.17
   8  -3 -10   88.89   12.60
   8   3 -10   89.14   12.28
  -8   3  11   66.57   11.05
   8  -3 -11   65.07   10.21
   8   3 -11   68.82   10.18
  -8   3  12   -0.00    2.15
   8  -3 -12    2.09    2.53
   8   3 -12    1.68    2.03
  -8  -3  12   -0.00    2.46
  -8   3  13    6.84    3.44
   8  -3 -13    5.47    2.89
   8   3 -13    9.90    3.49
  -8  -3  13    9.63    3.90
  -8   3  14   28.42    6.69
   8  -3 -14   21.68    5.46
   8   3 -14   19.28    5.12
  -8  -3  14   20.86    5.79
  -8   3  15   18.76    5.61
   8  -3 -15   23.60    5.83
   8   3 -15   28.23    5.96
  -8  -3  15   23.54    5.93
  -8   3  16   78.89   11.29
   8  -3 -16   56.72    9.70
   8   3 -16   73.21   10.38
  -8  -3  16   59.65   10.31
  -8   3  17   -0.00    1.94
   8  -3 -17   -0.00    1.64
   8   3 -17   -0.00    1.76
  -8  -3  17   -0.00    1.92
  -8   3  18    7.98    3.73
   8  -3 -18    2.18    2.07
   8   3 -18    5.99    2.96
  -8  -3  18    3.55    2.65
  -8   3  19   12.59    4.37
   8  -3 -19   12.65    4.02
   8   3 -19    9.24    3.60
  -8  -3  19   13.01    4.64
  -8   3  20   88.84   11.03
  -8   3  20   64.60   10.85
   8  -3 -20   74.36   10.88
   8   3 -20   68.67   10.49
  -8  -3  20   75.87   11.35
  -8   3  21    2.74    2.76
   8   3 -21    5.41    2.84
  -8  -3  21    3.63    2.73
  -8   3  22    9.43    4.03
   8   3 -22    7.09    3.15
  -8  -3  22   11.16    4.04
  -8   3  23    3.69    2.62
  -8  -3  23    2.73    2.46
  -8   3  24   16.47    4.69
  -8  -3  24   10.66    3.78
  -8   3  25   10.25    3.80
  -8  -3  25    4.13    3.06
  -8   3  26    5.53    3.18
  -8  -3  26    2.94    2.57
  -8   3  27   -0.00    1.83
  -8  -3  27   -0.00    1.65
  -8   3  28   -0.00    1.54
  -8  -3  28    0.74    1.87
  -8   3  29    1.87    2.00
  -8  -3  29   -0.00    1.97
  -8   3  30    4.38    2.61
  -8  -3  30    7.70    3.47
  -8   3  31    3.64    2.49
  -8  -3  31   -0.00    1.71
  -8   3  32    4.30    2.59
  -8  -3  32    8.75    3.43
  -8   3  33    2.09    2.30
  -8  -3  33    0.90    1.69
  -8   3  34    1.73    2.04
  -8  -3  34    2.14    2.47
  -8   3  35   -0.00    1.95
  -8  -3  35    0.00    1.71
  -8   3  36    6.72    2.86
  -8  -3  36    4.39    2.83
  -8   3  37    2.11    2.12
  -8   3  38    0.00    1.74
  -8   4   1   69.99   12.10
  -8  -4   1   64.49   11.19
  -8   4   2   28.83    7.06
  -8  -4   2   16.13    5.20
  -8   4   3    9.16    4.52
  -8  -4   3    7.47    4.23
  -8   4   4   99.33   14.54
  -8  -4   4   85.53   13.30
  -8   4   5    4.03    3.84
   8  -4  -5    6.87    3.62
   8  -4  -5    4.97    3.02
  -8  -4   5    4.42    3.10
   8  -4  -6   37.49    7.47
   8  -4  -6   39.20    7.54
  -8  -4   6   36.41    7.96
   8  -4  -7   84.25   11.90
   8  -4  -7   82.26   11.72
  -8  -4   7   59.96   11.03
   8  -4  -8   23.50    5.70
   8  -4  -8   23.34    5.71
  -8   4   9   10.49    3.56
   8  -4  -9    2.63    2.67
   8  -4  -9   10.78    3.84
  -8   4  10    2.60    2.35
  -8   4  10   -0.00    1.88
   8  -4 -10   -0.00    1.90
  -8   4  11    4.88    2.76
  -8   4  11    7.77    3.59
   8  -4 -11   11.67    4.11
  -8  -4  11    1.76    2.80
  -8   4  12   75.08   10.50
  -8   4  12   55.24   10.30
   8  -4 -12   72.61   10.83
  -8  -4  12   67.80   11.02
  -8   4  13   12.47    4.05
  -8   4  13   10.65    4.44
   8  -4 -13   12.46    4.16
  -8  -4  13   20.92    5.74
  -8   4  14   51.23    7.86
  -8   4  14   25.35    6.73
  -8  -4  14   30.37    7.14
  -8   4  15   -0.00    1.53
  -8   4  15    0.00    1.77
  -8  -4  15    0.00    2.27
  -8   4  16   19.52    4.79
  -8   4  16    9.69    4.24
  -8  -4  16   19.24    5.07
  -8   4  17   12.92    4.00
  -8   4  17   16.43    4.90
  -8  -4  17   11.02    4.55
  -8   4  18   71.47    9.77
  -8   4  18   43.02    9.03
  -8  -4  18   65.34   10.36
  -8   4  19    3.14    2.39
  -8   4  19   -0.00    1.50
  -8  -4  19    5.84    3.00
  -8   4  20    6.57    2.99
  -8   4  20    4.48    2.94
  -8  -4  20    4.40    3.16
  -8   4  21    0.67    1.74
   8   4 -21    1.69    2.12
  -8  -4  21   -0.00    1.69
  -8   4  22   17.83    5.16
   8   4 -22   17.03    4.64
  -8  -4  22   16.04    4.82
  -8   4  23   11.94    4.00
  -8  -4  23    5.08    3.39
  -8   4  24    2.34    2.19
  -8  -4  24    8.69    3.84
  -8   4  25    0.00    1.92
  -8  -4  25   -0.00    2.19
  -8   4  26   -0.00    2.23
  -8  -4  26    2.03    2.35
  -8   4  27    4.71    3.01
  -8  -4  27    3.94    2.93
  -8   4  28    6.38    3.17
  -8  -4  28    8.91    3.83
  -8   4  29    6.62    3.05
  -8  -4  29    1.56    2.56
  -8   4  30    0.71    1.62
  -8  -4  30   -0.00    2.08
  -8   4  31    0.93    1.77
  -8  -4  31    2.57    2.29
  -8   4  32    1.64    1.95
  -8  -4  32    5.46    2.95
  -8   4  33    2.81    2.42
  -8  -4  33    5.75    3.03
  -8   4  34    6.33    3.17
  -8  -4  34   10.47    3.73
  -8   4  35    1.33    1.99
  -8  -4  35    2.50    2.18
  -8   4  36   -0.00    1.87
  -8   4  37    1.51    2.10
  -8   4  38    2.55    2.28
  -8   5   1   29.79    7.61
   8  -5  -1   21.73    5.95
  -8  -5   1   25.36    6.72
  -8   5   2    7.98    4.58
   8  -5  -2   11.78    4.26
  -8  -5   2   11.99    4.59
  -8   5   3   73.06   12.50
   8  -5  -3   65.00   11.06
  -8  -5   3   69.40   11.57
  -8   5   4    5.92    4.20
   8  -5  -4   11.45    4.46
  -8  -5   4   12.19    4.62
   8  -5  -5   55.29    9.67
  -8  -5   5   48.19    9.53
   8  -5  -6   73.20   11.34
  -8  -5   6   57.84   10.76
   8  -5  -7    0.84    2.25
  -8   5   9   14.20    5.32
  -8   5  10  178.84   20.90
  -8   5  10  181.46   22.45
  -8   5  11   23.91    5.63
  -8   5  11   20.77    6.07
  -8  -5  11   20.69    5.95
  -8   5  12    1.53    2.28
  -8   5  12    0.96    2.36
  -8  -5  12   -0.00    2.35
  -8   5  13   -0.00    1.67
  -8   5  13   -0.00    0.84
  -8  -5  13    0.06    1.52
  -8   5  14    9.59    3.60
  -8   5  14    4.33    3.16
  -8  -5  14   17.59    5.21
  -8   5  15   18.51    4.96
  -8   5  15   25.73    6.32
  -8  -5  15   13.44    4.89
  -8   5  16   66.25    9.68
  -8   5  16   50.54    9.72
  -8  -5  16   47.85    9.23
  -8   5  17   12.50    4.05
  -8   5  17    3.39    3.01
  -8  -5  17    4.44    3.48
  -8   5  18    2.55    2.41
  -8   5  18   -0.00    2.72
  -8  -5  18    0.00    2.77
  -8   5  19   14.14    4.33
  -8   5  19   11.43    4.41
  -8  -5  19   12.87    4.47
  -8   5  20   28.79    6.02
  -8   5  20   23.85    6.25
  -8  -5  20   26.58    6.42
  -8   5  21   23.52    6.00
  -8  -5  21   23.68    6.26
  -8   5  22    8.38    3.79
  -8  -5  22    7.97    4.16
  -8   5  23   -0.00    1.48
  -8  -5  23    0.50    2.00
  -8   5  24    0.00    2.41
  -8  -5  24   -0.00    2.29
  -8   5  25    8.56    3.76
  -8  -5  25   13.58    4.41
  -8   5  26    5.89    3.11
  -8  -5  26    3.34    3.04
  -8   5  27    3.03    2.64
  -8  -5  27    0.00    2.02
  -8   5  28   -0.00    2.49
  -8  -5  28   -0.00    2.10
  -8   5  29    0.00    1.78
  -8  -5  29    0.40    2.27
  -8   5  30    5.26    3.09
  -8  -5  30    7.14    3.36
  -8   5  31    4.02    3.11
  -8  -5  31    3.99    2.92
  -8   5  32    6.11    3.11
  -8  -5  32    0.00    2.59
  -8   5  33   -0.00    1.68
  -8  -5  33   -0.00    1.51
  -8   5  34    0.00    2.17
  -8  -5  34    0.00    2.09
  -8   5  35    2.53    2.46
  -8   6   1   63.21   10.98
   8  -6  -1   88.57   12.90
   8   6  -1   78.36   11.51
  -8  -6   1   61.29   11.73
  -8   6   2   28.76    7.67
  -8   6   2   74.32   12.41
   8  -6  -2   66.82   10.67
   8   6  -2   47.71    8.69
  -8  -6   2   63.56   10.75
  -8   6   3   64.56   11.12
   8  -6  -3   66.50   11.67
   8   6  -3   94.87   12.46
  -8  -6   3   74.67   12.25
  -8   6   4    9.54    4.29
   8  -6  -4   29.01    7.00
   8   6  -4   26.76    6.01
  -8  -6   4   24.73    6.82
   8  -6  -5   11.65    4.43
   8   6  -5   13.16    4.77
  -8  -6   5   17.11    5.72
   8   6  -6   29.62    6.83
  -8   6   7   15.12    5.50
   8   6  -7   14.37    4.58
  -8   6   8   17.46    5.78
   8   6  -8   14.58    4.65
  -8   6   9    6.20    3.41
   8   6  -9    0.00    1.53
  -8  -6   9    1.24    2.00
  -8   6  10    1.70    2.42
   8   6 -10    2.72    2.50
  -8  -6  10    3.92    3.28
  -8   6  11   18.49    5.83
   8   6 -11   11.58    4.19
  -8  -6  11   13.73    4.89
  -8   6  12   26.26    6.59
   8   6 -12   24.66    5.79
  -8  -6  12   11.03    4.68
  -8   6  13   13.71    5.13
   8   6 -13    7.43    3.53
  -8  -6  13   18.03    5.42
  -8   6  14   17.01    5.37
   8   6 -14   24.26    5.76
  -8  -6  14   20.40    5.76
  -8   6  15    9.69    4.43
   8   6 -15   19.59    5.12
  -8  -6  15   15.35    5.24
  -8   6  16    2.68    2.86
  -8   6  16    6.44    3.71
   8   6 -16    4.08    2.79
  -8  -6  16    2.19    2.66
  -8   6  17   50.75    8.80
  -8   6  17   56.78   10.15
   8   6 -17   55.62    9.29
  -8  -6  17   44.89    9.23
  -8   6  18   23.88    5.62
  -8   6  18   16.21    5.35
   8   6 -18   19.32    5.36
  -8  -6  18   20.83    5.87
  -8   6  19    3.73    2.70
  -8   6  19    4.73    3.31
   8   6 -19    9.36    3.81
  -8  -6  19    4.32    3.30
  -8   6  20    0.00    2.36
   8   6 -20    1.43    2.01
  -8  -6  20    1.45    2.45
  -8   6  21   -0.00    1.85
   8   6 -21    0.66    1.90
  -8  -6  21   -0.00    1.84
  -8   6  22    6.76    3.47
   8   6 -22    8.74    3.71
  -8  -6  22    0.98    2.60
  -8   6  23   13.58    4.79
   8   6 -23   13.06    4.34
  -8  -6  23   15.60    4.96
  -8   6  24    4.20    3.07
  -8  -6  24   -0.00    2.39
  -8   6  25    2.85    2.53
  -8  -6  25    1.24    2.81
  -8   6  26    0.22    2.16
  -8  -6  26    0.84    2.38
  -8   6  27    7.06    3.78
  -8  -6  27    8.72    4.22
  -8   6  28    1.24    2.38
  -8  -6  28    5.32    3.27
  -8  -6  29    5.43    3.20
  -8  -6  30    2.11    2.53
  -8  -6  31   -0.00    2.09
  -8  -6  32    0.00    2.53
  -8  -6  33    2.23    2.31
  -8   7   1   44.72    8.91
   8  -7  -1   52.99    9.99
   8   7  -1   57.45    9.54
  -8  -7   1   38.49    8.92
  -8   7   2    0.63    2.29
   8  -7  -2    1.45    2.19
   8   7  -2    1.10    1.79
  -8  -7   2    0.70    2.48
  -8   7   3   17.62    5.45
   8  -7  -3   24.50    6.70
   8   7  -3   30.03    6.53
  -8  -7   3   23.67    6.71
  -8   7   4    1.01    2.16
   8   7  -4    0.00    1.95
  -8  -7   4    0.00    2.53
  -8   7   5   53.79    9.47
   8   7  -5   43.57    8.54
  -8   7   6   13.21    4.66
   8   7  -6   13.57    4.73
  -8   7   7    0.04    1.80
   8   7  -7    0.00    2.42
  -8   7   8    1.46    1.94
   8   7  -8    2.91    2.89
  -8  -7   8    1.12    2.21
  -8   7   9   23.81    6.34
   8   7  -9   41.39    7.69
  -8  -7   9   26.81    7.07
  -8   7  10    5.24    3.09
   8   7 -10   14.19    4.66
  -8  -7  10    7.80    4.03
  -8   7  11   39.86    7.78
   8   7 -11   45.98    8.15
  -8  -7  11   23.71    6.77
   8   7 -12    2.82    2.73
  -8  -7  12    2.64    2.40
   8   7 -13   12.17    4.16
  -8  -7  13    9.93    4.25
   8   7 -14   13.31    4.53
  -8  -7  14   16.17    5.50
   8   7 -15   42.41    8.53
  -8  -7  15   49.54    9.41
   8   7 -16    4.28    3.00
  -8  -7  16    0.00    2.75
   8   7 -17    3.57    2.58
  -8  -7  17    5.94    4.00
   8   7 -18   -0.00    1.64
  -8  -7  18   -0.00    2.32
   8   7 -19    3.25    2.57
  -8  -7  19    0.00    2.28
   8   7 -20    1.75    1.69
  -8  -7  20    3.63    3.51
   8   7 -21   35.57    6.97
  -8  -7  21   12.46    5.36
   8   7 -22    6.03    3.10
  -8  -7  22    0.00    2.22
   8   7 -23    0.37    2.02
  -8  -7  23   -0.00    2.01
  -8  -7  24    0.00    2.06
  -8  -7  25    5.43    3.73
  -8  -7  26    0.01    2.21
  -8  -7  27    4.21    2.82
  -8  -7  28   -0.00    2.09
  -8  -7  29    0.00    2.89
  -8  -7  30    0.84    2.61
  -8  -7  31    4.15    2.98
  -8  -7  32    0.73    2.40
  -8   8   1   85.79   12.40
   8  -8  -1   69.59   12.06
   8   8  -1   51.85   10.06
  -8  -8   1   61.20   11.82
  -8   8   2    0.51    2.15
   8   8  -2    0.00    2.44
  -8  -8   2   -0.00    3.52
  -8   8   3   30.38    7.20
   8   8  -3   33.52    7.31
  -8  -8   3   20.46    6.54
  -8   8   4   15.44    5.39
   8   8  -4   16.88    5.39
  -8   8   5    1.91    2.31
   8   8  -5    5.32    3.22
  -8   8   6    1.90    2.45
   8   8  -6   -0.00    2.49
  -8   8   7  106.93   14.31
   8   8  -7   91.94   13.49
  -8  -8   7   74.27   13.45
  -8   8   8    1.44    2.28
   8   8  -8    0.74    1.72
  -8  -8   8   -0.00    2.09
  -8   8   9    7.27    3.51
   8   8  -9   14.05    4.47
  -8  -8   9    4.47    3.40
  -8   8  10   15.83    5.01
   8   8 -10   12.83    4.60
  -8  -8  10   12.83    5.12
  -8   8  11    5.14    3.25
   8   8 -11    2.64    2.71
  -8  -8  11    1.63    2.90
  -8   8  12    0.93    2.05
   8   8 -12    5.53    3.42
  -8  -8  12    0.31    2.40
  -8   8  13   34.57    7.40
   8   8 -13   35.97    7.51
  -8  -8  13   26.30    7.36
  -8   8  14   -0.00    2.16
   8   8 -14    0.00    2.13
  -8  -8  14   -0.00    2.58
  -8   8  15    7.58    3.97
   8   8 -15    4.63    3.39
  -8  -8  15    4.53    3.75
  -8   8  16    2.00    2.56
   8   8 -16    2.13    2.60
  -8  -8  16    1.82    3.09
  -8   8  17   37.17    7.32
   8   8 -17   18.28    5.60
  -8  -8  17   20.00    6.32
  -8   8  18    3.92    2.90
   8   8 -18    3.76    2.89
  -8  -8  18    3.53    3.15
   8   8 -19    5.63    3.24
  -8  -8  19    7.64    3.53
   8   8 -20    0.72    2.09
  -8  -8  20   -0.00    2.40
   8   8 -21    0.92    2.20
  -8  -8  21   -0.00    2.70
   8   8 -22    0.88    2.06
  -8  -8  22    3.30    2.93
   8   8 -23   15.41    5.09
  -8  -8  23   17.89    5.65
  -8  -8  24    1.72    2.84
  -8  -8  25    1.91    3.14
  -8  -8  26   -0.00    2.86
  -8  -8  27    5.01    3.64
  -8  -8  28    2.33    2.61
  -8  -8  29    7.09    3.57
  -8  -8  30   -0.00    2.25
  -8  -8  31   -0.00    1.85
  -8   9   1   74.96   11.98
   8   9  -1   50.80   10.09
  -8  -9   1   61.93   11.76
  -8   9   2    1.57    3.05
   8   9  -2    3.45    3.30
  -8  -9   2    9.61    4.83
  -8   9   3   22.81    6.47
   8   9  -3   26.48    6.69
  -8   9   4    7.74    4.35
   8   9  -4    3.44    2.95
  -8   9   5   38.27    8.26
   8   9  -5   27.06    7.19
  -8   9   6    0.81    2.15
   8   9  -6   -0.00    2.23
  -8  -9   6   -0.00    2.06
  -8   9   7    7.09    3.73
   8   9  -7   -0.00    2.07
  -8  -9   7    0.42    2.55
  -8   9   8   -0.00    2.59
   8   9  -8   -0.00    2.03
  -8  -9   8    0.86    1.89
  -8   9   9   10.91    4.09
   8   9  -9    4.07    3.24
  -8  -9   9    6.98    3.70
  -8   9  10    3.34    3.39
   8   9 -10    5.79    3.27
  -8  -9  10    2.07    2.80
  -8   9  11   78.95   11.97
   8   9 -11   57.36   10.49
  -8  -9  11   56.42   11.23
  -8   9  12   -0.00    1.15
   8   9 -12    0.20    2.26
  -8  -9  12   -0.00    2.58
  -8   9  13    4.54    3.18
   8   9 -13   -0.00    2.29
  -8  -9  13    4.21    3.41
  -8   9  14    2.02    2.82
   8   9 -14    3.44    2.98
  -8  -9  14    0.87    2.82
  -8   9  15   45.02    8.88
   8   9 -15   43.58    8.78
  -8  -9  15   31.08    8.16
  -8   9  16    1.78    2.46
   8   9 -16    4.95    3.04
  -8  -9  16    0.77    2.66
  -8   9  17   -0.00    2.18
   8   9 -17    0.00    2.31
  -8  -9  17   -0.00    2.18
  -8   9  18    2.50    2.60
   8   9 -18    3.17    2.86
  -8  -9  18    1.07    2.34
   8   9 -19   18.80    5.61
  -8  -9  19   16.04    5.52
   8   9 -20    5.09    3.35
  -8  -9  20    0.25    2.84
   8   9 -21    6.92    3.42
  -8  -9  21    1.53    3.17
   8   9 -22    0.00    2.65
  -8  -9  22    0.17    2.36
   8   9 -23   -0.00    1.84
  -8  -9  23   -0.00    2.37
  -8  -9  24   -0.00    2.50
  -8  -9  25   11.70    4.90
  -8  -9  26   -0.00    2.87
  -8  -9  27    1.60    2.28
  -8  -9  28    0.60    2.27
  -8  -9  29    2.20    2.50
  -8  10   1   21.03    6.15
   8  10  -1   19.85    6.30
  -8 -10   1   13.84    6.13
  -8  10   2    0.00    2.55
   8  10  -2   -0.00    2.43
  -8  10   3   32.48    7.95
   8  10  -3   34.33    8.09
  -8  10   4    7.05    3.74
   8  10  -4    8.59    4.40
  -8 -10   4    4.54    4.11
  -8  10   5    6.35    3.79
   8  10  -5    2.80    3.39
  -8 -10   5    2.46    3.26
  -8  10   6    1.42    2.05
   8  10  -6    0.94    2.37
  -8 -10   6   -0.00    2.20
  -8  10   7   62.17   11.20
   8  10  -7   63.09   10.89
  -8 -10   7   50.73   10.83
  -8  10   8   -0.00    1.85
   8  10  -8   -0.00    2.10
  -8 -10   8   -0.00    2.51
  -8  10   9    7.14    3.56
   8  10  -9    8.01    4.12
  -8 -10   9    1.55    2.65
  -8  10  10    2.26    2.86
   8  10 -10    0.55    1.68
  -8 -10  10    5.81    3.93
  -8  10  11    6.80    4.01
   8  10 -11    6.86    3.91
  -8 -10  11    8.75    4.59
  -8  10  12   -0.00    2.69
   8  10 -12    3.12    3.57
  -8 -10  12   -0.00    2.43
  -8  10  13   19.29    6.02
   8  10 -13   31.33    7.31
  -8 -10  13   26.48    7.40
  -8  10  14    1.59    2.52
   8  10 -14    0.13    2.02
  -8 -10  14   -0.00    2.72
  -8  10  15   -0.00    2.33
   8  10 -15    5.94    3.49
  -8 -10  15    0.06    3.02
  -8  10  16   -0.00    2.29
   8  10 -16   -0.00    1.99
  -8 -10  16    1.92    3.01
  -8  10  17   13.61    5.24
   8  10 -17   36.14    7.80
  -8 -10  17   17.77    6.49
  -8  10  18    0.00    2.14
   8  10 -18   -0.00    1.56
  -8 -10  18    0.64    2.41
   8  10 -19   14.26    5.07
  -8 -10  19   12.89    5.62
   8  10 -20    1.52    2.15
  -8 -10  20   -0.00    3.63
   8  10 -21    8.81    4.34
  -8 -10  21    0.52    2.87
   8  10 -22    0.60    1.61
  -8 -10  22    0.04    2.78
   8  10 -23    5.71    3.99
  -8 -10  23    4.52    4.28
  -8 -10  24    1.45    2.28
  -8 -10  25    0.71    3.22
  -8 -10  26    0.65    2.60
  -8 -10  27    1.43    2.69
  -8 -10  28    1.47    2.80
  -8  11   1   29.28    7.58
   8  11  -1   24.85    6.81
  -8  11   2    5.66    4.54
   8  11  -2   12.01    4.92
  -8  11   3   10.65    5.01
   8  11  -3    5.76    4.21
  -8 -11   3    0.00    1.93
  -8  11   4    0.00    2.17
   8  11  -4    1.95    2.45
  -8 -11   4    3.28    3.28
  -8  11   5    9.94    4.99
   8  11  -5   25.21    6.81
  -8 -11   5   14.26    5.88
  -8  11   6    2.94    2.75
   8  11  -6    3.73    3.26
  -8 -11   6   -0.00    2.19
  -8  11   7    0.39    2.79
   8  11  -7    6.19    3.23
  -8 -11   7    0.44    2.69
  -8  11   8   11.03    4.95
   8  11  -8   13.83    5.00
  -8 -11   8    0.43    2.97
  -8  11   9   16.57    5.90
   8  11  -9   27.68    7.07
  -8 -11   9   12.26    5.66
  -8  11  10    0.56    2.64
   8  11 -10    0.49    1.97
  -8 -11  10    1.96    3.02
  -8  11  11   10.84    4.71
   8  11 -11   21.96    6.41
  -8 -11  11   10.25    5.28
  -8  11  12    2.37    2.80
   8  11 -12   -0.00    2.40
  -8 -11  12    1.95    3.00
  -8  11  13   -0.00    2.32
   8  11 -13    0.00    2.06
  -8 -11  13   -0.00    2.71
  -8  11  14    0.36    2.44
   8  11 -14    0.00    2.06
  -8 -11  14    0.00    3.12
  -8  11  15   28.71    7.65
   8  11 -15   27.00    7.07
  -8 -11  15   22.05    7.19
  -8  11  16    2.02    3.14
   8  11 -16    4.44    3.25
  -8 -11  16   -0.00    2.85
  -8  11  17    0.00    2.54
   8  11 -17    3.70    3.09
  -8 -11  17    0.80    3.60
   8  11 -18    3.29    3.28
  -8 -11  18   -0.00    2.94
   8  11 -19   12.20    5.35
  -8 -11  19    6.57    4.33
   8  11 -20   -0.00    2.57
  -8 -11  20    1.88    2.89
   8  11 -21    4.75    3.11
  -8 -11  21    4.22    4.38
   8  11 -22    0.17    1.98
  -8 -11  22    0.32    2.21
   8  11 -23   -0.00    2.26
  -8 -11  23    3.76    3.77
  -8 -11  24    0.44    2.82
  -8 -11  25    2.35    3.61
  -8 -11  26    0.00    2.93
  -8  12   1    2.91    2.98
   8  12  -1    0.00    2.44
  -8  12   2    0.97    3.17
   8  12  -2    0.00    3.05
  -8  12   3   13.16    6.05
   8  12  -3   47.40    8.89
  -8  12   4    0.58    2.60
   8  12  -4    0.00    1.53
  -8  12   5   -0.00    2.46
   8  12  -5    1.39    2.44
  -8 -12   5   -0.00    3.26
  -8  12   6    0.31    2.38
   8  12  -6    0.07    2.67
  -8 -12   6    0.38    2.58
  -8  12   7   28.54    7.38
   8  12  -7   27.44    7.18
  -8 -12   7    4.01    3.81
  -8  12   8    1.21    2.45
   8  12  -8   11.75    4.96
  -8 -12   8   -0.00    3.47
  -8  12   9    7.19    4.33
   8  12  -9   18.27    5.90
  -8 -12   9    1.88    3.30
  -8  12  10    4.28    3.88
   8  12 -10    2.86    3.14
  -8 -12  10    4.34    3.59
  -8  12  11    8.21    4.69
   8  12 -11    0.00    2.76
  -8 -12  11    2.10    3.17
  -8  12  12   -0.00    2.71
   8  12 -12   -0.00    2.57
  -8 -12  12    0.47    2.17
  -8  12  13   10.35    5.17
   8  12 -13   14.16    5.69
  -8 -12  13    8.69    4.54
  -8  12  14   -0.00    2.48
   8  12 -14   -0.00    2.19
  -8 -12  14   -0.00    2.64
  -8  12  15    0.30    2.21
   8  12 -15   -0.00    2.39
  -8 -12  15   -0.00    3.02
  -8  12  16    3.84    3.58
   8  12 -16   -0.00    2.41
  -8 -12  16    0.44    2.28
   8  12 -17    6.67    4.05
  -8 -12  17    6.88    4.36
   8  12 -18    2.40    2.77
  -8 -12  18    1.17    2.63
   8  12 -19   10.58    4.69
  -8 -12  19    3.64    3.59
   8  12 -20   -0.00    2.71
  -8 -12  20    0.00    2.50
   8  12 -21   -0.00    2.33
  -8 -12  21   -0.00    2.95
   8  12 -22    0.00    2.22
  -8 -12  22    0.00    3.45
   8  12 -23    1.05    2.69
  -8 -12  23    0.40    3.21
  -8 -12  24   -0.00    2.24
  -8  13   1    5.96    4.31
   8  13  -1    6.38    4.07
  -8  13   2    0.87    3.39
   8  13  -2    3.92    3.49
  -8  13   3   -0.00    2.17
   8  13  -3   -0.00    3.20
  -8  13   4    2.57    3.15
   8  13  -4   11.61    5.13
  -8  13   5   24.32    7.46
   8  13  -5   16.96    6.07
  -8  13   6    0.66    2.93
   8  13  -6    5.30    3.78
  -8  13   7    9.31    4.90
   8  13  -7    3.21    3.28
  -8 -13   7    7.49    4.63
  -8  13   8    6.56    3.66
   8  13  -8   -0.00    2.94
  -8 -13   8    1.42    3.33
  -8  13   9    9.76    5.03
   8  13  -9    8.65    4.16
  -8 -13   9    7.20    4.34
  -8  13  10   -0.00    2.50
   8  13 -10    0.99    2.83
  -8 -13  10    0.88    2.94
  -8  13  11    9.53    5.42
   8  13 -11    8.15    4.17
  -8 -13  11    5.67    4.17
  -8  13  12    0.12    2.50
   8  13 -12    2.87    2.89
  -8 -13  12    1.63    3.02
  -8  13  13    1.09    2.98
   8  13 -13   -0.00    2.27
  -8 -13  13    0.00    2.99
  -8  13  14    2.95    3.20
   8  13 -14    0.00    3.11
  -8 -13  14    0.00    3.18
  -8  13  15   17.05    6.02
   8  13 -15   11.62    5.14
  -8 -13  15    4.68    4.50
  -8  13  16   -0.00    2.82
   8  13 -16   -0.00    2.80
  -8 -13  16    0.00    2.66
   8  13 -17    1.61    3.06
  -8 -13  17   -0.00    3.17
   8  13 -18   -0.00    1.99
  -8 -13  18    0.84    2.91
   8  13 -19    4.95    3.50
  -8 -13  19    4.78    3.79
   8  13 -20   -0.00    2.14
  -8 -13  20    0.00    2.98
   8  13 -21    3.89    3.41
  -8 -13  21    4.08    4.00
   8  13 -22   -0.00    1.68
  -8 -13  22    1.70    3.27
   8  13 -23   -0.00    2.26
  -8 -13  23    1.58    3.09
  -8  14   1   21.79    6.52
   8  14  -1    2.70    3.73
  -8  14   2    5.28    4.10
   8  14  -2    9.48    4.80
  -8  14   3    5.49    4.48
   8  14  -3   12.63    5.06
  -8  14   4    1.49    3.64
   8  14  -4    1.81    2.55
  -8  14   5   -0.00    2.79
   8  14  -5   -0.00    3.33
  -8  14   6   -0.00    3.32
   8  14  -6    4.10    3.43
  -8  14   7   10.30    5.63
   8  14  -7    9.09    4.79
  -8  14   8    6.34    4.12
   8  14  -8   10.07    4.94
  -8  14   9    6.73    4.43
   8  14  -9    8.01    4.41
  -8  14  10    0.00    2.28
   8  14 -10    0.76    2.39
  -8 -14  10   -0.00    3.38
  -8  14  11   -0.00    1.97
   8  14 -11    0.00    2.43
  -8 -14  11    0.00    3.02
  -8  14  12    0.95    3.06
   8  14 -12    0.00    3.47
  -8 -14  12    1.54    3.43
  -8  14  13    2.88    3.47
   8  14 -13    4.46    3.74
  -8 -14  13    2.64    3.86
  -8  14  14    3.02    3.56
   8  14 -14    0.69    2.21
  -8 -14  14   -0.00    3.12
  -8  14  15    2.22    3.66
   8  14 -15   -0.00    2.87
  -8 -14  15    0.00    2.88
   8  14 -16   -0.00    2.07
  -8 -14  16    3.33    3.79
   8  14 -17    0.90    2.80
  -8 -14  17    3.29    3.47
   8  14 -18    4.76    4.24
  -8 -14  18   -0.00    3.28
   8  14 -19   -0.00    2.80
  -8 -14  19    2.47    4.19
   8  14 -20    0.00    2.27
  -8 -14  20    1.22    3.45
   8  14 -21   -0.00    2.43
  -8 -14  21    1.00    2.32
   8  14 -22    6.36    3.92
   8  14 -23    1.63    2.93
  -8  15   1   -0.00    3.83
   8  15  -1    3.66    3.86
  -8  15   2   -0.00    2.85
   8  15  -2    0.00    3.00
  -8  15   3    0.54    4.02
   8  15  -3    0.52    3.58
  -8  15   4   -0.00    3.15
   8  15  -4    6.87    4.63
  -8  15   5    8.58    5.02
   8  15  -5   14.75    5.77
  -8  15   6    0.98    2.87
   8  15  -6    3.19    4.02
  -8  15   7    2.35    3.20
   8  15  -7    1.16    2.55
  -8  15   8   -0.00    3.04
   8  15  -8    4.22    3.66
  -8  15   9   -0.00    3.06
   8  15  -9    2.41    3.28
  -8  15  10    2.43    4.12
   8  15 -10    0.97    2.69
  -8  15  11    0.47    2.98
   8  15 -11    6.03    4.33
  -8  15  12    1.10    2.85
   8  15 -12    0.78    3.00
  -8  15  13    0.00    2.75
   8  15 -13    0.35    2.49
  -8  15  14    1.91    4.03
   8  15 -14   -0.00    2.51
  -8 -15  14   -0.00    3.47
  -8  15  15   -0.00    3.37
   8  15 -15    9.53    4.70
  -8 -15  15    1.26    3.35
   8  15 -16    0.00    2.86
  -8 -15  16    0.02    1.72
  -8 -15  17   -0.00    2.76
  -8 -15  18   -0.00    3.03
  -8 -15  19   -0.00    2.98
  -8  16   3   -0.00    2.79
  -8  16   4    0.00    2.85
  -8  16   5    0.76    3.50
  -8  16   6    4.90    4.35
  -8  16   7    2.78    4.03
  -8  16   8   -0.00    3.19
  -8  16   9   -0.00    3.51
  -8  16  10    1.74    3.15
  -8  16  11    1.46    3.49
  -8  16  12    5.24    4.27
  -8  16  13    0.15    2.81
  -8  16  14    3.60    3.84
  -8 -16  17    2.41    4.01
  -7   0   1  689.23   62.24
  -7   0   1  641.18   63.96
   7   0  -1  679.32   62.98
   7   0  -1  663.80   63.09
  -7   0   2    0.41    1.81
  -7   0   2   -0.00    2.14
   7   0  -2   -0.00    1.81
   7   0  -2    1.02    1.90
  -7   0   3    9.26    2.99
  -7   0   3    8.02    3.57
   7   0  -3    7.61    3.15
   7   0  -3    1.85    2.00
  -7   0   4    0.90    1.44
  -7   0   4    1.32    1.79
   7   0  -4    0.41    1.75
   7   0  -4   -0.00    1.87
  -7   0   5   34.98    5.80
  -7   0   5   35.47    6.94
   7   0  -5   20.49    5.19
   7   0  -5   35.31    6.22
  -7   0   6    2.41    1.86
  -7   0   6   -0.00    2.25
   7   0  -6    0.17    1.36
  -7   0   7  327.33   31.36
  -7   0   7  327.56   33.05
   7   0  -7  296.10   31.61
  -7   0   8   -0.00    1.27
  -7   0   8   -0.00    2.10
   7   0  -8   -0.00    1.15
  -7   0   9   12.85    3.49
  -7   0   9   10.15    3.73
   7   0  -9   15.47    3.97
  -7   0  10    0.75    1.76
  -7   0  10    0.00    1.74
   7   0 -10    0.07    1.44
  -7   0  11  258.60   27.96
  -7   0  11  343.35   30.67
   7   0 -11  273.84   28.72
  -7   0  12   -0.00    1.36
  -7   0  12    0.14    2.16
   7   0 -12    0.04    1.33
  -7   0  13   80.81   10.34
   7   0 -13   82.06   10.81
  -7   0  14   -0.00    0.91
   7   0 -14   -0.00    1.75
  -7   0  15    7.07    2.71
   7   0 -15    8.74    3.02
  -7   0  16   -0.00    1.14
   7   0 -16    0.00    1.69
  -7   0  17  441.22   39.69
  -7   0  17  404.03   40.53
   7   0 -17  389.04   39.74
  -7   0  18   -0.00    1.35
  -7   0  18   -0.00    1.62
   7   0 -18   -0.00    1.84
  -7   0  19    9.61    3.03
  -7   0  19   20.01    4.75
   7   0 -19   14.17    3.87
  -7   0  20   -0.00    1.35
   7   0 -20    1.12    1.56
  -7   0  21   -0.00    1.47
   7   0 -21    5.76    2.55
  -7   0  22    0.00    1.85
  -7   0  23   31.69    6.08
  -7   0  24   -0.00    1.32
  -7   0  25   -0.00    1.52
  -7   0  26   -0.00    1.32
  -7   0  27   37.57    6.55
  -7   0  28    1.56    1.64
  -7   0  29   13.10    3.61
  -7   0  30   -0.00    1.42
  -7   0  31   15.96    4.03
  -7   0  32   -0.00    1.14
  -7   0  33   17.15    4.21
  -7   0  34    0.00    1.56
  -7   0  35   -0.00    1.32
  -7   0  36   -0.00    1.34
  -7   0  37    5.69    2.40
  -7   0  38   -0.00    1.43
  -7   0  39    2.61    1.90
  -7   0  40   -0.00    1.47
  -7   0  41    0.00    1.40
  -7   1   1    1.42    1.51
  -7   1   1    3.28    2.59
   7  -1  -1    0.83    2.10
   7  -1  -1    2.95    2.17
   7   1  -1    0.00    1.66
   7   1  -1    0.00    1.30
  -7  -1   1    4.32    3.43
  -7   1   2   27.93    5.54
  -7   1   2   35.65    7.44
   7  -1  -2   47.79    7.44
   7  -1  -2   33.79    6.50
   7   1  -2   33.74    6.45
   7   1  -2   30.22    6.20
  -7  -1   2   38.33    6.29
  -7  -1   2   32.26    6.99
  -7   1   3  233.59   24.26
  -7   1   3  209.95   25.53
   7  -1  -3  215.01   24.71
   7  -1  -3  240.42   25.12
   7   1  -3  247.80   25.06
   7   1  -3  228.86   24.85
  -7  -1   3  254.59   24.59
  -7  -1   3  251.81   26.24
  -7   1   4   -0.00    1.64
  -7   1   4    2.25    2.86
   7  -1  -4   -0.00    1.24
   7  -1  -4    0.09    1.48
   7   1  -4    1.07    1.77
   7   1  -4    0.00    1.80
  -7  -1   4    0.56    1.49
  -7  -1   4    0.00    2.56
  -7   1   5   80.38   10.13
  -7   1   5   76.18   11.34
   7  -1  -5   66.75   10.14
   7  -1  -5   81.12   10.61
   7   1  -5   84.03   10.66
   7   1  -5   73.84   10.28
  -7  -1   5   62.18    9.43
  -7  -1   5   81.47   11.43
  -7   1   6    1.88    1.75
  -7   1   6    1.76    2.12
   7  -1  -6    2.46    2.47
   7   1  -6    2.80    1.92
  -7  -1   6    0.80    1.46
  -7  -1   6   -0.00    1.81
  -7   1   7   36.33    5.96
  -7   1   7   26.85    6.18
   7  -1  -7   26.05    5.80
   7   1  -7   36.57    6.31
  -7  -1   7   35.28    5.99
  -7  -1   7   35.64    6.92
  -7   1   8   16.21    3.82
  -7   1   8   14.06    4.52
   7  -1  -8   15.17    4.06
   7   1  -8   12.97    3.81
  -7  -1   8   18.10    4.10
  -7  -1   8   19.04    4.91
  -7   1   9  310.08   28.71
  -7   1   9  255.33   29.53
   7  -1  -9  279.76   29.10
   7   1  -9  284.46   29.00
  -7  -1   9  314.02   28.92
  -7  -1   9  253.50   29.34
  -7   1  10   16.28    3.94
  -7   1  10   14.80    4.74
   7  -1 -10   15.39    4.25
   7   1 -10   20.08    4.73
  -7  -1  10   20.05    4.38
  -7  -1  10   22.56    5.45
  -7   1  11   92.62   10.10
  -7   1  11   54.54    9.81
   7  -1 -11   68.28    9.79
   7   1 -11   86.95   10.47
  -7  -1  11   64.60    9.21
  -7  -1  11   57.88    9.86
  -7   1  12    0.98    1.36
  -7   1  12    1.35    1.69
   7  -1 -12    1.08    1.65
   7   1 -12    0.77    1.64
  -7  -1  12    0.83    1.41
  -7  -1  12    2.58    2.50
  -7   1  13  164.80   17.47
   7  -1 -13  167.36   18.21
   7   1 -13  145.94   17.59
  -7  -1  13  162.49   17.64
  -7   1  14    9.83    2.86
   7  -1 -14    5.80    2.65
   7   1 -14    5.88    2.85
  -7  -1  14    3.50    2.11
  -7   1  15   99.63   12.27
   7  -1 -15  105.38   13.08
   7   1 -15  111.65   13.15
  -7  -1  15  103.19   12.59
  -7   1  16   26.22    4.81
   7  -1 -16   21.85    4.90
   7   1 -16   28.02    5.38
  -7  -1  16   19.62    4.45
  -7  -1  16   23.96    5.65
  -7   1  17   20.62    4.24
  -7   1  17   10.11    3.81
   7  -1 -17   19.80    4.53
   7   1 -17   17.23    4.21
  -7  -1  17   19.64    4.15
  -7  -1  17   16.22    4.46
  -7   1  18    0.30    1.44
  -7   1  18    0.38    1.86
   7  -1 -18    0.26    1.51
   7   1 -18    0.85    1.53
  -7  -1  18    0.70    1.63
  -7  -1  18    1.54    2.23
  -7   1  19  155.97   16.26
  -7   1  19  130.50   16.77
   7  -1 -19  145.64   16.67
   7   1 -19  156.54   16.84
  -7  -1  19  173.37   17.02
  -7  -1  19  118.42   16.47
  -7   1  20    3.75    2.38
   7  -1 -20    4.04    2.25
   7   1 -20    8.25    3.09
  -7  -1  20    4.50    2.58
  -7  -1  20   10.37    3.66
  -7   1  21   56.96    8.70
   7  -1 -21   58.47    8.33
   7   1 -21   51.04    7.95
  -7  -1  21   48.58    8.24
  -7   1  22   -0.00    1.36
   7   1 -22    1.14    1.76
  -7  -1  22    0.76    2.15
  -7   1  23   23.66    5.23
  -7  -1  23   28.01    5.78
  -7   1  24   17.39    4.48
  -7  -1  24   10.79    3.94
  -7   1  25   48.29    7.63
  -7  -1  25   43.47    7.51
  -7   1  26    0.56    1.43
  -7  -1  26   -0.00    2.17
  -7   1  27    0.47    1.54
  -7  -1  27    3.06    2.22
  -7   1  28    0.76    1.47
  -7  -1  28   -0.00    1.61
  -7   1  29   28.88    5.71
  -7  -1  29   36.37    6.38
  -7   1  30    0.98    1.53
  -7  -1  30    1.25    1.66
  -7   1  31   19.24    4.30
  -7  -1  31   13.30    4.02
  -7   1  32    0.09    1.28
  -7  -1  32    1.16    1.54
  -7   1  33    1.79    1.66
  -7  -1  33    0.96    1.79
  -7   1  34    0.57    1.70
  -7  -1  34    0.29    1.85
  -7   1  35    3.73    2.29
  -7  -1  35    4.29    2.45
  -7   1  36   -0.00    1.42
  -7  -1  36    1.28    1.82
  -7   1  37   -0.00    1.25
  -7  -1  37    1.03    1.54
  -7   1  38    0.35    1.58
  -7  -1  38   -0.00    1.44
  -7   1  39    2.39    1.82
  -7  -1  39    0.96    1.57
  -7   1  40    1.74    1.58
  -7  -1  40   -0.00    1.20
  -7   2   1   38.59    7.69
   7  -2  -1   25.51    5.94
   7  -2  -1   43.64    7.34
   7   2  -1   21.42    5.43
   7   2  -1   34.34    6.38
  -7  -2   1   40.90    7.63
  -7   2   2   33.68    7.39
   7  -2  -2   38.92    7.13
   7  -2  -2   28.36    6.37
   7   2  -2   41.25    6.98
   7   2  -2   41.52    7.14
  -7  -2   2   35.91    7.19
  -7   2   3    6.58    2.62
  -7   2   3    6.11    3.33
   7  -2  -3    2.06    2.20
   7  -2  -3    5.68    2.61
   7   2  -3    4.27    2.33
   7   2  -3    5.45    2.60
  -7  -2   3    6.69    3.50
  -7   2   4    5.43    2.52
  -7   2   4    2.78    3.21
   7  -2  -4    2.82    2.41
   7  -2  -4    8.87    3.30
   7   2  -4    4.94    2.48
   7   2  -4    6.34    2.79
  -7  -2   4    5.16    2.87
  -7   2   5  223.54   24.03
  -7   2   5  251.04   26.39
   7  -2  -5  210.72   24.66
   7   2  -5  249.72   25.06
   7   2  -5  227.07   24.59
  -7  -2   5  258.17   26.22
  -7   2   6   13.70    3.58
  -7   2   6   13.76    4.43
   7  -2  -6   15.60    4.27
   7   2  -6   14.51    3.89
  -7  -2   6    3.75    3.29
  -7   2   7  207.59   23.76
  -7   2   7  270.63   26.72
   7  -2  -7  231.93   25.07
   7   2  -7  254.29   25.10
  -7  -2   7  251.07   24.61
  -7  -2   7  212.66   25.27
  -7   2   8    4.48    2.29
  -7   2   8    4.47    2.96
   7  -2  -8    8.63    3.12
   7   2  -8    9.87    3.15
  -7  -2   8    2.23    2.04
  -7  -2   8    8.27    3.51
  -7   2   9   65.12    8.38
  -7   2   9   54.85    9.17
   7  -2  -9   47.10    8.22
   7   2  -9   44.99    7.90
  -7  -2   9   67.25    8.71
  -7  -2   9   57.57    9.22
  -7   2  10   18.75    4.01
  -7   2  10   14.04    4.28
   7  -2 -10   11.58    3.57
   7   2 -10   11.10    3.78
  -7  -2  10   13.84    3.75
  -7  -2  10   12.67    4.41
  -7   2  11  116.47   13.89
  -7   2  11  114.34   15.25
   7  -2 -11  126.37   15.01
   7   2 -11  110.30   14.37
  -7  -2  11  141.64   14.87
  -7  -2  11  123.24   15.41
  -7   2  12   33.96    5.99
   7  -2 -12   40.93    7.00
   7   2 -12   48.13    7.30
  -7  -2  12   37.81    6.40
  -7  -2  12   28.11    6.31
  -7   2  13   71.91    9.17
   7  -2 -13   57.90    9.25
   7   2 -13   78.00   10.01
  -7  -2  13   59.24    8.93
  -7   2  14    4.55    2.22
   7  -2 -14    0.00    1.20
   7  -2 -14    5.87    2.34
   7   2 -14    0.00    1.30
  -7  -2  14    6.17    2.35
  -7   2  15   34.80    5.42
   7  -2 -15   29.93    5.69
   7   2 -15   25.52    5.18
  -7  -2  15   14.89    4.11
  -7   2  16   61.08    8.62
  -7   2  16   70.88   10.25
   7  -2 -16   78.44   10.15
   7   2 -16   68.27    9.50
  -7  -2  16   66.22    9.29
  -7  -2  16   55.32    9.38
  -7   2  17   42.22    7.45
  -7   2  17   71.75    9.75
   7  -2 -17   63.70    9.05
   7   2 -17   63.70    8.93
  -7  -2  17   53.10    8.36
  -7  -2  17   77.25   10.16
  -7   2  18   39.15    6.13
  -7   2  18   35.46    6.82
   7  -2 -18   34.65    6.48
   7   2 -18   43.13    6.91
  -7  -2  18   32.26    6.13
  -7  -2  18   42.25    7.21
  -7   2  19    0.81    1.35
  -7   2  19    0.00    1.73
   7  -2 -19    2.56    2.38
   7   2 -19    1.97    1.84
  -7  -2  19    0.37    1.46
  -7  -2  19    0.80    1.78
  -7   2  20    3.84    2.64
   7  -2 -20   11.79    3.33
   7   2 -20    4.30    2.29
  -7  -2  20   13.02    3.43
  -7  -2  20    5.68    3.11
  -7   2  21   57.76    8.65
   7  -2 -21   56.00    8.30
   7   2 -21   50.28    8.03
  -7  -2  21   52.65    8.63
  -7   2  22    8.88    3.19
   7   2 -22    5.92    2.71
  -7  -2  22    6.85    3.19
  -7   2  23   38.74    6.75
  -7  -2  23   31.89    6.41
  -7   2  24    1.66    1.94
  -7  -2  24    2.33    1.84
  -7   2  25    4.37    2.46
  -7  -2  25    8.42    3.22
  -7  -2  26    2.36    2.36
  -7   2  27   14.25    3.79
  -7  -2  27   10.75    3.79
  -7   2  28    5.86    2.66
  -7  -2  28   10.39    3.39
  -7   2  29    5.00    2.50
  -7  -2  29    7.22    2.96
  -7   2  30    0.71    1.71
  -7  -2  30    0.00    1.79
  -7   2  31    2.42    2.15
  -7  -2  31   13.75    3.70
  -7   2  32    1.19    1.56
  -7  -2  32    1.71    2.02
  -7   2  33   11.25    3.51
  -7  -2  33    7.10    2.95
  -7   2  34   -0.00    1.44
  -7  -2  34   -0.00    1.58
  -7   2  35   -0.00    1.30
  -7  -2  35    1.26    1.83
  -7   2  36    0.00    1.31
  -7  -2  36    1.65    1.81
  -7   2  37    7.38    2.62
  -7  -2  37    2.98    2.37
  -7   2  38    1.36    1.78
  -7  -2  38    3.60    2.28
  -7   2  39   -0.00    1.38
  -7  -2  39    3.76    2.13
  -7   3   1   -0.00    1.97
   7  -3  -1    0.01    1.45
   7  -3  -1    0.00    1.57
   7   3  -1   -0.00    1.56
   7   3  -1   -0.00    1.50
  -7  -3   1    1.82    2.22
  -7   3   2  140.42   17.55
   7  -3  -2   97.64   15.01
   7  -3  -2  120.65   15.81
   7   3  -2  153.18   16.26
   7   3  -2  131.94   15.80
  -7  -3   2  146.70   17.21
  -7   3   3   38.19    7.96
   7  -3  -3   47.90    8.09
   7   3  -3   35.94    6.77
   7   3  -3   34.70    6.84
  -7  -3   3   51.54    8.60
  -7   3   4    9.66    4.10
   7  -3  -4    6.57    3.02
   7   3  -4    9.95    3.41
   7   3  -4    4.06    2.63
  -7  -3   4    1.77    2.41
  -7   3   5   71.16   11.12
   7  -3  -5   71.92   10.41
   7   3  -5   78.42   10.34
  -7  -3   5   52.29    9.69
  -7   3   6   11.89    4.37
   7  -3  -6   10.52    3.77
   7   3  -6   20.79    4.78
  -7  -3   6   10.94    3.95
  -7   3   7    1.89    1.78
  -7   3   7    3.77    2.88
   7  -3  -7    3.73    2.30
   7   3  -7    1.88    2.17
  -7  -3   7    3.62    2.57
  -7   3   8    0.92    1.27
  -7   3   8   -0.00    1.81
   7  -3  -8    0.04    1.27
   7   3  -8   -0.00    2.12
  -7  -3   8    1.30    1.69
  -7   3   9  227.20   22.58
  -7   3   9  237.95   24.74
   7  -3  -9  209.36   23.36
   7  -3  -9  222.58   23.31
   7   3  -9  192.83   22.60
  -7  -3   9  196.53   23.47
  -7   3  10   71.67    9.13
  -7   3  10   64.08   10.20
   7  -3 -10   59.33    9.42
   7  -3 -10   55.79    9.06
   7   3 -10   62.98    9.33
  -7  -3  10   60.33    9.82
  -7   3  11    6.26    2.47
   7  -3 -11    0.81    1.86
   7   3 -11    2.83    2.16
  -7  -3  11    8.23    3.54
  -7   3  12    0.00    1.51
   7  -3 -12    3.30    2.40
   7   3 -12    0.45    1.53
  -7   3  13   67.16    9.23
   7  -3 -13   63.91    9.77
   7  -3 -13   79.32   10.21
   7   3 -13   65.78    9.72
  -7   3  14  110.07   12.90
   7  -3 -14   90.70   13.18
   7  -3 -14  117.15   13.54
   7   3 -14  116.98   13.90
  -7   3  15  178.30   17.50
  -7   3  15  130.84   17.83
   7  -3 -15  156.71   18.02
   7   3 -15  166.71   18.13
  -7  -3  15  141.51   18.11
  -7   3  16   19.43    4.23
  -7   3  16   24.91    5.49
   7  -3 -16   23.57    5.19
   7   3 -16   20.54    4.88
  -7  -3  16   18.54    5.14
  -7   3  17    1.12    1.84
  -7   3  17    2.83    2.10
  -7   3  17    2.67    2.67
   7  -3 -17    0.00    1.86
   7   3 -17    2.33    1.90
  -7  -3  17    2.51    2.53
  -7   3  18   26.22    5.14
  -7   3  18   26.14    4.81
  -7   3  18   23.45    5.68
   7  -3 -18   21.17    5.04
   7   3 -18   24.44    5.32
  -7  -3  18   19.70    5.41
  -7   3  19  267.58   24.38
  -7   3  19  175.93   23.63
   7  -3 -19  239.29   24.49
   7   3 -19  192.90   23.49
  -7  -3  19  292.81   26.08
  -7   3  20    0.00    1.56
  -7   3  20   -0.00    2.13
   7   3 -20    1.04    1.67
  -7  -3  20    0.00    2.39
  -7   3  21    4.03    2.25
  -7   3  21    2.48    2.73
   7   3 -21    3.20    2.32
  -7  -3  21   10.78    3.71
  -7   3  22   -0.00    1.56
   7   3 -22    0.00    1.58
  -7  -3  22    0.79    1.81
  -7   3  23    7.65    3.12
  -7  -3  23   20.58    4.99
  -7   3  24   12.15    3.89
  -7  -3  24   12.79    4.06
  -7   3  25   21.46    4.93
  -7  -3  25   16.13    4.55
  -7   3  26    2.14    1.92
  -7  -3  26    0.00    1.96
  -7   3  27    0.20    1.70
  -7  -3  27   -0.00    1.75
  -7   3  28    0.74    1.86
  -7  -3  28   -0.00    1.75
  -7   3  29   14.20    3.93
  -7  -3  29   14.89    4.38
  -7   3  30   -0.00    1.42
  -7  -3  30    0.56    1.96
  -7   3  31    4.88    2.43
  -7  -3  31    7.66    3.26
  -7   3  32    0.76    1.70
  -7  -3  32   -0.00    1.72
  -7   3  33    3.53    2.23
  -7  -3  33    2.60    2.39
  -7   3  34    4.51    2.33
  -7  -3  34    2.72    2.40
  -7   3  35    6.34    2.66
  -7  -3  35    6.44    2.98
  -7   3  36    0.00    1.46
  -7  -3  36    1.18    1.77
  -7   3  37    0.03    1.27
  -7  -3  37   -0.00    1.58
  -7   3  38    1.06    1.54
  -7  -3  38   -0.00    1.63
  -7   3  39    6.99    2.62
  -7   4   1   48.24    8.58
  -7   4   1   61.53   10.41
   7  -4  -1   43.32    8.60
   7   4  -1   63.34    9.14
   7   4  -1   65.52    9.44
  -7  -4   1   47.21    9.04
  -7   4   2   98.11   12.48
  -7   4   2   71.98   12.57
   7  -4  -2   80.21   12.21
   7  -4  -2   92.48   12.54
   7   4  -2   87.48   12.06
   7   4  -2   88.44   12.14
  -7  -4   2  117.80   14.21
  -7   4   3    7.29    3.18
  -7   4   3    8.24    3.82
   7  -4  -3    9.99    3.98
   7  -4  -3    5.57    3.09
   7   4  -3   10.03    3.27
   7   4  -3   11.55    3.73
  -7  -4   3   13.32    4.42
  -7   4   4   35.17    6.50
  -7   4   4   29.91    7.29
   7  -4  -4   20.10    5.61
   7  -4  -4   26.18    5.91
   7   4  -4   31.74    6.15
  -7  -4   4   34.90    7.05
  -7   4   5   80.90   10.66
  -7   4   5   62.04   10.95
   7  -4  -5   62.14   10.36
   7  -4  -5   59.80   10.02
   7   4  -5   87.92   11.00
  -7  -4   5   72.08   11.07
  -7   4   6   53.10    8.40
  -7   4   6   58.53    9.92
   7  -4  -6   59.45    9.16
   7  -4  -6   52.31    8.60
   7   4  -6   44.23    8.01
  -7  -4   6   43.54    8.45
  -7   4   7   50.99    7.57
  -7   4   7   48.84    8.49
   7  -4  -7   31.25    6.60
   7  -4  -7   40.39    7.26
   7   4  -7   27.79    6.17
  -7  -4   7   25.01    6.37
  -7   4   8   32.46    6.60
  -7   4   8   49.69    8.76
   7  -4  -8   47.19    8.01
   7  -4  -8   34.07    6.92
   7   4  -8   46.15    7.63
  -7  -4   8   40.94    8.00
  -7   4   9   29.40    5.69
  -7   4   9   13.57    5.03
   7  -4  -9   23.88    5.50
   7  -4  -9   21.02    5.23
   7   4  -9   38.97    6.50
  -7  -4   9   22.60    5.59
  -7   4  10    0.00    1.33
   7  -4 -10    0.99    1.56
   7   4 -10    0.25    1.62
  -7  -4  10    2.29    2.70
  -7   4  11  122.35   14.53
  -7   4  11  110.96   13.63
   7   4 -11  112.08   14.34
  -7   4  12  112.64   14.57
  -7   4  12  132.01   14.63
   7   4 -12  119.89   14.99
  -7   4  13  105.94   13.16
  -7   4  13  115.24   12.92
   7   4 -13   86.07   12.65
  -7   4  14   20.90    4.93
  -7   4  14   23.22    4.75
  -7   4  14   14.19    4.80
   7   4 -14   25.73    5.49
  -7  -4  14   24.24    6.01
  -7   4  15   46.14    7.36
  -7   4  15   52.72    7.26
  -7   4  15   41.44    7.87
   7   4 -15   28.56    6.45
  -7  -4  15   36.06    7.38
  -7   4  16   34.92    6.35
  -7   4  16   30.69    5.64
  -7   4  16   28.25    6.59
   7   4 -16   31.12    6.12
  -7  -4  16   34.96    7.09
  -7   4  17  151.16   15.89
  -7   4  17  138.24   14.87
  -7   4  17  126.28   16.05
   7   4 -17  114.09   15.16
  -7  -4  17  109.18   15.62
  -7   4  18   19.04    4.51
  -7   4  18   26.52    4.73
  -7   4  18   14.07    4.48
   7   4 -18   28.36    5.65
  -7  -4  18    8.86    4.16
  -7   4  19   14.03    3.91
  -7   4  19    9.57    4.02
   7   4 -19   16.34    4.46
  -7  -4  19   13.80    4.33
  -7   4  20   37.06    6.14
  -7   4  20   24.92    5.89
   7   4 -20   30.78    5.98
  -7  -4  20   17.81    5.45
  -7   4  21   25.33    6.04
   7   4 -21   38.19    6.73
  -7  -4  21   33.57    6.91
  -7   4  22   24.84    5.94
   7   4 -22   47.00    7.26
  -7  -4  22   27.78    6.26
  -7   4  23   12.70    3.97
   7   4 -23   13.41    3.88
  -7  -4  23    6.82    3.32
  -7   4  24    0.87    1.96
  -7  -4  24    3.71    2.55
  -7   4  25    2.99    2.18
  -7  -4  25    1.14    2.18
  -7   4  26    6.81    3.14
  -7  -4  26    5.33    3.11
  -7   4  27    6.59    3.02
  -7  -4  27   11.08    4.00
  -7   4  28   12.62    3.77
  -7  -4  28    9.59    3.68
  -7   4  29    2.41    2.05
  -7  -4  29    0.19    2.37
  -7   4  30    0.00    1.67
  -7  -4  30    1.80    2.05
  -7   4  31    0.99    1.68
  -7  -4  31    7.11    3.12
  -7   4  32    1.99    2.14
  -7  -4  32    4.36    2.63
  -7   4  33    5.33    2.69
  -7  -4  33    8.10    3.54
  -7   4  34    1.61    1.82
  -7  -4  34    0.57    2.15
  -7   4  35    0.00    1.70
  -7  -4  35    0.00    1.89
  -7   4  36    1.71    1.73
  -7  -4  36    3.37    2.39
  -7   4  37    2.42    2.13
  -7  -4  37    3.94    2.33
  -7   5   1    2.12    2.38
  -7   5   1    2.30    3.33
   7  -5  -1    1.20    1.90
   7   5  -1    4.41    2.73
   7   5  -1    0.42    1.85
  -7  -5   1    0.64    2.08
  -7   5   2    1.39    2.04
  -7   5   2    0.09    2.16
   7  -5  -2    1.20    1.74
   7   5  -2    2.23    2.20
   7   5  -2    0.00    1.31
  -7  -5   2    3.06    2.85
  -7   5   3   33.83    6.88
  -7   5   3   39.58    8.49
   7  -5  -3   25.99    6.40
   7   5  -3   35.91    6.86
  -7  -5   3   40.88    7.89
  -7   5   4  111.92   13.72
  -7   5   4   75.43   13.38
   7  -5  -4  106.66   14.00
   7   5  -4   94.67   12.96
  -7  -5   4  105.30   14.30
  -7   5   5   28.25    6.16
  -7   5   5   43.74    8.45
   7  -5  -5   20.74    5.91
   7   5  -5   27.63    6.05
  -7  -5   5   29.43    6.62
  -7   5   6    6.84    3.06
  -7   5   6    1.20    2.66
   7  -5  -6    5.27    3.00
   7   5  -6   -0.00    1.13
  -7  -5   6    1.32    2.45
  -7   5   7   17.69    4.56
  -7   5   7   14.42    5.07
   7  -5  -7   10.83    4.15
   7   5  -7   20.58    5.05
  -7  -5   7   17.38    5.15
  -7   5   8   82.72   11.22
   7  -5  -8   68.39   10.79
   7   5  -8   87.57   11.46
  -7  -5   8   60.04   10.69
  -7   5   9  121.46   14.77
   7  -5  -9  105.30   14.46
   7   5  -9  119.44   14.78
  -7  -5   9  107.40   15.04
  -7   5  10   36.46    6.84
   7  -5 -10   35.33    6.80
   7   5 -10   32.54    6.62
  -7   5  11   82.59   11.22
   7   5 -11   72.41   10.95
  -7   5  12    2.70    1.95
  -7   5  12    5.69    3.11
   7   5 -12    0.56    1.48
  -7   5  13   38.89    6.95
  -7   5  13   42.36    8.11
   7   5 -13   30.67    6.35
  -7  -5  13   25.83    6.41
  -7   5  14   37.05    7.03
  -7   5  14   35.48    7.70
   7   5 -14   40.15    7.40
  -7  -5  14   53.70    8.81
  -7   5  15  184.44   18.69
  -7   5  15  118.25   17.76
   7   5 -15  159.99   18.29
  -7  -5  15  150.60   18.56
  -7   5  16    0.36    2.09
  -7   5  16   -0.00    1.72
  -7   5  16   -0.00    2.26
   7   5 -16    2.15    2.28
  -7  -5  16    2.85    2.22
  -7   5  17   11.07    3.66
  -7   5  17    5.34    2.52
  -7   5  17    5.95    3.38
   7   5 -17    1.85    2.42
  -7  -5  17    8.83    3.62
  -7   5  18    5.97    2.80
  -7   5  18    5.86    3.32
   7   5 -18    3.33    2.60
  -7  -5  18    2.13    1.96
  -7   5  19   38.22    6.51
  -7   5  19   29.19    6.51
   7   5 -19   29.65    6.20
  -7  -5  19   22.47    5.80
  -7   5  20   33.60    6.06
  -7   5  20   20.17    5.54
   7   5 -20   19.83    4.94
  -7  -5  20   14.30    4.72
  -7   5  21    7.28    3.51
   7   5 -21    4.05    2.71
  -7  -5  21    6.95    3.27
  -7   5  22   -0.00    1.64
   7   5 -22    0.04    1.71
  -7  -5  22    0.43    1.76
  -7   5  23    3.74    2.94
   7   5 -23    4.51    2.65
  -7  -5  23    0.66    2.01
  -7   5  24    7.54    3.59
  -7  -5  24   10.28    3.97
  -7   5  25    5.68    3.10
  -7  -5  25    4.71    2.99
  -7   5  26    1.99    2.41
  -7  -5  26    2.53    2.58
  -7   5  27    0.84    2.15
  -7  -5  27   -0.00    1.58
  -7   5  28   -0.00    1.93
  -7  -5  28    0.00    2.02
  -7   5  29    7.54    3.24
  -7  -5  29    4.04    2.89
  -7   5  30    1.84    2.12
  -7  -5  30    1.57    2.55
  -7   5  31    6.07    2.98
  -7  -5  31    2.14    2.34
  -7   5  32    0.46    1.91
  -7  -5  32   -0.00    1.59
  -7  -5  33    3.63    2.80
  -7  -5  34    5.65    2.91
  -7  -5  35    3.42    2.45
  -7  -5  36    1.07    2.15
   7  -6  -1   61.34   10.58
  -7  -6   1   68.49   11.36
   7  -6  -2   62.14   10.41
  -7  -6   2   58.58   10.24
   7  -6  -3   33.57    7.21
  -7  -6   3   27.20    6.81
  -7   6   4    9.72    4.12
   7  -6  -4    4.37    3.01
  -7  -6   4    9.54    3.95
  -7   6   5    0.67    1.91
   7  -6  -5    0.00    2.09
  -7  -6   5    2.68    2.77
  -7   6   6   69.71   10.63
   7  -6  -6   77.69   11.43
  -7  -6   6   60.57   10.76
  -7   6   7  151.27   17.33
   7  -6  -7  139.76   17.31
  -7  -6   7  113.06   16.77
  -7   6   8   66.95    9.91
   7  -6  -8   40.33    8.41
  -7  -6   8   61.61   10.21
  -7   6   9    4.29    2.84
  -7   6  10   84.24   11.82
  -7   6  10   76.59   12.67
  -7   6  11  125.53   14.77
  -7   6  11   89.01   14.50
  -7   6  12   23.58    5.54
  -7   6  12   11.60    4.78
  -7  -6  12   14.51    4.79
  -7   6  13    6.05    2.97
  -7   6  13    8.49    4.13
  -7  -6  13   10.51    3.94
  -7   6  14   12.59    3.97
  -7   6  14   14.17    4.78
  -7  -6  14   10.22    3.98
  -7   6  15    2.86    2.46
  -7   6  15   13.08    4.47
  -7  -6  15    2.22    2.16
  -7   6  16   54.68    8.55
  -7   6  16   41.86    8.67
  -7  -6  16   35.45    7.81
  -7   6  17   51.03    8.21
  -7   6  17   49.91    8.99
  -7  -6  17   31.14    7.31
  -7   6  18   65.69    9.49
  -7   6  18   41.69    8.71
  -7  -6  18   53.07    9.21
  -7   6  19    6.50    3.16
  -7   6  19    6.55    3.22
  -7  -6  19    0.00    1.83
  -7   6  20    0.00    1.55
  -7   6  20    1.39    2.10
  -7  -6  20    3.49    2.61
  -7   6  21    5.59    3.31
  -7  -6  21   -0.00    2.09
  -7   6  22   19.05    5.51
  -7  -6  22   25.76    6.10
  -7   6  23   11.43    3.99
  -7  -6  23    6.61    4.14
  -7  -6  24    1.80    2.14
  -7  -6  25   -0.00    1.70
  -7  -6  26   15.50    4.87
  -7  -6  27    5.71    3.09
  -7  -6  28    4.41    2.96
  -7  -6  29    0.59    1.97
  -7  -6  30    0.80    2.09
  -7  -6  31    0.67    2.31
  -7  -6  32    3.67    2.80
  -7  -6  33   -0.00    2.00
  -7  -6  34   -0.00    2.08
  -7  -6  35   -0.00    1.81
   7  -7  -1    2.12    2.49
   7   7  -1    1.48    2.25
  -7  -7   1    0.00    2.58
   7  -7  -2   46.43    8.44
   7   7  -2   25.22    6.15
  -7  -7   2   17.04    5.63
   7  -7  -3    5.21    3.29
   7   7  -3    3.30    3.25
  -7  -7   3   19.36    5.71
   7  -7  -4  244.28   26.05
   7   7  -4  207.33   24.55
  -7  -7   4  210.16   25.60
   7  -7  -5   84.45   12.88
   7   7  -5   97.50   13.06
  -7  -7   5   72.32   12.62
   7  -7  -6    4.33    3.38
   7   7  -6    9.85    3.99
  -7  -7   6    0.45    2.35
   7   7  -7   72.65   10.76
  -7  -7   7   46.84    9.79
   7   7  -8   18.41    5.23
   7   7  -9   27.68    6.35
   7   7 -10   91.14   13.09
   7   7 -11   25.71    6.13
  -7  -7  11   15.43    5.12
  -7   7  12    1.41    1.97
   7   7 -12    6.15    3.42
  -7  -7  12    4.97    3.13
  -7   7  13   24.50    5.83
   7   7 -13   13.40    4.77
  -7  -7  13   20.28    6.01
  -7   7  14  137.60   16.81
   7   7 -14  148.54   17.45
  -7  -7  14  107.00   16.45
  -7   7  15    2.75    2.71
   7   7 -15    0.23    1.96
  -7  -7  15    0.35    1.95
  -7   7  16    1.55    2.10
   7   7 -16    1.41    2.28
  -7  -7  16    2.15    2.55
  -7   7  17    0.19    2.18
   7   7 -17    0.17    1.68
  -7  -7  17    0.18    1.84
  -7   7  18    8.87    3.73
   7   7 -18    3.53    2.62
  -7  -7  18    4.49    3.08
  -7   7  19    3.68    2.62
   7   7 -19    5.89    3.21
  -7  -7  19    2.92    3.16
   7   7 -20   21.08    5.38
  -7  -7  20   12.10    4.50
   7   7 -21    3.40    2.66
  -7  -7  21    0.89    2.15
   7   7 -22    0.42    1.78
  -7  -7  22    1.54    2.47
   7   7 -23    8.13    3.53
  -7  -7  23    1.65    2.07
  -7  -7  24   11.12    4.55
  -7  -7  25    0.57    2.39
  -7  -7  26    7.39    4.15
  -7  -7  27    0.68    2.47
  -7  -7  28    3.60    2.75
  -7  -7  29    3.97    3.26
  -7  -7  30    7.92    3.78
  -7  -7  31    0.40    2.07
  -7  -7  32    2.04    2.01
  -7  -7  33    0.84    2.79
  -7   8   1   38.18    8.04
   7  -8  -1   39.83    8.75
   7   8  -1   47.85    8.51
  -7  -8   1   32.76    8.11
  -7   8   2   98.92   13.25
   7  -8  -2   72.47   12.32
   7   8  -2   64.27   11.17
  -7  -8   2   78.17   12.75
  -7   8   3   10.52    4.52
   7  -8  -3    5.77    3.95
   7   8  -3   12.78    4.37
  -7  -8   3   13.50    5.02
  -7   8   4   28.13    6.52
   7  -8  -4   22.01    6.05
   7   8  -4   20.98    5.66
  -7  -8   4   14.43    5.27
  -7   8   5    5.22    3.11
   7   8  -5    7.55    3.72
  -7  -8   5   11.94    4.68
  -7   8   6   23.16    6.05
   7   8  -6   30.93    6.82
  -7   8   7   -0.00    1.77
   7   8  -7    2.76    3.32
  -7   8   8   58.66   10.05
   7   8  -8   52.39    9.52
   7   8  -9    1.00    1.83
  -7  -8   9    3.04    2.52
   7   8 -10   19.46    5.47
  -7  -8  10   18.73    5.81
   7   8 -11    3.79    2.94
  -7  -8  11    2.82    3.00
   7   8 -12  124.36   15.64
  -7  -8  12   91.19   14.81
   7   8 -13    0.31    2.04
  -7  -8  13    1.00    2.67
   7   8 -14    7.78    3.80
  -7  -8  14    8.18    4.29
   7   8 -15    0.00    2.18
  -7  -8  15    1.34    2.88
   7   8 -16   56.63    9.69
  -7  -8  16   48.29    9.62
   7   8 -17    0.88    1.93
  -7  -8  17    3.00    2.59
   7   8 -18   14.20    4.55
  -7  -8  18    7.28    3.79
  -7   8  19   -0.00    2.04
   7   8 -19    0.96    2.24
  -7  -8  19    0.23    2.78
   7   8 -20   13.11    4.42
  -7  -8  20    9.83    4.43
   7   8 -21    1.28    2.21
  -7  -8  21    0.00    2.41
   7   8 -22   19.79    5.49
  -7  -8  22   10.98    4.78
   7   8 -23   12.95    4.36
  -7  -8  23    3.57    3.24
  -7  -8  24    0.28    2.09
  -7  -8  25    1.88    2.23
  -7  -8  26   10.80    4.44
  -7  -8  27    3.78    3.12
  -7  -8  28   10.15    4.13
  -7  -8  29   -0.00    2.28
  -7  -8  30   -0.00    2.68
  -7  -8  31   -0.00    2.05
  -7  -8  32    1.71    2.68
  -7   9   1    1.45    2.74
   7  -9  -1    0.75    2.59
   7   9  -1   -0.00    2.73
  -7  -9   1    3.20    3.19
  -7   9   2   25.30    6.64
   7   9  -2   23.93    6.43
  -7  -9   2   25.74    6.92
  -7   9   3    1.25    2.46
   7   9  -3    3.04    3.08
  -7  -9   3   -0.00    2.58
  -7   9   4   24.79    6.73
   7   9  -4   26.63    6.66
  -7  -9   4   35.85    8.33
  -7   9   5    0.37    1.90
   7   9  -5    1.33    2.48
  -7   9   6   28.95    6.88
   7   9  -6   20.54    5.86
  -7   9   7   10.63    4.26
   7   9  -7   10.23    4.56
  -7   9   8   27.82    6.72
   7   9  -8   27.50    7.03
  -7  -9   8   28.47    7.40
  -7   9   9    0.88    2.26
   7   9  -9   -0.00    2.44
  -7  -9   9    0.72    2.51
  -7   9  10   92.71   13.23
   7   9 -10   72.83   12.18
  -7  -9  10   77.12   13.05
  -7   9  11   -0.00    2.27
   7   9 -11   -0.00    1.47
  -7  -9  11    3.02    2.83
  -7   9  12    2.78    2.57
   7   9 -12   -0.00    2.12
  -7  -9  12    2.07    3.26
  -7   9  13    5.96    3.34
   7   9 -13   10.96    4.73
  -7  -9  13    0.59    2.82
  -7   9  14   64.99   10.12
   7   9 -14   52.39    9.31
  -7  -9  14   25.33    7.53
  -7   9  15   -0.00    1.58
   7   9 -15   -0.00    2.32
  -7  -9  15    0.89    2.56
  -7   9  16    3.99    3.09
   7   9 -16   12.96    4.60
  -7  -9  16    3.36    3.36
  -7   9  17    2.28    2.67
   7   9 -17    1.46    2.39
  -7  -9  17    0.00    2.13
   7   9 -18   12.20    4.79
  -7  -9  18   13.49    5.47
   7   9 -19   -0.00    1.92
  -7  -9  19    0.21    2.31
   7   9 -20   15.62    5.00
  -7  -9  20    8.96    4.36
   7   9 -21   -0.00    2.46
  -7  -9  21    1.20    2.66
   7   9 -22   -0.00    2.38
  -7  -9  22    1.10    2.53
   7   9 -23    0.00    1.86
  -7  -9  23    0.14    2.84
   7   9 -24    9.60    4.35
  -7  -9  24   11.79    4.72
  -7  -9  25    0.00    2.20
  -7  -9  26   -0.00    2.96
  -7  -9  27    0.00    2.76
  -7  -9  28    2.30    3.24
  -7  -9  29    0.00    3.05
  -7  -9  30    7.31    3.42
  -7  -9  31   -0.00    2.34
  -7  10   1    3.30    3.17
   7  10  -1   11.17    4.45
  -7 -10   1   13.69    5.66
  -7  10   2   44.49    8.81
   7  10  -2   24.31    6.63
  -7 -10   2   32.76    8.26
  -7  10   3   -0.00    2.10
   7  10  -3    0.30    2.48
  -7  10   4   -0.00    2.19
   7  10  -4    0.78    2.32
  -7  10   5    1.96    3.12
   7  10  -5    0.00    2.29
  -7  10   6   66.60   11.90
   7  10  -6   86.29   12.60
  -7 -10   6   58.53   11.92
  -7  10   7   -0.00    2.60
   7  10  -7    2.36    2.62
  -7 -10   7    0.00    3.20
  -7  10   8    0.00    2.51
   7  10  -8    3.54    3.09
  -7 -10   8    1.52    2.49
  -7  10   9   -0.00    1.65
   7  10  -9    1.19    2.04
  -7 -10   9    2.27    3.20
  -7  10  10    5.97    3.94
   7  10 -10    7.95    4.02
  -7 -10  10   -0.00    2.48
  -7  10  11    1.52    2.60
   7  10 -11    1.94    2.09
  -7 -10  11    0.58    2.60
  -7  10  12   25.94    7.06
   7  10 -12   33.72    7.78
  -7 -10  12   42.63    9.10
  -7  10  13    1.42    2.61
   7  10 -13   -0.00    2.07
  -7 -10  13    1.04    2.31
  -7  10  14    1.30    2.41
   7  10 -14    8.61    4.22
  -7 -10  14    0.00    3.29
  -7  10  15    0.73    2.52
   7  10 -15   -0.00    2.58
  -7 -10  15   -0.00    3.40
  -7  10  16   38.57    8.19
   7  10 -16   38.19    8.11
  -7 -10  16   24.26    7.32
  -7  10  17   -0.00    1.98
   7  10 -17    1.21    2.91
  -7 -10  17    0.90    2.64
  -7  10  18   27.36    6.88
   7  10 -18   23.12    6.28
  -7 -10  18   11.21    5.48
   7  10 -19    1.47    2.42
  -7 -10  19    0.47    2.60
   7  10 -20    5.19    3.53
  -7 -10  20    0.90    2.96
   7  10 -21    2.21    3.43
  -7 -10  21    4.07    3.56
   7  10 -22   24.00    6.39
  -7 -10  22   21.95    6.79
   7  10 -23    1.71    2.43
  -7 -10  23    0.71    2.29
   7  10 -24    1.62    2.11
  -7 -10  24   -0.00    2.20
  -7 -10  25    0.06    2.25
  -7 -10  26    1.22    2.71
  -7 -10  27   -0.00    2.51
  -7 -10  28    4.60    3.70
  -7 -10  29    1.18    2.84
  -7  11   1    0.71    2.99
   7  11  -1    1.28    2.10
  -7 -11   1   -0.00    3.30
  -7  11   2    1.16    2.61
   7  11  -2   10.13    4.34
  -7  11   3    6.42    4.58
   7  11  -3    7.05    3.65
  -7  11   4   25.51    7.10
   7  11  -4   29.89    7.25
  -7  11   5   10.13    4.78
   7  11  -5   18.32    6.07
  -7 -11   5    4.94    3.91
  -7  11   6   -0.00    2.50
   7  11  -6    0.00    2.64
  -7 -11   6    0.55    2.13
  -7  11   7    2.13    3.03
   7  11  -7   15.10    5.30
  -7 -11   7   13.36    5.28
  -7  11   8   17.02    5.47
   7  11  -8   12.46    5.34
  -7 -11   8    3.04    3.43
  -7  11   9    7.80    4.25
   7  11  -9    1.97    3.01
  -7 -11   9    0.00    2.46
  -7  11  10   23.66    6.71
   7  11 -10   19.37    6.23
  -7 -11  10   28.57    7.74
  -7  11  11    5.72    3.39
   7  11 -11    3.39    2.66
  -7 -11  11   -0.00    2.17
  -7  11  12    0.00    2.27
   7  11 -12    2.91    3.08
  -7 -11  12    0.04    2.69
  -7  11  13    2.63    3.08
   7  11 -13    0.11    1.77
  -7 -11  13   -0.00    2.78
  -7  11  14   25.15    6.93
   7  11 -14   16.23    5.50
  -7 -11  14   17.98    6.45
  -7  11  15    0.00    2.25
   7  11 -15    2.21    2.53
  -7 -11  15    1.26    3.18
  -7  11  16    7.40    3.93
   7  11 -16   10.65    4.31
  -7 -11  16    1.96    3.58
  -7  11  17   -0.00    2.42
   7  11 -17    1.98    2.85
  -7 -11  17    0.00    2.28
   7  11 -18    5.68    3.78
  -7 -11  18   13.04    5.16
   7  11 -19   -0.00    1.94
  -7 -11  19    1.16    2.45
   7  11 -20   23.93    6.37
  -7 -11  20    8.89    5.25
   7  11 -21    0.01    1.68
  -7 -11  21   -0.00    3.17
   7  11 -22   -0.00    1.63
  -7 -11  22    0.28    2.27
   7  11 -23   -0.00    2.39
  -7 -11  23   -0.00    2.23
   7  11 -24   17.06    5.52
  -7 -11  24    8.30    4.50
  -7 -11  25   -0.00    2.50
  -7 -11  26    0.00    2.23
  -7 -11  27    1.46    2.92
  -7  12   1    0.00    3.04
   7  12  -1    7.65    4.16
  -7  12   2   23.87    6.80
   7  12  -2   15.05    5.87
  -7  12   3    1.18    3.07
   7  12  -3    0.28    2.73
  -7 -12   3    0.71    1.69
  -7  12   4    0.65    1.99
   7  12  -4    0.00    2.06
  -7 -12   4    0.00    2.17
  -7  12   5    0.74    2.51
   7  12  -5    7.44    4.16
  -7 -12   5    9.74    5.22
  -7  12   6   21.37    6.82
   7  12  -6   29.29    7.22
  -7 -12   6    7.94    4.75
  -7  12   7    0.33    3.06
   7  12  -7    0.85    2.96
  -7 -12   7    0.00    3.27
  -7  12   8   10.41    5.05
   7  12  -8    5.72    3.77
  -7 -12   8    5.37    4.47
  -7  12   9   -0.00    2.34
   7  12  -9    1.31    2.54
  -7 -12   9   -0.00    2.46
  -7  12  10    7.36    4.29
   7  12 -10    5.13    4.10
  -7 -12  10    5.79    4.18
  -7  12  11    1.63    2.50
   7  12 -11    1.21    2.64
  -7 -12  11    0.64    2.68
  -7  12  12   39.68    8.68
   7  12 -12   21.78    6.58
  -7 -12  12   23.10    7.58
  -7  12  13   -0.00    2.89
   7  12 -13    3.13    3.18
  -7 -12  13   -0.00    2.42
  -7  12  14    3.76    3.65
  -7 -12  14   -0.00    2.42
  -7  12  15    0.00    2.88
   7  12 -15    2.44    2.79
  -7 -12  15    2.39    3.20
  -7  12  16   24.60    6.84
   7  12 -16   17.23    5.77
  -7 -12  16    9.99    4.62
  -7  12  17   -0.00    2.17
   7  12 -17    2.78    3.52
  -7 -12  17    3.98    3.67
   7  12 -18    5.25    3.95
  -7 -12  18    2.08    2.72
   7  12 -19   -0.00    1.79
  -7 -12  19    0.68    3.10
   7  12 -20    9.26    4.22
  -7 -12  20    1.37    3.48
   7  12 -21    1.64    2.84
  -7 -12  21    2.41    3.16
   7  12 -22    6.18    4.11
  -7 -12  22    3.89    3.54
   7  12 -23    0.14    1.40
  -7 -12  23   -0.00    3.05
   7  12 -24    5.91    3.61
  -7 -12  24    0.00    3.30
  -7 -12  25    0.00    2.92
  -7 -12  26    2.39    2.73
  -7  13   1   -0.00    2.60
   7  13  -1    0.45    2.46
  -7  13   2    6.06    4.48
   7  13  -2    6.60    4.20
  -7  13   3   10.01    5.06
   7  13  -3   14.68    5.41
  -7  13   4   33.62    8.58
   7  13  -4   40.35    9.05
  -7  13   5    4.67    4.12
   7  13  -5    2.69    3.48
  -7  13   6    1.44    2.55
   7  13  -6   -0.00    2.22
  -7 -13   6    2.46    3.40
  -7  13   7    0.00    3.62
   7  13  -7    4.94    3.28
  -7 -13   7    1.06    3.17
  -7  13   8    8.24    4.60
   7  13  -8    8.30    4.26
  -7 -13   8    6.99    4.46
  -7  13   9    6.79    3.99
   7  13  -9    6.96    4.22
  -7 -13   9    1.31    3.68
  -7  13  10   28.89    7.49
   7  13 -10    5.92    4.25
  -7 -13  10    2.68    4.24
  -7  13  11    0.00    2.99
   7  13 -11   -0.00    2.38
  -7 -13  11    0.00    3.10
  -7  13  12    0.59    2.02
   7  13 -12    4.22    3.20
  -7 -13  12   -0.00    2.41
  -7  13  13    2.47    2.73
   7  13 -13    4.78    3.56
  -7 -13  13    2.36    3.75
  -7  13  14   10.13    5.08
   7  13 -14   15.72    5.78
  -7 -13  14    7.05    4.97
  -7  13  15    1.22    3.07
   7  13 -15    0.00    2.59
  -7 -13  15    0.00    3.78
  -7  13  16    0.83    3.09
   7  13 -16    2.60    3.37
  -7 -13  16   -0.00    2.81
   7  13 -17    2.90    2.91
  -7 -13  17    0.58    2.88
   7  13 -18    2.25    2.74
  -7 -13  18    3.37    3.26
   7  13 -19    3.48    3.10
  -7 -13  19    0.12    3.19
   7  13 -20    7.97    4.14
  -7 -13  20    4.59    4.37
   7  13 -21    2.01    2.91
  -7 -13  21    1.88    3.30
   7  13 -22    2.58    3.50
  -7 -13  22   -0.00    3.28
   7  13 -23    2.14    2.94
  -7 -13  23    1.44    3.16
   7  13 -24    6.12    4.35
  -7 -13  24    0.90    3.20
  -7  14   1    4.98    4.11
   7  14  -1    8.13    4.57
  -7  14   2    7.56    4.86
   7  14  -2   10.18    4.65
  -7  14   3   -0.00    3.00
   7  14  -3    0.00    2.73
  -7  14   4   -0.00    3.22
   7  14  -4    4.26    3.54
  -7  14   5    2.68    3.47
   7  14  -5    6.51    4.11
  -7  14   6    9.91    5.47
   7  14  -6   25.95    7.32
  -7  14   7   13.09    5.95
   7  14  -7   29.43    7.70
  -7  14   8    4.72    4.42
   7  14  -8    2.36    3.44
  -7  14   9    1.06    1.71
   7  14  -9    4.39    3.94
  -7 -14   9    3.83    4.38
  -7  14  10    1.93    3.70
   7  14 -10   12.18    5.26
  -7 -14  10    3.40    4.09
  -7  14  11   -0.00    2.88
   7  14 -11    5.88    3.82
  -7 -14  11    0.00    2.88
  -7  14  12   12.56    5.37
   7  14 -12    7.64    4.59
  -7 -14  12   -0.00    3.12
  -7  14  13   -0.00    3.45
   7  14 -13    0.47    2.58
  -7 -14  13    1.32    2.50
  -7  14  14    0.53    1.65
   7  14 -14   -0.00    2.68
  -7 -14  14   -0.00    2.50
  -7  14  15    0.07    2.74
   7  14 -15    1.74    2.52
  -7 -14  15    0.47    2.49
  -7  14  16    4.16    4.16
   7  14 -16    1.72    2.88
  -7 -14  16   -0.00    3.70
   7  14 -17    6.97    4.00
  -7 -14  17    0.00    3.47
   7  14 -18    3.49    3.27
  -7 -14  18   -0.00    3.09
   7  14 -19    1.18    3.22
  -7 -14  19   -0.00    2.96
   7  14 -20   -0.00    2.35
  -7 -14  20    0.00    2.71
   7  14 -21    3.80    3.71
  -7 -14  21    0.60    2.58
   7  14 -22    3.42    3.38
  -7 -14  22    0.00    2.69
   7  14 -23   -0.00    1.77
   7  14 -24    1.56    3.07
  -7  15   1    0.52    3.43
   7  15  -1   -0.00    2.69
  -7  15   2    0.00    3.13
   7  15  -2    1.83    2.93
  -7  15   3    2.00    2.99
   7  15  -3    6.33    3.66
  -7  15   4    6.47    4.62
   7  15  -4   11.37    5.15
  -7  15   5   -0.00    2.33
   7  15  -5    3.82    3.50
  -7  15   6    2.34    3.83
   7  15  -6    1.28    2.19
  -7  15   7   -0.00    2.92
   7  15  -7    0.00    2.46
  -7  15   8    6.39    4.23
   7  15  -8    1.56    2.89
  -7  15   9    0.06    3.06
   7  15  -9    6.58    4.20
  -7  15  10    0.00    2.24
   7  15 -10    3.39    3.40
  -7  15  11    1.46    2.52
   7  15 -11    3.71    3.35
  -7  15  12    2.48    3.12
   7  15 -12   -0.00    2.25
  -7 -15  12    4.78    4.27
  -7  15  13    2.30    2.92
   7  15 -13   -0.00    3.31
  -7 -15  13   -0.00    2.70
  -7  15  14    1.37    3.65
   7  15 -14    0.81    2.50
  -7 -15  14    0.00    2.57
  -7  15  15    3.99    3.25
   7  15 -15   -0.00    2.94
  -7 -15  15    1.24    3.28
   7  15 -16   -0.00    2.77
  -7 -15  16    4.06    4.27
   7  15 -17   -0.00    2.22
  -7 -15  17   -0.00    3.05
   7  15 -18   -0.00    2.66
  -7 -15  18    1.50    2.77
   7  15 -19    4.16    3.85
  -7 -15  19    0.50    2.54
   7  15 -20    3.28    3.60
  -7 -15  20    6.26    4.34
   7  15 -21   -0.00    2.24
   7  15 -22    2.80    3.30
   7  15 -23    0.00    2.56
  -7  16   1    3.90    3.96
   7  16  -1    8.77    4.36
  -7  16   2    0.00    3.07
   7  16  -2   -0.00    3.31
  -7  16   3    3.05    3.56
   7  16  -3    2.28    3.53
  -7  16   4    0.00    3.02
   7  16  -4   -0.00    1.68
  -7  16   5    0.94    3.55
   7  16  -5    3.50    3.80
  -7  16   6    2.50    3.10
   7  16  -6    3.01    4.12
  -7  16   7    6.55    4.64
   7  16  -7    3.98    4.27
  -7  16   8   -0.00    3.31
   7  16  -8    3.71    3.10
  -7  16   9    0.66    3.52
   7  16  -9   -0.00    3.41
  -7  16  10   -0.00    2.43
  -7  16  11    2.30    3.51
  -7  16  12    0.24    3.60
  -7  16  13    1.45    2.40
  -7  16  14   -0.00    2.36
  -7 -16  16   -0.00    3.21
  -7 -16  17    3.27    4.01
  -7 -16  18    0.29    3.27
  -7  17  10    0.00    3.61
  -7  17  11    5.27    3.85
  -7  17  12   -0.00    2.91
  -7  17  13    7.95    4.88
  -7  17  14   -0.00    3.33
  -6   0   1   -0.00    1.89
  -6   0   1   -0.00    1.80
   6   0  -1   -0.00    1.61
   6   0  -1    0.00    1.75
  -6   0   2  309.77   30.29
  -6   0   2  333.01   32.15
   6   0  -2  267.50   30.26
   6   0  -2  345.97   31.47
  -6   0   3   -0.00    1.64
  -6   0   3    0.53    1.90
   6   0  -3   -0.00    1.32
   6   0  -3   -0.00    1.57
  -6   0   4   21.83    4.73
  -6   0   4   39.67    6.64
   6   0  -4   24.64    5.01
   6   0  -4   27.91    5.27
  -6   0   5    0.80    1.61
  -6   0   5   -0.00    2.58
   6   0  -5   -0.00    1.71
   6   0  -5   -0.00    1.74
  -6   0   6 1286.32  111.78
  -6   0   6 1386.69  113.71
   6   0  -6 1207.28  112.02
   6   0  -6 1164.29  111.81
  -6   0   7    0.34    1.31
  -6   0   7    0.29    2.06
   6   0  -7   -0.00    1.55
   6   0  -7    1.30    1.73
  -6   0   8   26.42    4.75
  -6   0   8   23.99    5.34
   6   0  -8   19.24    4.44
   6   0  -8   33.23    5.26
  -6   0   9    0.68    1.12
  -6   0   9    0.66    1.45
   6   0  -9   -0.00    1.23
   6   0  -9   -0.00    1.45
  -6   0  10  206.83   21.72
  -6   0  10  236.81   23.34
   6   0 -10  193.09   21.89
   6   0 -10  230.58   22.10
  -6   0  11    1.00    1.31
  -6   0  11    0.88    1.61
   6   0 -11   -0.00    1.42
  -6   0  12  305.81   26.68
  -6   0  12  233.88   26.77
   6   0 -12  255.66   26.43
  -6   0  13   -0.00    1.03
  -6   0  13    1.27    1.84
   6   0 -13    0.38    1.11
  -6   0  14   85.95    9.93
  -6   0  14   84.08   10.75
   6   0 -14   68.06    9.66
  -6   0  15    0.05    1.07
  -6   0  15   -0.00    1.99
   6   0 -15    1.11    1.55
  -6   0  16  222.11   23.50
  -6   0  16  232.16   24.51
   6   0 -16  259.90   24.33
  -6   0  17    1.02    1.26
   6   0 -17    0.22    1.44
  -6   0  18  155.25   16.13
   6   0 -18  144.01   16.21
  -6   0  19    0.26    0.93
   6   0 -19    1.05    1.44
  -6   0  20    0.83    1.46
  -6   0  20    4.18    2.46
   6   0 -20    1.23    1.43
   6   0 -20    0.00    0.82
  -6   0  21    0.65    1.77
   6   0 -21    0.00    1.28
  -6   0  22   80.69   11.06
   6   0 -22   93.50   10.99
   6   0 -22   91.62    8.74
  -6   0  23   -0.00    1.65
  -6   0  24    0.00    1.34
  -6   0  25   -0.00    1.29
  -6   0  26   39.26    6.34
  -6   0  27    1.32    1.68
  -6   0  28   21.35    4.45
  -6   0  29   -0.00    1.30
  -6   0  30   21.39    4.44
  -6   0  31   -0.00    1.45
  -6   0  32   38.13    6.17
  -6   0  33    0.13    1.14
  -6   0  34   -0.00    1.19
  -6   0  35    0.03    0.99
  -6   0  36    3.16    1.80
  -6   0  37   -0.00    1.33
  -6   0  38    4.59    2.09
  -6   0  39    0.00    1.29
  -6   0  40    3.67    1.85
  -6   1   1    3.41    2.17
  -6   1   1    6.32    3.05
   6  -1  -1    4.15    2.54
   6  -1  -1    5.48    2.76
   6   1  -1    4.03    2.44
   6   1  -1    3.94    2.28
  -6  -1   1    4.83    2.28
  -6  -1   1    1.92    2.19
  -6   1   2  558.57   49.51
  -6   1   2  570.02   51.42
   6  -1  -2  389.41   48.86
   6  -1  -2  504.46   49.92
   6   1  -2  644.35   50.61
   6   1  -2  570.90   50.35
  -6  -1   2  548.17   49.43
  -6  -1   2  505.52   50.56
  -6   1   3   22.99    4.70
  -6   1   3   35.59    6.55
   6  -1  -3   31.86    5.79
   6  -1  -3   26.66    5.44
   6   1  -3   23.49    4.92
   6   1  -3   23.15    5.19
  -6  -1   3   34.42    5.55
  -6  -1   3   22.11    5.56
  -6   1   4  631.99   65.90
  -6   1   4  833.06   68.77
   6  -1  -4  717.69   67.03
   6  -1  -4  680.31   66.78
   6   1  -4  763.33   67.06
   6   1  -4  753.38   67.16
  -6  -1   4  775.00   66.68
  -6  -1   4  716.09   67.78
  -6   1   5   98.55   11.54
  -6   1   5   78.06   12.00
   6  -1  -5   89.76   11.80
   6  -1  -5   86.21   11.60
   6   1  -5  107.28   12.09
   6   1  -5  108.66   12.24
  -6  -1   5  101.53   11.61
  -6  -1   5   92.62   12.38
  -6   1   6   97.63   11.25
  -6   1   6   83.73   12.00
   6  -1  -6  107.38   12.11
   6  -1  -6   88.76   11.39
   6   1  -6   83.02   11.14
   6   1  -6   93.25   11.59
  -6  -1   6   90.77   11.17
  -6  -1   6   94.46   12.32
  -6   1   7  208.53   21.71
  -6   1   7  205.27   22.99
   6  -1  -7  220.17   22.52
   6  -1  -7  221.01   22.28
   6   1  -7  200.68   22.01
   6   1  -7  203.51   22.00
  -6  -1   7  230.92   22.17
  -6  -1   7  220.12   23.12
  -6   1   8  747.32   60.51
  -6   1   8  677.99   61.66
   6  -1  -8  689.44   60.94
   6  -1  -8  638.27   60.25
   6   1  -8  510.33   59.63
   6   1  -8  668.81   60.42
  -6  -1   8  676.20   60.28
  -6  -1   8  683.21   61.60
  -6   1   9    7.50    2.48
  -6   1   9    9.44    3.54
   6  -1  -9    4.88    2.34
   6  -1  -9    8.82    2.94
   6   1  -9   10.95    3.28
   6   1  -9   11.00    3.13
  -6  -1   9    6.19    2.42
  -6  -1   9   15.58    4.09
  -6   1  10   98.94   11.20
  -6   1  10  102.04   12.45
   6  -1 -10  116.80   12.22
   6   1 -10   89.84   11.27
  -6  -1  10  110.11   11.68
  -6  -1  10   58.97   10.73
  -6   1  11   10.55    2.95
   6  -1 -11   14.13    3.54
   6   1 -11   10.61    3.10
  -6  -1  11   13.77    3.41
  -6  -1  11   12.63    3.93
  -6   1  12  276.87   27.59
  -6   1  12  295.33   29.11
   6  -1 -12  283.46   28.28
   6   1 -12  278.41   28.09
  -6  -1  12  274.60   27.80
  -6  -1  12  294.01   29.01
  -6   1  13   41.94    6.60
  -6   1  13   47.77    7.61
   6  -1 -13   43.65    7.06
   6   1 -13   50.90    7.34
  -6  -1  13   63.05    7.70
  -6  -1  13   48.87    7.75
  -6   1  14  115.06   14.45
  -6   1  14  130.85   15.77
   6  -1 -14  177.04   16.31
   6   1 -14  129.48   15.19
  -6  -1  14  153.28   15.51
  -6  -1  14  139.21   16.02
  -6   1  15   10.66    2.76
  -6   1  15    9.67    3.29
   6  -1 -15    6.84    2.64
   6   1 -15    6.06    2.43
  -6  -1  15   12.09    3.10
  -6  -1  15   10.25    3.43
  -6   1  16    8.62    2.50
  -6   1  16    2.61    1.94
   6  -1 -16    3.17    1.90
   6  -1 -16    6.67    2.12
   6   1 -16    2.97    1.82
  -6  -1  16    3.71    1.77
  -6   1  17    5.07    2.07
   6  -1 -17    8.07    2.71
   6  -1 -17    5.70    1.93
   6   1 -17    3.40    2.12
  -6  -1  17    9.94    2.87
  -6   1  18  192.20   19.15
   6  -1 -18  185.53   19.59
   6  -1 -18  178.59   18.40
   6   1 -18  204.02   19.85
  -6  -1  18  173.71   19.28
  -6   1  19   32.23    5.08
   6  -1 -19   31.55    5.39
   6  -1 -19   30.40    4.40
   6   1 -19   40.45    5.94
  -6  -1  19   21.74    4.69
  -6  -1  19   33.80    5.84
  -6   1  20   -0.00    1.06
  -6   1  20   -0.00    1.50
   6  -1 -20   -0.00    1.13
   6  -1 -20    0.97    0.91
   6   1 -20    1.34    1.63
  -6  -1  20    0.17    1.40
  -6  -1  20    2.29    2.00
  -6   1  21    2.91    1.94
   6  -1 -21    1.84    1.60
   6  -1 -21    3.34    1.01
   6   1 -21    0.00    1.22
  -6  -1  21    2.45    1.76
  -6   1  22    8.24    2.91
   6   1 -22    9.52    2.81
  -6  -1  22   12.74    3.41
  -6   1  23    1.26    1.51
  -6  -1  23    5.59    2.46
  -6   1  24   23.66    4.57
  -6  -1  24   16.93    4.05
  -6   1  25    1.10    1.62
  -6  -1  25    1.30    1.44
  -6   1  26    1.22    1.44
  -6  -1  26    5.38    2.30
  -6   1  27   -0.00    1.06
  -6  -1  27    0.25    1.27
  -6   1  28   30.89    5.47
  -6  -1  28   34.15    5.85
  -6   1  29   -0.00    1.25
  -6  -1  29    0.00    1.40
  -6   1  30   15.26    3.57
  -6  -1  30   19.63    4.15
  -6   1  31   -0.00    1.24
  -6  -1  31    1.15    1.43
  -6   1  32    1.32    1.50
  -6  -1  32    0.80    1.39
  -6   1  33    0.57    1.17
  -6  -1  33   -0.00    1.35
  -6   1  34    9.59    2.89
  -6  -1  34   12.78    3.55
  -6   1  35    0.04    1.26
  -6  -1  35    0.34    1.31
  -6   1  36    0.78    1.35
  -6  -1  36    2.10    1.92
  -6   1  37    0.39    1.26
  -6  -1  37    1.33    1.65
  -6   1  38    1.07    1.43
  -6  -1  38   -0.00    1.50
  -6   1  39    1.28    1.18
  -6  -1  39    0.47    1.18
  -6  -1  40    4.88    2.23
  -6  -1  41   -0.00    1.35
  -6   2   1    5.98    2.43
  -6   2   1    5.72    3.13
   6  -2  -1    8.09    3.10
   6  -2  -1    4.04    2.36
   6   2  -1    2.42    1.95
   6   2  -1    5.00    2.65
  -6  -2   1    3.76    2.14
  -6  -2   1    2.31    2.74
  -6   2   2   12.31    3.30
  -6   2   2    7.08    3.05
   6  -2  -2    8.88    3.21
   6  -2  -2   11.09    3.59
   6   2  -2   13.30    3.61
   6   2  -2    7.72    2.91
  -6  -2   2   11.80    3.22
  -6  -2   2    7.47    3.34
  -6   2   3    3.41    2.07
  -6   2   3    1.40    1.86
   6  -2  -3    1.86    1.99
   6  -2  -3    3.15    2.23
   6   2  -3    1.81    2.11
   6   2  -3    2.17    2.28
  -6  -2   3    4.96    2.25
  -6  -2   3    4.35    2.69
  -6   2   4   59.79    8.22
  -6   2   4   63.44    9.58
   6  -2  -4   51.29    8.40
   6  -2  -4   57.27    8.56
   6   2  -4   66.93    8.85
   6   2  -4   70.36    9.01
  -6  -2   4   44.99    7.62
  -6  -2   4   73.57    9.89
  -6   2   5    6.84    2.98
  -6   2   5   12.99    4.21
   6  -2  -5   14.40    4.01
   6  -2  -5   18.52    4.30
   6   2  -5   11.64    3.37
   6   2  -5   20.34    4.16
  -6  -2   5   15.32    3.64
  -6  -2   5    8.77    3.44
  -6   2   6  346.30   30.51
  -6   2   6  285.14   31.29
   6  -2  -6  312.95   30.93
   6  -2  -6  331.05   30.86
   6   2  -6  254.33   29.86
   6   2  -6  324.51   30.67
  -6  -2   6  319.28   30.40
  -6  -2   6  288.12   31.08
  -6   2   7   51.64    7.17
  -6   2   7   59.82    8.78
   6  -2  -7   46.09    7.43
   6  -2  -7   42.99    7.09
   6   2  -7   46.17    7.27
   6   2  -7   45.94    7.18
  -6  -2   7   48.34    7.16
  -6  -2   7   39.06    7.38
  -6   2   8    6.30    2.47
  -6   2   8    8.76    3.47
   6  -2  -8    8.40    3.05
   6  -2  -8    6.94    2.47
   6   2  -8    8.50    2.89
   6   2  -8   10.10    3.10
  -6  -2   8    7.65    2.66
  -6  -2   8    0.14    1.95
  -6   2   9    1.40    1.67
  -6   2   9    0.15    1.53
   6  -2  -9    0.19    1.47
   6   2  -9    0.63    1.74
   6   2  -9   -0.00    1.55
  -6  -2   9    0.50    1.48
  -6  -2   9   -0.00    1.54
  -6   2  10  253.76   24.40
  -6   2  10  211.93   25.06
   6  -2 -10  247.68   25.07
   6   2 -10  241.88   24.78
  -6  -2  10  269.86   24.99
  -6  -2  10  223.45   25.17
  -6   2  11  250.67   23.18
  -6   2  11  220.13   24.06
   6  -2 -11  241.43   23.83
   6   2 -11  225.01   23.40
  -6  -2  11  203.90   22.89
  -6  -2  11  218.78   24.00
  -6   2  12   78.44   10.55
  -6   2  12   82.23   11.73
   6  -2 -12   98.11   11.74
   6  -2 -12   92.61   11.13
   6   2 -12   91.26   11.43
  -6  -2  12  111.37   11.85
  -6  -2  12   92.86   12.06
  -6   2  13    8.21    2.54
  -6   2  13    6.14    2.66
   6  -2 -13   16.63    3.74
   6  -2 -13    5.80    2.27
   6   2 -13    9.10    2.85
  -6  -2  13    6.68    2.48
  -6  -2  13    7.91    2.91
  -6   2  14   78.59   10.26
  -6   2  14   93.66   11.80
   6  -2 -14   96.62   11.44
   6  -2 -14   82.37   10.46
   6   2 -14   84.44   10.97
  -6  -2  14  103.33   11.51
  -6  -2  14   88.00   11.59
  -6   2  15   44.41    5.86
  -6   2  15   35.70    6.30
   6  -2 -15   28.94    5.42
   6  -2 -15   33.73    5.31
   6   2 -15   28.19    5.35
  -6  -2  15   28.38    5.36
  -6  -2  15   26.08    5.68
  -6   2  16   50.41    7.31
   6  -2 -16   50.96    7.81
   6  -2 -16   61.68    7.61
   6   2 -16   55.04    8.00
  -6  -2  16   66.83    8.57
  -6   2  17   25.24    4.20
   6  -2 -17   21.42    4.35
   6  -2 -17   17.33    3.49
   6   2 -17   11.66    3.47
  -6  -2  17   17.70    3.99
  -6   2  18   18.18    3.59
   6  -2 -18   13.11    3.53
   6  -2 -18   15.47    3.18
   6   2 -18   12.58    3.55
  -6  -2  18   18.58    4.04
  -6   2  19   14.17    3.12
  -6   2  19    5.18    2.68
   6  -2 -19   13.93    3.41
   6  -2 -19   10.26    2.26
   6   2 -19    6.29    2.65
  -6  -2  19   10.77    3.13
  -6  -2  19    9.88    3.33
  -6   2  20  131.40   14.04
  -6   2  20  102.60   14.34
   6  -2 -20  122.34   14.49
   6  -2 -20  138.40   12.88
   6   2 -20  123.84   14.57
  -6  -2  20  139.67   15.06
  -6  -2  20  145.93   15.70
  -6   2  21    3.03    2.15
   6  -2 -21    3.73    1.93
   6  -2 -21    2.66    0.89
   6   2 -21    1.75    1.78
  -6  -2  21    2.21    2.16
  -6   2  22   35.40    5.80
   6   2 -22   21.82    4.72
  -6  -2  22   29.46    5.61
  -6   2  23    4.56    2.17
  -6  -2  23    0.60    1.75
  -6   2  24    8.20    2.87
  -6  -2  24    3.83    2.45
  -6   2  25    9.47    3.14
  -6  -2  25   17.11    4.13
  -6   2  26   42.27    6.69
  -6  -2  26   42.64    6.98
  -6   2  27    0.00    1.39
  -6  -2  27    4.08    2.37
  -6   2  28   10.42    3.14
  -6  -2  28   12.66    3.63
  -6   2  29    8.38    2.59
  -6  -2  29    1.38    1.73
  -6   2  30    8.99    2.76
  -6  -2  30    9.05    3.15
  -6   2  31    0.88    1.30
  -6  -2  31    0.42    1.79
  -6   2  32   12.00    3.22
  -6  -2  32   11.12    3.50
  -6   2  33    5.39    2.42
  -6  -2  33    2.97    1.96
  -6   2  34    0.39    1.18
  -6  -2  34    0.62    1.65
  -6   2  35    0.34    1.45
  -6  -2  35   -0.00    1.76
  -6   2  36   11.91    3.08
  -6  -2  36   14.36    3.60
  -6   2  37    0.44    1.11
  -6  -2  37    0.14    1.40
  -6   2  38    1.74    1.48
  -6  -2  38    1.34    1.78
  -6  -2  39   -0.00    1.09
  -6  -2  40    1.92    1.70
  -6  -2  41    2.24    1.75
  -6   3   1    4.99    2.15
  -6   3   1    1.44    2.51
   6  -3  -1    2.19    2.47
   6  -3  -1    1.93    2.18
   6   3  -1    4.25    2.35
   6   3  -1    1.98    2.43
  -6  -3   1    1.90    1.70
  -6  -3   1    1.06    1.97
  -6   3   2  135.79   14.85
  -6   3   2  138.46   16.51
   6  -3  -2  123.75   15.21
   6  -3  -2  113.46   14.97
   6   3  -2  109.04   14.40
   6   3  -2  139.17   15.30
  -6  -3   2  126.94   14.64
  -6  -3   2  130.45   15.82
  -6   3   3  132.61   14.43
  -6   3   3  109.93   15.18
   6  -3  -3  131.71   15.13
   6  -3  -3  118.91   14.67
   6   3  -3  143.24   15.06
   6   3  -3  126.20   14.63
  -6  -3   3   99.17   13.54
  -6  -3   3  116.61   14.98
  -6   3   4   40.85    6.28
  -6   3   4   22.54    5.97
   6  -3  -4   43.57    7.03
   6  -3  -4   34.35    6.22
   6   3  -4   25.74    5.51
   6   3  -4   32.95    6.10
  -6  -3   4   35.83    6.04
  -6  -3   4   31.37    6.33
  -6   3   5    9.94    3.12
  -6   3   5    7.69    3.94
   6  -3  -5   11.66    3.55
   6  -3  -5   16.02    3.92
   6   3  -5    6.68    2.93
   6   3  -5    8.28    2.93
  -6  -3   5    8.99    3.06
  -6  -3   5   11.35    3.66
  -6   3   6    9.89    3.14
  -6   3   6   13.17    4.48
   6  -3  -6   14.38    4.06
   6  -3  -6   16.92    4.17
   6   3  -6   20.97    4.48
   6   3  -6   13.90    3.77
  -6  -3   6   18.63    4.15
  -6  -3   6   18.19    4.52
  -6   3   7   11.76    3.35
  -6   3   7   22.74    5.24
   6  -3  -7   23.12    4.96
   6  -3  -7   15.47    4.01
   6  -3  -7   17.98    4.28
   6   3  -7   13.07    3.69
   6   3  -7   21.66    4.67
  -6  -3   7   25.66    4.67
  -6  -3   7   12.24    4.09
  -6   3   8  379.64   34.88
  -6   3   8  270.07   34.98
   6  -3  -8  384.19   35.87
   6  -3  -8  322.07   34.85
   6   3  -8  422.47   35.91
   6   3  -8  395.59   35.40
  -6  -3   8  360.09   34.99
  -6  -3   8  347.88   35.80
  -6   3   9   50.34    8.03
  -6   3   9   73.17   10.27
   6  -3  -9   60.77    9.05
   6  -3  -9   72.91    9.39
   6   3  -9   67.06    9.18
  -6  -3   9   63.82    8.92
  -6  -3   9   65.87    9.70
  -6   3  10   25.47    4.69
  -6   3  10   20.47    5.16
   6  -3 -10   24.76    5.16
   6   3 -10   23.34    4.93
  -6  -3  10   25.70    4.97
  -6  -3  10   21.81    5.23
  -6   3  11   10.90    2.94
  -6   3  11    9.41    3.50
   6  -3 -11    5.07    2.64
   6   3 -11    6.79    2.64
  -6  -3  11    9.11    2.91
  -6  -3  11    8.69    3.30
  -6   3  12   66.54    8.60
  -6   3  12   59.17    9.35
   6  -3 -12   67.96    9.35
   6  -3 -12   65.34    8.84
   6   3 -12   60.07    8.87
  -6  -3  12   62.16    8.97
  -6  -3  12   69.17    9.74
  -6   3  13  116.67   13.31
  -6   3  13  110.36   14.45
   6  -3 -13  107.64   13.81
   6  -3 -13  145.85   14.24
   6   3 -13  100.98   13.50
  -6  -3  13  124.25   14.14
  -6  -3  13  123.26   14.77
  -6   3  14  114.97   16.31
  -6   3  14  172.76   17.05
  -6   3  14  145.71   17.84
   6  -3 -14  175.65   18.04
   6  -3 -14  198.55   17.70
   6   3 -14  148.80   17.33
  -6  -3  14  164.98   17.65
  -6  -3  14  155.52   18.09
  -6   3  15   15.21    3.75
  -6   3  15   21.26    4.08
   6  -3 -15   14.58    3.97
   6  -3 -15   18.07    3.83
   6   3 -15   19.26    4.32
  -6  -3  15   14.66    3.78
  -6   3  16   16.21    3.83
  -6   3  16   19.89    3.85
   6  -3 -16   10.87    3.43
   6  -3 -16   20.70    3.82
   6   3 -16   16.27    4.02
  -6  -3  16   15.40    3.87
  -6   3  17   78.67    9.24
  -6   3  17   61.40    8.24
   6  -3 -17   53.49    7.74
   6   3 -17   73.44    9.46
  -6  -3  17   72.37    9.50
  -6   3  18  102.18   11.85
  -6   3  18  113.54   11.72
   6  -3 -18  100.71   10.92
   6   3 -18   81.80   11.66
  -6  -3  18   93.55   12.11
  -6  -3  18   93.63   12.51
  -6   3  19   48.14    6.54
  -6   3  19   37.27    5.69
  -6   3  19   29.49    6.08
   6   3 -19   47.89    6.96
  -6  -3  19   33.01    6.20
  -6  -3  19   29.96    6.20
  -6   3  20    4.79    2.02
  -6   3  20    1.80    2.08
   6   3 -20    1.83    1.83
  -6  -3  20    5.24    2.46
  -6  -3  20    1.40    2.06
  -6   3  21    0.76    1.48
  -6   3  21    1.71    2.01
   6  -3 -21   -0.00    0.66
   6   3 -21    0.32    1.46
  -6  -3  21   -0.00    1.32
  -6  -3  21    2.00    1.94
  -6   3  22   52.88    7.76
   6   3 -22   42.26    7.17
  -6  -3  22   53.32    8.16
  -6   3  23   12.94    3.46
   6   3 -23   23.28    4.51
  -6  -3  23    6.76    3.11
  -6   3  24   39.20    6.74
  -6  -3  24   42.84    7.15
  -6   3  25    0.66    1.42
  -6  -3  25    0.00    2.08
  -6   3  26    3.34    2.13
  -6  -3  26    2.63    1.98
  -6   3  27    0.64    1.56
  -6  -3  27   -0.00    1.73
  -6   3  28   17.92    4.17
  -6  -3  28   20.57    4.72
  -6   3  29    5.09    2.41
  -6  -3  29    1.97    2.13
  -6   3  30   19.28    4.07
  -6  -3  30   12.61    3.87
  -6   3  31    1.09    1.55
  -6  -3  31    2.02    1.95
  -6   3  32    2.11    1.86
  -6  -3  32    3.34    2.22
  -6   3  33    1.44    1.68
  -6  -3  33    3.93    2.33
  -6   3  34    8.95    2.94
  -6  -3  34   17.94    4.12
  -6   3  35    0.41    1.30
  -6  -3  35    0.10    1.70
  -6   3  36   -0.00    1.23
  -6  -3  36    0.00    1.53
  -6   3  37   -0.00    1.45
  -6  -3  37    1.07    1.92
  -6   3  38   -0.00    1.18
  -6  -3  38    0.46    1.74
  -6  -3  39    2.72    1.99
  -6  -3  40    0.36    1.70
  -6   4   1  170.46   18.96
  -6   4   1  155.90   18.33
  -6   4   1  154.71   19.94
   6  -4  -1  158.93   18.96
   6  -4  -1  163.20   19.28
   6   4  -1  169.36   18.81
   6   4  -1  194.32   19.52
  -6  -4   1  165.97   18.52
  -6  -4   1  169.97   19.72
  -6   4   2    5.72    2.61
  -6   4   2    8.92    3.08
  -6   4   2   18.89    5.20
   6  -4  -2   11.16    3.67
   6  -4  -2    8.54    3.33
   6   4  -2   12.52    3.68
   6   4  -2   10.97    3.49
  -6  -4   2    9.28    3.23
  -6  -4   2    9.21    3.68
  -6   4   3    9.21    3.19
  -6   4   3    0.94    1.47
  -6   4   3    4.02    2.94
   6  -4  -3    8.03    3.16
   6  -4  -3    9.35    3.43
   6   4  -3    5.22    2.62
   6   4  -3    2.75    2.42
  -6  -4   3    2.79    2.14
  -6  -4   3    6.42    3.02
  -6   4   4   17.24    4.21
  -6   4   4   14.11    3.87
  -6   4   4   13.50    4.80
   6  -4  -4   12.94    3.93
   6  -4  -4   19.24    4.61
   6   4  -4   15.06    4.18
   6   4  -4   12.50    3.73
  -6  -4   4   14.29    3.86
  -6  -4   4   11.64    4.14
  -6   4   5  216.85   23.13
  -6   4   5  246.40   23.30
  -6   4   5  201.23   24.08
   6  -4  -5  231.13   23.78
   6  -4  -5  197.46   22.99
   6   4  -5  205.05   22.95
   6   4  -5  217.62   23.11
  -6  -4   5  245.81   23.51
  -6  -4   5  191.88   23.37
  -6   4   6  214.77   24.05
  -6   4   6  246.10   24.22
  -6   4   6  191.20   24.75
   6  -4  -6  258.21   25.13
   6   4  -6  263.80   24.97
   6   4  -6  225.42   24.18
  -6  -4   6  237.79   24.32
  -6  -4   6  210.11   24.73
  -6   4   7   59.45    8.86
  -6   4   7   58.68    8.57
  -6   4   7   60.95    9.89
   6  -4  -7   61.36    9.18
   6   4  -7   60.58    8.97
  -6  -4   7   67.41    9.19
  -6  -4   7   57.29    9.38
  -6   4   8    4.80    2.31
  -6   4   8    3.15    1.99
  -6   4   8    1.18    2.13
   6  -4  -8    4.92    2.56
   6   4  -8    5.19    2.81
  -6  -4   8    6.99    2.85
  -6  -4   8    2.68    2.54
  -6   4   9   58.73    8.44
  -6   4   9   64.84    8.51
  -6   4   9   53.65    9.03
   6  -4  -9   49.55    8.21
   6   4  -9   61.96    8.80
  -6  -4   9   50.50    8.11
  -6  -4   9   49.55    8.57
  -6   4  10   19.76    4.74
  -6   4  10   31.57    5.40
  -6   4  10   28.59    6.17
   6   4 -10   40.40    6.41
  -6  -4  10   24.38    5.19
  -6  -4  10   18.52    4.93
  -6   4  11  133.53   14.15
  -6   4  11  110.94   13.18
  -6   4  11   83.18   13.38
   6   4 -11   90.61   13.10
  -6  -4  11  142.95   14.63
  -6  -4  11  134.78   15.07
  -6   4  12  107.62   12.60
  -6   4  12   98.10   11.92
  -6   4  12   86.08   12.71
   6  -4 -12   98.67   12.25
   6   4 -12   98.26   12.58
  -6  -4  12   99.85   12.53
  -6  -4  12   98.33   13.03
  -6   4  13   57.26    7.49
  -6   4  13   33.31    5.82
   6  -4 -13   35.87    6.09
   6   4 -13   27.31    5.85
  -6  -4  13   40.83    6.74
  -6  -4  13   31.54    6.57
  -6   4  14    0.00    1.30
  -6   4  14    0.34    1.50
   6  -4 -14    0.94    1.54
   6   4 -14    1.21    1.70
  -6  -4  14    2.40    2.10
  -6   4  15   72.91   10.81
  -6   4  15   93.31   11.04
   6  -4 -15  120.40   11.88
   6   4 -15  138.03   13.39
  -6  -4  15   61.11   10.64
  -6   4  16  118.83   15.25
  -6   4  16  150.67   15.47
   6  -4 -16  135.30   15.04
   6   4 -16  126.03   15.84
  -6  -4  16  167.30   16.86
  -6   4  17   11.82    3.38
  -6   4  17   12.78    3.27
  -6   4  17   10.66    3.72
   6   4 -17   17.07    4.13
  -6  -4  17    9.30    3.28
  -6  -4  17    7.72    3.22
  -6   4  18   59.39    7.84
  -6   4  18   49.36    6.97
  -6   4  18   41.26    7.56
   6   4 -18   47.14    7.68
  -6  -4  18   61.76    8.52
  -6  -4  18   32.06    7.15
  -6   4  19   97.96   11.21
  -6   4  19   86.49   10.31
  -6   4  19   63.75   10.66
   6   4 -19   83.47   11.22
  -6  -4  19   99.13   11.91
  -6  -4  19   82.71   11.56
  -6   4  20  103.34   12.97
  -6   4  20  110.31   13.91
   6   4 -20  111.21   13.77
  -6  -4  20  124.92   14.27
  -6  -4  20  114.08   14.23
  -6   4  21    5.25    2.40
  -6   4  21    4.31    2.50
   6   4 -21    3.18    2.15
  -6  -4  21    8.99    3.24
  -6  -4  21    3.80    2.56
  -6   4  22    9.14    3.21
   6   4 -22    9.32    3.13
  -6  -4  22    3.35    2.65
  -6   4  23    0.34    1.42
   6   4 -23    1.73    1.82
  -6  -4  23    2.04    1.95
  -6   4  24    2.64    2.03
  -6  -4  24    0.21    1.52
  -6   4  25    9.23    3.09
  -6  -4  25    1.84    2.29
  -6   4  26   14.45    3.81
  -6  -4  26    9.16    3.48
  -6   4  27    3.66    2.15
  -6  -4  27    6.91    2.98
  -6   4  28    8.51    3.08
  -6  -4  28    6.84    3.02
  -6   4  29   -0.00    1.45
  -6  -4  29   -0.00    1.33
  -6   4  30    8.78    3.09
  -6  -4  30   11.04    3.39
  -6   4  31    1.62    1.66
  -6  -4  31    0.08    1.22
  -6   4  32   11.86    3.39
  -6  -4  32    7.43    2.94
  -6   4  33    2.82    2.07
  -6  -4  33    1.73    1.73
  -6   4  34    0.22    1.37
  -6  -4  34   -0.00    1.63
  -6  -4  35   -0.00    1.66
  -6  -4  36    0.00    1.73
  -6  -4  37    2.82    2.12
  -6  -4  38    2.10    1.99
  -6  -4  39    0.00    1.68
  -6   5   1   14.07    4.16
   6  -5  -1   13.39    4.25
   6  -5  -1   23.15    5.77
   6   5  -1   18.06    4.67
   6   5  -1    7.87    3.39
  -6  -5   1   17.79    4.98
  -6   5   2   92.31   12.08
  -6   5   2   84.39   13.02
   6  -5  -2   70.29   11.40
   6  -5  -2   87.16   12.12
   6   5  -2   77.96   11.40
   6   5  -2   94.58   12.08
  -6  -5   2  104.61   13.19
  -6   5   3  119.62   15.09
  -6   5   3  125.23   16.71
   6  -5  -3  122.00   15.49
   6   5  -3  130.59   15.38
   6   5  -3  132.96   15.44
  -6  -5   3  110.41   15.38
  -6   5   4  102.07   12.74
  -6   5   4   84.52   13.16
   6  -5  -4   99.51   12.88
   6   5  -4   77.59   11.71
   6   5  -4   94.63   12.27
  -6  -5   4   96.53   13.09
  -6   5   5    2.99    2.41
  -6   5   5    1.72    1.91
  -6   5   5    1.10    2.30
   6  -5  -5    4.74    2.56
   6   5  -5    5.12    2.55
   6   5  -5    4.20    2.64
  -6  -5   5    2.42    2.30
  -6   5   6    2.57    1.95
  -6   5   6    2.95    2.21
  -6   5   6    0.00    1.88
   6  -5  -6    0.00    1.83
   6   5  -6    0.00    1.08
  -6  -5   6    3.24    2.62
  -6   5   7   44.68    7.84
  -6   5   7   64.42    8.62
  -6   5   7   51.39    9.19
   6  -5  -7   58.36    8.85
   6   5  -7   44.44    7.96
  -6  -5   7   55.74    9.14
  -6   5   8   49.26    8.19
  -6   5   8   52.93    8.07
  -6   5   8   59.72    9.82
   6  -5  -8   60.57    8.89
   6   5  -8   44.02    8.02
  -6  -5   8   57.25    9.19
  -6   5   9   63.32    9.95
  -6   5   9   73.63   10.06
  -6   5   9   63.93   10.95
   6  -5  -9   97.04   11.48
   6   5  -9   78.94   10.86
  -6  -5   9   76.56   11.15
  -6   5  10   35.63    6.64
  -6   5  10   49.01    7.17
  -6   5  10   28.07    6.80
   6   5 -10   47.00    7.56
  -6  -5  10   37.67    7.38
  -6   5  11   -0.00    1.48
  -6   5  11   -0.00    1.22
   6   5 -11   -0.00    1.40
  -6  -5  11    0.94    1.58
  -6   5  12    0.00    1.70
  -6   5  12    2.01    1.66
   6  -5 -12    8.87    3.07
   6   5 -12    5.08    2.79
  -6   5  13  248.54   25.13
  -6   5  13  224.63   24.24
   6  -5 -13  255.31   24.95
   6   5 -13  219.31   24.99
  -6   5  14  207.67   24.11
  -6   5  14  236.79   24.17
   6  -5 -14  249.42   24.53
   6   5 -14  242.53   25.18
  -6   5  15    2.15    2.07
  -6   5  15    0.55    1.64
  -6   5  15    0.56    1.86
   6   5 -15   -0.00    1.64
  -6  -5  15   -0.00    1.85
  -6   5  16    9.20    3.25
  -6   5  16    8.52    2.93
  -6   5  16    9.02    3.66
   6   5 -16    8.24    3.10
  -6  -5  16    5.81    2.78
  -6   5  17    0.39    1.36
  -6   5  17   -0.00    1.34
  -6   5  17    1.00    2.08
   6   5 -17   -0.00    1.20
  -6  -5  17   -0.00    2.12
  -6   5  18  120.26   12.95
  -6   5  18  101.61   11.86
  -6   5  18   82.27   12.52
   6   5 -18  101.78   12.92
  -6  -5  18   79.84   12.42
  -6   5  19   22.67    4.92
  -6   5  19   22.24    5.45
   6   5 -19   23.42    5.32
  -6  -5  19   20.22    5.17
  -6   5  20   17.71    4.10
  -6   5  20   15.94    4.53
   6   5 -20   18.21    4.57
  -6  -5  20    7.22    3.46
  -6   5  21   -0.00    2.04
   6   5 -21    5.14    2.44
  -6  -5  21   -0.00    1.80
  -6   5  22    2.57    2.10
   6   5 -22   -0.00    1.42
  -6  -5  22   -0.00    2.11
  -6   5  23   28.27    6.13
   6   5 -23   36.81    6.59
  -6  -5  23   32.61    6.59
  -6   5  24   23.38    5.20
  -6  -5  24   17.12    4.89
  -6   5  25    3.17    2.44
  -6  -5  25    6.22    3.21
  -6   5  26    1.61    2.07
  -6  -5  26   -0.00    2.61
  -6   5  27    0.71    1.70
  -6  -5  27    1.31    2.09
  -6   5  28    8.85    3.30
  -6  -5  28    3.07    2.51
  -6  -5  29   12.39    4.26
  -6  -5  30    2.79    2.95
  -6  -5  31    0.36    1.84
  -6  -5  32    0.45    1.91
  -6  -5  33    5.61    2.83
  -6  -5  34    2.75    2.13
  -6  -5  35    3.35    2.46
  -6  -5  36   -0.00    1.71
  -6  -5  37    1.24    1.56
  -6   6   1  142.48   16.54
   6  -6  -1  107.57   15.77
   6   6  -1  129.96   16.02
   6   6  -1  130.13   16.11
  -6  -6   1  138.08   17.00
  -6   6   2   21.90    5.55
   6  -6  -2   26.80    6.29
   6   6  -2   32.20    6.30
   6   6  -2   30.39    6.31
  -6  -6   2   33.65    6.93
  -6   6   3    5.77    2.92
   6  -6  -3    7.74    3.30
   6   6  -3    3.87    2.61
   6   6  -3    3.51    2.27
  -6  -6   3    4.18    2.84
  -6   6   4   22.86    5.28
   6  -6  -4   14.47    4.74
   6   6  -4   16.68    4.62
  -6  -6   4   31.58    6.47
  -6   6   5  120.13   14.83
   6  -6  -5  115.59   14.96
   6   6  -5  110.83   14.58
  -6  -6   5  108.88   15.03
  -6   6   6   82.35   11.59
   6  -6  -6   77.85   11.65
   6   6  -6   89.53   11.94
  -6  -6   6   80.89   12.02
  -6   6   7   62.18    9.47
   6  -6  -7   60.21    9.50
   6   6  -7   61.38    9.61
  -6  -6   7   55.90    9.64
  -6   6   8   17.62    4.66
   6  -6  -8   17.55    4.68
   6   6  -8   11.43    3.88
  -6  -6   8    5.48    3.42
  -6   6   9   98.96   12.60
   6  -6  -9   97.93   12.59
   6   6  -9   70.78   11.47
  -6  -6   9   94.07   12.98
  -6   6  10   91.23   11.22
   6  -6 -10   59.37    9.76
   6   6 -10   74.48   10.51
  -6  -6  10   55.37    9.91
  -6   6  11   57.36    9.09
  -6   6  11   61.75    8.99
   6   6 -11   57.64    9.33
  -6   6  12   73.91   10.37
  -6   6  12   69.89    9.84
   6   6 -12   65.06   10.19
  -6   6  13    2.00    2.48
  -6   6  13    0.40    1.27
   6   6 -13    1.55    1.75
  -6   6  14    0.14    1.54
  -6   6  14    1.13    1.87
   6   6 -14    0.00    1.51
  -6  -6  14   -0.00    1.52
  -6   6  15   64.87    9.22
  -6   6  15   72.10    9.05
   6   6 -15   44.67    8.48
  -6  -6  15   42.23    8.59
  -6   6  16    5.26    2.74
  -6   6  16    9.96    3.20
   6   6 -16    5.77    2.77
  -6  -6  16    4.42    3.24
  -6   6  17   19.36    4.63
  -6   6  17   18.73    4.18
   6   6 -17   11.96    4.02
  -6  -6  17   10.01    4.02
  -6   6  18   50.96    7.69
   6   6 -18   26.81    6.42
  -6  -6  18   42.44    7.86
  -6   6  19   14.62    4.17
   6   6 -19   19.84    4.91
  -6  -6  19   14.30    4.58
  -6   6  20    1.52    1.86
   6   6 -20    0.00    1.90
  -6  -6  20    2.77    2.63
   6   6 -21   21.53    5.04
  -6  -6  21    4.83    3.47
   6   6 -22   17.80    4.72
  -6  -6  22    7.83    4.06
   6   6 -23   11.74    3.81
  -6  -6  23   15.01    4.77
  -6  -6  24   -0.00    2.65
  -6  -6  25   14.59    4.65
  -6  -6  26   17.88    5.31
  -6  -6  27   12.62    4.41
  -6  -6  28    0.93    2.73
  -6  -6  29    1.49    2.33
  -6  -6  30    1.39    2.00
  -6  -6  31    6.86    3.63
  -6  -6  32   11.28    4.25
  -6  -6  33    3.61    3.06
  -6  -6  34   -0.00    1.95
  -6  -6  35    4.77    2.86
  -6  -6  36   -0.00    1.66
  -6   7   1   11.02    3.83
   6  -7  -1   11.18    4.33
   6   7  -1   11.99    4.23
  -6  -7   1    6.35    3.33
  -6   7   2    9.58    4.07
   6  -7  -2   14.23    4.71
   6   7  -2   19.62    5.34
  -6  -7   2   22.08    5.73
  -6   7   3  239.39   25.32
   6  -7  -3  200.63   24.74
  -6  -7   3  228.72   25.68
  -6   7   4   65.37   10.08
   6  -7  -4   57.14    9.86
  -6  -7   4   58.43   10.18
  -6   7   5   23.44    5.60
   6  -7  -5   19.77    5.67
  -6  -7   5   22.30    5.81
  -6   7   6   21.90    5.60
   6  -7  -6   19.36    5.32
  -6  -7   6   22.85    5.75
  -6   7   7   18.45    4.99
   6  -7  -7   17.16    4.97
  -6  -7   7   17.40    5.09
  -6   7   8   31.23    6.95
   6  -7  -8   34.38    7.25
  -6  -7   8   52.84    8.96
  -6   7   9  109.08   14.78
   6  -7  -9  129.34   15.53
  -6  -7   9  106.92   15.36
  -6   7  10    0.00    2.33
  -6   7  11   -0.00    2.13
  -6   7  12   15.25    4.72
  -6   7  13  139.22   17.26
  -6  -7  13  144.91   18.27
  -6   7  14    5.43    3.08
  -6  -7  14    0.00    2.77
  -6   7  15    3.46    2.46
  -6  -7  15    2.48    2.63
  -6   7  16    4.38    2.68
  -6  -7  16    1.76    2.31
  -6   7  17    1.65    2.18
  -6  -7  17    8.31    3.57
  -6   7  18    8.42    3.41
  -6  -7  18    1.46    2.67
  -6   7  19   66.52    9.38
  -6  -7  19   39.90    8.57
  -6   7  20    3.60    2.37
  -6  -7  20   10.53    4.03
  -6  -7  21    1.28    2.41
  -6  -7  22    1.33    2.61
  -6  -7  23   12.32    4.56
  -6  -7  24    7.96    3.74
  -6  -7  25   16.58    5.16
  -6  -7  26   -0.00    2.53
  -6  -7  27    0.38    2.74
  -6  -7  28   -0.00    2.23
  -6  -7  29   22.96    5.89
  -6  -7  30    1.06    2.44
  -6  -7  31    1.85    2.54
  -6  -7  32   -0.00    1.84
  -6  -7  33    3.50    2.82
  -6  -7  34   -0.00    1.81
  -6  -7  35    3.62    3.15
   6  -8  -1  129.68   17.40
   6   8  -1  119.24   16.44
  -6  -8   1  139.32   17.74
  -6   8   2    7.60    3.41
   6  -8  -2    1.26    2.33
   6   8  -2   13.49    4.37
  -6  -8   2    4.80    3.56
  -6   8   3    1.29    1.99
   6  -8  -3    1.11    2.15
   6   8  -3   -0.00    2.28
  -6  -8   3    0.67    1.92
  -6   8   4    3.28    2.79
   6  -8  -4   -0.00    1.91
   6   8  -4    0.17    2.03
  -6  -8   4    0.80    2.41
  -6   8   5  217.52   22.90
   6  -8  -5  178.69   22.49
   6   8  -5  210.12   22.76
  -6  -8   5  157.93   21.94
  -6   8   6    3.64    2.48
   6  -8  -6   10.13    4.05
   6   8  -6    5.64    3.32
  -6  -8   6    7.20    3.95
  -6   8   7   76.60   11.00
   6  -8  -7   72.09   11.16
   6   8  -7   48.49    9.49
  -6  -8   7   58.47   10.47
   6   8  -8    1.70    2.36
   6   8  -9  138.84   17.69
  -6   8  10   34.93    7.27
   6   8 -10   36.02    7.42
  -6   8  11   97.57   12.88
   6   8 -11   78.61   12.10
  -6  -8  11   72.43   12.34
  -6   8  12   12.48    4.20
   6   8 -12   20.17    5.16
  -6  -8  12    9.92    4.18
  -6   8  13    1.88    2.45
   6   8 -13    5.47    3.07
  -6  -8  13   -0.00    2.00
  -6   8  14    0.00    2.15
   6   8 -14    2.43    2.41
  -6  -8  14    3.80    3.17
  -6   8  15   71.75   11.38
   6   8 -15   84.01   12.26
  -6  -8  15   78.93   12.46
  -6   8  16    1.70    2.29
   6   8 -16    0.46    2.03
  -6  -8  16    0.36    2.08
  -6   8  17   17.95    5.02
   6   8 -17   42.49    7.62
  -6  -8  17   11.42    4.64
  -6   8  18    0.53    1.71
   6   8 -18    4.04    2.76
  -6  -8  18    0.14    1.86
  -6   8  19   16.19    4.67
   6   8 -19   10.46    4.15
  -6  -8  19   13.58    4.79
   6   8 -20   -0.00    1.22
  -6  -8  20    0.54    1.74
   6   8 -21   20.52    5.41
  -6  -8  21    8.43    4.34
   6   8 -22    0.00    2.16
  -6  -8  22    0.41    2.77
   6   8 -23    4.87    3.01
  -6  -8  23    2.81    2.85
   6   8 -24    1.25    2.13
  -6  -8  24    0.28    2.37
  -6  -8  25   10.01    4.56
  -6  -8  26    2.79    2.83
  -6  -8  27    8.67    4.22
  -6  -8  28    1.47    2.90
  -6  -8  29   -0.00    1.86
  -6  -8  30    1.15    1.89
  -6  -8  31    5.02    3.75
  -6  -8  32   -0.00    2.26
  -6  -8  33    0.58    2.43
  -6   9   1    2.00    2.70
  -6   9   1    8.66    3.56
   6  -9  -1    3.65    3.08
   6   9  -1    6.04    3.96
  -6  -9   1    6.74    3.84
  -6   9   2    4.25    3.48
  -6   9   2    5.97    3.19
   6  -9  -2   12.60    5.18
   6   9  -2    5.31    3.64
  -6  -9   2    0.00    2.96
  -6   9   3  143.36   18.71
  -6   9   3  165.00   19.17
   6  -9  -3  135.48   18.94
   6   9  -3  138.23   18.27
  -6  -9   3  142.88   19.11
  -6   9   4   10.57    4.10
   6  -9  -4    4.08    2.98
   6   9  -4    8.79    4.07
  -6  -9   4    5.29    3.91
  -6   9   5    1.69    2.34
   6   9  -5   -0.00    2.15
  -6  -9   5    1.44    2.24
  -6   9   6    8.26    4.05
   6   9  -6   12.92    4.85
  -6  -9   6   15.51    5.49
  -6   9   7   15.43    4.95
   6   9  -7   15.40    4.98
  -6   9   8   -0.00    2.15
   6   9  -8   -0.00    1.76
   6   9  -9   90.93   13.45
   6   9 -10    7.11    3.49
  -6  -9  10   -0.00    2.01
   6   9 -11   -0.00    2.01
  -6  -9  11    0.00    2.48
   6   9 -12    1.00    1.86
  -6  -9  12    2.35    3.06
   6   9 -13   64.50   10.61
  -6  -9  13   49.91    9.90
   6   9 -14    2.15    2.70
  -6  -9  14    5.03    3.28
   6   9 -15   14.03    4.94
  -6  -9  15   12.76    5.06
   6   9 -16    2.40    2.50
  -6  -9  16    8.70    4.10
   6   9 -17    5.22    3.32
  -6  -9  17    7.87    3.97
   6   9 -18    1.08    2.49
  -6  -9  18    0.88    1.81
  -6   9  19   38.73    7.42
   6   9 -19   23.09    6.11
  -6  -9  19   14.21    5.20
   6   9 -20    2.99    3.05
  -6  -9  20   -0.00    2.95
   6   9 -21   -0.00    1.82
  -6  -9  21   -0.00    2.98
   6   9 -22    0.46    1.81
  -6  -9  22   -0.00    2.36
   6   9 -23   30.86    7.08
  -6  -9  23   28.40    7.38
   6   9 -24    2.54    2.52
  -6  -9  24    1.18    1.89
  -6  -9  25    3.50    3.16
  -6  -9  26    1.74    3.04
  -6  -9  27    1.58    2.81
  -6  -9  28    0.72    2.74
  -6  -9  29    1.67    3.33
  -6  -9  30    3.81    3.09
  -6  -9  31   -0.00    2.72
  -6  -9  32    0.28    2.28
  -6  10   1   21.95    6.74
   6 -10  -1   35.41    8.37
   6  10  -1   40.14    7.90
  -6 -10   1   30.18    7.80
  -6  10   2    9.41    4.18
   6  10  -2    8.55    4.29
  -6 -10   2   12.41    4.92
  -6  10   3   -0.00    2.30
   6  10  -3    1.82    2.53
  -6 -10   3    1.26    2.64
  -6  10   4    7.22    4.01
   6  10  -4    2.99    3.34
  -6 -10   4    6.69    3.95
  -6  10   5   26.97    7.09
   6  10  -5   36.69    7.86
  -6  10   6    1.89    2.35
   6  10  -6    4.71    2.94
  -6  10   7   18.52    5.68
   6  10  -7   16.27    5.38
  -6  10   8    1.87    2.78
   6  10  -8    1.48    2.63
  -6 -10   8    1.88    2.96
  -6  10   9   -0.00    1.72
   6  10  -9    2.88    2.35
  -6 -10   9    1.02    3.16
  -6  10  10   -0.00    1.99
   6  10 -10    0.00    2.17
  -6 -10  10    1.99    2.81
  -6  10  11   86.99   13.13
   6  10 -11   85.81   13.09
  -6 -10  11   69.03   12.51
  -6  10  12    0.00    2.15
   6  10 -12    0.46    1.68
  -6 -10  12    1.20    2.63
  -6  10  13    7.95    3.84
   6  10 -13    5.90    3.85
  -6 -10  13    2.06    3.04
  -6  10  14    9.36    4.27
   6  10 -14    5.97    3.46
  -6 -10  14    2.42    3.15
  -6  10  15   53.52    9.26
   6  10 -15   40.07    8.37
  -6 -10  15   26.86    7.47
  -6  10  16    1.53    1.90
   6  10 -16   -0.00    2.07
  -6 -10  16    3.59    3.45
  -6  10  17   39.14    7.88
   6  10 -17   30.18    7.20
  -6 -10  17   17.59    6.37
   6  10 -18    5.95    3.45
  -6 -10  18    0.39    1.62
   6  10 -19    9.58    4.15
  -6 -10  19    6.90    3.95
   6  10 -20   -0.00    2.04
  -6 -10  20   -0.00    2.12
   6  10 -21   23.06    6.31
  -6 -10  21   18.85    6.16
   6  10 -22    0.00    2.19
  -6 -10  22   -0.00    2.99
   6  10 -23    6.99    3.64
  -6 -10  23    0.25    2.98
   6  10 -24    0.00    2.05
  -6 -10  24    1.54    2.53
  -6 -10  25    5.42    3.51
  -6 -10  26    0.00    2.70
  -6 -10  27    2.49    3.61
  -6 -10  28   -0.00    2.43
  -6 -10  29   -0.00    2.52
  -6 -10  30    1.95    2.59
  -6  11   1    7.46    4.55
   6  11  -1    6.81    3.89
  -6 -11   1    8.11    4.24
  -6  11   2    1.03    2.69
   6  11  -2    0.00    1.90
  -6 -11   2   -0.00    2.46
  -6  11   3   29.64    7.67
   6  11  -3   31.37    7.64
  -6 -11   3   27.20    7.68
  -6  11   4    1.25    2.56
   6  11  -4    2.17    2.54
  -6  11   5    3.42    2.81
   6  11  -5    3.53    3.00
  -6  11   6    0.00    1.76
   6  11  -6    0.61    2.48
  -6  11   7    4.55    3.16
   6  11  -7    6.10    3.86
  -6 -11   7    1.40    3.04
  -6  11   8    8.85    4.49
   6  11  -8   14.75    5.14
  -6 -11   8    8.14    4.45
  -6  11   9   29.08    7.54
   6  11  -9   36.36    8.01
  -6 -11   9   22.74    6.89
  -6  11  10    2.47    3.17
   6  11 -10    4.54    3.44
  -6 -11  10    2.63    3.38
  -6  11  11    0.44    2.31
   6  11 -11   -0.00    2.37
  -6 -11  11   -0.00    2.30
  -6  11  12    3.19    3.24
   6  11 -12    1.85    3.11
  -6 -11  12    0.64    2.48
  -6  11  13   25.50    6.97
   6  11 -13   33.11    7.59
  -6 -11  13   15.75    6.21
  -6  11  14    1.10    2.48
   6  11 -14    1.06    2.15
  -6 -11  14   -0.00    2.73
  -6  11  15   19.24    5.84
   6  11 -15   20.11    5.94
  -6 -11  15   11.59    5.07
  -6  11  16    0.12    2.06
   6  11 -16    1.65    2.58
  -6 -11  16   -0.00    2.34
  -6  11  17   13.55    4.99
   6  11 -17    7.45    4.11
  -6 -11  17   10.36    4.79
  -6  11  18    0.97    2.98
   6  11 -18    0.07    1.64
  -6 -11  18   -0.00    2.49
   6  11 -19   20.21    5.82
  -6 -11  19   10.67    4.87
   6  11 -20   -0.00    2.05
  -6 -11  20    0.11    2.16
   6  11 -21   -0.00    2.07
  -6 -11  21    1.29    2.50
   6  11 -22    4.25    3.01
  -6 -11  22    0.26    2.74
   6  11 -23   35.59    7.81
  -6 -11  23    9.71    4.92
   6  11 -24    0.00    2.05
  -6 -11  24    1.41    2.82
  -6 -11  25    7.65    4.39
  -6 -11  26   -0.00    2.35
  -6 -11  27    0.16    3.14
  -6 -11  28   -0.00    2.48
  -6 -11  29   -0.00    2.81
  -6  12   1   36.41    8.88
   6  12  -1   31.05    7.74
  -6 -12   1   41.05    9.34
  -6  12   2    1.83    3.26
   6  12  -2   -0.00    2.85
  -6  12   3    4.53    3.75
   6  12  -3    0.00    3.32
  -6  12   4    2.57    3.41
   6  12  -4    0.00    3.11
  -6  12   5   38.69    8.49
   6  12  -5   49.45    9.22
  -6 -12   5   14.81    6.12
  -6  12   6   -0.00    2.59
   6  12  -6    2.82    3.10
  -6 -12   6    0.32    2.99
  -6  12   7   10.47    5.03
   6  12  -7    3.41    3.59
  -6 -12   7    3.99    3.60
  -6  12   8    1.72    2.79
   6  12  -8   -0.00    2.19
  -6 -12   8   -0.00    2.88
  -6  12   9   10.13    4.73
   6  12  -9    6.32    3.93
  -6 -12   9    6.33    3.92
  -6  12  10    3.96    2.92
   6  12 -10    0.00    3.08
  -6 -12  10    1.32    2.49
  -6  12  11   23.39    6.65
   6  12 -11   25.02    6.59
  -6 -12  11    7.86    4.66
  -6  12  12    0.00    2.96
   6  12 -12   -0.00    2.43
  -6 -12  12    0.00    3.75
  -6  12  13    2.80    2.94
   6  12 -13    5.60    3.46
  -6 -12  13    0.07    2.48
  -6  12  14   -0.00    2.31
   6  12 -14   -0.00    2.26
  -6 -12  14    0.30    2.39
  -6  12  15   13.30    5.66
   6  12 -15   13.45    5.21
  -6 -12  15    9.00    4.51
  -6  12  16    0.36    2.11
   6  12 -16    2.49    2.87
  -6 -12  16   -0.00    2.52
  -6  12  17   11.42    4.86
   6  12 -17    8.34    4.16
  -6 -12  17    4.84    3.84
   6  12 -18    1.12    2.39
  -6 -12  18    2.35    3.00
   6  12 -19    0.00    2.17
  -6 -12  19    1.15    2.93
   6  12 -20   -0.00    2.05
  -6 -12  20    0.00    3.10
   6  12 -21   14.44    5.40
  -6 -12  21    9.72    4.98
  -6 -12  22    1.87    3.01
   6  12 -23    2.16    2.56
  -6 -12  23    0.00    2.75
   6  12 -24    0.30    2.29
  -6 -12  24   -0.00    2.49
  -6 -12  25    4.64    3.76
  -6 -12  26    1.50    3.20
  -6 -12  27    0.00    3.31
  -6  13   1    3.57    4.26
   6  13  -1    9.26    4.60
  -6  13   2   12.84    5.46
   6  13  -2    2.21    3.02
  -6  13   3   30.80    8.45
   6  13  -3   37.09    8.44
  -6  13   4    9.86    4.61
   6  13  -4    8.20    4.71
  -6 -13   4    3.41    3.35
  -6  13   5    4.13    3.78
   6  13  -5   11.61    4.99
  -6 -13   5    3.99    3.98
  -6  13   6   11.88    5.42
   6  13  -6    4.01    3.11
  -6 -13   6    3.47    3.95
  -6  13   7    9.50    4.84
   6  13  -7   13.81    5.74
  -6 -13   7    7.11    4.78
  -6  13   8    4.83    3.67
   6  13  -8   12.00    5.61
  -6 -13   8    6.41    4.58
  -6  13   9   32.03    8.19
   6  13  -9   34.26    7.97
  -6 -13   9   16.14    6.62
  -6  13  10    0.81    2.99
   6  13 -10   -0.00    1.90
  -6 -13  10   -0.00    3.22
  -6  13  11    0.00    2.90
   6  13 -11   -0.00    2.70
  -6 -13  11   -0.00    2.53
  -6  13  12    4.32    3.13
   6  13 -12    5.17    4.13
  -6 -13  12    3.52    3.80
  -6  13  13   10.89    4.71
   6  13 -13   12.28    5.10
  -6 -13  13    5.12    3.67
  -6  13  14    1.68    2.61
   6  13 -14    2.21    2.83
  -6 -13  14    0.72    2.96
  -6  13  15    0.00    3.09
   6  13 -15    4.09    3.91
  -6 -13  15    3.12    3.83
  -6  13  16   -0.00    1.74
   6  13 -16    1.89    2.53
  -6 -13  16    2.47    2.85
  -6  13  17    4.76    4.00
   6  13 -17    0.98    2.91
  -6 -13  17    2.35    3.29
   6  13 -18    9.13    4.82
  -6 -13  18    7.41    3.95
   6  13 -19   13.33    5.21
  -6 -13  19    3.65    4.04
   6  13 -20    4.47    3.12
  -6 -13  20    1.79    3.08
   6  13 -21    0.23    2.30
  -6 -13  21    3.54    3.09
   6  13 -22    0.92    2.57
  -6 -13  22    3.19    3.16
   6  13 -23   -0.00    2.45
  -6 -13  23    1.13    2.85
   6  13 -24    0.00    2.63
  -6 -13  24    1.09    2.85
  -6 -13  25    2.69    3.71
  -6  14   1    5.29    4.03
   6  14  -1   11.13    4.62
  -6  14   2    4.79    5.19
   6  14  -2    7.85    4.05
  -6  14   3   -0.00    3.29
   6  14  -3    0.98    2.83
  -6  14   4    0.00    3.64
   6  14  -4   13.36    5.60
  -6  14   5   26.25    8.04
   6  14  -5   28.74    7.57
  -6  14   6   13.07    5.87
   6  14  -6    9.44    4.66
  -6  14   7    6.25    4.84
   6  14  -7   10.70    5.21
  -6 -14   7    5.80    4.18
  -6  14   8   -0.00    3.21
   6  14  -8    1.68    3.10
  -6 -14   8    5.72    4.15
  -6  14   9    8.17    4.78
   6  14  -9   15.71    5.70
  -6 -14   9    4.73    3.98
  -6  14  10    8.65    4.99
   6  14 -10    3.11    3.86
  -6 -14  10    4.85    3.78
  -6  14  11    8.47    5.11
   6  14 -11    2.44    2.98
  -6 -14  11    1.56    4.06
  -6  14  12    0.00    2.23
   6  14 -12    2.48    2.79
  -6 -14  12   -0.00    3.69
  -6  14  13   -0.00    2.25
   6  14 -13    1.35    2.87
  -6 -14  13    0.00    2.16
  -6  14  14   -0.00    2.24
   6  14 -14    2.64    2.55
  -6 -14  14   -0.00    2.54
  -6  14  15    0.00    2.79
   6  14 -15    2.36    3.58
  -6 -14  15    0.02    2.94
  -6  14  16    5.61    3.94
   6  14 -16   11.84    4.83
  -6 -14  16    1.32    3.17
   6  14 -17    5.90    3.58
  -6 -14  17    0.36    2.37
   6  14 -18   -0.00    2.65
  -6 -14  18   -0.00    2.16
   6  14 -19   -0.00    2.58
  -6 -14  19    0.00    2.78
   6  14 -20   -0.00    2.18
  -6 -14  20   -0.00    3.05
   6  14 -21    0.00    2.60
  -6 -14  21    1.48    2.93
   6  14 -22    2.53    3.57
  -6 -14  22   -0.00    2.53
   6  14 -23    4.14    3.75
  -6 -14  23    1.24    3.41
   6  14 -24   -0.00    2.46
  -6  15   1   -0.00    3.17
   6  15  -1    4.11    3.51
  -6  15   2    2.40    3.80
   6  15  -2   13.53    5.30
  -6  15   3    9.64    5.46
   6  15  -3    2.39    2.98
  -6  15   4    4.06    3.51
   6  15  -4    0.00    3.13
  -6  15   5    1.13    3.09
   6  15  -5    0.00    2.31
  -6  15   6    0.76    2.97
   6  15  -6   -0.00    2.67
  -6  15   7   -0.00    2.60
   6  15  -7    1.21    2.46
  -6  15   8   12.84    5.60
   6  15  -8    6.14    3.95
  -6  15   9    3.90    3.59
   6  15  -9    1.26    3.17
  -6  15  10    2.47    3.81
   6  15 -10    2.12    2.88
  -6  15  11    0.00    3.80
   6  15 -11    0.00    3.92
  -6 -15  11    2.27    3.65
  -6  15  12    5.29    4.63
   6  15 -12    2.97    3.62
  -6 -15  12    4.27    3.86
  -6  15  13    5.45    4.06
   6  15 -13    6.81    4.01
  -6 -15  13    1.79    3.37
  -6  15  14    5.17    4.35
   6  15 -14    7.15    3.81
  -6 -15  14    3.66    3.87
  -6  15  15    0.00    2.79
   6  15 -15   -0.00    2.52
  -6 -15  15    0.76    3.19
   6  15 -16   -0.00    2.48
  -6 -15  16    1.19    2.95
   6  15 -17   -0.00    2.61
  -6 -15  17    0.46    2.71
   6  15 -18    4.68    3.76
  -6 -15  18    2.21    3.52
   6  15 -19    2.27    2.91
  -6 -15  19    0.62    2.91
   6  15 -20    2.37    3.36
  -6 -15  20    2.72    3.33
   6  15 -21    2.18    3.53
  -6 -15  21    0.95    3.19
   6  15 -22    2.35    3.13
  -6 -15  22    0.58    2.64
   6  15 -23    1.84    3.17
   6  15 -24   -0.00    2.77
  -6  16   1    5.64    4.89
   6  16  -1    3.67    3.70
  -6  16   2    3.38    4.04
   6  16  -2    1.12    2.69
  -6  16   3    0.70    2.80
   6  16  -3    0.70    2.43
  -6  16   4    1.06    4.20
   6  16  -4   -0.00    2.65
  -6  16   5    3.11    3.37
   6  16  -5    5.80    3.66
  -6  16   6    3.89    3.86
   6  16  -6    3.04    3.51
  -6  16   7   -0.00    2.59
   6  16  -7    0.00    2.60
  -6  16   8    2.12    2.98
   6  16  -8    1.10    2.23
  -6  16   9    0.00    3.05
   6  16  -9   -0.00    3.65
  -6  16  10    0.27    2.51
   6  16 -10    0.50    2.83
  -6  16  11    4.04    4.40
   6  16 -11    2.83    3.39
  -6  16  12    1.70    3.47
   6  16 -12    1.72    3.85
  -6  16  13    0.75    2.68
   6  16 -13    0.00    2.81
  -6  16  14   -0.00    1.85
   6  16 -14    1.35    2.63
  -6 -16  14   -0.00    3.41
  -6  16  15    1.71    3.48
   6  16 -15    2.82    3.70
  -6 -16  15    1.38    2.83
   6  16 -16    4.59    3.51
  -6 -16  16   -0.00    2.47
  -6 -16  17    1.80    2.79
  -6 -16  18   -0.00    2.59
  -6 -16  19   -0.00    2.10
  -6 -16  20    3.31    3.71
  -6  17   1    2.05    3.09
  -6  17   2    4.04    3.88
  -6  17   3    8.51    5.11
  -6  17   4    1.68    4.22
  -6  17   5   -0.00    2.86
  -6  17   6    0.39    2.77
  -6  17   7    0.00    3.48
  -6  17   8    0.00    3.81
  -6  17   9   -0.00    2.43
  -6  17  10   -0.00    3.35
  -6  17  11    2.67    2.79
  -6  17  12    6.79    4.41
  -6  17  13    2.02    2.84
  -6  17  14    1.16    3.40
  -5   0   1    2.59    1.95
  -5   0   1    0.27    1.89
   5   0  -1    3.53    1.95
   5   0  -1    0.00    1.38
  -5   0   2    0.00    1.31
  -5   0   2    1.71    2.04
   5   0  -2   -0.00    1.27
   5   0  -2   -0.00    1.56
  -5   0   3   88.44   10.10
  -5   0   3   79.80   10.82
   5   0  -3   87.15   10.32
   5   0  -3   76.64   10.22
  -5   0   4    0.16    1.39
  -5   0   4   -0.00    1.99
   5   0  -4    0.53    1.50
   5   0  -4    0.41    1.27
  -5   0   5 2123.06  184.58
  -5   0   5 2089.14  185.71
   5   0  -5 1874.76  184.49
   5   0  -5 2378.38  185.54
  -5   0   6   -0.00    1.35
  -5   0   6    0.00    2.17
   5   0  -6   -0.00    1.78
   5   0  -6    0.00    2.05
  -5   0   7   59.06    7.74
  -5   0   7   62.42    8.67
   5   0  -7   62.78    8.12
   5   0  -7   60.76    7.97
  -5   0   8   -0.00    0.94
  -5   0   8   -0.00    1.62
   5   0  -8    0.51    1.49
   5   0  -8   -0.00    1.09
  -5   0   9  406.15   42.37
  -5   0   9  477.59   43.81
   5   0  -9  442.02   42.89
   5   0  -9  543.76   43.31
  -5   0  10   -0.00    0.99
  -5   0  10   -0.00    1.36
   5   0 -10    0.00    1.24
   5   0 -10    0.08    1.17
  -5   0  11   34.60    5.18
  -5   0  11   26.58    5.16
   5   0 -11   29.41    5.11
   5   0 -11   42.90    5.45
  -5   0  12    0.00    1.20
  -5   0  12   -0.00    1.34
   5   0 -12   -0.00    0.96
   5   0 -12    0.76    1.03
  -5   0  13    3.17    1.59
  -5   0  13    1.53    1.44
   5   0 -13    5.25    2.03
   5   0 -13    4.64    1.80
  -5   0  14   -0.00    0.91
  -5   0  14    0.20    1.23
   5   0 -14    1.25    1.30
   5   0 -14    0.33    0.93
  -5   0  15  108.87   12.43
  -5   0  15  129.43   13.53
   5   0 -15  111.56   12.64
   5   0 -15  117.08   12.09
  -5   0  16    0.15    0.88
  -5   0  16    0.02    1.20
   5   0 -16   -0.00    1.03
  -5   0  17   79.11    9.10
  -5   0  17   69.57    9.32
   5   0 -17   78.13    9.17
  -5   0  18    0.00    0.97
  -5   0  18   -0.00    1.35
   5   0 -18    0.12    1.16
   5   0 -18    0.18    0.55
  -5   0  19  124.55   12.88
  -5   0  19  118.62   13.31
   5   0 -19   98.04   12.47
   5   0 -19  125.75   11.45
  -5   0  20   -0.00    0.91
   5   0 -20    0.05    1.17
  -5   0  21  141.54   16.02
   5   0 -21  180.47   16.66
   5   0 -22    1.73    1.43
  -5   0  23    0.02    1.05
  -5   0  24   -0.00    1.06
  -5   0  25   22.27    4.21
  -5   0  26    0.31    1.19
  -5   0  27   36.99    5.65
  -5   0  28    0.31    1.22
  -5   0  29    6.96    2.22
  -5   0  30   -0.00    1.37
  -5   0  31   27.68    4.69
  -5   0  32    0.77    1.25
  -5   0  33   -0.00    1.17
  -5   0  34    0.00    1.21
  -5   0  35    7.15    2.26
  -5   0  36   -0.00    1.02
  -5   0  37    7.92    2.31
  -5   0  38   -0.00    1.00
  -5   0  39    3.45    1.65
  -5   1   1  410.59   39.33
  -5   1   1  451.04   41.07
   5  -1  -1  341.13   39.23
   5  -1  -1  450.24   40.45
   5   1  -1  393.88   39.43
   5   1  -1  405.34   39.84
  -5  -1   1  458.81   39.69
  -5  -1   1  493.45   41.27
  -5   1   2    3.24    1.76
  -5   1   2    1.88    1.95
   5  -1  -2    2.32    1.88
   5  -1  -2    2.58    2.16
   5   1  -2    4.62    2.35
   5   1  -2    1.71    1.99
  -5  -1   2    6.14    2.29
  -5  -1   2    2.15    2.21
  -5   1   3  399.28   43.27
  -5   1   3  501.15   45.29
   5  -1  -3  450.97   44.12
   5  -1  -3  506.41   44.67
   5   1  -3  454.75   43.93
   5   1  -3  460.55   44.21
  -5  -1   3  511.26   44.04
  -5  -1   3  529.97   45.39
  -5   1   4    8.32    2.48
  -5   1   4   10.54    3.72
   5  -1  -4    9.90    3.17
   5  -1  -4    7.38    2.84
   5   1  -4   12.73    3.29
   5   1  -4    9.03    3.03
  -5  -1   4    8.02    2.56
  -5  -1   4    5.90    2.67
  -5   1   5   71.90   10.34
  -5   1   5  110.97   12.45
   5  -1  -5   98.00   11.52
   5  -1  -5  111.11   11.80
   5   1  -5   97.91   11.31
   5   1  -5  109.80   11.69
  -5  -1   5   90.49   10.91
  -5  -1   5   91.10   11.73
  -5   1   6  534.32   44.94
  -5   1   6  508.12   46.04
   5  -1  -6  451.85   44.90
   5  -1  -6  442.60   44.76
   5   1  -6  480.82   44.93
   5   1  -6  515.92   45.21
  -5  -1   6  542.13   45.11
  -5  -1   6  393.62   44.93
  -5   1   7  506.39   53.53
  -5   1   7  561.47   54.95
   5  -1  -7  588.92   54.48
   5  -1  -7  635.28   54.54
   5   1  -7  649.92   54.66
   5   1  -7  638.88   54.54
  -5  -1   7  575.74   54.00
  -5  -1   7  601.08   55.10
  -5   1   8    0.59    1.34
  -5   1   8    0.00    1.70
   5  -1  -8    0.98    1.66
   5  -1  -8    0.00    1.57
   5   1  -8   -0.00    1.40
   5   1  -8   -0.00    1.28
  -5  -1   8    0.90    1.61
  -5  -1   8    2.66    2.34
  -5   1   9   38.54    5.60
  -5   1   9   43.98    6.71
   5  -1  -9   30.03    5.56
   5  -1  -9   39.89    5.80
   5   1  -9   38.27    5.90
   5   1  -9   47.41    6.20
  -5  -1   9   36.67    5.74
  -5  -1   9   38.57    6.32
  -5   1  10    4.62    1.85
  -5   1  10    1.82    1.94
   5  -1 -10    2.57    1.66
   5  -1 -10    2.75    1.62
   5   1 -10    3.78    1.78
   5   1 -10    2.90    1.69
  -5  -1  10    0.01    1.08
  -5  -1  10    1.39    1.66
  -5   1  11  190.06   17.33
  -5   1  11  150.41   17.59
   5  -1 -11  167.74   17.45
   5  -1 -11  192.24   17.30
   5   1 -11  103.26   16.29
   5   1 -11  196.47   17.53
  -5  -1  11  169.97   17.26
  -5  -1  11  206.40   18.62
  -5   1  12   17.78    3.42
  -5   1  12   19.87    4.11
   5  -1 -12   12.01    3.24
   5  -1 -12   17.20    3.24
   5   1 -12   15.98    3.54
   5   1 -12   18.85    3.56
  -5  -1  12   12.16    3.06
  -5  -1  12   16.04    3.84
  -5   1  13  389.20   34.10
  -5   1  13  351.11   34.72
   5  -1 -13  369.52   34.44
   5  -1 -13  332.32   33.38
   5   1 -13  346.10   34.21
   5   1 -13  371.29   33.99
  -5  -1  13  362.60   34.26
  -5  -1  13  381.79   35.12
  -5   1  14    0.00    0.76
  -5   1  14    0.35    1.55
   5  -1 -14    0.43    1.16
   5  -1 -14    1.88    1.25
   5  -1 -14    1.75    1.41
   5   1 -14    2.11    1.58
   5   1 -14    1.82    1.30
  -5  -1  14    0.57    1.10
  -5  -1  14    1.38    1.51
  -5   1  15   48.95    5.95
  -5   1  15   36.05    6.03
   5  -1 -15   39.82    5.92
   5  -1 -15   38.60    5.29
   5  -1 -15   38.54    5.12
   5   1 -15   47.19    6.24
  -5  -1  15   34.59    5.65
  -5  -1  15   40.20    6.32
  -5   1  16    2.93    1.44
  -5   1  16    0.00    1.66
   5  -1 -16    0.51    1.01
   5  -1 -16    3.11    1.36
   5  -1 -16    4.00    1.45
   5   1 -16    2.85    1.60
  -5  -1  16    2.99    1.57
  -5  -1  16    3.09    2.02
  -5   1  17   19.12    3.77
  -5   1  17   26.23    4.68
   5  -1 -17   24.87    4.32
   5  -1 -17   29.90    3.76
   5   1 -17   21.19    4.15
  -5  -1  17   24.02    4.34
  -5  -1  17   34.40    5.44
  -5   1  18    6.57    1.95
  -5   1  18    4.50    2.04
   5  -1 -18    3.98    1.83
   5  -1 -18    2.54    0.99
   5  -1 -18    2.68    1.02
   5   1 -18    3.39    1.83
  -5  -1  18    3.22    1.71
  -5  -1  18    0.87    1.47
  -5   1  19  140.37   14.31
  -5   1  19  141.92   15.10
   5  -1 -19  138.49   14.63
   5  -1 -19  137.58   12.50
   5  -1 -19  134.74   12.45
   5   1 -19  151.19   14.94
  -5  -1  19  135.21   14.75
  -5   1  20    4.39    1.78
   5  -1 -20    3.70    1.82
   5   1 -20    4.49    1.99
  -5  -1  20    7.66    2.24
  -5   1  21    1.48    1.22
   5  -1 -21    2.55    1.66
   5   1 -21    1.15    1.44
   5   1 -21    3.06    0.82
  -5  -1  21    3.27    1.92
   5  -1 -22    4.49    1.86
   5   1 -22    5.85    2.03
  -5  -1  22    4.89    2.27
  -5   1  23   35.11    5.32
  -5  -1  23   31.01    5.35
  -5   1  24    2.34    1.61
  -5  -1  24    1.92    1.78
  -5   1  25   13.31    3.12
  -5  -1  25   14.83    3.42
  -5   1  26    4.00    1.88
  -5  -1  26    7.07    2.43
  -5   1  27   53.66    6.94
  -5  -1  27   48.82    7.08
  -5   1  28    5.25    2.01
  -5  -1  28    7.46    2.46
  -5   1  29   25.15    4.24
  -5  -1  29   23.07    4.39
  -5   1  30    1.40    1.30
  -5  -1  30    0.46    1.26
  -5   1  31    0.00    0.95
  -5  -1  31    0.00    1.24
  -5   1  32    0.58    1.03
  -5  -1  32   -0.00    1.43
  -5   1  33   23.42    4.16
  -5  -1  33   30.89    4.98
  -5   1  34   -0.00    1.02
  -5  -1  34    1.56    1.54
  -5   1  35    5.82    1.95
  -5  -1  35    2.86    1.93
  -5   1  36    0.00    0.90
  -5  -1  36    0.00    1.03
  -5   1  37    5.97    2.00
  -5  -1  37    3.89    1.88
  -5  -1  38    0.47    1.04
  -5  -1  39    3.02    1.71
  -5  -1  40    1.39    1.32
  -5   2   1    4.30    2.03
  -5   2   1    3.51    2.20
   5  -2  -1    2.73    2.14
   5  -2  -1    5.51    2.45
   5   2  -1    0.83    2.01
   5   2  -1    8.74    2.85
  -5  -2   1    8.60    2.61
  -5  -2   1    5.14    2.66
  -5   2   2   13.36    3.35
  -5   2   2   13.37    3.86
   5  -2  -2   12.76    3.58
   5  -2  -2   11.80    3.55
   5   2  -2   16.20    3.61
   5   2  -2   11.28    3.33
  -5  -2   2   14.48    3.48
  -5  -2   2   12.15    3.72
  -5   2   3  199.54   18.90
  -5   2   3  194.78   20.15
   5  -2  -3  156.99   18.65
   5  -2  -3  186.71   19.27
   5   2  -3  172.67   18.69
   5   2  -3  190.26   19.10
  -5  -2   3  153.54   18.14
  -5  -2   3  183.76   19.52
  -5   2   4   68.94    8.63
  -5   2   4   48.18    8.75
   5  -2  -4   78.86    9.48
   5  -2  -4   69.98    9.09
   5   2  -4   57.88    8.51
   5   2  -4   74.39    9.12
  -5  -2   4   62.15    8.45
  -5  -2   4   81.27    9.91
  -5   2   5  574.52   51.37
  -5   2   5  551.75   52.53
   5  -2  -5  560.23   51.89
   5  -2  -5  611.97   52.13
   5   2  -5  521.82   51.34
   5   2  -5  567.15   51.68
  -5  -2   5  499.60   51.03
  -5  -2   5  581.17   52.46
  -5   2   6    4.79    2.05
  -5   2   6    4.49    2.73
   5  -2  -6    1.76    2.08
   5  -2  -6    7.34    2.58
   5   2  -6    5.87    2.53
   5   2  -6    4.52    2.37
  -5  -2   6    5.65    2.54
  -5  -2   6    6.28    2.71
  -5   2   7   76.46    8.68
  -5   2   7   54.69    8.82
   5  -2  -7   40.18    7.71
   5  -2  -7   70.64    8.71
   5   2  -7   93.45    9.65
   5   2  -7   69.14    8.68
  -5  -2   7   82.27    9.08
  -5  -2   7   56.48    8.73
  -5   2   8    7.49    2.50
  -5   2   8   10.64    3.44
   5  -2  -8   11.42    2.97
   5  -2  -8   12.33    3.13
   5   2  -8    7.47    2.63
   5   2  -8    9.76    2.91
  -5  -2   8    6.78    2.48
  -5  -2   8   11.99    3.51
  -5   2   9  662.91   55.61
  -5   2   9  464.88   55.52
   5  -2  -9  626.69   56.12
   5  -2  -9  643.40   55.68
   5   2  -9  696.19   56.36
   5   2  -9  622.21   55.73
  -5  -2   9  588.27   55.59
  -5  -2   9  556.87   56.11
  -5   2  10    2.38    1.58
  -5   2  10    0.51    1.55
   5  -2 -10    3.20    1.88
   5  -2 -10    3.20    1.75
   5  -2 -10    3.46    1.93
   5   2 -10    4.72    2.09
   5   2 -10    5.40    2.15
  -5  -2  10    5.43    2.05
  -5  -2  10    4.14    2.31
  -5   2  11    9.70    2.58
  -5   2  11   12.30    3.37
   5  -2 -11    7.05    2.53
   5  -2 -11    5.31    2.30
   5  -2 -11   11.93    2.74
   5   2 -11    6.44    2.39
   5   2 -11    8.93    2.73
  -5  -2  11    4.87    2.18
  -5  -2  11   11.71    3.42
  -5   2  12   65.44    8.30
  -5   2  12   64.36    9.08
   5  -2 -12   80.62    9.30
   5  -2 -12   65.55    8.36
   5  -2 -12   69.14    8.28
   5   2 -12   67.29    8.82
   5   2 -12   72.86    8.77
  -5  -2  12   69.79    8.89
  -5  -2  12   63.58    9.05
  -5   2  13   50.89    7.16
  -5   2  13   60.51    8.30
   5  -2 -13   62.66    8.05
   5  -2 -13   57.40    7.37
   5  -2 -13   68.56    7.50
   5   2 -13   54.77    7.73
  -5  -2  13   56.48    7.84
  -5  -2  13   57.07    8.25
  -5   2  14   26.61    4.49
  -5   2  14   28.10    5.35
   5  -2 -14   27.25    4.85
   5  -2 -14   32.19    4.69
   5  -2 -14   28.79    4.36
   5   2 -14   36.47    5.55
  -5  -2  14   30.98    5.21
  -5  -2  14   31.32    5.49
  -5   2  15  373.67   30.47
  -5   2  15  325.86   31.16
   5  -2 -15  274.07   30.24
   5  -2 -15  320.17   29.69
   5   2 -15  308.22   30.67
  -5  -2  15  341.84   31.06
  -5  -2  15  280.32   30.80
  -5   2  16    1.96    1.33
  -5   2  16    2.66    2.00
   5  -2 -16    2.56    1.50
   5  -2 -16    2.67    1.32
   5   2 -16    2.06    1.62
  -5  -2  16    0.26    1.24
  -5  -2  16    6.92    2.61
  -5   2  17    7.52    2.02
  -5   2  17    5.75    2.47
   5  -2 -17    4.28    1.97
   5  -2 -17    7.62    1.75
   5   2 -17    3.61    1.92
  -5  -2  17    6.19    2.27
  -5  -2  17    7.24    2.71
  -5   2  18    0.47    0.95
  -5   2  18   -0.00    1.24
   5  -2 -18   -0.00    1.03
   5  -2 -18   -0.00    0.73
   5   2 -18   -0.00    1.08
  -5  -2  18    0.15    1.06
  -5   2  19  101.62   11.24
  -5   2  19  111.13   11.21
   5  -2 -19   87.23   11.19
   5   2 -19  102.06   11.78
  -5  -2  19  107.66   12.07
  -5   2  20   59.23    6.96
  -5   2  20   47.50    6.39
   5   2 -20   50.48    7.16
  -5  -2  20   51.73    7.38
  -5   2  21    5.37    1.80
   5   2 -21    5.31    2.06
  -5  -2  21    3.46    1.86
  -5  -2  21    0.00    1.56
  -5   2  22    9.86    2.44
   5   2 -22   12.38    3.07
  -5  -2  22    9.80    3.10
  -5   2  23    9.41    2.77
   5   2 -23   12.49    3.04
  -5  -2  23    7.96    2.77
  -5   2  24    0.00    1.28
  -5  -2  24    1.21    1.52
  -5   2  25   73.66    9.35
  -5  -2  25   83.18   10.11
  -5   2  26    7.76    2.40
  -5  -2  26    2.81    1.92
  -5   2  27   40.50    5.88
  -5  -2  27   38.39    6.23
  -5   2  28    0.09    1.27
  -5  -2  28   -0.00    1.43
  -5   2  29   29.59    4.78
  -5  -2  29   30.08    5.31
  -5   2  30    2.47    1.55
  -5  -2  30    0.40    1.24
  -5   2  31   28.33    4.63
  -5  -2  31   32.05    5.36
  -5   2  32    0.00    0.97
  -5  -2  32    1.91    1.68
  -5   2  33    1.65    1.45
  -5  -2  33    0.25    1.12
  -5   2  34    1.23    1.38
  -5  -2  34    0.17    1.25
  -5   2  35    9.47    2.34
  -5  -2  35    5.60    2.21
  -5   2  36    0.00    1.01
  -5  -2  36    1.59    1.81
  -5   2  37    2.24    1.33
  -5  -2  37    5.13    2.29
  -5  -2  38   -0.00    1.08
  -5  -2  39    0.00    1.67
  -5  -2  40   -0.00    1.17
  -5  -2  41    7.42    2.53
  -5  -2  42    0.89    1.53
  -5   3   1  289.13   28.09
  -5   3   1  259.02   29.05
   5  -3  -1  281.82   28.67
   5  -3  -1  305.46   29.06
   5   3  -1  261.94   27.84
   5   3  -1  299.39   28.50
  -5  -3   1  302.70   28.13
  -5  -3   1  252.74   28.40
  -5   3   2   43.65    6.77
  -5   3   2   53.07    8.27
   5  -3  -2   54.48    7.83
   5  -3  -2   58.71    8.00
   5   3  -2   49.11    7.26
   5   3  -2   38.07    6.73
  -5  -3   2   38.29    6.52
  -5  -3   2   45.02    7.63
  -5   3   3  108.04   11.99
  -5   3   3  104.52   13.11
   5  -3  -3   87.39   11.94
   5  -3  -3  105.30   12.48
   5   3  -3  105.35   12.11
   5   3  -3   96.21   11.86
  -5  -3   3   92.93   11.59
  -5  -3   3   87.77   12.14
  -5   3   4    2.88    1.93
  -5   3   4    1.98    2.25
   5  -3  -4    0.21    1.81
   5  -3  -4    1.66    1.64
   5  -3  -4    3.94    2.35
   5   3  -4    3.75    1.99
   5   3  -4    0.40    1.56
  -5  -3   4    0.30    1.39
  -5  -3   4    4.79    2.76
  -5   3   5  198.05   18.35
  -5   3   5  157.95   18.73
   5  -3  -5  178.85   18.61
   5  -3  -5  189.57   18.60
   5  -3  -5  196.56   18.79
   5   3  -5  165.85   18.03
   5   3  -5  189.07   18.45
  -5  -3   5  109.02   16.81
  -5  -3   5  169.35   18.69
  -5   3   6  187.17   18.53
  -5   3   6  164.29   19.23
   5  -3  -6  152.27   18.44
   5  -3  -6  162.39   18.45
   5  -3  -6  166.68   18.51
   5   3  -6  191.04   18.94
   5   3  -6  191.68   18.92
  -5  -3   6  191.47   18.80
  -5  -3   6  157.75   18.84
  -5   3   7   74.34    9.04
  -5   3   7   68.57    9.79
   5  -3  -7   80.25    9.73
   5  -3  -7   61.11    8.82
   5  -3  -7   80.90    9.46
   5   3  -7   63.13    8.93
   5   3  -7   76.33    9.38
  -5  -3   7   49.11    8.32
  -5  -3   7   64.90    9.38
  -5   3   8   91.47   10.38
  -5   3   8   87.25   10.09
  -5   3   8   60.41    9.99
   5  -3  -8   85.92   10.59
   5  -3  -8   72.39    9.85
   5   3  -8   75.91   10.14
   5   3  -8   81.56   10.16
  -5  -3   8   93.40   10.64
  -5  -3   8   80.82   10.74
  -5   3   9   75.93    9.23
  -5   3   9   84.33    9.37
  -5   3   9   77.41   10.08
   5  -3  -9   71.77    9.46
   5  -3  -9   69.61    9.03
   5   3  -9   64.01    9.03
   5   3  -9   71.36    9.22
  -5  -3   9   60.08    8.86
  -5  -3   9   60.19    9.31
  -5   3  10   15.34    3.40
  -5   3  10   15.44    3.41
  -5   3  10    7.56    3.21
   5  -3 -10   15.79    3.75
   5  -3 -10   14.58    3.43
   5  -3 -10   13.04    3.11
   5   3 -10   13.61    3.45
   5   3 -10   12.08    3.28
  -5  -3  10   17.21    3.93
  -5  -3  10   17.80    4.09
  -5   3  11   -0.00    1.28
  -5   3  11    1.22    1.18
  -5   3  11    1.18    1.62
   5  -3 -11    3.71    2.02
   5  -3 -11    0.41    1.22
   5  -3 -11    0.00    1.10
   5   3 -11    0.09    0.95
  -5  -3  11    0.22    1.32
  -5  -3  11    0.08    1.26
  -5   3  12   23.40    4.52
  -5   3  12   29.88    4.85
  -5   3  12   34.20    5.83
   5  -3 -12   26.59    4.59
   5  -3 -12   28.56    4.60
   5   3 -12   24.13    4.79
  -5  -3  12   23.05    4.81
  -5  -3  12   33.55    5.82
  -5   3  13  190.48   18.86
  -5   3  13  171.70   18.25
  -5   3  13  190.22   19.67
   5  -3 -13  161.97   18.06
   5   3 -13  172.03   18.93
  -5  -3  13  185.79   19.21
  -5  -3  13  197.52   19.87
  -5   3  14   20.40    4.10
  -5   3  14   25.55    4.21
  -5   3  14   14.93    4.07
   5  -3 -14   23.92    4.01
   5   3 -14   18.14    4.16
  -5  -3  14   20.18    4.42
  -5  -3  14   30.27    5.39
  -5   3  15    4.40    2.01
  -5   3  15    4.28    1.94
  -5   3  15    7.41    2.71
   5  -3 -15    5.50    1.91
   5   3 -15    6.97    2.56
  -5  -3  15    8.50    2.93
  -5  -3  15    5.59    2.45
  -5   3  16   35.14    5.31
  -5   3  16   32.91    4.97
  -5   3  16   31.98    5.62
   5  -3 -16   31.71    4.55
   5   3 -16   32.16    5.53
  -5  -3  16   27.98    5.33
  -5  -3  16   25.71    5.40
  -5   3  17   68.06    8.47
  -5   3  17   71.33    8.22
  -5   3  17   62.38    8.80
   5  -3 -17   65.89    7.43
   5   3 -17   59.28    8.59
  -5  -3  17   66.76    8.99
  -5   3  18   11.42    2.93
  -5   3  18   10.29    2.57
   5  -3 -18   15.81    2.37
   5   3 -18   11.77    3.25
  -5  -3  18   12.90    3.43
  -5   3  19    0.75    1.26
  -5   3  19    0.00    1.06
   5  -3 -19    0.67    0.50
   5  -3 -19    0.29    0.41
   5   3 -19    2.14    1.57
  -5  -3  19    0.53    1.36
  -5   3  20   -0.87    1.27
  -5   3  20    0.00    0.85
   5   3 -20    1.23    1.41
  -5  -3  20    1.11    1.56
  -5  -3  20    1.53    1.60
  -5   3  21   48.71    6.34
   5   3 -21   42.73    6.71
  -5  -3  21   45.06    6.99
  -5  -3  21   43.38    7.11
  -5   3  22   63.19    8.77
   5   3 -22   76.59    9.29
  -5  -3  22   64.99    9.26
  -5   3  23   67.68    8.77
   5   3 -23   60.57    8.63
  -5  -3  23   71.85    9.46
  -5   3  24    6.40    2.39
  -5  -3  24    6.64    2.69
  -5   3  25    0.00    1.23
  -5  -3  25    1.31    1.69
  -5   3  26    1.42    1.54
  -5  -3  26    0.83    1.53
  -5   3  27   26.55    4.67
  -5  -3  27   27.03    5.19
  -5   3  28    6.75    2.38
  -5  -3  28    5.30    2.56
  -5   3  29   29.74    4.76
  -5  -3  29   21.19    4.73
  -5   3  30    0.14    1.25
  -5  -3  30    0.30    1.35
  -5   3  31    3.58    1.66
  -5  -3  31    2.37    1.95
  -5   3  32    0.00    1.18
  -5  -3  32    1.28    1.83
  -5   3  33   15.00    3.18
  -5  -3  33   15.24    3.84
  -5   3  34    0.00    1.19
  -5  -3  34    2.06    1.65
  -5   3  35   -0.00    1.03
  -5  -3  35    0.95    1.66
  -5   3  36   -0.00    1.10
  -5  -3  36    0.74    1.29
  -5  -3  37    2.68    2.16
  -5  -3  38    0.09    1.39
  -5  -3  39    5.22    2.41
  -5  -3  40   -0.00    1.38
  -5  -3  41   -0.00    1.40
  -5   4   1   64.05    9.29
  -5   4   1   56.86    8.87
  -5   4   1   76.82   10.91
   5  -4  -1   81.18   10.26
   5  -4  -1   68.10    9.85
   5   4  -1   58.90    9.11
   5   4  -1   75.18    9.87
  -5  -4   1   70.92    9.41
  -5  -4   1   72.91   10.10
  -5   4   2   11.30    3.28
  -5   4   2   17.13    3.97
  -5   4   2    9.67    3.97
   5  -4  -2    9.48    3.40
   5  -4  -2    9.24    3.45
   5   4  -2    7.07    2.92
   5   4  -2   10.48    3.45
  -5  -4   2   11.17    3.09
  -5  -4   2    6.20    2.97
  -5   4   3   29.60    5.77
  -5   4   3   45.81    6.65
  -5   4   3   36.75    7.17
   5  -4  -3   46.17    7.03
   5  -4  -3   31.46    6.10
   5   4  -3   27.56    5.75
   5   4  -3   38.31    6.36
  -5  -4   3   34.04    6.03
  -5  -4   3   33.60    6.39
  -5   4   4   59.61    8.25
  -5   4   4   62.46    8.29
  -5   4   4   55.69    8.97
   5  -4  -4   58.12    8.38
   5  -4  -4   45.11    7.78
   5   4  -4   53.63    8.08
   5   4  -4   55.99    8.20
  -5  -4   4   51.34    7.94
  -5  -4   4   52.78    8.41
  -5   4   5  172.80   18.54
  -5   4   5  191.29   18.70
  -5   4   5  138.74   18.78
   5  -4  -5  157.16   18.37
   5  -4  -5  170.35   18.70
   5   4  -5  169.49   18.56
   5   4  -5  182.41   18.76
  -5  -4   5  164.96   18.34
  -5  -4   5  173.86   19.17
  -5   4   6    0.62    1.35
  -5   4   6    0.00    1.27
  -5   4   6    0.57    1.78
   5  -4  -6    0.58    1.36
   5  -4  -6    1.02    1.48
   5   4  -6   -0.00    1.60
   5   4  -6    0.85    1.58
  -5  -4   6    1.14    1.62
  -5  -4   6    2.54    2.07
  -5   4   7    8.49    2.89
  -5   4   7   12.28    3.31
  -5   4   7   10.28    3.90
   5  -4  -7    9.71    3.18
   5  -4  -7    6.53    2.64
   5   4  -7   12.58    3.68
   5   4  -7   13.00    3.54
  -5  -4   7   10.56    3.17
  -5  -4   7    7.23    3.46
  -5   4   8   73.52    8.94
  -5   4   8   53.86    7.89
  -5   4   8   61.00    9.42
   5  -4  -8   50.83    7.96
   5  -4  -8   44.20    7.57
   5   4  -8   78.06    9.40
   5   4  -8   67.40    8.73
  -5  -4   8   64.30    8.65
  -5  -4   8   46.02    8.15
  -5   4   9   81.10   10.63
  -5   4   9   86.74   10.62
  -5   4   9   88.61   11.70
   5  -4  -9   96.47   11.05
   5   4  -9   77.04   10.72
   5   4  -9  104.04   11.46
  -5  -4   9   92.51   11.25
  -5  -4   9   66.43   10.64
  -5   4  10  144.19   17.09
  -5   4  10  188.36   17.73
  -5   4  10  143.94   17.98
   5   4 -10  140.45   17.30
  -5  -4  10  181.47   18.16
  -5  -4  10  169.03   18.38
  -5   4  11  177.65   18.36
  -5   4  11  166.50   17.87
  -5   4  11  175.75   19.29
   5  -4 -11  164.35   17.91
   5   4 -11  170.26   18.58
  -5  -4  11  179.88   18.75
  -5  -4  11  150.90   18.50
  -5   4  12    6.82    2.43
  -5   4  12    6.12    2.39
  -5   4  12    2.83    2.32
   5  -4 -12   10.06    2.79
   5   4 -12    5.25    2.35
  -5  -4  12    2.56    2.16
  -5  -4  12    1.69    1.80
  -5   4  13    1.99    1.84
  -5   4  13    1.77    1.52
  -5   4  13    1.17    1.91
   5  -4 -13    1.59    1.34
   5   4 -13    1.95    1.76
  -5  -4  13    0.95    1.60
  -5  -4  13    0.00    2.03
  -5   4  14   25.50    4.73
  -5   4  14   33.34    4.97
  -5   4  14   29.59    5.63
   5  -4 -14   26.58    4.50
   5   4 -14   19.42    4.48
  -5  -4  14   15.36    4.16
  -5  -4  14   26.93    5.47
  -5   4  15  317.66   28.32
  -5   4  15  295.23   27.67
  -5   4  15  235.23   28.08
   5  -4 -15  282.75   27.24
   5   4 -15  280.07   28.48
  -5  -4  15  282.51   28.56
  -5  -4  15  279.92   28.85
  -5   4  16   60.42    7.25
  -5   4  16   50.79    6.52
  -5   4  16   53.48    7.56
   5  -4 -16   22.81    5.02
   5   4 -16   57.64    7.71
  -5  -4  16   49.03    7.27
  -5   4  17   81.14   10.62
  -5   4  17   94.90   10.60
   5  -4 -17   93.44    9.98
   5   4 -17   83.31   11.25
  -5  -4  17   96.69   11.77
  -5   4  18    1.19    1.44
  -5   4  18    1.09    1.22
   5  -4 -18    3.03    1.32
   5   4 -18    2.23    1.86
  -5  -4  18    3.29    2.22
  -5   4  19  133.44   16.46
  -5   4  19  176.54   16.70
   5  -4 -19  156.12   14.99
   5   4 -19  191.31   18.39
  -5  -4  19  183.00   18.33
  -5  -4  19  139.59   17.63
  -5   4  20    3.55    1.92
  -5   4  20    9.06    2.99
   5   4 -20    7.22    2.83
  -5  -4  20    6.89    2.82
  -5  -4  20    1.13    2.06
  -5   4  21   43.23    6.23
  -5   4  21   42.60    6.74
   5   4 -21   44.71    6.98
  -5  -4  21   52.64    7.52
  -5  -4  21   27.44    6.31
  -5   4  22    4.93    2.36
   5   4 -22    5.62    2.60
  -5  -4  22    2.82    2.11
  -5   4  23    1.76    1.84
   5   4 -23    5.82    2.55
  -5  -4  23    3.31    2.74
  -5   4  24    0.50    1.53
  -5  -4  24    0.39    1.97
  -5   4  25   25.25    4.77
  -5  -4  25   19.66    4.76
  -5   4  26   13.22    3.37
  -5  -4  26   10.50    3.58
  -5   4  27   13.04    3.40
  -5  -4  27   10.88    3.61
  -5   4  28    0.00    1.32
  -5  -4  28    0.37    1.82
  -5   4  29   19.60    3.95
  -5  -4  29   12.77    3.99
  -5   4  30    7.23    2.64
  -5  -4  30   14.31    3.79
  -5   4  31   11.95    2.99
  -5  -4  31    3.94    2.61
  -5  -4  32    4.66    2.73
  -5  -4  33   -0.00    1.53
  -5  -4  34    2.69    2.35
  -5  -4  35    3.16    2.15
  -5  -4  36    1.88    1.71
  -5  -4  37    2.82    2.05
  -5  -4  38    0.27    1.50
  -5  -4  39   -0.00    1.63
  -5  -4  40    2.33    1.93
  -5   5   1  202.43   20.59
  -5   5   1  198.33   20.26
   5  -5  -1  172.53   20.18
   5  -5  -1  151.14   19.85
   5   5  -1  165.93   19.71
   5   5  -1  201.17   20.55
  -5  -5   1  190.11   20.01
  -5  -5   1  178.07   20.51
  -5   5   2   29.67    6.55
  -5   5   2   57.93    7.93
   5  -5  -2   44.89    7.60
   5  -5  -2   40.33    7.42
   5   5  -2   43.47    7.43
   5   5  -2   55.16    8.04
  -5  -5   2   34.43    6.74
  -5  -5   2   62.64    8.90
  -5   5   3   93.21   14.36
  -5   5   3  141.66   15.54
   5  -5  -3  133.09   15.76
   5  -5  -3  155.19   16.51
   5   5  -3  140.24   15.65
   5   5  -3  125.68   15.33
  -5  -5   3  137.35   15.46
  -5  -5   3  132.89   15.93
  -5   5   4   24.48    5.68
  -5   5   4   27.26    5.58
   5  -5  -4   37.86    6.59
   5  -5  -4   32.97    6.31
   5   5  -4   39.55    6.66
   5   5  -4   31.86    6.06
  -5  -5   4   46.26    6.83
  -5  -5   4   28.89    6.17
  -5   5   5   11.40    3.49
  -5   5   5   21.66    4.48
   5  -5  -5   13.87    4.05
   5  -5  -5   14.60    4.13
   5   5  -5   13.68    3.78
   5   5  -5   18.67    4.38
  -5  -5   5   16.80    4.26
  -5  -5   5   11.55    4.02
  -5   5   6    9.79    3.27
  -5   5   6   11.68    3.35
   5  -5  -6    8.49    3.08
   5  -5  -6   14.20    3.99
   5   5  -6   15.61    4.23
   5   5  -6   14.70    3.92
  -5  -5   6   12.65    3.56
  -5  -5   6    8.02    3.19
  -5   5   7  205.08   22.83
  -5   5   7  189.12   22.32
  -5   5   7  200.19   24.07
   5  -5  -7  220.57   23.19
   5   5  -7  206.84   23.08
   5   5  -7  249.53   23.69
  -5  -5   7  248.35   23.71
  -5  -5   7  236.77   24.05
  -5   5   8  137.78   14.75
  -5   5   8  126.94   14.15
  -5   5   8  119.41   15.35
   5  -5  -8  126.83   14.41
   5   5  -8  105.35   13.99
   5   5  -8  112.97   14.02
  -5  -5   8  115.91   14.17
  -5  -5   8  102.69   14.22
  -5   5   9   11.43    3.49
  -5   5   9   12.58    3.49
  -5   5   9   10.80    3.99
   5   5  -9   14.33    3.99
  -5  -5   9   19.02    4.37
  -5  -5   9   21.17    4.93
  -5   5  10    1.66    1.89
  -5   5  10    4.39    2.15
  -5   5  10    2.49    2.89
   5   5 -10    1.48    1.86
  -5  -5  10    2.57    2.15
  -5  -5  10    0.38    2.10
  -5   5  11   12.51    3.53
  -5   5  11   11.17    3.30
  -5   5  11   14.57    4.54
   5  -5 -11   14.65    3.69
   5   5 -11   12.08    3.59
  -5  -5  11   11.87    3.63
  -5  -5  11   20.31    4.65
  -5   5  12  213.21   21.89
  -5   5  12  212.12   21.55
  -5   5  12  187.24   22.49
   5  -5 -12  205.51   21.53
   5   5 -12  236.14   22.80
  -5  -5  12  180.57   21.64
  -5  -5  12  203.85   22.56
  -5   5  13  234.04   24.11
  -5   5  13  236.74   23.79
  -5   5  13  219.42   24.92
   5  -5 -13  249.34   23.99
   5   5 -13  239.93   24.72
  -5  -5  13  195.52   23.86
  -5  -5  13  255.18   25.39
  -5   5  14   14.50    3.75
  -5   5  14   21.71    4.23
  -5   5  14   16.08    4.60
   5  -5 -14    7.57    3.03
   5   5 -14   20.49    4.64
  -5  -5  14   28.66    5.40
  -5  -5  14   14.63    4.52
  -5   5  15    4.75    2.37
  -5   5  15    0.47    1.30
   5  -5 -15    1.99    1.51
   5   5 -15    2.94    2.45
  -5  -5  15    5.08    2.35
  -5   5  16   38.65    6.65
  -5   5  16   41.78    6.45
   5  -5 -16   49.15    6.56
   5   5 -16   41.80    7.27
  -5  -5  16   44.43    7.38
  -5   5  17   67.49    9.40
  -5   5  17   91.15    9.88
   5  -5 -17   73.00    8.70
   5   5 -17   58.64    9.61
  -5  -5  17   85.68   10.72
  -5  -5  17   59.43    9.87
  -5   5  18   23.32    4.86
  -5   5  18   30.30    5.00
  -5   5  18   28.38    5.68
   5  -5 -18   31.66    4.43
   5   5 -18   20.83    4.97
  -5  -5  18   34.63    6.16
  -5  -5  18   20.07    5.23
  -5   5  19   77.72    9.65
  -5   5  19   63.88    8.78
  -5   5  19   80.20   10.58
   5  -5 -19   72.63    7.97
   5   5 -19   71.12   10.20
  -5  -5  19   96.35   11.22
  -5  -5  19   54.24    9.63
  -5   5  20    0.00    1.53
  -5   5  20    0.00    1.76
   5  -5 -20    0.36    0.72
   5   5 -20   -0.00    1.66
  -5  -5  20   -0.00    1.43
  -5  -5  20    0.24    2.13
  -5   5  21    1.54    1.54
  -5   5  21    0.93    1.93
   5   5 -21    0.00    1.70
  -5  -5  21    2.26    2.05
  -5  -5  21    1.89    2.09
  -5   5  22   23.71    5.46
   5   5 -22   42.53    6.86
  -5  -5  22   35.46    6.56
   5   5 -23   21.61    4.97
  -5  -5  23   25.03    5.63
  -5  -5  24    8.97    3.51
  -5  -5  25    0.39    1.87
  -5  -5  26   -0.00    1.68
  -5  -5  27    4.34    2.81
  -5  -5  28   17.47    4.63
  -5  -5  29    8.18    3.64
  -5  -5  30    0.35    1.93
  -5  -5  31   -0.00    1.79
  -5  -5  32    2.10    2.56
  -5  -5  33    2.43    2.22
  -5  -5  34    1.43    2.43
  -5  -5  35    0.00    1.34
  -5  -5  36   -0.00    1.72
  -5  -5  37    1.10    2.22
  -5  -5  38    0.75    2.00
  -5  -5  39    1.26    2.11
  -5   6   1   16.63    4.49
   5  -6  -1   13.89    4.37
   5  -6  -1   16.92    5.02
   5   6  -1   17.87    4.42
   5   6  -1   14.03    4.19
  -5  -6   1   22.97    5.50
  -5   6   2    0.94    1.89
  -5   6   2    0.00    1.73
   5  -6  -2    1.60    1.70
   5  -6  -2   -0.00    1.73
   5  -6  -2    2.30    2.58
   5   6  -2    0.00    1.83
   5   6  -2   -0.00    1.80
  -5  -6   2    0.53    2.05
  -5   6   3   68.98   10.50
  -5   6   3   70.57   10.24
  -5   6   3   79.29   10.75
   5  -6  -3   90.31   10.64
   5  -6  -3   71.49   10.70
   5  -6  -3   72.51   10.80
   5   6  -3   75.63   10.72
   5   6  -3   79.19   10.90
  -5  -6   3   67.30   10.69
  -5   6   4   81.27   12.24
  -5   6   4   83.29   12.06
  -5   6   4  114.81   13.31
   5  -6  -4  101.09   12.26
   5  -6  -4   99.52   13.09
   5   6  -4  114.38   13.46
   5   6  -4  110.23   13.24
  -5  -6   4   88.74   12.98
  -5   6   5   96.93   12.22
  -5   6   5  104.20   12.20
  -5   6   5   87.59   11.77
   5  -6  -5   78.49   10.96
   5  -6  -5   85.38   11.93
   5   6  -5   83.29   11.78
   5   6  -5   85.37   11.77
  -5  -6   5   92.89   12.58
  -5   6   6   21.43    4.95
  -5   6   6   19.00    4.48
  -5   6   6   24.98    5.20
   5  -6  -6   14.20    4.19
   5   6  -6   19.55    4.92
   5   6  -6   20.30    4.92
  -5  -6   6   16.37    4.91
  -5   6   7   64.72    9.64
  -5   6   7   67.97    9.53
  -5   6   7   67.38    9.71
   5  -6  -7   65.76    9.86
   5   6  -7   77.34   10.47
  -5  -6   7   58.18    9.88
  -5   6   8   15.66    4.41
  -5   6   8   25.31    5.19
  -5   6   8   22.63    5.10
   5  -6  -8   23.54    5.29
   5   6  -8   22.02    5.32
  -5  -6   8   35.46    6.52
  -5   6   9   85.95   11.43
  -5   6   9   97.08   11.54
  -5   6   9   96.44   11.88
   5  -6  -9   64.84   10.57
   5   6  -9   84.82   11.84
  -5  -6   9   78.55   11.70
  -5   6  10  105.76   13.39
  -5   6  10   94.70   12.67
  -5   6  10  114.39   13.76
   5   6 -10  102.40   13.64
  -5  -6  10  118.22   14.52
  -5   6  11   82.71   11.16
  -5   6  11   76.76   10.52
  -5   6  11   89.79   11.47
   5   6 -11   74.77   11.07
  -5  -6  11   82.16   11.75
  -5   6  12   17.35    4.41
  -5   6  12   20.95    4.52
  -5   6  12   22.07    4.96
   5  -6 -12   16.74    4.28
   5   6 -12   15.63    4.41
  -5  -6  12   14.12    4.54
  -5   6  13    6.65    2.87
  -5   6  13    2.25    1.90
   5  -6 -13    0.00    1.09
   5   6 -13    3.87    2.38
  -5   6  14   74.06   10.83
  -5   6  14  102.61   11.48
   5  -6 -14   87.75   10.95
   5   6 -14   73.04   11.23
  -5   6  15   58.23    9.36
  -5   6  15   76.20    9.75
   5   6 -15   79.95   10.84
  -5   6  16    0.24    1.17
  -5   6  16   -0.00    1.25
   5   6 -16    0.00    1.91
  -5  -6  16    0.00    2.33
  -5   6  17   64.54    8.97
  -5   6  17   66.24    8.56
   5   6 -17   72.48    9.89
  -5  -6  17   37.25    8.29
  -5   6  18   16.41    4.08
  -5   6  18    9.24    2.89
   5   6 -18   16.69    4.53
  -5  -6  18    4.97    3.04
  -5   6  19   23.31    4.81
   5   6 -19   18.56    4.69
  -5  -6  19   10.56    4.22
  -5   6  20    2.12    1.80
   5   6 -20    5.01    2.71
  -5  -6  20    0.00    2.26
   5   6 -21    6.02    2.64
  -5  -6  21    4.17    2.96
   5   6 -22   36.11    6.32
  -5  -6  22    9.67    4.17
   5   6 -23    0.96    1.50
  -5  -6  23    0.00    2.14
   5   6 -24    5.80    3.01
  -5  -6  24    3.58    2.99
  -5  -6  25   10.72    3.93
  -5  -6  26   14.02    4.38
  -5  -6  27    6.56    3.53
  -5  -6  28    1.56    2.06
  -5  -6  29    3.39    2.70
  -5  -6  30   13.03    4.27
  -5  -6  31    2.93    2.77
  -5  -6  32    2.29    2.50
  -5  -6  33    1.43    1.78
  -5  -6  34   -0.00    2.03
  -5  -6  35    1.21    2.11
  -5  -6  36    3.24    2.83
  -5  -6  37    1.73    2.27
  -5   7   1    7.96    3.35
  -5   7   1   11.55    3.89
   5  -7  -1   16.35    4.65
   5   7  -1    4.53    3.09
   5   7  -1   11.84    4.00
  -5  -7   1   11.21    4.01
  -5   7   2  146.99   17.12
  -5   7   2  103.97   15.48
   5  -7  -2  147.89   17.38
   5   7  -2  137.03   16.68
   5   7  -2  143.02   16.83
  -5  -7   2  142.10   17.31
  -5   7   3  113.31   14.48
  -5   7   3  101.51   13.89
   5  -7  -3   98.43   14.21
   5   7  -3  115.07   14.64
   5   7  -3  121.23   14.67
  -5  -7   3  110.52   14.76
  -5   7   4   77.33   11.06
  -5   7   4   70.51   10.63
   5  -7  -4   64.89   10.56
   5   7  -4   81.27   11.18
   5   7  -4   77.90   10.96
  -5  -7   4   61.89   10.54
  -5   7   5   15.05    4.68
  -5   7   5   19.53    4.84
   5  -7  -5   17.35    4.87
   5   7  -5   14.46    4.24
  -5  -7   5   12.88    4.58
  -5   7   6   24.78    5.79
  -5   7   6   37.92    6.88
   5  -7  -6   27.86    6.22
   5   7  -6   22.39    5.59
  -5  -7   6   31.62    6.76
  -5   7   7  127.01   15.19
  -5   7   7  124.60   15.13
   5  -7  -7  114.35   15.03
   5   7  -7  114.07   14.95
  -5  -7   7  101.57   14.74
  -5   7   8  333.32   28.72
  -5   7   8  269.06   27.68
   5  -7  -8  240.39   27.22
   5   7  -8  251.20   27.50
  -5  -7   8  207.22   26.98
  -5   7   9   36.87    7.03
  -5   7   9   38.04    7.05
   5  -7  -9   25.81    6.12
   5   7  -9   29.87    6.37
  -5  -7   9   34.05    7.17
  -5   7  10   11.16    3.86
  -5   7  10   11.03    3.47
  -5   7  10   10.21    3.82
   5  -7 -10    6.31    2.74
   5  -7 -10    6.63    3.20
   5   7 -10   11.33    4.03
  -5  -7  10   13.38    4.48
  -5   7  11   11.68    4.11
  -5   7  11   14.77    4.06
  -5   7  11   12.35    3.98
   5  -7 -11   17.32    4.12
   5   7 -11   10.02    3.84
  -5  -7  11   10.81    4.24
  -5   7  12  125.89   14.85
  -5   7  12  127.09   14.37
  -5   7  12  121.97   14.75
   5  -7 -12   78.00   12.40
   5  -7 -12  117.75   14.35
   5   7 -12  139.66   15.65
  -5   7  13   69.05   10.45
  -5   7  13   71.91   10.10
  -5   7  13   65.71   10.30
   5   7 -13   82.59   11.40
  -5   7  14    0.52    1.54
  -5   7  14    0.81    1.42
   5   7 -14    0.00    1.99
  -5  -7  14    1.30    2.36
  -5   7  15   41.93    7.19
  -5   7  15   44.70    6.99
   5   7 -15   31.40    6.76
  -5  -7  15   30.04    6.99
  -5   7  16    3.85    2.33
  -5   7  16    9.33    3.03
   5   7 -16    6.78    3.14
  -5  -7  16    1.21    2.37
  -5   7  17    0.00    1.89
  -5   7  17    0.00    1.28
   5   7 -17    1.23    2.24
  -5  -7  17    0.00    2.54
  -5   7  18  107.58   12.65
   5   7 -18  119.60   13.81
  -5  -7  18   55.80   11.44
  -5   7  19   -0.00    1.90
   5   7 -19   -0.00    1.67
  -5  -7  19   -0.00    2.17
  -5   7  20    7.53    3.31
   5   7 -20    4.18    3.04
  -5  -7  20    3.70    3.13
   5   7 -21    0.69    1.70
  -5  -7  21    3.47    2.69
   5   7 -22   28.90    6.12
  -5  -7  22   14.20    4.73
   5   7 -23   16.22    4.63
  -5  -7  23   12.19    4.49
   5   7 -24   21.79    5.45
  -5  -7  24   17.22    5.21
  -5  -7  25    0.38    1.81
  -5  -7  26   -0.00    2.16
  -5  -7  27    6.88    3.83
  -5  -7  28   19.69    5.47
  -5  -7  29   -0.00    2.66
  -5  -7  30    0.52    2.32
  -5  -7  31    0.00    2.02
  -5  -7  32    4.55    3.34
  -5  -7  33    0.27    1.92
  -5  -7  34    8.68    3.76
  -5  -7  35    2.77    2.31
  -5  -7  36    0.78    2.57
  -5   8   1   11.15    4.59
  -5   8   1   14.25    4.49
   5  -8  -1   19.24    5.42
   5   8  -1    7.21    3.54
  -5  -8   1   11.37    4.41
  -5   8   2    8.27    3.86
  -5   8   2   15.47    4.46
   5  -8  -2    5.57    3.75
   5   8  -2    8.81    3.62
  -5  -8   2   19.52    5.21
  -5   8   3   14.12    4.83
  -5   8   3   15.74    4.69
   5  -8  -3   13.67    4.68
  -5  -8   3   21.08    5.79
  -5   8   4  355.77   34.62
  -5   8   4  342.13   34.12
   5  -8  -4  267.86   33.36
  -5  -8   4  338.84   34.70
  -5   8   5   44.49    8.31
  -5   8   5   42.53    7.88
   5  -8  -5   36.70    7.73
  -5  -8   5   34.58    7.54
  -5   8   6   90.17   13.02
  -5   8   6   91.91   13.04
   5  -8  -6   92.26   13.35
  -5  -8   6   94.14   13.58
  -5   8   7   -0.00    1.63
  -5   8   7    0.46    2.01
   5  -8  -7    0.00    2.47
  -5  -8   7   -0.00    2.52
  -5   8   8   83.72   12.18
  -5   8   8  104.27   13.17
   5  -8  -8   86.47   12.47
  -5  -8   8   63.22   11.57
  -5   8   9  147.89   15.68
  -5   8   9   80.80   12.97
   5  -8  -9  106.46   14.19
  -5  -8   9   87.83   13.92
  -5   8  10   41.20    7.78
  -5   8  11   26.40    6.22
  -5   8  12   25.22    5.97
  -5   8  13    0.00    2.17
  -5  -8  13   -0.00    2.34
  -5   8  14   96.37   13.20
  -5  -8  14   95.36   14.03
  -5   8  15    0.70    1.79
  -5  -8  15   -0.00    2.07
  -5   8  16   20.05    5.23
  -5  -8  16   19.68    5.63
  -5   8  17    2.67    2.38
  -5  -8  17    3.14    2.83
  -5   8  18    0.50    1.64
  -5  -8  18   -0.00    1.75
  -5   8  19    4.79    2.89
  -5  -8  19    0.52    1.96
  -5   8  20   43.98    7.67
  -5  -8  20   32.09    7.52
  -5  -8  21    0.25    2.51
  -5  -8  22    2.84    3.00
  -5  -8  23    2.29    2.66
   5   8 -24   38.05    7.66
  -5  -8  24   30.74    7.16
  -5  -8  25    0.84    2.41
  -5  -8  26   11.18    4.35
  -5  -8  27    0.36    1.65
  -5  -8  28   -0.00    2.36
  -5  -8  29   -0.00    2.13
  -5  -8  30    6.94    3.83
  -5  -8  31    1.58    2.57
  -5  -8  32    5.51    3.38
  -5  -8  33    0.19    1.92
  -5  -8  34    0.84    2.58
  -5   9   1    1.65    2.24
   5  -9  -1    1.95    3.11
   5   9  -1   -0.00    2.17
  -5  -9   1   -0.00    2.29
  -5   9   2  141.59   17.48
   5  -9  -2  118.49   17.31
   5   9  -2  132.06   17.19
  -5  -9   2  138.02   18.08
  -5   9   3   12.50    4.52
   5  -9  -3   11.62    4.67
   5   9  -3   10.59    4.21
  -5  -9   3   14.24    4.99
  -5   9   4   -0.00    2.06
   5  -9  -4    2.33    2.45
   5   9  -4    0.40    1.86
  -5  -9   4    0.50    1.88
  -5   9   5    5.94    3.25
   5  -9  -5    4.69    3.11
   5   9  -5    3.84    3.25
  -5  -9   5    6.64    3.58
  -5   9   6   34.28    7.46
   5  -9  -6   38.56    8.16
   5   9  -6   40.01    7.94
  -5  -9   6   27.63    7.31
   5   9  -7    8.44    3.82
  -5  -9   7    2.05    2.90
   5   9  -8  104.03   14.70
   5   9  -9    2.74    2.60
   5   9 -10    1.47    2.18
   5   9 -11    0.09    2.48
  -5  -9  11   -0.00    2.00
  -5   9  12  146.43   17.77
   5   9 -12  155.87   18.30
  -5  -9  12  106.91   16.88
  -5   9  13    8.19    3.76
   5   9 -13    3.96    3.12
  -5  -9  13    9.05    3.93
  -5   9  14   21.25    5.63
   5   9 -14   27.82    6.59
  -5  -9  14   21.54    6.18
  -5   9  15    1.47    2.21
   5   9 -15    3.07    2.81
  -5  -9  15    0.73    2.34
  -5   9  16   24.16    5.85
   5   9 -16   16.75    5.29
  -5  -9  16   14.69    5.26
  -5   9  17    0.53    1.87
   5   9 -17   -0.00    1.78
  -5  -9  17   -0.00    2.43
  -5   9  18   62.55    9.49
   5   9 -18   39.14    8.24
  -5  -9  18   33.97    8.17
  -5   9  19    2.18    2.53
   5   9 -19    4.74    3.17
  -5  -9  19    1.02    2.06
   5   9 -20    1.13    2.14
  -5  -9  20    1.79    2.58
   5   9 -21    0.58    1.60
  -5  -9  21    1.27    2.31
   5   9 -22   35.60    7.82
  -5  -9  22   39.02    8.17
   5   9 -23   -0.00    2.20
  -5  -9  23   -0.00    3.13
   5   9 -24   19.46    5.39
  -5  -9  24    4.10    3.73
  -5  -9  25    1.35    2.48
  -5  -9  26    2.01    2.58
  -5  -9  27   -0.00    2.71
  -5  -9  28    3.65    3.42
  -5  -9  29    0.07    1.90
  -5  -9  30    0.92    2.27
  -5  -9  31    0.71    2.30
  -5  -9  32    2.36    2.74
  -5  -9  33    0.91    2.78
  -5  10   1   12.50    4.77
  -5  10   1    9.22    4.18
   5 -10  -1    7.58    4.37
   5  10  -1    7.33    3.74
  -5 -10   1    6.79    4.16
  -5  10   2    0.00    2.16
  -5  10   2    0.41    2.21
   5 -10  -2    0.52    1.94
   5  10  -2    2.95    2.97
  -5 -10   2    0.13    2.21
  -5  10   3    0.02    2.20
  -5  10   3   -0.00    2.20
   5 -10  -3    3.00    2.76
   5  10  -3   -0.43    2.86
  -5 -10   3    0.44    2.42
  -5  10   4   16.02    5.34
   5  10  -4   14.47    5.02
  -5 -10   4    5.18    3.70
  -5  10   5    0.00    2.16
   5  10  -5    2.55    2.67
  -5 -10   5    8.03    4.10
  -5  10   6   30.36    7.24
   5  10  -6   31.28    7.38
  -5 -10   6   32.58    7.74
  -5  10   7    6.13    4.00
   5  10  -7   10.97    4.39
  -5  10   8    6.21    4.04
   5  10  -8    4.24    3.33
  -5  10   9    0.26    2.01
   5  10  -9    6.36    3.64
  -5  10  10  113.73   14.58
   5  10 -10   96.02   13.70
  -5 -10  10   59.83   12.24
   5  10 -11    2.38    2.77
  -5 -10  11   -0.00    2.43
   5  10 -12   -0.00    2.07
  -5 -10  12    3.18    3.01
   5  10 -13    2.18    2.69
  -5 -10  13    1.14    2.60
   5  10 -14   47.53    8.72
  -5 -10  14   17.90    5.91
   5  10 -15   -0.00    2.53
  -5 -10  15   -0.00    2.31
   5  10 -16   20.62    6.09
  -5 -10  16   27.89    7.02
   5  10 -17    2.02    2.74
  -5 -10  17    2.93    3.44
   5  10 -18    2.92    2.65
  -5 -10  18   -0.00    2.63
   5  10 -19    0.00    2.64
  -5 -10  19    0.64    2.37
   5  10 -20   21.17    6.15
  -5 -10  20   10.86    4.98
   5  10 -21    1.54    2.38
  -5 -10  21    0.00    1.85
   5  10 -22    4.43    3.07
  -5 -10  22    1.02    2.53
   5  10 -23    0.90    1.74
  -5 -10  23    0.86    2.72
   5  10 -24    9.47    4.24
  -5 -10  24   -0.00    2.36
  -5 -10  25   -0.00    2.18
  -5 -10  26    8.18    4.15
  -5 -10  27    2.05    2.85
  -5 -10  28    1.58    2.74
  -5 -10  29    0.63    2.26
  -5 -10  30    3.47    3.11
  -5 -10  31    0.65    1.72
  -5  11   1    9.62    4.54
   5  11  -1   17.24    5.69
  -5 -11   1   18.54    5.94
  -5  11   2   80.06   12.89
   5  11  -2   93.95   13.36
  -5 -11   2   59.32   11.94
  -5  11   3   14.42    5.57
   5  11  -3   12.81    5.10
  -5 -11   3    9.84    4.72
  -5  11   4    0.08    2.13
   5  11  -4    0.00    2.46
  -5 -11   4   -0.00    1.83
  -5  11   5   -0.00    2.55
   5  11  -5   -0.00    2.25
  -5  11   6    8.24    4.05
   5  11  -6    8.99    4.08
  -5  11   7   -0.00    2.10
   5  11  -7    1.86    2.77
  -5  11   8   29.73    7.61
   5  11  -8   40.73    8.64
  -5 -11   8   33.83    8.17
  -5  11   9    4.19    3.67
   5  11  -9    7.04    4.02
  -5 -11   9    0.04    2.13
  -5  11  10    1.13    2.50
   5  11 -10    0.00    1.98
  -5 -11  10    1.36    2.53
  -5  11  11    0.95    2.93
   5  11 -11    4.17    4.15
  -5 -11  11   -0.00    2.53
  -5  11  12   41.14    8.94
   5  11 -12   38.95    8.65
  -5 -11  12   45.88    9.51
  -5  11  13   -0.00    1.77
   5  11 -13    0.56    2.36
  -5 -11  13    0.84    2.34
  -5  11  14   22.02    6.34
   5  11 -14   22.79    6.34
  -5 -11  14    5.00    3.83
  -5  11  15    1.20    2.75
   5  11 -15    4.54    3.56
  -5 -11  15    0.95    2.35
  -5  11  16   15.76    5.55
   5  11 -16    8.84    4.23
  -5 -11  16   11.11    4.82
  -5  11  17    3.27    3.12
   5  11 -17    0.76    2.31
  -5 -11  17    1.75    2.91
  -5  11  18   33.45    7.46
   5  11 -18   39.99    8.27
  -5 -11  18   14.44    6.09
   5  11 -19   -0.00    1.86
  -5 -11  19   -0.00    2.32
   5  11 -20   -0.00    2.03
  -5 -11  20   -0.00    2.33
   5  11 -21   -0.00    1.91
  -5 -11  21    0.30    1.82
   5  11 -22   31.06    7.22
  -5 -11  22    9.70    4.83
   5  11 -23   -0.00    2.53
  -5 -11  23    0.23    2.14
   5  11 -24   12.76    4.87
  -5 -11  24    4.82    3.53
  -5 -11  25    0.00    2.75
  -5 -11  26    3.74    3.76
  -5 -11  27    0.37    2.16
  -5 -11  28    5.69    3.49
  -5 -11  29    1.82    2.83
  -5 -11  30    1.54    2.11
  -5  12   1    5.96    4.04
   5  12  -1    2.23    2.57
  -5 -12   1    0.45    2.05
  -5  12   2    0.28    2.47
   5  12  -2    0.07    2.11
  -5 -12   2   -0.00    3.25
  -5  12   3    3.36    3.62
   5  12  -3    5.50    3.39
  -5 -12   3    2.35    2.62
  -5  12   4   65.13   11.53
   5  12  -4   54.15   10.90
  -5  12   5   10.86    4.73
   5  12  -5   12.44    5.32
  -5  12   6    6.91    3.91
   5  12  -6   12.70    5.03
  -5 -12   6    4.29    3.53
  -5  12   7    0.04    2.20
   5  12  -7   -0.00    3.24
  -5 -12   7    0.21    2.35
  -5  12   8    5.43    3.91
   5  12  -8    7.27    4.27
  -5 -12   8    3.80    3.52
  -5  12   9    1.09    2.90
   5  12  -9    3.13    3.04
  -5 -12   9    0.85    2.03
  -5  12  10   23.18    6.70
   5  12 -10   22.07    6.45
  -5 -12  10   17.94    6.45
  -5  12  11   -0.00    2.54
   5  12 -11   -0.00    2.62
  -5 -12  11   -0.00    2.29
  -5  12  12    2.20    3.04
   5  12 -12   -0.00    2.56
  -5 -12  12    4.80    3.87
  -5  12  13    3.96    3.15
   5  12 -13    0.99    2.51
  -5 -12  13    0.90    2.36
  -5  12  14    8.12    4.15
   5  12 -14   12.51    5.32
  -5 -12  14    5.09    3.90
  -5  12  15    5.19    3.40
   5  12 -15    6.82    4.34
  -5 -12  15    0.70    2.93
  -5  12  16   15.36    5.66
   5  12 -16   22.38    6.39
  -5 -12  16   11.56    5.23
  -5  12  17    5.10    3.90
   5  12 -17   -0.00    2.87
  -5 -12  17   -0.00    2.64
  -5  12  18    0.54    2.38
   5  12 -18    2.54    2.71
  -5 -12  18   -0.00    2.06
   5  12 -19    0.88    2.60
  -5 -12  19    0.85    2.88
   5  12 -20   19.01    6.07
  -5 -12  20   10.49    5.28
   5  12 -21    1.46    2.50
  -5 -12  21    0.22    3.01
   5  12 -22    0.84    1.62
  -5 -12  22    1.64    2.91
   5  12 -23    0.11    2.16
  -5 -12  23   -0.00    3.06
   5  12 -24   13.07    5.14
  -5 -12  24   -0.00    2.47
   5  12 -25    1.92    2.80
  -5 -12  25   -0.00    2.74
  -5 -12  26    1.38    2.93
  -5 -12  27    2.51    3.03
  -5 -12  28   -0.00    2.70
  -5  13   1    3.33    4.11
   5  13  -1   13.62    5.58
  -5  13   2   42.29    9.65
   5  13  -2   29.95    8.25
  -5  13   3    0.00    2.69
   5  13  -3    4.00    3.16
  -5  13   4   20.96    6.42
   5  13  -4    7.52    4.69
  -5  13   5   -0.00    2.21
   5  13  -5    4.13    3.40
  -5 -13   5   -0.00    3.30
  -5  13   6   50.74   10.42
   5  13  -6   41.39    9.12
  -5 -13   6   26.93    8.05
  -5  13   7    9.10    4.71
   5  13  -7   16.41    5.65
  -5 -13   7    6.00    4.59
  -5  13   8   48.26    9.71
   5  13  -8   34.92    8.24
  -5 -13   8   15.61    6.33
  -5  13   9   -0.00    3.21
   5  13  -9    2.71    3.08
  -5 -13   9    2.49    2.75
  -5  13  10    0.00    3.09
   5  13 -10   -0.00    1.74
  -5 -13  10    3.45    3.72
  -5  13  11   10.41    4.92
   5  13 -11    9.59    4.65
  -5 -13  11    3.97    3.74
  -5  13  12   23.41    6.87
   5  13 -12   17.11    5.90
  -5 -13  12   15.57    6.11
  -5  13  13   -0.00    2.88
   5  13 -13   -0.00    2.47
  -5 -13  13   -0.00    2.44
  -5  13  14    1.32    2.39
   5  13 -14    5.39    3.73
  -5 -13  14    1.69    2.41
  -5  13  15    0.45    2.40
  -5 -13  15   -0.00    1.96
  -5  13  16    4.78    3.65
   5  13 -16    0.73    2.88
  -5 -13  16    3.65    3.65
  -5  13  17    4.53    3.67
   5  13 -17    5.78    3.62
  -5 -13  17    2.23    2.80
   5  13 -18   12.87    5.21
  -5 -13  18    6.92    4.54
   5  13 -19    2.21    2.68
  -5 -13  19    1.67    2.90
   5  13 -20   -0.00    2.40
  -5 -13  20   -0.00    3.25
   5  13 -21    3.27    2.82
  -5 -13  21   -0.00    2.30
   5  13 -22    8.70    4.47
  -5 -13  22    2.27    3.60
   5  13 -23    0.00    1.75
  -5 -13  23    0.73    1.97
   5  13 -24   -0.00    2.76
  -5 -13  24    2.02    2.92
   5  13 -25   -0.00    2.10
  -5 -13  25    0.36    2.93
  -5 -13  26   -0.00    2.64
  -5  14   1    4.74    4.22
   5  14  -1    1.02    2.93
  -5  14   2   -0.00    2.86
   5  14  -2    1.43    3.27
  -5  14   3    0.00    3.46
   5  14  -3    4.22    3.42
  -5  14   4   19.87    6.45
   5  14  -4   13.18    5.71
  -5  14   5   13.83    5.89
   5  14  -5   24.51    6.94
  -5  14   6   20.05    6.97
   5  14  -6   19.17    6.58
  -5 -14   6    6.06    4.56
  -5  14   7    0.29    2.08
   5  14  -7    3.69    3.66
  -5 -14   7   -0.00    2.38
  -5  14   8    4.36    3.56
   5  14  -8   -0.00    2.86
  -5 -14   8    0.97    2.39
  -5  14   9    6.20    4.45
   5  14  -9    4.85    3.61
  -5 -14   9    1.92    3.13
  -5  14  10   20.59    6.88
   5  14 -10   12.35    5.56
  -5 -14  10    0.16    3.10
  -5  14  11    5.23    4.16
   5  14 -11    4.42    3.61
  -5 -14  11    1.18    3.34
  -5  14  12    0.19    2.13
   5  14 -12   -0.00    2.90
  -5 -14  12   -0.00    2.12
  -5  14  13    2.23    2.96
   5  14 -13   -0.00    2.88
  -5 -14  13    0.33    2.39
  -5  14  14    5.62    3.90
   5  14 -14    7.44    4.68
  -5 -14  14    3.12    3.53
  -5  14  15    5.64    4.32
   5  14 -15    2.32    3.44
  -5 -14  15    4.58    4.03
  -5  14  16    6.52    4.17
   5  14 -16   12.72    5.27
  -5 -14  16    0.00    3.28
  -5  14  17   -0.00    2.22
   5  14 -17   -0.00    2.46
  -5 -14  17    4.64    3.43
   5  14 -18    2.69    3.08
  -5 -14  18   -0.00    3.13
   5  14 -19    0.18    1.90
  -5 -14  19    2.56    3.29
   5  14 -20   12.57    5.09
  -5 -14  20    4.81    4.13
   5  14 -21    1.43    2.68
  -5 -14  21    0.04    3.32
   5  14 -22    5.73    4.23
  -5 -14  22    1.18    3.04
   5  14 -23   -0.00    2.49
  -5 -14  23   -0.00    2.89
   5  14 -24   -0.00    2.72
  -5 -14  24    2.46    2.65
   5  14 -25    5.55    4.32
  -5  15   1    1.88    3.42
   5  15  -1    4.51    3.67
  -5  15   2    2.88    3.38
   5  15  -2    4.94    3.87
  -5  15   3   30.04    7.88
   5  15  -3   16.56    5.88
  -5  15   4    0.57    3.38
   5  15  -4    0.78    2.21
  -5  15   5    7.31    4.54
   5  15  -5    0.00    2.12
  -5  15   6    4.18    3.52
   5  15  -6    6.86    4.24
  -5  15   7    5.55    4.49
   5  15  -7    6.92    4.03
[truncated: 819,166 more chars]
