# Supplementary material for: LED-pump-X-ray-multiprobe crystallography for sub-second timescales
Source: Commun Chem. 2022 Aug 26;5:102. doi: 10.1038/s42004-022-00716-1 (PMC9814726; doi:10.1038/s42004-022-00716-1)
Supplement: Supplementary file 10 — Supplementary Data 1 [file 42004_2022_716_MOESM10_ESM.zip › CIFs/1-6s_280K/280K_1-6s_t9_decay.cif]

data_global

# SUBMISSION DETAILS
 
_publ_contact_author_name       'Hatcher, Lauren'
_publ_contact_author_address
;
School of Chemistry
Cardiff University
Main Building
Park Place 
Cardiff
CF10 3AT
United Kingdom
;
_publ_contact_author_email       'HatcherL1@cardiff.ac.uk'
_publ_requested_category          FM
_publ_section_comment
; 
?
;
_publ_section_references
;
Diamond General Data Aquisition (GDA) software: http://www.opengda.org/

XIA2: Winter, G. (2010) J. Appl. Cryst. 43, 186-190.
POINTLESS: Evans, P. (2006) Acta Cryst. D62, 72-82.
AIMLESS: Evans, P. R. and Murshudov, G. N. (2013) Acta Cryst. D69, 1204-1214.
DIALS: Winter, G., et al. Acta Cryst. (2018) D74, 85-97.
CCP4: Winn, M. D. et al. (2011) Acta Cryst. D67, 235-242.
   
SHELXL: Sheldrick G. M. (2015). Acta Cryst. C71, 3-8.
SHELXT:	Sheldrick, G. M. (2015). Acta Cryst. A71, 3-8.
 
OLEX2: Dolomanov, O.V.; Bourhis, L.J.; Gildea, R.J.; Howard, J.A.K.; Puschmann,
 H., OLEX2: A complete structure solution, refinement and analysis program 
 (2009). J. Appl. Cryst., 42, 339-341.

MERCURY: Macrae, C. F., Bruno, I. J., Chisholm, J. A., Edgington,
P. R., McCabe, P., Pidcock, E., Rodriguez-Monge, L., Taylor, R.,
van de Streek, J. & Wood, P. A. (2008). J. Appl. Cryst. 41, 466-470.
;

####
 
data_280K_1-6s_t9_decay
 
_audit_creation_method            'SHELXL-2018/3'
_shelx_SHELXL_version_number      '2018/3'
_chemical_name_systematic         
;
Nitro-(N,N,N',N'-tetrabutyldiethylenetriamine)palladium(II)
tetraphenylborate, tetrahydrofuran solvate
;
_chemical_name_common             ?
_chemical_melting_point           ?
_chemical_formula_moiety          
;
C20 H45 N4 O2 Pd, C24 H20 B, C4 H8 O
;
_chemical_formula_sum            'C48 H73 B N4 O3 Pd' 
_chemical_formula_weight          871.31

loop_
 _atom_type_symbol
 _atom_type_description
 _atom_type_scat_dispersion_real
 _atom_type_scat_dispersion_imag
 _atom_type_scat_source
 'C'  'C'   0.0010   0.0010
 'International Tables Vol C Tables 4.2.6.8 and 6.1.1.4'
 'H'  'H'   0.0000   0.0000
 'International Tables Vol C Tables 4.2.6.8 and 6.1.1.4'
 'B'  'B'   0.0000   0.0000
 'International Tables Vol C Tables 4.2.6.8 and 6.1.1.4'
 'N'  'N'   0.0030   0.0020
 'International Tables Vol C Tables 4.2.6.8 and 6.1.1.4'
 'O'  'O'   0.0050   0.0030
 'International Tables Vol C Tables 4.2.6.8 and 6.1.1.4'
 'Pd'  'Pd'  -2.5040   0.6150
 'International Tables Vol C Tables 4.2.6.8 and 6.1.1.4'
 
_space_group_crystal_system       monoclinic
_space_group_IT_number            14
_space_group_name_H-M_alt         'P 21/n'
_space_group_name_Hall            '-P 2yn'
 
_shelx_space_group_comment
;
The symmetry employed for this shelxl refinement is uniquely defined
by the following loop, which should always be used as a source of
symmetry information in preference to the above space-group names.
They are only intended as comments.
;
 
loop_
 _space_group_symop_operation_xyz
 'x, y, z'
 '-x+1/2, y+1/2, -z+1/2'
 '-x, -y, -z'
 'x-1/2, -y-1/2, z-1/2'
 
_cell_length_a                    11.6881(4)
_cell_length_b                    13.5972(5)
_cell_length_c                    30.1883(10)
_cell_angle_alpha                 90
_cell_angle_beta                  93.335(3)
_cell_angle_gamma                 90
_cell_volume                      4789.6(3)
_cell_formula_units_Z             4
_cell_measurement_temperature     280(2)
_cell_measurement_reflns_used     8834
_cell_measurement_theta_max       20.4623018651
_cell_measurement_theta_min       1.2322080105
 
_exptl_crystal_description        Plate
_exptl_crystal_colour             Yellow
_exptl_crystal_density_meas       ?
_exptl_crystal_density_method     ?
_exptl_crystal_density_diffrn     1.208          
_exptl_crystal_F_000              1856
_exptl_transmission_factor_min    ?
_exptl_transmission_factor_max    ?
_exptl_crystal_size_max           0.100
_exptl_crystal_size_mid           0.100
_exptl_crystal_size_min           0.050
_exptl_absorpt_coefficient_mu     0.201
_shelx_estimated_absorpt_T_min    0.980
_shelx_estimated_absorpt_T_max    0.990
_exptl_absorpt_correction_T_min   0.992614025813
_exptl_absorpt_correction_T_max   1.0
_exptl_absorpt_correction_type    empirical
_exptl_absorpt_process_details    
;
CCP4 7.0.048: AIMLESS, version 0.5.32 : 29/03/17
Scaling & analysis of unmerged intensities, absorption correction using spherical harmonics
;
_exptl_absorpt_special_details    ?
_diffrn_ambient_temperature       280(2)
_diffrn_radiation_wavelength      0.534
_diffrn_measurement_device_type   'Photon counting pixel array'
_diffrn_radiation_type            Synchrotron
_diffrn_measurement_method        'shutterless scans'
_diffrn_radiation_source          'Diamond Light Source Beamline I19-2'
_diffrn_radiation_monochromator   'Silicon 111'
_diffrn_detector_area_resol_mean  ?
_diffrn_reflns_number             32890
_diffrn_reflns_av_unetI/netI      0.0848
_diffrn_reflns_av_R_equivalents   0.0870
_diffrn_reflns_limit_h_min        -14
_diffrn_reflns_limit_h_max        14
_diffrn_reflns_limit_k_min        -16
_diffrn_reflns_limit_k_max        16
_diffrn_reflns_limit_l_min        -37
_diffrn_reflns_limit_l_max        26
_diffrn_reflns_theta_min          1.234
_diffrn_reflns_theta_max          19.496
_diffrn_reflns_theta_full         18.687
_diffrn_measured_fraction_theta_max   0.980
_diffrn_measured_fraction_theta_full  0.980
_diffrn_reflns_Laue_measured_fraction_max    0.980
_diffrn_reflns_Laue_measured_fraction_full   0.980
_diffrn_reflns_point_group_measured_fraction_max   0.980
_diffrn_reflns_point_group_measured_fraction_full  0.980
_reflns_number_total              9599
_reflns_number_gt                 5598
_reflns_threshold_expression      'I > 2\s(I)'
_reflns_Friedel_coverage          0.000
_reflns_Friedel_fraction_max      .
_reflns_Friedel_fraction_full     .
 
_reflns_special_details
;
 Reflections were merged by SHELXL according to the crystal
 class for the calculation of statistics and refinement.
 
 _reflns_Friedel_fraction is defined as the number of unique
 Friedel pairs measured divided by the number that would be
 possible theoretically, ignoring centric projections and
 systematic absences.
;
 
_computing_data_collection        'Diamond GDA (http://www.opengda.org/)'
_computing_cell_refinement        'DIALS (Winter, 2018)'
_computing_data_reduction         'XIA2 (Winter 2010)'
_computing_structure_solution     'SHELXT (Sheldrick, 2015)'
_computing_structure_refinement   'SHELXL (Sheldrick, 2015)'
_computing_molecular_graphics     'OLEX2 (Dolomanov et al., 2009)'
_computing_publication_material   'MERCURY (Macrae et al., 2008)'
_refine_special_details           ?
_refine_ls_structure_factor_coef  Fsqd
_refine_ls_matrix_type            full
_refine_ls_weighting_scheme       calc
_refine_ls_weighting_details
'w=1/[\s^2^(Fo^2^)+(0.0544P)^2^] where P=(Fo^2^+2Fc^2^)/3'
_atom_sites_solution_primary      ?
_atom_sites_solution_secondary    ?
_atom_sites_solution_hydrogens    geom
_refine_ls_hydrogen_treatment     constr
_refine_ls_extinction_method      none
_refine_ls_extinction_coef        .
_refine_ls_number_reflns          9599
_refine_ls_number_parameters      526
_refine_ls_number_restraints      491
_refine_ls_R_factor_all           0.0925
_refine_ls_R_factor_gt            0.0561
_refine_ls_wR_factor_ref          0.1442
_refine_ls_wR_factor_gt           0.1258
_refine_ls_goodness_of_fit_ref    0.972
_refine_ls_restrained_S_all       0.979
_refine_ls_shift/su_max           0.001
_refine_ls_shift/su_mean          0.000
 
loop_
 _atom_site_label
 _atom_site_type_symbol
 _atom_site_fract_x
 _atom_site_fract_y
 _atom_site_fract_z
 _atom_site_U_iso_or_equiv
 _atom_site_adp_type
 _atom_site_occupancy
 _atom_site_site_symmetry_order  
 _atom_site_calc_flag
 _atom_site_refinement_flags_posn
 _atom_site_refinement_flags_adp
 _atom_site_refinement_flags_occupancy
 _atom_site_disorder_assembly
 _atom_site_disorder_group
Pd1 Pd 0.33959(2) 0.77514(2) 0.34652(2) 0.05425(13) Uani 1 1 d D . . . .
N2 N 0.3455(3) 0.9277(2) 0.33763(9) 0.0646(8) Uani 1 1 d . . . . .
N3 N 0.4533(3) 0.7992(2) 0.39775(8) 0.0559(7) Uani 1 1 d . . . . .
H3 H 0.530330 0.788953 0.387349 0.067 Uiso 1 1 calc R U . . .
N4 N 0.3314(2) 0.6319(2) 0.37141(9) 0.0554(7) Uani 1 1 d . . . . .
C1 C 0.4410(3) 0.9631(3) 0.36964(12) 0.0737(10) Uani 1 1 d . . . . .
H1A H 0.513759 0.957547 0.355959 0.088 Uiso 1 1 calc R U . . .
H1B H 0.428897 1.031788 0.376717 0.088 Uiso 1 1 calc R U . . .
C2 C 0.4441(3) 0.9028(3) 0.41153(11) 0.0690(10) Uani 1 1 d . . . . .
H2A H 0.509531 0.921221 0.431031 0.083 Uiso 1 1 calc R U . . .
H2B H 0.374832 0.912995 0.427112 0.083 Uiso 1 1 calc R U . . .
C3 C 0.4335(3) 0.7235(3) 0.43251(11) 0.0606(9) Uani 1 1 d . . . . .
H3A H 0.364393 0.738564 0.447479 0.073 Uiso 1 1 calc R U . . .
H3B H 0.497611 0.721779 0.454386 0.073 Uiso 1 1 calc R U . . .
C4 C 0.4215(3) 0.6265(3) 0.40901(11) 0.0597(9) Uani 1 1 d . . . . .
H4A H 0.400684 0.576189 0.429854 0.072 Uiso 1 1 calc R U . . .
H4B H 0.494303 0.608300 0.397521 0.072 Uiso 1 1 calc R U . . .
C5 C 0.2305(3) 0.9657(3) 0.35094(13) 0.0773(11) Uani 1 1 d . . . . .
H5A H 0.219868 0.943809 0.381003 0.093 Uiso 1 1 calc R U . . .
H5B H 0.171323 0.934697 0.331878 0.093 Uiso 1 1 calc R U . . .
C6 C 0.2111(4) 1.0760(3) 0.34919(16) 0.1041(15) Uani 1 1 d . . . . .
H6A H 0.270041 1.108566 0.367764 0.125 Uiso 1 1 calc R U . . .
H6B H 0.217070 1.098904 0.318988 0.125 Uiso 1 1 calc R U . . .
C7 C 0.0951(5) 1.1029(4) 0.3648(2) 0.137(2) Uani 1 1 d . . . . .
H7A H 0.036722 1.064296 0.348555 0.165 Uiso 1 1 calc R U . . .
H7B H 0.092348 1.086994 0.396008 0.165 Uiso 1 1 calc R U . . .
C8 C 0.0700(6) 1.2087(4) 0.3582(3) 0.203(4) Uani 1 1 d . . . . .
H8A H 0.022602 1.231306 0.381013 0.304 Uiso 1 1 calc R U . . .
H8B H 0.030612 1.218228 0.329692 0.304 Uiso 1 1 calc R U . . .
H8C H 0.140449 1.245092 0.359515 0.304 Uiso 1 1 calc R U . . .
C9 C 0.3655(3) 0.9604(3) 0.29145(11) 0.0719(10) Uani 1 1 d . . . . .
H9A H 0.375023 1.031269 0.291509 0.086 Uiso 1 1 calc R U . . .
H9B H 0.297805 0.945269 0.272580 0.086 Uiso 1 1 calc R U . . .
C10 C 0.4676(4) 0.9148(3) 0.27154(12) 0.0823(12) Uani 1 1 d . . . . .
H10A H 0.464082 0.843827 0.274478 0.099 Uiso 1 1 calc R U . . .
H10B H 0.537269 0.937533 0.287339 0.099 Uiso 1 1 calc R U . . .
C11 C 0.4701(4) 0.9421(4) 0.22277(13) 0.1071(16) Uani 1 1 d . . . . .
H11A H 0.405864 0.911127 0.206466 0.128 Uiso 1 1 calc R U . . .
H11B H 0.461192 1.012784 0.219692 0.128 Uiso 1 1 calc R U . . .
C12 C 0.5784(5) 0.9116(5) 0.20307(17) 0.149(2) Uani 1 1 d . . . . .
H12A H 0.576613 0.931648 0.172549 0.224 Uiso 1 1 calc R U . . .
H12B H 0.586015 0.841413 0.204880 0.224 Uiso 1 1 calc R U . . .
H12C H 0.642281 0.942091 0.219087 0.224 Uiso 1 1 calc R U . . .
C13 C 0.2124(3) 0.6236(3) 0.38852(12) 0.0676(10) Uani 1 1 d . . . . .
H13A H 0.203373 0.676184 0.409733 0.081 Uiso 1 1 calc R U . . .
H13B H 0.157292 0.635168 0.363790 0.081 Uiso 1 1 calc R U . . .
C14 C 0.1809(3) 0.5283(3) 0.41029(13) 0.0790(11) Uani 1 1 d . . . . .
H14A H 0.233246 0.516500 0.435866 0.095 Uiso 1 1 calc R U . . .
H14B H 0.189033 0.474565 0.389566 0.095 Uiso 1 1 calc R U . . .
C15 C 0.0597(4) 0.5303(3) 0.42487(14) 0.0892(13) Uani 1 1 d . . . . .
H15A H 0.052953 0.583297 0.446043 0.107 Uiso 1 1 calc R U . . .
H15B H 0.008398 0.544887 0.399297 0.107 Uiso 1 1 calc R U . . .
C16 C 0.0213(4) 0.4368(3) 0.44551(16) 0.1048(15) Uani 1 1 d . . . . .
H16A H 0.028716 0.383468 0.425050 0.157 Uiso 1 1 calc R U . . .
H16B H -0.057420 0.443003 0.452592 0.157 Uiso 1 1 calc R U . . .
H16C H 0.067849 0.424034 0.472127 0.157 Uiso 1 1 calc R U . . .
C17 C 0.3505(3) 0.5509(3) 0.33906(11) 0.0701(10) Uani 1 1 d . . . . .
H17A H 0.356930 0.489219 0.355133 0.084 Uiso 1 1 calc R U . . .
H17B H 0.283855 0.546421 0.318450 0.084 Uiso 1 1 calc R U . . .
C18 C 0.4545(4) 0.5636(3) 0.31320(12) 0.0818(12) Uani 1 1 d . . . . .
H18A H 0.522051 0.566170 0.333414 0.098 Uiso 1 1 calc R U . . .
H18B H 0.449281 0.625340 0.297086 0.098 Uiso 1 1 calc R U . . .
C19 C 0.4662(5) 0.4784(4) 0.28031(17) 0.136(2) Uani 1 1 d . . . . .
H19A H 0.461655 0.416913 0.296390 0.163 Uiso 1 1 calc R U . . .
H19B H 0.401598 0.480617 0.258655 0.163 Uiso 1 1 calc R U . . .
C20 C 0.5690(5) 0.4784(5) 0.25727(19) 0.162(3) Uani 1 1 d . . . . .
H20A H 0.572444 0.419692 0.239730 0.243 Uiso 1 1 calc R U . . .
H20B H 0.633828 0.480581 0.278283 0.243 Uiso 1 1 calc R U . . .
H20C H 0.570091 0.534923 0.238238 0.243 Uiso 1 1 calc R U . . .
C21 C 0.6555(3) 0.3738(3) 0.42742(11) 0.0604(8) Uani 1 1 d . . . . .
C22 C 0.7089(3) 0.4235(3) 0.39363(13) 0.0749(11) Uani 1 1 d . . . . .
H22 H 0.725259 0.389300 0.368092 0.090 Uiso 1 1 calc R U . . .
C23 C 0.7379(4) 0.5216(3) 0.39706(17) 0.0922(13) Uani 1 1 d . . . . .
H23 H 0.773275 0.551999 0.373898 0.111 Uiso 1 1 calc R U . . .
C24 C 0.7153(4) 0.5752(3) 0.43417(16) 0.0894(12) Uani 1 1 d . . . . .
H24 H 0.737117 0.640822 0.436821 0.107 Uiso 1 1 calc R U . . .
C25 C 0.6603(3) 0.5297(3) 0.46682(14) 0.0799(11) Uani 1 1 d . . . . .
H25 H 0.642489 0.564841 0.491932 0.096 Uiso 1 1 calc R U . . .
C26 C 0.6305(3) 0.4317(3) 0.46313(12) 0.0678(10) Uani 1 1 d . . . . .
H26 H 0.591533 0.403207 0.485868 0.081 Uiso 1 1 calc R U . . .
C27 C 0.7344(3) 0.2014(3) 0.45847(12) 0.0617(9) Uani 1 1 d . . . . .
C28 C 0.8088(4) 0.2506(3) 0.48801(13) 0.0722(11) Uani 1 1 d . . . . .
H28 H 0.803698 0.318712 0.489605 0.087 Uiso 1 1 calc R U . . .
C29 C 0.8909(4) 0.2031(4) 0.51544(15) 0.0946(14) Uani 1 1 d . . . . .
H29 H 0.937999 0.240019 0.534992 0.114 Uiso 1 1 calc R U . . .
C30 C 0.9035(4) 0.1047(4) 0.51424(16) 0.1004(14) Uani 1 1 d . . . . .
H30 H 0.958126 0.073088 0.532803 0.120 Uiso 1 1 calc R U . . .
C31 C 0.8335(4) 0.0527(4) 0.48489(18) 0.1037(15) Uani 1 1 d . . . . .
H31 H 0.841054 -0.015249 0.483293 0.124 Uiso 1 1 calc R U . . .
C32 C 0.7513(4) 0.0999(3) 0.45744(15) 0.0881(13) Uani 1 1 d . . . . .
H32 H 0.705755 0.062340 0.437619 0.106 Uiso 1 1 calc R U . . .
C33 C 0.5051(3) 0.2304(3) 0.44434(11) 0.0571(8) Uani 1 1 d . . . . .
C34 C 0.4787(3) 0.1456(3) 0.46687(11) 0.0611(9) Uani 1 1 d . . . . .
H34 H 0.537324 0.100916 0.473758 0.073 Uiso 1 1 calc R U . . .
C35 C 0.3695(3) 0.1233(3) 0.47979(12) 0.0746(11) Uani 1 1 d . . . . .
H35 H 0.356603 0.064455 0.494356 0.090 Uiso 1 1 calc R U . . .
C36 C 0.2805(4) 0.1880(3) 0.47113(15) 0.0839(12) Uani 1 1 d . . . . .
H36 H 0.207639 0.174575 0.480438 0.101 Uiso 1 1 calc R U . . .
C37 C 0.3021(4) 0.2726(3) 0.44843(16) 0.0900(14) Uani 1 1 d . . . . .
H37 H 0.242861 0.316613 0.441455 0.108 Uiso 1 1 calc R U . . .
C38 C 0.4117(4) 0.2928(3) 0.43583(15) 0.0809(12) Uani 1 1 d . . . . .
H38 H 0.423667 0.351287 0.420834 0.097 Uiso 1 1 calc R U . . .
C39 C 0.6351(4) 0.2131(3) 0.37490(12) 0.0749(11) Uani 1 1 d . . . . .
C40 C 0.5432(5) 0.2203(3) 0.34469(14) 0.0871(13) Uani 1 1 d . . . . .
H40 H 0.474254 0.244566 0.354113 0.105 Uiso 1 1 calc R U . . .
C41 C 0.5491(6) 0.1924(4) 0.29994(15) 0.1086(16) Uani 1 1 d . . . . .
H41 H 0.485173 0.199376 0.280362 0.130 Uiso 1 1 calc R U . . .
C42 C 0.6480(7) 0.1553(5) 0.28538(18) 0.134(2) Uani 1 1 d . . . . .
H42 H 0.652435 0.136534 0.255907 0.160 Uiso 1 1 calc R U . . .
C43 C 0.7402(6) 0.1460(5) 0.31449(18) 0.153(3) Uani 1 1 d . . . . .
H43 H 0.807992 0.120141 0.304804 0.184 Uiso 1 1 calc R U . . .
C44 C 0.7352(5) 0.1741(4) 0.35787(15) 0.1237(19) Uani 1 1 d . . . . .
H44 H 0.800350 0.167238 0.376818 0.148 Uiso 1 1 calc R U . . .
B1 B 0.6326(4) 0.2552(3) 0.42662(15) 0.0642(9) Uani 1 1 d . . . . .
O3 O 0.6885(11) 0.802(2) 0.3657(7) 0.097(3) Uani 0.596(15) 1 d D . P A 1
C45 C 0.7369(10) 0.7751(15) 0.3250(5) 0.104(2) Uani 0.596(15) 1 d D . P A 1
H45A H 0.728957 0.828446 0.303692 0.125 Uiso 0.596(15) 1 calc R U P A 1
H45B H 0.698527 0.717433 0.312313 0.125 Uiso 0.596(15) 1 calc R U P A 1
C46 C 0.8600(9) 0.7537(13) 0.3361(5) 0.121(3) Uani 0.596(15) 1 d D . P A 1
H46A H 0.871748 0.684666 0.343107 0.146 Uiso 0.596(15) 1 calc R U P A 1
H46B H 0.906768 0.771459 0.311793 0.146 Uiso 0.596(15) 1 calc R U P A 1
C47 C 0.8853(9) 0.8144(13) 0.3741(4) 0.121(3) Uani 0.596(15) 1 d D . P A 1
H47A H 0.929936 0.777553 0.396496 0.146 Uiso 0.596(15) 1 calc R U P A 1
H47B H 0.929986 0.870893 0.365770 0.146 Uiso 0.596(15) 1 calc R U P A 1
C48 C 0.7810(9) 0.8465(10) 0.3915(4) 0.104(2) Uani 0.596(15) 1 d D . P A 1
H48A H 0.775257 0.917549 0.389744 0.125 Uiso 0.596(15) 1 calc R U P A 1
H48B H 0.778617 0.827058 0.422302 0.125 Uiso 0.596(15) 1 calc R U P A 1
O3A O 0.6740(16) 0.810(3) 0.3607(11) 0.097(3) Uani 0.404(15) 1 d D . P A 2
C45A C 0.7299(15) 0.757(2) 0.3272(8) 0.104(2) Uani 0.404(15) 1 d D . P A 2
H45C H 0.700748 0.775742 0.297677 0.125 Uiso 0.404(15) 1 calc R U P A 2
H45D H 0.721469 0.686440 0.330787 0.125 Uiso 0.404(15) 1 calc R U P A 2
C46A C 0.8523(14) 0.7888(17) 0.3360(8) 0.121(3) Uani 0.404(15) 1 d D . P A 2
H46C H 0.896549 0.735224 0.349634 0.146 Uiso 0.404(15) 1 calc R U P A 2
H46D H 0.885391 0.805389 0.308249 0.146 Uiso 0.404(15) 1 calc R U P A 2
C47A C 0.8571(13) 0.8712(16) 0.3645(6) 0.121(3) Uani 0.404(15) 1 d D . P A 2
H47C H 0.873463 0.930442 0.348085 0.146 Uiso 0.404(15) 1 calc R U P A 2
H47D H 0.916307 0.862578 0.388026 0.146 Uiso 0.404(15) 1 calc R U P A 2
C48A C 0.7460(14) 0.8775(14) 0.3824(5) 0.104(2) Uani 0.404(15) 1 d D . P A 2
H48C H 0.752159 0.863351 0.413982 0.125 Uiso 0.404(15) 1 calc R U P A 2
H48D H 0.715374 0.943399 0.378323 0.125 Uiso 0.404(15) 1 calc R U P A 2
O1 O 0.1248(3) 0.7598(2) 0.29890(10) 0.1276(11) Uani 0.961(5) 1 d D . P B 3
O2 O 0.2614(2) 0.72395(19) 0.25975(10) 0.1276(11) Uani 0.961(5) 1 d D . P B 3
N1 N 0.2255(2) 0.74939(12) 0.29442(8) 0.0796(10) Uani 0.961(5) 1 d D . P B 3
O1A O 0.2079(10) 0.7558(2) 0.3021(3) 0.1276(11) Uani 0.039(5) 1 d D . P B 4
O2A O 0.3274(16) 0.7165(3) 0.2559(5) 0.1276(11) Uani 0.039(5) 1 d D . P B 4
N1A N 0.2187(14) 0.7282(3) 0.2613(3) 0.0796(10) Uani 0.039(5) 1 d D . P B 4
 
loop_
 _atom_site_aniso_label
 _atom_site_aniso_U_11
 _atom_site_aniso_U_22
 _atom_site_aniso_U_33
 _atom_site_aniso_U_23
 _atom_site_aniso_U_13
 _atom_site_aniso_U_12
Pd1 0.0550(2) 0.0567(2) 0.0507(2) 0.00064(14) 0.00043(14) -0.00242(15)
N2 0.0692(19) 0.062(2) 0.0623(15) 0.0076(14) -0.0011(12) 0.0019(14)
N3 0.0605(18) 0.0591(16) 0.0480(15) -0.0025(12) 0.0011(13) -0.0046(14)
N4 0.0546(15) 0.0530(17) 0.0584(15) -0.0009(12) 0.0014(11) -0.0016(14)
C1 0.082(3) 0.065(3) 0.072(2) 0.0055(18) -0.0076(17) -0.007(2)
C2 0.083(3) 0.0583(19) 0.0641(19) -0.0034(16) -0.0073(19) -0.005(2)
C3 0.068(2) 0.064(2) 0.0501(19) 0.0029(13) -0.0010(17) -0.0020(18)
C4 0.059(2) 0.059(2) 0.0600(19) 0.0055(16) -0.0015(15) 0.0009(18)
C5 0.077(2) 0.071(2) 0.083(3) -0.004(2) -0.001(2) 0.010(2)
C6 0.121(4) 0.072(2) 0.117(3) -0.006(3) -0.005(3) 0.025(3)
C7 0.126(4) 0.108(4) 0.177(5) -0.041(4) -0.005(4) 0.044(3)
C8 0.164(7) 0.107(4) 0.331(10) -0.052(5) -0.038(7) 0.051(4)
C9 0.078(3) 0.073(3) 0.0642(18) 0.0147(19) -0.0037(17) -0.002(2)
C10 0.081(3) 0.092(3) 0.073(2) 0.009(2) 0.007(2) -0.004(2)
C11 0.119(4) 0.124(4) 0.080(2) 0.017(3) 0.023(2) -0.004(3)
C12 0.123(4) 0.221(7) 0.107(4) -0.012(4) 0.036(3) -0.005(4)
C13 0.0548(19) 0.072(2) 0.076(2) 0.0050(19) 0.0031(17) -0.0095(18)
C14 0.071(2) 0.077(3) 0.091(3) 0.010(2) 0.015(2) -0.006(2)
C15 0.072(2) 0.090(3) 0.108(3) 0.000(2) 0.026(2) -0.013(2)
C16 0.093(4) 0.093(3) 0.132(4) 0.011(3) 0.031(3) -0.012(3)
C17 0.082(3) 0.061(2) 0.067(2) -0.0079(17) 0.0032(18) 0.002(2)
C18 0.084(3) 0.091(3) 0.071(2) -0.007(2) 0.009(2) 0.010(2)
C19 0.148(5) 0.136(4) 0.129(4) -0.050(3) 0.055(4) 0.000(4)
C20 0.165(6) 0.176(6) 0.152(5) -0.037(4) 0.074(4) 0.010(5)
C21 0.060(2) 0.0572(18) 0.0628(19) 0.0071(14) -0.0072(16) -0.0006(17)
C22 0.066(3) 0.074(2) 0.085(2) 0.017(2) 0.008(2) -0.003(2)
C23 0.073(3) 0.074(2) 0.131(3) 0.027(2) 0.017(3) -0.007(2)
C24 0.067(3) 0.060(3) 0.139(3) 0.014(2) -0.008(2) -0.003(2)
C25 0.078(3) 0.057(2) 0.101(3) 0.000(2) -0.016(2) 0.007(2)
C26 0.077(3) 0.0573(19) 0.069(2) 0.0046(17) -0.0011(19) 0.0031(19)
C27 0.059(2) 0.0578(19) 0.070(2) -0.0007(17) 0.0145(15) 0.0030(16)
C28 0.071(3) 0.066(3) 0.079(2) -0.0051(18) -0.0001(17) 0.0105(18)
C29 0.087(3) 0.093(3) 0.102(3) -0.005(3) -0.016(2) 0.023(2)
C30 0.079(3) 0.092(3) 0.129(4) 0.014(3) 0.000(2) 0.025(2)
C31 0.079(3) 0.071(3) 0.160(4) 0.016(3) -0.001(2) 0.013(2)
C32 0.070(3) 0.059(2) 0.135(3) -0.005(2) -0.001(2) 0.0062(19)
C33 0.0653(19) 0.0507(19) 0.054(2) -0.0007(15) -0.0028(16) 0.0003(15)
C34 0.068(2) 0.052(2) 0.063(2) 0.0030(16) -0.0003(18) 0.0006(17)
C35 0.075(2) 0.070(3) 0.079(2) 0.011(2) 0.008(2) -0.0062(18)
C36 0.069(2) 0.072(3) 0.112(3) -0.002(2) 0.012(2) -0.0039(19)
C37 0.068(2) 0.065(3) 0.137(4) 0.004(2) 0.006(3) 0.005(2)
C38 0.071(2) 0.058(3) 0.113(3) 0.015(2) 0.003(2) 0.0055(18)
C39 0.098(3) 0.064(3) 0.0626(19) -0.0013(18) 0.0072(16) -0.010(2)
C40 0.118(3) 0.075(3) 0.067(2) 0.006(2) -0.007(2) -0.023(3)
C41 0.173(5) 0.083(4) 0.067(2) 0.004(2) -0.012(3) -0.035(3)
C42 0.212(6) 0.117(5) 0.074(3) -0.007(3) 0.023(3) -0.021(4)
C43 0.188(5) 0.186(7) 0.089(3) -0.035(4) 0.034(3) 0.020(5)
C44 0.129(4) 0.161(5) 0.083(3) -0.022(3) 0.024(3) 0.024(4)
B1 0.070(2) 0.059(2) 0.064(2) -0.0003(17) 0.0040(17) -0.0008(18)
O3 0.082(3) 0.108(5) 0.103(4) -0.010(4) 0.012(3) -0.002(4)
C45 0.096(3) 0.113(5) 0.103(3) -0.015(3) 0.007(2) 0.001(2)
C46 0.091(3) 0.125(8) 0.149(4) -0.011(4) 0.014(2) 0.001(3)
C47 0.091(3) 0.125(8) 0.149(4) -0.011(4) 0.014(2) 0.001(3)
C48 0.096(3) 0.113(5) 0.103(3) -0.015(3) 0.007(2) 0.001(2)
O3A 0.082(3) 0.108(5) 0.103(4) -0.010(4) 0.012(3) -0.002(4)
C45A 0.096(3) 0.113(5) 0.103(3) -0.015(3) 0.007(2) 0.001(2)
C46A 0.091(3) 0.125(8) 0.149(4) -0.011(4) 0.014(2) 0.001(3)
C47A 0.091(3) 0.125(8) 0.149(4) -0.011(4) 0.014(2) 0.001(3)
C48A 0.096(3) 0.113(5) 0.103(3) -0.015(3) 0.007(2) 0.001(2)
O1 0.0791(18) 0.217(3) 0.0847(15) -0.0294(15) -0.0137(14) 0.0045(16)
O2 0.0791(18) 0.217(3) 0.0847(15) -0.0294(15) -0.0137(14) 0.0045(16)
N1 0.0800(19) 0.086(2) 0.0720(17) 0.0103(16) -0.0037(18) -0.0005(18)
O1A 0.0791(18) 0.217(3) 0.0847(15) -0.0294(15) -0.0137(14) 0.0045(16)
O2A 0.0791(18) 0.217(3) 0.0847(15) -0.0294(15) -0.0137(14) 0.0045(16)
N1A 0.0800(19) 0.086(2) 0.0720(17) 0.0103(16) -0.0037(18) -0.0005(18)
 
_geom_special_details
;
 All esds (except the esd in the dihedral angle between two l.s. planes)
 are estimated using the full covariance matrix.  The cell esds are taken
 into account individually in the estimation of esds in distances, angles
 and torsion angles; correlations between esds in cell parameters are only
 used when they are defined by crystal symmetry.  An approximate (isotropic)
 treatment of cell esds is used for estimating esds involving l.s. planes.
;
 
loop_
 _geom_bond_atom_site_label_1
 _geom_bond_atom_site_label_2
 _geom_bond_distance
 _geom_bond_site_symmetry_2
 _geom_bond_publ_flag
Pd1 O1A 1.999(9) . ?
Pd1 N3 2.007(3) . ?
Pd1 N1 2.032(2) . ?
Pd1 N4 2.092(3) . ?
Pd1 N2 2.093(3) . ?
N2 C9 1.495(4) . ?
N2 C1 1.512(4) . ?
N2 C5 1.515(4) . ?
N3 C2 1.475(4) . ?
N3 C3 1.498(4) . ?
N3 H3 0.9800 . ?
N4 C17 1.497(4) . ?
N4 C4 1.504(4) . ?
N4 C13 1.515(4) . ?
C1 C2 1.506(5) . ?
C1 H1A 0.9700 . ?
C1 H1B 0.9700 . ?
C2 H2A 0.9700 . ?
C2 H2B 0.9700 . ?
C3 C4 1.500(5) . ?
C3 H3A 0.9700 . ?
C3 H3B 0.9700 . ?
C4 H4A 0.9700 . ?
C4 H4B 0.9700 . ?
C5 C6 1.518(5) . ?
C5 H5A 0.9700 . ?
C5 H5B 0.9700 . ?
C6 C7 1.506(6) . ?
C6 H6A 0.9700 . ?
C6 H6B 0.9700 . ?
C7 C8 1.479(7) . ?
C7 H7A 0.9700 . ?
C7 H7B 0.9700 . ?
C8 H8A 0.9600 . ?
C8 H8B 0.9600 . ?
C8 H8C 0.9600 . ?
C9 C10 1.501(5) . ?
C9 H9A 0.9700 . ?
C9 H9B 0.9700 . ?
C10 C11 1.520(5) . ?
C10 H10A 0.9700 . ?
C10 H10B 0.9700 . ?
C11 C12 1.488(6) . ?
C11 H11A 0.9700 . ?
C11 H11B 0.9700 . ?
C12 H12A 0.9600 . ?
C12 H12B 0.9600 . ?
C12 H12C 0.9600 . ?
C13 C14 1.508(5) . ?
C13 H13A 0.9700 . ?
C13 H13B 0.9700 . ?
C14 C15 1.508(5) . ?
C14 H14A 0.9700 . ?
C14 H14B 0.9700 . ?
C15 C16 1.495(5) . ?
C15 H15A 0.9700 . ?
C15 H15B 0.9700 . ?
C16 H16A 0.9600 . ?
C16 H16B 0.9600 . ?
C16 H16C 0.9600 . ?
C17 C18 1.492(5) . ?
C17 H17A 0.9700 . ?
C17 H17B 0.9700 . ?
C18 C19 1.537(6) . ?
C18 H18A 0.9700 . ?
C18 H18B 0.9700 . ?
C19 C20 1.423(6) . ?
C19 H19A 0.9700 . ?
C19 H19B 0.9700 . ?
C20 H20A 0.9600 . ?
C20 H20B 0.9600 . ?
C20 H20C 0.9600 . ?
C21 C26 1.379(5) . ?
C21 C22 1.400(5) . ?
C21 B1 1.635(5) . ?
C22 C23 1.378(6) . ?
C22 H22 0.9300 . ?
C23 C24 1.375(6) . ?
C23 H23 0.9300 . ?
C24 C25 1.357(5) . ?
C24 H24 0.9300 . ?
C25 C26 1.380(5) . ?
C25 H25 0.9300 . ?
C26 H26 0.9300 . ?
C27 C28 1.381(5) . ?
C27 C32 1.395(5) . ?
C27 B1 1.657(6) . ?
C28 C29 1.389(6) . ?
C28 H28 0.9300 . ?
C29 C30 1.347(6) . ?
C29 H29 0.9300 . ?
C30 C31 1.367(6) . ?
C30 H30 0.9300 . ?
C31 C32 1.388(6) . ?
C31 H31 0.9300 . ?
C32 H32 0.9300 . ?
C33 C34 1.383(4) . ?
C33 C38 1.395(5) . ?
C33 B1 1.646(6) . ?
C34 C35 1.389(5) . ?
C34 H34 0.9300 . ?
C35 C36 1.376(5) . ?
C35 H35 0.9300 . ?
C36 C37 1.370(6) . ?
C36 H36 0.9300 . ?
C37 C38 1.385(5) . ?
C37 H37 0.9300 . ?
C38 H38 0.9300 . ?
C39 C40 1.371(6) . ?
C39 C44 1.409(6) . ?
C39 B1 1.665(6) . ?
C40 C41 1.409(6) . ?
C40 H40 0.9300 . ?
C41 C42 1.358(7) . ?
C41 H41 0.9300 . ?
C42 C43 1.356(8) . ?
C42 H42 0.9300 . ?
C43 C44 1.369(6) . ?
C43 H43 0.9300 . ?
C44 H44 0.9300 . ?
O3 C48 1.427(10) . ?
O3 C45 1.432(12) . ?
C45 C46 1.487(13) . ?
C45 H45A 0.9700 . ?
C45 H45B 0.9700 . ?
C46 C47 1.431(11) . ?
C46 H46A 0.9700 . ?
C46 H46B 0.9700 . ?
C47 C48 1.423(9) . ?
C47 H47A 0.9700 . ?
C47 H47B 0.9700 . ?
C48 H48A 0.9700 . ?
C48 H48B 0.9700 . ?
O3A C48A 1.386(15) . ?
O3A C45A 1.429(14) . ?
C45A C46A 1.504(14) . ?
C45A H45C 0.9700 . ?
C45A H45D 0.9700 . ?
C46A C47A 1.411(13) . ?
C46A H46C 0.9700 . ?
C46A H46D 0.9700 . ?
C47A C48A 1.439(13) . ?
C47A H47C 0.9700 . ?
C47A H47D 0.9700 . ?
C48A H48C 0.9700 . ?
C48A H48D 0.9700 . ?
O1 N1 1.2009(10) . ?
O2 N1 1.2009(10) . ?
O1A N1A 1.3000(10) . ?
O2A N1A 1.3001(10) . ?
 
loop_
 _geom_angle_atom_site_label_1
 _geom_angle_atom_site_label_2
 _geom_angle_atom_site_label_3
 _geom_angle
 _geom_angle_site_symmetry_1
 _geom_angle_site_symmetry_3
 _geom_angle_publ_flag
O1A Pd1 N3 171.2(4) . . ?
N3 Pd1 N1 179.31(11) . . ?
O1A Pd1 N4 93.92(10) . . ?
N3 Pd1 N4 85.25(11) . . ?
N1 Pd1 N4 94.35(9) . . ?
O1A Pd1 N2 94.27(11) . . ?
N3 Pd1 N2 84.95(11) . . ?
N1 Pd1 N2 95.54(9) . . ?
N4 Pd1 N2 166.23(10) . . ?
C9 N2 C1 110.6(3) . . ?
C9 N2 C5 109.6(3) . . ?
C1 N2 C5 110.8(3) . . ?
C9 N2 Pd1 115.0(2) . . ?
C1 N2 Pd1 105.2(2) . . ?
C5 N2 Pd1 105.5(2) . . ?
C2 N3 C3 116.2(3) . . ?
C2 N3 Pd1 108.5(2) . . ?
C3 N3 Pd1 107.8(2) . . ?
C2 N3 H3 108.0 . . ?
C3 N3 H3 108.0 . . ?
Pd1 N3 H3 108.0 . . ?
C17 N4 C4 109.4(3) . . ?
C17 N4 C13 110.0(3) . . ?
C4 N4 C13 110.8(2) . . ?
C17 N4 Pd1 116.0(2) . . ?
C4 N4 Pd1 105.8(2) . . ?
C13 N4 Pd1 104.7(2) . . ?
C2 C1 N2 110.2(3) . . ?
C2 C1 H1A 109.6 . . ?
N2 C1 H1A 109.6 . . ?
C2 C1 H1B 109.6 . . ?
N2 C1 H1B 109.6 . . ?
H1A C1 H1B 108.1 . . ?
N3 C2 C1 106.4(3) . . ?
N3 C2 H2A 110.5 . . ?
C1 C2 H2A 110.5 . . ?
N3 C2 H2B 110.5 . . ?
C1 C2 H2B 110.5 . . ?
H2A C2 H2B 108.6 . . ?
N3 C3 C4 106.7(3) . . ?
N3 C3 H3A 110.4 . . ?
C4 C3 H3A 110.4 . . ?
N3 C3 H3B 110.4 . . ?
C4 C3 H3B 110.4 . . ?
H3A C3 H3B 108.6 . . ?
C3 C4 N4 110.9(3) . . ?
C3 C4 H4A 109.5 . . ?
N4 C4 H4A 109.5 . . ?
C3 C4 H4B 109.5 . . ?
N4 C4 H4B 109.5 . . ?
H4A C4 H4B 108.1 . . ?
N2 C5 C6 117.5(4) . . ?
N2 C5 H5A 107.9 . . ?
C6 C5 H5A 107.9 . . ?
N2 C5 H5B 107.9 . . ?
C6 C5 H5B 107.9 . . ?
H5A C5 H5B 107.2 . . ?
C7 C6 C5 111.4(4) . . ?
C7 C6 H6A 109.3 . . ?
C5 C6 H6A 109.3 . . ?
C7 C6 H6B 109.3 . . ?
C5 C6 H6B 109.3 . . ?
H6A C6 H6B 108.0 . . ?
C8 C7 C6 111.7(6) . . ?
C8 C7 H7A 109.3 . . ?
C6 C7 H7A 109.3 . . ?
C8 C7 H7B 109.3 . . ?
C6 C7 H7B 109.3 . . ?
H7A C7 H7B 107.9 . . ?
C7 C8 H8A 109.5 . . ?
C7 C8 H8B 109.5 . . ?
H8A C8 H8B 109.5 . . ?
C7 C8 H8C 109.5 . . ?
H8A C8 H8C 109.5 . . ?
H8B C8 H8C 109.5 . . ?
N2 C9 C10 115.0(3) . . ?
N2 C9 H9A 108.5 . . ?
C10 C9 H9A 108.5 . . ?
N2 C9 H9B 108.5 . . ?
C10 C9 H9B 108.5 . . ?
H9A C9 H9B 107.5 . . ?
C9 C10 C11 110.3(3) . . ?
C9 C10 H10A 109.6 . . ?
C11 C10 H10A 109.6 . . ?
C9 C10 H10B 109.6 . . ?
C11 C10 H10B 109.6 . . ?
H10A C10 H10B 108.1 . . ?
C12 C11 C10 112.5(4) . . ?
C12 C11 H11A 109.1 . . ?
C10 C11 H11A 109.1 . . ?
C12 C11 H11B 109.1 . . ?
C10 C11 H11B 109.1 . . ?
H11A C11 H11B 107.8 . . ?
C11 C12 H12A 109.5 . . ?
C11 C12 H12B 109.5 . . ?
H12A C12 H12B 109.5 . . ?
C11 C12 H12C 109.5 . . ?
H12A C12 H12C 109.5 . . ?
H12B C12 H12C 109.5 . . ?
C14 C13 N4 117.7(3) . . ?
C14 C13 H13A 107.9 . . ?
N4 C13 H13A 107.9 . . ?
C14 C13 H13B 107.9 . . ?
N4 C13 H13B 107.9 . . ?
H13A C13 H13B 107.2 . . ?
C13 C14 C15 111.7(3) . . ?
C13 C14 H14A 109.3 . . ?
C15 C14 H14A 109.3 . . ?
C13 C14 H14B 109.3 . . ?
C15 C14 H14B 109.3 . . ?
H14A C14 H14B 107.9 . . ?
C16 C15 C14 114.6(4) . . ?
C16 C15 H15A 108.6 . . ?
C14 C15 H15A 108.6 . . ?
C16 C15 H15B 108.6 . . ?
C14 C15 H15B 108.6 . . ?
H15A C15 H15B 107.6 . . ?
C15 C16 H16A 109.5 . . ?
C15 C16 H16B 109.5 . . ?
H16A C16 H16B 109.5 . . ?
C15 C16 H16C 109.5 . . ?
H16A C16 H16C 109.5 . . ?
H16B C16 H16C 109.5 . . ?
C18 C17 N4 114.4(3) . . ?
C18 C17 H17A 108.7 . . ?
N4 C17 H17A 108.7 . . ?
C18 C17 H17B 108.7 . . ?
N4 C17 H17B 108.7 . . ?
H17A C17 H17B 107.6 . . ?
C17 C18 C19 110.9(4) . . ?
C17 C18 H18A 109.5 . . ?
C19 C18 H18A 109.5 . . ?
C17 C18 H18B 109.5 . . ?
C19 C18 H18B 109.5 . . ?
H18A C18 H18B 108.1 . . ?
C20 C19 C18 115.2(5) . . ?
C20 C19 H19A 108.5 . . ?
C18 C19 H19A 108.5 . . ?
C20 C19 H19B 108.5 . . ?
C18 C19 H19B 108.5 . . ?
H19A C19 H19B 107.5 . . ?
C19 C20 H20A 109.5 . . ?
C19 C20 H20B 109.5 . . ?
H20A C20 H20B 109.5 . . ?
C19 C20 H20C 109.5 . . ?
H20A C20 H20C 109.5 . . ?
H20B C20 H20C 109.5 . . ?
C26 C21 C22 114.7(4) . . ?
C26 C21 B1 122.1(3) . . ?
C22 C21 B1 123.0(3) . . ?
C23 C22 C21 122.0(4) . . ?
C23 C22 H22 119.0 . . ?
C21 C22 H22 119.0 . . ?
C24 C23 C22 121.1(4) . . ?
C24 C23 H23 119.5 . . ?
C22 C23 H23 119.5 . . ?
C25 C24 C23 118.1(4) . . ?
C25 C24 H24 120.9 . . ?
C23 C24 H24 120.9 . . ?
C24 C25 C26 120.6(4) . . ?
C24 C25 H25 119.7 . . ?
C26 C25 H25 119.7 . . ?
C21 C26 C25 123.3(4) . . ?
C21 C26 H26 118.3 . . ?
C25 C26 H26 118.3 . . ?
C28 C27 C32 114.1(4) . . ?
C28 C27 B1 124.4(4) . . ?
C32 C27 B1 121.5(4) . . ?
C27 C28 C29 123.2(4) . . ?
C27 C28 H28 118.4 . . ?
C29 C28 H28 118.4 . . ?
C30 C29 C28 121.2(5) . . ?
C30 C29 H29 119.4 . . ?
C28 C29 H29 119.4 . . ?
C29 C30 C31 118.0(5) . . ?
C29 C30 H30 121.0 . . ?
C31 C30 H30 121.0 . . ?
C30 C31 C32 121.0(5) . . ?
C30 C31 H31 119.5 . . ?
C32 C31 H31 119.5 . . ?
C31 C32 C27 122.5(5) . . ?
C31 C32 H32 118.8 . . ?
C27 C32 H32 118.8 . . ?
C34 C33 C38 113.7(4) . . ?
C34 C33 B1 124.3(3) . . ?
C38 C33 B1 121.9(3) . . ?
C33 C34 C35 123.7(4) . . ?
C33 C34 H34 118.1 . . ?
C35 C34 H34 118.1 . . ?
C36 C35 C34 120.3(4) . . ?
C36 C35 H35 119.8 . . ?
C34 C35 H35 119.8 . . ?
C37 C36 C35 118.2(4) . . ?
C37 C36 H36 120.9 . . ?
C35 C36 H36 120.9 . . ?
C36 C37 C38 120.3(4) . . ?
C36 C37 H37 119.9 . . ?
C38 C37 H37 119.9 . . ?
C37 C38 C33 123.8(4) . . ?
C37 C38 H38 118.1 . . ?
C33 C38 H38 118.1 . . ?
C40 C39 C44 114.8(4) . . ?
C40 C39 B1 122.9(4) . . ?
C44 C39 B1 122.1(4) . . ?
C39 C40 C41 122.6(5) . . ?
C39 C40 H40 118.7 . . ?
C41 C40 H40 118.7 . . ?
C42 C41 C40 120.1(6) . . ?
C42 C41 H41 120.0 . . ?
C40 C41 H41 120.0 . . ?
C43 C42 C41 119.0(6) . . ?
C43 C42 H42 120.5 . . ?
C41 C42 H42 120.5 . . ?
C42 C43 C44 121.2(6) . . ?
C42 C43 H43 119.4 . . ?
C44 C43 H43 119.4 . . ?
C43 C44 C39 122.4(6) . . ?
C43 C44 H44 118.8 . . ?
C39 C44 H44 118.8 . . ?
C21 B1 C33 110.4(3) . . ?
C21 B1 C27 108.4(3) . . ?
C33 B1 C27 110.7(3) . . ?
C21 B1 C39 110.0(3) . . ?
C33 B1 C39 107.4(3) . . ?
C27 B1 C39 110.0(3) . . ?
C48 O3 C45 104.6(8) . . ?
O3 C45 C46 106.4(13) . . ?
O3 C45 H45A 110.5 . . ?
C46 C45 H45A 110.5 . . ?
O3 C45 H45B 110.5 . . ?
C46 C45 H45B 110.5 . . ?
H45A C45 H45B 108.6 . . ?
C47 C46 C45 102.7(8) . . ?
C47 C46 H46A 111.2 . . ?
C45 C46 H46A 111.2 . . ?
C47 C46 H46B 111.2 . . ?
C45 C46 H46B 111.2 . . ?
H46A C46 H46B 109.1 . . ?
C48 C47 C46 109.3(8) . . ?
C48 C47 H47A 109.8 . . ?
C46 C47 H47A 109.8 . . ?
C48 C47 H47B 109.8 . . ?
C46 C47 H47B 109.8 . . ?
H47A C47 H47B 108.3 . . ?
C47 C48 O3 107.9(8) . . ?
C47 C48 H48A 110.1 . . ?
O3 C48 H48A 110.1 . . ?
C47 C48 H48B 110.1 . . ?
O3 C48 H48B 110.1 . . ?
H48A C48 H48B 108.4 . . ?
C48A O3A C45A 112.3(12) . . ?
O3A C45A C46A 101.5(11) . . ?
O3A C45A H45C 111.5 . . ?
C46A C45A H45C 111.5 . . ?
O3A C45A H45D 111.5 . . ?
C46A C45A H45D 111.5 . . ?
H45C C45A H45D 109.3 . . ?
C47A C46A C45A 109.9(12) . . ?
C47A C46A H46C 109.7 . . ?
C45A C46A H46C 109.7 . . ?
C47A C46A H46D 109.7 . . ?
C45A C46A H46D 109.7 . . ?
H46C C46A H46D 108.2 . . ?
C46A C47A C48A 105.8(11) . . ?
C46A C47A H47C 110.6 . . ?
C48A C47A H47C 110.6 . . ?
C46A C47A H47D 110.6 . . ?
C48A C47A H47D 110.6 . . ?
H47C C47A H47D 108.7 . . ?
O3A C48A C47A 108.5(10) . . ?
O3A C48A H48C 110.0 . . ?
C47A C48A H48C 110.0 . . ?
O3A C48A H48D 110.0 . . ?
C47A C48A H48D 110.0 . . ?
H48C C48A H48D 108.4 . . ?
O2 N1 O1 121.76(15) . . ?
O2 N1 Pd1 118.5(2) . . ?
O1 N1 Pd1 119.7(2) . . ?
N1A O1A Pd1 124.0(7) . . ?
O1A N1A O2A 107.73(12) . . ?
 
loop_
 _geom_torsion_atom_site_label_1
 _geom_torsion_atom_site_label_2
 _geom_torsion_atom_site_label_3
 _geom_torsion_atom_site_label_4
 _geom_torsion
 _geom_torsion_site_symmetry_1
 _geom_torsion_site_symmetry_2
 _geom_torsion_site_symmetry_3
 _geom_torsion_site_symmetry_4
 _geom_torsion_publ_flag
C9 N2 C1 C2 -160.2(3) . . . . ?
C5 N2 C1 C2 78.1(4) . . . . ?
Pd1 N2 C1 C2 -35.4(3) . . . . ?
C3 N3 C2 C1 -167.7(3) . . . . ?
Pd1 N3 C2 C1 -46.1(3) . . . . ?
N2 C1 C2 N3 54.9(4) . . . . ?
C2 N3 C3 C4 167.8(3) . . . . ?
Pd1 N3 C3 C4 45.9(3) . . . . ?
N3 C3 C4 N4 -53.4(4) . . . . ?
C17 N4 C4 C3 159.1(3) . . . . ?
C13 N4 C4 C3 -79.5(3) . . . . ?
Pd1 N4 C4 C3 33.5(3) . . . . ?
C9 N2 C5 C6 -57.5(4) . . . . ?
C1 N2 C5 C6 64.8(4) . . . . ?
Pd1 N2 C5 C6 178.2(3) . . . . ?
N2 C5 C6 C7 -178.0(4) . . . . ?
C5 C6 C7 C8 -173.3(5) . . . . ?
C1 N2 C9 C10 66.7(4) . . . . ?
C5 N2 C9 C10 -170.8(3) . . . . ?
Pd1 N2 C9 C10 -52.2(4) . . . . ?
N2 C9 C10 C11 172.2(4) . . . . ?
C9 C10 C11 C12 171.4(5) . . . . ?
C17 N4 C13 C14 56.7(4) . . . . ?
C4 N4 C13 C14 -64.4(4) . . . . ?
Pd1 N4 C13 C14 -178.0(3) . . . . ?
N4 C13 C14 C15 -179.0(3) . . . . ?
C13 C14 C15 C16 178.2(4) . . . . ?
C4 N4 C17 C18 -70.1(4) . . . . ?
C13 N4 C17 C18 168.0(3) . . . . ?
Pd1 N4 C17 C18 49.4(4) . . . . ?
N4 C17 C18 C19 -179.0(4) . . . . ?
C17 C18 C19 C20 -173.8(5) . . . . ?
C26 C21 C22 C23 2.6(6) . . . . ?
B1 C21 C22 C23 -173.3(4) . . . . ?
C21 C22 C23 C24 0.0(7) . . . . ?
C22 C23 C24 C25 -2.1(7) . . . . ?
C23 C24 C25 C26 1.5(6) . . . . ?
C22 C21 C26 C25 -3.2(6) . . . . ?
B1 C21 C26 C25 172.7(4) . . . . ?
C24 C25 C26 C21 1.2(6) . . . . ?
C32 C27 C28 C29 -2.0(6) . . . . ?
B1 C27 C28 C29 177.7(4) . . . . ?
C27 C28 C29 C30 0.9(7) . . . . ?
C28 C29 C30 C31 0.5(8) . . . . ?
C29 C30 C31 C32 -0.5(8) . . . . ?
C30 C31 C32 C27 -0.8(7) . . . . ?
C28 C27 C32 C31 2.0(6) . . . . ?
B1 C27 C32 C31 -177.8(4) . . . . ?
C38 C33 C34 C35 0.4(5) . . . . ?
B1 C33 C34 C35 -176.8(3) . . . . ?
C33 C34 C35 C36 -1.3(6) . . . . ?
C34 C35 C36 C37 1.9(6) . . . . ?
C35 C36 C37 C38 -1.7(7) . . . . ?
C36 C37 C38 C33 0.9(7) . . . . ?
C34 C33 C38 C37 -0.2(6) . . . . ?
B1 C33 C38 C37 177.1(4) . . . . ?
C44 C39 C40 C41 -1.0(6) . . . . ?
B1 C39 C40 C41 174.3(4) . . . . ?
C39 C40 C41 C42 1.0(7) . . . . ?
C40 C41 C42 C43 -0.2(9) . . . . ?
C41 C42 C43 C44 -0.6(10) . . . . ?
C42 C43 C44 C39 0.6(10) . . . . ?
C40 C39 C44 C43 0.2(8) . . . . ?
B1 C39 C44 C43 -175.1(5) . . . . ?
C26 C21 B1 C33 45.2(5) . . . . ?
C22 C21 B1 C33 -139.3(4) . . . . ?
C26 C21 B1 C27 -76.2(4) . . . . ?
C22 C21 B1 C27 99.3(4) . . . . ?
C26 C21 B1 C39 163.6(4) . . . . ?
C22 C21 B1 C39 -20.9(5) . . . . ?
C34 C33 B1 C21 -148.5(3) . . . . ?
C38 C33 B1 C21 34.5(5) . . . . ?
C34 C33 B1 C27 -28.4(5) . . . . ?
C38 C33 B1 C27 154.6(4) . . . . ?
C34 C33 B1 C39 91.6(4) . . . . ?
C38 C33 B1 C39 -85.4(4) . . . . ?
C28 C27 B1 C21 13.3(5) . . . . ?
C32 C27 B1 C21 -167.0(3) . . . . ?
C28 C27 B1 C33 -107.9(4) . . . . ?
C32 C27 B1 C33 71.8(4) . . . . ?
C28 C27 B1 C39 133.6(4) . . . . ?
C32 C27 B1 C39 -46.7(5) . . . . ?
C40 C39 B1 C21 -80.9(5) . . . . ?
C44 C39 B1 C21 94.0(5) . . . . ?
C40 C39 B1 C33 39.2(5) . . . . ?
C44 C39 B1 C33 -145.8(4) . . . . ?
C40 C39 B1 C27 159.8(4) . . . . ?
C44 C39 B1 C27 -25.2(6) . . . . ?
C48 O3 C45 C46 30(3) . . . . ?
O3 C45 C46 C47 -28(2) . . . . ?
C45 C46 C47 C48 15.3(19) . . . . ?
C46 C47 C48 O3 3(2) . . . . ?
C45 O3 C48 C47 -21(2) . . . . ?
C48A O3A C45A C46A 9(4) . . . . ?
O3A C45A C46A C47A -14(4) . . . . ?
C45A C46A C47A C48A 14(3) . . . . ?
C45A O3A C48A C47A -1(4) . . . . ?
C46A C47A C48A O3A -8(3) . . . . ?
Pd1 O1A N1A O2A 0.00(2) . . . . ?
 
_refine_diff_density_max    0.375
_refine_diff_density_min   -0.557
_refine_diff_density_rms    0.060

_shelx_res_file
;
TITL shelxt in P 1 21/n 1
    09_decay.res
    created by SHELXL-2018/3 at 10:09:18 on 01-Apr-2020
CELL 0.534 11.6881 13.5972 30.1883 90 93.335 90
ZERR 4 0.000438 0.000487 0.001012 0 0.003021 0
LATT 1
SYMM 0.5-X,0.5+Y,0.5-Z
SFAC C H B N O Pd
DISP B 0 0 4.561
DISP C 0.001 0.001 6.94
DISP H -0 0 0.611
DISP N 0.003 0.002 10.693
DISP O 0.005 0.003 16.398
DISP Pd -2.504 0.615 1934.604
UNIT 192 292 4 16 12 4
DFIX 1.2 0.001 N1 O1 N1 O2
DFIX 1.3 0.001 O1A N1A N1A O2A
DFIX 2 0.01 Pd1 O1A
DANG 2.1 0.001 O1 O2 O1A O2A
FLAT 0.001 Pd1 O1 O2 N1 O1A O2A N1A
RIGU 0.001 0.002
EADP O3 O3A
EADP C45 C45A C48 C48A
EADP C46 C46A C47 C47A
EADP O1 O1A O2 O2A
EADP N1 N1A

L.S. 20
PLAN  5
SIZE 0.1 0.1 0.05
TEMP 7
BOND $H
list 4
CONF
fmap 2
acta
SHEL 999 0.8
OMIT -2 1 5
OMIT -2 1 2
OMIT 5 2 4
OMIT -1 2 3
OMIT 3 1 13
OMIT -3 3 12
OMIT 3 8 15
OMIT -3 2 10
REM <olex2.extras>
REM <HklSrc "%.\\09_decay.hkl">
REM </olex2.extras>

WGHT    0.054400
FVAR       0.23197   0.59632   0.96052
PD1   6    0.339588    0.775142    0.346520    11.00000    0.05501    0.05673 =
         0.05071    0.00064    0.00043   -0.00242
N2    4    0.345499    0.927699    0.337627    11.00000    0.06917    0.06176 =
         0.06230    0.00763   -0.00106    0.00188
N3    4    0.453348    0.799191    0.397749    11.00000    0.06052    0.05906 =
         0.04799   -0.00254    0.00114   -0.00462
AFIX  13
H3    2    0.530330    0.788953    0.387349    11.00000   -1.20000
AFIX   0
N4    4    0.331354    0.631915    0.371413    11.00000    0.05465    0.05304 =
         0.05844   -0.00089    0.00139   -0.00162
C1    1    0.440977    0.963118    0.369642    11.00000    0.08235    0.06550 =
         0.07178    0.00552   -0.00760   -0.00686
AFIX  23
H1A   2    0.513759    0.957547    0.355959    11.00000   -1.20000
H1B   2    0.428897    1.031788    0.376717    11.00000   -1.20000
AFIX   0
C2    1    0.444138    0.902840    0.411529    11.00000    0.08328    0.05828 =
         0.06410   -0.00343   -0.00733   -0.00481
AFIX  23
H2A   2    0.509531    0.921221    0.431031    11.00000   -1.20000
H2B   2    0.374832    0.912995    0.427112    11.00000   -1.20000
AFIX   0
C3    1    0.433486    0.723489    0.432508    11.00000    0.06762    0.06351 =
         0.05005    0.00293   -0.00102   -0.00199
AFIX  23
H3A   2    0.364393    0.738564    0.447479    11.00000   -1.20000
H3B   2    0.497611    0.721779    0.454386    11.00000   -1.20000
AFIX   0
C4    1    0.421452    0.626508    0.409007    11.00000    0.05898    0.05949 =
         0.05995    0.00549   -0.00148    0.00086
AFIX  23
H4A   2    0.400684    0.576189    0.429854    11.00000   -1.20000
H4B   2    0.494303    0.608300    0.397521    11.00000   -1.20000
AFIX   0
C5    1    0.230536    0.965660    0.350935    11.00000    0.07737    0.07087 =
         0.08307   -0.00429   -0.00092    0.00979
AFIX  23
H5A   2    0.219868    0.943809    0.381003    11.00000   -1.20000
H5B   2    0.171323    0.934697    0.331878    11.00000   -1.20000
AFIX   0
C6    1    0.211057    1.075986    0.349192    11.00000    0.12133    0.07238 =
         0.11712   -0.00594   -0.00497    0.02454
AFIX  23
H6A   2    0.270041    1.108566    0.367764    11.00000   -1.20000
H6B   2    0.217070    1.098904    0.318988    11.00000   -1.20000
AFIX   0
C7    1    0.095054    1.102896    0.364763    11.00000    0.12616    0.10780 =
         0.17691   -0.04072   -0.00457    0.04388
AFIX  23
H7A   2    0.036722    1.064296    0.348555    11.00000   -1.20000
H7B   2    0.092348    1.086994    0.396008    11.00000   -1.20000
AFIX   0
C8    1    0.069980    1.208656    0.358167    11.00000    0.16429    0.10674 =
         0.33118   -0.05240   -0.03751    0.05084
AFIX 137
H8A   2    0.022602    1.231306    0.381013    11.00000   -1.50000
H8B   2    0.030612    1.218228    0.329692    11.00000   -1.50000
H8C   2    0.140449    1.245092    0.359515    11.00000   -1.50000
AFIX   0
C9    1    0.365532    0.960398    0.291447    11.00000    0.07756    0.07306 =
         0.06415    0.01465   -0.00370   -0.00220
AFIX  23
H9A   2    0.375023    1.031269    0.291509    11.00000   -1.20000
H9B   2    0.297805    0.945269    0.272580    11.00000   -1.20000
AFIX   0
C10   1    0.467611    0.914785    0.271537    11.00000    0.08148    0.09228 =
         0.07332    0.00934    0.00720   -0.00432
AFIX  23
H10A  2    0.464082    0.843827    0.274478    11.00000   -1.20000
H10B  2    0.537269    0.937533    0.287339    11.00000   -1.20000
AFIX   0
C11   1    0.470105    0.942146    0.222769    11.00000    0.11871    0.12418 =
         0.08031    0.01677    0.02287   -0.00371
AFIX  23
H11A  2    0.405864    0.911127    0.206466    11.00000   -1.20000
H11B  2    0.461192    1.012784    0.219692    11.00000   -1.20000
AFIX   0
C12   1    0.578357    0.911616    0.203074    11.00000    0.12270    0.22118 =
         0.10717   -0.01150    0.03624   -0.00472
AFIX 137
H12A  2    0.576613    0.931648    0.172549    11.00000   -1.50000
H12B  2    0.586015    0.841413    0.204880    11.00000   -1.50000
H12C  2    0.642281    0.942091    0.219087    11.00000   -1.50000
AFIX   0
C13   1    0.212400    0.623578    0.388515    11.00000    0.05479    0.07192 =
         0.07612    0.00502    0.00308   -0.00947
AFIX  23
H13A  2    0.203373    0.676184    0.409733    11.00000   -1.20000
H13B  2    0.157292    0.635168    0.363790    11.00000   -1.20000
AFIX   0
C14   1    0.180918    0.528286    0.410291    11.00000    0.07094    0.07664 =
         0.09066    0.01026    0.01503   -0.00603
AFIX  23
H14A  2    0.233246    0.516500    0.435866    11.00000   -1.20000
H14B  2    0.189033    0.474565    0.389566    11.00000   -1.20000
AFIX   0
C15   1    0.059688    0.530256    0.424866    11.00000    0.07207    0.08978 =
         0.10817    0.00033    0.02616   -0.01273
AFIX  23
H15A  2    0.052953    0.583297    0.446043    11.00000   -1.20000
H15B  2    0.008398    0.544887    0.399297    11.00000   -1.20000
AFIX   0
C16   1    0.021270    0.436828    0.445506    11.00000    0.09262    0.09269 =
         0.13192    0.01116    0.03115   -0.01215
AFIX 137
H16A  2    0.028716    0.383468    0.425050    11.00000   -1.50000
H16B  2   -0.057420    0.443003    0.452592    11.00000   -1.50000
H16C  2    0.067849    0.424034    0.472127    11.00000   -1.50000
AFIX   0
C17   1    0.350487    0.550924    0.339057    11.00000    0.08177    0.06094 =
         0.06737   -0.00792    0.00317    0.00239
AFIX  23
H17A  2    0.356930    0.489219    0.355133    11.00000   -1.20000
H17B  2    0.283855    0.546421    0.318450    11.00000   -1.20000
AFIX   0
C18   1    0.454492    0.563638    0.313204    11.00000    0.08411    0.09059 =
         0.07131   -0.00730    0.00859    0.01024
AFIX  23
H18A  2    0.522051    0.566170    0.333414    11.00000   -1.20000
H18B  2    0.449281    0.625340    0.297086    11.00000   -1.20000
AFIX   0
C19   1    0.466203    0.478417    0.280307    11.00000    0.14808    0.13611 =
         0.12909   -0.05050    0.05484    0.00010
AFIX  23
H19A  2    0.461655    0.416913    0.296390    11.00000   -1.20000
H19B  2    0.401598    0.480617    0.258655    11.00000   -1.20000
AFIX   0
C20   1    0.569003    0.478402    0.257266    11.00000    0.16501    0.17596 =
         0.15223   -0.03669    0.07386    0.00962
AFIX 137
H20A  2    0.572444    0.419692    0.239730    11.00000   -1.50000
H20B  2    0.633828    0.480581    0.278283    11.00000   -1.50000
H20C  2    0.570091    0.534923    0.238238    11.00000   -1.50000
AFIX   0

C21   1    0.655523    0.373847    0.427423    11.00000    0.05992    0.05721 =
         0.06282    0.00710   -0.00723   -0.00064
C22   1    0.708875    0.423518    0.393634    11.00000    0.06578    0.07412 =
         0.08535    0.01678    0.00833   -0.00303
AFIX  43
H22   2    0.725259    0.389300    0.368092    11.00000   -1.20000
AFIX   0
C23   1    0.737868    0.521595    0.397064    11.00000    0.07344    0.07367 =
         0.13076    0.02693    0.01662   -0.00671
AFIX  43
H23   2    0.773275    0.551999    0.373898    11.00000   -1.20000
AFIX   0
C24   1    0.715304    0.575212    0.434168    11.00000    0.06694    0.06008 =
         0.13938    0.01442   -0.00838   -0.00277
AFIX  43
H24   2    0.737117    0.640822    0.436821    11.00000   -1.20000
AFIX   0
C25   1    0.660279    0.529665    0.466823    11.00000    0.07831    0.05746 =
         0.10143    0.00033   -0.01609    0.00672
AFIX  43
H25   2    0.642489    0.564841    0.491932    11.00000   -1.20000
AFIX   0
C26   1    0.630483    0.431693    0.463128    11.00000    0.07654    0.05733 =
         0.06892    0.00460   -0.00115    0.00314
AFIX  43
H26   2    0.591533    0.403207    0.485868    11.00000   -1.20000
AFIX   0
C27   1    0.734445    0.201417    0.458474    11.00000    0.05879    0.05780 =
         0.06963   -0.00067    0.01445    0.00299
C28   1    0.808814    0.250563    0.488007    11.00000    0.07136    0.06600 =
         0.07871   -0.00506   -0.00013    0.01048
AFIX  43
H28   2    0.803698    0.318712    0.489605    11.00000   -1.20000
AFIX   0
C29   1    0.890896    0.203149    0.515443    11.00000    0.08666    0.09298 =
         0.10176   -0.00534   -0.01595    0.02306
AFIX  43
H29   2    0.937999    0.240019    0.534992    11.00000   -1.20000
AFIX   0
C30   1    0.903497    0.104709    0.514241    11.00000    0.07950    0.09171 =
         0.12926    0.01436   -0.00022    0.02540
AFIX  43
H30   2    0.958126    0.073088    0.532803    11.00000   -1.20000
AFIX   0
C31   1    0.833496    0.052726    0.484893    11.00000    0.07893    0.07136 =
         0.15990    0.01576   -0.00113    0.01337
AFIX  43
H31   2    0.841054   -0.015249    0.483293    11.00000   -1.20000
AFIX   0
C32   1    0.751301    0.099869    0.457443    11.00000    0.06976    0.05909 =
         0.13472   -0.00525   -0.00086    0.00618
AFIX  43
H32   2    0.705755    0.062340    0.437619    11.00000   -1.20000
AFIX   0
C33   1    0.505147    0.230371    0.444338    11.00000    0.06534    0.05071 =
         0.05448   -0.00069   -0.00275    0.00031
C34   1    0.478706    0.145578    0.466866    11.00000    0.06780    0.05215 =
         0.06277    0.00301   -0.00031    0.00056
AFIX  43
H34   2    0.537324    0.100916    0.473758    11.00000   -1.20000
AFIX   0
C35   1    0.369544    0.123328    0.479786    11.00000    0.07537    0.07005 =
         0.07887    0.01148    0.00796   -0.00616
AFIX  43
H35   2    0.356603    0.064455    0.494356    11.00000   -1.20000
AFIX   0
C36   1    0.280492    0.187953    0.471133    11.00000    0.06853    0.07221 =
         0.11167   -0.00185    0.01243   -0.00394
AFIX  43
H36   2    0.207639    0.174575    0.480438    11.00000   -1.20000
AFIX   0
C37   1    0.302061    0.272565    0.448431    11.00000    0.06785    0.06537 =
         0.13673    0.00405    0.00563    0.00477
AFIX  43
H37   2    0.242861    0.316613    0.441455    11.00000   -1.20000
AFIX   0
C38   1    0.411679    0.292773    0.435828    11.00000    0.07129    0.05820 =
         0.11279    0.01521    0.00297    0.00549
AFIX  43
H38   2    0.423667    0.351287    0.420834    11.00000   -1.20000
AFIX   0
C39   1    0.635055    0.213116    0.374897    11.00000    0.09828    0.06411 =
         0.06260   -0.00129    0.00716   -0.00968
C40   1    0.543157    0.220312    0.344690    11.00000    0.11763    0.07493 =
         0.06746    0.00637   -0.00679   -0.02340
AFIX  43
H40   2    0.474254    0.244566    0.354113    11.00000   -1.20000
AFIX   0
C41   1    0.549074    0.192392    0.299944    11.00000    0.17328    0.08322 =
         0.06706    0.00376   -0.01197   -0.03546
AFIX  43
H41   2    0.485173    0.199376    0.280362    11.00000   -1.20000
AFIX   0
C42   1    0.647977    0.155299    0.285381    11.00000    0.21179    0.11685 =
         0.07361   -0.00743    0.02260   -0.02129
AFIX  43
H42   2    0.652435    0.136534    0.255907    11.00000   -1.20000
AFIX   0
C43   1    0.740173    0.146043    0.314493    11.00000    0.18771    0.18602 =
         0.08946   -0.03473    0.03441    0.01951
AFIX  43
H43   2    0.807992    0.120141    0.304804    11.00000   -1.20000
AFIX   0
C44   1    0.735208    0.174135    0.357874    11.00000    0.12898    0.16133 =
         0.08291   -0.02185    0.02392    0.02446
AFIX  43
H44   2    0.800350    0.167238    0.376818    11.00000   -1.20000
AFIX   0
B1    3    0.632567    0.255232    0.426623    11.00000    0.06961    0.05877 =
         0.06414   -0.00034    0.00402   -0.00075

PART 1
O3    5    0.688535    0.802116    0.365730    21.00000    0.08238    0.10804 =
         0.10263   -0.00984    0.01202   -0.00175
C45   1    0.736882    0.775061    0.324963    21.00000    0.09576    0.11273 =
         0.10345   -0.01529    0.00697    0.00087
AFIX  23
H45A  2    0.728957    0.828446    0.303692    21.00000   -1.20000
H45B  2    0.698527    0.717433    0.312313    21.00000   -1.20000
AFIX   0
C46   1    0.859954    0.753654    0.336051    21.00000    0.09095    0.12479 =
         0.14914   -0.01056    0.01417    0.00076
AFIX  23
H46A  2    0.871748    0.684666    0.343107    21.00000   -1.20000
H46B  2    0.906768    0.771459    0.311793    21.00000   -1.20000
AFIX   0
C47   1    0.885263    0.814427    0.374079    21.00000    0.09095    0.12479 =
         0.14914   -0.01056    0.01417    0.00076
AFIX  23
H47A  2    0.929936    0.777553    0.396496    21.00000   -1.20000
H47B  2    0.929986    0.870893    0.365770    21.00000   -1.20000
AFIX   0
C48   1    0.781025    0.846469    0.391451    21.00000    0.09576    0.11273 =
         0.10345   -0.01529    0.00697    0.00087
AFIX  23
H48A  2    0.775257    0.917549    0.389744    21.00000   -1.20000
H48B  2    0.778617    0.827058    0.422302    21.00000   -1.20000
AFIX   0
SAME 0.02 0.04 O3 > C48
PART 0
PART 2
O3A   5    0.673992    0.809920    0.360665   -21.00000    0.08238    0.10804 =
         0.10263   -0.00984    0.01202   -0.00175
C45A  1    0.729873    0.756918    0.327209   -21.00000    0.09576    0.11273 =
         0.10345   -0.01529    0.00697    0.00087
AFIX  23
H45C  2    0.700748    0.775742    0.297677   -21.00000   -1.20000
H45D  2    0.721469    0.686440    0.330787   -21.00000   -1.20000
AFIX   0
C46A  1    0.852342    0.788751    0.336020   -21.00000    0.09095    0.12479 =
         0.14914   -0.01056    0.01417    0.00076
AFIX  23
H46C  2    0.896549    0.735224    0.349634   -21.00000   -1.20000
H46D  2    0.885391    0.805389    0.308249   -21.00000   -1.20000
AFIX   0
C47A  1    0.857120    0.871200    0.364467   -21.00000    0.09095    0.12479 =
         0.14914   -0.01056    0.01417    0.00076
AFIX  23
H47C  2    0.873463    0.930442    0.348085   -21.00000   -1.20000
H47D  2    0.916307    0.862578    0.388026   -21.00000   -1.20000
AFIX   0
C48A  1    0.746040    0.877530    0.382443   -21.00000    0.09576    0.11273 =
         0.10345   -0.01529    0.00697    0.00087
AFIX  23
H48C  2    0.752159    0.863351    0.413982   -21.00000   -1.20000
H48D  2    0.715374    0.943399    0.378323   -21.00000   -1.20000
AFIX   0

PART 0
PART 3
O1    5    0.124849    0.759823    0.298904    31.00000    0.07909    0.21684 =
         0.08470   -0.02939   -0.01370    0.00452
O2    5    0.261429    0.723947    0.259755    31.00000    0.07909    0.21684 =
         0.08470   -0.02939   -0.01370    0.00452
N1    4    0.225549    0.749392    0.294425    31.00000    0.08004    0.08567 =
         0.07200    0.01026   -0.00367   -0.00051
PART 0
PART 4
O1A   5    0.207868    0.755761    0.302116   -31.00000    0.07909    0.21684 =
         0.08470   -0.02939   -0.01370    0.00452
O2A   5    0.327443    0.716519    0.255919   -31.00000    0.07909    0.21684 =
         0.08470   -0.02939   -0.01370    0.00452
N1A   4    0.218744    0.728165    0.261345   -31.00000    0.08004    0.08567 =
         0.07200    0.01026   -0.00367   -0.00051
HKLF 4


REM  shelxt in P 1 21/n 1
REM wR2 = 0.1442, GooF = S = 0.972, Restrained GooF = 0.979 for all data
REM R1 = 0.0561 for 5598 Fo > 4sig(Fo) and 0.0925 for all 9599 data
REM 526 parameters refined using 491 restraints

END

WGHT      0.0542      0.0000

REM Highest difference peak  0.375,  deepest hole -0.557,  1-sigma level  0.060
Q1    1   0.3001  0.8366  0.3414  11.00000  0.05    0.38
Q2    1   0.1442  0.7038  0.2863  11.00000  0.05    0.34
Q3    1   0.7989  0.8522  0.3126  11.00000  0.05    0.33
Q4    1   0.4732  0.7291  0.4598  11.00000  0.05    0.30
Q5    1   0.2125  0.6745  0.2667  11.00000  0.05    0.29
;
_shelx_res_checksum   64949

_shelx_hkl_file
;
  16   0  -7    1.56    3.37
  16   0  -8   -0.00    2.54
 -16   0   9    1.27    2.45
  16   0  -9    0.02    2.57
 -16   0  10    3.02    3.15
  16   0 -10    2.40    3.45
 -16   0  11    5.73    4.22
  16   0 -11   -0.00    2.89
 -16   0  12    0.31    2.46
  16   0 -12    0.91    3.07
 -16   0  13    0.01    1.57
  16   0 -13   -0.00    2.19
 -16   0  14    2.59    3.36
 -16   0  15    0.00    2.83
 -16   0  16   11.95    5.27
  16   1  -6    6.89    5.29
  16  -1  -7   -0.00    2.75
  16   1  -7   -0.00    3.44
  16  -1  -8    2.96    4.40
  16   1  -8   11.49    6.23
 -16  -1   8    2.03    3.30
  16  -1  -9   -0.00    3.35
  16   1  -9    0.00    3.57
 -16  -1   9    0.00    2.74
  16  -1 -10   -0.00    3.42
  16   1 -10    2.62    3.67
 -16  -1  10   -0.00    3.08
 -16   1  11    0.94    3.48
  16  -1 -11    0.40    3.46
  16   1 -11    1.38    3.85
 -16  -1  11   -0.00    2.55
 -16   1  12    1.19    3.03
  16  -1 -12    2.73    3.56
  16   1 -12    1.16    2.88
 -16  -1  12    1.65    3.29
 -16   1  13    0.36    2.37
  16  -1 -13   -0.00    3.38
 -16  -1  13   -0.00    3.21
 -16   1  14   -0.00    2.04
 -16  -1  14    5.42    4.16
 -16   1  15    1.48    2.89
 -16  -1  15    0.83    2.63
 -16   1  16    1.51    2.68
 -16  -1  16   -0.00    2.70
 -16   1  17   -0.00    1.59
  16   2  -6    0.79    2.64
  16   2  -7    4.61    4.38
  16  -2  -8   -0.00    3.11
  16   2  -8   -0.00    2.97
  16  -2  -9   -0.00    2.40
  16   2  -9    1.34    3.35
  16  -2 -10    1.26    3.74
  16   2 -10    5.49    4.44
 -16  -2  10    4.99    3.82
  16  -2 -11    2.93    4.12
  16   2 -11    0.00    3.04
 -16  -2  11    0.49    2.16
  16  -2 -12    0.75    3.99
  16   2 -12    0.72    2.76
 -16  -2  12    0.24    3.20
  16  -2 -13    0.46    3.24
 -16  -2  13   -0.00    2.75
 -16  -2  14    4.39    3.95
 -16  -2  15    1.75    3.30
 -16  -2  16    0.51    2.67
 -16   2  17    3.73    3.70
  16   3  -6    1.12    2.99
  16   3  -7    1.39    2.87
  16   3  -8    1.29    4.09
  16  -3  -9   -0.00    2.75
  16   3  -9    1.33    3.39
  16  -3 -10    1.12    4.05
  16   3 -10   -0.00    3.35
  16  -3 -11    0.25    4.01
  16   3 -11    1.41    3.54
  16  -3 -12    0.71    3.37
 -16  -3  12    0.91    3.42
 -16  -3  13   -0.00    2.88
 -16  -3  14   -0.00    2.82
 -16  -3  15    0.42    2.57
  16   4  -6    0.00    3.70
  16   4  -7    3.49    4.39
  16   4  -8   -0.00    3.61
  16   4  -9    5.96    4.94
  16  -4 -10   -0.00    3.53
  16   4 -10    6.99    5.20
  16  -4 -11   -0.00    2.91
  16  -4 -12    0.48    2.76
  16   5  -7   -0.00    3.14
  16   5  -8    1.90    4.52
  16   5  -9    1.34    3.59
  16  -5 -11    0.77    2.93
  16   6  -7    1.51    3.34
  16   6  -8   -0.00    4.10
 -15   0   1    0.00    2.30
 -15   0   2   -0.00    3.56
 -15   0   3    5.67    4.74
 -15   0   4   -0.00    2.62
  15   0  -4    0.00    3.91
 -15   0   5    3.84    3.23
  15   0  -5    3.83    3.65
 -15   0   6    0.00    2.69
  15   0  -6    0.00    2.98
 -15   0   7   -0.00    2.37
  15   0  -7   -0.00    3.42
 -15   0   8    0.87    2.94
  15   0  -8   -0.00    2.00
 -15   0   9    8.73    4.82
  15   0  -9    7.87    4.87
 -15   0  10    0.00    3.01
  15   0 -10    0.68    3.37
 -15   0  11    0.00    1.84
  15   0 -11   -0.00    3.26
 -15   0  12   -0.00    2.57
  15   0 -12    0.00    3.11
 -15   0  13    1.28    3.21
  15   0 -13    1.00    3.55
 -15   0  14    1.72    2.72
  15   0 -14   -0.00    3.93
 -15   0  15    4.29    3.43
  15   0 -15    1.76    3.23
 -15   0  16   -0.00    2.79
  15   0 -16    0.00    3.14
 -15   0  17    2.02    3.06
  15   0 -17    2.68    3.58
 -15   1   1   -0.00    3.18
 -15  -1   1    1.54    3.63
 -15   1   2   -0.00    2.58
 -15  -1   2    0.00    3.00
 -15   1   3   -0.00    3.07
 -15  -1   3    4.71    4.14
 -15   1   4    0.45    2.24
  15  -1  -4   -0.00    3.03
  15   1  -4    1.61    3.65
 -15  -1   4    0.00    2.32
 -15   1   5   14.61    5.82
  15  -1  -5    9.38    5.51
  15   1  -5    8.76    5.70
 -15  -1   5   13.64    5.52
 -15   1   6    1.28    3.05
  15  -1  -6   -0.00    3.85
  15   1  -6   -0.00    3.17
 -15  -1   6    1.13    3.24
 -15   1   7    5.18    4.34
  15  -1  -7    7.14    4.92
  15   1  -7    2.87    4.02
 -15  -1   7    4.69    4.32
 -15   1   8    0.00    2.65
  15  -1  -8    1.41    2.82
  15   1  -8   -0.00    2.98
 -15  -1   8    3.11    3.84
 -15   1   9   -0.00    2.80
  15  -1  -9   -0.00    3.56
  15   1  -9   -0.00    3.16
 -15  -1   9    0.01    2.60
 -15   1  10    0.09    2.15
  15  -1 -10    5.46    4.91
  15   1 -10   -0.00    2.29
 -15  -1  10    7.33    4.06
 -15   1  11    4.00    3.91
  15  -1 -11    0.47    3.64
  15   1 -11    2.92    3.62
 -15  -1  11    4.52    4.06
 -15   1  12    0.37    2.81
  15  -1 -12   -0.00    2.47
  15   1 -12   -0.00    3.27
 -15  -1  12    0.14    2.07
 -15   1  13    4.06    3.18
  15  -1 -13    7.45    5.01
  15   1 -13    0.15    2.71
 -15  -1  13    1.68    2.92
 -15   1  14    0.00    2.40
  15  -1 -14   -0.00    2.99
  15   1 -14   -0.00    2.99
 -15  -1  14    1.85    3.10
 -15   1  15    0.00    2.51
  15  -1 -15   -0.00    2.39
  15   1 -15    7.08    4.74
 -15  -1  15    4.18    3.41
 -15   1  16   -0.00    1.90
  15  -1 -16    4.15    3.84
  15   1 -16   -0.00    2.47
 -15  -1  16    2.73    3.26
 -15   1  17    1.75    2.94
  15  -1 -17    4.07    4.31
 -15  -1  17    0.51    2.79
 -15   2   1    2.29    2.85
 -15  -2   1   -0.00    2.88
 -15   2   2    0.00    3.07
 -15  -2   2   -0.00    2.77
 -15   2   3   18.63    6.44
 -15  -2   3    7.03    4.73
 -15   2   4    4.17    3.21
  15   2  -4   -0.00    2.38
 -15  -2   4    0.26    1.54
 -15   2   5   -0.00    2.97
  15  -2  -5    2.74    4.01
  15   2  -5    7.99    5.14
 -15  -2   5    3.58    3.51
 -15   2   6    0.00    2.70
  15  -2  -6   -0.00    3.19
  15   2  -6   -0.00    2.95
 -15  -2   6   -0.00    2.84
 -15   2   7    1.11    2.73
  15  -2  -7    7.62    4.85
  15   2  -7    3.23    4.84
 -15  -2   7    4.69    3.66
 -15   2   8   -0.00    2.30
  15  -2  -8    0.53    3.70
  15   2  -8    1.16    3.54
 -15  -2   8    0.94    2.42
 -15   2   9    3.59    3.17
  15  -2  -9    0.82    4.00
  15   2  -9    8.27    5.38
 -15  -2   9    0.68    2.77
 -15   2  10    5.53    4.38
  15  -2 -10    0.00    3.74
  15   2 -10   -0.00    3.51
 -15  -2  10    2.82    3.40
 -15   2  11   -0.00    2.68
  15  -2 -11   -0.00    2.70
  15   2 -11   -0.00    2.39
 -15  -2  11    4.97    3.64
 -15   2  12   -0.00    2.33
  15  -2 -12    5.79    4.15
  15   2 -12   -0.00    3.55
 -15  -2  12   -0.00    2.07
 -15   2  13    0.89    2.60
  15  -2 -13    2.27    3.97
  15   2 -13    4.93    4.32
 -15  -2  13    1.29    2.55
 -15   2  14    2.64    3.36
  15  -2 -14   -0.00    3.16
  15   2 -14    3.97    4.39
 -15  -2  14    2.59    3.97
 -15   2  15    5.63    4.08
  15  -2 -15    2.45    3.88
  15   2 -15    7.81    5.27
 -15  -2  15   12.02    5.13
 -15   2  16   -0.00    2.87
  15  -2 -16   -0.00    3.07
  15   2 -16    2.19    3.34
 -15  -2  16    0.00    2.60
 -15   2  17    2.49    3.45
  15  -2 -17    4.23    4.18
 -15   2  18   -0.00    2.78
 -15   3   1    6.21    3.92
 -15  -3   1    1.92    3.42
 -15   3   2   -0.00    2.19
 -15  -3   2    1.25    3.30
 -15   3   3    1.95    2.77
 -15  -3   3    0.91    3.12
 -15   3   4    2.84    4.04
  15   3  -4    1.70    3.34
 -15  -3   4   -0.00    2.71
 -15   3   5    2.90    3.46
  15   3  -5    0.00    3.36
 -15  -3   5    1.84    3.61
 -15   3   6   -0.00    2.52
  15  -3  -6    1.69    3.41
  15   3  -6    4.84    4.05
 -15  -3   6    0.14    3.75
 -15   3   7   -0.00    3.24
  15  -3  -7   -0.00    2.73
  15   3  -7    6.06    4.45
 -15  -3   7   -0.00    3.36
 -15   3   8    2.01    2.82
  15  -3  -8    3.99    4.24
  15   3  -8    2.44    3.86
 -15  -3   8    2.55    3.25
 -15   3   9    0.24    2.48
  15  -3  -9   -0.00    2.20
  15   3  -9   -0.00    3.41
 -15  -3   9    1.83    3.15
 -15   3  10    0.00    2.68
  15  -3 -10    1.68    3.35
  15   3 -10    2.06    3.76
 -15  -3  10    2.68    3.43
 -15   3  11    9.74    4.99
  15  -3 -11   11.46    5.87
  15   3 -11    9.04    6.01
 -15  -3  11    4.75    4.02
 -15   3  12    1.79    3.28
  15  -3 -12    1.67    3.69
  15   3 -12   -0.00    3.35
 -15  -3  12    4.12    3.70
 -15   3  13   -0.00    2.64
  15  -3 -13    2.59    3.93
  15   3 -13   -0.00    3.83
 -15  -3  13   -0.00    3.11
 -15   3  14   -0.00    2.68
  15  -3 -14    0.72    3.60
  15   3 -14    0.00    3.76
 -15  -3  14   -0.00    1.75
 -15   3  15    3.54    3.29
  15  -3 -15   11.52    6.02
  15   3 -15    0.92    3.35
 -15  -3  15    2.70    3.31
 -15   3  16   -0.00    2.15
  15  -3 -16    3.40    3.72
 -15  -3  16   -0.00    2.19
 -15   3  17    5.95    3.93
 -15   3  18   -0.00    2.74
 -15   4   1    0.05    3.00
 -15  -4   1   -0.00    2.62
 -15   4   2   -0.00    3.24
 -15  -4   2    2.25    4.32
 -15   4   3    5.34    4.17
 -15  -4   3    0.41    2.85
 -15   4   4    2.40    3.44
  15   4  -4    3.19    4.10
 -15  -4   4    0.00    2.98
 -15   4   5    0.00    2.84
  15   4  -5    4.24    4.77
 -15  -4   5    0.00    2.09
 -15   4   6    1.44    2.43
  15   4  -6    1.57    3.05
 -15  -4   6    0.04    2.73
 -15   4   7    0.00    2.30
  15  -4  -7   -0.00    2.68
  15   4  -7   -0.00    3.14
 -15  -4   7    3.45    4.25
 -15   4   8    0.83    2.72
  15  -4  -8    0.00    3.24
  15   4  -8   -0.00    3.69
 -15  -4   8    0.22    2.24
 -15   4   9    6.02    3.78
  15  -4  -9    0.00    3.39
  15   4  -9   -0.00    2.50
 -15  -4   9    6.44    4.20
 -15   4  10    0.04    2.15
  15  -4 -10    5.35    4.47
  15   4 -10    1.40    2.96
 -15  -4  10   -0.00    3.02
 -15   4  11    0.32    2.53
  15  -4 -11    3.13    3.55
  15   4 -11   -0.00    3.13
 -15  -4  11   -0.00    2.78
 -15   4  12    5.58    4.13
  15  -4 -12    0.01    2.55
  15   4 -12    0.53    3.44
 -15  -4  12    0.00    2.04
 -15   4  13    4.61    3.42
  15  -4 -13    7.01    4.92
  15   4 -13    2.18    3.77
 -15  -4  13    0.27    3.23
 -15   4  14    5.11    3.57
  15  -4 -14    3.13    4.29
  15   4 -14    1.65    3.37
 -15  -4  14    1.83    3.15
 -15   4  15    1.03    2.86
  15  -4 -15    3.35    4.65
 -15  -4  15    9.88    4.56
 -15   4  16   -0.00    2.07
  15  -4 -16   -0.00    3.18
  15   4 -16    2.45    3.43
 -15  -4  16    0.94    2.93
 -15   4  17    3.50    3.65
 -15   4  18    1.44    2.25
 -15   5   1    0.00    2.43
  15   5  -1    3.11    3.71
 -15  -5   1    0.80    3.17
 -15   5   2    1.36    2.81
  15   5  -2    3.75    3.35
 -15  -5   2    0.70    2.79
 -15   5   3    0.13    1.48
  15   5  -3    0.00    3.11
 -15  -5   3    0.16    2.97
 -15   5   4    0.00    2.67
  15   5  -4    0.00    3.64
  15   5  -4   -0.00    3.20
 -15  -5   4   -0.00    2.84
 -15   5   5    1.05    2.72
  15   5  -5    1.12    3.83
  15   5  -5   -0.00    3.07
 -15  -5   5    2.18    4.05
 -15   5   6    4.65    3.77
  15   5  -6    4.53    3.74
  15   5  -6    2.95    4.62
 -15  -5   6    6.19    4.65
 -15   5   7    0.84    2.47
  15   5  -7    2.40    3.39
  15   5  -7    1.15    3.99
 -15  -5   7    1.24    3.39
 -15   5   8    2.77    3.10
  15  -5  -8    1.12    2.85
  15   5  -8   -0.00    2.61
  15   5  -8    1.92    3.52
 -15  -5   8   -0.00    2.89
 -15   5   9    4.11    3.19
  15  -5  -9   -0.00    3.85
  15   5  -9    1.89    3.28
  15   5  -9    0.47    2.10
 -15  -5   9   -0.00    2.68
 -15   5  10    4.02    3.67
  15  -5 -10    2.37    3.89
  15   5 -10    2.46    3.94
  15   5 -10   -0.00    2.86
 -15  -5  10   -0.00    2.57
 -15   5  11    2.92    3.18
  15  -5 -11    0.00    4.08
  15   5 -11    3.26    3.53
  15   5 -11    3.27    4.05
 -15   5  12    1.31    2.69
  15  -5 -12    4.61    4.00
  15   5 -12   -0.00    2.88
  15   5 -12    0.93    3.82
 -15   5  13   -0.00    2.14
  15  -5 -13   -0.00    3.76
  15   5 -13    2.11    2.78
  15   5 -13   -0.00    3.80
 -15   5  14   -0.00    3.18
  15  -5 -14    1.58    3.21
  15   5 -14    0.77    3.36
 -15   5  15    0.41    2.71
  15  -5 -15   -0.00    2.27
  15   5 -15    1.06    2.89
 -15   5  16    0.67    2.56
  15   5 -16    9.48    4.95
 -15   5  17    2.49    3.30
 -15   5  18   -0.00    2.00
  15   6  -4    2.59    3.39
  15   6  -4    1.88    4.02
  15   6  -5    0.00    2.27
  15   6  -5    0.00    3.10
  15   6  -6    1.49    2.56
  15   6  -6    0.00    3.48
  15   6  -7   -0.00    2.14
  15   6  -7   -0.00    2.24
  15   6  -8    0.96    2.41
  15   6  -8   -0.00    3.17
  15  -6  -9    1.82    4.20
  15   6  -9    1.36    2.30
  15   6  -9    0.00    3.67
  15  -6 -10    2.73    3.24
  15   6 -10    1.27    2.75
  15   6 -10    2.13    4.78
  15  -6 -11   -0.00    3.44
  15   6 -11   -0.00    2.41
  15   6 -11    3.13    3.72
  15  -6 -12    0.00    3.34
  15   6 -12    5.01    3.98
  15   6 -12    0.00    3.11
  15  -6 -13    1.30    3.54
  15   6 -13   -0.00    2.81
  15  -6 -14    1.65    3.33
  15   6 -14    0.43    2.75
  15   6 -15    1.09    2.83
  15   7  -5    4.13    4.41
  15   7  -6    3.34    5.36
  15   7  -7    2.07    4.02
  15   7  -8   -0.00    2.25
  15   7  -9    3.09    4.09
  15  -7 -10   -0.00    2.73
  15   7 -10    0.00    3.12
  15   7 -10   -0.00    2.99
  15  -7 -11    2.94    3.12
  15   7 -11    0.25    2.22
  15  -7 -12    0.00    3.15
  15   7 -12   -0.00    3.02
  15  -7 -13    0.62    2.97
  15   7 -13    4.93    3.79
  15   7 -14   -0.00    2.42
  15   7 -15   -0.00    2.01
  15  -8 -12    1.97    4.20
 -14   0   1   -0.00    2.48
  14   0  -1    0.31    2.94
 -14   0   2    9.16    4.78
  14   0  -2    9.81    5.60
 -14   0   3   -0.00    3.07
  14   0  -3    1.15    2.81
 -14   0   4    7.98    4.69
  14   0  -4   21.13    7.19
 -14   0   5    0.00    2.85
  14   0  -5   -0.00    2.63
 -14   0   6   10.35    4.56
  14   0  -6   18.29    6.83
 -14   0   7   -0.00    2.50
  14   0  -7   -0.00    2.47
 -14   0   8    0.49    2.44
  14   0  -8    4.33    4.19
 -14   0   9    0.74    2.02
  14   0  -9   -0.00    3.22
 -14   0  10   -0.00    2.76
  14   0 -10   -0.00    3.20
 -14   0  11    1.40    2.92
  14   0 -11    0.65    2.13
 -14   0  12    1.09    2.43
  14   0 -12    6.00    4.33
 -14   0  13    1.47    2.25
  14   0 -13    0.59    3.96
 -14   0  14   10.51    4.66
  14   0 -14    4.94    4.76
 -14   0  15    2.15    3.04
  14   0 -15    1.80    2.99
 -14   0  16    2.53    2.59
  14   0 -16    1.61    3.64
 -14   0  17    1.62    2.44
  14   0 -17   -0.00    2.40
 -14   0  18    2.57    3.06
  14   0 -18    5.97    4.49
  14   0 -19    1.74    3.96
  14   0 -20    3.85    3.93
 -14   1   1    2.25    2.79
  14   1  -1    4.04    4.31
 -14  -1   1   -0.00    3.07
 -14   1   2    1.82    2.79
  14  -1  -2   -0.00    3.93
  14   1  -2   -0.00    3.03
 -14  -1   2    1.23    3.05
 -14   1   3   -0.00    2.20
  14  -1  -3    3.06    4.00
  14   1  -3    1.05    3.41
 -14  -1   3    0.00    3.14
 -14   1   4    2.05    2.54
  14  -1  -4    0.37    3.14
  14   1  -4    2.09    3.65
 -14  -1   4    1.94    2.77
 -14   1   5    0.50    3.43
  14  -1  -5   -0.00    4.14
  14   1  -5   -0.00    1.94
 -14  -1   5    2.63    3.17
 -14   1   6   11.40    5.03
  14  -1  -6    4.42    3.85
  14   1  -6    9.19    5.29
 -14  -1   6    4.53    3.95
 -14   1   7    1.92    3.40
  14  -1  -7   10.15    5.47
  14   1  -7    1.89    3.65
 -14  -1   7    1.90    3.14
 -14   1   8   -0.00    2.15
  14  -1  -8   -0.00    2.99
  14   1  -8    2.04    3.28
 -14  -1   8    0.42    2.54
 -14   1   9   -0.00    3.12
  14  -1  -9    5.60    4.07
  14   1  -9    4.21    4.09
 -14  -1   9    1.88    3.04
 -14   1  10   12.14    4.92
  14  -1 -10    6.05    4.64
  14   1 -10   13.04    6.12
 -14  -1  10    1.30    2.77
 -14   1  11    0.63    2.38
  14  -1 -11    4.00    3.81
  14   1 -11    1.42    3.28
 -14  -1  11   -0.00    2.53
 -14   1  12    4.04    3.51
  14  -1 -12    4.99    4.73
  14   1 -12    0.05    3.03
 -14  -1  12    4.50    4.05
 -14   1  13   -0.00    2.23
  14  -1 -13    1.74    3.04
  14   1 -13    0.00    2.29
 -14  -1  13    1.19    3.02
 -14   1  14   -0.00    2.69
  14  -1 -14    5.32    4.16
  14   1 -14    2.00    3.96
 -14  -1  14    3.40    2.95
 -14   1  15    1.03    2.07
  14  -1 -15   -0.00    2.72
  14   1 -15   -0.00    3.06
 -14  -1  15   -0.00    2.73
 -14   1  16    2.41    3.29
  14  -1 -16    4.49    4.41
  14   1 -16    3.53    4.34
 -14  -1  16    1.40    2.72
 -14   1  17    1.78    2.67
  14  -1 -17    3.80    3.69
  14   1 -17    1.63    3.02
 -14  -1  17   -0.00    2.53
 -14   1  18    0.21    2.17
  14  -1 -18    1.54    2.55
  14   1 -18   -0.00    2.33
  14  -1 -19   -0.00    2.50
  14   1 -19    1.32    2.89
  14  -1 -20    6.26    4.14
  14   1 -20    2.54    3.42
 -14   2   1    2.22    3.10
  14   2  -1   -0.00    3.53
 -14  -2   1   -0.00    3.04
 -14   2   2   16.03    6.02
  14  -2  -2    9.46    5.49
  14   2  -2    7.06    5.15
 -14  -2   2   13.53    5.94
 -14   2   3    3.77    3.21
  14  -2  -3    1.13    3.50
  14   2  -3   -0.00    3.60
 -14  -2   3    2.75    3.08
 -14   2   4    2.65    3.33
  14  -2  -4    2.80    4.06
  14   2  -4    6.61    5.16
 -14  -2   4    2.25    3.27
 -14   2   5   -0.00    2.71
  14  -2  -5   -0.00    2.52
  14   2  -5   -0.00    2.80
 -14  -2   5    5.18    3.41
 -14   2   6    4.08    3.29
  14  -2  -6    1.05    3.78
  14   2  -6    7.77    4.82
 -14  -2   6    6.09    4.25
 -14   2   7   -0.00    2.83
  14  -2  -7    1.35    2.79
  14   2  -7   -0.00    3.53
 -14  -2   7    0.78    2.85
 -14   2   8    2.35    2.74
  14  -2  -8    3.32    4.14
  14   2  -8    2.49    3.96
 -14  -2   8    5.69    3.72
 -14   2   9    0.84    2.54
  14  -2  -9    4.62    4.50
  14   2  -9   -0.00    2.69
 -14  -2   9    0.00    2.57
 -14   2  10    0.09    2.19
  14  -2 -10    0.00    3.21
  14   2 -10    0.70    2.72
 -14  -2  10   -0.00    2.60
 -14   2  11   -0.00    2.33
  14  -2 -11    1.16    3.67
  14   2 -11   -0.00    3.26
 -14  -2  11   -0.00    2.85
 -14   2  12    3.58    3.38
  14  -2 -12   12.27    5.56
  14   2 -12    8.91    5.38
 -14  -2  12    7.65    4.36
 -14   2  13    2.08    2.53
  14  -2 -13   -0.00    2.27
  14   2 -13    2.21    3.19
 -14  -2  13   -0.00    2.62
 -14   2  14    0.21    2.47
  14  -2 -14    7.14    4.52
  14   2 -14    4.26    3.94
 -14  -2  14    6.51    3.68
 -14   2  15    1.14    2.76
  14  -2 -15   -0.00    2.50
  14   2 -15    0.83    3.01
 -14  -2  15    1.62    2.73
 -14   2  16    1.99    2.82
  14  -2 -16   -0.00    3.01
  14   2 -16    1.92    3.07
 -14  -2  16    0.57    2.46
 -14   2  17    0.22    2.19
  14  -2 -17    0.00    2.87
  14   2 -17   -0.00    2.23
 -14  -2  17    0.75    2.33
 -14   2  18    2.50    3.31
  14  -2 -18   -0.00    2.88
  14   2 -18    0.00    3.12
  14  -2 -19   -0.00    2.88
  14   2 -19   -0.00    2.62
  14  -2 -20    2.35    3.17
  14   2 -20    1.94    3.34
 -14   3   1    0.43    2.41
  14   3  -1   -0.00    2.64
 -14  -3   1   -0.00    2.46
 -14   3   2    3.23    3.42
  14   3  -2   -0.00    3.44
 -14  -3   2    0.00    2.91
 -14   3   3    0.14    3.39
  14  -3  -3    0.00    3.14
  14   3  -3    0.06    2.80
 -14  -3   3   -0.00    2.36
 -14   3   4    0.21    1.42
  14  -3  -4    0.71    2.92
  14   3  -4    3.18    3.75
 -14  -3   4    0.14    2.40
 -14   3   5    0.30    2.39
  14  -3  -5    1.21    3.56
  14   3  -5   -0.00    2.79
 -14  -3   5   -0.00    3.02
 -14   3   6   11.43    5.01
  14  -3  -6    8.79    5.62
  14   3  -6   11.59    6.36
 -14  -3   6   10.13    5.27
 -14   3   7    0.89    2.31
  14  -3  -7    1.18    3.35
  14   3  -7   -0.00    3.62
 -14  -3   7    2.42    2.48
 -14   3   8   -0.00    2.84
  14  -3  -8    4.85    4.02
  14   3  -8    3.90    4.23
 -14  -3   8    0.75    2.70
 -14   3   9    0.14    2.53
  14  -3  -9    1.92    3.05
  14   3  -9    0.00    3.22
 -14  -3   9   -0.00    2.17
 -14   3  10    7.56    4.01
  14  -3 -10   12.91    6.21
  14   3 -10    0.00    3.47
 -14  -3  10    8.63    4.86
 -14   3  11    5.58    3.93
  14  -3 -11    4.01    4.07
  14   3 -11    0.00    4.70
 -14  -3  11    3.10    3.63
 -14   3  12    4.99    4.15
  14  -3 -12    2.53    3.59
  14   3 -12   -0.00    2.64
 -14  -3  12    0.35    2.73
 -14   3  13    1.16    2.68
  14  -3 -13    0.28    3.08
  14   3 -13    0.00    2.94
 -14  -3  13    0.61    2.56
 -14   3  14    1.24    2.49
  14  -3 -14    0.00    3.78
  14   3 -14    0.52    2.72
 -14  -3  14    1.55    3.36
 -14   3  15    2.33    3.22
  14  -3 -15    0.00    3.33
  14   3 -15    0.75    2.68
 -14  -3  15    4.15    3.46
 -14   3  16    2.60    3.43
  14  -3 -16    2.18    3.90
  14   3 -16    4.27    4.10
 -14  -3  16    6.86    4.03
 -14   3  17    1.59    2.73
  14  -3 -17    0.00    3.25
  14   3 -17    0.00    3.17
 -14  -3  17   -0.00    3.01
 -14   3  18   -0.00    2.52
  14  -3 -18   -0.00    2.37
  14   3 -18    1.41    2.96
 -14   3  19   -3.67    3.35
  14  -3 -19    2.83    4.20
  14   3 -19   -0.00    3.02
  14  -3 -20   12.61    5.35
 -14   4   1    2.75    3.43
  14   4  -1    1.93    3.22
 -14  -4   1    2.88    3.74
 -14   4   2    6.60    3.89
  14   4  -2    3.87    4.15
 -14  -4   2    2.29    3.68
 -14   4   3    0.98    2.69
  14   4  -3    0.00    2.76
 -14  -4   3    0.98    2.26
 -14   4   4    2.51    2.72
  14  -4  -4   -0.00    2.52
  14   4  -4    2.33    4.07
 -14  -4   4    2.09    3.16
 -14   4   5   -0.00    2.52
  14  -4  -5   -0.00    3.01
  14   4  -5    2.70    4.38
 -14  -4   5    3.06    3.38
 -14   4   6    1.31    3.11
  14  -4  -6    0.00    2.14
  14   4  -6   -0.00    3.22
 -14  -4   6    0.00    3.74
 -14   4   7    0.49    2.04
  14   4  -7   -0.00    2.90
 -14  -4   7    1.90    2.79
 -14   4   8    3.02    3.29
  14  -4  -8    2.43    3.70
  14   4  -8   14.23    6.11
 -14  -4   8    1.35    3.43
 -14   4   9    2.16    2.84
  14  -4  -9   -0.00    2.57
  14   4  -9    5.91    4.78
 -14  -4   9    0.64    2.36
 -14   4  10   11.08    4.85
  14  -4 -10    7.51    4.82
  14   4 -10    3.61    4.08
 -14  -4  10    6.42    4.29
 -14   4  11    0.69    2.18
  14  -4 -11   -0.00    3.25
  14   4 -11   -0.00    3.74
 -14  -4  11   -0.00    2.30
 -14   4  12    3.84    3.42
  14  -4 -12    8.28    5.03
  14   4 -12    7.22    4.87
 -14  -4  12    5.31    4.24
 -14   4  13   13.28    5.11
  14  -4 -13   12.02    5.70
  14   4 -13   16.26    6.87
 -14  -4  13    6.62    4.44
 -14   4  14    5.70    3.87
  14  -4 -14   10.03    5.36
  14   4 -14   10.22    5.61
 -14  -4  14    7.85    4.69
 -14   4  15    0.48    2.43
  14  -4 -15   -0.00    3.22
  14   4 -15   -0.00    2.69
 -14  -4  15   -0.00    1.73
 -14   4  16    0.41    3.10
  14  -4 -16    0.00    3.16
  14   4 -16    2.74    4.06
 -14  -4  16   -0.00    2.11
 -14   4  17    0.77    2.78
  14  -4 -17    0.61    2.45
  14   4 -17    0.00    3.39
  14   4 -17   -0.00    3.76
 -14   4  18    0.00    1.95
  14  -4 -18   -0.00    2.24
  14   4 -18    2.08    4.09
 -14   4  19    0.82    2.00
  14  -4 -19    0.71    2.57
 -14   5   1   16.14    5.32
  14   5  -1    6.38    4.67
  14   5  -1    3.20    4.74
 -14  -5   1    7.82    5.02
 -14   5   2    0.00    2.62
  14   5  -2    0.05    2.99
  14   5  -2    4.03    3.92
 -14  -5   2   -0.00    3.12
 -14   5   3   -0.00    2.04
  14   5  -3    0.95    3.15
  14   5  -3    0.08    2.97
 -14  -5   3    2.42    3.49
 -14   5   4    0.00    2.11
  14   5  -4   -0.00    2.90
  14   5  -4    0.85    2.97
 -14  -5   4    2.12    3.14
 -14   5   5    5.43    4.34
  14  -5  -5    4.21    4.23
  14   5  -5    0.41    2.94
  14   5  -5    6.51    4.51
 -14  -5   5    6.09    4.06
 -14   5   6   10.38    5.20
  14  -5  -6    2.34    3.65
  14   5  -6    4.76    4.42
  14   5  -6    5.53    4.37
 -14  -5   6   13.30    5.74
 -14   5   7   -0.00    2.36
  14  -5  -7    0.21    3.66
  14   5  -7    0.65    2.51
  14   5  -7    3.62    4.02
 -14  -5   7    0.00    2.57
 -14   5   8    3.26    3.52
  14  -5  -8    0.54    2.49
  14   5  -8    4.22    3.84
  14   5  -8    5.83    4.62
 -14  -5   8    2.59    3.24
 -14   5   9    0.00    3.07
  14  -5  -9    5.59    4.26
  14   5  -9    2.40    3.75
  14   5  -9    3.71    3.85
 -14  -5   9    6.15    4.60
 -14   5  10    5.66    3.50
  14  -5 -10   13.18    6.12
  14   5 -10    4.76    3.64
  14   5 -10    9.48    5.23
 -14  -5  10    4.16    3.87
 -14   5  11   -0.00    2.74
  14  -5 -11    3.76    3.93
  14   5 -11    0.00    3.17
  14   5 -11    1.21    3.26
 -14  -5  11    0.73    2.78
 -14   5  12    3.00    2.75
  14  -5 -12    2.72    3.81
  14   5 -12    4.67    4.06
  14   5 -12    2.88    4.06
 -14   5  13    0.00    3.18
  14  -5 -13   -0.00    2.78
  14   5 -13   -0.00    2.17
  14   5 -13   -0.00    3.09
 -14   5  14    1.11    2.48
  14  -5 -14   -0.00    2.51
  14   5 -14   -0.00    2.90
  14   5 -14    1.94    3.64
 -14   5  15   -0.00    2.83
  14  -5 -15    2.60    3.23
  14   5 -15    4.26    4.37
  14   5 -15    5.29    4.67
 -14   5  16    5.41    3.75
  14  -5 -16    7.28    5.15
  14   5 -16    6.26    4.31
  14   5 -16    3.42    3.72
 -14   5  17    1.28    2.30
  14  -5 -17    2.87    3.53
  14   5 -17    1.79    2.84
  14   5 -17    0.79    3.27
 -14   5  18    1.84    2.55
  14  -5 -18   -0.00    1.75
 -14   5  19    0.35    1.86
  14  -5 -19    1.66    2.43
 -14   6   1   -0.00    1.97
  14   6  -1    7.22    4.50
 -14   6   2    1.97    3.26
  14   6  -2    4.05    3.76
  14   6  -2    0.00    3.13
 -14   6   3    2.43    3.44
  14   6  -3    1.14    3.04
  14   6  -3    5.63    4.89
 -14   6   4    2.64    3.78
  14   6  -4    9.59    4.63
  14   6  -4    4.09    4.77
 -14   6   5    0.00    3.50
  14   6  -5   -0.00    2.71
  14   6  -5    0.00    2.52
 -14   6   6    8.58    3.96
  14  -6  -6    2.46    3.74
  14   6  -6    1.15    2.89
  14   6  -6    0.00    3.73
 -14   6   7    6.85    3.78
  14  -6  -7   11.39    5.64
  14   6  -7    4.71    4.18
  14   6  -7    1.44    3.15
 -14   6   8    1.78    3.39
  14  -6  -8    0.77    3.57
  14   6  -8    0.14    2.10
  14   6  -8   -0.00    3.07
 -14   6   9    4.30    3.37
  14  -6  -9    3.16    3.85
  14   6  -9    3.17    3.25
  14   6  -9    0.37    3.41
 -14   6  10    0.35    2.56
  14  -6 -10   -0.00    2.09
  14   6 -10    4.45    3.68
  14   6 -10    0.38    4.69
 -14   6  11    0.00    2.37
  14  -6 -11    2.98    4.00
  14   6 -11    1.76    2.77
  14   6 -11    0.00    3.72
 -14   6  12    3.38    2.94
  14  -6 -12    2.14    3.42
  14   6 -12    0.60    2.63
  14   6 -12    3.24    4.35
 -14   6  13   -0.00    2.52
  14  -6 -13   -0.00    2.49
  14   6 -13   -0.00    1.99
  14   6 -13   -0.00    3.19
 -14   6  14    1.83    3.58
  14  -6 -14    3.42    4.15
  14   6 -14    4.05    3.06
  14   6 -14    5.15    4.35
 -14   6  15   -0.00    2.14
  14  -6 -15    1.26    3.47
  14   6 -15   -0.00    1.16
  14   6 -15   -0.00    2.87
 -14   6  16   -0.00    2.70
  14  -6 -16    0.67    3.62
  14   6 -16   -2.89    3.56
  14   6 -16    0.00    3.64
 -14   6  17    1.73    3.09
  14  -6 -17   -0.00    3.07
 -14   6  18    2.69    3.10
  14  -6 -18    0.98    2.33
 -14   6  19    2.01    3.01
 -14   7   1    4.34    3.61
  14   7  -1    2.19    3.33
 -14   7   2    4.22    3.79
  14   7  -2    0.40    2.74
  14   7  -2   -0.00    3.43
 -14   7   3   -0.00    2.65
  14   7  -3   -0.00    2.91
  14   7  -3   -0.00    4.20
 -14   7   4    1.49    2.95
  14   7  -4    7.28    4.16
  14   7  -4    0.00    3.84
 -14   7   5   11.80    5.06
  14   7  -5    5.88    3.97
  14   7  -5    3.90    5.06
 -14   7   6   -0.00    2.25
  14   7  -6    1.24    2.77
  14   7  -6    2.07    3.99
 -14   7   7   -0.00    2.79
  14   7  -7    1.52    2.46
  14   7  -7    0.83    3.04
 -14   7   8    1.45    3.98
  14  -7  -8   -0.00    3.21
  14   7  -8   -0.00    2.63
  14   7  -8    1.51    3.93
 -14   7   9    6.94    3.80
  14  -7  -9    0.37    2.69
  14   7  -9    0.55    2.61
  14   7  -9   -0.00    3.24
 -14   7  10    1.14    2.51
  14  -7 -10    1.09    2.52
  14   7 -10    1.33    3.46
  14   7 -10   -0.00    3.43
 -14   7  11    5.62    4.23
  14  -7 -11    5.14    4.27
  14   7 -11    4.67    3.35
  14   7 -11    1.46    3.71
 -14   7  12    2.63    3.59
  14  -7 -12    4.58    4.16
  14   7 -12    2.28    2.65
  14   7 -12   -0.00    4.09
 -14   7  13    0.00    1.83
  14  -7 -13    1.02    2.75
  14   7 -13    0.16    1.80
  14   7 -13    2.54    3.61
 -14   7  14   -1.86    3.40
  14  -7 -14    3.29    3.82
  14   7 -14    1.07    2.10
  14   7 -14   -0.00    2.90
 -14   7  15    3.58    3.53
  14  -7 -15    4.36    4.24
  14   7 -15    2.41    2.63
  14   7 -15   -0.00    3.38
 -14   7  16   -0.00    2.81
  14  -7 -16   -0.00    3.99
  14   7 -16    1.04    2.31
 -14   7  17    2.31    2.89
  14  -7 -17    0.43    3.28
 -14   7  18    1.88    3.06
 -14   7  19    0.91    2.78
 -14   8   1    7.10    4.35
  14   8  -1    0.00    2.80
 -14   8   2    0.77    2.85
  14   8  -2   -0.00    2.01
 -14   8   3    1.28    2.42
  14   8  -3   10.69    4.91
 -14   8   4    1.45    2.39
  14   8  -4   -0.00    2.26
 -14   8   5    1.13    2.25
  14   8  -5    3.35    3.04
 -14   8   6    3.62    3.97
  14   8  -6    1.96    3.07
 -14   8   7    1.50    2.81
  14   8  -7    3.81    3.91
 -14   8   8    1.36    2.68
  14   8  -8   -0.00    2.52
 -14   8   9    6.73    3.86
  14  -8  -9    0.85    3.81
  14   8  -9    5.75    4.14
 -14   8  10    2.95    2.81
  14  -8 -10    3.29    3.40
  14   8 -10   -0.00    2.88
 -14   8  11    3.41    3.67
  14  -8 -11    1.82    3.48
  14   8 -11    0.00    2.17
  14   8 -11   -0.00    3.72
 -14   8  12    2.65    3.36
  14  -8 -12   -0.00    3.72
  14   8 -12    0.00    2.76
  14   8 -12    4.46    5.00
 -14   8  13    6.33    4.13
  14  -8 -13   17.46    7.32
  14   8 -13    4.05    3.67
  14   8 -13   -0.00    3.94
 -14   8  14    1.20    2.75
  14  -8 -14   -0.00    3.99
  14   8 -14   -0.00    2.21
 -14   8  15    1.49    2.69
  14  -8 -15   -0.00    2.69
  14   8 -15    1.43    3.04
 -14   8  16   -0.00    1.59
  14  -8 -16    0.37    3.45
 -14   8  17    2.61    2.96
 -14   8  18   -0.00    2.42
 -14   8  19   -0.00    2.13
 -14   8  20   -0.00    2.56
  14   9  -5    2.12    3.45
  14   9  -6   -0.00    2.60
  14   9  -7   -0.00    2.16
  14   9  -8   -0.00    2.54
  14   9  -9    1.48    3.14
  14   9 -10   -0.00    2.76
  14  -9 -11    4.97    4.60
  14   9 -11    9.24    4.80
  14  -9 -12   -0.00    3.64
  14   9 -12   -0.00    2.53
  14  -9 -13    0.94    2.94
  14   9 -13    1.06    2.89
  14  -9 -14   -0.00    2.05
  14   9 -14    0.31    2.57
  14  -9 -15    5.96    5.05
  14   9 -15    9.54    4.89
  14 -10 -13   -0.00    3.96
 -13   0   1   31.21    7.76
  13   0  -1   13.93    6.46
 -13   0   2   -0.00    2.45
  13   0  -2    1.27    3.34
 -13   0   3    5.48    3.24
  13   0  -3    7.45    4.88
 -13   0   4    1.21    3.43
  13   0  -4    2.35    3.16
 -13   0   5    7.03    4.21
  13   0  -5   11.44    5.57
 -13   0   6    0.00    2.55
  13   0  -6    1.48    3.52
 -13   0   7   12.83    5.28
  13   0  -7   13.06    5.83
 -13   0   8   -0.00    2.84
  13   0  -8   -0.00    2.32
 -13   0   9    1.67    3.51
  13   0  -9    2.20    4.16
 -13   0  10    1.36    2.60
  13   0 -10    1.87    3.50
 -13   0  11   11.65    4.84
  13   0 -11   10.57    5.85
 -13   0  12   -0.00    2.18
  13   0 -12    0.21    3.48
 -13   0  13    6.14    4.30
  13   0 -13    8.58    4.90
 -13   0  14   -0.00    2.58
  13   0 -14   -0.00    2.37
 -13   0  15    2.05    3.21
  13   0 -15   -0.00    2.72
 -13   0  16   -0.00    2.28
  13   0 -16   -0.00    3.26
 -13   0  17    9.23    4.54
  13   0 -17    3.11    3.35
 -13   0  18   -0.00    2.47
  13   0 -18   -0.00    2.85
  13   0 -19    5.09    4.61
  13   0 -20   -0.00    1.37
  13   0 -21    0.00    2.53
  13   0 -22    1.26    3.29
  13   0 -23    1.60    3.67
  13   0 -24   -0.00    3.33
 -13   1   1    2.31    3.86
  13  -1  -1    2.75    3.73
  13   1  -1    2.84    3.94
 -13  -1   1    2.79    3.54
 -13   1   2    1.29    2.34
  13  -1  -2   -0.00    2.73
  13   1  -2    0.97    2.78
 -13  -1   2    1.46    3.74
 -13   1   3    3.86    3.81
  13  -1  -3    5.01    4.47
  13   1  -3    0.00    3.24
 -13  -1   3    8.45    4.16
 -13   1   4    1.14    3.01
  13  -1  -4   -0.00    3.09
  13   1  -4    2.66    3.70
 -13  -1   4   -0.00    2.62
 -13   1   5   27.62    7.65
  13  -1  -5   28.29    8.77
  13   1  -5   47.12   10.66
 -13  -1   5   35.71    8.50
 -13   1   6    1.26    2.83
  13  -1  -6   -0.00    2.29
  13   1  -6   -0.00    3.36
 -13  -1   6   -0.00    2.28
 -13   1   7    2.91    2.90
  13  -1  -7    1.35    3.96
  13   1  -7    0.33    2.50
 -13  -1   7    1.63    2.47
 -13   1   8   -0.00    2.14
  13  -1  -8    2.37    2.93
  13   1  -8    0.00    3.27
 -13  -1   8    0.00    2.18
 -13   1   9   19.07    6.05
  13  -1  -9   18.48    6.54
  13   1  -9   18.67    7.01
 -13  -1   9   19.69    6.33
 -13   1  10    3.03    3.09
  13  -1 -10    0.00    3.07
  13   1 -10    1.57    3.13
 -13  -1  10    0.60    2.11
 -13   1  11    2.05    2.54
  13  -1 -11    1.80    3.16
  13   1 -11    1.48    3.18
 -13  -1  11    9.36    4.53
 -13   1  12    2.05    3.06
  13  -1 -12    0.79    2.69
  13   1 -12    3.07    2.92
 -13  -1  12    0.57    2.38
 -13   1  13    1.28    2.38
  13  -1 -13    0.00    3.33
  13   1 -13    1.47    2.68
 -13  -1  13    2.75    2.57
 -13   1  14    0.68    2.19
  13  -1 -14    1.75    3.24
  13   1 -14   -0.00    3.18
 -13  -1  14   -0.00    2.21
 -13   1  15   16.71    5.59
  13  -1 -15   14.88    5.73
  13   1 -15    9.72    5.09
 -13  -1  15   17.39    5.75
 -13   1  16   -0.00    2.63
  13  -1 -16   -0.00    3.68
  13   1 -16   -0.00    3.01
 -13  -1  16    2.11    2.39
 -13   1  17   -0.00    2.04
  13  -1 -17    1.40    3.04
  13   1 -17    0.11    2.61
 -13  -1  17   -0.00    2.04
 -13   1  18    1.08    3.02
  13  -1 -18    1.61    3.04
  13   1 -18    1.07    2.49
 -13  -1  18   -0.00    1.77
 -13   1  19    8.72    4.13
  13  -1 -19    2.83    4.22
  13   1 -19    5.84    3.90
  13  -1 -20    1.49    2.60
  13   1 -20    2.83    3.37
  13  -1 -21    3.18    3.24
  13   1 -21    3.57    4.15
  13  -1 -22    2.14    3.59
  13   1 -22   -0.00    1.83
  13  -1 -23    1.44    3.07
  13   1 -23    1.05    3.14
  13  -1 -24    1.01    2.70
  13   1 -24   -0.00    3.09
 -13   2   1   32.65    7.61
  13  -2  -1   13.11    6.13
  13   2  -1   12.28    6.00
 -13  -2   1   14.61    5.82
 -13   2   2    0.23    2.24
  13  -2  -2    2.23    3.07
  13   2  -2   -0.00    3.69
 -13  -2   2    2.11    3.09
 -13   2   3    4.68    3.41
  13  -2  -3    6.02    4.47
  13   2  -3    5.31    4.36
 -13  -2   3    7.64    4.35
 -13   2   4    0.70    2.32
  13  -2  -4    2.11    3.49
  13   2  -4    0.80    2.86
 -13  -2   4   -0.00    2.95
 -13   2   5    1.41    3.36
  13  -2  -5    0.00    3.14
  13   2  -5    3.46    3.73
 -13  -2   5    4.25    3.62
 -13   2   6    0.41    2.58
  13  -2  -6    2.42    3.42
  13   2  -6    8.21    4.97
 -13  -2   6   -0.00    2.45
 -13   2   7   21.00    5.86
  13  -2  -7   12.24    5.53
  13   2  -7   13.22    6.10
 -13  -2   7   12.65    5.43
 -13   2   8   -0.00    2.36
  13  -2  -8    0.00    2.58
  13   2  -8    5.02    4.25
 -13  -2   8    2.99    3.13
  13  -2  -9    2.00    3.57
  13   2  -9   -0.00    3.07
 -13  -2   9    4.31    3.51
 -13   2  10   -0.00    2.19
  13  -2 -10    0.56    2.73
  13   2 -10    0.90    3.32
 -13  -2  10   -0.00    1.88
 -13   2  11   10.84    5.00
  13  -2 -11   21.00    6.90
  13   2 -11   19.73    6.85
 -13  -2  11   21.29    6.57
 -13   2  12   -0.00    2.51
  13  -2 -12   -0.00    2.34
  13   2 -12    0.00    3.09
 -13  -2  12   -0.00    2.72
 -13   2  13    3.25    2.77
  13  -2 -13   -0.00    3.43
  13   2 -13    3.73    3.61
 -13  -2  13    4.90    3.90
 -13   2  14    0.00    2.25
  13  -2 -14    2.78    3.04
  13   2 -14   -0.00    2.91
 -13  -2  14    0.34    2.35
 -13   2  15    4.19    3.32
  13  -2 -15    0.00    3.15
  13   2 -15    9.72    4.36
 -13  -2  15    3.94    2.89
 -13   2  16    2.21    2.95
  13  -2 -16    0.79    3.03
  13   2 -16   -0.00    2.65
 -13  -2  16    0.16    1.93
 -13   2  17    1.73    3.10
  13  -2 -17    5.12    3.88
  13   2 -17    9.30    4.56
 -13  -2  17    5.44    3.77
 -13   2  18    0.95    2.69
  13  -2 -18    0.65    2.89
  13   2 -18   -0.00    3.46
 -13  -2  18    0.00    2.19
 -13   2  19    2.31    2.35
  13  -2 -19    0.91    2.50
  13   2 -19   -0.00    2.92
  13  -2 -20    0.59    2.55
  13   2 -20   -0.00    2.95
  13  -2 -21    7.38    4.31
  13   2 -21    0.00    3.10
  13  -2 -22    0.70    2.63
  13   2 -22    4.62    4.18
  13  -2 -23    5.37    3.91
  13   2 -23   11.42    4.88
  13  -2 -24   -0.00    2.01
 -13   3   1    1.38    3.01
  13  -3  -1    3.26    4.03
  13   3  -1    3.45    4.02
 -13  -3   1    0.26    2.62
 -13   3   2   -0.00    2.36
  13  -3  -2   -0.00    2.90
  13   3  -2   -0.00    2.62
 -13  -3   2    2.85    3.15
 -13   3   3    4.32    4.28
  13  -3  -3    4.19    4.22
  13   3  -3    0.00    2.79
 -13  -3   3    3.22    3.23
 -13   3   4    0.94    2.38
  13  -3  -4    4.35    4.10
  13   3  -4    6.25    4.35
 -13  -3   4    0.44    2.21
 -13   3   5   13.63    5.01
  13  -3  -5   13.34    5.96
  13   3  -5    6.17    4.82
 -13  -3   5   10.48    4.84
 -13   3   6    1.87    3.12
  13  -3  -6    8.13    4.61
  13   3  -6    1.48    3.30
 -13  -3   6    7.75    3.97
 -13   3   7    0.87    2.78
  13  -3  -7   -0.00    3.01
  13   3  -7   -0.00    3.21
 -13  -3   7   -0.00    2.35
 -13   3   8    0.78    2.19
  13  -3  -8    0.00    3.24
  13   3  -8    1.64    3.01
 -13  -3   8    0.00    2.08
 -13   3   9   10.13    4.36
  13  -3  -9   17.36    6.15
  13   3  -9    6.27    4.70
 -13  -3   9    5.82    3.94
 -13   3  10    6.10    3.47
  13  -3 -10    2.84    3.83
  13   3 -10    6.42    4.58
 -13  -3  10    2.09    3.01
 -13   3  11    1.99    2.77
  13  -3 -11   11.24    5.48
  13   3 -11    5.67    4.57
 -13  -3  11    8.03    4.27
 -13   3  12    5.30    3.33
  13  -3 -12   -0.00    2.92
  13   3 -12    0.50    2.60
 -13  -3  12    0.87    2.27
 -13   3  13    2.57    3.02
  13  -3 -13    0.00    3.61
  13   3 -13    0.06    2.25
 -13  -3  13    2.74    3.39
 -13   3  14    2.15    2.76
  13  -3 -14    0.26    2.61
  13   3 -14   -0.00    2.59
 -13  -3  14    2.29    2.83
 -13   3  15   17.36    5.69
  13  -3 -15   11.45    5.13
  13   3 -15   19.95    6.68
 -13  -3  15   22.79    6.59
 -13   3  16    4.66    3.70
  13  -3 -16    4.44    4.21
  13   3 -16   -0.00    2.60
 -13  -3  16    4.20    3.54
 -13   3  17    0.21    2.23
  13  -3 -17    0.13    3.19
  13   3 -17   -0.00    2.35
 -13  -3  17   -0.00    2.10
 -13   3  18    0.10    1.81
  13  -3 -18    4.97    3.96
  13   3 -18    1.92    2.68
 -13   3  19   11.65    4.89
  13  -3 -19    9.66    4.90
  13   3 -19    8.28    4.63
  13  -3 -20    5.00    4.50
  13   3 -20    9.09    5.33
  13  -3 -21    0.54    2.38
  13   3 -21    1.72    3.67
  13  -3 -22   -0.00    2.90
  13   3 -22   -0.00    2.36
  13  -3 -23    0.00    2.86
  13   3 -23    0.64    2.56
 -13   4   1   12.06    5.22
  13  -4  -1   16.85    6.46
  13   4  -1   10.29    5.83
 -13  -4   1    6.53    4.40
 -13   4   2    5.46    3.74
  13  -4  -2   10.13    5.32
  13   4  -2   -0.00    2.28
 -13  -4   2    9.29    5.26
 -13   4   3    2.63    2.87
  13  -4  -3   -0.00    3.16
  13   4  -3    4.32    3.82
 -13  -4   3    5.24    3.80
 -13   4   4    1.08    1.96
  13  -4  -4    0.81    2.83
  13   4  -4   -0.00    2.64
 -13  -4   4   -0.00    2.15
 -13   4   5   -0.00    2.17
  13  -4  -5   -0.00    2.82
  13   4  -5    0.84    3.24
 -13  -4   5    2.62    2.99
 -13   4   6    2.41    3.30
  13  -4  -6    5.82    4.22
  13   4  -6   -0.00    3.64
 -13  -4   6    1.33    2.64
 -13   4   7   16.99    5.60
  13  -4  -7    3.68    3.72
  13   4  -7    9.44    5.26
 -13  -4   7    0.92    2.75
 -13   4   8    2.38    3.27
  13  -4  -8    0.37    3.37
  13   4  -8   -0.00    3.57
 -13  -4   8    1.63    2.65
 -13   4   9    0.24    2.13
  13  -4  -9    5.43    4.02
  13   4  -9   -0.00    2.61
 -13  -4   9   -0.00    2.72
 -13   4  10    0.66    2.92
  13  -4 -10    1.28    2.59
  13   4 -10    0.00    3.60
 -13  -4  10    1.27    2.11
 -13   4  11   10.16    4.44
  13  -4 -11    6.80    4.65
  13   4 -11    5.15    4.31
 -13  -4  11    4.01    3.75
 -13   4  12    3.95    3.32
  13  -4 -12    4.60    4.48
  13   4 -12    3.14    3.77
 -13  -4  12    7.15    4.67
 -13   4  13   16.98    5.38
  13  -4 -13   14.18    6.30
  13   4 -13   11.91    5.70
 -13  -4  13    9.02    4.79
 -13   4  14    1.18    2.57
  13  -4 -14   -0.00    2.66
  13   4 -14    2.30    2.92
 -13  -4  14    1.48    2.23
 -13   4  15    0.00    2.39
  13  -4 -15   -2.67    3.34
  13   4 -15    3.80    3.42
 -13  -4  15    0.65    1.85
 -13   4  16    0.73    2.23
  13  -4 -16    1.04    3.35
  13   4 -16    1.32    3.27
 -13  -4  16    1.13    2.65
 -13   4  17    1.55    2.22
  13  -4 -17    0.40    3.09
  13   4 -17    0.26    2.56
  13   4 -17    0.00    3.01
 -13  -4  17    0.18    2.37
 -13   4  18    3.23    2.51
  13  -4 -18   -0.00    3.13
  13   4 -18    1.02    3.13
  13   4 -18    2.90    3.27
 -13   4  19    1.12    1.76
  13  -4 -19    1.26    2.99
  13   4 -19    2.32    3.98
 -13   4  20   -0.00    1.38
  13  -4 -20    0.47    3.03
  13   4 -20    2.13    2.82
  13  -4 -21   -0.00    3.09
  13   4 -21    7.56    4.61
  13  -4 -22   -0.00    2.16
  13   4 -22    0.00    2.94
  13  -4 -23    3.70    4.15
 -13   5   1    1.50    3.28
  13   5  -1    9.59    4.59
  13   5  -1    0.37    3.66
 -13  -5   1    5.61    4.57
 -13   5   2    4.69    4.25
  13  -5  -2   -0.00    1.88
  13   5  -2    4.32    4.16
  13   5  -2    5.50    4.06
 -13  -5   2    4.25    3.74
 -13   5   3    5.00    3.29
  13  -5  -3    0.90    2.97
  13   5  -3   -0.00    2.85
  13   5  -3    5.27    4.43
 -13  -5   3    4.14    3.42
 -13   5   4    6.24    3.70
  13  -5  -4    4.28    4.08
  13   5  -4    0.27    3.07
  13   5  -4    0.00    3.58
 -13  -5   4    5.15    4.09
 -13   5   5    2.94    2.91
  13  -5  -5    1.30    3.11
  13   5  -5   11.21    4.96
  13   5  -5   13.18    6.00
 -13  -5   5    5.40    3.57
 -13   5   6    0.88    2.17
  13  -5  -6   -0.00    2.63
  13   5  -6   -0.00    2.58
  13   5  -6    3.97    3.69
 -13  -5   6   -0.00    2.79
 -13   5   7    1.10    2.41
  13  -5  -7    1.42    3.11
  13   5  -7   -0.00    3.32
  13   5  -7    1.55    2.58
 -13  -5   7   -0.00    2.89
 -13   5   8    6.38    3.64
  13  -5  -8    0.00    2.84
  13   5  -8   -0.00    2.87
  13   5  -8    3.42    4.05
 -13  -5   8    3.81    3.46
 -13   5   9   14.34    5.07
  13  -5  -9    7.97    5.03
  13   5  -9    9.00    4.60
  13   5  -9   11.33    5.66
 -13  -5   9   10.38    4.73
 -13   5  10    5.20    4.23
  13  -5 -10    8.19    4.58
  13   5 -10    6.74    4.32
  13   5 -10   11.90    5.32
 -13  -5  10    8.42    4.65
 -13   5  11    5.74    4.05
  13  -5 -11    3.10    3.94
  13   5 -11    2.87    3.25
  13   5 -11    2.65    3.28
 -13  -5  11    0.91    2.87
 -13   5  12   -0.00    2.74
  13  -5 -12   -0.00    2.74
  13   5 -12    3.33    3.52
  13   5 -12    6.13    4.25
 -13   5  13    0.00    2.28
  13  -5 -13    0.49    2.76
  13   5 -13   -0.00    1.98
  13   5 -13    3.89    3.75
 -13   5  14   -0.00    1.88
  13  -5 -14    9.14    4.81
  13   5 -14    8.53    4.23
  13   5 -14    3.89    3.82
 -13   5  15   13.48    5.10
  13  -5 -15    7.02    4.81
  13   5 -15    7.56    4.68
  13   5 -15   10.62    5.42
 -13   5  16    3.22    2.93
  13  -5 -16   -0.00    2.95
  13   5 -16    5.38    3.56
  13   5 -16    0.00    3.10
 -13   5  17   -0.00    2.54
  13  -5 -17    1.17    2.88
  13   5 -17    0.43    3.45
  13   5 -17    1.80    3.46
 -13   5  18    0.00    2.84
  13  -5 -18    2.40    3.22
  13   5 -18    0.00    2.73
 -13   5  19    4.69    3.43
  13  -5 -19    7.56    4.26
  13   5 -19    0.00    3.06
 -13   5  20    5.45    3.41
  13  -5 -20    3.11    3.43
  13   5 -20    0.00    3.45
  13  -5 -21   -0.00    3.64
  13   5 -21   -0.00    2.83
  13  -5 -22    0.00    3.36
 -13   6   1    3.91    3.28
  13   6  -1    4.19    3.69
  13   6  -1    1.83    3.90
 -13   6   2    7.36    3.56
  13   6  -2    0.00    2.69
  13   6  -2   -0.00    2.62
 -13   6   3    1.48    2.97
  13   6  -3   -0.00    3.00
  13   6  -3    3.19    4.01
 -13   6   4    0.00    2.86
  13  -6  -4    0.35    2.68
  13   6  -4    2.55    3.51
  13   6  -4    2.35    3.93
 -13   6   5   -0.00    3.16
  13  -6  -5   -0.00    2.93
  13   6  -5    2.01    3.00
  13   6  -5    3.47    4.47
 -13   6   6   12.78    5.50
  13  -6  -6   13.82    5.99
  13   6  -6   21.94    6.66
  13   6  -6    8.61    5.14
 -13   6   7    4.62    3.50
  13  -6  -7    1.19    3.11
  13   6  -7    7.03    3.83
  13   6  -7   -0.00    2.43
 -13   6   8    8.95    4.39
  13  -6  -8    5.49    4.28
  13   6  -8    4.29    3.69
  13   6  -8    1.48    3.42
 -13   6   9    0.00    2.44
  13  -6  -9    2.61    3.50
  13   6  -9    2.68    3.17
  13   6  -9    2.96    4.08
 -13   6  10    2.76    3.34
  13  -6 -10    2.73    3.60
  13   6 -10    2.74    3.14
  13   6 -10   -0.00    2.81
 -13   6  11    2.28    3.00
  13  -6 -11    0.00    2.77
  13   6 -11   -0.00    2.58
  13   6 -11    9.58    5.03
 -13   6  12    7.24    4.15
  13  -6 -12    2.39    3.96
  13   6 -12    5.37    3.79
  13   6 -12    3.44    3.82
 -13   6  13   10.47    4.64
  13  -6 -13    3.56    3.02
  13   6 -13   10.70    4.73
  13   6 -13    3.97    3.46
 -13   6  14    4.59    3.09
  13  -6 -14    0.09    2.91
  13   6 -14   -0.00    3.03
  13   6 -14   -0.00    3.47
 -13   6  15   -0.00    2.77
  13  -6 -15    1.13    3.28
  13   6 -15    2.12    3.14
  13   6 -15    3.22    3.35
 -13   6  16    4.53    3.30
  13  -6 -16    3.96    3.56
  13   6 -16    1.42    3.08
  13   6 -16    5.05    5.12
 -13   6  17    3.50    2.89
  13  -6 -17    1.18    3.08
  13   6 -17   -0.00    2.18
  13   6 -17    2.07    3.37
 -13   6  18    0.99    1.91
  13  -6 -18    1.75    2.94
  13   6 -18    1.14    3.10
 -13   6  19    0.18    2.14
  13  -6 -19    6.29    4.56
  13   6 -19    1.77    3.42
 -13   6  20   -0.00    1.42
  13  -6 -20    0.47    3.45
  13   6 -20    0.32    1.62
  13  -6 -21    0.00    3.12
 -13   7   1   -0.00    2.54
  13   7  -1    1.35    3.57
  13   7  -1   -0.00    3.30
 -13   7   2    0.00    2.75
  13   7  -2    2.60    3.72
  13   7  -2   -0.00    3.70
 -13   7   3    7.86    3.81
  13   7  -3   -0.00    3.03
  13   7  -3   -0.00    3.79
 -13   7   4   12.23    5.02
  13   7  -4   15.66    6.07
  13   7  -4    9.63    6.47
 -13   7   5    9.12    4.55
  13  -7  -5    4.83    4.10
  13   7  -5    2.97    3.47
  13   7  -5    3.62    4.73
 -13   7   6    0.99    2.90
  13  -7  -6    1.82    4.08
  13   7  -6    0.07    2.15
  13   7  -6    6.30    4.71
 -13   7   7   -0.00    2.65
  13  -7  -7    1.49    3.50
  13   7  -7   -0.00    2.08
  13   7  -7    1.33    3.83
 -13   7   8    4.41    3.89
  13  -7  -8    0.14    2.99
  13   7  -8   -1.69    3.16
  13   7  -8    1.17    3.07
 -13   7   9    2.78    3.35
  13  -7  -9    3.70    3.69
  13   7  -9    6.24    4.16
  13   7  -9    2.35    3.33
 -13   7  10   14.08    5.27
  13  -7 -10    6.25    4.60
  13   7 -10   15.72    5.62
  13   7 -10    9.89    5.68
 -13   7  11    2.08    3.15
  13  -7 -11   -0.00    2.91
  13   7 -11    0.99    2.63
  13   7 -11   -0.00    2.96
 -13   7  12    2.06    3.82
  13  -7 -12    0.00    3.01
  13   7 -12    1.81    3.20
  13   7 -12   -0.00    2.38
 -13   7  13    0.12    2.47
  13  -7 -13   -0.00    3.05
  13   7 -13    0.19    2.41
  13   7 -13    1.73    3.52
 -13   7  14    1.50    2.40
  13  -7 -14    2.98    3.04
  13   7 -14    6.68    4.13
  13   7 -14    0.00    2.32
 -13   7  15   -0.00    2.00
  13  -7 -15    0.29    2.35
  13   7 -15    0.29    2.07
  13   7 -15    1.81    3.42
 -13   7  16    1.83    2.99
  13  -7 -16   -0.00    3.04
  13   7 -16    0.00    2.66
  13   7 -16   -0.00    2.69
 -13   7  17   -0.00    2.71
  13  -7 -17    1.89    3.25
  13   7 -17   -0.00    3.59
 -13   7  18   -0.00    2.42
  13  -7 -18    9.00    4.48
  13   7 -18    0.24    3.21
 -13   7  19    1.37    2.92
  13  -7 -19   -0.00    2.40
 -13   7  20    6.14    3.57
  13  -7 -20    0.47    2.54
 -13   8   1   -0.00    2.91
  13   8  -1    0.00    2.48
 -13   8   2   10.15    4.81
  13   8  -2    5.92    4.03
 -13   8   3   -0.00    2.93
  13   8  -3    0.78    2.04
 -13   8   4    0.00    2.46
  13   8  -4    1.77    2.73
 -13   8   5    7.96    4.46
  13   8  -5    2.82    3.34
 -13   8   6    6.99    4.33
  13   8  -6    9.23    4.71
 -13   8   7    0.00    2.80
  13  -8  -7    1.54    3.95
  13   8  -7    0.00    2.10
 -13   8   8    8.57    4.55
  13  -8  -8    7.78    4.96
  13   8  -8   14.43    5.29
 -13   8   9    0.00    2.86
  13  -8  -9   -0.00    2.02
  13   8  -9   -0.00    2.48
 -13   8  10    0.00    2.13
  13  -8 -10   -0.00    3.00
  13   8 -10    1.65    2.58
 -13   8  11   -0.00    2.21
  13  -8 -11    2.65    4.02
  13   8 -11    2.11    2.76
 -13   8  12    2.82    2.91
  13  -8 -12    1.27    3.33
  13   8 -12    3.17    3.37
 -13   8  13    0.00    2.53
  13  -8 -13   -0.00    2.96
  13   8 -13   -0.00    2.35
  13   8 -13   -0.00    2.63
 -13   8  14    3.23    3.51
  13  -8 -14   -0.00    2.09
  13   8 -14    2.43    3.02
  13   8 -14    0.00    3.00
 -13   8  15   -0.00    3.04
  13  -8 -15   -0.00    2.30
  13   8 -15    1.95    2.73
  13   8 -15   -0.00    4.01
 -13   8  16    6.37    3.53
  13  -8 -16   -0.00    3.16
  13   8 -16    6.02    4.05
  13   8 -16    0.00    4.05
 -13   8  17    0.33    2.54
  13  -8 -17   -0.00    2.73
  13   8 -17   -0.00    2.21
 -13   8  18    6.40    4.35
  13  -8 -18    4.57    3.35
 -13   8  19    0.71    2.74
  13  -8 -19    2.11    3.14
 -13   8  20   -0.00    2.71
 -13   9   1    0.00    3.30
  13   9  -1   -0.00    1.79
 -13   9   2    1.27    3.03
  13   9  -2    1.53    3.66
 -13   9   3    4.44    3.74
  13   9  -3   -0.00    2.31
 -13   9   4    7.93    4.35
  13   9  -4   11.35    5.11
 -13   9   5    2.86    3.25
  13   9  -5   -0.00    2.27
 -13   9   6    1.17    2.65
  13   9  -6   -0.00    3.27
 -13   9   7    4.88    3.62
  13   9  -7   -3.65    3.85
 -13   9   8    0.00    2.04
  13   9  -8   -0.00    3.08
 -13   9   9   -0.00    2.21
  13  -9  -9    2.87    3.48
  13   9  -9    0.00    2.76
 -13   9  10    7.69    3.97
  13  -9 -10    2.12    3.31
  13   9 -10    2.40    3.12
 -13   9  11   -0.00    2.09
  13  -9 -11   -0.00    3.59
  13   9 -11   -0.00    2.18
 -13   9  12    0.72    2.82
  13  -9 -12    2.93    4.14
  13   9 -12    5.06    3.64
 -13   9  13    1.40    2.76
  13  -9 -13   -0.00    3.48
  13   9 -13   -0.00    2.50
 -13   9  14    3.58    3.22
  13  -9 -14    4.48    4.52
  13   9 -14    5.62    3.76
 -13   9  15    2.84    3.01
  13  -9 -15    1.85    3.54
  13   9 -15   -0.00    2.06
 -13   9  16    0.38    2.45
  13  -9 -16    0.20    2.33
 -13   9  17    4.81    3.29
  13  -9 -17    0.59    3.47
 -13   9  18    6.15    3.78
  13  -9 -18    4.73    3.89
 -13   9  19    0.16    2.53
 -13   9  20    7.52    4.39
 -13  10   1   -0.00    2.05
  13  10  -1    1.95    2.59
 -13  10   2    1.84    2.67
  13  10  -2   10.02    4.77
 -13  10   3   -0.00    2.50
  13  10  -3    0.79    2.38
 -13  10   4    0.16    2.56
  13  10  -4    3.32    3.87
 -13  10   5   -0.00    2.52
  13  10  -5   -0.00    2.80
 -13  10   6    8.10    4.47
  13  10  -6    2.03    3.37
 -13  10   7    0.81    2.53
  13  10  -7    3.05    3.37
 -13  10   8    4.62    3.38
  13  10  -8    5.75    4.19
 -13  10   9    2.31    2.56
  13  10  -9    6.43    4.41
 -13  10  10   -0.00    2.27
  13  10 -10    0.97    3.02
 -13  10  11   -0.00    2.89
  13 -10 -11   -0.00    3.30
  13  10 -11    0.00    2.64
 -13  10  12    9.71    4.44
  13 -10 -12    4.21    4.15
  13  10 -12   14.56    5.76
 -13  10  13    1.45    2.65
  13 -10 -13   -0.00    3.01
  13  10 -13    2.34    3.99
 -13  10  14    2.33    3.21
  13 -10 -14    1.94    4.15
  13  10 -14    1.00    2.38
 -13  10  15    1.33    3.36
  13 -10 -15    0.21    2.65
  13  10 -15    1.02    3.10
 -13  10  16   -0.00    2.40
  13 -10 -16    0.51    3.60
  13  11  -6    0.57    2.38
  13  11  -7    1.86    3.33
  13  11  -8    2.90    3.49
  13  11  -9    0.00    2.72
  13  11 -10    8.33    4.74
  13  11 -11    0.35    2.07
  13  11 -12   -0.00    2.33
  13 -11 -13   -0.00    2.27
  13  11 -13    0.00    2.56
  13 -11 -14   -0.00    3.99
  13  11 -14    4.06    3.84
  13 -11 -15    1.59    3.27
 -12   0   1   -0.00    2.32
  12   0  -1   -0.00    1.96
 -12   0   2   12.83    4.96
  12   0  -2    6.63    4.65
 -12   0   3   -0.00    2.55
  12   0  -3    4.06    3.77
 -12   0   4    0.60    2.29
  12   0  -4    1.28    3.09
 -12   0   5   -0.00    2.84
  12   0  -5    0.62    2.57
 -12   0   6   51.68    9.80
  12   0  -6   42.66   10.22
 -12   0   7    1.81    2.28
  12   0  -7   -0.00    4.20
 -12   0   8    0.25    2.36
  12   0  -8    3.74    4.17
 -12   0   9    1.85    2.84
  12   0  -9   -0.00    2.33
 -12   0  10   34.96    8.00
  12   0 -10   30.99    8.32
 -12   0  11   -0.00    2.82
  12   0 -11    0.12    2.73
 -12   0  12   34.17    7.74
  12   0 -12   20.86    6.70
 -12   0  13    0.53    2.15
  12   0 -13    1.38    2.77
 -12   0  14   -0.00    1.92
  12   0 -14    0.00    3.10
 -12   0  15   -0.00    2.50
  12   0 -15   -0.00    1.97
 -12   0  16   20.44    6.14
  12   0 -16   19.13    6.46
 -12   0  17    0.95    2.54
  12   0 -17    1.85    3.36
 -12   0  18    2.70    2.96
  12   0 -18    2.77    3.50
 -12   0  19    0.00    2.40
  12   0 -19    0.00    2.39
  12   0 -20    4.49    3.22
  12   0 -21    1.37    3.01
  12   0 -22    7.66    4.57
  12   0 -23    3.72    3.13
  12   0 -24   -0.00    2.73
  12   0 -25    0.00    3.15
  12   0 -26   -0.00    2.95
  12   0 -27    3.09    3.11
 -12   1   1   -0.00    1.99
  12  -1  -1    0.00    4.00
  12   1  -1   -0.00    2.98
 -12  -1   1   -0.00    2.38
 -12   1   2   27.49    7.25
  12  -1  -2   51.72   10.39
  12   1  -2   14.78    6.23
 -12  -1   2   24.93    7.11
 -12   1   3    0.00    3.38
  12  -1  -3    1.36    3.59
  12   1  -3    1.78    2.73
 -12  -1   3    2.34    2.90
 -12   1   4   36.41    8.57
  12  -1  -4   38.06    9.33
  12   1  -4   33.64    9.47
 -12  -1   4   43.52    9.17
 -12   1   5    1.76    2.23
  12  -1  -5   -0.00    2.35
  12   1  -5    1.98    3.37
 -12  -1   5    0.08    1.74
 -12   1   6    1.57    2.52
  12  -1  -6   -0.00    2.43
  12   1  -6    0.00    3.79
 -12  -1   6   -0.00    2.24
 -12   1   7    0.39    1.83
  12  -1  -7    0.25    2.58
  12   1  -7    0.55    3.09
 -12  -1   7   -0.00    2.47
 -12   1   8   46.63    9.34
  12  -1  -8   43.65   10.03
  12   1  -8   34.90    9.39
 -12  -1   8   45.81    9.46
 -12   1   9    0.55    2.58
  12  -1  -9    0.00    3.21
  12   1  -9    0.23    2.16
 -12  -1   9    0.58    2.31
 -12   1  10    4.77    3.72
  12  -1 -10    8.96    5.02
  12   1 -10   12.57    4.94
 -12  -1  10   18.44    5.51
 -12   1  11    0.92    1.94
  12  -1 -11    0.89    3.13
  12   1 -11    0.63    2.93
 -12  -1  11    1.57    2.42
 -12   1  12    3.10    3.04
  12  -1 -12    2.12    3.40
  12   1 -12   12.59    5.49
 -12  -1  12    4.61    3.42
 -12   1  13    0.84    2.50
  12  -1 -13    0.00    3.22
  12   1 -13    0.38    2.59
 -12  -1  13    2.69    2.66
 -12   1  14   34.13    7.47
  12  -1 -14   37.41    8.74
  12   1 -14    9.67    5.16
 -12  -1  14   30.42    7.29
 -12   1  15    1.83    2.44
  12  -1 -15    1.77    3.27
  12   1 -15   -0.00    3.00
 -12  -1  15    0.00    2.74
 -12   1  16   -0.00    1.69
  12  -1 -16    0.04    2.75
  12   1 -16   -0.00    3.02
 -12  -1  16   -0.00    1.50
 -12   1  17    0.13    2.15
  12  -1 -17    0.08    2.16
  12   1 -17    0.98    2.78
 -12  -1  17    0.68    2.13
 -12   1  18    9.67    4.28
  12  -1 -18   10.80    4.64
  12   1 -18   17.54    6.06
 -12  -1  18   10.12    4.23
 -12   1  19   -0.00    2.62
  12  -1 -19   -0.00    2.48
  12   1 -19    7.84    3.64
 -12  -1  19   -0.00    1.80
  12  -1 -20   11.52    4.95
  12   1 -20    3.39    3.46
  12  -1 -21   -0.00    2.95
  12   1 -21   -0.00    2.65
  12  -1 -22    1.09    2.75
  12   1 -22    0.34    2.72
  12  -1 -23   -0.00    2.93
  12   1 -23   -0.00    2.37
  12  -1 -24    6.90    4.57
  12   1 -24    9.74    4.82
  12  -1 -25    1.17    2.83
  12   1 -25   -0.00    2.89
  12  -1 -26   -0.00    2.76
  12   1 -26    0.95    2.41
  12  -1 -27    7.17    3.93
  12   1 -27    0.00    2.79
 -12   2   1    3.92    2.95
  12  -2  -1    1.09    2.99
  12   2  -1    6.12    4.19
 -12  -2   1    1.93    3.48
 -12   2   2   17.28    6.00
  12  -2  -2   19.38    6.54
  12   2  -2   16.39    6.48
 -12  -2   2   12.04    4.98
 -12   2   3   -0.00    2.93
  12  -2  -3    0.35    2.03
  12   2  -3    0.00    2.29
 -12  -2   3    2.49    3.13
 -12   2   4    1.91    2.70
  12  -2  -4    3.57    3.65
  12   2  -4    3.16    3.45
 -12  -2   4    6.41    3.90
 -12   2   5    1.10    2.43
  12  -2  -5    2.49    2.80
  12   2  -5    7.53    4.79
 -12  -2   5    5.26    3.64
 -12   2   6   25.65    6.78
  12  -2  -6   12.19    6.24
  12   2  -6   27.19    7.92
 -12  -2   6   34.73    7.97
 -12   2   7    6.60    3.60
  12  -2  -7   10.89    5.11
  12   2  -7    9.72    5.51
 -12  -2   7    7.75    4.44
 -12   2   8    5.10    3.56
  12  -2  -8    3.01    3.47
  12   2  -8    0.00    2.76
 -12  -2   8    5.40    3.58
 -12   2   9    3.09    2.82
  12  -2  -9   -0.00    2.62
  12   2  -9    0.97    2.73
 -12  -2   9    0.00    1.70
 -12   2  10   15.95    5.44
  12  -2 -10   24.37    7.05
  12   2 -10   16.95    6.20
 -12  -2  10   17.68    5.66
 -12   2  11    3.21    2.99
  12  -2 -11    5.49    4.06
  12   2 -11    4.87    3.79
 -12  -2  11    6.66    4.24
 -12   2  12   14.78    5.52
  12  -2 -12    9.86    5.19
  12   2 -12   17.15    6.16
 -12  -2  12   23.58    6.41
 -12   2  13   -0.00    1.65
  12  -2 -13    0.52    2.58
  12   2 -13    0.20    2.95
 -12  -2  13    2.40    3.21
 -12   2  14    0.36    2.16
  12  -2 -14    0.00    2.62
  12   2 -14    0.74    3.25
 -12  -2  14    0.23    1.61
 -12   2  15    0.56    2.07
  12  -2 -15    2.20    2.74
  12   2 -15    2.92    3.43
 -12  -2  15   -0.00    2.25
 -12   2  16   18.42    5.35
  12  -2 -16   12.68    5.57
  12   2 -16    4.23    4.17
 -12  -2  16    7.37    4.04
 -12   2  17   -0.00    2.26
  12  -2 -17   -0.00    2.45
  12   2 -17   -0.00    3.16
 -12  -2  17   -0.00    2.03
 -12   2  18    1.29    2.12
  12  -2 -18    6.14    3.64
  12   2 -18    6.64    4.46
 -12  -2  18    1.21    2.98
 -12   2  19    1.10    2.02
  12  -2 -19   -0.00    2.45
  12   2 -19   -0.00    2.77
 -12   2  20    2.04    2.46
  12  -2 -20    6.21    3.95
  12   2 -20    5.51    4.36
  12  -2 -21    5.55    4.37
  12   2 -21   12.96    5.02
  12  -2 -22    6.74    4.15
  12   2 -22   10.54    4.63
  12  -2 -23   -0.00    3.43
  12   2 -23    1.67    2.80
  12  -2 -24    0.65    2.62
  12   2 -24   -0.00    2.97
  12  -2 -25    2.14    2.98
  12   2 -25    0.49    2.79
  12  -2 -26   10.67    4.59
  12   2 -26    8.61    4.57
  12  -2 -27    1.82    2.46
  12   2 -27    0.00    2.76
 -12   3   1    2.52    2.70
  12  -3  -1   -0.00    1.62
  12   3  -1    4.62    3.75
 -12  -3   1    0.26    2.71
 -12   3   2   16.24    5.38
  12  -3  -2   19.95    7.27
  12   3  -2   15.50    6.42
 -12  -3   2   11.43    5.56
 -12   3   3    6.11    3.92
  12  -3  -3   11.17    5.13
  12   3  -3    6.32    4.55
 -12  -3   3   17.76    5.79
 -12   3   4   10.57    4.53
  12  -3  -4   22.25    6.91
  12   3  -4    5.73    4.30
 -12  -3   4   27.98    7.14
 -12   3   5    4.84    3.97
  12  -3  -5    4.75    3.56
  12   3  -5    0.90    2.97
 -12  -3   5    7.25    3.99
 -12   3   6    1.78    2.20
  12  -3  -6    0.38    2.66
  12   3  -6   -0.00    3.07
 -12  -3   6    0.00    2.74
 -12   3   7    3.36    3.35
  12  -3  -7    2.65    2.94
  12   3  -7    5.95    3.96
 -12  -3   7    1.05    3.18
 -12   3   8   34.50    7.45
  12  -3  -8   17.22    6.36
  12   3  -8   30.47    8.16
 -12  -3   8   20.15    6.35
 -12   3   9    9.68    4.64
  12  -3  -9    5.05    4.10
  12   3  -9    3.60    4.25
 -12  -3   9   10.17    4.72
 -12   3  10   17.76    5.68
  12  -3 -10   18.23    6.34
  12   3 -10   18.98    6.28
 -12  -3  10   12.49    5.07
 -12   3  11    0.73    2.59
  12  -3 -11    2.79    2.98
  12   3 -11   -0.00    2.80
 -12  -3  11    1.22    2.18
 -12   3  12    4.81    3.41
  12  -3 -12    8.95    4.42
  12   3 -12   19.62    6.70
 -12  -3  12    6.59    4.06
 -12   3  13    4.83    3.28
  12  -3 -13    6.35    3.96
  12   3 -13    3.62    3.39
 -12  -3  13    0.41    2.67
 -12   3  14   12.88    4.73
  12  -3 -14   13.53    5.36
  12   3 -14   11.93    4.99
 -12  -3  14   13.03    5.10
 -12   3  15    5.47    3.76
  12  -3 -15    3.42    3.32
  12   3 -15    4.82    3.69
 -12  -3  15    4.42    3.58
 -12   3  16    0.61    2.65
  12  -3 -16   -0.00    1.76
  12   3 -16   -0.00    2.38
 -12  -3  16    0.00    2.02
 -12   3  17    1.63    2.60
  12  -3 -17    2.13    3.22
  12   3 -17    1.46    2.82
 -12  -3  17    0.26    1.92
 -12   3  18    4.49    3.06
  12  -3 -18    2.90    2.72
  12   3 -18    6.09    3.88
 -12  -3  18    4.83    3.78
 -12   3  19    2.08    2.59
  12  -3 -19    4.50    3.86
  12   3 -19    0.98    3.41
 -12   3  20    0.76    2.38
  12  -3 -20    5.57    3.68
  12   3 -20    0.64    3.07
  12  -3 -21    3.54    3.83
  12   3 -21   -0.00    2.54
  12  -3 -22   -0.00    2.86
  12   3 -22    0.00    2.59
  12  -3 -23    5.86    3.89
  12   3 -23    0.79    2.55
  12  -3 -24   12.99    5.08
  12   3 -24   11.66    5.38
  12  -3 -25    1.32    2.96
  12   3 -25    0.00    2.30
  12  -3 -26   -0.00    3.00
  12   3 -26    0.04    1.62
 -12   4   1    3.32    3.48
  12  -4  -1   14.96    6.34
  12   4  -1   -0.00    3.20
 -12  -4   1    2.75    3.04
 -12   4   2   11.68    4.59
  12  -4  -2    3.07    4.55
  12   4  -2    4.22    4.12
 -12  -4   2    8.99    4.96
 -12   4   3    3.06    2.82
  12  -4  -3    0.66    2.78
  12   4  -3    2.90    3.23
 -12  -4   3    1.67    2.37
 -12   4   4    3.55    2.76
  12  -4  -4    0.85    2.86
  12   4  -4    1.85    3.42
 -12  -4   4    0.17    2.37
 -12   4   5    5.68    3.27
  12  -4  -5    5.16    3.87
  12   4  -5   11.46    5.55
 -12  -4   5    1.94    3.03
 -12   4   6   28.86    6.76
  12  -4  -6   18.62    6.68
  12   4  -6   31.76    8.89
 -12  -4   6   15.76    5.92
 -12   4   7   26.03    6.47
  12  -4  -7   10.58    4.94
  12   4  -7   14.37    6.14
 -12  -4   7   22.03    6.85
 -12   4   8    0.04    2.21
  12  -4  -8   -0.00    1.68
  12   4  -8   -0.00    2.65
 -12  -4   8    1.62    2.27
 -12   4   9    1.72    2.59
  12  -4  -9    2.40    3.58
  12   4  -9    0.00    3.28
 -12  -4   9    3.24    3.26
 -12   4  10   14.19    5.08
  12  -4 -10   11.54    5.49
  12   4 -10    9.20    5.29
 -12  -4  10   11.92    5.27
 -12   4  11    3.55    3.09
  12  -4 -11    3.15    3.71
  12   4 -11   14.55    5.99
 -12  -4  11    7.28    4.24
 -12   4  12   23.57    6.12
  12  -4 -12   10.90    4.95
  12   4 -12    8.14    4.93
 -12  -4  12    8.19    4.35
 -12   4  13   -0.00    2.85
  12  -4 -13    3.54    3.07
  12   4 -13   -0.00    3.13
 -12  -4  13    2.40    3.15
 -12   4  14    5.24    3.23
  12  -4 -14   -0.00    2.86
  12   4 -14    0.14    1.82
 -12  -4  14   -0.00    1.93
 -12   4  15    0.00    2.26
  12  -4 -15    2.13    3.84
  12   4 -15    0.17    2.43
 -12  -4  15    1.84    2.65
 -12   4  16   13.36    4.94
  12  -4 -16   11.58    5.19
  12   4 -16    9.67    5.29
 -12  -4  16    8.52    4.49
 -12   4  17   12.11    4.63
  12  -4 -17    4.30    3.61
  12   4 -17   10.26    4.69
  12   4 -17    8.86    4.54
 -12  -4  17    2.95    3.25
 -12   4  18    6.78    4.02
  12  -4 -18    4.99    3.73
  12   4 -18    4.75    3.59
  12   4 -18    3.75    3.76
 -12  -4  18    5.76    3.84
 -12   4  19    1.43    2.05
  12  -4 -19   -0.00    2.91
  12   4 -19    0.26    2.71
 -12   4  20    5.00    3.36
  12  -4 -20    7.39    4.04
  12   4 -20    2.60    2.77
  12  -4 -21    0.00    2.54
  12   4 -21    3.55    3.24
  12  -4 -22    0.13    2.34
  12   4 -22    5.64    3.34
  12  -4 -23    1.81    3.42
  12   4 -23    0.62    2.64
  12  -4 -24   -0.00    2.40
  12   4 -24    0.96    2.37
  12  -4 -25    0.00    2.78
  12   4 -25    0.86    2.50
  12  -4 -26    2.03    2.36
  12   4 -26   -0.00    3.01
 -12   5   1    2.56    2.67
  12  -5  -1   -0.00    2.53
  12   5  -1    0.10    3.26
  12   5  -1   -0.00    3.48
 -12  -5   1    0.27    3.00
 -12   5   2    5.61    3.60
  12  -5  -2    8.61    4.64
  12   5  -2    2.38    3.55
  12   5  -2   -0.00    2.65
 -12  -5   2    5.82    4.12
 -12   5   3   13.36    4.72
  12  -5  -3   12.04    5.92
  12   5  -3   13.08    5.29
  12   5  -3   12.15    5.78
 -12  -5   3    8.45    4.68
 -12   5   4    4.04    3.22
  12  -5  -4   14.38    5.50
  12   5  -4    2.77    3.27
  12   5  -4    7.48    4.74
 -12  -5   4    3.05    3.48
 -12   5   5   -0.00    2.03
  12  -5  -5   -0.00    2.67
  12   5  -5   -0.00    3.21
  12   5  -5    0.62    2.37
 -12  -5   5    1.54    2.78
 -12   5   6    0.35    2.67
  12  -5  -6    0.04    2.61
  12   5  -6   -0.00    2.25
  12   5  -6    0.18    2.81
 -12  -5   6   -0.00    2.54
 -12   5   7    3.90    3.19
  12  -5  -7    4.74    4.21
  12   5  -7    3.20    3.49
  12   5  -7    3.33    3.65
 -12  -5   7    0.00    2.39
 -12   5   8   20.23    5.96
  12  -5  -8   18.43    6.97
  12   5  -8   14.22    5.41
  12   5  -8   17.99    6.82
 -12  -5   8   20.16    6.20
 -12   5   9   19.73    5.88
  12  -5  -9   16.48    6.06
  12   5  -9   11.46    5.07
  12   5  -9   20.99    7.11
 -12  -5   9   14.49    5.71
 -12   5  10    3.06    3.21
  12  -5 -10    9.25    4.79
  12   5 -10    9.30    4.33
  12   5 -10    3.87    3.91
 -12  -5  10   10.46    5.00
 -12   5  11    1.40    1.91
  12  -5 -11   -0.00    3.10
  12   5 -11    1.45    3.23
  12   5 -11    0.00    3.32
 -12   5  12   -0.00    2.08
  12  -5 -12    4.45    4.13
  12   5 -12    0.49    2.71
  12   5 -12   -0.00    2.79
 -12   5  13   15.29    5.28
  12  -5 -13   15.11    6.05
  12   5 -13   10.52    4.84
  12   5 -13   12.63    5.96
 -12   5  14   10.96    4.41
  12  -5 -14    7.28    4.78
  12   5 -14   14.37    5.40
  12   5 -14   13.54    6.01
 -12   5  15    1.47    2.60
  12  -5 -15    1.01    2.90
  12   5 -15    1.63    2.82
  12   5 -15    3.00    3.73
 -12   5  16    3.50    3.01
  12  -5 -16    2.54    3.17
  12   5 -16   -0.00    2.38
  12   5 -16   -0.00    2.51
 -12   5  17    4.85    3.29
  12  -5 -17    2.75    3.81
  12   5 -17    1.41    2.79
  12   5 -17    4.09    3.62
 -12   5  18   14.94    5.04
  12  -5 -18    9.46    5.03
  12   5 -18    7.76    4.32
  12   5 -18    7.25    4.60
 -12   5  19    0.00    2.01
  12  -5 -19    4.89    3.44
  12   5 -19   -0.00    2.71
 -12   5  20    0.00    2.19
  12  -5 -20   10.80    4.48
  12   5 -20    5.09    3.79
  12  -5 -21    1.14    2.30
  12   5 -21   -0.00    3.00
  12  -5 -22   -0.00    3.03
  12   5 -22   -0.00    2.58
  12  -5 -23    4.16    3.30
  12   5 -23    3.10    3.04
  12  -5 -24    3.67    3.22
  12   5 -24    0.02    1.84
  12  -5 -25    2.37    3.04
  12   5 -25   -0.00    3.18
 -12   6   1   23.91    6.28
  12  -6  -1   11.95    5.40
  12   6  -1   15.67    5.64
  12   6  -1    9.31    5.75
 -12   6   2    9.62    4.32
  12  -6  -2    5.07    4.77
  12   6  -2    9.42    4.87
  12   6  -2    2.07    2.97
 -12   6   3    3.51    3.31
  12  -6  -3   -0.00    3.05
  12   6  -3    3.26    3.40
  12   6  -3    2.36    4.05
 -12   6   4    5.74    3.77
  12  -6  -4    0.53    2.35
  12   6  -4    2.50    2.79
  12   6  -4    2.89    4.22
 -12   6   5   14.51    5.50
  12  -6  -5   17.84    6.58
  12   6  -5   12.25    5.09
  12   6  -5   24.71    8.02
 -12   6   6   16.62    5.86
  12  -6  -6    7.00    4.45
  12   6  -6   13.23    5.18
  12   6  -6   13.23    6.45
 -12   6   7   13.00    4.66
  12  -6  -7    7.80    4.53
  12   6  -7   10.71    4.58
  12   6  -7    0.30    3.15
 -12   6   8    4.34    3.21
  12  -6  -8   -0.00    3.06
  12   6  -8   -0.00    2.34
  12   6  -8    2.73    3.48
 -12   6   9    0.00    2.58
  12  -6  -9    2.44    3.94
  12   6  -9    0.46    2.13
  12   6  -9    1.69    3.88
 -12   6  10    5.57    3.38
  12  -6 -10    3.83    3.93
  12   6 -10    1.14    2.76
 -12   6  11   28.31    6.92
  12  -6 -11   27.92    7.94
  12   6 -11   23.59    6.69
  12   6 -11   17.68    6.92
 -12   6  12    8.75    3.97
  12  -6 -12   -0.00    2.74
  12   6 -12    2.88    2.97
  12   6 -12    3.54    4.22
 -12   6  13    0.00    2.41
  12  -6 -13    0.87    2.78
  12   6 -13    0.00    1.92
  12   6 -13   -0.00    3.67
 -12   6  14   -0.00    2.50
  12  -6 -14   -0.00    2.86
  12   6 -14    1.38    2.81
  12   6 -14    1.83    3.74
 -12   6  15    3.74    2.98
  12  -6 -15    5.21    4.15
  12   6 -15    2.43    3.34
  12   6 -15    5.52    4.01
 -12   6  16    6.23    3.81
  12  -6 -16    3.88    3.53
  12   6 -16   -0.00    2.37
  12   6 -16    4.58    4.16
 -12   6  17    6.51    3.60
  12  -6 -17    2.37    2.57
  12   6 -17    0.30    2.07
  12   6 -17    6.12    4.85
 -12   6  18    1.62    2.66
  12  -6 -18    0.86    3.16
  12   6 -18    2.33    3.16
 -12   6  19    1.55    2.91
  12  -6 -19    0.64    2.34
  12   6 -19   -0.00    2.77
 -12   6  20   -0.00    1.91
  12  -6 -20    1.59    3.08
  12   6 -20    3.17    3.63
 -12   6  21   -0.00    2.11
  12  -6 -21    0.77    3.18
  12   6 -21   -0.00    2.16
  12  -6 -22    2.96    2.91
  12   6 -22    4.25    3.86
  12  -6 -23   -0.00    3.01
  12   6 -23    0.00    2.90
  12  -6 -24    3.23    2.86
 -12   7   1    4.22    3.25
  12   7  -1    5.19    3.80
  12   7  -1    5.74    4.87
 -12   7   2    8.05    4.07
  12   7  -2    4.24    3.77
  12   7  -2   12.43    6.30
 -12   7   3   15.65    5.70
  12  -7  -3   13.69    5.66
  12   7  -3   20.28    6.36
  12   7  -3    6.35    5.46
 -12   7   4    2.24    3.57
  12  -7  -4    3.63    3.99
  12   7  -4    7.20    4.14
  12   7  -4    0.00    2.87
 -12   7   5    1.24    2.43
  12  -7  -5    2.87    3.06
  12   7  -5    0.32    2.27
  12   7  -5   -0.00    4.29
 -12   7   6    1.22    2.79
  12  -7  -6    0.00    2.02
  12   7  -6    0.00    2.29
  12   7  -6    0.08    3.01
 -12   7   7    4.65    3.64
  12  -7  -7   -0.00    2.80
  12   7  -7    0.64    2.38
  12   7  -7    0.00    3.68
 -12   7   8    2.15    2.55
  12  -7  -8    0.00    2.92
  12   7  -8    0.38    2.43
  12   7  -8    5.27    4.65
 -12   7   9   22.35    6.51
  12  -7  -9   15.20    6.51
  12   7  -9   18.96    6.08
  12   7  -9    9.97    6.80
 -12   7  10    0.00    2.18
  12  -7 -10   -0.00    2.10
  12   7 -10    6.90    3.75
  12   7 -10   -0.00    2.86
 -12   7  11    0.00    2.91
  12  -7 -11   -0.00    3.00
  12   7 -11    0.11    2.26
  12   7 -11    1.53    3.38
 -12   7  12    2.02    2.94
  12  -7 -12   -0.00    2.79
  12   7 -12    2.37    2.98
  12   7 -12    0.00    2.94
 -12   7  13    2.21    2.77
  12  -7 -13   10.76    4.90
  12   7 -13    0.70    2.20
  12   7 -13    7.73    4.81
 -12   7  14    5.83    3.60
  12  -7 -14    3.14    3.54
  12   7 -14    5.44    3.86
  12   7 -14    9.94    5.30
 -12   7  15   11.27    4.60
  12  -7 -15    1.40    3.00
  12   7 -15    8.00    4.11
  12   7 -15   11.44    5.79
 -12   7  16   -0.00    2.54
  12  -7 -16   -0.00    2.54
  12   7 -16   -0.00    2.09
  12   7 -16    1.84    3.48
 -12   7  17    1.32    2.71
  12  -7 -17    1.59    3.40
  12   7 -17    0.71    2.43
  12   7 -17    1.50    2.82
 -12   7  18   -0.00    2.46
  12  -7 -18   -0.00    2.72
  12   7 -18   -0.00    3.22
 -12   7  19   15.30    5.16
  12  -7 -19    0.00    2.82
  12   7 -19    8.27    5.09
 -12   7  20    0.04    2.30
  12  -7 -20    1.65    3.61
  12   7 -20    1.50    3.11
 -12   7  21   -0.00    1.97
  12  -7 -21    1.97    2.38
  12   7 -21    4.40    3.95
  12  -7 -22   -0.00    2.61
  12   7 -22   -0.00    2.82
  12  -7 -23    0.00    3.74
 -12   8   1   11.61    4.84
  12   8  -1   13.95    5.27
 -12   8   2   -0.00    2.64
  12   8  -2    0.00    2.92
 -12   8   3   -0.00    2.71
  12   8  -3    1.82    2.36
 -12   8   4    0.02    2.84
  12  -8  -4   -0.00    1.96
  12   8  -4    0.41    2.18
 -12   8   5   14.41    5.59
  12  -8  -5    1.79    3.64
  12   8  -5   15.07    5.58
 -12   8   6    1.39    2.37
  12  -8  -6   -0.00    3.41
  12   8  -6    0.00    2.65
 -12   8   7   22.92    6.23
  12  -8  -7    2.99    4.53
  12   8  -7   10.56    5.07
 -12   8   8    1.39    2.51
  12  -8  -8    0.76    3.31
  12   8  -8    0.53    2.53
 -12   8   9   -0.00    2.20
  12  -8  -9    1.69    3.57
  12   8  -9    1.07    2.68
 -12   8  10   -0.00    2.57
  12  -8 -10   -0.00    3.31
  12   8 -10    0.00    1.82
 -12   8  11   11.54    4.90
  12  -8 -11    8.79    5.07
  12   8 -11    6.00    3.52
 -12   8  12    0.00    2.45
  12  -8 -12    0.00    2.70
  12   8 -12    1.46    2.61
 -12   8  13    3.95    3.22
  12  -8 -13   10.13    5.19
  12   8 -13    6.04    3.64
 -12   8  14    0.19    2.32
  12  -8 -14    4.00    3.35
  12   8 -14   -0.00    2.04
 -12   8  15    9.08    4.17
  12  -8 -15    8.22    4.57
  12   8 -15    7.73    4.37
 -12   8  16    0.00    2.54
  12  -8 -16    1.36    3.74
  12   8 -16    0.00    2.66
 -12   8  17    8.22    3.97
  12  -8 -17    1.31    3.38
 -12   8  18    1.35    2.64
  12  -8 -18    0.00    3.20
 -12   8  19   -0.00    1.77
  12  -8 -19    0.00    3.18
 -12   8  20   -0.00    1.94
  12  -8 -20    1.19    3.10
 -12   8  21    8.48    3.91
  12  -8 -21    5.81    4.27
  12  -8 -22    0.61    3.06
 -12   9   1   -0.00    2.45
  12   9  -1    2.93    2.83
 -12   9   2    5.02    3.50
  12   9  -2    1.86    3.12
 -12   9   3   12.41    5.10
  12   9  -3    9.73    4.83
 -12   9   4   -0.00    2.00
  12   9  -4    3.15    3.02
 -12   9   5    4.45    4.36
  12   9  -5    3.27    4.08
 -12   9   6    1.39    2.71
  12  -9  -6   -0.00    2.16
  12   9  -6   -0.00    2.53
 -12   9   7    2.25    2.82
  12  -9  -7   -0.00    1.96
  12   9  -7    0.78    2.73
 -12   9   8   -0.00    1.80
  12  -9  -8   -0.00    3.13
  12   9  -8   -0.00    2.91
 -12   9   9   11.78    5.22
  12  -9  -9   19.33    6.60
  12   9  -9    8.52    4.55
 -12   9  10    0.00    2.01
  12  -9 -10    0.00    2.83
  12   9 -10   -0.00    2.50
 -12   9  11    0.35    1.29
  12  -9 -11    3.51    3.27
  12   9 -11    0.59    2.46
 -12   9  12    0.72    2.85
  12  -9 -12   -0.00    2.86
  12   9 -12   -0.00    2.35
 -12   9  13    5.69    4.01
  12  -9 -13    2.01    3.14
  12   9 -13   12.33    5.04
 -12   9  14    3.03    3.09
  12  -9 -14    2.15    3.55
  12   9 -14    4.11    3.67
 -12   9  15    4.37    3.15
  12  -9 -15    2.10    3.24
  12   9 -15    3.70    3.24
 -12   9  16   -0.00    2.58
  12  -9 -16    1.42    3.18
  12   9 -16   -0.00    2.43
 -12   9  17   -0.00    1.77
  12  -9 -17   -0.00    2.27
 -12   9  18    0.00    1.94
  12  -9 -18   -0.00    3.01
 -12   9  19    5.41    3.62
  12  -9 -19   10.10    5.19
 -12   9  20    0.00    2.45
  12  -9 -20    2.59    3.12
 -12   9  21    1.91    2.08
 -12  10   1    4.55    3.45
  12  10  -1   10.52    5.18
 -12  10   2    2.69    2.70
  12  10  -2    2.62    3.08
 -12  10   3   -0.00    2.88
  12  10  -3   -0.00    2.25
 -12  10   4   -0.00    3.28
  12  10  -4    0.67    3.28
 -12  10   5    0.00    2.66
  12  10  -5    6.93    4.15
 -12  10   6   -0.00    2.27
  12  10  -6    2.13    3.04
 -12  10   7   10.11    5.00
  12  10  -7    6.18    4.11
 -12  10   8   -0.00    2.48
  12 -10  -8   -0.00    2.49
  12  10  -8   -0.00    2.74
 -12  10   9    3.32    3.04
  12 -10  -9   -0.00    2.92
  12  10  -9    6.86    4.85
 -12  10  10    0.00    2.83
  12 -10 -10    0.07    2.65
  12  10 -10    0.67    2.33
 -12  10  11   10.92    4.44
  12 -10 -11    5.81    4.73
  12  10 -11    0.00    3.22
 -12  10  12   -0.00    2.02
  12 -10 -12   -0.00    3.28
  12  10 -12    0.00    2.39
 -12  10  13   -0.00    2.61
  12 -10 -13   -0.00    2.27
  12  10 -13    0.15    2.45
 -12  10  14    0.00    1.95
  12 -10 -14   -0.00    1.99
  12  10 -14    1.68    2.92
 -12  10  15    0.00    2.88
  12 -10 -15    2.69    3.85
  12  10 -15   -0.00    2.36
 -12  10  16    2.83    2.85
  12 -10 -16    1.11    3.88
 -12  10  17    8.54    4.50
  12 -10 -17    5.87    5.62
 -12  10  18    0.83    2.32
  12 -10 -18    1.35    3.06
 -12  10  19    3.88    3.12
  12 -10 -19   -0.00    3.23
 -12  10  20   -0.00    2.22
 -12  10  21    3.18    3.13
 -12  11   1   -0.00    3.33
  12  11  -1    1.01    3.69
 -12  11   2    3.07    3.15
  12  11  -2   -0.00    3.51
 -12  11   3    1.37    2.52
  12  11  -3    7.87    4.75
 -12  11   4   -0.00    2.64
  12  11  -4   -0.00    2.86
 -12  11   5    4.76    3.44
  12  11  -5    1.70    2.96
 -12  11   6   -0.00    2.47
  12  11  -6   -0.00    2.84
 -12  11   7    1.00    2.51
  12  11  -7    2.02    3.19
 -12  11   8    0.42    2.61
  12  11  -8    0.45    3.03
 -12  11   9    1.90    2.56
  12  11  -9    3.44    3.64
 -12  11  10   -0.00    2.88
  12 -11 -10    4.82    4.66
  12  11 -10    0.27    2.30
 -12  11  11    0.76    2.43
  12 -11 -11    0.00    3.84
  12  11 -11    1.82    3.08
 -12  11  12    2.57    2.96
  12 -11 -12    2.23    3.56
  12  11 -12   -0.00    2.87
 -12  11  13    4.86    3.82
  12 -11 -13    0.00    3.17
  12  11 -13    7.87    4.82
 -12  11  14   -0.00    2.60
  12 -11 -14    3.33    3.94
  12  11 -14   -0.00    3.16
 -12  11  15    5.59    3.86
  12 -11 -15    2.10    3.53
  12  11 -15    0.27    2.43
 -12  11  16   -0.00    3.27
  12 -11 -16    3.29    4.04
 -12  11  17   -0.00    2.20
  12 -11 -17    3.87    4.15
 -12  11  18    0.00    2.26
  12 -11 -18    0.00    2.94
 -12  11  19    3.70    3.05
 -12  11  20    0.48    1.92
 -12  11  21    4.93    3.82
  12  12  -1    5.69    4.12
  12  12  -2    0.00    3.08
  12  12  -3    1.86    3.36
  12  12  -4    0.72    2.11
  12  12  -5    4.79    4.24
  12  12  -6    0.00    2.84
  12  12  -7    0.82    3.18
  12  12  -8   -0.00    3.69
  12  12  -9   -0.00    2.87
  12  12 -10    6.54    4.40
  12  12 -11    0.00    3.00
  12  12 -12   -0.00    2.43
  12 -12 -13    1.56    3.25
  12  12 -13    0.00    3.03
  12 -12 -14    6.01    4.15
  12  12 -14   -0.00    2.89
  12 -12 -15    1.88    3.49
  12 -12 -16    1.09    3.13
  12  13 -13   -0.00    2.55
  12  13 -14   -0.00    2.61
 -11   0   1   82.94   13.37
 -11   0   2   -0.00    2.30
  11   0  -2    0.00    2.36
 -11   0   3   27.79    6.87
  11   0  -3   26.44    7.75
 -11   0   4   -0.00    2.09
  11   0  -4   -0.00    2.86
 -11   0   5  125.74   17.23
  11   0  -5  108.64   17.82
 -11   0   6   -0.00    1.40
  11   0  -6    3.37    3.33
 -11   0   7    0.21    2.33
  11   0  -7    0.34    2.86
 -11   0   8   -0.00    2.44
  11   0  -8    0.16    2.50
 -11   0   9   32.08    7.52
  11   0  -9   31.99    8.13
 -11   0  10   -0.00    2.51
  11   0 -10    0.14    2.41
 -11   0  11   51.93    9.22
  11   0 -11   32.76    8.85
 -11   0  12   -0.00    2.30
  11   0 -12   -0.00    2.65
 -11   0  13    0.18    2.18
  11   0 -13    2.56    2.99
 -11   0  14    0.00    1.98
  11   0 -14    1.56    2.41
 -11   0  15    6.71    3.82
  11   0 -15   24.59    6.80
 -11   0  16    1.52    2.29
  11   0 -16    0.52    2.83
 -11   0  17    3.88    3.15
  11   0 -17    8.67    3.94
 -11   0  18   -0.00    1.82
  11   0 -18    1.21    2.26
 -11   0  19   10.33    4.24
  11   0 -19    5.54    3.75
 -11   0  20   -0.00    1.97
  11   0 -20    0.42    2.65
  11   0 -21   14.27    5.46
  11   0 -22    0.00    2.47
  11   0 -23    1.31    2.24
  11   0 -24   -0.00    2.30
  11   0 -25    8.97    4.32
  11   0 -26    0.15    2.06
  11   0 -27    2.13    3.47
  11   0 -28   -0.00    2.09
  11   0 -29    1.44    2.62
  11   0 -30   -0.00    2.63
 -11   1   1   54.22   11.05
 -11  -1   1   90.98   13.13
 -11   1   2    6.76    3.66
  11   1  -2    2.21    3.37
 -11  -1   2    1.09    2.52
 -11   1   3   32.20    7.62
  11  -1  -3   33.69    8.59
  11   1  -3   29.42    8.36
 -11  -1   3   35.59    7.91
 -11   1   4    2.27    2.87
  11  -1  -4    1.32    2.77
  11   1  -4    2.44    3.14
 -11  -1   4    0.75    2.08
 -11   1   5    5.83    3.56
  11  -1  -5    3.52    3.72
  11   1  -5   10.30    4.90
 -11  -1   5    4.09    3.25
 -11   1   6    1.06    2.16
  11  -1  -6    6.05    4.09
  11   1  -6    5.79    3.76
 -11  -1   6    2.01    2.42
 -11   1   7   36.44    8.28
  11  -1  -7   51.06   10.27
  11   1  -7   40.22    9.42
 -11  -1   7   55.23    9.78
 -11   1   8    2.99    2.41
  11  -1  -8   -0.00    2.40
  11   1  -8    0.56    1.85
 -11  -1   8    1.96    2.57
 -11   1   9   18.52    5.39
  11  -1  -9   21.94    6.90
  11   1  -9   12.27    5.71
 -11  -1   9   26.28    6.50
 -11   1  10    0.04    1.83
  11  -1 -10    0.06    2.66
  11   1 -10    2.86    2.58
 -11  -1  10    0.00    2.13
 -11   1  11    8.38    3.98
  11  -1 -11   10.63    4.94
  11   1 -11    4.04    3.30
 -11  -1  11   14.72    5.01
 -11   1  12    2.58    2.26
  11  -1 -12    3.76    3.15
  11   1 -12   -0.00    2.85
 -11  -1  12    4.20    3.22
 -11   1  13   17.38    5.90
  11  -1 -13   48.47    9.06
  11   1 -13   27.90    7.48
 -11  -1  13   20.54    6.21
 -11   1  14   -0.00    2.28
  11  -1 -14    1.06    2.46
  11   1 -14    0.00    2.32
 -11  -1  14   -0.00    1.65
 -11   1  15   -0.00    1.92
  11  -1 -15    0.12    1.72
  11   1 -15    1.52    2.46
 -11  -1  15   -0.00    2.51
 -11   1  16   -0.00    2.02
  11  -1 -16    1.39    1.85
  11   1 -16   -0.00    2.94
 -11  -1  16    0.20    1.63
 -11   1  17   17.12    5.30
  11  -1 -17   11.78    4.66
  11   1 -17   20.34    6.28
 -11  -1  17   15.40    4.87
 -11   1  18   -0.00    2.15
  11  -1 -18    2.92    3.03
  11   1 -18    2.52    3.30
 -11  -1  18    0.13    1.85
 -11   1  19    3.75    2.89
  11  -1 -19   10.38    4.66
  11   1 -19    1.42    3.52
 -11  -1  19    3.13    2.71
 -11   1  20   -0.00    1.46
  11  -1 -20    0.00    2.04
  11   1 -20   -0.00    2.66
  11  -1 -21    0.00    1.81
  11   1 -21    2.87    3.30
  11  -1 -22   -0.00    2.36
  11   1 -22    0.54    2.03
  11  -1 -23   20.48    6.12
  11   1 -23   15.27    6.04
  11  -1 -24   -0.00    1.92
  11   1 -24   -0.00    2.48
  11  -1 -25    0.00    2.54
  11   1 -25    6.61    3.55
  11  -1 -26    0.87    2.39
  11   1 -26    0.00    2.76
  11  -1 -27    0.00    2.39
  11   1 -27    3.55    2.93
  11  -1 -28   -0.00    2.39
  11   1 -28   -0.00    3.04
  11  -1 -29    2.90    3.46
  11   1 -29    2.04    3.13
  11  -1 -30    1.06    2.69
  11   1 -30    0.05    2.33
 -11   2   1   18.78    5.71
  11   2  -1    8.62    4.56
 -11  -2   1   16.59    5.48
 -11   2   2    0.59    2.01
  11   2  -2    0.00    2.50
 -11  -2   2    0.04    2.14
 -11   2   3    7.64    3.90
  11  -2  -3   17.50    6.15
  11   2  -3   18.93    6.50
 -11  -2   3   12.27    4.93
 -11   2   4    4.68    3.24
  11  -2  -4    0.00    3.52
  11   2  -4    4.27    3.76
 -11  -2   4    3.48    3.39
 -11   2   5   38.31    8.18
  11  -2  -5   52.11   10.42
  11   2  -5   30.41    8.81
 -11  -2   5   42.13    8.82
 -11   2   6   13.28    4.81
  11  -2  -6   14.08    5.29
  11   2  -6    8.38    4.44
 -11  -2   6    8.02    4.02
 -11   2   7    9.97    4.40
  11  -2  -7    4.24    4.17
  11   2  -7    3.15    3.90
 -11  -2   7    7.90    4.11
 -11   2   8    8.50    4.02
  11  -2  -8    5.77    3.72
  11   2  -8   14.43    5.90
 -11  -2   8    9.07    4.54
 -11   2   9   20.14    5.94
  11  -2  -9   27.39    7.70
  11   2  -9   33.60    8.10
 -11  -2   9   36.01    7.64
 -11   2  10    2.37    2.78
  11  -2 -10    5.31    3.54
  11   2 -10    1.34    2.33
 -11  -2  10    0.83    2.30
 -11   2  11   27.34    6.71
  11  -2 -11   24.00    7.06
  11   2 -11   34.19    8.14
 -11  -2  11   20.58    6.03
 -11   2  12    0.88    1.86
  11  -2 -12    3.11    3.61
  11   2 -12   -0.00    2.31
 -11  -2  12    0.86    2.67
 -11   2  13   -0.00    2.19
  11  -2 -13    0.56    2.28
  11   2 -13    0.00    2.51
 -11  -2  13   -0.00    2.38
 -11   2  14    1.17    2.85
  11  -2 -14    6.58    3.70
  11   2 -14    0.00    2.63
 -11  -2  14    0.00    1.97
 -11   2  15   18.44    5.55
  11  -2 -15   26.50    6.89
  11   2 -15   13.24    5.48
 -11  -2  15   18.08    5.59
 -11   2  16    3.95    3.09
  11  -2 -16    8.11    3.98
  11   2 -16    0.42    2.81
 -11  -2  16    1.99    2.46
 -11   2  17    0.25    1.71
  11  -2 -17    1.31    2.77
  11   2 -17    7.37    4.38
 -11  -2  17    0.07    1.22
 -11   2  18    0.00    1.81
  11  -2 -18    0.89    2.18
  11   2 -18    0.32    2.07
 -11  -2  18    0.11    2.33
 -11   2  19    8.87    3.94
  11  -2 -19   13.46    4.99
  11   2 -19    3.17    3.33
 -11  -2  19    2.72    2.73
 -11   2  20    3.76    2.99
  11  -2 -20    1.75    2.35
  11   2 -20   -0.00    2.38
  11  -2 -21   15.38    5.80
  11   2 -21   23.09    6.37
  11  -2 -22    0.00    2.85
  11   2 -22   -0.00    2.38
  11  -2 -23   -0.00    2.26
  11   2 -23   -0.00    2.65
  11  -2 -24   -0.00    2.57
  11   2 -24    2.79    2.68
  11  -2 -25    7.07    4.05
  11   2 -25    6.70    4.15
  11  -2 -26    2.71    2.81
  11   2 -26    0.47    2.22
  11  -2 -27    5.29    3.65
  11   2 -27    9.44    4.30
  11  -2 -28    0.66    2.97
  11   2 -28   -0.00    2.45
  11  -2 -29    3.54    2.90
  11   2 -29    4.99    3.94
  11  -2 -30    0.00    2.35
  11   2 -30    3.18    2.85
 -11   3   1   10.46    4.65
  11   3  -1   14.72    5.88
 -11  -3   1   12.39    5.31
 -11   3   2   15.11    5.13
  11   3  -2   11.66    5.61
 -11  -3   2   14.26    5.15
 -11   3   3   72.89   10.58
  11  -3  -3   40.42    9.51
  11   3  -3   27.06    8.62
 -11  -3   3   22.73    7.69
 -11   3   4   16.13    5.19
  11  -3  -4   10.17    4.92
  11   3  -4    8.71    5.01
 -11  -3   4    8.12    3.87
 -11   3   5    4.33    3.11
  11  -3  -5    3.26    3.60
  11   3  -5    3.61    3.84
 -11  -3   5    0.94    2.16
 -11   3   6    8.40    3.87
  11  -3  -6    8.38    4.47
  11   3  -6    4.22    3.96
 -11  -3   6    5.71    3.73
 -11   3   7   49.50    9.00
  11  -3  -7   35.65    8.79
  11   3  -7   31.38    8.89
 -11  -3   7   39.90    8.71
 -11   3   8    6.53    3.55
  11  -3  -8    2.96    3.59
  11   3  -8    5.73    4.17
 -11  -3   8    3.76    3.62
 -11   3   9    7.43    3.93
  11  -3  -9   12.55    5.21
  11   3  -9    7.04    4.14
 -11  -3   9    5.55    3.64
 -11   3  10    4.84    3.30
  11  -3 -10   -0.00    2.02
  11   3 -10    0.00    2.77
 -11  -3  10    1.36    2.20
 -11   3  11    4.65    3.18
  11  -3 -11    8.85    4.13
  11   3 -11    4.20    3.73
 -11  -3  11    4.63    3.37
 -11   3  12    6.49    3.63
  11  -3 -12    9.98    4.68
  11   3 -12    6.94    4.43
 -11  -3  12    7.11    3.73
 -11   3  13   11.35    4.25
  11  -3 -13    5.01    3.85
  11   3 -13    9.20    4.62
 -11  -3  13   15.30    5.41
 -11   3  14    0.75    2.60
  11  -3 -14   -0.00    3.00
  11   3 -14   -0.00    2.69
 -11  -3  14   -0.00    2.33
 -11   3  15    0.00    1.92
  11  -3 -15   -0.00    2.17
  11   3 -15   -0.00    2.65
 -11  -3  15    0.00    2.63
 -11   3  16    0.00    2.22
  11  -3 -16   -0.00    2.68
  11   3 -16    0.89    2.75
 -11  -3  16   -0.00    2.26
 -11   3  17   10.63    4.32
  11  -3 -17    9.32    4.43
  11   3 -17   15.28    5.37
 -11  -3  17    4.69    3.31
 -11   3  18    3.79    2.68
  11  -3 -18    5.52    4.07
  11   3 -18    2.12    3.06
 -11  -3  18    4.33    3.34
 -11   3  19   16.24    5.00
  11  -3 -19    7.33    4.19
  11   3 -19    4.63    3.07
 -11  -3  19    4.49    3.10
 -11   3  20    4.35    3.05
  11  -3 -20    2.53    3.25
  11   3 -20   -0.00    2.14
 -11   3  21    0.79    2.38
  11  -3 -21    2.64    2.93
  11   3 -21    3.48    2.88
  11  -3 -22    0.00    2.55
  11   3 -22    7.33    4.20
  11  -3 -23   20.72    6.26
  11   3 -23   21.77    6.51
  11  -3 -24    4.73    3.57
  11   3 -24    8.92    4.40
  11  -3 -25   -0.00    2.75
  11   3 -25    1.93    3.09
  11  -3 -26    2.28    2.28
  11   3 -26    1.01    2.50
  11  -3 -27   13.54    4.72
  11   3 -27    5.93    3.79
  11  -3 -28    3.53    3.36
  11   3 -28    4.42    3.33
  11  -3 -29    4.16    3.05
  11   3 -29    0.98    2.56
  11   3 -30    1.66    2.66
 -11   4   1   23.71    6.56
  11   4  -1   27.24    7.93
 -11  -4   1   29.31    7.74
 -11   4   2    2.16    2.87
  11  -4  -2    0.19    2.26
  11   4  -2    1.93    3.21
 -11  -4   2    0.82    2.23
 -11   4   3    5.38    3.64
  11  -4  -3    3.86    3.45
  11   4  -3    5.96    4.38
 -11  -4   3    2.29    3.19
 -11   4   4    2.66    2.58
  11  -4  -4    5.04    4.10
  11   4  -4    6.06    4.58
 -11  -4   4   -0.00    2.65
 -11   4   5   69.17   10.49
  11  -4  -5   59.30   11.14
  11   4  -5   27.11    8.57
 -11  -4   5   37.13    8.78
 -11   4   6   18.88    5.45
  11  -4  -6    9.84    4.98
  11   4  -6    5.85    4.31
 -11  -4   6   17.71    5.93
 -11   4   7    3.71    3.27
  11  -4  -7   12.82    5.40
  11   4  -7    6.80    4.55
 -11  -4   7   13.18    5.04
 -11   4   8    1.00    2.18
  11  -4  -8    2.89    3.02
  11   4  -8    0.00    2.65
 -11  -4   8    3.02    3.01
 -11   4   9   30.76    7.23
  11  -4  -9   26.63    7.74
  11   4  -9   22.64    7.22
 -11  -4   9   26.67    7.11
 -11   4  10    5.31    3.38
  11  -4 -10    7.25    4.39
  11   4 -10    0.00    2.82
 -11  -4  10    6.89    3.69
 -11   4  11   22.11    6.12
  11  -4 -11   12.29    5.32
  11   4 -11   20.15    6.55
 -11  -4  11   16.91    5.73
 -11   4  12   -0.00    2.18
  11  -4 -12   -0.00    2.86
  11   4 -12   -0.00    1.73
 -11  -4  12   -0.00    2.02
 -11   4  13    0.91    2.14
  11  -4 -13    0.00    2.67
  11   4 -13    0.32    2.70
 -11  -4  13   -0.00    2.46
 -11   4  14    8.50    3.81
  11  -4 -14    6.03    3.81
  11   4 -14    4.90    3.55
 -11  -4  14    0.00    2.59
 -11   4  15   14.75    4.78
  11  -4 -15   10.33    4.68
  11   4 -15   12.59    5.32
 -11  -4  15    9.91    4.52
 -11   4  16    4.46    3.27
  11  -4 -16    0.80    2.75
  11   4 -16   10.59    4.37
  11   4 -16    4.75    3.28
 -11  -4  16    4.05    3.40
 -11   4  17    1.19    2.11
  11  -4 -17    2.57    2.81
  11   4 -17    2.77    2.53
  11   4 -17   -0.00    2.58
 -11  -4  17    1.92    2.53
 -11   4  18    0.43    1.93
  11  -4 -18    0.00    2.17
  11   4 -18   -0.00    2.31
  11   4 -18    2.09    2.87
 -11  -4  18    1.95    2.59
 -11   4  19    1.20    2.18
  11  -4 -19    0.00    2.12
  11   4 -19    3.93    2.93
  11   4 -19    2.35    2.66
 -11   4  20    1.51    2.47
  11  -4 -20    4.68    3.94
  11   4 -20    1.15    2.31
 -11   4  21    9.37    4.24
  11  -4 -21   22.11    6.08
  11   4 -21    8.01    4.39
  11  -4 -22    5.07    3.23
  11   4 -22    3.73    3.20
  11  -4 -23   -0.00    2.83
  11   4 -23    0.69    2.67
  11  -4 -24    0.00    2.56
  11   4 -24    0.00    2.62
  11  -4 -25   14.39    4.96
  11   4 -25   10.38    4.48
  11  -4 -26    6.41    3.33
  11   4 -26    5.18    3.89
  11  -4 -27    4.96    4.11
  11   4 -27    2.47    2.69
  11  -4 -28    0.00    2.28
  11   4 -28   -0.00    2.57
  11   4 -29    4.63    3.11
 -11   5   1    1.92    2.57
  11   5  -1    6.86    3.74
  11   5  -1    4.36    3.93
 -11  -5   1    2.04    3.05
 -11   5   2   39.55    8.17
  11  -5  -2   24.34    7.71
  11   5  -2   41.18    8.68
  11   5  -2   21.23    7.68
 -11  -5   2   38.50    8.95
 -11   5   3   47.19    9.07
  11  -5  -3   25.56    7.92
  11   5  -3   52.90    9.85
  11   5  -3   30.16    8.80
 -11  -5   3   43.71    9.27
 -11   5   4    6.85    3.24
  11  -5  -4    2.17    3.36
  11   5  -4    2.43    2.72
  11   5  -4    3.12    3.20
 -11  -5   4    0.91    2.38
 -11   5   5    2.53    2.63
  11  -5  -5    1.32    2.94
  11   5  -5    0.08    2.04
  11   5  -5    0.00    3.16
 -11  -5   5    2.75    3.02
 -11   5   6   11.64    4.37
  11  -5  -6   12.31    5.53
  11   5  -6    2.91    3.33
  11   5  -6   12.65    5.42
 -11  -5   6    6.45    4.03
 -11   5   7   33.97    7.13
  11  -5  -7   15.61    5.79
  11   5  -7   26.65    7.14
  11   5  -7   13.23    6.16
 -11  -5   7   22.87    6.59
 -11   5   8   14.99    4.90
  11  -5  -8    1.65    2.54
  11   5  -8    1.53    2.63
  11   5  -8    4.73    3.95
 -11  -5   8    2.03    3.18
 -11   5   9   23.82    6.32
  11  -5  -9   10.13    5.09
  11   5  -9   15.86    5.21
  11   5  -9   13.62    5.88
 -11   5  10   -0.00    2.31
  11  -5 -10    0.00    1.93
  11   5 -10    0.68    2.79
  11   5 -10    8.12    4.43
 -11   5  11    3.64    2.74
  11  -5 -11    2.87    3.79
  11   5 -11    3.56    3.40
  11   5 -11    3.07    3.75
 -11   5  12   21.18    5.89
  11  -5 -12   16.99    6.02
  11   5 -12   11.50    5.10
  11   5 -12   15.06    5.76
 -11   5  13   35.19    7.38
  11  -5 -13   21.95    6.99
  11   5 -13   17.65    5.94
  11   5 -13   33.60    8.32
 -11   5  14    4.58    3.82
  11  -5 -14    0.00    2.48
  11   5 -14    0.60    2.90
  11   5 -14    1.40    3.16
 -11   5  15   -0.00    2.28
  11  -5 -15    0.19    2.67
  11   5 -15   -0.00    2.18
  11   5 -15    0.03    1.70
 -11   5  16    0.14    2.02
  11  -5 -16   -0.00    2.10
  11   5 -16    1.96    2.42
  11   5 -16   -0.00    2.03
 -11   5  17    2.31    2.33
  11  -5 -17    1.44    2.40
  11   5 -17    1.03    2.37
  11   5 -17    3.27    3.26
 -11   5  18   11.47    4.20
  11  -5 -18    6.86    4.04
  11   5 -18   11.38    4.53
  11   5 -18    6.01    3.97
 -11   5  19   21.80    5.93
  11  -5 -19    2.88    2.91
  11   5 -19    7.50    4.28
 -11   5  20    1.85    2.35
  11  -5 -20   -0.00    2.12
  11   5 -20    0.00    1.96
 -11   5  21    0.16    2.11
  11  -5 -21    4.26    3.41
  11   5 -21    0.64    2.61
  11  -5 -22    2.74    3.08
  11   5 -22    2.68    3.37
  11  -5 -23   17.10    5.67
  11   5 -23   21.67    6.49
  11  -5 -24    0.00    2.49
  11   5 -24   -0.00    2.68
  11  -5 -25    3.08    2.51
  11   5 -25    1.00    2.71
  11  -5 -26   -0.00    1.93
  11   5 -26    0.70    2.05
  11  -5 -27    8.23    3.97
  11   5 -27    0.87    2.87
  11  -5 -28   10.28    4.42
  11   5 -28    9.15    4.13
 -11   6   1   22.77    6.08
  11  -6  -1    6.51    4.72
  11   6  -1   29.25    7.22
  11   6  -1   11.06    5.69
 -11   6   2    0.51    2.64
  11  -6  -2    0.08    2.20
  11   6  -2    0.36    2.29
  11   6  -2    0.71    3.46
 -11   6   3    3.95    3.03
  11  -6  -3    0.00    2.59
  11   6  -3    3.37    3.63
  11   6  -3   -0.00    2.80
 -11   6   4   22.33    6.26
  11  -6  -4   14.82    5.80
  11   6  -4   21.03    6.26
  11   6  -4   16.29    7.26
 -11   6   5   17.53    5.86
  11  -6  -5    8.29    5.33
  11   6  -5   18.82    5.85
  11   6  -5   12.61    6.35
 -11   6   6   14.84    4.86
  11  -6  -6    6.52    4.40
  11   6  -6    5.50    3.95
  11   6  -6   11.95    5.97
 -11   6   7    9.75    4.13
  11  -6  -7    7.72    4.40
  11   6  -7    1.74    2.34
  11   6  -7    7.20    4.99
 -11   6   8    5.60    3.72
  11  -6  -8    4.20    3.86
  11   6  -8    0.93    2.04
  11   6  -8    6.71    4.34
 -11   6   9    1.75    2.94
  11  -6  -9   10.69    4.83
  11   6  -9    0.61    2.29
  11   6  -9    2.07    4.34
 -11   6  10    9.52    4.52
  11  -6 -10   11.17    4.98
  11   6 -10   17.10    5.33
  11   6 -10    7.32    4.52
 -11   6  11    5.06    3.44
  11  -6 -11    8.80    5.15
  11   6 -11    7.02    3.87
  11   6 -11    7.77    4.58
 -11   6  12    8.01    3.68
  11  -6 -12    1.65    2.76
  11   6 -12    1.71    2.27
  11   6 -12    2.20    3.25
 -11   6  13    6.30    3.63
  11  -6 -13    0.00    2.82
  11   6 -13    1.97    2.69
 -11   6  14   10.35    4.56
  11  -6 -14   14.90    5.88
  11   6 -14    5.31    3.65
  11   6 -14   13.16    5.44
 -11   6  15    8.67    3.92
  11  -6 -15   11.83    5.40
  11   6 -15    9.88    4.48
  11   6 -15    2.14    3.27
 -11   6  16    8.56    4.27
  11  -6 -16   22.96    6.72
  11   6 -16    9.23    4.05
  11   6 -16   17.49    6.33
 -11   6  17    1.60    3.18
  11  -6 -17    0.00    2.37
  11   6 -17    0.00    1.91
  11   6 -17    2.03    3.10
 -11   6  18    2.43    3.16
  11  -6 -18    0.00    3.32
  11   6 -18    0.00    2.25
  11   6 -18    1.34    2.69
 -11   6  19    6.54    4.15
  11  -6 -19    3.04    2.98
  11   6 -19    9.75    4.84
 -11   6  20    1.27    2.42
  11  -6 -20    4.00    3.61
  11   6 -20    2.61    3.20
 -11   6  21   12.71    4.60
  11  -6 -21    1.67    2.71
  11   6 -21    6.14    4.26
  11  -6 -22   -0.00    2.27
  11   6 -22    1.69    2.61
  11  -6 -23    0.70    3.07
  11   6 -23    1.18    2.28
  11  -6 -24    2.53    3.06
  11   6 -24    3.30    3.39
  11  -6 -25    3.88    3.38
  11   6 -25   -0.00    2.97
  11  -6 -26    1.47    2.49
  11   6 -26    3.01    2.64
  11  -6 -27    2.07    2.60
  11   6 -27    2.63    3.13
 -11   7   1   18.26    5.83
  11  -7  -1    9.79    5.18
  11   7  -1    5.80    4.19
 -11   7   2   17.46    5.58
  11  -7  -2   15.12    6.19
  11   7  -2   19.55    6.32
 -11   7   3    0.57    2.49
  11  -7  -3    9.34    4.84
  11   7  -3    1.22    2.75
  11   7  -3    0.00    2.58
 -11   7   4   24.83    6.30
  11  -7  -4    7.44    4.91
  11   7  -4   11.85    4.75
  11   7  -4    5.38    4.59
 -11   7   5    1.00    2.00
  11  -7  -5    0.71    2.67
  11   7  -5    0.80    2.28
  11   7  -5    1.38    3.27
 -11   7   6    9.57    4.35
  11  -7  -6   12.10    5.58
  11   7  -6   15.67    5.33
  11   7  -6   15.67    6.31
 -11   7   7    2.12    3.01
  11  -7  -7   -0.00    2.98
  11   7  -7   -0.00    2.06
  11   7  -7    0.29    3.46
 -11   7   8   27.83    7.14
  11  -7  -8   28.04    8.26
  11   7  -8   38.24    8.38
  11   7  -8   17.22    6.98
 -11   7   9   13.90    5.14
  11  -7  -9   12.05    5.63
  11   7  -9   19.06    5.88
  11   7  -9   15.46    6.39
 -11   7  10    0.28    2.67
  11  -7 -10    3.02    3.51
  11   7 -10    2.19    2.78
  11   7 -10    0.02    3.09
 -11   7  11   -0.00    2.09
  11  -7 -11    0.00    3.00
  11   7 -11    0.32    2.04
  11   7 -11   -0.00    3.23
 -11   7  12   14.72    5.27
  11  -7 -12   14.56    6.06
  11   7 -12   15.42    5.34
  11   7 -12   26.48    7.59
 -11   7  13    7.78    4.03
  11  -7 -13    2.38    3.65
  11   7 -13    7.06    3.50
  11   7 -13    7.70    4.27
 -11   7  14    1.74    2.73
  11  -7 -14    0.18    3.23
  11   7 -14    4.94    3.25
  11   7 -14    7.98    4.33
 -11   7  15   -0.00    2.33
  11  -7 -15    0.01    2.66
  11   7 -15    0.81    1.92
  11   7 -15    1.24    3.32
 -11   7  16    2.42    2.47
  11  -7 -16   -0.00    2.83
  11   7 -16    0.00    1.96
  11   7 -16    1.23    2.74
 -11   7  17   -0.00    1.94
  11  -7 -17   -0.00    2.73
  11   7 -17    1.46    2.31
  11   7 -17    1.29    3.65
 -11   7  18    1.34    2.25
  11  -7 -18    6.57    4.33
  11   7 -18    7.90    4.11
  11   7 -18    6.87    4.59
 -11   7  19    0.00    1.66
  11  -7 -19    0.70    2.54
  11   7 -19   -0.00    2.58
 -11   7  20    1.06    1.98
  11  -7 -20   -0.00    2.24
  11   7 -20    0.27    2.93
 -11   7  21   -0.00    2.10
  11  -7 -21    0.05    2.19
  11   7 -21   -0.00    3.01
  11  -7 -22    5.27    3.59
  11   7 -22    2.49    3.69
  11  -7 -23    2.56    3.43
  11   7 -23    1.33    3.01
  11  -7 -24    1.47    2.83
  11   7 -24    2.32    3.58
  11  -7 -25    1.80    2.58
  11   7 -25   -0.00    2.63
  11  -7 -26    0.96    2.85
 -11   8   1   -0.00    2.46
  11   8  -1    1.23    2.34
 -11   8   2    5.55    3.39
  11  -8  -2    6.07    4.08
  11   8  -2    6.48    4.12
 -11   8   3   -0.00    1.40
  11  -8  -3    2.28    2.98
  11   8  -3   -0.00    2.52
 -11   8   4   14.79    5.05
  11  -8  -4   28.31    8.23
  11   8  -4   12.11    5.39
 -11   8   5    3.46    3.03
  11  -8  -5    2.79    2.97
  11   8  -5   -0.00    1.57
 -11   8   6   14.49    5.26
  11  -8  -6   14.50    6.30
  11   8  -6   16.38    5.60
 -11   8   7    6.45    3.82
  11  -8  -7    2.92    3.55
  11   8  -7    2.75    3.18
 -11   8   8   -0.00    1.55
  11  -8  -8    4.93    4.30
  11   8  -8    1.31    2.84
 -11   8   9   -0.00    2.71
  11  -8  -9    1.73    3.03
  11   8  -9    3.40    3.37
 -11   8  10    5.63    3.68
  11  -8 -10    7.71    4.75
  11   8 -10   18.69    6.10
 -11   8  11   -0.00    2.71
  11  -8 -11    2.10    3.61
  11   8 -11    2.06    2.74
 -11   8  12    6.16    3.30
  11  -8 -12    1.16    3.02
  11   8 -12   -0.00    2.09
 -11   8  13    2.83    2.87
  11  -8 -13    0.30    2.34
  11   8 -13    0.00    2.06
 -11   8  14    1.41    2.45
  11  -8 -14    0.87    2.83
  11   8 -14    1.77    2.20
 -11   8  15    3.25    3.08
  11  -8 -15   11.04    5.08
  11   8 -15    5.17    3.32
 -11   8  16   16.87    5.30
  11  -8 -16   16.00    6.29
  11   8 -16    7.27    4.06
 -11   8  17    0.30    2.26
  11  -8 -17   -0.00    2.55
  11   8 -17   -0.00    1.70
 -11   8  18    0.95    2.12
  11  -8 -18   -0.00    1.98
 -11   8  19    2.96    2.74
  11  -8 -19   -0.00    3.22
 -11   8  20   10.14    4.08
  11  -8 -20    0.88    3.31
 -11   8  21    0.00    2.49
  11  -8 -21   -0.00    2.79
  11  -8 -22    6.57    4.67
  11  -8 -23    3.67    3.81
  11  -8 -24    0.00    2.66
 -11   9   1    0.00    1.83
  11   9  -1    1.43    2.88
 -11   9   2   25.56    7.09
  11   9  -2   16.23    5.89
 -11   9   3    0.00    1.98
  11   9  -3    2.20    2.84
 -11   9   4   15.79    5.53
  11  -9  -4    6.12    4.97
  11   9  -4   17.59    5.93
 -11   9   5    0.96    1.92
  11  -9  -5    0.00    2.78
  11   9  -5    1.82    2.90
 -11   9   6    7.49    3.91
  11  -9  -6    5.00    3.79
  11   9  -6    6.07    3.64
 -11   9   7    0.50    2.39
  11  -9  -7   -0.00    2.71
  11   9  -7   -0.00    2.66
 -11   9   8   24.80    6.90
  11  -9  -8   17.77    6.55
  11   9  -8   20.74    6.69
 -11   9   9    1.84    2.78
  11  -9  -9   -0.00    2.93
  11   9  -9    0.11    1.95
 -11   9  10    1.93    2.36
  11  -9 -10    0.00    3.13
  11   9 -10   -0.00    2.73
 -11   9  11   -0.00    2.28
  11  -9 -11    4.81    3.90
  11   9 -11    0.00    3.11
 -11   9  12    6.30    3.79
  11  -9 -12    9.59    4.88
  11   9 -12    6.66    4.29
 -11   9  13   -0.00    3.45
  11  -9 -13    0.00    3.04
  11   9 -13    0.00    3.18
 -11   9  14    6.21    4.02
  11  -9 -14    4.57    4.66
  11   9 -14    7.24    4.23
 -11   9  15   -0.00    2.13
  11  -9 -15   -0.00    2.50
  11   9 -15    0.07    2.74
 -11   9  16    0.00    2.11
  11  -9 -16    6.42    4.05
  11   9 -16    0.51    2.87
 -11   9  17    0.28    1.78
  11  -9 -17    0.23    3.17
  11   9 -17    0.42    2.06
 -11   9  18   19.22    6.13
  11  -9 -18    9.55    5.33
 -11   9  19    1.77    2.64
  11  -9 -19   -0.00    2.56
 -11   9  20    1.18    2.36
  11  -9 -20   -0.00    2.38
 -11   9  21    2.67    2.58
  11  -9 -21   -0.00    2.84
 -11   9  22    2.79    2.86
  11  -9 -22    2.73    3.71
  11  -9 -23    0.00    2.84
 -11  10   1   -0.00    2.34
  11  10  -1   -0.00    2.79
 -11  10   2    5.18    3.60
  11  10  -2    6.24    4.02
 -11  10   3    0.68    1.46
  11  10  -3    0.20    2.40
 -11  10   4    8.52    4.55
  11  10  -4   12.42    5.31
 -11  10   5    5.81    3.65
  11  10  -5    0.12    2.79
 -11  10   6   10.15    5.09
  11 -10  -6   18.47    6.71
  11  10  -6   10.66    4.89
 -11  10   7    1.11    2.91
  11 -10  -7   -0.00    2.74
  11  10  -7   -0.00    2.92
 -11  10   8    4.20    3.38
  11 -10  -8    3.25    3.53
  11  10  -8    0.28    3.19
 -11  10   9   -0.00    2.33
  11 -10  -9   -0.00    2.53
  11  10  -9   -0.00    2.84
 -11  10  10   19.63    5.91
  11 -10 -10    2.05    3.60
  11  10 -10    4.05    4.01
 -11  10  11   -0.00    2.09
  11 -10 -11    1.52    2.48
  11  10 -11   -0.00    2.29
 -11  10  12    4.14    3.04
  11 -10 -12   -0.00    2.33
  11  10 -12    0.89    2.44
 -11  10  13    1.55    2.75
  11 -10 -13   -0.00    2.88
  11  10 -13    0.00    2.79
 -11  10  14    7.61    4.01
  11 -10 -14    5.26    4.02
  11  10 -14    7.39    4.29
 -11  10  15    0.00    2.52
  11 -10 -15   -0.00    3.06
  11  10 -15    0.78    2.44
 -11  10  16   10.40    4.92
  11 -10 -16    4.41    4.08
  11  10 -16   12.92    5.28
 -11  10  17   -0.00    2.05
  11 -10 -17   -0.00    2.41
 -11  10  18   -0.00    2.02
  11 -10 -18    1.05    2.89
 -11  10  19    0.22    2.31
  11 -10 -19    0.02    2.14
 -11  10  20    3.33    3.26
  11 -10 -20    2.67    2.94
 -11  10  21   -0.00    1.88
  11 -10 -21    2.45    3.05
 -11  10  22   -0.00    1.67
  11 -10 -22    0.17    3.03
 -11  11   1    0.00    2.36
  11  11  -1    0.62    4.03
 -11  11   2   11.20    4.86
  11  11  -2   15.54    5.87
 -11  11   3   -0.00    2.74
  11  11  -3    0.04    2.36
 -11  11   4    0.00    3.24
  11  11  -4   10.43    4.81
 -11  11   5    4.03    2.91
  11  11  -5   -0.00    2.97
 -11  11   6    3.42    3.26
  11  11  -6    3.15    3.40
 -11  11   7    0.00    2.46
  11  11  -7    1.64    3.43
 -11  11   8    4.94    3.99
  11 -11  -8   10.93    5.53
  11  11  -8   15.05    6.05
 -11  11   9   -0.00    2.28
  11 -11  -9   -0.00    3.24
  11  11  -9    2.41    3.49
 -11  11  10   -0.00    2.57
  11 -11 -10    0.58    2.99
  11  11 -10   -0.00    2.33
 -11  11  11    0.00    2.44
  11 -11 -11   -0.00    3.05
  11  11 -11    0.54    2.82
 -11  11  12   26.29    6.78
  11 -11 -12    8.51    5.36
  11  11 -12   14.18    5.57
 -11  11  13   -0.00    2.10
  11 -11 -13   -0.00    3.22
  11  11 -13    1.07    3.19
 -11  11  14    2.32    2.84
  11 -11 -14    0.00    3.11
  11  11 -14    1.69    3.01
 -11  11  15   -0.00    2.33
  11 -11 -15    0.94    3.66
  11  11 -15    2.67    3.20
 -11  11  16    0.39    1.80
  11 -11 -16   -0.00    2.44
 -11  11  17   -0.00    2.93
  11 -11 -17    1.16    3.44
 -11  11  18    7.62    4.09
  11 -11 -18    6.14    4.49
 -11  11  19   -0.00    2.06
  11 -11 -19    1.74    3.06
 -11  11  20   -0.00    2.18
  11 -11 -20    0.01    2.78
 -11  11  21    0.93    2.36
 -11  11  22   10.16    5.06
 -11  12   1    1.19    3.04
  11  12  -1   -0.00    3.14
 -11  12   2    3.19    3.20
  11  12  -2    1.23    2.98
 -11  12   3    1.41    1.89
  11  12  -3    0.21    3.45
 -11  12   4    5.65    4.40
  11  12  -4   12.34    5.58
 -11  12   5    3.70    3.70
  11  12  -5   -0.00    2.87
 -11  12   6    7.71    4.63
  11  12  -6   11.03    4.79
 -11  12   7   -0.00    2.27
  11  12  -7    1.65    3.39
 -11  12   8    0.00    2.97
  11  12  -8   -0.00    3.02
 -11  12   9    0.00    2.87
  11  12  -9   -0.00    3.52
 -11  12  10   13.13    5.30
  11 -12 -10    1.41    3.67
  11  12 -10    3.73    3.31
 -11  12  11    1.40    2.96
  11 -12 -11    3.24    3.57
  11  12 -11    1.90    3.06
 -11  12  12    5.99    4.46
  11 -12 -12    5.45    4.05
  11  12 -12    0.00    3.53
 -11  12  13   -0.00    2.87
  11 -12 -13   -0.00    2.82
  11  12 -13    0.52    2.35
 -11  12  14    5.64    3.65
  11 -12 -14    2.24    3.47
  11  12 -14    3.38    4.15
 -11  12  15    0.00    2.73
  11 -12 -15   -0.00    3.93
  11  12 -15   -0.00    2.30
 -11  12  16    0.69    2.98
  11 -12 -16    5.91    4.46
 -11  12  17   -0.00    3.04
  11 -12 -17    3.15    4.07
 -11  12  18   -0.00    2.35
  11 -12 -18    1.69    3.16
 -11  12  19    0.13    2.19
 -11  12  20    0.00    2.68
 -11  12  21   -0.00    1.86
 -11  12  22   -0.00    2.29
  11  13  -1    5.82    4.11
  11  13  -2    3.42    4.01
  11  13  -3    2.88    3.10
  11  13  -4    9.17    4.74
  11  13  -5   -0.00    2.84
  11  13  -6   -0.00    2.32
  11  13  -7   -0.00    3.56
  11  13  -8    2.59    3.56
  11  13  -9    0.00    2.65
  11  13 -10   -0.00    2.20
  11  13 -11    2.85    3.20
  11  13 -12    2.43    3.06
  11 -13 -13    0.36    2.95
  11  13 -13    2.43    3.63
  11 -13 -14   -0.00    3.31
  11  13 -14    4.54    3.78
  11 -13 -15   -0.00    3.09
  11 -13 -16   -0.00    2.72
  11 -13 -17   -0.00    2.72
  11  14 -11    0.00    2.65
  11  14 -12    1.56    2.41
  11  14 -13    0.11    2.07
  11  14 -14    3.47    3.82
 -10   0   1   -0.00    2.61
  10   0  -1    0.21    2.35
 -10   0   2   15.95    5.53
  10   0  -2   27.13    7.18
 -10   0   3    0.00    2.07
 -10   0   4  118.96   16.51
 -10   0   5    1.87    2.38
 -10   0   6   14.42    4.86
  10   0  -6    4.10    3.72
 -10   0   7    1.10    2.19
  10   0  -7    1.65    2.62
 -10   0   8   11.12    4.58
  10   0  -8   36.10    7.95
 -10   0   9   -0.00    1.43
  10   0  -9   -0.00    2.45
 -10   0  10   82.69   12.78
  10   0 -10   85.84   13.85
 -10   0  11   -0.00    2.27
  10   0 -11    1.36    2.26
 -10   0  12   -0.00    1.80
  10   0 -12    1.47    2.83
 -10   0  13    0.75    1.98
  10   0 -13   -0.00    2.37
 -10   0  14   16.77    5.14
  10   0 -14   19.16    5.89
 -10   0  15   -0.00    1.71
  10   0 -15    0.10    1.84
 -10   0  16   33.30    7.33
  10   0 -16   42.65    8.73
 -10   0  17    0.32    1.93
  10   0 -17    1.38    2.19
  10   0 -18   22.26    6.14
  10   0 -19    1.58    2.54
  10   0 -20   43.27    8.80
  10   0 -21    5.09    3.04
  10   0 -22    1.26    2.32
  10   0 -23   -0.00    2.44
  10   0 -24   12.70    4.43
  10   0 -25    0.49    1.61
  10   0 -26   18.99    5.52
  10   0 -27   -0.00    1.83
  10   0 -28    0.00    2.20
  10   0 -29    0.62    1.56
  10   0 -30    7.51    3.84
  10   0 -31    0.73    2.78
  10   0 -32    5.35    3.16
  10   0 -33   -0.00    1.67
 -10   1   1    0.51    1.91
  10  -1  -1    2.01    2.85
  10   1  -1    2.61    3.64
 -10  -1   1   -0.00    2.27
 -10   1   2  140.61   18.36
  10  -1  -2  145.18   19.87
 -10  -1   2  119.80   17.67
 -10   1   3    1.59    2.80
 -10  -1   3    6.95    3.89
 -10   1   4    2.53    2.95
 -10  -1   4   -0.00    2.22
 -10   1   5    9.12    3.90
 -10  -1   5    9.04    4.29
 -10   1   6   79.43   11.63
  10  -1  -6   66.05   11.89
  10   1  -6   48.75   10.95
 -10  -1   6   69.35   11.26
 -10   1   7    1.84    2.69
  10  -1  -7    4.39    4.01
  10   1  -7    0.56    2.83
 -10  -1   7    8.09    3.71
 -10   1   8   53.37    8.95
  10  -1  -8   35.83    8.57
  10   1  -8   45.18    9.48
 -10  -1   8   34.45    7.85
 -10   1   9   -0.00    1.96
  10  -1  -9   -0.00    2.81
  10   1  -9    2.67    3.07
 -10  -1   9   -0.00    2.16
 -10   1  10    0.73    1.77
  10  -1 -10   -0.00    2.58
  10   1 -10    1.53    2.54
 -10  -1  10   -0.00    1.81
 -10   1  11    8.80    4.02
  10  -1 -11   21.00    5.80
  10   1 -11   16.81    5.49
 -10  -1  11   15.75    5.10
 -10   1  12   63.70   10.94
  10  -1 -12   69.76   12.02
  10   1 -12   63.53   11.86
 -10  -1  12   83.42   12.13
 -10   1  13    0.54    1.93
  10  -1 -13   -0.00    1.72
  10   1 -13    3.07    3.07
 -10  -1  13   -0.00    2.12
 -10   1  14   17.81    4.93
  10  -1 -14   13.99    4.98
  10   1 -14    3.21    3.17
 -10  -1  14    3.99    2.94
 -10   1  15   -0.00    2.23
  10  -1 -15    1.92    2.62
  10   1 -15    0.79    2.55
 -10  -1  15    0.41    1.72
 -10   1  16   23.23    5.80
  10  -1 -16   24.64    6.40
  10   1 -16   23.70    6.57
 -10  -1  16   19.87    5.75
 -10   1  17    1.48    1.83
  10  -1 -17    1.78    2.82
  10   1 -17    1.45    2.45
 -10   1  18    9.17    3.91
  10  -1 -18   18.72    5.67
  10   1 -18   22.76    5.93
 -10   1  19    0.00    2.13
  10  -1 -19    3.28    2.96
  10   1 -19   -0.00    2.61
 -10   1  20   -0.00    1.96
  10  -1 -20    0.00    2.53
  10   1 -20    0.12    1.91
  10  -1 -21    0.00    2.50
  10   1 -21    1.69    2.38
  10  -1 -22   58.81   10.43
  10   1 -22   57.42   10.41
  10  -1 -23   -0.00    2.43
  10   1 -23   -0.00    1.65
  10  -1 -24    2.78    2.97
  10   1 -24   -0.00    2.01
  10  -1 -25    0.00    2.02
  10   1 -25    3.53    2.96
  10  -1 -26    1.91    2.70
  10   1 -26    4.82    3.24
  10  -1 -27    0.30    2.54
  10   1 -27    0.27    2.08
  10  -1 -28    9.06    4.01
  10   1 -28    4.54    2.93
  10  -1 -29   -0.00    2.02
  10   1 -29    3.05    2.77
  10  -1 -30    0.95    2.33
  10   1 -30   -0.00    2.33
  10  -1 -31    2.49    2.21
  10   1 -31    0.00    1.98
  10  -1 -32    7.96    3.50
  10   1 -32    8.07    3.67
  10  -1 -33    2.14    2.44
  10   1 -33    0.00    1.97
 -10   2   1    0.49    2.22
  10  -2  -1    2.56    3.02
 -10  -2   1    1.53    2.49
 -10   2   2    2.72    2.78
  10  -2  -2    4.01    3.20
 -10  -2   2    1.07    2.17
 -10   2   3    0.07    2.29
 -10  -2   3    0.00    2.73
 -10   2   4  102.03   14.80
 -10  -2   4  103.46   15.21
 -10   2   5   26.56    6.23
  10   2  -5   24.30    7.25
 -10  -2   5   25.22    6.40
 -10   2   6   22.31    5.89
  10  -2  -6   18.18    5.81
  10   2  -6   20.01    6.23
 -10  -2   6   27.52    6.56
 -10   2   7    5.99    3.38
  10  -2  -7    3.42    3.14
  10   2  -7    2.66    3.27
 -10  -2   7    4.42    3.24
 -10   2   8   12.65    4.37
  10  -2  -8   14.70    5.18
  10   2  -8   16.76    5.90
 -10  -2   8   27.27    6.21
 -10   2   9    5.29    3.59
  10  -2  -9   10.31    4.37
  10   2  -9    9.02    4.55
 -10  -2   9    6.14    3.63
 -10   2  10   71.70   11.46
  10  -2 -10   71.51   12.34
  10   2 -10   70.49   12.57
 -10  -2  10   75.22   11.94
 -10   2  11    9.01    3.87
  10  -2 -11    0.00    2.17
  10   2 -11   11.63    5.09
 -10  -2  11    2.11    2.62
 -10   2  12   -0.00    2.10
  10  -2 -12   -0.00    2.38
  10   2 -12    0.01    1.34
 -10  -2  12    2.74    2.33
 -10   2  13   -0.00    2.13
  10  -2 -13    1.07    2.69
  10   2 -13    1.10    3.07
 -10  -2  13    0.85    2.18
 -10   2  14   37.25    7.18
  10  -2 -14   29.30    7.18
  10   2 -14   26.02    7.17
 -10  -2  14   22.66    6.00
 -10   2  15   18.43    5.01
  10  -2 -15   12.72    4.66
  10   2 -15   11.01    4.98
 -10  -2  15   16.96    4.97
 -10   2  16    5.70    3.35
  10  -2 -16   10.57    4.44
  10   2 -16   10.95    4.78
 -10  -2  16    4.55    3.16
 -10   2  17   -0.00    1.67
  10  -2 -17    1.65    2.64
  10   2 -17    0.00    2.17
 -10   2  18    4.78    3.17
  10  -2 -18    5.41    3.28
  10   2 -18    5.97    3.73
 -10   2  19    1.81    2.20
  10  -2 -19    0.75    2.66
  10   2 -19    9.07    4.04
 -10   2  20   23.89    6.20
  10  -2 -20   32.43    7.25
  10   2 -20   26.25    6.95
 -10   2  21    3.10    2.55
  10  -2 -21    2.20    2.86
  10   2 -21    1.84    2.55
  10  -2 -22    4.47    3.09
  10   2 -22    6.99    3.64
  10  -2 -23    1.37    2.00
  10   2 -23   -0.00    3.06
  10  -2 -24   11.16    4.45
  10   2 -24   14.48    4.93
  10  -2 -25    2.64    2.76
  10   2 -25    2.85    3.34
  10  -2 -26   13.01    4.78
  10   2 -26   17.07    5.32
  10  -2 -27    1.36    2.28
  10   2 -27   -0.00    1.95
  10  -2 -28    4.51    3.10
  10   2 -28    3.71    3.25
  10  -2 -29    1.78    2.68
  10   2 -29   -0.00    2.43
  10  -2 -30    2.71    2.75
  10   2 -30    7.05    3.44
  10  -2 -31   -0.00    2.48
  10   2 -31    0.00    2.12
  10  -2 -32    0.38    1.83
  10   2 -32   -0.00    1.94
  10   2 -33    0.00    1.78
 -10   3   1   12.09    4.69
  10  -3  -1   11.99    4.79
 -10  -3   1   14.95    5.30
 -10   3   2   72.67   11.76
  10  -3  -2   80.74   13.61
 -10  -3   2   74.53   12.55
 -10   3   3   40.29    7.99
 -10  -3   3   32.44    7.70
 -10   3   4    0.44    1.70
  10   3  -4    1.14    2.66
 -10  -3   4    0.07    2.48
 -10   3   5    4.95    3.15
  10   3  -5    7.84    4.46
 -10  -3   5    4.44    3.28
 -10   3   6   31.92    6.90
  10  -3  -6   27.16    7.24
  10   3  -6   23.72    7.00
 -10  -3   6   21.99    6.38
 -10   3   7   12.37    4.57
  10  -3  -7   13.74    5.60
  10   3  -7   12.11    5.42
 -10  -3   7   15.28    5.05
 -10   3   8   69.15   10.33
  10  -3  -8   50.89   10.26
  10   3  -8   30.37    8.86
 -10  -3   8   68.77   10.87
 -10   3   9    3.21    2.85
  10  -3  -9    2.22    3.12
  10   3  -9    8.72    4.32
 -10  -3   9    9.07    4.03
 -10   3  10    1.23    2.25
  10  -3 -10    1.34    2.84
  10   3 -10    1.26    2.61
 -10  -3  10   -0.00    1.98
 -10   3  11   15.12    4.73
  10  -3 -11   15.36    5.56
  10   3 -11   13.23    5.01
 -10  -3  11   11.31    4.62
 -10   3  12   35.02    7.17
  10  -3 -12   26.71    7.51
  10   3 -12   28.34    7.56
 -10  -3  12   30.34    7.09
 -10   3  13    0.57    2.38
  10  -3 -13    1.86    2.65
  10   3 -13    2.70    3.32
 -10  -3  13    0.66    1.94
 -10   3  14    5.00    3.34
  10  -3 -14    2.75    2.60
  10   3 -14   -0.00    2.17
 -10  -3  14    0.98    2.18
 -10   3  15    4.53    2.98
  10  -3 -15    5.30    3.58
  10   3 -15    3.19    3.38
 -10  -3  15    1.43    2.56
 -10   3  16   25.38    6.02
  10  -3 -16   15.47    5.93
  10   3 -16   19.36    5.99
 -10  -3  16   27.06    6.47
 -10   3  17   20.82    5.48
  10  -3 -17   22.44    6.07
  10   3 -17    8.96    4.54
 -10  -3  17   23.69    5.86
 -10   3  18   12.24    4.15
  10  -3 -18   10.34    4.28
  10   3 -18   14.24    5.02
 -10  -3  18    7.41    3.79
 -10   3  19    5.44    3.33
  10  -3 -19    3.63    3.64
  10   3 -19    2.80    3.15
 -10   3  20   -0.00    2.35
  10  -3 -20    2.34    2.45
  10   3 -20    0.01    2.15
 -10   3  21    6.17    3.19
  10  -3 -21    9.36    3.94
  10   3 -21   14.24    4.96
  10  -3 -22   17.45    5.99
  10   3 -22   23.42    6.38
  10  -3 -23    1.70    2.57
  10   3 -23    5.33    3.51
  10  -3 -24    3.29    2.87
  10   3 -24   -0.00    2.33
  10  -3 -25    3.20    2.93
  10   3 -25   -0.00    1.85
  10  -3 -26    7.71    3.85
  10   3 -26    4.05    3.21
  10  -3 -27    3.53    2.97
  10   3 -27   10.37    4.01
  10  -3 -28    4.73    3.01
  10   3 -28    3.95    3.27
  10  -3 -29   -0.00    1.89
  10   3 -29    0.89    1.89
  10  -3 -30   -0.00    1.92
  10   3 -30    0.75    2.30
  10  -3 -31    0.22    1.79
  10   3 -31    1.42    2.28
  10  -3 -32    0.85    2.15
  10   3 -32    2.60    2.71
  10   3 -33    1.58    2.16
 -10   4   1    6.41    3.79
  10  -4  -1    4.45    3.60
 -10  -4   1    2.31    2.84
 -10   4   2    3.02    2.78
 -10  -4   2    5.67    3.64
 -10   4   3    7.56    3.78
  10   4  -3   16.53    5.86
 -10  -4   3    7.84    3.96
 -10   4   4   97.04   13.21
  10   4  -4   70.97   13.69
 -10  -4   4   68.17   12.51
 -10   4   5   43.31    8.42
  10  -4  -5   37.98    8.78
  10   4  -5   41.07    9.35
 -10  -4   5   38.39    8.43
 -10   4   6   47.56    8.46
  10  -4  -6   44.85    9.41
  10   4  -6   27.06    7.98
 -10  -4   6   34.14    7.96
 -10   4   7    3.02    2.85
  10  -4  -7    0.64    2.15
  10   4  -7    0.94    2.74
 -10  -4   7    1.47    2.33
 -10   4   8   39.01    8.28
  10  -4  -8   49.26    9.96
  10   4  -8   41.68    9.72
 -10  -4   8   63.50   10.41
 -10   4   9    7.97    3.59
  10  -4  -9    8.87    4.05
  10   4  -9    6.63    4.16
 -10  -4   9    7.79    4.05
 -10   4  10   20.57    5.43
  10  -4 -10   10.59    4.72
  10   4 -10   15.65    5.90
 -10  -4  10   16.81    5.65
 -10   4  11    2.95    3.13
  10  -4 -11    1.92    2.46
  10   4 -11    6.43    3.88
 -10  -4  11    4.43    2.99
 -10   4  12    1.34    2.28
  10  -4 -12   -0.00    1.97
  10   4 -12   -0.00    1.70
 -10  -4  12    0.00    2.44
 -10   4  13    4.33    2.66
  10  -4 -13    2.47    3.21
  10   4 -13    4.11    3.41
 -10  -4  13    2.48    2.81
 -10   4  14   16.07    4.90
  10  -4 -14   14.35    5.14
  10   4 -14   12.55    5.00
 -10  -4  14    8.40    4.07
 -10   4  15   12.58    4.59
  10  -4 -15    7.83    4.29
  10   4 -15   14.82    4.87
  10   4 -15   12.58    4.93
 -10  -4  15   16.30    4.95
 -10   4  16    6.22    3.50
  10  -4 -16   10.90    4.52
  10   4 -16    9.89    4.30
  10   4 -16   18.20    5.80
 -10  -4  16   13.50    4.71
 -10   4  17   -0.00    1.67
  10  -4 -17    1.43    2.43
  10   4 -17    0.42    2.06
  10   4 -17    0.07    2.81
 -10  -4  17    0.70    2.22
 -10   4  18    5.87    3.07
  10  -4 -18    6.52    3.61
  10   4 -18    1.99    2.46
  10   4 -18    2.19    2.64
 -10  -4  18    0.49    2.32
 -10   4  19    8.74    3.75
  10  -4 -19    6.69    3.81
  10   4 -19    7.46    3.72
  10   4 -19   15.61    5.14
 -10   4  20   22.60    5.94
  10  -4 -20   18.17    5.95
  10   4 -20   30.07    7.05
 -10   4  21   10.67    4.18
  10  -4 -21   14.12    5.21
  10   4 -21   12.42    4.75
  10  -4 -22    2.87    2.80
  10   4 -22    1.65    2.75
  10  -4 -23    4.68    3.50
  10   4 -23    3.71    3.22
  10  -4 -24   14.62    4.83
  10   4 -24   17.00    5.24
  10  -4 -25    6.34    3.95
  10   4 -25    4.97    3.59
  10  -4 -26    6.65    3.38
  10   4 -26    6.44    3.67
  10  -4 -27   -0.00    1.32
  10   4 -27    4.79    3.04
  10  -4 -28    3.24    3.17
  10   4 -28    2.85    2.79
  10  -4 -29    4.61    3.17
  10   4 -29    0.00    2.43
  10  -4 -30    2.49    2.68
  10   4 -30    3.58    3.05
  10  -4 -31   -0.00    2.39
  10   4 -31    1.74    2.59
  10   4 -32    0.26    1.73
 -10   5   1   42.40    8.46
  10  -5  -1   40.37    9.25
  10   5  -1   47.70    9.61
  10   5  -1   28.44    8.77
 -10   5   2  171.26   21.93
  10   5  -2  197.24   23.56
  10   5  -2  153.80   23.64
 -10   5   3   13.28    4.64
  10   5  -3    8.82    4.19
  10   5  -3    2.98    4.34
 -10   5   4    0.72    2.69
  10   5  -4    2.22    3.03
  10   5  -4    2.28    3.04
 -10   5   5    1.89    2.75
  10  -5  -5    2.21    3.20
  10   5  -5    0.35    2.99
  10   5  -5    1.97    3.27
 -10   5   6   30.00    6.91
  10  -5  -6   35.71    8.37
  10   5  -6   20.02    6.25
  10   5  -6   23.25    7.36
 -10   5   7   27.48    7.01
  10  -5  -7   34.03    8.25
  10   5  -7   31.23    7.51
  10   5  -7   41.44    9.20
 -10   5   8   21.39    5.48
  10  -5  -8   12.05    5.21
  10   5  -8   20.91    5.91
  10   5  -8   16.69    6.04
 -10   5   9   -0.00    1.91
  10  -5  -9    2.55    3.27
  10   5  -9    0.30    1.59
  10   5  -9   -0.00    2.32
 -10   5  10    1.82    2.32
  10  -5 -10    1.04    3.16
  10   5 -10    0.44    2.46
  10   5 -10    7.74    4.46
 -10   5  11   13.14    4.35
  10  -5 -11    3.02    3.51
  10   5 -11    5.51    3.77
  10   5 -11   13.07    5.18
 -10   5  12   29.63    6.83
  10  -5 -12   38.21    8.25
  10   5 -12   27.09    6.81
  10   5 -12   27.65    7.72
 -10   5  13   13.86    4.49
  10  -5 -13    7.61    4.31
  10   5 -13    5.20    3.52
  10   5 -13   11.17    5.13
 -10   5  14   -0.00    2.12
  10  -5 -14   -0.00    3.20
  10   5 -14   -0.00    1.96
  10   5 -14    4.11    3.12
 -10   5  15    1.83    2.00
  10  -5 -15    5.73    3.84
  10   5 -15    5.95    3.29
  10   5 -15    4.71    3.52
 -10   5  16    0.97    2.47
  10  -5 -16    6.67    3.85
  10   5 -16   10.35    4.08
  10   5 -16    3.48    3.45
 -10   5  17   19.64    5.70
  10  -5 -17   27.46    7.04
  10   5 -17   22.33    6.01
  10   5 -17   27.36    7.21
 -10   5  18   14.98    4.87
  10  -5 -18    6.22    3.86
  10   5 -18    8.05    3.78
  10   5 -18    6.86    4.68
 -10   5  19    0.00    1.53
  10  -5 -19   -0.00    2.14
  10   5 -19    0.40    1.58
  10   5 -19    0.61    2.87
 -10   5  20   -0.00    2.43
  10  -5 -20    0.00    2.44
  10   5 -20    1.09    2.92
 -10   5  21    5.70    3.23
  10  -5 -21    5.75    3.92
  10   5 -21    7.86    4.06
  10  -5 -22   14.04    5.00
  10   5 -22   10.29    4.58
  10  -5 -23    2.82    3.48
  10   5 -23    6.22    3.68
  10  -5 -24    3.02    2.71
  10   5 -24    5.44    3.56
  10  -5 -25   -0.00    2.25
  10   5 -25    1.42    2.63
  10  -5 -26    3.81    2.82
  10   5 -26    2.82    2.85
  10  -5 -27    4.87    3.62
  10   5 -27    8.97    4.09
  10  -5 -28    0.00    2.87
  10   5 -28    3.03    3.13
  10  -5 -29    1.27    2.97
  10   5 -29   -0.00    2.21
  10  -5 -30   -0.00    2.51
  10   5 -30    0.47    2.15
  10   5 -31   -0.00    2.24
 -10   6   1    1.57    2.70
  10   6  -1   -0.00    3.35
  10   6  -1    2.25    3.36
 -10   6   2    7.54    3.95
  10   6  -2    0.62    2.91
  10   6  -2    3.75    3.49
 -10   6   3   14.24    4.76
  10   6  -3   15.62    5.40
  10   6  -3   21.21    6.94
 -10   6   4    8.48    3.90
  10  -6  -4   12.88    5.55
  10   6  -4    9.94    4.67
  10   6  -4   12.46    5.58
 -10   6   5   18.48    5.42
  10  -6  -5   21.74    6.78
  10   6  -5    6.64    3.88
  10   6  -5   20.04    6.61
 -10   6   6   27.50    6.69
  10  -6  -6   15.34    5.71
  10   6  -6   14.82    5.33
  10   6  -6   16.15    6.06
 -10   6   7    1.49    2.69
  10  -6  -7    3.46    3.12
  10   6  -7   -0.00    1.50
  10   6  -7    7.79    4.43
 -10   6   8    3.04    2.78
  10  -6  -8    1.25    2.57
  10   6  -8    1.47    2.37
  10   6  -8    0.00    3.01
 -10   6   9   43.54    8.18
  10  -6  -9   36.53    8.84
  10   6  -9   38.52    8.22
  10   6  -9   24.91    7.86
 -10   6  10   32.84    7.06
  10  -6 -10   30.42    7.72
  10   6 -10   31.93    7.13
  10   6 -10    9.94    5.89
 -10   6  11    5.92    3.45
  10  -6 -11    7.13    4.30
  10   6 -11    3.17    2.48
  10   6 -11    2.26    2.99
 -10   6  12    1.25    2.34
  10  -6 -12    2.00    2.93
  10   6 -12   -0.00    1.80
  10   6 -12    2.59    3.29
 -10   6  13   13.22    4.56
  10  -6 -13   20.70    6.57
  10   6 -13   10.95    4.51
  10   6 -13    5.31    4.12
 -10   6  14    4.82    3.59
  10  -6 -14    5.76    3.87
  10   6 -14    2.69    2.63
  10   6 -14    6.90    4.50
 -10   6  15   16.93    5.05
  10  -6 -15   12.52    5.00
  10   6 -15   13.60    4.91
  10   6 -15   21.61    6.56
 -10   6  16    0.59    2.43
  10  -6 -16    3.77    3.20
  10   6 -16    2.98    2.40
  10   6 -16    3.43    3.41
 -10   6  17   -0.00    2.00
  10  -6 -17   -0.00    2.03
  10   6 -17    0.79    1.72
  10   6 -17    0.00    2.72
 -10   6  18    6.45    3.36
  10  -6 -18    5.80    3.89
  10   6 -18    2.99    2.62
  10   6 -18    0.00    2.69
 -10   6  19   19.91    5.42
  10  -6 -19    8.22    4.45
  10   6 -19   12.11    5.13
 -10   6  20    4.38    3.00
  10  -6 -20    7.28    4.33
  10   6 -20   15.21    5.20
 -10   6  21    5.12    3.02
  10  -6 -21    3.07    3.19
  10   6 -21    1.93    2.99
 -10   6  22    0.98    2.52
  10  -6 -22   -0.00    1.92
  10   6 -22    4.39    3.57
  10  -6 -23   -0.00    3.31
  10   6 -23    5.48    3.24
  10  -6 -24   -0.00    1.93
  10   6 -24    2.43    3.08
  10  -6 -25    5.80    3.93
  10   6 -25    2.78    3.11
  10  -6 -26    2.51    3.53
  10   6 -26    8.19    3.96
  10  -6 -27    1.76    3.08
  10   6 -27    1.29    2.50
  10  -6 -28   -0.00    3.09
  10   6 -28    0.25    2.27
  10  -6 -29    1.84    3.06
  10   6 -29    2.79    3.07
  10   6 -30    0.00    2.53
 -10   7   1   59.99   10.86
  10   7  -1   70.34   12.07
 -10   7   2    8.32    3.77
  10   7  -2    1.67    3.64
 -10   7   3   24.13    6.39
  10  -7  -3   19.05    6.76
  10   7  -3   19.79    6.14
 -10   7   4   -0.00    2.27
  10  -7  -4   -0.00    1.98
  10   7  -4    2.83    2.87
 -10   7   5   41.77    8.31
  10  -7  -5   33.49    8.59
  10   7  -5   31.43    7.56
  10   7  -5   24.32    8.00
 -10   7   6    5.38    3.05
  10  -7  -6    5.87    4.28
  10   7  -6    0.72    2.20
  10   7  -6    2.37    3.33
 -10   7   7   38.43    7.56
  10  -7  -7   42.29    8.82
  10   7  -7    8.68    4.28
  10   7  -7   33.24    8.83
 -10   7   8    5.28    3.33
  10  -7  -8   12.26    5.53
  10   7  -8   15.13    5.01
  10   7  -8   10.97    5.20
 -10   7   9   -0.00    2.25
  10  -7  -9    0.00    1.96
  10   7  -9   -0.00    1.49
  10   7  -9    1.89    3.15
 -10   7  10   -0.00    2.03
  10  -7 -10    1.71    2.62
  10   7 -10   -0.00    2.13
  10   7 -10    2.97    3.78
 -10   7  11    4.63    3.40
  10  -7 -11    0.47    2.50
  10   7 -11    9.33    4.21
  10   7 -11   13.68    5.78
 -10   7  12    5.00    3.59
  10  -7 -12    2.89    3.92
  10   7 -12    4.54    3.22
  10   7 -12    0.00    3.49
 -10   7  13   25.51    6.43
  10  -7 -13   35.04    8.02
  10   7 -13   26.39    6.67
  10   7 -13   14.54    6.08
 -10   7  14   -0.00    2.19
  10  -7 -14   -0.00    3.16
  10   7 -14    3.33    2.50
  10   7 -14   -0.00    3.26
 -10   7  15    0.82    2.12
  10  -7 -15    2.76    2.70
  10   7 -15   -0.00    1.96
  10   7 -15   -0.00    2.81
 -10   7  16    4.20    2.88
  10  -7 -16    3.97    4.16
  10   7 -16    5.46    3.21
  10   7 -16    0.00    3.38
 -10   7  17   17.45    5.30
  10  -7 -17   13.30    5.46
  10   7 -17   14.07    6.03
 -10   7  18    2.28    2.51
  10  -7 -18    0.08    2.74
  10   7 -18    4.96    3.07
  10   7 -18    3.32    3.19
 -10   7  19   -0.00    2.03
  10  -7 -19    3.46    3.69
  10   7 -19    3.48    3.44
 -10   7  20    0.00    2.24
  10  -7 -20    1.17    2.91
  10   7 -20    1.10    2.90
 -10   7  21    5.05    3.11
  10  -7 -21    2.13    3.03
  10   7 -21    2.26    2.64
 -10   7  22    0.78    2.40
  10  -7 -22    2.27    3.02
  10   7 -22    3.08    3.24
  10  -7 -23    5.90    3.76
  10   7 -23    6.68    4.15
  10  -7 -24   -0.00    2.41
  10   7 -24   -0.00    2.55
  10  -7 -25    0.00    2.26
  10   7 -25   -0.00    2.28
  10  -7 -26    0.37    2.19
  10  -7 -27   11.46    4.67
  10  -7 -28   -0.00    2.08
 -10   8   1    6.29    3.72
  10   8  -1    5.26    4.35
 -10   8   2   -0.00    2.54
  10  -8  -2    1.31    3.28
  10   8  -2    3.41    3.36
 -10   8   3   27.05    6.99
  10  -8  -3   25.20    7.83
  10   8  -3   23.40    6.75
 -10   8   4   16.95    5.28
  10  -8  -4   12.29    5.54
  10   8  -4    8.65    4.42
 -10   8   5   46.50    9.11
  10  -8  -5   38.35    9.50
  10   8  -5   44.84    9.45
 -10   8   6    0.70    2.21
  10  -8  -6    5.91    4.18
  10   8  -6    5.69    3.67
 -10   8   7    2.95    3.07
  10  -8  -7    1.28    2.81
  10   8  -7    2.75    2.97
 -10   8   8    0.04    2.12
  10  -8  -8    1.62    2.69
  10   8  -8    4.41    3.37
 -10   8   9   11.85    4.35
  10  -8  -9    3.42    3.16
  10   8  -9    2.82    2.92
 -10   8  10    1.82    2.68
  10  -8 -10    8.47    4.47
  10   8 -10    4.25    3.44
 -10   8  11   20.58    6.14
  10  -8 -11   16.19    6.00
  10   8 -11   16.78    5.63
 -10   8  12   -0.00    1.82
  10  -8 -12    1.23    3.08
  10   8 -12    0.53    2.02
 -10   8  13    7.90    3.48
  10  -8 -13    2.68    3.06
  10   8 -13    0.76    2.39
 -10   8  14    3.52    3.00
  10  -8 -14   -0.00    2.57
  10   8 -14    1.56    2.43
 -10   8  15   25.60    6.74
  10  -8 -15   16.55    5.81
  10   8 -15   28.36    7.04
 -10   8  16    0.01    1.54
  10  -8 -16   -0.00    3.24
  10   8 -16    0.95    2.53
 -10   8  17   -0.00    2.30
  10  -8 -17    0.00    2.06
  10   8 -17    0.90    2.42
 -10   8  18   -0.00    2.04
  10  -8 -18   -0.00    2.78
  10   8 -18    0.00    1.58
 -10   8  19   18.94    5.92
  10  -8 -19   14.52    6.05
 -10   8  20   -0.00    1.79
  10  -8 -20    0.54    2.42
 -10   8  21   14.08    4.70
  10  -8 -21    1.61    2.35
 -10   8  22    4.39    3.05
  10  -8 -22   -0.00    2.62
  10  -8 -23   -0.00    2.61
  10  -8 -24   -0.00    2.15
  10  -8 -25    3.73    3.90
  10  -8 -26    1.83    3.08
  10  -8 -27   -0.00    2.12
 -10   9   1   28.41    7.27
  10   9  -1   28.91    7.72
 -10   9   2    4.29    3.38
  10  -9  -2    0.00    3.33
  10   9  -2    3.88    3.67
 -10   9   3   19.90    6.42
  10  -9  -3   17.53    6.73
  10   9  -3   21.40    6.78
 -10   9   4    0.99    2.56
  10  -9  -4   -0.00    2.30
  10   9  -4   -0.00    2.71
 -10   9   5    0.97    2.73
  10  -9  -5    2.75    2.99
  10   9  -5   -0.00    2.61
 -10   9   6   -0.00    2.71
  10  -9  -6   -0.00    2.92
  10   9  -6   -0.00    3.01
 -10   9   7   20.73    6.36
  10  -9  -7   22.42    7.53
  10   9  -7   23.23    7.08
 -10   9   8    2.38    2.94
  10  -9  -8    3.66    3.22
  10   9  -8    1.76    2.92
 -10   9   9    0.00    2.90
  10  -9  -9    5.01    4.55
  10   9  -9    3.25    2.67
 -10   9  10   -0.00    3.20
  10  -9 -10    1.44    2.91
  10   9 -10    0.65    2.71
 -10   9  11   23.32    6.41
  10  -9 -11   16.70    5.98
  10   9 -11   23.21    6.73
 -10   9  12    1.14    2.49
  10  -9 -12   -0.00    2.97
  10   9 -12   -0.00    2.73
 -10   9  13    9.92    4.11
  10  -9 -13    0.94    2.56
  10   9 -13   11.22    4.73
 -10   9  14    0.68    2.13
  10  -9 -14   -0.00    2.86
  10   9 -14    0.43    2.35
 -10   9  15   -0.00    2.35
  10  -9 -15   -0.00    2.80
  10   9 -15    0.06    2.62
 -10   9  16   -0.00    2.18
  10  -9 -16   -0.00    2.72
  10   9 -16   -0.00    2.34
 -10   9  17   22.79    6.53
  10  -9 -17   19.48    6.96
  10   9 -17   36.12    8.04
 -10   9  18    0.00    1.55
  10  -9 -18    2.28    2.95
 -10   9  19   -0.00    2.44
  10  -9 -19    1.65    2.53
  10  -9 -20    0.00    2.42
 -10   9  21    9.28    4.37
  10  -9 -21    3.32    3.94
 -10   9  22   -0.00    2.24
  10  -9 -22    0.46    2.78
  10  -9 -23    9.60    4.83
  10  -9 -24    0.36    2.71
  10  -9 -25   -0.00    2.25
 -10  10   1    6.10    3.85
  10  10  -1    5.56    3.98
 -10  10   2   -0.00    2.02
  10  10  -2   -0.00    2.61
 -10  10   3    8.10    4.31
  10  10  -3   15.52    5.98
 -10  10   4    0.67    1.90
  10 -10  -4   -0.00    3.26
  10  10  -4    2.16    3.15
 -10  10   5   35.95    8.15
  10 -10  -5   11.94    6.01
  10  10  -5   31.33    8.04
 -10  10   6    1.89    2.42
  10 -10  -6    1.52    3.10
  10  10  -6    1.52    3.15
 -10  10   7    7.35    3.96
  10 -10  -7    5.02    4.04
  10  10  -7    3.62    3.01
 -10  10   8   -0.00    3.08
  10 -10  -8   -0.00    2.48
  10  10  -8    0.84    3.02
 -10  10   9   10.71    4.78
  10 -10  -9   15.42    5.99
  10  10  -9   16.22    5.82
 -10  10  10    0.39    2.65
  10 -10 -10    0.26    2.35
  10  10 -10   -0.00    2.67
 -10  10  11    3.54    3.17
  10 -10 -11   -0.00    2.64
  10  10 -11    0.00    2.44
 -10  10  12    4.33    4.01
  10 -10 -12   -0.00    3.05
  10  10 -12    0.00    2.63
 -10  10  13   14.23    5.15
  10 -10 -13    9.96    5.35
  10  10 -13   12.28    5.14
 -10  10  14    2.96    3.30
  10 -10 -14    0.46    2.63
  10  10 -14    3.26    3.56
 -10  10  15   19.11    5.79
  10 -10 -15    5.55    4.62
  10  10 -15   11.43    5.05
 -10  10  16   -0.00    2.68
  10 -10 -16    4.14    3.66
  10  10 -16    1.73    2.61
 -10  10  17    1.75    2.90
  10 -10 -17   -0.00    3.00
  10  10 -17   -0.00    2.21
 -10  10  18    0.01    1.90
  10 -10 -18    1.81    3.75
 -10  10  19    5.96    3.77
  10 -10 -19    5.80    4.33
 -10  10  20    1.84    2.49
  10 -10 -20   -0.00    2.41
 -10  10  21    3.35    3.22
  10 -10 -21    3.25    3.01
 -10  10  22   -0.00    1.99
  10 -10 -22    0.00    2.92
  10 -10 -23    2.63    3.89
  10 -10 -24    0.82    2.07
 -10  11   1   10.14    4.86
  10  11  -1   17.02    5.96
 -10  11   2   -0.00    2.21
  10  11  -2   -0.00    3.19
 -10  11   3   11.29    4.47
  10  11  -3    3.99    4.45
 -10  11   4    1.99    2.36
  10  11  -4   -0.00    3.03
 -10  11   5    4.15    3.52
  10  11  -5    2.16    3.70
 -10  11   6   -0.00    1.98
  10 -11  -6    1.08    3.04
  10  11  -6    2.83    3.34
 -10  11   7   26.93    6.85
  10 -11  -7   13.09    6.43
  10  11  -7   23.15    7.01
 -10  11   8    3.88    3.06
  10 -11  -8    0.58    2.87
  10  11  -8    1.67    2.74
 -10  11   9    1.30    3.11
  10 -11  -9    0.00    2.14
  10  11  -9    1.40    2.66
 -10  11  10   -0.00    2.51
  10 -11 -10   -0.00    2.97
  10  11 -10   -0.00    2.80
 -10  11  11   15.85    5.69
  10 -11 -11    2.78    3.50
  10  11 -11   10.55    4.85
 -10  11  12   -0.00    2.10
  10 -11 -12    0.00    3.39
  10  11 -12    1.94    3.08
 -10  11  13    8.61    4.33
  10 -11 -13    4.41    4.06
  10  11 -13    9.09    4.58
 -10  11  14   -0.00    2.48
  10 -11 -14   -0.00    3.05
  10  11 -14    1.33    2.38
 -10  11  15   -0.00    2.60
  10 -11 -15   -0.00    2.95
  10  11 -15    3.07    2.86
 -10  11  16    0.83    2.32
  10 -11 -16   -0.00    2.89
  10  11 -16    0.19    2.56
 -10  11  17    6.18    3.58
  10 -11 -17    9.69    5.02
 -10  11  18    0.18    2.29
  10 -11 -18    0.36    3.52
 -10  11  19    0.89    2.55
  10 -11 -19    1.77    4.02
 -10  11  20    0.00    2.55
  10 -11 -20    0.00    3.57
 -10  11  21    3.65    3.48
  10 -11 -21    2.97    3.16
 -10  11  22    0.94    2.16
  10 -11 -22    0.00    3.42
 -10  12   1    0.00    3.12
  10  12  -1    1.65    3.10
 -10  12   2    0.00    2.72
  10  12  -2    0.00    1.98
 -10  12   3    7.45    4.86
  10  12  -3    6.96    4.58
 -10  12   4   -0.00    2.62
  10  12  -4   -0.00    1.95
 -10  12   5    5.11    4.53
  10  12  -5   13.91    5.48
 -10  12   6    4.61    3.47
  10  12  -6    0.84    2.67
 -10  12   7    0.00    2.12
  10  12  -7    2.11    3.09
 -10  12   8    2.45    2.81
  10 -12  -8    0.00    2.64
  10  12  -8    3.61    3.75
 -10  12   9   15.27    5.47
  10 -12  -9   12.93    6.04
  10  12  -9   11.15    5.32
 -10  12  10   -0.00    2.44
  10 -12 -10   -0.00    2.12
  10  12 -10    1.54    3.13
 -10  12  11    4.88    3.57
  10 -12 -11    2.83    4.09
  10  12 -11    3.34    3.88
 -10  12  12   -0.00    2.56
  10 -12 -12   -0.00    3.14
  10  12 -12   -0.00    2.58
 -10  12  13    1.22    2.84
  10 -12 -13    0.00    3.14
  10  12 -13    4.52    2.94
 -10  12  14    1.29    2.56
  10 -12 -14    1.15    3.35
  10  12 -14   -0.00    3.06
 -10  12  15    7.57    4.34
  10 -12 -15    3.64    3.93
  10  12 -15   16.21    5.90
 -10  12  16    3.44    3.07
  10 -12 -16    0.68    3.08
 -10  12  17   -0.00    2.53
  10 -12 -17    4.12    4.20
 -10  12  18    1.51    2.76
  10 -12 -18    1.43    2.82
 -10  12  19    5.16    3.39
  10 -12 -19    7.39    4.13
 -10  12  20    0.00    2.45
  10 -12 -20    0.32    2.74
 -10  12  21   -0.00    1.85
  10 -12 -21    1.51    2.38
 -10  12  22    0.44    2.12
 -10  13   1    2.10    2.75
  10  13  -1    6.17    4.69
 -10  13   2    2.76    3.05
  10  13  -2   -0.00    2.87
 -10  13   3    3.74    4.21
  10  13  -3    4.12    3.95
 -10  13   4   -0.00    2.17
  10  13  -4   -0.00    2.19
 -10  13   5    1.47    2.17
  10  13  -5    0.34    3.19
 -10  13   6    1.06    2.44
  10  13  -6    0.52    2.56
 -10  13   7   11.36    4.84
  10  13  -7    8.63    4.62
 -10  13   8   -0.00    2.62
  10  13  -8    0.00    2.44
 -10  13   9    4.50    3.44
  10  13  -9    0.00    2.70
 -10  13  10    1.14    2.89
  10  13 -10   -0.00    2.44
 -10  13  11    1.11    2.62
  10 -13 -11    3.99    4.10
  10  13 -11    2.65    3.19
 -10  13  12   -0.00    2.73
  10 -13 -12    3.36    4.12
  10  13 -12   10.89    5.59
 -10  13  13    8.29    4.37
  10 -13 -13    4.95    5.01
  10  13 -13    3.89    4.04
 -10  13  14    0.69    2.30
  10 -13 -14   -0.00    3.53
  10  13 -14    0.00    2.11
 -10  13  15   -0.00    2.55
  10 -13 -15    1.80    3.24
  10  13 -15    1.25    2.90
 -10  13  16    0.51    2.86
  10 -13 -16    1.50    2.94
 -10  13  17    5.79    3.97
  10 -13 -17    4.13    4.02
 -10  13  18   -0.00    2.03
  10 -13 -18   -0.00    3.21
 -10  13  19    2.48    2.63
  10 -13 -19    1.82    3.83
 -10  13  20    0.90    2.73
 -10  13  21   -0.00    2.07
 -10  13  22    2.21    2.68
  10  14  -1   -0.00    2.53
  10  14  -2    1.34    2.68
  10  14  -3    5.14    4.36
  10  14  -4    0.71    2.23
  10  14  -5    2.69    3.66
  10  14  -6    0.59    2.84
  10  14  -7   -0.00    1.55
  10  14  -8    2.51    3.78
  10  14  -9    0.00    3.50
  10  14 -10    6.36    4.91
  10  14 -11    6.71    4.81
  10  14 -12    1.31    2.90
  10  14 -13    0.00    2.93
  10 -14 -14   -0.00    3.15
  10  14 -14   -0.00    2.56
  10 -14 -15   -0.00    3.65
  10 -14 -16   -0.00    3.68
  10 -14 -17    1.29    3.24
  10  15 -11    5.30    4.11
  10  15 -12    3.45    3.68
  10  15 -13    2.58    3.77
  10  15 -14   -0.00    3.36
   9   0  -1    8.13    4.08
   9   0  -2   -0.00    2.73
   9   0  -3  102.46   15.49
   9   0  -4   -0.00    2.81
   9   0  -5   48.53    9.63
   9   0 -10   -0.00    1.82
   9   0 -11   11.34    4.21
   9   0 -12    0.86    2.63
  -9   0  13  133.70   16.31
   9   0 -13  101.85   15.95
  -9   0  14    1.43    2.07
   9   0 -14   -0.00    2.30
  -9   0  15   33.47    6.60
   9   0 -15   19.76    5.89
  -9   0  16    1.66    2.61
   9   0 -16    2.30    2.31
  -9   0  17   19.36    5.19
   9   0 -17   21.52    5.80
  -9   0  18   -0.00    1.37
   9   0 -18    0.79    2.15
  -9   0  19   56.45    9.79
   9   0 -19   69.78   10.85
  -9   0  20   -0.00    1.73
   9   0 -20   -0.00    1.91
  -9   0  21   17.13    4.53
   9   0 -21    4.75    3.40
   9   0 -22    2.42    2.22
   9   0 -23   29.30    6.75
   9   0 -24    0.00    2.17
   9   0 -25   24.78    5.79
   9   0 -26   -0.00    2.16
   9   0 -27    3.33    2.51
   9   0 -28    1.54    2.17
   9   0 -29    8.05    3.49
   9   0 -30   -0.00    1.82
   9   0 -31    0.75    1.82
   9   0 -32    0.93    1.85
   9   0 -33    4.71    2.77
   9   0 -34    0.00    1.67
   9   0 -35    3.01    2.36
   9   0 -36    0.03    1.55
   9  -1  -1  311.41   37.35
   9   1  -1  346.79   38.36
   9  -1  -2    0.00    2.58
   9   1  -2    5.07    3.62
   9  -1  -3    5.45    3.46
   9   1  -3    3.78    3.65
   9  -1  -4   44.58    9.13
   9   1  -4   39.91    8.79
   9  -1  -5  133.50   17.29
   9   1  -5   96.67   15.69
   9   1  -9   21.47    6.03
   9  -1 -10   -0.00    1.64
   9   1 -10   -0.00    2.31
   9  -1 -11   88.27   12.89
   9   1 -11   64.64   11.56
   9  -1 -12    4.45    3.15
   9   1 -12    1.34    2.42
  -9  -1  12    1.82    1.91
   9  -1 -13    1.43    2.15
   9   1 -13    1.53    2.18
  -9  -1  13    2.40    2.42
   9  -1 -14   -0.00    1.89
   9   1 -14    0.74    1.53
  -9  -1  14   -0.00    1.58
   9  -1 -15   54.77   10.23
   9   1 -15   58.46   10.57
  -9  -1  15   84.20   11.37
   9  -1 -16    9.99    4.03
   9   1 -16   11.15    4.58
  -9  -1  16   16.25    4.55
  -9   1  17   28.11    6.49
   9  -1 -17   24.15    6.66
   9   1 -17   40.18    7.99
  -9  -1  17   51.35    8.18
  -9   1  18    0.00    1.93
   9  -1 -18   -0.00    2.27
   9   1 -18    2.24    2.04
  -9  -1  18    0.29    2.01
  -9   1  19    3.16    2.87
   9  -1 -19   13.85    4.09
   9   1 -19    4.45    2.81
  -9  -1  19   11.31    3.99
  -9   1  20    4.25    2.46
   9  -1 -20    3.65    2.61
   9   1 -20    3.51    2.83
  -9  -1  20    7.91    3.60
  -9   1  21   63.77    9.59
   9  -1 -21   44.09    8.80
   9  -1 -22    2.10    2.78
   9   1 -22    0.49    2.10
   9  -1 -23    2.40    2.65
   9   1 -23    6.95    3.61
   9  -1 -24    3.09    2.50
   9   1 -24    0.00    2.43
   9  -1 -25    9.07    3.64
   9   1 -25   12.57    4.36
   9  -1 -26   -0.00    1.95
   9   1 -26    0.00    2.70
   9  -1 -27   17.63    4.98
   9   1 -27   17.67    5.03
   9  -1 -28    0.00    2.06
   9   1 -28   -0.00    1.99
   9  -1 -29   -0.00    1.95
   9   1 -29    0.43    1.65
   9  -1 -30    0.00    1.89
   9   1 -30    0.98    2.34
   9  -1 -31    4.40    2.92
   9   1 -31    4.38    3.28
   9  -1 -32   -0.00    1.79
   9   1 -32    0.12    2.23
   9  -1 -33    0.00    1.96
   9   1 -33    6.41    2.91
   9  -1 -34    0.45    1.82
   9   1 -34    0.05    1.45
   9  -1 -35   -0.00    1.65
   9   1 -35    0.82    1.65
   9   1 -36    1.11    1.83
  -9   2   1   32.01    6.67
   9  -2  -1   22.73    6.65
   9   2  -1   26.19    7.18
   9  -2  -2    7.42    4.34
   9   2  -2    5.52    4.40
   9  -2  -3  138.95   17.84
   9   2  -3   97.58   16.53
   9  -2  -4    5.19    3.34
   9   2  -4    2.80    3.58
   9  -2  -5   15.54    5.42
   9   2  -9   32.61    7.72
   9  -2 -10   -0.00    1.95
   9   2 -10    0.00    2.23
   9  -2 -11    0.28    1.42
   9   2 -11   -0.00    2.70
   9  -2 -12   14.69    4.80
   9   2 -12   13.73    4.94
   9  -2 -13   39.44    8.20
   9   2 -13   31.46    7.93
  -9  -2  13   49.10    8.52
   9  -2 -14   24.43    6.37
   9   2 -14   26.25    6.73
  -9  -2  14   37.23    7.18
   9  -2 -15   13.05    4.81
   9   2 -15   23.01    5.94
  -9  -2  15   22.19    5.60
   9  -2 -16   -0.00    2.40
   9   2 -16    1.32    2.07
  -9  -2  16   -0.00    1.61
   9  -2 -17   46.60    8.46
   9   2 -17   51.88    8.91
  -9  -2  17   24.36    6.37
   9  -2 -18    5.58    2.95
   9   2 -18    0.18    2.57
  -9  -2  18    3.31    2.50
   9  -2 -19   71.00   12.26
   9   2 -19   81.70   12.76
  -9  -2  19   95.00   12.89
   9  -2 -20    2.08    2.83
   9   2 -20    7.80    3.65
  -9  -2  20    8.69    3.63
   9  -2 -21    1.44    2.19
   9   2 -21    0.00    2.05
   9  -2 -22    4.43    3.23
   9   2 -22    2.65    2.81
   9  -2 -23   41.88    8.38
   9   2 -23   52.82    9.14
   9  -2 -24    1.77    1.97
   9   2 -24    0.04    2.29
   9  -2 -25    9.23    4.08
   9   2 -25    4.49    3.00
   9  -2 -26    1.76    2.04
   9   2 -26   -0.00    1.91
   9  -2 -27    1.59    2.08
   9   2 -27    3.15    2.47
   9  -2 -28    0.00    2.30
   9   2 -28   -0.00    1.98
   9  -2 -29   -0.00    2.50
   9   2 -29    6.13    3.02
   9  -2 -30    4.18    2.62
   9   2 -30   -0.00    1.85
   9  -2 -31    1.81    1.78
   9   2 -31   -0.00    1.71
   9  -2 -32    0.49    1.65
   9   2 -32   -0.00    1.67
   9  -2 -33    5.79    2.83
   9   2 -33    6.13    3.26
   9  -2 -34    0.74    2.01
   9   2 -34    1.09    2.09
   9  -2 -35    6.37    3.15
   9   2 -35    6.86    2.97
   9   2 -36    0.00    1.63
  -9   3   1  177.84   19.96
   9  -3  -1  144.38   20.32
   9   3  -1  146.96   20.96
  -9  -3   1  134.60   19.37
  -9   3   2   29.05    6.59
   9  -3  -2   34.87    8.17
   9   3  -2   31.84    8.05
  -9  -3   2   32.61    7.43
  -9   3   3    0.00    1.74
   9  -3  -3    1.36    3.26
   9   3  -3    0.96    2.43
  -9   3   4    5.31    2.89
   9  -3  -4    8.22    4.02
  -9   3   5   58.41   10.00
   9  -3  -5   70.15   11.73
  -9   3   6   45.41    8.33
  -9   3   7   32.36    6.81
   9   3  -8    0.00    2.38
   9  -3  -9    9.58    4.33
   9   3  -9    7.86    4.34
   9  -3 -10    8.33    3.76
   9   3 -10    1.36    2.71
   9  -3 -11   97.04   15.37
   9   3 -11  123.75   16.74
   9  -3 -12   24.16    6.52
   9   3 -12   26.22    6.65
   9  -3 -13    9.77    4.39
   9   3 -13   10.35    4.11
   9  -3 -14    1.33    2.06
   9   3 -14    0.86    2.67
   9  -3 -15   52.58    9.36
   9   3 -15   38.40    8.46
  -9  -3  15   42.44    8.32
   9  -3 -16   12.90    4.76
   9   3 -16   17.50    5.22
  -9  -3  16   12.92    4.45
   9  -3 -17   23.65    6.63
   9   3 -17   37.88    7.73
  -9  -3  17   37.06    7.28
   9  -3 -18    2.62    2.61
   9   3 -18    4.73    3.06
  -9  -3  18    3.56    2.91
   9  -3 -19    1.16    2.77
   9   3 -19    2.72    3.19
  -9  -3  19    2.54    2.52
   9  -3 -20   12.35    4.31
   9   3 -20   12.79    4.83
  -9  -3  20   10.80    4.08
   9  -3 -21   45.41    8.58
   9   3 -21   35.79    8.02
   9  -3 -22    6.52    3.57
   9   3 -22    4.63    3.13
   9  -3 -23    2.66    2.70
   9   3 -23    6.04    3.52
   9  -3 -24   -0.00    2.40
   9   3 -24   -0.00    1.85
   9  -3 -25   16.60    4.78
   9   3 -25    2.88    2.89
   9  -3 -26    5.16    3.16
   9   3 -26    2.84    2.89
   9  -3 -27    2.50    3.07
   9   3 -27    3.33    2.94
   9  -3 -28    0.40    1.77
   9   3 -28    0.59    2.00
   9  -3 -29   -0.00    1.91
   9   3 -29   -0.00    1.72
   9  -3 -30   -0.00    2.00
   9   3 -30    0.00    1.84
   9  -3 -31    7.21    3.70
   9   3 -31    9.73    3.58
   9  -3 -32    1.13    2.29
   9   3 -32   -0.00    1.35
   9  -3 -33    7.74    3.72
   9   3 -33    1.86    2.23
   9  -3 -34    0.00    1.41
   9   3 -34    0.41    1.63
   9   3 -35    0.22    1.96
   9   3 -36    0.44    1.89
  -9   4   1    3.00    2.81
   9  -4  -1   -0.00    2.19
   9   4  -1   -0.00    3.15
  -9  -4   1    1.12    2.42
  -9   4   2   59.35    9.53
   9  -4  -2   53.16   10.25
   9   4  -2   51.36   10.50
  -9  -4   2   43.69    9.16
  -9   4   3   50.14    9.26
   9  -4  -3   63.95   11.15
  -9  -4   3   54.24   10.11
  -9   4   4   35.48    7.55
   9  -4  -4   40.93    8.70
  -9  -4   4   45.85    8.70
  -9   4   5   97.69   12.68
  -9  -4   5   59.46   11.54
  -9   4   6    0.00    1.86
  -9  -4   6    2.57    2.33
  -9   4   7   64.36   10.23
   9   4  -7   48.86   10.45
  -9   4   8  110.15   14.12
   9   4  -8   75.94   13.93
  -9   4   9   58.31    9.86
   9  -4  -9   57.69   10.70
   9   4  -9   55.80   10.74
  -9   4  10    0.96    1.99
   9  -4 -10    0.51    1.96
   9   4 -10    0.99    2.31
  -9   4  11    3.92    2.50
   9  -4 -11    4.44    3.38
   9   4 -11    2.53    3.50
  -9   4  12    2.81    2.54
   9  -4 -12    5.09    3.30
   9   4 -12    7.95    4.01
  -9   4  13   32.70    6.69
   9  -4 -13   25.52    6.60
   9   4 -13   17.56    5.88
  -9   4  14   14.35    4.39
   9  -4 -14   11.50    4.67
   9   4 -14    5.89    3.51
  -9   4  15   22.87    5.44
   9  -4 -15   12.05    4.76
   9   4 -15   13.80    5.27
  -9   4  16    0.91    2.21
   9  -4 -16    1.07    2.48
   9   4 -16    0.00    2.11
  -9   4  17   21.38    5.37
   9  -4 -17   18.98    5.87
   9   4 -17   21.87    6.22
  -9   4  18   52.38    8.91
   9  -4 -18   41.12    8.76
   9   4 -18   44.63    8.95
  -9   4  19   28.25    6.69
   9  -4 -19   39.09    8.25
   9   4 -19   45.02    8.49
  -9   4  20    0.64    1.82
   9  -4 -20    1.77    2.46
   9   4 -20    2.70    2.26
   9   4 -20   -0.00    2.72
  -9   4  21    0.00    1.96
   9  -4 -21    0.73    2.22
   9   4 -21    0.00    2.54
  -9   4  22    4.15    2.94
   9  -4 -22    9.40    4.05
   9   4 -22    2.87    2.83
   9  -4 -23   29.66    6.86
   9   4 -23   27.89    6.84
   9  -4 -24    2.93    3.39
   9   4 -24    8.66    3.79
   9  -4 -25    4.16    3.07
   9   4 -25    3.25    2.96
   9  -4 -26   -0.00    1.69
   9   4 -26   -0.00    1.51
   9  -4 -27   -0.00    2.01
   9   4 -27    1.21    2.11
   9  -4 -28    7.74    3.63
   9   4 -28    3.15    2.76
   9  -4 -29    4.54    3.02
   9   4 -29    4.60    3.02
   9  -4 -30    1.15    1.87
   9   4 -30   -0.00    1.91
   9  -4 -31    0.00    2.17
   9   4 -31    2.59    2.40
   9  -4 -32    0.78    1.46
   9   4 -32   -0.00    1.43
   9  -4 -33    3.76    2.56
   9   4 -33    4.75    2.74
   9   4 -34    2.63    2.70
   9   4 -35    0.96    1.92
  -9   5   1   99.99   14.58
   9  -5  -1   89.56   15.35
   9   5  -1  111.48   15.57
  -9  -5   1  112.01   16.02
  -9   5   2   38.89    8.11
   9  -5  -2   31.08    8.35
   9   5  -2   69.36   10.70
  -9  -5   2   46.10    9.36
  -9   5   3   12.46    4.48
   9  -5  -3    5.90    3.87
   9   5  -3    8.75    4.19
  -9  -5   3    8.27    4.10
  -9   5   4   68.71   10.97
   9  -5  -4   55.90   11.07
   9   5  -4   82.15   12.20
  -9  -5   4   55.10   10.68
  -9   5   5   32.85    7.00
   9   5  -5   26.46    6.66
   9   5  -5   27.28    8.02
  -9   5   6   52.74    8.84
   9   5  -6   27.85    7.07
   9   5  -6   37.14    8.83
  -9   5   7   73.51   11.18
   9   5  -7   61.88   10.88
   9   5  -7   56.48   11.51
  -9   5   8    4.02    3.04
   9  -5  -8    0.00    3.07
   9   5  -8    1.50    2.88
   9   5  -8    2.40    3.23
  -9   5   9    2.02    1.99
   9  -5  -9    1.25    2.48
   9   5  -9    0.19    2.54
   9   5  -9   -0.00    2.28
  -9   5  10    0.00    1.92
   9  -5 -10    3.94    3.12
   9   5 -10   -0.00    2.31
   9   5 -10    4.44    3.48
  -9   5  11   46.02    8.28
   9  -5 -11   50.35    9.21
   9   5 -11   23.55    6.62
   9   5 -11   39.62    8.58
  -9   5  12   29.17    6.35
   9  -5 -12   20.35    6.24
   9   5 -12   16.54    5.19
   9   5 -12   24.80    6.79
  -9   5  13   -0.00    1.88
   9  -5 -13    0.00    2.90
   9   5 -13    0.00    3.06
  -9   5  14   20.74    5.43
   9  -5 -14   19.04    5.84
   9   5 -14   20.87    6.05
  -9   5  15   19.80    5.61
   9  -5 -15   17.76    5.68
   9   5 -15   25.11    6.69
  -9   5  16   15.15    4.92
   9  -5 -16   17.99    5.68
   9   5 -16   25.12    6.46
  -9   5  17   26.43    6.29
   9  -5 -17   20.75    6.26
   9   5 -17   40.82    8.25
  -9   5  18    2.85    2.80
   9  -5 -18    3.44    3.56
   9   5 -18    5.35    3.62
  -9   5  19   -0.00    1.27
   9  -5 -19    0.00    2.49
   9   5 -19    0.90    2.69
  -9   5  20    7.49    3.44
   9  -5 -20    2.41    2.85
   9   5 -20    5.88    3.81
  -9   5  21   21.13    5.47
   9  -5 -21   12.73    5.02
   9   5 -21   10.97    4.67
  -9   5  22   25.76    6.09
   9  -5 -22   23.82    6.14
   9   5 -22   15.08    5.31
   9  -5 -23    1.35    1.89
   9   5 -23    6.71    3.63
   9  -5 -24    2.52    2.40
   9   5 -24    0.75    2.37
   9  -5 -25    2.50    2.59
   9   5 -25    2.83    2.46
   9  -5 -26    8.33    3.99
   9   5 -26   17.94    5.13
   9  -5 -27    8.75    3.90
   9   5 -27    6.51    3.48
   9  -5 -28   -0.00    2.52
   9   5 -28   -0.00    2.37
   9  -5 -29    1.52    2.46
   9   5 -29    2.13    2.61
   9  -5 -30    3.81    2.79
   9   5 -30    1.95    3.16
   9  -5 -31    3.60    3.27
   9   5 -31    1.79    2.45
   9  -5 -32    3.78    2.99
   9   5 -32    0.93    1.87
   9   5 -33    5.44    3.14
   9   5 -34    0.05    1.66
  -9   6   1   -0.00    2.48
   9  -6  -1    2.77    2.77
   9   6  -1    2.72    2.72
  -9  -6   1   -0.00    2.09
  -9   6   2   99.18   14.50
   9  -6  -2  113.54   16.33
   9   6  -2  102.48   15.02
  -9  -6   2   85.48   14.71
  -9   6   3   30.00    6.64
   9  -6  -3   26.24    7.23
   9   6  -3   17.11    5.78
   9   6  -3   21.56    6.99
  -9   6   4   31.33    6.47
   9   6  -4    0.05    2.32
   9   6  -4   22.92    7.22
  -9   6   5   20.72    5.97
   9   6  -5   14.29    4.96
   9   6  -5   24.53    7.15
  -9   6   6   12.65    4.28
   9   6  -6    5.40    3.41
   9   6  -6   15.38    5.88
  -9   6   7   23.91    5.93
   9  -6  -7   29.51    7.69
   9   6  -7   26.14    6.38
   9   6  -7   15.61    6.09
  -9   6   8   62.41    9.67
   9  -6  -8   49.44    9.58
   9   6  -8   28.71    7.59
   9   6  -8   47.34    9.94
  -9   6   9   13.84    4.59
   9  -6  -9   11.32    4.85
   9   6  -9    9.25    4.22
   9   6  -9   11.52    5.21
  -9   6  10   -0.00    2.13
   9  -6 -10   -0.00    2.01
   9   6 -10   -0.00    1.84
   9   6 -10   -0.00    2.61
  -9   6  11    1.58    2.25
   9  -6 -11   -0.00    2.53
   9   6 -11    0.50    2.00
   9   6 -11    1.11    2.85
  -9   6  12   23.70    6.08
   9  -6 -12   24.42    6.79
   9   6 -12   23.38    6.11
   9   6 -12   33.87    7.88
  -9   6  13   11.11    4.34
   9  -6 -13   12.87    5.45
   9   6 -13   16.79    5.09
   9   6 -13   10.49    4.81
  -9   6  14   31.43    6.91
   9  -6 -14   28.70    7.35
   9   6 -14   29.25    6.94
   9   6 -14   30.83    7.59
  -9   6  15   11.32    4.07
   9  -6 -15    7.11    3.98
   9   6 -15   13.27    4.32
   9   6 -15    4.72    3.89
  -9   6  16    4.24    2.98
   9  -6 -16    2.79    3.14
   9   6 -16    1.27    1.76
   9   6 -16    0.00    3.12
  -9   6  17   11.64    4.11
   9  -6 -17    8.98    4.24
   9   6 -17    2.54    2.23
   9   6 -17   12.38    4.84
  -9   6  18   29.80    6.60
   9  -6 -18   28.85    7.00
   9   6 -18   16.02    5.90
  -9   6  19   10.92    3.98
   9  -6 -19    6.74    3.97
   9   6 -19    8.89    4.12
  -9   6  20    4.84    3.00
   9  -6 -20    0.00    2.09
   9   6 -20    9.63    4.15
  -9   6  21   -0.00    1.73
   9  -6 -21    2.96    3.02
   9   6 -21    0.00    2.83
  -9   6  22    1.01    2.11
   9  -6 -22    0.00    2.24
   9   6 -22    0.00    2.54
   9  -6 -23   17.49    5.29
   9   6 -23    9.36    4.19
   9  -6 -24   18.26    5.30
   9   6 -24    9.03    4.25
   9  -6 -25    0.00    1.99
   9   6 -25    2.65    3.10
   9  -6 -26    1.41    2.41
   9   6 -26    3.07    2.71
   9  -6 -27    1.58    1.86
   9   6 -27    0.83    2.09
   9  -6 -28   -3.98    3.61
   9   6 -28    1.65    2.28
   9  -6 -29    0.85    2.61
   9   6 -29    2.01    2.41
   9  -6 -30    2.54    2.83
   9   6 -30    0.00    2.26
   9  -6 -31   -0.00    2.34
   9   6 -31   -0.00    2.13
  -9   7   1    9.08    4.49
   9  -7  -1   13.95    5.54
   9   7  -1    8.59    4.31
  -9   7   2    7.37    3.38
   9  -7  -2    7.71    4.22
   9   7  -2    8.88    4.08
  -9   7   3   -0.00    2.54
   9   7  -3   -0.00    2.16
  -9   7   4   27.01    6.45
   9   7  -4   23.84    6.32
  -9   7   5    9.71    4.17
   9   7  -5    3.91    3.08
  -9   7   6   43.27    8.52
   9  -7  -6   36.37    8.90
   9   7  -6   47.09    9.06
  -9   7   7    6.67    3.47
   9  -7  -7    0.45    3.08
   9   7  -7    2.96    2.75
  -9   7   8    8.53    3.57
   9  -7  -8    0.00    2.92
   9   7  -8    1.74    2.24
  -9   7   9   13.44    4.67
   9  -7  -9    4.42    3.91
   9   7  -9   16.02    4.88
  -9   7  10   17.92    5.39
   9  -7 -10   12.10    4.98
   9   7 -10   12.12    4.91
   9   7 -10   16.26    6.55
  -9   7  11   22.32    5.62
   9  -7 -11    4.01    3.87
   9   7 -11   10.35    4.13
   9   7 -11   11.99    5.62
  -9   7  12   49.97    9.19
   9  -7 -12   50.19    9.82
   9   7 -12   62.68   10.09
   9   7 -12   29.81    8.69
  -9   7  13   -0.00    2.42
   9  -7 -13   -0.00    2.34
   9   7 -13    0.79    2.11
   9   7 -13    0.00    2.81
  -9   7  14    4.61    3.28
   9  -7 -14    1.03    2.65
   9   7 -14    1.86    2.42
   9   7 -14    4.22    3.43
  -9   7  15    0.51    1.90
   9  -7 -15    0.00    2.33
   9   7 -15    1.30    1.98
   9   7 -15    1.32    2.63
  -9   7  16   57.01    9.62
   9  -7 -16   38.34    8.78
   9   7 -16   40.57    8.47
   9   7 -16   41.04    9.52
  -9   7  17    4.00    2.87
   9  -7 -17    3.41    3.18
   9   7 -17   10.53    4.22
   9   7 -17    0.00    2.81
  -9   7  18   -0.00    1.82
   9  -7 -18    1.33    2.39
   9   7 -18    2.41    2.59
   9   7 -18   -0.00    3.19
  -9   7  19   -0.00    1.63
   9  -7 -19    0.00    1.98
   9   7 -19   -0.00    1.82
   9   7 -19   -0.00    2.67
  -9   7  20    7.10    3.53
   9  -7 -20    4.79    3.77
   9   7 -20    9.26    4.56
  -9   7  21    9.90    4.30
   9  -7 -21    8.26    4.14
  -9   7  22   16.98    5.08
   9  -7 -22   17.78    5.72
   9  -7 -23    3.48    3.51
   9  -7 -24    0.32    2.57
   9  -7 -25   -0.00    2.11
   9  -7 -26    6.10    3.41
   9  -7 -27    3.71    3.11
   9  -7 -28    4.08    3.50
   9  -7 -29   -0.00    2.23
   9  -7 -30    0.85    2.28
  -9   8   1   15.46    5.04
   9  -8  -1    7.46    4.61
   9   8  -1   22.00    6.32
  -9   8   2   14.42    5.07
   9   8  -2   15.45    5.66
  -9   8   3   -0.00    2.24
   9   8  -3    0.83    2.22
  -9   8   4   47.59    9.29
   9   8  -4   44.94    9.39
  -9   8   5    0.97    2.64
   9  -8  -5   -0.00    2.71
   9   8  -5   -0.00    1.87
  -9   8   6    2.09    2.46
   9  -8  -6    0.00    3.02
   9   8  -6    0.00    2.53
  -9   8   7    0.00    2.48
   9  -8  -7   -0.00    2.07
   9   8  -7    5.67    3.39
  -9   8   8   68.13   11.38
   9  -8  -8   60.89   11.81
   9   8  -8   57.75   10.92
  -9   8   9    6.02    3.68
   9  -8  -9    1.89    2.56
   9   8  -9   15.30    5.15
  -9   8  10   11.31    4.53
   9  -8 -10   14.37    5.45
   9   8 -10   18.79    5.53
  -9   8  11    3.12    2.80
   9  -8 -11   -0.00    2.24
   9   8 -11    1.92    3.07
  -9   8  12    7.14    3.81
   9  -8 -12   27.57    7.18
   9   8 -12    7.94    4.33
  -9   8  13    0.75    1.81
   9  -8 -13    2.20    2.86
   9   8 -13    0.00    2.18
  -9   8  14   14.91    5.05
   9  -8 -14   18.41    6.22
   9   8 -14   19.71    5.83
  -9   8  15    2.06    2.59
   9  -8 -15   -0.00    2.89
   9   8 -15    1.09    2.91
  -9   8  16   -0.00    1.63
   9  -8 -16    1.52    2.73
   9   8 -16    0.22    2.37
  -9   8  17    5.64    3.44
   9  -8 -17    6.02    4.12
   9   8 -17    4.88    3.28
  -9   8  18   13.74    4.94
   9  -8 -18   12.35    5.36
   9   8 -18   14.71    5.06
  -9   8  19    1.84    2.61
   9  -8 -19    5.24    3.52
  -9   8  20   13.12    4.51
   9  -8 -20    5.85    3.82
  -9   8  21    0.00    2.17
   9  -8 -21    2.57    3.34
  -9   8  22    3.15    2.66
   9  -8 -22    2.08    3.12
  -9   8  23   -0.00    2.12
   9  -8 -23    1.20    2.14
   9  -8 -24    7.48    4.28
   9  -8 -25   -0.00    2.44
   9  -8 -26    1.33    3.36
   9  -8 -27   -0.00    2.35
   9  -8 -28    6.52    3.54
   9  -8 -29    1.31    2.36
  -9   9   1    2.87    3.06
   9   9  -1    3.14    3.51
  -9   9   2   36.85    8.42
   9   9  -2   33.83    8.04
  -9   9   3    7.84    3.71
   9  -9  -3    2.40    3.33
   9   9  -3    1.28    3.37
  -9   9   4   13.48    4.97
   9  -9  -4    8.73    4.44
   9   9  -4   18.73    5.76
  -9   9   5    2.65    2.67
   9  -9  -5    1.19    2.36
   9   9  -5    5.91    3.73
  -9   9   6   55.13   10.41
   9  -9  -6   55.38   11.40
   9   9  -6   61.61   11.28
  -9   9   7   -0.00    2.62
   9  -9  -7    1.07    2.72
   9   9  -7   -0.00    2.68
  -9   9   8    5.02    3.08
   9  -9  -8    2.00    3.00
   9   9  -8    0.47    2.99
  -9   9   9    0.00    1.64
   9  -9  -9   -0.00    2.68
   9   9  -9    2.19    2.95
  -9   9  10    7.95    3.87
   9  -9 -10    5.97    3.84
   9   9 -10    1.65    2.99
  -9   9  11   -0.00    1.93
   9  -9 -11    2.06    2.45
   9   9 -11    1.99    3.02
  -9   9  12   41.37    8.22
   9  -9 -12   25.59    7.59
   9   9 -12   20.29    6.50
  -9   9  13    1.32    2.39
   9  -9 -13   -0.00    2.23
   9   9 -13    0.37    2.56
  -9   9  14   -0.00    2.04
   9  -9 -14   -0.00    2.65
   9   9 -14    0.00    1.96
  -9   9  15    2.79    2.88
   9  -9 -15    9.17    4.60
   9   9 -15    2.94    3.14
  -9   9  16   26.46    6.68
   9  -9 -16   17.79    6.29
   9   9 -16   11.56    4.95
  -9   9  17    0.43    2.44
   9  -9 -17    0.81    2.32
   9   9 -17    0.00    1.95
  -9   9  18    2.11    2.44
   9  -9 -18   -0.00    2.59
   9   9 -18    2.06    2.79
  -9   9  19   -0.00    1.83
   9  -9 -19    3.24    3.38
  -9   9  20   14.78    5.03
   9  -9 -20    8.64    4.78
  -9   9  21   -0.00    2.51
   9  -9 -21    0.00    2.67
  -9   9  22   16.73    5.21
   9  -9 -22    9.79    4.79
  -9   9  23    2.74    2.52
   9  -9 -23    3.37    3.14
   9  -9 -24   -0.00    3.18
   9  -9 -25    2.26    2.62
   9  -9 -26    2.87    3.75
   9  -9 -27    2.75    3.28
  -9  10   1    3.88    2.84
   9  10  -1   -0.00    3.79
  -9  10   2   10.11    4.62
   9 -10  -2    9.12    4.90
   9  10  -2   11.67    5.14
  -9  10   3    1.34    2.26
   9 -10  -3    2.81    3.35
   9  10  -3    0.08    2.49
  -9  10   4   50.72    9.64
   9 -10  -4   39.19    9.73
   9  10  -4   36.85    8.72
  -9  10   5    1.15    2.18
   9 -10  -5    1.33    3.22
   9  10  -5    0.00    2.16
  -9  10   6    4.51    3.54
   9 -10  -6    2.61    3.10
   9  10  -6    0.00    2.39
  -9  10   7    3.71    3.33
   9 -10  -7   -0.00    2.48
   9  10  -7    6.30    3.83
  -9  10   8   24.14    6.52
   9 -10  -8   17.62    6.12
   9  10  -8   24.27    6.88
  -9  10   9    3.15    3.38
   9 -10  -9    1.05    2.60
   9  10  -9    4.11    3.42
  -9  10  10    0.00    2.36
   9 -10 -10    4.05    3.94
   9  10 -10    3.84    3.12
  -9  10  11    5.47    3.60
   9 -10 -11   -0.00    2.92
   9  10 -11    2.94    3.01
  -9  10  12    2.59    2.95
   9 -10 -12    2.23    3.50
   9  10 -12    7.41    3.97
  -9  10  13    0.00    2.42
   9 -10 -13    2.24    2.61
   9  10 -13    0.00    2.22
  -9  10  14   21.51    6.47
   9 -10 -14   17.46    6.53
   9  10 -14   24.50    6.83
  -9  10  15   -0.00    1.76
   9 -10 -15    1.86    2.86
   9  10 -15   -0.00    2.52
  -9  10  16    2.17    2.43
   9 -10 -16    0.39    2.85
   9  10 -16    0.35    2.79
  -9  10  17   -0.00    2.26
   9 -10 -17   -0.00    2.45
   9  10 -17    0.98    2.64
  -9  10  18   10.55    4.42
   9 -10 -18    7.52    4.80
  -9  10  19    3.13    2.87
   9 -10 -19   -0.00    2.90
  -9  10  20    3.92    2.92
   9 -10 -20    1.28    3.45
  -9  10  21   -0.00    2.48
   9 -10 -21   -0.00    2.20
  -9  10  22    3.54    3.01
   9 -10 -22    1.79    2.98
  -9  10  23   -0.00    2.57
   9 -10 -23   -0.00    2.85
   9 -10 -24    0.91    2.18
   9 -10 -25    0.00    2.58
   9 -10 -26    0.39    1.90
  -9  11   1   -0.00    2.26
   9  11  -1    0.78    2.31
  -9  11   2   22.67    6.83
   9  11  -2   25.99    7.45
  -9  11   3   -0.00    2.81
   9  11  -3   -0.00    3.00
  -9  11   4   11.33    5.20
   9 -11  -4    9.52    5.02
   9  11  -4   15.00    5.77
  -9  11   5   -0.00    2.66
   9 -11  -5   -0.00    2.53
   9  11  -5    2.27    2.84
  -9  11   6   15.31    5.50
   9 -11  -6   16.47    6.21
   9  11  -6   11.56    5.01
  -9  11   7   -0.00    1.87
   9 -11  -7   -0.00    3.48
   9  11  -7   -0.00    2.52
  -9  11   8    1.04    2.23
   9 -11  -8    1.43    2.84
   9  11  -8    1.32    3.08
  -9  11   9    0.00    2.62
   9 -11  -9   -0.00    2.61
   9  11  -9    1.52    3.38
  -9  11  10   14.79    5.61
   9 -11 -10   16.65    6.60
   9  11 -10   18.51    6.12
  -9  11  11    1.64    2.65
   9 -11 -11    0.69    1.80
   9  11 -11    0.86    2.87
  -9  11  12   11.00    5.02
   9 -11 -12    0.00    3.58
   9  11 -12    5.73    3.86
  -9  11  13    0.00    2.74
   9 -11 -13   -0.00    2.59
   9  11 -13    3.75    2.84
  -9  11  14    1.09    1.96
   9 -11 -14    0.00    3.50
   9  11 -14    4.40    3.39
  -9  11  15    2.46    2.67
   9 -11 -15    1.37    3.21
   9  11 -15    0.00    2.31
  -9  11  16   17.61    5.50
   9 -11 -16   10.19    5.09
   9  11 -16   12.62    4.98
  -9  11  17    0.80    2.61
   9 -11 -17    5.53    4.09
   9  11 -17   -0.00    1.79
  -9  11  18    0.00    2.25
   9 -11 -18   -0.00    1.91
  -9  11  19    3.35    3.03
   9 -11 -19   -0.00    3.83
  -9  11  20    0.71    2.26
   9 -11 -20    4.23    4.01
  -9  11  21    1.56    2.48
   9 -11 -21    3.34    3.79
  -9  11  22    3.31    3.03
   9 -11 -22    6.53    4.56
  -9  11  23    0.25    2.14
   9 -11 -23    1.22    2.92
   9 -11 -24    2.96    3.16
  -9  12   1    4.51    3.19
   9  12  -1    6.23    3.75
  -9  12   2    4.34    3.27
   9  12  -2    2.74    3.04
  -9  12   3    1.06    3.18
   9  12  -3    0.87    2.07
  -9  12   4   18.40    5.70
   9  12  -4   11.10    5.18
  -9  12   5   -0.00    2.63
   9  12  -5    0.37    2.28
  -9  12   6   -0.00    2.88
   9 -12  -6   -0.00    2.24
   9  12  -6    0.95    2.92
  -9  12   7    3.72    3.15
   9 -12  -7    2.66    3.25
   9  12  -7   -0.00    2.98
  -9  12   8   20.91    6.10
   9 -12  -8    2.90    4.06
   9  12  -8   14.42    5.44
  -9  12   9    2.48    3.33
   9 -12  -9    2.11    2.97
   9  12  -9    0.00    2.09
  -9  12  10    0.52    2.25
   9 -12 -10   -0.00    3.33
   9  12 -10    0.00    3.15
  -9  12  11    1.96    3.04
   9 -12 -11   -0.00    2.54
   9  12 -11    1.64    2.49
  -9  12  12    2.92    3.32
   9 -12 -12    5.05    4.22
   9  12 -12    0.00    3.23
  -9  12  13   -0.00    1.39
   9 -12 -13    0.87    3.04
   9  12 -13    0.16    2.58
  -9  12  14    8.45    4.19
   9 -12 -14    0.00    3.08
   9  12 -14    4.38    3.88
  -9  12  15   -0.00    2.50
   9 -12 -15    1.46    3.23
   9  12 -15   -0.00    1.90
  -9  12  16   -0.00    2.84
   9 -12 -16    1.03    2.88
   9  12 -16    1.73    3.05
  -9  12  17    1.68    2.82
   9 -12 -17    0.58    3.28
  -9  12  18    3.94    3.23
   9 -12 -18    2.19    3.97
  -9  12  19    0.00    2.60
   9 -12 -19   -0.00    2.71
  -9  12  20    1.52    2.85
   9 -12 -20    4.38    4.32
  -9  12  21   -0.00    2.58
   9 -12 -21    0.17    2.61
  -9  12  22    2.49    2.63
   9 -12 -22    1.18    2.79
  -9  12  23    1.73    2.83
   9 -12 -23    1.35    3.61
  -9  13   1   13.43    5.89
   9  13  -1    6.79    4.29
  -9  13   2    5.64    3.76
   9  13  -2   -0.00    2.70
  -9  13   3   -0.00    2.21
   9  13  -3    1.88    2.92
  -9  13   4   -0.00    2.76
   9  13  -4    1.73    2.65
  -9  13   5    2.63    2.98
   9  13  -5    2.27    3.57
  -9  13   6    3.24    3.37
   9  13  -6    9.66    4.91
  -9  13   7    3.90    3.79
   9  13  -7   -0.00    2.42
  -9  13   8    3.52    2.90
   9  13  -8    1.31    2.72
  -9  13   9    0.00    2.69
   9 -13  -9   -0.00    3.41
   9  13  -9    2.77    3.53
  -9  13  10    7.65    4.23
   9 -13 -10    2.97    3.60
   9  13 -10    7.49    4.18
  -9  13  11    0.47    2.88
   9 -13 -11    4.05    4.39
   9  13 -11   -0.00    3.04
  -9  13  12    7.42    4.21
   9 -13 -12    1.60    3.40
   9  13 -12    9.63    4.65
  -9  13  13   -0.00    2.69
   9 -13 -13    1.67    3.13
   9  13 -13    2.28    3.02
  -9  13  14   -0.00    1.94
   9 -13 -14    3.19    3.49
   9  13 -14    4.21    4.01
  -9  13  15    1.57    2.78
   9 -13 -15    2.62    3.71
   9  13 -15    0.00    2.72
  -9  13  16    3.70    3.88
   9 -13 -16    1.43    2.88
  -9  13  17   -0.00    2.69
   9 -13 -17   -0.00    2.61
  -9  13  18    0.88    2.68
   9 -13 -18   -0.00    3.09
  -9  13  19    0.63    2.68
   9 -13 -19   -0.00    2.75
  -9  13  20    5.00    3.65
   9 -13 -20    6.46    4.69
  -9  13  21    0.72    2.46
   9 -13 -21    1.36    2.71
  -9  13  22    2.10    3.32
  -9  13  23    0.66    2.91
  -9  14   1    2.29    3.50
   9  14  -1    2.59    4.07
  -9  14   2    9.46    5.25
   9  14  -2    3.45    4.48
  -9  14   3    3.16    3.09
   9  14  -3    2.08    3.54
  -9  14   4    7.25    4.45
   9  14  -4    9.84    4.97
  -9  14   5   -0.00    1.82
   9  14  -5    2.56    3.12
  -9  14   6    3.84    3.53
   9  14  -6   -0.00    2.65
  -9  14   7    4.53    4.03
   9  14  -7    5.64    3.77
  -9  14   8    5.04    3.93
   9  14  -8    2.22    3.60
  -9  14   9    3.27    3.82
   9  14  -9   -0.00    2.83
  -9  14  10    4.23    3.05
   9  14 -10    3.94    3.72
  -9  14  11   -0.00    2.51
   9  14 -11    0.00    2.88
  -9  14  12   -0.00    2.67
   9 -14 -12    3.84    3.53
   9  14 -12    3.13    3.78
  -9  14  13   -0.00    2.54
   9 -14 -13   -0.00    3.64
   9  14 -13    2.49    3.57
  -9  14  14    0.00    2.24
   9 -14 -14    1.94    3.03
   9  14 -14   -0.00    2.88
  -9  14  15    0.07    2.18
   9 -14 -15   -0.00    3.88
   9  14 -15    2.40    3.13
  -9  14  16    1.80    3.13
   9 -14 -16    0.72    3.43
  -9  14  17    0.93    2.53
   9 -14 -17    4.14    4.05
  -9  14  18    9.11    4.82
   9 -14 -18    1.30    2.83
  -9  14  19    0.00    2.26
   9 -14 -19    0.12    2.45
  -9  14  20    0.06    1.94
   9  15  -1   -0.00    3.17
   9  15  -2    2.58    3.42
   9  15  -3    0.00    3.01
   9  15  -4   -0.00    1.97
   9  15  -5   -0.00    2.97
   9  15  -6   10.12    5.55
   9  15  -7   12.43    5.82
   9  15  -8   -0.00    3.06
   9  15  -9    1.60    3.35
   9  15 -10    1.28    3.30
   9  15 -11    8.23    4.88
   9  15 -12    1.72    3.60
   9  15 -13   -0.00    2.40
   9  15 -14    0.00    2.82
   9 -15 -15    0.98    3.62
   9 -15 -16    2.69    3.40
   9 -15 -17   -0.00    3.64
  -8   0   1    0.39    1.56
  -8   0   1   -0.00    2.07
   8   0  -1    4.23    3.49
  -8   0   2  461.80   44.65
   8   0  -2  371.37   44.76
  -8   0   3   -0.00    2.13
   8   0  -3   -0.00    2.54
  -8   0   4   55.98    9.69
   8   0  -4   80.61   11.72
  -8   0   5    0.00    1.52
   8   0  -5   -0.00    1.95
  -8   0   6   66.84   10.88
   8   0  -6   96.61   13.01
  -8   0   7    0.47    1.83
   8   0  -7    0.53    2.72
  -8   0   8  215.17   24.13
   8   0  -8  198.32   24.69
  -8   0   9    0.88    1.69
   8   0  -9    0.81    2.28
  -8   0  10    0.85    1.75
  -8   0  11    0.35    1.48
  -8   0  12  195.92   22.86
  -8   0  13   -0.00    1.80
   8   0 -13   -0.00    1.48
  -8   0  14   53.00    8.48
   8   0 -14   44.29    8.46
  -8   0  15    1.56    1.86
   8   0 -15    0.00    1.98
  -8   0  16    0.51    1.74
   8   0 -16    3.04    2.82
  -8   0  17    0.51    1.86
   8   0 -17    1.15    2.32
  -8   0  18   85.21   12.21
   8   0 -18   93.33   13.04
  -8   0  19   -0.00    1.51
   8   0 -19    2.01    2.18
  -8   0  20   19.56    4.53
   8   0 -20    3.47    2.98
  -8   0  21   -0.00    1.59
   8   0 -21    0.73    2.15
   8   0 -22   39.84    7.60
   8   0 -23   -0.00    1.62
   8   0 -24   20.13    5.08
   8   0 -25    1.27    1.84
   8   0 -26   -0.00    1.74
   8   0 -27   -0.00    1.66
   8   0 -28   30.98    6.27
   8   0 -29   -0.00    2.00
   8   0 -30    2.60    2.34
   8   0 -31    0.14    1.67
   8   0 -32    7.04    3.16
   8   0 -33    2.92    2.27
   8   0 -34    4.94    2.47
   8   0 -35    0.09    1.61
   8   0 -36    0.00    1.40
   8   0 -37   -0.00    1.45
   8   0 -38    5.01    2.57
  -8   1   1   39.00    7.86
  -8   1   1   62.35    9.45
   8  -1  -1   43.43    9.09
   8   1  -1   47.11    9.54
  -8  -1   1   71.36   10.06
  -8   1   2    0.00    1.68
   8  -1  -2    5.17    3.15
   8   1  -2    3.25    3.13
  -8  -1   2    0.65    1.85
  -8   1   3    5.77    2.51
   8  -1  -3    7.60    3.93
   8   1  -3    4.05    3.54
  -8  -1   3    2.75    2.41
  -8   1   4   38.17    6.94
   8  -1  -4   34.15    7.52
   8   1  -4   31.93    7.41
  -8  -1   4   34.48    6.90
  -8   1   5    2.44    2.50
   8  -1  -5    4.20    3.02
   8   1  -5    4.55    3.52
  -8  -1   5    3.28    2.46
  -8   1   6  100.38   12.30
   8  -1  -6   67.75   11.82
   8   1  -6   77.49   12.45
  -8  -1   6   72.91   11.44
  -8   1   7    6.69    3.11
   8  -1  -7    3.53    3.19
   8   1  -7    4.01    3.23
  -8  -1   7    6.36    3.12
  -8   1   8    3.78    2.50
   8  -1  -8    3.21    2.54
   8   1  -8    3.80    3.18
  -8  -1   8    3.95    2.43
  -8   1   9   11.70    4.07
   8  -1  -9   13.85    4.53
  -8  -1   9   12.40    4.21
  -8   1  10  137.00   17.06
  -8  -1  10  135.58   17.30
  -8   1  11    3.12    2.18
  -8  -1  11    2.85    2.15
  -8   1  12   17.26    4.61
  -8  -1  12   11.27    3.82
  -8   1  13    0.00    1.43
   8  -1 -13    2.78    2.62
   8   1 -13    4.54    2.75
  -8  -1  13   -0.00    1.49
  -8   1  14   73.16   10.67
   8  -1 -14   69.75   11.10
   8   1 -14   70.06   11.08
  -8  -1  14   69.56   10.63
  -8   1  15   44.61    7.45
   8  -1 -15   47.61    8.04
   8   1 -15   38.24    7.54
  -8  -1  15   28.59    6.58
  -8   1  16   71.86   10.51
   8  -1 -16   62.16   10.63
   8   1 -16   68.88   11.06
  -8  -1  16   80.77   11.07
  -8   1  17   -0.00    1.61
   8  -1 -17    2.94    2.37
   8   1 -17    0.00    2.03
  -8  -1  17    4.88    2.70
  -8   1  18    3.95    2.45
   8  -1 -18    1.65    2.58
   8   1 -18    2.47    2.36
  -8  -1  18    0.66    1.69
  -8   1  19    7.29    3.08
   8  -1 -19    3.22    2.71
   8   1 -19    0.00    2.11
  -8  -1  19    8.14    3.23
  -8   1  20   15.45    4.26
   8  -1 -20   10.86    4.06
   8   1 -20   10.75    3.84
  -8  -1  20   18.65    4.66
  -8   1  21    0.39    1.72
   8  -1 -21   -0.00    2.04
   8   1 -21   -0.00    1.85
  -8  -1  21   -0.00    1.54
   8  -1 -22   47.46    8.22
   8   1 -22   41.23    7.86
   8  -1 -23   -0.00    1.36
   8   1 -23   -0.00    1.83
   8  -1 -24   11.84    3.84
   8   1 -24    9.15    3.67
   8  -1 -25    0.73    1.57
   8   1 -25    2.02    1.80
   8  -1 -26   11.97    4.00
   8   1 -26   11.11    3.84
   8  -1 -27    1.14    1.95
   8   1 -27   -0.00    1.52
   8  -1 -28   -0.00    1.54
   8   1 -28    0.36    1.41
   8  -1 -29   -0.00    1.81
   8   1 -29   -0.00    1.37
   8  -1 -30   10.37    3.74
   8   1 -30   17.64    4.41
   8  -1 -31    0.40    1.60
   8   1 -31   -0.00    1.75
   8  -1 -32   12.39    3.70
   8   1 -32    8.00    3.50
   8  -1 -33    1.77    1.78
   8   1 -33    0.96    1.86
   8  -1 -34    3.60    2.33
   8   1 -34   -0.00    1.79
   8  -1 -35    1.35    1.76
   8   1 -35    1.03    1.80
   8  -1 -36   19.00    4.55
   8   1 -36   11.19    3.55
   8  -1 -37    1.65    1.78
   8   1 -37    0.00    1.65
   8  -1 -38   -0.00    1.70
   8   1 -38    2.33    2.16
   8   1 -39   -0.00    1.62
  -8   2   1   -0.00    1.78
  -8   2   1    1.00    1.87
   8  -2  -1   -0.00    2.15
   8   2  -1    0.00    2.54
  -8  -2   1    0.35    2.11
  -8   2   2   58.70    9.50
   8  -2  -2   54.91   10.11
   8   2  -2   62.91   10.79
  -8  -2   2   60.34    9.90
  -8   2   3   16.04    4.57
   8  -2  -3   13.34    4.67
   8   2  -3   15.48    5.34
  -8  -2   3   15.56    4.68
  -8   2   4   40.19    7.10
   8  -2  -4   33.16    7.38
   8   2  -4   31.09    7.48
  -8  -2   4   31.86    6.80
  -8   2   5    7.61    3.13
   8  -2  -5    9.58    3.94
   8   2  -5    4.27    2.93
  -8  -2   5    8.68    3.59
  -8   2   6   88.29   12.12
   8  -2  -6   67.30   12.14
   8   2  -6   87.32   13.31
  -8  -2   6   97.73   12.94
  -8   2   7   34.29    6.46
   8  -2  -7   23.93    6.39
   8   2  -7   20.74    6.41
  -8  -2   7   26.43    6.07
  -8   2   8   88.13   11.88
   8  -2  -8   77.12   12.32
   8   2  -8   73.81   12.23
  -8  -2   8   79.83   11.88
  -8   2   9    4.69    2.70
  -8  -2   9    9.50    3.72
  -8   2  10   -0.00    1.35
  -8  -2  10   -0.00    1.81
  -8   2  11    0.79    1.48
  -8  -2  11    1.93    2.21
  -8   2  12   51.05    8.25
   8   2 -12   45.00    8.62
  -8  -2  12   43.34    8.03
  -8   2  13   25.22    5.62
   8  -2 -13   17.85    5.35
   8   2 -13   46.19    7.79
  -8  -2  13   23.62    5.61
  -8   2  14   27.35    5.80
   8  -2 -14   20.52    5.39
   8   2 -14   22.01    5.80
  -8  -2  14   32.39    6.34
  -8   2  15   24.56    5.41
   8  -2 -15   13.14    4.28
   8   2 -15   18.73    5.17
  -8  -2  15   21.76    5.10
  -8   2  16   23.98    5.37
   8  -2 -16   33.44    6.70
   8   2 -16   23.27    6.14
  -8  -2  16   17.46    4.97
  -8   2  17   25.53    5.37
   8  -2 -17   25.27    5.83
   8   2 -17   13.07    4.57
  -8  -2  17   13.94    4.34
  -8   2  18  152.41   17.44
   8  -2 -18  116.29   17.01
   8   2 -18  148.20   18.00
  -8  -2  18  130.47   17.05
  -8   2  19    4.18    2.84
   8  -2 -19    8.49    3.48
   8   2 -19    2.05    2.72
  -8  -2  19    6.77    2.78
  -8   2  20    0.70    1.63
   8  -2 -20   -0.00    1.81
   8   2 -20    2.94    2.49
  -8  -2  20    0.00    1.81
  -8   2  21    0.65    1.31
   8  -2 -21    1.71    2.21
   8   2 -21    0.98    2.21
  -8   2  22   20.47    5.01
   8  -2 -22   22.92    5.50
   8   2 -22   23.00    5.68
   8  -2 -23    1.22    1.60
   8   2 -23    2.38    2.29
   8  -2 -24    4.08    2.69
   8   2 -24    5.10    2.91
   8  -2 -25    0.84    1.74
   8   2 -25    2.97    2.61
   8  -2 -26    0.68    1.81
   8   2 -26    1.60    2.25
   8  -2 -27   -0.00    2.28
   8   2 -27   -0.00    2.01
   8  -2 -28   13.40    4.21
   8   2 -28   12.85    4.10
   8  -2 -29    3.54    2.54
   8   2 -29    0.24    1.81
   8  -2 -30    0.00    1.90
   8   2 -30    1.10    1.82
   8  -2 -31    0.18    1.63
   8   2 -31   -0.00    1.65
   8  -2 -32    5.05    3.05
   8   2 -32    6.62    2.84
   8  -2 -33    1.29    1.69
   8   2 -33    0.53    1.82
   8  -2 -34    8.86    3.21
   8   2 -34    2.92    2.25
   8  -2 -35    0.00    1.29
   8   2 -35   -0.00    1.73
   8  -2 -36   -0.00    1.44
   8   2 -36    1.24    1.73
   8  -2 -37   -0.00    1.76
   8   2 -37    0.00    1.62
   8   2 -38    1.33    1.97
   8   2 -39    0.00    1.51
   8  -3  -1   65.87   11.63
   8   3  -1   77.41   12.67
  -8  -3   1   77.27   11.85
   8  -3  -2    2.13    2.74
   8   3  -2   -0.00    2.59
  -8  -3   2    0.00    2.18
  -8   3   3   47.53    8.01
   8  -3  -3   28.91    7.32
   8   3  -3   42.21    8.68
  -8  -3   3   40.49    7.91
  -8   3   4   94.38   14.37
   8  -3  -4  112.66   16.01
   8   3  -4  120.88   16.79
  -8  -3   4  131.87   16.21
  -8   3   5   12.79    4.04
   8  -3  -5    5.61    3.28
   8   3  -5   13.68    4.94
  -8  -3   5   14.86    4.48
  -8   3   6   35.58    6.92
   8  -3  -6   45.30    8.31
   8   3  -6   31.24    7.58
  -8  -3   6   27.15    6.48
  -8   3   7   14.89    4.47
   8  -3  -7   15.17    4.86
   8   3  -7   13.02    4.75
  -8  -3   7   15.66    4.72
  -8   3   8    2.01    2.06
   8  -3  -8    2.15    2.79
  -8  -3   8    6.22    3.03
  -8   3   9    1.68    1.87
  -8  -3   9    3.43    2.37
  -8   3  10   80.98   11.86
  -8  -3  10   84.26   12.32
  -8   3  11   71.93   10.89
   8   3 -11   79.69   12.29
  -8  -3  11   68.76   11.10
  -8   3  12    3.43    2.57
   8  -3 -12    1.97    2.73
   8   3 -12    2.09    2.59
  -8  -3  12    6.03    3.01
  -8   3  13   13.42    4.00
   8  -3 -13    7.56    3.65
   8   3 -13    7.61    3.63
  -8  -3  13    4.34    2.68
  -8   3  14   17.97    4.72
   8  -3 -14   13.74    5.01
   8   3 -14   23.04    5.82
  -8  -3  14   22.34    5.51
  -8   3  15   24.66    5.52
   8  -3 -15   30.01    6.52
   8   3 -15   16.60    5.27
  -8  -3  15   27.29    6.01
  -8   3  16   85.24   11.85
   8  -3 -16   80.14   12.25
   8   3 -16   84.36   12.66
  -8  -3  16   72.49   11.67
  -8   3  17    0.00    1.90
   8  -3 -17    2.55    2.57
   8   3 -17    2.55    2.64
  -8  -3  17    4.60    2.93
  -8   3  18    6.64    2.97
   8  -3 -18    4.71    3.25
   8   3 -18    5.45    3.37
  -8  -3  18    5.17    2.89
  -8   3  19   18.43    4.66
   8  -3 -19   14.91    5.07
   8   3 -19    3.82    3.42
  -8  -3  19   16.96    4.94
  -8   3  20   85.18   11.88
   8  -3 -20   80.12   12.24
   8   3 -20  103.55   12.65
   8   3 -20   71.54   11.90
  -8  -3  20   73.77   11.73
  -8   3  21   11.77    3.78
   8  -3 -21    5.07    3.02
   8   3 -21    0.00    2.17
  -8   3  22    9.71    3.65
   8  -3 -22   17.64    4.70
   8   3 -22    9.85    3.74
   8  -3 -23    1.55    2.29
   8   3 -23    3.59    2.77
   8  -3 -24   15.46    4.68
   8   3 -24   11.96    4.42
   8  -3 -25   15.03    4.45
   8   3 -25   11.30    4.13
   8  -3 -26    4.92    3.42
   8   3 -26    7.28    3.29
   8  -3 -27    2.77    2.54
   8   3 -27    0.66    1.91
   8  -3 -28    0.94    2.01
   8   3 -28    0.42    1.80
   8  -3 -29    1.34    2.08
   8   3 -29    0.10    1.46
   8  -3 -30    6.26    3.51
   8   3 -30    5.18    2.83
   8  -3 -31    1.53    1.96
   8   3 -31    0.53    1.63
   8  -3 -32    7.31    3.21
   8   3 -32    1.76    1.97
   8  -3 -33    0.00    1.46
   8   3 -33    0.59    1.84
   8  -3 -34    5.90    3.00
   8   3 -34    5.46    2.83
   8  -3 -35    0.00    1.83
   8   3 -35    0.85    2.09
   8  -3 -36    6.90    3.21
   8   3 -36    2.71    2.27
   8   3 -37    0.00    1.70
   8   3 -38    0.92    1.64
   8  -4  -1   59.92   10.31
   8   4  -1   45.78    9.80
   8  -4  -2   17.39    5.66
   8   4  -2   23.76    6.79
   8  -4  -3   14.53    4.91
   8   4  -3   13.09    5.01
   8  -4  -4   80.80   12.70
   8   4  -4   76.57   12.91
   8  -4  -5    3.30    3.17
   8   4  -5    7.75    4.16
  -8  -4   5    5.35    3.07
  -8  -4   5    5.81    3.45
   8  -4  -6   42.50    8.47
  -8  -4   6   33.03    7.38
  -8  -4   6   44.59    8.15
   8  -4  -7   54.31   10.73
  -8  -4   7   79.48   11.91
  -8  -4   7   86.18   12.01
  -8  -4   8   29.04    6.43
  -8  -4   8   20.97    5.42
   8   4  -9    7.63    3.62
  -8  -4   9    4.39    3.18
  -8  -4   9    8.97    3.37
   8   4 -10    2.01    2.74
   8   4 -10    5.03    3.40
  -8  -4  10    0.00    2.02
   8  -4 -11   12.45    4.03
   8   4 -11   10.67    3.95
   8   4 -11   11.03    4.13
  -8  -4  11    2.91    2.69
   8  -4 -12   79.32   12.88
   8   4 -12   94.69   13.01
   8   4 -12   76.98   12.81
  -8  -4  12   92.73   13.15
   8  -4 -13   13.69    4.56
   8   4 -13   14.71    4.72
   8   4 -13   13.77    4.67
  -8  -4  13   10.59    3.95
   8  -4 -14   26.65    6.72
   8   4 -14   48.24    7.98
   8   4 -14   35.90    7.61
   8  -4 -15    0.00    2.13
   8   4 -15    0.00    2.13
   8   4 -15    0.09    2.27
   8  -4 -16   19.96    5.61
   8   4 -16   16.90    4.90
   8   4 -16   22.00    5.84
   8  -4 -17   16.18    5.24
   8   4 -17   18.68    4.87
   8   4 -17   17.09    5.34
   8  -4 -18   65.85   10.68
   8   4 -18   69.51   10.17
   8   4 -18   50.36    9.72
   8  -4 -19    7.32    3.56
   8   4 -19    7.11    3.23
   8   4 -19    3.58    2.77
   8  -4 -20   14.07    4.51
   8   4 -20   16.06    4.41
   8   4 -20    6.38    3.31
  -8   4  21    0.62    1.55
   8  -4 -21    0.64    2.01
   8   4 -21    0.23    2.16
  -8   4  22   17.13    4.70
   8  -4 -22   12.72    4.35
   8   4 -22   13.46    4.53
   8  -4 -23    8.60    3.97
   8   4 -23   10.06    3.83
   8  -4 -24    6.86    3.38
   8   4 -24    3.34    3.11
   8  -4 -25    0.00    1.94
   8   4 -25   -0.00    1.59
   8  -4 -26   -0.00    1.70
   8   4 -26    0.03    1.93
   8  -4 -27    5.47    2.81
   8   4 -27    1.33    2.26
   8  -4 -28   14.11    4.35
   8   4 -28    5.97    3.17
   8  -4 -29    3.67    2.69
   8   4 -29    4.00    2.61
   8  -4 -30    1.97    2.37
   8   4 -30    0.33    1.72
   8  -4 -31   -0.00    2.07
   8   4 -31   -0.00    2.22
   8  -4 -32   10.52    3.76
   8   4 -32    3.72    2.63
   8  -4 -33    2.20    2.57
   8   4 -33    6.49    3.03
   8  -4 -34    8.12    3.65
   8   4 -34    4.70    2.81
   8  -4 -35    0.26    1.48
   8   4 -35    0.91    1.76
   8   4 -36    0.14    1.62
   8   4 -37    0.00    1.71
   8   4 -38    1.44    1.95
   8  -5  -1   28.91    7.14
   8   5  -1   27.95    7.47
  -8  -5   1   18.46    5.69
   8  -5  -2   15.64    5.19
   8   5  -2    8.24    4.48
  -8  -5   2   17.25    5.17
   8  -5  -3   43.34    9.43
   8   5  -3   83.89   12.93
  -8  -5   3   62.32   10.57
   8  -5  -4   11.11    4.52
   8   5  -4   17.27    5.99
  -8  -5   4   15.89    5.03
   8  -5  -5   43.47    9.05
  -8  -5   5   46.95    9.03
   8  -5  -6   59.48   11.41
  -8  -5   6   91.10   12.63
  -8  -5   7    2.82    2.62
   8   5  -9    0.09    1.79
   8   5 -10  171.37   19.14
   8   5 -10  114.68   18.25
   8  -5 -11   28.66    7.47
   8   5 -11   42.94    7.91
   8   5 -11   45.57    9.03
   8  -5 -12   -0.00    2.28
   8   5 -12    0.00    2.03
   8   5 -12   -0.00    2.07
   8  -5 -13    0.22    1.43
   8   5 -13    0.02    1.82
   8   5 -13    3.39    3.22
   8  -5 -14   11.06    4.32
   8   5 -14   12.23    4.16
   8   5 -14   13.73    4.82
   8  -5 -15   20.29    5.67
   8   5 -15   15.40    4.65
   8   5 -15   19.15    5.37
   8  -5 -16   49.73    9.27
   8   5 -16   44.37    8.27
   8   5 -16   45.90    9.06
   8  -5 -17    5.61    3.54
   8   5 -17    7.75    3.28
   8   5 -17    0.00    2.24
   8  -5 -18    2.24    2.54
   8   5 -18    0.86    1.97
   8   5 -18    3.44    2.95
   8  -5 -19   17.38    5.40
   8   5 -19   21.24    5.13
   8   5 -19   11.68    4.47
   8  -5 -20   15.96    5.17
   8   5 -20   33.77    6.44
   8   5 -20   22.62    6.15
   8  -5 -21   15.99    5.11
   8   5 -21   32.59    6.81
   8  -5 -22    4.92    3.19
   8   5 -22   15.95    4.72
   8  -5 -23    1.16    2.21
   8   5 -23   -0.00    2.36
   8  -5 -24    1.05    2.21
   8   5 -24   10.45    3.96
   8  -5 -25   11.43    4.26
   8   5 -25    8.48    3.90
   8  -5 -26    7.34    3.75
   8   5 -26    9.10    3.70
   8  -5 -27    2.67    2.48
   8   5 -27    1.37    2.08
   8  -5 -28    0.00    2.03
   8   5 -28   -0.00    1.49
   8  -5 -29    0.00    2.28
   8   5 -29    4.51    2.69
   8  -5 -30   10.34    3.65
   8   5 -30    8.92    3.65
   8  -5 -31    1.10    2.18
   8   5 -31    7.10    3.31
   8  -5 -32    3.29    2.94
   8   5 -32    1.70    2.49
   8  -5 -33    0.00    1.82
   8   5 -33    0.54    1.65
   8  -5 -34    1.42    2.02
   8   5 -34    0.18    1.57
   8   5 -35    3.25    2.29
  -8   6   1   69.09   11.78
   8  -6  -1   74.77   12.91
   8   6  -1   91.02   13.10
  -8  -6   1   81.95   13.01
  -8   6   2   81.77   12.05
   8  -6  -2   56.50   11.51
   8   6  -2   79.75   12.28
   8   6  -2   69.40   13.12
  -8  -6   2   95.42   13.48
  -8   6   3   86.86   12.96
   8  -6  -3   84.90   13.70
   8   6  -3   87.76   13.20
  -8  -6   3   84.63   13.53
  -8   6   4   30.26    6.80
   8  -6  -4   30.11    7.41
   8   6  -4   21.12    5.97
  -8  -6   4   42.84    8.35
  -8   6   5   13.30    4.45
   8  -6  -5   14.64    5.24
  -8  -6   5   11.46    4.31
  -8   6   6   29.99    7.00
  -8   6   7   22.83    5.90
   8   6  -7   29.21    7.39
  -8   6   8   25.09    5.99
   8   6  -8   23.61    6.83
  -8   6   9    0.48    1.79
   8  -6  -9   -0.00    2.86
   8   6  -9    0.00    2.22
  -8   6  10    5.36    2.93
   8  -6 -10    0.00    2.14
   8   6 -10    3.12    3.35
  -8   6  11    9.02    3.63
   8  -6 -11   15.11    4.85
   8   6 -11   11.02    4.90
  -8   6  12   25.91    6.17
   8  -6 -12   26.43    6.64
   8   6 -12   21.30    6.47
  -8   6  13   18.77    5.31
   8  -6 -13   18.50    5.77
   8   6 -13    9.06    4.48
  -8   6  14   17.71    5.07
   8  -6 -14   21.50    6.26
   8   6 -14   20.53    6.21
  -8   6  15   24.20    5.52
   8  -6 -15    6.00    3.45
   8   6 -15   11.45    4.73
  -8   6  16    4.45    2.97
   8  -6 -16    3.18    3.45
   8   6 -16    5.97    3.24
   8   6 -16    3.95    3.00
  -8   6  17   62.42   10.23
   8  -6 -17   45.11    9.71
   8   6 -17   79.39   11.00
   8   6 -17   56.05   10.69
  -8   6  18   16.67    4.87
   8  -6 -18   10.96    4.85
   8   6 -18   26.34    5.83
   8   6 -18   11.74    4.64
  -8   6  19    7.48    3.40
   8  -6 -19   10.74    4.21
   8   6 -19    9.14    3.70
   8   6 -19    6.13    3.87
  -8   6  20    0.99    2.38
   8  -6 -20    3.81    3.16
   8   6 -20    5.28    3.64
  -8   6  21   -0.00    1.66
   8  -6 -21   -0.00    2.29
   8   6 -21    1.71    2.28
  -8   6  22    9.29    3.60
   8  -6 -22    1.83    3.30
   8   6 -22    4.30    3.21
  -8   6  23   27.09    6.04
   8  -6 -23   12.26    4.85
   8   6 -23   24.92    6.39
   8  -6 -24    2.62    3.03
   8   6 -24    0.00    2.56
   8  -6 -25    0.83    2.38
   8   6 -25    7.19    3.57
   8  -6 -26    2.72    2.62
   8   6 -26   -0.00    2.35
   8  -6 -27   10.42    4.48
   8   6 -27    6.64    3.42
   8  -6 -28    4.21    2.86
   8   6 -28    3.23    2.96
   8  -6 -29    5.01    3.25
   8  -6 -30    0.66    2.08
   8  -6 -31    0.04    2.27
   8  -6 -32    1.46    2.33
   8  -6 -33    5.56    3.26
  -8   7   1   52.92   10.08
   8  -7  -1   65.05   11.73
   8   7  -1   73.94   11.49
  -8  -7   1   54.87   10.78
  -8   7   2    0.72    1.74
   8  -7  -2    0.35    2.90
   8   7  -2    0.22    2.46
  -8  -7   2    0.38    2.18
  -8   7   3   16.59    5.46
   8  -7  -3   18.67    6.18
   8   7  -3   33.86    7.11
  -8  -7   3   22.20    6.39
  -8   7   4    1.00    1.95
   8  -7  -4    0.35    2.81
   8   7  -4   -0.00    1.88
  -8   7   5   61.55    9.67
   8   7  -5   36.53    8.31
  -8   7   6   19.62    5.50
   8   7  -6   12.18    4.56
  -8   7   7   -0.00    1.64
   8   7  -7   -0.00    1.55
  -8   7   8    0.00    2.71
   8  -7  -8   -0.00    2.38
   8   7  -8   -0.00    2.03
  -8   7   9   43.59    7.99
   8  -7  -9   23.97    6.93
   8   7  -9   23.90    6.53
  -8   7  10   17.06    4.99
   8  -7 -10   12.10    4.87
   8   7 -10   12.27    4.57
  -8   7  11   33.21    7.17
   8  -7 -11   33.74    7.92
   8   7 -11   31.62    7.31
  -8   7  12   -0.00    1.96
   8  -7 -12   -0.00    2.29
  -8   7  13   17.99    5.15
   8  -7 -13   10.15    4.55
  -8   7  14   12.53    4.54
   8  -7 -14   18.28    5.54
  -8   7  15   47.61    8.85
   8  -7 -15   40.94    8.89
  -8   7  16    4.99    3.02
   8  -7 -16    0.14    2.85
  -8   7  17    7.36    3.64
   8  -7 -17    4.66    3.69
  -8   7  18    0.00    1.87
   8  -7 -18   -0.00    2.03
  -8   7  19    4.88    3.24
   8  -7 -19    0.00    2.32
  -8   7  20    6.15    3.36
   8  -7 -20    7.75    4.42
  -8   7  21   22.34    5.88
   8  -7 -21   28.02    6.69
  -8   7  22    0.00    2.12
   8  -7 -22   -0.00    2.13
  -8   7  23   -0.00    2.38
   8  -7 -23   -0.00    2.19
   8  -7 -24    0.47    2.56
   8  -7 -25    3.80    2.83
   8  -7 -26    0.98    2.04
   8  -7 -27    6.34    3.96
   8  -7 -28    4.50    3.04
   8  -7 -29    1.12    2.04
   8  -7 -30    1.30    2.75
   8  -7 -31    2.36    2.67
   8  -7 -32   -0.00    2.11
  -8   8   1   53.07   10.48
   8  -8  -1   59.79   11.55
   8   8  -1   80.56   12.35
  -8  -8   1   69.19   12.22
  -8   8   2    0.00    2.33
   8  -8  -2   -0.00    2.12
   8   8  -2    0.85    2.50
  -8   8   3   21.82    5.89
   8  -8  -3   17.82    6.01
   8   8  -3   25.50    6.60
  -8   8   4   15.16    4.97
   8   8  -4   15.14    5.12
  -8   8   5    0.00    2.48
   8   8  -5    0.71    2.63
  -8   8   6    0.00    1.72
   8   8  -6    0.25    1.94
  -8   8   7   91.73   14.13
   8  -8  -7   76.35   14.23
   8   8  -7  122.01   15.61
  -8   8   8    5.84    3.36
   8  -8  -8    3.63    3.04
   8   8  -8    0.29    2.08
  -8   8   9    5.17    3.31
   8  -8  -9    6.37    4.03
   8   8  -9   14.24    4.98
  -8   8  10   14.89    4.65
   8  -8 -10    3.27    3.48
   8   8 -10    7.92    3.84
  -8   8  11    7.30    3.78
   8  -8 -11   -0.00    2.66
   8   8 -11    4.17    3.10
  -8   8  12    0.69    2.55
   8  -8 -12    0.60    2.42
   8   8 -12    4.23    3.47
  -8   8  13   30.84    7.27
   8  -8 -13   33.91    8.28
   8   8 -13   41.66    8.41
  -8   8  14    0.00    2.27
   8  -8 -14    3.62    3.30
   8   8 -14   -0.00    2.16
  -8   8  15    2.05    2.52
   8  -8 -15    0.00    2.70
   8   8 -15    6.64    3.37
  -8   8  16    0.00    1.86
   8  -8 -16    1.94    2.81
   8   8 -16    0.53    2.60
  -8   8  17   37.03    7.56
   8  -8 -17   23.19    6.84
   8   8 -17   25.43    6.69
  -8   8  18    5.99    3.39
   8  -8 -18    3.79    3.25
   8   8 -18    6.18    3.60
  -8   8  19    4.18    3.20
   8  -8 -19    0.22    2.56
  -8   8  20   -0.00    1.90
   8  -8 -20    0.77    2.62
  -8   8  21    0.00    1.96
   8  -8 -21    0.73    3.01
  -8   8  22    2.38    2.31
   8  -8 -22    1.56    2.45
  -8   8  23    9.88    3.98
   8  -8 -23    9.35    4.61
   8  -8 -24    2.91    2.51
   8  -8 -25    0.92    2.19
   8  -8 -26   -0.00    2.33
   8  -8 -27   12.05    4.54
   8  -8 -28    1.44    2.37
   8  -8 -29    2.40    2.75
   8  -8 -30   -0.00    1.88
   8  -8 -31    0.13    2.14
  -8   9   1   85.96   13.28
   8  -9  -1   63.70   12.62
   8   9  -1   78.88   13.01
  -8   9   2    3.92    3.41
   8  -9  -2    6.68    4.35
   8   9  -2   -0.00    2.96
  -8   9   3   28.79    7.20
   8   9  -3   34.39    7.99
  -8   9   4    4.25    3.74
   8   9  -4    2.35    3.49
  -8   9   5   47.76    8.56
   8   9  -5   18.71    6.16
  -8   9   6    0.69    2.79
   8  -9  -6    1.28    3.12
   8   9  -6    0.46    2.11
  -8   9   7    5.13    3.48
   8  -9  -7    3.87    3.66
   8   9  -7    4.37    3.29
  -8   9   8    1.52    2.62
   8  -9  -8   -0.00    2.34
   8   9  -8    0.00    2.44
  -8   9   9    9.11    4.21
   8  -9  -9   10.17    4.90
   8   9  -9    6.54    3.92
  -8   9  10    9.56    4.07
   8  -9 -10   -0.00    2.42
   8   9 -10    3.52    3.14
  -8   9  11   77.97   11.66
   8  -9 -11   49.63   10.80
   8   9 -11   53.61   10.39
  -8   9  12    0.00    2.73
   8  -9 -12   -0.00    3.05
   8   9 -12   -0.00    2.75
  -8   9  13    1.88    2.28
   8  -9 -13    2.23    2.86
   8   9 -13    0.00    2.29
  -8   9  14    5.77    3.07
   8  -9 -14    0.10    2.34
   8   9 -14    4.35    3.09
  -8   9  15   31.84    7.70
   8  -9 -15   23.20    7.62
   8   9 -15   56.40    9.57
  -8   9  16    5.43    3.26
   8  -9 -16   -0.00    2.44
   8   9 -16    1.62    2.33
  -8   9  17    0.00    2.22
   8  -9 -17   -0.00    2.71
   8   9 -17    0.27    2.01
  -8   9  18   10.55    4.34
   8  -9 -18    2.42    2.92
   8   9 -18    4.80    3.30
  -8   9  19   14.94    5.03
   8  -9 -19    2.50    3.39
  -8   9  20   -0.00    1.93
   8  -9 -20    0.08    1.76
  -8   9  21    7.05    3.55
   8  -9 -21   11.17    4.93
  -8   9  22    1.75    2.79
   8  -9 -22   -0.00    1.88
  -8   9  23    1.16    2.06
   8  -9 -23    2.36    2.84
   8  -9 -24    0.22    2.06
   8  -9 -25    3.88    3.15
   8  -9 -26    2.24    2.73
   8  -9 -27   -0.00    2.72
   8  -9 -28   -0.00    2.69
   8  -9 -29   -0.00    2.54
  -8  10   1   24.44    6.14
   8 -10  -1   11.71    5.09
   8  10  -1   16.93    5.94
  -8  10   2    2.19    2.54
   8  10  -2   -0.00    2.91
  -8  10   3   23.54    6.97
   8  10  -3   35.80    8.27
  -8  10   4   11.54    4.69
   8 -10  -4    7.14    4.38
   8  10  -4   15.77    5.51
  -8  10   5    3.62    3.63
   8 -10  -5    0.00    2.88
   8  10  -5   12.09    4.78
  -8  10   6    0.00    2.63
   8 -10  -6    1.82    2.78
   8  10  -6   -0.00    2.56
  -8  10   7   47.31    9.69
   8 -10  -7   53.82   10.99
   8  10  -7   47.12    9.93
  -8  10   8    1.92    2.89
   8 -10  -8    2.53    3.26
   8  10  -8    0.12    2.72
  -8  10   9    9.53    4.10
   8 -10  -9    2.90    3.53
   8  10  -9    3.79    2.97
  -8  10  10    0.00    2.00
   8 -10 -10   -0.00    2.23
   8  10 -10   -0.00    2.41
  -8  10  11    0.00    3.17
   8 -10 -11    2.74    3.11
   8  10 -11   -0.00    1.71
  -8  10  12    6.06    3.41
   8 -10 -12   -0.00    2.64
   8  10 -12   -0.00    1.64
  -8  10  13   47.65    9.09
   8 -10 -13   24.69    8.14
   8  10 -13   40.92    8.78
  -8  10  14    0.46    1.91
   8 -10 -14   -0.00    2.63
   8  10 -14    0.00    1.99
  -8  10  15    7.65    3.94
   8 -10 -15   -0.00    2.71
   8  10 -15   -0.00    2.18
  -8  10  16    0.97    2.15
   8 -10 -16    0.00    2.70
   8  10 -16    0.54    2.27
  -8  10  17   20.94    6.13
   8 -10 -17   16.92    6.29
   8  10 -17   26.95    6.84
  -8  10  18   -0.00    2.44
   8 -10 -18   -0.00    2.57
   8  10 -18   -0.00    2.37
  -8  10  19   10.92    4.44
   8 -10 -19    8.48    4.37
  -8  10  20    0.00    1.69
   8 -10 -20    2.37    3.03
  -8  10  21   11.71    4.75
   8 -10 -21   -0.00    2.27
  -8  10  22    1.11    2.42
   8 -10 -22    0.00    2.37
  -8  10  23    2.24    3.02
   8 -10 -23    1.54    3.40
   8 -10 -24   -0.00    2.26
   8 -10 -25    0.50    2.36
   8 -10 -26   -0.00    3.32
   8 -10 -27    2.02    3.93
   8 -10 -28    0.16    2.12
  -8  11   1   35.88    8.24
   8  11  -1   34.25    8.44
  -8  11   2    6.87    4.36
   8  11  -2    6.27    4.07
  -8  11   3   11.40    4.32
   8 -11  -3    0.95    2.35
   8  11  -3    8.48    4.24
  -8  11   4    0.00    2.91
   8 -11  -4    4.56    3.86
   8  11  -4    0.01    2.03
  -8  11   5   17.70    5.81
   8 -11  -5    6.18    4.45
   8  11  -5   33.10    7.83
  -8  11   6    0.01    2.37
   8 -11  -6   -0.00    2.78
   8  11  -6    0.00    2.35
  -8  11   7    0.87    2.32
   8 -11  -7    0.23    2.47
   8  11  -7    2.46    2.87
  -8  11   8   10.40    4.55
   8 -11  -8    1.92    2.68
   8  11  -8    8.36    4.43
  -8  11   9   17.32    5.46
   8 -11  -9    7.63    4.41
   8  11  -9   21.81    6.56
  -8  11  10   -0.00    1.86
   8 -11 -10    0.00    2.59
   8  11 -10    1.88    2.67
  -8  11  11   16.29    5.43
   8 -11 -11    7.32    4.73
   8  11 -11   34.25    7.61
  -8  11  12    0.00    2.58
   8 -11 -12   -0.00    2.28
   8  11 -12    0.00    1.90
  -8  11  13   -0.00    1.75
   8 -11 -13    2.63    3.49
   8  11 -13    0.65    2.18
  -8  11  14    0.00    2.47
   8 -11 -14    1.48    3.12
   8  11 -14    1.52    2.91
  -8  11  15   19.91    6.21
   8 -11 -15   31.29    8.41
   8  11 -15   26.29    7.12
  -8  11  16   -0.00    2.33
   8 -11 -16    0.69    2.56
   8  11 -16    2.33    2.49
  -8  11  17    0.95    2.02
   8 -11 -17   -0.00    2.86
   8  11 -17    0.00    2.97
  -8  11  18   -0.00    2.15
   8 -11 -18    0.10    1.45
  -8  11  19    5.91    4.09
   8 -11 -19    5.07    3.81
  -8  11  20    2.17    2.62
   8 -11 -20   -0.00    2.75
  -8  11  21    7.41    3.84
   8 -11 -21    3.73    3.71
  -8  11  22   -0.00    2.28
   8 -11 -22    1.43    2.48
  -8  11  23    1.13    2.87
   8 -11 -23    2.08    2.75
   8 -11 -24    3.62    3.74
   8 -11 -25    5.31    3.90
   8 -11 -26    0.05    3.34
  -8  12   1   -0.00    2.35
   8  12  -1    1.90    3.04
  -8  12   2    6.00    3.58
   8  12  -2    1.04    2.99
  -8  12   3   45.19    9.41
   8  12  -3   28.15    8.28
  -8  12   4    0.85    2.70
   8  12  -4    3.02    3.06
  -8  12   5    2.47    3.20
   8 -12  -5   -0.00    3.45
   8  12  -5    0.00    1.94
  -8  12   6    0.00    2.27
   8 -12  -6    0.29    2.03
   8  12  -6    4.06    3.46
  -8  12   7   23.17    6.63
   8 -12  -7    9.08    5.40
   8  12  -7   16.57    6.03
  -8  12   8    3.37    3.35
   8 -12  -8    4.42    4.07
   8  12  -8   12.48    5.34
  -8  12   9   15.04    5.60
   8 -12  -9    6.64    4.18
   8  12  -9    3.49    3.34
  -8  12  10   -0.00    2.88
   8 -12 -10    0.00    2.70
   8  12 -10    1.78    3.28
  -8  12  11    5.44    4.11
   8 -12 -11    1.35    3.21
   8  12 -11    4.61    3.39
  -8  12  12    0.64    3.06
   8 -12 -12    0.84    2.87
   8  12 -12   -0.00    2.25
  -8  12  13   13.30    5.27
   8 -12 -13    1.86    3.72
   8  12 -13   19.40    6.04
  -8  12  14   -0.00    2.98
   8 -12 -14   -0.00    2.42
   8  12 -14    1.13    2.78
  -8  12  15    3.43    3.33
   8 -12 -15    1.29    2.52
   8  12 -15    1.26    3.03
  -8  12  16    1.63    2.39
   8 -12 -16   -0.00    2.71
   8  12 -16    1.83    2.62
  -8  12  17   13.41    5.07
   8 -12 -17   -0.00    2.87
  -8  12  18    4.58    3.61
   8 -12 -18    3.07    3.44
  -8  12  19    8.72    4.15
   8 -12 -19    1.28    3.81
  -8  12  20   -0.00    2.49
   8 -12 -20    0.00    3.35
  -8  12  21    2.70    3.17
   8 -12 -21   -0.00    2.66
  -8  12  22    4.93    3.52
   8 -12 -22    1.01    3.37
  -8  12  23    7.55    4.16
   8 -12 -23    5.29    3.52
   8 -12 -24    1.42    3.07
  -8  13   1   11.06    4.97
   8  13  -1   11.42    5.64
  -8  13   2   -0.00    3.09
   8  13  -2    1.88    3.73
  -8  13   3   -0.00    3.62
   8  13  -3    0.71    2.17
  -8  13   4   19.71    6.18
   8  13  -4   15.39    6.20
  -8  13   5   24.35    7.24
   8  13  -5   26.02    7.73
  -8  13   6    0.70    2.63
   8  13  -6    0.45    2.49
  -8  13   7    2.24    3.40
   8 -13  -7    5.80    4.66
   8  13  -7    0.53    2.68
  -8  13   8    0.90    2.85
   8 -13  -8   -0.00    3.42
   8  13  -8    1.24    2.58
  -8  13   9   11.30    5.09
   8 -13  -9    2.81    3.65
   8  13  -9   11.39    5.09
  -8  13  10   -0.00    2.79
   8 -13 -10    0.16    2.85
   8  13 -10    0.84    2.68
  -8  13  11    9.28    4.65
   8 -13 -11    2.09    3.11
   8  13 -11   11.85    5.36
  -8  13  12    1.06    2.99
   8 -13 -12   -0.00    2.69
   8  13 -12   -0.00    3.26
  -8  13  13    0.90    2.93
   8 -13 -13    1.03    3.56
   8  13 -13    5.45    3.96
  -8  13  14   -0.00    2.80
   8 -13 -14   -0.00    2.77
   8  13 -14    6.19    3.98
  -8  13  15   11.09    5.00
   8 -13 -15    5.48    4.08
   8  13 -15    2.52    3.55
  -8  13  16    3.76    3.25
   8 -13 -16    1.89    3.23
   8  13 -16    1.10    2.59
  -8  13  17    0.31    2.02
   8 -13 -17    0.00    1.98
  -8  13  18    0.00    2.65
   8 -13 -18    1.04    2.52
  -8  13  19   -0.00    2.62
   8 -13 -19    1.40    3.12
  -8  13  20    0.78    2.71
   8 -13 -20   -0.00    3.20
  -8  13  21    4.89    4.00
   8 -13 -21    6.67    4.82
  -8  13  22    0.03    2.04
   8 -13 -22   -0.00    2.06
  -8  13  23    3.18    3.00
   8 -13 -23    0.00    2.42
  -8  14   1    3.54    3.74
   8  14  -1   18.91    6.56
  -8  14   2    8.09    4.83
   8  14  -2   19.09    6.72
  -8  14   3    7.36    4.03
   8  14  -3    5.13    4.17
  -8  14   4   -0.00    2.59
   8  14  -4   -0.00    3.41
  -8  14   5   -0.00    2.87
   8  14  -5    0.74    3.44
  -8  14   6    1.24    2.14
   8  14  -6    0.00    2.58
  -8  14   7    0.00    2.82
   8  14  -7    6.60    4.90
  -8  14   8   17.43    5.93
   8  14  -8    8.46    5.04
  -8  14   9    0.00    3.00
   8  14  -9    5.42    4.55
  -8  14  10    0.00    2.25
   8 -14 -10    3.39    3.76
   8  14 -10    1.00    3.16
  -8  14  11    0.85    3.20
   8 -14 -11    1.96    3.57
   8  14 -11    0.85    3.11
  -8  14  12    2.80    3.39
   8 -14 -12    4.84    4.26
   8  14 -12    2.62    3.39
  -8  14  13    7.01    4.57
   8 -14 -13   -0.00    2.82
   8  14 -13    2.36    3.40
  -8  14  14    0.00    3.54
   8 -14 -14    0.81    3.14
   8  14 -14    1.35    3.00
  -8  14  15    0.48    2.94
   8 -14 -15    0.99    1.99
   8  14 -15    4.15    3.62
  -8  14  16    0.91    2.76
   8 -14 -16    0.67    3.26
  -8  14  17   -0.00    2.29
   8 -14 -17    1.81    3.46
  -8  14  18    0.51    3.32
   8 -14 -18   -0.00    3.25
  -8  14  19    0.00    2.52
   8 -14 -19    2.59    3.81
  -8  14  20    1.99    3.21
   8 -14 -20    3.54    3.90
  -8  14  21   -0.00    2.67
   8 -14 -21   -0.00    2.77
  -8  14  22    0.41    2.10
  -8  14  23    4.71    4.08
  -8  15   1    3.53    3.24
   8  15  -1    1.95    3.48
  -8  15   2    0.44    2.07
   8  15  -2    2.57    3.71
  -8  15   3    4.36    3.64
   8  15  -3    0.00    3.71
  -8  15   4    3.99    3.60
   8  15  -4    2.75    3.76
  -8  15   5   11.09    5.09
   8  15  -5    0.93    2.66
  -8  15   6    2.95    2.50
   8  15  -6    2.00    3.50
  -8  15   7    3.18    3.15
   8  15  -7    3.61    4.31
  -8  15   8    1.41    3.17
   8  15  -8    0.58    2.97
  -8  15   9    5.76    3.79
   8  15  -9    0.02    2.51
  -8  15  10    6.66    4.67
   8  15 -10    1.82    2.81
  -8  15  11    1.42    2.79
   8  15 -11    5.87    4.53
  -8  15  12   -0.00    2.85
   8  15 -12    1.62    3.26
  -8  15  13    0.19    2.23
   8  15 -13   -0.00    3.12
  -8  15  14    1.31    2.49
   8 -15 -14    2.25    3.40
   8  15 -14    3.50    3.45
  -8  15  15    2.45    3.06
   8 -15 -15    0.50    2.59
   8  15 -15   -0.00    2.18
  -8  15  16    3.27    3.57
   8 -15 -16   -0.00    2.24
   8 -15 -17    2.53    4.43
   8 -15 -18   -0.00    3.08
   8 -15 -19   -0.00    2.72
   8  16  -3    2.18    3.64
   8  16  -4    4.98    3.84
   8  16  -5   -0.00    3.16
   8  16  -6    1.84    3.59
   8  16  -7   -0.00    2.68
   8  16  -8    8.38    4.96
   8  16  -9    2.52    4.15
   8  16 -10   -0.00    2.78
   8  16 -11    0.00    3.17
   8  16 -12    9.19    4.62
   8  16 -13    1.82    2.78
   8  16 -14    0.87    2.88
   8 -16 -17   -0.00    3.04
  -7   0   1  614.46   65.32
  -7   0   1  701.76   66.15
   7   0  -1  605.59   64.60
   7   0  -1  722.68   67.34
  -7   0   2    1.30    1.73
  -7   0   2   -0.00    1.91
   7   0  -2   -0.00    1.64
   7   0  -2    0.00    2.31
  -7   0   3    5.79    2.61
  -7   0   3    9.36    3.31
   7   0  -3    3.77    2.48
   7   0  -3    1.01    2.29
  -7   0   4    0.57    1.49
  -7   0   4   -0.00    1.23
   7   0  -4    0.72    1.42
   7   0  -4   -0.00    1.36
  -7   0   5   28.12    6.08
  -7   0   5   39.51    6.77
   7   0  -5   41.21    6.50
   7   0  -5   36.64    7.45
  -7   0   6    1.21    1.53
   7   0  -6   -0.00    1.46
   7   0  -6    1.04    2.36
  -7   0   7  320.57   34.36
   7   0  -7  337.81   34.02
   7   0  -7  305.65   35.08
  -7   0   8    0.04    1.05
   7   0  -8   -0.00    1.17
   7   0  -8   -0.00    1.99
  -7   0   9   14.55    3.74
   7   0  -9   16.94    3.80
   7   0  -9    4.25    2.73
  -7   0  10    1.31    1.78
   7   0 -10    0.57    1.46
   7   0 -10    0.27    2.25
  -7   0  11  321.09   32.61
   7   0 -11  267.75   31.44
   7   0 -11  338.00   33.66
  -7   0  12   -0.00    1.59
   7   0 -12   -0.00    1.04
   7   0 -12    0.09    1.85
  -7   0  13   97.41   13.12
   7   0 -13  108.04   13.00
  -7   0  14   -0.00    1.75
   7   0 -14   -0.00    1.40
  -7   0  15    7.98    2.80
   7   0 -15    4.72    2.17
  -7   0  16   -0.00    1.89
   7   0 -16    0.23    1.58
  -7   0  17  423.41   42.93
   7   0 -17  434.88   42.57
   7   0 -17  380.66   43.06
  -7   0  18   -0.00    1.58
   7   0 -18    0.87    1.58
   7   0 -18    0.47    2.04
  -7   0  19   11.05    3.48
   7   0 -19   18.56    4.00
   7   0 -19   13.37    3.88
  -7   0  20   -0.00    1.53
   7   0 -20    0.16    1.66
  -7   0  21    2.49    1.94
   7   0 -21    5.92    2.82
   7   0 -22    1.72    1.73
   7   0 -23   39.28    6.97
   7   0 -24   -0.00    1.43
   7   0 -25   -0.00    1.42
   7   0 -26    0.28    1.25
   7   0 -27   49.57    7.95
   7   0 -28    2.35    1.89
   7   0 -29   10.73    3.42
   7   0 -30    0.00    1.52
   7   0 -31   13.42    3.63
   7   0 -32    0.00    1.33
   7   0 -33   19.07    4.53
   7   0 -34    0.28    1.32
   7   0 -35   -0.00    1.54
   7   0 -36   -0.00    1.42
   7   0 -37    5.99    2.54
   7   0 -38   -0.00    1.37
   7   0 -39    2.70    1.96
   7   0 -40    2.15    1.88
   7   0 -41    1.59    1.76
  -7   1   1    4.26    2.07
  -7   1   1    2.06    2.06
   7  -1  -1    0.79    2.15
   7   1  -1   -0.00    1.95
   7   1  -1    2.49    2.57
  -7  -1   1    2.96    2.05
  -7  -1   1   -0.00    1.76
  -7   1   2   34.02    6.51
  -7   1   2   36.12    6.76
   7  -1  -2   52.83    7.14
   7  -1  -2   36.85    7.26
   7   1  -2   31.66    5.99
   7   1  -2   30.84    7.06
  -7  -1   2   29.34    6.41
  -7  -1   2   39.00    7.05
  -7   1   3  263.69   27.09
  -7   1   3  267.53   27.33
   7  -1  -3  247.56   26.41
   7  -1  -3  242.44   27.78
   7   1  -3  228.05   26.03
   7   1  -3  224.71   27.62
  -7  -1   3  239.33   27.00
  -7  -1   3  222.92   26.64
  -7   1   4    0.87    2.04
  -7   1   4    3.05    2.20
   7  -1  -4    1.09    2.06
   7  -1  -4    1.84    2.07
   7   1  -4    1.53    1.55
   7   1  -4    0.90    1.89
  -7  -1   4    1.24    2.01
  -7  -1   4   -0.00    1.70
  -7   1   5   59.07    9.93
  -7   1   5   80.00   10.75
   7  -1  -5   64.39    9.77
   7  -1  -5   86.81   11.87
   7   1  -5   76.84   10.23
   7   1  -5   72.01   11.26
  -7  -1   5   71.91   10.58
  -7  -1   5   87.17   11.01
  -7   1   6    1.53    2.14
   7  -1  -6    0.57    1.66
   7  -1  -6    4.47    2.69
   7   1  -6    0.94    1.24
   7   1  -6   -0.00    2.10
  -7  -1   6    0.00    1.91
  -7   1   7   40.94    6.88
   7  -1  -7   40.27    6.61
   7  -1  -7   43.28    7.64
   7   1  -7   35.35    6.22
   7   1  -7   31.47    6.80
  -7  -1   7   32.72    6.47
  -7   1   8   11.32    3.44
   7  -1  -8    4.90    2.54
   7  -1  -8   19.25    4.88
   7   1  -8   19.20    4.11
   7   1  -8   19.82    4.99
  -7  -1   8   12.52    3.76
  -7   1   9  290.28   29.72
   7  -1  -9  237.95   28.62
   7  -1  -9  264.48   30.15
   7   1  -9  293.48   29.15
   7   1  -9  237.20   29.77
  -7  -1   9  316.05   30.31
  -7   1  10   20.77    4.69
   7  -1 -10   14.08    3.84
   7  -1 -10   17.90    4.88
   7   1 -10   27.32    4.90
   7   1 -10   18.42    5.03
  -7  -1  10   25.48    5.27
  -7   1  11   96.38   10.89
   7  -1 -11   81.65   10.02
   7  -1 -11   58.36    9.87
   7   1 -11   53.49    8.76
   7   1 -11   58.87    9.98
  -7  -1  11   70.72   10.07
  -7   1  12    1.48    1.51
   7  -1 -12    2.03    1.82
   7  -1 -12    0.00    1.42
   7   1 -12    2.84    1.82
   7   1 -12    1.96    2.27
  -7  -1  12    0.00    1.76
  -7   1  13  116.94   16.08
   7  -1 -13  183.89   17.36
   7   1 -13  113.16   15.57
  -7  -1  13  162.56   17.36
  -7   1  14    0.00    1.66
   7  -1 -14    6.94    2.69
   7   1 -14    3.87    2.09
  -7  -1  14    6.74    2.88
  -7   1  15  120.66   14.69
   7  -1 -15  116.92   14.34
   7   1 -15  119.61   14.18
  -7  -1  15  109.02   14.49
  -7   1  16   27.29    5.40
   7  -1 -16   27.52    5.30
   7  -1 -16   25.32    5.66
   7   1 -16   31.72    5.46
  -7  -1  16   24.69    5.39
  -7   1  17   21.70    4.88
   7  -1 -17   30.29    5.39
   7  -1 -17   26.10    5.53
   7   1 -17   26.04    4.89
   7   1 -17   16.48    4.80
  -7  -1  17   26.92    5.41
  -7   1  18    0.43    1.81
   7  -1 -18    0.00    1.45
   7  -1 -18    0.19    1.61
   7   1 -18   -0.00    1.41
   7   1 -18   -0.00    1.60
  -7  -1  18    1.06    1.61
  -7   1  19  147.45   17.13
   7  -1 -19  150.89   17.05
   7  -1 -19  117.90   16.92
   7   1 -19  140.20   16.50
   7   1 -19  151.39   17.75
  -7  -1  19  150.22   17.27
  -7   1  20    3.58    2.42
   7  -1 -20    3.30    2.30
   7  -1 -20    8.55    3.14
   7   1 -20    4.60    2.40
  -7  -1  20    5.61    2.56
  -7   1  21   48.16    7.79
   7  -1 -21   59.16    8.79
   7   1 -21   49.32    8.21
  -7  -1  21   51.67    8.09
  -7   1  22    0.00    1.54
   7  -1 -22    2.11    2.09
   7   1 -22    1.16    1.65
   7  -1 -23   36.45    6.61
   7   1 -23   29.77    6.13
   7  -1 -24   14.71    4.09
   7   1 -24   17.09    4.36
   7  -1 -25   36.40    7.08
   7   1 -25   46.18    7.27
   7  -1 -26    1.31    1.92
   7   1 -26    1.55    1.69
   7  -1 -27    1.70    2.11
   7   1 -27    3.21    2.32
   7  -1 -28   -0.00    1.17
   7   1 -28   -0.00    1.48
   7  -1 -29   25.14    5.31
   7   1 -29   28.32    5.53
   7  -1 -30    1.51    1.72
   7   1 -30    0.00    1.39
   7  -1 -31   17.74    4.37
   7   1 -31   18.75    4.40
   7  -1 -32    1.76    1.72
   7   1 -32    0.00    1.42
   7  -1 -33    2.35    1.93
   7   1 -33    2.93    2.19
   7  -1 -34    1.42    1.51
   7   1 -34    2.06    1.90
   7  -1 -35    2.02    1.84
   7   1 -35    8.40    2.91
   7  -1 -36   -0.00    1.20
   7   1 -36    0.09    1.54
   7  -1 -37   -0.00    1.65
   7   1 -37    0.00    1.46
   7  -1 -38    0.64    1.47
   7   1 -38    0.00    1.34
   7  -1 -39    0.00    1.29
   7   1 -39    2.69    1.93
   7  -1 -40   -0.00    1.37
   7   1 -40   -0.00    1.33
  -7   2   1   36.91    6.50
  -7   2   1   26.06    5.96
   7  -2  -1   39.05    7.46
   7   2  -1   27.21    6.75
  -7  -2   1   33.79    6.66
  -7  -2   1   36.59    6.87
  -7   2   2   46.82    7.59
  -7   2   2   37.81    7.22
   7  -2  -2   37.58    7.68
   7   2  -2   52.26    8.94
  -7  -2   2   50.18    8.01
  -7  -2   2   32.20    6.86
  -7   2   3    4.38    2.47
  -7   2   3    4.22    2.68
   7  -2  -3    4.57    2.79
   7   2  -3    5.19    2.53
   7   2  -3    5.85    3.36
  -7  -2   3    6.89    3.02
  -7  -2   3    4.56    2.70
  -7   2   4    3.88    2.26
  -7   2   4    2.06    2.12
   7  -2  -4    2.84    2.31
   7   2  -4    2.19    1.94
   7   2  -4    1.97    2.58
  -7  -2   4    3.46    2.71
  -7  -2   4    3.20    2.12
  -7   2   5  221.96   26.10
  -7   2   5  262.51   26.81
   7  -2  -5  272.73   28.03
   7   2  -5  232.03   25.80
   7   2  -5  240.04   27.74
  -7  -2   5  210.65   26.30
  -7   2   6   24.97    5.08
   7  -2  -6   14.02    4.52
   7   2  -6   16.55    4.07
   7   2  -6   16.00    4.87
  -7  -2   6   15.71    4.37
  -7   2   7  266.81   26.38
   7  -2  -7  234.19   25.58
   7  -2  -7  199.24   26.05
   7   2  -7  248.29   25.51
   7   2  -7  208.52   26.48
  -7  -2   7  231.57   26.18
  -7   2   8    3.34    2.51
   7  -2  -8    2.54    2.05
   7  -2  -8    4.95    2.81
   7   2  -8    6.01    2.45
   7   2  -8    2.66    2.59
  -7  -2   8    3.75    2.48
  -7   2   9   68.40    8.90
   7  -2  -9   69.43    8.71
   7  -2  -9   46.63    8.35
   7   2  -9   32.44    6.69
   7   2  -9   41.23    8.28
  -7  -2   9   60.17    8.80
  -7   2  10   13.88    3.82
   7  -2 -10   15.97    3.88
   7  -2 -10   10.12    3.70
   7   2 -10   16.23    3.66
   7   2 -10    2.63    2.48
  -7  -2  10    9.95    3.57
  -7   2  11  146.94   16.84
   7  -2 -11  117.66   15.89
   7  -2 -11  114.67   16.66
   7   2 -11  148.86   16.27
   7   2 -11  143.91   17.64
  -7  -2  11  146.00   17.03
  -7   2  12   52.74    7.74
   7  -2 -12   43.71    7.03
   7  -2 -12   37.87    7.22
   7   2 -12   42.00    6.64
  -7  -2  12   29.98    6.54
  -7   2  13   61.01    9.69
   7  -2 -13   72.88   10.00
   7   2 -13   72.19    9.65
  -7  -2  13   75.58   10.48
  -7   2  14    3.62    2.51
   7  -2 -14    0.00    1.49
   7   2 -14    1.63    1.86
  -7  -2  14    1.62    1.69
  -7  -2  14   -0.00    1.68
  -7   2  15   13.42    3.92
   7  -2 -15   27.66    5.21
   7   2 -15   30.74    5.05
  -7  -2  15   16.08    4.27
  -7   2  16   76.07   10.85
   7  -2 -16   81.78   10.95
   7  -2 -16   72.99   11.22
   7   2 -16   81.20   10.40
   7   2 -16   72.44   11.18
  -7  -2  16   85.16   11.38
  -7   2  17   80.41    9.95
   7  -2 -17   57.62    8.91
   7  -2 -17   55.48    9.46
   7   2 -17   61.31    8.62
   7   2 -17   59.03    9.58
  -7  -2  17   55.97    9.04
  -7   2  18   43.19    7.14
   7  -2 -18   47.00    7.41
   7  -2 -18   27.67    6.67
   7   2 -18   50.53    6.92
   7   2 -18   31.27    6.88
  -7  -2  18   43.25    7.19
  -7   2  19    2.27    2.05
   7  -2 -19    2.19    1.90
   7  -2 -19    0.00    2.23
   7   2 -19    3.38    2.07
   7   2 -19    0.72    1.85
  -7  -2  19    0.46    1.53
  -7   2  20    4.74    2.31
   7  -2 -20    3.05    2.20
   7  -2 -20    7.45    3.07
   7   2 -20    6.58    3.05
  -7  -2  20    6.09    2.62
  -7   2  21   51.64    8.58
   7  -2 -21   62.78    9.48
   7   2 -21   65.28    9.46
  -7  -2  21   58.31    8.89
  -7   2  22   15.07    3.82
   7  -2 -22   14.18    4.18
   7   2 -22   11.11    3.56
   7  -2 -23   35.65    6.92
   7   2 -23   41.25    7.28
   7  -2 -24    1.71    2.07
   7   2 -24    0.97    1.62
   7  -2 -25   11.99    3.81
   7   2 -25   14.23    3.86
   7  -2 -26    2.21    2.36
   7  -2 -27    9.77    3.62
   7   2 -27   11.80    3.56
   7  -2 -28    6.77    3.15
   7   2 -28    1.25    1.80
   7  -2 -29    5.53    2.89
   7   2 -29    0.00    1.57
   7  -2 -30   -0.00    1.74
   7   2 -30    2.63    2.24
   7  -2 -31    5.32    2.71
   7   2 -31   11.88    3.43
   7  -2 -32    1.65    2.04
   7   2 -32    0.51    1.67
   7  -2 -33    7.23    3.10
   7   2 -33   11.74    3.25
   7  -2 -34   -0.00    1.79
   7   2 -34    0.03    1.38
   7  -2 -35    0.00    1.60
   7   2 -35    0.14    1.21
   7  -2 -36    1.31    1.71
   7   2 -36    1.35    1.60
   7  -2 -37    5.84    2.78
   7   2 -37    4.24    2.18
   7  -2 -38    0.49    1.71
   7   2 -38    1.21    1.45
   7  -2 -39    4.64    2.51
   7   2 -39    0.19    1.42
  -7   3   1   -0.00    1.81
  -7   3   1    0.94    1.74
   7  -3  -1    2.42    2.24
   7   3  -1    0.44    2.25
  -7  -3   1    0.00    1.53
  -7  -3   1    1.64    2.33
  -7   3   2  129.99   16.55
  -7   3   2  134.85   16.89
   7  -3  -2  140.18   17.80
   7   3  -2  135.79   18.22
  -7  -3   2  123.48   16.91
  -7  -3   2  142.52   17.30
  -7   3   3   48.56    7.72
  -7   3   3   36.93    7.30
   7  -3  -3   39.78    8.03
   7   3  -3   42.61    8.52
  -7  -3   3   47.84    8.19
  -7   3   4    4.08    2.60
  -7   3   4    3.55    2.49
   7  -3  -4    7.75    3.70
   7   3  -4    5.08    3.30
  -7  -3   4    4.07    2.59
  -7   3   5   78.55   10.89
   7  -3  -5   71.92   11.37
   7   3  -5   61.93   11.12
  -7  -3   5   84.33   11.58
  -7   3   6   11.94    3.89
   7  -3  -6   12.30    4.19
   7   3  -6   14.70    4.84
  -7  -3   6   21.80    5.13
  -7   3   7    3.27    2.54
   7  -3  -7    6.94    3.33
   7   3  -7    0.00    1.31
   7   3  -7    6.69    3.18
  -7  -3   7    3.08    2.34
  -7   3   8    1.19    2.04
   7  -3  -8   -0.00    1.90
   7   3  -8    0.36    1.49
   7   3  -8    2.08    2.75
  -7  -3   8    0.05    1.61
  -7   3   9  212.69   23.64
   7  -3  -9  203.52   24.22
   7   3  -9  188.92   22.63
   7   3  -9  192.86   24.24
  -7  -3   9  213.05   24.07
  -7  -3   9  230.92   24.27
  -7   3  10   46.30    8.45
   7  -3 -10   70.26   10.30
   7   3 -10   57.31    8.56
   7   3 -10   52.88    9.61
  -7  -3  10   73.98   10.11
  -7  -3  10   62.88    9.38
  -7   3  11    3.84    2.58
   7  -3 -11    2.60    2.30
   7   3 -11    5.23    2.35
  -7  -3  11    6.92    2.93
  -7   3  12    0.00    1.67
   7   3 -12    0.84    1.48
  -7  -3  12    0.72    1.80
  -7   3  13   86.45   11.50
   7   3 -13  107.33   11.54
  -7  -3  13   72.37   11.28
  -7  -3  13   63.98   10.48
  -7   3  14  111.08   12.57
   7   3 -14  103.95   11.57
  -7  -3  14   54.91   10.62
  -7  -3  14   81.20   11.19
  -7   3  15  157.43   18.46
   7  -3 -15  119.80   18.09
   7   3 -15  144.94   17.40
   7   3 -15  154.05   19.07
  -7  -3  15  205.87   19.87
  -7   3  16   18.12    4.63
   7  -3 -16   17.73    4.86
   7   3 -16   17.72    4.02
   7   3 -16   14.97    4.53
  -7  -3  16   25.53    5.26
  -7   3  17    4.07    2.38
   7  -3 -17    2.56    2.13
   7   3 -17    1.05    1.91
   7   3 -17    1.36    1.33
   7   3 -17    3.78    2.45
  -7  -3  17    2.29    2.20
  -7   3  18   31.55    6.02
   7  -3 -18   22.48    5.61
   7   3 -18   29.83    5.76
   7   3 -18   30.81    5.23
   7   3 -18   33.73    6.53
  -7  -3  18   14.15    4.74
  -7   3  19  266.45   29.50
   7  -3 -19  258.11   29.92
   7   3 -19  340.60   30.54
   7   3 -19  225.43   29.41
  -7  -3  19  273.50   29.91
  -7   3  20   -0.00    1.73
   7  -3 -20    3.25    2.43
   7   3 -20    1.24    1.87
   7   3 -20   -0.00    2.24
  -7   3  21    6.30    2.82
   7  -3 -21    6.37    2.99
   7   3 -21    9.39    3.09
   7   3 -21    3.78    2.86
  -7   3  22    1.38    1.63
   7  -3 -22   -0.00    1.54
   7   3 -22    0.65    1.88
   7  -3 -23   16.81    4.47
   7   3 -23   13.21    4.02
   7  -3 -24    5.41    2.59
   7   3 -24    5.70    2.72
   7  -3 -25   27.45    5.66
   7   3 -25   14.97    4.21
   7  -3 -26   -0.00    1.82
   7   3 -26    0.42    1.63
   7  -3 -27    0.00    1.75
   7   3 -27    0.00    1.60
   7  -3 -28    1.18    1.88
   7   3 -28    0.50    1.83
   7  -3 -29   12.29    3.90
   7   3 -29   11.03    3.67
   7  -3 -30    2.63    2.14
   7   3 -30    2.31    1.97
   7  -3 -31    3.19    2.15
   7   3 -31   10.67    3.30
   7  -3 -32    4.69    2.60
   7   3 -32   -0.00    1.65
   7  -3 -33    6.23    2.82
   7   3 -33    2.07    2.04
   7  -3 -34    4.18    2.61
   7   3 -34    0.95    1.67
   7  -3 -35    3.06    2.52
   7   3 -35   13.28    3.42
   7  -3 -36    1.29    2.06
   7   3 -36    2.47    1.85
   7  -3 -37    1.86    2.26
   7   3 -37    1.02    1.56
   7  -3 -38    0.00    1.60
   7   3 -38   -0.00    1.56
   7   3 -39    0.69    1.55
  -7   4   1   54.18    8.96
  -7   4   1   68.67    9.87
   7  -4  -1   81.20   11.21
   7   4  -1   43.36    8.63
   7   4  -1   48.28    9.69
  -7  -4   1   54.79    9.45
  -7   4   2   95.10   13.03
  -7   4   2   99.96   13.33
   7  -4  -2   89.92   13.55
   7   4  -2  118.60   14.27
   7   4  -2   80.54   13.58
  -7  -4   2   68.62   12.45
  -7  -4   2  119.83   14.35
  -7   4   3   16.02    4.10
  -7   4   3    8.46    3.63
   7  -4  -3   16.47    4.91
   7   4  -3   17.36    4.79
   7   4  -3   15.04    5.10
  -7  -4   3   16.70    4.76
  -7  -4   3   12.42    4.11
  -7   4   4   37.41    6.73
   7  -4  -4   33.69    7.10
   7   4  -4   25.42    5.92
   7   4  -4   26.58    6.39
  -7  -4   4   34.84    6.74
  -7  -4   4   16.08    4.94
  -7   4   5   66.68    9.92
   7  -4  -5   67.31   10.61
   7   4  -5   72.72   10.49
   7   4  -5   67.67   11.11
  -7  -4   5   48.59    9.50
  -7  -4   5   58.84    9.88
  -7   4   6   64.07    9.74
   7  -4  -6   56.66   10.07
   7   4  -6   72.25   10.40
   7   4  -6   72.15   11.27
  -7  -4   6   51.54    9.50
  -7  -4   6   58.47    9.69
  -7   4   7   39.06    7.05
   7  -4  -7   29.12    6.91
   7   4  -7   35.14    7.04
   7   4  -7   35.58    7.61
  -7  -4   7   38.49    7.43
  -7  -4   7   51.17    8.03
  -7   4   8   35.92    7.23
   7  -4  -8   45.59    8.34
   7   4  -8   50.78    8.27
   7   4  -8   33.79    8.07
  -7  -4   8   50.50    8.49
  -7  -4   8   46.88    7.99
  -7   4   9   21.88    5.08
   7  -4  -9   13.37    4.59
   7   4  -9   40.96    6.73
   7   4  -9   25.18    6.11
  -7  -4   9   25.86    5.69
  -7  -4   9   19.27    5.09
  -7   4  10    1.17    2.07
   7  -4 -10    0.00    1.97
   7   4 -10   -0.00    1.31
  -7  -4  10    0.55    1.58
  -7   4  11  103.57   14.49
   7   4 -11  133.03   15.59
   7   4 -11  109.03   14.09
  -7   4  12  155.95   16.25
   7   4 -12   87.38   14.19
   7   4 -12  122.39   14.55
  -7   4  13  115.15   15.50
   7   4 -13  127.91   15.89
   7   4 -13  125.95   15.09
  -7   4  14   35.23    6.54
   7  -4 -14   30.61    6.53
   7   4 -14   33.04    6.23
   7   4 -14   24.74    5.24
   7   4 -14   27.55    6.50
  -7   4  15   37.30    7.51
   7  -4 -15   35.36    7.79
   7   4 -15   61.78    8.71
   7   4 -15   57.87    7.90
   7   4 -15   46.93    8.48
  -7   4  16   26.50    5.98
   7  -4 -16   23.32    5.97
   7   4 -16   33.89    6.36
   7   4 -16   37.39    6.04
   7   4 -16   34.45    6.85
  -7   4  17  137.40   16.92
   7  -4 -17  151.83   17.91
   7   4 -17  142.19   16.86
   7   4 -17  150.06   16.22
   7   4 -17   96.08   16.22
  -7   4  18   28.69    5.73
   7  -4 -18   22.51    5.43
   7   4 -18   26.83    5.58
   7   4 -18   20.90    4.53
   7   4 -18   18.80    5.11
  -7   4  19   19.74    4.65
   7  -4 -19    6.79    3.14
   7   4 -19   14.81    4.10
   7   4 -19   12.34    4.10
  -7   4  20   17.59    4.75
   7  -4 -20   21.06    5.62
   7   4 -20   39.67    6.32
   7   4 -20   24.67    5.72
  -7   4  21   43.53    7.75
   7  -4 -21   58.44    9.08
   7   4 -21   37.54    7.68
  -7   4  22   42.73    6.89
   7  -4 -22   23.48    5.98
   7   4 -22   23.74    5.85
  -7   4  23    8.19    3.25
   7  -4 -23    4.46    3.27
   7   4 -23   13.29    3.91
   7  -4 -24    4.69    2.98
   7   4 -24    3.53    2.40
   7  -4 -25    0.00    2.27
   7   4 -25    0.00    1.62
   7  -4 -26    5.15    2.96
   7   4 -26    8.79    3.32
   7  -4 -27   10.30    3.64
   7   4 -27    7.39    3.05
   7  -4 -28    2.37    3.01
   7   4 -28    5.40    2.81
   7  -4 -29    5.88    3.46
   7   4 -29    9.70    3.24
   7  -4 -30    0.42    1.75
   7   4 -30    2.74    2.08
   7  -4 -31    5.82    3.07
   7   4 -31    3.37    2.25
   7  -4 -32    0.00    1.81
   7   4 -32    7.01    2.81
   7  -4 -33    8.54    3.69
   7   4 -33   10.40    3.41
   7  -4 -34    0.00    2.12
   7   4 -34   -0.00    1.87
   7  -4 -35    0.46    1.53
   7   4 -35   -0.00    1.47
   7  -4 -36    1.18    1.85
   7   4 -36    0.33    1.55
   7  -4 -37    3.21    2.31
   7   4 -37    3.02    2.10
  -7   5   1    1.66    1.72
  -7   5   1    1.09    1.93
   7  -5  -1    1.40    2.59
   7   5  -1    2.49    2.47
   7   5  -1    0.00    1.96
  -7  -5   1    0.58    1.72
  -7   5   2    4.11    2.69
  -7   5   2    2.83    2.31
   7  -5  -2    0.00    2.28
   7   5  -2    0.00    1.64
   7   5  -2    4.54    3.61
  -7  -5   2    0.79    1.81
  -7   5   3   29.49    6.28
   7  -5  -3   42.72    8.06
   7   5  -3   29.14    6.59
   7   5  -3   29.39    7.38
  -7  -5   3   40.20    7.55
  -7   5   4  103.36   13.73
   7  -5  -4   80.90   13.66
   7   5  -4  135.82   15.19
   7   5  -4   85.86   14.33
  -7  -5   4   96.20   13.99
  -7   5   5   29.31    6.48
   7  -5  -5   27.97    6.91
   7   5  -5   36.49    7.05
   7   5  -5   48.75    8.84
  -7  -5   5   34.31    7.09
  -7   5   6    2.88    2.08
   7  -5  -6    1.75    2.43
   7   5  -6    1.48    2.33
   7   5  -6    2.96    3.08
  -7  -5   6    2.02    2.25
  -7   5   7    9.27    3.82
   7  -5  -7   11.80    4.19
   7   5  -7   18.09    4.61
   7   5  -7    8.71    4.71
  -7  -5   7    8.43    3.50
  -7   5   8   72.84   11.30
   7  -5  -8   76.74   12.05
   7   5  -8   80.03   11.61
  -7  -5   8   79.64   11.76
  -7   5   9  108.15   15.13
   7  -5  -9   95.77   15.35
   7   5  -9  153.01   16.59
  -7  -5   9  118.34   15.65
  -7   5  10   38.58    7.37
   7   5 -10   43.09    7.65
  -7  -5  10   35.51    7.08
  -7   5  11   45.90    8.82
   7   5 -11   82.67   10.74
  -7   5  12    4.00    2.70
   7   5 -12    1.35    2.02
   7   5 -12   -0.00    2.69
  -7   5  13   48.23    7.70
   7  -5 -13   24.87    6.44
   7   5 -13   35.32    6.86
   7   5 -13   27.06    6.66
  -7   5  14   62.27    8.73
   7  -5 -14   42.22    8.08
   7   5 -14   26.54    6.33
   7   5 -14   35.57    7.80
  -7   5  15  149.78   18.78
   7  -5 -15  140.36   19.14
   7   5 -15  176.61   19.23
   7   5 -15  138.61   19.12
  -7   5  16    1.18    1.64
   7  -5 -16   -0.00    1.73
   7   5 -16    0.00    1.50
   7   5 -16   -0.00    1.79
   7   5 -16   -0.00    1.99
  -7   5  17    6.54    2.85
   7  -5 -17    2.03    2.50
   7   5 -17    4.82    2.74
   7   5 -17    5.57    2.51
   7   5 -17    2.72    2.56
  -7   5  18    7.19    3.19
   7  -5 -18    7.99    3.62
   7   5 -18    9.69    3.51
   7   5 -18    5.91    3.27
  -7   5  19   26.68    5.97
   7  -5 -19   32.91    6.98
   7   5 -19   27.84    5.83
   7   5 -19   25.82    6.22
  -7   5  20   29.78    6.30
   7  -5 -20   28.98    6.63
   7   5 -20   38.75    6.75
   7   5 -20   29.04    6.66
  -7   5  21    6.88    3.22
   7  -5 -21    6.90    3.34
   7   5 -21    8.03    3.53
  -7   5  22   -0.00    1.86
   7  -5 -22    0.00    1.60
   7   5 -22    0.74    1.69
  -7   5  23    2.61    2.43
   7  -5 -23    0.49    1.86
   7   5 -23    8.93    3.57
   7  -5 -24   15.44    4.62
   7   5 -24   13.65    4.34
   7  -5 -25    8.62    3.78
   7   5 -25    9.35    3.47
   7  -5 -26    6.11    3.03
   7   5 -26    5.18    2.83
   7  -5 -27    0.47    1.68
   7   5 -27    1.52    2.02
   7  -5 -28    2.65    2.33
   7   5 -28    0.00    1.66
   7  -5 -29    5.84    3.21
   7   5 -29    5.29    2.85
   7  -5 -30    6.93    3.15
   7   5 -30    5.70    2.91
   7  -5 -31    8.10    3.58
   7   5 -31    5.57    3.03
   7  -5 -32    0.87    2.25
   7   5 -32    0.00    1.44
   7  -5 -33    1.88    2.02
   7  -5 -34    5.75    2.91
   7  -5 -35    4.20    2.62
   7  -5 -36    5.92    3.17
   7  -6  -1   69.68   11.66
  -7  -6   1   66.23   11.20
   7  -6  -2   70.76   11.11
  -7  -6   2   47.87    9.62
   7  -6  -3   22.06    6.14
  -7  -6   3   33.97    7.15
   7  -6  -4    7.33    3.59
   7   6  -4   12.89    4.62
  -7  -6   4    5.57    2.93
   7  -6  -5    2.49    2.94
   7   6  -5   -0.00    1.66
  -7  -6   5    0.00    2.23
   7  -6  -6   92.38   12.72
   7   6  -6   51.30    9.99
  -7  -6   6   68.23   10.95
   7  -6  -7   98.06   16.65
   7   6  -7  150.88   17.76
  -7  -6   7  152.35   18.16
   7  -6  -8   46.65    9.48
   7   6  -8   55.45    9.19
  -7  -6   8   46.92    8.85
   7   6  -9    0.00    2.23
   7   6 -10   91.38   12.34
   7   6 -10   64.87   12.09
   7   6 -11  107.66   14.69
   7   6 -11  106.07   15.82
   7  -6 -12    7.04    3.78
   7   6 -12   16.14    4.52
   7   6 -12   15.39    5.18
   7  -6 -13    5.77    3.45
   7   6 -13   13.76    4.19
   7   6 -13    7.40    3.81
   7  -6 -14    4.46    3.32
   7   6 -14   10.99    3.75
   7   6 -14   16.91    5.23
   7  -6 -15    2.90    2.54
   7   6 -15   -0.00    2.26
   7   6 -15    5.13    3.65
   7  -6 -16   44.63    8.46
   7   6 -16   45.07    7.93
   7   6 -16   33.32    8.05
   7  -6 -17   25.89    7.25
   7   6 -17   63.27    8.89
   7   6 -17   34.83    7.92
   7  -6 -18   44.50    9.38
   7   6 -18   74.62   10.26
   7   6 -18   57.06   10.18
   7  -6 -19    6.89    3.21
   7   6 -19    8.44    3.36
   7   6 -19    3.89    2.65
   7  -6 -20    0.00    2.45
   7   6 -20    0.14    1.67
   7   6 -20    0.57    2.21
   7  -6 -21    0.00    2.17
   7   6 -21    6.83    3.52
   7  -6 -22   17.88    5.46
   7   6 -22   18.98    5.56
   7  -6 -23    9.74    4.10
   7   6 -23    6.64    3.46
   7  -6 -24   10.53    4.09
   7  -6 -25    0.12    2.30
   7  -6 -26    5.65    3.24
   7  -6 -27    3.22    2.79
   7  -6 -28    7.85    3.49
   7  -6 -29    2.58    2.21
   7  -6 -30    0.56    2.00
   7  -6 -31    3.68    3.01
   7  -6 -32    8.90    3.59
   7  -6 -33    0.00    2.09
   7  -6 -34    1.19    2.15
   7  -6 -35   -0.00    2.21
  -7   7   1    0.00    2.14
   7  -7  -1    0.00    2.25
  -7  -7   1    2.64    3.39
  -7   7   2   23.73    5.82
   7  -7  -2   18.55    5.77
  -7  -7   2   24.86    6.48
  -7   7   3   15.56    4.65
   7  -7  -3   13.24    4.58
  -7  -7   3    4.38    3.64
  -7   7   4  211.72   24.72
   7  -7  -4  197.36   25.49
  -7  -7   4  208.29   25.38
  -7   7   5  112.07   14.20
   7  -7  -5   76.65   13.52
  -7  -7   5   82.67   13.36
  -7   7   6    6.81    3.22
   7  -7  -6   11.29    4.31
  -7  -7   6    6.42    3.79
  -7   7   7   79.79   11.66
   7  -7  -7   59.75   11.27
  -7   7   8   15.40    5.06
  -7   7   9   22.67    5.82
  -7   7  10   96.16   13.99
  -7   7  11   28.72    6.41
   7  -7 -11   17.12    5.50
  -7   7  12    5.27    3.52
   7  -7 -12    3.60    3.55
   7   7 -12    3.98    2.83
  -7   7  13   23.87    5.92
   7  -7 -13   17.09    5.68
   7   7 -13   25.04    6.05
  -7   7  14  126.04   17.35
   7  -7 -14  119.45   17.71
   7   7 -14  151.04   18.03
  -7   7  15    0.00    2.34
   7  -7 -15   -0.00    1.99
   7   7 -15   -0.00    2.03
  -7   7  16    2.83    2.80
   7  -7 -16    0.90    2.21
   7   7 -16    4.38    3.03
  -7   7  17   -0.00    1.86
   7  -7 -17    1.63    2.29
   7   7 -17    0.00    2.09
  -7   7  18    4.84    2.96
   7  -7 -18    0.29    2.28
   7   7 -18    7.15    3.40
  -7   7  19    5.41    3.24
   7  -7 -19    3.70    3.13
   7   7 -19    7.14    3.11
  -7   7  20   31.02    6.53
   7  -7 -20   16.05    5.29
  -7   7  21    1.82    2.10
   7  -7 -21    0.28    2.22
  -7   7  22    3.82    2.71
   7  -7 -22    2.35    2.57
  -7   7  23    0.00    2.04
   7  -7 -23    0.26    2.89
   7  -7 -24   16.95    5.47
   7  -7 -25    3.11    2.96
   7  -7 -26    8.37    4.25
   7  -7 -27    0.00    2.35
   7  -7 -28    3.48    3.10
   7  -7 -29    4.42    3.36
   7  -7 -30    4.74    3.68
   7  -7 -31   -0.00    2.66
   7  -7 -32   -0.00    2.32
   7  -7 -33   -0.00    1.87
  -7   8   1   51.61    9.20
   7  -8  -1   27.50    7.85
   7   8  -1   45.12    9.09
  -7  -8   1   62.46   10.39
  -7   8   2   78.55   12.31
   7  -8  -2   70.58   12.76
   7   8  -2   80.72   12.72
  -7  -8   2   87.36   13.51
  -7   8   3   10.11    3.64
   7  -8  -3    8.38    4.25
   7   8  -3   10.99    4.18
  -7  -8   3    2.01    2.86
  -7   8   4   24.92    6.13
   7  -8  -4   20.54    6.08
   7   8  -4   19.82    6.42
  -7  -8   4   16.71    5.46
  -7   8   5   17.91    5.10
   7  -8  -5    3.90    3.44
   7   8  -5    5.12    3.07
  -7   8   6   31.43    7.14
   7   8  -6   24.47    6.62
  -7   8   7    4.21    2.89
   7   8  -7    2.81    2.96
  -7   8   8   42.83    8.52
   7   8  -8   46.08    8.75
  -7   8   9    5.32    3.22
   7  -8  -9    3.52    3.29
  -7   8  10   17.01    5.06
   7  -8 -10    9.06    4.35
  -7   8  11    2.09    2.63
   7  -8 -11    1.22    2.95
  -7   8  12  138.98   17.10
   7  -8 -12   97.30   16.19
  -7   8  13   -0.00    1.72
   7  -8 -13    0.23    1.89
  -7   8  14    6.77    3.31
   7  -8 -14    5.53    3.82
  -7   8  15    2.64    2.81
   7  -8 -15    0.00    2.58
  -7   8  16   62.59   10.25
   7  -8 -16   47.93    9.97
  -7   8  17   -0.00    1.88
   7  -8 -17   -0.00    2.90
  -7   8  18    9.55    4.21
   7  -8 -18    3.59    3.46
  -7   8  19    0.04    1.97
   7  -8 -19   -0.00    1.94
   7   8 -19    0.35    1.57
  -7   8  20   10.15    4.12
   7  -8 -20   14.33    5.00
  -7   8  21    1.04    2.07
   7  -8 -21    1.57    2.59
  -7   8  22   15.47    4.80
   7  -8 -22   14.56    5.10
  -7   8  23    4.86    3.06
   7  -8 -23    3.52    3.02
   7  -8 -24    5.64    4.29
   7  -8 -25    1.64    2.35
   7  -8 -26   13.34    5.05
   7  -8 -27    4.27    3.25
   7  -8 -28    8.55    3.95
   7  -8 -29   -0.00    2.75
   7  -8 -30    1.03    2.07
   7  -8 -31   -0.00    2.29
   7  -8 -32    4.90    3.26
  -7   9   1   -0.00    1.59
   7  -9  -1    0.38    3.06
   7   9  -1    0.25    2.04
  -7  -9   1    0.33    2.16
  -7   9   2   34.32    7.57
   7  -9  -2   34.46    8.33
   7   9  -2   36.19    7.93
  -7   9   3    2.42    2.69
   7  -9  -3    2.45    2.91
   7   9  -3    0.63    1.83
  -7   9   4   23.99    6.46
   7  -9  -4   30.20    7.81
   7   9  -4   36.95    8.00
  -7   9   5    0.00    2.14
   7   9  -5    0.20    2.00
  -7   9   6   26.52    6.58
   7   9  -6   32.93    7.58
  -7   9   7   22.07    6.18
   7   9  -7   20.21    6.17
  -7   9   8   23.77    6.18
   7  -9  -8   16.78    6.01
   7   9  -8   32.27    7.14
  -7   9   9    2.18    3.01
   7  -9  -9    1.75    2.94
   7   9  -9    0.00    2.80
  -7   9  10  111.62   14.73
   7  -9 -10   69.03   13.24
   7   9 -10   87.39   13.60
  -7   9  11    1.19    3.08
   7  -9 -11   -0.00    2.03
   7   9 -11   -0.00    2.29
  -7   9  12    0.00    2.14
   7  -9 -12   -0.00    2.72
   7   9 -12    2.31    3.01
  -7   9  13    3.96    3.17
   7  -9 -13    0.00    2.63
   7   9 -13    6.79    3.68
  -7   9  14   68.01   10.91
   7  -9 -14   41.44    9.60
   7   9 -14   59.39   10.40
  -7   9  15    3.29    2.67
   7  -9 -15   -0.00    2.23
   7   9 -15    1.01    2.47
  -7   9  16   13.43    4.51
   7  -9 -16    3.04    3.47
   7   9 -16    8.63    4.00
  -7   9  17   -0.00    2.03
   7  -9 -17   -0.00    3.27
   7   9 -17    0.81    2.01
  -7   9  18   32.59    7.22
   7  -9 -18   15.48    5.82
  -7   9  19    0.00    2.33
   7  -9 -19    2.30    2.43
  -7   9  20   11.90    4.26
   7  -9 -20    6.85    4.09
  -7   9  21   -0.00    1.68
   7  -9 -21    1.63    3.33
  -7   9  22   -0.00    1.82
   7  -9 -22    0.00    2.69
  -7   9  23   -0.00    2.07
   7  -9 -23    0.20    3.13
  -7   9  24   15.05    4.91
   7  -9 -24    9.12    4.19
   7  -9 -25   -0.00    2.69
   7  -9 -26   -0.00    3.09
   7  -9 -27   -0.00    2.51
   7  -9 -28    2.04    3.47
   7  -9 -29   -0.00    2.71
   7  -9 -30    2.25    3.23
   7  -9 -31   -0.00    1.96
  -7  10   1    8.67    3.85
   7 -10  -1   12.45    5.39
   7  10  -1   13.54    5.01
  -7  10   2   51.91    9.27
   7 -10  -2   28.51    8.11
   7  10  -2   42.56    8.94
  -7  10   3    0.78    2.38
   7  10  -3   -0.00    2.50
  -7  10   4    0.00    2.78
   7  10  -4   -0.00    2.90
  -7  10   5   -0.00    2.49
   7  10  -5    1.97    2.54
  -7  10   6   98.67   14.60
   7 -10  -6   61.96   13.53
   7  10  -6  140.75   16.80
  -7  10   7   -0.00    2.35
   7 -10  -7   -0.00    2.31
   7  10  -7    0.00    1.69
  -7  10   8    7.81    3.67
   7 -10  -8    4.38    3.76
   7  10  -8    2.82    2.84
  -7  10   9    0.00    2.74
   7 -10  -9    0.00    2.51
   7  10  -9    0.00    2.62
  -7  10  10    5.93    3.59
   7 -10 -10    6.17    3.89
   7  10 -10    6.26    4.00
  -7  10  11    1.66    2.77
   7 -10 -11   -0.00    2.46
   7  10 -11   -0.00    2.46
  -7  10  12   35.19    7.90
   7 -10 -12   23.17    7.21
   7  10 -12   37.77    8.11
  -7  10  13   -0.00    2.18
   7 -10 -13   -0.00    2.71
   7  10 -13   -0.00    2.06
  -7  10  14    2.96    3.04
   7 -10 -14    2.60    3.41
   7  10 -14    5.68    3.82
  -7  10  15    1.72    2.75
   7 -10 -15    0.00    2.18
   7  10 -15    0.22    2.55
  -7  10  16   43.08    8.66
   7 -10 -16   29.80    8.13
   7  10 -16   39.45    8.43
  -7  10  17    0.98    2.53
   7 -10 -17   -0.00    2.31
   7  10 -17    4.07    3.19
  -7  10  18   20.21    6.09
   7 -10 -18   15.06    5.54
   7  10 -18   18.42    5.58
  -7  10  19    8.90    4.01
   7 -10 -19    3.51    3.14
  -7  10  20    1.87    2.90
   7 -10 -20    3.90    3.42
  -7  10  21    1.95    2.91
   7 -10 -21    1.05    3.33
  -7  10  22   20.94    5.97
   7 -10 -22    8.80    5.10
  -7  10  23   -0.00    2.45
   7 -10 -23   -0.00    2.57
  -7  10  24    0.54    1.62
   7 -10 -24   -0.00    2.82
   7 -10 -25   -0.00    2.01
   7 -10 -26    0.24    3.13
   7 -10 -27    0.22    2.43
   7 -10 -28    3.97    3.57
   7 -10 -29    0.53    2.99
  -7  11   1    0.00    1.94
   7 -11  -1   -0.00    2.80
   7  11  -1    0.03    1.81
  -7  11   2    8.08    3.88
   7  11  -2    2.11    3.04
  -7  11   3    8.65    4.33
   7  11  -3    8.28    4.75
  -7  11   4   22.85    6.49
   7  11  -4   15.47    5.80
  -7  11   5   16.62    5.67
   7 -11  -5   10.24    4.80
   7  11  -5   12.90    5.24
  -7  11   6    1.98    2.84
   7 -11  -6    1.29    2.81
   7  11  -6    1.62    2.84
  -7  11   7    9.61    4.41
   7 -11  -7    3.68    3.21
   7  11  -7   18.83    5.75
  -7  11   8    2.67    2.65
   7 -11  -8    7.11    4.42
   7  11  -8    9.86    4.48
  -7  11   9   10.99    4.57
   7 -11  -9    2.31    3.09
   7  11  -9    1.36    2.64
  -7  11  10   22.86    6.49
   7 -11 -10    9.21    4.89
   7  11 -10   25.65    6.81
  -7  11  11    1.24    2.66
   7 -11 -11    4.60    3.16
   7  11 -11    2.42    2.57
  -7  11  12    2.79    2.91
   7 -11 -12   -0.00    2.52
   7  11 -12    0.15    2.14
  -7  11  13    0.00    2.43
   7 -11 -13    2.03    3.71
   7  11 -13   -0.00    2.54
  -7  11  14   18.18    5.93
   7 -11 -14   14.24    5.88
   7  11 -14   22.56    6.45
  -7  11  15    0.43    2.66
   7 -11 -15   -0.00    2.77
   7  11 -15    2.80    2.72
  -7  11  16    6.23    4.33
   7 -11 -16    5.89    4.13
   7  11 -16    9.63    4.31
  -7  11  17    4.18    3.26
   7 -11 -17   -0.00    2.62
   7  11 -17    2.37    3.14
  -7  11  18    7.03    4.36
   7 -11 -18   10.84    4.78
  -7  11  19    2.11    2.67
   7 -11 -19    2.26    3.48
  -7  11  20   24.90    6.62
   7 -11 -20   11.50    5.48
  -7  11  21   -0.00    2.98
   7 -11 -21    2.24    3.59
  -7  11  22   -0.00    2.04
   7 -11 -22    2.26    3.28
  -7  11  23    0.91    2.75
   7 -11 -23    0.84    2.44
  -7  11  24   16.16    5.61
   7 -11 -24    6.09    4.57
   7 -11 -25    0.89    2.45
   7 -11 -26   -0.00    2.98
   7 -11 -27   -0.00    2.73
   7 -11 -28   -0.00    2.05
  -7  12   1    4.95    3.67
   7  12  -1    7.51    4.20
  -7  12   2   31.07    7.41
   7  12  -2   11.99    5.35
  -7  12   3   -0.00    2.92
   7 -12  -3    0.68    2.66
   7  12  -3    0.40    2.46
  -7  12   4    0.11    1.90
   7 -12  -4   -0.00    2.77
   7  12  -4   -0.00    2.25
  -7  12   5    8.59    4.49
   7 -12  -5    6.22    4.38
   7  12  -5    0.22    2.95
  -7  12   6   22.31    6.85
   7 -12  -6   16.53    6.38
   7  12  -6   44.01    9.00
  -7  12   7    6.14    3.44
   7 -12  -7    3.85    4.03
   7  12  -7   -0.00    2.76
  -7  12   8    7.00    4.14
   7 -12  -8    0.31    2.36
   7  12  -8    9.33    4.55
  -7  12   9    0.00    2.36
   7 -12  -9   -0.00    2.06
   7  12  -9    1.67    2.26
  -7  12  10    9.69    4.82
   7 -12 -10    6.59    4.32
   7  12 -10    7.65    4.28
  -7  12  11    0.21    2.38
   7 -12 -11    0.00    2.85
   7  12 -11    1.77    2.92
  -7  12  12   20.74    6.58
   7 -12 -12    8.94    4.89
   7  12 -12   17.88    6.10
  -7  12  13   -0.00    2.30
   7 -12 -13   -0.00    2.32
   7  12 -13    0.63    2.57
   7 -12 -14    0.00    2.13
   7  12 -14   -0.00    1.76
  -7  12  15   -0.00    3.26
   7 -12 -15   -0.00    2.67
   7  12 -15   -0.00    2.54
  -7  12  16   21.18    6.59
   7 -12 -16    6.52    4.42
   7  12 -16   20.04    6.62
  -7  12  17    1.37    3.16
   7 -12 -17    1.75    3.24
   7  12 -17    1.94    3.29
  -7  12  18    2.07    2.81
   7 -12 -18    0.04    2.76
  -7  12  19    0.00    1.88
   7 -12 -19   -0.00    3.58
  -7  12  20    4.18    3.40
   7 -12 -20    0.00    3.38
  -7  12  21    1.18    2.41
   7 -12 -21    1.97    3.31
  -7  12  22   10.36    4.67
   7 -12 -22    1.64    3.42
  -7  12  23    0.88    2.09
   7 -12 -23   -0.00    2.70
  -7  12  24    3.63    3.51
   7 -12 -24    0.00    2.79
   7 -12 -25   -0.00    2.60
   7 -12 -26   -0.00    1.81
  -7  13   1    3.10    3.50
   7  13  -1   -0.00    2.99
  -7  13   2    6.29    4.27
   7  13  -2    5.10    4.05
  -7  13   3   12.06    4.90
   7  13  -3    1.49    3.96
  -7  13   4   44.76   10.13
   7  13  -4   54.20   10.96
  -7  13   5   -0.00    2.56
   7  13  -5    5.66    3.93
  -7  13   6    0.00    3.29
   7 -13  -6    0.52    2.65
   7  13  -6    2.16    2.95
  -7  13   7   -0.00    2.91
   7 -13  -7    3.04    3.55
   7  13  -7   -0.00    2.68
  -7  13   8    6.86    3.95
   7 -13  -8    1.23    2.75
   7  13  -8    9.80    4.92
  -7  13   9    4.42    3.62
   7 -13  -9    0.44    2.73
   7  13  -9   10.97    4.84
  -7  13  10    7.82    4.23
   7 -13 -10    1.24    4.15
   7  13 -10   18.50    6.40
  -7  13  11   -0.00    2.53
   7 -13 -11    1.15    2.69
   7  13 -11    3.05    3.35
  -7  13  12    5.20    3.86
   7 -13 -12    2.86    3.61
   7  13 -12    1.76    2.90
  -7  13  13    1.96    2.66
   7 -13 -13    0.00    2.87
   7  13 -13    4.72    4.06
  -7  13  14   19.15    5.88
   7 -13 -14    5.68    5.01
   7  13 -14   11.67    5.40
  -7  13  15    1.76    2.50
   7 -13 -15    0.61    2.41
   7  13 -15   -0.00    2.61
  -7  13  16   -0.00    2.08
   7 -13 -16   -0.00    2.91
   7  13 -16   -0.00    2.70
  -7  13  17   -0.00    2.70
   7 -13 -17   -0.00    3.01
  -7  13  18   -0.00    2.50
   7 -13 -18    0.49    3.11
  -7  13  19    4.68    3.20
   7 -13 -19    1.83    3.02
  -7  13  20   13.61    5.33
   7 -13 -20    3.78    4.01
  -7  13  21    6.23    3.91
   7 -13 -21    5.36    4.20
  -7  13  22    1.59    3.15
   7 -13 -22    2.32    3.76
  -7  13  23    0.00    2.54
   7 -13 -23    0.08    1.63
  -7  13  24    3.60    3.62
   7 -13 -24   -0.00    3.61
  -7  14   1    3.63    3.18
   7  14  -1    5.78    4.87
  -7  14   2    9.49    4.91
   7  14  -2    6.90    4.95
  -7  14   3    0.00    2.99
   7  14  -3    1.93    3.31
  -7  14   4   -0.00    2.72
   7  14  -4   -0.00    3.35
  -7  14   5    1.17    2.76
   7  14  -5    3.13    3.35
  -7  14   6   13.54    6.00
   7  14  -6   18.73    6.59
  -7  14   7   19.59    6.35
   7  14  -7   10.19    5.17
  -7  14   8    0.00    3.20
   7  14  -8    6.75    4.78
  -7  14   9    1.54    3.55
   7 -14  -9   -0.00    2.00
   7  14  -9    0.00    2.73
  -7  14  10    6.44    4.09
   7 -14 -10    1.99    3.54
   7  14 -10   10.65    5.22
  -7  14  11    3.16    3.52
   7 -14 -11    0.02    2.91
   7  14 -11    5.56    3.89
  -7  14  12    0.00    2.99
   7 -14 -12    5.82    4.45
   7  14 -12    5.52    4.28
  -7  14  13    2.98    3.52
   7 -14 -13    1.70    3.54
   7  14 -13    2.83    3.51
  -7  14  14    0.13    2.35
   7 -14 -14    0.78    2.72
   7  14 -14    1.14    2.79
  -7  14  15    2.12    3.18
   7 -14 -15   -0.00    1.99
   7  14 -15    0.76    2.63
  -7  14  16   -0.00    3.40
   7 -14 -16    1.40    3.34
   7  14 -16    1.98    3.55
  -7  14  17    5.77    4.45
   7 -14 -17    0.18    2.77
  -7  14  18    1.48    3.04
   7 -14 -18   -0.00    3.02
  -7  14  19    1.54    3.05
   7 -14 -19    3.61    4.16
  -7  14  20   -0.00    2.04
   7 -14 -20   -0.00    3.57
  -7  14  21    1.01    2.85
   7 -14 -21    1.90    3.52
  -7  14  22    4.21    3.29
   7 -14 -22    1.90    3.85
  -7  14  23    0.00    1.96
  -7  14  24    4.08    3.88
  -7  15   1   -0.00    2.67
   7  15  -1   -0.00    2.72
  -7  15   2    6.85    3.56
   7  15  -2    2.69    3.92
  -7  15   3   13.18    5.48
   7  15  -3   18.11    6.38
  -7  15   4    5.02    4.17
   7  15  -4   17.05    6.45
  -7  15   5   -0.00    2.79
   7  15  -5   -0.00    2.59
  -7  15   6    2.32    2.67
   7  15  -6   -0.00    3.19
  -7  15   7    2.48    3.62
   7  15  -7    1.54    3.06
  -7  15   8    5.81    4.21
   7  15  -8    2.01    3.44
  -7  15   9    1.13    2.68
   7  15  -9    1.71    3.18
  -7  15  10    3.48    3.47
   7  15 -10    0.00    3.28
  -7  15  11    0.36    2.43
   7  15 -11    5.21    3.70
  -7  15  12    0.00    2.37
   7 -15 -12    1.42    2.75
   7  15 -12    0.43    2.65
  -7  15  13   -0.00    2.18
   7 -15 -13   -0.00    2.56
   7  15 -13    3.50    3.89
  -7  15  14    1.09    2.73
   7 -15 -14    0.63    2.66
   7  15 -14    3.91    3.55
  -7  15  15    1.66    2.56
   7 -15 -15    1.97    4.12
   7  15 -15    0.00    2.54
  -7  15  16    0.00    2.72
   7 -15 -16    3.42    3.85
  -7  15  17    0.00    2.96
   7 -15 -17    0.00    3.12
  -7  15  18    3.71    3.34
   7 -15 -18    1.25    2.86
  -7  15  19    3.94    3.86
   7 -15 -19   -0.00    3.20
  -7  15  20   -0.00    2.99
   7 -15 -20    0.00    2.75
  -7  15  21    0.13    2.66
  -7  15  22    0.62    2.25
  -7  15  23    1.76    2.53
  -7  16   1    3.89    4.65
   7  16  -1    0.00    2.85
  -7  16   2    4.44    3.82
   7  16  -2    1.62    2.62
  -7  16   3    0.82    2.38
   7  16  -3   -0.00    2.82
  -7  16   4    0.00    2.98
   7  16  -4    0.56    3.43
  -7  16   5   -0.00    2.74
   7  16  -5    1.24    3.45
  -7  16   6    3.76    3.30
   7  16  -6    7.46    4.26
  -7  16   7    3.62    3.62
   7  16  -7    1.49    3.63
  -7  16   8    1.69    3.23
   7  16  -8    0.58    2.38
  -7  16   9    0.00    2.86
   7  16  -9   -0.00    2.88
   7  16 -10    2.66    2.98
   7  16 -11    0.22    3.08
   7  16 -12    1.50    3.03
   7  16 -13    0.83    3.05
   7  16 -14   -0.00    2.49
   7 -16 -16    3.37    3.67
   7 -16 -17   -0.00    3.16
   7 -16 -18   -0.00    3.62
   7  17  -9    5.47    4.07
   7  17 -10    1.07    2.91
   7  17 -11   -0.00    2.13
   7  17 -12    1.53    3.16
   7  17 -13    1.50    3.69
   7  17 -14   -0.00    2.67
  -6   0   1    0.75    1.73
  -6   0   1   -0.00    1.34
   6   0  -1    2.02    1.72
   6   0  -1    0.42    1.76
  -6   0   2  260.89   31.97
  -6   0   2  331.32   33.01
   6   0  -2  332.21   32.26
   6   0  -2  313.99   33.51
  -6   0   3    0.08    1.41
  -6   0   3    0.17    1.51
   6   0  -3    0.41    1.26
   6   0  -3    0.42    1.95
  -6   0   4   20.85    4.69
  -6   0   4   32.37    5.55
   6   0  -4   22.78    4.70
   6   0  -4   25.66    5.54
  -6   0   5   -0.00    1.58
  -6   0   5    0.50    1.38
   6   0  -5   -0.00    1.60
   6   0  -5    1.77    2.39
  -6   0   6 1276.70  123.29
  -6   0   6 1237.44  123.12
   6   0  -6 1237.87  122.73
   6   0  -6 1374.44  124.53
  -6   0   7   -0.00    2.00
  -6   0   7   -0.00    1.60
   6   0  -7    0.93    1.47
   6   0  -7    0.57    1.83
  -6   0   8   18.99    4.38
  -6   0   8   22.46    4.48
   6   0  -8   26.20    4.64
   6   0  -8   22.05    5.15
  -6   0   9    1.07    1.74
  -6   0   9    1.44    1.47
   6   0  -9    1.23    1.58
   6   0  -9    1.11    1.46
  -6   0  10  212.99   25.32
  -6   0  10  264.54   25.70
   6   0 -10  227.56   25.18
   6   0 -10  252.04   26.55
  -6   0  11    0.62    1.23
   6   0 -11    0.55    1.34
   6   0 -11   -0.00    2.07
  -6   0  12  230.32   26.31
   6   0 -12  316.61   26.99
   6   0 -12  205.56   26.47
  -6   0  13    0.50    1.45
   6   0 -13   -0.00    1.22
   6   0 -13    1.08    2.02
  -6   0  14   99.22   11.40
   6   0 -14   81.51   10.64
   6   0 -14   75.61   11.08
  -6   0  15   -0.00    1.21
   6   0 -15    0.00    1.08
   6   0 -15    0.92    1.74
  -6   0  16  232.62   26.30
   6   0 -16  266.47   26.43
   6   0 -16  243.73   26.94
  -6   0  17   -0.00    1.15
   6   0 -17    0.95    1.42
  -6   0  18  157.86   18.56
   6   0 -18  174.04   18.60
  -6   0  19   -0.00    1.30
   6   0 -19    0.10    1.31
  -6   0  20    2.47    1.72
  -6   0  20    0.81    1.05
   6   0 -20    0.97    1.35
   6   0 -20    3.95    2.27
  -6   0  21   -0.00    1.13
   6   0 -21    0.79    1.54
  -6   0  22   95.63   12.28
  -6   0  22  101.74   10.37
   6   0 -22  105.86   12.92
   6   0 -23    0.00    1.49
   6   0 -24   -0.00    1.01
   6   0 -25    0.14    1.07
   6   0 -26   34.98    5.97
   6   0 -27    0.24    1.14
   6   0 -28   26.41    5.00
   6   0 -29   -0.00    1.09
   6   0 -30   17.84    3.99
   6   0 -31    0.69    1.23
   6   0 -32   39.23    6.30
   6   0 -33    0.00    1.30
   6   0 -34   -0.00    1.14
   6   0 -35    1.01    1.33
   6   0 -36    8.86    2.70
   6   0 -37   -0.00    1.19
   6   0 -38    4.55    2.13
   6   0 -39   -0.00    0.95
   6   0 -40    0.00    1.14
  -6   1   1    3.40    2.10
  -6   1   1    4.38    2.41
   6  -1  -1    6.03    2.45
   6  -1  -1    6.65    2.99
   6   1  -1    5.63    2.51
   6   1  -1    2.92    2.60
  -6  -1   1    4.35    2.35
  -6  -1   1    2.18    2.04
  -6   1   2  569.06   56.13
  -6   1   2  538.85   56.17
   6  -1  -2  549.23   55.63
   6  -1  -2  573.99   57.09
   6   1  -2  572.04   55.74
   6   1  -2  589.28   57.47
  -6  -1   2  478.24   55.75
  -6  -1   2  616.15   56.81
  -6   1   3   31.18    5.70
  -6   1   3   17.24    4.71
   6  -1  -3   36.84    5.67
   6  -1  -3   26.79    5.92
   6   1  -3   31.82    5.31
   6   1  -3   24.51    5.69
  -6  -1   3   26.85    5.48
  -6  -1   3   24.80    5.24
  -6   1   4  797.32   74.68
  -6   1   4  786.26   74.79
   6  -1  -4  890.99   74.73
   6  -1  -4  755.91   75.39
   6   1  -4  738.45   73.97
   6   1  -4  840.35   76.11
  -6  -1   4  598.11   73.89
  -6  -1   4  695.69   74.36
  -6   1   5  107.81   12.92
  -6   1   5  104.52   12.86
   6  -1  -5  114.79   12.78
   6  -1  -5  108.94   13.68
   6   1  -5  105.06   12.50
   6   1  -5   73.44   12.60
  -6  -1   5   91.36   12.61
  -6  -1   5   99.63   12.77
  -6   1   6   59.06   10.55
  -6   1   6   99.87   11.88
   6  -1  -6  102.13   11.62
   6  -1  -6   85.18   12.09
   6   1  -6  102.29   11.61
   6   1  -6   88.09   12.24
  -6  -1   6   85.37   11.59
  -6  -1   6  101.97   11.92
  -6   1   7  211.01   23.39
  -6   1   7  185.02   22.97
   6  -1  -7  245.39   23.60
   6  -1  -7  180.90   23.57
   6   1  -7  235.60   23.31
   6   1  -7  227.47   24.53
  -6  -1   7  208.81   23.55
  -6  -1   7  216.93   23.44
  -6   1   8  659.80   65.28
  -6   1   8  708.80   65.48
   6  -1  -8  590.79   64.67
   6  -1  -8  667.52   66.15
   6   1  -8  706.21   65.09
   6   1  -8  611.17   65.86
  -6  -1   8  720.11   65.88
  -6  -1   8  617.46   64.94
  -6   1   9    6.15    2.57
  -6   1   9   12.22    3.16
   6  -1  -9    5.45    2.48
   6  -1  -9   11.28    3.83
   6   1  -9   11.21    2.88
   6   1  -9    7.31    3.30
  -6  -1   9    6.87    2.55
  -6  -1   9   12.37    3.18
  -6   1  10   85.83   11.03
   6  -1 -10  108.73   11.50
   6  -1 -10  102.97   12.25
   6   1 -10   67.36   10.15
   6   1 -10   64.77   10.98
  -6  -1  10   96.01   11.53
  -6   1  11    5.42    2.59
   6  -1 -11   14.90    3.49
   6  -1 -11   17.51    4.25
   6   1 -11   21.21    3.81
  -6  -1  11    9.63    3.07
  -6   1  12  263.02   27.96
   6  -1 -12  200.47   27.02
   6  -1 -12  334.08   29.59
   6   1 -12  273.97   27.63
   6   1 -12  269.74   28.67
  -6  -1  12  280.23   28.30
  -6   1  13   50.79    7.52
   6  -1 -13   57.66    7.67
   6  -1 -13   36.19    7.37
   6   1 -13   46.23    6.96
   6   1 -13   58.11    8.32
  -6  -1  13   49.60    7.52
  -6   1  14  147.83   17.17
   6  -1 -14  156.49   17.19
   6  -1 -14  152.13   17.81
   6   1 -14  138.28   16.58
   6   1 -14  143.60   17.59
  -6  -1  14  158.91   17.49
  -6   1  15   11.24    3.06
   6  -1 -15    9.01    2.77
   6  -1 -15    6.33    2.77
   6   1 -15    6.15    2.30
   6   1 -15    8.05    2.95
  -6  -1  15    9.05    2.84
  -6   1  16    2.35    1.74
   6  -1 -16    3.58    1.86
   6   1 -16    3.61    1.79
   6   1 -16    7.99    2.78
  -6  -1  16    1.76    1.80
  -6  -1  16    5.22    2.04
  -6   1  17    3.97    2.31
   6  -1 -17    5.54    2.32
   6   1 -17    3.58    1.84
  -6  -1  17   12.21    3.15
  -6  -1  17    5.11    1.87
  -6   1  18  147.22   19.01
   6  -1 -18  212.50   20.09
   6   1 -18  150.34   18.69
  -6  -1  18  174.32   19.52
  -6  -1  18  195.37   18.74
  -6   1  19   31.64    5.49
   6  -1 -19   21.36    4.79
   6  -1 -19   26.50    5.45
   6   1 -19   35.08    5.31
  -6  -1  19   32.29    5.44
  -6  -1  19   29.01    4.36
  -6   1  20   -0.00    1.13
   6  -1 -20    0.20    1.16
   6  -1 -20    0.81    1.75
   6   1 -20    0.24    1.02
   6   1 -20   -0.00    1.41
  -6  -1  20    0.23    1.08
  -6  -1  20    0.49    0.82
  -6   1  21    0.97    1.51
   6  -1 -21    5.22    2.30
   6   1 -21    1.56    1.82
  -6  -1  21    1.70    1.53
  -6  -1  21    0.74    0.76
  -6   1  22    8.68    2.74
   6  -1 -22    8.04    2.91
   6   1 -22    8.91    3.01
   6  -1 -23    5.04    2.41
   6   1 -23    7.01    2.57
   6  -1 -24   21.73    4.98
   6   1 -24   39.19    5.93
   6  -1 -25    0.00    1.28
   6   1 -25    1.34    1.64
   6  -1 -26    0.18    1.74
   6   1 -26    1.67    1.72
   6  -1 -27   -0.00    1.47
   6   1 -27   -0.00    1.39
   6  -1 -28   40.44    6.98
   6   1 -28   48.30    7.09
   6  -1 -29    0.73    1.71
   6   1 -29    1.82    1.61
   6  -1 -30   21.34    4.50
   6   1 -30   18.66    4.09
   6  -1 -31    0.00    1.62
   6   1 -31    0.00    1.35
   6  -1 -32   -0.00    1.62
   6   1 -32    0.34    1.27
   6  -1 -33    0.00    1.49
   6   1 -33    0.42    1.32
   6  -1 -34   16.02    3.83
   6   1 -34   14.05    3.43
   6  -1 -35    2.21    1.72
   6   1 -35    2.76    1.92
   6  -1 -36    1.96    2.01
   6   1 -36    0.28    1.41
   6  -1 -37    0.48    1.30
   6   1 -37   -0.00    1.22
   6  -1 -38    2.83    1.69
   6   1 -38    5.08    2.06
   6  -1 -39   -0.00    1.20
   6   1 -39    0.15    1.13
   6  -1 -40    3.21    1.75
   6  -1 -41   -0.00    1.11
  -6   2   1    6.27    2.75
  -6   2   1    2.63    1.97
   6  -2  -1    1.37    1.53
   6  -2  -1    5.76    2.98
   6   2  -1    4.12    2.30
   6   2  -1    3.43    2.74
  -6  -2   1    3.03    2.50
  -6  -2   1    5.29    2.55
  -6   2   2    9.80    3.31
  -6   2   2    4.63    2.64
   6  -2  -2    9.76    3.28
   6  -2  -2   12.38    3.82
   6   2  -2   15.49    3.67
   6   2  -2    6.59    3.44
  -6  -2   2   10.93    3.62
  -6  -2   2    7.97    3.19
  -6   2   3    2.11    2.01
  -6   2   3    2.76    2.26
   6  -2  -3    2.14    1.81
   6  -2  -3    6.94    3.13
   6   2  -3    4.38    1.98
   6   2  -3    0.00    1.65
  -6  -2   3    0.00    1.80
  -6  -2   3    4.14    2.40
  -6   2   4   56.81    9.10
  -6   2   4   69.64    9.68
   6  -2  -4   71.11    9.41
   6  -2  -4   57.87    9.82
   6   2  -4   56.48    8.88
   6   2  -4   78.38   10.95
  -6  -2   4   73.55   10.02
  -6  -2   4   85.49   10.42
  -6   2   5    6.32    2.75
  -6   2   5   13.14    3.39
   6  -2  -5   13.09    3.39
   6  -2  -5   12.62    3.76
   6   2  -5   15.11    3.56
   6   2  -5    3.55    2.53
  -6  -2   5   15.95    4.14
  -6  -2   5    8.89    3.11
  -6   2   6  256.31   32.06
  -6   2   6  346.01   33.15
   6  -2  -6  299.18   32.33
   6  -2  -6  293.25   33.25
   6   2  -6  338.12   32.53
   6   2  -6  309.86   33.76
  -6  -2   6  272.35   32.55
  -6  -2   6  389.39   33.59
  -6   2   7   43.62    7.75
  -6   2   7   57.09    8.34
   6  -2  -7   54.47    8.01
   6  -2  -7   48.50    8.45
   6   2  -7   59.66    8.08
   6   2  -7   56.41    8.93
  -6  -2   7   68.95    9.08
  -6  -2   7   52.40    8.10
  -6   2   8    9.14    2.92
  -6   2   8    2.87    1.98
   6  -2  -8    5.76    2.41
   6  -2  -8    2.77    2.07
   6   2  -8    3.11    1.87
   6   2  -8    6.68    3.07
  -6  -2   8    4.65    2.59
  -6  -2   8    9.00    3.03
  -6   2   9    0.68    1.39
  -6   2   9    0.00    1.38
   6  -2  -9   -0.00    1.27
   6  -2  -9   -0.00    1.48
   6   2  -9    0.68    1.19
   6   2  -9    0.00    1.59
  -6  -2   9    0.77    1.53
  -6   2  10  306.56   27.78
   6  -2 -10  251.89   26.92
   6  -2 -10  282.37   28.22
   6   2 -10  252.98   26.53
   6   2 -10  239.32   27.67
  -6  -2  10  195.92   26.45
  -6   2  11  258.54   25.07
   6  -2 -11  234.47   24.58
   6  -2 -11  230.38   25.31
   6   2 -11  229.89   24.08
   6   2 -11  188.49   24.62
  -6  -2  11  207.85   24.50
  -6   2  12  105.89   12.59
   6  -2 -12   99.40   12.34
   6  -2 -12  106.49   13.20
   6   2 -12   96.76   11.84
   6   2 -12   94.47   12.81
  -6  -2  12   90.33   12.29
  -6  -2  12   88.11   11.91
  -6   2  13   10.90    3.03
   6  -2 -13   10.78    3.08
   6  -2 -13    6.89    3.16
   6   2 -13   13.72    3.16
   6   2 -13    3.15    2.36
  -6  -2  13   11.04    3.22
  -6  -2  13   10.69    2.94
  -6   2  14   96.37   12.08
   6  -2 -14   75.70   11.47
   6  -2 -14  114.41   13.19
   6   2 -14   94.09   11.47
   6   2 -14   90.12   12.43
  -6  -2  14   88.65   11.95
  -6  -2  14  104.05   11.84
  -6   2  15   36.86    6.14
   6  -2 -15   38.10    6.17
   6  -2 -15   29.38    6.23
   6   2 -15   29.33    5.30
   6   2 -15   41.29    6.70
  -6  -2  15   36.07    6.13
  -6  -2  15   33.71    5.53
  -6   2  16   47.64    8.13
   6  -2 -16   63.19    8.83
   6   2 -16   67.18    8.37
  -6  -2  16   65.20    8.92
  -6  -2  16   59.82    8.05
  -6   2  17   21.24    4.45
   6  -2 -17   17.47    4.20
   6   2 -17   19.17    3.89
  -6  -2  17   15.04    3.88
  -6  -2  17   28.13    4.26
  -6   2  18   15.85    3.71
   6  -2 -18   17.89    3.92
   6   2 -18   12.74    3.15
  -6  -2  18   12.77    3.39
  -6  -2  18    9.77    2.50
  -6   2  19   13.67    3.45
   6  -2 -19   15.49    3.71
   6  -2 -19   11.30    3.46
   6   2 -19   11.12    2.86
   6   2 -19   10.45    3.32
  -6  -2  19   13.33    3.43
  -6  -2  19    8.72    2.29
  -6   2  20  122.57   14.82
   6  -2 -20  126.54   15.15
   6  -2 -20  130.38   15.55
   6   2 -20  124.42   14.23
   6   2 -20  103.29   14.70
  -6  -2  20  124.80   14.89
  -6  -2  20  131.04   13.20
  -6   2  21    4.13    2.19
   6  -2 -21    3.42    2.09
   6   2 -21    4.60    2.12
  -6  -2  21    0.00    1.32
  -6  -2  21    3.70    1.00
  -6   2  22   30.82    5.39
   6  -2 -22   25.12    5.26
   6   2 -22   28.92    5.48
   6  -2 -23    0.34    1.46
   6   2 -23    2.12    1.82
   6  -2 -24    8.09    3.11
   6   2 -24   14.04    3.59
   6  -2 -25   10.46    3.34
   6   2 -25   11.82    3.38
   6  -2 -26   39.32    6.80
   6   2 -26   39.59    6.50
   6  -2 -27    3.78    2.04
   6   2 -27    4.19    2.18
   6  -2 -28   10.41    3.28
   6   2 -28   13.29    3.30
   6  -2 -29    5.21    2.41
   6   2 -29    0.93    1.48
   6  -2 -30    8.50    3.02
   6   2 -30    8.50    2.78
   6  -2 -31    0.01    1.47
   6   2 -31    0.25    1.24
   6  -2 -32   19.68    4.32
   6   2 -32   15.25    3.73
   6  -2 -33    2.61    1.94
   6   2 -33    3.66    1.94
   6  -2 -34    1.06    1.71
   6   2 -34    0.00    1.24
   6  -2 -35    0.44    1.32
   6   2 -35    0.60    1.28
   6  -2 -36    6.50    2.71
   6   2 -36    9.94    2.83
   6  -2 -37    0.99    1.61
   6   2 -37    1.07    1.39
   6  -2 -38    4.64    2.21
   6   2 -38    1.75    1.44
   6  -2 -39    0.03    1.45
   6  -2 -40    1.93    1.72
   6  -2 -41   -0.00    1.55
  -6   3   1    5.82    2.46
  -6   3   1    1.25    2.21
   6  -3  -1    0.00    1.59
   6  -3  -1    0.00    2.07
   6   3  -1    2.32    2.05
   6   3  -1    1.49    2.35
  -6  -3   1    1.98    2.11
  -6  -3   1    6.19    2.94
  -6   3   2   90.56   14.08
  -6   3   2  141.43   15.65
   6  -3  -2  109.27   14.39
   6  -3  -2  125.84   15.77
   6   3  -2  132.83   14.97
   6   3  -2  120.68   16.17
  -6  -3   2  115.96   15.22
  -6  -3   2  142.34   15.93
  -6   3   3  135.65   15.75
  -6   3   3  125.28   15.64
   6  -3  -3  135.88   15.52
   6  -3  -3  123.24   16.12
   6   3  -3  112.06   14.91
   6   3  -3  104.90   15.96
  -6  -3   3  134.94   16.30
  -6  -3   3  142.38   16.24
  -6   3   4   34.55    6.30
  -6   3   4   35.65    6.54
   6  -3  -4   33.94    6.20
   6  -3  -4   30.56    6.53
   6   3  -4   41.69    6.52
   6   3  -4   38.28    7.34
  -6  -3   4   48.70    7.57
  -6  -3   4   31.43    6.41
  -6   3   5    8.03    3.22
  -6   3   5    7.74    2.86
   6  -3  -5    9.84    3.13
   6  -3  -5    8.74    3.40
   6   3  -5    6.63    2.68
   6   3  -5   13.03    4.29
  -6  -3   5    4.00    2.79
  -6  -3   5   10.85    3.20
  -6   3   6    9.27    3.56
  -6   3   6   15.83    4.06
   6  -3  -6   17.10    4.11
   6  -3  -6   15.39    4.35
   6   3  -6   20.66    4.19
   6   3  -6   19.52    5.02
  -6  -3   6   17.59    4.44
  -6  -3   6   23.07    4.61
  -6   3   7   21.77    4.82
  -6   3   7   30.32    5.39
   6  -3  -7   20.46    4.54
   6  -3  -7    9.31    3.81
   6   3  -7   28.38    4.99
   6   3  -7   12.72    4.47
  -6  -3   7   22.68    4.88
  -6  -3   7   26.28    5.14
  -6  -3   7   15.51    4.14
  -6   3   8  367.85   35.84
  -6   3   8  386.33   36.00
   6  -3  -8  354.67   35.63
   6  -3  -8  334.31   36.23
   6   3  -8  282.74   34.54
   6   3  -8  316.27   36.28
  -6  -3   8  357.20   36.20
  -6  -3   8  326.31   35.59
  -6   3   9   73.19    9.51
   6  -3  -9   62.97    9.13
   6  -3  -9   76.95   10.34
   6   3  -9   62.31    8.69
   6   3  -9   79.29   10.69
  -6  -3   9   63.12    9.35
  -6  -3   9   40.14    8.07
  -6   3  10   31.02    5.47
   6  -3 -10   25.15    5.18
   6  -3 -10   19.18    4.85
   6   3 -10   27.35    4.89
   6   3 -10   16.99    5.02
  -6  -3  10   27.53    5.43
  -6   3  11    6.44    2.63
   6  -3 -11   10.70    3.21
   6  -3 -11    4.53    2.70
   6   3 -11    8.78    2.67
   6   3 -11    5.34    2.79
  -6  -3  11   10.43    3.27
  -6   3  12   66.10    9.63
   6  -3 -12   60.14    9.42
   6  -3 -12   82.60   10.80
   6   3 -12   69.72    9.21
   6   3 -12   60.19    9.92
  -6  -3  12   75.10   10.15
  -6  -3  12   65.48    9.30
  -6   3  13  113.42   13.31
   6  -3 -13  133.36   13.91
   6  -3 -13   91.17   13.16
   6   3 -13  100.23   12.33
   6   3 -13  104.78   13.69
  -6  -3  13   75.04   12.29
  -6  -3  13  104.50   12.65
  -6   3  14  188.08   19.02
   6  -3 -14  180.54   18.93
   6  -3 -14  138.41   18.49
   6   3 -14  214.34   19.61
   6   3 -14  144.24   17.43
   6   3 -14  119.32   18.09
  -6  -3  14  141.97   18.22
  -6  -3  14  161.18   17.91
  -6   3  15   24.05    4.75
   6  -3 -15   15.63    3.96
   6   3 -15   18.05    4.22
   6   3 -15   15.41    3.57
  -6  -3  15   17.26    4.17
  -6  -3  15   13.47    3.37
  -6   3  16   22.74    4.74
   6  -3 -16   22.81    4.83
   6   3 -16   17.97    4.25
   6   3 -16   22.60    4.23
  -6  -3  16   18.16    4.41
  -6  -3  16   16.93    3.76
  -6   3  17   73.73   10.36
   6  -3 -17   88.17   11.03
   6   3 -17   78.47   10.35
   6   3 -17   72.54    9.60
  -6  -3  17   70.91    9.36
  -6   3  18  109.73   14.21
   6  -3 -18  119.26   14.60
   6  -3 -18   95.34   14.30
   6   3 -18  116.32   14.15
   6   3 -18  127.33   13.74
  -6  -3  18  119.98   13.16
  -6   3  19   25.18    5.74
   6  -3 -19   36.24    6.47
   6  -3 -19   41.88    7.20
   6   3 -19   43.11    6.49
   6   3 -19   38.15    5.81
   6   3 -19   41.45    7.00
  -6   3  20    1.99    1.69
   6  -3 -20    3.81    2.13
   6  -3 -20    2.76    2.21
   6   3 -20    5.82    2.13
   6   3 -20    3.36    2.11
  -6   3  21    0.86    1.42
   6  -3 -21   -0.00    1.22
   6  -3 -21    1.04    1.95
   6   3 -21    0.87    1.53
   6   3 -21    1.12    1.87
  -6  -3  21    0.00    0.64
  -6   3  22   37.44    6.78
   6  -3 -22   42.88    7.37
   6   3 -22   43.59    7.12
  -6   3  23    9.35    3.30
   6  -3 -23   15.49    4.11
   6   3 -23   15.94    4.00
   6  -3 -24   59.74    8.97
   6   3 -24   49.16    8.09
   6  -3 -25   -0.00    1.75
   6   3 -25    0.00    1.38
   6  -3 -26    2.35    2.30
   6   3 -26    2.84    2.02
   6  -3 -27   -0.00    1.90
   6   3 -27    0.03    1.59
   6  -3 -28   17.93    4.60
   6   3 -28   23.34    4.71
   6  -3 -29    6.30    2.79
   6   3 -29    6.55    2.45
   6  -3 -30   18.91    4.62
   6   3 -30   17.43    4.11
   6  -3 -31   -0.00    1.46
   6   3 -31    1.75    1.71
   6  -3 -32    3.39    2.31
   6   3 -32    2.61    1.90
   6  -3 -33    4.59    2.42
   6   3 -33    4.39    2.17
   6  -3 -34   10.59    3.45
   6   3 -34    9.57    2.86
   6  -3 -35    0.00    1.53
   6   3 -35    0.95    1.50
   6  -3 -36    0.92    1.93
   6   3 -36   -0.00    1.28
   6  -3 -37   -0.00    1.37
   6   3 -37    0.07    1.24
   6  -3 -38    3.40    2.23
   6   3 -38    2.10    1.63
   6  -3 -39    2.76    1.95
   6  -3 -40    0.98    1.69
  -6   4   1  152.03   18.88
  -6   4   1  171.80   19.56
   6  -4  -1  160.49   18.90
   6  -4  -1  184.65   20.47
   6   4  -1  146.99   19.11
   6   4  -1  191.49   19.55
   6   4  -1  153.66   20.30
  -6  -4   1  150.51   19.25
  -6  -4   1  142.96   19.19
  -6   4   2   13.46    3.84
  -6   4   2    7.57    3.21
   6  -4  -2    7.91    3.34
   6  -4  -2   10.76    3.95
   6   4  -2   14.75    4.13
   6   4  -2   11.68    3.55
   6   4  -2   10.97    4.24
  -6  -4   2    9.39    3.59
  -6  -4   2   12.20    3.78
  -6   4   3    8.00    3.33
  -6   4   3    6.58    2.94
   6  -4  -3    8.51    2.99
   6  -4  -3    5.13    3.04
   6   4  -3    8.83    3.21
   6   4  -3    1.47    1.73
   6   4  -3    7.12    3.39
  -6  -4   3    2.27    2.16
  -6  -4   3    5.47    2.90
  -6   4   4   10.50    3.61
  -6   4   4   17.08    4.31
   6  -4  -4   15.07    3.95
   6  -4  -4   16.57    4.59
   6   4  -4   21.92    4.83
   6   4  -4   17.09    4.24
   6   4  -4   18.52    5.01
  -6  -4   4   13.08    4.02
  -6  -4   4   12.24    3.85
  -6   4   5  236.87   23.73
  -6   4   5  186.42   22.89
   6  -4  -5  258.13   24.03
   6  -4  -5  211.68   24.05
   6   4  -5  141.14   22.16
   6   4  -5  235.84   23.38
   6   4  -5  159.04   23.25
  -6  -4   5  253.43   24.36
  -6  -4   5  201.02   23.26
  -6   4   6  248.46   27.20
  -6   4   6  261.59   27.39
   6  -4  -6  253.12   27.19
   6  -4  -6  218.48   27.38
   6   4  -6  233.06   27.14
   6   4  -6  271.20   27.12
   6   4  -6  242.33   28.21
  -6  -4   6  231.96   27.12
  -6   4   7   55.01    8.84
   6  -4  -7   73.87    9.59
   6  -4  -7   55.43    9.38
   6   4  -7   63.53    9.25
   6   4  -7   78.75    9.41
   6   4  -7   36.07    8.54
  -6  -4   7   55.52    8.94
  -6   4   8    3.23    2.27
   6  -4  -8    4.05    2.24
   6  -4  -8    4.37    2.55
   6   4  -8    8.71    3.06
   6   4  -8    4.75    2.29
   6   4  -8    1.86    2.14
  -6  -4   8    5.46    2.56
  -6   4   9   51.27    8.65
   6  -4  -9   62.63    9.22
   6  -4  -9   62.46    9.77
   6   4  -9   65.65    9.41
   6   4  -9   68.22    9.07
   6   4  -9   53.83    9.45
  -6  -4   9   56.07    8.92
  -6   4  10   31.79    5.93
   6  -4 -10   28.41    5.70
   6  -4 -10   35.47    6.54
   6   4 -10   30.61    5.88
   6   4 -10   23.90    5.01
   6   4 -10   19.66    5.60
  -6   4  11  137.43   16.16
   6  -4 -11  135.90   16.13
   6  -4 -11   99.75   15.63
   6   4 -11  153.79   16.53
   6   4 -11  125.32   15.24
   6   4 -11  128.63   16.61
  -6   4  12  105.55   13.98
   6  -4 -12  108.21   14.04
   6  -4 -12  123.22   15.08
   6   4 -12  112.75   14.06
   6   4 -12   98.99   13.17
   6   4 -12  109.02   14.71
  -6  -4  12  114.30   13.87
  -6   4  13   37.66    6.87
   6  -4 -13   39.21    6.92
   6  -4 -13   28.36    6.70
   6   4 -13   45.02    7.21
   6   4 -13   46.64    6.74
  -6  -4  13   35.26    6.32
  -6   4  14    4.16    2.39
   6  -4 -14    0.68    1.52
   6   4 -14    1.90    1.90
   6   4 -14    1.97    1.79
  -6  -4  14    2.34    1.74
  -6   4  15  120.73   14.51
   6  -4 -15  113.13   14.34
   6   4 -15  115.11   14.09
   6   4 -15  107.14   13.32
  -6  -4  15  101.91   13.26
  -6   4  16  115.58   16.13
   6  -4 -16  139.63   16.79
   6   4 -16  138.64   16.38
   6   4 -16  139.71   15.79
  -6  -4  16  142.20   15.82
  -6   4  17   10.69    3.52
   6  -4 -17   14.56    3.99
   6  -4 -17   11.49    3.85
   6   4 -17   16.36    3.95
   6   4 -17   14.34    3.35
   6   4 -17   12.32    4.00
  -6   4  18   37.64    7.13
   6  -4 -18   56.48    8.32
   6  -4 -18   38.76    7.63
   6   4 -18   59.05    8.00
   6   4 -18   50.23    7.07
   6   4 -18   40.43    7.50
  -6   4  19   62.65   10.23
   6  -4 -19   92.63   11.45
   6  -4 -19   72.65   11.02
   6   4 -19   81.65   10.56
   6   4 -19   84.08    9.99
   6   4 -19   64.03   10.47
  -6   4  20  116.89   15.00
   6  -4 -20  158.58   16.29
   6  -4 -20   99.74   15.05
   6   4 -20  117.86   14.51
   6   4 -20  117.73   15.13
  -6   4  21    7.34    2.80
   6  -4 -21    8.55    3.02
   6  -4 -21    2.46    2.67
   6   4 -21   11.24    3.21
   6   4 -21    1.34    1.95
  -6   4  22    5.48    2.56
   6  -4 -22    1.87    1.93
   6   4 -22    5.77    2.77
  -6   4  23   -0.00    1.62
   6  -4 -23    0.39    1.86
   6   4 -23   -0.00    1.49
   6  -4 -24    1.19    1.88
   6   4 -24    2.66    2.06
   6  -4 -25    4.39    2.77
   6   4 -25    6.55    2.88
   6  -4 -26   20.52    4.82
   6   4 -26   17.86    4.42
   6  -4 -27    5.28    2.83
   6   4 -27   11.69    3.32
   6  -4 -28   10.92    3.74
   6   4 -28   10.26    3.29
   6  -4 -29    0.00    1.70
   6   4 -29   -0.00    1.63
   6  -4 -30    7.63    3.23
   6   4 -30    9.27    3.10
   6  -4 -31   -0.00    1.97
   6   4 -31   -0.00    1.56
   6  -4 -32    7.88    3.31
   6   4 -32    9.77    3.02
   6  -4 -33    2.81    2.22
   6   4 -33    2.36    1.81
   6  -4 -34    0.00    1.75
   6   4 -34    0.28    1.34
   6  -4 -35    2.63    2.37
   6  -4 -36    4.31    2.64
   6  -4 -37    2.64    2.15
   6  -4 -38    0.32    1.80
   6  -4 -39    0.49    1.73
  -6   5   1   15.71    4.56
  -6   5   1   18.65    4.85
   6  -5  -1   12.64    4.32
   6   5  -1   18.91    4.85
   6   5  -1   21.72    5.89
  -6  -5   1   14.82    4.50
  -6  -5   1   17.31    4.80
  -6   5   2   98.91   12.62
  -6   5   2   94.73   12.61
   6  -5  -2   86.58   12.75
   6   5  -2   81.59   12.25
   6   5  -2   82.11   13.40
  -6  -5   2   92.68   12.78
  -6  -5   2   76.50   12.22
  -6   5   3  141.59   15.51
  -6   5   3  114.18   14.76
   6  -5  -3  124.06   15.67
   6   5  -3  109.56   14.69
   6   5  -3  106.83   15.76
  -6  -5   3   84.25   13.96
  -6   5   4  102.37   13.59
  -6   5   4   93.61   13.39
   6  -5  -4  103.05   14.31
   6   5  -4  104.94   13.84
   6   5  -4   98.88   14.83
  -6  -5   4  104.95   13.97
  -6   5   5    3.42    2.28
  -6   5   5    4.30    2.58
   6  -5  -5    3.71    3.02
   6   5  -5    1.79    2.52
   6   5  -5    0.49    1.50
   6   5  -5    0.00    2.23
  -6  -5   5    2.74    1.98
  -6   5   6    1.82    1.77
   6  -5  -6    1.23    2.21
   6   5  -6    1.64    1.99
   6   5  -6    2.68    1.94
   6   5  -6    4.54    2.77
  -6  -5   6    3.44    2.30
  -6   5   7   39.35    8.08
   6  -5  -7   65.84    9.98
   6   5  -7   60.50    9.13
   6   5  -7   56.43    8.58
   6   5  -7   60.74   10.06
  -6  -5   7   61.75    9.30
  -6   5   8   58.80    8.61
   6  -5  -8   40.20    7.88
   6   5  -8   28.67    6.74
   6   5  -8   56.21    7.89
   6   5  -8   43.99    8.39
  -6  -5   8   42.57    7.60
  -6   5   9   79.40   11.43
   6  -5  -9   84.95   12.23
   6   5  -9   96.83   12.08
   6   5  -9   88.44   11.24
   6   5  -9   55.76   11.01
  -6  -5   9   81.85   11.52
  -6   5  10   39.09    7.20
   6  -5 -10   48.04    8.20
   6   5 -10   43.71    7.38
   6   5 -10   44.99    7.09
   6   5 -10   25.40    6.68
  -6   5  11    0.00    1.29
   6  -5 -11    1.13    1.83
   6   5 -11    2.14    1.88
   6   5 -11    2.16    1.78
  -6   5  12    3.37    2.65
   6   5 -12    7.43    3.21
   6   5 -12    4.99    2.31
  -6  -5  12   11.55    3.38
  -6   5  13  191.00   22.84
   6   5 -13  154.40   21.81
   6   5 -13  210.29   22.36
  -6  -5  13  254.01   23.43
  -6   5  14  234.28   27.87
   6   5 -14  296.67   28.52
   6   5 -14  220.91   26.83
  -6  -5  14  271.49   27.72
  -6   5  15    0.40    1.40
   6  -5 -15   -0.00    1.16
   6   5 -15    0.71    1.81
   6   5 -15    0.16    1.25
   6   5 -15   -0.00    1.92
  -6   5  16   14.59    4.08
   6  -5 -16    7.66    3.23
   6   5 -16   13.57    3.71
   6   5 -16   10.55    3.09
   6   5 -16    7.89    3.70
  -6   5  17    0.85    1.97
   6  -5 -17    1.55    2.23
   6   5 -17   -0.00    1.45
   6   5 -17    0.82    1.31
   6   5 -17    1.76    2.13
  -6   5  18   94.01   13.57
   6  -5 -18   91.24   13.98
   6   5 -18   98.99   13.40
   6   5 -18  127.87   13.54
   6   5 -18  112.62   14.52
  -6   5  19   27.06    5.85
   6  -5 -19   27.28    6.28
   6   5 -19   30.73    5.74
   6   5 -19   27.86    6.18
  -6   5  20   15.99    4.50
   6  -5 -20   14.80    4.47
   6   5 -20   16.64    4.13
   6   5 -20   15.19    4.42
  -6   5  21   -0.00    1.38
   6  -5 -21    1.54    2.02
   6   5 -21    3.55    2.31
  -6   5  22    1.33    1.86
   6  -5 -22   -0.00    2.14
   6   5 -22    1.46    1.95
  -6   5  23   48.25    7.80
   6  -5 -23   42.51    7.68
   6   5 -23   32.39    6.77
   6  -5 -24   24.07    5.76
   6   5 -24   22.00    5.19
   6  -5 -25    3.38    3.08
   6   5 -25    6.22    2.66
   6  -5 -26   -0.00    1.92
   6   5 -26    2.31    2.12
   6  -5 -27    1.64    2.41
   6   5 -27    0.61    1.61
   6  -5 -28    4.85    3.01
   6   5 -28    5.59    2.76
   6  -5 -29   11.30    4.11
   6  -5 -30    7.14    3.10
   6  -5 -31    0.08    1.52
   6  -5 -32    2.80    2.80
   6  -5 -33   10.48    3.84
   6  -5 -34    7.49    3.44
   6  -5 -35    3.96    3.09
   6  -5 -36   -0.00    1.98
   6  -5 -37    1.29    1.81
  -6   6   1  122.26   16.81
  -6   6   1  139.76   17.39
   6  -6  -1  130.96   17.67
   6   6  -1  144.80   17.66
  -6  -6   1  133.34   17.66
  -6   6   2   23.20    5.47
  -6   6   2   18.06    4.97
   6  -6  -2   27.28    6.34
   6   6  -2   25.91    5.81
  -6  -6   2   30.24    6.41
  -6   6   3    6.24    3.20
  -6   6   3    4.83    2.67
   6  -6  -3    5.26    3.06
   6   6  -3    8.44    3.61
  -6  -6   3   -0.00    1.64
  -6   6   4    8.99    3.90
   6  -6  -4   24.09    5.83
   6   6  -4   28.77    5.87
  -6  -6   4   30.87    6.32
  -6   6   5  133.75   16.46
   6  -6  -5  132.96   17.08
   6   6  -5  134.80   16.52
  -6  -6   5  101.90   15.67
  -6   6   6   63.03   10.82
   6  -6  -6   94.50   12.82
   6   6  -6   67.57   11.05
  -6  -6   6   97.18   12.51
  -6   6   7   52.62    8.75
   6  -6  -7   48.89    8.98
   6   6  -7   56.84    8.99
  -6  -6   7   44.82    8.35
  -6   6   8    7.92    3.67
   6  -6  -8   16.52    4.84
   6   6  -8   16.91    4.42
  -6  -6   8   19.35    4.90
  -6   6   9  142.57   16.22
   6  -6  -9  113.39   15.81
   6   6  -9  103.69   14.91
  -6  -6   9  112.19   15.25
  -6   6  10   78.07   11.40
   6  -6 -10   70.29   11.48
   6   6 -10   99.04   12.16
  -6  -6  10   60.53   10.51
  -6   6  11   53.94    9.33
   6   6 -11   61.21    9.54
   6   6 -11   62.17    9.15
  -6   6  12   91.30   11.87
   6   6 -12   66.75   10.63
   6   6 -12   68.11   10.30
  -6   6  13    0.00    1.84
   6   6 -13    3.14    2.47
   6   6 -13    1.60    1.85
  -6   6  14    1.37    1.99
   6  -6 -14    0.00    2.53
   6   6 -14    2.68    2.03
   6   6 -14    1.29    2.03
  -6   6  15   59.15    9.29
   6  -6 -15   45.17    8.81
   6   6 -15   61.45    9.23
   6   6 -15   52.44    8.33
  -6   6  16   16.97    4.58
   6  -6 -16   17.16    4.61
   6   6 -16    3.58    2.55
   6   6 -16    6.54    2.78
  -6   6  17   14.57    4.44
   6  -6 -17   15.31    4.87
   6   6 -17   20.71    4.92
   6   6 -17   18.15    4.32
  -6   6  18   57.17    8.66
   6  -6 -18   32.74    7.48
   6   6 -18   38.88    7.12
  -6   6  19   25.62    5.57
   6  -6 -19   11.63    4.74
   6   6 -19   18.49    4.58
  -6   6  20    2.48    2.08
   6  -6 -20    1.91    2.34
   6   6 -20    3.15    2.22
  -6   6  21   17.95    4.72
   6  -6 -21   11.15    4.34
  -6   6  22    9.39    3.53
   6  -6 -22    6.12    3.55
  -6   6  23   18.22    4.74
   6  -6 -23   10.44    4.18
   6  -6 -24    0.96    2.35
   6  -6 -25   15.03    4.86
   6  -6 -26   13.04    4.56
   6  -6 -27    8.00    3.58
   6  -6 -28    0.12    2.02
   6  -6 -29   -0.00    2.01
   6  -6 -30    2.41    2.22
   6  -6 -31   11.83    4.22
   6  -6 -32    2.49    2.74
   6  -6 -33    5.84    3.32
   6  -6 -34    0.00    2.23
   6  -6 -35    2.46    2.35
   6  -6 -36   -0.00    1.97
  -6   7   1   10.26    4.00
   6  -7  -1   12.27    4.54
   6   7  -1   15.13    4.72
  -6  -7   1   15.12    4.87
  -6   7   2   18.99    4.89
   6  -7  -2    6.20    3.55
   6   7  -2    8.61    3.85
  -6  -7   2   16.93    5.09
   6  -7  -3  238.15   28.29
   6   7  -3  223.93   27.42
  -6  -7   3  252.04   28.32
   6  -7  -4   68.82   11.49
   6   7  -4   78.94   11.55
  -6  -7   4   64.70   11.04
   6  -7  -5   21.99    5.98
   6   7  -5   31.52    6.63
  -6  -7   5   13.70    4.90
   6  -7  -6   24.08    6.04
   6   7  -6   17.18    5.06
  -6  -7   6   13.30    4.59
   6  -7  -7   25.52    6.22
   6   7  -7   15.66    4.71
  -6  -7   7   24.19    5.74
   6  -7  -8   36.65    7.73
   6   7  -8   34.72    7.22
  -6  -7   8   32.43    7.15
   6  -7  -9   98.71   15.80
   6   7  -9  134.78   16.37
  -6  -7   9  125.80   16.24
   6   7 -10    1.76    2.34
   6   7 -11    3.81    2.49
   6   7 -12   20.85    5.20
   6  -7 -13  107.94   16.40
   6   7 -13  136.99   16.60
   6  -7 -14    3.27    2.62
   6   7 -14   -0.00    1.70
   6  -7 -15    2.57    3.12
   6   7 -15    0.00    1.89
   6  -7 -16    1.70    2.81
   6   7 -16    2.67    2.34
   6  -7 -17    5.33    3.17
   6   7 -17    0.95    2.25
   6  -7 -18   -0.00    1.92
   6   7 -18    2.39    2.46
   6  -7 -19   25.08    7.14
   6   7 -19   66.52    9.04
   6  -7 -20   11.68    4.71
   6   7 -20    9.40    3.60
   6  -7 -21   -0.00    2.09
   6  -7 -22    2.32    2.14
   6  -7 -23   14.41    4.77
   6  -7 -24    4.11    3.46
   6  -7 -25   25.77    6.20
   6  -7 -26    0.50    1.97
   6  -7 -27   -0.00    2.17
   6  -7 -28    2.91    2.72
   6  -7 -29   26.00    6.41
   6  -7 -30    2.72    2.62
   6  -7 -31    1.82    2.33
   6  -7 -32   -0.00    1.95
   6  -7 -33    0.56    3.03
   6  -7 -34    0.87    2.15
   6  -7 -35    8.33    3.62
  -6   8   1   92.42   14.11
   6  -8  -1  110.61   15.50
  -6  -8   1   98.69   14.95
  -6   8   2    7.15    3.66
   6  -8  -2    6.21    3.75
  -6  -8   2   11.06    4.20
  -6   8   3   -0.00    2.08
   6  -8  -3    3.63    2.87
   6   8  -3    1.15    1.95
  -6  -8   3    0.95    2.26
  -6   8   4   -0.00    2.40
   6  -8  -4    1.92    2.36
   6   8  -4    0.00    2.21
  -6  -8   4   -0.00    2.37
  -6   8   5  155.24   21.28
   6  -8  -5  183.62   22.67
   6   8  -5  194.84   22.23
  -6  -8   5  163.78   21.81
  -6   8   6    4.19    3.24
   6  -8  -6    7.61    3.82
   6   8  -6    8.50    3.80
  -6  -8   6    4.65    3.16
  -6   8   7   73.44   12.15
   6  -8  -7   82.51   13.07
   6   8  -7   83.13   12.62
  -6  -8   7   83.83   12.94
  -6   8   8    1.14    2.18
  -6   8   9  147.23   19.32
  -6   8  10   32.78    6.96
   6   8 -10   26.77    6.38
  -6   8  11   79.56   12.21
   6  -8 -11   58.53   11.53
   6   8 -11   99.44   13.05
  -6   8  12   29.32    6.44
   6  -8 -12   12.60    4.91
   6   8 -12   28.28    6.31
  -6   8  13    1.49    2.52
   6  -8 -13    3.18    3.70
   6   8 -13    0.00    1.71
  -6   8  14    3.65    3.02
   6  -8 -14    1.44    2.65
   6   8 -14    4.36    3.08
  -6   8  15   73.68   12.46
   6  -8 -15   76.33   12.90
   6   8 -15  106.07   13.60
  -6   8  16    0.00    2.28
   6  -8 -16    0.60    2.24
   6   8 -16   -0.00    1.39
  -6   8  17   26.61    6.63
   6  -8 -17   25.59    6.78
   6   8 -17   33.94    6.93
  -6   8  18    0.20    1.96
   6  -8 -18   -0.00    2.56
   6   8 -18   -0.00    1.44
  -6   8  19    8.20    4.02
   6  -8 -19    8.75    4.07
   6   8 -19   19.24    4.99
  -6   8  20   -0.00    1.70
   6  -8 -20   -0.00    2.52
  -6   8  21   16.45    5.20
   6  -8 -21   17.36    5.26
  -6   8  22    0.00    1.97
   6  -8 -22    0.98    2.25
  -6   8  23   11.83    4.23
   6  -8 -23    5.91    3.62
  -6   8  24    1.34    2.11
   6  -8 -24    0.00    2.40
   6  -8 -25    4.73    3.93
   6  -8 -26    1.62    2.25
   6  -8 -27   12.80    4.69
   6  -8 -28   -0.00    2.52
   6  -8 -29    0.39    2.19
   6  -8 -30   -0.00    1.95
   6  -8 -31    6.27    3.54
   6  -8 -32    0.00    2.27
   6  -8 -33    4.11    2.95
  -6   9   1    9.42    3.86
   6  -9  -1    3.28    3.27
   6   9  -1   13.68    4.52
   6   9  -1    4.27    3.18
  -6  -9   1    4.89    3.40
  -6   9   2   10.50    4.23
   6  -9  -2    2.87    2.83
   6   9  -2    1.73    2.39
   6   9  -2    9.50    3.97
  -6  -9   2    7.43    3.96
  -6   9   3  143.99   18.79
   6  -9  -3  117.98   18.66
   6   9  -3  169.89   20.09
   6   9  -3  142.58   18.77
  -6  -9   3  130.88   19.07
  -6   9   4    7.71    4.04
   6  -9  -4   14.10    5.03
   6   9  -4    3.53    2.93
  -6  -9   4    9.46    4.27
  -6   9   5    4.69    3.20
   6  -9  -5    1.51    2.71
   6   9  -5    2.05    2.46
  -6   9   6   11.46    4.31
   6  -9  -6   13.46    5.13
   6   9  -6   18.77    5.41
  -6   9   7   10.69    4.40
   6   9  -7    9.33    4.12
  -6   9   8    0.00    1.54
   6   9  -8    1.36    2.33
  -6   9   9   86.47   13.38
  -6   9  10    0.50    1.89
   6  -9 -10    2.58    2.94
  -6   9  11    0.66    2.02
   6  -9 -11   -0.00    2.35
  -6   9  12    6.23    3.31
   6  -9 -12    3.11    3.73
  -6   9  13   88.81   13.23
   6  -9 -13   72.37   12.80
  -6   9  14    2.41    2.44
   6  -9 -14    1.38    2.76
  -6   9  15   21.97    5.81
   6  -9 -15   17.49    5.89
  -6   9  16    7.96    3.98
   6  -9 -16    5.12    3.55
  -6   9  17    3.34    2.93
   6  -9 -17    2.72    3.15
  -6   9  18    3.76    2.68
   6  -9 -18    1.89    2.80
  -6   9  19   45.60    8.82
   6  -9 -19   34.05    8.36
   6   9 -19   42.06    8.23
  -6   9  20    0.00    2.02
   6  -9 -20    0.00    2.25
  -6   9  21   -0.00    1.36
   6  -9 -21   -0.00    2.36
  -6   9  22   -0.00    2.10
   6  -9 -22   -0.00    2.73
  -6   9  23   31.16    7.12
   6  -9 -23   21.86    6.61
  -6   9  24    0.20    2.02
   6  -9 -24    1.41    2.12
   6  -9 -25   11.63    4.55
   6  -9 -26   -0.00    2.54
   6  -9 -27    1.63    2.55
   6  -9 -28    2.78    2.68
   6  -9 -29   10.66    4.45
   6  -9 -30    0.00    2.25
   6  -9 -31    1.87    2.33
   6  -9 -32    0.83    2.05
  -6  10   1   34.98    7.67
   6 -10  -1   30.19    7.72
   6  10  -1   26.77    7.36
  -6 -10   1   30.21    7.95
  -6  10   2    8.97    4.30
   6 -10  -2    9.06    4.80
   6  10  -2   19.29    5.71
  -6  10   3    0.92    2.18
   6 -10  -3    0.48    3.04
   6  10  -3    0.21    1.66
  -6  10   4    5.42    3.16
   6 -10  -4    9.52    4.41
   6  10  -4    7.94    3.96
  -6  10   5   43.89    8.82
   6  10  -5   35.26    8.19
  -6  10   6    1.10    2.89
   6  10  -6    0.31    2.17
  -6  10   7   17.20    5.46
   6  10  -7    8.34    4.20
  -6  10   8   -0.00    2.25
   6 -10  -8    1.58    2.26
   6  10  -8    3.49    3.34
  -6  10   9    0.97    2.73
   6 -10  -9   -0.00    2.41
   6  10  -9    1.35    2.41
  -6  10  10    1.45    2.50
   6 -10 -10   -0.00    2.60
   6  10 -10    0.00    2.08
  -6  10  11   84.90   12.61
   6 -10 -11   43.98   10.39
   6  10 -11   70.67   11.57
  -6  10  12    0.00    2.47
   6 -10 -12   -0.00    2.14
   6  10 -12    0.39    2.53
  -6  10  13    9.29    4.53
   6 -10 -13    8.02    4.45
   6  10 -13   10.28    4.32
  -6  10  14    8.28    3.81
   6 -10 -14    1.90    2.94
   6  10 -14   10.95    4.23
  -6  10  15   74.65   11.82
   6 -10 -15   40.33   10.03
   6  10 -15   70.04   11.35
  -6  10  16    1.73    2.23
   6 -10 -16    0.00    3.26
   6  10 -16   -0.00    2.29
  -6  10  17   31.68    7.34
   6 -10 -17   16.01    5.86
   6  10 -17   29.50    6.97
  -6  10  18   12.27    4.93
   6 -10 -18    2.60    2.91
  -6  10  19    6.54    3.67
   6 -10 -19    4.95    3.41
  -6  10  20    1.59    2.78
   6 -10 -20    0.49    2.13
  -6  10  21   52.50    9.41
   6 -10 -21   24.16    7.11
  -6  10  22    0.81    2.36
   6 -10 -22   -0.00    2.65
  -6  10  23    3.08    3.22
   6 -10 -23    0.99    2.79
  -6  10  24    1.63    2.82
   6 -10 -24    1.02    3.28
   6 -10 -25    6.34    3.90
   6 -10 -26    0.92    2.53
   6 -10 -27    3.79    3.50
   6 -10 -28   -0.00    3.05
   6 -10 -29   -0.00    2.97
   6 -10 -30   -0.00    2.59
  -6  11   1   13.96    4.83
   6 -11  -1    6.43    4.42
   6  11  -1    3.35    3.19
  -6  11   2    0.71    1.79
   6 -11  -2    3.00    3.02
   6  11  -2   -0.00    2.62
  -6  11   3   35.08    7.88
   6 -11  -3   25.12    7.38
   6  11  -3   25.86    7.24
  -6  11   4    0.54    2.13
   6  11  -4    0.00    2.21
  -6  11   5    0.00    2.55
   6  11  -5    0.00    1.99
  -6  11   6   -0.00    2.39
   6  11  -6    0.93    2.89
  -6  11   7   12.24    4.77
   6 -11  -7    6.60    4.70
   6  11  -7    7.02    3.93
  -6  11   8   16.35    5.20
   6 -11  -8    6.16    4.26
   6  11  -8    8.23    4.30
  -6  11   9   32.58    7.71
   6 -11  -9   23.42    7.01
   6  11  -9   39.46    8.31
  -6  11  10    0.00    2.70
   6 -11 -10    0.78    2.92
   6  11 -10   -0.00    3.02
  -6  11  11    1.62    2.92
   6 -11 -11    0.00    2.19
   6  11 -11    1.32    2.48
  -6  11  12    0.00    2.00
   6 -11 -12    3.93    3.62
   6  11 -12    6.77    3.91
  -6  11  13   19.20    5.95
   6 -11 -13   16.91    6.22
   6  11 -13   16.55    5.79
  -6  11  14    1.70    2.32
   6 -11 -14    0.33    2.52
   6  11 -14   -0.00    2.43
  -6  11  15   24.84    6.48
   6 -11 -15   13.80    5.68
   6  11 -15    8.13    4.27
  -6  11  16    1.47    2.62
   6 -11 -16    3.44    2.75
   6  11 -16    4.40    3.50
  -6  11  17   12.55    4.87
   6 -11 -17    3.40    3.68
   6  11 -17   17.54    5.38
  -6  11  18    1.38    2.61
   6 -11 -18    0.25    2.28
   6  11 -18    1.30    2.59
  -6  11  19   32.63    7.54
   6 -11 -19   17.88    6.41
  -6  11  20    1.31    2.00
   6 -11 -20    4.99    3.56
  -6  11  21    1.95    2.33
   6 -11 -21    0.55    2.03
  -6  11  22    1.91    3.19
   6 -11 -22    0.00    2.86
  -6  11  23   16.81    5.48
   6 -11 -23    4.92    4.43
  -6  11  24   -0.00    1.76
   6 -11 -24    1.39    2.62
   6 -11 -25    2.71    3.26
   6 -11 -26    3.61    3.18
   6 -11 -27    0.00    2.60
   6 -11 -28   -0.00    2.97
   6 -11 -29    3.89    3.67
  -6  12   1   33.26    7.86
   6 -12  -1   28.87    8.21
   6  12  -1   23.56    6.96
  -6  12   2    3.58    2.71
   6  12  -2    1.25    2.88
  -6  12   3    0.25    1.66
   6  12  -3    0.00    2.60
  -6  12   4    4.74    4.00
   6  12  -4    0.63    2.08
  -6  12   5   62.01   10.62
   6 -12  -5   21.48    7.38
   6  12  -5   40.78    8.99
  -6  12   6    2.73    3.18
   6 -12  -6    2.47    3.11
   6  12  -6   -0.00    2.52
  -6  12   7   10.28    4.32
   6 -12  -7    0.12    2.92
   6  12  -7    6.86    4.07
  -6  12   8    2.08    2.29
   6 -12  -8   -0.00    2.39
   6  12  -8   -0.00    2.95
  -6  12   9   10.46    4.49
   6 -12  -9    3.10    3.45
   6  12  -9   11.07    4.82
  -6  12  10    0.76    2.46
   6 -12 -10    1.69    3.29
   6  12 -10    2.64    2.95
  -6  12  11   30.96    7.45
   6 -12 -11   14.19    5.99
   6  12 -11   34.46    8.07
  -6  12  12   -0.00    1.60
   6 -12 -12   -0.00    2.69
   6  12 -12    1.26    3.15
  -6  12  13    0.00    3.05
   6 -12 -13    2.60    3.52
   6  12 -13   -0.00    1.70
  -6  12  14   -0.00    1.90
   6 -12 -14    0.09    2.86
   6  12 -14    4.45    3.29
  -6  12  15   23.03    6.72
   6 -12 -15   15.25    5.82
   6  12 -15   20.53    6.42
  -6  12  16   -0.00    2.51
   6 -12 -16    0.00    2.37
   6  12 -16    3.98    2.97
  -6  12  17    3.38    3.27
   6 -12 -17    3.24    3.37
   6  12 -17    5.54    3.89
  -6  12  18   -0.00    2.57
   6 -12 -18    0.37    2.74
  -6  12  19    0.44    3.16
   6 -12 -19   -0.00    3.41
  -6  12  20    0.01    2.28
   6 -12 -20    3.29    3.70
  -6  12  21   19.30    5.85
   6 -12 -21    3.47    3.97
   6 -12 -22   -0.00    3.59
  -6  12  23   -0.00    1.81
   6 -12 -23    0.00    2.86
  -6  12  24    2.07    3.26
   6 -12 -24    0.78    2.84
   6 -12 -25    1.13    2.91
   6 -12 -26   -0.00    2.06
   6 -12 -27    1.73    2.81
  -6  13   1   15.19    5.41
   6  13  -1    5.54    4.00
  -6  13   2    5.73    3.58
   6  13  -2   -0.00    2.76
  -6  13   3   56.00   11.04
   6  13  -3   54.10   11.24
  -6  13   4   16.13    5.34
   6 -13  -4    4.19    4.21
   6  13  -4   16.26    6.01
  -6  13   5    7.66    5.01
   6 -13  -5    3.54    3.99
   6  13  -5    8.02    4.44
  -6  13   6    2.90    3.53
   6 -13  -6    3.65    3.88
   6  13  -6    3.79    3.73
  -6  13   7   12.59    5.42
   6 -13  -7    5.46    4.65
   6  13  -7   11.66    5.25
  -6  13   8   12.59    5.33
   6 -13  -8    7.97    4.51
   6  13  -8    7.49    4.28
  -6  13   9   44.90    9.17
   6 -13  -9   14.74    6.26
   6  13  -9   26.83    7.63
  -6  13  10    6.61    4.12
   6 -13 -10   -0.00    2.56
   6  13 -10    5.01    4.10
  -6  13  11   -0.00    2.79
   6 -13 -11   -0.00    2.94
   6  13 -11   -0.00    2.51
  -6  13  12    2.73    3.17
   6 -13 -12    5.52    4.06
   6  13 -12    5.44    3.86
  -6  13  13    4.72    3.65
   6 -13 -13    5.59    4.60
   6  13 -13    5.99    4.60
  -6  13  14    1.37    2.28
   6 -13 -14    0.27    3.18
   6  13 -14    2.35    3.30
  -6  13  15   11.58    5.04
   6 -13 -15    3.44    3.68
   6  13 -15    5.90    4.18
  -6  13  16    0.94    3.08
   6 -13 -16    1.84    3.17
   6  13 -16    0.24    2.05
  -6  13  17    0.00    2.39
   6 -13 -17    0.62    3.07
   6  13 -17    4.24    4.12
  -6  13  18    4.12    3.52
   6 -13 -18    1.17    2.81
  -6  13  19    9.18    4.99
   6 -13 -19    7.22    4.86
  -6  13  20   -0.00    2.56
   6 -13 -20   -0.00    3.33
  -6  13  21    4.51    3.26
   6 -13 -21    0.43    2.92
  -6  13  22   -0.00    2.63
   6 -13 -22    0.94    3.12
  -6  13  23    3.86    3.95
   6 -13 -23   -0.00    2.49
  -6  13  24    1.32    2.99
   6 -13 -24   -0.00    2.68
   6 -13 -25    6.23    3.98
  -6  14   1    9.49    4.69
   6  14  -1   11.32    5.44
  -6  14   2    8.77    4.76
   6  14  -2   10.13    5.30
  -6  14   3    1.95    2.99
   6  14  -3   -0.00    2.35
  -6  14   4    9.20    4.42
   6  14  -4   13.44    5.63
  -6  14   5   19.48    6.13
   6  14  -5    7.88    4.78
  -6  14   6   11.57    5.57
   6  14  -6   19.23    6.35
  -6  14   7   10.70    5.41
   6 -14  -7    1.38    3.57
   6  14  -7    3.12    4.22
  -6  14   8    2.94    3.81
   6 -14  -8    3.45    3.91
   6  14  -8    0.56    2.03
  -6  14   9    0.00    2.72
   6 -14  -9    4.96    4.32
   6  14  -9    4.99    4.70
  -6  14  10    5.49    3.79
   6 -14 -10    1.31    3.15
   6  14 -10    6.71    4.68
  -6  14  11    4.18    3.20
   6 -14 -11    6.61    4.76
   6  14 -11    6.89    4.41
  -6  14  12    2.13    3.14
   6 -14 -12    2.74    3.33
   6  14 -12    4.44    3.79
  -6  14  13    2.02    2.65
   6 -14 -13   -0.00    2.64
   6  14 -13    2.96    3.14
  -6  14  14    0.06    2.49
   6 -14 -14    0.69    2.59
   6  14 -14    1.95    2.98
  -6  14  15    6.62    4.01
   6 -14 -15    3.00    3.16
   6  14 -15    7.10    4.35
  -6  14  16    2.20    2.95
   6 -14 -16    0.00    3.35
   6  14 -16   11.64    4.83
  -6  14  17    0.00    3.07
   6 -14 -17    1.76    3.17
  -6  14  18   -0.00    2.26
   6 -14 -18   -0.00    3.69
  -6  14  19   -0.00    2.83
   6 -14 -19    5.53    4.54
  -6  14  20    3.04    3.24
   6 -14 -20   -0.00    2.83
  -6  14  21    2.09    2.82
   6 -14 -21    0.01    2.94
  -6  14  22    6.54    4.23
   6 -14 -22   -0.00    2.44
  -6  14  23    4.83    4.07
   6 -14 -23    1.33    3.44
  -6  14  24    0.00    2.48
  -6  15   1    0.32    2.46
   6  15  -1    0.00    2.39
  -6  15   2   15.25    5.74
   6  15  -2    6.14    4.69
  -6  15   3   15.43    6.06
   6  15  -3   13.95    5.78
  -6  15   4    2.90    3.07
   6  15  -4   -0.00    2.99
  -6  15   5   -0.00    2.97
   6  15  -5    4.96    3.57
  -6  15   6   -0.00    1.99
   6  15  -6    4.38    4.58
  -6  15   7    5.73    4.30
   6  15  -7   12.14    5.36
  -6  15   8    0.68    2.61
   6  15  -8    9.44    5.01
  -6  15   9    6.54    4.45
   6  15  -9    6.91    4.81
  -6  15  10    4.33    3.41
   6  15 -10   -0.00    2.40
  -6  15  11    1.51    3.13
   6 -15 -11   -0.00    2.85
   6  15 -11    0.36    2.44
  -6  15  12    6.22    4.10
   6 -15 -12    3.90    3.67
   6  15 -12    1.66    2.97
  -6  15  13    0.00    2.86
   6 -15 -13   -0.00    2.57
   6  15 -13    7.57    4.71
  -6  15  14    0.73    2.32
   6 -15 -14    1.83    3.49
   6  15 -14    8.99    4.50
  -6  15  15    2.52    3.02
   6 -15 -15   -0.00    3.30
   6  15 -15    1.32    2.64
  -6  15  16    7.00    4.33
   6 -15 -16   -0.00    2.15
  -6  15  17   -0.00    1.96
   6 -15 -17   -0.00    3.91
  -6  15  18    8.59    4.98
   6 -15 -18    3.15    4.33
  -6  15  19    5.13    3.92
   6 -15 -19    3.62    3.21
  -6  15  20   -0.00    2.34
   6 -15 -20   -0.00    2.09
  -6  15  21    0.32    2.57
   6 -15 -21    1.94    2.71
  -6  15  22    7.92    4.98
   6 -15 -22   -0.00    3.73
  -6  15  23    0.00    2.09
  -6  15  24    6.43    3.99
  -6  16   1    5.02    3.77
   6  16  -1    2.85    3.77
  -6  16   2   -0.00    3.27
   6  16  -2    0.17    2.94
  -6  16   3   -0.00    3.89
   6  16  -3   -0.00    3.17
  -6  16   4    3.28    3.61
   6  16  -4    1.97    2.94
  -6  16   5    0.00    3.08
   6  16  -5    0.00    3.10
  -6  16   6    1.22    3.45
   6  16  -6    1.00    2.97
  -6  16   7    4.14    3.21
   6  16  -7    2.59    3.71
  -6  16   8    2.06    3.72
   6  16  -8    0.00    3.08
  -6  16   9    4.77    3.71
   6  16  -9    1.00    3.15
  -6  16  10    1.15    2.66
   6  16 -10    0.55    3.02
  -6  16  11   -0.00    3.58
   6  16 -11    3.65    3.32
  -6  16  12    3.33    3.32
   6  16 -12    0.00    2.66
  -6  16  13    5.22    3.62
   6  16 -13    0.92    2.39
  -6  16  14    0.24    2.61
   6 -16 -14   -0.00    3.42
   6  16 -14    1.41    2.81
  -6  16  15    0.56    2.27
   6 -16 -15   -0.00    3.57
   6  16 -15    1.77    2.55
  -6  16  16    5.05    4.86
   6 -16 -16    2.01    3.55
   6 -16 -17    0.00    3.40
   6 -16 -18    0.00    3.32
   6 -16 -19    1.80    3.62
   6 -16 -20    5.97    4.71
   6  17  -1    0.00    2.36
   6  17  -2    2.13    3.17
   6  17  -3    1.05    2.87
   6  17  -4   -0.00    2.50
   6  17  -5    0.00    2.93
   6  17  -6    0.00    2.69
   6  17  -7   -0.00    2.61
   6  17  -8   -0.00    2.95
   6  17  -9    0.00    3.28
   6  17 -10    0.20    1.86
   6  17 -11   -0.00    2.61
   6  17 -12    2.70    3.46
   6  17 -13   -0.00    2.40
   6  17 -14    0.00    3.41
  -5   0   1    0.12    1.25
  -5   0   1    2.98    2.07
   5   0  -1    5.41    2.10
   5   0  -1    1.63    2.21
  -5   0   2   -0.00    1.15
  -5   0   2   -0.00    1.51
   5   0  -2    0.03    1.20
   5   0  -2   -0.00    1.56
  -5   0   3   82.61   11.09
  -5   0   3   99.41   11.68
   5   0  -3   96.44   11.15
   5   0  -3   82.40   11.65
  -5   0   4   -0.00    1.51
  -5   0   4    1.20    1.55
   5   0  -4    0.92    1.44
   5   0  -4    0.14    1.58
  -5   0   5 2073.03  183.66
  -5   0   5 2362.64  184.30
   5   0  -5 1531.52  182.37
   5   0  -5 2003.79  184.26
  -5   0   6   -0.00    1.45
  -5   0   6    0.99    1.57
   5   0  -6    0.46    1.44
   5   0  -6   -0.00    2.15
  -5   0   7   69.65    9.60
  -5   0   7   85.07   10.03
   5   0  -7   82.51    9.75
   5   0  -7   69.48   10.07
  -5   0   8   -0.00    1.57
  -5   0   8    0.93    1.44
   5   0  -8   -0.00    0.95
   5   0  -8   -0.00    1.17
  -5   0   9  477.12   49.46
  -5   0   9  544.56   49.68
   5   0  -9  569.68   49.72
   5   0  -9  406.19   49.51
  -5   0  10    0.04    1.26
  -5   0  10    1.68    1.34
   5   0 -10    0.95    1.27
   5   0 -10    0.00    1.55
  -5   0  11   32.03    5.38
  -5   0  11   35.04    5.32
   5   0 -11   34.22    5.33
   5   0 -11   34.48    5.88
  -5   0  12    0.14    0.99
  -5   0  12   -0.00    1.15
   5   0 -12    0.30    1.04
   5   0 -12    0.43    1.46
  -5   0  13    3.25    1.92
  -5   0  13    5.20    1.94
   5   0 -13    5.58    1.93
   5   0 -13    2.31    1.71
  -5   0  14   -0.00    1.11
  -5   0  14   -0.00    1.00
   5   0 -14   -0.00    1.15
   5   0 -14    0.91    1.68
  -5   0  15  117.96   14.23
  -5   0  15  138.77   13.93
   5   0 -15  121.99   14.18
   5   0 -15  122.53   14.72
  -5   0  16    0.78    1.31
   5   0 -16    0.11    0.95
   5   0 -16    0.11    1.12
  -5   0  17   80.96   10.35
   5   0 -17   91.76   10.55
   5   0 -17   88.05   10.94
  -5   0  18    0.19    1.11
  -5   0  18    0.00    0.72
   5   0 -18    0.00    0.89
   5   0 -18   -0.00    1.26
  -5   0  19  135.76   15.30
  -5   0  19  137.85   13.95
   5   0 -19  128.45   15.16
   5   0 -19  148.70   15.91
  -5   0  20    0.74    1.01
   5   0 -20    0.50    1.07
  -5   0  21  194.60   20.27
   5   0 -21  184.23   20.14
  -5   0  22    0.73    1.24
   5   0 -23    0.52    1.15
   5   0 -24    0.00    1.22
   5   0 -25   19.78    3.96
   5   0 -26    0.45    1.00
   5   0 -27   40.02    6.11
   5   0 -28   -0.00    1.09
   5   0 -29    6.03    2.20
   5   0 -30    1.65    1.36
   5   0 -31   27.25    4.72
   5   0 -32   -0.00    1.12
   5   0 -33    0.75    1.24
   5   0 -34    0.00    0.90
   5   0 -35    7.98    2.28
   5   0 -36    0.00    0.89
   5   0 -37   11.62    2.72
   5   0 -38   -0.00    1.05
   5   0 -39    1.12    1.21
  -5   1   1  422.37   45.49
  -5   1   1  436.53   45.92
   5  -1  -1  486.25   45.69
   5  -1  -1  505.18   46.92
   5   1  -1  473.76   45.61
   5   1  -1  459.13   46.80
  -5  -1   1  399.64   45.59
  -5  -1   1  467.84   46.27
  -5   1   2    2.21    1.87
  -5   1   2    2.28    2.26
   5  -1  -2    2.97    1.74
   5  -1  -2    2.53    2.14
   5   1  -2    3.61    1.98
   5   1  -2   -0.00    1.90
  -5  -1   2    4.34    2.06
  -5  -1   2    2.47    2.11
  -5   1   3  490.43   50.06
  -5   1   3  500.46   50.35
   5  -1  -3  534.39   50.10
   5  -1  -3  535.57   51.15
   5   1  -3  497.20   49.84
   5   1  -3  491.50   50.96
  -5  -1   3  470.74   50.15
  -5  -1   3  494.99   50.37
  -5   1   4   17.76    3.72
  -5   1   4    8.39    2.87
   5  -1  -4   11.48    2.91
   5  -1  -4    9.86    3.12
   5   1  -4    7.86    2.51
   5   1  -4    4.85    2.80
  -5  -1   4   13.99    3.52
  -5  -1   4    6.81    2.67
  -5   1   5   89.13   11.41
  -5   1   5   91.91   11.57
   5  -1  -5  102.18   11.54
   5  -1  -5  109.12   12.63
   5   1  -5   75.08   10.81
   5   1  -5   88.12   12.05
  -5  -1   5   96.58   11.76
  -5  -1   5  107.48   11.98
  -5   1   6  365.73   46.48
  -5   1   6  442.21   47.03
   5  -1  -6  525.86   47.28
   5  -1  -6  501.35   48.07
   5   1  -6  407.23   46.48
   5   1  -6  546.15   48.53
  -5  -1   6  527.83   47.74
  -5  -1   6  553.61   47.76
  -5   1   7  624.03   58.56
  -5   1   7  631.43   58.61
   5  -1  -7  538.80   57.95
   5  -1  -7  560.92   58.84
   5   1  -7  561.79   57.92
   5   1  -7  574.64   59.01
  -5  -1   7  567.35   58.44
  -5  -1   7  684.26   58.84
  -5   1   8    1.28    1.46
  -5   1   8   -0.00    1.34
   5  -1  -8    0.49    1.49
   5  -1  -8    0.35    1.98
   5   1  -8   -0.00    1.40
   5   1  -8   -0.00    1.59
  -5  -1   8    0.16    1.57
  -5  -1   8    1.12    1.77
  -5   1   9   34.35    5.86
  -5   1   9   56.59    6.72
   5  -1  -9   35.26    5.80
   5  -1  -9   36.65    6.37
   5   1  -9   34.87    5.64
   5   1  -9   49.48    7.03
  -5  -1   9   33.25    5.88
  -5  -1   9   41.59    6.01
  -5   1  10    1.84    1.72
  -5   1  10    1.77    1.62
   5  -1 -10    2.11    1.42
   5  -1 -10    2.23    1.76
   5   1 -10    0.00    1.20
   5   1 -10    0.00    1.78
  -5  -1  10    0.63    1.47
  -5  -1  10    1.72    1.41
  -5   1  11  182.94   19.29
  -5   1  11  178.09   19.02
   5  -1 -11  197.75   19.43
   5  -1 -11  166.53   19.55
   5   1 -11  181.95   18.91
   5   1 -11  167.10   19.53
  -5  -1  11  143.73   18.75
  -5  -1  11  183.65   18.92
  -5   1  12   14.60    3.42
  -5   1  12   19.63    3.67
   5  -1 -12   20.18    3.74
   5  -1 -12   16.22    3.95
   5   1 -12   13.88    3.12
   5   1 -12   14.39    3.72
  -5  -1  12   11.48    3.24
  -5  -1  12   14.88    3.11
  -5   1  13  305.98   34.70
  -5   1  13  382.51   34.96
   5  -1 -13  308.00   34.69
   5  -1 -13  371.11   35.81
   5   1 -13  370.97   34.84
   5   1 -13  345.31   35.48
  -5  -1  13  317.51   34.85
  -5  -1  13  354.62   34.47
  -5   1  14    0.39    1.24
  -5   1  14    3.97    1.65
   5  -1 -14    2.44    1.71
   5  -1 -14    2.88    1.96
   5   1 -14    1.27    1.34
   5   1 -14   -0.00    1.47
  -5  -1  14    1.83    1.41
  -5  -1  14    2.99    1.45
  -5  -1  14    1.10    1.14
  -5   1  15   32.59    5.81
   5  -1 -15   39.37    6.16
   5  -1 -15   41.23    6.62
   5   1 -15   48.17    6.17
   5   1 -15   39.19    6.30
  -5  -1  15   47.20    6.41
  -5  -1  15   42.74    5.73
  -5  -1  15   40.75    5.50
  -5   1  16    3.49    1.64
   5  -1 -16    3.03    1.69
   5  -1 -16    2.69    1.83
   5   1 -16    5.07    1.82
   5   1 -16    4.79    2.11
  -5  -1  16    1.03    1.28
  -5  -1  16    3.11    1.29
  -5  -1  16    6.77    1.71
  -5   1  17   26.03    4.58
   5  -1 -17   20.98    4.32
   5  -1 -17   37.60    5.60
   5   1 -17   25.81    4.29
   5   1 -17   27.64    4.85
  -5  -1  17   30.13    4.74
  -5  -1  17   23.24    3.66
  -5   1  18    0.94    1.43
   5  -1 -18    1.39    1.24
   5  -1 -18    1.37    1.70
   5   1 -18    3.53    1.58
   5   1 -18    3.57    2.11
  -5  -1  18    4.28    1.87
  -5  -1  18    2.77    0.98
  -5  -1  18    1.80    0.89
  -5   1  19  141.43   15.91
   5  -1 -19  144.50   16.12
   5   1 -19  176.20   16.03
   5   1 -19  123.70   15.85
  -5  -1  19  149.02   15.99
  -5  -1  19  138.81   13.90
  -5  -1  19  141.93   13.88
  -5   1  20    4.64    1.79
   5  -1 -20    4.48    1.97
   5   1 -20    5.18    1.77
  -5  -1  20    2.99    1.73
  -5   1  21    4.22    1.86
  -5   1  21    1.60    0.69
   5  -1 -21    2.75    1.73
   5   1 -21    2.10    1.35
  -5  -1  21    2.73    1.50
  -5   1  22    9.59    2.46
   5  -1 -22    7.61    2.56
  -5  -1  22    5.74    2.08
   5  -1 -23   51.28    7.38
   5   1 -23   50.92    7.16
   5  -1 -24    2.54    1.65
   5   1 -24    3.60    1.77
   5  -1 -25   13.15    3.21
   5   1 -25   16.11    3.35
   5  -1 -26    4.25    1.95
   5   1 -26    7.19    2.28
   5  -1 -27   69.16    8.25
   5   1 -27   47.44    7.23
   5  -1 -28    8.52    2.59
   5   1 -28    5.73    2.13
   5  -1 -29   31.02    5.44
   5   1 -29   36.61    5.38
   5  -1 -30    0.08    1.08
   5   1 -30    0.34    1.07
   5  -1 -31    1.04    1.46
   5   1 -31    1.45    1.35
   5  -1 -32    0.00    1.17
   5   1 -32    0.00    1.04
   5  -1 -33   31.78    5.34
   5   1 -33   31.56    4.96
   5  -1 -34    0.52    1.26
   5   1 -34   -0.00    1.09
   5  -1 -35    3.92    1.86
   5   1 -35    1.89    1.38
   5  -1 -36    1.53    1.59
   5   1 -36    1.88    1.37
   5  -1 -37    4.07    2.04
   5   1 -37    4.98    1.80
   5  -1 -38   -0.00    1.19
   5  -1 -39    2.17    1.66
   5  -1 -40   -0.00    1.20
  -5   2   1    3.36    2.37
  -5   2   1    3.74    2.04
   5  -2  -1    4.34    2.22
   5  -2  -1    4.84    2.48
   5   2  -1    4.60    2.03
   5   2  -1    8.05    3.23
  -5  -2   1    2.50    1.80
  -5  -2   1    2.78    2.05
  -5   2   2   17.30    3.91
  -5   2   2   10.88    3.45
   5  -2  -2   18.55    3.86
   5  -2  -2   11.49    3.69
   5   2  -2   16.78    3.69
   5   2  -2   15.29    4.31
  -5  -2   2   15.17    3.73
  -5  -2   2   16.20    4.01
  -5   2   3  182.25   20.74
  -5   2   3  204.74   21.26
   5  -2  -3  190.83   20.74
   5  -2  -3  198.06   21.68
   5   2  -3  172.99   20.43
   5   2  -3  209.02   22.20
  -5  -2   3  167.91   20.83
  -5  -2   3  200.48   21.34
  -5   2   4   60.40    8.61
  -5   2   4   52.52    8.45
   5  -2  -4   61.90    8.58
   5  -2  -4   73.06    9.63
   5   2  -4   76.97    9.04
   5   2  -4   62.12    9.52
  -5  -2   4   68.54    9.14
  -5  -2   4   57.56    8.82
  -5   2   5  554.60   55.08
  -5   2   5  549.87   55.15
   5  -2  -5  607.40   55.24
   5  -2  -5  505.46   55.39
   5   2  -5  645.08   55.26
   5   2  -5  573.54   56.19
  -5  -2   5  436.92   54.62
  -5  -2   5  573.00   55.33
  -5   2   6   10.25    2.91
  -5   2   6    6.85    2.71
   5  -2  -6    8.10    2.74
   5  -2  -6    5.98    2.78
   5   2  -6    4.88    2.04
   5   2  -6    4.57    2.71
  -5  -2   6    7.56    2.84
  -5  -2   6    4.68    2.42
  -5   2   7   78.14    9.43
  -5   2   7   69.42    9.17
   5  -2  -7   79.00    9.36
   5  -2  -7   57.61    9.20
   5   2  -7   80.39    9.16
   5   2  -7   51.14    8.99
  -5  -2   7   60.54    8.98
  -5  -2   7   62.03    8.78
  -5   2   8    9.82    2.86
  -5   2   8   13.57    3.35
   5  -2  -8   13.29    3.12
   5  -2  -8   11.56    3.46
   5   2  -8    7.53    2.58
   5   2  -8   10.86    3.44
  -5  -2   8    5.16    2.31
  -5  -2   8   10.03    2.76
  -5   2   9  624.73   58.27
  -5   2   9  631.36   58.21
   5  -2  -9  415.49   57.05
   5  -2  -9  656.87   59.11
   5   2  -9  621.54   57.76
   5   2  -9  613.59   58.88
  -5  -2   9  570.28   58.16
  -5  -2   9  642.12   58.01
  -5   2  10    6.16    2.37
  -5   2  10    0.96    1.31
   5  -2 -10    6.90    2.50
   5  -2 -10    2.12    1.80
   5   2 -10    0.91    1.35
   5   2 -10    4.27    2.28
  -5  -2  10    2.91    2.02
  -5  -2  10    4.13    1.82
  -5  -2  10    4.28    1.91
  -5   2  11   12.94    3.14
  -5   2  11   13.73    3.17
   5  -2 -11    6.87    2.50
   5  -2 -11   11.11    3.32
   5   2 -11    5.53    2.12
   5   2 -11   13.71    3.39
  -5  -2  11   10.08    2.91
  -5  -2  11   10.16    2.73
  -5  -2  11    9.23    2.64
  -5   2  12   52.25    8.12
  -5   2  12   57.69    8.19
   5  -2 -12   71.56    8.88
   5  -2 -12   61.62    8.99
   5   2 -12   70.06    8.30
   5   2 -12   73.01    9.32
  -5  -2  12   73.03    8.93
  -5  -2  12   51.16    7.81
  -5  -2  12   60.52    7.92
  -5   2  13   57.25    8.15
   5  -2 -13   49.94    7.96
   5  -2 -13   66.50    8.91
   5   2 -13   52.10    7.53
   5   2 -13   57.06    8.47
  -5  -2  13   64.75    8.45
  -5  -2  13   68.81    8.01
  -5  -2  13   62.28    7.63
  -5   2  14   43.09    5.95
   5  -2 -14   30.33    5.38
   5  -2 -14   32.95    5.81
   5   2 -14   23.36    4.55
   5   2 -14   31.16    5.66
  -5  -2  14   28.99    5.22
  -5  -2  14   40.39    5.24
  -5  -2  14   30.90    4.66
  -5   2  15  319.22   33.48
   5  -2 -15  336.35   33.78
   5  -2 -15  296.59   33.72
   5   2 -15  355.20   33.08
   5   2 -15  321.32   33.77
  -5  -2  15  323.12   33.51
  -5  -2  15  318.48   32.54
  -5   2  16    1.71    1.53
   5  -2 -16    2.71    1.65
   5  -2 -16    0.00    1.35
   5   2 -16    1.85    1.50
   5   2 -16    7.12    2.52
  -5  -2  16    2.52    1.52
  -5  -2  16    6.37    1.73
  -5   2  17    2.89    1.98
   5  -2 -17    5.91    2.30
   5  -2 -17    7.93    2.81
   5   2 -17    5.47    1.90
   5   2 -17    7.33    2.62
  -5  -2  17    6.52    2.28
  -5  -2  17    7.70    1.76
  -5   2  18    0.86    1.20
   5  -2 -18   -0.00    1.27
   5   2 -18   -0.00    1.04
   5   2 -18    0.00    1.40
  -5  -2  18    1.02    1.43
  -5  -2  18    0.00    0.70
  -5   2  19  109.96   12.39
   5  -2 -19  105.88   12.52
   5   2 -19  104.50   12.04
   5   2 -19   93.98   11.41
  -5  -2  19   94.36   11.93
  -5   2  20   44.58    7.12
   5  -2 -20   49.45    7.45
   5   2 -20   57.52    7.29
   5   2 -20   54.53    6.86
  -5   2  21    2.83    1.62
   5  -2 -21    4.35    2.01
   5  -2 -21    2.09    1.61
   5   2 -21    6.55    1.94
  -5   2  22   10.07    2.75
   5  -2 -22    8.06    2.70
   5   2 -22   10.47    2.48
  -5   2  23    7.35    2.42
   5  -2 -23   10.87    3.11
   5   2 -23   10.33    2.92
   5  -2 -24    0.04    1.43
   5   2 -24    0.00    1.26
   5  -2 -25   80.44   10.95
   5   2 -25   88.93   10.66
   5  -2 -26   10.29    3.20
   5   2 -26    9.91    2.77
   5  -2 -27   32.78    6.15
   5   2 -27   45.68    6.28
   5  -2 -28    0.41    1.42
   5   2 -28    0.00    1.29
   5  -2 -29   33.28    5.67
   5   2 -29   26.30    4.67
   5  -2 -30    4.16    2.13
   5   2 -30    0.75    1.30
   5  -2 -31   36.55    5.91
   5   2 -31   29.52    4.96
   5  -2 -32    1.06    1.58
   5   2 -32    2.39    1.49
   5  -2 -33    1.16    1.75
   5   2 -33    0.17    0.99
   5  -2 -34   -0.00    1.59
   5   2 -34    0.66    1.08
   5  -2 -35    9.15    2.85
   5   2 -35    5.69    1.96
   5  -2 -36    1.50    1.68
   5   2 -36    0.00    1.01
   5  -2 -37    6.11    2.31
   5   2 -37    3.97    1.65
   5  -2 -38    0.00    1.16
   5  -2 -39    1.04    1.47
   5  -2 -40   -0.00    1.14
   5  -2 -41    3.08    1.71
   5  -2 -42   -0.00    1.33
  -5   3   1  297.31   28.43
  -5   3   1  309.14   28.88
   5  -3  -1  254.88   27.80
   5  -3  -1  235.31   28.29
   5   3  -1  233.86   27.59
   5   3  -1  260.70   29.17
  -5  -3   1  214.94   27.90
  -5  -3   1  327.22   29.57
  -5   3   2   39.25    6.98
  -5   3   2   59.74    8.08
   5  -3  -2   50.24    7.39
   5  -3  -2   50.55    7.94
   5   3  -2   50.57    7.38
   5   3  -2   32.25    7.24
  -5  -3   2   47.85    7.78
  -5  -3   2   65.40    8.63
  -5   3   3  115.37   12.93
  -5   3   3  117.52   13.17
   5  -3  -3   84.24   11.97
   5  -3  -3  109.27   13.34
   5   3  -3   81.07   11.83
   5   3  -3   87.57   12.98
  -5  -3   3  100.46   12.88
  -5  -3   3  116.47   13.33
  -5   3   4    1.30    2.05
  -5   3   4    1.59    1.84
   5  -3  -4    0.00    1.63
   5  -3  -4    1.39    1.67
   5   3  -4    1.94    1.87
   5   3  -4    0.00    1.73
  -5  -3   4    2.76    2.37
  -5  -3   4    0.00    1.47
  -5  -3   4    1.46    1.46
  -5   3   5  164.37   20.68
  -5   3   5  194.41   21.29
   5  -3  -5  232.16   21.72
   5  -3  -5  183.62   21.56
   5   3  -5  213.13   21.23
   5   3  -5  167.59   21.54
  -5  -3   5  159.94   20.98
  -5  -3   5  204.88   21.50
  -5  -3   5  196.52   21.37
  -5   3   6  195.36   20.62
  -5   3   6  207.22   20.87
   5  -3  -6  189.33   20.45
   5  -3  -6  161.29   20.54
   5   3  -6  218.08   20.62
   5   3  -6  142.24   20.38
  -5  -3   6  170.96   20.52
  -5  -3   6  172.57   20.31
  -5  -3   6  185.15   20.45
  -5   3   7   76.89    9.66
  -5   3   7   62.64    9.16
   5  -3  -7   69.23    9.37
   5  -3  -7   70.69    9.96
   5   3  -7   68.53    9.09
   5   3  -7   59.82    9.63
  -5  -3   7   74.91    9.85
  -5  -3   7   59.34    8.94
  -5  -3   7   67.24    9.25
  -5   3   8   85.54   11.17
  -5   3   8   84.29   11.06
   5  -3  -8   93.40   11.41
   5  -3  -8   65.32   10.92
   5   3  -8   90.31   11.41
   5   3  -8  109.73   11.47
   5   3  -8   79.58   11.51
  -5  -3   8   95.53   11.67
  -5  -3   8   79.35   10.80
  -5   3   9   49.01    9.05
  -5   3   9   85.22   10.16
   5  -3  -9   77.44   10.04
   5  -3  -9   63.08    9.93
   5   3  -9   90.52   10.50
   5   3  -9   81.57    9.74
   5   3  -9   88.41   11.00
  -5  -3   9   76.98   10.17
  -5  -3   9   66.83    9.36
  -5   3  10   16.98    3.89
  -5   3  10   14.22    3.61
   5  -3 -10   12.12    3.57
   5  -3 -10   20.70    4.58
   5   3 -10   26.54    4.70
   5   3 -10   17.37    3.66
   5   3 -10   13.04    3.88
  -5  -3  10   20.81    4.30
  -5  -3  10   25.21    4.32
  -5  -3  10   17.34    3.75
  -5   3  11    0.06    1.55
   5  -3 -11   -0.00    1.12
   5  -3 -11   -0.00    1.56
   5   3 -11   -0.00    1.37
   5   3 -11    0.55    1.20
   5   3 -11    2.07    1.75
  -5  -3  11   -0.00    1.38
  -5  -3  11    0.42    0.86
  -5  -3  11    0.00    0.86
  -5   3  12   21.69    4.68
   5  -3 -12   27.33    5.13
   5  -3 -12   30.51    5.75
   5   3 -12   32.03    5.33
   5   3 -12   20.21    4.33
   5   3 -12   29.35    5.57
  -5  -3  12   27.82    4.78
  -5  -3  12   31.57    4.76
  -5   3  13  142.69   20.14
   5  -3 -13  200.19   21.20
   5  -3 -13  212.26   21.85
   5   3 -13  191.79   20.77
   5   3 -13  212.21   20.53
   5   3 -13  237.50   22.14
  -5  -3  13  160.74   19.86
  -5   3  14   22.80    4.51
   5  -3 -14   12.81    3.66
   5  -3 -14   24.49    4.91
   5   3 -14   21.68    4.21
   5   3 -14   21.62    3.88
   5   3 -14   21.76    4.60
  -5  -3  14   17.01    3.53
  -5   3  15    5.84    2.45
   5  -3 -15    6.46    2.62
   5  -3 -15   12.22    3.50
   5   3 -15    6.66    2.44
   5   3 -15   12.49    2.78
   5   3 -15   11.85    3.27
  -5  -3  15   10.23    2.50
  -5   3  16   38.17    6.14
   5  -3 -16   34.41    5.97
   5  -3 -16   36.24    6.34
   5   3 -16   33.51    5.55
   5   3 -16   28.30    4.97
   5   3 -16   34.12    5.91
  -5  -3  16   35.74    5.02
  -5   3  17   49.69    8.02
   5  -3 -17   64.87    8.77
   5   3 -17   64.45    8.20
   5   3 -17   55.49    7.48
   5   3 -17   60.81    8.62
  -5  -3  17   58.32    7.08
  -5   3  18   13.15    3.40
   5  -3 -18   14.84    3.68
   5   3 -18   14.48    3.21
   5   3 -18   10.66    2.63
  -5  -3  18   10.62    2.09
  -5   3  19    2.19    1.75
   5  -3 -19    0.04    1.26
   5   3 -19    0.56    1.06
   5   3 -19    0.38    0.92
  -5  -3  19    0.33    0.45
  -5  -3  19    0.85    0.52
  -5   3  20    0.00    1.30
   5  -3 -20   -0.00    1.06
   5  -3 -20   -0.00    1.57
   5   3 -20   -0.00    1.18
   5   3 -20   -0.00    1.07
  -5   3  21   50.70    7.60
   5  -3 -21   54.79    7.99
   5  -3 -21   59.57    8.43
   5   3 -21   47.09    6.92
  -5   3  22   71.59    9.43
   5  -3 -22   68.19    9.80
   5   3 -22   65.46    9.20
  -5   3  23   72.65    9.20
   5  -3 -23   74.68    9.88
   5   3 -23   53.43    8.48
   5  -3 -24    8.38    3.26
   5   3 -24   11.07    2.95
   5  -3 -25    1.86    1.89
   5   3 -25    0.10    1.16
   5  -3 -26    0.27    1.78
   5   3 -26    0.57    1.43
   5  -3 -27   34.92    6.22
   5   3 -27   31.39    5.33
   5  -3 -28    3.08    2.29
   5   3 -28   11.06    2.84
   5  -3 -29   23.06    5.11
   5   3 -29   28.63    4.81
   5  -3 -30    0.30    1.61
   5   3 -30    0.96    1.32
   5  -3 -31    2.37    2.09
   5   3 -31    6.46    2.13
   5  -3 -32    3.61    2.33
   5   3 -32    1.66    1.37
   5  -3 -33   19.36    4.54
   5   3 -33   16.24    3.51
   5  -3 -34    3.52    2.02
   5   3 -34   -0.00    1.35
   5  -3 -35    1.47    1.91
   5   3 -35    0.32    1.01
   5  -3 -36   -0.00    1.35
   5   3 -36    0.00    0.88
   5  -3 -37    2.31    1.94
   5  -3 -38    3.08    2.22
   5  -3 -39    5.56    2.53
   5  -3 -40    2.57    1.82
   5  -3 -41   -0.00    1.45
  -5   4   1   64.68    9.85
  -5   4   1   80.09   10.59
   5  -4  -1   85.43   10.59
   5  -4  -1   68.80   10.52
   5   4  -1   66.75   10.10
   5   4  -1   70.80   10.05
   5   4  -1   84.21   11.80
  -5  -4   1   74.91   10.52
  -5  -4   1   67.24   10.45
  -5   4   2    5.25    2.84
  -5   4   2    9.31    3.03
   5  -4  -2    7.34    2.86
   5  -4  -2    9.51    3.66
   5   4  -2    8.75    3.08
   5   4  -2   13.73    3.68
   5   4  -2   13.18    4.43
  -5  -4   2   12.55    3.63
  -5  -4   2    7.82    3.11
  -5   4   3   48.76    7.10
  -5   4   3   30.90    6.05
   5  -4  -3   33.72    6.20
   5  -4  -3   36.42    6.81
   5   4  -3   29.48    6.02
   5   4  -3   33.24    6.09
   5   4  -3   40.03    7.64
  -5  -4   3   39.00    6.68
  -5  -4   3   37.23    6.67
  -5   4   4   49.36    7.97
  -5   4   4   62.59    8.66
   5  -4  -4   63.71    8.60
   5  -4  -4   46.40    8.26
   5   4  -4   62.87    8.78
   5   4  -4   48.26    7.78
   5   4  -4   53.68    8.94
  -5  -4   4   50.48    8.21
  -5  -4   4   50.71    8.25
  -5   4   5  177.13   20.50
  -5   4   5  179.15   20.53
   5  -4  -5  128.61   19.50
   5  -4  -5  183.38   21.18
   5   4  -5  200.26   20.98
   5   4  -5  186.64   20.37
   5   4  -5  196.48   21.83
  -5  -4   5  204.76   21.10
  -5  -4   5  195.14   20.99
  -5   4   6   -0.00    1.67
  -5   4   6    0.31    1.70
   5  -4  -6    0.00    1.77
   5  -4  -6    0.95    1.75
   5   4  -6   -0.00    1.51
   5   4  -6    1.19    1.26
   5   4  -6   -0.00    2.40
  -5  -4   6    0.00    1.40
  -5  -4   6    1.00    1.33
  -5   4   7    6.29    2.83
  -5   4   7    7.03    2.86
   5  -4  -7    6.73    2.82
   5  -4  -7    3.73    2.58
   5   4  -7   11.67    3.39
   5   4  -7    5.95    2.38
   5   4  -7    4.97    3.07
  -5  -4   7    6.07    2.55
  -5  -4   7    9.66    3.03
  -5   4   8   62.82    8.74
  -5   4   8   56.36    8.34
   5  -4  -8   51.37    8.16
   5  -4  -8   46.71    8.27
   5   4  -8   68.70    8.84
   5   4  -8   62.31    8.24
   5   4  -8   42.94    8.17
  -5  -4   8   44.18    7.74
  -5  -4   8   64.30    8.48
  -5   4   9   71.45   11.00
  -5   4   9   94.12   11.60
   5  -4  -9   86.63   11.47
   5  -4  -9   82.99   11.73
   5   4  -9   88.58   11.39
   5   4  -9   91.25   11.13
   5   4  -9  101.71   12.59
  -5  -4   9   76.78   10.78
  -5   4  10  149.95   18.39
   5  -4 -10  163.88   18.68
   5  -4 -10  143.49   18.70
   5   4 -10  176.40   18.70
   5   4 -10  173.82   18.31
   5   4 -10  145.93   18.77
  -5   4  11  166.85   18.50
   5  -4 -11  134.70   17.85
   5  -4 -11  174.64   19.22
   5   4 -11  104.55   16.97
   5   4 -11  190.64   18.28
   5   4 -11  185.76   19.41
  -5  -4  11  184.42   18.36
  -5   4  12    7.43    2.86
   5  -4 -12    1.64    1.82
   5  -4 -12    1.61    2.45
   5   4 -12    6.25    2.51
   5   4 -12    3.67    2.04
   5   4 -12    1.96    2.09
  -5  -4  12    5.57    2.19
  -5   4  13    0.00    1.59
   5  -4 -13    1.46    1.66
   5  -4 -13   -0.00    1.48
   5   4 -13    3.47    1.92
   5   4 -13    0.77    1.31
   5   4 -13    0.53    1.44
  -5  -4  13    0.46    1.27
  -5   4  14   26.74    5.36
   5  -4 -14   30.57    5.69
   5  -4 -14   24.01    5.39
   5   4 -14   29.87    5.33
   5   4 -14   32.44    5.20
   5   4 -14   28.23    5.75
  -5  -4  14   27.41    4.87
  -5   4  15  295.78   30.12
   5  -4 -15  297.70   30.19
   5  -4 -15  314.09   30.85
   5   4 -15  279.71   29.37
   5   4 -15  282.39   28.99
   5   4 -15  224.32   29.35
  -5  -4  15  270.73   28.63
  -5   4  16   66.07    8.64
   5  -4 -16   50.71    7.95
   5   4 -16   67.27    8.17
   5   4 -16   57.52    7.38
   5   4 -16   46.83    7.83
  -5  -4  16   35.90    6.31
  -5   4  17   87.84   11.52
   5  -4 -17   83.45   11.46
   5   4 -17   92.16   11.10
   5   4 -17   74.42   10.24
  -5  -4  17   89.27   10.00
  -5   4  18    3.30    2.19
   5  -4 -18    3.39    2.19
   5   4 -18    3.55    1.97
   5   4 -18    1.71    1.39
  -5  -4  18    1.47    1.14
  -5   4  19  166.71   18.75
   5  -4 -19  178.78   19.13
   5  -4 -19  131.21   18.46
   5   4 -19  158.35   17.89
   5   4 -19  147.95   17.21
  -5  -4  19  166.92   16.15
  -5   4  20   11.43    3.28
   5  -4 -20    4.48    2.37
   5  -4 -20    3.36    2.30
   5   4 -20    3.66    1.92
   5   4 -20    4.59    2.52
  -5   4  21   47.38    7.53
   5  -4 -21   46.56    7.61
   5  -4 -21   42.27    7.76
   5   4 -21   50.50    6.98
   5   4 -21   44.82    7.32
  -5   4  22    4.80    2.38
   5  -4 -22    2.92    2.09
   5   4 -22    2.17    1.97
  -5   4  23    3.97    2.16
   5  -4 -23    0.40    1.81
   5   4 -23    4.30    2.18
   5  -4 -24    2.41    2.46
   5   4 -24    1.47    1.50
   5  -4 -25   24.12    5.76
   5   4 -25   45.23    6.43
   5  -4 -26    9.04    3.26
   5   4 -26   19.45    3.89
   5  -4 -27   11.79    3.79
   5   4 -27   15.32    3.56
   5  -4 -28   -0.00    1.22
   5   4 -28    1.84    1.62
   5  -4 -29   12.06    3.91
   5   4 -29   18.49    3.91
   5  -4 -30    9.39    3.25
   5   4 -30    7.54    2.60
   5  -4 -31   10.37    3.61
   5   4 -31   10.87    3.06
   5  -4 -32    5.86    2.60
   5  -4 -33    0.90    1.71
   5  -4 -34    5.39    2.56
   5  -4 -35    6.83    2.89
   5  -4 -36    8.31    3.11
   5  -4 -37    1.23    1.73
   5  -4 -38    1.02    2.09
   5  -4 -39   -0.00    1.52
   5  -4 -40    1.08    1.81
  -5   5   1  203.64   22.35
  -5   5   1  204.83   22.53
   5  -5  -1  222.84   22.60
   5  -5  -1  197.17   22.76
   5   5  -1  206.37   22.60
   5   5  -1  206.27   22.27
  -5  -5   1  164.45   21.87
  -5  -5   1  150.03   21.71
  -5   5   2   62.44    9.07
  -5   5   2   56.77    8.87
   5  -5  -2   47.98    8.34
   5  -5  -2   58.46    9.39
   5   5  -2   72.44    9.58
   5   5  -2   52.87    8.56
  -5  -5   2   52.29    8.88
  -5  -5   2   53.20    8.95
  -5   5   3  111.50   16.14
  -5   5   3  153.57   17.21
   5  -5  -3  140.40   16.75
   5  -5  -3  116.15   16.71
   5   5  -3  155.98   17.34
   5   5  -3  155.29   17.10
  -5  -5   3  136.82   16.98
  -5  -5   3  138.91   17.15
  -5   5   4   27.47    5.97
  -5   5   4   43.78    6.91
   5  -5  -4   35.13    6.25
   5  -5  -4   29.04    6.27
   5   5  -4   35.52    6.42
   5   5  -4   32.05    6.02
  -5  -5   4   38.02    6.76
  -5  -5   4   30.00    6.34
  -5   5   5   16.03    4.25
  -5   5   5   15.81    4.22
   5  -5  -5   13.89    3.91
   5  -5  -5   16.78    4.62
   5   5  -5   23.12    4.85
   5   5  -5   15.00    3.93
  -5  -5   5   16.00    4.35
  -5  -5   5    8.42    3.42
  -5   5   6   11.90    3.84
  -5   5   6   16.02    4.02
   5  -5  -6    8.46    3.38
   5  -5  -6   16.27    4.27
   5   5  -6    7.05    3.07
   5   5  -6   14.66    3.75
  -5  -5   6   14.74    3.89
  -5  -5   6   13.65    3.82
  -5   5   7  240.13   26.58
  -5   5   7  241.25   26.40
   5  -5  -7  244.03   26.50
   5  -5  -7  241.10   27.02
   5   5  -7  243.84   26.46
   5   5  -7  240.30   26.12
   5   5  -7  207.05   27.11
  -5  -5   7  241.99   26.50
  -5   5   8  134.18   15.57
  -5   5   8  124.05   15.13
   5  -5  -8  116.31   15.05
   5  -5  -8  106.85   15.21
   5   5  -8  136.81   15.51
   5   5  -8  128.45   14.95
   5   5  -8  127.92   16.41
  -5  -5   8   98.09   14.47
  -5   5   9   17.80    4.51
   5  -5  -9   20.19    4.61
   5  -5  -9   17.60    4.78
   5   5  -9   10.45    3.65
   5   5  -9   17.91    4.22
   5   5  -9   16.56    4.81
  -5   5  10    1.96    1.99
   5  -5 -10    1.68    1.84
   5  -5 -10    5.30    2.85
   5   5 -10    0.98    1.51
   5   5 -10    2.35    1.92
   5   5 -10    0.00    2.50
  -5   5  11    7.02    3.15
   5  -5 -11    6.70    2.86
   5  -5 -11   13.46    4.20
   5   5 -11    9.06    3.21
   5   5 -11    8.10    3.00
   5   5 -11   15.64    4.59
  -5  -5  11    9.20    3.11
  -5   5  12  200.12   23.81
   5  -5 -12  172.68   23.26
   5  -5 -12  216.12   24.53
   5   5 -12  212.58   23.66
   5   5 -12  225.45   23.49
   5   5 -12  218.26   24.82
  -5  -5  12  242.92   23.84
  -5   5  13  166.02   25.41
   5  -5 -13  229.57   26.39
   5  -5 -13  255.25   27.39
   5   5 -13  253.33   26.31
   5   5 -13  277.93   26.30
   5   5 -13  249.09   27.38
  -5  -5  13  266.82   26.15
  -5   5  14   18.10    4.55
   5  -5 -14   30.54    5.54
   5  -5 -14   12.18    4.43
   5   5 -14   20.69    4.44
   5   5 -14   19.78    4.20
   5   5 -14   17.16    4.87
  -5  -5  14   14.51    3.68
  -5   5  15    3.90    2.34
   5  -5 -15    1.04    1.89
   5   5 -15    3.44    2.08
   5   5 -15    3.82    2.03
  -5  -5  15    5.57    2.22
  -5   5  16   54.29    8.21
   5  -5 -16   46.01    7.69
   5   5 -16   33.81    6.61
   5   5 -16   43.42    6.75
  -5  -5  16   51.05    6.81
  -5   5  17   78.82   11.06
   5  -5 -17   79.00   10.99
   5  -5 -17   63.10   10.85
   5   5 -17   88.22   10.75
   5   5 -17   78.76   10.08
  -5  -5  17   74.39    9.45
  -5   5  18   19.92    4.99
   5  -5 -18   22.63    5.29
   5  -5 -18   22.45    5.48
   5   5 -18   27.36    5.17
   5   5 -18   30.88    5.10
   5   5 -18   39.34    6.62
  -5  -5  18   30.31    4.47
  -5   5  19   86.44   11.21
   5  -5 -19   87.39   11.25
   5  -5 -19   60.34   10.59
   5   5 -19   78.58   10.20
   5   5 -19   88.67   10.03
   5   5 -19   56.34   10.06
  -5  -5  19   71.54    8.55
  -5   5  20   -0.00    1.65
   5  -5 -20   -0.00    1.63
   5  -5 -20    0.25    1.66
   5   5 -20   -0.00    1.34
   5   5 -20    1.45    1.60
  -5  -5  20    0.74    0.75
  -5   5  21    0.79    1.81
   5  -5 -21    1.34    1.75
   5  -5 -21    1.63    2.01
   5   5 -21    1.19    1.63
   5   5 -21    2.99    2.36
  -5   5  22   51.14    7.97
   5  -5 -22   31.46    7.06
   5   5 -22   55.50    8.13
  -5   5  23   26.62    5.60
   5  -5 -23   27.91    5.98
   5  -5 -24    7.81    3.36
   5  -5 -25    0.08    1.86
   5  -5 -26   -0.00    1.84
   5  -5 -27    6.82    3.46
   5  -5 -28   21.41    5.33
   5  -5 -29    6.54    3.08
   5  -5 -30   -0.00    1.84
   5  -5 -31    0.65    1.86
   5  -5 -32    1.20    1.95
   5  -5 -33    1.94    2.42
   5  -5 -34    9.12    3.56
   5  -5 -35    2.15    2.39
   5  -5 -36    3.82    2.75
   5  -5 -37    0.38    2.11
   5  -5 -38    2.49    2.32
   5  -5 -39    1.01    1.86
  -5   6   1   16.98    4.60
  -5   6   1   19.83    4.83
   5  -6  -1   19.00    5.09
   5   6  -1   17.56    4.64
  -5  -6   1   17.18    4.71
  -5  -6   1   23.81    5.72
  -5   6   2    0.13    1.47
  -5   6   2   -0.00    1.07
   5  -6  -2    1.37    1.91
   5   6  -2    0.26    1.71
   5   6  -2    2.18    1.95
  -5  -6   2    2.57    2.12
  -5  -6   2    0.84    1.35
  -5  -6   2    0.00    1.89
  -5   6   3   62.62   10.57
  -5   6   3   88.67   11.64
   5  -6  -3   70.75   11.33
   5   6  -3   98.43   12.09
   5   6  -3   70.76   10.71
   5   6  -3   86.01   11.45
  -5  -6   3   91.44   11.36
  -5  -6   3   54.95   10.32
  -5  -6   3   78.90   11.42
  -5   6   4  100.28   13.62
  -5   6   4  124.20   14.30
   5  -6  -4   88.77   13.60
   5   6  -4  100.84   13.60
   5   6  -4  121.84   14.05
   5   6  -4   97.10   13.40
  -5  -6   4   75.84   12.41
  -5  -6   4  116.71   14.37
  -5   6   5   66.90   11.71
  -5   6   5  108.51   13.12
   5  -6  -5  102.21   13.52
   5   6  -5  108.87   13.26
   5   6  -5   78.13   11.88
   5   6  -5   79.17   12.15
  -5  -6   5  110.90   12.93
  -5  -6   5   95.61   12.86
  -5   6   6   20.54    4.92
  -5   6   6   32.44    5.83
   5  -6  -6   20.53    5.20
   5   6  -6   10.67    4.00
   5   6  -6   13.52    3.89
   5   6  -6   25.62    5.30
  -5  -6   6   20.02    5.05
  -5   6   7   56.98    9.82
   5  -6  -7   64.25   10.54
   5   6  -7   70.72   10.31
   5   6  -7   78.51   10.36
   5   6  -7   73.76   10.31
  -5  -6   7   58.67    9.75
  -5   6   8   24.48    5.95
   5  -6  -8   17.55    5.38
   5   6  -8   31.25    6.11
   5   6  -8   32.77    6.07
   5   6  -8   43.98    6.90
  -5  -6   8   32.80    6.27
  -5   6   9   88.53   12.60
   5  -6  -9   77.61   12.49
   5   6  -9   97.12   12.66
   5   6  -9  101.47   12.49
   5   6  -9   86.45   12.31
  -5  -6   9   89.25   12.34
  -5   6  10  123.58   15.38
   5  -6 -10  110.37   15.29
   5   6 -10   98.93   14.34
   5   6 -10  133.05   14.93
   5   6 -10  110.76   14.72
  -5   6  11  109.41   13.37
   5  -6 -11   72.42   12.19
   5   6 -11   85.32   12.10
   5   6 -11   95.68   12.17
   5   6 -11   90.46   12.36
  -5   6  12   13.93    4.27
   5  -6 -12   16.69    5.18
   5   6 -12   21.73    4.94
   5   6 -12   23.57    4.79
   5   6 -12   23.39    4.98
  -5  -6  12   18.65    4.53
  -5   6  13    1.06    2.13
   5   6 -13    2.79    2.35
   5   6 -13    0.79    1.48
  -5  -6  13    3.94    2.21
  -5   6  14   59.73   10.60
   5   6 -14   89.84   11.41
   5   6 -14   77.10   10.57
  -5  -6  14   84.74   10.80
  -5   6  15   78.42   11.26
   5   6 -15   77.78   10.64
   5   6 -15   65.86    9.84
  -5   6  16    0.83    1.91
   5  -6 -16   -0.00    1.64
   5   6 -16    0.38    1.44
   5   6 -16    0.41    1.41
  -5   6  17   63.95   10.25
   5  -6 -17   58.49   10.25
   5   6 -17   83.96   10.57
   5   6 -17   66.54    9.40
  -5   6  18   10.44    3.95
   5  -6 -18    8.10    3.49
   5   6 -18   11.36    3.53
   5   6 -18   20.11    4.17
  -5   6  19   21.31    5.24
   5  -6 -19   19.31    5.31
   5   6 -19   21.69    4.78
  -5   6  20    3.01    2.39
   5  -6 -20    0.80    2.56
   5   6 -20    2.87    1.93
  -5   6  21    9.42    3.64
   5  -6 -21   10.98    3.77
  -5   6  22   25.98    5.67
   5  -6 -22   18.19    5.11
  -5   6  23    0.00    1.68
   5  -6 -23    2.04    1.86
  -5   6  24   12.04    3.74
   5  -6 -24    1.78    2.66
   5  -6 -25   10.26    4.13
   5  -6 -26    9.57    4.14
   5  -6 -27    4.23    2.94
   5  -6 -28   -0.00    1.63
   5  -6 -29    0.41    1.79
   5  -6 -30    8.41    3.50
   5  -6 -31    0.51    2.03
   5  -6 -32    1.54    2.45
   5  -6 -33    0.00    1.75
   5  -6 -34    0.95    2.11
   5  -6 -35    0.95    2.03
   5  -6 -36    0.84    2.22
   5  -6 -37   -0.00    1.51
  -5   7   1   14.26    4.34
  -5   7   1   10.97    4.00
   5  -7  -1   16.22    4.83
   5   7  -1    4.34    2.98
   5   7  -1   12.86    4.11
  -5  -7   1    7.37    3.47
  -5   7   2  124.52   18.52
  -5   7   2  173.21   19.81
   5  -7  -2  138.17   19.38
   5   7  -2  150.18   19.32
   5   7  -2  176.62   19.79
  -5  -7   2  190.83   20.69
  -5   7   3  123.71   15.61
  -5   7   3  118.93   15.43
   5  -7  -3  108.35   15.52
   5   7  -3  122.52   15.68
   5   7  -3   99.41   14.67
  -5  -7   3  115.26   15.68
  -5   7   4   66.73   11.00
  -5   7   4   76.29   11.22
   5  -7  -4   60.52   10.99
   5   7  -4   89.56   11.96
   5   7  -4   74.16   11.06
  -5  -7   4   75.81   11.48
  -5   7   5   12.42    3.98
   5  -7  -5   14.65    4.69
   5   7  -5   13.17    4.25
   5   7  -5   21.21    5.05
  -5  -7   5   16.30    4.55
  -5   7   6   30.68    6.40
   5  -7  -6   23.18    6.08
   5   7  -6   19.05    5.31
   5   7  -6   35.52    6.60
  -5  -7   6   24.18    5.83
  -5   7   7  120.27   16.85
   5  -7  -7  132.79   17.57
   5   7  -7  122.26   16.66
   5   7  -7  140.79   17.14
  -5  -7   7  143.51   17.45
  -5   7   8  354.39   33.82
   5  -7  -8  252.72   32.52
   5   7  -8  315.77   32.92
   5   7  -8  288.39   32.48
  -5  -7   8  276.71   32.42
  -5   7   9   35.94    7.18
   5  -7  -9   36.59    7.21
   5   7  -9   22.69    5.73
   5   7  -9   35.48    6.73
  -5  -7   9   25.10    5.93
  -5   7  10   12.56    4.33
   5  -7 -10   14.99    4.74
   5   7 -10   11.15    3.77
   5   7 -10   13.23    3.77
   5   7 -10   15.20    4.24
  -5  -7  10    9.58    3.34
  -5  -7  10    9.24    3.70
  -5   7  11   10.46    3.86
   5  -7 -11   19.08    5.24
   5   7 -11   20.58    4.86
   5   7 -11   16.46    4.28
   5   7 -11   14.01    4.36
  -5  -7  11   11.91    3.78
  -5   7  12  113.38   16.61
   5   7 -12  115.00   16.23
   5   7 -12  149.41   16.79
   5   7 -12  137.37   16.97
  -5  -7  12  160.12   16.93
  -5  -7  12  114.51   15.99
  -5   7  13   72.12   10.46
   5   7 -13   58.93    9.45
   5   7 -13   59.25    9.02
   5   7 -13   44.23    8.68
  -5   7  14    0.93    2.33
   5  -7 -14    2.62    2.79
   5   7 -14    6.27    3.14
   5   7 -14    1.58    1.94
  -5   7  15   37.00    7.26
   5  -7 -15   28.48    6.84
   5   7 -15   41.89    7.28
   5   7 -15   35.73    6.49
  -5   7  16    6.86    3.14
   5  -7 -16    6.78    3.62
   5   7 -16    2.78    2.44
   5   7 -16    7.93    2.80
  -5   7  17    0.00    1.74
   5  -7 -17    1.34    2.38
   5   7 -17    4.71    2.40
   5   7 -17    0.35    1.39
  -5   7  18  113.57   14.22
   5  -7 -18   63.82   12.45
   5   7 -18  111.25   13.41
  -5   7  19   -0.00    1.83
   5  -7 -19    0.05    1.89
   5   7 -19    0.68    1.68
  -5   7  20    4.54    3.07
   5  -7 -20    4.54    3.04
   5   7 -20    4.07    2.45
  -5   7  21    0.00    1.98
   5  -7 -21    3.09    2.64
  -5   7  22   29.72    6.44
   5  -7 -22   21.36    5.99
  -5   7  23   19.02    5.24
   5  -7 -23   15.01    4.74
  -5   7  24   19.05    5.04
   5  -7 -24    8.99    4.08
   5  -7 -25   -0.00    2.16
   5  -7 -26    0.00    1.99
   5  -7 -27    5.15    3.36
   5  -7 -28    6.86    3.52
   5  -7 -29    2.46    2.50
   5  -7 -30    2.23    2.78
   5  -7 -31   -0.00    2.23
   5  -7 -32    2.06    2.55
   5  -7 -33   -0.00    2.00
   5  -7 -34    9.59    3.77
   5  -7 -35    1.18    1.94
   5  -7 -36   -0.00    2.31
  -5   8   1   13.14    4.31
   5  -8  -1   15.72    5.08
   5   8  -1   29.68    6.47
   5   8  -1   15.43    4.91
  -5  -8   1   12.40    4.80
  -5   8   2    4.89    3.21
   5  -8  -2   10.63    4.15
   5   8  -2    9.32    3.77
   5   8  -2    9.90    3.59
  -5  -8   2    5.66    3.29
   5  -8  -3    8.59    4.28
   5   8  -3   19.53    5.36
   5   8  -3    9.64    3.77
  -5  -8   3   14.03    4.43
   5  -8  -4  375.88   41.38
   5   8  -4  393.25   41.09
   5   8  -4  384.45   40.77
  -5  -8   4  344.91   40.71
   5  -8  -5   45.77    8.90
   5   8  -5   37.78    8.01
   5   8  -5   49.77    8.78
  -5  -8   5   41.60    8.34
   5  -8  -6   79.99   13.76
   5   8  -6  112.71   14.68
   5   8  -6   98.30   13.99
  -5  -8   6  108.07   14.80
   5  -8  -7   -0.00    2.10
   5   8  -7   -0.00    2.15
   5   8  -7    1.43    2.22
  -5  -8   7    0.46    2.21
   5  -8  -8   80.49   13.35
   5   8  -8   99.21   13.63
   5   8  -8  100.29   13.56
  -5  -8   8   82.22   13.04
   5  -8  -9  124.27   16.47
   5   8  -9   89.30   14.58
   5   8  -9  124.90   15.79
  -5  -8   9  120.24   15.77
   5   8 -10   54.74    9.43
   5   8 -11   15.78    4.65
   5   8 -12   40.42    7.81
   5  -8 -13    0.45    2.09
   5   8 -13    2.68    2.43
   5  -8 -14   90.63   14.39
   5   8 -14  113.54   14.63
   5  -8 -15   -0.00    2.47
   5   8 -15    0.44    1.72
   5  -8 -16   15.89    5.20
   5   8 -16   36.49    6.77
   5  -8 -17   -0.00    2.25
   5   8 -17    1.45    2.00
   5  -8 -18   -0.00    2.17
   5   8 -18   -0.00    1.43
   5  -8 -19    0.22    1.82
   5   8 -19    1.83    2.21
   5  -8 -20   44.09    8.49
   5   8 -20   39.62    7.63
   5  -8 -21    1.25    2.46
   5  -8 -22    7.15    3.51
   5  -8 -23   -0.00    2.07
  -5   8  24   29.53    6.68
   5  -8 -24   11.65    4.69
   5  -8 -25    0.90    2.10
   5  -8 -26   10.71    4.38
   5  -8 -27    0.53    1.89
   5  -8 -28    0.00    2.29
   5  -8 -29   -0.00    2.22
   5  -8 -30    6.98    3.68
   5  -8 -31    0.42    2.68
   5  -8 -32    6.89    3.36
   5  -8 -33   -0.00    2.51
   5  -8 -34    1.44    2.12
  -5   9   1    0.00    2.15
   5  -9  -1    0.00    2.16
   5   9  -1    1.65    2.29
  -5  -9   1    2.56    2.88
  -5   9   2  150.08   18.69
   5  -9  -2  146.77   19.11
   5   9  -2  128.21   17.72
  -5  -9   2  115.22   17.81
  -5   9   3   20.27    5.29
   5  -9  -3    3.61    2.97
   5   9  -3   14.85    4.76
  -5  -9   3   14.28    5.07
  -5   9   4   -0.00    2.41
   5  -9  -4   -0.00    2.46
   5   9  -4    2.70    2.88
  -5  -9   4    0.66    2.05
  -5   9   5    6.32    3.39
   5  -9  -5    3.70    3.19
   5   9  -5    8.94    3.56
  -5  -9   5   13.43    4.68
  -5   9   6   45.69    8.47
   5  -9  -6   37.88    8.29
   5   9  -6   32.27    7.24
  -5  -9   6   30.10    7.49
  -5   9   7   14.02    4.78
   5  -9  -7    5.25    3.75
  -5   9   8  126.63   17.49
  -5   9   9    9.81    3.93
  -5   9  10    0.00    2.03
  -5   9  11    4.15    3.31
   5  -9 -11    0.46    1.83
  -5   9  12  194.45   21.15
   5  -9 -12  139.02   19.72
   5   9 -12  129.58   18.80
  -5   9  13   10.89    4.09
   5  -9 -13    5.03    3.21
   5   9 -13    4.84    3.32
  -5   9  14   27.52    6.70
   5  -9 -14   32.72    7.57
   5   9 -14   27.88    6.58
  -5   9  15    2.22    3.07
   5  -9 -15   -0.00    2.58
   5   9 -15    7.05    3.42
  -5   9  16   26.12    6.59
   5  -9 -16   18.27    5.95
   5   9 -16   35.80    7.10
  -5   9  17    2.29    2.63
   5  -9 -17    1.98    3.01
   5   9 -17    0.59    1.85
  -5   9  18   76.49   11.25
   5  -9 -18   32.89    8.77
   5   9 -18   65.98   10.20
  -5   9  19    1.31    2.74
   5  -9 -19    2.23    2.87
   5   9 -19    3.39    2.59
  -5   9  20    2.56    2.37
   5  -9 -20    0.20    2.49
  -5   9  21   -0.00    2.18
   5  -9 -21    2.13    2.44
  -5   9  22   39.79    8.06
   5  -9 -22   21.19    6.69
  -5   9  23    2.79    2.48
   5  -9 -23   -0.00    2.29
  -5   9  24   21.06    5.57
   5  -9 -24    6.76    4.30
   5  -9 -25    1.76    2.87
   5  -9 -26    1.13    2.55
   5  -9 -27    0.96    2.35
   5  -9 -28   13.44    4.65
   5  -9 -29   -0.00    2.29
   5  -9 -30    3.72    2.68
   5  -9 -31    2.49    2.55
   5  -9 -32   -0.00    1.98
   5  -9 -33   -0.00    2.53
  -5  10   1   12.16    4.83
   5 -10  -1    5.96    3.82
   5  10  -1    2.51    3.21
   5  10  -1   10.16    4.08
  -5 -10   1    8.69    3.95
  -5  10   2   -0.00    1.99
   5 -10  -2    1.44    2.02
   5  10  -2    0.67    2.47
   5  10  -2   -0.00    2.01
  -5 -10   2    0.00    1.98
  -5  10   3   -0.33    2.20
   5 -10  -3    1.29    2.88
   5  10  -3    3.83    3.13
   5  10  -3    0.00    2.12
  -5 -10   3    0.20    2.30
  -5  10   4   14.99    4.99
   5 -10  -4   17.28    5.67
   5  10  -4   10.63    4.36
  -5  10   5    4.43    3.33
   5 -10  -5    4.95    3.62
   5  10  -5    4.92    3.39
  -5  10   6   15.13    5.65
   5 -10  -6   42.23    8.77
   5  10  -6   42.41    8.15
  -5  10   7    2.75    3.04
   5  10  -7    4.25    3.19
  -5  10   8    2.78    3.04
   5  10  -8    4.82    3.20
  -5  10   9    7.02    3.82
   5  10  -9    1.76    2.52
  -5  10  10   85.22   13.05
   5 -10 -10   66.42   12.42
   5  10 -10   79.81   12.70
  -5  10  11    2.03    2.90
   5 -10 -11    0.70    2.75
  -5  10  12    7.23    3.73
   5 -10 -12    0.00    1.96
  -5  10  13   -0.00    2.05
   5 -10 -13    1.63    3.26
  -5  10  14   31.37    7.33
   5 -10 -14   27.67    7.47
  -5  10  15    1.68    2.55
   5 -10 -15    0.50    2.54
  -5  10  16   32.15    7.48
   5 -10 -16   19.00    6.50
  -5  10  17   -0.00    2.33
   5 -10 -17    1.74    3.00
  -5  10  18    3.65    3.20
   5 -10 -18    2.75    2.68
  -5  10  19    1.82    2.68
   5 -10 -19    1.87    2.71
  -5  10  20   30.16    7.01
   5 -10 -20   13.60    5.23
  -5  10  21   -0.00    1.39
   5 -10 -21   -0.00    2.63
  -5  10  22    3.51    3.10
   5 -10 -22    6.52    3.30
  -5  10  23   -0.00    1.86
   5 -10 -23   -0.00    3.45
  -5  10  24    4.21    3.00
   5 -10 -24    3.06    2.90
   5 -10 -25    0.64    3.01
   5 -10 -26    6.94    4.06
   5 -10 -27    0.00    2.56
   5 -10 -28   -0.00    2.55
   5 -10 -29   -0.00    2.53
   5 -10 -30    0.00    2.82
   5 -10 -31    5.50    3.86
  -5  11   1   21.33    6.09
   5 -11  -1   11.18    5.41
   5  11  -1   11.54    4.91
  -5  11   2   98.44   14.77
   5 -11  -2   77.63   14.21
   5  11  -2   90.92   14.58
  -5  11   3    7.92    4.19
   5 -11  -3   16.18    5.52
   5  11  -3   14.96    5.47
  -5  11   4    0.00    2.98
   5 -11  -4    0.00    2.57
   5  11  -4    3.90    3.04
  -5  11   5   -0.00    1.96
   5  11  -5   -0.00    1.75
  -5  11   6    6.43    3.72
   5  11  -6   11.04    4.69
  -5  11   7    0.37    2.07
   5  11  -7   -0.00    2.75
  -5  11   8   28.40    7.27
   5 -11  -8   24.47    7.07
   5  11  -8   28.07    7.05
  -5  11   9    5.98    3.41
   5 -11  -9    3.05    3.40
   5  11  -9    3.59    3.17
  -5  11  10    5.40    3.35
   5 -11 -10    2.25    3.35
   5  11 -10    1.45    2.48
  -5  11  11    1.85    2.37
   5 -11 -11    1.25    2.96
   5  11 -11   -0.00    2.09
  -5  11  12   43.26    9.23
   5 -11 -12   39.31    9.41
   5  11 -12   53.51    9.95
  -5  11  13    0.00    2.31
   5 -11 -13   -0.00    2.58
   5  11 -13    0.00    2.45
  -5  11  14   17.97    5.62
   5 -11 -14    7.27    4.16
   5  11 -14   17.05    5.48
  -5  11  15    2.75    3.13
   5 -11 -15    3.33    3.54
   5  11 -15    4.89    3.08
  -5  11  16   28.19    7.05
   5 -11 -16    8.54    4.59
   5  11 -16   15.50    5.43
  -5  11  17    0.69    1.76
   5 -11 -17   -0.00    2.30
   5  11 -17   -0.00    2.22
  -5  11  18   20.04    6.39
   5 -11 -18   24.90    7.32
   5  11 -18   34.31    7.62
  -5  11  19    0.00    1.92
   5 -11 -19    0.82    2.54
  -5  11  20    1.40    2.00
   5 -11 -20    0.00    2.98
  -5  11  21   -0.00    2.37
   5 -11 -21    1.42    2.75
  -5  11  22   15.63    5.61
   5 -11 -22   14.64    5.27
  -5  11  23    0.46    2.29
   5 -11 -23   -0.00    2.64
  -5  11  24    8.12    4.16
   5 -11 -24   10.03    4.81
   5 -11 -25   -0.00    2.26
   5 -11 -26    3.33    3.12
   5 -11 -27    1.03    1.86
   5 -11 -28   11.27    4.95
   5 -11 -29    0.00    2.15
   5 -11 -30   -0.00    2.68
  -5  12   1    2.50    2.57
   5 -12  -1    3.26    3.67
   5  12  -1    0.00    2.91
  -5  12   2   -0.00    2.72
   5 -12  -2    0.69    3.03
   5  12  -2    3.17    2.69
  -5  12   3    4.84    3.85
   5 -12  -3    0.67    2.90
   5  12  -3    1.38    2.36
  -5  12   4   49.51   10.33
   5  12  -4   69.22   11.99
  -5  12   5    0.93    2.89
   5  12  -5   13.40    5.21
  -5  12   6   11.34    5.36
   5 -12  -6    1.06    2.97
   5  12  -6    8.62    4.27
  -5  12   7   -0.00    2.43
   5 -12  -7    1.44    2.82
   5  12  -7    0.23    3.17
  -5  12   8    0.00    2.86
   5 -12  -8    2.43    3.36
   5  12  -8    9.77    4.38
  -5  12   9    7.90    4.13
   5 -12  -9    3.17    3.13
   5  12  -9    5.41    4.06
  -5  12  10   29.12    7.11
   5 -12 -10   21.90    6.84
   5  12 -10   16.65    6.20
  -5  12  11    0.27    2.75
   5 -12 -11   -0.00    2.49
   5  12 -11    3.50    3.36
  -5  12  12    6.98    3.69
   5 -12 -12    0.32    2.78
   5  12 -12    4.77    3.37
  -5  12  13   -0.00    2.30
   5 -12 -13   -0.00    2.29
   5  12 -13    2.55    2.91
  -5  12  14   16.01    5.68
   5 -12 -14    2.51    3.32
   5  12 -14   17.06    5.42
  -5  12  15    4.54    3.57
   5 -12 -15    3.32    3.16
   5  12 -15    4.45    3.51
  -5  12  16   15.78    5.45
   5 -12 -16    6.64    4.58
   5  12 -16   20.47    5.90
  -5  12  17    0.50    2.20
   5 -12 -17    0.82    3.13
   5  12 -17    0.85    2.03
  -5  12  18    0.73    2.65
   5 -12 -18    3.39    3.10
   5  12 -18    0.00    2.54
  -5  12  19    2.12    2.72
   5 -12 -19    0.35    2.65
  -5  12  20   21.88    6.40
   5 -12 -20   13.15    5.79
  -5  12  21    0.00    2.25
   5 -12 -21   -0.00    2.94
  -5  12  22   -0.00    2.43
   5 -12 -22   -0.00    2.72
  -5  12  23    0.00    2.92
   5 -12 -23    0.00    2.32
  -5  12  24    3.68    3.39
   5 -12 -24    6.16    3.91
  -5  12  25   -0.00    2.64
   5 -12 -25    1.02    2.37
   5 -12 -26    2.04    3.13
   5 -12 -27    1.22    2.45
   5 -12 -28    2.78    3.52
  -5  13   1   12.07    4.93
   5  13  -1    7.54    4.34
  -5  13   2   48.30    9.61
   5  13  -2   30.19    8.42
  -5  13   3    8.35    4.48
   5  13  -3    2.36    3.04
  -5  13   4   22.91    6.97
   5  13  -4   19.48    6.37
  -5  13   5    0.76    2.78
   5 -13  -5    3.29    3.71
   5  13  -5   -0.00    2.91
  -5  13   6   62.63   10.90
   5 -13  -6   26.82    8.55
   5  13  -6   40.25    9.29
  -5  13   7    8.33    4.49
   5 -13  -7    3.23    3.70
   5  13  -7    8.41    4.53
  -5  13   8   39.37    9.10
   5 -13  -8   30.93    8.40
   5  13  -8   47.24   10.10
  -5  13   9    0.65    2.95
   5 -13  -9    5.71    4.13
   5  13  -9    0.00    2.26
  -5  13  10    0.95    2.95
   5 -13 -10    1.39    3.09
   5  13 -10    1.01    2.88
  -5  13  11    1.75    2.81
   5 -13 -11    9.20    4.89
   5  13 -11   14.66    5.38
  -5  13  12   18.05    5.99
   5 -13 -12   12.27    5.59
   5  13 -12   22.70    6.86
  -5  13  13   -0.00    2.63
   5 -13 -13    1.40    2.70
   5  13 -13    1.62    2.75
  -5  13  14   14.20    5.23
   5 -13 -14    1.19    2.74
   5  13 -14   10.74    4.75
   5 -13 -15    0.56    2.62
   5  13 -15   -0.00    2.55
  -5  13  16   11.02    4.52
   5 -13 -16    1.63    3.24
   5  13 -16    3.14    3.28
  -5  13  17    6.13    3.88
   5 -13 -17   -0.00    2.75
   5  13 -17   11.46    4.81
  -5  13  18   15.41    5.74
   5 -13 -18    4.98    4.62
  -5  13  19    2.53    3.30
   5 -13 -19    2.68    3.45
  -5  13  20    2.64    3.00
   5 -13 -20    0.49    2.41
  -5  13  21   -0.00    2.15
   5 -13 -21   -0.00    2.49
  -5  13  22   12.09    5.07
   5 -13 -22    2.88    3.81
  -5  13  23    0.00    2.62
   5 -13 -23   -0.00    2.36
  -5  13  24    3.15    3.91
   5 -13 -24    0.00    3.19
  -5  13  25    3.56    3.81
   5 -13 -25    0.58    2.46
   5 -13 -26    4.16    3.64
  -5  14   1   -0.00    2.31
   5  14  -1    0.45    2.82
  -5  14   2   -0.00    2.14
   5  14  -2    0.00    2.11
  -5  14   3    6.35    4.26
   5  14  -3    4.81    4.30
  -5  14   4   21.82    6.77
   5  14  -4   12.56    5.82
  -5  14   5   18.50    6.11
   5  14  -5   10.58    5.06
  -5  14   6   19.39    6.34
   5 -14  -6    2.21    3.30
   5  14  -6   14.51    5.63
  -5  14   7    1.87    2.90
   5 -14  -7    3.09    3.19
   5  14  -7    2.07    3.05
  -5  14   8   -0.00    2.46
   5 -14  -8    1.15    3.41
   5  14  -8    0.66    2.77
  -5  14   9    2.99    3.25
   5 -14  -9    6.07    4.48
   5  14  -9    3.47    3.14
  -5  14  10   21.74    6.62
   5 -14 -10   11.29    6.03
   5  14 -10   13.39    5.55
  -5  14  11   10.03    4.83
   5 -14 -11    4.94    3.65
   5  14 -11   13.31    5.38
  -5  14  12    0.72    2.92
   5 -14 -12   -0.00    2.28
   5  14 -12    0.00    2.24
  -5  14  13   -0.00    2.78
   5 -14 -13   -0.00    2.71
   5  14 -13    0.00    1.43
  -5  14  14    7.48    4.11
   5 -14 -14    1.98    3.22
   5  14 -14   11.31    4.88
  -5  14  15    8.08    4.60
   5 -14 -15    1.98    3.04
   5  14 -15    9.25    4.46
  -5  14  16    7.43    4.38
   5 -14 -16    3.54    3.88
   5  14 -16    4.94    3.46
  -5  14  17   -0.00    2.59
   5 -14 -17   -0.00    2.35
   5  14 -17   -0.00    2.73
  -5  14  18    0.00    2.67
   5 -14 -18    0.97    3.01
  -5  14  19    0.08    2.62
   5 -14 -19    2.04    3.81
  -5  14  20    3.53    3.57
   5 -14 -20    0.13    3.72
  -5  14  21    2.67    2.88
   5 -14 -21    2.84    3.55
  -5  14  22    6.97    4.53
   5 -14 -22    1.22    2.99
  -5  14  23   -0.00    2.27
   5 -14 -23   -0.00    2.76
  -5  14  24    4.20    3.84
   5 -14 -24    0.60    2.76
  -5  14  25    4.17    3.41
  -5  15   1    3.58    3.17
   5  15  -1   11.34    4.98
  -5  15   2   11.36    5.25
   5  15  -2   17.20    6.45
  -5  15   3    6.08    4.75
   5  15  -3   12.67    5.37
  -5  15   4    2.67    2.53
   5  15  -4    1.35    2.67
  -5  15   5    1.83    3.96
   5  15  -5    2.89    3.25
  -5  15   6    5.07    3.76
[truncated: 819,804 more chars]
