# Supplementary material for: LED-pump-X-ray-multiprobe crystallography for sub-second timescales
Source: Commun Chem. 2022 Aug 26;5:102. doi: 10.1038/s42004-022-00716-1 (PMC9814726; doi:10.1038/s42004-022-00716-1)
Supplement: Supplementary file 10 — Supplementary Data 1 [file 42004_2022_716_MOESM10_ESM.zip › CIFs/4s_265K/265K_4s_t1_excit.cif]

 data_global

# SUBMISSION DETAILS
 
_publ_contact_author_name       'Hatcher, Lauren'
_publ_contact_author_address
;
School of Chemistry
Cardiff University
Main Building
Park Place 
Cardiff
CF10 3AT
United Kingdom
;
_publ_contact_author_email       'HatcherL1@cardiff.ac.uk'
_publ_requested_category          FM
_publ_section_comment
; 
?
;
_publ_section_references
;
Diamond General Data Aquisition (GDA) software: http://www.opengda.org/

XIA2: Winter, G. (2010) J. Appl. Cryst. 43, 186-190.
POINTLESS: Evans, P. (2006) Acta Cryst. D62, 72-82.
AIMLESS: Evans, P. R. and Murshudov, G. N. (2013) Acta Cryst. D69, 1204-1214.
DIALS: Winter, G., et al. Acta Cryst. (2018) D74, 85-97.
CCP4: Winn, M. D. et al. (2011) Acta Cryst. D67, 235-242.
   
SHELXL: Sheldrick G. M. (2015). Acta Cryst. C71, 3-8.
SHELXT:	Sheldrick, G. M. (2015). Acta Cryst. A71, 3-8.
 
OLEX2: Dolomanov, O.V.; Bourhis, L.J.; Gildea, R.J.; Howard, J.A.K.; Puschmann,
 H., OLEX2: A complete structure solution, refinement and analysis program 
 (2009). J. Appl. Cryst., 42, 339-341.

MERCURY: Macrae, C. F., Bruno, I. J., Chisholm, J. A., Edgington,
P. R., McCabe, P., Pidcock, E., Rodriguez-Monge, L., Taylor, R.,
van de Streek, J. & Wood, P. A. (2008). J. Appl. Cryst. 41, 466-470.
;

####
 
data_265K_4s_t1_excit
 
_audit_creation_method            'SHELXL-2018/3'
_shelx_SHELXL_version_number      '2018/3'
_chemical_name_systematic         
;
Nitro-(N,N,N',N'-tetrabutyldiethylenetriamine)palladium(II)
tetraphenylborate, tetrahydrofuran solvate
;
_chemical_name_common             ?
_chemical_melting_point           ?
_chemical_formula_moiety          
;
C20 H45 N4 O2 Pd, C24 H20 B, C4 H8 O
;
_chemical_formula_sum            'C48 H73 B N4 O3 Pd' 
_chemical_formula_weight          871.31

loop_
 _atom_type_symbol
 _atom_type_description
 _atom_type_scat_dispersion_real
 _atom_type_scat_dispersion_imag
 _atom_type_scat_source
 'C'  'C'   0.0010   0.0010
 'International Tables Vol C Tables 4.2.6.8 and 6.1.1.4'
 'H'  'H'   0.0000   0.0000
 'International Tables Vol C Tables 4.2.6.8 and 6.1.1.4'
 'B'  'B'   0.0000   0.0000
 'International Tables Vol C Tables 4.2.6.8 and 6.1.1.4'
 'N'  'N'   0.0030   0.0020
 'International Tables Vol C Tables 4.2.6.8 and 6.1.1.4'
 'O'  'O'   0.0050   0.0030
 'International Tables Vol C Tables 4.2.6.8 and 6.1.1.4'
 'Pd'  'Pd'  -2.5040   0.6150
 'International Tables Vol C Tables 4.2.6.8 and 6.1.1.4'
 
_space_group_crystal_system       monoclinic
_space_group_IT_number            14
_space_group_name_H-M_alt         'P 21/n'
_space_group_name_Hall            '-P 2yn'
 
_shelx_space_group_comment
;
The symmetry employed for this shelxl refinement is uniquely defined
by the following loop, which should always be used as a source of
symmetry information in preference to the above space-group names.
They are only intended as comments.
;
 
loop_
 _space_group_symop_operation_xyz
 'x, y, z'
 '-x+1/2, y+1/2, -z+1/2'
 '-x, -y, -z'
 'x-1/2, -y-1/2, z-1/2'
 
_cell_length_a                    11.6684(3)
_cell_length_b                    13.5680(5)
_cell_length_c                    30.1824(9)
_cell_angle_alpha                 90
_cell_angle_beta                  93.506(3)
_cell_angle_gamma                 90
_cell_volume                      4769.4(3)
_cell_formula_units_Z             4
_cell_measurement_temperature     265(2)
_cell_measurement_reflns_used     9429
_cell_measurement_theta_max       21.392468307
_cell_measurement_theta_min       1.23203186062
 
_exptl_crystal_description        Plate
_exptl_crystal_colour             Yellow
_exptl_crystal_density_meas       ?
_exptl_crystal_density_method     ?
_exptl_crystal_density_diffrn     1.213          
_exptl_crystal_F_000              1856
_exptl_transmission_factor_min    ?
_exptl_transmission_factor_max    ?
_exptl_crystal_size_max           0.100
_exptl_crystal_size_mid           0.100
_exptl_crystal_size_min           0.050
_exptl_absorpt_coefficient_mu     0.202
_shelx_estimated_absorpt_T_min    0.980
_shelx_estimated_absorpt_T_max    0.990
_exptl_absorpt_correction_T_min   0.996878061276
_exptl_absorpt_correction_T_max   1.0
_exptl_absorpt_correction_type    empirical
_exptl_absorpt_process_details    
;
CCP4 7.0.048: AIMLESS, version 0.5.32 : 29/03/17
Scaling & analysis of unmerged intensities, absorption correction using spherical harmonics
;
_exptl_absorpt_special_details    ?
_diffrn_ambient_temperature       265(2)
_diffrn_radiation_wavelength      0.534
_diffrn_measurement_device_type   'Photon counting pixel array'
_diffrn_radiation_type            Synchrotron
_diffrn_measurement_method        'shutterless scans'
_diffrn_radiation_source          'Diamond Light Source Beamline I19-2'
_diffrn_radiation_monochromator   'Silicon 111'
_diffrn_detector_area_resol_mean  ?
_diffrn_reflns_number             32579
_diffrn_reflns_av_unetI/netI      0.1101
_diffrn_reflns_av_R_equivalents   0.0949
_diffrn_reflns_limit_h_min        -14
_diffrn_reflns_limit_h_max        14
_diffrn_reflns_limit_k_min        -15
_diffrn_reflns_limit_k_max        16
_diffrn_reflns_limit_l_min        -37
_diffrn_reflns_limit_l_max        37
_diffrn_reflns_theta_min          1.379
_diffrn_reflns_theta_max          19.495
_diffrn_reflns_theta_full         18.687
_diffrn_measured_fraction_theta_max   0.996
_diffrn_measured_fraction_theta_full  0.996
_diffrn_reflns_Laue_measured_fraction_max    0.996
_diffrn_reflns_Laue_measured_fraction_full   0.996
_diffrn_reflns_point_group_measured_fraction_max   0.996
_diffrn_reflns_point_group_measured_fraction_full  0.996
_reflns_number_total              9723
_reflns_number_gt                 5184
_reflns_threshold_expression      'I > 2\s(I)'
_reflns_Friedel_coverage          0.000
_reflns_Friedel_fraction_max      .
_reflns_Friedel_fraction_full     .
 
_reflns_special_details
;
 Reflections were merged by SHELXL according to the crystal
 class for the calculation of statistics and refinement.
 
 _reflns_Friedel_fraction is defined as the number of unique
 Friedel pairs measured divided by the number that would be
 possible theoretically, ignoring centric projections and
 systematic absences.
;
 
_computing_data_collection        'Diamond GDA (http://www.opengda.org/)'
_computing_cell_refinement        'DIALS (Winter, 2018)'
_computing_data_reduction         'XIA2 (Winter 2010)'
_computing_structure_solution     'SHELXT (Sheldrick, 2015)'
_computing_structure_refinement   'SHELXL (Sheldrick, 2015)'
_computing_molecular_graphics     'OLEX2 (Dolomanov et al., 2009)'
_computing_publication_material   'MERCURY (Macrae et al., 2008)'
_refine_special_details           ?
_refine_ls_structure_factor_coef  Fsqd
_refine_ls_matrix_type            full
_refine_ls_weighting_scheme       calc
_refine_ls_weighting_details
'w=1/[\s^2^(Fo^2^)+(0.0519P)^2^] where P=(Fo^2^+2Fc^2^)/3'
_atom_sites_solution_primary      ?
_atom_sites_solution_secondary    ?
_atom_sites_solution_hydrogens    geom
_refine_ls_hydrogen_treatment     constr
_refine_ls_extinction_method      none
_refine_ls_extinction_coef        .
_refine_ls_number_reflns          9723
_refine_ls_number_parameters      526
_refine_ls_number_restraints      490
_refine_ls_R_factor_all           0.1047
_refine_ls_R_factor_gt            0.0582
_refine_ls_wR_factor_ref          0.1441
_refine_ls_wR_factor_gt           0.1232
_refine_ls_goodness_of_fit_ref    0.892
_refine_ls_restrained_S_all       0.892
_refine_ls_shift/su_max           0.001
_refine_ls_shift/su_mean          0.000
 
loop_
 _atom_site_label
 _atom_site_type_symbol
 _atom_site_fract_x
 _atom_site_fract_y
 _atom_site_fract_z
 _atom_site_U_iso_or_equiv
 _atom_site_adp_type
 _atom_site_occupancy
 _atom_site_site_symmetry_order  
 _atom_site_calc_flag
 _atom_site_refinement_flags_posn
 _atom_site_refinement_flags_adp
 _atom_site_refinement_flags_occupancy
 _atom_site_disorder_assembly
 _atom_site_disorder_group
Pd1 Pd 0.33994(2) 0.77509(2) 0.34646(2) 0.04840(13) Uani 1 1 d . . . . .
N2 N 0.3470(3) 0.9277(2) 0.33763(10) 0.0560(8) Uani 1 1 d . . . . .
N3 N 0.4552(3) 0.7986(2) 0.39818(9) 0.0478(7) Uani 1 1 d . . . . .
H3 H 0.532459 0.788102 0.388033 0.057 Uiso 1 1 calc R U . . .
N4 N 0.3308(2) 0.6317(2) 0.37139(10) 0.0503(7) Uani 1 1 d . . . . .
C1 C 0.4423(4) 0.9632(3) 0.36964(13) 0.0657(11) Uani 1 1 d . . . . .
H1A H 0.430391 1.032106 0.376606 0.079 Uiso 1 1 calc R U . . .
H1B H 0.515298 0.957325 0.356109 0.079 Uiso 1 1 calc R U . . .
C2 C 0.4448(4) 0.9029(3) 0.41165(13) 0.0624(10) Uani 1 1 d . . . . .
H2A H 0.509738 0.921781 0.431441 0.075 Uiso 1 1 calc R U . . .
H2B H 0.374907 0.912819 0.426859 0.075 Uiso 1 1 calc R U . . .
C3 C 0.4333(3) 0.7229(3) 0.43254(12) 0.0522(9) Uani 1 1 d . . . . .
H3A H 0.363495 0.738316 0.446983 0.063 Uiso 1 1 calc R U . . .
H3B H 0.496627 0.720777 0.454886 0.063 Uiso 1 1 calc R U . . .
C4 C 0.4215(3) 0.6258(3) 0.40901(12) 0.0549(9) Uani 1 1 d . . . . .
H4A H 0.400931 0.575183 0.429794 0.066 Uiso 1 1 calc R U . . .
H4B H 0.494426 0.607733 0.397482 0.066 Uiso 1 1 calc R U . . .
C5 C 0.2313(3) 0.9657(3) 0.35095(14) 0.0670(11) Uani 1 1 d . . . . .
H5A H 0.171835 0.934285 0.332018 0.080 Uiso 1 1 calc R U . . .
H5B H 0.221004 0.944352 0.381125 0.080 Uiso 1 1 calc R U . . .
C6 C 0.2122(4) 1.0759(3) 0.34874(17) 0.0907(15) Uani 1 1 d . . . . .
H6A H 0.217807 1.098103 0.318401 0.109 Uiso 1 1 calc R U . . .
H6B H 0.271781 1.108739 0.367071 0.109 Uiso 1 1 calc R U . . .
C7 C 0.0959(4) 1.1039(4) 0.3644(2) 0.119(2) Uani 1 1 d . . . . .
H7A H 0.036961 1.065183 0.348473 0.143 Uiso 1 1 calc R U . . .
H7B H 0.093620 1.088686 0.395775 0.143 Uiso 1 1 calc R U . . .
C8 C 0.0712(6) 1.2105(5) 0.3574(3) 0.173(3) Uani 1 1 d . . . . .
H8A H 0.044996 1.221315 0.327000 0.260 Uiso 1 1 calc R U . . .
H8B H 0.139791 1.248002 0.364110 0.260 Uiso 1 1 calc R U . . .
H8C H 0.012771 1.230913 0.376483 0.260 Uiso 1 1 calc R U . . .
C9 C 0.3657(3) 0.9607(3) 0.29137(13) 0.0634(11) Uani 1 1 d . . . . .
H9A H 0.374538 1.031792 0.291370 0.076 Uiso 1 1 calc R U . . .
H9B H 0.297720 0.944987 0.272587 0.076 Uiso 1 1 calc R U . . .
C10 C 0.4680(3) 0.9155(3) 0.27150(13) 0.0720(12) Uani 1 1 d . . . . .
H10A H 0.464438 0.844399 0.274305 0.086 Uiso 1 1 calc R U . . .
H10B H 0.537551 0.938085 0.287650 0.086 Uiso 1 1 calc R U . . .
C11 C 0.4724(4) 0.9431(4) 0.22265(15) 0.0919(16) Uani 1 1 d . . . . .
H11A H 0.407946 0.912675 0.206022 0.110 Uiso 1 1 calc R U . . .
H11B H 0.464332 1.013955 0.219614 0.110 Uiso 1 1 calc R U . . .
C12 C 0.5811(4) 0.9117(5) 0.20317(18) 0.131(2) Uani 1 1 d . . . . .
H12A H 0.577226 0.926868 0.172049 0.196 Uiso 1 1 calc R U . . .
H12B H 0.591338 0.841965 0.207188 0.196 Uiso 1 1 calc R U . . .
H12C H 0.644761 0.945982 0.217746 0.196 Uiso 1 1 calc R U . . .
C13 C 0.2120(3) 0.6233(3) 0.38833(13) 0.0590(10) Uani 1 1 d . . . . .
H13A H 0.203198 0.675793 0.409671 0.071 Uiso 1 1 calc R U . . .
H13B H 0.156826 0.635448 0.363572 0.071 Uiso 1 1 calc R U . . .
C14 C 0.1796(3) 0.5282(3) 0.40976(15) 0.0669(12) Uani 1 1 d . . . . .
H14A H 0.232235 0.515411 0.435226 0.080 Uiso 1 1 calc R U . . .
H14B H 0.186354 0.474588 0.388831 0.080 Uiso 1 1 calc R U . . .
C15 C 0.0577(3) 0.5317(3) 0.42462(16) 0.0766(13) Uani 1 1 d . . . . .
H15A H 0.051694 0.585099 0.445717 0.092 Uiso 1 1 calc R U . . .
H15B H 0.005691 0.545989 0.399126 0.092 Uiso 1 1 calc R U . . .
C16 C 0.0204(4) 0.4367(3) 0.44585(17) 0.0892(16) Uani 1 1 d . . . . .
H16A H 0.021282 0.384150 0.424557 0.134 Uiso 1 1 calc R U . . .
H16B H -0.055816 0.444294 0.455623 0.134 Uiso 1 1 calc R U . . .
H16C H 0.072268 0.421323 0.470834 0.134 Uiso 1 1 calc R U . . .
C17 C 0.3487(3) 0.5503(3) 0.33884(13) 0.0619(11) Uani 1 1 d . . . . .
H17A H 0.353506 0.488173 0.354766 0.074 Uiso 1 1 calc R U . . .
H17B H 0.282302 0.547068 0.317936 0.074 Uiso 1 1 calc R U . . .
C18 C 0.4543(3) 0.5619(3) 0.31343(14) 0.0721(13) Uani 1 1 d . . . . .
H18A H 0.521625 0.562569 0.333915 0.087 Uiso 1 1 calc R U . . .
H18B H 0.450999 0.624195 0.297653 0.087 Uiso 1 1 calc R U . . .
C19 C 0.4640(5) 0.4776(4) 0.28033(19) 0.119(2) Uani 1 1 d . . . . .
H19A H 0.457327 0.415683 0.296062 0.143 Uiso 1 1 calc R U . . .
H19B H 0.399759 0.481653 0.258459 0.143 Uiso 1 1 calc R U . . .
C20 C 0.5690(5) 0.4757(5) 0.2573(2) 0.147(3) Uani 1 1 d . . . . .
H20A H 0.567459 0.420764 0.237252 0.221 Uiso 1 1 calc R U . . .
H20B H 0.633364 0.469332 0.278488 0.221 Uiso 1 1 calc R U . . .
H20C H 0.575848 0.535824 0.240910 0.221 Uiso 1 1 calc R U . . .
C21 C 0.6564(3) 0.3742(3) 0.42693(13) 0.0510(9) Uani 1 1 d . . . . .
C22 C 0.7093(3) 0.4239(3) 0.39359(15) 0.0671(12) Uani 1 1 d . . . . .
H22 H 0.726561 0.389460 0.368194 0.080 Uiso 1 1 calc R U . . .
C23 C 0.7374(4) 0.5226(4) 0.39673(18) 0.0837(14) Uani 1 1 d . . . . .
H23 H 0.771982 0.553282 0.373448 0.100 Uiso 1 1 calc R U . . .
C24 C 0.7147(4) 0.5761(4) 0.43392(18) 0.0798(13) Uani 1 1 d . . . . .
H24 H 0.735816 0.642075 0.436314 0.096 Uiso 1 1 calc R U . . .
C25 C 0.6611(3) 0.5310(3) 0.46708(16) 0.0711(12) Uani 1 1 d . . . . .
H25 H 0.644312 0.566200 0.492316 0.085 Uiso 1 1 calc R U . . .
C26 C 0.6313(3) 0.4320(3) 0.46321(13) 0.0584(10) Uani 1 1 d . . . . .
H26 H 0.592715 0.402995 0.485929 0.070 Uiso 1 1 calc R U . . .
C27 C 0.7344(3) 0.2016(3) 0.45913(14) 0.0535(9) Uani 1 1 d . . . . .
C28 C 0.8083(4) 0.2501(3) 0.48867(15) 0.0651(11) Uani 1 1 d . . . . .
H28 H 0.802518 0.318371 0.490421 0.078 Uiso 1 1 calc R U . . .
C29 C 0.8913(4) 0.2034(4) 0.51620(17) 0.0820(14) Uani 1 1 d . . . . .
H29 H 0.938853 0.240302 0.535689 0.098 Uiso 1 1 calc R U . . .
C30 C 0.9032(4) 0.1042(4) 0.51470(18) 0.0886(15) Uani 1 1 d . . . . .
H30 H 0.957578 0.072259 0.533389 0.106 Uiso 1 1 calc R U . . .
C31 C 0.8333(4) 0.0517(4) 0.48503(19) 0.0891(15) Uani 1 1 d . . . . .
H31 H 0.841088 -0.016383 0.483209 0.107 Uiso 1 1 calc R U . . .
C32 C 0.7510(3) 0.0996(3) 0.45775(17) 0.0782(13) Uani 1 1 d . . . . .
H32 H 0.705141 0.062427 0.437777 0.094 Uiso 1 1 calc R U . . .
C33 C 0.5059(3) 0.2305(3) 0.44422(13) 0.0511(9) Uani 1 1 d . . . . .
C34 C 0.4791(3) 0.1453(3) 0.46679(12) 0.0553(10) Uani 1 1 d . . . . .
H34 H 0.537679 0.100466 0.473798 0.066 Uiso 1 1 calc R U . . .
C35 C 0.3695(3) 0.1232(3) 0.47951(14) 0.0655(11) Uani 1 1 d . . . . .
H35 H 0.355955 0.064296 0.494039 0.079 Uiso 1 1 calc R U . . .
C36 C 0.2813(4) 0.1885(3) 0.47060(16) 0.0706(12) Uani 1 1 d . . . . .
H36 H 0.208178 0.175309 0.479777 0.085 Uiso 1 1 calc R U . . .
C37 C 0.3025(4) 0.2733(3) 0.44800(17) 0.0792(14) Uani 1 1 d . . . . .
H37 H 0.243272 0.317651 0.441046 0.095 Uiso 1 1 calc R U . . .
C38 C 0.4124(4) 0.2930(3) 0.43550(16) 0.0711(13) Uani 1 1 d . . . . .
H38 H 0.424646 0.351443 0.420382 0.085 Uiso 1 1 calc R U . . .
C39 C 0.6367(4) 0.2131(3) 0.37508(15) 0.0673(11) Uani 1 1 d . . . . .
C40 C 0.5447(5) 0.2203(3) 0.34442(15) 0.0772(13) Uani 1 1 d . . . . .
H40 H 0.475547 0.244794 0.353607 0.093 Uiso 1 1 calc R U . . .
C41 C 0.5511(6) 0.1920(4) 0.29943(17) 0.0992(17) Uani 1 1 d . . . . .
H41 H 0.487043 0.198528 0.279773 0.119 Uiso 1 1 calc R U . . .
C42 C 0.6493(7) 0.1557(5) 0.2851(2) 0.122(2) Uani 1 1 d . . . . .
H42 H 0.653980 0.136691 0.255617 0.147 Uiso 1 1 calc R U . . .
C43 C 0.7418(6) 0.1472(5) 0.3145(2) 0.137(3) Uani 1 1 d . . . . .
H43 H 0.810367 0.122629 0.304920 0.165 Uiso 1 1 calc R U . . .
C44 C 0.7359(5) 0.1742(4) 0.35811(17) 0.1105(19) Uani 1 1 d . . . . .
H44 H 0.800822 0.166321 0.377228 0.133 Uiso 1 1 calc R U . . .
B1 B 0.6336(4) 0.2550(4) 0.42664(16) 0.0556(9) Uani 1 1 d . . . . .
O3 O 0.6885(13) 0.804(3) 0.3652(10) 0.089(3) Uani 0.577(16) 1 d D . P A 1
C45 C 0.7375(11) 0.7759(15) 0.3251(6) 0.096(2) Uani 0.577(16) 1 d D . P A 1
H45A H 0.730873 0.829390 0.303756 0.115 Uiso 0.577(16) 1 calc R U P A 1
H45B H 0.698006 0.718741 0.312253 0.115 Uiso 0.577(16) 1 calc R U P A 1
C46 C 0.8616(10) 0.7521(14) 0.3361(6) 0.107(3) Uani 0.577(16) 1 d D . P A 1
H46A H 0.872194 0.683144 0.343853 0.129 Uiso 0.577(16) 1 calc R U P A 1
H46B H 0.908825 0.768310 0.311771 0.129 Uiso 0.577(16) 1 calc R U P A 1
C47 C 0.8864(9) 0.8157(13) 0.3741(4) 0.107(3) Uani 0.577(16) 1 d D . P A 1
H47A H 0.931697 0.780299 0.396880 0.129 Uiso 0.577(16) 1 calc R U P A 1
H47B H 0.930267 0.872432 0.365257 0.129 Uiso 0.577(16) 1 calc R U P A 1
C48 C 0.7814(9) 0.8474(11) 0.3909(4) 0.096(2) Uani 0.577(16) 1 d D . P A 1
H48A H 0.775722 0.918617 0.389327 0.115 Uiso 0.577(16) 1 calc R U P A 1
H48B H 0.778619 0.827782 0.421741 0.115 Uiso 0.577(16) 1 calc R U P A 1
O3A O 0.6767(18) 0.808(4) 0.3615(13) 0.089(3) Uani 0.423(16) 1 d D . P A 2
C45A C 0.7291(14) 0.756(2) 0.3270(8) 0.096(2) Uani 0.423(16) 1 d D . P A 2
H45C H 0.700365 0.778993 0.297944 0.115 Uiso 0.423(16) 1 calc R U P A 2
H45D H 0.717468 0.685807 0.329193 0.115 Uiso 0.423(16) 1 calc R U P A 2
C46A C 0.8545(14) 0.7839(17) 0.3364(8) 0.107(3) Uani 0.423(16) 1 d D . P A 2
H46C H 0.895422 0.729794 0.351249 0.129 Uiso 0.423(16) 1 calc R U P A 2
H46D H 0.889901 0.797323 0.308804 0.129 Uiso 0.423(16) 1 calc R U P A 2
C47A C 0.8601(13) 0.8698(16) 0.3642(6) 0.107(3) Uani 0.423(16) 1 d D . P A 2
H47C H 0.919938 0.862860 0.387693 0.129 Uiso 0.423(16) 1 calc R U P A 2
H47D H 0.875614 0.928127 0.346924 0.129 Uiso 0.423(16) 1 calc R U P A 2
C48A C 0.7498(13) 0.8766(14) 0.3821(6) 0.096(2) Uani 0.423(16) 1 d D . P A 2
H48C H 0.756864 0.864244 0.413825 0.115 Uiso 0.423(16) 1 calc R U P A 2
H48D H 0.718825 0.942354 0.377364 0.115 Uiso 0.423(16) 1 calc R U P A 2
O1 O 0.1252(3) 0.7596(3) 0.29824(11) 0.1101(11) Uani 0.914(5) 1 d D . P B 3
O2 O 0.2616(3) 0.72462(19) 0.25884(11) 0.1101(11) Uani 0.914(5) 1 d D . P B 3
N1 N 0.2260(2) 0.74945(12) 0.29366(9) 0.0669(11) Uani 0.914(5) 1 d D . P B 3
O1A O 0.2097(19) 0.7568(2) 0.3033(4) 0.1101(11) Uani 0.086(5) 1 d D . P B 4
O2A O 0.3253(15) 0.7180(3) 0.2556(5) 0.1101(11) Uani 0.086(5) 1 d D . P B 4
N1A N 0.2172(14) 0.7300(3) 0.2623(4) 0.0669(11) Uani 0.086(5) 1 d D . P B 4
 
loop_
 _atom_site_aniso_label
 _atom_site_aniso_U_11
 _atom_site_aniso_U_22
 _atom_site_aniso_U_33
 _atom_site_aniso_U_23
 _atom_site_aniso_U_13
 _atom_site_aniso_U_12
Pd1 0.0491(2) 0.0509(2) 0.0449(2) 0.00116(16) 0.00070(14) -0.00182(16)
N2 0.0611(18) 0.054(2) 0.0525(17) 0.0059(15) 0.0003(13) -0.0002(14)
N3 0.0484(17) 0.0540(17) 0.0403(17) -0.0024(13) -0.0033(13) -0.0034(14)
N4 0.0495(15) 0.0475(18) 0.0539(18) -0.0014(14) 0.0027(12) -0.0040(14)
C1 0.081(3) 0.051(3) 0.064(2) 0.0018(19) -0.0082(18) -0.010(2)
C2 0.072(3) 0.054(2) 0.060(2) -0.0007(17) -0.004(2) -0.001(2)
C3 0.054(2) 0.058(2) 0.044(2) 0.0037(15) 0.0008(17) 0.0006(19)
C4 0.054(2) 0.058(2) 0.052(2) 0.0025(18) 0.0015(15) 0.0003(19)
C5 0.072(2) 0.063(2) 0.067(3) -0.002(2) 0.007(2) 0.008(2)
C6 0.100(3) 0.065(3) 0.106(4) 0.000(3) 0.000(3) 0.018(3)
C7 0.101(3) 0.099(4) 0.156(5) -0.034(4) -0.009(3) 0.038(3)
C8 0.147(6) 0.098(4) 0.270(10) -0.047(5) -0.028(6) 0.048(4)
C9 0.074(3) 0.061(3) 0.055(2) 0.012(2) 0.0001(18) -0.002(2)
C10 0.073(3) 0.079(3) 0.064(2) 0.011(2) 0.007(2) -0.004(2)
C11 0.092(3) 0.120(5) 0.065(3) 0.012(3) 0.014(2) -0.007(3)
C12 0.106(4) 0.192(7) 0.098(4) -0.017(4) 0.036(3) -0.008(4)
C13 0.0521(19) 0.061(2) 0.064(3) 0.005(2) 0.0048(18) -0.0050(18)
C14 0.061(2) 0.067(3) 0.074(3) 0.013(2) 0.010(2) -0.004(2)
C15 0.059(2) 0.077(3) 0.095(4) 0.007(3) 0.016(2) -0.006(2)
C16 0.079(3) 0.081(3) 0.112(4) 0.012(3) 0.031(3) -0.007(2)
C17 0.072(2) 0.052(2) 0.061(3) -0.0058(18) 0.0053(19) -0.002(2)
C18 0.073(3) 0.078(3) 0.066(3) -0.007(2) 0.010(2) 0.004(2)
C19 0.123(4) 0.113(4) 0.126(5) -0.046(3) 0.049(4) -0.001(4)
C20 0.149(5) 0.158(6) 0.143(6) -0.035(5) 0.073(5) 0.010(4)
C21 0.046(2) 0.0537(19) 0.052(2) 0.0045(15) -0.0059(16) 0.0012(17)
C22 0.064(3) 0.069(2) 0.068(3) 0.012(2) 0.009(2) -0.003(2)
C23 0.063(3) 0.070(3) 0.120(4) 0.022(2) 0.014(3) -0.008(2)
C24 0.061(3) 0.055(3) 0.122(4) 0.017(2) -0.009(2) -0.006(2)
C25 0.071(3) 0.051(2) 0.089(3) 0.000(2) -0.012(2) 0.005(2)
C26 0.068(3) 0.052(2) 0.055(2) 0.0041(18) -0.002(2) 0.0020(19)
C27 0.048(2) 0.052(2) 0.062(2) 0.0002(18) 0.0125(15) 0.0011(16)
C28 0.055(2) 0.064(3) 0.076(3) -0.006(2) -0.0019(17) 0.0104(18)
C29 0.069(3) 0.083(3) 0.092(3) -0.007(3) -0.016(2) 0.015(2)
C30 0.063(3) 0.081(3) 0.122(4) 0.013(3) -0.001(2) 0.019(2)
C31 0.062(3) 0.066(3) 0.139(4) 0.014(3) 0.005(2) 0.009(2)
C32 0.056(3) 0.054(2) 0.125(4) -0.004(2) 0.002(2) 0.003(2)
C33 0.0564(18) 0.048(2) 0.049(2) -0.0049(17) -0.0001(17) -0.0022(15)
C34 0.061(2) 0.053(2) 0.052(2) 0.0002(18) 0.0043(18) -0.0022(18)
C35 0.065(2) 0.063(3) 0.069(3) 0.008(2) 0.007(2) -0.0067(18)
C36 0.061(2) 0.064(3) 0.088(3) -0.003(2) 0.015(2) -0.0038(19)
C37 0.061(2) 0.060(3) 0.117(4) 0.006(2) 0.008(3) 0.005(2)
C38 0.061(2) 0.056(3) 0.096(4) 0.011(2) 0.004(2) 0.0029(18)
C39 0.084(3) 0.062(3) 0.057(2) -0.003(2) 0.0109(17) -0.007(2)
C40 0.103(3) 0.066(3) 0.062(2) 0.007(2) -0.003(2) -0.022(3)
C41 0.159(5) 0.075(4) 0.062(2) 0.005(3) -0.007(3) -0.031(3)
C42 0.192(6) 0.101(5) 0.075(4) -0.016(4) 0.019(3) -0.018(4)
C43 0.164(5) 0.174(7) 0.077(3) -0.028(4) 0.039(3) 0.019(5)
C44 0.111(4) 0.152(5) 0.071(3) -0.020(3) 0.025(3) 0.022(3)
B1 0.057(2) 0.054(2) 0.056(2) -0.0002(19) 0.0052(17) -0.0013(18)
O3 0.070(3) 0.096(4) 0.102(4) -0.006(4) 0.012(3) -0.003(3)
C45 0.087(3) 0.099(5) 0.102(3) -0.013(3) 0.007(2) -0.001(2)
C46 0.083(2) 0.104(8) 0.135(4) -0.007(4) 0.013(2) -0.001(3)
C47 0.083(2) 0.104(8) 0.135(4) -0.007(4) 0.013(2) -0.001(3)
C48 0.087(3) 0.099(5) 0.102(3) -0.013(3) 0.007(2) -0.001(2)
O3A 0.070(3) 0.096(4) 0.102(4) -0.006(4) 0.012(3) -0.003(3)
C45A 0.087(3) 0.099(5) 0.102(3) -0.013(3) 0.007(2) -0.001(2)
C46A 0.083(2) 0.104(8) 0.135(4) -0.007(4) 0.013(2) -0.001(3)
C47A 0.083(2) 0.104(8) 0.135(4) -0.007(4) 0.013(2) -0.001(3)
C48A 0.087(3) 0.099(5) 0.102(3) -0.013(3) 0.007(2) -0.001(2)
O1 0.0658(18) 0.190(3) 0.0726(16) -0.0234(16) -0.0137(14) 0.0003(16)
O2 0.0658(18) 0.190(3) 0.0726(16) -0.0234(16) -0.0137(14) 0.0003(16)
N1 0.0653(18) 0.073(3) 0.0610(19) 0.0081(18) -0.0106(17) -0.0059(18)
O1A 0.0658(18) 0.190(3) 0.0726(16) -0.0234(16) -0.0137(14) 0.0003(16)
O2A 0.0658(18) 0.190(3) 0.0726(16) -0.0234(16) -0.0137(14) 0.0003(16)
N1A 0.0653(18) 0.073(3) 0.0610(19) 0.0081(18) -0.0106(17) -0.0059(18)
 
_geom_special_details
;
 All esds (except the esd in the dihedral angle between two l.s. planes)
 are estimated using the full covariance matrix.  The cell esds are taken
 into account individually in the estimation of esds in distances, angles
 and torsion angles; correlations between esds in cell parameters are only
 used when they are defined by crystal symmetry.  An approximate (isotropic)
 treatment of cell esds is used for estimating esds involving l.s. planes.
;
 
loop_
 _geom_bond_atom_site_label_1
 _geom_bond_atom_site_label_2
 _geom_bond_distance
 _geom_bond_site_symmetry_2
 _geom_bond_publ_flag
Pd1 O1A 1.96(2) . ?
Pd1 N3 2.022(3) . ?
Pd1 N1 2.042(3) . ?
Pd1 N2 2.091(3) . ?
Pd1 N4 2.091(3) . ?
N2 C9 1.495(4) . ?
N2 C1 1.507(5) . ?
N2 C5 1.521(4) . ?
N3 C2 1.479(5) . ?
N3 C3 1.493(5) . ?
N3 H3 0.9800 . ?
N4 C17 1.501(5) . ?
N4 C4 1.506(4) . ?
N4 C13 1.511(4) . ?
C1 C2 1.508(5) . ?
C1 H1A 0.9700 . ?
C1 H1B 0.9700 . ?
C2 H2A 0.9700 . ?
C2 H2B 0.9700 . ?
C3 C4 1.499(5) . ?
C3 H3A 0.9700 . ?
C3 H3B 0.9700 . ?
C4 H4A 0.9700 . ?
C4 H4B 0.9700 . ?
C5 C6 1.513(6) . ?
C5 H5A 0.9700 . ?
C5 H5B 0.9700 . ?
C6 C7 1.513(6) . ?
C6 H6A 0.9700 . ?
C6 H6B 0.9700 . ?
C7 C8 1.487(7) . ?
C7 H7A 0.9700 . ?
C7 H7B 0.9700 . ?
C8 H8A 0.9600 . ?
C8 H8B 0.9600 . ?
C8 H8C 0.9600 . ?
C9 C10 1.499(5) . ?
C9 H9A 0.9700 . ?
C9 H9B 0.9700 . ?
C10 C11 1.525(5) . ?
C10 H10A 0.9700 . ?
C10 H10B 0.9700 . ?
C11 C12 1.493(6) . ?
C11 H11A 0.9700 . ?
C11 H11B 0.9700 . ?
C12 H12A 0.9600 . ?
C12 H12B 0.9600 . ?
C12 H12C 0.9600 . ?
C13 C14 1.502(5) . ?
C13 H13A 0.9700 . ?
C13 H13B 0.9700 . ?
C14 C15 1.518(5) . ?
C14 H14A 0.9700 . ?
C14 H14B 0.9700 . ?
C15 C16 1.515(6) . ?
C15 H15A 0.9700 . ?
C15 H15B 0.9700 . ?
C16 H16A 0.9600 . ?
C16 H16B 0.9600 . ?
C16 H16C 0.9600 . ?
C17 C18 1.498(5) . ?
C17 H17A 0.9700 . ?
C17 H17B 0.9700 . ?
C18 C19 1.528(6) . ?
C18 H18A 0.9700 . ?
C18 H18B 0.9700 . ?
C19 C20 1.445(6) . ?
C19 H19A 0.9700 . ?
C19 H19B 0.9700 . ?
C20 H20A 0.9600 . ?
C20 H20B 0.9600 . ?
C20 H20C 0.9600 . ?
C21 C22 1.387(5) . ?
C21 C26 1.393(5) . ?
C21 B1 1.639(6) . ?
C22 C23 1.381(6) . ?
C22 H22 0.9300 . ?
C23 C24 1.376(6) . ?
C23 H23 0.9300 . ?
C24 C25 1.359(6) . ?
C24 H24 0.9300 . ?
C25 C26 1.390(5) . ?
C25 H25 0.9300 . ?
C26 H26 0.9300 . ?
C27 C28 1.370(6) . ?
C27 C32 1.399(5) . ?
C27 B1 1.652(6) . ?
C28 C29 1.391(6) . ?
C28 H28 0.9300 . ?
C29 C30 1.354(6) . ?
C29 H29 0.9300 . ?
C30 C31 1.373(7) . ?
C30 H30 0.9300 . ?
C31 C32 1.387(6) . ?
C31 H31 0.9300 . ?
C32 H32 0.9300 . ?
C33 C34 1.387(5) . ?
C33 C38 1.394(5) . ?
C33 B1 1.645(6) . ?
C34 C35 1.390(5) . ?
C34 H34 0.9300 . ?
C35 C36 1.372(6) . ?
C35 H35 0.9300 . ?
C36 C37 1.368(6) . ?
C36 H36 0.9300 . ?
C37 C38 1.385(5) . ?
C37 H37 0.9300 . ?
C38 H38 0.9300 . ?
C39 C40 1.378(6) . ?
C39 C44 1.397(6) . ?
C39 B1 1.659(6) . ?
C40 C41 1.418(6) . ?
C40 H40 0.9300 . ?
C41 C42 1.343(8) . ?
C41 H41 0.9300 . ?
C42 C43 1.360(8) . ?
C42 H42 0.9300 . ?
C43 C44 1.371(7) . ?
C43 H43 0.9300 . ?
C44 H44 0.9300 . ?
O3 C45 1.422(13) . ?
O3 C48 1.423(11) . ?
C45 C46 1.501(13) . ?
C45 H45A 0.9700 . ?
C45 H45B 0.9700 . ?
C46 C47 1.450(12) . ?
C46 H46A 0.9700 . ?
C46 H46B 0.9700 . ?
C47 C48 1.422(9) . ?
C47 H47A 0.9700 . ?
C47 H47B 0.9700 . ?
C48 H48A 0.9700 . ?
C48 H48B 0.9700 . ?
O3A C48A 1.386(16) . ?
O3A C45A 1.422(13) . ?
C45A C46A 1.519(14) . ?
C45A H45C 0.9700 . ?
C45A H45D 0.9700 . ?
C46A C47A 1.435(13) . ?
C46A H46C 0.9700 . ?
C46A H46D 0.9700 . ?
C47A C48A 1.429(12) . ?
C47A H47C 0.9700 . ?
C47A H47D 0.9700 . ?
C48A H48C 0.9700 . ?
C48A H48D 0.9700 . ?
O1 N1 1.2010(10) . ?
O2 N1 1.2015(10) . ?
O1A N1A 1.3001(10) . ?
O2A N1A 1.3002(10) . ?
 
loop_
 _geom_angle_atom_site_label_1
 _geom_angle_atom_site_label_2
 _geom_angle_atom_site_label_3
 _geom_angle
 _geom_angle_site_symmetry_1
 _geom_angle_site_symmetry_3
 _geom_angle_publ_flag
O1A Pd1 N3 170.7(4) . . ?
N3 Pd1 N1 178.78(12) . . ?
O1A Pd1 N2 94.34(11) . . ?
N3 Pd1 N2 85.00(12) . . ?
N1 Pd1 N2 95.62(10) . . ?
O1A Pd1 N4 93.83(11) . . ?
N3 Pd1 N4 85.14(12) . . ?
N1 Pd1 N4 94.43(10) . . ?
N2 Pd1 N4 166.16(12) . . ?
C9 N2 C1 111.0(3) . . ?
C9 N2 C5 109.2(3) . . ?
C1 N2 C5 110.8(3) . . ?
C9 N2 Pd1 115.1(2) . . ?
C1 N2 Pd1 105.5(2) . . ?
C5 N2 Pd1 105.0(2) . . ?
C2 N3 C3 116.6(3) . . ?
C2 N3 Pd1 107.5(2) . . ?
C3 N3 Pd1 107.1(2) . . ?
C2 N3 H3 108.5 . . ?
C3 N3 H3 108.5 . . ?
Pd1 N3 H3 108.5 . . ?
C17 N4 C4 109.5(3) . . ?
C17 N4 C13 109.5(3) . . ?
C4 N4 C13 111.0(3) . . ?
C17 N4 Pd1 115.9(2) . . ?
C4 N4 Pd1 105.8(2) . . ?
C13 N4 Pd1 105.1(2) . . ?
N2 C1 C2 109.9(3) . . ?
N2 C1 H1A 109.7 . . ?
C2 C1 H1A 109.7 . . ?
N2 C1 H1B 109.7 . . ?
C2 C1 H1B 109.7 . . ?
H1A C1 H1B 108.2 . . ?
N3 C2 C1 106.6(3) . . ?
N3 C2 H2A 110.4 . . ?
C1 C2 H2A 110.4 . . ?
N3 C2 H2B 110.4 . . ?
C1 C2 H2B 110.4 . . ?
H2A C2 H2B 108.6 . . ?
N3 C3 C4 106.9(3) . . ?
N3 C3 H3A 110.3 . . ?
C4 C3 H3A 110.3 . . ?
N3 C3 H3B 110.3 . . ?
C4 C3 H3B 110.3 . . ?
H3A C3 H3B 108.6 . . ?
C3 C4 N4 110.5(3) . . ?
C3 C4 H4A 109.5 . . ?
N4 C4 H4A 109.5 . . ?
C3 C4 H4B 109.5 . . ?
N4 C4 H4B 109.5 . . ?
H4A C4 H4B 108.1 . . ?
C6 C5 N2 117.0(3) . . ?
C6 C5 H5A 108.1 . . ?
N2 C5 H5A 108.1 . . ?
C6 C5 H5B 108.1 . . ?
N2 C5 H5B 108.1 . . ?
H5A C5 H5B 107.3 . . ?
C5 C6 C7 111.5(4) . . ?
C5 C6 H6A 109.3 . . ?
C7 C6 H6A 109.3 . . ?
C5 C6 H6B 109.3 . . ?
C7 C6 H6B 109.3 . . ?
H6A C6 H6B 108.0 . . ?
C8 C7 C6 111.7(5) . . ?
C8 C7 H7A 109.3 . . ?
C6 C7 H7A 109.3 . . ?
C8 C7 H7B 109.3 . . ?
C6 C7 H7B 109.3 . . ?
H7A C7 H7B 107.9 . . ?
C7 C8 H8A 109.5 . . ?
C7 C8 H8B 109.5 . . ?
H8A C8 H8B 109.5 . . ?
C7 C8 H8C 109.5 . . ?
H8A C8 H8C 109.5 . . ?
H8B C8 H8C 109.5 . . ?
N2 C9 C10 114.6(3) . . ?
N2 C9 H9A 108.6 . . ?
C10 C9 H9A 108.6 . . ?
N2 C9 H9B 108.6 . . ?
C10 C9 H9B 108.6 . . ?
H9A C9 H9B 107.6 . . ?
C9 C10 C11 111.2(4) . . ?
C9 C10 H10A 109.4 . . ?
C11 C10 H10A 109.4 . . ?
C9 C10 H10B 109.4 . . ?
C11 C10 H10B 109.4 . . ?
H10A C10 H10B 108.0 . . ?
C12 C11 C10 113.0(4) . . ?
C12 C11 H11A 109.0 . . ?
C10 C11 H11A 109.0 . . ?
C12 C11 H11B 109.0 . . ?
C10 C11 H11B 109.0 . . ?
H11A C11 H11B 107.8 . . ?
C11 C12 H12A 109.5 . . ?
C11 C12 H12B 109.5 . . ?
H12A C12 H12B 109.5 . . ?
C11 C12 H12C 109.5 . . ?
H12A C12 H12C 109.5 . . ?
H12B C12 H12C 109.5 . . ?
C14 C13 N4 118.1(3) . . ?
C14 C13 H13A 107.8 . . ?
N4 C13 H13A 107.8 . . ?
C14 C13 H13B 107.8 . . ?
N4 C13 H13B 107.8 . . ?
H13A C13 H13B 107.1 . . ?
C13 C14 C15 111.4(3) . . ?
C13 C14 H14A 109.3 . . ?
C15 C14 H14A 109.3 . . ?
C13 C14 H14B 109.3 . . ?
C15 C14 H14B 109.3 . . ?
H14A C14 H14B 108.0 . . ?
C16 C15 C14 113.4(4) . . ?
C16 C15 H15A 108.9 . . ?
C14 C15 H15A 108.9 . . ?
C16 C15 H15B 108.9 . . ?
C14 C15 H15B 108.9 . . ?
H15A C15 H15B 107.7 . . ?
C15 C16 H16A 109.5 . . ?
C15 C16 H16B 109.5 . . ?
H16A C16 H16B 109.5 . . ?
C15 C16 H16C 109.5 . . ?
H16A C16 H16C 109.5 . . ?
H16B C16 H16C 109.5 . . ?
C18 C17 N4 114.2(3) . . ?
C18 C17 H17A 108.7 . . ?
N4 C17 H17A 108.7 . . ?
C18 C17 H17B 108.7 . . ?
N4 C17 H17B 108.7 . . ?
H17A C17 H17B 107.6 . . ?
C17 C18 C19 110.7(4) . . ?
C17 C18 H18A 109.5 . . ?
C19 C18 H18A 109.5 . . ?
C17 C18 H18B 109.5 . . ?
C19 C18 H18B 109.5 . . ?
H18A C18 H18B 108.1 . . ?
C20 C19 C18 115.3(5) . . ?
C20 C19 H19A 108.5 . . ?
C18 C19 H19A 108.5 . . ?
C20 C19 H19B 108.5 . . ?
C18 C19 H19B 108.5 . . ?
H19A C19 H19B 107.5 . . ?
C19 C20 H20A 109.5 . . ?
C19 C20 H20B 109.5 . . ?
H20A C20 H20B 109.5 . . ?
C19 C20 H20C 109.5 . . ?
H20A C20 H20C 109.5 . . ?
H20B C20 H20C 109.5 . . ?
C22 C21 C26 114.9(4) . . ?
C22 C21 B1 123.7(4) . . ?
C26 C21 B1 121.2(3) . . ?
C23 C22 C21 122.4(4) . . ?
C23 C22 H22 118.8 . . ?
C21 C22 H22 118.8 . . ?
C24 C23 C22 120.8(5) . . ?
C24 C23 H23 119.6 . . ?
C22 C23 H23 119.6 . . ?
C25 C24 C23 118.9(5) . . ?
C25 C24 H24 120.5 . . ?
C23 C24 H24 120.5 . . ?
C24 C25 C26 119.8(5) . . ?
C24 C25 H25 120.1 . . ?
C26 C25 H25 120.1 . . ?
C25 C26 C21 123.1(4) . . ?
C25 C26 H26 118.4 . . ?
C21 C26 H26 118.4 . . ?
C28 C27 C32 114.3(4) . . ?
C28 C27 B1 124.9(4) . . ?
C32 C27 B1 120.7(4) . . ?
C27 C28 C29 123.9(5) . . ?
C27 C28 H28 118.1 . . ?
C29 C28 H28 118.1 . . ?
C30 C29 C28 120.2(5) . . ?
C30 C29 H29 119.9 . . ?
C28 C29 H29 119.9 . . ?
C29 C30 C31 118.7(5) . . ?
C29 C30 H30 120.7 . . ?
C31 C30 H30 120.7 . . ?
C30 C31 C32 120.4(5) . . ?
C30 C31 H31 119.8 . . ?
C32 C31 H31 119.8 . . ?
C31 C32 C27 122.6(5) . . ?
C31 C32 H32 118.7 . . ?
C27 C32 H32 118.7 . . ?
C34 C33 C38 113.7(4) . . ?
C34 C33 B1 124.2(4) . . ?
C38 C33 B1 122.0(4) . . ?
C33 C34 C35 123.7(4) . . ?
C33 C34 H34 118.2 . . ?
C35 C34 H34 118.2 . . ?
C36 C35 C34 119.9(4) . . ?
C36 C35 H35 120.1 . . ?
C34 C35 H35 120.1 . . ?
C37 C36 C35 119.0(4) . . ?
C37 C36 H36 120.5 . . ?
C35 C36 H36 120.5 . . ?
C36 C37 C38 119.8(4) . . ?
C36 C37 H37 120.1 . . ?
C38 C37 H37 120.1 . . ?
C37 C38 C33 123.9(4) . . ?
C37 C38 H38 118.0 . . ?
C33 C38 H38 118.0 . . ?
C40 C39 C44 114.2(5) . . ?
C40 C39 B1 123.0(4) . . ?
C44 C39 B1 122.7(5) . . ?
C39 C40 C41 122.6(5) . . ?
C39 C40 H40 118.7 . . ?
C41 C40 H40 118.7 . . ?
C42 C41 C40 120.3(6) . . ?
C42 C41 H41 119.8 . . ?
C40 C41 H41 119.8 . . ?
C41 C42 C43 118.5(6) . . ?
C41 C42 H42 120.7 . . ?
C43 C42 H42 120.7 . . ?
C42 C43 C44 121.4(6) . . ?
C42 C43 H43 119.3 . . ?
C44 C43 H43 119.3 . . ?
C43 C44 C39 122.9(6) . . ?
C43 C44 H44 118.5 . . ?
C39 C44 H44 118.5 . . ?
C21 B1 C33 110.4(3) . . ?
C21 B1 C27 108.6(3) . . ?
C33 B1 C27 110.2(3) . . ?
C21 B1 C39 109.2(3) . . ?
C33 B1 C39 107.8(4) . . ?
C27 B1 C39 110.5(3) . . ?
C45 O3 C48 104.0(9) . . ?
O3 C45 C46 107.5(14) . . ?
O3 C45 H45A 110.2 . . ?
C46 C45 H45A 110.2 . . ?
O3 C45 H45B 110.2 . . ?
C46 C45 H45B 110.2 . . ?
H45A C45 H45B 108.5 . . ?
C47 C46 C45 101.0(8) . . ?
C47 C46 H46A 111.6 . . ?
C45 C46 H46A 111.6 . . ?
C47 C46 H46B 111.6 . . ?
C45 C46 H46B 111.6 . . ?
H46A C46 H46B 109.4 . . ?
C48 C47 C46 109.2(8) . . ?
C48 C47 H47A 109.8 . . ?
C46 C47 H47A 109.8 . . ?
C48 C47 H47B 109.8 . . ?
C46 C47 H47B 109.8 . . ?
H47A C47 H47B 108.3 . . ?
C47 C48 O3 108.9(9) . . ?
C47 C48 H48A 109.9 . . ?
O3 C48 H48A 109.9 . . ?
C47 C48 H48B 109.9 . . ?
O3 C48 H48B 109.9 . . ?
H48A C48 H48B 108.3 . . ?
C48A O3A C45A 112.2(12) . . ?
O3A C45A C46A 101.3(11) . . ?
O3A C45A H45C 111.5 . . ?
C46A C45A H45C 111.5 . . ?
O3A C45A H45D 111.5 . . ?
C46A C45A H45D 111.5 . . ?
H45C C45A H45D 109.3 . . ?
C47A C46A C45A 108.5(11) . . ?
C47A C46A H46C 110.0 . . ?
C45A C46A H46C 110.0 . . ?
C47A C46A H46D 110.0 . . ?
C45A C46A H46D 110.0 . . ?
H46C C46A H46D 108.4 . . ?
C48A C47A C46A 105.3(11) . . ?
C48A C47A H47C 110.7 . . ?
C46A C47A H47C 110.7 . . ?
C48A C47A H47D 110.7 . . ?
C46A C47A H47D 110.7 . . ?
H47C C47A H47D 108.8 . . ?
O3A C48A C47A 109.3(11) . . ?
O3A C48A H48C 109.8 . . ?
C47A C48A H48C 109.8 . . ?
O3A C48A H48D 109.8 . . ?
C47A C48A H48D 109.8 . . ?
H48C C48A H48D 108.3 . . ?
O1 N1 O2 121.74(15) . . ?
O1 N1 Pd1 119.1(2) . . ?
O2 N1 Pd1 119.2(2) . . ?
N1A O1A Pd1 125.1(10) . . ?
O1A N1A O2A 107.71(12) . . ?
 
loop_
 _geom_torsion_atom_site_label_1
 _geom_torsion_atom_site_label_2
 _geom_torsion_atom_site_label_3
 _geom_torsion_atom_site_label_4
 _geom_torsion
 _geom_torsion_site_symmetry_1
 _geom_torsion_site_symmetry_2
 _geom_torsion_site_symmetry_3
 _geom_torsion_site_symmetry_4
 _geom_torsion_publ_flag
C9 N2 C1 C2 -160.8(3) . . . . ?
C5 N2 C1 C2 77.7(4) . . . . ?
Pd1 N2 C1 C2 -35.5(4) . . . . ?
C3 N3 C2 C1 -166.8(3) . . . . ?
Pd1 N3 C2 C1 -46.6(3) . . . . ?
N2 C1 C2 N3 55.5(4) . . . . ?
C2 N3 C3 C4 167.1(3) . . . . ?
Pd1 N3 C3 C4 46.7(3) . . . . ?
N3 C3 C4 N4 -54.6(4) . . . . ?
C17 N4 C4 C3 159.5(3) . . . . ?
C13 N4 C4 C3 -79.5(4) . . . . ?
Pd1 N4 C4 C3 34.0(3) . . . . ?
C9 N2 C5 C6 -57.2(5) . . . . ?
C1 N2 C5 C6 65.4(5) . . . . ?
Pd1 N2 C5 C6 178.9(3) . . . . ?
N2 C5 C6 C7 -177.9(4) . . . . ?
C5 C6 C7 C8 -173.3(5) . . . . ?
C1 N2 C9 C10 66.6(5) . . . . ?
C5 N2 C9 C10 -171.0(4) . . . . ?
Pd1 N2 C9 C10 -53.2(4) . . . . ?
N2 C9 C10 C11 173.0(4) . . . . ?
C9 C10 C11 C12 171.9(5) . . . . ?
C17 N4 C13 C14 56.6(5) . . . . ?
C4 N4 C13 C14 -64.5(4) . . . . ?
Pd1 N4 C13 C14 -178.3(3) . . . . ?
N4 C13 C14 C15 -179.7(4) . . . . ?
C13 C14 C15 C16 179.1(4) . . . . ?
C4 N4 C17 C18 -69.0(4) . . . . ?
C13 N4 C17 C18 169.0(3) . . . . ?
Pd1 N4 C17 C18 50.5(4) . . . . ?
N4 C17 C18 C19 -178.5(4) . . . . ?
C17 C18 C19 C20 -173.8(5) . . . . ?
C26 C21 C22 C23 1.5(6) . . . . ?
B1 C21 C22 C23 -173.6(4) . . . . ?
C21 C22 C23 C24 0.8(7) . . . . ?
C22 C23 C24 C25 -1.9(7) . . . . ?
C23 C24 C25 C26 0.7(7) . . . . ?
C24 C25 C26 C21 1.7(6) . . . . ?
C22 C21 C26 C25 -2.8(6) . . . . ?
B1 C21 C26 C25 172.5(4) . . . . ?
C32 C27 C28 C29 -1.7(6) . . . . ?
B1 C27 C28 C29 178.9(4) . . . . ?
C27 C28 C29 C30 0.3(7) . . . . ?
C28 C29 C30 C31 1.2(7) . . . . ?
C29 C30 C31 C32 -1.1(8) . . . . ?
C30 C31 C32 C27 -0.5(7) . . . . ?
C28 C27 C32 C31 1.8(6) . . . . ?
B1 C27 C32 C31 -178.8(4) . . . . ?
C38 C33 C34 C35 0.3(6) . . . . ?
B1 C33 C34 C35 -176.6(4) . . . . ?
C33 C34 C35 C36 -1.4(6) . . . . ?
C34 C35 C36 C37 2.0(7) . . . . ?
C35 C36 C37 C38 -1.6(7) . . . . ?
C36 C37 C38 C33 0.5(8) . . . . ?
C34 C33 C38 C37 0.1(7) . . . . ?
B1 C33 C38 C37 177.2(4) . . . . ?
C44 C39 C40 C41 -0.9(7) . . . . ?
B1 C39 C40 C41 174.6(4) . . . . ?
C39 C40 C41 C42 0.5(8) . . . . ?
C40 C41 C42 C43 -0.2(10) . . . . ?
C41 C42 C43 C44 0.5(11) . . . . ?
C42 C43 C44 C39 -1.0(11) . . . . ?
C40 C39 C44 C43 1.1(8) . . . . ?
B1 C39 C44 C43 -174.4(6) . . . . ?
C22 C21 B1 C33 -139.3(4) . . . . ?
C26 C21 B1 C33 45.9(5) . . . . ?
C22 C21 B1 C27 99.8(4) . . . . ?
C26 C21 B1 C27 -75.1(4) . . . . ?
C22 C21 B1 C39 -20.9(5) . . . . ?
C26 C21 B1 C39 164.3(4) . . . . ?
C34 C33 B1 C21 -149.1(4) . . . . ?
C38 C33 B1 C21 34.1(5) . . . . ?
C34 C33 B1 C27 -29.1(5) . . . . ?
C38 C33 B1 C27 154.1(4) . . . . ?
C34 C33 B1 C39 91.6(5) . . . . ?
C38 C33 B1 C39 -85.1(5) . . . . ?
C28 C27 B1 C21 13.3(5) . . . . ?
C32 C27 B1 C21 -166.1(3) . . . . ?
C28 C27 B1 C33 -107.8(4) . . . . ?
C32 C27 B1 C33 72.9(5) . . . . ?
C28 C27 B1 C39 133.1(4) . . . . ?
C32 C27 B1 C39 -46.2(5) . . . . ?
C40 C39 B1 C21 -80.9(5) . . . . ?
C44 C39 B1 C21 94.2(5) . . . . ?
C40 C39 B1 C33 39.1(5) . . . . ?
C44 C39 B1 C33 -145.8(4) . . . . ?
C40 C39 B1 C27 159.7(4) . . . . ?
C44 C39 B1 C27 -25.3(6) . . . . ?
C48 O3 C45 C46 31(3) . . . . ?
O3 C45 C46 C47 -29(2) . . . . ?
C45 C46 C47 C48 16.6(19) . . . . ?
C46 C47 C48 O3 1(2) . . . . ?
C45 O3 C48 C47 -20(3) . . . . ?
C48A O3A C45A C46A 14(4) . . . . ?
O3A C45A C46A C47A -19(4) . . . . ?
C45A C46A C47A C48A 17(3) . . . . ?
C45A O3A C48A C47A -4(5) . . . . ?
C46A C47A C48A O3A -8(3) . . . . ?
Pd1 O1A N1A O2A 0.00(2) . . . . ?
 
_refine_diff_density_max    0.421
_refine_diff_density_min   -0.598
_refine_diff_density_rms    0.070

_shelx_res_file
;
TITL shelxt in P 1 21/n 1
    01_excit.res
    created by SHELXL-2018/3 at 15:53:41 on 27-Mar-2020
CELL 0.534 11.6684 13.568 30.1824 90 93.506 90
ZERR 4 0.000335 0.000452 0.000943 0 0.00277 0
LATT 1
SYMM 0.5-X,0.5+Y,0.5-Z
SFAC C H B N O Pd
DISP B 0 0 4.561
DISP C 0.001 0.001 6.94
DISP H -0 0 0.611
DISP N 0.003 0.002 10.693
DISP O 0.005 0.003 16.398
DISP Pd -2.504 0.615 1934.604
UNIT 192 292 4 16 12 4
DFIX 1.2 0.001 N1 O1 N1 O2
DFIX 1.3 0.001 O1A N1A N1A O2A
DANG 2.1 0.001 O1 O2 O1A O2A
FLAT 0.001 Pd1 O1 O2 N1 O1A O2A N1A
RIGU 0.001 0.002
EADP O3 O3A
EADP C45 C45A C48 C48A
EADP C46 C46A C47 C47A
EADP O1 O1A O2 O2A
EADP N1 N1A

L.S. 20
PLAN  5
SIZE 0.1 0.1 0.05
TEMP -8
BOND $H
list 4
CONF
fmap 2
acta
SHEL 999 0.8
OMIT 10 0 0
OMIT -1 2 3
OMIT 7 12 0
OMIT -2 1 2
REM <olex2.extras>
REM <HklSrc "%.\\01_excit.hkl">
REM </olex2.extras>

WGHT    0.051900
FVAR       0.24794   0.57674   0.91406
PD1   6    0.339936    0.775089    0.346463    11.00000    0.04906    0.05093 =
         0.04494    0.00116    0.00070   -0.00182
N2    4    0.346957    0.927741    0.337635    11.00000    0.06115    0.05394 =
         0.05253    0.00587    0.00033   -0.00025
N3    4    0.455203    0.798590    0.398178    11.00000    0.04840    0.05396 =
         0.04027   -0.00235   -0.00329   -0.00341
AFIX  13
H3    2    0.532459    0.788102    0.388033    11.00000   -1.20000
AFIX   0
N4    4    0.330773    0.631672    0.371393    11.00000    0.04949    0.04746 =
         0.05388   -0.00136    0.00272   -0.00395
C1    1    0.442314    0.963213    0.369638    11.00000    0.08063    0.05111 =
         0.06379    0.00176   -0.00818   -0.00960
AFIX  23
H1A   2    0.430391    1.032106    0.376606    11.00000   -1.20000
H1B   2    0.515298    0.957325    0.356109    11.00000   -1.20000
AFIX   0
C2    1    0.444845    0.902862    0.411645    11.00000    0.07192    0.05380 =
         0.06034   -0.00074   -0.00434   -0.00083
AFIX  23
H2A   2    0.509738    0.921781    0.431441    11.00000   -1.20000
H2B   2    0.374907    0.912819    0.426859    11.00000   -1.20000
AFIX   0
C3    1    0.433298    0.722868    0.432537    11.00000    0.05374    0.05834 =
         0.04425    0.00370    0.00081    0.00062
AFIX  23
H3A   2    0.363495    0.738316    0.446983    11.00000   -1.20000
H3B   2    0.496627    0.720777    0.454886    11.00000   -1.20000
AFIX   0
C4    1    0.421514    0.625772    0.409006    11.00000    0.05413    0.05848 =
         0.05182    0.00247    0.00146    0.00031
AFIX  23
H4A   2    0.400931    0.575183    0.429794    11.00000   -1.20000
H4B   2    0.494426    0.607733    0.397482    11.00000   -1.20000
AFIX   0
C5    1    0.231300    0.965675    0.350952    11.00000    0.07196    0.06276 =
         0.06667   -0.00171    0.00650    0.00823
AFIX  23
H5A   2    0.171835    0.934285    0.332018    11.00000   -1.20000
H5B   2    0.221004    0.944352    0.381125    11.00000   -1.20000
AFIX   0
C6    1    0.212222    1.075879    0.348738    11.00000    0.10021    0.06466 =
         0.10633   -0.00018   -0.00019    0.01827
AFIX  23
H6A   2    0.217807    1.098103    0.318401    11.00000   -1.20000
H6B   2    0.271781    1.108739    0.367071    11.00000   -1.20000
AFIX   0
C7    1    0.095892    1.103923    0.364442    11.00000    0.10069    0.09922 =
         0.15565   -0.03411   -0.00936    0.03834
AFIX  23
H7A   2    0.036961    1.065183    0.348473    11.00000   -1.20000
H7B   2    0.093620    1.088686    0.395775    11.00000   -1.20000
AFIX   0
C8    1    0.071172    1.210480    0.357384    11.00000    0.14669    0.09761 =
         0.26970   -0.04685   -0.02838    0.04832
AFIX 137
H8A   2    0.044996    1.221315    0.327000    11.00000   -1.50000
H8B   2    0.139791    1.248002    0.364110    11.00000   -1.50000
H8C   2    0.012771    1.230913    0.376483    11.00000   -1.50000
AFIX   0
C9    1    0.365691    0.960706    0.291369    11.00000    0.07385    0.06133 =
         0.05464    0.01236    0.00012   -0.00249
AFIX  23
H9A   2    0.374538    1.031792    0.291370    11.00000   -1.20000
H9B   2    0.297720    0.944987    0.272587    11.00000   -1.20000
AFIX   0
C10   1    0.468023    0.915536    0.271505    11.00000    0.07350    0.07863 =
         0.06423    0.01074    0.00688   -0.00360
AFIX  23
H10A  2    0.464438    0.844399    0.274305    11.00000   -1.20000
H10B  2    0.537551    0.938085    0.287650    11.00000   -1.20000
AFIX   0
C11   1    0.472370    0.943079    0.222647    11.00000    0.09167    0.11999 =
         0.06512    0.01215    0.01376   -0.00689
AFIX  23
H11A  2    0.407946    0.912675    0.206022    11.00000   -1.20000
H11B  2    0.464332    1.013955    0.219614    11.00000   -1.20000
AFIX   0
C12   1    0.581130    0.911670    0.203169    11.00000    0.10613    0.19185 =
         0.09788   -0.01681    0.03617   -0.00826
AFIX 137
H12A  2    0.577226    0.926868    0.172049    11.00000   -1.50000
H12B  2    0.591338    0.841965    0.207188    11.00000   -1.50000
H12C  2    0.644761    0.945982    0.217746    11.00000   -1.50000
AFIX   0
C13   1    0.211961    0.623279    0.388334    11.00000    0.05209    0.06134 =
         0.06374    0.00546    0.00479   -0.00496
AFIX  23
H13A  2    0.203198    0.675793    0.409671    11.00000   -1.20000
H13B  2    0.156826    0.635448    0.363572    11.00000   -1.20000
AFIX   0
C14   1    0.179562    0.528216    0.409761    11.00000    0.06090    0.06690 =
         0.07373    0.01293    0.01019   -0.00411
AFIX  23
H14A  2    0.232235    0.515411    0.435226    11.00000   -1.20000
H14B  2    0.186354    0.474588    0.388831    11.00000   -1.20000
AFIX   0
C15   1    0.057704    0.531693    0.424620    11.00000    0.05941    0.07688 =
         0.09486    0.00678    0.01609   -0.00616
AFIX  23
H15A  2    0.051694    0.585099    0.445717    11.00000   -1.20000
H15B  2    0.005691    0.545989    0.399126    11.00000   -1.20000
AFIX   0
C16   1    0.020446    0.436657    0.445854    11.00000    0.07854    0.08061 =
         0.11170    0.01191    0.03139   -0.00743
AFIX 137
H16A  2    0.021282    0.384150    0.424557    11.00000   -1.50000
H16B  2   -0.055816    0.444294    0.455623    11.00000   -1.50000
H16C  2    0.072268    0.421323    0.470834    11.00000   -1.50000
AFIX   0
C17   1    0.348726    0.550277    0.338840    11.00000    0.07235    0.05197 =
         0.06144   -0.00577    0.00532   -0.00164
AFIX  23
H17A  2    0.353506    0.488173    0.354766    11.00000   -1.20000
H17B  2    0.282302    0.547068    0.317936    11.00000   -1.20000
AFIX   0
C18   1    0.454257    0.561876    0.313429    11.00000    0.07346    0.07764 =
         0.06599   -0.00655    0.01047    0.00416
AFIX  23
H18A  2    0.521625    0.562569    0.333915    11.00000   -1.20000
H18B  2    0.450999    0.624195    0.297653    11.00000   -1.20000
AFIX   0
C19   1    0.464037    0.477558    0.280332    11.00000    0.12273    0.11335 =
         0.12600   -0.04638    0.04934   -0.00127
AFIX  23
H19A  2    0.457327    0.415683    0.296062    11.00000   -1.20000
H19B  2    0.399759    0.481653    0.258459    11.00000   -1.20000
AFIX   0
C20   1    0.568977    0.475715    0.257315    11.00000    0.14914    0.15763 =
         0.14298   -0.03475    0.07295    0.01043
AFIX 137
H20A  2    0.567459    0.420764    0.237252    11.00000   -1.50000
H20B  2    0.633364    0.469332    0.278488    11.00000   -1.50000
H20C  2    0.575848    0.535824    0.240910    11.00000   -1.50000
AFIX   0

C21   1    0.656435    0.374183    0.426928    11.00000    0.04626    0.05375 =
         0.05202    0.00451   -0.00594    0.00118
C22   1    0.709348    0.423890    0.393589    11.00000    0.06434    0.06929 =
         0.06817    0.01245    0.00860   -0.00324
AFIX  43
H22   2    0.726561    0.389460    0.368194    11.00000   -1.20000
AFIX   0
C23   1    0.737387    0.522600    0.396734    11.00000    0.06271    0.06959 =
         0.11964    0.02208    0.01350   -0.00788
AFIX  43
H23   2    0.771982    0.553282    0.373448    11.00000   -1.20000
AFIX   0
C24   1    0.714737    0.576097    0.433919    11.00000    0.06053    0.05515 =
         0.12181    0.01670   -0.00902   -0.00559
AFIX  43
H24   2    0.735816    0.642075    0.436314    11.00000   -1.20000
AFIX   0
C25   1    0.661074    0.530971    0.467085    11.00000    0.07137    0.05099 =
         0.08900    0.00043   -0.01156    0.00484
AFIX  43
H25   2    0.644312    0.566200    0.492316    11.00000   -1.20000
AFIX   0
C26   1    0.631274    0.431982    0.463213    11.00000    0.06795    0.05150 =
         0.05497    0.00407   -0.00170    0.00198
AFIX  43
H26   2    0.592715    0.402995    0.485929    11.00000   -1.20000
AFIX   0
C27   1    0.734388    0.201618    0.459126    11.00000    0.04802    0.05163 =
         0.06189    0.00016    0.01253    0.00108
C28   1    0.808265    0.250134    0.488673    11.00000    0.05499    0.06381 =
         0.07588   -0.00619   -0.00191    0.01038
AFIX  43
H28   2    0.802518    0.318371    0.490421    11.00000   -1.20000
AFIX   0
C29   1    0.891327    0.203357    0.516200    11.00000    0.06877    0.08302 =
         0.09152   -0.00676   -0.01632    0.01503
AFIX  43
H29   2    0.938853    0.240302    0.535689    11.00000   -1.20000
AFIX   0
C30   1    0.903181    0.104188    0.514702    11.00000    0.06261    0.08083 =
         0.12162    0.01313   -0.00117    0.01884
AFIX  43
H30   2    0.957578    0.072259    0.533389    11.00000   -1.20000
AFIX   0
C31   1    0.833261    0.051684    0.485030    11.00000    0.06200    0.06618 =
         0.13884    0.01361    0.00467    0.00928
AFIX  43
H31   2    0.841088   -0.016383    0.483209    11.00000   -1.20000
AFIX   0
C32   1    0.751014    0.099595    0.457754    11.00000    0.05586    0.05355 =
         0.12467   -0.00364    0.00159    0.00288
AFIX  43
H32   2    0.705141    0.062427    0.437777    11.00000   -1.20000
AFIX   0
C33   1    0.505903    0.230482    0.444220    11.00000    0.05639    0.04759 =
         0.04903   -0.00491   -0.00014   -0.00216
C34   1    0.479079    0.145313    0.466785    11.00000    0.06131    0.05297 =
         0.05159    0.00020    0.00430   -0.00220
AFIX  43
H34   2    0.537679    0.100466    0.473798    11.00000   -1.20000
AFIX   0
C35   1    0.369462    0.123227    0.479510    11.00000    0.06550    0.06260 =
         0.06863    0.00783    0.00700   -0.00670
AFIX  43
H35   2    0.355955    0.064296    0.494039    11.00000   -1.20000
AFIX   0
C36   1    0.281259    0.188512    0.470598    11.00000    0.06117    0.06358 =
         0.08840   -0.00321    0.01548   -0.00382
AFIX  43
H36   2    0.208178    0.175309    0.479777    11.00000   -1.20000
AFIX   0
C37   1    0.302476    0.273343    0.447996    11.00000    0.06101    0.06005 =
         0.11694    0.00606    0.00803    0.00514
AFIX  43
H37   2    0.243272    0.317651    0.441046    11.00000   -1.20000
AFIX   0
C38   1    0.412442    0.293012    0.435499    11.00000    0.06120    0.05607 =
         0.09581    0.01123    0.00380    0.00292
AFIX  43
H38   2    0.424646    0.351443    0.420382    11.00000   -1.20000
AFIX   0
C39   1    0.636733    0.213144    0.375080    11.00000    0.08402    0.06218 =
         0.05660   -0.00281    0.01090   -0.00733
C40   1    0.544679    0.220344    0.344425    11.00000    0.10259    0.06646 =
         0.06163    0.00734   -0.00281   -0.02151
AFIX  43
H40   2    0.475547    0.244794    0.353607    11.00000   -1.20000
AFIX   0
C41   1    0.551126    0.191965    0.299434    11.00000    0.15932    0.07457 =
         0.06195    0.00549   -0.00728   -0.03113
AFIX  43
H41   2    0.487043    0.198528    0.279773    11.00000   -1.20000
AFIX   0
C42   1    0.649307    0.155653    0.285062    11.00000    0.19246    0.10109 =
         0.07503   -0.01642    0.01908   -0.01835
AFIX  43
H42   2    0.653980    0.136691    0.255617    11.00000   -1.20000
AFIX   0
C43   1    0.741756    0.147227    0.314532    11.00000    0.16434    0.17425 =
         0.07663   -0.02796    0.03890    0.01941
AFIX  43
H43   2    0.810367    0.122629    0.304920    11.00000   -1.20000
AFIX   0
C44   1    0.735897    0.174244    0.358113    11.00000    0.11063    0.15205 =
         0.07106   -0.02043    0.02489    0.02153
AFIX  43
H44   2    0.800822    0.166321    0.377228    11.00000   -1.20000
AFIX   0
B1    3    0.633552    0.254984    0.426637    11.00000    0.05708    0.05386 =
         0.05597   -0.00021    0.00518   -0.00135

PART 1
O3    5    0.688497    0.803716    0.365189    21.00000    0.06988    0.09616 =
         0.10164   -0.00567    0.01210   -0.00285
C45   1    0.737537    0.775857    0.325059    21.00000    0.08659    0.09942 =
         0.10220   -0.01334    0.00707   -0.00102
AFIX  23
H45A  2    0.730873    0.829390    0.303756    21.00000   -1.20000
H45B  2    0.698006    0.718741    0.312253    21.00000   -1.20000
AFIX   0
C46   1    0.861614    0.752066    0.336104    21.00000    0.08283    0.10418 =
         0.13514   -0.00710    0.01291   -0.00145
AFIX  23
H46A  2    0.872194    0.683144    0.343853    21.00000   -1.20000
H46B  2    0.908825    0.768310    0.311771    21.00000   -1.20000
AFIX   0
C47   1    0.886390    0.815738    0.374051    21.00000    0.08283    0.10418 =
         0.13514   -0.00710    0.01291   -0.00145
AFIX  23
H47A  2    0.931697    0.780299    0.396880    21.00000   -1.20000
H47B  2    0.930267    0.872432    0.365257    21.00000   -1.20000
AFIX   0
C48   1    0.781372    0.847363    0.390916    21.00000    0.08659    0.09942 =
         0.10220   -0.01334    0.00707   -0.00102
AFIX  23
H48A  2    0.775722    0.918617    0.389327    21.00000   -1.20000
H48B  2    0.778619    0.827782    0.421741    21.00000   -1.20000
AFIX   0

SAME 0.02 0.04 O3 > C48
PART 0
PART 2
O3A   5    0.676681    0.807811    0.361508   -21.00000    0.06988    0.09616 =
         0.10164   -0.00567    0.01210   -0.00285
C45A  1    0.729101    0.756389    0.327025   -21.00000    0.08659    0.09942 =
         0.10220   -0.01334    0.00707   -0.00102
AFIX  23
H45C  2    0.700365    0.778993    0.297944   -21.00000   -1.20000
H45D  2    0.717468    0.685807    0.329193   -21.00000   -1.20000
AFIX   0
C46A  1    0.854472    0.783871    0.336417   -21.00000    0.08283    0.10418 =
         0.13514   -0.00710    0.01291   -0.00145
AFIX  23
H46C  2    0.895422    0.729794    0.351249   -21.00000   -1.20000
H46D  2    0.889901    0.797323    0.308804   -21.00000   -1.20000
AFIX   0
C47A  1    0.860061    0.869822    0.364159   -21.00000    0.08283    0.10418 =
         0.13514   -0.00710    0.01291   -0.00145
AFIX  23
H47C  2    0.919938    0.862860    0.387693   -21.00000   -1.20000
H47D  2    0.875614    0.928127    0.346924   -21.00000   -1.20000
AFIX   0
C48A  1    0.749816    0.876602    0.382122   -21.00000    0.08659    0.09942 =
         0.10220   -0.01334    0.00707   -0.00102
AFIX  23
H48C  2    0.756864    0.864244    0.413825   -21.00000   -1.20000
H48D  2    0.718825    0.942354    0.377364   -21.00000   -1.20000
AFIX   0

PART 0
PART 3
O1    5    0.125213    0.759616    0.298245    31.00000    0.06577    0.18985 =
         0.07257   -0.02338   -0.01372    0.00032
O2    5    0.261603    0.724621    0.258838    31.00000    0.06577    0.18985 =
         0.07257   -0.02338   -0.01372    0.00032
N1    4    0.226048    0.749455    0.293661    31.00000    0.06534    0.07265 =
         0.06100    0.00807   -0.01064   -0.00594
PART 0
PART 4
O1A   5    0.209658    0.756829    0.303345   -31.00000    0.06577    0.18985 =
         0.07257   -0.02338   -0.01372    0.00032
O2A   5    0.325330    0.718012    0.255646   -31.00000    0.06577    0.18985 =
         0.07257   -0.02338   -0.01372    0.00032
N1A   4    0.217156    0.730004    0.262271   -31.00000    0.06534    0.07265 =
         0.06100    0.00807   -0.01064   -0.00594
HKLF 4


REM  shelxt in P 1 21/n 1
REM wR2 = 0.1441, GooF = S = 0.892, Restrained GooF = 0.892 for all data
REM R1 = 0.0582 for 5184 Fo > 4sig(Fo) and 0.1047 for all 9723 data
REM 526 parameters refined using 490 restraints

END

WGHT      0.0519      0.0000

REM Highest difference peak  0.421,  deepest hole -0.598,  1-sigma level  0.070
Q1    1   0.4735  0.7273  0.4604  11.00000  0.05    0.42
Q2    1   0.3412  0.6711  0.3458  11.00000  0.05    0.38
Q3    1   0.2121  0.6768  0.2652  11.00000  0.05    0.37
Q4    1   0.1120  0.7813  0.3227  11.00000  0.05    0.36
Q5    1   0.5002  0.6343  0.3155  11.00000  0.05    0.32
;
_shelx_res_checksum   23906

_shelx_hkl_file
;
  15   0  -1   -0.00    5.16
  15   0  -2    0.56    4.75
  15   0  -3   25.09    9.54
  15   0  -4   -0.00    5.09
  15   0  -5    2.04    5.96
  15   0  -6    2.22    4.26
  15   0  -7    4.00    5.69
  15   0  -8    0.25    3.77
  15   0  -9   21.00    7.98
  15   0 -10   -0.00    4.35
  15   0 -11   -0.00    4.37
  15   0 -12    1.01    4.75
  15   0 -13    3.69    5.00
  15   0 -14    2.33    4.13
  15   0 -15    8.73    5.77
  15   0 -16   -0.00    4.16
  15   0 -17    0.38    4.13
  15   0 -18   -0.00    3.63
  15   0 -19    0.16    2.99
  15   0 -20   -0.00    3.23
  15   0 -21   -0.00    3.24
  15  -1  -1    0.00    5.57
  15   1  -1    7.45    6.22
  15  -1  -2   -0.00    4.71
  15   1  -2   -0.00    4.53
  15  -1  -3   -0.00    5.57
  15   1  -3    7.39    6.24
  15  -1  -4    1.98    5.07
  15   1  -4   -0.00    5.50
  15  -1  -5    7.87    6.89
  15   1  -5   17.39    7.84
  15  -1  -6   -0.00    5.41
  15   1  -6   -0.00    4.55
  15  -1  -7    6.94    6.65
  15   1  -7    5.47    5.90
  15  -1  -8   -0.00    5.17
  15   1  -8    0.55    3.81
  15  -1  -9    8.57    6.24
  15   1  -9    3.14    4.49
  15  -1 -10    1.85    5.39
  15   1 -10   -0.00    3.70
  15  -1 -11   14.87    6.85
  15   1 -11   16.76    6.55
  15  -1 -12    0.60    3.50
  15   1 -12   -0.00    3.70
  15  -1 -13    0.00    4.26
  15   1 -13    5.65    4.52
  15  -1 -14   -0.00    4.06
  15   1 -14    2.25    3.75
  15  -1 -15    5.17    5.18
  15   1 -15   -0.00    3.25
  15  -1 -16    2.79    4.19
  15   1 -16    0.80    3.43
  15  -1 -17    3.84    4.94
  15   1 -17    7.23    5.18
  15  -1 -18    4.12    4.24
  15   1 -18   -0.00    3.79
  15   1 -19    6.41    4.76
  15   1 -20   -0.00    3.44
  15   1 -21    4.11    4.10
  15   1 -22   -0.00    2.99
  15   1 -23    3.12    3.74
  15  -2  -1    3.58    6.08
  15   2  -1   -0.00    5.93
  15  -2  -2   -0.00    5.59
  15   2  -2    0.00    4.56
  15  -2  -3   20.07    8.87
  15   2  -3    6.94    6.30
  15  -2  -4   -0.00    4.16
  15   2  -4    0.65    4.14
  15  -2  -5    9.27    7.43
  15   2  -5    5.68    4.81
  15  -2  -6   -0.00    6.18
  15   2  -6    0.64    4.59
  15  -2  -7    7.52    6.34
  15   2  -7    3.14    5.12
  15  -2  -8    0.69    5.32
  15   2  -8   -0.00    3.29
  15  -2  -9    9.79    6.33
  15   2  -9    4.32    4.43
  15  -2 -10    0.00    4.81
  15   2 -10    1.96    3.37
  15  -2 -11    2.04    5.29
  15   2 -11   -0.00    2.92
  15  -2 -12    4.49    5.58
  15   2 -12   -0.00    3.17
  15  -2 -13    5.86    5.65
  15   2 -13    4.72    3.92
  15  -2 -14    4.55    5.24
  15   2 -14    3.64    3.83
  15  -2 -15   12.18    6.23
  15   2 -15    2.08    4.03
  15  -2 -16   -0.00    4.19
  15   2 -16   -0.00    3.79
  15   2 -17    5.34    4.33
  15   2 -18    1.15    3.17
  15   2 -19    8.06    4.42
  15   2 -20   -0.00    3.04
  15   2 -21    0.30    2.56
  15  -3  -1    4.18    6.89
  15   3  -1   -0.00    4.97
  15  -3  -2   -0.00    6.50
  15   3  -2    0.49    4.85
  15  -3  -3   -0.00    5.87
  15   3  -3    2.13    4.10
  15  -3  -4   -0.00    6.15
  15   3  -4    0.08    4.60
  15  -3  -5    9.63    7.85
  15   3  -5    2.44    5.16
  15  -3  -6    0.00    5.88
  15   3  -6    0.00    3.63
  15  -3  -7    7.10    6.45
  15   3  -7    2.42    4.90
  15  -3  -8    8.89    6.61
  15   3  -8    6.53    5.12
  15  -3  -9    1.13    5.30
  15   3  -9    0.00    3.51
  15  -3 -10   12.20    6.85
  15   3 -10    1.25    3.54
  15  -3 -11    1.71    5.17
  15   3 -11   21.53    7.14
  15  -3 -12   -0.00    5.74
  15   3 -12    0.69    3.85
  15  -3 -13    2.85    5.15
  15   3 -13    1.91    3.39
  15   3 -14    2.71    3.88
  15   3 -15    3.47    3.66
  15   3 -16    1.96    3.53
  15   3 -17    7.80    4.37
  15   3 -18    1.92    2.98
  15   3 -19    3.62    3.03
  15  -4  -1    1.95    5.21
  15   4  -1   -0.00    3.77
  15  -4  -2   -0.00    5.40
  15   4  -2   -0.00    4.12
  15  -4  -3    0.00    5.97
  15   4  -3    5.01    5.93
  15  -4  -4   10.31    8.06
  15   4  -4    4.36    4.89
  15  -4  -5    3.75    6.51
  15   4  -5    5.92    5.30
  15  -4  -6   -0.00    5.70
  15   4  -6    1.69    4.23
  15  -4  -7   -0.00    5.08
  15   4  -7    4.67    4.42
  15  -4  -8   -0.00    4.90
  15   4  -8    0.00    3.79
  15  -4  -9    3.68    5.31
  15   4  -9    5.49    4.16
  15   4 -10    2.42    3.82
  15   4 -11    0.58    2.89
  15   4 -12    2.58    3.50
  15   4 -13    6.21    4.40
  15   4 -14    4.97    4.28
  15   4 -15    6.04    4.08
  15   4 -16    0.78    3.07
  15   4 -17    0.40    2.88
  15   4 -18   -0.00    2.43
  15  -5  -1    2.06    5.92
  15   5  -1   -0.00    5.05
  15  -5  -2    0.00    6.12
  15   5  -2    2.43    4.43
  15  -5  -3   -0.00    4.87
  15   5  -3    2.64    4.83
  15  -5  -4    7.07    6.69
  15   5  -4    0.00    3.58
  15   5  -5    0.94    3.69
  15   5  -6    4.08    4.47
  15   5  -7   13.66    5.76
  15   5  -8   -0.00    3.18
  15   5  -9   -0.00    3.09
  15   5 -10    1.59    3.37
  15   5 -11   13.48    5.60
  15   5 -12    8.85    5.14
  15   5 -13    2.83    3.56
  15   5 -14    4.31    3.90
  15   5 -15   -0.00    2.82
  15   5 -16    3.54    3.38
  15   5 -17    4.70    3.38
  15   6  -6    1.09    4.25
  15   6  -7    1.13    4.20
  15   6  -8   -0.00    3.57
  15   6  -9    4.50    4.37
  15   6 -10    3.07    3.84
  15   6 -11    2.01    3.77
  15   6 -12   -0.00    3.25
  15   6 -13    4.48    4.22
  15   6 -14    2.66    3.56
  15   6 -15    2.29    3.50
  14   0  -1   -0.00    5.12
  14   0  -2   17.56    8.95
  14   0  -3   -0.00    5.08
  14   0  -4   12.87    7.18
  14   0  -5    1.53    5.38
  14   0  -6    8.74    5.71
  14   0  -7    0.00    3.76
  14   0  -8   13.49    6.85
  14   0  -9    2.28    5.31
  14   0 -10    4.57    5.19
  14   0 -11    0.12    4.42
  14   0 -12    7.43    5.39
  14   0 -13    0.58    3.66
  14   0 -14   13.51    6.20
  14   0 -15   -0.00    3.84
  14   0 -16    2.48    3.98
  14   0 -17   -0.00    3.54
  14   0 -18    2.91    4.16
  14   0 -19    0.02    3.72
  14   0 -20    1.09    3.13
  14   0 -21    0.07    3.00
  14   0 -22   -0.00    3.02
  14   0 -23    0.00    2.79
  14   0 -24   16.29    5.66
  14   0 -25   -0.00    2.55
  14   0 -26   -0.00    2.80
  14   0 -27    2.75    3.37
  14  -1  -1    3.10    4.97
  14   1  -1    3.31    4.87
  14  -1  -2    0.17    4.72
  14   1  -2    3.16    5.52
  14  -1  -3    6.49    6.04
  14   1  -3   -0.00    5.04
  14  -1  -4   14.70    8.14
  14   1  -4   10.22    6.66
  14  -1  -5   -0.00    4.60
  14   1  -5   -0.00    4.73
  14  -1  -6   19.98    8.32
  14   1  -6   12.95    6.96
  14  -1  -7   -0.00    5.09
  14   1  -7   -0.00    3.75
  14  -1  -8    3.31    4.62
  14   1  -8   -0.00    3.73
  14  -1  -9    0.81    4.15
  14   1  -9    0.00    3.54
  14  -1 -10   16.05    6.80
  14   1 -10   13.65    6.53
  14  -1 -11   -0.00    4.76
  14   1 -11   -0.00    3.50
  14  -1 -12    0.00    4.21
  14   1 -12    3.40    3.94
  14  -1 -13    0.53    3.84
  14   1 -13    0.91    3.61
  14  -1 -14    1.80    4.05
  14   1 -14    1.95    3.96
  14  -1 -15    0.79    3.84
  14   1 -15   -0.00    3.70
  14  -1 -16   13.98    5.99
  14   1 -16    5.97    4.79
  14  -1 -17    2.28    4.09
  14   1 -17    1.34    3.26
  14  -1 -18    6.77    4.66
  14   1 -18   -0.00    3.65
  14  -1 -19    0.00    3.38
  14   1 -19   -0.00    2.91
  14  -1 -20    5.62    4.42
  14   1 -20    9.57    4.55
  14  -1 -21   -0.00    2.85
  14   1 -21    0.00    2.84
  14  -1 -22    0.00    3.07
  14   1 -22   -0.00    2.82
  14  -1 -23    1.63    3.26
  14   1 -23    3.08    3.25
  14  -1 -24    0.65    3.37
  14   1 -24    2.19    3.30
  14  -1 -25    4.11    3.87
  14  -2  -1    5.41    6.12
  14   2  -1   -0.00    3.93
  14  -2  -2   20.09    9.04
  14   2  -2   13.56    7.06
  14  -2  -3   -0.00    5.03
  14   2  -3    5.18    4.90
  14  -2  -4   16.23    8.34
  14   2  -4    8.59    5.98
  14  -2  -5   -0.00    5.38
  14   2  -5    2.96    5.34
  14  -2  -6   11.72    6.95
  14   2  -6    7.57    5.35
  14  -2  -7   -0.00    5.02
  14   2  -7    0.61    3.29
  14  -2  -8    6.58    5.69
  14   2  -8   13.30    5.81
  14  -2  -9    3.41    4.87
  14   2  -9    0.44    3.68
  14  -2 -10    2.75    5.30
  14   2 -10   -0.00    3.28
  14  -2 -11    0.00    3.99
  14   2 -11   -0.00    3.16
  14  -2 -12    8.22    5.74
  14   2 -12   13.22    5.71
  14  -2 -13   -0.00    4.30
  14   2 -13    0.27    3.65
  14  -2 -14   10.68    6.33
  14   2 -14   10.12    4.77
  14  -2 -15   -0.00    3.91
  14   2 -15   -0.00    3.44
  14  -2 -16    2.75    3.78
  14   2 -16   -0.00    2.81
  14  -2 -17    2.96    4.12
  14   2 -17    0.00    2.73
  14  -2 -18   10.94    5.60
  14   2 -18    6.52    3.97
  14  -2 -19    1.23    3.98
  14   2 -19    0.80    2.87
  14  -2 -20    0.25    3.13
  14   2 -20    0.73    2.29
  14  -2 -21    2.03    3.99
  14   2 -21    0.62    2.89
  14  -2 -22    1.60    3.58
  14   2 -22    3.51    3.13
  14  -2 -23    0.16    3.78
  14  -3  -1   -0.00    4.56
  14   3  -1    2.73    5.17
  14  -3  -2    2.79    5.45
  14   3  -2   -0.00    5.39
  14  -3  -3    1.70    4.76
  14   3  -3   -0.00    4.41
  14  -3  -4   -0.00    6.29
  14   3  -4   -0.00    4.03
  14  -3  -5   -0.00    5.45
  14   3  -5    4.83    5.67
  14  -3  -6   13.05    7.66
  14   3  -6   20.96    7.59
  14  -3  -7    5.05    5.74
  14   3  -7    8.64    5.61
  14  -3  -8    1.03    4.46
  14   3  -8    2.02    3.69
  14  -3  -9    1.79    5.10
  14   3  -9   -0.00    3.52
  14  -3 -10   17.78    8.02
  14   3 -10   11.07    5.38
  14  -3 -11    2.44    5.08
  14   3 -11    0.00    3.13
  14  -3 -12   -0.00    4.49
  14   3 -12    1.06    2.99
  14  -3 -13   -0.00    4.59
  14   3 -13   -0.00    3.00
  14  -3 -14    0.00    4.05
  14   3 -14   -0.00    2.50
  14  -3 -15    6.74    5.78
  14   3 -15    8.83    4.52
  14  -3 -16   15.95    7.17
  14   3 -16    4.56    3.61
  14  -3 -17    0.93    3.94
  14   3 -17   -0.00    2.71
  14  -3 -18   -0.00    3.56
  14   3 -18   -0.00    2.35
  14  -3 -19    1.45    4.27
  14   3 -19    1.38    2.34
  14  -3 -20    8.81    5.82
  14   3 -20    7.79    3.47
  14  -3 -21    4.68    4.84
  14  -4  -1    4.45    5.33
  14   4  -1    2.00    4.93
  14  -4  -2   13.34    7.81
  14   4  -2   10.17    6.76
  14  -4  -3   -0.00    4.81
  14   4  -3    4.34    5.19
  14  -4  -4    7.96    6.76
  14   4  -4    1.27    4.79
  14  -4  -5    1.66    5.01
  14   4  -5   -0.00    3.63
  14  -4  -6   -0.00    5.04
  14   4  -6    3.98    4.27
  14  -4  -7    4.02    6.47
  14   4  -7    4.07    3.68
  14  -4  -8    7.23    5.70
  14   4  -8    2.22    3.84
  14  -4  -9    6.49    5.84
  14   4  -9    5.27    3.95
  14  -4 -10    9.47    6.96
  14   4 -10    8.99    4.72
  14  -4 -11   -0.00    4.72
  14   4 -11   -0.00    3.24
  14  -4 -12    4.78    6.16
  14   4 -12   12.75    5.06
  14  -4 -13    1.75    4.50
  14   4 -13   12.58    5.09
  14  -4 -14   11.82    6.91
  14   4 -14   11.27    4.63
  14  -4 -15    1.35    4.72
  14   4 -15    0.54    2.92
  14  -4 -16    5.48    5.94
  14   4 -16    8.86    4.29
  14  -4 -17    0.00    4.98
  14   4 -17    3.56    3.15
  14  -4 -18    3.88    4.82
  14   4 -18    1.67    2.50
  14  -4 -19   -0.00    4.31
  14   4 -19    1.32    2.16
  14  -5  -1   16.46    8.25
  14   5  -1    7.18    6.40
  14  -5  -2   -0.00    6.74
  14   5  -2   -0.00    4.14
  14  -5  -3    0.92    5.66
  14   5  -3    0.60    3.86
  14  -5  -4   -0.00    4.32
  14   5  -4   -0.00    4.48
  14  -5  -5   15.26    8.82
  14   5  -5    5.33    4.50
  14  -5  -6    8.74    7.87
  14   5  -6   13.51    5.98
  14  -5  -7   -0.00    6.91
  14   5  -7    1.04    3.32
  14  -5  -8    4.17    5.35
  14   5  -8    0.00    3.17
  14  -5  -9   16.30    8.60
  14   5  -9    1.32    3.49
  14  -5 -10    9.94    6.94
  14   5 -10    7.64    4.35
  14  -5 -11   -0.00    5.01
  14   5 -11    0.67    2.97
  14  -5 -12   11.19    6.65
  14   5 -12    7.61    4.77
  14  -5 -13   -0.00    5.23
  14   5 -13    0.18    2.68
  14  -5 -14    3.92    4.57
  14   5 -14    0.05    3.01
  14  -5 -15    0.60    5.28
  14   5 -15   -0.00    2.75
  14  -5 -16    0.00    4.97
  14   5 -16   14.03    4.84
  14  -5 -17    4.44    5.11
  14   5 -17   -0.00    2.63
  14   5 -18    1.03    2.42
  14  -6  -1    0.27    5.86
  14   6  -1    5.29    5.57
  14  -6  -2    3.47    6.90
  14   6  -2    8.73    6.33
  14  -6  -3    4.84    6.00
  14   6  -3    1.17    4.73
  14  -6  -4    9.46    7.02
  14   6  -4    7.99    5.18
  14  -6  -5   -0.00    5.94
  14   6  -5   -0.00    3.66
  14  -6  -6    1.72    6.50
  14   6  -6    2.96    3.98
  14  -6  -7    5.67    7.29
  14   6  -7    0.00    3.61
  14  -6  -8    7.87    7.44
  14   6  -8   -0.00    3.38
  14  -6  -9    1.94    5.24
  14   6  -9    5.34    4.23
  14  -6 -10   10.19    6.22
  14   6 -10    2.57    3.32
  14  -6 -11    1.11    4.83
  14   6 -11    2.79    3.88
  14  -6 -12    0.00    4.46
  14   6 -12    7.81    4.53
  14  -6 -13   -0.00    5.23
  14   6 -13   -0.00    2.92
  14  -6 -14    0.91    4.74
  14   6 -14    2.86    3.32
  14  -7  -1    0.07    5.52
  14   7  -1   -0.00    4.96
  14  -7  -2   -0.00    5.06
  14   7  -2    1.36    4.43
  14  -7  -3   -0.00    6.12
  14   7  -3   -0.00    4.08
  14  -7  -4    4.82    6.28
  14   7  -4    0.00    4.81
  14  -7  -5   21.21    9.68
  14   7  -5   15.24    6.59
  14  -7  -6    4.33    6.34
  14   7  -6    2.20    4.35
  14  -7  -7   -0.00    4.60
  14   7  -7   -0.00    3.10
  14  -7  -8   -0.00    5.76
  14   7  -8   -0.00    3.40
  14  -7  -9    1.60    6.22
  14  -7 -10    4.44    5.04
  14  -7 -11    2.34    5.77
  14  -8  -1    3.24    6.28
  14  -8  -2    0.48    5.57
  14  -8  -3    2.86    5.86
  14  -8  -4   -0.00    6.07
  14  -8  -5   -0.00    5.03
  14  -8  -6   -0.00    5.52
  14  -8  -7    5.66    7.68
 -14   9   1   16.32    9.38
  14  -9  -1   15.52    9.96
 -14  10   1   -0.00    5.89
 -14  10   2   -0.00    6.24
 -14  11   1    0.00    6.79
 -14  11   2    2.74    6.32
  13   0  -1   43.97   12.27
  13   0  -2   -0.00    4.77
  13   0  -3   14.30    7.03
  13   0  -4   -0.00    5.46
  13   0  -5    5.96    5.58
  13   0  -6   -0.00    4.50
  13   0  -7   12.23    6.52
  13   0  -8    1.60    4.48
  13   0  -9   -0.00    3.71
  13   0 -10   -0.00    4.21
  13   0 -11   19.97    7.59
  13   0 -12   -0.00    4.00
  13   0 -13   22.07    7.48
  13   0 -14   -0.00    3.57
  13   0 -15   -0.00    3.70
  13   0 -16   -0.00    3.85
  13   0 -17   15.84    6.40
  13   0 -18    2.11    3.20
  13   0 -19    9.90    4.47
  13   0 -20    0.49    2.64
  13   0 -21    0.11    2.61
  13   0 -22    0.00    2.65
  13   0 -23    8.01    4.38
  13   0 -24    0.91    2.88
  13   0 -25    2.06    3.23
  13   0 -26    0.00    3.00
  13   0 -27    4.75    3.70
  13   0 -28   -0.00    2.78
  13   0 -29    0.00    2.81
  13   0 -30    0.87    2.94
  13  -1  -1    3.24    5.24
  13   1  -1   11.91    6.62
  13  -1  -2    6.58    5.96
  13   1  -2   -0.00    4.90
  13  -1  -3    6.54    6.09
  13   1  -3    3.66    5.41
  13  -1  -4   -0.00    4.73
  13   1  -4    5.15    5.51
  13  -1  -5   50.00   12.40
  13   1  -5   51.67   11.94
  13  -1  -6    0.24    5.43
  13   1  -6    5.94    5.36
  13  -1  -7    1.85    4.80
  13   1  -7    7.52    5.80
  13  -1  -8   -0.00    4.23
  13   1  -8    0.81    3.15
  13  -1  -9   19.83    7.91
  13   1  -9   29.47    8.22
  13  -1 -10    6.94    5.43
  13   1 -10    0.00    4.04
  13  -1 -11    8.55    5.43
  13   1 -11    5.03    4.55
  13  -1 -12    4.34    4.67
  13   1 -12   -0.00    3.64
  13  -1 -13    8.35    5.62
  13   1 -13    8.85    5.22
  13  -1 -14    0.15    4.21
  13   1 -14   -0.00    3.24
  13  -1 -15   39.42    9.44
  13   1 -15   27.16    7.52
  13  -1 -16   -0.00    3.20
  13   1 -16    2.26    3.10
  13  -1 -17    1.15    2.92
  13   1 -17    0.00    2.54
  13  -1 -18    0.25    2.86
  13   1 -18    0.56    3.09
  13  -1 -19    6.14    4.20
  13   1 -19    7.64    4.18
  13  -1 -20   -0.00    3.47
  13   1 -20    1.08    3.03
  13  -1 -21    4.64    4.10
  13   1 -21    5.85    3.83
  13  -1 -22    6.13    4.23
  13   1 -22    0.00    2.53
  13  -1 -23    1.30    3.35
  13   1 -23   -0.00    2.46
  13  -1 -24    0.54    2.78
  13   1 -24   -0.00    2.48
  13  -1 -25   17.95    6.07
  13   1 -25   10.62    4.37
  13  -1 -26   -0.00    3.31
  13   1 -26   -0.00    2.41
  13  -1 -27    2.48    3.47
  13  -1 -28   -0.00    3.17
  13  -1 -29    4.18    3.80
  13  -2  -1   16.07    9.01
  13   2  -1   27.50    9.16
  13  -2  -2    1.80    5.99
  13   2  -2    0.87    4.90
  13  -2  -3    0.00    5.31
  13   2  -3    1.91    4.44
  13  -2  -4    6.90    6.16
  13   2  -4    9.65    6.05
  13  -2  -5   -0.00    5.61
  13   2  -5    0.00    4.21
  13  -2  -6    4.85    5.58
  13   2  -6    5.32    4.59
  13  -2  -7   29.62    9.22
  13   2  -7   21.25    7.42
  13  -2  -8    2.71    4.92
  13   2  -8    0.00    4.07
  13  -2  -9    5.39    5.58
  13   2  -9    0.69    3.51
  13  -2 -10    0.00    4.56
  13   2 -10    1.76    3.91
  13  -2 -11   25.37    8.37
  13   2 -11   19.87    6.91
  13  -2 -12   10.98    5.93
  13   2 -12    4.43    4.19
  13  -2 -13   18.94    7.10
  13   2 -13   12.06    5.09
  13  -2 -14    0.81    3.42
  13   2 -14    1.83    2.97
  13  -2 -15    3.55    4.30
  13   2 -15    0.65    2.77
  13  -2 -16    5.24    4.24
  13   2 -16    0.00    2.74
  13  -2 -17   -0.00    3.91
  13   2 -17   10.30    4.57
  13  -2 -18    2.50    4.35
  13   2 -18    1.50    2.72
  13  -2 -19    0.73    4.19
  13   2 -19    6.53    3.68
  13  -2 -20   -0.00    3.57
  13   2 -20   -0.00    2.43
  13  -2 -21    3.77    4.02
  13   2 -21    9.07    3.72
  13  -2 -22    1.19    4.19
  13   2 -22    0.71    2.37
  13  -2 -23   16.04    6.09
  13   2 -23    9.16    3.95
  13  -2 -24   -0.00    3.65
  13  -2 -25   -0.00    3.47
  13  -2 -26   -0.00    3.50
  13  -2 -27    4.93    4.98
  13  -3  -1    4.02    5.33
  13   3  -1    9.62    5.95
  13  -3  -2    7.68    6.21
  13   3  -2    0.20    3.95
  13  -3  -3   11.04    7.14
  13   3  -3   10.62    6.26
  13  -3  -4    3.32    4.79
  13   3  -4    1.34    4.08
  13  -3  -5   21.95    8.93
  13   3  -5   23.49    7.46
  13  -3  -6    9.92    6.32
  13   3  -6    8.86    4.83
  13  -3  -7    0.41    4.12
  13   3  -7    0.00    3.22
  13  -3  -8    4.11    5.67
  13   3  -8    0.34    3.12
  13  -3  -9   29.38    9.45
  13   3  -9   21.26    6.78
  13  -3 -10   10.58    7.28
  13   3 -10    1.93    3.41
  13  -3 -11   10.69    6.46
  13   3 -11   12.85    5.25
  13  -3 -12   -0.00    4.38
  13   3 -12   -0.00    2.91
  13  -3 -13    0.00    4.46
  13   3 -13    3.00    3.35
  13  -3 -14    2.34    5.45
  13   3 -14    3.08    3.19
  13  -3 -15   19.65    8.18
  13   3 -15   24.75    6.16
  13  -3 -16    2.48    4.50
  13   3 -16    1.09    2.48
  13  -3 -17    1.33    3.92
  13   3 -17   -0.00    2.08
  13  -3 -18    1.81    4.21
  13   3 -18    2.24    2.45
  13  -3 -19   18.80    7.33
  13   3 -19   17.77    4.67
  13  -3 -20    6.95    5.48
  13   3 -20    6.73    3.09
  13  -3 -21    1.53    3.86
  13  -3 -22    1.32    4.13
  13  -3 -23    0.79    4.07
  13  -3 -24    0.00    3.80
  13  -3 -25   11.22    5.91
  13  -3 -26    2.63    4.08
 -13   4   1   24.90    9.05
  13  -4  -1   11.16    7.35
  13   4  -1   10.29    6.54
  13  -4  -2    4.35    6.29
  13   4  -2   11.10    6.45
  13  -4  -3    2.87    4.61
  13   4  -3    5.86    5.08
  13  -4  -4   -0.00    5.77
  13   4  -4    1.67    4.04
  13  -4  -5   -0.00    4.57
  13   4  -5    2.63    3.57
  13  -4  -6    9.88    6.54
  13   4  -6    6.66    5.32
  13  -4  -7   19.23    8.65
  13   4  -7    9.12    5.30
  13  -4  -8   -0.00    5.16
  13   4  -8    2.10    3.69
  13  -4  -9    0.66    4.46
  13   4  -9    0.00    2.57
  13  -4 -10    3.89    5.30
  13   4 -10   -0.00    2.83
  13  -4 -11   16.41    7.60
  13   4 -11   13.08    5.26
  13  -4 -12   13.14    6.81
  13   4 -12   16.26    5.46
  13  -4 -13    7.04    6.49
  13   4 -13   15.39    5.27
  13  -4 -14    1.62    3.64
  13   4 -14    0.00    2.67
  13  -4 -15   -0.00    5.29
  13   4 -15    1.07    2.69
  13  -4 -16    1.30    4.12
  13   4 -16    6.38    3.27
  13  -4 -17    7.89    5.52
  13   4 -17    6.12    3.25
  13  -4 -18    2.41    4.81
  13   4 -18    3.00    2.50
  13  -4 -19    7.97    6.32
  13   4 -19    4.19    2.65
  13  -4 -20   -0.00    3.95
  13  -4 -21   -0.00    4.54
  13  -4 -22    6.16    5.53
  13  -4 -23    1.60    4.00
  13  -4 -24    1.58    4.44
 -13   5   1    6.58    6.43
  13  -5  -1    8.29    7.62
  13   5  -1    9.86    6.43
 -13   5   2    1.23    4.51
  13  -5  -2    3.16    5.36
  13   5  -2   10.30    6.67
  13  -5  -3    6.21    6.17
  13   5  -3    2.35    4.31
  13  -5  -4    2.38    6.45
  13   5  -4   -0.00    3.90
  13  -5  -5   23.39    9.08
  13   5  -5    0.00    3.78
  13  -5  -6    1.65    5.07
  13   5  -6    7.04    4.31
  13  -5  -7    0.00    5.45
  13   5  -7   -0.00    2.96
  13  -5  -8    0.00    5.84
  13   5  -8    4.82    4.16
  13  -5  -9    8.15    6.68
  13   5  -9    9.03    4.65
  13  -5 -10   15.47    8.27
  13   5 -10   12.24    5.20
  13  -5 -11   15.07    7.95
  13   5 -11    7.02    4.11
  13  -5 -12    2.76    5.60
  13   5 -12    1.18    2.94
  13  -5 -13    4.90    6.51
  13   5 -13    1.51    3.13
  13  -5 -14    8.98    7.37
  13   5 -14    9.98    4.22
  13  -5 -15   27.14    9.64
  13   5 -15   21.96    5.67
  13  -5 -16    2.19    4.78
  13   5 -16    5.87    3.42
  13  -5 -17   -0.00    4.30
  13   5 -17   -0.00    2.12
  13  -5 -18    3.21    5.51
  13   5 -18   -0.00    1.97
  13  -5 -19    5.21    5.28
  13  -5 -20    0.00    4.52
  13  -5 -21    0.00    4.20
  13  -5 -22    0.09    3.14
 -13   6   1    5.01    6.97
  13  -6  -1    0.00    5.48
  13   6  -1    8.09    5.42
 -13   6   2    0.00    5.53
  13  -6  -2    3.49    6.76
  13   6  -2    6.18    5.61
 -13   6   3    0.00    4.73
  13  -6  -3    4.60    6.36
  13   6  -3    6.32    5.10
  13  -6  -4   -0.00    6.10
  13   6  -4   10.64    5.54
  13  -6  -5    2.89    5.73
  13   6  -5    0.00    3.37
  13  -6  -6   15.83    8.18
  13   6  -6   22.22    7.22
  13  -6  -7   10.79    8.25
  13   6  -7    1.92    4.00
  13  -6  -8   14.30    7.53
  13   6  -8   10.62    5.39
  13  -6  -9    4.34    6.16
  13   6  -9    0.86    3.88
  13  -6 -10   17.68    8.22
  13   6 -10    1.82    3.70
  13  -6 -11    0.00    5.17
  13   6 -11    4.95    4.18
  13  -6 -12   17.51    8.49
  13   6 -12    8.67    4.45
  13  -6 -13    9.66    7.49
  13   6 -13    9.12    4.39
  13  -6 -14    2.77    5.33
  13  -6 -15   -0.00    4.87
  13  -6 -16    5.88    7.05
  13  -6 -17    2.66    4.86
  13  -6 -18    6.72    6.20
  13  -6 -19    1.29    5.45
  13  -6 -20    1.23    4.77
 -13   7   1    3.59    5.66
  13  -7  -1   -0.00    4.87
  13   7  -1   -0.00    4.78
 -13   7   2    0.01    4.53
  13  -7  -2    0.80    5.47
  13   7  -2   -0.00    3.93
 -13   7   3    5.07    5.80
  13  -7  -3    1.71    5.12
  13   7  -3    2.40    5.07
 -13   7   4   17.06    9.13
  13  -7  -4    1.53    6.79
  13   7  -4   10.89    6.11
  13  -7  -5   -0.00    6.55
  13   7  -5    6.84    5.07
  13  -7  -6    4.31    6.24
  13   7  -6    1.49    3.50
  13  -7  -7    1.30    5.55
  13   7  -7   -0.00    3.41
  13  -7  -8    9.54    7.68
  13  -7  -9   -0.00    5.86
  13  -7 -10   14.31    7.92
  13  -7 -11   -0.00    5.42
  13  -7 -12   -0.00    5.03
  13  -7 -13   -0.00    3.82
  13  -7 -14    5.53    5.90
  13  -7 -15    2.40    5.67
  13  -7 -16    0.00    5.20
  13  -7 -17    1.85    4.95
  13  -7 -18    3.85    5.80
 -13   8   1    3.36    7.52
  13  -8  -1   -0.00    5.11
 -13   8   2   34.85   11.63
  13  -8  -2    5.43    8.37
 -13   8   3   -0.00    6.72
  13  -8  -3    0.65    5.83
 -13   8   4    0.18    5.21
  13  -8  -4    8.13    8.48
  13  -8  -5    4.43    6.54
  13  -8  -6    0.00    6.26
  13  -8  -7    4.84    6.82
  13  -8  -8   11.91    8.29
  13  -8  -9   -0.00    5.99
  13  -8 -10    4.26    6.30
  13  -8 -11    5.34    6.07
  13  -8 -12   12.86    7.25
  13  -8 -13   -0.00    5.04
  13  -8 -14    5.02    6.31
  13  -8 -15    0.00    5.86
 -13   9   1   -0.00    4.96
  13  -9  -1   -0.00    5.54
 -13   9   2   -0.00    5.89
  13  -9  -2    2.72    6.71
 -13   9   3    0.00    4.90
  13  -9  -3    3.20    6.26
 -13   9   4    5.03    6.14
  13  -9  -4   11.08    8.02
 -13   9   5    0.00    5.27
  13  -9  -5    1.63    5.46
  13  -9  -6    4.64    7.75
  13  -9  -7    5.74    6.58
  13  -9  -8   -0.00    6.07
  13  -9  -9   -0.00    5.69
  13  -9 -10    8.43    8.16
  13  -9 -11    0.37    4.24
  13  -9 -12    1.22    4.43
 -13  10   1   -0.00    5.75
  13 -10  -1   -0.00    6.14
 -13  10   2    0.00    5.14
  13 -10  -2    2.35    6.89
 -13  10   3    1.40    5.32
  13 -10  -3   -0.00    6.38
 -13  10   4    5.92    6.50
  13 -10  -4    2.46    6.03
 -13  10   5    0.83    6.33
  13 -10  -5    2.03    5.11
 -13  10   6    8.19    8.18
  13 -10  -6    7.51    7.63
  13 -10  -7   -0.00    6.82
  13 -10  -8   12.39    9.26
  13 -10  -9    1.00    4.70
 -13  11   1    0.00    5.88
  13 -11  -1    0.27    7.01
 -13  11   2   -0.00    5.41
  13 -11  -2    2.22    5.01
 -13  11   3    0.00    6.07
  13 -11  -3   -0.00    6.90
 -13  11   4   -0.00    6.88
  13 -11  -4    6.90    8.62
 -13  11   5   -0.00    7.56
  13 -11  -5    2.21    7.35
 -13  11   6   14.29    7.89
 -13  12   1   -0.00    6.41
 -13  12   2    0.00    6.42
 -13  12   3   -0.00    6.60
 -13  12   4    0.71    5.65
 -13  12   5    4.67    8.37
 -13  12   6    8.25    7.64
 -13  12   7   -0.00    6.13
  12   0  -1    0.00    4.73
  12   0  -2    3.37    5.40
  12   0  -3    0.47    4.17
  12   0  -4    2.85    4.49
  12   0  -5    1.62    4.01
  12   0  -6   89.78   16.47
  12   0  -7   -0.00    3.78
  12   0  -8    8.61    5.55
  12   0  -9   -0.00    3.28
  12   0 -10   63.64   12.65
  12   0 -11   -0.00    3.54
  12   0 -12   42.69    9.75
  12   0 -13    0.00    3.67
  12   0 -14    1.18    3.78
  12   0 -15    2.39    3.20
  12   0 -16   16.53    5.87
  12   0 -17   -0.00    2.50
  12   0 -18   10.11    4.45
  12   0 -19    0.17    3.20
  12   0 -20    5.39    3.59
  12   0 -21    1.28    2.99
  12   0 -22   16.14    5.26
  12   0 -23    1.92    3.11
  12   0 -24    0.07    2.67
  12   0 -25   -0.00    2.55
  12   0 -26    0.00    2.83
  12   0 -27    1.00    2.60
  12   0 -28   11.44    4.66
  12   0 -29    0.58    2.85
  12   0 -30   -0.00    3.00
  12   0 -31   -0.00    3.35
  12   0 -32    5.13    4.02
  12  -1  -1   -0.00    4.89
  12   1  -1   -0.00    5.35
 -12   1   2   43.68   11.81
  12  -1  -2   50.91   12.01
  12   1  -2   36.33   10.63
  12  -1  -3    4.29    5.32
  12   1  -3    6.02    5.76
  12  -1  -4   72.87   14.61
  12   1  -4   57.50   13.09
  12  -1  -5   -0.00    5.12
  12   1  -5   -0.00    4.48
  12  -1  -6   -0.00    4.58
  12   1  -6   -0.00    4.23
  12  -1  -7   -0.00    3.87
  12   1  -7    2.61    4.00
  12  -1  -8   55.02   13.04
  12   1  -8   82.51   14.02
  12  -1  -9    1.39    3.95
  12   1  -9    0.18    4.05
  12  -1 -10   18.58    7.04
  12   1 -10   18.58    6.45
  12  -1 -11    1.63    3.93
  12   1 -11    4.07    4.09
  12  -1 -12    3.68    3.71
  12   1 -12    3.35    3.48
  12  -1 -13   -0.00    3.41
  12   1 -13   -0.00    3.11
  12  -1 -14   63.62   12.46
  12   1 -14   68.74   12.00
  12  -1 -15   -0.00    3.01
  12   1 -15    1.03    3.12
  12  -1 -16    2.63    3.75
  12   1 -16    0.17    2.91
  12  -1 -17   -0.00    3.08
  12   1 -17   -0.00    2.63
  12  -1 -18   13.00    5.69
  12   1 -18   18.09    5.28
  12  -1 -19   -0.00    3.18
  12   1 -19   -0.00    2.43
  12  -1 -20    5.24    4.05
  12   1 -20    8.50    3.70
  12  -1 -21    0.05    3.26
  12   1 -21   -0.00    2.29
  12  -1 -22    3.37    3.56
  12   1 -22   -0.00    2.33
  12  -1 -23   -0.00    3.22
  12   1 -23    1.44    2.60
  12  -1 -24   13.38    5.23
  12   1 -24    8.57    3.73
  12  -1 -25    0.00    3.28
  12   1 -25   -0.00    2.69
  12  -1 -26    4.16    4.04
  12   1 -26    4.10    2.89
  12  -1 -27    0.94    3.39
  12   1 -27    2.33    2.66
  12  -1 -28    1.55    3.52
  12   1 -28    7.14    3.42
  12  -1 -29    0.00    3.18
  12   1 -29    2.83    2.76
  12  -1 -30    9.11    4.74
  12  -1 -31    0.63    2.82
  12  -2  -1    1.95    4.92
  12   2  -1    5.11    5.57
  12  -2  -2   18.33    8.64
  12   2  -2   28.97    9.03
  12  -2  -3   -0.00    4.44
  12   2  -3    2.13    4.23
  12  -2  -4    8.50    6.28
  12   2  -4    8.39    5.58
  12  -2  -5   10.22    6.20
  12   2  -5    7.13    5.24
  12  -2  -6   33.83   10.93
  12   2  -6   54.27   11.24
  12  -2  -7   18.62    8.18
  12   2  -7   16.88    6.68
  12  -2  -8    9.48    6.39
  12   2  -8    9.07    5.41
  12  -2  -9    3.85    4.81
  12   2  -9   -0.00    2.88
  12  -2 -10    8.13    5.90
  12   2 -10   47.78    8.85
  12  -2 -11   16.54    7.05
  12   2 -11   10.44    4.96
  12  -2 -12   34.85    9.14
  12   2 -12   10.96    4.89
  12  -2 -13   -0.00    4.47
  12   2 -13    1.11    3.00
  12  -2 -14    0.07    3.49
  12   2 -14    0.00    3.16
  12  -2 -15    0.00    3.54
  12   2 -15    4.54    3.59
  12  -2 -16   29.51    8.16
  12   2 -16   22.20    5.91
  12  -2 -17    0.46    3.79
  12   2 -17    0.00    2.30
  12  -2 -18    4.02    4.08
  12   2 -18    2.36    2.83
  12  -2 -19    0.00    3.50
  12   2 -19   -0.00    2.66
  12  -2 -20    2.46    3.84
  12   2 -20    6.63    3.40
  12  -2 -21    9.42    5.39
  12   2 -21   12.03    3.91
  12  -2 -22   13.26    5.89
  12   2 -22   11.11    3.69
  12  -2 -23   -0.00    3.35
  12   2 -23    0.00    2.18
  12  -2 -24    1.96    4.06
  12   2 -24    0.00    1.62
  12  -2 -25    4.97    4.18
  12  -2 -26   14.67    5.90
  12  -2 -27   -0.00    3.78
  12  -2 -28    1.76    3.95
  12  -2 -29    4.62    4.15
  12  -2 -30    3.46    4.29
 -12   3   1    1.95    4.95
  12  -3  -1    5.94    5.73
  12   3  -1   -0.00    3.77
 -12   3   2   21.37    8.72
  12  -3  -2   19.63    8.63
  12   3  -2   22.87    8.34
  12  -3  -3    7.90    6.40
  12   3  -3   13.61    6.29
  12  -3  -4   19.70    8.41
  12   3  -4   27.51    8.19
  12  -3  -5    6.21    5.37
  12   3  -5    1.17    4.72
  12  -3  -6    4.03    4.83
  12   3  -6   -0.00    3.02
  12  -3  -7    0.00    4.13
  12   3  -7    5.65    4.32
  12  -3  -8    7.60    5.68
  12   3  -8   38.62    8.35
  12  -3  -9    9.99    7.34
  12   3  -9   20.62    6.26
  12  -3 -10   28.45    9.10
  12   3 -10   25.68    6.98
  12  -3 -11    1.49    4.81
  12   3 -11    1.25    2.82
  12  -3 -12   14.32    7.04
  12   3 -12   12.36    4.81
  12  -3 -13    1.29    4.07
  12   3 -13    8.54    3.96
  12  -3 -14   32.86    9.47
  12   3 -14   29.37    6.67
  12  -3 -15   10.32    5.58
  12   3 -15    3.61    3.04
  12  -3 -16    2.94    4.11
  12   3 -16   -0.00    2.01
  12  -3 -17    0.00    3.94
  12   3 -17    1.46    2.54
  12  -3 -18    3.13    4.96
  12   3 -18    2.55    2.41
  12  -3 -19    8.93    5.62
  12   3 -19    9.06    3.19
  12  -3 -20    2.02    3.84
  12   3 -20   11.85    3.40
  12  -3 -21   -0.00    3.71
  12   3 -21   -0.00    1.93
  12  -3 -22   -0.00    3.66
  12  -3 -23    2.33    4.18
  12  -3 -24   27.59    8.40
  12  -3 -25    4.58    4.98
  12  -3 -26    1.81    4.46
  12  -3 -27    2.61    4.27
  12  -3 -28    2.73    4.67
  12  -3 -29   -0.00    4.09
 -12   4   1    9.37    6.57
  12  -4  -1   16.49    8.30
  12   4  -1   12.59    6.49
 -12   4   2    1.58    4.93
  12  -4  -2   18.30    7.72
  12   4  -2   12.41    5.93
 -12   4   3    2.92    4.68
  12  -4  -3   -0.00    4.94
  12   4  -3    2.79    4.07
 -12   4   4    6.94    5.95
  12  -4  -4    1.49    4.45
  12   4  -4    2.03    3.75
 -12   4   5    4.24    5.34
  12  -4  -5    6.59    6.15
  12   4  -5    4.69    4.86
  12  -4  -6   44.02   11.68
  12   4  -6    6.90    4.71
  12  -4  -7   20.36    9.07
  12   4  -7   30.84    7.88
  12  -4  -8    2.69    4.72
  12   4  -8   -0.00    2.75
  12  -4  -9   13.71    6.90
  12   4  -9    7.80    4.61
  12  -4 -10   23.19    9.01
  12   4 -10   20.04    6.31
  12  -4 -11    8.09    5.89
  12   4 -11    8.63    4.20
  12  -4 -12   26.86    9.06
  12   4 -12   26.80    6.65
  12  -4 -13    1.95    5.31
  12   4 -13   -0.00    2.66
  12  -4 -14   -0.00    3.99
  12   4 -14    0.00    2.43
  12  -4 -15    7.60    5.83
  12   4 -15    5.97    3.24
  12  -4 -16   19.05    7.89
  12   4 -16    8.33    3.56
  12  -4 -17   15.83    7.58
  12   4 -17   18.96    4.51
  12  -4 -18   10.41    6.32
  12   4 -18   11.18    3.37
  12  -4 -19   -0.00    4.94
  12   4 -19   -0.00    1.50
  12  -4 -20    9.37    5.73
  12  -4 -21    7.43    5.49
  12  -4 -22    6.06    5.33
  12  -4 -23    3.72    4.39
  12  -4 -24    2.49    4.52
  12  -4 -25    1.69    4.59
  12  -4 -26    9.61    6.12
  12  -4 -27    2.69    4.36
 -12   5   1    1.37    4.05
  12  -5  -1    1.82    5.63
  12   5  -1   -0.00    4.03
 -12   5   2   14.09    7.99
  12  -5  -2    5.05    6.05
  12   5  -2   14.25    6.52
 -12   5   3   20.62    8.68
  12  -5  -3   12.30    7.77
  12   5  -3    7.40    5.56
 -12   5   4   10.11    7.04
  12  -5  -4   11.13    7.07
  12   5  -4   12.17    5.98
 -12   5   5    0.00    4.56
  12  -5  -5   -0.00    4.78
  12   5  -5    1.79    3.82
 -12   5   6   -0.00    5.26
  12  -5  -6    1.83    4.84
  12   5  -6   -0.00    2.69
  12  -5  -7    0.00    5.01
  12   5  -7    8.04    4.52
  12  -5  -8   11.20    7.42
  12   5  -8   27.24    7.09
  12  -5  -9   26.34    9.48
  12   5  -9   23.94    6.55
  12  -5 -10    8.45    6.75
  12   5 -10   12.98    5.18
  12  -5 -11    3.52    4.76
  12   5 -11   -0.00    3.09
  12  -5 -12    2.88    4.41
  12   5 -12    0.00    2.66
  12  -5 -13   16.77    8.19
  12   5 -13   24.18    6.12
  12  -5 -14   23.84    8.97
  12   5 -14   20.89    5.28
  12  -5 -15    0.00    5.19
  12   5 -15   -0.00    2.28
  12  -5 -16   -0.00    5.24
  12   5 -16    5.66    3.00
  12  -5 -17    2.16    4.72
  12   5 -17    4.26    2.48
  12  -5 -18   10.11    5.89
  12  -5 -19    0.70    4.64
  12  -5 -20   10.85    6.63
  12  -5 -21   -0.00    3.03
  12  -5 -22    0.95    3.55
  12  -5 -23    1.61    4.22
  12  -5 -24    5.80    6.55
  12  -5 -25    4.13    4.94
  12  -5 -26   -0.00    4.06
 -12   6   1   17.24    8.80
  12  -6  -1   35.13   11.24
  12   6  -1    9.71    6.39
 -12   6   2   10.74    7.58
  12  -6  -2    9.30    7.18
  12   6  -2   11.25    6.05
 -12   6   3    4.81    6.02
  12  -6  -3    0.91    6.15
  12   6  -3   -0.00    4.43
 -12   6   4    1.55    5.42
  12  -6  -4   -0.00    6.27
  12   6  -4   -0.00    3.67
 -12   6   5   34.60   10.85
  12  -6  -5   22.63    9.97
  12   6  -5   10.48    5.65
 -12   6   6   13.67    7.72
  12  -6  -6   24.96    9.91
  12   6  -6   13.44    6.15
  12  -6  -7    9.49    7.10
  12   6  -7   15.26    6.20
  12  -6  -8    0.00    4.52
  12   6  -8    1.07    3.27
  12  -6  -9    6.93    6.76
  12   6  -9    0.00    3.56
  12  -6 -10    2.31    5.47
  12   6 -10    8.97    4.61
  12  -6 -11   27.23   10.50
  12   6 -11   45.09    8.78
  12  -6 -12   12.97    6.73
  12   6 -12    6.38    3.87
  12  -6 -13    1.43    4.83
  12  -6 -14   -0.00    4.22
  12  -6 -15    2.94    5.41
  12  -6 -16    5.98    5.20
  12  -6 -17    6.86    6.09
  12  -6 -18   -0.00    5.13
  12  -6 -19    4.18    4.90
  12  -6 -20   -0.00    4.66
  12  -6 -21    3.29    5.10
  12  -6 -22    8.43    5.77
  12  -6 -23    2.24    4.49
  12  -6 -24    1.95    4.94
 -12   7   1    0.45    4.84
  12  -7  -1    0.00    5.77
  12   7  -1    0.00    4.60
 -12   7   2    0.00    5.51
  12  -7  -2    3.59    6.52
  12   7  -2    5.76    4.51
 -12   7   3   17.20    8.84
  12  -7  -3   26.48   10.61
  12   7  -3   19.95    7.84
 -12   7   4    3.50    5.87
  12  -7  -4   -0.00    6.68
  12   7  -4   -0.00    3.75
 -12   7   5    0.77    5.04
  12  -7  -5    0.00    4.95
  12   7  -5    6.82    5.02
 -12   7   6   -0.00    5.22
  12  -7  -6   -0.00    6.20
 -12   7   7   12.90    8.13
  12  -7  -7    0.00    5.16
  12  -7  -8    0.91    5.77
  12  -7  -9   27.73   10.94
  12  -7 -10    9.93    7.39
  12  -7 -11    0.13    4.22
  12  -7 -12    5.85    5.40
  12  -7 -13   -0.00    4.25
  12  -7 -14    5.38    6.59
  12  -7 -15    7.65    7.11
  12  -7 -16   -0.00    5.56
  12  -7 -17   -0.00    5.08
  12  -7 -18    0.00    4.50
  12  -7 -19    6.28    6.55
  12  -7 -20    1.30    4.74
  12  -7 -21    0.42    4.68
  12  -7 -22    2.09    4.08
 -12   8   1   21.07   10.00
  12  -8  -1   17.11    9.16
 -12   8   2   -0.00    5.01
  12  -8  -2    0.00    5.46
 -12   8   3    3.54    6.14
  12  -8  -3    4.24    6.05
 -12   8   4   -0.00    4.90
  12  -8  -4    1.66    5.92
 -12   8   5    6.01    6.23
  12  -8  -5   16.20    8.88
 -12   8   6    0.00    6.40
  12  -8  -6    0.00    4.87
 -12   8   7   24.98   10.42
  12  -8  -7   30.44   11.63
 -12   8   8    0.66    6.43
  12  -8  -8    2.59    5.82
  12  -8  -9    3.46    5.80
  12  -8 -10   -0.00    5.06
  12  -8 -11    1.96    5.64
  12  -8 -12    5.37    6.12
  12  -8 -13    9.58    6.98
  12  -8 -14    2.64    6.08
  12  -8 -15   10.97    7.92
  12  -8 -16    3.63    6.36
  12  -8 -17    3.31    5.47
  12  -8 -18   -0.00    4.42
  12  -8 -19    0.81    5.39
  12  -8 -20    1.90    4.61
 -12   9   1   -0.00    4.82
  12  -9  -1    2.79    6.24
 -12   9   2    5.83    6.88
  12  -9  -2   -0.00    5.88
 -12   9   3   20.01    9.28
  12  -9  -3   15.32    8.86
 -12   9   4    7.00    7.52
  12  -9  -4    0.85    5.61
 -12   9   5    8.70    7.03
  12  -9  -5    5.60    6.94
 -12   9   6   -0.00    6.72
  12  -9  -6   -0.00    6.04
 -12   9   7    4.16    6.93
  12  -9  -7    5.53    6.63
 -12   9   8   -0.00    5.80
  12  -9  -8   -0.00    5.47
 -12   9   9   37.47   12.20
  12  -9  -9   29.50   11.79
  12  -9 -10   -0.00    6.49
  12  -9 -11   -0.00    6.31
  12  -9 -12    1.63    5.07
  12  -9 -13   13.21    8.03
  12  -9 -14    5.02    7.13
  12  -9 -15    8.84    8.19
  12  -9 -16    3.06    5.45
  12  -9 -17    2.06    6.89
  12  -9 -18   -0.00    5.23
 -12  10   1    7.51    7.31
  12 -10  -1    8.95    8.26
 -12  10   2    0.98    6.14
  12 -10  -2   -0.00    5.88
 -12  10   3    1.33    6.83
  12 -10  -3   -0.00    5.13
 -12  10   4    0.53    5.15
  12 -10  -4   -0.00    4.64
 -12  10   5    0.00    5.68
  12 -10  -5    4.92    7.55
 -12  10   6   -0.00    6.97
  12 -10  -6    2.40    6.19
 -12  10   7    6.69    7.11
  12 -10  -7   14.08    9.59
 -12  10   8    0.25    5.75
  12 -10  -8    9.83    7.54
 -12  10   9    8.14    8.48
  12 -10  -9    8.11    6.91
  12 -10 -10    7.46    6.62
  12 -10 -11    9.33    6.82
  12 -10 -12    3.66    5.81
  12 -10 -13    4.23    6.47
  12 -10 -14    0.00    6.28
  12 -10 -15    2.60    6.53
 -12  11   1   -0.00    6.68
  12 -11  -1   -0.00    5.75
 -12  11   2   -0.00    6.49
  12 -11  -2   -0.00    4.97
 -12  11   3   10.23    7.82
  12 -11  -3   17.49   10.75
 -12  11   4    0.00    6.37
  12 -11  -4    0.90    5.55
 -12  11   5    5.53    7.07
  12 -11  -5    3.71    6.18
 -12  11   6    3.35    6.82
  12 -11  -6    0.38    6.42
 -12  11   7    4.51    6.72
  12 -11  -7   -0.00    6.43
 -12  11   8    2.39    5.91
  12 -11  -8    1.88    5.94
 -12  11   9    9.20    7.70
  12 -11  -9   15.77    9.54
 -12  11  10   -0.00    6.27
  12 -11 -10   -0.00    5.42
  12 -11 -11   -0.00    5.76
  12 -11 -12   -0.00    5.90
 -12  12   1    0.55    6.34
  12 -12  -1   -0.00    7.52
 -12  12   2    1.37    5.97
  12 -12  -2    5.19    7.44
 -12  12   3    1.97    8.03
  12 -12  -3    0.00    6.44
 -12  12   4    8.73    7.68
  12 -12  -4    4.47    7.05
 -12  12   5    2.15    6.45
  12 -12  -5    4.20    6.60
 -12  12   6    1.00    7.01
  12 -12  -6   -0.00    6.72
 -12  12   7    1.29    7.35
  12 -12  -7   -0.00    6.80
 -12  12   8   -0.00    6.36
  12 -12  -8    5.77    7.14
 -12  12   9    3.48    6.58
  12 -12  -9   -0.00    6.02
 -12  12  10    2.20    6.30
 -12  12  11   17.94   10.05
  12 -13  -1    3.11    6.20
 -12  13   2   -0.00    7.32
  12 -13  -2   -0.00    6.36
 -12  13   3    7.10    7.61
  12 -13  -3    0.00    6.04
 -12  13   4    6.10    8.48
  12 -13  -4    2.38    7.45
 -12  13   5    6.55    7.04
  12 -13  -5    0.00    7.16
 -12  13   6   -0.00    5.65
 -12  13   7    2.98    7.50
 -12  13   8   -0.00    6.33
 -12  13   9    0.00    6.32
 -12  13  10    2.35    6.48
 -12  13  11    5.25    7.21
  12 -14  -1    9.77    8.11
 -11   0   1  102.49   18.56
  11   0  -1  122.98   19.94
 -11   0   2    0.97    4.13
  11   0  -2    1.85    4.08
 -11   0   3   43.85   10.47
  11   0  -3   39.22   10.45
 -11   0   4    0.00    3.63
  11   0  -4    2.25    3.89
  11   0  -5  162.16   23.76
  11   0  -6    1.32    4.11
  11   0  -7    2.64    4.51
  11   0  -8    0.73    3.14
  11   0  -9   64.93   12.38
  11   0 -10    0.00    3.69
  11   0 -11   69.21   12.63
  11   0 -12   -0.00    2.95
  11   0 -13    1.49    2.89
  11   0 -14    0.68    2.50
  11   0 -15   21.74    6.43
  11   0 -16   -0.00    3.23
  11   0 -17    6.53    3.86
  11   0 -18    3.49    3.42
  11   0 -19   10.79    4.45
  11   0 -20   -0.00    2.56
  11   0 -21   31.15    7.20
  11   0 -22    2.80    3.06
  11   0 -23   -0.00    2.23
  11   0 -24   -0.00    2.64
  11   0 -25    8.76    4.18
  11   0 -26    1.76    3.31
  11   0 -27    6.41    3.80
  11   0 -28    0.27    2.41
  11   0 -29   -0.00    2.45
  11   0 -30    1.09    2.19
  11   0 -31    6.24    3.95
  11   0 -32   -0.00    2.92
  11   0 -33    0.00    2.80
  11   0 -34    0.55    3.37
 -11   1   1  125.13   20.70
  11  -1  -1  116.13   21.02
  11   1  -1  126.25   20.46
 -11  -1   1  139.56   21.26
 -11   1   2    1.85    4.89
  11  -1  -2    0.27    3.98
  11   1  -2   -0.00    4.76
 -11  -1   2    1.01    3.96
 -11   1   3   60.85   12.71
  11  -1  -3   60.56   13.02
  11   1  -3   61.49   12.72
 -11  -1   3   50.48   11.63
 -11   1   4    0.00    4.02
  11  -1  -4    1.14    4.30
  11   1  -4   -0.00    3.37
 -11   1   5    3.51    3.70
  11  -1  -5    5.45    4.98
  11   1  -5    0.16    3.75
  11  -1  -6   -0.00    4.53
  11   1  -6    4.77    4.69
  11  -1  -7   47.69   11.23
  11   1  -7   60.54   11.79
  11  -1  -8    0.00    3.95
  11   1  -8    0.00    3.33
  11  -1  -9   37.09    9.05
  11   1  -9   15.75    5.90
  11  -1 -10    0.00    3.35
  11   1 -10    1.08    3.66
  11  -1 -11   20.14    7.14
  11  -1 -12    3.44    3.60
  11   1 -12    3.86    3.75
  11  -1 -13   57.68   11.35
  11   1 -13   52.08    9.95
  11  -1 -14   -0.00    2.54
  11   1 -14   -0.00    2.92
  11  -1 -15    1.61    3.69
  11   1 -15   -0.00    2.38
  11  -1 -16    1.46    2.76
  11   1 -16    0.16    2.40
  11  -1 -17   29.73    7.56
  11   1 -17   32.91    7.01
  11  -1 -18   -0.00    3.12
  11   1 -18    0.00    2.31
  11  -1 -19   15.31    5.42
  11   1 -19   11.78    4.28
  11  -1 -20    0.00    2.65
  11   1 -20    1.16    2.54
  11  -1 -21    1.54    3.22
  11   1 -21    0.00    2.15
  11  -1 -22    0.47    3.49
  11   1 -22    0.53    2.08
  11  -1 -23   47.82    9.23
  11   1 -23   33.57    7.07
  11  -1 -24    1.53    3.79
  11   1 -24    0.00    2.29
  11  -1 -25    2.65    3.91
  11   1 -25    8.11    3.61
  11  -1 -26    1.01    2.92
  11   1 -26    1.38    2.32
  11  -1 -27    5.78    4.26
  11   1 -27    5.51    3.47
  11  -1 -28    1.42    3.13
  11   1 -28    0.51    2.68
  11  -1 -29    6.16    4.02
  11   1 -29    3.78    3.11
  11  -1 -30   -0.00    2.41
  11   1 -30   -0.00    2.67
  11  -1 -31   -0.00    3.26
  11   1 -31    2.54    2.97
  11  -1 -32   -0.00    3.53
  11   1 -32    2.03    2.54
  11  -1 -33   -0.00    3.76
  11   1 -33    9.23    4.21
  11   1 -34   -0.00    2.91
  11   1 -35    2.10    2.77
 -11   2   1   26.02    8.99
  11  -2  -1   22.33    9.29
  11   2  -1   25.79    8.73
 -11  -2   1   23.76    8.14
 -11   2   2   -0.00    4.39
  11  -2  -2    3.43    4.30
  11   2  -2    1.63    3.78
 -11  -2   2    0.64    3.51
 -11   2   3   14.47    6.86
  11  -2  -3   19.55    7.21
  11   2  -3   19.53    7.02
 -11   2   4   11.55    5.90
  11  -2  -4    0.00    4.81
  11   2  -4    6.49    4.73
 -11   2   5   49.11   11.66
  11  -2  -5   62.66   13.08
  11   2  -5   57.41   11.81
 -11   2   6   29.60    8.73
  11  -2  -6    8.11    5.62
  11   2  -6   22.54    7.08
  11  -2  -7   14.18    7.27
  11   2  -7   21.03    6.86
  11  -2  -8   26.97    8.37
  11   2  -8   27.73    7.26
  11  -2  -9   28.01    8.45
  11   2  -9   28.20    7.44
  11  -2 -10    5.25    4.86
  11   2 -10    5.85    3.60
  11  -2 -11   36.75    9.57
  11   2 -11   40.24    8.50
  11  -2 -12    0.90    4.11
  11   2 -12    1.74    3.08
  11  -2 -13   -0.00    3.54
  11   2 -13    0.04    2.37
  11  -2 -14    0.00    3.28
  11   2 -14    3.01    3.29
  11  -2 -15   24.59    7.64
  11   2 -15   27.24    6.18
  11  -2 -16    8.18    4.85
  11   2 -16    9.43    3.85
  11  -2 -17    8.44    4.67
  11   2 -17   10.48    3.91
  11  -2 -18   -0.00    4.01
  11   2 -18    0.48    2.13
  11  -2 -19   13.06    5.38
  11   2 -19   13.09    3.91
  11  -2 -20    4.24    4.16
  11   2 -20   -0.00    1.93
  11  -2 -21   25.11    7.43
  11   2 -21   31.98    5.86
  11  -2 -22    3.48    3.80
  11   2 -22    1.00    2.05
  11  -2 -23   -0.00    3.54
  11   2 -23    1.60    2.06
  11  -2 -24    3.06    3.57
  11   2 -24    0.00    2.02
  11  -2 -25    3.77    4.66
  11   2 -25   16.88    3.91
  11  -2 -26   -0.00    3.21
  11   2 -26    2.55    2.12
  11  -2 -27   13.99    5.83
  11   2 -27   10.01    3.53
  11  -2 -28    0.00    3.00
  11   2 -28    2.20    2.43
  11  -2 -29    5.04    3.87
  11   2 -29    3.22    2.36
  11  -2 -30    0.85    2.94
  11  -2 -31    4.62    4.11
  11  -2 -32    2.79    4.08
  11  -3  -1   15.65    7.53
  11   3  -1   24.96    8.25
 -11  -3   1   11.61    6.09
  11  -3  -2   10.86    6.98
  11   3  -2   22.04    7.57
 -11   3   3    1.70    6.28
  11  -3  -3   60.66   12.94
  11   3  -3   55.79   10.68
 -11   3   4   18.17    7.56
  11  -3  -4    7.92    5.91
  11   3  -4   20.57    6.76
 -11   3   5    6.70    5.99
  11  -3  -5    8.97    5.79
  11   3  -5    4.59    4.11
 -11   3   6   21.81    7.64
  11  -3  -6   15.66    7.13
  11   3  -6   17.05    6.13
 -11   3   7   61.17   13.12
  11  -3  -7   58.03   13.32
  11   3  -7   58.43   11.07
  11  -3  -8    3.43    4.79
  11   3  -8    8.54    4.26
  11  -3  -9   17.72    7.24
  11   3  -9   14.16    5.08
  11  -3 -10    3.07    4.96
  11   3 -10    1.50    2.84
  11  -3 -11   19.39    7.50
  11   3 -11    8.50    3.89
  11  -3 -12   15.27    6.88
  11   3 -12   12.99    4.48
  11  -3 -13   26.89    8.60
  11   3 -13   25.25    5.97
  11  -3 -14   -0.00    4.04
  11   3 -14    0.00    2.62
  11  -3 -15    0.00    3.59
  11   3 -15    0.36    2.15
  11  -3 -16    2.26    4.09
  11   3 -16    0.02    1.83
  11  -3 -17   15.02    6.49
  11   3 -17   16.77    4.10
  11  -3 -18   12.51    5.66
  11   3 -18    7.09    2.90
  11  -3 -19   13.27    6.03
  11   3 -19   13.49    3.49
  11  -3 -20    3.87    4.29
  11   3 -20    4.10    2.31
  11  -3 -21    5.68    4.78
  11   3 -21    0.47    1.60
  11  -3 -22    8.69    5.55
  11   3 -22    5.32    2.17
  11  -3 -23   38.70    9.99
  11  -3 -24   11.20    5.65
  11  -3 -25   -0.00    3.92
  11  -3 -26   -0.00    4.05
  11  -3 -27   20.76    7.12
  11  -3 -28    6.83    4.79
  11  -3 -29    3.47    4.07
  11  -3 -30   -0.00    3.04
  11  -3 -31    0.32    3.07
 -11   4   1   32.17   10.59
  11  -4  -1   40.27   12.44
  11   4  -1   34.50    9.50
  11  -4  -2    2.70    5.08
  11   4  -2    3.76    4.20
  11  -4  -3    8.46    6.83
  11   4  -3    2.54    4.36
  11  -4  -4    2.37    4.17
  11   4  -4    8.51    5.24
  11  -4  -5   69.12   15.03
  11   4  -5   58.28   11.74
  11  -4  -6    6.97    6.13
  11   4  -6    7.07    4.47
 -11   4   7   15.80    7.10
  11  -4  -7   21.42    8.00
  11   4  -7   16.63    5.96
 -11   4   8    5.14    5.66
  11  -4  -8    4.32    5.00
  11   4  -8    4.62    3.84
  11  -4  -9   30.42   10.01
  11   4  -9   48.88    8.98
  11  -4 -10   11.22    6.33
  11   4 -10    8.91    4.31
  11  -4 -11   18.28    7.99
  11   4 -11   27.98    6.48
  11  -4 -12   -0.00    3.93
  11   4 -12    0.05    2.13
  11  -4 -13    5.39    5.52
  11   4 -13    0.89    2.65
  11  -4 -14    8.99    5.79
  11   4 -14    5.94    3.08
  11  -4 -15   18.95    7.96
  11   4 -15   16.08    4.30
  11  -4 -16   10.98    6.12
  11   4 -16    8.94    3.03
  11  -4 -17    1.54    3.73
  11   4 -17    5.15    2.36
  11  -4 -18   -0.00    3.72
  11   4 -18   -0.00    1.51
  11  -4 -19    9.80    5.58
  11   4 -19    4.27    1.81
  11  -4 -20    5.37    4.24
  11   4 -20    7.14    1.90
  11  -4 -21   22.36    7.89
  11  -4 -22    1.99    4.62
  11  -4 -23   -0.00    4.36
  11  -4 -24    4.96    5.10
  11  -4 -25   10.03    6.14
  11  -4 -26   13.26    6.80
  11  -4 -27    1.82    4.04
  11  -4 -28    0.01    3.87
  11  -4 -29    0.04    3.55
  11  -4 -30    4.33    4.63
 -11   5   1    4.03    5.65
  11  -5  -1    2.01    5.11
  11   5  -1    2.72    3.91
 -11   5   2   62.49   14.26
  11  -5  -2   44.92   12.37
  11   5  -2   36.20    9.77
 -11   5   3   36.30   10.90
  11  -5  -3   39.36   11.85
  11   5  -3   45.00   10.26
 -11   5   4    2.54    5.04
  11  -5  -4   10.07    6.53
  11   5  -4    7.21    4.73
 -11   5   5    1.08    5.63
  11  -5  -5    0.45    5.06
  11   5  -5    2.32    3.60
  11  -5  -6   14.30    7.35
  11   5  -6   10.48    4.75
  11  -5  -7   35.32   10.86
  11  -5  -8   23.76    8.54
  11   5  -8   11.01    4.96
  11  -5  -9    7.86    6.63
  11   5  -9   26.32    6.43
  11  -5 -10    5.32    5.44
  11   5 -10    1.87    2.96
  11  -5 -11    1.22    4.11
  11   5 -11    5.48    3.42
  11  -5 -12   18.01    8.55
  11   5 -12   38.89    7.34
  11  -5 -13   40.39   11.02
  11   5 -13   26.12    6.02
  11  -5 -14    6.57    5.46
  11   5 -14    3.55    2.63
  11  -5 -15    1.07    4.33
  11   5 -15    1.57    2.27
  11  -5 -16   -0.00    4.65
  11   5 -16    1.28    2.08
  11  -5 -17    2.26    4.60
  11  -5 -18   13.95    6.51
  11  -5 -19   25.22    8.60
  11  -5 -20   -0.00    3.96
  11  -5 -21    0.24    4.43
  11  -5 -22    7.44    6.58
  11  -5 -23   22.48    8.30
  11  -5 -24   13.01    6.66
  11  -5 -25   -0.00    4.57
  11  -5 -26    0.00    3.85
  11  -5 -27    5.10    5.16
  11  -5 -28    1.82    4.03
  11  -5 -29   -0.00    4.53
 -11   6   1   31.19   10.65
  11  -6  -1   45.66   13.02
  11   6  -1   17.02    6.97
 -11   6   2    0.82    5.05
  11  -6  -2    0.43    4.48
  11   6  -2    1.73    3.94
 -11   6   3    3.57    5.36
  11  -6  -3   -0.00    5.64
  11   6  -3   14.83    5.78
 -11   6   4   28.56   10.30
  11  -6  -4    8.54    7.03
  11   6  -4   33.36    8.48
 -11   6   5   15.35    8.47
  11  -6  -5   20.84    8.93
  11   6  -5   24.15    7.45
 -11   6   6    0.78    5.35
  11  -6  -6   18.96    8.86
  11   6  -6   20.32    6.48
 -11   6   7   11.01    7.25
  11  -6  -7   10.40    7.06
  11   6  -7   16.19    5.69
 -11   6   8    7.49    7.37
  11  -6  -8   17.90    8.77
  11   6  -8   17.00    5.67
 -11   6   9    0.00    4.93
  11  -6  -9    7.66    5.88
  11   6  -9    3.85    3.66
 -11   6  10   39.37   10.91
  11  -6 -10   21.30    8.66
  11   6 -10   21.68    6.18
  11  -6 -11    9.25    6.50
  11   6 -11    5.81    3.89
  11  -6 -12    9.28    7.54
  11  -6 -13    9.46    6.44
  11  -6 -14   17.55    7.80
  11  -6 -15   15.65    7.69
  11  -6 -16   21.78    8.75
  11  -6 -17    7.38    5.58
  11  -6 -18    0.00    4.24
  11  -6 -19    9.52    6.07
  11  -6 -20    4.57    5.32
  11  -6 -21   15.40    7.69
  11  -6 -22    5.68    5.69
  11  -6 -23   -0.00    4.13
  11  -6 -24    0.85    4.90
  11  -6 -25    2.38    5.87
  11  -6 -26    5.36    5.04
  11  -6 -27   10.95    6.20
 -11   7   1    8.82    6.32
  11  -7  -1   11.08    7.77
  11   7  -1   11.58    6.78
 -11   7   2   16.46    8.90
  11  -7  -2   37.87   11.80
  11   7  -2   29.36    8.67
 -11   7   3    0.64    5.20
  11  -7  -3    3.07    5.51
 -11   7   4   17.74    9.28
  11  -7  -4   14.56    8.54
 -11   7   5    6.02    6.24
  11  -7  -5    5.29    5.49
 -11   7   6    7.00    7.25
  11  -7  -6   15.11    8.25
 -11   7   7   -0.00    5.13
  11  -7  -7   -0.00    5.23
 -11   7   8   46.05   12.56
  11  -7  -8   42.60   12.80
 -11   7   9   25.37    9.78
  11  -7  -9   42.97   12.01
 -11   7  10    5.05    5.62
  11  -7 -10   -0.00    4.81
 -11   7  11   -0.00    4.52
  11  -7 -11   -0.00    4.83
  11  -7 -12   29.65   10.15
  11  -7 -13    9.44    6.89
  11  -7 -14    9.03    6.34
  11  -7 -15    3.28    4.50
  11  -7 -16   -0.00    4.93
  11  -7 -17    1.54    4.66
  11  -7 -18   15.71    7.67
  11  -7 -19    2.84    4.69
  11  -7 -20    0.94    4.33
  11  -7 -21    0.30    4.18
  11  -7 -22    2.80    5.34
  11  -7 -23    6.68    6.10
  11  -7 -24   -0.00    4.64
  11  -7 -25   -0.00    4.87
  11  -7 -26    3.05    5.56
 -11   8   1   -0.00    4.98
  11  -8  -1   -0.00    5.63
 -11   8   2   10.83    8.06
  11  -8  -2    0.00    5.96
 -11   8   3    4.53    6.70
  11  -8  -3    1.05    6.12
 -11   8   4   38.02   12.36
  11  -8  -4   37.09   12.47
 -11   8   5   -0.00    6.42
  11  -8  -5    0.96    4.45
 -11   8   6   27.45   10.49
  11  -8  -6   31.76   11.18
 -11   8   7    5.17    6.25
  11  -8  -7   14.58    8.06
 -11   8   8    4.35    6.13
  11  -8  -8    4.60    6.58
 -11   8   9    2.43    5.17
  11  -8  -9    5.05    5.20
 -11   8  10   25.83   10.01
  11  -8 -10   22.02    9.40
 -11   8  11    0.92    4.76
  11  -8 -11    0.86    4.35
 -11   8  12    4.41    5.99
  11  -8 -12   -0.00    4.58
  11  -8 -13    5.44    6.09
  11  -8 -14    2.16    6.18
  11  -8 -15   11.26    7.23
  11  -8 -16   16.85    8.67
  11  -8 -17   -0.00    5.48
  11  -8 -18   -0.00    4.94
  11  -8 -19    1.50    4.72
  11  -8 -20    8.65    7.61
  11  -8 -21   -0.00    5.19
  11  -8 -22   18.96    8.31
  11  -8 -23    2.99    5.21
  11  -8 -24    1.62    4.39
 -11   9   1    1.30    5.93
 -11   9   2   19.68   10.41
  11  -9  -2   38.14   12.69
 -11   9   3    1.14    6.91
  11  -9  -3   -0.00    5.72
 -11   9   4   19.90    9.96
  11  -9  -4    4.30    6.51
 -11   9   5   -0.00    5.95
  11  -9  -5    0.00    6.01
 -11   9   6   10.47    8.55
  11  -9  -6   10.42    7.76
 -11   9   7   -0.00    5.47
  11  -9  -7   -0.00    5.62
 -11   9   8   37.91   11.97
  11  -9  -8   28.65   11.04
 -11   9   9   -0.00    4.32
  11  -9  -9   -0.00    6.08
 -11   9  10    2.27    5.01
  11  -9 -10    2.12    5.76
 -11   9  11   -0.00    5.66
  11  -9 -11   -0.00    6.43
 -11   9  12   18.81    9.36
  11  -9 -12    2.94    6.69
  11  -9 -13    7.51    5.65
  11  -9 -14    8.68    7.57
  11  -9 -15    1.30    5.01
  11  -9 -16   -0.00    4.86
  11  -9 -17   -0.00    5.13
  11  -9 -18   18.69    8.89
  11  -9 -19   -0.00    5.16
  11  -9 -20    5.06    6.69
  11  -9 -21   -0.00    4.42
  11  -9 -22    2.46    6.93
 -11  10   1    0.59    4.65
  11 -10  -1   -0.00    5.39
 -11  10   2    0.71    5.57
  11 -10  -2    5.92    7.40
 -11  10   3   -0.00    6.66
  11 -10  -3    0.31    5.25
 -11  10   4    9.84    8.15
  11 -10  -4    1.39    7.54
 -11  10   5    1.70    5.38
  11 -10  -5    1.28    6.54
 -11  10   6   17.61    9.16
  11 -10  -6   12.61    8.80
 -11  10   7    2.16    5.30
  11 -10  -7    4.09    6.64
 -11  10   8    3.98    5.96
  11 -10  -8    3.79    6.73
 -11  10   9    4.53    6.17
  11 -10  -9    0.28    5.74
 -11  10  10   25.48   10.91
  11 -10 -10   15.25    9.44
 -11  10  11    1.46    6.57
  11 -10 -11   -0.00    6.29
 -11  10  12    1.81    5.86
  11 -10 -12    4.37    6.73
 -11  10  13    2.15    5.73
  11 -10 -13    3.17    5.62
  11 -10 -14    3.30    6.37
  11 -10 -15    3.85    5.80
  11 -10 -16   15.05    8.84
  11 -10 -17   -0.00    3.50
  11 -10 -18    3.87    5.74
  11 -10 -19    0.76    4.95
  11 -10 -20   -0.00    4.93
 -11  11   1   -0.00    5.01
  11 -11  -1    1.55    6.78
 -11  11   2   10.66    8.11
  11 -11  -2   -0.00    5.85
 -11  11   3   -0.00    5.03
  11 -11  -3    2.61    6.37
 -11  11   4    7.11    7.59
  11 -11  -4    4.56    7.18
 -11  11   5   -0.00    6.39
  11 -11  -5    0.00    7.39
 -11  11   6    3.83    6.40
  11 -11  -6    4.10    6.12
 -11  11   7   -0.00    6.32
  11 -11  -7    1.11    5.52
 -11  11   8   11.28    8.67
  11 -11  -8   26.99   10.90
 -11  11   9   11.81    7.54
  11 -11  -9    0.22    5.95
 -11  11  10    0.03    4.81
  11 -11 -10    2.48    6.38
 -11  11  11    2.52    6.65
  11 -11 -11   -0.00    6.81
 -11  11  12    9.75    8.46
  11 -11 -12   27.94   11.08
 -11  11  13    5.76    7.22
  11 -11 -13    0.00    5.46
  11 -11 -14    3.98    6.39
  11 -11 -15    1.02    4.05
  11 -11 -16    1.63    4.99
  11 -11 -17   -0.00    4.35
 -11  12   1    1.74    7.49
  11 -12  -1   -0.00    7.28
 -11  12   2   16.89    9.26
  11 -12  -2    5.94    7.71
 -11  12   3    0.00    7.12
  11 -12  -3    1.15    7.20
 -11  12   4    3.84    6.25
  11 -12  -4   -0.00    6.30
 -11  12   5    2.12    6.34
  11 -12  -5    1.80    6.05
 -11  12   6    1.42    6.54
  11 -12  -6   13.04    9.20
 -11  12   7    0.00    6.47
  11 -12  -7    0.00    4.88
 -11  12   8    1.38    5.79
  11 -12  -8    5.05    7.59
 -11  12   9    0.42    5.70
  11 -12  -9   -0.00    5.65
 -11  12  10    7.53    8.04
  11 -12 -10    8.95    7.85
 -11  12  11    0.81    6.12
  11 -12 -11    0.00    6.59
 -11  12  12    5.88    7.50
  11 -12 -12   -0.00    6.54
 -11  12  13    7.44    8.18
  11 -12 -13    5.00    6.88
 -11  12  14    2.06    7.55
  11 -12 -14   -0.00    5.28
  11 -12 -15    0.99    5.59
 -11  13   1    2.87    6.31
  11 -13  -1    5.59    7.55
 -11  13   2   16.21    8.61
  11 -13  -2    0.00    7.46
 -11  13   3   -0.00    7.04
  11 -13  -3    1.67    6.12
 -11  13   4   12.27    9.14
  11 -13  -4    3.75    7.58
 -11  13   5    0.00    5.48
  11 -13  -5    0.00    7.44
 -11  13   6   -0.00    6.28
  11 -13  -6   -0.00    5.37
 -11  13   7    5.02    7.60
  11 -13  -7    6.12    7.61
 -11  13   8   13.60    9.11
  11 -13  -8   16.10   10.05
 -11  13   9   -0.00    7.23
  11 -13  -9   -0.00    6.16
 -11  13  10   -0.00    6.31
  11 -13 -10    5.09    6.74
 -11  13  11   -0.00    6.45
  11 -13 -11    4.72    5.72
 -11  13  12    7.25    6.65
  11 -13 -12    7.55    7.71
 -11  13  13   -0.00    7.56
 -11  13  14    3.57    7.74
 -11  13  15    4.46    7.83
  11 -14  -1   -0.00    6.97
  11 -14  -2    3.13    7.35
  11 -14  -3   12.71    9.84
  11 -14  -4    6.08    7.80
  11 -14  -5    5.27    7.36
 -11  14   6    1.27    7.73
  11 -14  -6    6.76    7.15
 -11  14   7    0.00    5.12
  11 -14  -7   -0.00    6.49
 -11  14   8    0.04    6.49
  11 -14  -8    1.68    6.04
 -11  14   9    4.30    6.81
  11 -14  -9   -0.00    6.75
 -11  14  10    0.30    7.27
 -11  14  11    1.54    6.95
 -11  14  12   10.58    9.17
 -11  14  13    0.00    7.17
  11 -15  -4    2.40    7.46
  11 -15  -5   -0.00    7.50
 -10   0   1    1.86    4.38
  10   0  -1    1.61    4.10
  10   0  -1   -0.00    4.27
 -10   0   2   27.24    8.23
  10   0  -2   20.49    7.34
  10   0  -2   48.38   10.75
 -10   0   3   -0.00    3.95
  10   0  -3   -0.00    3.58
  10   0  -3   -0.00    4.25
 -10   0   4  103.54   18.94
  10   0  -4  154.28   20.49
  10   0  -4  169.00   22.22
 -10   0   5   -0.00    3.64
  10   0  -5   -0.00    4.20
 -10   0   6   31.60    7.79
  10   0  -6   23.25    7.32
 -10   0   7    0.28    3.19
  10   0  -7    0.02    3.41
  10   0  -8   20.76    6.68
  10   0  -9   -0.00    2.48
  10   0 -10  175.85   23.59
  10   0 -11   -0.00    2.82
  10   0 -12    1.05    2.73
  10   0 -13    1.25    3.14
  10   0 -14   24.35    6.45
  10   0 -15    1.31    2.90
  10   0 -16   59.23   10.25
  10   0 -17    2.31    3.06
  10   0 -18   28.05    6.56
  10   0 -19    1.34    2.78
  10   0 -20   56.42    9.85
  10   0 -21    0.02    2.80
  10   0 -22    1.32    2.76
  10   0 -23    0.16    2.53
  10   0 -24   22.42    5.85
  10   0 -25    0.31    2.36
  10   0 -26   42.02    8.52
  10   0 -27    0.34    2.91
  10   0 -28    9.44    4.37
  10   0 -29    3.08    3.38
  10   0 -30   13.47    4.93
  10   0 -31    0.03    2.66
  10   0 -32    3.84    3.80
  10   0 -33   -0.00    2.60
  10   0 -34    2.62    3.54
  10   0 -35    0.36    3.47
 -10   1   1   -0.00    3.69
  10  -1  -1    5.59    5.50
  10   1  -1    1.75    3.86
  10   1  -1    1.10    3.45
 -10  -1   1   -0.00    3.40
 -10   1   2  165.00   25.21
  10  -1  -2  188.16   25.35
  10  -1  -2  178.11   26.65
  10   1  -2  200.35   25.28
  10   1  -2  170.55   25.33
 -10  -1   2  179.54   25.41
 -10   1   3   11.16    5.72
  10  -1  -3   20.27    6.81
  10  -1  -3   11.62    6.06
  10   1  -3   17.23    6.20
  10   1  -3   18.69    6.41
 -10  -1   3   12.17    5.63
 -10   1   4    4.02    4.15
  10  -1  -4    6.38    4.99
  10  -1  -4    6.00    5.22
  10   1  -4    2.53    4.06
 -10  -1   4    3.59    3.99
 -10   1   5   29.68    7.86
  10  -1  -5   23.51    6.79
  10  -1  -5   22.70    7.60
  10   1  -5   12.03    6.02
 -10  -1   5    9.64    5.17
 -10   1   6  115.80   17.58
  10  -1  -6  120.65   18.40
  10   1  -6  106.93   17.08
 -10  -1   6  103.13   16.45
 -10   1   7    6.25    5.02
  10  -1  -7    0.84    3.39
  10   1  -7    7.51    4.79
 -10  -1   7    3.52    1.52
 -10   1   8   69.13   12.51
  10  -1  -8   82.21   13.92
  10   1  -8   63.19   12.17
  10  -1  -9    0.00    3.23
  10   1  -9    0.00    3.14
  10  -1 -10    0.11    3.12
  10   1 -10   -0.00    3.00
  10  -1 -11   20.07    6.42
  10   1 -11    9.87    4.75
  10  -1 -12  100.61   15.94
  10   1 -12   97.76   14.69
  10  -1 -13    5.62    4.07
  10   1 -13    1.56    2.56
  10  -1 -14   15.38    5.32
  10   1 -14   14.50    4.49
  10  -1 -15   -0.00    2.95
  10   1 -15    1.44    2.60
  10   1 -16   38.26    7.29
  10  -1 -17   -0.00    3.18
  10   1 -17    2.64    2.66
  10  -1 -18   38.75    8.19
  10   1 -18   34.97    6.83
  10  -1 -19    2.21    3.04
  10   1 -19    2.67    2.55
  10  -1 -20   -0.00    3.02
  10   1 -20   -0.00    2.10
  10  -1 -21   -0.00    3.13
  10   1 -21    1.75    2.46
  10  -1 -22   65.53   11.82
  10   1 -22   74.61   10.85
  10  -1 -23   -0.00    2.90
  10   1 -23    0.19    2.18
  10  -1 -24    2.03    3.30
  10   1 -24    9.97    3.43
  10  -1 -25   -0.00    2.36
  10   1 -25    0.46    2.15
  10  -1 -26    8.10    4.49
  10   1 -26    5.46    3.21
  10  -1 -27   -0.00    2.92
  10   1 -27   -0.00    2.29
  10  -1 -28    9.31    5.12
  10   1 -28   17.00    4.85
  10  -1 -29   -0.00    3.48
  10   1 -29    1.00    2.19
  10  -1 -30    0.84    2.72
  10   1 -30    0.00    2.11
  10  -1 -31    3.94    3.70
  10   1 -31    0.88    2.47
  10  -1 -32   20.01    6.49
  10   1 -32   15.48    5.42
  10  -1 -33   -0.00    3.39
  10   1 -33    2.21    3.01
  10  -1 -34    1.10    3.24
  10   1 -34    4.88    3.64
  10   1 -35    1.96    3.19
  10   1 -36    0.00    3.15
 -10   2   1    2.72    4.63
  10  -2  -1    4.30    4.93
  10   2  -1    1.65    4.26
  10   2  -1    3.42    3.95
 -10  -2   1    1.59    4.07
 -10   2   2    2.77    4.17
  10  -2  -2    7.59    6.13
  10   2  -2    0.00    3.24
  10   2  -2   -0.00    4.12
 -10  -2   2    2.25    4.40
 -10   2   3   -0.00    4.31
  10  -2  -3   -0.00    5.20
  10   2  -3    2.42    4.10
 -10  -2   3    2.27    3.75
 -10   2   4  156.05   23.42
  10  -2  -4  157.37   24.16
  10   2  -4  165.34   22.81
 -10  -2   4  157.33   22.57
 -10   2   5   40.79   10.18
  10  -2  -5   60.78   11.37
  10  -2  -5   44.95   10.89
  10   2  -5   33.76    8.97
 -10  -2   5   45.55    9.69
 -10   2   6   36.96    9.46
  10  -2  -6   47.95    9.71
  10  -2  -6   39.69   10.18
  10   2  -6   57.53   10.23
 -10  -2   6   34.10    5.08
 -10   2   7    6.39    4.69
  10  -2  -7    3.48    4.19
  10   2  -7    8.85    4.74
 -10   2   8   25.41    7.48
  10  -2  -8   22.80    7.84
  10   2  -8   10.34    4.65
 -10   2   9   15.26    6.02
  10  -2  -9    0.00    3.76
  10   2  -9   10.42    4.76
  10  -2 -10   98.32   16.57
  10   2 -10   95.66   14.42
  10  -2 -11   10.23    5.41
  10   2 -11   14.68    5.11
  10  -2 -12   -0.00    3.26
  10   2 -12    1.95    2.80
  10  -2 -13   -0.00    3.91
  10   2 -13    0.76    2.35
  10  -2 -14   30.14    8.55
  10   2 -14   45.91    7.61
  10  -2 -15   26.93    7.32
  10   2 -15   26.92    5.62
  10  -2 -16    7.23    4.55
  10   2 -16   16.94    4.07
  10  -2 -17   -0.00    3.22
  10   2 -17   -0.00    1.82
  10  -2 -18    5.22    4.37
  10   2 -18    7.65    2.91
  10  -2 -19    4.51    4.02
  10   2 -19    3.19    2.28
  10  -2 -20   44.08    9.79
  10  -2 -21    1.89    3.79
  10   2 -21    4.33    2.47
  10  -2 -22    2.76    3.51
  10   2 -22    3.58    2.46
  10  -2 -23    5.96    4.10
  10   2 -23    0.00    1.78
  10  -2 -24   13.02    5.52
  10   2 -24   19.47    4.17
  10  -2 -25    3.97    3.65
  10   2 -25    3.62    2.55
  10  -2 -26   18.45    6.59
  10   2 -26   25.21    5.23
  10  -2 -27   -0.00    3.39
  10   2 -27   -0.00    2.28
  10  -2 -28    2.96    3.68
  10   2 -28    5.90    2.90
  10  -2 -29   -0.00    3.57
  10   2 -29    0.57    2.29
  10  -2 -30    9.06    5.37
  10   2 -30   10.52    3.98
  10  -2 -31    1.08    3.32
  10   2 -31   -0.00    2.56
  10  -2 -32    2.40    4.23
  10   2 -32    0.83    2.52
  10  -2 -33    0.18    2.75
  10   2 -33    0.41    2.59
  10  -2 -34    5.62    4.58
  10   2 -34    7.34    4.14
  10   2 -35    0.20    2.95
  10   2 -36    3.79    3.98
 -10   3   1    9.72    6.29
  10  -3  -1    9.83    6.10
  10   3  -1   19.37    7.10
 -10  -3   1    9.74    5.72
 -10   3   2  126.76   20.06
  10  -3  -2  112.98   19.87
  10   3  -2  115.74   18.05
 -10  -3   2   97.72   17.35
 -10   3   3   53.36   12.61
  10  -3  -3   59.24   13.73
  10   3  -3   73.63   12.99
 -10  -3   3   68.43   12.59
 -10   3   4   -0.00    4.15
  10  -3  -4   -0.00    5.42
  10   3  -4    0.00    3.30
 -10  -3   4    0.00    2.88
 -10   3   5   18.67    7.19
  10  -3  -5    1.28    4.63
  10   3  -5    1.31    3.59
  10   3  -5   11.90    5.13
 -10   3   6    1.51    4.71
  10  -3  -6   26.13    8.54
  10   3  -6   34.55    7.63
 -10   3   7   14.44    6.43
  10  -3  -7   20.68    7.40
  10   3  -7   14.09    5.08
 -10   3   8   89.85   15.33
  10  -3  -8   72.29   14.71
  10   3  -8   75.66   12.59
 -10   3   9   10.28    6.11
  10  -3  -9   12.82    6.44
  10   3  -9    8.73    4.07
 -10   3  10    0.00    3.66
  10  -3 -10    4.25    4.54
  10   3 -10    2.02    2.57
  10  -3 -11   10.02    5.50
  10   3 -11   10.21    4.01
  10  -3 -12   59.34   11.98
  10   3 -12   42.83    7.89
  10  -3 -13    4.36    4.50
  10   3 -13    3.27    2.68
  10  -3 -14    1.09    4.32
  10   3 -14    1.58    2.15
  10  -3 -15    4.87    4.47
  10   3 -15    5.09    2.62
  10  -3 -16   29.67    8.52
  10   3 -16   36.54    6.05
  10  -3 -17   18.31    6.77
  10   3 -17   29.60    5.02
  10  -3 -18   24.52    7.98
  10   3 -18   30.44    4.96
  10  -3 -19    6.35    4.80
  10   3 -19    3.48    1.90
  10  -3 -20   -0.00    3.67
  10   3 -20    0.33    1.35
  10  -3 -21    7.77    5.43
  10   3 -21   10.50    2.52
  10  -3 -22   35.32    8.97
  10   3 -22   36.76    5.25
  10  -3 -23    2.89    3.91
  10   3 -23    5.19    1.85
  10  -3 -24    2.93    3.64
  10   3 -24    2.05    1.60
  10  -3 -25   -0.00    3.03
  10   3 -25    1.53    1.58
  10  -3 -26    7.84    4.88
  10   3 -26   11.84    3.17
  10  -3 -27    9.31    5.61
  10   3 -27   16.70    3.77
  10  -3 -28   17.51    6.73
  10   3 -28   11.71    3.51
  10  -3 -29    0.86    3.85
  10   3 -29   -0.00    2.12
  10  -3 -30   -0.00    4.32
  10   3 -30    0.22    2.03
  10  -3 -31    1.25    4.11
  10   3 -31    0.49    2.34
  10  -3 -32    5.63    5.09
  10   3 -32    8.97    3.91
  10  -3 -33   -0.00    3.69
  10   3 -33    0.86    2.59
  10   3 -34    4.50    3.17
  10   3 -35    2.18    2.76
  10   3 -36    0.80    2.54
  10  -4  -1    0.00    4.88
  10   4  -1   -0.00    3.62
  10   4  -1    5.75    5.16
  10  -4  -2   -0.00    5.07
  10   4  -2    2.67    3.81
  10   4  -2    1.95    3.58
 -10   4   3    9.82    6.58
  10  -4  -3   19.56    7.50
  10   4  -3    3.25    4.35
  10   4  -3   11.71    5.66
 -10   4   4   92.71   17.76
  10  -4  -4   68.95   16.76
  10   4  -4  116.67   16.43
  10   4  -4  119.99   16.94
 -10   4   5   52.14   12.45
  10  -4  -5   46.90   12.49
  10   4  -5   53.73   10.47
 -10   4   6   44.77   11.56
  10  -4  -6   58.74   13.22
  10   4  -6   44.10    9.48
 -10   4   7   -0.00    4.23
  10  -4  -7    1.68    5.02
  10   4  -7   -0.00    2.82
 -10   4   8   13.43    7.83
  10  -4  -8   58.74   12.71
  10   4  -8   70.09   10.05
 -10   4   9   10.41    5.72
  10  -4  -9   11.96    6.34
  10   4  -9    9.98    4.15
 -10   4  10   35.83    9.60
  10  -4 -10   27.59    8.96
  10   4 -10   33.30    7.01
 -10   4  11   11.29    6.04
  10  -4 -11   12.32    7.02
  10   4 -11    9.14    3.69
  10  -4 -12    0.52    3.69
  10   4 -12   -0.00    2.14
  10  -4 -13    0.83    4.32
  10   4 -13    1.69    2.56
  10  -4 -14   35.31    9.32
  10   4 -14   26.53    5.29
  10  -4 -15   12.97    6.19
  10   4 -15    5.80    2.59
  10  -4 -16   15.03    6.74
  10   4 -16   20.55    3.98
  10  -4 -17    0.57    4.14
  10   4 -17    1.02    1.44
  10  -4 -18    4.00    4.73
  10   4 -18    3.81    1.52
  10  -4 -19   11.23    6.30
  10   4 -19   12.34    2.21
  10  -4 -20   59.08   12.52
  10  -4 -21   17.82    7.17
  10  -4 -22    5.69    4.79
  10  -4 -23   14.90    6.65
  10  -4 -24   18.38    7.29
  10  -4 -25    8.88    5.31
  10  -4 -26   12.34    5.96
  10  -4 -27    0.00    3.26
  10  -4 -28    2.71    4.19
  10  -4 -29    6.79    5.46
  10  -4 -30    7.04    5.07
  10  -4 -31    3.24    4.31
  10  -4 -32   -0.00    3.89
  10  -5  -1   73.72   15.91
  10   5  -1   48.74   11.51
  10   5  -1   66.64   12.78
  10  -5  -2  183.46   30.33
  10   5  -2  223.92   28.04
  10   5  -2  202.40   27.76
  10  -5  -3   22.70    9.03
  10   5  -3   16.92    6.57
  10  -5  -4    0.88    4.93
  10   5  -4    0.05    3.17
  10  -5  -5    3.70    5.14
  10   5  -5    5.56    3.57
  10  -5  -6   51.60   12.78
  10   5  -6   34.42    8.31
 -10   5   7   44.04   11.42
  10  -5  -7   36.96   11.02
  10   5  -7   47.75    9.26
 -10   5   8   26.46    9.65
  10  -5  -8   35.69   10.87
  10   5  -8   36.85    7.98
 -10   5   9    4.01    5.72
  10  -5  -9    0.57    4.71
  10   5  -9    0.38    2.75
 -10   5  10    1.23    4.24
  10  -5 -10    0.00    4.37
  10   5 -10    1.91    2.70
 -10   5  11   18.92    7.40
  10  -5 -11   13.99    7.19
  10   5 -11    7.78    3.62
 -10   5  12   51.04   11.90
  10  -5 -12   40.03   10.69
  10   5 -12   30.45    6.57
  10  -5 -13   32.71    9.70
  10   5 -13   19.82    4.84
  10  -5 -14    0.79    4.21
  10   5 -14    1.63    2.15
  10  -5 -15    9.93    6.30
  10  -5 -16   13.80    6.69
  10  -5 -17   32.81    9.68
  10  -5 -18   21.05    7.75
  10  -5 -19   -0.00    4.33
  10  -5 -20    1.67    4.59
  10  -5 -21   11.49    6.55
  10  -5 -22   32.39    9.63
  10  -5 -23   -0.00    4.38
  10  -5 -24    0.00    3.53
  10  -5 -25   -0.00    4.32
  10  -5 -26    2.99    4.96
  10  -5 -27    8.95    5.91
  10  -5 -28    7.86    5.84
  10  -5 -29    0.10    4.57
  10  -5 -30   -0.00    4.06
  10  -5 -31    3.48    4.64
 -10   6   1    0.95    5.29
  10  -6  -1   -0.00    4.85
  10   6  -1   -0.00    3.77
  10   6  -1    3.85    4.22
 -10   6   2   15.96    8.57
  10  -6  -2   11.24    6.82
  10   6  -2   13.16    6.06
 -10   6   3   19.83    8.82
  10  -6  -3    5.17    5.75
  10   6  -3   11.15    5.48
 -10   6   4   11.08    7.24
  10  -6  -4   17.57    8.52
  10   6  -4   14.23    6.26
 -10   6   5   18.91    8.75
  10  -6  -5   28.55    9.69
  10   6  -5   20.95    6.87
  10  -6  -6   40.65   11.85
  10   6  -6   36.98    8.46
  10  -6  -7    2.04    4.97
  10   6  -7    5.36    3.64
  10  -6  -8    6.49    5.99
  10   6  -8    8.40    4.14
  10  -6  -9   49.09   13.07
  10   6  -9   54.14    9.81
  10  -6 -10   44.64   11.92
  10  -6 -11   12.88    6.68
  10  -6 -12    0.00    5.41
  10  -6 -13   15.70    7.65
  10  -6 -14   12.43    6.85
  10  -6 -15   41.50   11.13
  10  -6 -16    1.37    4.89
  10  -6 -17    0.00    4.21
  10  -6 -18    2.30    4.73
  10  -6 -19   17.35    8.10
  10  -6 -20   16.48    7.68
  10  -6 -21   11.57    7.10
  10  -6 -22    1.61    4.21
  10  -6 -23    0.00    4.25
  10  -6 -24   -0.00    4.06
  10  -6 -25   10.05    6.01
  10  -6 -26   12.44    6.38
  10  -6 -27    0.60    3.89
  10  -6 -28   -0.00    4.70
  10  -6 -29   13.33    7.57
 -10   7   1   85.88   17.41
  10  -7  -1   50.85   14.90
 -10   7   2    5.72    6.78
  10  -7  -2    3.27    6.57
 -10   7   3   33.05   11.24
  10  -7  -3   22.02   10.08
 -10   7   4    2.72    5.66
  10  -7  -4    1.30    5.94
 -10   7   5   43.46   13.02
  10  -7  -5   65.84   14.82
 -10   7   6    8.91    7.17
  10  -7  -6   17.61    7.91
 -10   7   7   51.55   12.66
  10  -7  -7    5.27    6.05
 -10   7   8    5.96    5.96
  10  -7  -8   10.38    7.51
 -10   7   9   -0.00    4.93
  10  -7  -9    0.66    5.40
 -10   7  10    1.37    5.23
  10  -7 -10    0.00    5.24
 -10   7  11   11.05    7.27
  10  -7 -11   17.47    8.13
 -10   7  12    0.46    5.31
  10  -7 -12   17.14    8.98
 -10   7  13   39.67   11.69
  10  -7 -13   32.40   10.47
 -10   7  14    0.00    5.27
  10  -7 -14    0.00    4.89
  10  -7 -15    2.56    4.38
  10  -7 -16    0.00    4.31
  10  -7 -17   35.86   10.74
  10  -7 -18   10.72    6.77
  10  -7 -19    1.75    5.05
  10  -7 -20    0.37    4.53
  10  -7 -21    1.42    5.05
  10  -7 -22    3.87    5.01
  10  -7 -23    7.33    6.24
  10  -7 -24   -0.00    4.70
  10  -7 -25    2.14    3.62
  10  -7 -26   -0.00    4.36
  10  -7 -27   21.54    8.46
  10  -7 -28    4.98    6.25
 -10   8   1    5.98    6.68
  10  -8  -1    8.42    7.78
 -10   8   2    5.63    6.78
  10  -8  -2   -0.00    5.96
 -10   8   3   38.54   11.76
  10  -8  -3   27.87   11.26
 -10   8   4   15.98    8.82
  10  -8  -4   12.46    8.33
 -10   8   5    2.64    6.15
  10  -8  -5   77.17   15.99
 -10   8   6   13.63    7.95
  10  -8  -6   15.92    8.37
 -10   8   7    7.81    6.34
  10  -8  -7    2.97    5.07
 -10   8   8    0.00    4.65
  10  -8  -8    0.49    4.47
 -10   8   9   11.77    7.38
  10  -8  -9    9.34    7.23
 -10   8  10    8.19    6.60
  10  -8 -10    4.57    6.08
 -10   8  11    0.29    5.39
  10  -8 -11   30.19   10.90
 -10   8  12    1.67    5.53
  10  -8 -12    1.71    5.57
 -10   8  13    4.13    5.98
  10  -8 -13   15.71    7.54
 -10   8  14    4.52    6.07
  10  -8 -14    4.03    5.03
 -10   8  15   19.11    8.42
  10  -8 -15   29.42   10.42
  10  -8 -16   -0.00    4.30
  10  -8 -17   -0.00    5.56
  10  -8 -18    4.01    5.73
  10  -8 -19   21.99    9.32
  10  -8 -20   -0.00    5.12
  10  -8 -21    6.55    7.01
  10  -8 -22    0.00    5.64
  10  -8 -23   10.61    6.59
  10  -8 -24    6.94    6.00
  10  -8 -25    4.48    5.93
  10  -8 -26    3.05    5.91
  10  -8 -27    0.55    4.67
 -10   9   1   63.35   16.26
  10  -9  -1   75.26   17.75
 -10   9   2    4.95    6.49
  10  -9  -2    7.54    6.76
 -10   9   3   48.80   13.65
  10  -9  -3   21.99   11.12
 -10   9   4    1.00    5.25
  10  -9  -4   -0.00    5.33
 -10   9   5    5.99    6.45
  10  -9  -5    5.13    6.09
 -10   9   6   -0.00    4.64
  10  -9  -6   -0.00    5.38
 -10   9   7   33.55   11.85
  10  -9  -7   22.55   10.80
 -10   9   8    4.83    6.35
  10  -9  -8   13.66    7.94
 -10   9   9    2.40    5.31
  10  -9  -9    6.54    6.93
 -10   9  10    7.29    7.71
  10  -9 -10    0.00    5.93
 -10   9  11   12.88    8.47
  10  -9 -11    5.43    6.74
 -10   9  12    0.00    5.54
  10  -9 -12    2.58    6.38
 -10   9  13   10.34    7.48
  10  -9 -13    5.46    5.86
 -10   9  14   -0.00    4.63
  10  -9 -14    1.37    4.03
 -10   9  15   -0.00    5.87
  10  -9 -15    0.02    3.90
 -10   9  16    3.25    5.77
  10  -9 -16    0.68    4.96
  10  -9 -17   30.53   11.34
  10  -9 -18    0.00    3.65
  10  -9 -19   -0.00    5.11
  10  -9 -20   -0.00    5.00
  10  -9 -21   19.65    8.50
  10  -9 -22   -0.00    5.12
  10  -9 -23   10.55    8.39
  10  -9 -24   -0.00    5.80
  10  -9 -25    2.26    5.23
 -10  10   1    6.02    7.84
  10 -10  -1   10.23    7.78
 -10  10   2   -0.00    6.36
  10 -10  -2   -0.00    5.32
 -10  10   3    2.79    5.68
  10 -10  -3    9.97    7.82
 -10  10   4   -0.00    5.46
  10 -10  -4   -0.00    6.40
 -10  10   5   41.95   13.45
  10 -10  -5   40.13   13.37
 -10  10   6    1.17    5.69
  10 -10  -6   -0.00    5.20
 -10  10   7    4.53    7.10
  10 -10  -7    5.21    7.16
 -10  10   8    0.31    6.14
  10 -10  -8   -0.00    4.71
 -10  10   9    6.88    8.05
  10 -10  -9   33.64   11.50
 -10  10  10   -0.00    5.89
  10 -10 -10    1.99    5.46
 -10  10  11    2.01    6.47
  10 -10 -11    0.00    5.13
 -10  10  12    0.42    4.98
  10 -10 -12    0.52    4.54
 -10  10  13   25.58    9.93
  10 -10 -13   19.45    9.89
 -10  10  14    5.85    6.53
  10 -10 -14    2.01    5.58
 -10  10  15   14.25    7.97
  10 -10 -15    0.00    6.05
 -10  10  16    5.01    6.88
  10 -10 -16    4.10    6.15
  10 -10 -17    0.00    5.21
  10 -10 -18   -0.00    4.81
  10 -10 -19   18.54    9.75
  10 -10 -20    0.00    5.56
  10 -10 -21    8.48    7.61
  10 -10 -22    0.00    4.76
  10 -10 -23   -0.00    6.20
 -10  11   1   15.01    8.67
  10 -11  -1   20.51   10.08
 -10  11   2    2.63    6.02
  10 -11  -2    1.05    6.12
 -10  11   3   28.37   10.38
  10 -11  -3    4.98    7.95
 -10  11   4   -0.00    4.87
  10 -11  -4    6.81    6.77
 -10  11   5    3.68    6.14
  10 -11  -5   -0.00    5.64
 -10  11   6    4.70    7.00
  10 -11  -6   -0.00    6.45
 -10  11   7   31.06   12.42
  10 -11  -7   36.50   13.10
 -10  11   8    2.91    7.28
  10 -11  -8    2.70    6.64
 -10  11   9    0.00    5.76
  10 -11  -9   -0.00    6.21
 -10  11  10    0.58    6.07
  10 -11 -10   -0.00    4.43
 -10  11  11    8.25    7.82
  10 -11 -11    0.45    4.86
 -10  11  12   -0.00    5.95
  10 -11 -12    3.52    5.52
  10 -11 -13    3.10    5.99
 -10  11  14    4.53    6.73
  10 -11 -14   -0.00    5.90
 -10  11  15    1.54    6.33
  10 -11 -15    0.00    5.80
 -10  11  16   -0.00    6.23
  10 -11 -16    7.32    6.66
 -10  11  17    4.76    7.02
  10 -11 -17    4.06    7.27
  10 -11 -18    0.95    5.67
  10 -11 -19    0.45    5.65
  10 -11 -20   -0.00    5.03
  10 -11 -21    4.13    6.75
 -10  12   1    3.27    6.23
  10 -12  -1   10.39    8.56
 -10  12   2    2.29    5.04
  10 -12  -2    1.71    5.29
 -10  12   3    6.29    9.20
  10 -12  -3   10.62    8.97
 -10  12   4    6.03    7.73
  10 -12  -4   11.04    8.64
 -10  12   5    8.97    8.50
  10 -12  -5   22.61   10.79
 -10  12   6    2.27    7.51
  10 -12  -6    0.76    4.78
 -10  12   7   -0.00    5.07
  10 -12  -7   -0.00    6.51
 -10  12   8    2.45    6.93
  10 -12  -8    3.26    6.26
 -10  12   9   11.79    8.43
  10 -12  -9   23.44   11.16
 -10  12  10    8.08    8.30
  10 -12 -10    0.32    5.06
 -10  12  11    5.78    7.15
  10 -12 -11    3.15    5.79
 -10  12  12   -0.00    5.60
  10 -12 -12    0.20    5.51
 -10  12  13    5.10    6.49
  10 -12 -13   -0.00    5.53
 -10  12  14    1.97    6.18
  10 -12 -14    0.54    6.03
 -10  12  15   32.23   12.16
  10 -12 -15   23.22   10.55
 -10  12  16    3.33    6.45
  10 -12 -16   -0.00    5.88
 -10  12  17    0.23    5.83
  10 -12 -17    0.29    6.38
  10 -12 -18   -0.00    6.41
  10 -12 -19   14.41    8.41
 -10  13   1    8.37    8.34
  10 -13  -1    0.00    7.62
 -10  13   2   -0.00    6.96
  10 -13  -2    3.46    6.27
 -10  13   3    2.75    6.99
  10 -13  -3    7.06    8.05
 -10  13   4    7.95    7.84
  10 -13  -4    3.36    7.10
 -10  13   5    0.00    6.45
  10 -13  -5    0.00    6.84
 -10  13   6    0.49    6.70
  10 -13  -6    4.23    6.25
 -10  13   7   -0.00    7.68
  10 -13  -7   10.17    8.11
 -10  13   8    0.19    5.80
  10 -13  -8    2.41    7.11
 -10  13   9   13.34    8.97
  10 -13  -9    6.55    7.20
 -10  13  10    1.14    5.47
  10 -13 -10   -0.00    6.33
 -10  13  11    5.82    6.23
  10 -13 -11    5.98    7.81
 -10  13  12    4.82    6.93
  10 -13 -12    5.37    6.88
 -10  13  13   24.59   10.57
  10 -13 -13    3.69    6.35
 -10  13  14   11.58    8.15
  10 -13 -14   -0.00    4.95
 -10  13  15    0.00    4.95
  10 -13 -15   -0.00    7.15
 -10  13  16    6.17    7.74
  10 -13 -16   -0.00    5.70
 -10  13  17    2.56    6.59
 -10  13  18   -0.00    5.81
 -10  14   1   -0.00    6.38
  10 -14  -1    2.30    6.37
 -10  14   2    7.40    7.22
  10 -14  -2    4.21    8.28
 -10  14   3    2.02    7.24
  10 -14  -3    9.41    9.80
 -10  14   4    1.94    6.50
  10 -14  -4    2.86    6.34
 -10  14   5    0.00    6.02
  10 -14  -5    0.00    7.02
 -10  14   6    4.75    8.29
  10 -14  -6   -0.00    5.41
 -10  14   7   -0.00    7.00
  10 -14  -7    1.14    6.20
 -10  14   8    0.39    7.05
  10 -14  -8    2.69    5.94
 -10  14   9    0.00    6.80
  10 -14  -9    3.08    7.78
 -10  14  10    4.29    7.13
  10 -14 -10   -0.00    5.87
 -10  14  11    6.65    7.06
  10 -14 -11    6.31    7.28
 -10  14  12    1.21    4.86
  10 -14 -12    0.27    4.33
 -10  14  13   -0.00    5.43
  10 -14 -13    1.10    5.71
 -10  14  14    4.61    6.18
  10 -14 -14   -0.00    6.44
 -10  14  15    0.51    6.13
 -10  14  16    0.00    6.55
 -10  14  17    9.17    7.77
 -10  14  18   -0.00    7.09
  10 -15  -4   -0.00    6.35
  10 -15  -5    0.04    6.66
  10 -15  -6    6.88    7.06
  10 -15  -7    0.98    6.56
  10 -15  -8    0.00    5.30
  10 -15  -9    0.03    6.03
  10 -15 -10    4.47    7.53
  10 -15 -11   -0.00    6.85
  -9   0   1   12.94    6.24
   9   0  -1   13.38    5.81
  -9   0   2    0.00    3.46
   9   0  -2   -0.00    2.80
  -9   0   3  143.95   21.10
   9   0  -3  157.43   21.29
  -9   0   4   -0.00    2.93
   9   0  -4   -0.00    2.86
  -9   0   5   47.25    9.86
   9   0  -5   52.56    9.84
  -9   0   6    1.67    2.92
   9   0  -6    0.23    2.73
  -9   0   7  141.59   19.90
   9   0  -7  158.93   20.16
  -9   0   8    1.19    2.84
  -9   0   8   -0.00    1.38
   9   0  -8    1.37    3.08
  -9   0   9  101.79   14.06
   9   0  -9   87.80   13.32
  -9   0  10    1.32    2.75
   9   0 -12    1.12    3.25
   9   0 -13  158.91   20.70
   9   0 -14    1.75    2.56
   9   0 -15   31.78    6.80
   9   0 -16   -0.00    2.26
   9   0 -17   29.25    6.54
   9   0 -18   -0.00    2.42
   9   0 -19   87.48   12.90
   9   0 -20   -0.00    1.97
   9   0 -21   19.85    5.49
   9   0 -22   -0.00    2.42
   9   0 -23   59.40   10.15
   9   0 -24    0.81    2.43
   9   0 -25   30.73    6.88
   9   0 -26    0.70    2.93
   9   0 -27   -0.00    2.60
   9   0 -28    1.51    2.72
   9   0 -29   21.42    6.22
   9   0 -30   -0.00    3.33
   9   0 -31    8.26    4.65
   9   0 -32    1.25    3.30
   9   0 -33    3.08    3.66
   9   0 -34    0.36    3.24
   9   0 -35    5.16    4.52
   9   0 -36   -0.00    3.65
   9  -1  -1  496.73   55.83
   9   1  -1  468.97   54.89
  -9   1   2    6.01    4.58
   9  -1  -2    7.91    4.67
   9   1  -2   15.03    5.49
  -9  -1   2    2.65    4.00
  -9   1   3    2.38    4.03
   9  -1  -3    2.13    4.30
   9   1  -3    3.14    3.40
  -9  -1   3   -0.00    2.85
  -9   1   4   68.62   12.42
   9  -1  -4   75.73   12.49
   9   1  -4   73.87   11.87
  -9  -1   4   60.25   11.54
  -9  -1   4   59.21   10.00
  -9   1   5  134.52   20.09
   9  -1  -5  146.55   20.12
   9   1  -5  152.87   19.68
  -9  -1   5  144.23   19.88
  -9  -1   5  139.11   17.55
  -9   1   6    0.63    3.29
   9  -1  -6   -0.00    2.98
   9   1  -6   -0.00    2.73
  -9  -1   6    0.59    2.66
  -9  -1   6    1.37    1.79
   9  -1  -7   60.99   10.97
   9   1  -7   62.03   10.40
  -9  -1   7   67.25   10.91
  -9   1   8    2.46    3.69
   9  -1  -8    2.20    2.99
   9  -1  -8    2.14    3.07
   9   1  -8    6.46    3.58
  -9  -1   8    4.23    3.05
  -9   1   9   18.08    5.73
   9  -1  -9   15.25    5.08
   9  -1  -9   17.61    6.29
  -9  -1   9   14.15    4.51
  -9   1  10   -0.00    3.05
   9  -1 -10    1.06    3.01
  -9   1  11  115.35   16.41
   9  -1 -11  113.25   16.97
  -9   1  12   -0.00    2.97
   9  -1 -12    3.67    3.56
   9  -1 -13    0.86    3.14
   9  -1 -14    0.00    2.70
   9  -1 -15   82.77   13.73
   9   1 -15   98.06   12.95
   9  -1 -16   16.92    5.44
   9   1 -16   22.88    5.06
   9  -1 -17   65.58   11.30
   9   1 -17   62.83    9.58
   9  -1 -18    1.20    2.86
   9   1 -18    4.15    2.74
   9  -1 -19    8.36    4.36
   9   1 -19   10.76    3.40
   9  -1 -20    5.20    3.41
   9   1 -20    5.32    2.70
   9  -1 -21  102.75   15.11
   9   1 -21   94.61   13.24
   9  -1 -22   -0.00    2.73
   9   1 -22   -0.00    2.09
   9  -1 -23    8.61    4.45
   9   1 -23   11.50    3.81
   9  -1 -24    1.50    3.13
   9   1 -24    2.07    2.53
   9  -1 -25    9.43    4.67
   9   1 -25   14.80    4.31
   9  -1 -26    0.00    2.51
   9   1 -26    1.07    2.20
   9  -1 -27   25.31    7.43
   9   1 -27   37.28    7.39
   9  -1 -28    1.10    2.95
   9   1 -28    4.09    3.27
   9  -1 -29   -0.00    3.19
   9   1 -29   -0.00    3.06
   9  -1 -30    0.68    3.35
   9   1 -30    1.00    3.00
   9  -1 -31   15.32    5.56
   9   1 -31    8.35    4.88
   9  -1 -32   -0.00    3.40
   9   1 -32   -0.00    2.91
   9  -1 -33   12.38    5.68
   9   1 -33   10.22    4.80
   9  -1 -34    0.00    3.61
   9   1 -34   -0.00    2.52
   9  -1 -35   -0.00    3.58
   9   1 -35   -0.00    3.01
   9  -1 -36   -0.00    3.48
   9   1 -36    0.11    3.31
  -9   2   1   51.33   11.39
   9  -2  -1   40.31   10.59
   9   2  -1   68.02   11.26
   9   2  -1   50.45   10.85
  -9  -2   1   47.70   10.53
  -9   2   2    8.67    5.75
   9  -2  -2    2.36    4.11
   9  -2  -2   11.81    6.41
   9   2  -2    7.16    4.31
  -9  -2   2    6.18    4.72
  -9   2   3  158.17   22.90
   9  -2  -3  152.73   22.16
   9  -2  -3  163.80   23.68
   9   2  -3  167.32   21.47
  -9  -2   3  145.76   21.45
  -9  -2   3  154.40   19.90
  -9   2   4    7.63    5.00
   9  -2  -4    8.26    5.28
   9  -2  -4    8.67    5.23
   9   2  -4   11.67    4.49
  -9  -2   4    5.66    4.09
  -9  -2   4    7.96    3.34
  -9   2   5   13.99    6.17
   9  -2  -5   17.22    6.28
   9  -2  -5   11.98    5.90
   9   2  -5   26.46    6.36
  -9  -2   5   11.62    4.79
  -9  -2   5   17.53    3.74
  -9   2   6    3.97    3.94
   9  -2  -6    0.21    3.45
   9  -2  -6    0.00    3.09
   9   2  -6    3.16    3.12
  -9  -2   6    2.67    2.99
  -9  -2   6    0.11    0.78
  -9   2   7   62.22   11.90
   9  -2  -7   66.50   11.63
   9  -2  -7   74.27   13.31
   9   2  -7   61.06   10.24
  -9  -2   7   60.61   10.40
  -9   2   8   29.52    8.22
   9  -2  -8   32.48    7.76
   9  -2  -8   38.99    9.18
  -9  -2   8   44.43    7.75
  -9   2   9   43.12    9.69
   9  -2  -9   47.63    9.31
   9  -2  -9   46.54   10.25
  -9   2  10    2.30    3.63
   9  -2 -10    3.04    3.51
   9  -2 -10   -0.00    3.56
  -9   2  11    1.20    3.53
   9  -2 -11    0.00    3.15
  -9   2  12   19.82    6.23
   9  -2 -12    0.43    3.33
  -9   2  13   31.76    8.33
   9  -2 -13   59.84   10.62
   9  -2 -14   29.74    7.75
   9  -2 -15   12.15    5.68
   9  -2 -16   -0.00    3.28
   9  -2 -17    9.95    5.16
   9  -2 -18    1.62    3.75
   9   2 -18    2.32    1.84
   9  -2 -19  127.62   16.17
   9   2 -19   77.16   10.87
   9  -2 -20    4.61    3.85
   9   2 -20    5.57    2.29
   9  -2 -21    3.98    3.63
   9   2 -21    5.83    2.42
   9  -2 -22    4.65    3.81
   9   2 -22   11.69    3.12
   9  -2 -23   55.23   10.69
   9   2 -23   45.78    7.45
   9  -2 -24    0.00    3.07
   9   2 -24    5.85    2.62
   9  -2 -25   13.75    5.70
   9   2 -25   20.73    4.62
   9  -2 -26   -0.00    2.91
   9   2 -26    2.60    2.49
   9  -2 -27    4.04    3.97
   9   2 -27    3.15    2.79
   9  -2 -28    1.20    3.41
   9   2 -28    1.63    2.39
   9  -2 -29    7.57    4.79
   9   2 -29   14.92    4.49
   9  -2 -30   -0.00    3.58
   9   2 -30    1.52    2.32
   9  -2 -31   -0.00    3.36
   9   2 -31    1.82    3.05
   9  -2 -32    1.94    3.95
   9   2 -32    1.38    2.49
   9  -2 -33    7.58    5.13
   9   2 -33    1.84    3.18
   9  -2 -34   -0.00    3.57
   9   2 -34    0.00    2.27
   9  -2 -35    4.20    5.37
   9   2 -35   15.41    5.28
   9   2 -36   -0.00    2.84
   9   2 -37    4.98    4.00
  -9   3   1  237.09   31.62
   9  -3  -1  238.80   32.41
   9   3  -1  250.11   29.36
   9   3  -1  215.96   29.65
  -9  -3   1  200.17   29.12
  -9   3   2   58.60   12.28
   9  -3  -2   68.42   13.29
   9   3  -2   52.08   10.08
   9   3  -2   47.24   10.40
  -9  -3   2   47.57   10.39
  -9   3   3    0.78    4.14
   9  -3  -3    2.17    4.57
   9   3  -3   -0.00    2.34
   9   3  -3    0.68    3.15
  -9  -3   3    0.87    3.38
  -9   3   4    8.36    5.05
   9  -3  -4    5.03    4.02
   9  -3  -4    4.73    4.58
   9   3  -4    1.24    3.18
   9   3  -4    5.27    3.16
   9   3  -4   -0.00    3.11
  -9  -3   4    3.73    3.60
  -9  -3   4    1.24    2.27
  -9   3   5   75.08   13.31
   9  -3  -5  103.84   14.03
   9  -3  -5   64.14   12.65
   9   3  -5   27.46    8.07
  -9  -3   5   54.89   10.05
  -9  -3   5   56.11    7.16
  -9   3   6   54.66   10.75
   9  -3  -6   47.99    9.35
   9  -3  -6   58.74   11.31
   9   3  -6   11.86    5.15
  -9   3   7   30.19    8.31
   9  -3  -7   19.80    6.15
   9  -3  -7   42.02    9.36
   9   3  -7    1.21    2.64
  -9   3   8    2.67    4.14
   9  -3  -8    3.43    3.97
   9  -3  -8    0.40    3.80
   9   3  -8    0.00    2.22
  -9   3   9   11.50    5.77
   9  -3  -9   13.96    5.79
   9  -3  -9    9.39    6.18
  -9   3  10    5.95    4.78
   9  -3 -10    3.93    4.10
   9  -3 -10    6.36    4.81
  -9   3  11  203.28   25.95
   9  -3 -11  151.87   23.36
   9  -3 -11  224.35   27.03
  -9   3  12   31.89    8.46
   9  -3 -12   25.16    8.08
  -9   3  13   15.34    6.18
   9  -3 -13   13.55    6.14
  -9   3  14   -0.00    3.75
   9  -3 -14   -0.00    3.83
   9  -3 -15   78.43   14.28
   9  -3 -16   18.04    6.67
   9  -3 -17   39.92    9.76
   9  -3 -18    2.81    3.66
   9  -3 -19    1.21    3.52
   9  -3 -20    2.69    4.44
   9   3 -20   15.83    2.74
   9  -3 -21   66.25   12.83
   9   3 -21   62.61    7.85
   9  -3 -22    9.82    4.86
   9   3 -22    9.78    2.53
   9  -3 -23   15.64    6.08
   9   3 -23    9.63    2.73
   9  -3 -24    1.67    3.69
   9   3 -24    1.53    1.90
   9  -3 -25   23.96    7.30
   9   3 -25   17.86    3.96
   9  -3 -26    2.55    4.28
   9   3 -26   11.85    3.24
   9  -3 -27    9.99    5.31
   9   3 -27    6.26    2.78
   9  -3 -28    7.40    4.58
   9   3 -28    4.04    2.62
   9  -3 -29    1.18    3.26
   9   3 -29    0.01    2.17
   9  -3 -30    0.59    3.07
   9   3 -30    0.29    2.43
   9  -3 -31    7.32    5.02
   9   3 -31    9.93    4.03
   9  -3 -32    1.37    3.92
   9   3 -32    2.38    2.99
   9  -3 -33    6.36    4.56
   9   3 -33    2.53    3.15
   9  -3 -34   -0.00    4.17
   9   3 -34   -0.00    2.81
   9   3 -35    0.06    2.85
   9   3 -36    0.00    2.19
   9   3 -37    7.18    4.23
  -9   4   1   -0.00    4.40
   9  -4  -1    5.50    5.74
   9   4  -1    1.79    3.84
   9   4  -1    3.81    4.33
   9   4  -1    4.87    4.34
  -9   4   2   56.45   13.05
   9  -4  -2   65.70   13.81
   9   4  -2   59.62   11.35
   9   4  -2   56.87   10.76
   9   4  -2   57.90   11.36
  -9   4   3   50.18   12.83
   9  -4  -3   77.10   15.35
   9   4  -3   81.01   12.68
   9   4  -3   61.95   11.36
   9   4  -3   73.52   12.56
  -9   4   4   80.16   15.32
   9   4  -4   86.49   13.17
   9   4  -4   88.14   12.93
   9   4  -4   83.49   13.50
  -9  -4   4   67.46   10.34
  -9   4   5  103.41   17.75
   9  -4  -5   89.06   17.13
   9   4  -5  124.36   15.56
   9   4  -5   82.34   14.29
  -9  -4   5   97.15   11.30
  -9   4   6    3.94    4.51
   9  -4  -6    3.88    4.78
   9   4  -6    7.99    3.66
   9   4  -6    2.30    3.16
  -9   4   7   60.95   13.70
   9  -4  -7   89.63   15.91
   9   4  -7   77.38   11.62
   9   4  -7   84.69   12.58
  -9   4   8  113.65   18.72
   9  -4  -8  113.25   17.56
   9  -4  -8  154.51   21.14
   9   4  -8   96.83   15.08
  -9   4   9  107.52   16.64
   9  -4  -9   59.82   14.28
   9   4  -9   84.65   12.29
  -9   4  10   -0.00    4.04
   9  -4 -10   -0.00    3.65
   9  -4 -10   -0.00    3.57
  -9   4  11    5.75    4.76
   9  -4 -11    8.95    4.96
   9  -4 -11   12.23    6.59
  -9   4  12    4.20    4.59
   9  -4 -12    0.00    4.09
  -9   4  13   46.61   10.97
   9  -4 -13   53.22   11.51
  -9   4  14   12.51    6.02
   9  -4 -14   14.02    7.18
  -9   4  15   35.86    9.60
   9  -4 -15   46.90   10.32
   9  -4 -16   -0.00    3.58
   9  -4 -17   28.34    8.67
   9  -4 -18   85.49   15.56
   9  -4 -19   79.93   14.72
   9  -4 -20    2.06    4.14
   9  -4 -21    4.45    4.86
   9  -4 -22    7.83    5.94
   9  -4 -23   48.67   11.47
   9   4 -23   44.51    5.88
   9  -4 -24    9.45    6.13
   9   4 -24   14.25    2.88
   9  -4 -25    1.39    4.03
   9   4 -25    6.31    2.22
   9  -4 -26    0.00    3.83
   9   4 -26    0.00    1.61
   9  -4 -27   -0.00    4.11
   9   4 -27    0.54    1.72
   9  -4 -28   11.93    6.17
   9   4 -28    7.93    3.05
   9  -4 -29   21.61    7.88
   9   4 -29   19.37    4.68
   9  -4 -30   -0.00    3.83
   9   4 -30    1.27    2.29
   9  -4 -31    0.48    4.05
   9   4 -31    3.64    2.70
   9  -4 -32    0.00    3.82
   9   4 -32   -0.00    2.28
   9  -4 -33    0.00    4.53
   9   4 -33    4.47    3.04
   9   4 -34    3.80    3.00
   9   4 -35    3.40    3.43
   9   4 -36    1.10    3.05
   9   4 -37   -0.00    2.64
   9  -5  -1  136.14   23.81
   9   5  -1  130.90   19.96
   9   5  -1  162.38   20.84
   9   5  -1  128.00   20.21
  -9   5   2   81.68   15.98
   9  -5  -2   66.27   15.25
   9   5  -2   78.96   13.36
   9   5  -2   78.20   13.17
   9   5  -2   74.53   13.32
  -9   5   3   12.70    6.82
   9  -5  -3   14.83    8.48
   9   5  -3   17.00    5.76
   9   5  -3   17.01    6.16
  -9   5   4   83.50   16.11
   9  -5  -4   80.04   15.99
   9   5  -4   92.57   13.46
   9   5  -4   59.47   12.26
  -9   5   5   39.74   10.77
   9  -5  -5   40.26   11.00
   9   5  -5   45.59    8.31
   9   5  -5   33.01    7.73
  -9  -5   5   27.67    4.68
  -9   5   6   54.52   12.38
   9  -5  -6   49.93   12.07
   9   5  -6   46.39    8.86
   9   5  -6   49.06    9.33
  -9   5   7   41.85   13.16
   9  -5  -7  120.40   18.42
   9   5  -7  108.27   13.87
  -9   5   8    1.68    4.86
   9  -5  -8    3.97    5.16
   9   5  -8    0.00    2.72
  -9   5   9   -0.00    5.14
   9  -5  -9    1.40    4.76
   9   5  -9    0.50    2.69
  -9   5  10    0.00    3.77
   9  -5 -10    6.09    5.55
   9   5 -10    4.95    3.09
  -9   5  11   73.10   14.35
   9  -5 -11   67.81   14.44
   9   5 -11   68.23   10.39
  -9   5  12   26.93    8.91
   9  -5 -12   35.14    9.82
   9   5 -12   35.30    6.38
  -9   5  13    0.39    4.39
   9  -5 -13   -0.00    4.05
  -9   5  14   17.83    7.44
   9  -5 -14   25.41    8.50
  -9   5  15   32.35    8.89
   9  -5 -15   18.32    7.23
  -9   5  16   52.09   11.26
   9  -5 -16   38.62   10.57
   9   5 -16   32.62    5.53
   9  -5 -17   14.82    7.70
   9   5 -17   46.36    5.76
   9  -5 -18   12.09    6.60
   9   5 -18    6.71    2.04
   9  -5 -19    1.30    3.77
   9   5 -19    0.67    1.21
   9  -5 -20    2.08    4.03
   9  -5 -21   38.52   10.49
   9  -5 -22   36.11    9.91
   9  -5 -23   12.97    7.35
   9  -5 -24   -0.00    3.78
   9  -5 -25   -0.00    4.62
   9  -5 -26   19.78    7.83
   9  -5 -27   13.60    6.63
   9  -5 -28    2.54    4.47
   9  -5 -29   -0.00    4.22
   9  -5 -30    5.22    4.96
   9  -5 -31    3.86    5.46
   9  -5 -32   16.41    7.56
   9   5 -34    0.18    1.89
   9   5 -35    0.50    2.39
   9   5 -36    5.52    3.45
   9  -6  -1   -0.00    4.49
   9   6  -1   -0.00    3.20
   9   6  -1   -0.00    4.01
   9  -6  -2  132.77   22.56
   9   6  -2  113.80   17.85
   9   6  -2  113.91   18.32
   9  -6  -3   40.23   11.62
   9   6  -3   32.19    8.07
   9   6  -3   37.14    8.92
   9  -6  -4   43.80   11.73
   9   6  -4   31.65    7.79
   9   6  -4   31.85    8.03
   9  -6  -5   18.07    8.43
   9   6  -5   33.51    7.40
   9   6  -5   18.78    6.58
   9  -6  -6    5.84    5.97
   9   6  -6    7.14    4.36
   9  -6  -7   22.08    8.70
   9  -6  -8   64.03   14.33
  -9   6   9   18.81    8.17
   9  -6  -9   12.03    7.11
  -9   6  10    4.93    4.54
   9  -6 -10    0.00    4.78
  -9   6  11    1.68    4.74
   9  -6 -11   -0.00    5.33
  -9   6  12   39.56   10.68
   9  -6 -12   19.16    8.05
  -9   6  13   19.21    7.98
   9  -6 -13   26.47    8.44
  -9   6  14   54.40   13.11
   9  -6 -14   67.15   14.23
  -9   6  15    3.94    5.63
   9  -6 -15   18.44    8.14
  -9   6  16    4.50    6.00
   9  -6 -16    8.96    5.93
  -9   6  17   19.45    7.59
   9  -6 -17   11.63    7.02
   9  -6 -18   34.60   10.68
   9  -6 -19   20.67    8.04
   9  -6 -20    4.67    4.79
   9  -6 -21    1.52    4.78
   9  -6 -22    0.00    4.59
   9  -6 -23   13.85    7.32
   9  -6 -24   14.97    7.43
   9  -6 -25    5.39    5.75
   9  -6 -26    1.71    4.95
   9  -6 -27    3.08    4.73
   9  -6 -28   -0.00    4.25
   9  -6 -29    3.51    5.30
   9  -6 -30    7.89    6.25
   9  -6 -31   -0.00    4.65
  -9   7   1   19.92    8.81
   9  -7  -1   16.52    8.51
   9   7  -1   10.54    5.88
  -9   7   2    7.01    6.93
   9  -7  -2    7.74    6.76
   9   7  -2   20.60    6.78
  -9   7   3   -0.00    5.61
   9  -7  -3    1.20    5.88
   9   7  -3    1.39    3.44
  -9   7   4   18.56    8.85
   9  -7  -4   33.29   10.95
  -9   7   5   10.13    6.55
   9  -7  -5    0.00    5.09
  -9   7   6   39.78   11.79
   9  -7  -6   37.98   11.88
  -9   7   7   14.56    7.69
   9  -7  -7    6.35    6.60
  -9   7   8    0.00    5.03
   9  -7  -8    0.18    5.01
   9  -7  -9   17.67    7.89
   9  -7 -10   49.57   12.83
   9  -7 -11   23.53    9.19
   9  -7 -12   51.74   13.25
   9  -7 -13   -0.00    4.81
   9  -7 -14    6.28    5.95
   9  -7 -15    7.49    5.96
   9  -7 -16   44.61   12.18
  -9   7  17    3.72    5.30
   9  -7 -17    3.18    4.93
   9  -7 -18   -0.00    4.41
   9  -7 -19   -0.00    4.73
   9  -7 -20   10.88    6.56
   9  -7 -21    6.95    5.87
   9  -7 -22   20.18    8.23
   9  -7 -23    0.00    5.15
   9  -7 -24    0.41    4.82
   9  -7 -25    1.10    4.61
   9  -7 -26   16.79    8.15
   9  -7 -27   12.82    7.22
   9  -7 -28    9.08    7.07
   9  -7 -29    0.00    4.51
   9  -7 -30   -0.00    4.75
  -9   8   1   11.96    7.96
   9  -8  -1   24.43   10.02
   9   8  -1   22.61    7.45
  -9   8   2    0.00    5.39
   9  -8  -2   28.81   11.13
   9   8  -2   31.33    7.95
  -9   8   3    1.06    4.68
   9  -8  -3   -0.00    5.35
  -9   8   4   59.16   15.57
   9  -8  -4  110.32   20.00
  -9   8   5    1.55    4.94
   9  -8  -5    0.84    5.22
  -9   8   6    2.78    6.13
   9  -8  -6   10.56    6.97
  -9   8   7   -0.00    5.49
   9  -8  -7    3.42    5.18
  -9   8   8   63.90   15.60
   9  -8  -8   87.90   17.75
  -9   8   9    6.02    7.15
   9  -8  -9    5.97    6.62
  -9   8  10   16.44    8.49
   9  -8 -10   17.49    8.64
  -9   8  11    0.30    4.86
   9  -8 -11    6.62    6.04
  -9   8  12   28.12    9.87
   9  -8 -12   12.55    7.72
  -9   8  13   -0.00    4.20
   9  -8 -13   -0.00    4.59
  -9   8  14   28.68   10.02
   9  -8 -14   33.85   10.93
  -9   8  15    5.56    5.94
   9  -8 -15    0.00    5.02
  -9   8  16    0.49    5.13
   9  -8 -16   -0.00    3.99
  -9   8  17    8.83    6.56
   9  -8 -17    2.00    5.06
  -9   8  18   38.02   11.68
   9  -8 -18   49.40   13.42
   9  -8 -19    3.94    5.75
   9  -8 -20   17.39    8.09
   9  -8 -21    6.50    6.16
   9  -8 -22    1.66    5.52
   9  -8 -23   -0.00    4.50
   9  -8 -24    0.00    4.60
   9  -8 -25    0.29    4.57
   9  -8 -26   16.09    8.69
   9  -8 -27    1.73    4.59
   9  -8 -28    1.70    5.68
   9  -8 -29   -0.00    5.66
  -9   9   1   13.19    7.64
   9  -9  -1    6.96    7.41
   9   9  -1    4.99    4.19
  -9   9   2   30.41   11.02
   9  -9  -2   42.06   12.90
  -9   9   3    3.91    6.02
   9  -9  -3   10.32    7.06
  -9   9   4   16.81    8.14
   9  -9  -4   15.04    8.56
  -9   9   5    7.62    6.05
   9  -9  -5    5.70    6.54
  -9   9   6  117.78   20.81
   9  -9  -6   81.80   19.32
  -9   9   7    0.46    5.03
   9  -9  -7    2.02    6.09
  -9   9   8    6.57    6.52
   9  -9  -8    2.87    5.68
  -9   9   9    2.66    6.30
   9  -9  -9   -0.00    5.40
  -9   9  10   15.79    7.75
   9  -9 -10    6.40    5.82
  -9   9  11   -0.00    4.65
   9  -9 -11   -0.00    3.89
  -9   9  12   46.34   12.78
   9  -9 -12   33.99   11.78
  -9   9  13    1.48    5.56
   9  -9 -13    2.13    4.53
  -9   9  14    1.11    5.23
   9  -9 -14    3.78    6.24
  -9   9  15    3.71    6.15
   9  -9 -15    5.15    6.64
  -9   9  16   37.65   12.04
   9  -9 -16   24.17   10.46
  -9   9  17    3.03    6.01
   9  -9 -17   -0.00    4.81
  -9   9  18   -0.00    4.39
   9  -9 -18   -0.00    5.46
  -9   9  19   -0.00    5.22
   9  -9 -19    0.90    4.34
   9  -9 -20   16.24    8.19
   9  -9 -21    1.34    4.78
   9  -9 -22   23.86    9.99
   9  -9 -23    0.55    4.16
   9  -9 -24   -0.00    5.33
   9  -9 -25    1.10    5.55
   9  -9 -26   14.72    8.72
   9  -9 -27    0.00    4.74
  -9  10   1    2.16    6.23
   9 -10  -1    1.66    5.75
  -9  10   2   20.07    9.17
   9 -10  -2   16.43    8.85
  -9  10   3    2.14    5.98
   9 -10  -3   10.02    7.28
  -9  10   4   35.67   12.64
   9 -10  -4   61.74   16.05
  -9  10   5    2.70    5.82
   9 -10  -5    2.43    5.65
  -9  10   6    3.25    5.95
   9 -10  -6   -0.00    5.38
  -9  10   7    0.00    6.24
   9 -10  -7    4.87    6.22
  -9  10   8   17.66    8.65
   9 -10  -8   13.25    8.69
  -9  10   9    8.73    7.15
   9 -10  -9   11.19    7.52
  -9  10  10    2.34    6.36
   9 -10 -10   10.33    6.41
  -9  10  11    1.37    4.92
   9 -10 -11    7.62    6.84
  -9  10  12    5.65    6.18
   9 -10 -12   14.42    8.52
  -9  10  13    5.48    6.52
   9 -10 -13   -0.00    4.54
  -9  10  14   30.60   10.52
   9 -10 -14   11.81    8.29
  -9  10  15    5.28    6.02
   9 -10 -15   -0.00    5.00
  -9  10  16   -0.00    6.37
   9 -10 -16    2.51    5.87
  -9  10  17    0.73    5.76
   9 -10 -17    1.43    5.50
  -9  10  18   24.48    9.67
   9 -10 -18   22.22   10.12
  -9  10  19   -0.00    5.04
   9 -10 -19   10.88    6.99
   9 -10 -20    8.05    7.49
   9 -10 -21   -0.00    4.94
   9 -10 -22    5.38    6.15
   9 -10 -23   -0.00    4.33
   9 -10 -24   12.03    7.70
   9 -10 -25    0.00    4.20
   9 -10 -26   -0.00    4.45
  -9  11   1    1.09    5.89
   9 -11  -1    4.02    6.17
  -9  11   2   24.27   11.04
   9 -11  -2   27.11   11.45
  -9  11   3    1.98    5.62
   9 -11  -3    7.32    7.07
  -9  11   4   14.50    9.49
   9 -11  -4   14.18    9.01
  -9  11   5   -0.00    6.76
   9 -11  -5   -0.00    4.95
  -9  11   6   18.93    9.98
   9 -11  -6   38.19   12.78
  -9  11   7    0.00    4.82
   9 -11  -7    1.45    5.73
  -9  11   8   -0.00    5.93
   9 -11  -8    2.16    5.66
  -9  11   9   -0.00    4.94
  -9  11  10   21.21   10.22
   9 -11 -10   32.77   11.61
  -9  11  11    0.99    6.01
   9 -11 -11    3.72    6.54
  -9  11  12    7.68    6.61
   9 -11 -12   16.40    8.55
  -9  11  13    0.67    5.88
   9 -11 -13    1.66    5.76
  -9  11  14    0.53    4.78
   9 -11 -14   -0.00    5.95
  -9  11  15    0.62    6.58
   9 -11 -15   -0.00    5.55
  -9  11  16   19.41    9.64
   9 -11 -16   39.42   12.67
  -9  11  17    0.83    4.20
   9 -11 -17   -0.00    5.95
  -9  11  18    6.78    7.20
   9 -11 -18    0.00    4.72
  -9  11  19    3.42    5.75
   9 -11 -19    0.00    5.41
  -9  11  20    7.24    7.02
   9 -11 -20    6.45    8.47
   9 -11 -21   -0.00    6.87
   9 -11 -22    5.71    7.49
   9 -11 -23    0.94    4.05
   9 -11 -24   -0.00    6.04
  -9  12   1    3.50    6.99
   9 -12  -1    0.65    6.37
  -9  12   2    0.18    5.53
   9 -12  -2    3.88    6.83
  -9  12   3   -0.00    6.08
   9 -12  -3    0.00    5.50
  -9  12   4   19.21    9.65
   9 -12  -4   11.63    9.10
  -9  12   5   -0.00    5.14
   9 -12  -5    2.48    6.20
  -9  12   6    8.28    7.00
   9 -12  -6    9.80    7.79
  -9  12   7    0.00    5.09
   9 -12  -7   -0.00    5.86
  -9  12   8   19.88   10.38
   9 -12  -8   15.46    9.54
  -9  12   9    6.10    7.65
   9 -12  -9    4.32    5.79
  -9  12  10    5.35    6.65
   9 -12 -10    4.57    6.79
  -9  12  11   -0.00    7.24
   9 -12 -11    4.21    6.31
  -9  12  12    6.20    7.41
   9 -12 -12    4.18    6.67
  -9  12  13   -0.00    5.84
   9 -12 -13   -0.00    6.31
  -9  12  14    7.13    7.73
   9 -12 -14   20.74   10.02
  -9  12  15    6.02    7.16
   9 -12 -15   -0.00    5.96
  -9  12  16    0.73    6.20
   9 -12 -16    6.69    7.79
  -9  12  17    2.09    6.18
   9 -12 -17    4.03    6.11
  -9  12  18    4.02    5.83
   9 -12 -18    5.24    7.02
  -9  12  19   -0.00    5.57
   9 -12 -19   -0.00    6.01
  -9  12  20   -0.00    6.00
   9 -12 -20    1.15    5.90
  -9  12  21    2.09    5.64
   9 -12 -21    0.87    5.68
   9 -12 -22    8.47    7.21
  -9  13   1   10.89    8.58
   9 -13  -1   14.01    9.40
  -9  13   2    5.34    6.89
   9 -13  -2    9.17    7.85
  -9  13   3   -0.00    6.42
   9 -13  -3    7.83    6.96
  -9  13   4    1.49    6.84
   9 -13  -4   -0.00    5.84
  -9  13   5    2.77    6.38
   9 -13  -5    0.00    5.38
  -9  13   6   13.46    8.87
   9 -13  -6    7.77    8.28
  -9  13   7   -0.00    7.30
   9 -13  -7    1.89    5.64
  -9  13   8   11.45    8.76
   9 -13  -8    5.45    7.08
  -9  13   9   -0.00    6.98
   9 -13  -9   -0.00    5.60
  -9  13  10   10.05    8.14
   9 -13 -10   16.73    9.08
  -9  13  11    2.37    5.95
   9 -13 -11    0.00    5.43
  -9  13  12    0.48    6.38
   9 -13 -12    7.46    7.85
  -9  13  13    4.29    7.58
   9 -13 -13   -0.00    6.20
  -9  13  14    0.95    6.33
   9 -13 -14    1.81    5.39
  -9  13  15    0.07    5.83
   9 -13 -15    1.03    6.79
  -9  13  16    7.17    8.03
   9 -13 -16   10.06    8.07
  -9  13  17    0.00    5.98
   9 -13 -17    0.69    4.82
  -9  13  18    6.61    8.28
   9 -13 -18    9.61    7.70
  -9  13  19    3.31    6.95
   9 -13 -19   -0.00    6.61
  -9  13  20    2.81    7.34
   9 -13 -20    0.00    6.07
  -9  13  21    6.23    7.42
  -9  14   1    0.00    6.74
   9 -14  -1    0.01    5.39
  -9  14   2    8.12    7.37
   9 -14  -2   12.89    9.74
  -9  14   3   13.10    9.57
   9 -14  -3    5.83    8.61
  -9  14   4   15.20    8.72
   9 -14  -4    0.74    6.50
  -9  14   5   -0.00    7.25
   9 -14  -5    0.00    5.55
  -9  14   6    4.23    6.89
   9 -14  -6    7.69    7.75
  -9  14   7    5.48    6.66
   9 -14  -7    3.97    7.17
  -9  14   8   -0.00    7.30
   9 -14  -8   10.17    8.18
  -9  14   9    0.00    6.70
   9 -14  -9    3.54    5.91
  -9  14  10    9.49    6.96
   9 -14 -10    0.00    5.93
  -9  14  11    4.12    7.44
   9 -14 -11   -0.00    6.33
  -9  14  12    2.61    7.32
   9 -14 -12    0.00    4.97
  -9  14  13   -0.00    6.33
   9 -14 -13    1.99    7.15
  -9  14  14   13.13    8.05
   9 -14 -14    0.00    6.26
  -9  14  15    4.48    7.54
   9 -14 -15    0.24    5.69
  -9  14  16    2.00    4.97
   9 -14 -16   -0.00    6.21
  -9  14  17    5.00    6.04
   9 -14 -17    2.51    5.53
  -9  14  18   -0.00    6.02
   9 -14 -18    7.06    7.55
  -9  14  19   -0.00    6.72
  -9  14  20   -0.00    5.31
  -9  14  21    1.02    5.45
  -9  15   1   -0.00    6.68
  -9  15   2   -0.00    6.32
  -9  15   3    3.49    7.45
  -9  15   4    0.38    5.44
  -9  15   5    3.38    6.82
   9 -15  -5   -0.00    5.75
  -9  15   6    0.61    6.62
   9 -15  -6    5.11    6.93
  -9  15   7    0.97    6.75
   9 -15  -7    5.39    7.01
  -9  15   8   -0.00    6.69
   9 -15  -8    0.23    7.09
  -9  15   9    1.40    6.31
   9 -15  -9   -0.00    5.07
  -9  15  10   -0.00    5.93
   9 -15 -10    7.56    7.44
  -9  15  11   10.98    9.28
   9 -15 -11   13.10    9.17
  -9  15  12    3.36    5.72
   9 -15 -12    0.00    5.70
  -9  15  13    1.31    6.45
   9 -15 -13    1.63    5.64
   9 -15 -14    2.59    6.72
   9 -15 -15    9.80    8.86
   9 -16 -11    0.00    6.62
   9 -16 -12    1.21    5.62
  -8   0   1    0.00    3.05
   8   0  -1   -0.00    3.38
   8   0  -1   -0.00    3.59
  -8   0   2  574.40   62.65
   8   0  -2  597.79   62.58
   8   0  -2  505.43   62.60
  -8   0   3    1.92    3.34
   8   0  -3    0.00    2.90
   8   0  -3   -0.00    3.59
  -8   0   4   87.81   14.57
   8   0  -4   98.82   14.83
   8   0  -4  122.62   16.48
  -8   0   5   -0.00    2.75
   8   0  -5   -0.00    2.93
   8   0  -5    0.06    2.03
  -8   0   6   98.55   14.45
   8   0  -6  105.56   14.50
   8   0  -6   94.88   14.81
  -8   0   7   -0.00    2.48
  -8   0   7   -0.00    1.52
   8   0  -7    0.00    2.35
   8   0  -7   -0.00    2.90
  -8   0   8  257.50   28.89
  -8   0   8  237.19   25.47
  -8   0   8  235.07   25.39
   8   0  -8  295.72   29.21
   8   0  -8  227.34   29.14
  -8   0   9   -0.00    2.68
   8   0  -9    0.65    2.17
   8   0  -9    1.32    2.82
  -8   0  10    0.67    2.67
   8   0 -10    1.97    2.37
   8   0 -10    1.51    2.59
  -8   0  11    0.79    2.19
   8   0 -11   -0.00    2.01
   8   0 -11    2.64    2.87
  -8   0  12  209.06   23.91
   8   0 -12  209.52   23.43
   8   0 -12  187.91   24.52
  -8   0  13    0.61    1.95
   8   0 -13    1.04    1.86
   8   0 -13    2.20    2.84
   8   0 -18  106.03   14.66
   8   0 -19   -0.00    2.51
   8   0 -20   12.09    4.23
   8   0 -21    0.00    2.21
   8   0 -22   71.97   11.46
   8   0 -23    0.04    2.46
   8   0 -24   28.04    6.82
   8   0 -25    2.26    2.97
   8   0 -26    1.52    3.38
   8   0 -27   -0.00    3.13
   8   0 -28   49.62    9.86
   8   0 -29    0.64    2.76
   8   0 -30   16.21    5.81
   8   0 -31    0.07    2.33
   8   0 -32    9.91    4.95
   8   0 -33    0.48    3.40
   8   0 -34   21.48    7.04
   8   0 -35   -0.00    3.43
   8   0 -36    0.65    3.26
   8   0 -37    0.80    3.47
  -8   1   1   75.23   13.40
   8  -1  -1   91.87   13.96
   8  -1  -1   78.93   14.40
   8   1  -1   88.58   13.39
   8   1  -1   54.05   12.26
  -8  -1   1   85.88   13.61
  -8   1   2   10.22    4.85
   8  -1  -2    2.75    3.57
   8  -1  -2    1.60    3.58
   8   1  -2    5.58    3.69
   8   1  -2    1.70    3.26
  -8  -1   2    3.68    3.60
  -8   1   3    0.96    3.64
   8  -1  -3    3.28    3.61
   8  -1  -3    8.02    4.67
   8   1  -3    4.57    3.51
   8   1  -3    1.86    3.34
  -8  -1   3    6.77    3.79
  -8   1   4   82.27   11.45
   8  -1  -4   37.02    8.17
   8  -1  -4   26.63    7.82
   8   1  -4   35.50    7.70
   8   1  -4   34.43    8.10
  -8  -1   4   36.53    7.94
  -8  -1   4   38.74    6.83
  -8   1   5    3.39    3.69
   8  -1  -5    9.75    4.48
   8  -1  -5   10.31    5.34
   8   1  -5   14.45    4.45
   8   1  -5    6.04    3.79
  -8  -1   5    8.55    3.89
  -8  -1   5    8.50    2.88
  -8   1   6   78.74   13.45
   8  -1  -6   90.62   13.72
   8  -1  -6  103.01   15.21
   8   1  -6   87.91   12.96
   8   1  -6   94.98   13.74
  -8  -1   6  101.20   13.62
  -8  -1   6   86.57   10.72
  -8   1   7    4.77    3.52
   8  -1  -7    9.05    4.29
   8  -1  -7    5.05    3.91
   8   1  -7    6.20    3.35
   8   1  -7    2.64    3.24
  -8  -1   7    3.63    2.84
  -8   1   8    3.64    3.29
   8  -1  -8    5.71    3.28
   8  -1  -8    5.20    3.70
   8   1  -8    4.61    2.82
   8   1  -8    2.38    2.93
  -8  -1   8    1.11    2.22
  -8   1   9   16.91    4.95
   8  -1  -9   18.73    5.02
   8  -1  -9    8.83    4.55
   8   1  -9   14.05    3.83
   8   1  -9   12.75    4.36
  -8  -1   9   19.27    4.47
  -8   1  10  175.87   21.52
   8  -1 -10  150.23   21.46
   8   1 -10  168.52   19.44
   8   1 -10  165.45   20.49
  -8  -1  10  165.23   19.61
  -8   1  11    7.28    3.95
   8  -1 -11    6.11    3.44
   8   1 -11    6.49    2.50
   8   1 -11    8.38    3.54
  -8  -1  11   14.62    3.38
  -8   1  12   14.06    4.67
   8  -1 -12   14.84    4.11
   8   1 -12   12.67    2.78
   8   1 -12    9.28    3.54
  -8  -1  12   12.00    3.04
  -8   1  13    1.68    3.15
   8  -1 -13    0.00    2.41
   8   1 -13   -0.00    2.15
  -8   1  14   78.20   11.47
   8   1 -14   68.95   10.03
  -8   1  15   61.04    9.74
   8   1 -15   55.48    8.46
   8  -1 -16   86.57   13.25
   8  -1 -17    2.30    2.75
   8  -1 -18    7.86    3.71
   8  -1 -19    7.23    4.14
   8  -1 -20   18.84    5.90
   8   1 -20   23.35    4.95
   8  -1 -21    0.37    2.64
   8   1 -21   -0.00    1.92
   8  -1 -22   82.85   13.49
   8   1 -22   86.15   12.25
   8  -1 -23    0.26    2.70
   8   1 -23   -0.00    2.41
   8  -1 -24    8.64    4.21
   8   1 -24   10.16    3.68
   8  -1 -25   -0.00    2.89
   8   1 -25    0.00    2.19
   8  -1 -26   25.04    6.77
   8   1 -26   17.46    5.40
   8  -1 -27   -0.00    3.25
   8   1 -27    2.21    2.90
   8  -1 -28    0.00    3.68
   8   1 -28    1.70    2.88
   8  -1 -29   -0.00    3.82
   8   1 -29    0.09    2.47
   8  -1 -30   18.60    7.06
   8   1 -30   19.32    6.01
   8  -1 -31    1.32    3.88
   8   1 -31    2.62    3.59
   8  -1 -32    8.29    5.55
   8   1 -32   15.57    5.62
   8  -1 -33   -0.00    3.49
   8   1 -33    1.07    3.48
   8  -1 -34    0.26    3.08
   8   1 -34    0.00    3.20
   8  -1 -35    1.29    3.53
   8   1 -35    0.00    3.19
   8  -1 -36   23.17    7.47
   8   1 -36   19.66    7.08
   8  -1 -37   -0.00    3.83
   8   1 -37    0.99    3.12
  -8   2   1    0.00    3.20
   8  -2  -1    0.00    3.27
   8  -2  -1   -0.47    3.80
   8   2  -1    0.69    2.54
   8   2  -1    1.50    2.70
  -8  -2   1    0.14    2.70
  -8  -2   1    2.53    3.15
  -8   2   2   63.15   12.67
   8  -2  -2   70.34   12.68
   8  -2  -2   66.08   13.38
   8   2  -2   67.86   11.73
   8   2  -2  118.62   14.97
  -8  -2   2   59.65   11.63
  -8  -2   2   81.43   11.61
  -8   2   3   12.11    5.57
   8  -2  -3   12.13    5.30
   8  -2  -3    6.30    5.08
   8   2  -3   18.42    5.22
   8   2  -3   14.75    5.53
  -8  -2   3   11.14    4.64
  -8  -2   3   13.39    4.11
  -8   2   4   12.39    6.24
   8  -2  -4   35.29    8.28
   8  -2  -4   36.03    8.90
   8   2  -4   48.29    8.06
   8   2  -4   38.13    8.00
  -8  -2   4   41.58    7.93
  -8  -2   4   40.73    6.37
  -8   2   5    5.34    4.00
   8  -2  -5   13.75    5.16
   8  -2  -5    0.31    3.66
   8   2  -5   15.39    4.53
   8   2  -5    4.47    3.79
  -8  -2   5    9.15    4.03
  -8  -2   5   14.95    2.96
  -8  -2   5    9.14    2.53
  -8   2   6  108.10   16.08
   8  -2  -6   98.56   15.06
   8   2  -6   94.83   13.62
   8   2  -6   99.39   14.45
  -8  -2   6   99.03   14.03
  -8   2   7   37.67    8.02
   8  -2  -7   37.62    7.58
   8   2  -7    9.37    4.21
   8   2  -7   41.42    7.23
  -8  -2   7   34.11    6.14
  -8   2   8  118.39   17.80
   8  -2  -8  109.40   16.83
   8   2  -8  122.93   15.36
   8   2  -8  123.04   16.26
  -8  -2   8  134.59   15.96
  -8   2   9   16.86    5.59
   8  -2  -9   14.04    4.83
   8   2  -9   11.31    3.08
   8   2  -9   13.34    4.05
  -8  -2   9    7.74    3.00
  -8   2  10   -0.00    3.01
   8  -2 -10    2.35    2.91
   8   2 -10    0.74    1.55
   8   2 -10   -0.00    1.58
   8   2 -10   -0.00    2.14
  -8  -2  10    0.12    1.54
  -8   2  11    6.65    4.34
   8  -2 -11   -0.00    2.90
   8   2 -11    1.95    1.48
   8   2 -11    2.64    1.49
   8   2 -11    1.84    2.13
  -8   2  12   68.92   11.45
   8  -2 -12   61.62   10.24
   8   2 -12   60.09    8.82
  -8   2  13   41.95    8.82
   8  -2 -13   53.09    8.72
   8   2 -13   39.60    6.48
  -8   2  14   40.71    8.08
   8  -2 -14   29.62    6.61
   8  -2 -14   36.19    8.16
   8   2 -14   26.95    4.98
  -8   2  15   31.87    7.41
   8  -2 -15   41.28    8.15
   8   2 -15   24.81    4.48
  -8   2  16   31.85    7.60
   8  -2 -16   32.35    7.83
   8   2 -16   33.58    5.11
   8  -2 -17   19.47    6.45
   8   2 -17   27.57    4.47
   8  -2 -18  200.34   26.09
   8  -2 -19   -0.00    2.63
   8  -2 -20    0.17    3.42
   8  -2 -21    0.00    3.14
   8   2 -21    1.55    1.81
   8  -2 -22   40.98    8.75
   8   2 -22   29.25    5.63
   8  -2 -23    3.21    3.70
   8   2 -23    1.46    1.95
   8  -2 -24    4.54    4.05
   8   2 -24    3.18    2.48
   8  -2 -25   -0.00    2.77
   8   2 -25    1.20    2.48
   8  -2 -26    0.55    2.71
   8   2 -26    0.60    2.47
   8  -2 -27    1.73    3.65
   8   2 -27    1.47    2.23
   8  -2 -28   25.77    7.74
   8   2 -28   26.20    6.32
   8  -2 -29    6.28    4.30
   8   2 -29    7.36    3.83
   8  -2 -30    0.00    3.35
   8   2 -30    1.27    3.13
   8  -2 -31    0.00    3.12
   8   2 -31   -0.00    2.56
   8  -2 -32   10.06    5.78
   8   2 -32    8.02    4.51
   8  -2 -33    0.00    3.97
   8   2 -33    1.09    3.55
   8  -2 -34   14.37    6.68
   8   2 -34   11.58    5.28
   8  -2 -35    5.37    5.05
   8   2 -35    1.24    3.29
   8  -2 -36   -0.00    4.49
   8   2 -36    1.46    3.54
   8   2 -37   -0.00    3.06
  -8   3   1   91.23   16.91
   8  -3  -1  120.05   17.55
   8   3  -1  109.47   15.73
  -8  -3   1   94.26   15.79
  -8  -3   1  110.40   15.44
  -8   3   2    3.25    4.08
   8  -3  -2    1.41    3.49
   8   3  -2    2.16    3.03
   8   3  -2    2.49    3.27
  -8  -3   2    1.89    3.27
  -8  -3   2    2.21    2.45
  -8   3   3   60.28   11.65
   8  -3  -3   52.38   10.28
   8   3  -3   55.82    9.32
   8   3  -3   38.30    8.97
  -8  -3   3   52.00    9.49
  -8  -3   3   41.69    7.68
  -8   3   4  133.46   20.69
   8  -3  -4  155.35   20.80
   8   3  -4  211.06   21.22
  -8  -3   4  102.68   17.91
  -8  -3   4  139.11   16.77
  -8   3   5   14.91    6.08
   8  -3  -5   12.40    5.13
   8   3  -5    3.96    3.62
   8   3  -5   13.52    4.27
   8   3  -5   16.56    5.13
  -8  -3   5   20.23    2.95
  -8  -3   5   10.27    2.46
  -8   3   6   39.96    9.44
   8  -3  -6   41.80    8.79
   8   3  -6   48.20    7.69
   8   3  -6   33.49    7.26
  -8   3   7   21.48    6.95
   8  -3  -7   16.06    5.72
   8   3  -7   20.71    4.85
   8   3  -7   22.94    5.00
   8   3  -7   24.28    5.71
  -8   3   8   11.05    5.26
   8  -3  -8    9.97    4.75
   8   3  -8    2.17    1.85
   8   3  -8   10.29    3.20
   8   3  -8    5.18    3.18
  -8   3   9    3.36    4.35
   8  -3  -9    0.74    3.27
   8   3  -9    2.75    1.92
   8   3  -9    4.43    2.30
   8   3  -9    3.29    2.57
  -8   3  10  100.70   16.21
   8  -3 -10  116.61   15.87
   8   3 -10   96.73   11.81
   8   3 -10  111.96   12.14
   8   3 -10   92.20   12.98
  -8   3  11   98.20   15.97
   8  -3 -11  106.76   15.30
   8   3 -11   98.91   12.77
  -8   3  12    3.15    4.05
   8  -3 -12    0.00    3.05
   8  -3 -12    3.64    3.61
   8   3 -12    3.74    2.03
  -8   3  13    5.05    4.85
   8  -3 -13   10.65    4.48
   8  -3 -13    3.06    4.09
   8   3 -13   13.13    2.88
  -8   3  14   29.16    7.80
   8  -3 -14   24.99    6.74
   8  -3 -14   27.26    7.74
   8   3 -14   28.16    4.35
  -8   3  15   39.35    8.59
   8  -3 -15   26.48    7.44
   8   3 -15   21.03    3.54
  -8   3  16   84.61   15.19
   8  -3 -16  100.21   16.15
   8   3 -16   99.79   10.81
  -8   3  17    1.37    3.77
   8  -3 -17    1.34    3.28
   8  -3 -18   -0.00    3.32
   8   3 -18    2.44    1.25
   8  -3 -19   23.22    7.29
   8  -3 -20  111.11   17.67
   8  -3 -21   12.26    5.48
   8   3 -21   16.28    2.97
   8   3 -21    4.54    2.17
   8  -3 -22   20.92    7.06
   8   3 -22   17.87    3.69
   8  -3 -23    4.08    4.33
   8   3 -23    3.00    2.03
   8  -3 -24   29.35    8.22
   8   3 -24   29.19    5.42
   8  -3 -25   15.02    6.31
   8   3 -25   15.03    3.98
   8  -3 -26    9.93    5.30
   8   3 -26    3.69    2.49
   8  -3 -27    0.00    3.68
   8   3 -27    0.00    1.89
   8  -3 -28    1.39    3.83
   8   3 -28    1.53    2.07
   8  -3 -29    1.07    3.52
   8   3 -29    0.36    2.20
   8  -3 -30    9.30    5.71
   8   3 -30   19.15    5.24
   8  -3 -31   -0.00    3.43
   8   3 -31   -0.00    2.26
   8  -3 -32    6.55    5.81
   8   3 -32   13.45    4.77
   8  -3 -33    0.00    3.52
   8   3 -33    0.47    2.75
   8  -3 -34    0.00    4.82
   8   3 -34    2.06    2.91
   8  -3 -35    5.83    5.14
   8   3 -35    0.82    2.94
   8   3 -36    4.81    4.12
   8   3 -37   -0.00    2.86
  -8   4   1  105.87   17.13
   8   4  -1   89.70   14.60
   8   4  -1   84.64   13.95
  -8  -4   1   91.67   13.84
  -8   4   2   52.06   11.17
   8   4  -2   29.02    7.39
   8   4  -2   33.19    7.43
  -8  -4   2   28.34    6.44
  -8   4   3   19.35    7.44
   8   4  -3   24.16    6.21
   8   4  -3   20.27    5.91
  -8  -4   3   21.77    4.99
  -8   4   4  154.60   22.92
   8  -4  -4  161.12   22.13
   8   4  -4  145.57   19.67
   8   4  -4  146.34   19.57
  -8  -4   4  152.14   17.88
  -8   4   5   22.35    7.53
   8  -4  -5   13.79    5.48
   8   4  -5   20.55    4.89
   8   4  -5    4.83    3.19
  -8  -4   5    8.98    2.15
  -8  -4   5    6.95    1.97
  -8   4   6   61.57   12.35
   8  -4  -6   41.92   10.06
   8   4  -6   60.48    9.17
   8   4  -6   53.21    8.93
  -8   4   7  103.37   17.19
   8  -4  -7   96.75   15.60
   8   4  -7   94.73   13.12
   8   4  -7  117.78   13.86
   8   4  -7   84.93   13.47
  -8   4   8   35.81    9.43
   8  -4  -8   34.75    8.40
   8   4  -8   32.85    6.01
   8   4  -8   39.13    6.36
   8   4  -8   37.50    6.96
  -8   4   9   11.15    6.18
   8  -4  -9    6.71    4.42
   8  -4  -9   11.70    6.28
   8   4  -9   10.63    2.91
   8   4  -9    9.02    3.50
  -8   4  10    0.68    3.75
   8  -4 -10    3.29    3.98
   8  -4 -10    5.00    4.25
   8   4 -10    3.60    1.77
   8   4 -10    3.49    2.37
  -8   4  11   12.00    5.76
   8  -4 -11   10.48    4.52
   8  -4 -11    1.34    3.66
   8   4 -11    6.28    2.84
  -8   4  12   85.07   15.51
   8  -4 -12  105.27   15.46
   8  -4 -12   88.12   15.99
   8   4 -12   95.42   11.88
  -8   4  13   15.38    6.76
   8  -4 -13   29.12    7.15
   8  -4 -13   24.43    7.49
   8   4 -13   14.69    3.32
  -8   4  14   65.32   12.52
   8  -4 -14   62.92   11.36
   8  -4 -14   60.26   12.34
   8   4 -14   65.13    7.93
   8   4 -14   56.00    7.63
  -8   4  15    0.12    3.82
   8  -4 -15   -0.00    2.97
   8  -4 -15    2.61    3.59
   8   4 -15    1.00    1.25
   8   4 -15   -0.00    1.19
  -8   4  16   12.01    6.23
   8  -4 -16   19.03    6.75
   8   4 -16   20.18    2.89
  -8   4  17   38.25    9.76
   8  -4 -17   43.92   10.31
  -8   4  18   76.52   14.59
   8  -4 -18   97.96   16.33
   8  -4 -19    0.00    3.94
   8  -4 -20   17.44    6.43
   8   4 -20   13.13    2.59
   8  -4 -21    1.35    4.19
   8   4 -21   -0.00    1.52
   8  -4 -22    3.74    4.32
   8  -4 -23   19.46    7.26
   8  -4 -24   11.59    6.05
   8  -4 -25    5.29    4.70
   8  -4 -26   -0.00    4.07
   8  -4 -27   -0.00    3.49
   8  -4 -28   11.57    6.13
   8  -4 -29    3.75    4.53
   8  -4 -30    4.34    4.58
   8  -4 -31    2.11    4.05
   8  -4 -32    7.82    5.85
   8  -4 -33    5.33    5.28
   8  -4 -34   13.92    7.10
   8  -4 -35    1.27    5.03
   8   4 -35    3.62    3.06
   8   4 -36   -0.00    2.52
   8   4 -37    0.52    2.61
  -8   5   1   41.09   10.60
   8   5  -1   39.20    8.67
   8   5  -1   32.15    7.85
  -8  -5   1   27.96    7.03
  -8   5   2   30.23    9.16
   8   5  -2   27.98    7.03
   8   5  -2   27.19    6.96
  -8  -5   2   27.60    6.33
  -8   5   3   87.73   16.52
   8   5  -3   83.00   13.65
   8   5  -3   90.95   13.93
  -8  -5   3   90.43   12.57
  -8   5   4   25.37    8.38
   8   5  -4   11.33    4.38
   8   5  -4   10.95    4.54
  -8  -5   4   10.84    3.44
  -8   5   5   57.78   12.87
   8  -5  -5   45.53   12.17
   8   5  -5   51.44    9.72
   8   5  -5   77.26   11.02
  -8  -5   5   63.07    7.94
  -8   5   6  113.61   18.68
   8  -5  -6   92.31   18.09
   8   5  -6  120.39   15.35
   8   5  -6  101.78   14.79
  -8   5   7    4.73    4.94
   8  -5  -7    4.03    5.19
   8   5  -7    6.84    3.27
   8   5  -7    3.84    2.69
   8   5  -7    3.04    3.40
  -8   5   8    9.01    6.05
   8  -5  -8   11.60    5.55
   8   5  -8   12.72    3.65
   8   5  -8    4.46    3.19
  -8   5   9    5.15    5.29
   8  -5  -9    8.22    5.38
   8   5  -9   12.44    3.47
   8   5  -9   12.12    4.20
  -8   5  10  197.89   27.67
   8  -5 -10  164.11   26.87
   8   5 -10  210.27   23.87
  -8   5  11   44.09   10.64
   8  -5 -11   29.69    9.63
   8   5 -11   36.52    6.73
  -8   5  12    2.83    4.68
   8  -5 -12   -0.00    4.10
   8   5 -12    0.60    2.22
  -8   5  13    3.12    4.65
   8  -5 -13   -0.00    3.71
   8   5 -13    0.00    2.02
  -8   5  14    1.55    4.32
   8  -5 -14   -0.00    4.26
   8   5 -14    9.97    2.90
  -8   5  15   11.15    6.37
   8  -5 -15   13.96    6.54
   8   5 -15   22.55    4.05
  -8   5  16   87.90   14.86
   8  -5 -16   64.88   13.49
   8   5 -16   63.68    8.57
  -8   5  17    9.42    5.77
   8  -5 -17    2.41    4.41
   8   5 -17   12.02    2.69
  -8   5  18   -0.00    3.82
   8  -5 -18    2.46    4.75
   8   5 -18    2.01    1.60
  -8   5  19   12.68    7.05
   8  -5 -19   16.40    7.03
   8   5 -19   22.03    3.74
   8  -5 -20   43.38   11.11
   8   5 -20   28.23    4.75
   8  -5 -21   39.63   10.98
   8  -5 -22    5.41    4.81
   8  -5 -23   -0.00    4.25
   8  -5 -24    7.77    5.78
   8  -5 -25   18.83    7.29
   8  -5 -26    7.67    5.87
   8  -5 -27    1.85    3.87
   8  -5 -28    1.31    3.90
   8  -5 -29   -0.00    4.16
   8  -5 -30    9.43    5.62
   8  -5 -31    0.00    4.52
   8  -5 -32   14.20    7.35
   8  -5 -33    0.00    3.76
   8  -5 -34   -0.00    3.71
   8  -6  -1  114.87   20.80
   8   6  -1  114.64   17.42
   8   6  -1  104.95   17.18
   8   6  -1  127.21   18.56
   8  -6  -2   90.84   18.76
   8   6  -2   96.86   15.87
   8   6  -2  119.45   16.93
   8   6  -2  111.81   16.99
  -8   6   3  103.01   19.42
   8  -6  -3  125.20   21.08
   8   6  -3  108.11   16.59
   8   6  -3  119.58   17.10
  -8   6   4   33.18   10.40
   8  -6  -4   46.14   11.88
   8   6  -4   47.76    8.73
   8   6  -4   33.13    8.05
  -8   6   5   14.25    7.63
   8  -6  -5   15.31    7.94
   8   6  -5   15.99    5.10
   8   6  -5   22.69    6.06
  -8  -6   5   18.56    4.03
  -8   6   6   37.69   10.51
   8  -6  -6   36.55   10.54
   8   6  -6   32.48    6.97
  -8  -6   6   31.22    3.99
  -8   6   7   21.04    8.08
   8  -6  -7   52.82   11.78
   8   6  -7   18.40    5.36
   8   6  -7   22.05    6.34
  -8   6   8   34.97    9.97
   8  -6  -8   26.11    8.99
   8   6  -8   27.60    6.06
   8   6  -8   31.16    7.34
  -8   6   9    2.69    5.21
   8  -6  -9   -0.00    4.72
   8   6  -9    0.00    2.95
  -8   6  10    5.23    5.91
   8  -6 -10    1.87    4.05
   8   6 -10    8.45    3.87
  -8   6  11   25.94    8.66
   8  -6 -11   22.00    8.13
   8   6 -11   15.95    5.05
  -8   6  12   23.28    8.80
   8  -6 -12   31.10   10.13
   8   6 -12   32.41    6.58
  -8   6  13   16.77    7.76
   8  -6 -13   17.27    8.10
   8   6 -13   21.98    5.28
  -8   6  14   47.33   11.01
   8  -6 -14   45.92   11.01
   8   6 -14   20.29    5.25
  -8   6  15   29.18    9.23
   8  -6 -15   22.34    8.24
   8   6 -15   19.67    4.87
  -8   6  16    6.59    5.41
   8  -6 -16    0.60    4.56
  -8   6  17   52.85   12.30
   8  -6 -17   58.23   13.15
  -8   6  18   16.70    7.77
   8  -6 -18   24.86    8.61
  -8   6  19    4.61    5.30
   8  -6 -19    6.92    5.54
  -8   6  20    0.02    4.97
   8  -6 -20    0.00    4.34
   8  -6 -21    2.29    4.45
   8  -6 -22    6.04    5.28
   8  -6 -23   22.79    8.86
   8  -6 -24    3.15    5.47
   8  -6 -25    7.87    6.01
   8  -6 -26   -0.00    4.95
   8  -6 -27   21.77    7.92
   8  -6 -28    5.81    6.30
   8  -6 -29    4.54    5.78
   8  -6 -30    6.67    5.31
   8  -6 -31   -0.00    3.59
   8  -6 -32   -0.00    4.21
   8  -6 -33    9.79    6.80
  -8   7   1   81.13   17.00
   8  -7  -1   80.31   16.99
   8   7  -1   68.88   13.22
   8   7  -1   86.42   14.43
   8  -7  -2   -0.00    4.78
   8   7  -2    2.84    3.67
   8   7  -2    2.96    3.63
   8  -7  -3    0.00    5.31
   8   7  -3   26.24    6.97
   8   7  -3   60.95    9.91
   8  -7  -4    2.41    4.89
   8   7  -4    0.52    2.63
   8  -7  -5   89.00   17.93
   8   7  -5   84.70   13.64
   8  -7  -6   19.56    7.87
   8   7  -6    4.85    3.85
   8  -7  -7    0.00    4.98
   8   7  -7    0.00    2.55
   8  -7  -8   -0.00    5.62
   8  -7  -9   35.63   10.95
   8  -7 -10   12.71    7.76
   8  -7 -11   51.82   12.97
   8  -7 -12    4.15    5.48
   8  -7 -13   21.45    8.27
   8  -7 -14    9.71    6.67
   8  -7 -15   46.37   12.02
   8  -7 -16    7.44    6.06
   8  -7 -17   12.26    6.53
   8  -7 -18   -0.00    4.27
   8  -7 -19    3.00    5.26
  -8   7  20   14.11    7.24
   8  -7 -20    6.24    6.12
   8  -7 -21   17.10    8.70
   8  -7 -22    3.19    6.33
   8  -7 -23   -0.00    5.02
   8  -7 -24    1.24    5.01
   8  -7 -25    3.86    5.12
   8  -7 -26    3.82    5.54
   8  -7 -27   11.86    6.39
   8  -7 -28    0.00    4.20
   8  -7 -29    0.66    5.14
   8  -7 -30    3.39    4.81
   8  -7 -31    1.31    4.13
   8  -7 -32    2.43    4.70
  -8   8   1   49.34   14.34
   8  -8  -1   85.47   18.03
   8   8  -1   83.70   14.11
  -8   8   2   -0.00    6.40
   8  -8  -2   -0.00    6.09
   8   8  -2   -0.00    3.65
  -8   8   3   37.77   12.09
   8  -8  -3   37.44   12.10
   8   8  -3   47.39    9.89
  -8   8   4   15.38    8.88
   8  -8  -4   23.22    9.50
   8   8  -4   22.85    6.84
  -8   8   5    1.45    4.96
   8  -8  -5    4.13    5.35
   8   8  -5    4.68    3.97
  -8   8   6    3.40    6.76
   8  -8  -6    2.56    5.66
  -8   8   7  100.49   20.09
   8  -8  -7  128.55   22.52
  -8   8   8   11.02    6.68
   8  -8  -8    0.00    4.71
  -8   8   9    8.83    6.76
   8  -8  -9   19.94    8.10
  -8   8  10    2.25    5.28
   8  -8 -10   13.05    7.40
  -8   8  11   -0.00    5.15
   8  -8 -11    4.06    5.73
  -8   8  12    6.96    6.18
   8  -8 -12    6.99    6.34
  -8   8  13   40.93   11.83
   8  -8 -13   48.17   12.90
  -8   8  14   -0.00    4.73
   8  -8 -14    6.55    5.43
  -8   8  15    0.00    4.49
   8  -8 -15   17.13    8.35
  -8   8  16    0.00    4.65
   8  -8 -16   -0.00    5.34
  -8   8  17   23.09    8.92
   8  -8 -17   21.36    9.16
  -8   8  18    3.15    5.49
   8  -8 -18    3.95    6.16
  -8   8  19    7.92    5.79
   8  -8 -19    0.00    5.05
  -8   8  20    1.69    4.98
   8  -8 -20    4.93    5.69
  -8   8  21    2.56    4.62
   8  -8 -21    5.02    6.14
   8  -8 -22    4.91    6.45
   8  -8 -23   29.93   10.87
   8  -8 -24    6.85    6.53
   8  -8 -25    6.73    6.76
   8  -8 -26   -0.00    5.01
   8  -8 -27   -0.00    5.39
   8  -8 -28    0.00    5.54
   8  -8 -29    8.00    7.09
   8  -8 -30   -0.00    4.81
   8  -8 -31    5.70    6.75
  -8   9   1   92.03   19.73
   8  -9  -1   90.61   20.22
   8   9  -1  128.51   19.00
  -8   9   2    0.00    5.56
   8  -9  -2   -0.00    5.88
   8   9  -2    4.32    4.12
  -8   9   3   48.65   13.19
   8  -9  -3   52.45   14.05
   8   9  -3   39.01   10.01
  -8   9   4    4.81    6.47
   8  -9  -4   10.43    8.14
   8   9  -4   15.69    6.05
  -8   9   5   34.11   11.98
   8  -9  -5   58.65   14.37
  -8   9   6    1.89    4.82
   8  -9  -6    3.63    5.19
  -8   9   7   14.36    7.65
   8  -9  -7    4.81    6.18
  -8   9   8    1.52    4.76
   8  -9  -8   -0.00    5.21
  -8   9   9    6.89    6.34
   8  -9  -9    7.34    6.84
  -8   9  10    8.44    7.47
   8  -9 -10    8.41    7.26
  -8   9  11   85.92   18.66
   8  -9 -11  113.21   20.65
  -8   9  12   -0.00    5.61
   8  -9 -12    1.76    5.99
  -8   9  13   -0.00    5.73
   8  -9 -13    3.43    6.13
  -8   9  14    1.41    5.25
   8  -9 -14    3.55    5.91
  -8   9  15   54.78   14.47
   8  -9 -15   60.94   15.24
  -8   9  16    1.00    4.38
   8  -9 -16   -0.00    5.08
  -8   9  17   -0.00    5.48
   8  -9 -17    2.32    5.72
  -8   9  18    3.78    6.38
   8  -9 -18    1.46    4.65
  -8   9  19   16.36    8.54
   8  -9 -19   24.68   10.18
  -8   9  20    1.07    5.03
   8  -9 -20    5.89    5.71
  -8   9  21   20.25    8.56
   8  -9 -21   13.92    7.82
  -8   9  22    8.11    6.97
   8  -9 -22    1.12    4.73
   8  -9 -23   -0.00    4.56
   8  -9 -24   -0.00    4.99
   8  -9 -25   26.60    9.85
   8  -9 -26    0.15    4.82
   8  -9 -27    2.93    6.23
   8  -9 -28   -0.00    6.03
   8  -9 -29    4.45    6.47
  -8  10   1   27.73   10.70
   8 -10  -1   30.08   11.81
   8  10  -1   34.38    9.58
  -8  10   2   -0.00    5.95
   8 -10  -2    0.00    5.84
   8  10  -2   -0.00    3.95
  -8  10   3   32.68   12.11
   8 -10  -3   58.04   15.38
   8  10  -3   61.86   12.23
  -8  10   4   18.75    9.28
   8 -10  -4   11.46    8.02
  -8  10   5    5.66    7.20
   8 -10  -5    8.71    7.09
  -8  10   6    1.46    5.76
   8 -10  -6   -0.00    4.66
  -8  10   7   75.20   16.74
   8 -10  -7   57.36   15.47
  -8  10   8    1.04    4.64
   8 -10  -8   -0.00    5.19
  -8  10   9   11.26    7.92
   8 -10  -9   11.92    7.72
  -8  10  10    0.40    4.85
   8 -10 -10   -0.00    5.52
  -8  10  11    2.33    5.90
   8 -10 -11    3.46    6.84
  -8  10  12    5.45    6.66
   8 -10 -12    2.10    5.72
  -8  10  13   42.49   12.96
   8 -10 -13   51.23   13.84
  -8  10  14   -0.00    5.67
   8 -10 -14    1.67    6.29
  -8  10  15    1.45    5.06
   8 -10 -15    4.97    6.74
  -8  10  16   -0.00    5.22
   8 -10 -16   -0.00    4.76
  -8  10  17   35.77   11.74
   8 -10 -17   41.35   12.75
  -8  10  18   -0.00    6.03
   8 -10 -18    2.44    6.02
  -8  10  19   15.83    8.54
   8 -10 -19   16.81    8.44
  -8  10  20    3.77    6.23
   8 -10 -20    2.47    5.24
  -8  10  21    6.70    6.74
   8 -10 -21   14.48    8.39
  -8  10  22    2.36    5.41
   8 -10 -22    4.79    6.16
  -8  10  23    6.01    6.70
   8 -10 -23    6.49    6.89
   8 -10 -24   -0.00    4.83
   8 -10 -25   -0.00    4.42
   8 -10 -26    1.40    4.90
   8 -10 -27    1.11    5.83
   8 -10 -28   -0.00    5.21
  -8  11   1   36.98   12.26
   8 -11  -1   42.74   14.06
  -8  11   2   -0.00    4.56
   8 -11  -2    5.52    7.21
  -8  11   3    7.38    7.02
   8 -11  -3    4.56    6.71
  -8  11   4    0.58    5.87
   8 -11  -4   -0.00    5.69
  -8  11   5   16.99    9.44
   8 -11  -5   23.47   10.71
  -8  11   6   -0.00    5.20
   8 -11  -6   -0.00    5.15
  -8  11   7    2.51    5.89
   8 -11  -7    4.66    6.60
  -8  11   8    2.52    5.39
   8 -11  -8    3.14    6.01
  -8  11   9   31.71   11.59
   8 -11  -9   33.64   11.74
  -8  11  10    3.52    6.47
   8 -11 -10    0.54    5.89
  -8  11  11   27.46   10.58
   8 -11 -11   21.32   10.18
  -8  11  12    2.16    5.83
   8 -11 -12   12.28    8.11
  -8  11  13   -0.00    5.26
   8 -11 -13   -0.00    6.42
  -8  11  14    4.30    6.38
   8 -11 -14   -0.00    4.72
  -8  11  15   38.68   12.34
   8 -11 -15   44.32   13.33
  -8  11  16    1.33    5.90
   8 -11 -16    4.69    6.58
  -8  11  17    2.56    5.80
   8 -11 -17    6.84    6.79
  -8  11  18    2.47    5.59
   8 -11 -18    2.19    5.58
  -8  11  19   20.04    9.67
   8 -11 -19   17.90    9.20
  -8  11  20    2.51    6.44
   8 -11 -20    1.70    4.72
  -8  11  21    4.89    5.95
   8 -11 -21   11.55    9.04
  -8  11  22    4.02    6.63
   8 -11 -22    0.00    5.90
  -8  11  23    2.21    5.57
   8 -11 -23    0.00    5.23
   8 -11 -24    1.14    4.80
   8 -11 -25   11.29    8.92
   8 -11 -26    0.57    5.81
  -8  12   1    3.79    6.67
   8 -12  -1   -0.00    4.89
  -8  12   2   -0.00    6.94
   8 -12  -2    0.89    5.88
  -8  12   3   34.93   13.28
   8 -12  -3   66.06   17.28
  -8  12   4   -0.00    5.47
   8 -12  -4    1.79    6.82
  -8  12   5    0.00    6.85
   8 -12  -5   -0.00    5.54
  -8  12   6   -0.00    5.30
   8 -12  -6    4.28    5.88
  -8  12   7   19.54   10.16
   8 -12  -7   33.97   12.43
  -8  12   8    7.39    7.02
   8 -12  -8    1.99    5.52
  -8  12   9    7.62    7.45
   8 -12  -9   10.09    8.53
  -8  12  10    4.55    7.07
   8 -12 -10    5.31    7.23
  -8  12  11    5.30    7.27
   8 -12 -11    8.67    7.83
  -8  12  12    4.03    6.53
   8 -12 -12    2.79    6.35
  -8  12  13   30.82   11.55
   8 -12 -13   14.48    9.82
  -8  12  14   -0.00    5.03
   8 -12 -14    0.42    5.95
  -8  12  15    0.57    5.37
   8 -12 -15    0.84    5.46
  -8  12  16    1.85    5.38
   8 -12 -16    6.60    6.67
  -8  12  17    0.72    6.09
   8 -12 -17    0.00    5.89
  -8  12  18    6.64    6.66
   8 -12 -18   -0.00    5.16
  -8  12  19   11.73    8.01
   8 -12 -19   27.01   11.05
  -8  12  20   -0.00    5.39
   8 -12 -20   -0.00    6.58
  -8  12  21    6.82    7.00
   8 -12 -21    1.62    5.77
  -8  12  22   -0.00    5.52
   8 -12 -22    0.44    5.76
  -8  12  23    9.05    8.35
   8 -12 -23   12.23    9.18
  -8  12  24   -0.00    5.60
   8 -12 -24    1.34    6.18
  -8  13   1   11.83    8.83
   8 -13  -1   18.09   10.49
  -8  13   2   -0.00    6.20
   8 -13  -2    2.51    5.99
  -8  13   3    1.19    5.90
   8 -13  -3    1.67    5.98
  -8  13   4   26.45   10.89
   8 -13  -4   18.18    9.98
  -8  13   5   35.51   11.92
   8 -13  -5   20.45   11.01
  -8  13   6   -0.00    5.92
   8 -13  -6   -0.00    4.81
  -8  13   7    1.90    6.58
   8 -13  -7    7.00    6.85
  -8  13   8    0.26    5.23
   8 -13  -8   -0.00    5.24
  -8  13   9   15.76    8.87
   8 -13  -9   12.91    8.60
  -8  13  10   -0.00    6.55
   8 -13 -10    3.33    6.85
  -8  13  11    8.69    7.35
   8 -13 -11   15.60    9.26
  -8  13  12    3.08    6.71
   8 -13 -12    0.00    5.45
  -8  13  13    4.72    7.23
   8 -13 -13    4.80    6.86
  -8  13  14    4.09    6.97
   8 -13 -14    0.00    5.35
  -8  13  15   21.17    9.91
   8 -13 -15   12.78    9.04
  -8  13  16    3.30    5.61
   8 -13 -16    6.70    7.45
  -8  13  17   -0.00    5.57
   8 -13 -17   -0.00    5.62
  -8  13  18   -0.00    5.45
   8 -13 -18    0.00    6.24
  -8  13  19    5.52    6.20
   8 -13 -19   -0.00    7.24
  -8  13  20    3.17    5.69
   8 -13 -20   -0.00    6.60
  -8  13  21    5.48    7.11
   8 -13 -21    6.90    7.69
  -8  13  22   -0.00    5.54
   8 -13 -22    3.21    7.10
  -8  13  23    0.10    5.30
   8 -13 -23    4.00    6.54
  -8  13  24    0.00    5.65
  -8  14   1    0.64    5.53
   8 -14  -1    8.24    8.44
  -8  14   2    9.26    8.86
   8 -14  -2    4.60    7.25
  -8  14   3    3.92    7.63
   8 -14  -3    9.19    8.99
  -8  14   4   -0.00    6.03
   8 -14  -4   -0.00    7.25
  -8  14   5    0.03    5.51
   8 -14  -5    5.44    7.68
  -8  14   6    3.12    6.71
  -8  14   7    4.18    5.94
   8 -14  -7    5.04    7.17
  -8  14   8    2.53    6.77
   8 -14  -8    7.32    8.11
  -8  14   9    0.15    6.30
   8 -14  -9    2.75    5.87
  -8  14  10    4.11    6.54
   8 -14 -10    0.90    5.47
  -8  14  11    0.00    5.97
   8 -14 -11    3.05    5.82
  -8  14  12    1.98    7.25
   8 -14 -12    1.76    6.45
  -8  14  13    6.55    7.61
   8 -14 -13    2.59    6.63
  -8  14  14    4.35    6.47
   8 -14 -14   -0.00    7.01
  -8  14  15    1.21    6.78
   8 -14 -15   -0.00    6.31
  -8  14  16    0.09    4.95
   8 -14 -16    3.83    7.22
  -8  14  17   -0.00    4.51
   8 -14 -17    5.67    8.01
  -8  14  18    2.15    5.84
   8 -14 -18    2.83    6.64
  -8  14  19   -0.00    6.57
   8 -14 -19    2.40    5.98
  -8  14  20   -0.00    6.35
   8 -14 -20   -0.00    7.30
  -8  14  21   -0.00    6.43
   8 -14 -21   -0.00    6.13
  -8  14  22   -0.00    5.11
  -8  14  23    0.00    6.38
  -8  14  24    2.51    7.04
  -8  15   1    1.91    7.33
  -8  15   2    2.40    7.01
  -8  15   3    0.84    6.03
  -8  15   4    7.40    8.61
  -8  15   5    8.78    7.93
  -8  15   6    4.59    7.26
   8 -15  -6    7.99    8.62
  -8  15   7    2.08    6.35
   8 -15  -7    0.00    4.94
  -8  15   8   -0.00    5.86
   8 -15  -8    1.02    5.29
  -8  15   9   -0.00    6.43
   8 -15  -9   -0.00    5.47
  -8  15  10    7.93    7.66
   8 -15 -10    0.00    6.70
  -8  15  11   10.97    7.77
   8 -15 -11   -0.00    7.38
  -8  15  12   -0.00    7.51
   8 -15 -12    3.48    6.11
  -8  15  13   -0.00    6.50
   8 -15 -13    0.65    6.60
  -8  15  14    5.08    7.92
   8 -15 -14   -0.00    5.40
  -8  15  15    6.56    6.45
   8 -15 -15   -0.00    6.66
  -8  15  16   -0.00    6.81
   8 -15 -16   -0.00    6.89
  -8  15  17   -0.00    6.50
   8 -15 -17    0.00    5.95
   8 -15 -18    0.96    6.66
   8 -16 -12    0.00    7.44
   8 -16 -13    2.78    6.42
   8 -16 -14    0.00    5.44
   8 -16 -15    3.76    7.02
   8 -16 -16   10.78    9.24
  -7   0   1  958.63   99.17
  -7   0   1  937.64   98.22
   7   0  -1  917.97   98.66
   7   0  -1  890.95   99.44
  -7   0   2   -0.00    2.61
  -7   0   2    0.00    2.73
   7   0  -2   -0.00    2.82
   7   0  -2    0.00    3.78
  -7   0   3   11.41    4.32
  -7   0   3   11.99    3.83
   7   0  -3   19.89    5.37
   7   0  -3   12.34    5.04
  -7   0   4    0.22    2.70
  -7   0   4   -0.00    1.76
   7   0  -4   -0.00    2.48
   7   0  -4    0.18    2.41
  -7   0   5   33.71    6.63
  -7   0   5   40.76    5.86
   7   0  -5   47.23    7.29
   7   0  -5    7.52    4.62
  -7   0   6    0.34    2.32
  -7   0   6   -0.00    1.55
   7   0  -6    3.34    2.72
   7   0  -6    0.45    2.79
  -7   0   7  389.50   42.57
  -7   0   7  392.91   40.28
   7   0  -7  368.51   42.16
   7   0  -7  373.68   43.05
  -7   0   8   -0.00    2.39
   7   0  -8    1.29    2.15
   7   0  -8   -0.00    2.26
  -7   0   9   23.11    4.99
   7   0  -9   21.20    4.73
   7   0  -9   26.00    5.62
  -7   0  10    0.17    1.83
   7   0 -10   -0.00    1.98
   7   0 -10    0.00    2.28
  -7   0  11  358.22   38.26
   7   0 -11  330.52   37.64
   7   0 -11  369.10   39.03
  -7   0  12    0.00    1.97
   7   0 -12    0.90    1.63
   7   0 -12   -0.00    2.24
  -7   0  13  127.35   15.53
   7   0 -13  124.87   15.11
   7   0 -13  131.52   16.30
  -7   0  14    2.05    2.11
   7   0 -14    0.56    1.62
   7   0 -14   -0.00    2.24
  -7   0  15    4.64    2.50
   7   0 -15    1.22    1.47
   7   0 -15    4.15    2.66
  -7   0  16   -0.00    1.85
   7   0 -16   -0.00    1.53
   7   0 -16    1.44    2.41
  -7   0  17  534.67   56.47
   7   0 -17  532.68   57.56
   7   0 -20    0.74    2.40
   7   0 -21   19.10    5.16
   7   0 -22    0.48    2.40
   7   0 -23   62.27   10.56
   7   0 -24    0.62    2.46
   7   0 -25   -0.00    2.51
   7   0 -26    2.73    3.02
   7   0 -27   68.42   12.16
   7   0 -28   -0.00    3.38
   7   0 -29   18.09    6.41
   7   0 -30    1.54    2.94
   7   0 -31   21.71    7.01
   7   0 -32    1.59    4.22
   7   0 -33   44.56   10.36
   7   0 -34   -0.00    3.57
   7   0 -35   -0.00    3.67
   7   0 -36    1.07    3.88
   7   0 -37   13.44    6.56
   7   0 -38    0.92    3.76
  -7   1   1   -0.00    3.19
   7  -1  -1    4.06    3.62
   7  -1  -1    1.35    3.09
   7   1  -1    0.13    2.68
   7   1  -1    1.34    3.61
  -7  -1   1    1.36    2.74
  -7  -1   1    2.01    2.64
  -7   1   2   63.92   10.78
  -7   1   2   51.62    9.47
   7  -1  -2   56.96   10.27
   7  -1  -2   56.84   10.82
   7   1  -2   57.44    9.74
   7   1  -2   47.12    9.69
  -7  -1   2   51.83    9.64
  -7  -1   2   57.01    9.18
  -7   1   3  312.72   37.66
  -7   1   3  316.02   36.78
   7  -1  -3  392.92   38.56
   7  -1  -3  322.51   38.47
   7   1  -3  328.08   36.88
   7   1  -3  298.95   37.15
  -7  -1   3  311.26   36.93
  -7  -1   3  308.48   35.62
  -7   1   4   -0.00    2.74
  -7   1   4   -0.00    2.22
   7  -1  -4    2.13    3.19
   7  -1  -4    0.41    3.32
   7   1  -4    2.65    2.85
   7   1  -4    0.21    2.61
  -7  -1   4    0.00    2.17
  -7  -1   4    1.88    1.97
  -7  -1   4   -0.00    1.75
  -7   1   5   91.23   12.87
  -7   1   5   84.97   11.56
   7  -1  -5   44.84   10.64
   7   1  -5   91.40   11.86
   7   1  -5   85.70   12.28
  -7  -1   5   77.57   11.57
  -7  -1   5   77.97    9.93
  -7  -1   5   83.49   10.02
  -7   1   6    1.60    2.54
  -7   1   6    0.92    2.04
   7  -1  -6    4.54    3.23
   7  -1  -6    3.25    3.33
   7   1  -6    2.62    2.64
   7   1  -6    2.56    2.48
  -7  -1   6    0.22    1.93
  -7  -1   6    1.85    1.16
  -7  -1   6    1.85    1.12
  -7   1   7   41.57    7.87
  -7   1   7   39.53    6.66
   7  -1  -7   30.67    6.93
   7  -1  -7   40.98    8.23
   7   1  -7   40.28    6.74
   7   1  -7   47.67    7.82
  -7  -1   7   42.99    6.99
  -7   1   8   19.48    5.12
  -7   1   8    6.50    2.79
   7  -1  -8   23.53    5.22
   7  -1  -8   24.87    5.99
   7   1  -8   16.63    3.97
   7   1  -8   25.64    5.10
  -7  -1   8   17.63    3.93
  -7   1   9  374.44   39.74
  -7   1   9  362.11   37.16
   7  -1  -9  310.04   38.42
   7  -1  -9  338.97   39.71
   7   1  -9  339.63   37.33
   7   1  -9  346.70   38.29
  -7  -1   9  360.78   37.65
  -7   1  10   26.04    5.93
  -7   1  10   21.83    3.75
   7  -1 -10   25.34    5.39
   7  -1 -10   31.67    6.68
   7   1 -10   22.07    4.18
   7   1 -10   24.32    4.94
  -7  -1  10   28.39    4.57
  -7   1  11   86.52   13.24
   7  -1 -11  101.71   13.14
   7  -1 -11  105.26   14.29
   7   1 -11   96.28   11.27
   7   1 -11   81.31   11.96
  -7  -1  11  108.23   11.66
  -7   1  12    0.85    2.48
   7  -1 -12    1.49    2.11
   7  -1 -12    0.00    2.42
   7   1 -12    1.20    1.15
   7   1 -12    1.73    1.91
  -7  -1  12    2.44    1.55
  -7   1  13  251.90   25.96
   7  -1 -13  213.97   24.78
   7  -1 -13  196.60   25.63
   7   1 -13  208.04   22.23
   7   1 -13  182.84   23.50
  -7  -1  13  227.51   22.42
  -7   1  14    6.18    3.41
   7  -1 -14    6.58    2.98
   7  -1 -14    6.28    3.57
   7   1 -14    6.47    2.50
  -7   1  15  205.84   21.58
   7  -1 -15  156.15   20.13
   7   1 -15  159.14   19.28
  -7   1  16   46.88    8.06
   7  -1 -16   50.55    7.73
   7   1 -16   38.67    6.59
  -7   1  17   42.22    7.42
   7   1 -17   32.97    5.93
  -7   1  18    1.65    2.78
   7   1 -18    0.00    1.99
   7  -1 -19  181.58   23.20
   7  -1 -20    3.06    3.56
   7  -1 -21   68.12   12.06
   7   1 -21   79.79   11.17
   7  -1 -22    1.90    3.35
   7   1 -22    0.82    2.49
   7  -1 -23   57.94   10.37
   7   1 -23   43.34    8.30
   7  -1 -24   18.15    6.25
   7   1 -24   33.32    6.79
   7  -1 -25   70.81   12.18
   7   1 -25   59.58   10.47
   7  -1 -26    0.08    2.35
   7   1 -26    1.74    2.90
   7  -1 -27    4.64    4.05
   7   1 -27    7.27    3.99
   7  -1 -28   -0.00    2.87
   7   1 -28    1.96    3.14
   7  -1 -29   45.82   10.36
   7   1 -29   52.64   10.21
   7  -1 -30    0.44    3.00
   7   1 -30    0.00    2.83
   7  -1 -31   23.36    7.53
   7   1 -31   25.74    7.30
   7  -1 -32    1.94    3.51
   7   1 -32    6.59    4.42
   7  -1 -33    2.22    4.14
   7   1 -33    2.53    3.99
   7  -1 -34    0.64    3.17
   7   1 -34    0.00    3.21
   7  -1 -35   20.58    6.99
   7   1 -35    9.56    5.24
   7  -1 -36    1.14    2.93
   7   1 -36    1.75    3.53
   7  -1 -37    1.84    4.19
   7   1 -37    1.32    3.80
   7   1 -38   -0.00    3.35
  -7   2   1   37.42    8.65
   7  -2  -1   17.92    6.72
   7   2  -1   44.53    7.91
   7   2  -1   37.41    8.00
  -7  -2   1   35.35    7.81
  -7  -2   1   31.33    6.75
  -7  -2   1   34.91    6.76
  -7   2   2   54.41   10.21
   7  -2  -2   53.86    9.85
   7  -2  -2   54.85   10.73
   7   2  -2   18.99    6.61
   7   2  -2   60.61    9.78
  -7  -2   2   47.97    8.93
  -7  -2   2   46.10    8.00
  -7  -2   2   57.06    8.27
  -7   2   3    5.73    4.22
   7  -2  -3    0.00    3.37
   7  -2  -3    3.52    4.38
   7   2  -3   10.21    3.68
   7   2  -3    5.20    3.48
  -7  -2   3    3.90    3.36
  -7  -2   3    0.06    1.78
  -7  -2   3    6.90    2.84
  -7   2   4    5.34    3.77
   7  -2  -4   10.21    4.65
   7  -2  -4    2.91    3.99
   7   2  -4    7.95    3.35
   7   2  -4    5.33    3.97
  -7  -2   4    7.82    3.48
  -7  -2   4    6.06    2.38
  -7  -2   4   10.64    2.94
  -7   2   5  489.05   42.41
   7  -2  -5  342.17   39.55
   7  -2  -5  298.50   39.95
   7   2  -5  317.02   37.58
   7   2  -5  340.26   38.50
  -7  -2   5  322.86   38.08
  -7  -2   5  300.24   35.36
  -7  -2   5  395.32   35.74
  -7   2   6   14.46    5.30
   7  -2  -6   17.07    5.39
   7  -2  -6   14.08    5.48
   7   2  -6   23.97    4.79
   7   2  -6   16.42    4.57
  -7  -2   6   14.69    4.27
  -7   2   7  304.19   32.80
   7  -2  -7  312.83   32.16
   7  -2  -7  264.93   32.53
   7   2  -7  308.18   29.79
   7   2  -7  316.86   30.65
  -7  -2   7  176.49   28.61
  -7   2   8    6.25    4.30
   7  -2  -8    0.00    3.05
   7  -2  -8    2.12    3.05
   7   2  -8    7.17    2.52
   7   2  -8    7.94    3.10
  -7  -2   8    6.87    2.57
  -7   2   9   81.07   12.47
   7  -2  -9   86.41   12.06
   7  -2  -9   70.20   12.21
   7   2  -9   68.73    9.14
   7   2  -9   76.81   10.19
  -7   2  10   21.79    6.14
   7  -2 -10   18.30    5.07
   7  -2 -10   19.99    6.00
   7   2 -10   21.10    3.28
   7   2 -10   21.71    3.29
   7   2 -10   24.82    4.49
  -7   2  11  147.16   20.80
   7  -2 -11  175.70   20.74
   7  -2 -11  174.76   21.99
   7   2 -11  157.06   18.23
  -7   2  12   47.03    8.89
   7  -2 -12   44.00    8.09
   7  -2 -12   35.78    8.31
   7   2 -12   47.87    6.25
  -7   2  13   93.86   13.56
   7  -2 -13   97.03   13.14
   7  -2 -13   79.62   13.40
   7   2 -13   84.91   10.19
  -7   2  14    3.45    3.62
   7  -2 -14    4.62    3.15
   7   2 -14    3.47    1.53
  -7   2  15   32.62    7.82
   7  -2 -15   40.89    7.79
   7   2 -15   44.53    5.52
  -7   2  16  103.49   14.74
   7  -2 -16  109.44   14.27
   7   2 -16   93.28   11.26
  -7   2  17   71.46   11.79
   7  -2 -17   68.03   11.11
   7   2 -17   74.61    9.04
  -7   2  18   56.44   10.35
   7  -2 -18   72.59   11.68
   7   2 -18   57.92    7.95
  -7   2  19    0.51    2.62
   7  -2 -19    1.59    3.25
   7   2 -19    2.34    2.08
   7  -2 -20    6.23    4.45
   7  -2 -21   63.82   11.72
   7  -2 -22   10.72    4.99
   7   2 -22    8.52    3.25
   7  -2 -23   54.33   10.55
   7   2 -23   43.02    7.52
   7  -2 -24    0.00    3.17
   7   2 -24    1.49    2.12
   7  -2 -25   14.35    6.27
   7   2 -25   14.46    4.30
   7  -2 -26    0.10    3.61
   7   2 -26    2.48    2.41
   7  -2 -27   18.69    6.94
   7   2 -27   29.21    6.28
   7  -2 -28    4.92    4.53
   7   2 -28   15.36    4.91
   7  -2 -29    6.68    5.12
   7   2 -29   17.08    5.11
   7  -2 -30    0.56    3.65
   7   2 -30    1.15    2.55
   7  -2 -31    8.01    5.34
   7   2 -31    9.74    4.53
   7  -2 -32    5.49    4.48
   7   2 -32    1.92    3.14
   7  -2 -33   19.42    7.37
   7   2 -33   16.36    6.07
   7  -2 -34   -0.00    3.57
   7   2 -34    0.24    3.07
   7  -2 -35   -0.00    3.99
   7   2 -35    0.31    2.93
   7  -2 -36   -0.00    4.81
   7   2 -36    0.00    2.46
   7  -2 -37    6.59    5.90
   7   2 -37    9.92    5.26
   7   2 -38    1.35    3.17
  -7   3   1   -0.00    3.92
   7  -3  -1   -0.00    3.24
   7  -3  -1    0.02    3.93
   7   3  -1   -0.00    3.11
   7   3  -1    1.75    2.79
   7   3  -1   -0.00    3.17
  -7  -3   1   -0.00    2.78
  -7  -3   1    0.00    2.21
  -7   3   2  231.41   26.67
   7  -3  -2  190.49   24.71
   7   3  -2  164.74   23.28
   7   3  -2  172.44   22.68
   7   3  -2  173.70   23.28
  -7  -3   2  174.02   23.41
  -7  -3   2  212.10   22.89
  -7  -3   2  175.54   21.93
  -7   3   3   62.48   11.80
   7  -3  -3   58.92   10.98
   7  -3  -3   55.91   11.68
   7   3  -3   60.27    9.72
   7   3  -3   65.12   10.43
  -7  -3   3   52.85    8.45
  -7  -3   3   52.52    8.39
  -7   3   4   13.26    5.52
   7  -3  -4    8.79    4.69
   7  -3  -4    5.80    4.98
   7   3  -4    2.46    2.42
   7   3  -4    6.79    3.29
   7   3  -4    7.26    3.77
  -7  -3   4    7.31    2.37
  -7  -3   4    8.25    2.55
  -7   3   5  110.08   16.69
   7  -3  -5   94.66   15.50
   7  -3  -5  113.86   17.35
   7   3  -5  115.02   14.37
   7   3  -5  131.93   14.63
   7   3  -5  166.08   16.31
  -7  -3   5   99.05   11.27
  -7  -3   5   98.70   11.28
  -7   3   6   22.90    6.99
   7  -3  -6   24.12    6.61
   7  -3  -6   14.85    6.30
   7   3  -6   27.30    5.25
   7   3  -6   37.86    5.72
   7   3  -6   18.18    5.22
  -7   3   7    0.00    3.36
   7  -3  -7    1.62    2.95
   7  -3  -7    1.61    3.76
   7   3  -7   -0.00    1.61
   7   3  -7    2.91    1.94
   7   3  -7    3.35    2.43
  -7   3   8    0.20    3.15
   7  -3  -8   -0.00    2.61
   7  -3  -8    0.57    3.76
   7   3  -8    1.17    1.47
   7   3  -8    0.81    1.54
   7   3  -8   -0.00    1.93
  -7   3   9  259.93   33.73
   7  -3  -9  273.10   33.06
   7  -3  -9  212.29   33.07
   7   3  -9  281.13   29.47
   7   3  -9  271.59   29.53
   7   3  -9  332.85   31.03
  -7   3  10   93.42   15.55
   7  -3 -10  187.48   17.88
   7  -3 -10   88.14   15.54
   7   3 -10   93.46   12.36
  -7   3  11    5.19    4.19
   7  -3 -11    5.33    3.54
   7  -3 -11   12.01    5.58
   7   3 -11   13.60    2.75
  -7   3  12    4.26    3.95
   7  -3 -12    0.00    2.69
   7   3 -12   -0.00    1.15
  -7   3  13   81.79   14.63
   7  -3 -13  105.81   14.74
   7   3 -13   93.71   10.61
   7   3 -13  104.17   10.77
  -7   3  14  111.27   17.29
   7  -3 -14  128.49   17.16
  -7   3  15  207.81   28.04
   7  -3 -15  238.23   27.92
  -7   3  16   13.57    5.80
   7  -3 -16   28.92    6.54
   7  -3 -16   21.37    7.01
  -7   3  17    0.00    2.99
   7  -3 -17    0.00    2.93
   7  -3 -17    0.00    3.40
  -7   3  18   45.75    9.14
   7  -3 -18   39.71    8.86
   7   3 -18   29.01    4.44
  -7   3  19  378.72   39.93
   7  -3 -19  391.07   40.90
   7   3 -19  298.73   34.04
  -7   3  20    0.00    3.68
   7  -3 -20    0.00    3.52
   7   3 -20    0.00    1.75
   7  -3 -21    7.44    4.43
   7   3 -21    7.80    2.91
   7  -3 -22    1.39    3.59
   7   3 -22   -0.00    1.83
   7  -3 -23    9.90    5.40
   7  -3 -24   11.34    5.71
   7  -3 -25   28.36    8.40
   7  -3 -26    0.38    3.77
   7  -3 -27   -0.00    3.42
   7  -3 -28    0.20    3.69
   7  -3 -29   23.59    7.85
   7  -3 -30   -0.00    4.06
   7  -3 -31   24.79    8.31
   7  -3 -32    1.71    4.75
   7  -3 -33    4.74    4.73
   7  -3 -34    2.55    4.98
   7  -3 -35   23.40    8.52
   7   3 -35   27.54    7.19
   7  -3 -36    3.65    4.82
   7   3 -36    3.77    3.43
   7   3 -37   -0.00    2.70
   7   3 -38   -0.00    2.97
  -7   4   1   80.01   14.16
   7  -4  -1   66.09   12.59
   7  -4  -1   51.39   12.95
   7   4  -1   64.34   11.23
   7   4  -1   84.41   12.12
  -7  -4   1   65.48   10.94
  -7   4   2  102.63   17.23
   7  -4  -2   99.85   16.36
   7  -4  -2  116.60   18.49
   7   4  -2  110.30   15.30
   7   4  -2  127.61   15.81
   7   4  -2   78.39   14.47
  -7  -4   2  104.59   14.33
  -7   4   3   10.43    5.66
   7  -4  -3    9.89    4.80
   7  -4  -3   25.37    7.90
   7   4  -3   21.89    5.29
   7   4  -3   14.99    4.77
   7   4  -3   20.42    5.73
  -7  -4   3   17.68    4.31
  -7   4   4   35.18    8.69
   7  -4  -4   43.45    8.74
   7  -4  -4   29.42    8.65
   7   4  -4   41.69    7.01
   7   4  -4   46.86    7.32
   7   4  -4   26.17    6.57
  -7  -4   4   33.87    5.27
  -7  -4   4   14.99    4.24
  -7   4   5  104.20   16.12
   7  -4  -5   81.36   14.23
   7  -4  -5   88.78   15.71
   7   4  -5   96.59   12.82
   7   4  -5  102.37   12.92
   7   4  -5   85.76   12.83
  -7  -4   5   91.80   10.24
  -7  -4   5   83.76   10.14
  -7   4   6   60.12   12.62
   7  -4  -6   63.15   12.07
   7  -4  -6   88.07   14.58
   7   4  -6   81.48   10.71
   7   4  -6   69.75   10.28
   7   4  -6   71.32   10.96
   7   4  -6   70.21   10.78
  -7   4   7   63.43   11.70
   7  -4  -7   41.64    9.19
   7  -4  -7   42.14   10.45
   7   4  -7   44.44    7.43
   7   4  -7   53.75    7.86
   7   4  -7   59.34    8.83
  -7   4   8   75.29   13.31
   7  -4  -8   62.44   11.69
   7  -4  -8   61.93   12.61
   7   4  -8   74.73    9.53
   7   4  -8   75.62    9.62
   7   4  -8   63.76    9.99
   7   4  -8   72.18   10.11
  -7   4   9   48.73    9.98
   7  -4  -9   47.09    9.11
   7   4  -9   38.06    5.63
   7   4  -9   42.93    5.89
   7   4  -9   30.22    6.10
   7   4  -9   37.43    6.28
  -7   4  10    0.61    3.69
   7  -4 -10   -0.00    2.73
   7   4 -10    0.41    1.12
   7   4 -10    0.59    1.18
   7   4 -10    0.00    1.94
   7   4 -10    2.23    1.91
  -7   4  11  139.95   19.93
   7  -4 -11  141.26   18.99
   7   4 -11  129.65   15.42
   7   4 -11  126.50   15.23
  -7   4  12  164.72   24.13
   7  -4 -12  188.72   23.78
   7   4 -12  164.42   19.68
   7   4 -12  194.18   19.85
  -7   4  13  215.97   23.36
   7  -4 -13  102.76   18.36
   7   4 -13  143.60   15.81
   7   4 -13  143.88   15.82
  -7   4  14   38.22    9.03
   7  -4 -14   40.08    8.47
   7  -4 -14   54.03   10.97
   7   4 -14   35.16    4.96
  -7   4  15   64.45   11.86
   7  -4 -15   63.91   10.78
   7  -4 -15   43.69   10.73
   7   4 -15   51.07    6.31
  -7   4  16   42.30    9.23
   7  -4 -16    2.95    4.14
   7  -4 -16   35.28    8.82
   7   4 -16   28.00    3.44
  -7   4  17  256.47   27.53
   7  -4 -17  208.66   24.95
   7  -4 -17  205.58   26.67
   7   4 -17  170.07   19.64
  -7   4  18   35.87    9.06
   7  -4 -18   44.16    8.59
   7  -4 -18   34.90    8.94
   7   4 -18   24.01    4.17
  -7   4  19   24.31    7.86
   7  -4 -19   23.71    7.74
   7   4 -19   21.97    4.05
  -7   4  20   35.22    9.28
   7  -4 -20   41.80    9.76
   7   4 -20   37.99    6.00
  -7   4  21   51.09   10.67
   7  -4 -21   57.24   11.69
   7   4 -21   39.49    6.75
   7  -4 -22   38.39    9.71
   7  -4 -23    7.24    4.45
   7  -4 -24    3.98    4.88
   7  -4 -25    4.21    4.67
   7  -4 -26   18.02    6.91
   7  -4 -27   13.56    6.65
   7  -4 -28   17.08    7.54
   7  -4 -29   19.34    7.39
   7  -4 -30    4.45    4.90
   7  -4 -31   13.89    6.92
   7  -4 -32   15.05    6.91
   7  -4 -33   11.43    6.95
   7  -4 -34   -0.00    4.80
   7  -4 -35    2.23    4.50
   7  -4 -36    2.45    4.33
  -7   5   1   -0.00    4.13
   7  -5  -1    1.77    4.15
   7   5  -1   -0.00    2.72
   7   5  -1    2.39    3.70
   7   5  -1    1.02    2.77
  -7  -5   1    3.41    3.05
  -7   5   2    0.00    4.37
   7  -5  -2    1.58    5.15
   7   5  -2    0.00    3.09
   7   5  -2    0.00    2.61
   7   5  -2    0.14    2.88
   7   5  -2    0.23    2.46
  -7  -5   2    1.24    2.63
  -7   5   3   45.88   10.86
   7  -5  -3   50.32   11.31
   7   5  -3   39.00    7.98
   7   5  -3   55.30    9.15
   7   5  -3   30.15    7.95
   7   5  -3   32.21    7.92
  -7  -5   3   47.79    7.77
  -7   5   4  151.46   21.82
   7  -5  -4  163.93   20.99
   7  -5  -4  117.01   20.61
   7   5  -4  130.64   17.78
   7   5  -4  152.08   18.59
   7   5  -4  139.32   18.99
   7   5  -4  118.94   17.78
  -7  -5   4  126.68   16.40
  -7   5   5   41.98   10.45
   7  -5  -5   34.16    8.89
   7  -5  -5   45.51   10.79
   7   5  -5   43.11    7.85
   7   5  -5   45.61    8.18
   7   5  -5   40.39    8.43
   7   5  -5   34.32    7.64
  -7  -5   5   43.56    6.32
  -7  -5   5   51.61    6.50
  -7   5   6    3.12    4.29
   7  -5  -6    4.69    3.96
   7   5  -6    1.14    2.07
   7   5  -6    3.34    2.86
   7   5  -6    1.75    2.62
   7   5  -6    0.00    2.65
  -7   5   7   21.40    7.35
   7  -5  -7   17.72    6.10
   7   5  -7   15.30    4.13
   7   5  -7   16.10    4.47
   7   5  -7   20.15    5.41
  -7   5   8  115.59   17.35
   7  -5  -8   81.93   14.64
   7   5  -8   91.63   12.20
   7   5  -8   95.00   12.52
   7   5  -8   88.80   13.08
   7  -5  -9  139.59   20.64
   7   5  -9  143.47   17.20
   7   5  -9  143.19   17.36
   7   5  -9  158.49   18.78
  -7   5  10   55.25   11.30
   7  -5 -10   29.54    8.40
   7   5 -10   44.58    6.45
   7   5 -10   42.38    6.34
   7   5 -10   46.73    7.61
  -7   5  11  111.40   18.54
   7  -5 -11  150.41   18.78
   7   5 -11  103.37   13.18
   7   5 -11  127.81   13.40
   7   5 -11  109.59   14.68
  -7   5  12   -0.00    4.45
   7  -5 -12    2.23    3.06
   7  -5 -12    0.48    3.36
   7   5 -12    0.72    2.01
  -7   5  13   32.34    9.21
   7  -5 -13   45.89    9.70
   7  -5 -13   41.26   10.23
   7   5 -13   46.33    6.80
  -7   5  14   50.86   11.25
   7  -5 -14  112.73   14.10
   7  -5 -14   59.17   12.46
   7   5 -14   44.69    7.44
  -7   5  15  160.40   24.74
   7  -5 -15  172.17   24.05
   7  -5 -15  191.44   26.53
   7   5 -15  183.03   20.30
  -7   5  16    0.35    4.09
   7  -5 -16    3.82    3.81
   7  -5 -16    1.44    4.32
   7   5 -16    0.08    1.59
  -7   5  17    7.08    5.11
   7  -5 -17    7.95    5.75
   7   5 -17    7.64    2.60
  -7   5  18    2.39    4.60
   7  -5 -18   10.40    5.24
   7   5 -18    4.91    2.67
  -7   5  19   49.84   10.94
   7  -5 -19   41.05   10.58
   7   5 -19   35.53    6.20
  -7   5  20   44.14   10.45
   7  -5 -20   52.20   11.55
   7   5 -20   31.66    6.12
  -7   5  21   11.76    6.21
   7  -5 -21    9.38    5.89
  -7   5  22    1.69    4.15
   7  -5 -22   -0.00    4.59
   7  -5 -24   12.61    6.73
   7  -5 -25   24.97    8.36
   7  -5 -26    1.20    4.33
   7  -5 -27    1.81    4.06
   7  -5 -28   -0.00    3.84
   7  -5 -29   21.82    8.43
   7  -5 -30   10.72    5.93
   7  -5 -31   10.02    6.14
   7  -5 -32    0.09    4.86
   7  -5 -33   -0.00    4.66
   7  -5 -34   13.03    7.23
   7  -5 -35    7.95    7.12
  -7   6   1   98.52   17.09
   7  -6  -1   67.97   16.09
   7   6  -1   93.44   14.42
   7   6  -1   96.19   14.67
   7   6  -1   86.14   14.97
  -7  -6   1   74.95   13.27
  -7   6   2   71.24   13.96
   7   6  -2   35.75    9.19
   7   6  -2   86.47   12.49
   7   6  -2   57.87   11.40
  -7  -6   2   66.79   10.77
  -7   6   3   55.35   11.86
   7   6  -3   30.27    7.56
   7   6  -3   49.25    9.11
   7   6  -3   53.70   10.03
  -7  -6   3   34.31    7.31
  -7   6   4   -0.00    4.22
   7   6  -4   14.77    4.74
   7   6  -4   12.66    4.69
   7   6  -4   11.11    5.11
  -7  -6   4    7.03    3.18
  -7   6   5   -0.00    4.49
   7   6  -5    1.80    2.66
   7   6  -5   -0.00    2.80
   7   6  -5    0.31    3.26
  -7  -6   5    1.08    2.02
  -7   6   6  124.94   18.63
   7   6  -6   97.20   13.44
   7   6  -6   85.22   13.22
   7   6  -6   79.67   13.78
  -7  -6   6   89.02   10.88
  -7   6   7  171.66   25.41
   7   6  -7  153.81   20.83
   7   6  -7  178.61   21.63
   7   6  -7  184.66   22.75
  -7   6   8   20.21    9.50
   7   6  -8   72.27    9.65
   7   6  -8   60.06    9.29
   7   6  -8   68.00   10.55
  -7   6   9    2.96    5.43
   7  -6  -9    3.47    3.96
   7   6  -9    3.34    2.49
   7   6  -9    2.19    2.80
   7   6  -9    3.02    3.10
  -7   6  10   79.17   15.60
   7  -6 -10   71.14   15.19
   7   6 -10   83.57   11.43
   7   6 -10   90.52   12.75
  -7   6  11  160.84   23.21
   7  -6 -11  151.18   23.27
   7   6 -11  149.07   17.66
   7   6 -11  139.47   18.84
  -7   6  12   -0.00    5.04
   7  -6 -12   13.05    6.71
   7   6 -12   21.41    4.94
  -7   6  13   23.89    8.02
   7  -6 -13   13.46    5.97
   7   6 -13   11.25    3.98
  -7   6  14   18.97    7.67
   7  -6 -14   15.91    6.88
   7   6 -14   15.12    4.26
  -7   6  15    1.20    4.68
   7  -6 -15    4.63    4.84
   7   6 -15    0.00    2.11
  -7   6  16   55.65   12.90
   7  -6 -16   75.07   14.71
   7   6 -16   60.25    9.30
  -7   6  17   61.57   13.58
   7  -6 -17   78.35   14.99
   7   6 -17   59.52    9.34
  -7   6  18  103.63   17.44
   7  -6 -18   99.15   17.61
   7   6 -18   80.74   11.95
  -7   6  19    0.00    4.73
   7  -6 -19    3.12    5.42
  -7   6  20    3.15    5.42
   7  -6 -20    0.71    4.61
  -7   6  21    0.00    4.73
   7  -6 -21   -0.00    4.95
   7  -6 -22   36.35   10.55
   7  -6 -23   15.51    7.48
   7  -6 -24   16.07    7.04
   7  -6 -25    2.96    4.58
   7  -6 -26   22.83    8.73
   7  -6 -27    7.81    6.48
   7  -6 -28   16.50    7.58
   7  -6 -29    3.41    4.79
   7  -6 -30    0.00    5.64
   7  -6 -31    1.30    4.11
   7  -6 -32   17.04    8.18
   7  -6 -33    3.21    5.74
   7  -6 -34   10.72    7.24
   7   7  -1    1.67    3.30
   7   7  -1    2.85    3.55
   7   7  -2   26.66    7.18
   7   7  -2   26.83    7.45
   7   7  -2   23.58    7.82
   7   7  -3   15.00    5.38
   7   7  -3   11.81    5.41
   7   7  -3    1.58    3.78
   7   7  -4  309.43   35.86
   7   7  -4  295.89   35.94
   7   7  -4  282.86   36.95
  -7   7   5  116.02   20.21
   7   7  -5  108.69   16.26
   7   7  -5  101.38   16.36
   7   7  -5   98.10   16.98
  -7  -7   5  146.69   18.38
  -7  -7   5  117.17   15.29
  -7   7   6    6.43    5.81
   7  -7  -6    4.12    6.13
   7   7  -6   13.15    4.92
   7   7  -6   11.67    4.65
   7   7  -6    2.02    3.69
  -7  -7   6    7.16    4.24
  -7  -7   6   12.32    3.48
  -7   7   7  124.48   19.16
   7  -7  -7   76.23   16.26
   7   7  -7   82.54   13.00
   7   7  -7   95.90   13.80
   7   7  -7   69.72   13.54
  -7  -7   7   90.09   10.82
  -7   7   8   14.74    7.47
   7  -7  -8   16.99    7.42
   7   7  -8   10.80    4.34
   7   7  -8   14.69    5.43
  -7   7   9   27.38    9.69
   7  -7  -9   29.35    9.88
   7   7  -9   38.19    7.23
   7   7  -9   27.12    7.08
  -7   7  10  105.98   19.66
   7  -7 -10  109.79   20.20
   7   7 -10  115.43   15.52
   7   7 -10  123.28   17.16
  -7   7  11   26.30    9.31
   7  -7 -11   40.86   10.94
   7   7 -11   32.09    7.39
  -7   7  12    2.96    4.88
   7  -7 -12   -0.00    4.82
   7  -7 -13   32.60   10.33
   7  -7 -14  171.58   26.75
   7  -7 -15    0.00    5.03
   7  -7 -16    3.35    4.49
   7  -7 -17    2.96    5.01
   7  -7 -18   11.02    6.94
   7  -7 -19    3.82    4.62
   7  -7 -20   45.90   12.00
   7  -7 -21   -0.00    4.27
  -7   7  22    0.00    4.40
   7  -7 -22    2.33    4.73
  -7   7  23    2.74    5.56
   7  -7 -23    7.13    6.16
  -7   7  24   33.36   10.56
   7  -7 -24   27.80   10.05
   7  -7 -25    6.21    5.48
   7  -7 -26   24.11    9.18
   7  -7 -27    1.44    5.64
   7  -7 -28   -0.00    4.53
   7  -7 -29   12.93    7.14
   7  -7 -30   12.34    7.36
   7  -7 -31    1.98    5.22
   7  -7 -32   -0.00    5.86
   7  -7 -33    3.87    4.91
  -7   8   1   63.20   14.11
   7   8  -1   74.70   12.42
   7   8  -1   45.84   10.38
  -7  -8   1   35.77    9.87
  -7   8   2  123.32   22.25
   7   8  -2  117.10   18.72
  -7  -8   2  140.07   19.94
  -7   8   3    0.00    5.06
   7  -8  -3    3.40    5.28
   7   8  -3   11.57    5.22
  -7  -8   3    1.23    3.75
  -7   8   4   13.39    8.20
   7  -8  -4   10.80    7.21
   7   8  -4   37.00    8.02
  -7  -8   4    7.18    4.56
   7  -8  -5    8.19    6.39
   7   8  -5   12.60    4.99
   7  -8  -6   31.54   10.14
   7   8  -6   28.12    7.26
   7  -8  -7    2.45    4.78
   7   8  -7    1.68    3.15
   7  -8  -8   71.80   16.50
   7   8  -8   91.40   13.71
   7  -8  -9    0.72    4.74
   7   8  -9    5.82    3.88
   7  -8 -10   21.46    8.38
   7  -8 -11   11.22    7.42
  -7   8  12  149.16   24.18
   7  -8 -12  149.97   25.05
  -7   8  13   -0.00    4.76
   7  -8 -13    5.40    6.34
  -7   8  14    7.20    6.57
   7  -8 -14    8.00    6.40
  -7   8  15    2.81    5.71
   7  -8 -15    1.63    5.27
  -7   8  16   77.76   15.81
   7  -8 -16   69.13   15.66
  -7   8  17   -0.00    5.25
   7  -8 -17    7.47    5.90
  -7   8  18    5.67    5.98
   7  -8 -18    9.92    6.46
  -7   8  19    0.73    4.69
   7  -8 -19    0.00    5.47
  -7   8  20   14.48    7.81
   7  -8 -20    8.74    7.34
  -7   8  21    0.70    4.55
   7  -8 -21   -0.00    5.17
  -7   8  22   28.30    9.50
   7  -8 -22   20.03    9.47
  -7   8  23   25.22    9.58
   7  -8 -23   20.52    9.09
  -7   8  24    7.32    6.03
   7  -8 -24   16.69    8.46
   7  -8 -25    0.00    4.76
   7  -8 -26   13.21    7.62
   7  -8 -27   -0.00    5.37
   7  -8 -28   17.95    9.28
   7  -8 -29    1.88    5.36
   7  -8 -30    3.83    5.83
   7  -8 -31    0.00    5.71
   7  -8 -32    8.84    6.71
  -7   9   1    0.39    5.14
   7  -9  -1    2.83    5.45
   7   9  -1    2.11    5.04
  -7   9   2   28.13   10.47
   7  -9  -2   44.71   12.69
   7   9  -2   50.13   10.83
  -7   9   3   -0.00    6.03
   7  -9  -3   -0.00    4.29
   7   9  -3    6.74    4.95
  -7   9   4   37.07   11.68
   7  -9  -4   45.20   12.86
   7   9  -4   43.55    9.86
  -7   9   5    2.01    5.00
   7  -9  -5    3.99    5.62
   7   9  -5    5.67    4.68
  -7   9   6   33.26   10.77
   7  -9  -6   34.40   11.08
   7   9  -6   33.23    8.36
  -7   9   7   12.47    7.88
   7  -9  -7   20.45    9.55
   7   9  -7   20.42    6.39
  -7   9   8   44.37   12.88
   7  -9  -8   52.87   13.79
  -7   9   9    0.00    4.90
   7  -9  -9    0.31    4.58
  -7   9  10  151.18   24.10
   7  -9 -10  120.31   23.06
  -7   9  11    0.35    4.80
   7  -9 -11    1.47    5.17
  -7   9  12    0.98    5.48
   7  -9 -12    2.90    5.99
  -7   9  13    4.96    6.33
   7  -9 -13    3.12    5.61
  -7   9  14   69.50   15.72
   7  -9 -14   74.16   16.98
  -7   9  15    1.97    4.57
   7  -9 -15   -0.00    5.05
  -7   9  16   13.51    7.65
   7  -9 -16    8.34    6.77
  -7   9  17    3.87    5.19
   7  -9 -17    0.12    5.48
  -7   9  18   25.99   10.13
   7  -9 -18   45.00   12.27
  -7   9  19   -0.00    4.90
   7  -9 -19   -0.00    4.63
  -7   9  20   22.87    9.46
   7  -9 -20   17.22    8.70
  -7   9  21    0.00    6.01
   7  -9 -21    2.06    5.29
  -7   9  22    1.85    4.99
   7  -9 -22    0.00    4.89
  -7   9  23    0.00    5.00
   7  -9 -23   -0.00    4.73
  -7   9  24   19.83    8.77
   7  -9 -24   18.25    8.90
  -7   9  25    4.34    5.61
   7  -9 -25    3.97    6.21
   7  -9 -26   13.20    8.16
   7  -9 -27    0.16    4.26
   7  -9 -28    5.00    7.01
   7  -9 -29   -0.00    5.93
   7  -9 -30    1.30    6.37
   7  -9 -31   -0.00    5.74
  -7  10   1    4.40    7.07
   7 -10  -1   14.33    7.88
   7  10  -1   20.55    7.31
  -7  10   2   60.63   14.92
   7 -10  -2   41.99   13.37
   7  10  -2   63.15   12.54
  -7  10   3   -0.00    5.83
   7 -10  -3    0.47    5.41
   7  10  -3   -0.00    4.32
  -7  10   4   -0.00    5.51
   7 -10  -4   -0.00    4.84
   7  10  -4    3.60    4.41
  -7  10   5    2.66    6.54
   7 -10  -5    1.19    5.09
   7  10  -5    1.95    4.14
  -7  10   6  118.53   23.35
   7 -10  -6  133.91   24.78
   7  10  -6  168.86   22.40
  -7  10   7    0.26    6.01
   7 -10  -7    0.00    4.78
  -7  10   8   14.68    8.40
   7 -10  -8    5.13    6.78
  -7  10   9   -0.00    5.41
   7 -10  -9    0.00    5.62
  -7  10  10   12.65    7.48
   7 -10 -10   15.28    8.30
  -7  10  11    0.00    5.17
   7 -10 -11    0.00    5.65
  -7  10  12   34.41   11.46
   7 -10 -12   36.41   12.12
  -7  10  13    1.41    4.67
   7 -10 -13   -0.00    5.70
  -7  10  14    8.98    7.83
   7 -10 -14   11.58    8.23
  -7  10  15   -0.00    5.18
   7 -10 -15   -0.00    4.39
  -7  10  16   43.03   12.62
   7 -10 -16   47.69   13.88
  -7  10  17    2.98    5.40
   7 -10 -17    0.00    4.39
  -7  10  18   26.67   10.32
   7 -10 -18   45.09   12.78
  -7  10  19    5.86    6.69
   7 -10 -19   -0.00    5.48
  -7  10  20   14.08    8.05
   7 -10 -20    9.11    7.84
  -7  10  21    4.23    6.14
   7 -10 -21   -0.00    6.31
  -7  10  22   44.70   12.76
   7 -10 -22   48.77   13.45
  -7  10  23    5.19    6.36
   7 -10 -23    0.00    5.47
  -7  10  24   -0.00    5.67
   7 -10 -24    0.00    5.81
  -7  10  25    6.05    5.64
   7 -10 -25   -0.00    4.77
  -7  10  26    0.79    5.17
   7 -10 -26   11.66    9.29
   7 -10 -27    3.30    6.88
   7 -10 -28   10.97    7.51
   7 -10 -29    4.63    5.98
   7 -10 -30    4.72    6.56
  -7  11   1    0.96    5.38
   7 -11  -1    4.69    6.70
  -7  11   2    7.19    7.82
   7 -11  -2   16.22    9.49
  -7  11   3    1.07    6.24
   7 -11  -3    7.42    7.15
  -7  11   4   35.41   11.85
   7 -11  -4   38.88   12.99
   7  11  -4   38.68   10.31
  -7  11   5    6.35    6.29
   7 -11  -5   29.85   10.77
   7  11  -5   21.48    7.87
  -7  11   6    3.61    5.96
   7 -11  -6   -0.00    5.05
  -7  11   7   13.51    7.98
   7 -11  -7   18.56    9.23
  -7  11   8   12.32    8.45
   7 -11  -8   17.51    9.00
  -7  11   9    6.16    6.46
   7 -11  -9    2.52    5.46
  -7  11  10   24.23   10.23
   7 -11 -10   40.58   12.46
  -7  11  11   -0.00    3.84
   7 -11 -11   11.94    7.57
  -7  11  12   -0.00    5.71
   7 -11 -12    2.62    6.10
  -7  11  13    3.89    6.24
   7 -11 -13   -0.00    4.69
  -7  11  14   29.45   11.44
   7 -11 -14   30.97   11.53
  -7  11  15   -0.00    5.50
   7 -11 -15    0.32    5.14
  -7  11  16   15.78    8.36
   7 -11 -16   15.61    9.13
  -7  11  17    0.00    4.05
   7 -11 -17    7.31    7.77
  -7  11  18    5.86    7.19
   7 -11 -18    4.43    6.20
  -7  11  19    9.63    8.04
   7 -11 -19    1.11    5.18
  -7  11  20   26.02   10.03
   7 -11 -20   11.71    8.54
  -7  11  21   -0.00    6.49
   7 -11 -21    0.49    5.97
  -7  11  22    0.68    5.22
   7 -11 -22    5.04    6.99
   7 -11 -23    1.99    5.81
  -7  11  24   36.80   11.57
   7 -11 -24    4.33    7.55
  -7  11  25   -0.00    6.02
   7 -11 -25   -0.00    6.67
  -7  11  26   -0.00    5.99
   7 -11 -26   -0.00    5.64
   7 -11 -27    2.30    6.92
   7 -11 -28    1.69    5.84
  -7  12   1   -0.00    5.30
   7 -12  -1    3.31    5.89
   7  12  -1    3.18    4.63
  -7  12   2   21.92   10.14
   7 -12  -2   15.27    9.34
   7  12  -2   24.76    8.92
  -7  12   3    4.35    7.12
   7 -12  -3   -0.00    5.58
   7  12  -3    0.00    5.02
  -7  12   4    1.97    6.52
   7 -12  -4   -0.00    5.38
  -7  12   5    5.87    6.37
   7 -12  -5    0.00    4.98
  -7  12   6   25.11   10.60
   7 -12  -6   34.02   12.16
  -7  12   7    2.02    5.93
   7 -12  -7    0.00    5.84
  -7  12   8   12.04    8.68
   7 -12  -8    7.68    7.12
  -7  12   9   -0.00    6.18
   7 -12  -9    1.30    5.09
  -7  12  10    1.59    7.04
   7 -12 -10    4.14    5.98
  -7  12  11    4.56    5.33
   7 -12 -11    7.04    7.23
  -7  12  12   20.08    9.35
   7 -12 -12   52.30   15.26
  -7  12  13   -0.00    5.36
   7 -12 -13    0.09    5.04
  -7  12  14    0.37    5.37
   7 -12 -14   -0.00    5.25
  -7  12  15    0.00    5.72
   7 -12 -15   -0.00    5.68
  -7  12  16   30.61   11.13
   7 -12 -16   26.20   11.24
  -7  12  17    5.48    7.56
   7 -12 -17    0.77    5.21
  -7  12  18    6.02    6.93
   7 -12 -18    8.05    8.14
  -7  12  19    2.47    5.28
   7 -12 -19   -0.00    6.65
  -7  12  20   15.65    9.27
   7 -12 -20    7.05    7.33
  -7  12  21   -0.00    5.72
   7 -12 -21   -0.00    5.89
  -7  12  22    7.77    6.68
   7 -12 -22    9.67    8.41
  -7  12  23   -0.00    5.30
   7 -12 -23   11.72    7.71
  -7  12  24    0.00    5.18
   7 -12 -24    3.47    7.19
  -7  12  25    0.00    5.81
   7 -12 -25   -0.00    7.13
  -7  12  26    4.99    6.15
   7 -12 -26    0.46    5.51
  -7  12  27    5.64    6.97
   7 -12 -27    0.51    6.48
  -7  13   1    2.63    7.10
   7 -13  -1   -0.00    4.58
   7  13  -1    2.12    4.40
  -7  13   2    3.96    7.75
   7 -13  -2    5.56    7.57
   7  13  -2    2.00    5.14
  -7  13   3    8.34    7.64
   7 -13  -3   15.57    8.91
  -7  13   4   71.45   17.43
   7 -13  -4   55.76   16.46
  -7  13   5    8.97    9.03
   7 -13  -5   -0.00    5.32
  -7  13   6    4.82    7.55
   7 -13  -6    0.95    5.60
  -7  13   7   -0.00    4.96
   7 -13  -7    2.31    6.36
  -7  13   8    5.82    7.12
   7 -13  -8    5.02    6.45
  -7  13   9    7.71    8.08
   7 -13  -9   19.70    9.60
  -7  13  10   15.49    9.11
   7 -13 -10   17.67    9.58
  -7  13  11    2.93    6.52
   7 -13 -11   -0.00    6.97
  -7  13  12   -0.00    6.67
   7 -13 -12    0.30    6.39
  -7  13  13    0.00    5.83
   7 -13 -13   -0.00    5.65
  -7  13  14   44.66   13.48
   7 -13 -14   25.30   11.68
  -7  13  15    3.92    5.90
   7 -13 -15    0.00    6.16
  -7  13  16    6.55    6.28
   7 -13 -16    3.01    5.82
  -7  13  17    4.24    6.05
   7 -13 -17    6.64    7.93
  -7  13  18    3.76    5.94
   7 -13 -18    0.21    5.98
  -7  13  19   -0.00    5.89
   7 -13 -19    1.00    6.37
  -7  13  20    1.26    5.34
   7 -13 -20    0.69    6.58
  -7  13  21    4.05    7.16
   7 -13 -21   -0.00    6.07
  -7  13  22    2.42    5.41
   7 -13 -22    0.00    6.38
  -7  13  23    1.46    6.36
   7 -13 -23    0.00    7.05
  -7  13  24    5.17    6.99
   7 -13 -24   14.60    9.87
  -7  13  25    8.16    7.87
   7 -13 -25    4.10    7.64
  -7  13  26    9.91    8.07
  -7  13  27    0.31    5.50
  -7  14   1    8.86    8.10
   7 -14  -1   -0.00    5.62
  -7  14   2    2.93    7.10
   7 -14  -2   13.00    9.12
  -7  14   3    4.63    7.18
   7 -14  -3    4.60    7.24
  -7  14   4    1.31    6.55
   7 -14  -4    0.81    5.54
  -7  14   5    1.06    4.97
   7 -14  -5    1.25    5.24
  -7  14   6   18.45    9.86
   7 -14  -6   22.35   10.96
  -7  14   7   16.12    9.64
   7 -14  -7   28.89   11.95
  -7  14   8    5.18    6.88
   7 -14  -8    3.01    6.23
  -7  14   9    5.43    7.04
   7 -14  -9   -0.00    7.41
  -7  14  10   20.92    9.70
   7 -14 -10    2.75    7.38
  -7  14  11    4.71    7.40
   7 -14 -11    1.96    6.17
  -7  14  12    4.95    6.79
   7 -14 -12    0.00    5.96
  -7  14  13    1.39    5.97
   7 -14 -13    0.00    5.91
  -7  14  14    2.24    5.98
   7 -14 -14    3.12    6.18
  -7  14  15   -0.00    6.25
   7 -14 -15    1.57    5.92
  -7  14  16    0.00    5.91
   7 -14 -16   -0.00    5.51
  -7  14  17    9.84    7.98
   7 -14 -17    4.88    6.67
  -7  14  18   -0.00    5.61
   7 -14 -18   -0.00    6.78
  -7  14  19    1.09    4.48
   7 -14 -19   -0.00    5.62
  -7  14  20    3.35    6.65
   7 -14 -20   -0.00    5.38
  -7  14  21    0.00    5.58
   7 -14 -21    2.61    6.36
  -7  14  22    1.78    5.98
   7 -14 -22   -0.00    6.03
  -7  14  23   -0.00    6.13
   7 -14 -23    1.02    7.53
  -7  14  24    0.00    6.10
  -7  14  25    4.09    6.55
  -7  15   1   -0.00    7.09
  -7  15   2   -0.00    7.13
  -7  15   3   20.01   10.73
  -7  15   4    7.64    8.30
  -7  15   5   -0.00    5.53
  -7  15   6    3.16    7.03
  -7  15   7   -0.00    5.76
   7 -15  -7   -0.00    5.06
  -7  15   8    0.00    5.73
   7 -15  -8    4.41    7.95
  -7  15   9    3.71    7.44
   7 -15  -9    1.09    6.62
  -7  15  10    2.15    6.76
   7 -15 -10   -0.00    4.85
  -7  15  11    5.65    7.75
   7 -15 -11    3.70    6.51
  -7  15  12    0.00    5.82
   7 -15 -12    1.75    7.13
  -7  15  13    0.90    6.44
   7 -15 -13    5.42    7.73
  -7  15  14    1.63    5.73
   7 -15 -14   -0.00    6.52
  -7  15  15    2.63    6.32
   7 -15 -15   -0.00    6.33
  -7  15  16   -0.00    6.95
   7 -15 -16    6.49    7.44
  -7  15  17   -0.00    5.51
   7 -15 -17    3.41    6.56
  -7  15  18   -0.00    6.33
   7 -15 -18    3.75    6.33
  -7  15  19   15.54    8.68
   7 -15 -19   14.59    9.16
  -7  15  20    6.09    6.82
   7 -15 -20    3.48    6.69
   7 -15 -21    0.49    6.08
  -7  16   1    7.23    8.22
  -7  16   2    1.55    7.05
  -7  16   3    6.39    7.91
  -7  16   4    1.99    8.00
  -7  16   5    5.45    7.78
  -7  16   6   -0.00    7.06
  -7  16   7    7.14    8.90
  -7  16   8    6.54    6.76
  -7  16   9   -0.00    6.42
  -7  16  10   -0.00    8.51
  -7  16  11    2.56    6.61
   7 -16 -14    2.96    6.57
   7 -16 -15    8.64    9.08
   7 -16 -16   -0.00    5.80
   7 -16 -17   -0.00    6.80
   7 -16 -18    0.00    6.54
   7 -16 -19    3.72    7.86
  -6   0   1   -0.00    3.21
  -6   0   1    1.99    2.98
   6   0  -1   -0.00    3.16
   6   0  -1   -0.00    3.09
  -6   0   2  367.90   43.87
  -6   0   2  385.18   43.39
   6   0  -2  399.26   44.13
   6   0  -2  434.76   45.26
  -6   0   3    1.08    2.92
  -6   0   3   -0.00    2.44
   6   0  -3    0.45    2.66
   6   0  -3    0.83    3.15
  -6   0   4   17.26    5.00
  -6   0   4   26.60    4.85
   6   0  -4   18.79    5.13
   6   0  -4   21.35    5.76
  -6   0   5   -0.00    2.39
  -6   0   5    0.61    1.91
   6   0  -5    0.73    2.51
   6   0  -5    0.00    3.03
  -6   0   6 1437.97  144.96
  -6   0   6 1379.35  143.21
   6   0  -6 1342.29  144.55
   6   0  -6 1518.20  145.83
  -6   0   7   -0.00    1.97
  -6   0   7    0.22    1.02
   6   0  -7   -0.00    1.95
   6   0  -7   -0.00    2.40
  -6   0   8   33.27    6.14
   6   0  -8   37.58    6.08
   6   0  -8   35.49    6.52
  -6   0   9   -0.00    1.94
   6   0  -9    0.05    1.68
   6   0  -9    0.25    2.05
  -6   0  10  215.40   24.33
   6   0 -10  213.06   23.96
   6   0 -10  220.39   24.86
  -6   0  11   -0.00    1.78
   6   0 -11    0.68    1.48
   6   0 -11    0.00    2.09
  -6   0  12  346.49   37.17
   6   0 -12  326.49   36.72
   6   0 -12  373.18   37.97
  -6   0  13   -0.00    1.70
   6   0 -13   -0.10    1.31
   6   0 -13    0.50    1.82
  -6   0  14   91.12   11.67
   6   0 -14   85.06   11.28
   6   0 -14  104.61   12.58
  -6   0  15   -0.00    1.73
   6   0 -15    0.53    1.58
   6   0 -15    2.52    2.35
  -6   0  16  332.83   35.44
   6   0 -16  343.45   35.58
   6   0 -16  293.56   35.87
  -6   0  17    1.10    2.15
  -6   0  17    0.00    1.67
   6   0 -17    0.09    2.06
  -6   0  18  235.14   21.70
  -6   0  18  124.50   20.08
   6   0 -18  206.56   22.23
  -6   0  19    1.90    2.32
  -6   0  20    0.80    2.30
   6   0 -22  126.94   17.66
   6   0 -23   -0.00    2.70
   6   0 -24   -0.00    3.16
   6   0 -25   -0.00    2.85
   6   0 -26   57.60   11.01
   6   0 -27   -0.00    3.02
   6   0 -28   43.58    9.75
   6   0 -29    0.00    3.12
   6   0 -30   15.73    6.19
   6   0 -31   -0.00    3.96
   6   0 -32   64.32   12.93
   6   0 -33    1.73    3.89
   6   0 -34   -0.00    3.49
   6   0 -35   -0.00    3.67
   6   0 -36    7.06    5.23
   6   0 -37   -0.00    3.45
   6   0 -38    8.53    6.57
  -6   1   1    9.03    4.49
  -6   1   1   11.64    4.57
   6  -1  -1    8.80    4.37
   6  -1  -1    9.53    4.67
   6   1  -1   10.15    3.95
   6   1  -1   14.63    5.07
  -6  -1   1   10.08    4.13
  -6  -1   1    8.33    3.72
  -6   1   2  649.32   73.46
  -6   1   2  727.82   73.39
   6  -1  -2  629.02   73.10
   6  -1  -2  641.98   74.00
   6   1  -2  858.86   73.75
   6   1  -2  723.07   73.70
  -6  -1   2  605.41   72.47
  -6  -1   2  660.13   71.99
  -6   1   3   61.66    9.30
  -6   1   3   41.69    7.52
   6  -1  -3   37.32    7.99
   6  -1  -3   31.53    8.02
   6   1  -3   43.79    7.47
   6   1  -3   33.38    7.46
  -6  -1   3   46.75    7.84
  -6  -1   3   35.67    6.48
  -6   1   4 1006.80   92.11
  -6   1   4  895.13   90.55
   6  -1  -4 1025.21   91.88
   6  -1  -4  923.43   92.30
   6   1  -4  519.38   88.63
   6   1  -4  973.18   91.15
  -6  -1   4  986.98   90.77
  -6  -1   4  961.78   89.49
  -6   1   5  155.78   18.53
  -6   1   5  137.44   17.16
   6  -1  -5  130.05   17.65
   6  -1  -5  130.69   18.39
   6   1  -5  136.56   16.87
   6   1  -5  121.43   17.04
  -6  -1   5  142.88   17.09
  -6  -1   5  139.45   15.30
  -6  -1   5  141.43   15.31
  -6   1   6   97.01   14.12
  -6   1   6  103.90   13.18
   6  -1  -6   98.47   13.73
   6  -1  -6   86.68   13.97
   6   1  -6  120.65   13.34
   6   1  -6   99.90   13.32
  -6  -1   6   98.92   12.86
  -6   1   7  270.73   32.78
  -6   1   7  286.49   31.52
   6  -1  -7  302.64   32.78
   6  -1  -7  239.89   32.69
   6   1  -7  294.49   31.36
   6   1  -7  265.16   31.63
  -6  -1   7  341.29   31.81
  -6   1   8 1089.77   90.27
  -6   1   8  787.96   87.18
   6  -1  -8  858.45   88.62
   6   1  -8  727.94   86.76
   6   1  -8  983.58   88.19
  -6   1   9    7.77    3.57
  -6   1   9   11.44    2.69
   6  -1  -9    6.01    3.18
   6  -1  -9   10.86    3.91
   6   1  -9    8.53    2.25
   6   1  -9   12.84    3.05
  -6  -1   9    7.46    2.30
  -6   1  10  128.20   16.34
  -6   1  10  134.78   14.21
   6  -1 -10  144.12   16.10
   6  -1 -10  122.63   16.48
   6   1 -10  105.12   13.70
   6   1 -10  128.21   14.68
  -6  -1  10  138.28   14.14
  -6   1  11   21.64    5.05
   6  -1 -11   15.86    4.15
   6  -1 -11   15.14    4.73
   6   1 -11   20.30    2.90
   6   1 -11   18.19    3.51
  -6  -1  11   20.93    3.03
  -6   1  12  352.03   37.89
   6  -1 -12  329.19   37.20
   6  -1 -12  363.82   38.57
   6   1 -12  336.46   34.89
   6   1 -12  395.72   36.25
  -6  -1  12  318.80   34.85
  -6   1  13   58.62    9.21
   6  -1 -13   61.75    8.86
   6  -1 -13   56.02    9.35
   6   1 -13   53.52    7.59
  -6  -1  13   60.37    6.63
  -6   1  14  189.92   23.00
   6  -1 -14  176.51   22.39
   6  -1 -14  180.67   23.39
   6   1 -14  169.41   21.25
  -6  -1  14  220.59   20.28
  -6  -1  14  186.65   20.21
  -6   1  15   12.01    4.00
   6  -1 -15   11.19    3.60
   6  -1 -15   13.57    4.30
   6   1 -15   10.97    2.86
  -6  -1  15   14.78    2.36
  -6  -1  15   13.00    2.29
  -6   1  16    6.99    3.24
   6  -1 -16    7.88    3.05
   6  -1 -16    2.22    2.84
   6   1 -16    5.13    2.30
  -6  -1  16    4.26    1.70
  -6  -1  16    3.79    1.50
  -6   1  17    3.24    3.03
   6  -1 -17    6.49    2.93
   6  -1 -17    7.45    3.87
   6   1 -17    6.21    2.79
  -6  -1  17    5.30    1.97
  -6  -1  17    9.50    2.23
  -6   1  18  286.01   30.38
   6  -1 -18  261.55   29.85
   6   1 -18  286.80   29.37
  -6  -1  18  228.84   27.57
  -6  -1  18  257.27   27.80
  -6   1  19   46.50    8.08
   6  -1 -19   28.83    6.85
   6   1 -19   45.21    7.26
  -6  -1  19   41.08    6.10
  -6   1  20   -0.00    2.77
  -6   1  21    8.76    3.97
   6  -1 -21    1.54    3.13
   6  -1 -22   20.46    6.16
   6   1 -22   15.35    4.79
   6  -1 -23    9.11    4.74
   6   1 -23    4.87    2.83
   6  -1 -24   44.64    9.56
   6   1 -24   43.89    8.23
   6  -1 -25   -0.00    3.50
   6   1 -25    5.38    3.13
   6  -1 -26    8.43    5.12
   6   1 -26    3.30    3.04
   6  -1 -27    1.05    3.32
   6   1 -27   -0.00    2.00
   6  -1 -28   72.69   13.32
   6   1 -28   60.31   11.32
   6  -1 -29    0.00    3.90
   6   1 -29    0.00    2.62
   6  -1 -30   28.81    8.48
   6   1 -30   27.59    7.57
   6  -1 -31    1.38    4.04
   6   1 -31   -0.00    2.47
   6  -1 -32    2.37    4.59
   6   1 -32    1.02    3.20
   6  -1 -33    1.96    4.97
   6   1 -33   -0.00    2.71
   6  -1 -34   24.80    8.67
   6   1 -34   26.97    8.12
   6  -1 -35    0.00    4.19
   6   1 -35    2.98    3.66
   6  -1 -36    5.57    5.53
   6   1 -36    1.69    4.03
   6  -1 -37   -0.00    4.18
   6   1 -37    1.45    3.66
   6  -1 -38   -0.00    3.83
   6   1 -38    1.36    3.54
  -6   2   1    4.70    4.06
  -6   2   1    7.57    4.34
   6  -2  -1    0.00    3.30
   6  -2  -1    4.69    5.29
   6   2  -1   10.42    3.98
   6   2  -1    4.84    3.53
  -6  -2   1    5.75    3.86
  -6  -2   1    6.05    3.22
  -6  -2   1    8.23    3.12
  -6   2   2   20.88    6.23
  -6   2   2    0.05    3.36
   6  -2  -2   19.07    5.61
   6  -2  -2   -0.00    3.98
   6   2  -2   23.70    5.14
   6   2  -2   14.62    4.61
  -6  -2   2   12.91    4.68
  -6  -2   2   14.97    3.86
  -6  -2   2   16.03    4.02
  -6   2   3    4.53    4.11
  -6   2   3    8.41    4.06
   6  -2  -3    3.92    3.95
   6  -2  -3    1.94    3.49
   6   2  -3    5.95    2.96
   6   2  -3    5.80    3.49
  -6  -2   3    3.89    3.44
  -6  -2   3    4.89    2.42
  -6  -2   3    5.41    2.43
  -6   2   4   64.54   11.20
  -6   2   4   66.65   10.69
   6  -2  -4   48.99   10.10
   6  -2  -4   80.48   12.29
   6   2  -4   62.05    9.43
   6   2  -4   73.72   10.38
  -6  -2   4   63.73    9.82
  -6  -2   4   66.52    8.46
  -6  -2   4   70.78    8.55
  -6   2   5   13.18    5.48
  -6   2   5   22.16    5.11
   6  -2  -5    5.76    3.79
   6  -2  -5   15.46    5.15
   6   2  -5   14.49    3.64
   6   2  -5   12.62    3.85
  -6  -2   5   13.54    3.82
  -6   2   6  337.82   43.53
  -6   2   6  414.23   43.33
   6  -2  -6  409.32   43.82
   6  -2  -6  404.64   44.71
   6   2  -6  420.76   41.71
   6   2  -6  370.58   41.90
  -6  -2   6  366.84   41.66
  -6   2   7   68.59   11.03
  -6   2   7   59.77    9.80
   6  -2  -7   61.71   10.49
   6  -2  -7   66.50   11.31
   6   2  -7   79.17    9.02
   6   2  -7   65.18    9.04
  -6  -2   7   61.80    8.67
  -6   2   8    9.66    4.21
  -6   2   8   11.22    3.44
   6  -2  -8   14.39    4.28
   6  -2  -8   13.90    4.67
   6   2  -8    1.87    1.62
   6   2  -8    7.77    2.14
   6   2  -8    9.04    2.55
  -6   2   9   -0.00    2.63
  -6   2   9    1.74    2.25
   6  -2  -9    1.80    2.63
   6  -2  -9    0.00    2.90
   6   2  -9    1.86    1.03
   6   2  -9    1.48    1.00
   6   2  -9    0.48    1.27
  -6   2  10  190.92   33.13
  -6   2  10  332.43   33.51
   6  -2 -10  298.34   33.98
   6  -2 -10  330.48   35.63
   6   2 -10  323.45   31.30
  -6   2  11  340.14   38.31
  -6   2  11  328.20   36.52
   6  -2 -11  332.81   37.58
   6  -2 -11  282.54   37.91
   6   2 -11  343.97   34.33
  -6   2  12  125.71   17.31
  -6   2  12  109.30   15.42
   6  -2 -12  190.46   18.38
   6  -2 -12  124.48   17.72
  -6   2  13    9.86    4.17
  -6   2  13   18.12    3.77
   6  -2 -13   10.07    3.80
   6  -2 -13    8.84    4.50
  -6   2  14   99.28   14.25
   6  -2 -14   87.20   13.40
   6  -2 -14  113.61   15.30
  -6   2  15   28.22    6.95
   6  -2 -15   56.64    8.19
   6  -2 -15   27.40    7.23
  -6   2  16   78.65   12.39
   6  -2 -16   88.26   12.27
   6  -2 -16   73.12   12.51
  -6   2  17   14.32    5.16
   6  -2 -17   21.44    5.22
  -6   2  18   11.80    4.92
   6  -2 -18   26.92    5.97
  -6   2  19   10.20    4.77
   6  -2 -19   14.15    4.61
  -6   2  20  171.23   23.07
   6  -2 -20  181.58   22.89
   6  -2 -20  225.84   25.28
   6   2 -20  159.78   20.84
  -6   2  21    2.45    3.37
   6  -2 -21    5.39    4.11
   6   2 -21    3.46    2.70
  -6   2  22   39.53    8.38
   6  -2 -22   33.80    8.26
   6   2 -22   31.92    6.60
   6  -2 -23    4.75    3.94
   6  -2 -24   17.26    6.22
   6  -2 -25   16.28    6.54
   6  -2 -26   47.36   10.76
   6  -2 -27    5.52    4.62
   6  -2 -28   26.79    8.23
   6  -2 -29    6.22    4.81
   6  -2 -30    8.89    5.13
   6  -2 -31    2.74    4.16
   6  -2 -32   31.31    9.26
   6  -2 -33    6.08    5.31
   6  -2 -34   -0.00    4.00
   6  -2 -35    0.56    3.77
   6   2 -35    0.42    2.69
   6  -2 -36   17.58    8.15
   6   2 -36   18.61    6.58
   6  -2 -37    0.00    4.68
   6   2 -37    0.52    3.43
   6  -2 -38    6.42    5.44
   6   2 -38    6.27    4.54
  -6   3   1    2.71    3.86
  -6   3   1    2.97    3.73
   6  -3  -1    1.46    3.77
   6  -3  -1    8.31    5.44
   6   3  -1    1.20    2.94
   6   3  -1    3.54    2.98
   6   3  -1    1.34    3.11
  -6  -3   1    0.00    2.40
  -6  -3   1    1.65    2.97
  -6   3   2  129.14   19.07
  -6   3   2  163.39   19.62
   6  -3  -2  168.04   19.81
   6  -3  -2  168.68   21.14
   6   3  -2   69.81   15.74
   6   3  -2  148.43   17.71
   6   3  -2  137.75   17.80
  -6  -3   2  144.61   16.92
  -6  -3   2  153.32   16.86
  -6   3   3  182.03   22.33
  -6   3   3  127.77   19.91
   6  -3  -3  170.55   21.18
   6  -3  -3  152.91   21.91
   6   3  -3  166.23   19.52
   6   3  -3  137.55   18.76
   6   3  -3  156.69   19.50
  -6  -3   3  144.99   18.01
  -6  -3   3  162.93   18.19
  -6   3   4   52.44    9.81
  -6   3   4   29.39    7.67
   6  -3  -4   39.97    8.54
   6  -3  -4   30.32    8.58
   6   3  -4   47.38    7.41
   6   3  -4   47.28    7.39
   6   3  -4   38.29    7.23
  -6  -3   4   38.94    5.84
  -6  -3   4   49.18    6.21
  -6   3   5    6.05    4.50
  -6   3   5   18.30    5.16
   6  -3  -5   10.12    4.66
   6  -3  -5   14.40    5.76
   6   3  -5    5.19    2.56
   6   3  -5    9.24    3.16
   6   3  -5   10.17    3.66
  -6   3   6   18.25    5.92
  -6   3   6    6.98    3.83
   6  -3  -6   11.33    4.57
   6  -3  -6   17.31    6.04
   6   3  -6   12.35    3.22
   6   3  -6   19.99    4.00
   6   3  -6   12.13    3.65
   6   3  -6   19.69    4.07
  -6   3   7   13.96    5.45
  -6   3   7   17.11    5.14
   6  -3  -7   26.73    6.38
   6  -3  -7    4.84    4.60
   6   3  -7   18.84    3.62
   6   3  -7   21.04    3.79
   6   3  -7   17.83    3.95
   6   3  -7   31.64    4.82
  -6   3   8  423.30   48.78
  -6   3   8  426.17   47.69
   6  -3  -8  478.61   48.59
   6  -3  -8  427.65   49.39
   6   3  -8  408.35   44.47
   6   3  -8  466.62   44.79
   6   3  -8  420.03   45.28
   6   3  -8  404.81   45.14
  -6   3   9   89.96   13.32
   6   3  -9   70.82    8.59
   6   3  -9   95.94    9.91
   6   3  -9   80.10    9.63
  -6   3  10   33.29    7.96
   6  -3 -10   31.96    7.12
   6  -3 -10   31.64    8.20
   6   3 -10   37.24    4.83
   6   3 -10   34.48    4.75
  -6   3  11    0.54    2.93
   6  -3 -11   17.32    5.18
   6  -3 -11   15.59    5.86
   6   3 -11   11.84    1.93
   6   3 -11   15.28    2.10
  -6   3  12   75.92   12.33
   6  -3 -12   71.72   11.53
   6  -3 -12   72.48   12.61
  -6   3  13  165.18   21.67
   6  -3 -13  147.89   20.55
   6  -3 -13  176.69   22.58
  -6   3  14  209.73   26.03
   6  -3 -14  199.21   25.15
   6  -3 -14  198.40   26.30
  -6   3  15   19.01    6.09
   6  -3 -15   24.45    6.09
  -6   3  16   26.44    6.77
   6  -3 -16   46.78    8.00
   6   3 -16   21.21    3.44
  -6   3  17  104.19   14.54
   6  -3 -17   87.96   13.26
   6   3 -17   77.13    9.84
  -6   3  18  149.54   19.54
   6  -3 -18  156.48   18.99
   6  -3 -18  120.93   18.94
   6   3 -18  121.04   15.14
  -6   3  19   46.08   10.13
   6  -3 -19   53.18    9.76
   6  -3 -19   49.37   10.28
   6   3 -19   52.64    7.59
  -6   3  20    0.00    3.43
   6  -3 -20   10.41    4.54
   6  -3 -20    2.48    4.06
   6   3 -20    4.23    2.67
  -6   3  21    0.00    2.92
   6  -3 -21    1.36    4.06
   6   3 -21   -0.00    2.28
  -6   3  22   57.25   11.77
   6  -3 -22   85.28   14.16
   6   3 -22   64.13   10.23
  -6   3  23   17.20    6.27
   6  -3 -23   23.46    7.21
   6  -3 -24  112.73   18.41
   6  -3 -25    3.27    4.29
   6  -3 -26    3.76    3.67
   6  -3 -27    0.00    4.13
   6  -3 -28   16.62    7.00
   6  -3 -29   13.19    6.82
   6  -3 -30   25.52    8.92
   6  -3 -31    2.52    4.27
   6  -3 -32    4.61    4.91
   6  -3 -33    4.76    5.55
   6  -3 -34   12.07    6.98
   6  -3 -35    0.61    4.02
   6  -3 -36    2.31    4.37
   6  -3 -37   -0.00    4.04
  -6   4   1  236.37   29.12
  -6   4   1  203.01   27.69
   6  -4  -1  252.82   28.71
   6  -4  -1  216.55   29.26
   6   4  -1  279.48   27.50
   6   4  -1  204.96   26.15
   6   4  -1  203.35   26.35
  -6  -4   1  186.17   25.40
  -6  -4   1  193.15   25.01
  -6   4   2   10.16    5.75
  -6   4   2   24.20    6.85
   6  -4  -2   20.99    6.47
   6  -4  -2   23.96    7.46
   6   4  -2   20.28    5.20
   6   4  -2   19.95    5.25
   6   4  -2   18.68    5.29
   6   4  -2   19.05    5.45
  -6  -4   2   13.44    4.22
  -6  -4   2   13.68    4.26
  -6   4   3    1.35    3.88
  -6   4   3    4.28    4.48
   6  -4  -3    3.56    3.61
   6  -4  -3    6.04    4.53
   6   4  -3    5.91    3.26
   6   4  -3    6.35    3.36
   6   4  -3    1.90    2.73
   6   4  -3    7.48    3.62
  -6  -4   3    3.45    2.35
  -6  -4   3    9.79    3.04
  -6   4   4   18.95    6.64
   6  -4  -4   14.39    5.62
   6  -4  -4   11.25    5.64
   6   4  -4   19.27    4.70
   6   4  -4   18.19    4.86
   6   4  -4   21.08    5.15
   6   4  -4   17.11    4.76
  -6  -4   4   20.83    3.96
  -6  -4   4   20.28    3.90
  -6   4   5  274.33   34.49
   6  -4  -5  317.54   34.46
   6  -4  -5  266.48   34.68
   6   4  -5  293.20   31.31
   6   4  -5  302.51   31.67
   6   4  -5  276.51   31.91
   6   4  -5  257.90   31.36
  -6  -4   5  266.71   28.93
  -6  -4   5  276.33   28.98
  -6   4   6  312.27   36.89
   6  -4  -6  355.24   36.64
   6  -4  -6  322.85   37.67
   6   4  -6  287.13   32.72
   6   4  -6  313.07   33.16
   6   4  -6  263.61   33.14
   6   4  -6  283.99   33.18
  -6   4   7   94.75   14.84
   6  -4  -7   81.09   13.37
   6  -4  -7   64.45   13.64
   6   4  -7   85.43   10.96
   6   4  -7  101.14   11.62
   6   4  -7   85.30   11.62
   6   4  -7   78.00   11.22
  -6   4   8    8.52    4.88
   6  -4  -8   16.80    5.23
   6  -4  -8    4.82    3.97
   6   4  -8    4.38    2.19
   6   4  -8   11.38    2.83
   6   4  -8    8.73    3.04
   6   4  -8    5.68    2.66
  -6   4   9   79.29   13.18
   6  -4  -9   74.50   12.04
   6   4  -9   64.35    8.67
   6   4  -9   64.95    8.77
   6   4  -9   98.75   10.39
   6   4  -9   74.15    9.55
  -6   4  10   48.87    9.34
   6  -4 -10   33.40    7.46
   6  -4 -10   36.93    8.87
   6   4 -10   28.28    4.22
   6   4 -10   36.11    4.35
   6   4 -10   27.99    4.98
  -6   4  11  156.22   21.83
   6  -4 -11  151.09   20.69
   6  -4 -11  177.04   22.97
   6   4 -11  150.98   17.37
  -6   4  12  142.19   18.50
   6  -4 -12  122.98   17.02
   6  -4 -12   87.27   16.66
   6   4 -12  115.82   13.19
  -6   4  13   73.83   11.79
   6  -4 -13   61.16   10.06
   6   4 -13   41.27    6.03
  -6   4  14    5.27    3.96
   6  -4 -14    0.73    3.52
   6   4 -14    0.22    1.29
  -6   4  15  143.99   19.63
   6  -4 -15  145.15   18.73
   6   4 -15  120.32   14.32
  -6   4  16  163.15   23.43
   6  -4 -16  179.75   23.18
   6   4 -16  172.95   19.17
  -6   4  17   15.12    6.10
   6  -4 -17   17.43    5.69
   6  -4 -17   27.31    7.66
   6   4 -17   12.80    3.28
  -6   4  18   60.92   12.24
   6  -4 -18   77.59   12.54
   6  -4 -18   81.38   13.96
   6   4 -18   63.72    9.17
  -6   4  19  120.32   18.47
   6  -4 -19  119.15   17.87
   6  -4 -19  131.85   19.58
   6   4 -19  116.45   14.87
  -6   4  20  127.15   20.54
   6  -4 -20  171.82   21.41
   6  -4 -20  152.55   22.22
   6   4 -20  138.38   17.67
  -6   4  21    5.65    4.81
   6  -4 -21    8.44    5.34
   6   4 -21    6.14    3.28
  -6   4  22   13.59    5.94
   6  -4 -22   13.34    6.37
  -6   4  23    0.38    2.83
   6  -4 -23    0.00    4.11
  -6   4  24   -0.00    4.21
   6  -4 -24   -0.00    4.00
   6  -4 -25    6.15    5.41
   6  -4 -26   16.11    6.99
   6  -4 -27    8.37    5.53
   6  -4 -28   21.23    7.91
   6  -4 -29   -0.00    4.31
   6  -4 -30    4.30    5.34
   6  -4 -31    1.41    4.44
   6  -4 -32   18.24    7.99
   6  -4 -33    7.19    7.02
   6  -4 -34   -0.00    3.80
   6  -4 -35    6.16    5.55
   6  -4 -36    9.54    6.41
   6  -4 -37    2.63    5.33
  -6   5   1   16.29    6.71
   6  -5  -1   13.28    5.50
   6  -5  -1   13.67    6.99
   6   5  -1    8.26    4.39
   6   5  -1    9.03    4.34
   6   5  -1   16.72    5.72
   6   5  -1   19.53    5.93
  -6  -5   1   14.42    4.69
  -6   5   2  102.59   16.80
   6  -5  -2  114.94   16.25
   6  -5  -2  112.55   17.72
   6   5  -2  111.94   14.56
   6   5  -2  133.18   15.57
   6   5  -2   79.22   13.95
  -6  -5   2   61.71   12.27
  -6   5   3  131.19   20.82
   6  -5  -3  140.26   20.16
   6  -5  -3  138.58   21.53
   6   5  -3  111.39   17.48
   6   5  -3  139.81   18.55
   6   5  -3  151.06   19.48
  -6  -5   3  143.13   17.65
  -6  -5   3  152.90   17.50
  -6   5   4  120.44   18.37
   6  -5  -4  147.77   18.41
   6  -5  -4  130.04   19.44
   6   5  -4  120.88   15.39
   6   5  -4   93.99   14.76
   6   5  -4   67.63   14.26
  -6  -5   4  114.92   14.19
  -6  -5   4  133.35   14.34
  -6   5   5    5.44    4.84
   6  -5  -5    3.58    3.77
   6  -5  -5    5.04    5.05
   6   5  -5    1.29    2.39
   6   5  -5    3.31    2.88
   6   5  -5    1.41    3.08
  -6  -5   5    3.38    1.85
  -6  -5   5    5.06    2.09
  -6   5   6    2.37    3.69
   6  -5  -6    0.88    3.15
   6  -5  -6    2.00    4.10
   6   5  -6   -0.00    2.27
   6   5  -6    0.27    2.01
   6   5  -6    0.19    2.06
  -6  -5   6    1.59    1.09
  -6  -5   6    2.50    1.17
  -6   5   7   66.07   13.26
   6  -5  -7   77.93   13.00
   6  -5  -7   73.16   14.01
   6   5  -7   68.63   10.16
   6   5  -7   74.96   10.60
   6   5  -7   75.64   11.07
  -6   5   8   67.14   12.75
   6  -5  -8   75.24   12.18
   6  -5  -8   51.43   11.90
   6   5  -8   51.82    8.43
   6   5  -8   69.49    9.27
   6   5  -8   62.95    9.58
  -6   5   9   97.79   16.30
   6  -5  -9  111.41   16.00
   6  -5  -9  160.54   20.15
   6   5  -9   95.32   12.32
   6   5  -9  102.54   12.65
   6   5  -9   80.19   12.70
  -6   5  10   42.56   10.08
   6  -5 -10   51.44    9.89
   6  -5 -10   43.62   10.48
   6   5 -10   49.53    6.93
   6   5 -10   44.84    6.85
   6   5 -10   47.28    7.57
  -6   5  11    0.29    3.55
   6  -5 -11    0.00    2.96
   6   5 -11    0.00    1.48
   6   5 -11    2.37    1.77
   6   5 -11    0.87    1.87
  -6   5  12    8.22    5.14
   6  -5 -12   11.16    4.72
   6   5 -12    3.71    1.90
   6   5 -12    7.15    2.05
   6   5 -12    6.28    2.56
  -6   5  13  299.70   35.67
   6  -5 -13  288.99   34.26
   6   5 -13  278.48   28.80
   6   5 -13  280.49   28.88
   6   5 -13  250.78   30.35
  -6   5  14  288.79   37.63
   6  -5 -14  328.21   37.33
   6   5 -14  299.43   33.19
  -6   5  15   -0.00    3.78
   6  -5 -15    1.33    3.35
   6  -5 -15   -0.00    4.10
   6   5 -15   -0.00    1.97
  -6   5  16   18.11    6.78
   6  -5 -16   14.35    5.68
   6  -5 -16   19.78    7.38
   6   5 -16   10.68    3.52
  -6   5  17    4.61    4.84
   6  -5 -17    0.59    2.87
   6  -5 -17   -0.00    4.18
   6   5 -17   -0.00    1.97
  -6   5  18  136.05   20.18
   6  -5 -18  136.83   20.93
   6   5 -18  118.87   15.70
  -6   5  19   27.74    8.65
   6  -5 -19   49.02   10.70
   6   5 -19   27.92    6.04
  -6   5  20   19.85    7.29
   6  -5 -20   25.82    8.39
   6   5 -20   20.79    5.21
  -6   5  21    3.30    4.18
   6  -5 -21    2.31    4.19
  -6   5  22    1.68    3.62
   6  -5 -22    1.05    3.91
  -6   5  23   47.71   11.80
   6  -5 -23   45.72   11.70
  -6   5  24   41.50   10.41
   6  -5 -24   40.63   11.03
  -6   5  25   20.68    7.81
   6  -5 -25   17.83    7.41
   6  -5 -26    2.72    5.25
   6  -5 -27    0.26    4.33
   6  -5 -28   15.83    7.58
   6  -5 -29   33.13   10.10
   6  -5 -30   13.59    6.96
   6  -5 -31    3.36    4.52
   6  -5 -32    4.75    5.70
   6  -5 -33    9.73    6.54
   6  -5 -34    3.17    5.37
   6  -5 -35    7.80    6.79
   6  -5 -36    1.47    5.65
  -6   6   1  253.15   29.29
   6  -6  -1  214.80   28.80
   6   6  -1  174.82   23.83
   6   6  -1  173.14   24.07
  -6  -6   1  183.02   24.70
  -6  -6   1  165.82   23.61
  -6   6   2   33.26    9.77
   6  -6  -2   39.00   10.77
   6   6  -2   44.22    8.51
   6   6  -2   33.92    8.11
   6   6  -2   44.93    9.35
  -6  -6   2   35.95    8.34
  -6  -6   2   35.60    7.84
  -6   6   3    7.97    5.64
   6  -6  -3    4.75    5.48
   6   6  -3    6.70    4.10
   6   6  -3    8.71    4.29
   6   6  -3    4.21    3.76
  -6  -6   3    3.40    3.40
  -6  -6   3   11.99    4.02
  -6   6   4   32.20    8.97
   6  -6  -4   21.60    8.26
   6   6  -4   23.27    5.79
   6   6  -4   16.77    5.71
  -6  -6   4   12.89    5.01
  -6  -6   4   32.05    6.02
  -6   6   5  215.18   26.30
   6  -6  -5  152.99   24.45
   6   6  -5  216.83   22.24
   6   6  -5  148.75   21.76
  -6  -6   5  137.61   20.60
  -6  -6   5  163.80   19.96
  -6   6   6  109.10   18.27
   6  -6  -6   95.39   18.11
   6   6  -6  103.61   14.68
   6   6  -6   93.76   15.21
  -6  -6   6  121.47   13.55
  -6  -6   6  108.44   13.15
  -6   6   7   96.07   15.49
   6  -6  -7   74.33   14.70
   6   6  -7   84.28   11.46
   6   6  -7   87.35   12.59
  -6  -6   7   73.82    8.96
  -6  -6   7   68.71    8.81
  -6   6   8   18.63    6.95
   6  -6  -8   12.03    6.69
   6   6  -8   20.14    4.93
   6   6  -8   18.74    5.47
  -6  -6   8   22.12    4.97
  -6   6   9  109.54   19.82
   6   6  -9  170.35   17.61
   6   6  -9  117.18   17.29
  -6  -6   9  128.56   16.55
  -6   6  10  100.59   16.94
   6   6 -10  110.87   13.17
   6   6 -10   83.40   13.21
  -6  -6  10   90.42   12.48
  -6   6  11   76.88   14.74
   6   6 -11   72.31   10.53
   6   6 -11   76.59   11.61
  -6  -6  11   82.67   10.68
  -6   6  12   80.02   14.81
   6   6 -12   86.17   10.79
   6   6 -12   71.83   11.20
  -6  -6  12   71.62   10.13
  -6   6  13    6.02    5.05
   6  -6 -13    8.77    5.02
   6   6 -13    1.03    1.95
   6   6 -13    4.82    2.92
  -6   6  14    1.77    3.86
   6  -6 -14    0.00    3.77
   6   6 -14   -0.00    1.86
   6   6 -14    1.52    2.54
  -6   6  15   79.68   14.88
   6  -6 -15   73.26   14.76
   6   6 -15   76.51   11.33
  -6   6  16    5.49    5.08
   6  -6 -16   17.41    7.18
   6   6 -16   12.44    3.98
  -6   6  17   40.27    9.87
   6  -6 -17   28.13    9.08
   6   6 -17   20.54    5.55
  -6   6  18   64.85   13.17
   6  -6 -18   58.17   13.37
   6   6 -18   52.68    9.25
  -6   6  19   11.63    6.33
   6  -6 -19   20.25    8.33
  -6   6  20    2.85    4.21
   6  -6 -20   -0.00    4.37
  -6   6  21   36.16    9.36
   6  -6 -21   -0.00    4.40
   6  -6 -22   13.37    7.31
   6  -6 -23   18.87    8.19
   6  -6 -24    5.26    5.11
   6  -6 -25   24.32    9.40
  -6   6  26   25.60    9.08
   6  -6 -26   40.95   11.21
   6  -6 -27   19.40    8.24
   6  -6 -28    6.59    6.18
   6  -6 -29   -0.00    4.82
   6  -6 -30    0.00    5.90
   6  -6 -31    9.12    7.25
   6  -6 -32    5.26    5.60
   6  -6 -33   10.52    7.05
   6  -6 -34    0.78    4.52
   6  -6 -35    3.55    5.98
  -6   7   1   15.13    6.96
   6  -7  -1   15.70    7.64
   6   7  -1   14.14    5.31
  -6  -7   1    0.46    3.04
  -6  -7   1   17.31    5.66
  -6   7   2    4.67    6.24
   6  -7  -2   16.75    7.72
   6   7  -2   13.75    4.84
  -6  -7   2    1.26    3.19
  -6  -7   2   15.87    5.26
  -6   7   3  307.32   38.70
   6   7  -3  305.20   35.23
   6   7  -3  272.08   35.95
  -6  -7   3  362.35   36.04
  -6  -7   3  234.94   33.67
  -6   7   4  105.60   17.49
   6  -7  -4   72.00   16.10
   6   7  -4   78.13   13.18
   6   7  -4  102.36   15.58
  -6  -7   4   81.43   13.32
  -6  -7   4   89.85   13.27
  -6   7   5   24.03    8.65
   6  -7  -5   29.37    9.45
   6   7  -5   27.95    6.68
   6   7  -5   27.69    7.61
  -6  -7   5   28.14    6.64
  -6  -7   5   25.25    5.78
  -6   7   6   15.58    7.34
   6  -7  -6   24.41    9.53
   6   7  -6   14.13    5.35
   6   7  -6   20.66    6.67
  -6  -7   6   22.44    5.70
  -6  -7   6   33.11    5.89
  -6   7   7   30.35    9.13
   6   7  -7   11.40    4.69
   6   7  -7   30.18    7.32
  -6  -7   7   17.12    5.23
  -6  -7   7   21.66    4.57
  -6   7   8   49.18   11.90
   6   7  -8   36.46    8.05
   6   7  -8   44.87    9.25
  -6  -7   8   53.32    8.70
  -6  -7   8   46.40    6.58
  -6   7   9  174.31   25.74
   6   7  -9  187.29   22.10
   6   7  -9  172.11   22.88
  -6  -7   9  162.54   21.33
  -6   7  10   -0.00    4.68
   6   7 -10    0.00    2.45
   6   7 -10   -0.00    2.77
  -6  -7  10    1.58    2.20
  -6   7  11    0.00    4.65
   6  -7 -11    3.06    4.30
   6   7 -11    0.00    2.37
   6   7 -11   -0.00    2.67
  -6   7  12   23.55    8.35
   6  -7 -12   36.34    9.98
   6   7 -12   18.26    5.22
   6   7 -12   20.47    5.93
  -6   7  13  184.82   26.56
   6  -7 -13  180.13   27.05
   6   7 -13  174.02   21.56
   6   7 -13  174.40   22.80
  -6   7  14    4.00    4.98
   6  -7 -14   -0.00    3.78
   6   7 -14    1.62    2.83
  -6   7  15   -0.00    3.73
   6  -7 -15    0.64    4.62
   6   7 -15    3.24    2.92
   6  -7 -16    3.15    4.56
   6  -7 -17    8.25    5.78
   6  -7 -18    3.18    4.19
   6  -7 -19   87.38   16.99
   6  -7 -20    6.97    6.54
   6  -7 -21    2.40    5.60
  -6   7  22    2.50    5.61
   6  -7 -22    0.00    3.91
  -6   7  23   21.09    8.06
   6  -7 -23   34.06   10.03
  -6   7  24   17.62    8.13
   6  -7 -24    8.17    5.93
  -6   7  25   13.29    7.26
   6  -7 -25   16.20    7.73
  -6   7  26    0.33    4.49
   6  -7 -26   -0.00    5.00
   6  -7 -27   -0.00    3.79
   6  -7 -28   22.89    9.01
   6  -7 -29   17.15    8.63
   6  -7 -30    8.62    5.77
   6  -7 -31   -0.00    5.30
   6  -7 -32    2.18    5.46
   6  -7 -33    2.55    4.87
   6  -7 -34   -0.00    5.38
   6  -8  -1  174.33   27.72
   6   8  -1  172.56   24.13
   6   8  -1  173.39   25.55
  -6  -8   1  174.56   23.79
   6  -8  -2   -0.00    5.65
   6   8  -2   12.60    5.51
  -6  -8   2   22.19    6.16
   6  -8  -3   -0.00    4.66
   6   8  -3    0.97    3.99
  -6  -8   3    0.63    3.35
   6   8  -4    0.02    3.25
   6   8  -4   -0.00    3.82
  -6  -8   4    0.00    2.55
   6   8  -5  248.43   32.77
   6   8  -5  269.68   34.80
  -6  -8   5  292.40   33.18
   6   8  -6    0.00    2.96
   6   8  -6   12.94    5.19
  -6  -8   6    0.00    2.73
   6   8  -7  118.48   17.08
  -6  -8   7  110.67   16.30
   6   8  -8    0.00    3.01
  -6  -8   8    1.47    2.92
   6  -8  -9  169.13   26.04
   6   8  -9  155.38   20.65
  -6  -8   9  147.23   18.13
   6  -8 -10    4.61    6.34
   6   8 -10   54.13    8.91
  -6  -8  10   35.63    5.07
   6  -8 -11  148.41   22.73
   6   8 -11  102.88   16.12
   6  -8 -12   18.30    8.30
   6   8 -12   25.25    6.28
   6  -8 -13    3.32    4.74
   6  -8 -14    4.19    5.98
   6  -8 -15  140.68   23.79
  -6   8  16   -0.00    4.39
   6  -8 -16    2.36    5.03
  -6   8  17   56.48   13.42
   6  -8 -17   47.22   12.98
  -6   8  18   -0.00    4.26
   6  -8 -18   -0.00    5.10
  -6   8  19   16.21    8.15
   6  -8 -19   27.00    9.64
  -6   8  20   -0.00    5.00
   6  -8 -20   -0.00    3.92
  -6   8  21   18.19    8.44
   6  -8 -21   19.94    8.73
  -6   8  22    3.25    5.39
   6  -8 -22    8.85    6.45
  -6   8  23    8.47    6.52
   6  -8 -23    8.42    7.32
  -6   8  24    1.74    4.78
   6  -8 -24   -0.00    4.63
  -6   8  25   17.05    8.16
   6  -8 -25   16.37    8.34
  -6   8  26    6.88    6.26
   6  -8 -26    1.23    4.53
  -6   8  27   24.46    9.16
   6  -8 -27   13.23    7.80
   6  -8 -28    0.18    3.73
   6  -8 -29   -0.00    4.49
   6  -8 -30    0.00    4.34
   6  -8 -31    9.73    7.33
   6  -8 -32    1.34    5.96
   6  -8 -33   12.95    8.03
  -6   9   1    0.72    6.33
   6   9  -1    4.97    4.93
  -6   9   2    4.89    6.31
   6   9  -2   15.55    6.31
  -6  -9   2   17.81    6.46
  -6   9   3  349.41   35.87
   6   9  -3  157.36   25.85
  -6  -9   3  196.95   26.53
  -6   9   4   13.08    7.61
   6   9  -4    9.72    5.42
  -6  -9   4    7.66    4.53
  -6   9   5    2.59    5.86
   6   9  -5    3.30    3.66
  -6  -9   5    0.00    3.31
  -6   9   6   14.82    7.42
   6  -9  -6   24.06    9.09
   6   9  -6   13.63    5.86
  -6  -9   6   17.13    5.86
  -6   9   7   11.26    7.40
   6  -9  -7   18.86    8.77
   6   9  -7   21.73    6.72
  -6   9   8    1.83    4.77
   6  -9  -8   -0.00    4.69
   6   9  -8    6.33    4.09
  -6   9   9   92.56   19.17
   6  -9  -9   98.32   20.32
   6   9  -9  138.09   18.26
  -6   9  10    0.40    4.86
   6  -9 -10    5.30    7.16
   6   9 -10    4.91    4.27
  -6   9  11    2.51    5.24
   6  -9 -11    1.12    5.67
   6   9 -11    0.00    3.71
  -6   9  12   -0.00    4.63
   6  -9 -12    1.46    5.45
  -6   9  13    5.57    6.15
   6  -9 -13   93.49   16.63
  -6   9  14    7.20    6.71
   6  -9 -14   14.09    7.61
  -6   9  15   27.08   10.02
   6  -9 -15   22.51    9.41
  -6   9  16    7.33    6.33
   6  -9 -16   15.38    8.15
  -6   9  17   12.28    6.80
   6  -9 -17    7.21    6.88
  -6   9  18    2.28    5.17
   6  -9 -18    9.36    6.95
  -6   9  19   73.03   14.87
   6  -9 -19   33.71   11.79
  -6   9  20   -0.00    5.25
   6  -9 -20   -0.00    4.40
  -6   9  21    3.87    5.45
   6  -9 -21    3.47    6.17
  -6   9  22    0.97    4.78
   6  -9 -22   -0.00    5.75
  -6   9  23   29.66   10.62
   6  -9 -23   30.98   11.29
  -6   9  24   -0.00    4.66
   6  -9 -24    4.31    5.96
  -6   9  25   11.44    7.85
   6  -9 -25   24.28    9.95
  -6   9  26    2.25    5.70
   6  -9 -26    8.03    6.65
  -6   9  27   -0.00    5.09
   6  -9 -27    4.77    5.18
  -6   9  28   -0.00    4.20
   6  -9 -28    4.58    6.10
   6  -9 -29   13.73    8.28
   6  -9 -30    6.99    6.16
   6  -9 -31    1.72    6.01
   6  -9 -32    7.90    6.41
  -6  10   1   44.67   13.13
   6  10  -1   37.53   10.29
  -6  10   2   12.72    8.18
   6  10  -2   14.82    6.52
  -6  10   3   -0.00    5.71
   6  10  -3    0.00    3.80
  -6  10   4    2.36    6.32
   6 -10  -4    4.41    6.27
   6  10  -4   16.39    6.53
  -6  10   5   38.34   12.16
   6 -10  -5   61.78   14.84
   6  10  -5   54.16   11.46
  -6  10   6   -0.00    5.90
   6 -10  -6   -0.00    4.75
   6  10  -6    4.29    4.73
  -6  10   7   19.50    8.92
   6 -10  -7   19.72    9.45
   6  10  -7   31.96    8.38
  -6  10   8    1.48    5.29
   6 -10  -8    4.11    6.24
   6  10  -8    1.46    3.54
  -6  10   9    1.08    4.89
   6 -10  -9    2.13    5.12
   6  10  -9   -0.00    3.52
  -6  10  10    2.69    4.97
   6 -10 -10    3.80    5.69
  -6  10  11  132.52   23.80
   6 -10 -11  159.95   26.31
  -6  10  12    2.68    5.01
   6 -10 -12    0.00    4.72
  -6  10  13   32.87   10.24
   6 -10 -13    6.35    7.03
  -6  10  14    4.27    7.06
   6 -10 -14   20.64    9.06
  -6  10  15   63.78   15.42
   6 -10 -15   69.00   16.21
  -6  10  16    0.00    5.64
   6 -10 -16    7.09    7.10
  -6  10  17   41.03   12.19
   6 -10 -17   22.59    9.92
  -6  10  18    4.93    5.60
   6 -10 -18    2.49    5.68
  -6  10  19    3.39    5.35
   6 -10 -19   13.02    7.34
  -6  10  20    0.76    5.41
   6 -10 -20    4.21    5.94
  -6  10  21   58.84   14.51
   6 -10 -21   50.83   14.51
  -6  10  22    4.25    5.47
   6 -10 -22    0.09    4.84
  -6  10  23    0.82    5.53
   6 -10 -23    0.26    5.14
  -6  10  24    2.05    6.01
   6 -10 -24   -0.00    5.38
  -6  10  25   12.98    8.07
   6 -10 -25   16.81    8.71
  -6  10  26   -0.00    4.87
   6 -10 -26   -0.00    5.46
  -6  10  27    5.94    7.12
   6 -10 -27    8.43    7.22
  -6  10  28    2.26    6.45
   6 -10 -28   -0.00    5.63
   6 -10 -29   -0.00    5.96
   6 -10 -30    0.19    5.02
   6 -10 -31    5.35    7.26
  -6  11   1   10.90    7.73
   6 -11  -1   18.31    8.95
  -6  11   2   -0.00    5.58
   6 -11  -2    0.87    4.46
  -6  11   3   28.53   11.71
   6 -11  -3   54.54   14.16
   6  11  -3   38.14   10.42
  -6  11   4    0.28    5.24
   6 -11  -4    2.71    4.86
   6  11  -4    0.00    4.04
  -6  11   5    5.73    6.20
   6 -11  -5    1.72    5.99
   6  11  -5    0.67    4.48
  -6  11   6    0.27    4.46
   6 -11  -6    2.14    5.56
   6  11  -6    1.92    3.89
  -6  11   7   12.98    8.17
   6 -11  -7   14.44    8.97
   6  11  -7    5.43    5.09
  -6  11   8   16.60    8.82
   6 -11  -8   12.27    8.59
   6  11  -8   18.82    7.16
  -6  11   9   37.11   11.70
   6 -11  -9   25.21   10.55
  -6  11  10    1.74    5.46
   6 -11 -10    0.09    4.61
  -6  11  11   -0.00    3.92
   6 -11 -11   -0.00    5.06
  -6  11  12   -0.00    5.67
   6 -11 -12    6.90    7.77
  -6  11  13   32.29   11.18
   6 -11 -13   26.36   11.00
  -6  11  14   -0.00    5.61
   6 -11 -14   -0.00    4.67
  -6  11  15   26.86   10.38
   6 -11 -15    7.71    6.93
  -6  11  16    2.37    5.38
   6 -11 -16    3.92    6.22
  -6  11  17   27.18   10.74
   6 -11 -17   18.51    9.19
  -6  11  18    4.89    6.08
   6 -11 -18   -0.00    5.05
  -6  11  19   46.98   12.55
   6 -11 -19   11.24    8.54
  -6  11  20   -0.00    5.65
   6 -11 -20   -0.00    5.88
  -6  11  21    0.00    4.78
   6 -11 -21   -0.00    6.12
  -6  11  22    5.16    6.43
   6 -11 -22   -0.00    6.58
  -6  11  23   18.20    9.78
   6 -11 -23   22.37   10.37
  -6  11  24   -0.00    5.79
   6 -11 -24    2.39    5.59
  -6  11  25    8.05    7.33
   6 -11 -25    1.86    6.79
  -6  11  26    1.65    5.69
   6 -11 -26   -0.00    5.71
  -6  11  27   -0.00    4.95
   6 -11 -27    0.62    4.62
  -6  11  28    1.83    5.94
   6 -11 -28   -0.00    6.24
  -6  11  29    3.64    5.90
   6 -11 -29    9.26    7.79
   6 -11 -30   -0.00    6.47
  -6  12   1   52.71   14.00
   6 -12  -1   38.44   14.04
   6  12  -1   60.24   13.44
  -6  12   2    7.81    7.14
   6 -12  -2   -0.00    6.49
   6  12  -2    7.61    5.95
  -6  12   3   -0.00    5.37
   6 -12  -3   -0.00    5.29
   6  12  -3   -0.00    4.48
  -6  12   4    8.09    6.57
   6 -12  -4   -0.00    4.78
  -6  12   5   34.56   11.67
   6 -12  -5   55.35   15.01
  -6  12   6    2.97    5.51
   6 -12  -6   -0.00    6.61
  -6  12   7   11.92    8.96
   6 -12  -7    8.75    7.59
  -6  12   8   -0.00    5.95
   6 -12  -8    4.32    6.53
  -6  12   9    9.55    7.97
   6 -12  -9   17.96    9.69
  -6  12  10    4.05    5.76
   6 -12 -10    3.16    5.86
  -6  12  11   14.95    8.49
   6 -12 -11   38.54   12.68
  -6  12  12    4.72    6.08
   6 -12 -12    6.09    6.66
  -6  12  13    7.78    6.45
   6 -12 -13   -0.00    5.09
  -6  12  14   -0.00    5.68
   6 -12 -14   -0.00    6.51
  -6  12  15   37.65   11.96
   6 -12 -15   23.90   10.34
  -6  12  16    7.56    7.89
   6 -12 -16    7.38    7.30
  -6  12  17   21.27    9.75
   6 -12 -17    4.37    6.98
  -6  12  18    2.88    6.49
   6 -12 -18    0.99    5.42
  -6  12  19   -0.00    5.02
   6 -12 -19    0.93    5.87
  -6  12  20    6.52    6.54
   6 -12 -20   -0.00    5.36
  -6  12  21   21.83    9.96
   6 -12 -21   23.94   11.57
  -6  12  22    2.20    5.87
   6 -12 -22   -0.00    6.64
  -6  12  23    7.21    6.98
   6 -12 -23    3.12    7.26
  -6  12  24    7.48    7.27
   6 -12 -24    1.78    5.44
  -6  12  25   12.89    7.82
   6 -12 -25    3.79    7.65
  -6  12  26    2.84    6.14
   6 -12 -26   -0.00    6.98
  -6  12  27   13.10    9.10
   6 -12 -27   20.02   10.33
  -6  12  28    4.94    6.73
   6 -12 -28   -0.00    6.40
  -6  12  29   -0.00    7.12
  -6  13   1    4.56    7.45
   6 -13  -1   13.60    9.47
   6  13  -1   11.32    6.97
  -6  13   2    6.00    7.50
   6 -13  -2    7.21    7.78
   6  13  -2   11.34    6.66
  -6  13   3   37.58   13.81
   6 -13  -3   61.88   16.75
   6  13  -3   62.23   13.88
  -6  13   4   27.80   10.79
   6 -13  -4   10.87    7.63
   6  13  -4   10.83    7.22
  -6  13   5    6.59    6.72
   6 -13  -5    9.48    7.21
   6  13  -5    6.30    5.65
  -6  13   6    1.17    6.79
   6 -13  -6    5.63    7.39
  -6  13   7   10.76    7.95
   6 -13  -7    6.22    7.54
  -6  13   8   13.84    8.56
   6 -13  -8   12.57    8.80
  -6  13   9   38.14   12.25
   6 -13  -9   32.92   12.73
  -6  13  10    3.83    6.47
   6 -13 -10    1.55    5.93
  -6  13  11    0.60    5.54
   6 -13 -11    0.58    4.51
  -6  13  12   -0.00    6.14
   6 -13 -12    3.82    6.35
  -6  13  13   17.56    8.75
   6 -13 -13   25.52   10.81
  -6  13  14   -0.00    6.15
   6 -13 -14   -0.00    5.48
  -6  13  15    0.00    5.97
   6 -13 -15    8.42    8.22
  -6  13  16    1.89    6.18
   6 -13 -16   -0.00    5.39
  -6  13  17    6.94    7.04
   6 -13 -17    1.81    7.26
  -6  13  18    4.89    6.87
   6 -13 -18    0.00    6.61
  -6  13  19   21.34   10.47
   6 -13 -19   12.40   10.28
  -6  13  20    2.35    6.65
   6 -13 -20   10.02    8.42
  -6  13  21    1.20    5.65
   6 -13 -21    1.71    7.46
  -6  13  22   -0.00    6.06
   6 -13 -22    5.37    7.56
  -6  13  23    6.18    7.72
   6 -13 -23    0.00    6.43
  -6  13  24    1.90    6.32
   6 -13 -24   -0.00    6.30
  -6  13  25    2.74    5.27
   6 -13 -25    3.58    7.44
  -6  13  26    2.62    5.75
   6 -13 -26   -0.00    6.28
  -6  13  27    1.22    6.14
   6 -13 -27    0.00    6.29
  -6  13  28    0.29    4.75
  -6  13  29    2.91    6.56
  -6  13  30    0.00    5.74
  -6  14   1   22.61   11.53
   6  14  -1   32.76   10.58
  -6  14   2    4.65    8.41
   6 -14  -2    8.09    8.28
   6  14  -2    8.93    6.42
  -6  14   3    0.00    6.59
   6 -14  -3    1.19    5.76
   6  14  -3    7.01    6.13
  -6  14   4   -0.00    6.85
   6 -14  -4    7.33    7.79
   6  14  -4    5.65    5.92
  -6  14   5   15.14   10.66
   6 -14  -5   25.14   11.76
  -6  14   6   28.77   11.10
   6 -14  -6    5.69    8.38
  -6  14   7    0.69    6.60
   6 -14  -7   13.64    9.31
  -6  14   8   -0.00    7.08
   6 -14  -8   -0.00    7.99
  -6  14   9   20.31    8.78
   6 -14  -9    4.45    6.70
  -6  14  10   -0.00    4.94
   6 -14 -10    0.00    6.01
  -6  14  11   11.23    8.65
   6 -14 -11    7.71    8.25
  -6  14  12    4.11    6.01
   6 -14 -12    2.34    6.55
  -6  14  13    3.38    5.22
   6 -14 -13    0.00    5.10
  -6  14  14    0.00    5.30
   6 -14 -14   -0.00    5.71
  -6  14  15    7.27    7.66
   6 -14 -15   -0.00    5.62
  -6  14  16    0.61    6.17
   6 -14 -16   11.77    8.58
  -6  14  17    3.58    5.65
   6 -14 -17   20.30   10.56
  -6  14  18    0.00    5.18
   6 -14 -18    4.80    6.23
  -6  14  19   -0.00    6.19
   6 -14 -19   -0.00    5.26
  -6  14  20   -0.00    6.35
   6 -14 -20   -0.00    6.40
  -6  14  21    9.92    7.91
   6 -14 -21   -0.00    6.24
  -6  14  22   -0.00    5.29
   6 -14 -22    3.80    6.30
  -6  14  23    6.33    7.13
   6 -14 -23   11.28    9.78
  -6  14  24   -0.00    6.22
   6 -14 -24    0.72    6.24
  -6  14  25    0.00    6.48
   6 -14 -25   -0.00    6.51
  -6  14  26    0.48    6.04
  -6  15   1    0.85    5.60
   6  15  -1   -0.00    4.95
  -6  15   2   -0.00    6.31
   6  15  -2   -0.00    5.11
  -6  15   3    7.14    8.65
  -6  15   4    4.72    7.11
  -6  15   5    0.06    5.97
  -6  15   6    1.47    5.98
  -6  15   7    2.28    6.01
  -6  15   8   11.74    8.91
   6 -15  -8    8.56    7.67
  -6  15   9    3.00    6.17
   6 -15  -9    7.91    8.76
  -6  15  10    0.00    5.58
   6 -15 -10    1.26    6.13
  -6  15  11    3.12    6.61
   6 -15 -11   -0.00    5.25
  -6  15  12    6.16    8.69
   6 -15 -12    0.00    5.43
  -6  15  13   17.28    9.26
   6 -15 -13    5.14    6.73
  -6  15  14    4.01    6.43
   6 -15 -14   11.51    8.92
  -6  15  15   -0.00    6.02
   6 -15 -15    6.81    7.47
  -6  15  16    0.99    6.21
   6 -15 -16   -0.00    6.24
  -6  15  17   -0.00    6.28
   6 -15 -17    2.11    6.64
  -6  15  18   -0.00    5.68
   6 -15 -18    8.02    8.45
  -6  15  19    0.00    6.59
   6 -15 -19    4.65    7.24
  -6  15  20    7.65    9.25
   6 -15 -20    5.76    6.63
  -6  15  21    5.26    6.80
   6 -15 -21    4.13    7.37
   6 -15 -22   -0.00    6.70
   6 -15 -23    2.47    7.07
  -6  16   1    7.97    9.57
   6  16  -1    3.17    5.93
  -6  16   2    2.45    6.66
  -6  16   3    4.10    6.80
  -6  16   4   -0.00    7.05
  -6  16   5   -0.00    4.97
  -6  16   6    0.67    6.99
  -6  16   7    1.93    6.46
  -6  16   8    2.40    5.71
  -6  16   9    0.58    5.68
  -6  16  10   -0.00    6.13
  -6  16  11   -0.00    6.86
  -6  16  12    1.06    5.81
  -6  16  13   -0.00    6.93
  -6  16  14   -0.00    5.87
   6 -16 -18    1.73    5.48
   6 -16 -19   -0.00    5.40
   6 -16 -20    0.70    7.82
   6 -16 -21   -0.00    7.76
  -5   0   1    3.12    3.08
  -5   0   1    2.72    2.90
   5   0  -1    5.88    3.28
   5   0  -1    0.78    2.63
  -5   0   2   -0.00    2.48
  -5   0   2   -0.00    2.05
   5   0  -2    0.58    2.48
   5   0  -2    0.19    2.29
  -5   0   3  112.47   14.40
  -5   0   3   96.64   13.55
   5   0  -3  120.16   14.59
   5   0  -3  116.21   14.95
  -5   0   4   -0.00    2.22
  -5   0   4    0.05    1.83
   5   0  -4    1.04    2.46
   5   0  -4   -0.00    2.72
  -5   0   5 2641.38  243.71
  -5   0   5 2203.67  242.01
   5   0  -5 2464.15  243.35
  -5   0   6   -0.00    2.44
  -5   0   6    0.35    1.19
   5   0  -6   -0.00    2.18
   5   0  -6   -0.00    2.42
  -5   0   7   94.65   11.05
   5   0  -7   75.90   10.50
   5   0  -7   81.58   10.87
  -5   0   8    1.72    2.26
   5   0  -8   -0.00    1.78
   5   0  -8   -0.00    1.89
  -5   0   9  617.45   62.11
   5   0  -9  617.69   61.82
   5   0  -9  547.56   62.06
  -5   0  10    0.20    1.72
   5   0 -10   -0.00    1.60
   5   0 -10    0.45    1.63
  -5   0  11   27.82    5.03
   5   0 -11   36.47    5.25
   5   0 -11   32.93    5.54
  -5   0  12   -0.00    1.64
   5   0 -12   -0.00    1.41
   5   0 -12   -0.00    1.75
  -5   0  13   11.37    3.17
   5   0 -13   16.76    3.45
   5   0 -13   17.01    3.93
  -5   0  14   -0.00    1.80
   5   0 -14   -0.00    1.38
   5   0 -14    1.21    2.07
  -5   0  15  129.91   16.45
  -5   0  15  146.36   17.02
   5   0 -15  147.95   17.00
   5   0 -15  131.77   17.05
  -5   0  16    0.98    1.86
  -5   0  16    0.28    1.77
   5   0 -16   -0.00    2.23
  -5   0  17   93.37   13.20
  -5   0  17  116.53   13.97
   5   0 -17  101.59   14.00
  -5   0  18   -0.00    2.09
  -5   0  18    1.30    2.08
   5   0 -18   -0.00    2.52
  -5   0  19  134.26   18.07
  -5   0  19  143.49   18.53
   5   0 -19  165.76   19.57
  -5   0  20    0.56    2.10
  -5   0  20    1.74    2.55
  -5   0  21  253.50   29.23
  -5   0  21  237.83   29.21
  -5   0  22    0.49    2.55
   5   0 -22   -0.00    2.69
  -5   0  23   -0.00    2.84
   5   0 -23    0.74    2.73
   5   0 -24   -0.00    2.54
   5   0 -25   26.37    7.17
   5   0 -26   -0.00    2.77
   5   0 -27   55.42   11.21
   5   0 -28   -0.00    2.99
   5   0 -29    4.53    4.28
   5   0 -30   -0.00    3.23
   5   0 -31   45.92   10.59
   5   0 -32    1.30    3.82
   5   0 -33   -0.00    3.98
   5   0 -34   -0.00    3.41
   5   0 -35    4.16    4.83
   5   0 -36    0.94    3.89
   5   0 -37   16.48    7.35
   5   0 -38   -0.00    3.74
   5   0 -39   -0.00    3.96
  -5   1   1  428.13   51.87
  -5   1   1  512.78   52.29
   5  -1  -1  487.12   52.22
   5  -1  -1  458.67   52.77
   5   1  -1  369.63   50.52
   5   1  -1  553.66   52.63
  -5  -1   1  483.27   51.74
  -5  -1   1  568.00   51.77
  -5   1   2    8.12    3.91
  -5   1   2    6.36    3.28
   5  -1  -2    3.46    3.15
   5  -1  -2    5.84    3.59
   5   1  -2    1.71    2.36
   5   1  -2    3.37    3.29
  -5  -1   2    3.27    2.78
  -5  -1   2    2.71    2.52
  -5   1   3  479.08   56.39
  -5   1   3  583.68   56.60
   5  -1  -3  576.16   56.91
   5  -1  -3  545.76   57.41
   5   1  -3  360.57   54.65
   5   1  -3  549.59   56.21
  -5  -1   3  548.51   55.87
  -5  -1   3  621.29   55.68
  -5  -1   3  557.17   55.01
  -5   1   4    9.05    4.24
  -5   1   4   14.95    4.05
   5  -1  -4   18.65    4.69
   5  -1  -4   10.96    4.69
   5   1  -4   21.69    4.17
   5   1  -4   12.16    3.82
  -5  -1   4   15.88    3.79
  -5  -1   4   15.25    2.87
  -5  -1   4    9.83    2.52
  -5   1   5  116.01   14.66
  -5   1   5  105.90   13.70
   5  -1  -5  113.80   14.32
   5  -1  -5  111.27   14.91
   5   1  -5  104.38   13.13
   5   1  -5  109.04   13.49
  -5  -1   5  106.53   13.24
  -5   1   6  692.04   67.43
  -5   1   6  719.97   66.44
   5  -1  -6  629.10   66.74
   5  -1  -6  579.48   67.07
   5   1  -6  497.93   64.97
   5   1  -6  658.62   65.85
  -5  -1   6  737.31   65.79
  -5   1   7  734.99   71.35
  -5   1   7  650.03   69.79
   5  -1  -7  648.87   70.52
   5  -1  -7  645.41   71.17
   5   1  -7  689.45   69.14
   5   1  -7  659.99   69.36
  -5  -1   7  678.83   69.16
  -5   1   8    0.00    2.48
  -5   1   8   -0.00    1.53
   5  -1  -8   -0.00    2.42
   5  -1  -8    0.00    2.77
   5   1  -8    1.24    1.27
   5   1  -8    0.89    1.49
  -5  -1   8   -0.00    1.22
  -5   1   9   41.42    7.05
  -5   1   9   47.07    6.02
   5  -1  -9   41.28    6.68
   5  -1  -9   37.43    6.99
   5   1  -9   33.01    4.83
   5   1  -9   47.75    5.55
  -5  -1   9   44.56    5.18
  -5   1  10    1.82    2.44
  -5   1  10    0.71    1.41
   5  -1 -10    1.94    2.02
   5  -1 -10    2.18    2.38
   5   1 -10    0.84    0.82
   5   1 -10    1.94    1.23
  -5  -1  10    2.14    1.01
  -5   1  11  189.28   24.03
   5  -1 -11  207.98   23.87
   5  -1 -11  202.06   24.53
   5   1 -11  197.32   22.18
  -5  -1  11  225.62   21.83
  -5   1  12   11.93    4.05
   5  -1 -12   16.61    4.08
   5  -1 -12   13.06    4.19
   5   1 -12   15.39    2.93
  -5  -1  12   17.09    2.59
  -5  -1  12   19.29    2.67
  -5   1  13  505.82   52.59
   5  -1 -13  544.18   52.55
   5  -1 -13  462.90   52.79
   5   1 -13  523.78   51.13
  -5  -1  13  511.36   50.16
  -5  -1  13  434.12   50.01
  -5   1  14    2.11    2.28
   5  -1 -14    3.03    2.33
   5  -1 -14    1.90    2.65
  -5  -1  14    1.77    1.41
  -5  -1  14    1.57    1.37
  -5   1  15   47.65    7.89
   5  -1 -15   55.04    8.03
   5  -1 -15   61.53    9.04
  -5  -1  15   37.17    6.04
  -5  -1  15   49.69    6.51
  -5   1  16    1.36    2.61
   5  -1 -16    3.32    2.69
   5  -1 -16   -0.00    2.39
  -5  -1  16    3.78    1.87
  -5  -1  16    4.70    2.06
  -5   1  17   26.74    5.75
   5  -1 -17   32.43    6.14
   5  -1 -17   30.36    6.67
  -5  -1  17   19.72    4.26
  -5  -1  17   25.34    4.63
  -5   1  18   -0.00    2.34
   5  -1 -18    2.08    2.78
   5  -1 -18    1.85    3.08
  -5  -1  18    2.98    2.20
  -5  -1  18    2.66    2.12
  -5   1  19  211.30   26.35
  -5   1  19  242.57   27.31
   5  -1 -19  302.41   28.81
   5  -1 -19  192.74   26.75
  -5  -1  19  224.65   25.09
  -5  -1  19  189.83   24.74
  -5   1  20    5.07    3.41
  -5   1  20   10.62    4.23
   5   1 -20    6.15    3.60
  -5  -1  20   10.63    3.35
  -5  -1  20    8.72    3.25
  -5   1  21    6.37    3.47
  -5   1  21    5.77    3.55
   5   1 -21    5.98    3.66
  -5  -1  21    6.34    3.01
  -5   1  22   18.68    5.59
   5  -1 -22   10.18    5.39
   5   1 -22    9.68    4.38
  -5  -1  22   19.29    4.82
  -5   1  23   56.63   10.27
   5  -1 -23   56.57   11.27
  -5   1  24    5.75    3.93
   5  -1 -24    2.46    3.11
   5  -1 -25   15.24    6.12
   5  -1 -26    6.76    4.79
   5  -1 -27   68.71   13.21
   5  -1 -28   10.26    6.09
   5  -1 -29   51.86   11.56
   5  -1 -30   -0.00    4.08
   5  -1 -31    0.34    3.88
   5  -1 -32    0.00    4.63
   5  -1 -33   39.44   11.10
   5   1 -33   56.83   11.90
   5  -1 -34   -0.00    4.08
   5   1 -34    2.29    3.92
   5  -1 -35    9.05    6.41
   5   1 -35   13.29    5.67
   5  -1 -36    2.00    4.25
   5   1 -36    2.93    3.54
   5  -1 -37   14.65    6.83
   5   1 -37    8.05    5.50
   5  -1 -38    3.43    4.79
   5   1 -38   -0.00    3.60
   5  -1 -39    5.54    6.41
   5   1 -39   12.00    6.69
  -5   2   1    3.88    4.10
  -5   2   1    6.21    3.98
   5  -2  -1    5.17    3.96
   5  -2  -1    6.99    4.56
   5   2  -1   10.58    3.67
   5   2  -1    4.93    3.65
  -5  -2   1    3.76    2.99
  -5  -2   1    3.20    2.84
  -5  -2   1    5.76    2.87
  -5   2   2   24.24    6.34
  -5   2   2   19.20    5.26
   5  -2  -2   27.76    6.11
   5  -2  -2   20.64    6.13
   5   2  -2   19.23    4.53
   5   2  -2   15.66    4.36
  -5  -2   2   20.51    4.77
  -5  -2   2   18.90    4.27
  -5  -2   2   14.25    3.77
  -5   2   3  202.89   25.87
  -5   2   3  267.10   26.56
   5  -2  -3  198.48   25.44
   5  -2  -3  201.68   26.24
   5   2  -3  199.61   24.00
  -5  -2   3  219.24   24.54
  -5  -2   3  210.70   23.32
  -5  -2   3  210.37   23.35
  -5   2   4   74.44   12.02
  -5   2   4   75.56   11.64
   5  -2  -4   86.19   12.08
   5  -2  -4   89.95   12.98
   5   2  -4   74.91   10.15
   5   2  -4   83.85   10.79
  -5  -2   4   75.45   10.41
  -5  -2   4   73.16    8.84
  -5  -2   4   79.33    8.92
  -5   2   5  721.68   66.55
  -5   2   5  612.74   65.00
   5  -2  -5  674.82   65.73
   5  -2  -5  652.00   66.44
   5   2  -5  376.47   62.63
   5   2  -5  708.59   63.52
   5   2  -5  687.54   63.84
  -5  -2   5  696.64   64.37
  -5   2   6   12.23    4.46
  -5   2   6    8.11    3.41
   5  -2  -6    9.00    3.77
   5  -2  -6    8.24    4.20
   5   2  -6    1.23    1.81
   5   2  -6    8.46    2.28
   5   2  -6    7.73    2.49
  -5   2   7  134.64   16.32
  -5   2   7  104.37   14.60
   5  -2  -7  119.85   15.33
   5  -2  -7  147.90   17.15
   5   2  -7  138.38   12.89
   5   2  -7  110.23   12.71
   5   2  -7  112.43   12.94
   5   2  -7   91.57   12.76
  -5   2   8   11.81    4.50
  -5   2   8   14.25    3.97
   5  -2  -8    8.55    3.65
   5  -2  -8    8.90    4.52
   5   2  -8   11.73    2.08
   5   2  -8   11.30    2.09
  -5   2   9  286.93   52.63
  -5   2   9  665.89   54.51
   5  -2  -9  570.77   54.43
   5  -2  -9  703.46   56.71
  -5   2  10    4.65    3.26
  -5   2  10    8.17    3.13
   5  -2 -10    0.00    2.10
   5  -2 -10    1.66    3.11
  -5   2  11    8.66    3.72
  -5   2  11    6.03    2.89
   5  -2 -11    5.72    3.15
   5  -2 -11   15.69    4.75
  -5   2  12   91.40   13.60
  -5   2  12  102.88   12.86
   5  -2 -12  102.96   13.59
   5  -2 -12   91.04   14.04
  -5   2  13   55.52    9.90
  -5   2  13   68.28    9.41
   5  -2 -13   65.47   10.04
   5  -2 -13   68.38   10.97
  -5   2  14   40.05    7.46
   5  -2 -14   36.41    6.99
   5  -2 -14   30.46    7.47
  -5   2  15  443.23   49.37
   5  -2 -15  449.03   49.04
   5  -2 -15  440.36   50.04
  -5   2  16    2.55    2.87
   5  -2 -16    1.11    2.67
   5  -2 -16    5.80    3.73
  -5  -2  16    3.53    1.45
  -5  -2  16    3.31    1.47
  -5   2  17   12.09    4.33
   5  -2 -17    6.78    3.73
   5  -2 -17    7.48    4.08
   5   2 -17    6.89    2.68
  -5  -2  17    7.00    2.05
  -5  -2  17    5.53    2.02
  -5   2  18    0.00    2.62
   5  -2 -18    2.41    2.71
   5  -2 -18   -0.00    3.08
   5   2 -18    0.00    1.93
  -5  -2  18    0.00    1.43
  -5  -2  18    0.20    1.47
  -5   2  19  123.95   18.09
   5  -2 -19  149.61   18.58
   5   2 -19  134.20   16.64
  -5  -2  19  114.43   15.35
  -5  -2  19  147.88   16.11
  -5   2  20   60.58   10.74
   5  -2 -20   65.82   10.84
   5   2 -20   55.19    9.24
  -5  -2  20   57.56    8.48
  -5   2  21    3.19    3.60
   5  -2 -21    3.63    3.59
   5  -2 -21    6.70    4.31
   5   2 -21    3.35    3.06
  -5  -2  21    5.87    2.72
  -5   2  22   13.25    5.24
  -5   2  22   17.06    5.79
   5  -2 -22   10.56    4.87
   5  -2 -22    6.47    4.64
   5   2 -22   16.48    4.99
  -5   2  23    9.56    4.78
   5  -2 -23    9.77    5.26
  -5   2  24    2.23    3.51
   5  -2 -24    1.79    3.74
  -5   2  25  118.89   18.11
   5  -2 -25  117.31   18.81
   5  -2 -26   15.26    6.41
   5  -2 -27   66.66   13.41
   5  -2 -28    0.89    4.01
   5  -2 -29   30.60    9.39
   5  -2 -30    4.48    5.18
   5  -2 -31   54.39   12.88
   5  -2 -32    0.00    4.48
   5  -2 -33    0.10    4.57
   5  -2 -34    2.59    4.68
   5  -2 -35    5.70    5.91
   5  -2 -36   -0.00    4.53
   5  -2 -37    4.35    5.32
   5  -2 -38   -0.00    6.72
  -5   3   1  322.00   40.71
  -5   3   1  336.83   40.40
   5  -3  -1  353.33   40.59
   5  -3  -1  319.28   41.16
   5   3  -1  361.94   39.19
   5   3  -1  321.22   38.76
   5   3  -1  374.46   39.61
  -5  -3   1  326.68   38.48
  -5  -3   1  411.83   39.03
  -5   3   2   66.19   11.58
  -5   3   2   78.34   11.68
   5  -3  -2   73.96   11.69
   5  -3  -2   66.15   12.18
   5   3  -2   54.45    9.50
   5   3  -2   65.65    9.91
   5   3  -2   54.56    9.71
   5   3  -2   67.25   10.12
  -5  -3   2   70.15    9.58
  -5  -3   2   65.27    9.28
  -5   3   3  119.49   17.12
  -5   3   3  112.97   16.74
   5  -3  -3  148.11   17.52
   5  -3  -3  120.60   17.60
   5   3  -3   96.40   14.50
   5   3  -3  143.88   15.63
   5   3  -3  104.26   15.01
   5   3  -3  108.05   15.03
  -5  -3   3  115.17   14.15
  -5  -3   3  134.28   14.38
  -5   3   4    2.32    3.53
  -5   3   4    0.00    2.86
   5  -3  -4    7.34    4.01
   5  -3  -4    3.48    3.93
   5   3  -4    6.98    2.90
   5   3  -4    4.71    2.62
   5   3  -4    2.66    2.38
   5   3  -4    1.83    2.37
  -5  -3   4    2.21    1.61
  -5  -3   4    4.71    1.83
  -5   3   5  213.52   28.03
  -5   3   5  207.64   27.28
   5  -3  -5  215.48   27.44
   5  -3  -5  234.62   28.90
   5   3  -5  230.47   25.32
   5   3  -5  263.50   25.83
   5   3  -5  220.28   25.62
   5   3  -5  226.17   25.60
  -5   3   6  253.50   29.13
   5  -3  -6  247.54   28.36
   5  -3  -6  209.54   28.78
   5   3  -6  255.35   25.60
   5   3  -6  247.81   25.69
   5   3  -6  218.85   25.75
   5   3  -6  210.50   25.54
  -5   3   7   74.24   12.38
  -5   3   7   75.33   11.80
   5  -3  -7   76.42   11.82
   5  -3  -7   87.13   13.32
   5   3  -7   78.17    9.29
   5   3  -7   82.16    9.46
   5   3  -7   65.89    9.47
   5   3  -7   85.67    9.79
  -5   3   8  122.96   15.90
   5  -3  -8  119.09   15.97
   5  -3  -8  115.03   16.93
   5   3  -8  111.70   12.48
   5   3  -8  126.45   12.62
   5   3  -8  100.72   12.81
  -5   3   9  106.63   14.63
  -5   3   9  123.63   14.48
   5  -3  -9  121.84   14.55
   5  -3  -9  104.66   14.99
   5   3  -9   74.89   10.32
   5   3  -9  104.00   10.55
  -5   3  10   25.87    6.49
  -5   3  10   22.12    5.59
   5  -3 -10   31.30    6.43
   5  -3 -10   22.06    6.40
   5   3 -10   22.63    3.02
   5   3 -10   24.89    3.01
  -5   3  11    0.20    2.90
  -5   3  11    0.00    2.44
   5  -3 -11   -0.00    2.22
   5  -3 -11   -0.00    3.32
  -5   3  12   22.06    6.30
  -5   3  12   32.54    6.56
   5  -3 -12   26.45    6.39
   5  -3 -12   42.84    8.33
  -5   3  13  205.80   25.05
   5  -3 -13  245.03   25.24
   5  -3 -13  175.56   24.85
   5   3 -13  189.42   20.33
  -5   3  14   19.27    5.84
   5  -3 -14   35.24    6.86
   5  -3 -14   14.33    5.74
   5   3 -14   26.25    3.74
  -5   3  15    5.27    3.76
   5  -3 -15   11.47    4.30
   5  -3 -15    6.12    4.18
   5   3 -15    8.02    2.29
  -5   3  16   53.32    9.67
   5  -3 -16   47.16    8.89
   5  -3 -16   40.63    9.29
   5   3 -16   44.58    6.58
  -5  -3  16   45.18    5.38
  -5  -3  16   47.43    5.43
  -5   3  17   74.98   12.59
   5  -3 -17   77.79   12.44
   5   3 -17   88.11   10.49
  -5  -3  17   71.84    8.95
  -5  -3  17   76.96    9.11
  -5   3  18    5.94    4.05
   5  -3 -18   16.06    5.30
   5   3 -18   12.58    3.58
  -5  -3  18   15.03    2.94
  -5  -3  18   13.30    3.01
  -5   3  19   -0.00    2.77
   5  -3 -19    0.38    2.74
   5   3 -19    1.72    2.32
  -5  -3  19    0.66    1.62
  -5   3  20    2.76    3.73
   5  -3 -20    1.45    2.87
   5  -3 -20    1.35    3.53
   5   3 -20    0.46    2.29
  -5  -3  20    0.97    1.63
  -5   3  21   60.60   11.99
   5  -3 -21   78.43   12.51
   5  -3 -21   58.66   12.33
   5   3 -21   71.33   10.88
  -5   3  22  120.13   17.04
   5  -3 -22  217.68   20.40
   5  -3 -22   73.82   15.41
   5   3 -22   74.31   13.57
  -5   3  23  115.63   18.93
   5  -3 -23  147.75   19.88
   5  -3 -23  124.11   19.80
  -5   3  24    8.98    5.34
   5  -3 -24    7.17    5.04
  -5   3  25    0.00    3.18
   5  -3 -25   -0.00    4.24
  -5   3  26   -0.00    4.05
   5  -3 -26   -0.00    3.16
   5  -3 -27   42.32   10.33
   5  -3 -28    5.01    4.96
   5  -3 -29   21.70    8.21
   5  -3 -30   -0.00    4.29
   5  -3 -31   -0.00    4.21
   5  -3 -32    6.51    5.77
   5  -3 -33   27.28    9.35
   5  -3 -34   -0.00    5.38
   5  -3 -35   -0.00    4.06
   5  -3 -36   -0.00    5.29
   5  -3 -37   15.79    7.31
   5  -3 -38    9.90    6.42
  -5   4   1   66.06   13.32
  -5   4   1   79.97   13.54
   5  -4  -1   97.33   14.16
   5  -4  -1   54.74   13.14
   5   4  -1   78.19   12.07
   5   4  -1   87.88   12.65
   5   4  -1   88.13   12.89
   5   4  -1   84.18   12.63
  -5  -4   1   96.14   12.50
  -5  -4   1   84.55   11.74
  -5   4   2   14.51    5.94
  -5   4   2    7.16    5.04
   5  -4  -2    8.53    5.01
   5  -4  -2   12.11    5.95
   5   4  -2   10.19    3.88
   5   4  -2   21.81    5.09
   5   4  -2   13.78    4.81
   5   4  -2   11.33    4.24
  -5  -4   2   14.43    4.24
  -5  -4   2   10.88    3.54
  -5   4   3   48.75   10.13
  -5   4   3   51.11    9.90
   5  -4  -3   41.55    9.12
   5  -4  -3   55.94   10.80
   5   4  -3   40.33    7.53
   5   4  -3   45.87    8.03
   5   4  -3   51.71    8.59
   5   4  -3   51.11    8.27
  -5  -4   3   45.08    7.29
  -5  -4   3   46.61    7.26
  -5   4   4   81.84   13.35
  -5   4   4   62.50   11.70
   5  -4  -4   70.44   12.16
   5  -4  -4   74.48   13.04
   5   4  -4   68.68   10.14
   5   4  -4   80.28   10.81
   5   4  -4   68.33   10.67
   5   4  -4   78.57   10.85
  -5  -4   4   68.89    9.40
  -5  -4   4   74.10    9.39
  -5   4   5  208.67   26.26
  -5   4   5  218.95   26.05
   5  -4  -5  204.09   25.37
   5  -4  -5  219.23   26.97
   5   4  -5  161.63   22.35
   5   4  -5  212.73   23.36
   5   4  -5  187.45   23.31
   5   4  -5  233.55   24.00
  -5  -4   5  193.68   21.28
  -5  -4   5  202.54   21.32
  -5   4   6   -0.00    3.34
  -5   4   6    0.00    2.75
   5  -4  -6    2.04    3.37
   5  -4  -6    2.30    3.97
   5   4  -6   -0.00    1.91
   5   4  -6   -0.00    1.77
   5   4  -6   -0.00    2.16
  -5   4   7   11.71    5.00
  -5   4   7    0.47    3.14
   5  -4  -7   10.42    4.22
   5  -4  -7   17.36    5.82
   5   4  -7    7.26    2.59
   5   4  -7    7.17    2.73
   5   4  -7   11.23    3.24
  -5   4   8   71.15   12.41
  -5   4   8   86.00   12.54
   5  -4  -8   80.31   12.22
   5  -4  -8   84.32   13.56
   5   4  -8   74.23    9.21
   5   4  -8   71.62    9.32
   5   4  -8   82.79    9.97
  -5  -4   8   56.53    9.01
  -5   4   9  121.10   17.28
  -5   4   9  109.92   16.13
   5  -4  -9  100.71   15.87
   5  -4  -9  173.81   20.01
   5   4  -9  115.50   13.17
   5   4  -9  106.17   13.56
  -5   4  10  204.38   24.94
   5  -4 -10  183.80   23.60
   5  -4 -10  178.60   24.71
   5   4 -10  183.78   19.97
   5   4 -10  182.19   20.61
  -5   4  11  224.40   27.40
   5  -4 -11  222.27   26.57
   5  -4 -11  249.64   28.94
   5   4 -11  211.20   22.26
   5   4 -11  194.98   22.98
  -5   4  12   14.50    5.37
   5  -4 -12    8.75    3.95
   5  -4 -12    6.44    4.25
   5   4 -12    7.08    1.58
   5   4 -12    6.31    2.30
  -5  -4  12    9.64    1.69
  -5   4  13    4.89    4.23
   5  -4 -13    2.17    3.53
   5  -4 -13    0.56    3.30
   5   4 -13    3.26    1.07
   5   4 -13    0.81    1.66
  -5  -4  13    3.73    1.02
  -5   4  14   29.57    7.56
   5  -4 -14   34.64    7.54
   5  -4 -14   25.36    7.41
   5   4 -14   30.55    3.93
   5   4 -14   24.99    4.81
  -5  -4  14   32.62    3.91
  -5   4  15  369.42   45.62
   5  -4 -15  383.60   45.04
   5  -4 -15  292.69   45.07
   5   4 -15  376.78   40.57
   5   4 -15  362.25   41.73
  -5  -4  15  450.89   40.60
  -5   4  16  137.51   16.77
   5  -4 -16   93.27   13.85
   5   4 -16   74.59    9.54
   5   4 -16   69.46   10.48
  -5  -4  16   86.51    9.58
  -5   4  17  139.84   19.09
   5  -4 -17  128.45   18.07
   5   4 -17  126.82   14.35
   5   4 -17  107.85   15.19
  -5  -4  17  125.42   14.10
  -5   4  18    2.80    4.33
   5  -4 -18    7.60    4.25
   5   4 -18    3.67    1.94
   5   4 -18    4.76    2.91
  -5  -4  18    3.20    2.24
  -5   4  19  229.26   29.24
   5  -4 -19  212.48   28.12
   5  -4 -19  245.94   30.66
   5   4 -19  212.31   25.99
  -5   4  20    4.17    3.89
   5  -4 -20    9.93    4.87
   5  -4 -20   13.21    6.23
   5   4 -20    4.15    3.29
  -5   4  21   67.84   12.80
   5  -4 -21   44.30   10.50
   5  -4 -21   81.49   14.23
   5   4 -21   73.86   11.04
  -5   4  22    3.84    3.87
   5  -4 -22    8.26    5.29
  -5   4  23    0.00    3.98
   5  -4 -23    0.22    3.57
  -5   4  24   -0.00    3.90
   5  -4 -24    1.84    3.60
  -5   4  25   41.28    9.93
   5  -4 -25   19.61    8.18
  -5   4  26   28.60    8.66
   5  -4 -26   18.85    7.56
  -5   4  27   22.39    8.15
   5  -4 -27   33.95    9.66
   5  -4 -28    7.56    5.74
   5  -4 -29   32.39   10.10
   5  -4 -30   19.30    7.90
   5  -4 -31   12.26    6.93
   5  -4 -32    9.24    6.12
   5  -4 -33    0.88    4.59
   5  -4 -34   17.91    7.63
   5  -4 -35    3.16    5.04
   5  -4 -36    1.14    4.99
   5  -4 -37    2.09    4.52
  -5   5   1  223.73   29.51
  -5   5   1  302.75   31.08
   5  -5  -1  259.74   29.42
   5  -5  -1  206.61   29.61
   5   5  -1  196.88   26.49
  -5  -5   1  217.92   26.88
  -5  -5   1  199.74   25.97
  -5   5   2   61.11   12.22
  -5   5   2   81.00   12.99
   5  -5  -2   66.80   11.87
   5  -5  -2   64.70   12.64
   5   5  -2   60.04   10.13
   5   5  -2   70.49   11.25
  -5  -5   2   43.81    9.36
  -5  -5   2   65.82   10.30
  -5  -5   2   68.89    9.90
  -5   5   3  182.22   24.45
  -5   5   3  154.85   23.27
   5  -5  -3  199.10   24.10
   5  -5  -3  202.21   25.71
   5   5  -3  174.14   21.55
   5   5  -3  187.81   22.65
  -5  -5   3  155.53   20.77
  -5  -5   3  166.01   20.60
  -5   5   4   39.79    9.57
  -5   5   4   31.59    8.32
   5  -5  -4   45.67    9.26
   5  -5  -4   39.44    9.61
   5   5  -4   44.50    7.64
   5   5  -4   33.96    7.56
  -5  -5   4   54.45    8.11
  -5  -5   4   41.85    7.05
  -5  -5   4   44.16    6.86
  -5   5   5   15.62    6.85
  -5   5   5   21.84    6.39
   5  -5  -5   24.01    6.74
   5  -5  -5   24.30    7.83
   5   5  -5   15.90    4.58
   5   5  -5   34.03    6.42
  -5  -5   5   23.37    5.09
  -5  -5   5   19.96    4.15
  -5  -5   5   16.13    3.72
  -5   5   6   12.72    5.75
  -5   5   6   11.50    5.03
   5  -5  -6   16.47    5.50
   5  -5  -6   18.28    6.29
   5   5  -6    9.74    3.33
   5   5  -6    8.19    3.93
  -5  -5   6    9.47    3.29
  -5  -5   6   12.80    2.84
  -5  -5   6   14.41    2.83
  -5   5   7  291.14   37.19
   5  -5  -7  433.84   38.77
   5   5  -7  288.65   33.63
   5   5  -7  292.15   34.41
  -5  -5   7  292.78   33.59
  -5   5   8  144.94   21.11
   5  -5  -8  161.34   20.73
   5  -5  -8  144.74   21.76
   5   5  -8  138.03   17.63
   5   5  -8  150.94   18.52
  -5  -5   8  154.26   17.77
  -5   5   9   27.38    7.16
   5  -5  -9   18.76    5.85
   5  -5  -9   21.44    7.35
   5   5  -9   21.39    4.33
   5   5  -9   17.79    4.45
  -5  -5   9   15.51    3.84
  -5   5  10    0.26    3.60
   5  -5 -10    2.83    3.63
   5  -5 -10    1.17    3.90
   5   5 -10    1.61    1.90
   5   5 -10    0.31    1.58
  -5  -5  10    2.03    1.56
  -5   5  11   10.03    5.25
   5  -5 -11   13.79    5.46
   5  -5 -11    6.23    4.76
   5   5 -11   15.63    3.60
   5   5 -11   13.85    3.76
  -5  -5  11   13.91    3.08
  -5   5  12  288.27   35.35
   5  -5 -12  280.31   34.24
   5  -5 -12  272.41   35.96
   5   5 -12  270.75   30.59
   5   5 -12  263.07   31.29
  -5  -5  12  306.76   30.55
  -5   5  13  305.81   37.81
   5  -5 -13  299.41   36.72
   5  -5 -13  261.30   37.74
   5   5 -13  310.84   33.02
   5   5 -13  291.96   33.82
  -5  -5  13  325.67   32.89
  -5   5  14   17.42    6.34
   5  -5 -14    1.58    3.86
   5   5 -14   20.27    3.83
   5   5 -14   19.23    4.44
  -5  -5  14   28.84    4.04
  -5   5  15    2.38    3.58
   5  -5 -15    0.00    3.35
   5   5 -15    5.35    2.23
   5   5 -15    1.12    2.19
  -5  -5  15    4.44    2.03
  -5   5  16   45.67   10.92
   5  -5 -16   75.41   12.06
   5   5 -16   52.10    7.78
   5   5 -16   58.65    8.98
  -5  -5  16   57.38    7.75
  -5   5  17  109.65   17.59
   5  -5 -17  112.43   16.80
   5   5 -17  102.99   13.06
   5   5 -17  105.32   14.38
  -5   5  18   30.51    8.76
   5  -5 -18   42.81   10.34
   5   5 -18   35.91    6.03
   5   5 -18   33.33    6.82
  -5   5  19   99.09   16.68
   5  -5 -19   91.67   16.98
   5   5 -19   98.33   14.10
  -5   5  20    0.76    3.68
   5  -5 -20   -0.00    4.06
   5   5 -20    0.39    2.95
  -5   5  21    3.76    4.65
   5  -5 -21    2.68    4.29
  -5   5  22   87.06   15.27
   5  -5 -22   69.21   14.87
  -5   5  23   41.87   10.35
   5  -5 -23   39.71   11.07
  -5   5  24   16.53    6.83
   5  -5 -24   20.18    8.49
   5  -5 -25    1.08    3.87
   5  -5 -26    4.01    4.69
   5  -5 -27   21.00    8.27
   5  -5 -28   38.59   11.08
   5  -5 -29   14.35    7.02
   5  -5 -30    5.33    5.27
   5  -5 -31    0.00    4.60
   5  -5 -32    3.45    5.38
   5  -5 -33   19.55    8.99
   5  -5 -34    6.67    6.31
   5  -5 -35    0.76    4.91
   5  -5 -36    0.00    4.33
   5  -5 -37    4.05    5.22
  -5   6   1   24.00    8.15
  -5   6   1   31.11    8.43
   5  -6  -1    0.93    3.52
   5  -6  -1   25.05    8.04
   5   6  -1   21.16    5.83
  -5  -6   1   27.26    6.27
  -5  -6   1   23.41    6.20
  -5   6   2    1.43    4.63
  -5   6   2    4.18    4.37
   5  -6  -2    2.98    3.86
   5  -6  -2    5.83    4.83
   5   6  -2    0.97    2.63
  -5  -6   2    2.17    2.86
  -5  -6   2    2.83    2.80
  -5   6   3   90.90   15.59
  -5   6   3   85.56   14.83
   5  -6  -3   80.38   14.26
   5  -6  -3   83.32   15.91
   5   6  -3   96.46   13.53
   5   6  -3  108.09   14.84
  -5  -6   3   91.30   13.08
  -5  -6   3   75.18   12.51
  -5  -6   3   75.92   11.89
  -5   6   4  129.11   19.82
   5  -6  -4  134.85   19.00
   5  -6  -4  115.70   19.81
   5   6  -4  113.17   16.60
   5   6  -4  120.90   17.75
  -5  -6   4  123.92   16.56
  -5  -6   4  136.34   16.22
  -5   6   5  135.21   19.54
   5  -6  -5  115.11   17.55
   5  -6  -5   98.48   18.26
   5   6  -5   87.02   14.78
   5   6  -5  128.25   17.03
  -5  -6   5  127.96   15.90
  -5  -6   5  103.02   14.76
  -5  -6   5  138.46   15.10
  -5   6   6   33.11    8.72
   5  -6  -6   35.51    8.24
   5  -6  -6   23.20    7.70
   5   6  -6   29.55    6.19
   5   6  -6   13.52    5.34
  -5  -6   6   21.96    5.31
  -5  -6   6   21.94    4.80
  -5  -6   6   25.32    4.73
  -5   6   7   84.70   14.85
   5  -6  -7   77.01   13.45
   5  -6  -7   75.59   14.93
   5   6  -7   87.41   12.03
   5   6  -7   80.02   12.51
  -5  -6   7   97.79   12.15
  -5  -6   7  102.85   11.10
  -5  -6   7   61.11    9.83
  -5   6   8   41.73    9.63
   5  -6  -8   41.58    8.75
   5  -6  -8   41.25   10.08
   5   6  -8   32.52    6.53
   5   6  -8   29.44    6.73
  -5  -6   8   29.79    6.12
  -5  -6   8   39.82    5.16
  -5  -6   8   25.40    4.49
  -5   6   9  125.06   19.13
   5  -6  -9  186.38   20.20
   5  -6  -9  126.60   19.90
   5   6  -9   95.78   14.78
   5   6  -9  111.22   15.97
  -5  -6   9  113.65   14.96
  -5   6  10  135.92   20.79
   5  -6 -10  158.87   20.48
   5  -6 -10  164.70   22.69
   5   6 -10  114.54   16.80
   5   6 -10  140.93   18.21
  -5  -6  10  140.67   17.03
  -5   6  11   83.40   15.96
   5  -6 -11  110.14   16.18
   5  -6 -11   96.94   17.22
   5   6 -11  107.17   13.49
   5   6 -11   92.51   13.78
  -5  -6  11   95.03   12.78
  -5   6  12   27.54    8.26
   5  -6 -12   27.11    8.50
   5   6 -12   23.75    5.45
   5   6 -12   22.10    5.89
  -5  -6  12   40.12    6.02
  -5   6  13   11.29    6.15
   5   6 -13    7.02    3.16
   5   6 -13    2.83    2.68
  -5  -6  13    2.67    2.14
  -5   6  14  118.50   18.05
   5   6 -14   93.21   13.04
   5   6 -14  104.34   14.30
  -5  -6  14   96.17   12.76
  -5   6  15   79.33   15.06
   5   6 -15   86.48   11.78
   5   6 -15   96.55   13.07
  -5  -6  15   79.20   11.21
  -5   6  16    0.00    4.02
   5  -6 -16    1.61    3.48
   5   6 -16   -0.00    1.95
   5   6 -16    4.31    3.12
  -5   6  17  120.28   16.53
   5  -6 -17  105.82   16.80
   5   6 -17   78.33   10.23
   5   6 -17   39.20    9.54
  -5   6  18   15.81    6.88
   5  -6 -18   20.60    7.93
   5   6 -18   25.96    6.44
  -5   6  19   23.20    8.62
   5  -6 -19   42.06   10.70
   5   6 -19   40.18    8.10
  -5   6  20    4.42    4.97
   5  -6 -20    1.47    4.18
  -5   6  21   20.98    8.00
   5  -6 -21   23.32    8.54
   5  -6 -22   51.79   12.44
   5  -6 -23    1.32    4.26
   5  -6 -24   20.19    8.27
   5  -6 -25    6.25    6.18
  -5   6  26   31.74    9.81
   5  -6 -26   36.45   11.14
  -5   6  27    5.25    5.30
   5  -6 -27   21.30    8.73
  -5   6  28   -0.00    4.70
   5  -6 -28    2.65    5.94
  -5   6  29    5.09    5.02
   5  -6 -29    4.15    5.34
   5  -6 -30   14.32    8.04
   5  -6 -31   -0.00    4.59
   5  -6 -32   19.31    8.58
   5  -6 -33   -0.00    5.63
   5  -6 -34   -0.00    5.07
   5  -6 -35    3.55    5.68
   5  -6 -36   26.65   10.50
  -5   7   1    9.96    6.40
   5  -7  -1   13.83    6.85
   5   7  -1   12.02    5.20
  -5  -7   1   12.89    5.00
  -5  -7   1    6.90    4.30
  -5   7   2  157.64   26.11
   5  -7  -2  177.76   27.44
   5   7  -2  266.38   26.47
  -5  -7   2  174.94   23.92
  -5  -7   2  173.66   24.24
  -5   7   3  137.15   21.62
   5  -7  -3  159.35   23.36
   5   7  -3  133.68   18.95
  -5  -7   3  155.68   19.33
  -5  -7   3  112.70   18.26
  -5   7   4  101.96   17.59
   5  -7  -4   94.95   17.80
   5   7  -4   80.06   14.31
   5   7  -4   90.81   15.57
  -5  -7   4  106.47   14.99
  -5  -7   4  142.63   16.48
  -5   7   5   20.10    7.58
   5  -7  -5   26.57    8.73
   5   7  -5   18.58    5.40
   5   7  -5   10.57    5.15
  -5  -7   5   17.24    5.07
  -5  -7   5   18.74    5.20
  -5   7   6   19.56    7.43
   5  -7  -6   24.86    8.47
   5   7  -6    6.36    4.06
   5   7  -6   25.61    7.08
  -5  -7   6   27.88    6.10
  -5  -7   6   28.93    5.97
  -5   7   7  149.47   23.48
   5  -7  -7  144.12   23.85
   5   7  -7  160.12   20.68
   5   7  -7  128.71   20.66
  -5  -7   7  169.07   20.46
  -5  -7   7  177.88   20.04
  -5   7   8  368.42   42.85
   5  -7  -8  368.99   43.88
   5   7  -8  324.79   38.06
   5   7  -8  306.80   38.91
  -5  -7   8  329.88   37.74
  -5  -7   8  329.41   36.74
  -5   7   9   42.18   10.48
   5  -7  -9   23.70    8.99
   5   7  -9   33.86    7.15
   5   7  -9   40.62    8.31
  -5  -7   9   19.88    5.88
  -5  -7   9   39.80    5.96
  -5   7  10    5.93    5.61
   5  -7 -10   16.73    7.52
   5   7 -10   16.61    4.92
   5   7 -10    8.60    4.67
  -5  -7  10   15.19    4.35
  -5  -7  10   13.03    3.05
  -5   7  11   16.54    6.87
   5   7 -11   20.02    5.50
   5   7 -11   15.18    5.44
  -5  -7  11   18.21    4.90
  -5  -7  11   20.31    3.15
  -5  -7  11   21.30    3.13
  -5   7  12  162.75   23.88
   5   7 -12  151.25   19.94
   5   7 -12  135.78   20.36
  -5  -7  12  172.90   19.88
  -5   7  13  107.75   16.55
   5   7 -13   49.66   10.37
   5   7 -13   88.02   12.96
  -5  -7  13   83.12   11.23
  -5   7  14    6.73    6.00
   5  -7 -14    4.57    5.34
   5   7 -14    2.82    3.18
   5   7 -14    0.00    2.84
  -5   7  15   54.80   12.24
   5  -7 -15   46.38   12.23
   5   7 -15   54.13    8.95
   5   7 -15   35.35    8.59
  -5   7  16   -0.00    4.98
   5  -7 -16    9.11    6.42
   5   7 -16   10.79    4.06
   5   7 -16    5.75    3.75
   5  -7 -17    5.89    5.63
   5  -7 -18  108.25   19.94
   5  -7 -19    0.00    3.80
   5  -7 -20    8.29    5.80
   5  -7 -21    0.70    4.42
  -5   7  22   24.23    8.88
   5  -7 -22   40.19   11.11
  -5   7  23   37.15   10.17
   5  -7 -23   12.56    7.89
  -5   7  24   22.97    8.89
   5  -7 -24   28.25    9.68
  -5   7  25    0.11    4.19
   5  -7 -25   -0.00    3.77
  -5   7  26    0.96    4.60
   5  -7 -26    2.81    5.12
  -5   7  27    9.48    6.82
   5  -7 -27   28.26   10.54
  -5   7  28   38.47   10.97
   5  -7 -28   24.08   10.41
  -5   7  29    0.34    4.37
   5  -7 -29    3.22    4.90
   5  -7 -30   -0.00    5.36
   5  -7 -31   -0.00    5.91
   5  -7 -32   18.63    8.14
   5  -7 -33    1.61    4.77
   5  -7 -34   14.89    8.79
   5  -7 -35   -0.00    6.70
   5  -8  -1   28.81    9.86
   5   8  -1   27.00    7.46
   5   8  -1   15.10    6.71
  -5  -8   1   25.41    7.46
  -5   8   2    9.79    6.23
   5  -8  -2    6.54    5.67
   5   8  -2    8.19    4.53
   5   8  -2   11.60    5.91
  -5  -8   2   16.76    5.49
  -5  -8   2    7.25    5.04
  -5   8   3   13.72    7.78
   5  -8  -3   24.66    9.24
   5   8  -3    0.00    3.48
  -5  -8   3   20.76    6.01
  -5  -8   3   12.10    5.45
  -5   8   4  473.88   59.14
   5  -8  -4  393.08   58.38
   5   8  -4  461.99   55.55
  -5  -8   4  714.98   57.99
  -5  -8   4  447.67   55.43
  -5   8   5   94.57   15.85
   5  -8  -5   49.37   13.06
   5   8  -5   41.65    9.64
   5   8  -5   51.96   11.19
  -5  -8   5   54.28   10.22
  -5  -8   5   61.96   10.74
  -5   8   6  113.51   21.24
   5  -8  -6  168.20   24.58
   5   8  -6  136.17   19.28
   5   8  -6  123.61   19.81
  -5  -8   6  165.02   19.64
  -5  -8   6  120.59   18.28
  -5   8   7   -0.00    4.83
   5  -8  -7    3.36    5.35
   5   8  -7    3.13    3.42
   5   8  -7    0.30    3.30
  -5  -8   7   -0.00    2.43
  -5  -8   7   -0.00    2.67
   5  -8  -8  119.91   21.49
   5   8  -8  113.03   17.22
   5   8  -8  146.75   19.64
  -5  -8   8  159.77   18.20
  -5  -8   8   93.99   15.71
   5   8  -9  107.56   19.17
   5   8  -9  154.01   21.78
  -5  -8   9  176.17   20.60
  -5  -8   9  175.71   19.82
   5   8 -10   55.59   11.09
   5   8 -10   65.98   12.59
  -5  -8  10   63.38   11.07
  -5  -8  10   90.20   11.15
   5   8 -11   23.89    6.83
   5   8 -11   27.22    7.28
  -5  -8  11   25.21    6.30
  -5  -8  11   32.83    5.80
   5  -8 -12   45.87   11.81
   5   8 -12   33.62    7.73
   5   8 -12   37.76    8.67
  -5  -8  12   33.95    5.90
   5  -8 -13    3.17    5.02
   5   8 -13    0.00    3.70
  -5  -8  13    3.35    1.91
   5  -8 -14  138.66   21.33
   5   8 -14  161.64   17.38
  -5  -8  14   91.49   10.98
   5  -8 -15    2.49    6.19
   5   8 -15    1.28    3.40
   5  -8 -16   43.77   11.69
  -5   8  17    0.98    4.12
   5  -8 -17    2.51    5.34
  -5   8  18   -0.00    4.50
   5  -8 -18   -0.00    5.43
  -5   8  19   -0.00    5.23
   5  -8 -19    2.52    6.46
  -5   8  20   75.26   15.79
   5  -8 -20   80.66   17.18
  -5   8  21   -0.00    4.05
   5  -8 -21    1.68    5.41
  -5   8  22    6.29    6.37
   5  -8 -22    6.46    6.30
  -5   8  23   11.85    6.68
   5  -8 -23    0.00    5.79
  -5   8  24   20.19    8.67
   5  -8 -24   32.89   10.66
  -5   8  25    7.89    6.20
   5  -8 -25    2.31    5.64
  -5   8  26   16.74    8.40
   5  -8 -26    3.48    5.37
  -5   8  27    5.14    5.51
   5  -8 -27   -0.00    4.42
  -5   8  28   -0.00    4.95
   5  -8 -28   -0.00    3.83
  -5   8  29   -0.00    4.33
   5  -8 -29   -0.00    5.75
  -5   8  30   17.00    8.13
   5  -8 -30   13.55    7.98
   5  -8 -31   10.51    7.96
   5  -8 -32   18.78    9.09
   5  -8 -33    2.81    6.24
   5  -8 -34   -0.00    5.64
   5  -9  -1   -0.00    4.82
   5   9  -1    2.05    3.94
   5  -9  -2  113.50   23.79
   5   9  -2  168.43   22.92
  -5  -9   2  170.90   22.29
   5  -9  -3   24.63    9.61
   5   9  -3   15.95    6.54
  -5  -9   3   28.33    7.36
   5  -9  -4    0.93    5.37
   5   9  -4    0.00    3.35
  -5  -9   4   -0.00    3.34
   5  -9  -5   10.22    6.60
   5   9  -5   11.87    5.60
  -5  -9   5    6.69    4.30
   5   9  -6   50.54   10.97
  -5  -9   6   62.83   11.03
   5   9  -7   12.03    5.47
  -5  -9   7   11.65    5.04
  -5   9   8  188.50   27.69
   5   9  -8  151.89   23.42
  -5  -9   8  198.70   24.05
  -5   9   9   13.93    7.37
   5   9  -9   11.17    5.50
  -5  -9   9   15.14    5.29
  -5   9  10    0.60    5.71
   5  -9 -10    0.15    4.60
   5   9 -10    3.40    4.12
  -5   9  11    0.00    4.91
   5  -9 -11    8.78    6.28
   5   9 -11    4.30    4.21
  -5   9  12  226.06   30.77
   5  -9 -12  217.83   31.77
   5   9 -12  179.09   25.86
  -5   9  13    5.23    6.26
   5  -9 -13   12.48    7.84
   5   9 -13    6.03    4.84
  -5   9  14   28.68   10.88
   5  -9 -14   34.64   11.82
   5   9 -14   60.09   10.56
  -5   9  15   -0.00    4.79
   5  -9 -15    6.69    6.85
  -5   9  16   19.28    8.03
   5  -9 -16   20.10    9.05
  -5   9  17    0.69    4.52
   5  -9 -17    0.00    4.61
  -5   9  18   68.23   14.43
   5  -9 -18   41.46   13.17
  -5   9  19    5.93    6.27
   5  -9 -19    3.02    5.84
  -5   9  20    0.63    3.94
   5  -9 -20    2.37    6.21
  -5   9  21    0.00    5.40
   5  -9 -21    1.76    4.52
  -5   9  22    4.61    5.91
   5  -9 -22   50.68   12.69
  -5   9  23   -0.00    4.69
   5  -9 -23    0.00    4.68
  -5   9  24   22.99    9.00
   5  -9 -24   27.04   10.24
  -5   9  25    1.92    5.48
   5  -9 -25   -0.00    5.09
  -5   9  26    5.51    5.74
   5  -9 -26    7.03    6.05
  -5   9  27   -0.00    5.16
   5  -9 -27    0.00    5.57
  -5   9  28   38.76   11.62
   5  -9 -28   18.94    9.24
  -5   9  29    3.16    5.04
   5  -9 -29   -0.00    4.62
  -5   9  30    0.00    4.43
   5  -9 -30    2.60    4.67
  -5   9  31    1.10    5.18
   5  -9 -31   -0.00    4.75
   5  -9 -32    6.46    6.75
   5  -9 -33   -0.00    4.57
  -5  10   1    9.43    7.20
   5 -10  -1   22.00    9.58
   5  10  -1   12.12    6.18
  -5  10   2   -0.00    4.39
   5 -10  -2    0.38    5.08
   5  10  -2   -0.00    3.88
  -5  10   3    0.00    5.06
   5 -10  -3   -0.00    5.05
   5  10  -3   -0.00    3.80
  -5  10   4    8.32    6.88
   5  10  -4   16.22    6.67
  -5  10   5    1.45    4.74
   5  10  -5    4.52    4.59
  -5  10   6   29.54   10.45
   5  10  -6   57.95   11.56
  -5  10   7    4.43    5.25
   5  10  -7    7.96    5.35
  -5 -10   7    4.85    4.45
  -5  10   8    0.39    4.19
   5 -10  -8    6.03    6.74
   5  10  -8   -0.00    3.38
  -5  10   9   -0.00    5.14
   5 -10  -9    2.62    5.25
   5  10  -9    0.20    3.53
   5 -10 -10  147.05   24.56
   5  10 -10  119.63   19.30
  -5  10  11    3.01    5.68
   5 -10 -11    3.30    6.14
   5  10 -11    5.55    4.67
  -5  10  12    4.40    6.16
   5 -10 -12    7.20    6.91
   5  10 -12    5.98    4.82
  -5  10  13    1.72    5.09
   5 -10 -13    0.00    5.05
   5  10 -13    4.61    4.59
  -5  10  14   48.74   12.18
   5 -10 -14   21.73   10.32
  -5  10  15    5.83    6.80
   5 -10 -15   -0.00    4.23
  -5  10  16    3.81    6.10
   5 -10 -16   23.67   10.18
  -5  10  17    9.95    7.39
   5 -10 -17    0.87    5.21
  -5  10  18    0.00    4.13
   5 -10 -18    0.20    6.13
  -5  10  19    2.86    5.63
   5 -10 -19   -0.00    4.31
  -5  10  20   47.44   12.90
   5 -10 -20   49.32   14.61
  -5  10  21    4.02    5.83
   5 -10 -21    1.60    5.28
  -5  10  22    5.78    6.47
   5 -10 -22   10.89    7.36
  -5  10  23    6.12    5.91
   5 -10 -23    3.21    6.71
  -5  10  24    2.57    5.73
   5 -10 -24    5.68    6.87
  -5  10  25    0.86    5.23
   5 -10 -25    1.41    5.59
  -5  10  26    5.41    6.35
   5 -10 -26   15.34    8.68
  -5  10  27   -0.00    4.55
   5 -10 -27    2.56    5.88
   5 -10 -28    4.17    6.11
  -5  10  29    9.55    7.03
   5 -10 -29    0.00    5.88
  -5  10  30   14.50    8.35
   5 -10 -30   18.53    9.45
  -5  10  31   -0.00    5.28
   5 -10 -31   -0.00    6.52
   5 -10 -32    3.23    7.07
  -5  11   1   18.95    9.05
  -5  11   2   84.33   18.16
  -5  11   3   13.64    8.59
   5  11  -3   18.75    7.37
  -5  11   4    0.33    5.77
   5  11  -4   -0.00    3.86
  -5  11   5    5.11    6.48
   5  11  -5   -0.00    4.38
  -5  11   6    5.54    6.40
   5 -11  -6    3.51    6.22
   5  11  -6    3.14    5.17
  -5  11   7    1.34    5.29
   5 -11  -7    0.00    5.59
   5  11  -7    0.51    3.97
  -5  11   8   36.10   11.68
   5 -11  -8   37.21   12.64
   5  11  -8   32.01    9.28
  -5  11   9    9.11    7.23
   5 -11  -9    3.76    6.17
   5  11  -9    7.73    5.29
  -5  11  10    0.00    5.25
   5 -11 -10    3.01    6.23
   5  11 -10    1.96    4.33
  -5  11  11   -0.00    4.69
   5 -11 -11    0.00    5.45
   5  11 -11    3.83    4.67
  -5  11  12   66.99   16.07
   5 -11 -12   86.83   18.84
  -5  11  13    2.73    6.39
   5 -11 -13    2.60    5.47
  -5  11  14   25.13   10.04
   5 -11 -14   34.19   12.06
  -5  11  15    0.00    5.57
   5 -11 -15    0.44    5.92
  -5  11  16    9.10    6.81
   5 -11 -16    0.00    6.98
  -5  11  17   -0.00    4.57
   5 -11 -17    2.58    6.56
  -5  11  18   56.05   14.18
   5 -11 -18   41.75   13.31
  -5  11  19    2.09    5.99
   5 -11 -19   -0.00    5.91
  -5  11  20    0.00    5.55
   5 -11 -20   -0.00    4.97
  -5  11  21    9.12    6.45
   5 -11 -21    5.78    6.76
  -5  11  22   24.54    9.89
  -5  11  23    1.29    3.93
   5 -11 -23    0.21    5.27
  -5  11  24   10.71    7.33
   5 -11 -24   15.72    9.08
  -5  11  25    2.30    6.94
   5 -11 -25    8.27    7.55
  -5  11  26   26.62    9.89
   5 -11 -26    1.02    6.21
  -5  11  27    0.73    4.56
   5 -11 -27    1.00    6.40
  -5  11  28   17.68    9.34
   5 -11 -28   22.27    9.90
  -5  11  29   -0.00    5.36
   5 -11 -29    0.00    6.14
  -5  11  30   -0.00    4.93
   5 -11 -30    3.87    6.48
  -5  11  31    0.00    6.25
   5 -11 -31    2.08    6.26
  -5  11  32    7.60    7.32
  -5  12   1    0.00    4.74
   5  12  -1   -0.00    4.17
  -5  12   2    2.41    5.85
   5  12  -2    4.59    4.95
  -5  12   3    1.66    4.43
  -5  12   4   61.04   14.94
   5 -12  -4   51.30   15.51
  -5  12   5    0.86    6.27
   5 -12  -5    7.88    7.68
  -5  12   6   13.05    8.48
   5 -12  -6   10.38    7.67
  -5  12   7   -0.00    5.43
   5 -12  -7    3.80    6.81
  -5  12   8    7.66    6.87
   5 -12  -8   10.36    7.56
  -5  12   9    2.36    6.07
   5 -12  -9    9.32    7.78
  -5  12  10   34.00   11.22
   5 -12 -10   40.46   13.54
   5  12 -10   29.50    9.37
  -5  12  11   -0.00    5.81
   5 -12 -11    2.28    6.02
  -5  12  12    6.76    7.21
   5 -12 -12   11.02    7.64
  -5  12  13    0.99    6.09
   5 -12 -13    1.37    4.99
  -5  12  14   12.34    7.60
   5 -12 -14   14.69    8.38
  -5  12  15    7.79    7.65
   5 -12 -15    5.65    6.27
  -5  12  16   42.29   12.33
   5 -12 -16   30.11   11.87
  -5  12  17    0.00    4.70
   5 -12 -17   -0.00    7.58
  -5  12  18   -0.00    5.12
   5 -12 -18    1.63    5.76
  -5  12  19    5.45    6.94
   5 -12 -19    5.33    7.44
  -5  12  20   32.00   10.75
   5 -12 -20   31.20   12.62
  -5  12  21   -0.00    5.16
   5 -12 -21   -0.00    6.56
  -5  12  22    1.24    5.03
   5 -12 -22    2.02    6.10
  -5  12  23    0.00    4.73
   5 -12 -23    2.40    7.09
  -5  12  24    6.41    7.16
   5 -12 -24    8.28    8.84
  -5  12  25    2.62    5.30
   5 -12 -25    3.08    6.91
  -5  12  26   13.17    9.21
   5 -12 -26   13.32    9.20
  -5  12  27    4.28    6.50
   5 -12 -27    6.76    7.08
  -5  12  28    0.00    5.23
   5 -12 -28    2.36    6.23
  -5  12  29   -0.00    5.96
   5 -12 -29    4.76    6.80
  -5  12  30    2.35    4.89
   5 -12 -30    3.94    6.93
  -5  12  31   -0.00    4.86
  -5  12  32   16.39    8.56
  -5  13   1   17.61   10.10
   5 -13  -1   15.61    8.70
   5  13  -1   24.66    9.53
  -5  13   2   42.76   13.60
   5 -13  -2   38.86   13.56
   5  13  -2   65.41   14.12
  -5  13   3    8.31    9.02
   5 -13  -3    3.01    6.29
   5  13  -3   10.57    7.32
  -5  13   4   20.90   10.04
   5 -13  -4   15.94    9.84
   5  13  -4   20.70    8.77
  -5  13   5   -0.00    4.98
   5 -13  -5   -0.00    5.73
   5  13  -5   -0.00    4.65
  -5  13   6   43.59   13.96
   5 -13  -6   70.23   17.94
   5  13  -6   62.37   13.97
  -5  13   7   11.67    7.83
   5 -13  -7    8.83    8.34
   5  13  -7   11.06    6.69
  -5  13   8   41.85   13.91
   5 -13  -8   51.66   15.52
   5  13  -8   49.60   12.60
  -5  13   9    5.60    5.66
   5 -13  -9    2.96    7.47
   5  13  -9   -0.00    4.19
  -5  13  10    0.47    5.44
   5 -13 -10   -0.00    5.41
  -5  13  11   13.21    9.58
   5 -13 -11   12.80    9.12
  -5  13  12    8.96    7.44
   5 -13 -12   32.18   12.08
  -5  13  13    3.03    5.89
   5 -13 -13    0.96    5.71
  -5  13  14    9.09    8.47
   5 -13 -14   20.96   10.24
  -5  13  15   -0.00    6.13
   5 -13 -15    4.40    6.95
  -5  13  16    3.25    5.72
   5 -13 -16    6.50    7.53
  -5  13  17    0.63    5.29
   5 -13 -17    1.32    5.41
  -5  13  18   12.46    8.04
   5 -13 -18    3.56    7.38
  -5  13  19    4.23    6.75
   5 -13 -19   -0.00    5.96
  -5  13  20   -0.00    7.16
   5 -13 -20   -0.00    6.64
  -5  13  21    0.00    4.80
   5 -13 -21    8.50    8.02
  -5  13  22   11.69    8.70
   5 -13 -22   13.26    9.49
  -5  13  23   -0.00    5.60
   5 -13 -23   -0.00    6.44
  -5  13  24    3.41    7.14
   5 -13 -24    0.00    7.31
  -5  13  25    5.83    7.28
   5 -13 -25    0.06    6.42
  -5  13  26    1.42    5.73
   5 -13 -26    1.73    7.21
  -5  13  27    2.40    5.46
   5 -13 -27   -0.00    8.39
  -5  13  28   13.47    8.98
   5 -13 -28    0.00    6.48
  -5  13  29    0.00    6.08
  -5  13  30    7.31    8.42
  -5  14   1    2.80    6.49
   5  14  -1    1.59    5.61
  -5  14   2    1.97    6.80
   5  14  -2   -0.00    5.56
  -5  14   3    2.98    5.77
   5 -14  -3   -0.00    5.97
   5  14  -3   11.87    6.73
  -5  14   4   25.55   10.53
   5 -14  -4   33.20   13.22
   5  14  -4   28.29   10.20
  -5  14   5   12.95    8.91
   5 -14  -5   37.73   13.88
   5  14  -5   28.34   10.07
  -5  14   6    0.00    5.78
   5 -14  -6    6.89    9.08
   5  14  -6   15.92    7.43
  -5  14   7    3.59    5.62
   5 -14  -7    3.02    6.77
   5  14  -7   -0.00    4.13
  -5  14   8    7.62    7.76
   5 -14  -8   -0.00    6.12
  -5  14   9    6.75    7.24
   5 -14  -9   -0.00    6.33
  -5  14  10   22.20   10.35
   5 -14 -10   15.62   10.15
  -5  14  11   21.60   10.26
   5 -14 -11   13.03    9.26
  -5  14  12    2.07    6.59
   5 -14 -12   -0.00    6.12
  -5  14  13   -0.00    5.53
   5 -14 -13   -0.00    6.16
  -5  14  14    7.34    7.64
   5 -14 -14    6.10    8.04
  -5  14  15   13.20    9.45
   5 -14 -15    8.79    7.94
  -5  14  16   12.07    9.46
   5 -14 -16    8.62    9.15
  -5  14  17    1.95    5.58
   5 -14 -17    3.27    7.33
  -5  14  18   -0.00    4.94
   5 -14 -18    6.24    7.90
  -5  14  19    3.45    7.11
   5 -14 -19    2.10    5.78
  -5  14  20    9.16    8.06
   5 -14 -20   18.22   10.80
  -5  14  21    0.93    5.41
   5 -14 -21   -0.00    7.68
  -5  14  22   -0.00    6.49
   5 -14 -22    0.00    7.59
  -5  14  23    0.35    5.28
   5 -14 -23   -0.00    5.65
  -5  14  24    0.00    5.83
   5 -14 -24    1.19    6.68
  -5  14  25    1.35    5.37
   5 -14 -25    2.19    6.04
  -5  14  26    2.31    5.63
   5 -14 -26   11.19    9.48
  -5  14  27    0.00    6.56
   5 -14 -27    4.10    7.70
  -5  15   1    0.00    7.12
   5  15  -1    5.98    6.74
  -5  15   2    6.64    7.49
   5  15  -2   11.93    7.39
  -5  15   3    5.08    7.54
   5  15  -3   11.28    7.08
  -5  15   4   -0.00    6.13
   5  15  -4    1.90    5.26
  -5  15   5    1.88    6.39
   5  15  -5   -0.00    4.46
  -5  15   6    1.84    5.87
   5  15  -6    6.00    6.10
  -5  15   7    6.17    7.49
  -5  15   8   -0.00    5.57
  -5  15   9    5.97    6.38
  -5  15  10    4.37    6.72
   5 -15 -10    2.90    6.43
  -5  15  11    5.61    7.81
   5 -15 -11    7.67    8.25
  -5  15  12   10.65    9.11
   5 -15 -12    8.06    8.05
  -5  15  13    2.73    5.68
   5 -15 -13   -0.00    6.51
  -5  15  14    2.65    5.86
   5 -15 -14    0.87    5.59
  -5  15  15    5.39    7.57
   5 -15 -15    2.52    7.10
  -5  15  16   -0.00    5.83
   5 -15 -16    0.37    6.39
  -5  15  17    9.61    7.77
   5 -15 -17    2.52    7.02
  -5  15  18   20.07   10.47
   5 -15 -18   -0.00    6.00
  -5  15  19    7.41    8.57
   5 -15 -19    7.39    7.48
  -5  15  20    3.35    6.94
   5 -15 -20   -0.00    6.72
  -5  15  21    0.00    5.26
   5 -15 -21   -0.00    5.40
  -5  15  22    8.75    8.74
   5 -15 -22    5.75    7.07
   5 -15 -23    0.00    7.84
   5 -15 -24    7.08    9.12
   5 -15 -25   -0.00    5.84
  -5  16   1    0.00    6.22
   5  16  -1   -0.00    5.29
  -5  16   2   -0.00    5.45
   5  16  -2    1.77    5.85
  -5  16   3   -0.00    6.40
   5  16  -3   -0.00    5.00
  -5  16   4   -0.00    5.91
   5  16  -4    2.70    5.00
  -5  16   5    0.74    6.60
  -5  16   6    0.80    7.22
  -5  16   7    0.84    5.33
  -5  16   8    1.04    6.78
  -5  16   9   -0.00    6.32
  -5  16  10   10.53    7.78
  -5  16  11    5.86    7.51
  -5  16  12   -0.00    6.82
  -5  16  13   -0.00    7.18
  -5  16  14    0.00    6.93
  -5  16  15   11.62    9.62
  -5  16  16    0.77    6.17
  -5  17   1   -0.00    7.75
   5  17  -1    3.05    6.18
  -5  17   2   18.42   10.36
   5  17  -2    3.59    6.08
  -5  17   3    1.38    6.64
  -5  17   4    2.08    7.31
  -5  17   5    5.11    7.66
  -5  17   6    0.00    7.43
  -4   0   1   -0.00    2.33
  -4   0   1    1.51    2.29
   4   0  -1    1.14    2.36
   4   0  -1   -0.00    2.50
  -4   0   2   34.29    5.82
  -4   0   2   27.10    5.11
   4   0  -2   30.69    5.45
   4   0  -2   25.81    5.50
  -4   0   3   -0.00    2.00
  -4   0   3   -0.00    1.46
   4   0  -3   -0.00    2.02
   4   0  -3    0.00    1.97
  -4   0   4 1384.96  132.20
  -4   0   4 1292.88  131.27
   4   0  -4 1150.64  131.66
   4   0  -4 1365.31  132.36
  -4   0   5   -0.00    1.71
  -4   0   5    0.46    0.95
   4   0  -5   -0.00    1.68
   4   0  -5    2.18    1.89
  -4   0   6  820.93   81.25
   4   0  -6  824.92   81.06
   4   0  -6  720.17   81.06
  -4   0   7    0.00    1.78
   4   0  -7    0.00    1.33
   4   0  -7   -0.00    1.33
  -4   0   8 3012.99  306.82
   4   0  -8 3011.14  306.61
   4   0  -8 3088.30  307.05
  -4   0   9    0.17    1.73
   4   0  -9    0.02    1.52
   4   0  -9    0.17    1.50
  -4   0  10   30.25    4.68
   4   0 -10   23.17    4.17
   4   0 -10   30.89    4.89
  -4   0  11   -0.00    1.61
   4   0 -11   -0.00    1.48
   4   0 -11    0.00    2.05
  -4   0  12   12.45    3.16
   4   0 -12   12.55    3.11
   4   0 -12   12.99    3.47
  -4   0  13   -0.00    2.10
   4   0 -13   -0.00    1.93
   4   0 -13    0.41    2.16
  -4   0  14 1649.55  162.85
  -4   0  14 1562.04  163.53
   4   0 -14 1542.17  163.72
  -4   0  15   -0.00    1.98
  -4   0  15    0.68    1.99
   4   0 -15   -0.00    2.17
  -4   0  16   54.76    9.09
  -4   0  16   73.63   10.02
   4   0 -16   65.04   10.04
  -4   0  17    1.50    2.35
  -4   0  17    0.23    2.24
   4   0 -17    0.32    2.27
  -4   0  18  166.88   20.84
  -4   0  18  169.82   21.04
  -4   0  19   -0.00    2.31
  -4   0  19   -0.00    2.30
  -4   0  20  174.17   23.25
  -4   0  20  206.87   24.10
  -4   0  21    0.00    2.76
  -4   0  21   -0.00    2.81
   4   0 -21    1.52    3.32
  -4   0  22   29.88    6.74
  -4   0  22   32.86    7.12
   4   0 -22   11.22    5.90
  -4   0  23    0.00    2.84
  -4   0  23    0.07    3.10
  -4   0  24   48.46    9.67
  -4   0  25    0.56    2.93
  -4   0  26   70.66   12.65
   4   0 -28   17.04    6.46
   4   0 -29    0.00    2.98
   4   0 -30   53.22   11.72
   4   0 -31    1.02    3.74
   4   0 -32    3.89    3.75
   4   0 -33   -0.00    3.39
   4   0 -34   11.20    6.36
   4   0 -35   -0.00    4.67
   4   0 -36   29.11    9.60
   4   0 -37   -0.00    4.15
   4   0 -38    0.91    4.52
   4   0 -39   -0.00    4.02
  -4   1   1   20.58    4.95
  -4   1   1   23.11    5.03
   4  -1  -1   20.31    4.82
   4  -1  -1   28.68    5.77
   4   1  -1   21.60    4.29
   4   1  -1   25.03    4.94
  -4  -1   1    6.84    3.20
  -4  -1   1   19.24    4.16
  -4   1   2 1200.66  120.22
  -4   1   2 1061.16  119.49
   4  -1  -2 1030.18  119.49
   4  -1  -2 1050.82  120.10
   4   1  -2 1126.88  118.88
   4   1  -2 1245.71  119.63
  -4  -1   2 1165.15  119.23
  -4  -1   2 1401.38  120.33
  -4  -1   2 1215.10  118.81
  -4   1   3   25.85    5.47
  -4   1   3   15.31    4.37
   4  -1  -3   22.12    4.83
   4  -1  -3   22.86    5.17
   4   1  -3   31.39    4.70
   4   1  -3   24.74    4.55
  -4  -1   3   24.60    4.47
  -4  -1   3   22.31    3.73
  -4  -1   3   26.27    3.92
  -4   1   4    2.42    2.75
  -4   1   4    4.78    2.55
   4  -1  -4    0.00    2.28
   4  -1  -4    4.00    2.96
   4   1  -4    4.44    1.87
   4   1  -4    0.55    1.63
  -4  -1   4    4.17    1.89
  -4   1   5   13.99    3.85
  -4   1   5   15.43    3.54
   4  -1  -5   14.63    3.82
   4  -1  -5    8.43    3.51
   4   1  -5   17.01    2.94
   4   1  -5   11.45    2.68
  -4  -1   5   20.36    3.11
  -4   1   6  375.57   47.08
  -4   1   6  457.05   46.88
   4  -1  -6  425.97   47.11
   4  -1  -6  452.09   47.83
   4   1  -6  417.03   45.56
   4   1  -6  522.87   45.81
  -4  -1   6  432.33   45.63
  -4   1   7   49.33    7.54
  -4   1   7   54.03    6.94
   4  -1  -7   50.02    7.20
   4  -1  -7   44.24    7.47
   4   1  -7   47.75    5.50
   4   1  -7   45.14    5.35
  -4  -1   7   49.02    5.59
  -4   1   8 1402.07  131.98
  -4   1   8 1323.20  130.88
   4  -1  -8 1156.35  131.09
   4  -1  -8 1271.87  131.93
  -4   1   9   -0.00    2.18
  -4   1   9    0.42    1.59
   4  -1  -9    1.15    2.00
   4  -1  -9    0.81    2.18
  -4  -1   9    0.27    0.68
  -4   1  10  478.88   41.87
   4  -1 -10  520.77   41.90
   4  -1 -10  540.43   42.91
  -4  -1  10  268.48   38.70
  -4  -1  10  513.68   39.29
  -4   1  11  230.34   22.03
   4  -1 -11  207.77   21.46
   4  -1 -11  205.50   22.14
  -4  -1  11  169.75   19.22
  -4  -1  11  167.48   19.29
  -4   1  12  451.94   49.79
   4  -1 -12  677.48   51.15
   4  -1 -12  487.76   50.61
  -4  -1  12  389.77   47.80
  -4  -1  12  490.43   48.25
  -4   1  13  109.42   13.98
   4  -1 -13  127.99   14.33
   4  -1 -13   92.64   13.97
  -4  -1  13   98.64   12.26
  -4  -1  13  109.75   12.55
  -4   1  14   -0.00    2.29
   4  -1 -14    1.92    2.02
   4  -1 -14   -0.00    2.60
  -4  -1  14    0.95    1.57
  -4  -1  14    0.82    1.62
  -4   1  15   36.42    7.45
   4  -1 -15   50.35    8.03
   4  -1 -15   51.40    8.69
  -4  -1  15   55.54    7.18
  -4  -1  15   39.17    6.61
  -4   1  16  288.43   33.73
   4  -1 -16  348.41   34.63
   4  -1 -16  285.93   34.39
  -4  -1  16  291.58   32.48
  -4  -1  16  282.08   32.52
  -4   1  17    0.56    2.18
  -4   1  17    0.19    2.12
   4  -1 -17    2.29    2.74
   4  -1 -17   -0.00    2.87
   4   1 -17    3.02    2.58
  -4  -1  17    0.54    2.01
  -4  -1  17    0.00    1.82
  -4   1  18  327.01   38.71
  -4   1  18  347.37   39.37
   4  -1 -18  357.76   39.89
   4   1 -18  312.23   38.17
  -4  -1  18  321.20   37.54
  -4  -1  18  385.49   38.22
  -4   1  19   21.97    5.82
  -4   1  19   34.22    6.94
   4  -1 -19   24.23    6.63
   4   1 -19   18.18    5.28
  -4  -1  19   20.15    5.10
  -4  -1  19   22.16    5.14
  -4   1  20   20.68    5.66
  -4   1  20   16.09    5.35
   4   1 -20   20.89    5.55
  -4  -1  20   18.60    4.89
  -4   1  21    4.35    3.98
  -4   1  21    3.33    3.46
   4   1 -21    5.78    3.72
  -4  -1  21    4.86    2.98
  -4  -1  21    7.30    3.96
  -4   1  22  251.95   32.97
  -4   1  22  302.32   34.18
   4   1 -22  237.83   32.78
  -4  -1  22  284.85   32.72
  -4  -1  22  304.40   33.00
  -4   1  23    8.74    4.97
  -4   1  23    8.25    4.68
   4  -1 -23    7.47    4.68
  -4  -1  23    6.86    4.17
  -4   1  24   23.03    6.55
  -4   1  24   21.71    6.59
   4  -1 -24   12.45    5.71
  -4  -1  24   20.09    6.13
  -4   1  25   34.68    8.43
   4  -1 -25   26.77    7.83
  -4  -1  25   32.60    7.68
  -4   1  26   74.06   13.23
   4  -1 -26   62.15   12.82
  -4   1  27    2.93    4.06
   4  -1 -27    2.88    4.25
   4  -1 -28   47.33   11.37
   4  -1 -29    0.52    3.50
   4  -1 -30   -0.00    3.48
   4  -1 -31    8.45    5.44
   4  -1 -32   42.56   11.05
   4  -1 -33   -0.00    3.48
   4  -1 -34    5.40    5.43
   4  -1 -35   -0.00    4.85
   4  -1 -36   14.10    7.13
   4  -1 -37    2.46    4.04
   4  -1 -38    5.37    6.45
   4  -1 -39   -0.00    3.61
   4   1 -39    0.03    4.46
  -4   2   1   69.10   11.56
  -4   2   1   84.53   12.07
   4  -2  -1   84.50   11.89
   4  -2  -1   63.43   11.69
   4   2  -1   50.94    9.84
   4   2  -1   82.42   11.04
  -4  -2   1   99.18   11.53
  -4  -2   1   99.21   10.99
  -4  -2   1   84.52   10.58
  -4   2   2  212.86   24.96
  -4   2   2  218.60   24.80
   4  -2  -2  214.26   24.64
   4  -2  -2  219.27   25.40
   4   2  -2  210.84   23.29
   4   2  -2  122.98   22.31
  -4  -2   2  221.79   23.75
  -4  -2   2  242.59   23.09
  -4  -2   2  242.26   23.07
  -4   2   3    6.82    3.85
  -4   2   3   13.90    4.15
   4  -2  -3    0.00    2.80
   4  -2  -3   13.73    4.39
   4   2  -3    1.56    2.18
   4   2  -3   20.01    3.57
   4   2  -3   17.47    3.58
   4   2  -3   23.96    4.11
  -4  -2   3   16.50    2.76
  -4  -2   3   17.82    2.86
  -4   2   4 1770.78  209.22
  -4   2   4 1895.25  209.12
   4  -2  -4 1846.91  209.05
   4  -2  -4 2149.79  210.44
   4   2  -4 1768.51  207.39
   4   2  -4 2159.54  207.66
   4   2  -4 2094.48  208.01
   4   2  -4 2859.62  208.94
  -4   2   5   40.32    7.44
  -4   2   5   41.73    7.17
   4  -2  -5   42.98    7.25
   4  -2  -5   42.94    7.90
   4   2  -5   32.71    5.25
   4   2  -5   41.78    5.52
   4   2  -5   46.30    5.70
   4   2  -5   47.34    5.77
  -4   2   6    6.12    3.67
  -4   2   6    6.17    2.98
   4  -2  -6    4.18    2.89
   4  -2  -6    7.00    3.71
   4   2  -6    3.57    1.40
   4   2  -6    5.94    1.45
   4   2  -6    4.18    1.41
   4   2  -6    6.79    1.55
  -4   2   7  351.20   40.12
  -4   2   7  402.90   40.05
   4  -2  -7  315.13   39.41
   4  -2  -7  396.75   40.98
  -4   2   8  783.41   85.16
  -4   2   8  851.03   84.94
   4  -2  -8  792.03   85.71
  -4   2   9  206.72   25.66
  -4   2   9  207.43   25.19
   4  -2  -9  242.77   25.85
   4  -2  -9  226.74   26.42
  -4   2  10   66.59   11.12
  -4   2  10   83.05   11.14
   4  -2 -10   87.44   11.61
   4  -2 -10   81.14   12.10
  -4   2  11   57.50    9.81
  -4   2  11   65.68    9.47
   4  -2 -11   83.66   10.53
   4  -2 -11   53.96   10.14
  -4   2  12    0.00    2.22
  -4   2  12   -0.00    2.08
   4  -2 -12    0.98    2.36
   4  -2 -12   -0.00    3.15
  -4  -2  12    0.38    0.86
  -4  -2  12    0.51    1.00
  -4   2  13   15.84    4.60
   4  -2 -13   10.31    3.87
   4  -2 -13    5.38    3.44
   4   2 -13   16.00    2.92
  -4  -2  13   11.25    2.27
  -4  -2  13   13.01    2.53
  -4   2  14  818.56   88.87
   4  -2 -14  793.53   88.47
   4  -2 -14  960.02   90.53
   4   2 -14  853.82   86.70
  -4  -2  14  818.73   86.00
  -4  -2  14  845.78   86.15
  -4   2  15   58.41   10.23
   4  -2 -15   68.70   10.50
   4  -2 -15   66.98   11.23
   4   2 -15   63.54    8.83
  -4  -2  15   65.79    8.43
  -4  -2  15   62.66    8.47
  -4   2  16   31.95    6.72
   4  -2 -16   22.51    5.74
   4  -2 -16   30.52    7.03
   4   2 -16   23.97    4.86
  -4  -2  16   20.92    4.30
  -4  -2  16   26.15    4.72
  -4   2  17    1.01    2.53
   4  -2 -17    2.34    2.88
   4  -2 -17    0.36    2.87
   4   2 -17    1.67    2.20
  -4  -2  17    1.93    1.98
  -4  -2  17   -0.00    1.98
  -4   2  18  133.33   18.51
   4  -2 -18  124.72   17.92
   4  -2 -18  114.35   18.46
   4   2 -18  125.27   16.92
  -4  -2  18  140.62   16.67
  -4  -2  18  153.53   16.96
  -4   2  19  141.94   19.51
   4  -2 -19  144.10   19.53
   4  -2 -19  134.06   20.07
   4   2 -19  126.10   17.96
  -4  -2  19  157.74   18.02
  -4  -2  19  142.46   17.69
  -4   2  20   62.55   10.42
  -4   2  20   57.37   10.35
   4  -2 -20   47.84    9.55
   4   2 -20   39.67    8.38
  -4  -2  20   38.94    7.88
  -4  -2  20   61.21    8.90
  -4   2  21   -0.00    2.92
  -4   2  21    4.27    3.68
   4  -2 -21   15.79    5.46
   4   2 -21    0.54    2.84
  -4  -2  21    0.00    2.43
  -4  -2  21    0.00    2.51
  -4   2  22   10.74    4.84
  -4   2  22   12.38    5.18
   4  -2 -22    8.10    4.78
   4   2 -22    2.17    3.47
  -4  -2  22    9.36    4.04
  -4   2  23    0.00    3.54
  -4   2  23    2.27    3.56
   4  -2 -23   -0.00    3.26
  -4  -2  23   -0.00    2.54
  -4   2  24  188.63   23.96
  -4   2  24  142.85   22.55
   4  -2 -24  152.63   23.53
  -4  -2  24  181.11   22.27
  -4   2  25   31.74    8.71
   4  -2 -25   34.94    9.47
  -4   2  26   82.33   14.49
   4  -2 -26   71.89   14.41
  -4   2  27    6.17    4.71
   4  -2 -27    1.93    4.63
  -4   2  28   62.34   12.36
   4  -2 -28   41.90   11.29
   4  -2 -30   96.12   17.66
   4  -2 -31    0.00    4.27
   4  -2 -32   -0.00    3.73
   4  -2 -33    1.61    4.73
   4  -2 -34    9.24    6.87
   4  -2 -35    2.16    4.91
   4  -2 -36   11.81    7.29
   4  -2 -37   -0.00    4.43
   4  -2 -38    3.40    4.83
   4  -2 -39   -0.00    5.10
  -4   3   1   38.15    8.25
  -4   3   1   34.60    8.01
   4  -3  -1   41.68    8.33
   4  -3  -1   35.86    8.41
   4   3  -1   44.41    7.34
   4   3  -1   51.02    7.84
   4   3  -1   40.81    7.41
   4   3  -1   42.83    7.42
  -4  -3   1   42.84    7.15
  -4  -3   1   56.61    7.53
  -4   3   2  339.80   42.34
  -4   3   2  443.77   43.35
   4  -3  -2  385.23   42.38
   4  -3  -2  361.00   42.93
   4   3  -2  363.35   40.50
   4   3  -2  379.65   40.91
   4   3  -2  350.14   40.79
   4   3  -2  405.24   41.09
  -4  -3   2  353.33   40.12
  -4  -3   2  386.20   40.23
  -4   3   3    8.45    4.43
  -4   3   3    8.80    4.04
   4  -3  -3   13.03    4.56
   4  -3  -3   14.78    5.37
   4   3  -3   12.19    3.22
   4   3  -3   14.44    3.71
   4   3  -3    7.43    3.04
   4   3  -3   10.58    3.28
  -4  -3   3    7.99    2.55
  -4  -3   3   14.02    2.99
  -4   3   4    9.20    4.20
  -4   3   4   13.38    4.50
   4  -3  -4   14.16    4.69
   4  -3  -4   22.33    6.02
   4   3  -4    7.02    2.73
   4   3  -4   10.74    3.08
   4   3  -4   12.38    3.36
   4   3  -4   12.45    3.40
  -4  -3   4   12.76    2.47
  -4  -3   4   14.27    2.55
  -4   3   5   40.69    7.92
  -4   3   5   48.01    8.34
   4  -3  -5   75.78   10.51
   4   3  -5   39.59    5.89
   4   3  -5   46.27    6.27
   4   3  -5   32.92    5.87
   4   3  -5   35.91    5.89
  -4   3   6   44.75    9.54
  -4   3   6   69.70   10.40
   4  -3  -6   66.62   10.12
   4  -3  -6   79.31   11.58
   4   3  -6   56.57    7.58
   4   3  -6   66.55    7.99
   4   3  -6   55.24    7.79
   4   3  -6   65.20    8.00
  -4   3   7  547.61   54.26
  -4   3   7  436.27   52.84
   4  -3  -7  562.87   53.77
   4  -3  -7  491.86   54.33
   4   3  -7  416.66   49.96
   4   3  -7  505.80   50.46
   4   3  -7  563.14   50.91
  -4   3   8   87.00   13.49
  -4   3   8   94.13   13.25
   4  -3  -8  117.74   13.97
   4  -3  -8   82.73   13.83
   4   3  -8   86.64   10.23
   4   3  -8   90.08   10.40
  -4  -3   8   94.12   10.28
  -4   3   9    0.00    2.97
  -4   3   9    2.34    3.24
   4  -3  -9    1.49    2.68
   4  -3  -9    0.00    3.10
   4   3  -9    0.97    1.13
   4   3  -9    0.84    1.13
  -4  -3   9    1.15    0.99
  -4   3  10  232.18   24.38
   4  -3 -10  215.13   23.54
   4  -3 -10  233.71   25.06
   4   3 -10  184.81   19.43
   4   3 -10  201.76   19.90
  -4  -3  10  166.79   19.34
  -4   3  11  429.20   49.43
  -4   3  11  411.10   48.73
   4  -3 -11  396.43   48.63
   4  -3 -11  367.49   49.46
   4   3 -11  591.66   45.86
   4   3 -11  380.95   45.71
  -4  -3  11  430.20   45.39
  -4   3  12  332.93   37.32
  -4   3  12  301.56   36.26
   4  -3 -12  327.95   36.79
   4  -3 -12  319.22   37.79
   4   3 -12  299.67   33.15
   4   3 -12  336.74   33.74
  -4  -3  12  326.01   33.15
  -4   3  13  110.18   15.84
  -4   3  13   94.24   14.70
   4  -3 -13  104.81   15.21
   4  -3 -13   98.56   15.91
   4   3 -13  112.85   12.60
   4   3 -13  118.80   13.12
  -4  -3  13  111.12   12.47
  -4   3  14   12.49    4.66
  -4   3  14   14.10    4.51
   4  -3 -14   11.75    4.60
   4  -3 -14    8.78    5.00
   4   3 -14    9.03    2.44
   4   3 -14    7.83    2.62
  -4  -3  14    9.72    2.48
  -4   3  15   39.25    8.62
   4  -3 -15   43.01    8.37
   4  -3 -15   37.33    8.97
   4   3 -15   55.09    6.87
   4   3 -15   35.63    6.47
  -4  -3  15   45.44    6.45
  -4   3  16  303.15   34.22
   4  -3 -16  274.11   33.30
   4  -3 -16  280.18   34.72
   4   3 -16  289.66   31.03
   4   3 -16  266.79   31.24
  -4  -3  16  279.28   30.74
  -4   3  17   19.67    5.78
   4  -3 -17   20.20    5.74
   4  -3 -17   20.67    6.56
   4   3 -17   12.97    3.86
   4   3 -17   17.10    4.40
  -4  -3  17   21.38    4.37
  -4   3  18   76.34   12.17
   4  -3 -18   68.40   11.36
   4  -3 -18   65.09   12.33
   4   3 -18   60.21    9.46
   4   3 -18   53.25    9.55
  -4  -3  18   74.07    9.81
  -4   3  19   10.49    5.00
   4  -3 -19    7.13    3.97
   4   3 -19    8.81    3.38
   4   3 -19    4.21    3.38
  -4  -3  19    6.15    3.33
  -4  -3  19    6.92    2.97
  -4   3  20    7.34    4.41
   4  -3 -20   12.95    4.87
   4   3 -20   14.43    4.25
   4   3 -20   16.88    5.09
  -4  -3  20    7.69    3.61
  -4  -3  20   12.03    3.94
  -4   3  21   61.87   11.84
   4  -3 -21   68.21   12.08
   4  -3 -21   65.19   12.64
   4   3 -21   65.11   10.50
   4   3 -21   49.46   10.10
  -4  -3  21   70.33   10.73
  -4  -3  21   62.22   10.01
  -4   3  22   85.71   14.26
   4  -3 -22   77.70   13.56
   4  -3 -22   81.91   14.66
   4   3 -22   78.93   12.71
  -4  -3  22   62.98   11.46
  -4   3  23   73.59   13.49
  -4   3  23   63.26   12.56
   4  -3 -23  104.51   15.08
   4  -3 -23   62.91   13.07
  -4  -3  23   59.08   11.14
  -4   3  24    2.38    4.12
  -4   3  24    1.62    4.09
   4  -3 -24    5.01    4.50
  -4   3  25   10.81    5.61
   4  -3 -25    6.10    5.55
  -4   3  26   96.14   16.77
   4  -3 -26   98.14   17.55
  -4   3  27   19.82    7.35
   4  -3 -27    7.28    5.97
  -4   3  28   66.04   13.96
   4  -3 -28   89.06   16.64
   4  -3 -29    4.55    5.13
   4  -3 -30   21.14    8.67
   4  -3 -31    6.03    5.59
   4  -3 -32   39.59   11.79
   4  -3 -33    3.73    5.35
   4  -3 -34    0.00    4.76
   4  -3 -35    0.45    5.37
   4  -3 -36    9.86    6.88
   4  -3 -37    5.97    6.00
   4  -3 -38    1.47    5.27
   4  -3 -39   -0.00    5.41
  -4   4   1   68.46   12.33
  -4   4   1   72.35   12.47
   4  -4  -1   57.62   11.42
   4  -4  -1   75.22   13.09
   4   4  -1   73.75   10.87
  -4  -4   1   79.79   11.29
  -4  -4   1   84.97   11.01
  -4   4   2  172.53   22.43
  -4   4   2  191.67   22.95
   4  -4  -2  143.28   21.26
   4  -4  -2  175.31   23.36
   4   4  -2  151.25   19.90
   4   4  -2  175.44   21.06
  -4  -4   2  168.34   20.23
  -4  -4   2  166.89   20.12
  -4  -4   2  167.28   19.71
  -4   4   3   67.37   12.48
   4  -4  -3   68.29   11.76
   4  -4  -3   64.55   12.47
   4   4  -3   88.25   10.91
   4   4  -3   68.31   10.71
  -4  -4   3   76.39   10.55
  -4  -4   3   76.29   10.27
  -4  -4   3   71.84    9.93
  -4   4   4  386.03   41.46
  -4   4   4  372.24   40.94
   4  -4  -4  404.18   40.94
   4  -4  -4  335.50   41.34
   4   4  -4  349.32   38.12
   4   4  -4  286.03   38.12
  -4  -4   4  335.38   38.02
  -4  -4   4  358.83   37.66
  -4  -4   4  367.26   37.47
  -4   4   5    3.96    4.23
  -4   4   5    8.12    3.91
   4  -4  -5    4.46    3.76
   4  -4  -5   14.93    5.73
   4   4  -5    6.16    2.60
   4   4  -5   10.54    3.58
  -4  -4   5    7.24    2.78
  -4  -4   5    5.57    2.13
  -4  -4   5    0.00    1.50
  -4   4   6   94.99   15.12
  -4   4   6  108.55   15.16
   4  -4  -6  116.50   15.25
   4  -4  -6  131.81   16.97
   4   4  -6   96.03   12.34
   4   4  -6   87.02   12.61
  -4  -4   6   88.36   12.10
  -4  -4   6   91.21   10.70
  -4  -4   6  111.20   10.83
  -4   4   7    5.00    4.17
  -4   4   7    4.08    3.85
   4  -4  -7    3.75    3.07
   4  -4  -7   -0.00    3.20
   4   4  -7    5.65    2.44
   4   4  -7    5.71    2.48
  -4  -4   7    4.24    2.09
  -4   4   8  121.73   16.18
  -4   4   8  112.84   15.59
   4  -4  -8  134.08   15.88
   4  -4  -8   98.75   15.92
   4   4  -8   86.91   12.22
   4   4  -8  100.16   12.76
  -4  -4   8  102.99   12.32
  -4   4   9  318.04   38.52
  -4   4   9  371.58   38.91
   4  -4  -9  288.04   37.47
   4  -4  -9  345.66   39.75
   4   4  -9  333.34   35.17
   4   4  -9  339.85   35.57
  -4  -4   9  318.96   34.85
  -4   4  10  236.52   31.07
  -4   4  10  311.67   32.12
   4  -4 -10  279.46   31.26
   4  -4 -10  302.45   33.34
   4   4 -10  248.47   27.82
   4   4 -10  237.51   28.11
  -4  -4  10  255.04   27.63
  -4   4  11   47.65    9.14
  -4   4  11   40.04    8.20
   4  -4 -11   40.34    8.01
   4  -4 -11   62.81   10.72
   4   4 -11   33.10    5.48
   4   4 -11   38.22    6.12
  -4  -4  11   33.94    5.38
  -4   4  12   63.55   10.76
  -4   4  12   51.34    9.51
   4  -4 -12   44.00    9.72
   4   4 -12   52.89    7.05
   4   4 -12   42.45    7.15
  -4  -4  12   52.02    6.90
  -4   4  13   99.10   16.32
   4  -4 -13  129.04   16.86
   4  -4 -13   96.86   16.71
   4   4 -13  121.25   13.56
   4   4 -13  108.56   14.03
  -4  -4  13  112.47   13.35
  -4   4  14  337.38   40.89
   4  -4 -14  331.74   40.25
   4  -4 -14  370.87   42.42
   4   4 -14  320.75   37.11
   4   4 -14  410.50   38.57
  -4  -4  14  339.90   37.16
  -4   4  15  115.05   17.60
   4  -4 -15  122.29   17.39
   4  -4 -15  113.24   18.22
   4   4 -15  124.50   14.72
   4   4 -15  123.79   15.47
  -4  -4  15  118.39   14.56
  -4   4  16   43.39    8.84
   4  -4 -16   41.59    8.31
   4  -4 -16   33.03    8.89
   4   4 -16   37.22    6.05
   4   4 -16   24.18    5.81
  -4  -4  16   32.10    5.77
  -4   4  17    3.83    3.98
   4  -4 -17    5.81    4.10
   4  -4 -17    4.20    4.29
   4   4 -17    2.70    2.27
   4   4 -17    1.19    2.33
  -4  -4  17    3.42    2.37
  -4   4  18  110.53   17.20
   4  -4 -18  151.27   18.33
   4   4 -18  104.68   14.44
   4   4 -18   96.31   14.89
  -4  -4  18  114.79   14.51
  -4   4  19   81.43   14.83
   4  -4 -19  100.63   15.31
   4   4 -19   96.18   13.22
   4   4 -19   97.42   14.00
  -4  -4  19   92.70   12.96
  -4   4  20   84.22   14.05
   4  -4 -20   98.07   14.23
   4  -4 -20   70.69   13.95
   4   4 -20   56.98   10.47
   4   4 -20   61.53   11.29
  -4  -4  20   82.86   11.36
  -4   4  21   23.00    7.65
   4  -4 -21   27.53    7.80
   4  -4 -21   24.30    8.13
   4   4 -21   29.27    6.54
   4   4 -21   32.68    7.51
  -4   4  22    5.86    4.66
   4  -4 -22   15.93    6.32
   4   4 -22    5.95    3.54
  -4   4  23   25.59    8.23
   4  -4 -23   30.65    9.33
   4   4 -23   29.27    7.07
  -4   4  24   89.19   16.03
   4  -4 -24   92.99   16.87
  -4   4  25   68.55   13.34
   4  -4 -25   56.12   13.15
  -4   4  26   77.59   13.01
   4  -4 -26    9.20    5.79
   4  -4 -27    0.00    4.08
   4  -4 -28   35.93   10.67
   4  -4 -29   21.48    8.52
  -4   4  30   15.87    7.26
   4  -4 -30   19.19    8.16
   4  -4 -31    2.34    5.05
   4  -4 -32    4.47    4.68
   4  -4 -33    3.31    4.98
   4  -4 -34   11.58    7.17
   4  -4 -35    3.78    5.10
   4  -4 -36    5.85    7.00
   4  -4 -37    4.54    5.31
   4  -4 -38    1.05    4.28
  -4   5   1  107.17   16.34
  -4   5   1  108.23   16.10
   4  -5  -1  102.45   15.42
   4  -5  -1   89.50   15.90
   4   5  -1   96.06   13.87
  -4  -5   1   87.62   13.51
  -4   5   2  327.19   42.60
  -4   5   2  428.75   44.08
   4  -5  -2  370.78   42.51
   4  -5  -2  468.91   45.74
   4   5  -2  364.15   40.71
  -4  -5   2  330.76   40.19
  -4  -5   2  329.03   40.42
  -4  -5   2  368.11   40.22
  -4   5   3  181.86   26.04
  -4   5   3  153.26   25.00
   4  -5  -3  200.96   25.63
   4  -5  -3  248.81   28.78
   4   5  -3  198.79   23.96
   4   5  -3  228.35   25.29
  -4  -5   3  168.94   23.32
  -4  -5   3  222.62   24.25
  -4  -5   3  215.47   23.54
  -4   5   4   27.52    7.76
  -4   5   4   28.11    7.54
   4  -5  -4   36.65    8.21
   4  -5  -4   36.69    8.89
   4   5  -4   29.68    6.31
   4   5  -4   39.19    7.55
  -4  -5   4   37.54    6.58
  -4  -5   4   31.43    6.13
  -4  -5   4   30.61    5.74
  -4   5   5   41.58    9.27
  -4   5   5   37.93    9.06
   4  -5  -5   54.44    9.89
   4  -5  -5   49.70   10.35
   4   5  -5   43.31    7.65
   4   5  -5   48.72    8.29
  -4  -5   5   39.32    7.21
  -4  -5   5   51.35    7.52
  -4  -5   5   45.21    6.94
  -4   5   6   79.52   14.10
  -4   5   6   97.04   14.60
   4  -5  -6   98.44   14.36
   4  -5  -6   73.02   14.43
   4   5  -6   88.69   12.05
   4   5  -6   79.81   12.33
  -4  -5   6  110.62   12.48
  -4  -5   6   82.56   11.14
  -4  -5   6   83.49   10.86
  -4   5   7  262.65   32.27
  -4   5   7  279.08   32.32
   4  -5  -7  203.10   30.34
   4  -5  -7  260.97   33.07
   4   5  -7  272.13   29.23
   4   5  -7  238.15   29.41
  -4  -5   7  275.43   29.05
  -4  -5   7  233.70   27.65
  -4  -5   7  283.91   27.75
  -4   5   8   46.36   10.12
  -4   5   8   62.52   10.43
   4  -5  -8   42.62    9.10
   4  -5  -8   44.40   10.35
   4   5  -8   45.08    7.56
   4   5  -8   50.45    8.20
  -4  -5   8   46.23    7.39
  -4  -5   8   45.48    6.10
  -4  -5   8   52.70    6.20
  -4   5   9   40.49    8.76
  -4   5   9   36.99    8.45
   4  -5  -9   37.35    7.91
   4  -5  -9   30.83    8.25
   4   5  -9   37.16    6.13
   4   5  -9   23.37    5.60
  -4  -5   9   26.91    5.36
  -4   5  10   41.08    8.27
  -4   5  10   33.24    7.24
   4  -5 -10   24.22    6.49
   4  -5 -10    0.00    4.81
   4   5 -10   24.93    4.85
   4   5 -10   22.24    4.95
  -4  -5  10   15.40    3.88
  -4   5  11  300.01   37.17
   4  -5 -11  352.74   37.21
   4  -5 -11  240.93   36.73
   4   5 -11  323.37   33.89
   4   5 -11  300.76   34.21
  -4  -5  11  300.93   33.31
  -4   5  12  325.00   42.30
   4  -5 -12  352.42   42.00
   4  -5 -12  414.30   44.99
   4   5 -12  361.39   39.31
   4   5 -12  347.96   39.80
  -4  -5  12  368.88   38.96
  -4   5  13   79.46   12.36
   4  -5 -13   55.65   10.28
   4  -5 -13   26.03    8.79
   4   5 -13   65.37    8.45
   4   5 -13   49.49    8.41
  -4  -5  13   43.98    7.29
  -4   5  14   30.55    7.74
   4  -5 -14   21.01    6.77
   4  -5 -14   25.78    7.92
   4   5 -14   28.88    5.41
   4   5 -14   18.40    5.11
  -4  -5  14   24.09    4.90
  -4   5  15  128.13   18.95
   4  -5 -15  176.53   20.06
   4  -5 -15  118.53   19.42
   4   5 -15  136.17   15.86
   4   5 -15   96.59   15.57
  -4  -5  15  115.65   15.15
  -4   5  16  125.93   20.82
   4  -5 -16  162.48   21.36
   4   5 -16  165.08   18.66
   4   5 -16  143.76   19.16
  -4  -5  16  144.57   18.12
   4  -5 -17  124.19   17.69
   4   5 -17  110.42   14.63
   4   5 -17  110.37   15.63
  -4  -5  17  105.09   14.38
  -4   5  18  151.97   23.07
   4   5 -18  168.16   20.37
   4   5 -18  162.00   21.29
  -4  -5  18  163.17   20.18
  -4   5  19    0.00    3.77
   4  -5 -19    1.78    4.57
   4   5 -19    1.49    2.67
   4   5 -19    2.58    3.33
  -4   5  20    7.88    5.70
   4  -5 -20    4.04    4.50
   4   5 -20    5.23    3.37
   4   5 -20    2.27    3.36
  -4   5  21   27.70    8.53
   4  -5 -21   32.96    9.81
   4   5 -21   32.14    7.12
  -4   5  22  149.97   22.76
  -4   5  23   20.88    7.40
   4  -5 -23   22.25    8.12
  -4   5  24    7.00    5.13
   4  -5 -24    2.36    4.51
   4  -5 -25   -0.00    5.05
   4  -5 -26    9.72    6.07
   4  -5 -27   19.14    7.92
  -4   5  28   22.99    8.30
   4  -5 -28   19.97    8.36
  -4   5  29   16.73    7.45
   4  -5 -29    6.10    5.96
  -4   5  30    3.19    5.41
   4  -5 -30   -0.00    4.56
  -4   5  31   33.33   10.20
   4  -5 -31   18.90    8.79
   4  -5 -32   11.98    7.35
   4  -5 -33    1.68    5.08
   4  -5 -34   -0.00    5.16
   4  -5 -35    1.82    4.79
   4  -5 -36   -0.00    4.79
   4  -5 -37   13.04    8.32
   4  -5 -38    8.54    6.59
  -4   6   1   60.03   12.73
  -4   6   1   49.92   11.81
   4  -6  -1   95.81   13.74
   4  -6  -1   62.43   12.92
   4   6  -1   54.58   10.47
  -4  -6   1   57.02   10.37
  -4  -6   1   93.61   12.76
  -4  -6   1   63.98   10.48
  -4   6   2   90.94   15.01
   4  -6  -2   90.93   14.28
   4  -6  -2   90.07   15.78
   4   6  -2   88.73   13.10
  -4  -6   2   83.88   12.57
  -4  -6   2   58.52   11.82
  -4  -6   2   92.37   12.60
  -4   6   3   72.63   14.29
  -4   6   3   89.41   14.71
   4  -6  -3   77.53   13.63
   4  -6  -3   86.49   15.32
   4   6  -3   82.85   12.54
  -4  -6   3   68.74   11.69
  -4  -6   3   87.90   12.85
  -4  -6   3   89.61   12.17
  -4   6   4  182.65   25.45
  -4   6   4  167.81   24.78
   4  -6  -4  194.10   24.83
   4  -6  -4  183.83   26.25
   4   6  -4  183.77   23.08
   4   6  -4  174.44   23.78
  -4  -6   4  198.81   23.10
  -4  -6   4  185.08   23.05
  -4  -6   4  186.78   22.38
  -4   6   5  120.16   17.29
  -4   6   5  112.41   16.50
   4  -6  -5  116.15   16.07
   4  -6  -5  105.74   17.29
   4   6  -5   85.26   13.27
   4   6  -5   78.26   13.57
  -4  -6   5   88.79   13.22
  -4  -6   5   95.79   13.45
  -4  -6   5   91.71   12.70
  -4   6   6   55.41   11.11
  -4   6   6   43.14    9.82
   4  -6  -6   56.62   10.59
   4  -6  -6   52.58   11.69
   4   6  -6   56.06    8.98
   4   6  -6   41.47    8.68
  -4  -6   6   54.10    8.62
  -4  -6   6   45.08    7.98
  -4  -6   6   44.16    7.59
  -4   6   7    2.90    4.17
  -4   6   7   -0.00    2.75
   4  -6  -7    1.16    2.89
   4  -6  -7   -0.00    4.74
   4   6  -7    0.25    2.55
   4   6  -7    0.39    2.49
  -4  -6   7    0.32    2.08
  -4  -6   7    1.97    2.28
  -4  -6   7   -0.00    1.80
  -4   6   8  348.04   41.03
  -4   6   8  345.84   40.62
   4  -6  -8  352.03   39.97
   4   6  -8  272.76   36.84
   4   6  -8  328.78   38.31
  -4  -6   8  330.68   37.15
  -4  -6   8  348.89   36.56
  -4  -6   8  349.79   36.34
  -4   6   9  406.98   49.01
   4  -6  -9  366.07   47.49
   4  -6  -9  422.10   50.36
   4   6  -9  395.55   45.77
   4   6  -9  395.75   46.47
  -4  -6   9  431.32   45.59
  -4  -6   9  436.05   44.51
  -4  -6   9  433.01   44.46
  -4   6  10    6.08    4.51
   4  -6 -10    8.38    4.61
   4  -6 -10    4.37    5.89
   4   6 -10    4.51    3.15
   4   6 -10    7.87    3.85
  -4  -6  10    0.00    2.05
  -4  -6  10    5.57    2.23
  -4  -6  10    7.40    2.12
  -4   6  11    0.41    3.24
   4  -6 -11    5.18    4.29
   4  -6 -11    2.77    4.53
   4   6 -11    0.00    2.70
   4   6 -11    1.34    2.40
  -4  -6  11    1.34    2.21
  -4  -6  11    2.96    1.68
  -4  -6  11    2.09    1.45
  -4   6  12    3.17    4.62
   4  -6 -12    6.34    4.44
   4  -6 -12    2.19    3.53
   4   6 -12    5.95    3.36
   4   6 -12    0.00    2.51
  -4  -6  12    5.22    2.81
  -4  -6  12    2.69    1.40
  -4  -6  12    4.21    1.44
  -4   6  13  135.05   19.55
   4  -6 -13   85.58   16.62
   4  -6 -13  124.26   19.83
   4   6 -13  119.75   16.02
   4   6 -13  129.09   16.92
  -4  -6  13  130.11   15.74
  -4   6  14  124.58   19.36
   4  -6 -14  103.29   19.20
   4   6 -14  128.88   16.38
   4   6 -14  104.11   16.38
  -4  -6  14  134.75   16.02
  -4   6  15  103.07   16.74
   4   6 -15   96.26   13.38
   4   6 -15   76.94   13.50
  -4  -6  15   98.22   13.11
  -4   6  16   37.39   10.07
   4   6 -16   41.85    8.06
   4   6 -16   35.47    8.41
  -4  -6  16   60.48    8.67
  -4   6  17    0.00    3.57
   4   6 -17    1.98    3.08
   4   6 -17    1.86    3.25
  -4  -6  17    5.23    2.86
  -4   6  18   75.15   14.53
   4  -6 -18   76.10   15.22
   4   6 -18   66.77   11.28
   4   6 -18   85.97   13.12
  -4   6  19   82.51   14.76
   4  -6 -19   93.43   16.35
   4   6 -19   73.23   11.46
   4   6 -19   54.17   11.60
  -4   6  20   43.94   10.35
   4  -6 -20   26.31    9.65
   4   6 -20   34.46    7.49
  -4   6  21   33.51    9.58
   4  -6 -21   40.15   11.02
   4  -6 -22   -0.00    4.40
   4  -6 -23   19.94    7.62
   4  -6 -24   10.61    6.62
  -4   6  25   46.65   11.71
   4  -6 -25   36.91   11.13
  -4   6  26   40.56   11.23
   4  -6 -26   42.87   12.34
  -4   6  27    1.90    4.45
   4  -6 -27   -0.00    4.55
  -4   6  28   13.53    6.96
   4  -6 -28   10.45    7.03
  -4   6  29   29.87   10.08
   4  -6 -29   29.53    9.93
  -4   6  30    3.72    4.58
   4  -6 -30    7.47    7.09
  -4   6  31   11.54    7.45
   4  -6 -31    5.23    5.36
   4  -6 -32    3.76    5.07
   4  -6 -33    3.97    5.45
   4  -6 -34    0.00    4.41
   4  -6 -35   12.19    7.68
   4  -6 -36   12.04    7.18
   4  -6 -37   -0.00    5.54
  -4   7   1  333.79   41.92
  -4   7   1  311.99   41.29
   4  -7  -1  330.33   42.75
   4   7  -1  327.29   39.48
   4   7  -1  307.58   40.29
  -4  -7   1  385.44   39.95
  -4   7   2   41.54   10.28
  -4   7   2   64.47   12.14
   4  -7  -2   36.27   10.35
   4   7  -2   36.75    8.48
   4   7  -2   50.94   10.22
  -4  -7   2   35.76    8.16
  -4  -7   2   42.01    9.30
  -4   7   3   68.66   15.49
  -4   7   3  123.75   18.09
   4  -7  -3  110.72   18.43
   4   7  -3   98.05   14.99
  -4  -7   3  104.45   14.91
  -4  -7   3  108.34   15.72
  -4   7   4   26.29    8.07
  -4   7   4   16.01    6.53
   4  -7  -4   12.53    6.84
   4   7  -4   22.14    5.93
  -4  -7   4   20.54    5.73
  -4  -7   4   15.16    5.27
  -4   7   5  193.98   26.19
  -4   7   5  167.76   24.67
   4  -7  -5  184.63   26.66
   4   7  -5  164.60   22.45
   4   7  -5  156.72   23.23
  -4  -7   5  200.72   22.96
  -4  -7   5  170.48   22.60
  -4   7   6  219.47   29.88
   4  -7  -6  201.76   30.35
   4   7  -6  238.84   27.59
   4   7  -6  209.24   27.89
  -4  -7   6  210.37   26.58
  -4  -7   6  232.20   27.19
  -4   7   7  549.57   60.40
   4  -7  -7  460.02   60.35
   4   7  -7  506.45   56.76
   4   7  -7  478.06   57.43
  -4  -7   7  538.44   56.52
  -4  -7   7  529.47   56.41
  -4   7   8    0.27    3.83
   4  -7  -8    2.49    4.81
   4   7  -8   -0.00    2.69
   4   7  -8    0.62    2.79
  -4  -7   8    2.21    2.73
  -4  -7   8   -0.00    2.45
  -4   7   9   18.85    7.40
   4  -7  -9   19.92    7.57
   4   7  -9   16.10    5.18
   4   7  -9   17.95    5.86
  -4  -7   9   13.91    4.42
  -4  -7   9   16.24    4.46
  -4   7  10    9.80    5.17
   4  -7 -10   14.54    6.89
   4   7 -10    5.65    3.57
   4   7 -10    8.36    4.70
  -4  -7  10    8.47    3.60
  -4  -7  10    5.40    3.05
  -4   7  11  151.55   23.39
   4  -7 -11  150.69   24.44
   4   7 -11  150.02   20.59
   4   7 -11  187.44   22.46
  -4  -7  11  168.52   20.41
  -4  -7  11  149.32   19.02
  -4   7  12   19.84    7.64
   4  -7 -12   20.82    8.55
   4   7 -12   30.11    6.74
   4   7 -12   21.01    6.43
  -4  -7  12   20.93    5.37
  -4  -7  12   25.65    5.00
  -4   7  13   41.22   10.89
   4   7 -13   50.53    9.42
   4   7 -13   41.60    9.29
  -4  -7  13   55.87    9.08
  -4  -7  13   56.86    7.77
  -4   7  14   10.18    5.89
   4   7 -14    4.17    3.66
   4   7 -14    6.51    4.28
  -4  -7  14    3.98    2.98
  -4  -7  14    4.85    2.25
  -4   7  15   79.68   14.94
   4   7 -15   75.96   12.12
   4   7 -15   64.97   12.35
  -4  -7  15   78.72   11.61
  -4  -7  15   73.33    9.41
  -4   7  16    4.00    5.26
   4   7 -16    3.09    3.41
   4   7 -16    2.24    3.55
  -4  -7  16    3.92    3.17
  -4  -7  16    2.58    1.67
  -4   7  17   26.54    8.66
   4  -7 -17   23.20    8.49
   4   7 -17   27.07    6.48
   4   7 -17   25.26    7.66
  -4  -7  17   24.49    3.92
   4  -7 -18   -0.00    4.36
   4   7 -18    0.72    3.04
  -4  -7  18    1.60    1.26
   4  -7 -19   -0.00    4.32
   4   7 -19    0.59    3.30
  -4  -7  19    0.24    0.94
   4  -7 -20    5.71    5.86
   4  -7 -21   79.05   16.93
  -4   7  22   30.08   10.14
   4  -7 -22   51.89   12.39
  -4   7  23   75.12   14.51
   4  -7 -23   48.04   13.22
  -4   7  24   -0.00    4.96
   4  -7 -24    1.82    5.61
  -4   7  25   12.74    6.89
   4  -7 -25    0.00    5.66
  -4   7  26   -0.00    4.59
   4  -7 -26    2.97    6.09
  -4   7  27   39.48   10.87
   4  -7 -27   19.21    8.94
  -4   7  28    0.00    5.20
   4  -7 -28    6.97    6.73
  -4   7  29    1.80    5.13
   4  -7 -29    5.80    7.04
  -4   7  30   -0.00    4.92
   4  -7 -30    0.26    5.14
  -4   7  31    3.13    5.58
   4  -7 -31    9.82    6.79
  -4   7  32   16.02    7.82
   4  -7 -32    6.44    6.84
   4  -7 -33   33.29   11.19
   4  -7 -34    0.00    5.08
   4  -7 -35    3.32    5.91
   4  -7 -36    1.64    5.79
  -4   8   1   17.80    7.31
  -4   8   1    8.64    6.32
   4  -8  -1   18.37    7.86
   4   8  -1   16.82    5.91
   4   8  -1   19.85    7.08
  -4  -8   1   13.15    5.12
  -4   8   2   46.34   11.07
   4  -8  -2   27.48    9.73
   4   8  -2   26.38    7.53
   4   8  -2   35.40    9.03
  -4  -8   2   35.71    8.00
  -4   8   3  154.94   24.09
   4  -8  -3  183.53   26.27
   4   8  -3  139.19   21.38
  -4  -8   3  156.29   21.41
  -4  -8   3  177.87   23.16
  -4   8   4   19.07    7.95
   4  -8  -4   17.05    8.29
   4   8  -4   48.70    9.12
  -4  -8   4   35.66    7.82
  -4  -8   4   34.94    8.10
  -4   8   5   56.69   13.38
   4  -8  -5   62.89   14.81
   4   8  -5   78.63   12.87
  -4  -8   5   77.87   12.20
  -4  -8   5   75.02   12.60
  -4   8   6   34.81    9.82
   4  -8  -6    0.00    4.63
   4   8  -6   30.24    7.23
  -4  -8   6   35.28    7.11
  -4  -8   6   34.59    7.49
  -4   8   7   -0.00    4.40
   4  -8  -7    0.00    3.96
   4   8  -7    0.00    3.11
   4   8  -7    1.96    3.96
  -4  -8   7    2.94    3.36
  -4  -8   7    1.12    3.04
  -4   8   8   33.50    9.40
   4  -8  -8   21.80    9.07
   4   8  -8    6.32    4.88
   4   8  -8   40.37    9.12
  -4  -8   8   33.16    7.05
  -4  -8   8   37.72    7.43
  -4   8   9  530.20   56.94
   4  -8  -9  443.20   56.79
   4   8  -9  450.21   52.54
   4   8  -9  462.51   53.91
  -4  -8   9  469.69   51.91
  -4  -8   9  443.47   51.74
  -4   8  10    0.00    4.25
   4  -8 -10    0.95    5.06
   4   8 -10    4.28    3.84
   4   8 -10    5.00    4.07
  -4  -8  10    2.14    2.82
  -4  -8  10    2.32    2.61
  -4   8  11   18.99    7.67
   4  -8 -11   31.03   10.15
   4   8 -11   19.53    6.25
   4   8 -11   29.63    8.04
  -4  -8  11   30.74    6.71
  -4  -8  11   24.03    5.96
   4   8 -12    0.73    3.32
   4   8 -12    5.10    4.26
  -4  -8  12    2.94    3.20
  -4  -8  12    4.63    3.05
   4   8 -13  143.16   17.59
   4   8 -13  141.82   18.47
  -4  -8  13   74.66   14.13
  -4  -8  13  103.49   14.44
   4   8 -14   11.15    5.46
  -4  -8  14   20.42    5.43
   4  -8 -15   50.00   12.71
   4   8 -15   46.48    9.89
   4  -8 -16    5.72    5.76
   4   8 -16    5.29    4.01
   4  -8 -17    1.40    4.92
   4   8 -17    3.01    4.00
  -4   8  18   15.37    6.94
   4  -8 -18    0.97    5.10
   4   8 -18   12.09    5.44
  -4   8  19   98.59   18.65
   4  -8 -19  103.46   19.71
  -4   8  20   -0.00    3.90
   4  -8 -20   -0.00    4.28
  -4   8  21  106.76   18.36
   4  -8 -21   75.29   17.30
  -4   8  22    8.32    6.46
   4  -8 -22   10.80    7.24
  -4   8  23   21.18    8.47
   4  -8 -23   20.26    8.98
  -4   8  24   -0.00    4.76
   4  -8 -24    1.01    5.75
  -4   8  25   50.84   12.59
   4  -8 -25   37.56   12.27
  -4   8  26   -0.00    4.92
   4  -8 -26    0.00    4.21
  -4   8  27    2.32    5.23
   4  -8 -27    0.00    5.34
  -4   8  28   -0.00    5.60
   4  -8 -28    0.26    5.37
  -4   8  29   48.24   12.75
   4  -8 -29   30.70   11.83
  -4   8  30    0.69    5.34
   4  -8 -30   -0.00    6.41
  -4   8  31   19.38    8.40
   4  -8 -31    6.37    6.63
  -4   8  32    3.85    5.72
   4  -8 -32    0.00    6.83
  -4   8  33    3.14    5.35
   4  -8 -33    1.29    4.86
   4  -8 -34    0.00    6.29
   4  -8 -35   22.77   10.97
   4  -9  -1  247.84   34.82
   4   9  -1  237.45   30.99
   4   9  -1  202.90   31.34
  -4  -9   1  253.50   30.62
   4  -9  -2    3.43    5.80
   4   9  -2    0.73    3.82
   4   9  -2    0.00    3.68
  -4  -9   2   -0.00    3.05
   4  -9  -3    2.36    5.15
   4   9  -3    5.58    4.51
   4   9  -3   35.73    9.39
  -4  -9   3   16.96    6.00
   4  -9  -4   -0.00    4.94
   4   9  -4    0.00    3.68
   4   9  -4    0.00    3.40
  -4  -9   4    1.27    3.40
  -4  -9   4    0.79    3.98
   4  -9  -5  124.07   21.87
   4   9  -5  100.79   17.41
   4   9  -5  120.98   19.48
  -4  -9   5  130.62   17.97
  -4  -9   5  115.44   18.24
   4  -9  -6    0.44    4.23
   4   9  -6    1.06    3.90
  -4  -9   6   -0.00    2.84
  -4  -9   6    0.78    3.87
   4  -9  -7  353.68   47.85
   4   9  -7  336.05   43.54
  -4  -9   7  408.41   43.79
   4  -9  -8    0.00    4.01
   4   9  -8    1.36    3.84
  -4  -9   8   -0.00    3.18
   4  -9  -9   27.25    9.60
   4   9  -9   26.50    7.57
  -4  -9   9   29.16    7.16
   4   9 -10    7.09    4.60
  -4  -9  10    0.97    2.91
  -4   9  11  284.46   35.12
   4   9 -11  222.25   30.75
  -4  -9  11  240.29   30.16
  -4   9  12   -0.00    4.56
   4   9 -12    4.82    4.67
  -4  -9  12    1.28    3.45
  -4   9  13    9.84    6.38
   4  -9 -13    1.09    5.29
   4   9 -13   12.56    5.55
  -4   9  14    7.53    6.26
   4  -9 -14   21.82    8.80
   4   9 -14   35.46    8.44
  -4   9  15   58.76   12.28
   4  -9 -15   -0.00    5.94
   4   9 -15   41.86    9.17
  -4   9  16    5.78    6.35
   4  -9 -16    1.54    4.94
   4   9 -16   -0.00    3.87
  -4   9  17  190.81   25.91
   4  -9 -17  132.58   24.25
   4   9 -17  126.59   20.30
  -4   9  18   -0.00    4.46
   4  -9 -18    1.69    5.40
  -4   9  19   -0.00    4.77
   4  -9 -19    3.66    6.41
  -4   9  20    0.56    3.93
   4  -9 -20    5.68    6.96
  -4   9  21   42.69   11.38
   4  -9 -21    1.81    6.29
  -4   9  22    3.66    4.96
   4  -9 -22   -0.00    4.80
  -4   9  23   46.29   12.82
   4  -9 -23   51.58   14.03
  -4   9  24    0.00    4.79
   4  -9 -24    5.13    6.63
  -4   9  25   10.14    6.56
   4  -9 -25    1.16    5.90
  -4   9  26   -0.00    4.73
   4  -9 -26    3.91    6.13
  -4   9  27   32.12   10.81
   4  -9 -27   34.87   12.16
  -4   9  28    0.58    4.56
   4  -9 -28    3.77    6.09
  -4   9  29   11.10    7.71
   4  -9 -29    4.33    6.25
  -4   9  30   -0.00    5.05
   4  -9 -30    3.01    5.91
  -4   9  31    9.58    6.86
   4  -9 -31    0.82    6.63
  -4   9  32   -0.00    4.70
   4  -9 -32    4.22    6.31
  -4   9  33   21.33    9.60
   4  -9 -33   20.55    9.99
   4  -9 -34    5.52    6.30
   4  -9 -35   -0.00    6.27
  -4  10   1   -0.00    3.68
   4 -10  -1   -0.00    4.54
   4  10  -1   -0.00    4.03
  -4  10   2   -0.00    5.93
   4 -10  -2    6.98    6.19
   4  10  -2    2.08    4.11
  -4  10   3   26.16   10.07
   4 -10  -3   53.04   13.60
   4  10  -3   37.52    9.76
  -4  10   4   14.72    7.23
   4 -10  -4    5.82    6.29
   4  10  -4    4.61    4.99
  -4  10   5   24.18    8.65
   4 -10  -5   25.74    9.87
   4  10  -5   -0.00    4.52
  -4  10   6    8.43    5.94
   4 -10  -6    1.28    5.27
   4  10  -6    4.62    4.11
  -4  10   7    2.82    6.08
   4 -10  -7   33.78   11.15
   4  10  -7   20.93    7.04
  -4  10   8    6.31    6.31
   4  10  -8    6.58    4.79
  -4 -10   8   12.60    5.46
  -4  10   9   18.67    7.56
   4  10  -9   15.58    6.40
  -4 -10   9   12.94    5.42
  -4  10  10   -0.00    4.71
   4  10 -10    0.86    3.93
  -4 -10  10    0.28    2.87
  -4  10  11   42.16   11.36
   4 -10 -11   17.52    8.64
   4  10 -11   28.73    8.33
  -4 -10  11   32.57    8.06
  -4  10  12    0.78    5.10
   4 -10 -12    0.06    4.33
   4  10 -12    0.10    4.16
  -4  10  13   25.12    9.98
   4 -10 -13   28.55   11.60
   4  10 -13   39.33    9.67
  -4  10  14    0.09    3.97
   4 -10 -14   -0.00    5.25
   4  10 -14    0.00    3.89
  -4  10  15   85.79   17.25
   4 -10 -15   73.29   17.63
   4  10 -15   78.52   14.56
  -4  10  16   13.02    6.96
   4 -10 -16   10.00    8.22
   4  10 -16   26.27    7.94
  -4  10  17    2.35    4.43
   4 -10 -17   -0.00    5.72
  -4  10  18    5.05    5.92
   4 -10 -18    8.22    6.85
  -4  10  19    6.57    5.85
   4 -10 -19   51.43   13.68
  -4  10  20    0.00    4.96
   4 -10 -20    3.71    6.76
  -4  10  21   13.46    7.59
   4 -10 -21   16.16    9.42
  -4  10  22   -0.00    4.75
   4 -10 -22    2.84    5.53
  -4  10  23   15.73    8.19
   4 -10 -23   11.11    7.79
  -4  10  24    3.80    5.61
   4 -10 -24    0.00    5.24
  -4  10  25   16.53    9.03
   4 -10 -25   23.11   10.25
  -4  10  26    2.55    5.65
   4 -10 -26    0.00    5.33
  -4  10  27    1.18    5.51
   4 -10 -27    0.00    6.19
  -4  10  28    4.45    5.71
   4 -10 -28   -0.00    6.23
  -4  10  29   20.64    9.82
   4 -10 -29    7.53    7.97
  -4  10  30   -0.00    4.49
   4 -10 -30   -0.00    5.95
  -4  10  31    0.45    5.24
   4 -10 -31    0.00    6.81
  -4  10  32    2.77    6.37
   4 -10 -32   -0.00    6.37
  -4  10  33    6.07    5.41
   4 -10 -33    2.16    7.24
  -4  10  34    0.99    6.23
   4 -10 -34    1.25    7.73
  -4  11   1   98.36   19.19
   4 -11  -1  107.06   21.15
  -4  11   2    1.25    5.61
   4 -11  -2    5.19    6.61
  -4  11   3    3.58    5.53
   4 -11  -3   11.55    8.41
   4  11  -3    8.01    5.56
  -4  11   4    7.77    7.38
   4 -11  -4   20.29    9.15
   4  11  -4   11.57    6.25
  -4  11   5    6.30    7.22
   4 -11  -5    6.85    6.75
   4  11  -5    9.23    5.65
  -4  11   6   11.80    7.59
   4  11  -6    8.09    5.63
  -4  11   7   36.20   11.80
   4  11  -7   55.18   11.89
  -4  11   8    3.73    6.01
   4  11  -8    8.20    5.78
  -4  11   9   -0.00    6.07
   4  11  -9   -0.00    4.04
  -4  11  10    0.39    4.97
   4 -11 -10    6.29    6.28
   4  11 -10    4.33    5.71
  -4  11  11  109.04   20.77
   4 -11 -11   93.64   21.65
   4  11 -11  129.66   19.89
  -4  11  12   -0.00    4.17
   4 -11 -12    7.31    7.52
   4  11 -12    2.37    4.55
  -4  11  13   59.07   14.37
   4 -11 -13   43.51   13.70
   4  11 -13   47.78   12.04
  -4  11  14   13.91    8.71
   4 -11 -14    5.55    7.56
   4  11 -14    6.63    5.21
  -4  11  15   25.59    9.79
   4 -11 -15   27.93   11.76
  -4  11  16    0.00    4.74
   4 -11 -16   -0.00    5.88
  -4  11  17   75.92   16.40
   4 -11 -17   57.33   15.99
  -4  11  18    2.05    5.45
   4 -11 -18    2.05    6.30
  -4  11  19   -0.00    5.31
   4 -11 -19    0.68    5.38
  -4  11  20    0.00    4.12
   4 -11 -20   -0.00    6.12
  -4  11  21    3.65    6.34
   4 -11 -21   38.03   12.28
  -4  11  22   -0.00    4.90
   4 -11 -22   -0.00    5.54
  -4  11  23   14.10    7.50
   4 -11 -23    9.66    7.72
  -4  11  24    2.14    5.64
   4 -11 -24    2.15    6.07
  -4  11  25    0.35    4.83
   4 -11 -25    5.61    7.36
  -4  11  26   -0.00    3.83
   4 -11 -26   -0.00    6.43
  -4  11  27   11.01    7.67
   4 -11 -27    9.56    9.24
  -4  11  28    0.62    4.83
   4 -11 -28   -0.00    6.17
  -4  11  29    0.93    4.97
   4 -11 -29    3.15    6.38
  -4  11  30    2.21    6.21
   4 -11 -30    1.27    6.91
  -4  11  31   11.75    8.65
   4 -11 -31   11.48    8.26
  -4  11  32   -0.00    5.94
   4 -11 -32    0.53    5.75
  -4  11  33   -0.00    5.59
  -4  11  34    6.08    6.65
  -4  12   1    7.01    6.40
   4 -12  -1    0.94    5.62
   4  12  -1    1.80    4.69
  -4  12   2    0.00    5.41
   4 -12  -2    2.04    5.66
   4  12  -2   -0.00    4.00
  -4  12   3   54.07   14.89
   4  12  -3   72.97   14.97
  -4  12   4   15.09    8.97
  -4  12   5   36.82   11.95
  -4  12   6   -0.00    6.50
  -4  12   7   -0.00    4.74
  -4  12   8   -0.00    5.95
   4 -12  -8    2.69    5.75
  -4  12   9   74.44   17.58
   4 -12  -9   88.02   19.46
  -4  12  10    3.54    5.47
   4 -12 -10    2.44    6.52
  -4  12  11    3.77    6.95
   4 -12 -11    5.97    7.53
  -4  12  12   12.39    7.56
   4 -12 -12    3.98    7.22
  -4  12  13   18.16    9.36
   4 -12 -13   44.98   13.55
  -4  12  14   16.47    8.40
   4 -12 -14   15.24    9.59
  -4  12  15   12.15    8.02
   4 -12 -15   30.63   12.41
  -4  12  16    1.58    5.49
   4 -12 -16   -0.00    6.10
  -4  12  17    7.01    6.88
   4 -12 -17    3.10    6.95
  -4  12  18    2.14    5.48
   4 -12 -18    3.80    7.83
  -4  12  19   45.61   12.96
   4 -12 -19   28.75   11.63
   4 -12 -20   -0.00    6.34
  -4  12  21    4.87    5.31
   4 -12 -21   -0.00    6.52
  -4  12  22   -0.00    4.20
   4 -12 -22    1.50    5.38
  -4  12  23    5.48    6.89
   4 -12 -23    8.23    7.49
  -4  12  24    3.29    5.11
   4 -12 -24    6.85    6.95
  -4  12  25   14.70    8.46
   4 -12 -25   24.33   11.22
  -4  12  26    2.40    5.56
   4 -12 -26    0.90    5.81
  -4  12  27    0.26    5.11
   4 -12 -27    0.00    4.15
  -4  12  28    0.80    5.52
   4 -12 -28   -0.00    5.42
  -4  12  29   -0.00    6.36
   4 -12 -29    1.30    6.86
  -4  12  30    0.00    5.36
   4 -12 -30    1.54    6.78
  -4  12  31   12.03    8.48
   4 -12 -31   11.85    8.94
  -4  12  32   -0.00    5.49
  -4  12  33    7.05    6.64
  -4  13   1   58.68   15.33
   4  13  -1   60.87   14.33
  -4  13   2    6.20    6.56
   4  13  -2    3.91    5.45
  -4  13   3   -0.00    7.44
   4  13  -3   11.21    6.83
  -4  13   4    5.49    6.09
   4  13  -4   -0.00    4.63
  -4  13   5   80.45   16.92
   4 -13  -5   45.11   15.42
   4  13  -5   51.12   13.15
  -4  13   6    5.92    6.54
   4 -13  -6    5.86    6.76
   4  13  -6    7.16    6.05
  -4  13   7   27.62   10.70
   4 -13  -7   28.05   11.66
   4  13  -7   18.43    8.40
  -4  13   8    3.90    6.33
   4 -13  -8   -0.00    6.01
   4  13  -8    0.00    4.57
  -4  13   9    0.02    5.41
   4 -13  -9   -0.00    5.59
   4  13  -9   -0.00    5.16
  -4  13  10   -0.00    6.50
   4 -13 -10    3.97    6.76
   4  13 -10    0.00    4.79
  -4  13  11   30.58   12.43
   4 -13 -11   47.56   15.02
   4  13 -11   57.46   13.60
  -4  13  12    7.44    7.23
   4 -13 -12   27.20   11.26
   4  13 -12   19.17    8.64
  -4  13  13   12.84    7.46
   4 -13 -13    6.11    7.66
  -4  13  14   -0.00    6.05
   4 -13 -14   -0.00    5.68
  -4  13  15    1.15    5.75
   4 -13 -15    1.76    6.20
  -4  13  16    7.40    7.37
   4 -13 -16    1.35    6.27
  -4  13  17    9.84    7.44
   4 -13 -17   14.32    8.94
  -4  13  18   10.84    7.90
   4 -13 -18    8.37    8.42
  -4  13  19    4.51    5.63
   4 -13 -19    3.54    7.74
  -4  13  20    3.65    5.77
   4 -13 -20    0.15    4.91
  -4  13  21    6.19    8.09
   4 -13 -21   10.77    8.32
  -4  13  22    5.77    7.44
   4 -13 -22    7.34    7.76
  -4  13  23    5.46    7.21
   4 -13 -23    7.49    8.02
  -4  13  24   -0.00    6.15
   4 -13 -24    0.00    6.24
  -4  13  25    0.00    5.64
   4 -13 -25    1.02    5.98
  -4  13  26   -0.00    6.23
   4 -13 -26    2.34    6.23
  -4  13  27   10.77    7.78
   4 -13 -27   10.14    9.02
  -4  13  28    3.75    5.93
   4 -13 -28   -0.00    6.08
  -4  13  29    4.32    7.32
   4 -13 -29    4.36    6.97
  -4  13  30    0.23    4.35
   4 -13 -30   -0.00    5.34
  -4  14   1    1.71    5.44
   4  14  -1    0.84    4.76
  -4  14   2    1.73    5.48
   4  14  -2    0.00    4.93
  -4  14   3   29.04   11.41
   4  14  -3   17.61    8.29
  -4  14   4   22.56   10.27
   4  14  -4   22.77    8.90
  -4  14   5   17.42    8.67
   4 -14  -5   28.54   11.69
   4  14  -5   13.12    7.16
  -4  14   6    0.30    5.52
   4 -14  -6   -0.00    5.99
   4  14  -6    2.06    4.93
  -4  14   7    1.33    6.70
   4 -14  -7    6.57    8.07
   4  14  -7    8.80    6.90
  -4  14   8   12.20    8.80
   4 -14  -8   19.44   10.00
  -4  14   9   36.45   12.58
   4 -14  -9   27.66   12.42
   4  14  -9   50.83   12.81
  -4  14  10    6.65    6.82
   4 -14 -10    4.89    6.68
   4  14 -10    2.88    5.17
  -4  14  11    0.25    6.50
   4 -14 -11   -0.00    5.55
  -4  14  12    1.61    7.00
   4 -14 -12    0.78    5.46
  -4  14  13   30.14   10.91
   4 -14 -13    4.22    7.28
  -4  14  14    0.00    6.43
   4 -14 -14    2.33    7.11
  -4  14  15    4.44    6.32
   4 -14 -15   15.22    9.41
  -4  14  16   -0.00    6.69
   4 -14 -16    4.62    6.25
  -4  14  17    0.87    6.24
   4 -14 -17   -0.00    5.84
  -4  14  18   10.18    7.14
   4 -14 -18    6.67    8.42
  -4  14  19   10.58    8.55
   4 -14 -19    3.04    6.48
  -4  14  20    0.00    5.37
   4 -14 -20    3.52    7.24
  -4  14  21   15.17    8.90
   4 -14 -21    5.06    8.20
  -4  14  22    0.00    6.19
   4 -14 -22    7.67    7.59
  -4  14  23   14.10    9.17
   4 -14 -23    5.61    7.46
  -4  14  24    0.16    6.27
   4 -14 -24    0.46    7.20
  -4  14  25   -0.00    5.49
   4 -14 -25   13.40    9.42
  -4  14  26    0.00    6.26
   4 -14 -26    0.00    6.83
  -4  14  27    2.04    6.55
   4 -14 -27    3.24    8.69
   4 -14 -28   -0.00    6.28
  -4  15   1    0.00    6.11
   4  15  -1    9.30    6.54
  -4  15   2   22.54   10.31
   4  15  -2    8.19    7.10
  -4  15   3    1.05    6.13
   4  15  -3    0.00    4.30
  -4  15   4    0.00    5.89
   4  15  -4    0.28    4.72
  -4  15   5    6.77    7.77
   4  15  -5    9.48    6.60
  -4  15   6    8.65    6.70
   4  15  -6    9.09    6.96
  -4  15   7    4.32    6.98
   4  15  -7    6.63    6.53
  -4  15   8   -0.00    5.99
   4  15  -8   -0.00    4.57
  -4  15   9    2.85    7.39
   4  15  -9   13.52    8.12
  -4  15  10   -0.00    6.73
  -4  15  11    7.65    8.37
  -4  15  12   -0.00    6.21
  -4  15  13   -0.00    7.54
  -4  15  14    3.09    6.73
   4 -15 -14   -0.00    6.75
  -4  15  15    0.00    5.05
   4 -15 -15    2.45    6.98
  -4  15  16    6.06    7.93
   4 -15 -16   16.85    9.85
  -4  15  17   12.94    9.73
   4 -15 -17   22.07   11.18
  -4  15  18    7.00    7.08
   4 -15 -18   -0.00    6.35
  -4  15  19    2.29    6.13
   4 -15 -19    2.26    6.56
  -4  15  20    2.95    6.41
   4 -15 -20   -0.00    5.77
  -4  15  21    1.82    6.04
   4 -15 -21    0.54    6.48
  -4  15  22    0.59    5.96
   4 -15 -22    0.00    7.63
  -4  15  23    6.88    7.15
   4 -15 -23   -0.00    6.08
   4 -15 -24   -0.00    5.92
   4 -15 -25    9.59    8.98
   4 -15 -26    4.09    7.56
   4 -15 -27    0.00    7.11
  -4  16   1    0.00    6.54
   4  16  -1   -0.00    5.38
  -4  16   2    1.75    6.22
   4  16  -2    0.23    4.99
  -4  16   3    2.86    6.98
   4  16  -3   -0.00    6.95
  -4  16   4    8.92    8.13
   4  16  -4    1.34    4.77
  -4  16   5   -0.00    5.32
   4  16  -5   -0.00    4.64
  -4  16   6    2.77    6.13
   4  16  -6   -0.00    5.44
  -4  16   7    3.16    6.66
   4  16  -7   -0.00    5.65
  -4  16   8    8.89    8.32
  -4  16   9    0.00    6.27
  -4  16  10    6.26    7.47
  -4  16  11    6.01    6.94
  -4  16  12    1.11    6.10
  -4  16  13    7.06    7.53
  -4  16  14    7.44    7.52
  -4  16  15   -0.00    5.52
  -4  16  16    3.05    6.32
  -4  16  17    0.00    6.56
  -4  17   1    5.01    6.84
   4  17  -1    2.84    6.26
  -4  17   2   16.10    9.42
   4  17  -2    0.17    5.95
  -4  17   3    2.15    6.03
   4  17  -3    1.12    5.11
  -4  17   4    2.99    7.40
   4  17  -4    0.06    5.59
  -4  17   5   -0.00    6.51
   4  17  -5   -0.00    5.51
  -4  17   6    0.00    5.86
  -4  17   7    1.08    6.15
  -4  17   8   -0.00    5.41
  -4  17   9    0.64    6.13
  -4  17  10    2.07    6.72
   4  18  -1    0.90    5.68
   4  18  -2    3.08    6.57
   4  18  -3    1.39    6.09
   4  18  -4    1.92    5.10
   4  19  -1    0.04    5.74
   4  19  -2    4.98    8.19
  -3   0   1   -0.00    2.26
  -3   0   1    0.64    2.08
   3   0  -1    1.18    2.00
   3   0  -1    0.39    2.35
  -3   0   2    0.74    1.98
  -3   0   2   -0.00    1.77
   3   0  -2   -0.00    2.02
   3   0  -2   -0.00    2.17
  -3   0   3 5216.27  540.89
  -3   0   3 5356.32  540.81
   3   0  -3 5243.55  540.94
   3   0  -3 5710.88  541.48
  -3   0   4   -0.00    1.62
  -3   0   4    1.17    1.13
   3   0  -4   -0.00    1.57
   3   0  -4    0.07    1.65
  -3   0   5   77.48    8.60
   3   0  -5   73.46    8.48
   3   0  -5   61.14    8.31
  -3   0   6    0.78    1.40
   3   0  -6    0.77    1.14
   3   0  -6    0.81    1.37
  -3   0   7  345.15   38.29
   3   0  -7  360.62   38.27
   3   0  -7  405.67   38.58
  -3   0   8    0.81    1.38
   3   0  -8   -0.00    1.14
   3   0  -8   -0.00    1.41
  -3   0   9  832.96   88.26
   3   0  -9  884.86   88.39
   3   0  -9  871.96   88.90
  -3   0  10   -0.00    1.57
   3   0 -10    0.71    1.41
   3   0 -10   -0.00    1.57
  -3   0  11  943.05  103.88
  -3   0  11 1083.56  105.49
   3   0 -11 1068.14  105.13
  -3   0  12    0.68    1.92
  -3   0  12    0.65    2.18
  -3   0  13  537.22   56.79
  -3   0  13  533.30   57.10
  -3   0  14    0.98    2.20
  -3   0  14   -0.00    2.25
  -3   0  15  144.98   16.94
  -3   0  15  117.46   16.42
  -3   0  16   -0.00    2.14
  -3   0  16    1.36    2.19
  -3   0  17  163.40   21.02
  -3   0  17  175.77   21.48
  -3   0  18   -0.00    2.45
  -3   0  18   -0.00    2.48
   3   0 -18    1.83    3.21
  -3   0  19   57.85    9.95
  -3   0  19   66.71   10.49
   3   0 -19   50.91   10.09
  -3   0  20    0.14    1.88
  -3   0  20    2.46    3.00
   3   0 -20    0.40    2.52
  -3   0  21    6.03    3.44
  -3   0  21    3.74    3.34
   3   0 -21    3.79    4.12
  -3   0  22    0.00    2.09
  -3   0  22   -0.00    2.69
   3   0 -22   -0.00    3.90
  -3   0  23  309.73   38.39
  -3   0  23  338.74   38.80
   3   0 -23  315.18   39.50
  -3   0  24    0.44    3.25
  -3   0  24   -0.00    2.98
  -3   0  25   83.61   14.49
  -3   0  25   88.20   14.63
  -3   0  26    0.88    2.84
  -3   0  27   72.27   13.53
  -3   0  28    0.00    3.04
  -3   0  29   66.00   13.09
   3   0 -36    0.78    4.42
   3   0 -37   -0.00    5.46
   3   0 -38   -0.00    4.53
   3   0 -39   25.41    9.83
   3   0 -40    2.01    4.05
  -3   1   1  964.45   96.75
  -3   1   1  835.82   96.20
   3  -1  -1 1001.20   96.69
   3  -1  -1  982.45   97.14
   3   1  -1  934.03   95.66
   3   1  -1 1019.48   96.14
  -3  -1   1  843.02   95.62
  -3  -1   1  806.63   95.57
  -3  -1   1 1049.77   95.84
  -3   1   2  607.27   62.79
  -3   1   2  562.86   62.40
   3  -1  -2  582.86   62.54
   3  -1  -2  562.19   62.70
   3   1  -2  631.21   61.71
   3   1  -2  649.14   61.99
  -3  -1   2  586.76   61.72
  -3  -1   2  588.65   61.26
  -3  -1   2  585.27   61.27
  -3   1   3    7.48    3.32
  -3   1   3    2.72    2.50
   3  -1  -3    9.32    3.29
   3  -1  -3    7.54    3.44
   3   1  -3    8.67    2.26
   3   1  -3   11.59    2.33
  -3  -1   3   11.45    2.49
  -3  -1   3    9.92    1.44
  -3  -1   3    7.54    1.40
  -3   1   4    7.04    2.92
  -3   1   4    3.20    2.08
   3  -1  -4   10.17    2.99
   3  -1  -4    3.38    2.58
   3   1  -4    6.69    1.68
   3   1  -4    4.41    1.36
   3   1  -4    3.90    1.40
  -3  -1   4    4.32    1.52
  -3   1   5 1858.98  187.91
  -3   1   5 1782.77  187.48
   3  -1  -5 1895.68  187.79
   3  -1  -5 1799.69  188.01
   3   1  -5 1862.58  186.00
  -3   1   6    0.00    2.05
  -3   1   6    1.87    1.73
   3  -1  -6    4.03    2.18
   3  -1  -6    2.95    2.38
  -3   1   7  161.76   21.02
  -3   1   7  193.00   20.97
   3  -1  -7  204.02   21.34
   3  -1  -7  201.09   21.79
  -3   1   8   97.36   11.45
  -3   1   8   93.19   10.96
   3  -1  -8   79.60   10.90
   3  -1  -8   78.29   11.24
  -3  -1   8   88.95    9.44
  -3   1   9  668.76   83.73
   3  -1  -9  841.52   84.20
   3  -1  -9  907.65   85.08
  -3  -1   9  774.52   82.45
  -3  -1   9  891.02   82.69
  -3   1  10   43.32    7.08
   3  -1 -10   51.92    7.30
   3  -1 -10   45.74    7.42
  -3  -1  10   43.10    5.81
  -3  -1  10   43.25    5.92
  -3   1  11  453.06   47.94
   3  -1 -11  397.57   47.48
   3  -1 -11  529.24   49.02
  -3  -1  11  417.17   46.42
  -3  -1  11  472.19   46.72
  -3   1  12    3.28    2.84
   3  -1 -12    9.13    3.12
   3  -1 -12    2.16    2.97
  -3  -1  12    3.48    1.92
  -3  -1  12    2.13    1.99
  -3   1  13   10.83    3.65
   3  -1 -13   11.01    3.69
   3  -1 -13    6.37    3.52
  -3  -1  13   10.88    2.99
  -3  -1  13    8.86    2.96
  -3   1  14   17.95    4.64
   3  -1 -14    9.17    3.80
   3  -1 -14   13.83    4.59
   3   1 -14   16.34    4.09
  -3  -1  14   15.10    3.83
  -3  -1  14   11.21    3.43
  -3   1  15  358.58   44.55
  -3   1  15  410.39   45.61
   3  -1 -15  466.65   46.19
   3  -1 -15  371.24   45.28
   3   1 -15  397.11   44.35
  -3  -1  15  387.99   43.90
  -3  -1  15  466.88   44.51
  -3   1  16    7.84    3.81
  -3   1  16    8.01    3.82
   3  -1 -16    0.00    2.90
   3   1 -16    9.20    3.60
  -3  -1  16    6.37    3.07
  -3  -1  16    2.16    2.42
  -3   1  17  214.70   25.06
  -3   1  17  263.94   26.38
   3  -1 -17  178.17   24.94
   3   1 -17  175.82   23.88
  -3  -1  17  198.16   23.97
  -3  -1  17  194.06   23.80
  -3   1  18    1.20    2.57
  -3   1  18    1.50    2.97
   3  -1 -18   -0.00    2.84
   3   1 -18    1.19    2.47
  -3  -1  18    1.60    2.66
  -3  -1  18    2.94    2.77
  -3   1  19   44.10    8.92
  -3   1  19   59.18    9.98
   3  -1 -19   45.68    9.58
   3   1 -19   44.10    8.90
  -3  -1  19   45.15    8.60
  -3  -1  19   54.24    8.90
  -3   1  20   73.03   11.63
  -3   1  20   59.19   10.80
   3  -1 -20   57.92   11.38
   3   1 -20   62.03   11.03
  -3  -1  20   63.99   10.62
  -3  -1  20   54.34    9.93
  -3   1  21  131.10   19.12
  -3   1  21  163.12   20.18
   3  -1 -21  121.76   19.45
   3   1 -21  120.99   18.73
  -3  -1  21  152.63   19.17
  -3  -1  21  127.49   18.20
  -3   1  22    0.12    2.97
  -3   1  22    1.74    3.75
   3  -1 -22    0.00    3.87
   3   1 -22    2.42    3.44
  -3  -1  22    3.05    3.29
  -3  -1  22    0.00    2.65
  -3   1  23   14.71    5.77
  -3   1  23   12.82    5.83
   3  -1 -23   20.20    6.78
   3   1 -23   13.62    5.68
  -3  -1  23    8.87    4.85
  -3  -1  23   23.23    6.22
  -3   1  24    0.02    3.20
  -3   1  24    0.85    2.79
   3  -1 -24    0.39    3.14
  -3  -1  24   -0.00    3.14
  -3  -1  24    2.63    3.34
  -3   1  25   53.57   11.20
  -3   1  25   66.05   11.92
   3  -1 -25   38.74   10.28
  -3  -1  25   52.52   10.60
  -3   1  26   17.72    6.73
  -3   1  26   18.31    6.66
   3  -1 -26   13.90    6.52
  -3  -1  26   20.15    6.62
  -3   1  27   89.59   14.98
   3  -1 -27   65.43   13.95
  -3  -1  27   68.03   13.24
  -3   1  28    0.61    3.27
   3  -1 -28   -0.00    4.12
  -3  -1  28    1.04    3.60
  -3   1  29   -0.00    3.72
   3  -1 -29   -0.00    4.47
  -3   1  30   18.16    7.17
   3  -1 -30   17.12    6.97
   3  -1 -31   42.31   11.28
   3  -1 -32    1.77    4.75
   3  -1 -33   10.37    7.07
   3  -1 -34    6.63    5.76
   3  -1 -35    5.29    5.43
   3  -1 -36    5.42    6.20
   3  -1 -37   18.23    8.27
   3  -1 -38   -0.00    4.80
   3  -1 -39    5.20    5.42
   3  -1 -40    0.01    4.03
  -3   2   1  205.97   22.76
  -3   2   1  181.18   22.26
   3  -2  -1  223.97   22.81
   3  -2  -1  166.32   22.35
   3   2  -1  150.18   20.67
   3   2  -1  183.49   21.18
   3   2  -1  194.85   21.40
   3   2  -1  204.35   21.43
  -3  -2   1  181.72   20.92
  -3  -2   1  197.22   20.97
  -3   2   2   77.39   10.93
  -3   2   2   63.25   10.43
   3  -2  -2   82.61   10.93
   3  -2  -2   63.54   10.80
   3   2  -2   77.46    9.41
   3   2  -2   68.67    9.32
   3   2  -2   70.32    9.44
   3   2  -2   75.71    9.48
  -3  -2   2   77.78    9.11
  -3  -2   2   72.85    9.00
  -3   2   3 1587.36  138.97
  -3   2   3 1263.61  137.98
   3  -2  -3 1250.81  137.77
   3  -2  -3 1485.42  139.08
   3   2  -3 1115.45  136.02
   3   2  -3 1669.12  137.50
   3   2  -3 1190.00  136.22
   3   2  -3 1599.62  136.92
  -3  -2   3 1373.52  135.73
  -3  -2   3 1306.96  135.63
  -3   2   4    3.88    3.00
  -3   2   4    0.52    2.02
   3  -2  -4    1.49    2.30
   3  -2  -4    2.06    3.29
   3   2  -4    1.79    1.37
   3   2  -4    2.82    1.62
   3   2  -4    2.70    1.49
   3   2  -4    3.32    1.37
  -3   2   5    0.00    2.51
  -3   2   5   -0.00    2.03
   3  -2  -5    0.12    2.15
   3  -2  -5    0.04    2.19
   3   2  -5    0.79    1.02
   3   2  -5   -0.00    0.89
   3   2  -5    0.44    0.97
   3   2  -5    0.93    0.97
  -3  -2   5    0.60    1.13
  -3   2   6    6.18    3.36
  -3   2   6    4.64    2.82
   3  -2  -6    3.22    2.29
   3  -2  -6    3.41    3.28
  -3  -2   6    3.22    1.02
  -3   2   7  372.27   40.79
  -3   2   7  407.27   40.96
   3  -2  -7  319.65   40.15
   3  -2  -7  417.84   41.76
  -3   2   8  613.83   70.43
  -3   2   8  765.13   71.06
   3  -2  -8  730.57   70.77
   3  -2  -8  640.10   71.07
  -3  -2   8  658.26   67.75
  -3   2   9  453.80   51.80
  -3   2   9  494.42   51.87
   3  -2  -9  490.76   51.84
   3  -2  -9  515.41   52.85
   3   2  -9  464.89   49.32
   3   2  -9  468.79   49.18
  -3  -2   9  509.16   49.37
  -3   2  10    4.39    3.25
  -3   2  10    2.22    2.53
   3  -2 -10    8.50    3.36
   3  -2 -10    0.00    3.23
   3   2 -10    4.73    1.75
   3   2 -10    8.19    1.85
  -3  -2  10    6.84    1.94
  -3   2  11   23.57    5.82
  -3   2  11   31.87    6.10
   3  -2 -11   33.46    6.12
   3  -2 -11   33.68    6.84
   3   2 -11   26.85    4.44
   3   2 -11   31.77    4.56
  -3  -2  11   26.37    4.44
  -3   2  12   15.89    4.85
   3  -2 -12   19.10    4.81
   3  -2 -12   10.73    4.49
   3   2 -12   12.24    3.15
   3   2 -12   15.62    3.44
  -3  -2  12   18.18    3.50
  -3   2  13  381.71   44.24
   3  -2 -13  483.82   44.98
   3  -2 -13  370.36   44.73
   3   2 -13  302.32   41.91
   3   2 -13  442.77   42.83
  -3  -2  13  465.73   42.73
  -3   2  14   15.63    4.75
   3  -2 -14   10.93    4.27
   3  -2 -14   11.20    5.08
   3   2 -14   12.52    3.78
   3   2 -14   17.02    3.96
  -3  -2  14   14.98    3.83
  -3   2  15   29.95    6.75
   3  -2 -15   37.51    7.14
   3  -2 -15   33.63    7.59
   3   2 -15   20.80    5.22
   3   2 -15   34.23    6.02
  -3  -2  15   25.24    5.33
  -3   2  16   11.77    4.60
   3  -2 -16   16.49    4.78
   3  -2 -16   14.50    5.05
   3   2 -16   19.70    4.75
   3   2 -16   13.85    4.21
  -3  -2  16   10.89    3.60
  -3   2  17  153.61   20.37
   3  -2 -17  155.10   20.37
   3  -2 -17  134.89   20.45
   3   2 -17  189.58   20.02
   3   2 -17  119.75   18.55
  -3  -2  17  161.56   18.97
  -3   2  18    5.06    3.39
   3  -2 -18   10.03    4.35
   3  -2 -18   10.51    4.65
   3   2 -18   11.90    4.17
   3   2 -18   10.04    4.15
  -3  -2  18   20.03    4.75
  -3   2  19   46.08    9.37
  -3   2  19   49.44    9.70
   3  -2 -19   49.16    9.81
   3  -2 -19   44.85   10.01
   3   2 -19   54.22    9.17
   3   2 -19   46.61    9.14
  -3  -2  19   48.08    9.07
  -3  -2  19   45.57    8.42
  -3   2  20   -0.00    2.94
  -3   2  20    1.32    2.94
   3  -2 -20    5.14    4.25
   3   2 -20    4.69    3.35
   3   2 -20    2.21    3.06
  -3  -2  20    5.56    3.68
  -3  -2  20    6.21    3.36
  -3   2  21    1.97    3.56
  -3   2  21    2.74    3.17
   3   2 -21    1.11    3.10
   3   2 -21    0.18    3.01
  -3  -2  21    4.11    3.83
  -3  -2  21    0.11    2.31
  -3   2  22   -0.00    3.59
  -3   2  22    0.00    2.89
   3   2 -22    0.48    2.59
   3   2 -22    1.11    3.64
  -3  -2  22    0.41    2.50
  -3  -2  22    0.74    2.49
  -3   2  23  132.96   20.04
  -3   2  23  143.26   20.44
   3  -2 -23  126.48   20.37
   3   2 -23  150.02   20.66
  -3  -2  23  153.57   20.09
  -3  -2  23  115.74   18.20
  -3   2  24   50.38   10.87
  -3   2  24   46.60   10.42
   3  -2 -24   36.34   10.21
  -3  -2  24   50.58   10.15
  -3  -2  24   54.75   10.14
  -3   2  25   55.75   11.60
   3  -2 -25   52.52   11.92
  -3  -2  25   53.18   10.81
  -3   2  26    2.49    3.91
   3  -2 -26   -0.00    3.52
  -3  -2  26    4.87    4.41
  -3   2  27   62.01   12.73
   3  -2 -27   59.08   12.96
  -3  -2  27   52.96   11.44
  -3   2  28    8.28    6.09
   3  -2 -28    4.21    4.87
  -3   2  29  125.27   21.08
   3  -2 -29  144.67   22.37
   3  -2 -30   -0.00    3.80
   3  -2 -31    1.26    3.71
   3  -2 -32    2.54    4.22
   3  -2 -33   12.27    6.71
   3  -2 -34    5.84    5.62
   3  -2 -35   35.44   10.85
   3  -2 -36   -0.00    4.71
   3  -2 -37    6.12    5.38
   3  -2 -38    0.00    3.84
   3  -2 -39   16.54    9.01
  -3   3   1  465.01   52.65
  -3   3   1  470.62   52.73
   3  -3  -1  492.51   52.49
   3  -3  -1  535.24   53.84
   3   3  -1  449.15   50.86
  -3  -3   1  449.34   50.86
  -3  -3   1  499.91   51.22
  -3  -3   1  500.89   50.96
  -3   3   2  235.88   28.62
  -3   3   2  249.30   28.89
   3  -3  -2  266.71   28.62
   3   3  -2  214.09   26.54
   3   3  -2  223.93   26.99
  -3  -3   2  249.70   26.84
  -3  -3   2  242.38   26.74
  -3  -3   2  261.47   26.67
  -3   3   3   60.98    9.26
  -3   3   3   46.54    8.34
   3  -3  -3   51.96    8.53
   3  -3  -3   49.94    8.98
   3   3  -3   44.60    6.81
   3   3  -3   51.18    7.31
  -3  -3   3   45.78    6.76
  -3  -3   3   37.60    6.33
  -3  -3   3   51.90    6.67
  -3   3   4   74.70   11.46
  -3   3   4   76.13   11.38
   3  -3  -4   76.06   11.05
   3  -3  -4   63.62   11.36
   3   3  -4   62.44    9.03
   3   3  -4   71.34    9.52
  -3  -3   4   66.95    9.11
  -3  -3   4   72.51    8.81
  -3  -3   4   91.49    8.95
  -3   3   5  483.57   55.43
  -3   3   5  886.24   58.63
   3  -3  -5  852.49   57.79
   3  -3  -5  424.99   55.53
   3   3  -5  462.09   52.98
   3   3  -5  510.41   53.41
  -3  -3   5  480.51   53.00
  -3  -3   5  459.68   51.93
  -3  -3   5  554.56   52.08
  -3   3   6  597.33   62.50
  -3   3   6  581.33   62.36
   3  -3  -6  664.20   62.55
   3  -3  -6  552.45   62.84
   3   3  -6  565.33   59.70
   3   3  -6  555.23   59.82
  -3  -3   6  579.03   59.65
  -3   3   7  158.34   19.16
  -3   3   7  179.94   19.58
   3  -3  -7  160.15   18.84
   3  -3  -7  158.36   19.83
   3   3  -7  172.60   16.67
   3   3  -7  171.48   16.76
  -3  -3   7  104.97   15.85
  -3   3   8   28.61    6.03
  -3   3   8   23.46    5.54
   3  -3  -8    2.15    3.42
   3  -3  -8   22.22    6.01
   3   3  -8   23.23    3.62
   3   3  -8   26.82    3.95
  -3  -3   8   27.74    3.73
  -3   3   9  146.07   19.32
   3  -3  -9  153.85   19.23
   3  -3  -9  157.92   20.32
   3   3  -9  140.83   16.75
   3   3  -9  167.34   17.12
  -3  -3   9  143.30   16.64
  -3   3  10  394.61   47.97
  -3   3  10  386.26   47.79
   3  -3 -10  450.03   48.21
   3  -3 -10  453.10   49.41
   3   3 -10  482.43   45.78
   3   3 -10  454.36   45.89
  -3  -3  10  407.11   45.40
  -3   3  11  515.52   59.04
  -3   3  11  524.77   58.89
   3  -3 -11  560.68   59.07
   3  -3 -11  580.93   60.49
   3   3 -11  531.56   56.41
   3   3 -11  532.40   56.74
  -3  -3  11  557.12   56.50
  -3   3  12   -0.00    2.91
  -3   3  12    1.90    3.21
   3  -3 -12    1.62    2.75
   3  -3 -12    3.78    3.35
   3   3 -12    0.30    1.81
   3   3 -12    1.87    2.11
  -3  -3  12    1.13    1.84
  -3   3  13   19.09    5.39
  -3   3  13   14.28    4.90
   3  -3 -13   16.74    4.95
   3  -3 -13   21.64    6.26
   3   3 -13   17.05    3.93
   3   3 -13   13.01    3.80
  -3  -3  13   14.86    3.73
  -3   3  14    2.08    3.29
  -3   3  14    1.12    2.97
   3  -3 -14    3.09    2.98
   3  -3 -14    0.00    2.87
   3   3 -14    2.74    2.29
   3   3 -14    1.58    2.15
  -3  -3  14    2.27    2.27
  -3   3  15  207.51   25.77
   3  -3 -15  183.45   24.81
   3  -3 -15  219.78   26.98
   3   3 -15  193.63   23.42
   3   3 -15  209.05   23.99
  -3   3  16   37.52    8.56
   3  -3 -16   22.31    7.09
   3  -3 -16   53.80   10.05
   3   3 -16   56.64    8.14
   3   3 -16   50.21    8.12
  -3  -3  16   46.41    7.51
  -3   3  17   74.34   12.28
   3  -3 -17   61.13   11.29
   3  -3 -17   66.11   12.49
   3   3 -17   66.57   10.48
   3   3 -17  105.35   12.38
  -3  -3  17   55.59    9.78
  -3   3  18    0.00    2.55
   3  -3 -18    3.82    3.48
   3  -3 -18    8.39    5.13
   3   3 -18    3.92    3.03
   3   3 -18    6.17    3.64
  -3  -3  18    3.21    2.63
  -3   3  19   18.76    6.19
   3  -3 -19   16.23    5.63
   3  -3 -19   18.60    6.83
   3   3 -19   18.05    5.23
   3   3 -19   18.04    5.38
  -3  -3  19   14.64    4.60
  -3   3  20   27.63    8.04
   3  -3 -20   36.81    8.52
   3   3 -20   37.63    7.65
   3   3 -20   38.78    8.27
  -3  -3  20   34.48    7.15
  -3   3  21   83.83   15.08
  -3   3  21   95.98   15.52
   3  -3 -21  123.79   16.85
   3   3 -21   92.49   14.11
   3   3 -21   68.10   13.59
  -3  -3  21   99.57   14.06
  -3   3  22   71.71   12.99
  -3   3  22   86.90   13.88
   3  -3 -22   55.06   12.26
   3  -3 -22   66.11   13.45
   3   3 -22   55.47   10.96
   3   3 -22   61.52   11.85
  -3  -3  22   74.76   11.70
  -3   3  23    0.00    3.98
   3  -3 -23    5.37    5.20
   3   3 -23    3.65    3.94
  -3  -3  23    9.67    4.86
  -3   3  24   18.16    6.64
   3  -3 -24    3.88    4.83
   3   3 -24   15.33    5.75
  -3   3  25  128.47   20.70
   3  -3 -25  144.41   22.08
   3   3 -25  129.69   19.78
  -3   3  26   53.74   12.35
   3  -3 -26   76.42   14.15
   3   3 -26   48.91   11.08
  -3   3  27  159.50   20.93
   3  -3 -27   78.96   17.43
   3   3 -27  103.68   17.47
   3  -3 -28   12.83    6.31
   3  -3 -29    6.97    5.57
   3  -3 -30   32.69   10.58
  -3   3  31   55.75   12.81
   3  -3 -31   48.21   12.42
  -3   3  32    2.50    5.00
   3  -3 -32    6.52    5.99
   3  -3 -33    0.41    3.83
   3  -3 -34    1.50    5.75
   3  -3 -35    5.89    6.19
   3  -3 -36    2.26    5.56
   3  -3 -37   19.95    8.94
   3  -3 -38   -0.00    4.92
   3  -3 -39   -0.00    4.93
  -3   4   1  105.33   16.85
  -3   4   1  134.33   17.78
   3  -4  -1  181.99   18.70
   3  -4  -1  120.91   17.78
   3   4  -1  115.95   15.56
  -3  -4   1  128.91   15.78
  -3  -4   1  106.35   15.59
  -3  -4   1  120.19   15.46
  -3   4   2  150.17   19.54
  -3   4   2  156.94   19.81
   3  -4  -2  129.23   18.48
   3  -4  -2  160.06   20.42
   3   4  -2  137.71   17.38
  -3  -4   2  134.83   17.23
  -3  -4   2  132.60   17.44
  -3  -4   2  152.55   17.43
  -3   4   3  304.19   37.73
  -3   4   3  266.92   37.24
   3  -4  -3  317.39   37.43
   3  -4  -3  342.64   38.85
   3   4  -3  320.95   35.86
   3   4  -3  324.00   36.37
  -3  -4   3  317.99   35.73
  -3  -4   3  350.53   36.11
  -3  -4   3  378.36   36.04
  -3   4   4   25.49    7.72
  -3   4   4   43.39    8.66
   3  -4  -4   45.58    8.51
   3  -4  -4   42.94    9.19
   3   4  -4   41.86    6.92
   3   4  -4   50.79    7.68
  -3  -4   4   50.96    7.30
  -3  -4   4   42.21    6.81
  -3  -4   4   51.47    6.87
  -3   4   5   39.72    8.69
  -3   4   5   63.49    9.79
   3  -4  -5   40.51    8.30
   3  -4  -5   41.68    9.05
   3   4  -5   44.85    7.13
   3   4  -5   50.84    7.61
  -3  -4   5   47.37    7.06
  -3  -4   5   43.91    6.74
  -3  -4   5   49.49    6.72
  -3   4   6   71.35   12.40
  -3   4   6   80.28   12.51
   3  -4  -6   89.00   12.53
   3  -4  -6   79.76   13.20
   3   4  -6   85.14   10.81
   3   4  -6   79.55   10.87
  -3  -4   6   73.44   10.26
  -3  -4   6   75.51    9.88
  -3  -4   6   86.44    9.92
  -3   4   7  279.36   31.92
  -3   4   7  240.59   31.17
   3  -4  -7  252.10   30.92
   3   4  -7  255.16   29.09
   3   4  -7  251.45   29.30
  -3  -4   7  291.69   29.13
  -3  -4   7  265.28   28.04
  -3   4   8  178.74   24.34
  -3   4   8  224.74   25.23
   3  -4  -8  172.89   23.70
   3  -4  -8  161.46   24.52
   3   4  -8  202.41   22.22
   3   4  -8  189.31   22.29
  -3  -4   8  180.36   21.65
  -3  -4   8  207.99   20.66
  -3   4   9  142.29   19.62
  -3   4   9  144.99   19.62
   3  -4  -9  143.51   19.22
   3  -4  -9  168.28   21.06
   3   4  -9  160.57   17.49
   3   4  -9  134.07   17.34
  -3  -4   9  134.39   16.80
  -3  -4   9  145.24   15.33
  -3   4  10   48.40    9.22
  -3   4  10   45.54    8.57
   3  -4 -10   58.95    9.38
   3  -4 -10   52.86    9.81
   3   4 -10   43.04    6.78
   3   4 -10   38.81    6.72
  -3  -4  10   27.62    5.78
  -3   4  11  105.58   16.23
  -3   4  11  104.45   16.30
   3  -4 -11  118.68   16.34
   3  -4 -11   95.22   16.75
   3   4 -11  130.65   14.61
   3   4 -11  109.48   14.53
  -3  -4  11  117.70   14.12
  -3   4  12  313.18   34.31
  -3   4  12  257.59   33.07
   3  -4 -12  308.57   33.70
   3  -4 -12  287.53   34.80
   3   4 -12  275.08   30.95
   3   4 -12  274.30   31.38
  -3  -4  12  261.79   30.63
  -3   4  13  256.66   34.85
  -3   4  13  268.34   34.81
   3  -4 -13  308.10   35.23
   3  -4 -13  364.33   37.97
   3   4 -13  290.22   32.79
   3   4 -13  291.86   33.39
  -3  -4  13  308.74   32.86
  -3   4  14   20.90    6.51
   3  -4 -14   23.02    6.25
   3  -4 -14   23.19    7.22
   3   4 -14   25.00    5.12
   3   4 -14   23.24    5.49
  -3  -4  14   17.56    4.57
  -3   4  15  186.12   22.46
   3  -4 -15  162.95   21.16
   3   4 -15  130.26   18.60
   3   4 -15  145.89   19.55
  -3  -4  15  171.92   19.32
  -3   4  16   39.70    9.05
   3  -4 -16   49.64    9.39
   3  -4 -16   40.71   10.29
   3   4 -16   47.46    7.93
   3   4 -16   37.29    7.82
  -3  -4  16   41.73    7.37
  -3   4  17   68.44   12.66
   3  -4 -17   60.63   11.74
   3  -4 -17   79.25   13.86
   3   4 -17   76.25   11.07
   3   4 -17   73.68   11.70
  -3  -4  17   69.64   10.70
  -3   4  18   91.46   14.98
   3  -4 -18  100.94   14.79
   3  -4 -18   91.06   15.75
   3   4 -18   81.05   12.61
   3   4 -18   73.76   12.96
  -3  -4  18   85.97   12.69
  -3   4  19   18.45    6.50
   3  -4 -19   21.33    6.44
   3   4 -19   11.29    4.70
   3   4 -19   20.20    6.07
  -3  -4  19   14.87    4.79
  -3   4  20   20.89    6.87
   3  -4 -20   15.31    5.59
   3   4 -20   16.16    5.21
   3   4 -20   18.38    5.98
  -3  -4  20   13.52    4.89
  -3   4  21   -0.00    3.52
   3  -4 -21    1.47    4.00
   3   4 -21   -0.00    3.11
   3   4 -21   -0.00    3.31
  -3  -4  21   -0.00    2.85
  -3   4  22    0.04    3.09
   3  -4 -22    0.00    4.48
   3   4 -22    2.20    2.96
   3   4 -22    4.08    4.10
  -3  -4  22    0.00    3.22
  -3   4  23   61.96   12.40
   3  -4 -23   74.44   14.01
   3   4 -23   37.13    9.56
  -3   4  24   61.37   13.62
   3   4 -24   85.75   13.94
  -3   4  25   60.19   13.25
   3  -4 -25   65.57   14.23
   3   4 -25   80.03   13.58
   3  -4 -26   -0.00    4.09
   3   4 -26    1.44    3.77
   3  -4 -27   58.55   13.61
   3  -4 -28   16.23    7.31
  -3   4  29   55.56   12.57
   3  -4 -29   44.04   12.20
  -3   4  30    4.46    5.61
   3  -4 -30    1.85    5.74
  -3   4  31    1.60    5.05
   3  -4 -31    3.31    5.36
  -3   4  32    4.01    4.89
   3  -4 -32   10.06    7.17
   3  -4 -33   16.36    7.97
   3  -4 -34    3.99    6.23
   3  -4 -35    2.58    6.75
   3  -4 -36   -0.00    5.58
   3  -4 -37   -0.00    5.17
   3  -4 -38   -0.00    4.85
   3  -4 -39   19.28    9.38
  -3   5   1  666.16   77.86
  -3   5   1  681.67   78.14
   3  -5  -1  886.83   78.85
   3  -5  -1  758.36   79.49
   3   5  -1  634.30   75.79
  -3  -5   1  733.83   76.21
  -3   5   2   19.22    6.39
  -3   5   2   15.46    5.88
   3  -5  -2   21.63    6.13
   3  -5  -2   16.52    6.38
   3   5  -2   12.01    4.32
[truncated: 812,090 more chars]
