# Supplementary material for: LED-pump-X-ray-multiprobe crystallography for sub-second timescales
Source: Commun Chem. 2022 Aug 26;5:102. doi: 10.1038/s42004-022-00716-1 (PMC9814726; doi:10.1038/s42004-022-00716-1)
Supplement: Supplementary file 10 — Supplementary Data 1 [file 42004_2022_716_MOESM10_ESM.zip › CIFs/4s_265K/265K_4s_t10_decay.cif]

  data_global

# SUBMISSION DETAILS
 
_publ_contact_author_name       'Hatcher, Lauren'
_publ_contact_author_address
;
School of Chemistry
Cardiff University
Main Building
Park Place 
Cardiff
CF10 3AT
United Kingdom
;
_publ_contact_author_email       'HatcherL1@cardiff.ac.uk'
_publ_requested_category          FM
_publ_section_comment
; 
?
;
_publ_section_references
;
Diamond General Data Aquisition (GDA) software: http://www.opengda.org/

XIA2: Winter, G. (2010) J. Appl. Cryst. 43, 186-190.
POINTLESS: Evans, P. (2006) Acta Cryst. D62, 72-82.
AIMLESS: Evans, P. R. and Murshudov, G. N. (2013) Acta Cryst. D69, 1204-1214.
DIALS: Winter, G., et al. Acta Cryst. (2018) D74, 85-97.
CCP4: Winn, M. D. et al. (2011) Acta Cryst. D67, 235-242.
   
SHELXL: Sheldrick G. M. (2015). Acta Cryst. C71, 3-8.
SHELXT:	Sheldrick, G. M. (2015). Acta Cryst. A71, 3-8.
 
OLEX2: Dolomanov, O.V.; Bourhis, L.J.; Gildea, R.J.; Howard, J.A.K.; Puschmann,
 H., OLEX2: A complete structure solution, refinement and analysis program 
 (2009). J. Appl. Cryst., 42, 339-341.

MERCURY: Macrae, C. F., Bruno, I. J., Chisholm, J. A., Edgington,
P. R., McCabe, P., Pidcock, E., Rodriguez-Monge, L., Taylor, R.,
van de Streek, J. & Wood, P. A. (2008). J. Appl. Cryst. 41, 466-470.
;

####
 
data_265K_4s_t10_decay
 
_audit_creation_method            'SHELXL-2018/3'
_shelx_SHELXL_version_number      '2018/3'
_chemical_name_systematic         
;
Nitro-(N,N,N',N'-tetrabutyldiethylenetriamine)palladium(II)
tetraphenylborate, tetrahydrofuran solvate
;
_chemical_name_common             ?
_chemical_melting_point           ?
_chemical_formula_moiety          
;
C20 H45 N4 O2 Pd, C24 H20 B, C4 H8 O
;
_chemical_formula_sum            'C48 H73 B N4 O3 Pd' 
_chemical_formula_weight          871.31

loop_
 _atom_type_symbol
 _atom_type_description
 _atom_type_scat_dispersion_real
 _atom_type_scat_dispersion_imag
 _atom_type_scat_source
 'C'  'C'   0.0010   0.0010
 'International Tables Vol C Tables 4.2.6.8 and 6.1.1.4'
 'H'  'H'   0.0000   0.0000
 'International Tables Vol C Tables 4.2.6.8 and 6.1.1.4'
 'B'  'B'   0.0000   0.0000
 'International Tables Vol C Tables 4.2.6.8 and 6.1.1.4'
 'N'  'N'   0.0030   0.0020
 'International Tables Vol C Tables 4.2.6.8 and 6.1.1.4'
 'O'  'O'   0.0050   0.0030
 'International Tables Vol C Tables 4.2.6.8 and 6.1.1.4'
 'Pd'  'Pd'  -2.5040   0.6150
 'International Tables Vol C Tables 4.2.6.8 and 6.1.1.4'
 
_space_group_crystal_system       monoclinic
_space_group_IT_number            14
_space_group_name_H-M_alt         'P 21/n'
_space_group_name_Hall            '-P 2yn'
 
_shelx_space_group_comment
;
The symmetry employed for this shelxl refinement is uniquely defined
by the following loop, which should always be used as a source of
symmetry information in preference to the above space-group names.
They are only intended as comments.
;
 
loop_
 _space_group_symop_operation_xyz
 'x, y, z'
 '-x+1/2, y+1/2, -z+1/2'
 '-x, -y, -z'
 'x-1/2, -y-1/2, z-1/2'
 
_cell_length_a                    11.6628(3)
_cell_length_b                    13.5702(4)
_cell_length_c                    30.1914(9)
_cell_angle_alpha                 90
_cell_angle_beta                  93.435(3)
_cell_angle_gamma                 90
_cell_volume                      4769.7(3)
_cell_formula_units_Z             4
_cell_measurement_temperature     265(2)
_cell_measurement_reflns_used     10185
_cell_measurement_theta_max       20.2549623975
_cell_measurement_theta_min       1.23098698874
 
_exptl_crystal_description        Plate
_exptl_crystal_colour             Yellow
_exptl_crystal_density_meas       ?
_exptl_crystal_density_method     ?
_exptl_crystal_density_diffrn     1.213          
_exptl_crystal_F_000              1856
_exptl_transmission_factor_min    ?
_exptl_transmission_factor_max    ?
_exptl_crystal_size_max           0.100
_exptl_crystal_size_mid           0.100
_exptl_crystal_size_min           0.050
_exptl_absorpt_coefficient_mu     0.202
_shelx_estimated_absorpt_T_min    0.980
_shelx_estimated_absorpt_T_max    0.990
_exptl_absorpt_correction_T_min   0.997270818492
_exptl_absorpt_correction_T_max   1.0
_exptl_absorpt_correction_type    empirical
_exptl_absorpt_process_details    
;
CCP4 7.0.048: AIMLESS, version 0.5.32 : 29/03/17
Scaling & analysis of unmerged intensities, absorption correction using spherical harmonics
;
_exptl_absorpt_special_details    ?
_diffrn_ambient_temperature       265(2)
_diffrn_radiation_wavelength      0.534
_diffrn_measurement_device_type   'Photon counting pixel array'
_diffrn_radiation_type            Synchrotron
_diffrn_measurement_method        'shutterless scans'
_diffrn_radiation_source          'Diamond Light Source Beamline I19-2'
_diffrn_radiation_monochromator   'Silicon 111'
_diffrn_detector_area_resol_mean  ?
_diffrn_reflns_number             32699
_diffrn_reflns_av_unetI/netI      0.1032
_diffrn_reflns_av_R_equivalents   0.0881
_diffrn_reflns_limit_h_min        -14
_diffrn_reflns_limit_h_max        14
_diffrn_reflns_limit_k_min        -15
_diffrn_reflns_limit_k_max        16
_diffrn_reflns_limit_l_min        -37
_diffrn_reflns_limit_l_max        37
_diffrn_reflns_theta_min          1.236
_diffrn_reflns_theta_max          19.495
_diffrn_reflns_theta_full         18.687
_diffrn_measured_fraction_theta_max   0.996
_diffrn_measured_fraction_theta_full  0.995
_diffrn_reflns_Laue_measured_fraction_max    0.996
_diffrn_reflns_Laue_measured_fraction_full   0.995
_diffrn_reflns_point_group_measured_fraction_max   0.996
_diffrn_reflns_point_group_measured_fraction_full  0.995
_reflns_number_total              9720
_reflns_number_gt                 5196
_reflns_threshold_expression      'I > 2\s(I)'
_reflns_Friedel_coverage          0.000
_reflns_Friedel_fraction_max      .
_reflns_Friedel_fraction_full     .
 
_reflns_special_details
;
 Reflections were merged by SHELXL according to the crystal
 class for the calculation of statistics and refinement.
 
 _reflns_Friedel_fraction is defined as the number of unique
 Friedel pairs measured divided by the number that would be
 possible theoretically, ignoring centric projections and
 systematic absences.
;
 
_computing_data_collection        'Diamond GDA (http://www.opengda.org/)'
_computing_cell_refinement        'DIALS (Winter, 2018)'
_computing_data_reduction         'XIA2 (Winter 2010)'
_computing_structure_solution     'SHELXT (Sheldrick, 2015)'
_computing_structure_refinement   'SHELXL (Sheldrick, 2015)'
_computing_molecular_graphics     'OLEX2 (Dolomanov et al., 2009)'
_computing_publication_material   'MERCURY (Macrae et al., 2008)'
_refine_special_details           ?
_refine_ls_structure_factor_coef  Fsqd
_refine_ls_matrix_type            full
_refine_ls_weighting_scheme       calc
_refine_ls_weighting_details
'w=1/[\s^2^(Fo^2^)+(0.0488P)^2^] where P=(Fo^2^+2Fc^2^)/3'
_atom_sites_solution_primary      ?
_atom_sites_solution_secondary    ?
_atom_sites_solution_hydrogens    geom
_refine_ls_hydrogen_treatment     constr
_refine_ls_extinction_method      none
_refine_ls_extinction_coef        .
_refine_ls_number_reflns          9720
_refine_ls_number_parameters      526
_refine_ls_number_restraints      490
_refine_ls_R_factor_all           0.1026
_refine_ls_R_factor_gt            0.0540
_refine_ls_wR_factor_ref          0.1359
_refine_ls_wR_factor_gt           0.1173
_refine_ls_goodness_of_fit_ref    0.898
_refine_ls_restrained_S_all       0.897
_refine_ls_shift/su_max           0.001
_refine_ls_shift/su_mean          0.000
 
loop_
 _atom_site_label
 _atom_site_type_symbol
 _atom_site_fract_x
 _atom_site_fract_y
 _atom_site_fract_z
 _atom_site_U_iso_or_equiv
 _atom_site_adp_type
 _atom_site_occupancy
 _atom_site_site_symmetry_order  
 _atom_site_calc_flag
 _atom_site_refinement_flags_posn
 _atom_site_refinement_flags_adp
 _atom_site_refinement_flags_occupancy
 _atom_site_disorder_assembly
 _atom_site_disorder_group
Pd1 Pd 0.33985(2) 0.77515(2) 0.34669(2) 0.05023(13) Uani 1 1 d . . . . .
N2 N 0.3462(2) 0.9273(2) 0.33763(10) 0.0583(8) Uani 1 1 d . . . . .
N3 N 0.4548(2) 0.7983(2) 0.39825(9) 0.0493(7) Uani 1 1 d . . . . .
H3 H 0.531946 0.787628 0.387954 0.059 Uiso 1 1 calc R U . . .
N4 N 0.3307(2) 0.6315(2) 0.37138(10) 0.0515(7) Uani 1 1 d . . . . .
C1 C 0.4421(3) 0.9636(3) 0.36992(13) 0.0667(10) Uani 1 1 d . . . . .
H1A H 0.515158 0.958625 0.356314 0.080 Uiso 1 1 calc R U . . .
H1B H 0.429295 1.032217 0.377096 0.080 Uiso 1 1 calc R U . . .
C2 C 0.4455(3) 0.9025(3) 0.41174(12) 0.0644(10) Uani 1 1 d . . . . .
H2A H 0.510973 0.921031 0.431283 0.077 Uiso 1 1 calc R U . . .
H2B H 0.376056 0.912689 0.427307 0.077 Uiso 1 1 calc R U . . .
C3 C 0.4339(3) 0.7230(3) 0.43255(11) 0.0536(9) Uani 1 1 d . . . . .
H3A H 0.364513 0.738574 0.447323 0.064 Uiso 1 1 calc R U . . .
H3B H 0.497792 0.720879 0.454610 0.064 Uiso 1 1 calc R U . . .
C4 C 0.4213(3) 0.6259(3) 0.40909(12) 0.0559(9) Uani 1 1 d . . . . .
H4A H 0.400242 0.575601 0.429958 0.067 Uiso 1 1 calc R U . . .
H4B H 0.494146 0.607337 0.397643 0.067 Uiso 1 1 calc R U . . .
C5 C 0.2311(3) 0.9656(3) 0.35112(13) 0.0673(11) Uani 1 1 d . . . . .
H5A H 0.171356 0.934765 0.332126 0.081 Uiso 1 1 calc R U . . .
H5B H 0.220669 0.943779 0.381212 0.081 Uiso 1 1 calc R U . . .
C6 C 0.2125(4) 1.0758(3) 0.34934(16) 0.0911(14) Uani 1 1 d . . . . .
H6A H 0.219249 1.098726 0.319185 0.109 Uiso 1 1 calc R U . . .
H6B H 0.271518 1.108094 0.368127 0.109 Uiso 1 1 calc R U . . .
C7 C 0.0954(4) 1.1032(4) 0.36461(19) 0.1150(18) Uani 1 1 d . . . . .
H7A H 0.037140 1.064514 0.348290 0.138 Uiso 1 1 calc R U . . .
H7B H 0.092239 1.087455 0.395845 0.138 Uiso 1 1 calc R U . . .
C8 C 0.0702(6) 1.2094(4) 0.3579(3) 0.174(3) Uani 1 1 d . . . . .
H8A H 0.046845 1.220943 0.327272 0.261 Uiso 1 1 calc R U . . .
H8B H 0.137770 1.247331 0.365794 0.261 Uiso 1 1 calc R U . . .
H8C H 0.009464 1.228678 0.376169 0.261 Uiso 1 1 calc R U . . .
C9 C 0.3661(3) 0.9605(3) 0.29153(12) 0.0636(10) Uani 1 1 d . . . . .
H9A H 0.298423 0.945029 0.272586 0.076 Uiso 1 1 calc R U . . .
H9B H 0.374975 1.031572 0.291713 0.076 Uiso 1 1 calc R U . . .
C10 C 0.4683(3) 0.9160(3) 0.27171(12) 0.0713(11) Uani 1 1 d . . . . .
H10A H 0.465412 0.844922 0.274691 0.086 Uiso 1 1 calc R U . . .
H10B H 0.537725 0.939265 0.287661 0.086 Uiso 1 1 calc R U . . .
C11 C 0.4718(4) 0.9430(4) 0.22292(14) 0.0931(15) Uani 1 1 d . . . . .
H11A H 0.407242 0.912220 0.206553 0.112 Uiso 1 1 calc R U . . .
H11B H 0.463252 1.013814 0.219779 0.112 Uiso 1 1 calc R U . . .
C12 C 0.5807(4) 0.9119(5) 0.20301(17) 0.128(2) Uani 1 1 d . . . . .
H12A H 0.576526 0.927941 0.171987 0.192 Uiso 1 1 calc R U . . .
H12B H 0.590686 0.842061 0.206612 0.192 Uiso 1 1 calc R U . . .
H12C H 0.644533 0.945674 0.217662 0.192 Uiso 1 1 calc R U . . .
C13 C 0.2116(3) 0.6240(3) 0.38871(13) 0.0610(10) Uani 1 1 d . . . . .
H13A H 0.203637 0.676138 0.410311 0.073 Uiso 1 1 calc R U . . .
H13B H 0.155956 0.636815 0.364193 0.073 Uiso 1 1 calc R U . . .
C14 C 0.1798(3) 0.5277(3) 0.40997(14) 0.0717(12) Uani 1 1 d . . . . .
H14A H 0.186476 0.474465 0.388841 0.086 Uiso 1 1 calc R U . . .
H14B H 0.232715 0.514576 0.435314 0.086 Uiso 1 1 calc R U . . .
C15 C 0.0585(3) 0.5313(3) 0.42490(15) 0.0806(13) Uani 1 1 d . . . . .
H15A H 0.052856 0.584618 0.446066 0.097 Uiso 1 1 calc R U . . .
H15B H 0.006558 0.546150 0.399465 0.097 Uiso 1 1 calc R U . . .
C16 C 0.0200(3) 0.4373(3) 0.44588(16) 0.0920(15) Uani 1 1 d . . . . .
H16A H 0.021606 0.384574 0.424709 0.138 Uiso 1 1 calc R U . . .
H16B H -0.056789 0.445255 0.455119 0.138 Uiso 1 1 calc R U . . .
H16C H 0.070653 0.421995 0.471182 0.138 Uiso 1 1 calc R U . . .
C17 C 0.3482(3) 0.5512(3) 0.33871(12) 0.0616(10) Uani 1 1 d . . . . .
H17A H 0.282272 0.549412 0.317551 0.074 Uiso 1 1 calc R U . . .
H17B H 0.351227 0.488721 0.354320 0.074 Uiso 1 1 calc R U . . .
C18 C 0.4550(3) 0.5616(3) 0.31369(13) 0.0760(12) Uani 1 1 d . . . . .
H18A H 0.521790 0.560847 0.334425 0.091 Uiso 1 1 calc R U . . .
H18B H 0.453521 0.624412 0.298288 0.091 Uiso 1 1 calc R U . . .
C19 C 0.4644(4) 0.4782(4) 0.28011(17) 0.1154(19) Uani 1 1 d . . . . .
H19A H 0.457836 0.415891 0.295496 0.138 Uiso 1 1 calc R U . . .
H19B H 0.400067 0.482869 0.258337 0.138 Uiso 1 1 calc R U . . .
C20 C 0.5687(5) 0.4773(5) 0.2572(2) 0.157(3) Uani 1 1 d . . . . .
H20A H 0.569752 0.420234 0.238415 0.235 Uiso 1 1 calc R U . . .
H20B H 0.633357 0.475294 0.278386 0.235 Uiso 1 1 calc R U . . .
H20C H 0.572663 0.535711 0.239418 0.235 Uiso 1 1 calc R U . . .
C21 C 0.6571(3) 0.3737(3) 0.42746(13) 0.0552(9) Uani 1 1 d . . . . .
C22 C 0.7088(3) 0.4236(3) 0.39362(14) 0.0682(11) Uani 1 1 d . . . . .
H22 H 0.724734 0.389195 0.368055 0.082 Uiso 1 1 calc R U . . .
C23 C 0.7373(3) 0.5218(3) 0.39663(17) 0.0840(13) Uani 1 1 d . . . . .
H23 H 0.771887 0.552211 0.373269 0.101 Uiso 1 1 calc R U . . .
C24 C 0.7152(3) 0.5756(3) 0.43369(17) 0.0820(12) Uani 1 1 d . . . . .
H24 H 0.736950 0.641383 0.436020 0.098 Uiso 1 1 calc R U . . .
C25 C 0.6608(3) 0.5307(3) 0.46711(15) 0.0720(11) Uani 1 1 d . . . . .
H25 H 0.643568 0.566356 0.492172 0.086 Uiso 1 1 calc R U . . .
C26 C 0.6315(3) 0.4322(3) 0.46353(13) 0.0636(10) Uani 1 1 d . . . . .
H26 H 0.592855 0.403517 0.486310 0.076 Uiso 1 1 calc R U . . .
C27 C 0.7348(3) 0.2016(3) 0.45914(13) 0.0555(9) Uani 1 1 d . . . . .
C28 C 0.8093(3) 0.2507(3) 0.48896(14) 0.0677(11) Uani 1 1 d . . . . .
H28 H 0.804019 0.318992 0.490658 0.081 Uiso 1 1 calc R U . . .
C29 C 0.8915(4) 0.2032(4) 0.51649(16) 0.0852(13) Uani 1 1 d . . . . .
H29 H 0.938730 0.239984 0.536129 0.102 Uiso 1 1 calc R U . . .
C30 C 0.9037(4) 0.1036(4) 0.51507(17) 0.0912(14) Uani 1 1 d . . . . .
H30 H 0.957891 0.071512 0.533754 0.109 Uiso 1 1 calc R U . . .
C31 C 0.8339(4) 0.0520(4) 0.48538(18) 0.0911(14) Uani 1 1 d . . . . .
H31 H 0.841653 -0.016024 0.483456 0.109 Uiso 1 1 calc R U . . .
C32 C 0.7521(3) 0.0997(3) 0.45818(16) 0.0769(12) Uani 1 1 d . . . . .
H32 H 0.706454 0.062195 0.438285 0.092 Uiso 1 1 calc R U . . .
C33 C 0.5053(3) 0.2303(3) 0.44421(12) 0.0516(8) Uani 1 1 d . . . . .
C34 C 0.4800(3) 0.1454(3) 0.46676(12) 0.0560(9) Uani 1 1 d . . . . .
H34 H 0.538997 0.100884 0.473697 0.067 Uiso 1 1 calc R U . . .
C35 C 0.3696(3) 0.1231(3) 0.47972(13) 0.0665(11) Uani 1 1 d . . . . .
H35 H 0.356436 0.064400 0.494505 0.080 Uiso 1 1 calc R U . . .
C36 C 0.2809(4) 0.1878(3) 0.47061(15) 0.0750(12) Uani 1 1 d . . . . .
H36 H 0.207534 0.174132 0.479480 0.090 Uiso 1 1 calc R U . . .
C37 C 0.3026(4) 0.2731(3) 0.44812(17) 0.0820(13) Uani 1 1 d . . . . .
H37 H 0.243359 0.317459 0.441277 0.098 Uiso 1 1 calc R U . . .
C38 C 0.4120(3) 0.2930(3) 0.43566(15) 0.0748(12) Uani 1 1 d . . . . .
H38 H 0.424264 0.351682 0.420717 0.090 Uiso 1 1 calc R U . . .
C39 C 0.6367(4) 0.2132(3) 0.37502(14) 0.0674(10) Uani 1 1 d . . . . .
C40 C 0.5448(4) 0.2202(3) 0.34461(15) 0.0813(13) Uani 1 1 d . . . . .
H40 H 0.475605 0.244524 0.353880 0.098 Uiso 1 1 calc R U . . .
C41 C 0.5511(5) 0.1921(4) 0.29983(16) 0.1002(15) Uani 1 1 d . . . . .
H41 H 0.487110 0.198764 0.280149 0.120 Uiso 1 1 calc R U . . .
C42 C 0.6507(6) 0.1554(4) 0.2855(2) 0.124(2) Uani 1 1 d . . . . .
H42 H 0.655729 0.136924 0.255997 0.149 Uiso 1 1 calc R U . . .
C43 C 0.7425(6) 0.1462(5) 0.31479(19) 0.141(2) Uani 1 1 d . . . . .
H43 H 0.810748 0.120400 0.305335 0.169 Uiso 1 1 calc R U . . .
C44 C 0.7364(4) 0.1743(4) 0.35835(16) 0.1096(17) Uani 1 1 d . . . . .
H44 H 0.801263 0.167115 0.377518 0.132 Uiso 1 1 calc R U . . .
B1 B 0.6337(4) 0.2548(3) 0.42663(15) 0.0571(9) Uani 1 1 d . . . . .
O3 O 0.6885(10) 0.803(2) 0.3651(8) 0.089(3) Uani 0.635(16) 1 d D . P A 1
C45 C 0.7361(10) 0.7731(14) 0.3247(5) 0.098(2) Uani 0.635(16) 1 d D . P A 1
H45A H 0.726494 0.824653 0.302555 0.118 Uiso 0.635(16) 1 calc R U P A 1
H45B H 0.698547 0.713836 0.313247 0.118 Uiso 0.635(16) 1 calc R U P A 1
C46 C 0.8615(9) 0.7541(13) 0.3360(5) 0.114(3) Uani 0.635(16) 1 d D . P A 1
H46A H 0.875025 0.685857 0.344352 0.137 Uiso 0.635(16) 1 calc R U P A 1
H46B H 0.907637 0.770508 0.311373 0.137 Uiso 0.635(16) 1 calc R U P A 1
C47 C 0.8856(8) 0.8196(12) 0.3733(4) 0.114(3) Uani 0.635(16) 1 d D . P A 1
H47A H 0.933042 0.786141 0.396051 0.137 Uiso 0.635(16) 1 calc R U P A 1
H47B H 0.927060 0.877022 0.363699 0.137 Uiso 0.635(16) 1 calc R U P A 1
C48 C 0.7805(8) 0.8493(9) 0.3906(4) 0.098(2) Uani 0.635(16) 1 d D . P A 1
H48A H 0.772680 0.920328 0.388881 0.118 Uiso 0.635(16) 1 calc R U P A 1
H48B H 0.779103 0.829787 0.421489 0.118 Uiso 0.635(16) 1 calc R U P A 1
O3A O 0.6748(18) 0.810(4) 0.3609(14) 0.089(3) Uani 0.365(16) 1 d D . P A 2
C45A C 0.7289(17) 0.756(3) 0.3273(10) 0.098(2) Uani 0.365(16) 1 d D . P A 2
H45C H 0.700178 0.776319 0.297874 0.118 Uiso 0.365(16) 1 calc R U P A 2
H45D H 0.718218 0.685890 0.330628 0.118 Uiso 0.365(16) 1 calc R U P A 2
C46A C 0.8540(15) 0.7854(19) 0.3362(10) 0.114(3) Uani 0.365(16) 1 d D . P A 2
H46C H 0.896277 0.732352 0.351321 0.137 Uiso 0.365(16) 1 calc R U P A 2
H46D H 0.889037 0.799063 0.308565 0.137 Uiso 0.365(16) 1 calc R U P A 2
C47A C 0.8559(14) 0.8722(18) 0.3637(7) 0.114(3) Uani 0.365(16) 1 d D . P A 2
H47C H 0.914796 0.866100 0.387650 0.137 Uiso 0.365(16) 1 calc R U P A 2
H47D H 0.872521 0.929938 0.346289 0.137 Uiso 0.365(16) 1 calc R U P A 2
C48A C 0.7469(15) 0.8810(15) 0.3810(6) 0.098(2) Uani 0.365(16) 1 d D . P A 2
H48C H 0.752955 0.871124 0.412845 0.118 Uiso 0.365(16) 1 calc R U P A 2
H48D H 0.716025 0.946303 0.374965 0.118 Uiso 0.365(16) 1 calc R U P A 2
O1 O 0.1260(3) 0.7603(2) 0.29846(11) 0.1102(11) Uani 0.839(5) 1 d D . P B 3
O2 O 0.2623(3) 0.72424(19) 0.25911(11) 0.1102(11) Uani 0.839(5) 1 d D . P B 3
N1 N 0.2267(2) 0.74957(12) 0.29387(9) 0.0674(11) Uani 0.839(5) 1 d D . P B 3
O1A O 0.2039(13) 0.7575(2) 0.3033(3) 0.1102(11) Uani 0.161(5) 1 d D . P B 4
O2A O 0.3202(10) 0.7177(3) 0.2559(4) 0.1102(11) Uani 0.161(5) 1 d D . P B 4
N1A N 0.2119(9) 0.7302(2) 0.2623(3) 0.0674(11) Uani 0.161(5) 1 d D . P B 4
 
loop_
 _atom_site_aniso_label
 _atom_site_aniso_U_11
 _atom_site_aniso_U_22
 _atom_site_aniso_U_33
 _atom_site_aniso_U_23
 _atom_site_aniso_U_13
 _atom_site_aniso_U_12
Pd1 0.04990(19) 0.0534(2) 0.0471(2) 0.00154(15) 0.00009(14) -0.00234(15)
N2 0.0611(17) 0.059(2) 0.0546(17) 0.0084(14) 0.0013(13) -0.0012(14)
N3 0.0509(16) 0.0549(16) 0.0415(16) -0.0008(12) -0.0011(13) -0.0047(14)
N4 0.0524(15) 0.0497(17) 0.0522(17) -0.0034(13) 0.0012(11) -0.0033(14)
C1 0.075(2) 0.059(3) 0.065(2) 0.0022(18) -0.0054(17) -0.009(2)
C2 0.078(3) 0.0544(19) 0.060(2) -0.0031(17) -0.0053(19) -0.003(2)
C3 0.061(2) 0.060(2) 0.0395(19) 0.0028(14) 0.0000(16) -0.0012(18)
C4 0.057(2) 0.057(2) 0.053(2) 0.0024(16) 0.0001(15) -0.0012(18)
C5 0.071(2) 0.064(2) 0.066(3) -0.001(2) 0.0028(19) 0.0081(19)
C6 0.109(3) 0.066(2) 0.097(4) 0.001(3) 0.000(3) 0.020(2)
C7 0.107(3) 0.091(3) 0.145(5) -0.028(4) -0.005(3) 0.032(3)
C8 0.153(6) 0.089(4) 0.273(9) -0.045(5) -0.035(6) 0.040(4)
C9 0.069(2) 0.065(3) 0.0555(19) 0.0126(19) -0.0009(17) -0.0037(19)
C10 0.069(2) 0.082(3) 0.063(2) 0.007(2) 0.0056(19) -0.007(2)
C11 0.099(3) 0.114(4) 0.068(2) 0.011(3) 0.015(2) -0.008(3)
C12 0.113(4) 0.184(6) 0.091(4) -0.008(4) 0.035(3) -0.002(4)
C13 0.0527(18) 0.065(2) 0.065(3) 0.0068(19) 0.0001(17) -0.0049(18)
C14 0.060(2) 0.071(3) 0.086(3) 0.013(2) 0.014(2) -0.0027(19)
C15 0.058(2) 0.083(3) 0.102(3) 0.007(3) 0.017(2) -0.009(2)
C16 0.080(3) 0.086(3) 0.113(4) 0.011(3) 0.030(3) -0.008(2)
C17 0.070(2) 0.052(2) 0.063(2) -0.0084(17) 0.0015(17) -0.0028(19)
C18 0.072(2) 0.089(3) 0.067(3) -0.009(2) 0.008(2) 0.009(2)
C19 0.125(4) 0.114(4) 0.112(4) -0.037(3) 0.043(3) -0.003(3)
C20 0.161(5) 0.164(6) 0.154(6) -0.028(5) 0.083(5) 0.016(4)
C21 0.049(2) 0.0561(18) 0.060(2) 0.0076(15) -0.0012(16) 0.0014(16)
C22 0.059(2) 0.071(2) 0.075(3) 0.015(2) 0.0084(19) -0.006(2)
C23 0.062(3) 0.071(2) 0.121(3) 0.022(2) 0.017(3) -0.006(2)
C24 0.064(3) 0.055(3) 0.125(3) 0.015(2) -0.008(2) 0.001(2)
C25 0.070(3) 0.054(2) 0.089(3) 0.002(2) -0.016(2) 0.0107(19)
C26 0.071(2) 0.056(2) 0.064(2) 0.0056(18) 0.001(2) 0.0048(19)
C27 0.0522(19) 0.0526(19) 0.063(2) 0.0030(17) 0.0154(14) 0.0029(16)
C28 0.064(2) 0.062(3) 0.077(3) -0.0044(19) 0.0005(17) 0.0107(18)
C29 0.075(3) 0.088(3) 0.091(3) -0.005(3) -0.011(2) 0.021(2)
C30 0.065(3) 0.086(3) 0.122(4) 0.012(3) -0.001(2) 0.021(2)
C31 0.062(3) 0.068(3) 0.143(4) 0.013(3) 0.003(2) 0.015(2)
C32 0.055(2) 0.053(2) 0.121(4) -0.004(2) -0.001(2) 0.0030(18)
C33 0.0549(17) 0.051(2) 0.048(2) -0.0016(16) -0.0009(15) -0.0018(14)
C34 0.0594(18) 0.051(2) 0.057(2) 0.0026(17) -0.0018(17) -0.0024(17)
C35 0.0636(19) 0.066(3) 0.070(3) 0.008(2) 0.0006(19) -0.0110(16)
C36 0.063(2) 0.065(3) 0.098(3) -0.005(2) 0.007(2) -0.0059(18)
C37 0.060(2) 0.063(3) 0.122(4) 0.005(2) 0.005(2) 0.006(2)
C38 0.0625(19) 0.061(3) 0.101(3) 0.014(2) 0.001(2) 0.0047(17)
C39 0.083(2) 0.064(3) 0.056(2) -0.0006(19) 0.0116(15) -0.014(2)
C40 0.104(3) 0.070(3) 0.068(2) 0.001(2) -0.007(2) -0.023(2)
C41 0.161(4) 0.070(3) 0.068(2) 0.002(2) -0.006(3) -0.033(3)
C42 0.198(5) 0.105(5) 0.072(4) -0.007(3) 0.022(3) -0.011(4)
C43 0.175(5) 0.172(6) 0.078(3) -0.026(4) 0.037(3) 0.029(5)
C44 0.108(3) 0.150(5) 0.073(3) -0.019(3) 0.024(3) 0.013(3)
B1 0.0576(19) 0.057(2) 0.057(2) 0.0004(18) 0.0056(17) -0.0013(17)
O3 0.076(3) 0.099(4) 0.094(4) -0.008(4) 0.012(3) 0.002(4)
C45 0.090(2) 0.106(5) 0.099(3) -0.016(3) 0.008(2) 0.003(2)
C46 0.086(2) 0.118(7) 0.138(4) -0.011(4) 0.014(2) 0.004(3)
C47 0.086(2) 0.118(7) 0.138(4) -0.011(4) 0.014(2) 0.004(3)
C48 0.090(2) 0.106(5) 0.099(3) -0.016(3) 0.008(2) 0.003(2)
O3A 0.076(3) 0.099(4) 0.094(4) -0.008(4) 0.012(3) 0.002(4)
C45A 0.090(2) 0.106(5) 0.099(3) -0.016(3) 0.008(2) 0.003(2)
C46A 0.086(2) 0.118(7) 0.138(4) -0.011(4) 0.014(2) 0.004(3)
C47A 0.086(2) 0.118(7) 0.138(4) -0.011(4) 0.014(2) 0.004(3)
C48A 0.090(2) 0.106(5) 0.099(3) -0.016(3) 0.008(2) 0.003(2)
O1 0.0637(19) 0.191(3) 0.0737(16) -0.0241(16) -0.0129(14) 0.0029(17)
O2 0.0637(19) 0.191(3) 0.0737(16) -0.0241(16) -0.0129(14) 0.0029(17)
N1 0.0649(19) 0.075(3) 0.0609(19) 0.0109(18) -0.0082(18) -0.0009(18)
O1A 0.0637(19) 0.191(3) 0.0737(16) -0.0241(16) -0.0129(14) 0.0029(17)
O2A 0.0637(19) 0.191(3) 0.0737(16) -0.0241(16) -0.0129(14) 0.0029(17)
N1A 0.0649(19) 0.075(3) 0.0609(19) 0.0109(18) -0.0082(18) -0.0009(18)
 
_geom_special_details
;
 All esds (except the esd in the dihedral angle between two l.s. planes)
 are estimated using the full covariance matrix.  The cell esds are taken
 into account individually in the estimation of esds in distances, angles
 and torsion angles; correlations between esds in cell parameters are only
 used when they are defined by crystal symmetry.  An approximate (isotropic)
 treatment of cell esds is used for estimating esds involving l.s. planes.
;
 
loop_
 _geom_bond_atom_site_label_1
 _geom_bond_atom_site_label_2
 _geom_bond_distance
 _geom_bond_site_symmetry_2
 _geom_bond_publ_flag
Pd1 O1A 2.010(16) . ?
Pd1 N3 2.017(3) . ?
Pd1 N1 2.038(3) . ?
Pd1 N2 2.084(3) . ?
Pd1 N4 2.092(3) . ?
N2 C9 1.494(4) . ?
N2 C5 1.518(4) . ?
N2 C1 1.521(4) . ?
N3 C2 1.478(4) . ?
N3 C3 1.485(4) . ?
N3 H3 0.9800 . ?
N4 C17 1.492(4) . ?
N4 C4 1.508(4) . ?
N4 C13 1.517(4) . ?
C1 C2 1.509(5) . ?
C1 H1A 0.9700 . ?
C1 H1B 0.9700 . ?
C2 H2A 0.9700 . ?
C2 H2B 0.9700 . ?
C3 C4 1.499(5) . ?
C3 H3A 0.9700 . ?
C3 H3B 0.9700 . ?
C4 H4A 0.9700 . ?
C4 H4B 0.9700 . ?
C5 C6 1.511(5) . ?
C5 H5A 0.9700 . ?
C5 H5B 0.9700 . ?
C6 C7 1.514(5) . ?
C6 H6A 0.9700 . ?
C6 H6B 0.9700 . ?
C7 C8 1.482(7) . ?
C7 H7A 0.9700 . ?
C7 H7B 0.9700 . ?
C8 H8A 0.9600 . ?
C8 H8B 0.9600 . ?
C8 H8C 0.9600 . ?
C9 C10 1.492(5) . ?
C9 H9A 0.9700 . ?
C9 H9B 0.9700 . ?
C10 C11 1.521(5) . ?
C10 H10A 0.9700 . ?
C10 H10B 0.9700 . ?
C11 C12 1.498(5) . ?
C11 H11A 0.9700 . ?
C11 H11B 0.9700 . ?
C12 H12A 0.9600 . ?
C12 H12B 0.9600 . ?
C12 H12C 0.9600 . ?
C13 C14 1.512(5) . ?
C13 H13A 0.9700 . ?
C13 H13B 0.9700 . ?
C14 C15 1.512(5) . ?
C14 H14A 0.9700 . ?
C14 H14B 0.9700 . ?
C15 C16 1.505(5) . ?
C15 H15A 0.9700 . ?
C15 H15B 0.9700 . ?
C16 H16A 0.9600 . ?
C16 H16B 0.9600 . ?
C16 H16C 0.9600 . ?
C17 C18 1.501(5) . ?
C17 H17A 0.9700 . ?
C17 H17B 0.9700 . ?
C18 C19 1.528(6) . ?
C18 H18A 0.9700 . ?
C18 H18B 0.9700 . ?
C19 C20 1.434(6) . ?
C19 H19A 0.9700 . ?
C19 H19B 0.9700 . ?
C20 H20A 0.9600 . ?
C20 H20B 0.9600 . ?
C20 H20C 0.9600 . ?
C21 C22 1.393(5) . ?
C21 C26 1.394(5) . ?
C21 B1 1.636(5) . ?
C22 C23 1.375(5) . ?
C22 H22 0.9300 . ?
C23 C24 1.373(6) . ?
C23 H23 0.9300 . ?
C24 C25 1.367(5) . ?
C24 H24 0.9300 . ?
C25 C26 1.383(5) . ?
C25 H25 0.9300 . ?
C26 H26 0.9300 . ?
C27 C28 1.384(5) . ?
C27 C32 1.399(5) . ?
C27 B1 1.654(6) . ?
C28 C29 1.389(6) . ?
C28 H28 0.9300 . ?
C29 C30 1.361(6) . ?
C29 H29 0.9300 . ?
C30 C31 1.366(6) . ?
C30 H30 0.9300 . ?
C31 C32 1.382(6) . ?
C31 H31 0.9300 . ?
C32 H32 0.9300 . ?
C33 C34 1.379(5) . ?
C33 C38 1.394(5) . ?
C33 B1 1.652(5) . ?
C34 C35 1.401(4) . ?
C34 H34 0.9300 . ?
C35 C36 1.372(5) . ?
C35 H35 0.9300 . ?
C36 C37 1.373(5) . ?
C36 H36 0.9300 . ?
C37 C38 1.379(5) . ?
C37 H37 0.9300 . ?
C38 H38 0.9300 . ?
C39 C40 1.372(6) . ?
C39 C44 1.397(6) . ?
C39 B1 1.660(6) . ?
C40 C41 1.411(6) . ?
C40 H40 0.9300 . ?
C41 C42 1.359(7) . ?
C41 H41 0.9300 . ?
C42 C43 1.353(8) . ?
C42 H42 0.9300 . ?
C43 C44 1.375(6) . ?
C43 H43 0.9300 . ?
C44 H44 0.9300 . ?
O3 C45 1.428(12) . ?
O3 C48 1.429(10) . ?
C45 C46 1.504(12) . ?
C45 H45A 0.9700 . ?
C45 H45B 0.9700 . ?
C46 C47 1.448(11) . ?
C46 H46A 0.9700 . ?
C46 H46B 0.9700 . ?
C47 C48 1.419(8) . ?
C47 H47A 0.9700 . ?
C47 H47B 0.9700 . ?
C48 H48A 0.9700 . ?
C48 H48B 0.9700 . ?
O3A C48A 1.394(16) . ?
O3A C45A 1.425(14) . ?
C45A C46A 1.519(15) . ?
C45A H45C 0.9700 . ?
C45A H45D 0.9700 . ?
C46A C47A 1.440(14) . ?
C46A H46C 0.9700 . ?
C46A H46D 0.9700 . ?
C47A C48A 1.408(13) . ?
C47A H47C 0.9700 . ?
C47A H47D 0.9700 . ?
C48A H48C 0.9700 . ?
C48A H48D 0.9700 . ?
O1 N1 1.2004(10) . ?
O2 N1 1.2014(10) . ?
O1A N1A 1.3001(10) . ?
O2A N1A 1.3003(10) . ?
 
loop_
 _geom_angle_atom_site_label_1
 _geom_angle_atom_site_label_2
 _geom_angle_atom_site_label_3
 _geom_angle
 _geom_angle_site_symmetry_1
 _geom_angle_site_symmetry_3
 _geom_angle_publ_flag
O1A Pd1 N3 169.6(3) . . ?
N3 Pd1 N1 178.53(12) . . ?
O1A Pd1 N2 93.76(10) . . ?
N3 Pd1 N2 85.42(11) . . ?
N1 Pd1 N2 95.31(9) . . ?
O1A Pd1 N4 93.78(10) . . ?
N3 Pd1 N4 85.16(11) . . ?
N1 Pd1 N4 94.34(9) . . ?
N2 Pd1 N4 166.56(11) . . ?
C9 N2 C5 109.6(3) . . ?
C9 N2 C1 110.5(3) . . ?
C5 N2 C1 110.2(3) . . ?
C9 N2 Pd1 115.5(2) . . ?
C5 N2 Pd1 105.4(2) . . ?
C1 N2 Pd1 105.5(2) . . ?
C2 N3 C3 116.6(3) . . ?
C2 N3 Pd1 107.7(2) . . ?
C3 N3 Pd1 107.6(2) . . ?
C2 N3 H3 108.2 . . ?
C3 N3 H3 108.2 . . ?
Pd1 N3 H3 108.2 . . ?
C17 N4 C4 110.2(3) . . ?
C17 N4 C13 110.1(3) . . ?
C4 N4 C13 110.5(3) . . ?
C17 N4 Pd1 115.6(2) . . ?
C4 N4 Pd1 105.5(2) . . ?
C13 N4 Pd1 104.6(2) . . ?
C2 C1 N2 109.9(3) . . ?
C2 C1 H1A 109.7 . . ?
N2 C1 H1A 109.7 . . ?
C2 C1 H1B 109.7 . . ?
N2 C1 H1B 109.7 . . ?
H1A C1 H1B 108.2 . . ?
N3 C2 C1 107.1(3) . . ?
N3 C2 H2A 110.3 . . ?
C1 C2 H2A 110.3 . . ?
N3 C2 H2B 110.3 . . ?
C1 C2 H2B 110.3 . . ?
H2A C2 H2B 108.6 . . ?
N3 C3 C4 106.9(3) . . ?
N3 C3 H3A 110.3 . . ?
C4 C3 H3A 110.3 . . ?
N3 C3 H3B 110.3 . . ?
C4 C3 H3B 110.3 . . ?
H3A C3 H3B 108.6 . . ?
C3 C4 N4 110.9(3) . . ?
C3 C4 H4A 109.5 . . ?
N4 C4 H4A 109.5 . . ?
C3 C4 H4B 109.5 . . ?
N4 C4 H4B 109.5 . . ?
H4A C4 H4B 108.0 . . ?
C6 C5 N2 117.2(3) . . ?
C6 C5 H5A 108.0 . . ?
N2 C5 H5A 108.0 . . ?
C6 C5 H5B 108.0 . . ?
N2 C5 H5B 108.0 . . ?
H5A C5 H5B 107.3 . . ?
C5 C6 C7 111.3(4) . . ?
C5 C6 H6A 109.4 . . ?
C7 C6 H6A 109.4 . . ?
C5 C6 H6B 109.4 . . ?
C7 C6 H6B 109.4 . . ?
H6A C6 H6B 108.0 . . ?
C8 C7 C6 111.9(5) . . ?
C8 C7 H7A 109.2 . . ?
C6 C7 H7A 109.2 . . ?
C8 C7 H7B 109.2 . . ?
C6 C7 H7B 109.2 . . ?
H7A C7 H7B 107.9 . . ?
C7 C8 H8A 109.5 . . ?
C7 C8 H8B 109.5 . . ?
H8A C8 H8B 109.5 . . ?
C7 C8 H8C 109.5 . . ?
H8A C8 H8C 109.5 . . ?
H8B C8 H8C 109.5 . . ?
C10 C9 N2 115.1(3) . . ?
C10 C9 H9A 108.5 . . ?
N2 C9 H9A 108.5 . . ?
C10 C9 H9B 108.5 . . ?
N2 C9 H9B 108.5 . . ?
H9A C9 H9B 107.5 . . ?
C9 C10 C11 111.1(3) . . ?
C9 C10 H10A 109.4 . . ?
C11 C10 H10A 109.4 . . ?
C9 C10 H10B 109.4 . . ?
C11 C10 H10B 109.4 . . ?
H10A C10 H10B 108.0 . . ?
C12 C11 C10 113.2(4) . . ?
C12 C11 H11A 108.9 . . ?
C10 C11 H11A 108.9 . . ?
C12 C11 H11B 108.9 . . ?
C10 C11 H11B 108.9 . . ?
H11A C11 H11B 107.8 . . ?
C11 C12 H12A 109.5 . . ?
C11 C12 H12B 109.5 . . ?
H12A C12 H12B 109.5 . . ?
C11 C12 H12C 109.5 . . ?
H12A C12 H12C 109.5 . . ?
H12B C12 H12C 109.5 . . ?
C14 C13 N4 117.2(3) . . ?
C14 C13 H13A 108.0 . . ?
N4 C13 H13A 108.0 . . ?
C14 C13 H13B 108.0 . . ?
N4 C13 H13B 108.0 . . ?
H13A C13 H13B 107.3 . . ?
C15 C14 C13 110.8(3) . . ?
C15 C14 H14A 109.5 . . ?
C13 C14 H14A 109.5 . . ?
C15 C14 H14B 109.5 . . ?
C13 C14 H14B 109.5 . . ?
H14A C14 H14B 108.1 . . ?
C16 C15 C14 113.9(3) . . ?
C16 C15 H15A 108.8 . . ?
C14 C15 H15A 108.8 . . ?
C16 C15 H15B 108.8 . . ?
C14 C15 H15B 108.8 . . ?
H15A C15 H15B 107.7 . . ?
C15 C16 H16A 109.5 . . ?
C15 C16 H16B 109.5 . . ?
H16A C16 H16B 109.5 . . ?
C15 C16 H16C 109.5 . . ?
H16A C16 H16C 109.5 . . ?
H16B C16 H16C 109.5 . . ?
N4 C17 C18 114.5(3) . . ?
N4 C17 H17A 108.6 . . ?
C18 C17 H17A 108.6 . . ?
N4 C17 H17B 108.6 . . ?
C18 C17 H17B 108.6 . . ?
H17A C17 H17B 107.6 . . ?
C17 C18 C19 111.0(4) . . ?
C17 C18 H18A 109.4 . . ?
C19 C18 H18A 109.4 . . ?
C17 C18 H18B 109.4 . . ?
C19 C18 H18B 109.4 . . ?
H18A C18 H18B 108.0 . . ?
C20 C19 C18 115.1(5) . . ?
C20 C19 H19A 108.5 . . ?
C18 C19 H19A 108.5 . . ?
C20 C19 H19B 108.5 . . ?
C18 C19 H19B 108.5 . . ?
H19A C19 H19B 107.5 . . ?
C19 C20 H20A 109.5 . . ?
C19 C20 H20B 109.5 . . ?
H20A C20 H20B 109.5 . . ?
C19 C20 H20C 109.5 . . ?
H20A C20 H20C 109.5 . . ?
H20B C20 H20C 109.5 . . ?
C22 C21 C26 114.8(4) . . ?
C22 C21 B1 123.1(3) . . ?
C26 C21 B1 122.0(3) . . ?
C23 C22 C21 122.4(4) . . ?
C23 C22 H22 118.8 . . ?
C21 C22 H22 118.8 . . ?
C24 C23 C22 120.8(4) . . ?
C24 C23 H23 119.6 . . ?
C22 C23 H23 119.6 . . ?
C25 C24 C23 118.9(4) . . ?
C25 C24 H24 120.6 . . ?
C23 C24 H24 120.6 . . ?
C24 C25 C26 119.8(4) . . ?
C24 C25 H25 120.1 . . ?
C26 C25 H25 120.1 . . ?
C25 C26 C21 123.2(4) . . ?
C25 C26 H26 118.4 . . ?
C21 C26 H26 118.4 . . ?
C28 C27 C32 113.8(4) . . ?
C28 C27 B1 125.0(4) . . ?
C32 C27 B1 121.2(4) . . ?
C27 C28 C29 123.4(4) . . ?
C27 C28 H28 118.3 . . ?
C29 C28 H28 118.3 . . ?
C30 C29 C28 120.8(5) . . ?
C30 C29 H29 119.6 . . ?
C28 C29 H29 119.6 . . ?
C29 C30 C31 118.1(5) . . ?
C29 C30 H30 121.0 . . ?
C31 C30 H30 121.0 . . ?
C30 C31 C32 120.9(5) . . ?
C30 C31 H31 119.6 . . ?
C32 C31 H31 119.6 . . ?
C31 C32 C27 123.1(4) . . ?
C31 C32 H32 118.4 . . ?
C27 C32 H32 118.4 . . ?
C34 C33 C38 114.5(3) . . ?
C34 C33 B1 123.5(3) . . ?
C38 C33 B1 122.0(3) . . ?
C33 C34 C35 123.1(4) . . ?
C33 C34 H34 118.5 . . ?
C35 C34 H34 118.5 . . ?
C36 C35 C34 120.0(4) . . ?
C36 C35 H35 120.0 . . ?
C34 C35 H35 120.0 . . ?
C35 C36 C37 118.6(4) . . ?
C35 C36 H36 120.7 . . ?
C37 C36 H36 120.7 . . ?
C36 C37 C38 120.1(4) . . ?
C36 C37 H37 120.0 . . ?
C38 C37 H37 120.0 . . ?
C37 C38 C33 123.7(4) . . ?
C37 C38 H38 118.2 . . ?
C33 C38 H38 118.2 . . ?
C40 C39 C44 114.7(4) . . ?
C40 C39 B1 123.0(4) . . ?
C44 C39 B1 122.1(4) . . ?
C39 C40 C41 122.6(5) . . ?
C39 C40 H40 118.7 . . ?
C41 C40 H40 118.7 . . ?
C42 C41 C40 120.0(6) . . ?
C42 C41 H41 120.0 . . ?
C40 C41 H41 120.0 . . ?
C43 C42 C41 118.9(6) . . ?
C43 C42 H42 120.5 . . ?
C41 C42 H42 120.5 . . ?
C42 C43 C44 121.0(6) . . ?
C42 C43 H43 119.5 . . ?
C44 C43 H43 119.5 . . ?
C43 C44 C39 122.8(5) . . ?
C43 C44 H44 118.6 . . ?
C39 C44 H44 118.6 . . ?
C21 B1 C33 110.3(3) . . ?
C21 B1 C27 108.0(3) . . ?
C33 B1 C27 110.4(3) . . ?
C21 B1 C39 109.7(3) . . ?
C33 B1 C39 107.7(3) . . ?
C27 B1 C39 110.7(3) . . ?
C45 O3 C48 105.5(8) . . ?
O3 C45 C46 106.1(12) . . ?
O3 C45 H45A 110.5 . . ?
C46 C45 H45A 110.5 . . ?
O3 C45 H45B 110.5 . . ?
C46 C45 H45B 110.5 . . ?
H45A C45 H45B 108.7 . . ?
C47 C46 C45 102.2(7) . . ?
C47 C46 H46A 111.3 . . ?
C45 C46 H46A 111.3 . . ?
C47 C46 H46B 111.3 . . ?
C45 C46 H46B 111.3 . . ?
H46A C46 H46B 109.2 . . ?
C48 C47 C46 109.2(7) . . ?
C48 C47 H47A 109.8 . . ?
C46 C47 H47A 109.8 . . ?
C48 C47 H47B 109.8 . . ?
C46 C47 H47B 109.8 . . ?
H47A C47 H47B 108.3 . . ?
C47 C48 O3 108.3(7) . . ?
C47 C48 H48A 110.0 . . ?
O3 C48 H48A 110.0 . . ?
C47 C48 H48B 110.0 . . ?
O3 C48 H48B 110.0 . . ?
H48A C48 H48B 108.4 . . ?
C48A O3A C45A 112.4(13) . . ?
O3A C45A C46A 101.7(12) . . ?
O3A C45A H45C 111.4 . . ?
C46A C45A H45C 111.4 . . ?
O3A C45A H45D 111.4 . . ?
C46A C45A H45D 111.4 . . ?
H45C C45A H45D 109.3 . . ?
C47A C46A C45A 107.2(12) . . ?
C47A C46A H46C 110.3 . . ?
C45A C46A H46C 110.3 . . ?
C47A C46A H46D 110.3 . . ?
C45A C46A H46D 110.3 . . ?
H46C C46A H46D 108.5 . . ?
C48A C47A C46A 107.4(12) . . ?
C48A C47A H47C 110.2 . . ?
C46A C47A H47C 110.2 . . ?
C48A C47A H47D 110.2 . . ?
C46A C47A H47D 110.2 . . ?
H47C C47A H47D 108.5 . . ?
O3A C48A C47A 108.4(11) . . ?
O3A C48A H48C 110.0 . . ?
C47A C48A H48C 110.0 . . ?
O3A C48A H48D 110.0 . . ?
C47A C48A H48D 110.0 . . ?
H48C C48A H48D 108.4 . . ?
O1 N1 O2 121.82(15) . . ?
O1 N1 Pd1 118.8(2) . . ?
O2 N1 Pd1 119.4(2) . . ?
N1A O1A Pd1 123.8(7) . . ?
O1A N1A O2A 107.70(12) . . ?
 
loop_
 _geom_torsion_atom_site_label_1
 _geom_torsion_atom_site_label_2
 _geom_torsion_atom_site_label_3
 _geom_torsion_atom_site_label_4
 _geom_torsion
 _geom_torsion_site_symmetry_1
 _geom_torsion_site_symmetry_2
 _geom_torsion_site_symmetry_3
 _geom_torsion_site_symmetry_4
 _geom_torsion_publ_flag
C9 N2 C1 C2 -160.1(3) . . . . ?
C5 N2 C1 C2 78.6(4) . . . . ?
Pd1 N2 C1 C2 -34.7(3) . . . . ?
C3 N3 C2 C1 -167.0(3) . . . . ?
Pd1 N3 C2 C1 -46.0(3) . . . . ?
N2 C1 C2 N3 54.4(4) . . . . ?
C2 N3 C3 C4 167.3(3) . . . . ?
Pd1 N3 C3 C4 46.3(3) . . . . ?
N3 C3 C4 N4 -53.8(4) . . . . ?
C17 N4 C4 C3 158.8(3) . . . . ?
C13 N4 C4 C3 -79.2(3) . . . . ?
Pd1 N4 C4 C3 33.3(3) . . . . ?
C9 N2 C5 C6 -57.1(4) . . . . ?
C1 N2 C5 C6 64.7(4) . . . . ?
Pd1 N2 C5 C6 178.0(3) . . . . ?
N2 C5 C6 C7 -178.7(4) . . . . ?
C5 C6 C7 C8 -173.0(5) . . . . ?
C5 N2 C9 C10 -171.6(3) . . . . ?
C1 N2 C9 C10 66.8(4) . . . . ?
Pd1 N2 C9 C10 -52.8(4) . . . . ?
N2 C9 C10 C11 172.1(3) . . . . ?
C9 C10 C11 C12 172.2(4) . . . . ?
C17 N4 C13 C14 56.5(4) . . . . ?
C4 N4 C13 C14 -65.4(4) . . . . ?
Pd1 N4 C13 C14 -178.6(3) . . . . ?
N4 C13 C14 C15 -179.2(3) . . . . ?
C13 C14 C15 C16 179.2(4) . . . . ?
C4 N4 C17 C18 -67.8(4) . . . . ?
C13 N4 C17 C18 170.0(3) . . . . ?
Pd1 N4 C17 C18 51.7(4) . . . . ?
N4 C17 C18 C19 -178.4(4) . . . . ?
C17 C18 C19 C20 -175.0(5) . . . . ?
C26 C21 C22 C23 2.9(5) . . . . ?
B1 C21 C22 C23 -174.0(4) . . . . ?
C21 C22 C23 C24 -0.1(6) . . . . ?
C22 C23 C24 C25 -2.2(6) . . . . ?
C23 C24 C25 C26 1.5(6) . . . . ?
C24 C25 C26 C21 1.6(6) . . . . ?
C22 C21 C26 C25 -3.7(5) . . . . ?
B1 C21 C26 C25 173.3(4) . . . . ?
C32 C27 C28 C29 -1.9(6) . . . . ?
B1 C27 C28 C29 178.5(4) . . . . ?
C27 C28 C29 C30 0.7(7) . . . . ?
C28 C29 C30 C31 0.9(7) . . . . ?
C29 C30 C31 C32 -1.1(7) . . . . ?
C30 C31 C32 C27 -0.3(7) . . . . ?
C28 C27 C32 C31 1.7(6) . . . . ?
B1 C27 C32 C31 -178.6(4) . . . . ?
C38 C33 C34 C35 0.6(5) . . . . ?
B1 C33 C34 C35 -176.9(4) . . . . ?
C33 C34 C35 C36 -1.0(6) . . . . ?
C34 C35 C36 C37 1.0(6) . . . . ?
C35 C36 C37 C38 -0.9(7) . . . . ?
C36 C37 C38 C33 0.6(7) . . . . ?
C34 C33 C38 C37 -0.5(6) . . . . ?
B1 C33 C38 C37 177.1(4) . . . . ?
C44 C39 C40 C41 -1.1(6) . . . . ?
B1 C39 C40 C41 174.6(4) . . . . ?
C39 C40 C41 C42 0.7(7) . . . . ?
C40 C41 C42 C43 0.2(9) . . . . ?
C41 C42 C43 C44 -0.7(10) . . . . ?
C42 C43 C44 C39 0.3(10) . . . . ?
C40 C39 C44 C43 0.6(8) . . . . ?
B1 C39 C44 C43 -175.1(5) . . . . ?
C22 C21 B1 C33 -138.1(4) . . . . ?
C26 C21 B1 C33 45.2(5) . . . . ?
C22 C21 B1 C27 101.1(4) . . . . ?
C26 C21 B1 C27 -75.6(4) . . . . ?
C22 C21 B1 C39 -19.6(5) . . . . ?
C26 C21 B1 C39 163.6(3) . . . . ?
C34 C33 B1 C21 -148.2(4) . . . . ?
C38 C33 B1 C21 34.4(5) . . . . ?
C34 C33 B1 C27 -28.9(5) . . . . ?
C38 C33 B1 C27 153.7(4) . . . . ?
C34 C33 B1 C39 92.1(4) . . . . ?
C38 C33 B1 C39 -85.3(4) . . . . ?
C28 C27 B1 C21 13.0(5) . . . . ?
C32 C27 B1 C21 -166.6(3) . . . . ?
C28 C27 B1 C33 -107.7(4) . . . . ?
C32 C27 B1 C33 72.7(4) . . . . ?
C28 C27 B1 C39 133.1(4) . . . . ?
C32 C27 B1 C39 -46.4(5) . . . . ?
C40 C39 B1 C21 -81.3(5) . . . . ?
C44 C39 B1 C21 94.1(5) . . . . ?
C40 C39 B1 C33 38.8(5) . . . . ?
C44 C39 B1 C33 -145.8(4) . . . . ?
C40 C39 B1 C27 159.6(4) . . . . ?
C44 C39 B1 C27 -25.0(5) . . . . ?
C48 O3 C45 C46 29(3) . . . . ?
O3 C45 C46 C47 -28(2) . . . . ?
C45 C46 C47 C48 16.8(18) . . . . ?
C46 C47 C48 O3 0.4(19) . . . . ?
C45 O3 C48 C47 -19(2) . . . . ?
C48A O3A C45A C46A 13(5) . . . . ?
O3A C45A C46A C47A -17(4) . . . . ?
C45A C46A C47A C48A 15(3) . . . . ?
C45A O3A C48A C47A -4(5) . . . . ?
C46A C47A C48A O3A -7(3) . . . . ?
Pd1 O1A N1A O2A 0.00(2) . . . . ?
 
_refine_diff_density_max    0.438
_refine_diff_density_min   -0.666
_refine_diff_density_rms    0.064

_shelx_res_file
;
TITL shelxt in P 1 21/n 1
    10_decay.res
    created by SHELXL-2018/3 at 16:39:37 on 27-Mar-2020
CELL 0.534 11.6628 13.5702 30.1914 90 93.435 90
ZERR 4 0.000339 0.000443 0.000939 0 0.002813 0
LATT 1
SYMM 0.5-X,0.5+Y,0.5-Z
SFAC C H B N O Pd
DISP B 0 0 4.561
DISP C 0.001 0.001 6.94
DISP H -0 0 0.611
DISP N 0.003 0.002 10.693
DISP O 0.005 0.003 16.398
DISP Pd -2.504 0.615 1934.604
UNIT 192 292 4 16 12 4
DFIX 1.2 0.001 N1 O1 N1 O2
DFIX 1.3 0.001 O1A N1A N1A O2A
DANG 2.1 0.001 O1 O2 O1A O2A
FLAT 0.001 Pd1 O1 O2 N1 O1A O2A N1A
RIGU 0.001 0.002
EADP O3 O3A
EADP C45 C45A C48 C48A
EADP C46 C46A C47 C47A
EADP O1 O1A O2 O2A
EADP N1 N1A

L.S. 20
PLAN  5
SIZE 0.1 0.1 0.05
TEMP -8
BOND $H
list 4
CONF
fmap 2
acta
SHEL 999 0.8
OMIT 10 0 0
OMIT -1 2 3
OMIT 7 12 0
OMIT -2 1 2
REM <olex2.extras>
REM <HklSrc "%.\\10_decay.hkl">
REM </olex2.extras>

WGHT    0.048800
FVAR       0.25053   0.63508   0.83915
PD1   6    0.339853    0.775152    0.346689    11.00000    0.04990    0.05335 =
         0.04709    0.00154    0.00009   -0.00234
N2    4    0.346201    0.927260    0.337632    11.00000    0.06109    0.05902 =
         0.05459    0.00836    0.00131   -0.00122
N3    4    0.454808    0.798261    0.398254    11.00000    0.05093    0.05494 =
         0.04148   -0.00076   -0.00112   -0.00474
AFIX  13
H3    2    0.531946    0.787628    0.387954    11.00000   -1.20000
AFIX   0
N4    4    0.330702    0.631502    0.371385    11.00000    0.05236    0.04974 =
         0.05221   -0.00339    0.00124   -0.00330
C1    1    0.442114    0.963573    0.369919    11.00000    0.07489    0.05907 =
         0.06497    0.00220   -0.00542   -0.00930
AFIX  23
H1A   2    0.515158    0.958625    0.356314    11.00000   -1.20000
H1B   2    0.429295    1.032217    0.377096    11.00000   -1.20000
AFIX   0
C2    1    0.445467    0.902528    0.411738    11.00000    0.07785    0.05438 =
         0.05986   -0.00313   -0.00530   -0.00345
AFIX  23
H2A   2    0.510973    0.921031    0.431283    11.00000   -1.20000
H2B   2    0.376056    0.912689    0.427307    11.00000   -1.20000
AFIX   0
C3    1    0.433861    0.723019    0.432549    11.00000    0.06071    0.06032 =
         0.03948    0.00283   -0.00001   -0.00122
AFIX  23
H3A   2    0.364513    0.738574    0.447323    11.00000   -1.20000
H3B   2    0.497792    0.720879    0.454610    11.00000   -1.20000
AFIX   0
C4    1    0.421250    0.625884    0.409094    11.00000    0.05717    0.05744 =
         0.05265    0.00238    0.00005   -0.00116
AFIX  23
H4A   2    0.400242    0.575601    0.429958    11.00000   -1.20000
H4B   2    0.494146    0.607337    0.397643    11.00000   -1.20000
AFIX   0
C5    1    0.231080    0.965572    0.351119    11.00000    0.07071    0.06448 =
         0.06644   -0.00067    0.00281    0.00810
AFIX  23
H5A   2    0.171356    0.934765    0.332126    11.00000   -1.20000
H5B   2    0.220669    0.943779    0.381212    11.00000   -1.20000
AFIX   0
C6    1    0.212521    1.075757    0.349342    11.00000    0.10885    0.06624 =
         0.09738    0.00120   -0.00029    0.02024
AFIX  23
H6A   2    0.219249    1.098726    0.319185    11.00000   -1.20000
H6B   2    0.271518    1.108094    0.368127    11.00000   -1.20000
AFIX   0
C7    1    0.095425    1.103245    0.364608    11.00000    0.10697    0.09131 =
         0.14517   -0.02829   -0.00477    0.03154
AFIX  23
H7A   2    0.037140    1.064514    0.348290    11.00000   -1.20000
H7B   2    0.092239    1.087455    0.395845    11.00000   -1.20000
AFIX   0
C8    1    0.070151    1.209396    0.357867    11.00000    0.15288    0.08937 =
         0.27344   -0.04470   -0.03528    0.03990
AFIX 137
H8A   2    0.046845    1.220943    0.327272    11.00000   -1.50000
H8B   2    0.137770    1.247331    0.365794    11.00000   -1.50000
H8C   2    0.009464    1.228678    0.376169    11.00000   -1.50000
AFIX   0
C9    1    0.366143    0.960494    0.291533    11.00000    0.06937    0.06528 =
         0.05554    0.01260   -0.00088   -0.00374
AFIX  23
H9A   2    0.298423    0.945029    0.272586    11.00000   -1.20000
H9B   2    0.374975    1.031572    0.291713    11.00000   -1.20000
AFIX   0
C10   1    0.468260    0.916038    0.271708    11.00000    0.06882    0.08186 =
         0.06347    0.00728    0.00557   -0.00731
AFIX  23
H10A  2    0.465412    0.844922    0.274691    11.00000   -1.20000
H10B  2    0.537725    0.939265    0.287661    11.00000   -1.20000
AFIX   0
C11   1    0.471785    0.943013    0.222922    11.00000    0.09855    0.11432 =
         0.06755    0.01147    0.01488   -0.00782
AFIX  23
H11A  2    0.407242    0.912220    0.206553    11.00000   -1.20000
H11B  2    0.463252    1.013814    0.219779    11.00000   -1.20000
AFIX   0
C12   1    0.580657    0.911877    0.203008    11.00000    0.11265    0.18393 =
         0.09103   -0.00817    0.03495   -0.00237
AFIX 137
H12A  2    0.576526    0.927941    0.171987    11.00000   -1.50000
H12B  2    0.590686    0.842061    0.206612    11.00000   -1.50000
H12C  2    0.644533    0.945674    0.217662    11.00000   -1.50000
AFIX   0
C13   1    0.211553    0.624037    0.388710    11.00000    0.05266    0.06508 =
         0.06487    0.00676    0.00008   -0.00495
AFIX  23
H13A  2    0.203637    0.676138    0.410311    11.00000   -1.20000
H13B  2    0.155956    0.636815    0.364193    11.00000   -1.20000
AFIX   0
C14   1    0.179828    0.527699    0.409975    11.00000    0.05999    0.07063 =
         0.08565    0.01320    0.01364   -0.00265
AFIX  23
H14A  2    0.186476    0.474465    0.388841    11.00000   -1.20000
H14B  2    0.232715    0.514576    0.435314    11.00000   -1.20000
AFIX   0
C15   1    0.058452    0.531309    0.424901    11.00000    0.05761    0.08344 =
         0.10227    0.00677    0.01670   -0.00897
AFIX  23
H15A  2    0.052856    0.584618    0.446066    11.00000   -1.20000
H15B  2    0.006558    0.546150    0.399465    11.00000   -1.20000
AFIX   0
C16   1    0.020000    0.437271    0.445876    11.00000    0.07978    0.08631 =
         0.11272    0.01122    0.03031   -0.00838
AFIX 137
H16A  2    0.021606    0.384574    0.424709    11.00000   -1.50000
H16B  2   -0.056789    0.445255    0.455119    11.00000   -1.50000
H16C  2    0.070653    0.421995    0.471182    11.00000   -1.50000
AFIX   0
C17   1    0.348194    0.551228    0.338708    11.00000    0.06995    0.05213 =
         0.06253   -0.00838    0.00151   -0.00280
AFIX  23
H17A  2    0.282272    0.549412    0.317551    11.00000   -1.20000
H17B  2    0.351227    0.488721    0.354320    11.00000   -1.20000
AFIX   0
C18   1    0.454975    0.561649    0.313686    11.00000    0.07246    0.08902 =
         0.06692   -0.00936    0.00815    0.00859
AFIX  23
H18A  2    0.521790    0.560847    0.334425    11.00000   -1.20000
H18B  2    0.453521    0.624412    0.298288    11.00000   -1.20000
AFIX   0
C19   1    0.464447    0.478202    0.280114    11.00000    0.12468    0.11414 =
         0.11171   -0.03698    0.04333   -0.00330
AFIX  23
H19A  2    0.457836    0.415891    0.295496    11.00000   -1.20000
H19B  2    0.400067    0.482869    0.258337    11.00000   -1.20000
AFIX   0
C20   1    0.568673    0.477284    0.257188    11.00000    0.16051    0.16420 =
         0.15370   -0.02826    0.08308    0.01635
AFIX 137
H20A  2    0.569752    0.420234    0.238415    11.00000   -1.50000
H20B  2    0.633357    0.475294    0.278386    11.00000   -1.50000
H20C  2    0.572663    0.535711    0.239418    11.00000   -1.50000
AFIX   0

C21   1    0.657084    0.373742    0.427460    11.00000    0.04902    0.05609 =
         0.05985    0.00763   -0.00124    0.00137
C22   1    0.708834    0.423579    0.393618    11.00000    0.05911    0.07127 =
         0.07487    0.01511    0.00835   -0.00575
AFIX  43
H22   2    0.724734    0.389195    0.368055    11.00000   -1.20000
AFIX   0
C23   1    0.737275    0.521812    0.396634    11.00000    0.06161    0.07106 =
         0.12065    0.02188    0.01658   -0.00627
AFIX  43
H23   2    0.771887    0.552211    0.373269    11.00000   -1.20000
AFIX   0
C24   1    0.715225    0.575558    0.433695    11.00000    0.06364    0.05539 =
         0.12526    0.01524   -0.00792    0.00067
AFIX  43
H24   2    0.736950    0.641383    0.436020    11.00000   -1.20000
AFIX   0
C25   1    0.660821    0.530726    0.467113    11.00000    0.06963    0.05433 =
         0.08946    0.00239   -0.01580    0.01073
AFIX  43
H25   2    0.643568    0.566356    0.492172    11.00000   -1.20000
AFIX   0
C26   1    0.631519    0.432199    0.463533    11.00000    0.07052    0.05576 =
         0.06410    0.00559    0.00060    0.00483
AFIX  43
H26   2    0.592855    0.403517    0.486310    11.00000   -1.20000
AFIX   0
C27   1    0.734758    0.201640    0.459136    11.00000    0.05216    0.05263 =
         0.06308    0.00300    0.01540    0.00294
C28   1    0.809260    0.250727    0.488961    11.00000    0.06402    0.06210 =
         0.07662   -0.00439    0.00047    0.01070
AFIX  43
H28   2    0.804019    0.318992    0.490658    11.00000   -1.20000
AFIX   0
C29   1    0.891472    0.203230    0.516491    11.00000    0.07494    0.08781 =
         0.09094   -0.00477   -0.01113    0.02097
AFIX  43
H29   2    0.938730    0.239984    0.536129    11.00000   -1.20000
AFIX   0
C30   1    0.903673    0.103590    0.515066    11.00000    0.06467    0.08633 =
         0.12171    0.01238   -0.00088    0.02129
AFIX  43
H30   2    0.957891    0.071512    0.533754    11.00000   -1.20000
AFIX   0
C31   1    0.833947    0.052029    0.485379    11.00000    0.06155    0.06828 =
         0.14312    0.01255    0.00263    0.01461
AFIX  43
H31   2    0.841653   -0.016024    0.483456    11.00000   -1.20000
AFIX   0
C32   1    0.752134    0.099682    0.458176    11.00000    0.05546    0.05318 =
         0.12146   -0.00417   -0.00058    0.00303
AFIX  43
H32   2    0.706454    0.062195    0.438285    11.00000   -1.20000
AFIX   0
C33   1    0.505291    0.230274    0.444214    11.00000    0.05490    0.05085 =
         0.04849   -0.00159   -0.00092   -0.00177
C34   1    0.480005    0.145403    0.466763    11.00000    0.05937    0.05063 =
         0.05749    0.00260   -0.00181   -0.00237
AFIX  43
H34   2    0.538997    0.100884    0.473697    11.00000   -1.20000
AFIX   0
C35   1    0.369591    0.123076    0.479723    11.00000    0.06361    0.06575 =
         0.06980    0.00791    0.00056   -0.01096
AFIX  43
H35   2    0.356436    0.064400    0.494505    11.00000   -1.20000
AFIX   0
C36   1    0.280862    0.187780    0.470608    11.00000    0.06270    0.06495 =
         0.09760   -0.00541    0.00658   -0.00593
AFIX  43
H36   2    0.207534    0.174132    0.479480    11.00000   -1.20000
AFIX   0
C37   1    0.302560    0.273084    0.448118    11.00000    0.06036    0.06345 =
         0.12209    0.00508    0.00457    0.00610
AFIX  43
H37   2    0.243359    0.317459    0.441277    11.00000   -1.20000
AFIX   0
C38   1    0.412014    0.293045    0.435662    11.00000    0.06254    0.06063 =
         0.10085    0.01402    0.00136    0.00472
AFIX  43
H38   2    0.424264    0.351682    0.420717    11.00000   -1.20000
AFIX   0
C39   1    0.636690    0.213162    0.375022    11.00000    0.08317    0.06385 =
         0.05614   -0.00058    0.01165   -0.01422
C40   1    0.544780    0.220243    0.344606    11.00000    0.10420    0.06998 =
         0.06810    0.00094   -0.00708   -0.02337
AFIX  43
H40   2    0.475605    0.244524    0.353880    11.00000   -1.20000
AFIX   0
C41   1    0.551092    0.192147    0.299832    11.00000    0.16121    0.07016 =
         0.06766    0.00187   -0.00595   -0.03348
AFIX  43
H41   2    0.487110    0.198764    0.280149    11.00000   -1.20000
AFIX   0
C42   1    0.650708    0.155409    0.285479    11.00000    0.19840    0.10471 =
         0.07174   -0.00745    0.02162   -0.01137
AFIX  43
H42   2    0.655729    0.136924    0.255997    11.00000   -1.20000
AFIX   0
C43   1    0.742479    0.146163    0.314791    11.00000    0.17494    0.17245 =
         0.07792   -0.02581    0.03683    0.02921
AFIX  43
H43   2    0.810748    0.120400    0.305335    11.00000   -1.20000
AFIX   0
C44   1    0.736353    0.174280    0.358351    11.00000    0.10751    0.15034 =
         0.07323   -0.01936    0.02427    0.01335
AFIX  43
H44   2    0.801263    0.167115    0.377518    11.00000   -1.20000
AFIX   0
B1    3    0.633663    0.254841    0.426626    11.00000    0.05763    0.05721 =
         0.05684    0.00039    0.00558   -0.00131

PART 1
O3    5    0.688500    0.802955    0.365101    21.00000    0.07598    0.09870 =
         0.09400   -0.00752    0.01152    0.00203
C45   1    0.736072    0.773123    0.324734    21.00000    0.09028    0.10641 =
         0.09885   -0.01630    0.00791    0.00276
AFIX  23
H45A  2    0.726494    0.824653    0.302555    21.00000   -1.20000
H45B  2    0.698547    0.713836    0.313247    21.00000   -1.20000
AFIX   0
C46   1    0.861479    0.754089    0.336014    21.00000    0.08641    0.11765 =
         0.13836   -0.01112    0.01381    0.00434
AFIX  23
H46A  2    0.875025    0.685857    0.344352    21.00000   -1.20000
H46B  2    0.907637    0.770508    0.311373    21.00000   -1.20000
AFIX   0
C47   1    0.885572    0.819619    0.373255    21.00000    0.08641    0.11765 =
         0.13836   -0.01112    0.01381    0.00434
AFIX  23
H47A  2    0.933042    0.786141    0.396051    21.00000   -1.20000
H47B  2    0.927060    0.877022    0.363699    21.00000   -1.20000
AFIX   0
C48   1    0.780537    0.849250    0.390613    21.00000    0.09028    0.10641 =
         0.09885   -0.01630    0.00791    0.00276
AFIX  23
H48A  2    0.772680    0.920328    0.388881    21.00000   -1.20000
H48B  2    0.779103    0.829787    0.421489    21.00000   -1.20000
AFIX   0
SAME 0.02 0.04 O3 > C48
PART 0
PART 2
O3A   5    0.674819    0.810002    0.360881   -21.00000    0.07598    0.09870 =
         0.09400   -0.00752    0.01152    0.00203
C45A  1    0.728920    0.756337    0.327327   -21.00000    0.09028    0.10641 =
         0.09885   -0.01630    0.00791    0.00276
AFIX  23
H45C  2    0.700178    0.776319    0.297874   -21.00000   -1.20000
H45D  2    0.718218    0.685890    0.330628   -21.00000   -1.20000
AFIX   0
C46A  1    0.854002    0.785366    0.336247   -21.00000    0.08641    0.11765 =
         0.13836   -0.01112    0.01381    0.00434
AFIX  23
H46C  2    0.896277    0.732352    0.351321   -21.00000   -1.20000
H46D  2    0.889037    0.799063    0.308565   -21.00000   -1.20000
AFIX   0
C47A  1    0.855944    0.872160    0.363709   -21.00000    0.08641    0.11765 =
         0.13836   -0.01112    0.01381    0.00434
AFIX  23
H47C  2    0.914796    0.866100    0.387650   -21.00000   -1.20000
H47D  2    0.872521    0.929938    0.346289   -21.00000   -1.20000
AFIX   0
C48A  1    0.746943    0.880977    0.380969   -21.00000    0.09028    0.10641 =
         0.09885   -0.01630    0.00791    0.00276
AFIX  23
H48C  2    0.752955    0.871124    0.412845   -21.00000   -1.20000
H48D  2    0.716025    0.946303    0.374965   -21.00000   -1.20000
AFIX   0

PART 0
PART 3
O1    5    0.125980    0.760350    0.298459    31.00000    0.06368    0.19112 =
         0.07374   -0.02408   -0.01287    0.00286
O2    5    0.262299    0.724237    0.259112    31.00000    0.06368    0.19112 =
         0.07374   -0.02408   -0.01287    0.00286
N1    4    0.226734    0.749572    0.293867    31.00000    0.06490    0.07496 =
         0.06090    0.01090   -0.00824   -0.00093
PART 0
PART 4
O1A   5    0.203927    0.757458    0.303287   -31.00000    0.06368    0.19112 =
         0.07374   -0.02408   -0.01287    0.00286
O2A   5    0.320166    0.717669    0.255892   -31.00000    0.06368    0.19112 =
         0.07374   -0.02408   -0.01287    0.00286
N1A   4    0.211871    0.730208    0.262299   -31.00000    0.06490    0.07496 =
         0.06090    0.01090   -0.00824   -0.00093
HKLF 4


REM  shelxt in P 1 21/n 1
REM wR2 = 0.1359, GooF = S = 0.898, Restrained GooF = 0.897 for all data
REM R1 = 0.0540 for 5196 Fo > 4sig(Fo) and 0.1026 for all 9720 data
REM 526 parameters refined using 490 restraints

END

WGHT      0.0488      0.0000

REM Highest difference peak  0.438,  deepest hole -0.666,  1-sigma level  0.064
Q1    1   0.3429  0.6699  0.3463  11.00000  0.05    0.42
Q2    1   0.1078  0.7833  0.3175  11.00000  0.05    0.32
Q3    1   0.8140  0.8418  0.3147  11.00000  0.05    0.31
Q4    1   0.7399  0.8941  0.4032  11.00000  0.05    0.29
Q5    1   0.8526  0.8172  0.3949  11.00000  0.05    0.28
;
_shelx_res_checksum   99080

_shelx_hkl_file
;
 -15   0   1    0.17    5.35
 -15   0   2    0.00    4.16
 -15   0   3   12.90    7.76
 -15   0   4    4.31    5.27
 -15   0   5   11.68    5.68
 -15   0   6    1.70    4.78
 -15   0   7    0.00    4.00
 -15   0   8    3.99    5.10
 -15   0   9   28.69    8.24
 -15   0  10    0.27    3.44
 -15   0  11   -0.00    4.49
 -15   0  12    0.66    3.93
 -15   0  13    1.52    3.80
 -15   0  14   -0.00    3.57
 -15   0  15    3.81    4.18
 -15   0  16    0.07    2.98
 -15   0  17    0.00    2.81
 -15   0  18   -0.00    3.10
 -15   0  19    4.97    4.18
 -15   0  20    0.38    3.04
 -15   0  21    1.87    3.35
 -15   1   1   14.29    7.13
 -15  -1   1   20.11    7.94
 -15   1   2    0.65    4.39
 -15  -1   2   -0.00    5.14
 -15   1   3    0.00    5.43
 -15  -1   3    0.00    4.62
 -15   1   4    2.30    4.64
 -15  -1   4    1.58    4.18
 -15   1   5   20.07    7.71
 -15  -1   5   19.66    8.23
 -15   1   6   -0.00    3.68
 -15  -1   6    3.45    4.57
 -15   1   7   13.78    6.78
 -15  -1   7    6.14    5.25
 -15   1   8    4.90    5.04
 -15  -1   8   -0.00    4.19
 -15   1   9    1.36    4.15
 -15  -1   9    1.66    4.19
 -15   1  10    2.41    4.00
 -15  -1  10    0.33    4.40
 -15   1  11   14.94    6.38
 -15  -1  11   14.16    6.06
 -15   1  12    1.22    3.69
 -15  -1  12    0.72    3.97
 -15   1  13    0.00    3.80
 -15  -1  13   -0.00    3.32
 -15   1  14    0.15    3.06
 -15  -1  14    1.87    4.31
 -15   1  15    3.34    3.49
 -15  -1  15    1.96    3.85
 -15   1  16    1.66    3.44
 -15  -1  16    1.67    3.62
 -15   1  17    1.48    3.30
 -15  -1  17    0.00    3.72
 -15   1  18   -0.00    3.23
 -15  -1  18    0.86    3.63
 -15   1  19    1.00    2.99
 -15   1  20    2.26    3.30
 -15   1  21    3.74    3.91
 -15   1  22    1.87    3.06
 -15   1  23    0.00    2.95
 -15   2   1   -0.00    4.17
 -15  -2   1   -0.00    5.69
 -15   2   2   -0.00    4.32
 -15  -2   2    0.00    4.62
 -15   2   3    9.40    6.08
 -15  -2   3    7.46    6.78
 -15   2   4    0.00    4.54
 -15  -2   4    0.34    4.72
 -15   2   5    6.96    5.51
 -15  -2   5   10.21    5.74
 -15   2   6    7.03    5.17
 -15  -2   6   -0.00    5.34
 -15   2   7   14.36    6.25
 -15  -2   7   15.08    6.74
 -15   2   8    0.00    3.43
 -15  -2   8    4.39    5.04
 -15   2   9    6.98    4.75
 -15  -2   9    1.73    4.88
 -15   2  10    3.73    4.06
 -15  -2  10    3.81    4.69
 -15   2  11    0.50    3.89
 -15  -2  11   -0.00    3.82
 -15   2  12    0.00    3.85
 -15  -2  12    1.09    4.09
 -15   2  13    4.07    4.29
 -15  -2  13    9.52    5.81
 -15   2  14    4.03    3.77
 -15  -2  14    5.07    4.96
 -15   2  15    7.55    4.51
 -15  -2  15    6.48    5.20
 -15   2  16    0.00    3.48
 -15  -2  16   -0.00    3.82
 -15   2  17    4.43    3.65
 -15   2  18    0.65    3.24
 -15   2  19    5.59    3.74
 -15   2  20   -0.00    2.79
 -15   2  21    2.56    3.03
 -15   3   1   12.20    5.95
 -15  -3   1    4.63    5.39
 -15   3   2   -0.00    5.07
 -15  -3   2    0.00    5.63
 -15   3   3    8.33    4.93
 -15  -3   3    0.00    5.74
 -15   3   4   -0.00    4.31
 -15  -3   4    8.75    6.01
 -15   3   5   -0.00    4.29
 -15  -3   5   13.85    6.87
 -15   3   6    3.81    3.92
 -15  -3   6    3.99    4.22
 -15   3   7    6.72    4.66
 -15  -3   7    8.11    6.14
 -15   3   8    2.61    3.80
 -15  -3   8   -0.00    5.43
 -15   3   9    7.01    4.03
 -15  -3   9   -0.00    4.37
 -15   3  10   -0.00    3.38
 -15  -3  10    3.96    5.23
 -15   3  11   19.14    6.37
 -15  -3  11   13.50    7.55
 -15   3  12    5.45    4.51
 -15  -3  12    5.85    5.18
 -15   3  13    0.46    3.66
 -15  -3  13    0.00    4.54
 -15   3  14    1.90    3.62
 -15   3  15    4.93    3.57
 -15   3  16    5.06    3.78
 -15   3  17    2.66    3.25
 -15   3  18   -0.00    2.79
 -15   3  19   -0.00    2.84
 -15   4   1   -0.00    4.87
 -15  -4   1   -0.00    6.27
 -15   4   2    0.00    4.50
 -15  -4   2   -0.00    6.11
 -15   4   3    1.18    4.29
 -15  -4   3    2.10    5.63
 -15   4   4    1.27    3.79
 -15  -4   4   10.86    6.34
 -15   4   5    7.81    5.10
 -15  -4   5    4.71    6.45
 -15   4   6    0.00    3.17
 -15  -4   6    1.67    4.91
 -15   4   7    0.00    2.85
 -15  -4   7    5.35    6.08
 -15   4   8    1.83    3.07
 -15  -4   8    3.85    5.53
 -15   4   9    0.00    3.14
 -15  -4   9    2.25    5.30
 -15   4  10    4.69    3.68
 -15   4  11    2.22    2.92
 -15   4  12    2.42    3.03
 -15   4  13    0.15    2.79
 -15   4  14    2.14    2.80
 -15   4  15    6.47    3.61
 -15   4  16    0.34    2.44
 -15   4  17    2.33    2.63
 -15   4  18    0.77    2.78
 -15   5   1    0.00    4.39
 -15  -5   1    2.48    5.91
 -15   5   2    4.28    4.84
 -15  -5   2   -0.00    4.04
 -15   5   3   -0.00    4.39
 -15  -5   3   -0.00    5.28
 -15   5   4   -0.00    3.90
 -15  -5   4    2.98    5.36
 -15   5   5   -0.00    3.59
 -15   5   6   12.53    5.41
 -15   5   7   11.73    5.20
 -15   5   8    1.43    3.46
 -15   5   9    5.20    3.59
 -15   5  10    0.55    3.51
 -15   5  11   13.12    5.05
 -15   5  12   -0.00    3.30
 -15   5  13    0.25    3.20
 -15   5  14    0.30    2.83
 -15   5  15    0.67    2.98
 -15   5  16    5.31    3.46
 -15   5  17    4.02    3.27
 -15   6   7    0.00    3.94
 -15   6   8   -0.00    3.71
 -15   6   9    2.92    3.78
 -15   6  10    2.39    3.98
 -15   6  11   -0.00    3.61
 -15   6  12    0.00    3.66
 -15   6  13    4.70    3.73
 -15   6  14    3.93    3.33
 -15   6  15   -0.00    2.71
 -14   0   1    0.49    4.75
 -14   0   2   19.98    7.61
 -14   0   3    3.26    4.76
 -14   0   4   26.05    8.35
 -14   0   5   -0.00    4.45
 -14   0   6    1.46    4.58
 -14   0   7    0.00    3.98
 -14   0   8   10.97    5.47
 -14   0   9    0.00    3.26
 -14   0  10    4.34    4.36
 -14   0  11   -0.00    3.63
 -14   0  12    7.24    4.83
 -14   0  13   -0.00    3.59
 -14   0  14   18.32    6.10
 -14   0  15   -0.00    3.25
 -14   0  16    3.91    3.71
 -14   0  17   -0.00    3.70
 -14   0  18    2.77    3.93
 -14   0  19    2.51    3.52
 -14   0  20    0.89    3.16
 -14   0  21    3.01    3.86
 -14   0  22    0.19    2.91
 -14   0  23    0.40    2.64
 -14   0  24   10.86    4.41
 -14   0  25    0.29    2.71
 -14   0  26   -0.00    2.61
 -14   0  27   -0.00    2.96
 -14   1   1   -0.00    4.45
 -14  -1   1   -0.00    4.57
 -14   1   2    0.00    4.15
 -14  -1   2   -0.00    4.59
 -14   1   3    1.39    4.56
 -14  -1   3    2.94    4.89
 -14   1   4    3.68    5.11
 -14  -1   4    9.17    5.94
 -14   1   5    0.00    4.71
 -14  -1   5   -0.00    4.32
 -14   1   6   23.90    7.51
 -14  -1   6   15.71    6.52
 -14   1   7    0.00    3.80
 -14  -1   7    4.85    5.11
 -14   1   8    0.00    3.51
 -14  -1   8    0.44    3.63
 -14   1   9    3.50    3.51
 -14  -1   9   -0.00    3.51
 -14   1  10   25.55    7.25
 -14  -1  10   26.90    7.79
 -14   1  11    4.19    3.79
 -14  -1  11    0.70    3.61
 -14   1  12    2.15    3.80
 -14  -1  12    3.86    3.92
 -14   1  13    0.18    3.48
 -14  -1  13   -0.00    3.74
 -14   1  14    8.22    4.37
 -14  -1  14    1.04    3.97
 -14   1  15    0.51    2.95
 -14  -1  15    0.41    3.46
 -14   1  16    1.91    3.27
 -14  -1  16    7.80    4.67
 -14   1  17    2.72    3.46
 -14  -1  17    0.00    4.18
 -14   1  18    1.20    3.16
 -14  -1  18   -0.00    3.40
 -14   1  19   -0.00    2.86
 -14  -1  19    1.23    3.39
 -14   1  20    9.49    4.16
 -14  -1  20    5.35    4.37
 -14   1  21   -0.00    2.78
 -14  -1  21    0.00    3.48
 -14   1  22    3.01    2.97
 -14  -1  22   -0.00    3.18
 -14   1  23    1.18    2.96
 -14  -1  23   -0.00    3.03
 -14   1  24    1.67    2.88
 -14  -1  24    2.08    3.40
 -14  -1  25    0.00    3.09
 -14   2   1    5.50    4.91
 -14  -2   1    1.16    3.73
 -14   2   2   29.99    8.47
 -14  -2   2   29.07    9.37
 -14   2   3    6.35    5.07
 -14  -2   3    0.00    4.50
 -14   2   4    1.16    5.18
 -14  -2   4    8.87    5.64
 -14   2   5    2.04    4.67
 -14  -2   5    1.66    3.88
 -14   2   6   14.11    6.49
 -14  -2   6   13.23    6.03
 -14   2   7    4.52    4.37
 -14  -2   7    2.87    5.57
 -14   2   8    8.57    5.15
 -14  -2   8   11.52    6.04
 -14   2   9   -0.00    3.23
 -14  -2   9    0.00    4.43
 -14   2  10   -0.00    4.04
 -14  -2  10   -0.00    3.98
 -14   2  11    1.61    3.74
 -14  -2  11   -0.00    4.48
 -14   2  12   10.44    5.05
 -14  -2  12    5.74    5.12
 -14   2  13    2.73    3.67
 -14  -2  13    4.58    4.64
 -14   2  14    7.13    4.06
 -14  -2  14    7.26    4.75
 -14   2  15   -0.00    3.04
 -14  -2  15   -0.00    3.89
 -14   2  16    2.08    2.94
 -14  -2  16    1.79    3.72
 -14   2  17   -0.00    2.91
 -14  -2  17    1.44    4.02
 -14   2  18    5.28    3.52
 -14  -2  18    3.48    4.20
 -14   2  19    1.92    2.93
 -14  -2  19    0.00    4.22
 -14   2  20    0.15    2.42
 -14  -2  20    1.25    3.23
 -14   2  21   -0.00    2.66
 -14  -2  21   -0.00    3.49
 -14  -2  22    7.75    4.61
 -14  -2  23    3.54    3.71
 -14   3   1    2.89    4.78
 -14  -3   1    4.18    5.57
 -14   3   2    0.00    4.66
 -14  -3   2    0.00    4.96
 -14   3   3   -0.00    4.46
 -14  -3   3   -0.00    5.21
 -14   3   4    3.62    4.19
 -14  -3   4    1.34    5.54
 -14   3   5    2.45    4.53
 -14  -3   5   10.29    5.61
 -14   3   6   15.55    6.35
 -14  -3   6    8.16    6.68
 -14   3   7    0.00    4.03
 -14  -3   7    5.63    5.31
 -14   3   8   -0.00    4.05
 -14  -3   8    2.44    4.36
 -14   3   9    1.32    3.56
 -14  -3   9    0.49    4.41
 -14   3  10    0.00    4.00
 -14  -3  10    9.77    5.80
 -14   3  11    7.71    4.68
 -14  -3  11   10.34    5.41
 -14   3  12   -0.00    3.21
 -14  -3  12    2.84    4.89
 -14   3  13   -0.00    3.25
 -14  -3  13    1.14    4.00
 -14   3  14   -0.00    3.33
 -14  -3  14    1.34    4.44
 -14   3  15    4.15    3.60
 -14  -3  15    2.92    4.73
 -14   3  16    4.61    3.54
 -14  -3  16    4.48    4.27
 -14   3  17   -0.00    2.63
 -14  -3  17   -0.00    3.70
 -14   3  18   -0.00    2.41
 -14  -3  18   -0.00    3.99
 -14   3  19   -0.00    2.49
 -14  -3  19    4.93    4.54
 -14   3  20    9.37    3.61
 -14  -3  20   10.28    5.43
 -14  -3  21    1.40    4.10
 -14   4   1    6.11    4.88
 -14  -4   1    0.76    5.78
 -14   4   2    5.07    4.99
 -14  -4   2    0.00    5.17
 -14   4   3   -0.00    3.80
 -14  -4   3    4.63    5.75
 -14   4   4    0.00    3.57
 -14  -4   4   -0.00    4.65
 -14   4   5    5.56    4.31
 -14  -4   5   -0.00    4.18
 -14   4   6    5.53    3.70
 -14  -4   6   -0.00    4.61
 -14   4   7    1.07    3.11
 -14  -4   7    9.19    6.18
 -14   4   8    0.89    3.19
 -14  -4   8    0.63    5.29
 -14   4   9    4.77    3.49
 -14  -4   9    4.54    4.81
 -14   4  10   10.53    4.53
 -14  -4  10   11.54    6.40
 -14   4  11    0.12    2.26
 -14  -4  11   -0.00    4.71
 -14   4  12   13.03    4.50
 -14  -4  12    8.98    6.10
 -14   4  13   11.06    4.31
 -14  -4  13    5.30    5.71
 -14   4  14   16.97    4.78
 -14  -4  14   11.35    6.46
 -14   4  15   -0.00    2.28
 -14  -4  15    2.54    4.22
 -14   4  16    8.84    3.57
 -14  -4  16    7.86    6.19
 -14   4  17    1.51    2.23
 -14  -4  17    1.52    4.11
 -14   4  18    4.12    2.54
 -14  -4  18    3.68    4.25
 -14  -4  19    0.00    4.23
 -14   5   1    5.76    4.81
 -14  -5   1    5.59    5.53
 -14   5   2   -0.00    4.31
 -14  -5   2    2.36    5.58
 -14   5   3    0.00    3.63
 -14  -5   3    4.44    5.12
 -14   5   4    1.43    4.58
 -14  -5   4    2.91    6.12
 -14   5   5    3.04    4.21
 -14  -5   5    4.83    5.79
 -14   5   6    4.52    4.13
 -14  -5   6   14.40    7.81
 -14   5   7   -0.00    4.57
 -14  -5   7    4.40    5.62
 -14   5   8   -0.00    3.60
 -14  -5   8    6.03    6.32
 -14   5   9   10.94    4.89
 -14  -5   9    9.33    6.46
 -14   5  10    3.46    3.91
 -14  -5  10   19.01    7.32
 -14   5  11    1.28    3.04
 -14  -5  11   -0.00    3.95
 -14   5  12    3.11    3.52
 -14  -5  12    3.02    5.39
 -14   5  13    1.81    3.24
 -14  -5  13   -0.00    5.88
 -14   5  14    1.22    2.71
 -14  -5  14    0.26    4.45
 -14   5  15    0.76    2.77
 -14  -5  15    3.05    4.19
 -14   5  16    8.87    3.49
 -14  -5  16    5.62    5.60
 -14   5  17   -0.00    2.55
 -14   5  18    0.00    2.39
 -14   6   1    4.44    4.74
 -14  -6   1   16.45    7.89
 -14   6   2    4.04    4.26
 -14  -6   2    6.06    6.44
 -14   6   3    3.45    4.65
 -14  -6   3    3.20    4.67
 -14   6   4   14.60    5.90
 -14  -6   4    3.93    7.06
 -14   6   5   -0.00    3.34
 -14  -6   5    3.42    6.01
 -14   6   6   -0.00    3.66
 -14  -6   6    9.29    6.65
 -14   6   7    8.71    4.86
 -14  -6   7    0.00    5.98
 -14   6   8    3.85    4.82
 -14  -6   8    3.66    5.11
 -14   6   9    1.72    3.72
 -14  -6   9    0.00    5.47
 -14   6  10    0.00    3.81
 -14  -6  10    0.00    5.03
 -14   6  11   -0.00    3.25
 -14  -6  11    3.70    5.09
 -14   6  12    2.98    3.44
 -14  -6  12    4.60    5.98
 -14   6  13   -0.00    2.88
 -14  -6  13    4.78    5.61
 -14   6  14    6.55    3.76
 -14  -6  14   14.69    6.38
 -14   7   1    5.21    5.03
 -14  -7   1    0.00    6.14
 -14   7   2    2.20    3.97
 -14  -7   2    7.59    7.36
 -14   7   3    0.51    4.50
 -14  -7   3   -0.00    4.79
 -14   7   4   -0.00    3.76
 -14  -7   4    2.44    5.14
 -14   7   5    5.00    4.28
 -14  -7   5    0.00    6.51
 -14   7   6    9.16    4.89
 -14  -7   6    4.22    5.82
 -14   7   7    0.00    3.46
 -14  -7   7   -0.00    5.10
 -14   7   8   -0.00    3.16
 -14  -7   8    1.47    5.25
 -14  -7   9    2.22    4.90
 -14  -7  10   -0.00    4.69
 -14  -7  11    7.03    5.90
 -14  -8   1    9.67    7.63
 -14  -8   2    2.04    6.41
 -14  -8   3    4.60    6.54
 -14  -8   4   -0.00    6.20
 -14  -8   5   -0.00    5.04
 -14  -8   6    1.79    6.00
  14   9  -1    5.40    7.63
 -14  -9   1    3.16    7.13
  14  10  -1    0.29    5.82
  14  10  -2   -0.00    5.77
  14  11  -1    0.00    5.68
  14  11  -2   -0.00    6.10
 -13   0   1   40.17   10.45
 -13   0   2   -0.00    4.87
 -13   0   3    5.07    5.05
 -13   0   4   -0.00    4.78
 -13   0   5    7.76    5.42
 -13   0   6    0.00    4.19
 -13   0   7   16.99    6.42
 -13   0   8   -0.00    3.63
 -13   0   9    3.03    4.61
 -13   0  10   -0.00    3.17
 -13   0  11   16.64    5.97
 -13   0  12    0.06    3.31
 -13   0  13   16.54    5.82
 -13   0  14    1.88    3.56
 -13   0  15   -0.00    2.76
 -13   0  16   -0.00    3.07
 -13   0  17   21.89    5.88
 -13   0  18    0.40    2.85
 -13   0  19    2.45    3.29
 -13   0  20   -0.00    2.69
 -13   0  21    5.90    3.64
 -13   0  22    0.00    2.97
 -13   0  23   10.89    4.31
 -13   0  24    2.99    2.81
 -13   0  25    3.05    3.15
 -13   0  26   -0.00    2.93
 -13   0  27    3.76    3.27
 -13   0  28    0.76    2.58
 -13   0  29    1.06    2.48
 -13   0  30    2.05    2.71
 -13   1   1    4.33    5.39
 -13  -1   1    1.13    4.51
 -13   1   2    2.53    4.99
 -13  -1   2    6.88    5.65
 -13   1   3    8.22    5.22
 -13  -1   3    0.19    4.63
 -13   1   4   -0.00    4.84
 -13  -1   4    0.00    4.84
 -13   1   5   40.83    9.92
 -13  -1   5   54.68   11.39
 -13   1   6    1.65    4.29
 -13  -1   6    0.87    3.93
 -13   1   7    0.00    4.17
 -13  -1   7   12.78    5.81
 -13   1   8   -0.00    3.25
 -13  -1   8    1.87    3.86
 -13   1   9   23.30    7.02
 -13  -1   9   22.85    7.75
 -13   1  10   16.30    5.74
 -13  -1  10    8.83    5.16
 -13   1  11    8.73    4.61
 -13  -1  11    8.65    5.20
 -13   1  12    0.00    3.14
 -13  -1  12   -0.00    3.92
 -13   1  13    5.25    3.79
 -13  -1  13    0.00    3.62
 -13   1  14    1.28    3.16
 -13  -1  14    1.41    3.80
 -13   1  15   24.90    6.30
 -13  -1  15   29.28    7.70
 -13   1  16    0.34    3.01
 -13  -1  16    1.03    3.38
 -13   1  17   -0.00    2.73
 -13  -1  17    2.12    3.49
 -13   1  18   -0.00    2.72
 -13  -1  18   -0.00    3.21
 -13   1  19    2.88    3.11
 -13  -1  19    6.25    4.61
 -13   1  20    0.90    2.91
 -13  -1  20    0.00    3.38
 -13   1  21    7.30    3.53
 -13  -1  21   13.66    4.89
 -13   1  22   -0.00    2.70
 -13  -1  22   -0.00    2.99
 -13   1  23    1.55    2.67
 -13  -1  23   -0.00    3.06
 -13   1  24    1.52    2.80
 -13  -1  24    0.12    2.85
 -13   1  25    6.91    3.54
 -13  -1  25   10.16    4.58
 -13   1  26    1.32    2.62
 -13  -1  26    2.04    3.46
 -13  -1  27    9.99    4.28
 -13  -1  28    1.34    3.33
 -13  -1  29    2.89    3.15
 -13   2   1   45.61   10.16
 -13  -2   1   28.69    8.83
 -13   2   2    0.53    3.24
 -13  -2   2    0.46    5.02
 -13   2   3   -0.00    4.64
 -13  -2   3   20.73    6.92
 -13   2   4    4.41    4.70
 -13  -2   4    8.03    5.53
 -13   2   5    0.74    3.69
 -13  -2   5    5.66    5.27
 -13   2   6   -0.00    4.00
 -13  -2   6    2.25    4.12
 -13   2   7   19.57    6.91
 -13  -2   7   36.09    8.96
 -13   2   8    3.90    4.15
 -13  -2   8   -0.00    4.08
 -13   2   9    5.92    4.42
 -13  -2   9    4.47    5.17
 -13   2  10   -0.00    3.86
 -13  -2  10    3.29    4.79
 -13   2  11   22.30    6.39
 -13  -2  11   20.75    7.35
 -13   2  12    1.74    3.48
 -13  -2  12    0.00    4.02
 -13   2  13   12.70    4.81
 -13  -2  13   15.90    5.90
 -13   2  14    0.00    2.66
 -13  -2  14    0.00    3.81
 -13   2  15    7.67    3.92
 -13  -2  15    3.76    4.14
 -13   2  16    3.63    3.12
 -13  -2  16    6.08    3.90
 -13   2  17    2.62    3.23
 -13  -2  17    5.28    4.16
 -13   2  18   -0.00    2.62
 -13  -2  18    0.00    3.85
 -13   2  19    2.86    2.83
 -13  -2  19    0.00    3.61
 -13   2  20    3.09    2.42
 -13  -2  20   -0.00    3.69
 -13   2  21    5.58    3.15
 -13  -2  21    2.74    3.50
 -13   2  22    3.00    2.49
 -13  -2  22    4.74    3.94
 -13   2  23   14.22    3.93
 -13  -2  23    9.89    5.32
 -13  -2  24    0.51    3.87
 -13  -2  25    0.00    3.17
 -13  -2  26    2.24    3.37
 -13  -2  27    8.76    4.71
 -13   3   1    1.86    4.31
 -13  -3   1   12.70    6.27
 -13   3   2   -0.00    3.58
 -13  -3   2   -0.00    5.17
 -13   3   3   11.26    5.52
 -13  -3   3    9.73    6.28
 -13   3   4    0.00    4.49
 -13  -3   4   -0.00    4.97
 -13   3   5   12.23    5.45
 -13  -3   5   23.61    7.65
 -13   3   6    2.19    3.76
 -13  -3   6    0.93    4.79
 -13   3   7    1.40    3.91
 -13  -3   7   -0.00    4.97
 -13   3   8    0.18    3.05
 -13  -3   8    1.27    4.40
 -13   3   9   27.08    6.31
 -13  -3   9    5.60    5.01
 -13   3  10    6.92    4.62
 -13  -3  10    9.00    6.11
 -13   3  11    7.35    4.21
 -13  -3  11   12.17    6.01
 -13   3  12    1.56    3.14
 -13  -3  12    1.76    4.40
 -13   3  13    1.08    2.76
 -13  -3  13    3.11    4.17
 -13   3  14    0.00    2.65
 -13  -3  14    2.14    3.79
 -13   3  15   31.39    5.86
 -13  -3  15    4.28    5.07
 -13   3  16    4.80    3.20
 -13  -3  16    0.00    3.87
 -13   3  17    2.09    2.44
 -13  -3  17   -0.00    4.11
 -13   3  18    2.44    2.49
 -13  -3  18    2.55    3.48
 -13   3  19    6.96    3.20
 -13  -3  19   12.43    5.64
 -13   3  20    6.17    3.02
 -13  -3  20    3.27    4.23
 -13  -3  21    8.41    4.78
 -13  -3  22    2.15    3.89
 -13  -3  23    3.86    4.15
 -13  -3  24    2.89    3.65
 -13  -3  25    6.22    4.63
 -13  -3  26    3.74    3.57
 -13   4   1   15.39    6.06
  13   4  -1    6.62    5.36
 -13  -4   1   16.03    7.26
 -13   4   2    5.18    4.69
 -13  -4   2    7.54    6.71
 -13   4   3   10.56    4.96
 -13  -4   3   10.05    6.43
 -13   4   4    2.51    3.89
 -13  -4   4    4.29    5.32
 -13   4   5   -0.00    3.83
 -13  -4   5    0.00    5.27
 -13   4   6    5.81    3.76
 -13  -4   6    2.76    4.72
 -13   4   7    6.75    4.05
 -13  -4   7   27.52    7.78
 -13   4   8    6.04    3.74
 -13  -4   8    6.54    5.78
 -13   4   9    2.65    2.89
 -13  -4   9    0.95    4.04
 -13   4  10    1.99    2.79
 -13  -4  10    2.01    4.31
 -13   4  11    6.51    3.85
 -13  -4  11   10.31    5.63
 -13   4  12    9.71    3.91
 -13  -4  12    6.13    5.60
 -13   4  13    8.54    3.66
 -13  -4  13   18.13    6.83
 -13   4  14    1.71    2.51
 -13  -4  14   -0.00    4.27
 -13   4  15   -0.00    2.06
 -13  -4  15    3.85    4.56
 -13   4  16    0.87    2.09
 -13  -4  16    4.46    4.58
 -13   4  17    3.50    2.41
 -13  -4  17    9.56    5.61
 -13   4  18    1.49    1.99
 -13  -4  18   -0.00    3.90
 -13   4  19    2.27    1.96
 -13  -4  19    2.09    4.52
 -13  -4  20   -0.00    4.08
 -13  -4  21    0.00    3.51
 -13  -4  22    3.73    4.27
 -13  -4  23    0.00    4.63
 -13  -4  24    0.00    4.06
 -13   5   1    0.00    3.72
  13   5  -1    7.30    5.81
 -13  -5   1    0.00    5.65
 -13   5   2    3.03    4.83
  13   5  -2    0.07    4.84
 -13  -5   2    0.00    4.34
 -13   5   3    2.71    4.29
 -13  -5   3    8.15    6.88
 -13   5   4    2.27    3.99
 -13  -5   4    2.37    5.62
 -13   5   5    5.10    4.43
 -13  -5   5   12.66    6.61
 -13   5   6    0.74    3.76
 -13  -5   6    0.00    5.39
 -13   5   7   -0.00    3.84
 -13  -5   7    6.22    6.38
 -13   5   8    2.31    3.90
 -13  -5   8    6.80    5.47
 -13   5   9   11.48    5.00
 -13  -5   9   16.81    7.14
 -13   5  10   13.70    5.10
 -13  -5  10   23.35    7.90
 -13   5  11    9.90    4.32
 -13  -5  11   12.13    6.36
 -13   5  12    3.23    3.42
 -13  -5  12    0.00    4.65
 -13   5  13    0.37    2.69
 -13  -5  13    0.00    5.08
 -13   5  14    5.76    3.31
 -13  -5  14    2.58    4.62
 -13   5  15   13.62    4.39
 -13  -5  15   20.54    7.74
 -13   5  16    3.12    2.98
 -13  -5  16    4.50    5.26
 -13   5  17   -0.00    2.28
 -13  -5  17    2.07    4.89
 -13   5  18    0.00    2.09
 -13  -5  18    0.29    4.17
 -13  -5  19    8.83    5.74
 -13  -5  20    6.19    5.08
 -13  -5  21    0.85    4.48
 -13  -5  22    1.69    3.87
 -13   6   1    4.46    3.82
  13   6  -1   13.09    7.05
 -13  -6   1    5.62    5.66
 -13   6   2    5.30    4.83
  13   6  -2   -0.00    4.60
 -13  -6   2    6.04    5.83
 -13   6   3    4.40    4.26
  13   6  -3   -0.00    4.63
 -13  -6   3    2.42    5.86
 -13   6   4    6.41    4.60
 -13  -6   4    5.22    6.93
 -13   6   5    1.14    4.02
 -13  -6   5    1.19    5.38
 -13   6   6   11.23    5.62
 -13  -6   6   12.12    6.92
 -13   6   7    7.89    5.00
 -13  -6   7    9.98    6.29
 -13   6   8   12.56    5.12
 -13  -6   8   10.75    7.34
 -13   6   9    3.97    3.97
 -13  -6   9    3.52    4.05
 -13   6  10   13.53    5.05
 -13  -6  10    0.57    4.77
 -13   6  11    2.41    3.16
 -13  -6  11    0.59    3.43
 -13   6  12    8.21    3.78
 -13  -6  12    0.56    3.88
 -13   6  13   11.95    4.06
 -13  -6  13    5.41    5.11
 -13  -6  14   -0.00    4.74
 -13  -6  15   -0.00    4.30
 -13  -6  16    5.61    5.47
 -13  -6  17    1.83    4.35
 -13  -6  18    6.09    5.38
 -13  -6  19    6.44    5.37
 -13  -6  20    1.84    4.47
 -13   7   1    2.29    4.51
  13   7  -1    0.00    3.87
 -13  -7   1   -0.00    6.31
 -13   7   2   -0.00    4.33
  13   7  -2    0.00    5.41
 -13  -7   2   -0.00    5.89
 -13   7   3    0.00    3.96
  13   7  -3   -0.00    4.85
 -13  -7   3    0.00    5.54
 -13   7   4   20.93    7.36
 -13  -7   4   31.48    9.86
 -13   7   5    3.59    4.38
 -13  -7   5   -0.00    6.46
 -13   7   6    1.07    3.19
 -13  -7   6    0.41    4.20
 -13   7   7    5.64    3.84
 -13  -7   7    0.00    5.79
 -13  -7   8    0.51    4.96
 -13  -7   9   10.20    6.59
 -13  -7  10    3.77    5.19
 -13  -7  11    4.48    5.82
 -13  -7  12   -0.00    5.04
 -13  -7  13    5.08    4.99
 -13  -7  14    5.64    5.77
 -13  -7  15   -0.00    4.82
 -13  -7  16    2.12    5.15
 -13  -7  17    0.85    4.43
 -13  -7  18    1.30    4.63
  13   8  -1    8.30    6.30
 -13  -8   1    0.00    5.71
  13   8  -2   16.47    8.39
 -13  -8   2   13.41    8.19
  13   8  -3    5.65    6.83
 -13  -8   3    6.18    7.02
  13   8  -4    0.00    5.72
 -13  -8   4    4.48    6.42
 -13  -8   5    2.96    5.31
 -13  -8   6    7.34    7.24
 -13  -8   7    3.49    6.12
 -13  -8   8   11.92    7.17
 -13  -8   9   -0.00    4.96
 -13  -8  10    7.94    5.84
 -13  -8  11   -0.00    5.40
 -13  -8  12   14.64    7.18
 -13  -8  13    2.56    5.49
 -13  -8  14   -0.00    5.14
 -13  -8  15    0.00    5.53
  13   9  -1    0.00    4.74
 -13  -9   1    2.14    7.25
  13   9  -2    8.46    6.45
 -13  -9   2   -0.00    5.76
  13   9  -3    2.89    5.66
 -13  -9   3    2.02    7.21
  13   9  -4    5.77    6.33
 -13  -9   4    9.25    7.81
  13   9  -5    2.58    5.49
 -13  -9   5    3.34    6.41
 -13  -9   6    7.85    8.13
 -13  -9   7    4.65    5.56
 -13  -9   8    8.06    6.56
 -13  -9   9   -0.00    4.42
 -13  -9  10   15.24    7.34
 -13  -9  11   -0.00    4.72
 -13  -9  12   -0.00    5.44
  13  10  -1    3.34    6.11
 -13 -10   1   -0.00    6.37
  13  10  -2   11.33    6.94
 -13 -10   2    0.00    5.38
  13  10  -3    0.00    5.54
 -13 -10   3    3.58    6.10
  13  10  -4   -0.00    5.85
 -13 -10   4   -0.00    6.30
  13  10  -5   -0.00    4.25
 -13 -10   5   -0.00    6.75
  13  10  -6   -0.00    6.03
 -13 -10   6   10.46    6.91
 -13 -10   7    3.82    5.97
 -13 -10   8    0.00    6.57
 -13 -10   9   -0.00    5.38
  13  11  -1    9.28    6.83
 -13 -11   1   -0.00    5.59
  13  11  -2    8.46    6.89
 -13 -11   2    0.00    5.29
  13  11  -3    4.27    6.35
 -13 -11   3    4.25    6.51
  13  11  -4    0.00    6.20
 -13 -11   4    1.17    6.24
  13  11  -5    0.64    5.38
  13  11  -6    0.00    5.27
  13  12  -1    6.41    7.57
  13  12  -2   -0.00    6.72
  13  12  -3   -0.00    5.96
  13  12  -4    0.00    6.73
  13  12  -5    1.27    6.13
  13  12  -6    3.07    5.52
  13  12  -7    3.76    7.05
 -12   0   1   -0.00    4.73
 -12   0   2   11.72    6.29
 -12   0   3    3.57    4.63
 -12   0   4    2.90    4.17
 -12   0   5    0.83    3.68
 -12   0   6   75.51   13.17
 -12   0   7    0.25    3.95
 -12   0   8    0.00    3.59
 -12   0   9    3.05    3.99
 -12   0  10   55.13   10.46
 -12   0  11    0.52    3.35
 -12   0  12   26.49    6.70
 -12   0  13    2.50    3.50
 -12   0  14   -0.00    3.06
 -12   0  15   -0.00    3.61
 -12   0  16   24.00    6.29
 -12   0  17    0.71    2.82
 -12   0  18    1.87    2.95
 -12   0  19   -0.00    2.76
 -12   0  20    8.86    3.90
 -12   0  21    0.34    2.64
 -12   0  22   15.82    4.59
 -12   0  23    0.69    2.74
 -12   0  24    0.41    2.73
 -12   0  25   -0.00    2.18
 -12   0  26    2.74    3.13
 -12   0  27    0.00    2.64
 -12   0  28    3.97    3.21
 -12   0  29    1.61    3.05
 -12   0  30   -0.00    2.77
 -12   0  31    0.50    2.93
 -12   0  32   10.17    4.31
 -12   1   1    3.59    4.80
 -12  -1   1   -0.00    3.88
 -12   1   2   43.35    9.87
 -12  -1   2   38.70    9.80
 -12   1   3    3.40    4.55
 -12  -1   3   -0.00    3.82
 -12   1   4   60.94   11.94
 -12  -1   4   60.49   12.13
 -12   1   5    3.45    4.12
 -12  -1   5   -0.00    3.91
 -12   1   6   -0.00    3.58
 -12  -1   6    3.32    4.34
 -12   1   7    4.51    4.37
 -12  -1   7    0.81    4.04
 -12   1   8   54.12   10.40
 -12  -1   8   54.57   11.11
 -12   1   9    3.92    3.89
 -12  -1   9    3.31    4.21
 -12   1  10   26.07    6.69
 -12  -1  10   28.13    7.53
 -12   1  11    0.00    3.16
 -12  -1  11   -0.00    3.46
 -12   1  12    2.32    3.32
 -12  -1  12    4.07    4.15
 -12   1  13    0.40    2.77
 -12  -1  13    0.70    3.07
 -12   1  14   55.12    9.76
 -12  -1  14   63.41   10.89
 -12   1  15    1.17    2.92
 -12  -1  15    0.00    3.10
 -12   1  16    0.00    3.06
 -12  -1  16   -0.00    3.08
 -12   1  17    1.09    2.59
 -12  -1  17    0.00    2.98
 -12   1  18   10.81    4.16
 -12  -1  18   10.89    4.64
 -12   1  19    0.00    2.33
 -12  -1  19    0.00    3.36
 -12   1  20    7.96    3.39
 -12  -1  20   10.91    4.52
 -12   1  21    2.42    2.73
 -12  -1  21   -0.00    3.12
 -12   1  22    1.37    2.61
 -12  -1  22   -0.00    2.95
 -12   1  23    0.71    2.26
 -12  -1  23    0.30    3.02
 -12   1  24   12.83    3.84
 -12  -1  24    6.49    4.33
 -12   1  25    0.00    2.51
 -12  -1  25   -0.00    3.20
 -12   1  26    4.89    2.94
 -12  -1  26    8.08    4.01
 -12   1  27    4.93    2.80
 -12  -1  27    3.27    3.60
 -12   1  28    2.34    2.46
 -12  -1  28    5.89    3.80
 -12   1  29    1.27    2.57
 -12  -1  29    0.00    3.16
 -12  -1  30    6.89    4.17
 -12  -1  31    1.73    3.62
 -12   2   1   12.19    6.37
 -12  -2   1    4.65    5.52
 -12   2   2   30.66    8.37
 -12  -2   2   35.31    9.50
 -12   2   3    1.81    4.41
 -12  -2   3    0.14    3.63
 -12   2   4    2.55    4.02
 -12  -2   4    3.76    5.12
 -12   2   5    7.11    4.94
 -12  -2   5    4.77    5.21
 -12   2   6   59.34   11.65
 -12  -2   6   69.84   12.89
 -12   2   7   12.91    4.95
 -12  -2   7    8.15    5.61
 -12   2   8    3.61    3.88
 -12  -2   8    4.53    4.22
 -12   2   9    0.00    3.50
 -12  -2   9   -0.00    4.16
 -12   2  10   44.92    8.08
 -12  -2  10   17.57    6.71
 -12   2  11    8.10    4.01
 -12  -2  11    9.36    5.48
 -12   2  12   12.81    4.86
 -12  -2  12   25.62    7.31
 -12   2  13    0.00    3.23
 -12  -2  13   -0.00    3.35
 -12   2  14    0.00    2.70
 -12  -2  14   -0.00    3.74
 -12   2  15    2.26    3.03
 -12  -2  15    0.00    3.58
 -12   2  16   16.86    4.56
 -12  -2  16   13.47    5.62
 -12   2  17    0.25    2.20
 -12  -2  17    2.23    3.97
 -12   2  18    3.13    2.59
 -12  -2  18    1.60    3.26
 -12   2  19    0.40    2.22
 -12  -2  19    1.25    3.81
 -12   2  20    7.74    3.12
 -12  -2  20    8.50    4.27
 -12   2  21    5.02    2.86
 -12  -2  21    8.34    4.44
 -12   2  22   20.34    4.17
 -12  -2  22    7.14    4.24
 -12   2  23    1.65    2.19
 -12  -2  23   -0.00    2.93
 -12   2  24    0.00    2.03
 -12  -2  24   -0.00    3.20
 -12  -2  25    1.16    3.46
 -12  -2  26   11.81    5.28
 -12  -2  27    0.00    3.68
 -12  -2  28    0.00    3.77
 -12  -2  29    0.85    3.35
 -12  -2  30    0.00    3.35
 -12   3   1    1.87    4.38
  12   3  -1    4.18    4.26
 -12  -3   1    0.00    5.10
 -12   3   2   32.86    8.28
  12   3  -2   21.26    7.42
 -12  -3   2   23.80    8.70
 -12   3   3   14.30    5.51
 -12  -3   3    9.66    6.16
 -12   3   4   17.69    6.40
 -12  -3   4   23.52    7.64
 -12   3   5    8.25    4.78
 -12  -3   5    3.89    5.72
 -12   3   6    5.63    4.24
 -12  -3   6    1.60    4.80
 -12   3   7    6.19    4.26
 -12  -3   7    3.35    4.55
 -12   3   8   35.47    8.02
 -12  -3   8   40.83    9.86
 -12   3   9    6.59    4.09
 -12  -3   9   13.04    6.57
 -12   3  10   26.24    6.36
 -12  -3  10   22.44    7.24
 -12   3  11    0.00    2.56
 -12  -3  11    0.82    3.93
 -12   3  12   15.71    4.77
 -12  -3  12   14.43    6.40
 -12   3  13    1.45    3.09
 -12  -3  13   -0.00    4.29
 -12   3  14   30.38    6.38
 -12  -3  14   36.16    8.45
 -12   3  15    9.00    3.71
 -12  -3  15    6.78    5.12
 -12   3  16    0.00    2.20
 -12  -3  16   -0.00    3.44
 -12   3  17    1.21    2.35
 -12  -3  17    2.11    4.00
 -12   3  18    2.59    2.30
 -12  -3  18    2.37    4.35
 -12   3  19    6.81    2.89
 -12  -3  19    5.10    4.51
 -12   3  20    4.11    2.28
 -12  -3  20    5.56    3.99
 -12   3  21   -0.00    1.72
 -12  -3  21    3.66    4.05
 -12  -3  22    4.62    3.99
 -12  -3  23    5.05    4.11
 -12  -3  24   13.15    5.59
 -12  -3  25    0.00    3.73
 -12  -3  26    0.99    3.41
 -12  -3  27    4.04    4.10
 -12  -3  28    2.27    4.03
 -12  -3  29   -0.00    4.01
 -12   4   1   24.18    7.04
  12   4  -1    9.96    6.31
 -12  -4   1   13.75    6.57
 -12   4   2    8.34    4.36
  12   4  -2    0.00    4.27
 -12  -4   2   22.19    7.77
 -12   4   3    1.34    3.77
  12   4  -3    1.25    4.29
 -12  -4   3    2.52    4.14
 -12   4   4    0.00    4.35
  12   4  -4    3.46    4.84
 -12  -4   4    3.97    5.71
 -12   4   5    9.40    4.65
 -12  -4   5   12.08    6.82
 -12   4   6   23.07    5.96
 -12  -4   6    2.28    4.16
 -12   4   7   16.18    5.18
 -12  -4   7   11.78    6.70
 -12   4   8   -0.00    2.60
 -12  -4   8    2.03    4.43
 -12   4   9    9.45    4.08
 -12  -4   9    7.61    5.69
 -12   4  10   19.30    5.29
 -12  -4  10   22.64    7.85
 -12   4  11   12.17    4.38
 -12  -4  11    6.59    5.27
 -12   4  12   22.63    5.14
 -12  -4  12   14.16    6.01
 -12   4  13    2.19    2.64
 -12  -4  13   -0.00    4.95
 -12   4  14   -0.00    2.05
 -12  -4  14   -0.00    3.83
 -12   4  15    3.11    2.49
 -12  -4  15    6.79    4.91
 -12   4  16   15.64    3.76
 -12  -4  16    9.38    5.85
 -12   4  17   15.85    3.69
 -12  -4  17   19.82    6.56
 -12   4  18    4.77    2.12
 -12  -4  18    7.20    5.27
 -12   4  19    1.50    1.49
 -12  -4  19   -0.00    4.20
 -12  -4  20    6.38    4.99
 -12  -4  21    7.45    4.84
 -12  -4  22    9.33    5.33
 -12  -4  23    7.50    4.57
 -12  -4  24   -0.00    4.53
 -12  -4  25    1.87    4.58
 -12  -4  26    4.28    4.80
 -12  -4  27    3.70    4.78
 -12   5   1    0.56    3.83
  12   5  -1    0.58    4.32
 -12  -5   1   -0.00    6.28
 -12   5   2    3.50    4.93
  12   5  -2   10.09    5.96
 -12  -5   2    5.92    6.12
 -12   5   3   14.51    5.62
  12   5  -3   16.91    7.02
 -12  -5   3   13.09    6.81
 -12   5   4    8.55    5.28
  12   5  -4   21.46    7.66
 -12  -5   4   19.63    7.13
 -12   5   5    0.00    3.33
  12   5  -5    0.93    4.36
 -12  -5   5    5.18    5.44
 -12   5   6    3.62    3.56
 -12  -5   6    0.37    4.19
 -12   5   7   10.27    4.46
 -12  -5   7    7.91    6.29
 -12   5   8   17.53    5.69
 -12  -5   8   16.72    7.34
 -12   5   9   13.86    4.76
 -12  -5   9   18.04    7.27
 -12   5  10    7.95    3.95
 -12  -5  10    3.70    4.85
 -12   5  11    1.58    2.77
 -12  -5  11   -0.00    3.77
 -12   5  12   -0.00    2.36
 -12  -5  12    2.49    4.86
 -12   5  13   27.45    5.69
 -12  -5  13   14.52    6.90
 -12   5  14   14.14    4.06
 -12  -5  14   14.96    7.01
 -12   5  15    0.30    2.29
 -12  -5  15    0.30    4.76
 -12   5  16    2.06    2.52
 -12  -5  16   -0.00    4.39
 -12   5  17    5.92    2.60
 -12  -5  17    0.00    4.01
 -12  -5  18   12.16    5.87
 -12  -5  19   -0.00    4.31
 -12  -5  20   12.79    6.14
 -12  -5  21    1.46    4.40
 -12  -5  22    0.26    3.58
 -12  -5  23    1.74    4.72
 -12  -5  24    7.68    5.26
 -12  -5  25    4.60    5.12
 -12  -5  26    0.00    4.61
 -12   6   1   21.14    7.18
  12   6  -1   22.67    8.23
 -12  -6   1   26.64    9.06
 -12   6   2    5.82    4.89
  12   6  -2   15.46    6.94
 -12  -6   2    8.23    6.62
 -12   6   3    0.36    3.30
  12   6  -3   10.11    6.49
 -12  -6   3    1.02    5.47
 -12   6   4    0.00    3.36
  12   6  -4   -0.00    4.45
 -12  -6   4   -0.00    4.86
 -12   6   5   22.32    7.29
  12   6  -5   30.27    8.98
 -12  -6   5   36.35    9.89
 -12   6   6   32.67    7.44
  12   6  -6    9.37    7.43
 -12  -6   6   29.74    9.00
 -12   6   7    6.82    4.73
 -12  -6   7   13.81    7.12
 -12   6   8    6.23    3.81
 -12  -6   8    4.89    5.46
 -12   6   9    2.13    3.54
 -12  -6   9    2.74    4.72
 -12   6  10    1.67    3.02
 -12  -6  10   14.18    6.00
 -12   6  11   50.42    8.53
 -12  -6  11   39.96   10.65
 -12   6  12   11.40    4.07
 -12  -6  12   13.17    7.77
 -12  -6  13   -0.00    4.41
 -12  -6  14    0.90    5.45
 -12  -6  15   10.84    6.25
 -12  -6  16    0.00    4.94
 -12  -6  17    5.47    5.53
 -12  -6  18    0.00    4.17
 -12  -6  19    3.62    4.58
 -12  -6  20    0.00    4.33
 -12  -6  21    1.85    3.96
 -12  -6  22    0.00    4.33
 -12  -6  23   -0.00    4.38
 -12  -6  24    0.00    3.79
 -12   7   1    7.43    4.83
  12   7  -1   12.20    6.85
 -12  -7   1    2.65    5.65
 -12   7   2    6.67    5.57
  12   7  -2   -0.00    4.86
 -12  -7   2    7.26    6.14
 -12   7   3    8.66    5.21
  12   7  -3    8.94    6.33
 -12  -7   3   19.79    8.44
 -12   7   4    4.64    4.14
  12   7  -4    3.16    5.96
 -12  -7   4    1.79    5.29
 -12   7   5    5.16    4.18
  12   7  -5    5.39    5.86
 -12  -7   5    0.00    5.03
  12   7  -6    1.67    4.42
 -12  -7   6   -0.00    4.43
  12   7  -7    0.00    5.70
 -12  -7   7    8.67    5.37
 -12  -7   8    6.00    5.91
 -12  -7   9   36.51   10.32
 -12  -7  10    0.00    5.17
 -12  -7  11    1.54    4.63
 -12  -7  12   -0.00    5.50
 -12  -7  13    5.82    6.08
 -12  -7  14    4.17    4.89
 -12  -7  15    8.68    6.53
 -12  -7  16   -0.00    4.37
 -12  -7  17    3.25    5.56
 -12  -7  18    5.10    6.34
 -12  -7  19    3.00    5.41
 -12  -7  20    0.00    5.22
 -12  -7  21   -0.00    5.26
 -12  -7  22   -0.00    4.40
  12   8  -1    8.92    7.32
 -12  -8   1   31.29   10.73
  12   8  -2    4.15    5.43
 -12  -8   2    4.39    5.84
  12   8  -3    5.23    7.03
 -12  -8   3    4.13    5.35
  12   8  -4    2.49    4.86
 -12  -8   4    3.08    5.73
  12   8  -5    7.26    7.06
 -12  -8   5   18.05    7.73
  12   8  -6    2.88    6.52
 -12  -8   6    1.64    5.19
  12   8  -7   32.08   10.07
 -12  -8   7   29.77    9.79
  12   8  -8   -0.00    4.65
 -12  -8   8    1.49    4.98
 -12  -8   9    4.92    5.84
 -12  -8  10    0.00    4.28
 -12  -8  11    8.91    7.08
 -12  -8  12    6.80    5.77
 -12  -8  13    4.75    5.93
 -12  -8  14   -0.00    5.50
 -12  -8  15    3.16    5.66
 -12  -8  16   -0.00    6.05
 -12  -8  17   19.65    7.88
 -12  -8  18    2.89    5.28
 -12  -8  19   -0.00    4.96
 -12  -8  20    2.74    5.47
  12   9  -1   -0.00    6.64
 -12  -9   1   -0.00    5.56
  12   9  -2   -0.00    6.49
 -12  -9   2    0.00    5.75
  12   9  -3   21.07    8.91
 -12  -9   3    8.54    7.21
  12   9  -4   -0.00    6.13
 -12  -9   4    2.80    5.99
  12   9  -5    0.00    5.05
 -12  -9   5    2.77    5.72
  12   9  -6   -0.00    5.30
 -12  -9   6    3.96    6.37
  12   9  -7    9.46    6.65
 -12  -9   7    7.04    7.07
  12   9  -8   -0.00    4.68
 -12  -9   8   -0.00    4.78
  12   9  -9   27.07    9.39
 -12  -9   9    7.70    6.71
 -12  -9  10    2.53    5.09
 -12  -9  11   -0.00    5.35
 -12  -9  12   -0.00    4.94
 -12  -9  13    0.00    6.91
 -12  -9  14   -0.00    4.86
 -12  -9  15   -0.00    5.90
 -12  -9  16   -0.00    5.17
 -12  -9  17    0.43    5.34
 -12  -9  18   -0.00    3.53
  12  10  -1   14.25    8.38
 -12 -10   1    6.86    7.22
  12  10  -2    0.73    5.33
 -12 -10   2   -0.00    6.14
  12  10  -3    0.00    5.71
 -12 -10   3    0.00    6.83
  12  10  -4    0.00    4.35
 -12 -10   4   -0.00    5.76
  12  10  -5    1.03    5.82
 -12 -10   5    1.99    6.20
  12  10  -6    0.00    6.16
 -12 -10   6    4.16    6.50
  12  10  -7   19.16    9.18
 -12 -10   7    3.28    6.94
  12  10  -8    0.58    5.76
 -12 -10   8   -0.00    5.29
  12  10  -9    3.77    6.55
 -12 -10   9    1.45    5.10
 -12 -10  10   -0.00    5.43
 -12 -10  11    3.18    6.21
 -12 -10  12   -0.00    5.20
 -12 -10  13    3.95    6.47
 -12 -10  14    0.64    4.97
 -12 -10  15    3.45    6.13
  12  11  -1   -0.00    6.09
 -12 -11   1   -0.00    6.22
  12  11  -2    0.39    6.13
 -12 -11   2    2.10    6.36
  12  11  -3    5.75    6.83
 -12 -11   3   10.93    7.55
  12  11  -4   -0.00    5.33
 -12 -11   4    4.98    7.23
  12  11  -5    9.07    7.57
 -12 -11   5    6.64    7.05
  12  11  -6   -0.00    5.81
 -12 -11   6    0.00    6.86
  12  11  -7    7.33    6.16
 -12 -11   7   -0.00    6.18
  12  11  -8   -0.00    6.19
 -12 -11   8    7.28    5.94
  12  11  -9    0.00    6.74
 -12 -11   9    3.05    6.47
  12  11 -10    5.28    6.87
 -12 -11  10   -0.00    6.09
 -12 -11  11    0.22    5.04
 -12 -11  12    2.57    6.16
  12  12  -1   10.77    8.14
 -12 -12   1    4.57    7.76
  12  12  -2    0.11    6.77
 -12 -12   2   -0.00    6.76
  12  12  -3    1.92    6.65
 -12 -12   3    0.51    5.45
  12  12  -4   -0.00    5.99
 -12 -12   4    0.08    6.10
  12  12  -5    1.21    6.46
 -12 -12   5    6.35    6.78
  12  12  -6    1.30    6.44
 -12 -12   6    0.00    7.26
  12  12  -7    0.00    6.82
 -12 -12   7   -0.00    5.28
  12  12  -8   -0.00    6.02
 -12 -12   8    1.62    6.00
  12  12  -9   -0.00    5.81
 -12 -12   9   -0.00    6.01
  12  12 -10   -0.00    6.83
 -12 -13   1   -0.00    5.50
  12  13  -2    0.00    6.42
 -12 -13   2    3.96    7.52
  12  13  -3    1.34    6.44
 -12 -13   3   12.11    8.08
  12  13  -4   15.43    8.69
 -12 -13   4   -0.00    5.32
  12  13  -5    3.23    7.14
 -12 -13   5   -0.00    5.99
  12  13  -6    2.75    6.84
  12  13  -7    3.03    6.31
  12  13  -8    9.02    6.92
  12  13  -9   10.14    8.32
  12  13 -10    2.44    6.40
  12  13 -11    1.36    6.94
 -11   0   1  118.15   18.69
  11   0  -1  126.00   18.70
 -11   0   2   -0.00    4.00
  11   0  -2    0.93    3.58
 -11   0   3   24.62    7.29
  11   0  -3   26.19    7.47
 -11   0   4    0.00    4.31
  11   0  -4   -0.00    3.86
 -11   0   5  153.24   21.40
 -11   0   6   -0.00    3.47
 -11   0   7   -0.00    4.20
 -11   0   8    0.00    3.17
 -11   0   9   34.77    7.98
 -11   0  10    4.06    4.13
 -11   0  11   52.19    9.66
 -11   0  12   -0.00    3.25
 -11   0  13    4.60    3.40
 -11   0  14    1.78    3.10
 -11   0  15   29.02    6.49
 -11   0  16   -0.00    2.82
 -11   0  17   15.02    4.60
 -11   0  18    0.14    2.66
 -11   0  19   11.86    4.28
 -11   0  20    0.45    2.48
 -11   0  21   35.45    6.84
 -11   0  22   -0.00    2.35
 -11   0  23    1.97    3.06
 -11   0  24    0.00    2.61
 -11   0  25   17.45    4.86
 -11   0  26   -0.00    3.05
 -11   0  27    8.73    3.90
 -11   0  28    1.99    3.05
 -11   0  29    0.00    2.57
 -11   0  30    0.00    2.74
 -11   0  31   11.33    4.44
 -11   0  32    0.40    3.03
 -11   0  33    0.73    3.35
 -11   0  34   -0.00    3.27
 -11   1   1  125.26   17.68
  11  -1  -1  103.60   16.34
  11   1  -1   90.32   16.21
 -11  -1   1   96.52   16.69
 -11   1   2    5.72    4.93
  11  -1  -2    1.97    4.01
  11   1  -2    0.00    3.97
 -11  -1   2    3.68    4.90
 -11   1   3   61.79   11.54
  11  -1  -3   59.37   11.13
  11   1  -3   68.60   11.81
 -11  -1   3   43.39   10.89
 -11   1   4    2.15    4.21
  11   1  -4    0.69    3.00
 -11  -1   4    0.22    3.83
 -11   1   5    7.62    4.54
  11   1  -5    7.89    4.79
 -11  -1   5    6.17    4.99
 -11   1   6    1.89    3.87
 -11  -1   6    3.33    4.08
 -11   1   7   52.99   10.45
 -11  -1   7   70.53   11.74
 -11   1   8    6.46    4.22
 -11  -1   8   -0.00    3.60
 -11   1   9    7.40    4.24
 -11  -1   9   38.74    7.93
 -11   1  10    0.59    3.16
 -11  -1  10   -0.00    3.85
 -11  -1  11   12.50    5.21
 -11   1  12   11.33    4.16
 -11  -1  12    0.00    3.23
 -11   1  13   35.04    7.31
 -11  -1  13   53.43    9.34
 -11   1  14    0.00    2.56
 -11  -1  14   -0.00    3.33
 -11   1  15    1.31    2.78
 -11  -1  15    1.62    3.26
 -11   1  16    0.35    2.60
 -11  -1  16    0.00    3.15
 -11   1  17   31.68    5.71
 -11  -1  17   11.06    4.93
 -11   1  18    1.28    2.58
 -11  -1  18    0.00    2.73
 -11   1  19    8.43    3.30
 -11  -1  19    5.06    3.47
 -11   1  20    1.58    2.51
 -11  -1  20    2.74    3.05
 -11   1  21   -0.00    2.20
 -11  -1  21    1.45    2.77
 -11   1  22    1.54    2.34
 -11  -1  22   -0.00    3.11
 -11   1  23   32.97    6.18
 -11  -1  23   40.84    7.75
 -11   1  24    0.07    2.69
 -11  -1  24    3.10    3.32
 -11   1  25    8.31    3.35
 -11  -1  25    5.33    3.97
 -11   1  26   -0.00    2.55
 -11  -1  26   -0.00    2.96
 -11   1  27    6.62    3.15
 -11  -1  27    6.76    4.08
 -11   1  28    0.00    2.19
 -11  -1  28   -0.00    2.60
 -11   1  29    9.41    3.61
 -11  -1  29    9.04    4.45
 -11   1  30   -0.00    2.57
 -11  -1  30   -0.00    2.80
 -11   1  31   -0.00    2.65
 -11  -1  31    4.25    3.90
 -11   1  32    2.82    2.98
 -11  -1  32   -0.00    3.31
 -11   1  33    4.51    3.55
 -11  -1  33    5.55    4.18
 -11   1  34    0.00    2.93
 -11   1  35    0.00    2.93
 -11   2   1   18.45    6.89
  11  -2  -1   32.30    8.03
  11   2  -1   30.65    8.23
 -11  -2   1   35.55    9.49
 -11   2   2    6.57    4.18
  11  -2  -2    9.44    4.83
  11   2  -2    0.67    3.65
 -11  -2   2    0.42    4.12
 -11   2   3    8.57    5.26
  11   2  -3   10.54    5.53
 -11  -2   3   13.98    6.25
 -11   2   4    4.14    4.61
  11   2  -4   12.31    5.60
 -11  -2   4    5.16    5.13
 -11   2   5   68.54   11.47
  11   2  -5   46.63   10.86
 -11  -2   5   74.86   12.78
 -11   2   6   13.57    5.64
  11   2  -6   12.82    5.48
 -11  -2   6   21.56    6.75
 -11   2   7   15.95    5.77
 -11  -2   7   16.36    6.14
 -11   2   8   12.72    5.07
 -11  -2   8   16.10    6.30
 -11   2   9   46.94    8.72
 -11  -2   9   49.27   10.05
 -11   2  10    5.55    3.69
 -11  -2  10    0.00    3.80
 -11   2  11   50.00    8.16
 -11  -2  11   29.43    7.96
 -11   2  12    2.06    2.79
 -11  -2  12    4.56    3.86
 -11   2  13   -0.00    2.58
 -11  -2  13   -0.00    3.42
 -11   2  14    2.85    2.62
 -11  -2  14    9.61    4.86
 -11   2  15   28.54    5.79
 -11  -2  15   28.88    7.04
 -11   2  16   11.03    3.57
 -11  -2  16    5.16    4.04
 -11   2  17    3.93    2.78
 -11  -2  17    2.86    3.51
 -11   2  18    1.18    2.07
 -11  -2  18    1.79    3.13
 -11   2  19   11.64    3.53
 -11  -2  19   20.45    5.93
 -11   2  20    3.42    2.24
 -11  -2  20    3.08    3.23
 -11   2  21   23.69    4.71
 -11  -2  21   34.35    7.43
 -11   2  22   -0.00    1.89
 -11  -2  22   -0.00    3.09
 -11   2  23    0.41    2.07
 -11  -2  23    4.52    3.64
 -11   2  24    0.11    1.89
 -11  -2  24   -0.00    3.17
 -11   2  25    9.52    2.92
 -11  -2  25   12.38    4.78
 -11   2  26    0.07    2.17
 -11  -2  26    0.39    3.35
 -11   2  27    9.01    3.22
 -11  -2  27    6.03    4.73
 -11   2  28   -0.00    2.15
 -11  -2  28    0.00    3.13
 -11   2  29    3.21    2.52
 -11  -2  29    4.69    3.93
 -11  -2  30   -0.00    3.91
 -11  -2  31    8.04    4.71
 -11  -2  32    1.14    3.21
 -11   3   1   17.70    6.36
 -11  -3   1   14.67    6.36
 -11   3   2   14.49    5.80
 -11  -3   2   20.38    7.66
 -11   3   3   79.32   11.67
  11   3  -3   23.72    9.00
 -11  -3   3   83.06   13.59
 -11   3   4   11.65    5.36
  11   3  -4   15.69    6.45
 -11  -3   4    7.33    5.83
 -11   3   5    5.33    3.91
  11   3  -5    1.73    4.13
 -11  -3   5    2.25    4.69
 -11   3   6   11.66    4.86
  11   3  -6    9.64    5.46
 -11  -3   6    7.31    5.23
 -11   3   7   47.57    8.94
  11   3  -7   55.10   10.58
 -11  -3   7   41.08   10.09
 -11   3   8    2.27    3.55
 -11  -3   8    1.60    3.79
 -11   3   9   17.60    5.22
 -11  -3   9   16.86    6.61
 -11   3  10    2.51    2.94
 -11  -3  10    6.37    5.01
 -11   3  11   11.84    4.28
 -11  -3  11    5.54    5.41
 -11   3  12   11.73    4.21
 -11  -3  12   12.41    5.87
 -11   3  13   19.41    4.83
 -11  -3  13   25.64    7.13
 -11   3  14   -0.00    2.39
 -11  -3  14   -0.00    3.89
 -11   3  15    0.80    2.32
 -11  -3  15    4.77    4.28
 -11   3  16    0.00    1.78
 -11  -3  16    4.78    4.05
 -11   3  17   10.13    3.06
 -11  -3  17   15.99    5.75
 -11   3  18    7.86    2.58
 -11  -3  18    7.11    5.01
 -11   3  19   15.33    3.38
 -11  -3  19   16.00    5.99
 -11   3  20    3.84    1.88
 -11  -3  20    2.95    3.81
 -11   3  21    2.00    1.63
 -11  -3  21    1.55    3.78
 -11   3  22    7.65    2.14
 -11  -3  22    6.54    4.43
 -11  -3  23   28.51    7.47
 -11  -3  24    0.00    3.89
 -11  -3  25   -0.00    3.55
 -11  -3  26    1.80    3.99
 -11  -3  27   20.53    6.53
 -11  -3  28    2.96    4.25
 -11  -3  29    2.47    4.05
 -11  -3  30    0.00    3.63
 -11  -3  31    0.82    4.58
 -11   4   1   33.11    8.92
  11   4  -1   45.61   10.51
 -11  -4   1   52.93   11.94
 -11   4   2   -0.00    3.07
 -11  -4   2   -0.00    4.91
 -11   4   3    4.75    4.00
 -11  -4   3    8.96    5.52
 -11   4   4    9.58    5.03
 -11  -4   4    9.85    5.43
 -11   4   5   42.23    9.15
 -11  -4   5   88.14   13.91
 -11   4   6   21.13    5.51
 -11  -4   6   10.69    6.81
 -11   4   7    5.88    3.49
  11   4  -7    6.34    5.49
 -11  -4   7    8.01    5.30
 -11   4   8    0.00    2.66
  11   4  -8    0.00    4.23
 -11  -4   8   -0.00    3.53
 -11   4   9   38.63    7.29
 -11  -4   9   36.75    9.42
 -11   4  10   12.89    4.33
 -11  -4  10   17.31    6.07
 -11   4  11   29.40    5.80
 -11  -4  11   23.22    8.08
 -11   4  12    0.00    2.16
 -11  -4  12    2.71    4.64
 -11   4  13    2.37    2.47
 -11  -4  13    5.61    4.84
 -11   4  14    4.29    2.23
 -11  -4  14    1.94    3.92
 -11   4  15   19.44    4.07
 -11  -4  15   11.90    6.17
 -11   4  16    5.54    2.30
 -11  -4  16   11.73    5.70
 -11   4  17    0.06    1.51
 -11  -4  17    2.91    4.00
 -11   4  18    1.77    1.46
 -11  -4  18    0.00    3.80
 -11   4  19    1.60    1.52
 -11  -4  19    4.26    4.44
 -11   4  20    7.22    1.79
 -11  -4  20    8.84    5.08
 -11  -4  21   19.96    7.00
 -11  -4  22   10.11    5.33
 -11  -4  23    0.00    3.85
 -11  -4  24    0.00    4.04
 -11  -4  25   16.92    6.39
 -11  -4  26    6.64    5.21
 -11  -4  27    4.80    4.63
 -11  -4  28    2.83    4.30
 -11  -4  29    3.65    4.41
 -11  -4  30    0.25    4.30
 -11   5   1    0.00    3.92
  11   5  -1    9.30    5.71
 -11  -5   1    0.00    4.60
 -11   5   2   38.52    9.21
  11   5  -2   47.78   11.10
 -11  -5   2   42.56   10.78
 -11   5   3   43.53    9.19
  11   5  -3   49.08   11.69
 -11  -5   3   60.03   12.74
 -11   5   4    0.00    3.39
  11   5  -4    5.32    5.62
 -11  -5   4    3.11    5.11
 -11   5   5   -0.00    3.12
  11   5  -5    0.54    4.46
 -11  -5   5   -0.00    4.31
 -11   5   6   14.54    5.50
 -11  -5   6   25.52    8.45
 -11  -5   7   41.64   10.30
 -11   5   8   12.69    4.65
 -11  -5   8   18.04    7.23
 -11   5   9   18.31    5.23
 -11  -5   9   22.97    7.40
 -11   5  10   -0.00    2.87
 -11  -5  10    0.00    4.11
 -11   5  11   10.37    3.89
 -11  -5  11   14.32    6.41
 -11   5  12   26.98    5.90
 -11  -5  12   38.32    9.35
 -11   5  13   36.83    6.15
 -11  -5  13   15.79    6.82
 -11   5  14    3.33    2.78
 -11  -5  14    4.49    4.48
 -11   5  15    1.47    2.39
 -11  -5  15   -0.00    4.95
 -11   5  16    0.24    1.81
 -11  -5  16    1.06    4.79
 -11  -5  17    2.79    3.99
 -11  -5  18   14.56    6.77
 -11  -5  19   18.52    7.15
 -11  -5  20    0.00    4.38
 -11  -5  21    3.66    4.42
 -11  -5  22    6.84    5.33
 -11  -5  23   18.47    6.79
 -11  -5  24    2.06    4.39
 -11  -5  25    0.00    3.74
 -11  -5  26    3.84    5.27
 -11  -5  27    0.69    3.89
 -11  -5  28    6.49    5.16
 -11   6   1   14.23    5.85
  11   6  -1   13.54    7.11
 -11  -6   1    0.00    4.56
 -11   6   2    1.91    3.92
  11   6  -2    2.30    5.03
 -11  -6   2    5.02    5.54
 -11   6   3    0.00    4.15
  11   6  -3    8.15    6.27
 -11  -6   3    9.57    6.40
 -11   6   4   33.63    7.82
  11   6  -4   28.94    9.66
 -11  -6   4   49.98   11.87
 -11   6   5   15.22    5.49
  11   6  -5   20.81    7.91
 -11  -6   5   13.68    6.75
 -11   6   6   13.57    5.38
  11   6  -6   11.59    6.78
 -11  -6   6    8.19    5.68
 -11   6   7    3.07    3.97
  11   6  -7    4.32    5.56
 -11  -6   7    2.77    4.86
 -11   6   8    6.65    3.94
  11   6  -8   13.49    6.78
 -11  -6   8   20.77    7.51
 -11   6   9    9.73    4.18
  11   6  -9    6.33    6.06
 -11  -6   9   13.24    6.98
 -11   6  10   18.17    5.00
  11   6 -10   16.76    7.83
 -11  -6  10    5.06    5.55
 -11   6  11    9.69    3.93
 -11  -6  11    7.76    5.73
 -11  -6  12    2.81    5.67
 -11  -6  13    1.77    4.88
 -11  -6  14   13.82    6.80
 -11  -6  15   11.53    6.36
 -11  -6  16   13.22    6.15
 -11  -6  17    0.35    3.87
 -11  -6  18    2.45    5.39
 -11  -6  19    3.74    5.15
 -11  -6  20    2.70    4.84
 -11  -6  21    9.68    6.18
 -11  -6  22    6.66    5.31
 -11  -6  23    4.22    5.26
 -11  -6  24    0.45    3.99
 -11  -6  25    1.27    4.45
 -11  -6  26   13.17    6.47
 -11  -6  27    5.07    5.22
 -11   7   1    7.87    5.25
  11   7  -1    8.18    5.99
 -11  -7   1    0.72    5.13
 -11   7   2   28.26    7.70
  11   7  -2   27.25    9.34
 -11  -7   2   16.04    8.14
 -11   7   3    4.06    3.74
  11   7  -3    4.23    6.23
 -11  -7   3    0.24    4.35
  11   7  -4    9.62    6.99
 -11  -7   4   22.99    8.96
  11   7  -5    0.00    5.04
 -11  -7   5   -0.00    4.38
  11   7  -6    9.14    6.60
 -11  -7   6   13.46    7.70
  11   7  -7   -0.00    5.38
 -11  -7   7    8.53    6.30
  11   7  -8   51.02   11.61
 -11  -7   8   21.64    8.73
  11   7  -9   27.57    9.18
 -11  -7   9   21.85    7.49
  11   7 -10   -0.00    5.09
 -11  -7  10    2.02    4.92
  11   7 -11   -0.00    4.49
 -11  -7  11   -0.00    5.47
 -11  -7  12   24.37    8.90
 -11  -7  13   13.03    7.05
 -11  -7  14    2.02    4.15
 -11  -7  15    0.07    4.39
 -11  -7  16    0.07    4.17
 -11  -7  17    4.03    5.83
 -11  -7  18    8.78    6.50
 -11  -7  19    5.48    5.45
 -11  -7  20    0.00    4.47
 -11  -7  21    0.12    4.60
 -11  -7  22    3.30    4.62
 -11  -7  23    1.04    4.32
 -11  -7  24    4.80    5.84
 -11  -7  25    0.00    4.85
  11   8  -1   -0.00    5.82
 -11  -8   1   -0.00    5.57
  11   8  -2    6.53    5.09
 -11  -8   2    9.19    7.59
  11   8  -3   -0.00    4.81
 -11  -8   3   -0.00    6.28
  11   8  -4   21.31    9.24
 -11  -8   4   32.10    9.92
  11   8  -5   -0.00    5.45
 -11  -8   5    5.99    6.37
  11   8  -6   21.64    8.97
 -11  -8   6   30.58    9.43
  11   8  -7    5.49    5.69
 -11  -8   7   -0.00    5.36
  11   8  -8    7.06    6.36
 -11  -8   8   -0.00    4.74
  11   8  -9    7.76    6.30
 -11  -8   9    5.29    6.04
  11   8 -10   12.36    7.44
 -11  -8  10   16.38    7.85
  11   8 -11    0.72    4.37
 -11  -8  11   -0.00    4.53
 -11  -8  12    0.00    4.58
 -11  -8  13   -0.00    5.47
 -11  -8  14    1.98    5.55
 -11  -8  15   12.61    6.32
 -11  -8  16   17.24    7.97
 -11  -8  17    0.85    4.67
 -11  -8  18   -0.00    4.78
 -11  -8  19   -0.00    5.21
 -11  -8  20   27.55    8.41
 -11  -8  21    1.14    4.92
 -11  -8  22    9.49    6.16
 -11  -8  23   -0.00    5.82
 -11  -8  24    0.00    5.76
  11   9  -1    6.82    6.47
 -11  -9   1    0.81    4.80
  11   9  -2   31.73   11.05
 -11  -9   2   66.21   14.51
  11   9  -3    4.00    5.76
 -11  -9   3   -0.00    5.86
  11   9  -4   20.46    8.75
 -11  -9   4   13.41    8.09
  11   9  -5    1.62    6.06
 -11  -9   5   -0.00    5.67
  11   9  -6    6.81    6.23
 -11  -9   6    3.17    5.07
  11   9  -7   -0.00    4.58
 -11  -9   7   -0.00    4.70
  11   9  -8   18.26    9.15
 -11  -9   8   22.81    8.86
  11   9  -9   -0.00    5.73
 -11  -9   9    0.00    5.68
  11   9 -10    1.43    5.12
 -11  -9  10    1.87    5.72
  11   9 -11   -0.00    6.16
 -11  -9  11   -0.00    5.35
  11   9 -12   10.86    7.37
 -11  -9  12    0.00    5.61
 -11  -9  13   -0.00    4.92
 -11  -9  14    1.23    5.47
 -11  -9  15    2.65    6.02
 -11  -9  16   -0.00    5.37
 -11  -9  17    5.16    6.39
 -11  -9  18   12.79    7.43
 -11  -9  19   -0.00    4.60
 -11  -9  20    0.16    4.93
 -11  -9  21    1.24    4.19
 -11  -9  22    6.72    5.42
  11  10  -1   -0.00    5.80
 -11 -10   1    0.48    5.93
  11  10  -2   -0.00    5.80
 -11 -10   2   -0.00    5.67
  11  10  -3   -0.00    6.04
 -11 -10   3   -0.00    5.90
  11  10  -4   12.94    7.60
 -11 -10   4    9.62    6.83
  11  10  -5    1.55    5.62
 -11 -10   5   13.16    7.21
  11  10  -6   16.88    8.67
 -11 -10   6   11.49    7.82
  11  10  -7    6.05    7.30
 -11 -10   7   -0.00    5.10
  11  10  -8    7.11    7.10
 -11 -10   8   10.59    6.79
  11  10  -9   -0.00    6.27
 -11 -10   9    0.00    5.36
  11  10 -10   13.70    7.72
 -11 -10  10   10.05    7.54
  11  10 -11   -0.00    6.05
 -11 -10  11    1.67    5.58
  11  10 -12   -0.00    4.69
 -11 -10  12    0.00    5.18
  11  10 -13   -0.00    5.85
 -11 -10  13    2.36    5.66
 -11 -10  14    0.00    6.18
 -11 -10  15    4.29    5.15
 -11 -10  16    6.14    6.82
 -11 -10  17    1.09    5.40
 -11 -10  18    0.00    5.73
 -11 -10  19    4.16    6.14
 -11 -10  20    5.73    7.04
  11  11  -1    3.52    6.37
 -11 -11   1    1.38    6.55
  11  11  -2   15.16    8.18
 -11 -11   2   26.38   10.13
  11  11  -3   -0.00    5.96
 -11 -11   3   -0.00    5.18
  11  11  -4   -0.00    5.72
 -11 -11   4    0.00    5.12
  11  11  -5    4.71    7.04
 -11 -11   5    4.90    6.00
  11  11  -6    0.00    5.94
 -11 -11   6   -0.00    4.64
  11  11  -7   -0.00    6.00
 -11 -11   7   -0.00    4.90
  11  11  -8   26.91   11.10
 -11 -11   8   29.81   10.79
  11  11  -9    3.15    7.13
 -11 -11   9   -0.00    6.12
  11  11 -10    1.03    5.95
 -11 -11  10   -0.00    5.60
  11  11 -11    6.00    6.81
 -11 -11  11    1.92    6.09
  11  11 -12   18.86    9.00
 -11 -11  12   10.19    7.66
  11  11 -13    1.22    5.88
 -11 -11  13    2.58    5.93
 -11 -11  14    4.74    6.73
 -11 -11  15    8.27    7.03
 -11 -11  16    3.20    5.68
 -11 -11  17    0.49    4.87
  11  12  -1   -0.00    5.80
 -11 -12   1   -0.00    6.00
  11  12  -2    7.68    6.73
 -11 -12   2   -0.00    5.34
  11  12  -3    0.00    5.46
 -11 -12   3   -0.00    5.99
  11  12  -4    2.81    6.56
 -11 -12   4    7.46    7.51
  11  12  -5    0.84    6.08
 -11 -12   5   -0.00    5.69
  11  12  -6   -0.00    6.91
 -11 -12   6    7.34    7.22
  11  12  -7    0.84    6.48
 -11 -12   7    1.19    5.61
  11  12  -8   -0.00    5.91
 -11 -12   8    0.00    5.86
  11  12  -9    2.58    7.04
 -11 -12   9   -0.00    5.58
  11  12 -10   10.41    7.69
 -11 -12  10    2.93    5.71
  11  12 -11    2.54    6.43
 -11 -12  11   -0.00    5.06
  11  12 -12    0.00    6.82
 -11 -12  12   -0.00    6.01
  11  12 -13    0.89    6.38
 -11 -12  13    1.32    6.00
  11  12 -14    0.18    5.58
 -11 -12  14    3.18    6.15
 -11 -12  15   -0.00    6.17
  11  13  -1    0.59    6.30
 -11 -13   1   -0.00    6.68
  11  13  -2    1.17    6.01
 -11 -13   2    0.00    6.45
  11  13  -3    6.77    8.36
 -11 -13   3    0.00    7.08
  11  13  -4    0.00    6.04
 -11 -13   4    6.91    8.13
  11  13  -5    0.00    6.96
 -11 -13   5   -0.00    6.34
  11  13  -6   11.36    8.05
 -11 -13   6   -0.00    5.18
  11  13  -7   -0.00    5.69
 -11 -13   7    5.30    6.71
  11  13  -8   13.30    9.06
 -11 -13   8   17.88    8.30
  11  13  -9    0.92    6.21
 -11 -13   9    3.47    6.42
  11  13 -10    4.98    7.17
 -11 -13  10   -0.00    6.47
  11  13 -11    3.49    6.70
 -11 -13  11    3.12    5.81
  11  13 -12    0.00    6.79
 -11 -13  12    7.58    7.55
  11  13 -13    2.43    7.26
  11  13 -14    6.88    6.68
 -11 -14   1   -0.00    6.84
 -11 -14   2   -0.00    5.66
 -11 -14   3    4.31    6.81
 -11 -14   4    4.16    8.20
 -11 -14   5    2.17    6.54
  11  14  -6   -0.00    5.97
 -11 -14   6    0.00    5.62
  11  14  -7    0.07    6.83
 -11 -14   7    4.24    7.05
  11  14  -8    0.41    6.50
 -11 -14   8   -0.00    5.83
  11  14  -9   -0.00    7.29
  11  14 -10    0.00    7.22
  11  14 -11    1.95    6.70
  11  14 -12   -0.00    6.56
  11  14 -13   -0.00    6.95
 -11 -15   4   -0.00    5.38
 -11 -15   5    7.03    7.19
 -10   0   1    0.13    3.60
 -10   0   1    4.71    4.26
  10   0  -1    2.22    4.50
 -10   0   2   29.43    7.35
 -10   0   2   35.73    8.00
  10   0  -2   27.13    7.42
 -10   0   3    4.91    3.83
 -10   0   3    5.30    4.26
  10   0  -3    3.80    4.20
 -10   0   4  155.04   21.12
 -10   0   4  152.02   21.62
  10   0  -4  180.01   22.03
 -10   0   5    5.82    4.43
  10   0  -5    0.00    3.12
 -10   0   6   22.01    6.45
  10   0  -6   23.78    6.27
 -10   0   7   -0.00    3.40
  10   0  -7   -0.00    2.92
 -10   0   8   30.11    7.03
 -10   0   9   -0.00    3.43
 -10   0  10  152.69   20.07
 -10   0  11    0.00    2.93
 -10   0  12    0.37    2.59
 -10   0  13    0.41    2.49
 -10   0  14   27.60    6.11
 -10   0  15    2.10    2.60
 -10   0  16   42.50    7.64
 -10   0  17   -0.00    2.44
 -10   0  18   25.27    5.42
 -10   0  19   -0.00    2.17
 -10   0  20   60.78    9.43
 -10   0  21   -0.00    2.62
 -10   0  22   -0.00    2.67
 -10   0  23   -0.00    2.91
 -10   0  24   12.12    4.09
 -10   0  25    0.37    2.52
 -10   0  26   35.27    6.90
 -10   0  27    0.40    2.81
 -10   0  28    5.39    3.69
 -10   0  29    0.00    2.61
 -10   0  30   15.08    4.99
 -10   0  31   -0.00    2.69
 -10   0  32    6.66    4.08
 -10   0  33    1.83    3.25
 -10   0  34   -0.00    3.59
 -10   0  35   -0.00    3.59
 -10   1   1    3.87    4.59
 -10   1   1   -0.00    4.29
  10  -1  -1    0.54    4.11
  10   1  -1    0.00    4.10
 -10  -1   1   -0.00    4.27
 -10   1   2  157.01   22.07
 -10   1   2  200.26   23.96
  10  -1  -2  150.10   22.37
  10   1  -2  164.04   23.06
 -10  -1   2  175.48   22.86
 -10  -1   2  191.48   24.17
 -10   1   3   12.42    5.04
 -10   1   3    7.21    5.22
  10  -1  -3   11.92    5.18
  10   1  -3   14.01    5.81
 -10  -1   3   12.86    5.46
 -10  -1   3    9.58    5.43
 -10   1   4    6.36    4.28
  10  -1  -4    4.33    3.92
  10   1  -4    9.72    5.03
 -10  -1   4    1.33    3.50
 -10  -1   4    9.32    4.93
 -10   1   5    5.02    3.94
  10  -1  -5   16.04    5.06
  10   1  -5   15.66    5.79
 -10  -1   5   18.74    5.85
 -10  -1   5   26.61    6.99
 -10   1   6  102.47   14.91
  10  -1  -6   89.32   14.13
  10   1  -6  110.45   15.39
 -10  -1   6  104.26   15.69
 -10   1   7    6.03    3.98
  10  -1  -7    3.50    1.54
  10   1  -7    2.56    3.47
 -10  -1   7    0.00    4.15
 -10   1   8   60.43   10.41
  10   1  -8   58.81   10.40
 -10  -1   8   66.46   11.59
 -10   1   9   -0.00    3.18
 -10  -1   9    9.30    4.37
 -10   1  10    1.92    2.82
 -10  -1  10   -0.00    3.76
 -10   1  11   20.86    5.27
 -10  -1  11   11.13    4.70
 -10   1  12  105.31   14.00
 -10  -1  12   97.34   14.57
 -10   1  13    2.37    2.82
 -10  -1  13    0.00    2.86
 -10   1  14    8.15    3.42
 -10  -1  14   15.64    4.97
 -10   1  15   -0.00    2.51
 -10  -1  15    2.68    2.98
 -10   1  16   34.16    6.18
 -10   1  17    0.67    2.18
 -10  -1  17    0.60    2.50
 -10   1  18   42.14    6.81
 -10  -1  18   36.06    7.42
 -10   1  19    0.78    2.25
 -10  -1  19    2.82    3.24
 -10   1  20    0.27    1.78
 -10  -1  20   -0.00    2.98
 -10   1  21   -0.00    2.43
 -10  -1  21    3.22    3.35
 -10   1  22   76.85   10.77
 -10  -1  22   82.30   12.16
 -10   1  23   -0.00    2.15
 -10  -1  23   -0.00    2.75
 -10   1  24    3.19    2.41
 -10  -1  24    2.66    3.43
 -10   1  25   -0.00    2.15
 -10  -1  25   -0.00    2.83
 -10   1  26    6.96    3.36
 -10  -1  26    8.67    4.21
 -10   1  27    0.69    2.58
 -10  -1  27   -0.00    2.87
 -10   1  28   10.84    3.86
 -10  -1  28   16.62    5.31
 -10   1  29    1.02    2.35
 -10  -1  29    0.03    3.25
 -10   1  30   -0.00    2.75
 -10  -1  30   -0.00    3.39
 -10   1  31    1.84    3.13
 -10  -1  31    1.16    3.29
 -10   1  32   19.82    5.25
 -10  -1  32   15.79    5.46
 -10   1  33   -0.00    2.92
 -10  -1  33   -0.00    3.39
 -10   1  34    4.87    3.57
 -10  -1  34    0.96    4.05
 -10   1  35    0.89    3.03
 -10   1  36   -0.00    3.41
 -10   2   1    3.27    3.86
 -10   2   1    3.63    4.17
  10  -2  -1   -0.00    3.77
  10   2  -1   -0.00    3.70
 -10  -2   1    0.00    3.50
 -10   2   2    0.00    3.35
 -10   2   2    3.32    4.51
  10  -2  -2    0.00    4.03
  10   2  -2    2.91    4.36
 -10  -2   2    0.17    4.63
 -10   2   3   -0.00    3.30
  10  -2  -3    3.17    3.61
  10   2  -3    1.34    4.40
 -10  -2   3    1.32    3.40
 -10   2   4  171.66   22.32
  10  -2  -4  131.87   20.88
  10   2  -4  169.62   22.77
 -10  -2   4  234.67   23.76
 -10  -2   4  152.14   22.63
 -10   2   5   39.71    8.81
  10  -2  -5   44.88    8.51
  10   2  -5   55.47   10.13
 -10  -2   5   47.36    9.34
 -10  -2   5   39.55    9.77
 -10   2   6   40.90    7.80
  10  -2  -6   27.02    4.05
  10   2  -6   41.58    8.79
 -10  -2   6   47.47    8.49
 -10  -2   6   32.64    8.34
 -10   2   7   12.89    4.63
  10   2  -7    0.00    4.09
 -10  -2   7    6.23    4.75
 -10   2   8   14.97    4.76
  10   2  -8   23.49    6.46
 -10  -2   8   31.19    7.70
 -10   2   9    9.49    4.42
  10   2  -9   10.56    5.32
 -10  -2   9   15.70    5.51
 -10   2  10   83.48   12.37
 -10  -2  10   94.56   14.20
 -10   2  11   16.79    4.47
 -10  -2  11    8.35    4.56
 -10   2  12   -0.00    2.23
 -10  -2  12    0.00    3.73
 -10   2  13    0.00    2.25
 -10  -2  13   -0.00    3.56
 -10   2  14   29.24    5.60
 -10  -2  14   30.07    7.24
 -10   2  15   31.87    5.39
 -10  -2  15   17.10    5.75
 -10   2  16    8.18    3.11
 -10  -2  16    7.11    4.02
 -10   2  17    0.00    1.82
 -10  -2  17   -0.00    3.00
 -10   2  18    7.20    2.73
 -10  -2  18    9.11    4.51
 -10   2  19    7.90    2.67
 -10  -2  19    0.00    3.27
 -10   2  20   42.32    6.25
 -10  -2  20   43.35    8.71
 -10   2  21    2.71    1.93
 -10  -2  21    3.05    3.57
 -10   2  22    5.10    2.33
 -10  -2  22    0.00    3.25
 -10   2  23    2.24    2.11
 -10  -2  23   -0.00    3.42
 -10   2  24   13.08    3.55
 -10  -2  24   16.70    5.76
 -10   2  25    3.98    2.40
 -10  -2  25    4.96    4.08
 -10   2  26   15.61    3.82
 -10  -2  26   12.29    5.11
 -10   2  27    1.74    2.30
 -10  -2  27    0.40    3.28
 -10   2  28    7.35    3.11
 -10  -2  28    0.83    3.80
 -10   2  29    0.59    2.28
 -10  -2  29    1.92    3.51
 -10   2  30    5.78    3.02
 -10  -2  30    3.81    4.10
 -10   2  31   -0.00    2.58
 -10  -2  31    0.46    3.28
 -10   2  32    0.00    2.49
 -10  -2  32   -0.00    3.53
 -10   2  33    0.32    2.23
 -10  -2  33   -0.00    3.35
 -10   2  34    9.35    3.95
 -10  -2  34    3.22    4.21
 -10   2  35    0.84    3.08
 -10   2  36    7.30    3.98
 -10   3   1   12.08    5.58
  10  -3  -1    8.39    4.74
  10   3  -1   15.82    6.87
 -10  -3   1   17.37    6.90
 -10   3   2  105.59   15.02
  10  -3  -2   90.75   14.51
  10   3  -2   98.59   16.07
 -10  -3   2   87.67   15.74
 -10   3   3   51.83   10.33
  10  -3  -3   61.15   10.59
  10   3  -3   64.60   11.82
 -10  -3   3   54.52   11.89
 -10   3   4    3.45    3.85
  10  -3  -4    1.89    3.02
  10   3  -4    0.75    4.04
 -10  -3   4    3.47    4.88
 -10   3   5    8.01    3.73
 -10   3   5   17.30    5.26
  10   3  -5    8.93    5.29
 -10  -3   5    7.47    5.05
 -10   3   6   29.14    7.03
  10   3  -6   17.14    6.82
 -10  -3   6   42.15    9.16
 -10   3   7   16.68    5.12
  10   3  -7   15.58    6.16
 -10  -3   7   18.21    6.96
 -10   3   8   84.45   12.00
  10   3  -8   82.36   13.53
 -10  -3   8   64.97   12.76
 -10   3   9    0.00    2.79
  10   3  -9    0.00    3.31
 -10  -3   9    0.57    3.43
 -10   3  10    0.00    2.43
  10   3 -10   -0.00    3.50
 -10  -3  10   -0.00    3.85
 -10   3  11   12.41    3.98
 -10  -3  11   13.44    5.65
 -10   3  12   34.00    6.35
 -10  -3  12   37.78    8.60
 -10   3  13    4.94    2.69
 -10  -3  13   -0.00    3.49
 -10   3  14    3.87    2.55
 -10  -3  14    5.46    4.14
 -10   3  15    6.60    2.51
 -10  -3  15    3.59    4.17
 -10   3  16   36.14    5.65
 -10  -3  16   40.54    8.59
 -10   3  17   22.17    4.13
 -10  -3  17   36.86    7.93
 -10   3  18   28.65    4.40
 -10  -3  18   25.94    6.99
 -10   3  19    7.40    2.15
 -10  -3  19    5.81    4.71
 -10   3  20   -0.00    1.29
 -10  -3  20   -0.00    3.34
 -10   3  21   10.38    2.21
 -10  -3  21    4.36    4.23
 -10   3  22   36.55    4.52
 -10  -3  22   15.28    6.53
 -10   3  23    4.73    1.89
 -10  -3  23    6.73    4.63
 -10   3  24    0.00    1.42
 -10  -3  24    2.20    3.88
 -10   3  25    0.05    1.40
 -10  -3  25   -0.00    3.92
 -10   3  26    9.16    2.58
 -10  -3  26    3.65    4.18
 -10   3  27   12.85    3.18
 -10  -3  27   10.35    5.45
 -10   3  28    8.01    2.76
 -10  -3  28    7.28    4.75
 -10   3  29    0.56    1.91
 -10  -3  29    0.41    3.87
 -10   3  30   -0.00    2.21
 -10  -3  30    0.65    4.24
 -10   3  31   -0.00    2.33
 -10  -3  31    2.14    3.77
 -10   3  32    4.76    2.88
 -10  -3  32    1.78    4.21
 -10   3  33    0.00    2.76
 -10  -3  33   -0.00    4.16
 -10   3  34    1.24    2.81
 -10   3  35   -0.00    2.89
 -10   3  36    0.00    2.72
 -10   4   1    2.53    3.55
 -10   4   1    3.63    4.05
 -10  -4   1    7.91    5.60
 -10   4   2   -0.00    3.52
 -10   4   2    2.54    3.36
 -10  -4   2    1.27    4.87
 -10   4   3   10.54    4.65
 -10   4   3   22.74    5.90
  10   4  -3    4.46    4.98
 -10  -4   3   10.52    6.10
 -10   4   4  100.35   14.96
 -10   4   4  109.47   15.61
  10   4  -4  107.09   17.33
 -10  -4   4  119.98   18.27
 -10   4   5   49.18    9.05
  10   4  -5   38.18    9.58
 -10  -4   5   48.10   10.59
 -10   4   6   37.23    7.79
  10   4  -6   43.07   10.20
 -10  -4   6   49.89   10.09
 -10   4   7    1.33    2.32
  10   4  -7   -0.00    4.94
 -10  -4   7    1.35    4.09
 -10   4   8   60.05   10.14
  10   4  -8  102.85   14.72
 -10  -4   8   67.52   13.13
 -10   4   9    5.29    3.00
  10   4  -9   11.64    6.43
 -10  -4   9    3.35    4.61
 -10   4  10   25.56    5.54
  10   4 -10   26.74    8.08
 -10  -4  10   28.54    7.78
 -10   4  11    4.62    2.75
  10   4 -11   13.90    6.05
 -10  -4  11   13.68    5.71
 -10   4  12    0.49    1.96
 -10  -4  12   -0.00    3.80
 -10   4  13    4.56    2.39
 -10  -4  13    6.99    5.10
 -10   4  14   22.91    4.13
 -10  -4  14   14.53    5.89
 -10   4  15   12.02    2.82
 -10  -4  15   10.94    5.45
 -10   4  16   12.17    2.73
 -10  -4  16   20.41    6.49
 -10   4  17    1.19    1.33
 -10  -4  17    2.17    4.25
 -10   4  18    4.26    1.54
 -10  -4  18    5.78    4.75
 -10   4  19   11.23    1.95
 -10  -4  19    8.41    4.91
 -10  -4  20   36.98    8.69
 -10  -4  21   18.97    6.50
 -10  -4  22    0.00    4.63
 -10  -4  23   11.15    5.55
 -10  -4  24   30.71    7.95
 -10  -4  25    8.73    5.22
 -10  -4  26    0.00    4.20
 -10  -4  27   -0.00    3.50
 -10  -4  28   -0.00    4.04
 -10  -4  29    0.00    3.69
 -10  -4  30    1.91    4.08
 -10  -4  31    2.68    4.41
 -10  -4  32   -0.00    3.85
 -10   5   1   54.50   10.04
 -10   5   1   39.95    9.54
 -10  -5   1   51.05   12.20
 -10   5   2  275.87   28.99
 -10   5   2  184.74   27.41
 -10  -5   2  222.68   30.83
 -10   5   3   18.52    5.86
 -10  -5   3   15.50    7.40
 -10   5   4    2.01    3.51
 -10  -5   4   -0.00    4.77
 -10   5   5    0.00    3.38
 -10  -5   5    2.50    4.51
 -10   5   6   40.86    8.00
 -10  -5   6   42.26   10.31
 -10   5   7   50.02    8.67
  10   5  -7   59.45   11.66
 -10  -5   7   33.22    9.67
 -10   5   8   31.10    6.47
  10   5  -8   26.97    8.57
 -10  -5   8   24.66    8.28
 -10   5   9   -0.00    2.69
  10   5  -9    2.39    5.21
 -10  -5   9   -0.00    4.62
 -10   5  10   -0.00    2.06
  10   5 -10    1.62    5.07
 -10  -5  10   -0.00    4.76
 -10   5  11   15.17    4.07
  10   5 -11   13.54    6.80
 -10  -5  11   11.17    6.06
 -10   5  12   32.16    6.20
  10   5 -12   38.09    9.47
 -10  -5  12   47.33    9.95
 -10   5  13   25.92    5.13
 -10   5  14    0.21    1.73
 -10  -5  14    1.93    4.12
 -10  -5  15    3.73    4.59
 -10  -5  16    3.35    4.60
 -10  -5  17   30.76    8.35
 -10  -5  18   26.68    7.95
 -10  -5  19    1.73    4.82
 -10  -5  20    2.73    4.41
 -10  -5  21    1.27    4.19
 -10  -5  22   42.98    9.87
 -10  -5  23    8.70    5.40
 -10  -5  24    4.81    5.24
 -10  -5  25    1.50    4.17
 -10  -5  26    0.00    4.07
 -10  -5  27   21.19    6.91
 -10  -5  28    6.12    5.45
 -10  -5  29    1.86    4.97
 -10  -5  30    0.26    3.72
 -10  -5  31    0.00    4.58
 -10   6   1    0.35    3.65
 -10   6   1    0.00    3.93
  10   6  -1    0.53    4.24
 -10  -6   1    0.00    5.03
 -10   6   2   13.87    5.20
  10   6  -2   10.32    6.58
 -10  -6   2    9.00    6.19
 -10   6   3   15.87    5.82
  10   6  -3   12.34    6.83
 -10  -6   3   32.42    9.14
 -10   6   4   10.70    4.54
  10   6  -4   15.25    7.00
 -10  -6   4    0.00    5.03
 -10   6   5   38.20    7.62
  10   6  -5   14.36    7.39
 -10  -6   5   21.54    7.88
 -10   6   6   32.17    7.03
 -10  -6   6   23.98    8.59
 -10   6   7    3.84    3.42
 -10  -6   7    8.60    6.25
 -10   6   8    2.17    2.66
 -10  -6   8    5.18    5.51
 -10   6   9   43.81    8.08
 -10  -6   9   59.28   12.02
 -10  -6  10   24.99    8.52
 -10  -6  11   13.79    6.09
 -10  -6  12    0.30    4.11
 -10  -6  13   12.16    6.53
 -10  -6  14   10.40    5.76
 -10  -6  15   17.68    6.72
 -10  -6  16    8.00    5.37
 -10  -6  17    3.00    5.06
 -10  -6  18   15.12    6.79
 -10  -6  19    9.93    5.79
 -10  -6  20   10.67    5.94
 -10  -6  21    0.74    4.67
 -10  -6  22    0.00    4.39
 -10  -6  23    4.32    5.07
 -10  -6  24    7.97    5.44
 -10  -6  25    7.45    5.71
 -10  -6  26    0.00    4.47
 -10  -6  27    0.00    3.77
 -10  -6  28    0.95    4.42
 -10  -6  29   11.04    6.28
  10   7  -1  104.32   17.53
 -10  -7   1   72.44   15.80
  10   7  -2    3.69    6.47
 -10  -7   2   -0.00    4.57
  10   7  -3   19.79    7.71
 -10  -7   3    7.73    6.37
  10   7  -4    4.49    5.62
 -10  -7   4   -0.00    4.50
  10   7  -5   29.75    9.46
 -10  -7   5   29.93    9.42
  10   7  -6    7.34    6.35
 -10  -7   6    5.49    5.75
  10   7  -7   27.56    9.63
 -10  -7   7   57.00   11.88
  10   7  -8   11.61    7.33
 -10  -7   8   15.93    7.38
  10   7  -9   -0.00    4.81
 -10  -7   9    0.00    4.93
  10   7 -10    2.38    5.63
 -10  -7  10    2.70    5.11
  10   7 -11    8.41    6.64
 -10  -7  11    8.56    6.17
  10   7 -12    0.00    5.19
 -10  -7  12   12.06    6.27
  10   7 -13   30.78    9.48
 -10  -7  13   31.01    9.34
  10   7 -14   -0.00    5.40
 -10  -7  14   -0.00    5.03
 -10  -7  15    0.02    5.03
 -10  -7  16    2.57    4.56
 -10  -7  17   15.90    6.91
 -10  -7  18    4.79    5.33
 -10  -7  19    2.68    4.48
 -10  -7  20   -0.00    4.82
 -10  -7  21    7.71    5.79
 -10  -7  22    0.00    4.73
 -10  -7  23   16.66    6.91
 -10  -7  24    0.00    4.41
 -10  -7  25   -0.00    4.93
 -10  -7  26    2.75    4.76
 -10  -7  27   11.79    6.56
 -10  -7  28    2.49    5.43
  10   8  -1   11.46    7.58
 -10  -8   1   15.10    7.98
  10   8  -2    0.13    4.57
 -10  -8   2    4.48    6.10
  10   8  -3   31.84   10.35
 -10  -8   3   45.37   11.79
  10   8  -4   17.17    7.78
 -10  -8   4   26.02    9.32
  10   8  -5   73.04   14.42
 -10  -8   5   51.91   13.03
  10   8  -6    2.38    5.49
 -10  -8   6   11.59    6.74
  10   8  -7    5.60    6.15
 -10  -8   7    0.25    5.10
  10   8  -8   -0.00    5.02
 -10  -8   8    1.79    5.18
  10   8  -9   14.24    7.36
 -10  -8   9   28.70    9.20
  10   8 -10   -0.00    5.12
 -10  -8  10    0.06    4.72
  10   8 -11   23.88    8.43
 -10  -8  11   -0.00    5.50
  10   8 -12    0.00    4.97
 -10  -8  12   -0.00    3.94
  10   8 -13    1.19    5.56
 -10  -8  13    0.00    4.46
  10   8 -14    4.86    6.21
 -10  -8  14    0.96    5.35
  10   8 -15   24.35    8.72
 -10  -8  15   12.52    7.21
 -10  -8  16    0.00    4.81
 -10  -8  17    0.00    5.16
 -10  -8  18    2.33    3.80
 -10  -8  19   20.12    8.60
 -10  -8  20   -0.00    5.05
 -10  -8  21    4.88    4.82
 -10  -8  22    0.00    5.41
 -10  -8  23    0.00    4.47
 -10  -8  24    1.34    4.83
 -10  -8  25   17.15    7.14
 -10  -8  26    3.27    5.60
  10   9  -1   33.41   10.41
 -10  -9   1   10.37    7.54
  10   9  -2   13.93    7.96
 -10  -9   2    1.88    4.92
  10   9  -3   31.38    9.95
 -10  -9   3   42.86   11.57
  10   9  -4    0.65    4.63
 -10  -9   4    0.40    4.93
  10   9  -5    6.62    6.63
 -10  -9   5    5.95    6.24
  10   9  -6    0.01    5.24
 -10  -9   6   -0.00    4.57
  10   9  -7   29.28   10.59
 -10  -9   7   47.60   12.25
  10   9  -8    9.13    7.77
 -10  -9   8    0.00    5.29
  10   9  -9    2.02    5.04
 -10  -9   9    5.51    5.39
  10   9 -10    2.20    5.91
 -10  -9  10    6.11    5.96
  10   9 -11   21.78    8.66
 -10  -9  11   19.04    8.20
  10   9 -12    0.52    6.06
 -10  -9  12    4.12    5.68
  10   9 -13    1.63    6.13
 -10  -9  13    0.00    4.99
  10   9 -14   -0.00    5.54
 -10  -9  14   -0.00    4.56
  10   9 -15    2.41    5.07
 -10  -9  15    1.64    4.60
 -10  -9  16   -0.00    5.85
 -10  -9  17   39.11   11.28
 -10  -9  18   11.54    6.79
 -10  -9  19   -0.00    4.62
 -10  -9  20    5.82    5.62
 -10  -9  21    3.21    6.42
 -10  -9  22   -0.00    4.89
 -10  -9  23    5.34    5.83
 -10  -9  24   -0.00    5.57
 -10  -9  25    5.35    6.57
  10  10  -1    6.76    6.52
 -10 -10   1   10.03    7.46
  10  10  -2    5.13    6.51
 -10 -10   2   -0.00    5.01
  10  10  -3    9.29    7.82
 -10 -10   3    7.88    8.10
  10  10  -4   -0.00    5.04
 -10 -10   4   -0.00    4.11
  10  10  -5   26.57   10.39
 -10 -10   5   54.50   12.92
  10  10  -6   -0.00    5.80
 -10 -10   6    1.92    5.43
  10  10  -7    6.67    6.25
 -10 -10   7    7.22    6.83
  10  10  -8    6.36    6.74
 -10 -10   8    0.68    5.03
  10  10  -9   30.61    9.92
 -10 -10   9   14.73    8.11
  10  10 -10    6.39    7.07
 -10 -10  10   -0.00    3.68
  10  10 -11   -0.00    5.97
 -10 -10  11    0.00    5.32
  10  10 -12    4.62    6.08
 -10 -10  12    0.00    5.41
  10  10 -13   17.85    9.12
 -10 -10  13   13.54    7.58
  10  10 -14    1.57    5.86
 -10 -10  14    3.74    5.44
  10  10 -15   19.01    8.58
 -10 -10  15   14.21    7.94
  10  10 -16    0.00    5.29
 -10 -10  16    1.73    6.03
 -10 -10  17    1.77    5.49
 -10 -10  18   -0.00    5.75
 -10 -10  19   10.50    6.79
 -10 -10  20    0.15    4.90
 -10 -10  21    1.30    5.95
 -10 -10  22   -0.00    4.71
 -10 -10  23   -0.00    6.06
  10  11  -1   12.16    8.09
 -10 -11   1    9.47    7.25
  10  11  -2   -0.00    5.72
 -10 -11   2    0.00    5.86
  10  11  -3   13.40    8.07
 -10 -11   3   18.12    9.19
  10  11  -4    4.36    6.86
 -10 -11   4    0.00    6.32
  10  11  -5    4.49    6.26
 -10 -11   5   10.09    7.60
  10  11  -6    0.00    6.51
 -10 -11   6    3.66    5.68
  10  11  -7   40.71   12.32
 -10 -11   7   43.97   12.53
  10  11  -8    4.06    6.78
 -10 -11   8    7.36    7.41
  10  11  -9    0.00    6.01
 -10 -11   9    1.12    6.04
  10  11 -10    2.09    5.86
 -10 -11  10   -0.00    4.82
  10  11 -11   14.69    8.52
 -10 -11  11   23.62    9.97
  10  11 -12    0.73    6.37
 -10 -11  12    2.06    5.81
 -10 -11  13   16.91    8.30
  10  11 -14    0.00    6.30
 -10 -11  14    1.25    6.11
  10  11 -15    6.43    5.52
 -10 -11  15    2.27    5.31
  10  11 -16    3.57    5.70
 -10 -11  16    0.54    6.02
  10  11 -17   18.60    8.18
 -10 -11  17    6.00    6.68
 -10 -11  18    2.43    6.43
 -10 -11  19    0.01    4.84
 -10 -11  20    0.92    5.02
 -10 -11  21    6.67    6.77
  10  12  -1    3.45    6.07
 -10 -12   1    3.13    6.61
  10  12  -2    0.00    5.16
 -10 -12   2   -0.00    6.24
  10  12  -3   10.56    7.96
 -10 -12   3    0.00    6.65
  10  12  -4   -0.00    6.17
 -10 -12   4   -0.00    5.76
  10  12  -5    6.86    7.75
 -10 -12   5    6.18    7.36
  10  12  -6   -0.00    6.16
 -10 -12   6    3.10    5.82
  10  12  -7    0.00    6.03
 -10 -12   7    0.91    5.19
  10  12  -8    6.00    7.39
 -10 -12   8    2.87    5.88
  10  12  -9   11.14    8.36
 -10 -12   9   15.40    8.88
  10  12 -10    0.75    4.88
 -10 -12  10   -0.00    6.35
  10  12 -11    0.00    6.53
 -10 -12  11   -0.00    6.28
  10  12 -12    3.07    5.78
 -10 -12  12   -0.00    6.33
  10  12 -13    2.05    6.00
 -10 -12  13    2.50    5.41
  10  12 -14   10.98    8.09
 -10 -12  14    0.00    7.20
  10  12 -15   13.47    8.19
 -10 -12  15    7.75    7.04
  10  12 -16    0.00    5.86
 -10 -12  16    5.92    7.48
  10  12 -17   -0.00    6.16
 -10 -12  17    0.00    6.11
 -10 -12  18   -0.00    5.57
 -10 -12  19    1.98    5.78
  10  13  -1    4.69    7.31
 -10 -13   1   10.37    8.66
  10  13  -2    2.40    6.07
 -10 -13   2    0.38    6.45
  10  13  -3   14.16    8.65
 -10 -13   3    5.70    6.40
  10  13  -4    6.96    6.29
 -10 -13   4   -0.00    4.44
  10  13  -5    6.70    7.25
 -10 -13   5    0.00    5.32
  10  13  -6   -0.00    5.79
 -10 -13   6   -0.00    6.32
  10  13  -7    0.00    7.21
 -10 -13   7    4.48    6.34
  10  13  -8    5.08    6.75
 -10 -13   8   -0.00    6.88
  10  13  -9    0.00    5.84
 -10 -13   9    2.82    6.22
  10  13 -10    3.62    7.21
 -10 -13  10   -0.00    5.97
  10  13 -11    2.90    6.88
 -10 -13  11    2.47    5.79
  10  13 -12    6.59    6.67
 -10 -13  12    3.41    6.18
  10  13 -13   14.01    8.43
 -10 -13  13    7.65    7.93
  10  13 -14    2.99    7.22
 -10 -13  14    6.94    6.86
  10  13 -15    0.83    5.81
 -10 -13  15    7.72    7.26
  10  13 -16    1.46    6.73
 -10 -13  16    3.78    7.84
  10  13 -17   -0.00    6.53
  10  13 -18    4.46    6.42
  10  14  -1   -0.00    5.56
 -10 -14   1    0.59    5.46
  10  14  -2   -0.00    7.27
 -10 -14   2    0.95    6.11
  10  14  -3    0.00    7.34
 -10 -14   3   10.48    7.28
  10  14  -4    4.72    7.64
 -10 -14   4    3.15    5.54
  10  14  -5   -0.00    6.61
 -10 -14   5    6.60    6.45
  10  14  -6    2.26    7.25
 -10 -14   6    0.90    5.00
  10  14  -7   -0.00    5.88
 -10 -14   7    4.00    7.09
  10  14  -8    9.77    7.84
 -10 -14   8    1.71    6.13
  10  14  -9    3.49    6.82
 -10 -14   9    4.66    6.19
  10  14 -10    1.74    6.88
 -10 -14  10   -0.00    4.88
  10  14 -11    3.48    6.91
 -10 -14  11    9.82    7.61
  10  14 -12    5.37    6.76
 -10 -14  12   -0.00    6.45
  10  14 -13    1.51    6.19
 -10 -14  13    0.29    5.22
  10  14 -14    1.97    7.17
 -10 -14  14    4.87    7.06
  10  14 -15    0.00    7.23
  10  14 -16    1.09    5.96
  10  14 -17    0.96    5.37
  10  14 -18    0.32    6.09
 -10 -15   4    2.15    6.35
 -10 -15   5    6.03    6.99
 -10 -15   6    8.56    7.30
 -10 -15   7    0.00    4.91
 -10 -15   8    0.00    6.99
 -10 -15   9   -0.00    6.55
 -10 -15  10    2.18    7.04
 -10 -15  11    1.62    6.13
  -9   0   1    8.86    5.09
   9   0  -1   14.61    5.33
  -9   0   2    0.10    2.76
   9   0  -2   -0.00    3.35
  -9   0   3  164.80   21.25
   9   0  -3  163.68   21.47
  -9   0   4    1.32    3.21
   9   0  -4    1.32    3.66
  -9   0   5   58.00    9.30
   9   0  -5   46.38    8.85
  -9   0   6    0.09    2.92
   9   0  -6   -0.00    2.88
  -9   0   7  162.14   20.10
   9   0  -7  159.05   20.21
  -9   0   8   -0.00    2.73
   9   0  -8    1.16    2.93
   9   0  -8    1.58    1.38
   9   0  -9   81.77   11.61
   9   0 -10    0.90    2.44
  -9   0  12    0.00    2.54
  -9   0  13  142.99   18.00
  -9   0  14    0.00    2.12
  -9   0  15   37.55    6.72
  -9   0  16    0.47    2.30
  -9   0  17   19.12    4.79
  -9   0  18    0.00    2.28
  -9   0  19   76.79   10.95
  -9   0  20    0.42    2.74
  -9   0  21   17.46    4.48
  -9   0  22    0.37    2.53
  -9   0  23   75.88   11.06
  -9   0  24    1.91    2.76
  -9   0  25   32.61    6.62
  -9   0  26    2.80    2.86
  -9   0  27   -0.00    2.50
  -9   0  28   -0.00    2.84
  -9   0  29   29.68    6.63
  -9   0  30    0.93    2.93
  -9   0  31   12.10    4.71
  -9   0  32   -0.00    3.14
  -9   0  33    5.83    4.21
  -9   0  34   -0.00    3.79
  -9   0  35    5.65    4.66
  -9   0  36   -0.00    3.68
  -9   1   1  468.37   46.88
   9  -1  -1  266.68   44.95
   9   1  -1  538.82   48.57
  -9  -1   1  457.30   47.18
  -9   1   2    0.00    3.64
   9  -1  -2    5.43    4.18
   9   1  -2    6.67    4.05
  -9  -1   2    9.11    4.64
  -9   1   3    5.67    3.96
   9  -1  -3    0.00    3.15
   9   1  -3    2.28    3.78
  -9  -1   3    0.87    3.65
  -9   1   4   70.54   10.46
   9  -1  -4   55.29    9.96
   9  -1  -4   58.90    9.04
   9   1  -4   53.98   10.39
  -9  -1   4   72.53   10.89
  -9   1   5  151.58   18.22
   9  -1  -5  124.34   17.78
   9  -1  -5  137.25   16.47
   9   1  -5  133.75   18.58
  -9  -1   5  145.80   18.60
  -9   1   6    0.71    2.92
   9  -1  -6   -0.00    2.56
   9  -1  -6    0.00    1.57
   9   1  -6    1.59    3.61
  -9  -1   6   -0.00    3.24
  -9   1   7   69.64    9.11
   9  -1  -7   53.69    8.48
   9   1  -7   25.91    7.63
  -9  -1   7   63.23    9.42
  -9   1   8    6.48    3.21
   9  -1  -8    4.44    3.04
   9   1  -8    4.07    3.53
  -9  -1   8    1.14    3.09
  -9  -1   8    4.53    3.57
   9  -1  -9   18.15    4.56
   9   1  -9   21.06    5.20
  -9  -1   9   14.63    4.73
  -9  -1   9   20.51    5.38
   9   1 -10   -0.00    3.15
  -9  -1  10    0.63    2.70
   9   1 -11  123.38   16.84
  -9  -1  11  138.44   17.61
  -9  -1  12    2.41    3.60
  -9  -1  13    0.35    2.37
  -9  -1  14   -0.00    2.52
  -9   1  15   85.70   11.46
  -9  -1  15   90.57   12.80
  -9   1  16   19.55    4.30
  -9  -1  16   22.00    5.54
  -9   1  17   56.12    8.03
  -9  -1  17   52.84    9.09
  -9   1  18    4.19    2.54
  -9  -1  18    0.00    2.86
  -9   1  19    9.06    3.26
  -9  -1  19   10.29    4.15
  -9   1  20    5.73    2.69
  -9  -1  20    4.10    3.29
  -9   1  21   87.30   11.67
  -9  -1  21   95.30   13.23
  -9   1  22   -0.00    2.23
  -9  -1  22    1.63    3.15
  -9   1  23    5.89    2.91
  -9  -1  23    3.83    3.62
  -9   1  24    1.90    2.54
  -9  -1  24    0.00    2.96
  -9   1  25    9.43    3.48
  -9  -1  25   11.05    4.28
  -9   1  26    1.06    2.52
  -9  -1  26    3.38    3.41
  -9   1  27   23.77    5.42
  -9  -1  27   23.16    6.04
  -9   1  28    2.64    2.93
  -9  -1  28   -0.00    3.04
  -9   1  29    1.06    3.13
  -9  -1  29    2.21    3.47
  -9   1  30    4.27    3.36
  -9  -1  30    1.66    3.50
  -9   1  31   10.96    4.34
  -9  -1  31    7.37    4.74
  -9   1  32    0.00    2.80
  -9  -1  32    0.00    3.22
  -9   1  33    4.96    3.95
  -9  -1  33    4.22    4.30
  -9   1  34   -0.00    2.85
  -9  -1  34    2.33    3.84
  -9   1  35   -0.00    3.83
  -9  -1  35   -0.00    3.59
  -9   1  36    4.24    3.68
  -9  -1  36    2.78    4.25
  -9   2   1   73.27   10.64
  -9   2   1   44.02   10.05
   9  -2  -1   63.87   10.71
   9   2  -1   63.58   11.37
  -9  -2   1   49.93   10.31
  -9  -2   1   53.02   10.99
  -9   2   2    4.68    3.55
   9  -2  -2    3.60    3.64
   9   2  -2    0.00    4.07
  -9  -2   2    6.63    4.59
  -9  -2   2   12.12    5.43
  -9   2   3  134.60   18.86
   9  -2  -3  151.93   19.61
   9  -2  -3  149.09   18.32
   9   2  -3  145.17   20.55
  -9  -2   3  167.05   20.64
  -9  -2   3  155.58   21.21
  -9   2   4    0.00    3.01
   9  -2  -4    7.59    3.93
   9  -2  -4    2.69    2.45
   9   2  -4    5.59    4.41
  -9  -2   4    7.82    4.82
  -9  -2   4    6.05    4.82
  -9   2   5   13.35    4.61
   9  -2  -5    5.31    3.59
   9  -2  -5   22.87    3.63
   9   2  -5   10.54    4.94
  -9  -2   5   13.04    5.06
  -9  -2   5   16.92    5.70
  -9   2   6    0.00    2.97
   9  -2  -6    0.11    2.50
   9  -2  -6    0.00    0.80
   9   2  -6   -0.00    3.45
  -9  -2   6    4.90    4.00
  -9  -2   6    0.00    3.00
   9  -2  -7   62.22    9.66
   9   2  -7   59.85   10.95
  -9  -2   7   70.08   10.97
  -9  -2   7   70.63   11.54
   9  -2  -8   43.60    6.96
   9   2  -8   39.01    8.35
  -9  -2   8   40.80    8.03
  -9  -2   8   36.54    8.12
   9   2  -9   46.05    8.88
  -9  -2   9   40.85    8.38
  -9  -2   9   67.57   10.32
   9   2 -10    4.17    4.11
  -9  -2  10    0.00    2.89
  -9  -2  10    4.46    4.00
   9   2 -11    0.22    3.23
  -9  -2  11    0.00    3.25
   9   2 -12   19.71    5.80
  -9  -2  12    9.57    4.59
   9   2 -13   51.54    8.82
  -9  -2  13   32.39    7.62
  -9  -2  14   37.85    7.94
  -9  -2  15   17.73    5.58
  -9  -2  16   -0.00    3.12
  -9  -2  17   63.18   10.64
  -9   2  18    2.58    1.77
  -9  -2  18    1.94    3.74
  -9   2  19   93.98   11.91
  -9  -2  19  128.33   15.71
  -9   2  20    5.23    2.31
  -9  -2  20   11.08    4.49
  -9   2  21    0.00    1.67
  -9  -2  21    4.88    4.07
  -9   2  22    9.63    2.82
  -9  -2  22   12.78    4.92
  -9   2  23   52.86    7.77
  -9  -2  23   63.23   10.35
  -9   2  24    0.00    2.13
  -9  -2  24    0.50    3.03
  -9   2  25   11.95    3.56
  -9  -2  25   24.88    6.05
  -9   2  26    0.96    2.24
  -9  -2  26   -0.00    3.44
  -9   2  27    0.00    2.11
  -9  -2  27    5.09    4.24
  -9   2  28    0.90    2.49
  -9  -2  28    0.23    3.81
  -9   2  29   15.36    4.12
  -9  -2  29    0.00    3.79
  -9   2  30   -0.00    2.68
  -9  -2  30    1.00    3.61
  -9   2  31    0.00    2.25
  -9  -2  31    1.49    3.88
  -9   2  32   -0.00    2.40
  -9  -2  32    0.94    3.81
  -9   2  33    4.26    3.30
  -9  -2  33    8.47    4.82
  -9   2  34    1.04    2.64
  -9  -2  34    6.86    4.37
  -9   2  35    8.20    3.67
  -9  -2  35   11.18    5.16
  -9   2  36    3.14    3.25
  -9   2  37   -0.00    3.12
  -9   3   1  214.10   25.55
  -9   3   1  205.35   26.25
   9  -3  -1  192.12   25.62
   9   3  -1  196.87   26.87
  -9  -3   1  220.51   28.04
  -9   3   2   43.70    7.97
  -9   3   2   52.22    9.06
   9  -3  -2   44.65    8.39
   9   3  -2   50.82    9.88
  -9  -3   2   16.57    7.26
  -9   3   3    0.77    2.83
  -9   3   3    2.47    3.63
   9  -3  -3   -0.00    3.23
   9   3  -3    0.00    3.90
  -9  -3   3    1.18    3.30
  -9   3   4    5.58    3.10
  -9   3   4    5.99    3.24
  -9   3   4    5.06    3.89
   9  -3  -4    5.77    3.55
   9  -3  -4    7.62    2.71
   9   3  -4    3.06    4.14
  -9  -3   4    7.26    4.65
  -9  -3   4    6.73    4.87
  -9   3   5   67.27    9.10
  -9   3   5   62.77    8.88
   9  -3  -5   53.39    8.67
   9  -3  -5   46.77    6.27
   9   3  -5   76.96   11.56
  -9  -3   5   16.85    7.71
  -9  -3   5   69.34   11.29
  -9   3   6   59.20    9.06
   9   3  -6   58.00   11.07
  -9  -3   6   47.54    9.87
  -9  -3   6   66.88   11.60
  -9   3   7   24.98    5.73
   9   3  -7   34.30    8.07
  -9  -3   7   45.56    8.04
  -9  -3   7   41.53    8.67
  -9   3   8    2.85    2.43
   9   3  -8    4.15    4.37
  -9  -3   8    5.30    3.98
  -9  -3   8    8.10    4.37
   9   3  -9   12.99    5.47
  -9  -3   9   15.81    5.13
  -9  -3   9    9.52    5.45
   9   3 -10    2.35    4.23
  -9  -3  10    6.63    4.22
  -9  -3  10    0.00    3.81
   9   3 -11  175.27   22.72
  -9  -3  11  166.19   22.60
   9   3 -12   25.67    7.46
  -9  -3  12   33.60    7.70
   9   3 -13   12.87    5.22
  -9  -3  13   10.62    4.84
   9   3 -14    3.67    4.51
  -9  -3  14    4.03    4.20
  -9  -3  15   83.43   13.45
  -9  -3  16   14.97    5.51
  -9  -3  17   46.81    9.36
  -9  -3  18    2.65    4.38
  -9  -3  19    0.00    3.63
  -9   3  20   17.56    2.66
  -9  -3  20    6.33    4.48
  -9   3  21   60.90    7.42
  -9  -3  21   71.54   11.63
  -9   3  22   13.04    2.53
  -9  -3  22    6.53    4.28
  -9   3  23   11.61    2.75
  -9  -3  23   11.93    4.94
  -9   3  24    2.09    1.89
  -9  -3  24    1.64    2.89
  -9   3  25   14.25    3.25
  -9  -3  25    9.47    5.10
  -9   3  26    2.27    1.97
  -9  -3  26    8.65    5.06
  -9   3  27    7.32    2.71
  -9  -3  27    8.14    4.74
  -9   3  28    0.00    1.88
  -9  -3  28    0.46    3.60
  -9   3  29    0.00    2.07
  -9  -3  29    0.00    3.71
  -9   3  30   -0.00    1.94
  -9  -3  30    1.55    4.04
  -9   3  31    6.18    2.97
  -9  -3  31    6.86    4.64
  -9   3  32    0.49    2.24
  -9  -3  32   -0.00    3.68
  -9   3  33    3.38    2.94
  -9  -3  33    4.58    4.75
  -9   3  34    0.00    2.44
  -9  -3  34    0.10    3.80
  -9   3  35    2.45    2.84
  -9   3  36    2.04    2.89
  -9   3  37    4.44    3.31
  -9   4   1    1.97    3.58
  -9   4   1    0.00    3.17
  -9   4   1    5.07    4.06
   9   4  -1    1.24    3.76
  -9  -4   1    3.28    4.73
  -9   4   2   46.84    9.33
  -9   4   2   57.34    9.60
  -9   4   2   50.38    9.55
   9   4  -2   49.18   10.75
  -9  -4   2   83.00   13.26
  -9   4   3   62.57   10.68
  -9   4   3   81.17   11.19
  -9   4   3   64.35   10.95
   9   4  -3   55.65   12.00
  -9  -4   3   77.50   13.74
  -9   4   4   67.61   10.90
  -9   4   4   74.11   11.04
  -9   4   4   77.66   11.69
   9   4  -4   57.43   12.34
  -9  -4   4   95.74   14.73
  -9   4   5  103.42   12.44
  -9   4   5   84.11   12.35
   9  -4  -5   72.99    9.29
   9   4  -5   93.19   14.77
  -9  -4   5  107.39   15.57
  -9   4   6    3.17    3.17
  -9   4   6    1.25    3.16
   9   4  -6    8.84    5.53
  -9  -4   6    0.62    4.51
  -9   4   7   71.34   10.29
  -9   4   7   68.99   10.69
   9   4  -7   63.25   12.63
  -9  -4   7  115.23   15.30
  -9   4   8   95.01   13.12
   9   4  -8   98.97   15.78
  -9  -4   8  110.97   15.22
  -9  -4   8   96.28   15.87
  -9   4   9   73.52    9.55
   9   4  -9   78.10   12.58
  -9  -4   9   38.97    9.52
  -9  -4   9   71.32   12.46
   9   4 -10    3.88    4.82
  -9  -4  10    0.00    3.40
  -9  -4  10    0.55    3.69
   9   4 -11   11.89    5.47
  -9  -4  11    7.69    4.18
  -9  -4  11    8.67    4.81
   9   4 -12    3.09    4.56
  -9  -4  12    1.72    3.71
   9   4 -13   51.32   10.10
  -9  -4  13   38.34    9.28
   9   4 -14   12.30    5.71
  -9  -4  14   14.66    5.90
   9   4 -15   35.09    8.31
  -9  -4  15   32.06    8.10
  -9  -4  16   -0.00    3.65
  -9  -4  17   39.84    9.02
  -9  -4  18  108.15   16.38
  -9  -4  19   64.60   12.07
  -9  -4  20    0.81    4.07
  -9  -4  21    2.66    3.81
  -9  -4  22    8.10    5.01
  -9   4  23   41.00    5.18
  -9  -4  23   43.13    9.50
  -9  -4  24   15.37    5.83
  -9   4  25    3.60    1.89
  -9  -4  25    3.82    4.14
  -9   4  26   -0.00    1.55
  -9  -4  26    8.18    4.88
  -9   4  27    0.79    1.95
  -9  -4  27    0.00    4.13
  -9   4  28    3.35    2.41
  -9  -4  28    4.14    4.26
  -9   4  29   11.95    3.62
  -9  -4  29   22.98    6.86
  -9   4  30   -0.00    2.52
  -9  -4  30    6.84    5.27
  -9   4  31    0.16    2.31
  -9  -4  31    0.24    3.83
  -9   4  32    0.00    2.61
  -9  -4  32   -0.00    4.64
  -9   4  33    1.06    2.88
  -9  -4  33   10.80    5.04
  -9   4  34   -0.00    2.61
  -9   4  35    6.03    3.65
  -9   4  36    1.86    2.71
  -9   4  37    0.34    2.96
  -9   5   1  158.03   21.35
  -9   5   1  164.54   21.19
  -9   5   1  162.43   21.82
  -9  -5   1  165.57   24.07
  -9   5   2   68.11   11.05
  -9   5   2   64.02   10.91
  -9   5   2   75.45   11.82
   9   5  -2   65.63   13.33
  -9  -5   2   61.68   13.35
  -9   5   3    8.95    4.53
  -9   5   3    6.27    4.64
   9   5  -3   16.04    6.95
  -9  -5   3   14.55    6.02
  -9   5   4   77.57   11.92
  -9   5   4   80.37   12.36
   9   5  -4   79.13   14.34
  -9  -5   4   85.60   14.99
  -9   5   5   40.06    7.20
  -9   5   5   31.81    7.04
   9  -5  -5   31.39    4.57
   9   5  -5   51.14   10.66
  -9  -5   5   30.24    9.07
  -9   5   6   45.77    8.02
  -9   5   6   42.30    8.24
   9   5  -6   59.48   11.48
  -9   5   7   83.07   10.37
   9   5  -7   23.95    9.10
  -9  -5   7   80.27   13.19
  -9   5   8    3.33    2.88
   9   5  -8    1.46    4.73
  -9  -5   8    8.37    5.71
  -9   5   9    1.70    2.81
   9   5  -9    0.89    4.25
  -9  -5   9   -0.00    4.90
  -9   5  10    6.79    3.44
   9   5 -10    7.58    5.46
  -9  -5  10   -0.00    4.24
  -9   5  11   78.15   10.51
   9   5 -11   77.73   13.64
  -9  -5  11   70.72   13.49
  -9   5  12   34.60    5.41
   9   5 -12   24.61    7.96
  -9  -5  12   17.64    7.75
   9   5 -13    1.82    4.86
  -9  -5  13    0.00    4.19
   9   5 -14   14.11    6.53
  -9  -5  14   21.12    7.31
   9   5 -15   19.06    7.41
  -9  -5  15   28.14    7.92
  -9   5  16   37.34    5.36
   9   5 -16   43.07    9.54
  -9  -5  16   31.31    8.77
  -9   5  17   40.78    5.65
  -9  -5  17   60.60   11.06
  -9   5  18    7.00    1.78
  -9  -5  18    4.78    4.57
  -9   5  19   -0.00    1.14
  -9  -5  19    0.31    3.58
  -9  -5  20    8.75    5.80
  -9  -5  21    5.88    5.47
  -9  -5  22   29.21    8.20
  -9  -5  23    6.80    5.72
  -9  -5  24   10.50    5.57
  -9  -5  25    0.75    3.93
  -9  -5  26    6.43    4.77
  -9  -5  27    5.23    4.75
  -9  -5  28    2.07    3.24
  -9  -5  29    2.29    4.68
  -9  -5  30    0.00    4.07
  -9  -5  31    4.56    4.72
  -9  -5  32    4.77    4.97
  -9   5  34    0.66    2.40
  -9   5  35    1.04    3.00
  -9   5  36    0.69    2.72
  -9   6   1   -0.00    3.31
  -9   6   1    1.81    3.63
  -9  -6   1    0.48    3.77
  -9   6   2  116.34   17.17
  -9   6   2  123.72   17.64
  -9  -6   2  136.51   20.53
  -9   6   3   26.01    6.93
  -9   6   3   33.75    7.80
  -9  -6   3   39.61    9.71
  -9   6   4   33.47    6.98
  -9   6   4   33.38    7.43
  -9  -6   4   28.22    8.85
  -9   6   5   22.75    5.91
  -9  -6   5   25.20    8.72
  -9   6   6   10.08    4.39
  -9  -6   6   20.60    7.34
  -9  -6   7   21.48    7.62
  -9  -6   8   95.58   16.73
   9   6  -9    8.25    5.99
  -9  -6   9   16.51    6.84
   9   6 -10   -0.00    5.42
  -9  -6  10   -0.00    3.87
   9   6 -11    0.75    4.30
  -9  -6  11   -0.00    4.31
   9   6 -12   41.71   10.21
  -9  -6  12   41.53   10.12
   9   6 -13   16.41    7.28
  -9  -6  13   -0.00    5.00
   9   6 -14   42.89   10.62
  -9  -6  14   59.29   11.80
   9   6 -15    1.16    4.88
  -9  -6  15    9.54    5.73
   9   6 -16    4.87    5.19
  -9  -6  16    3.67    4.18
  -9  -6  17   13.95    6.42
  -9  -6  18   37.06    9.84
  -9  -6  19   12.89    6.10
  -9  -6  20    3.02    4.37
  -9  -6  21    6.38    4.81
  -9  -6  22    8.57    5.43
  -9  -6  23   15.76    7.39
  -9  -6  24    7.61    5.52
  -9  -6  25   13.04    5.85
  -9  -6  26    4.30    5.06
  -9  -6  27    2.22    4.50
  -9  -6  28   12.62    5.89
  -9  -6  29    4.36    4.25
  -9  -6  30    8.43    5.46
  -9  -6  31    3.71    5.19
  -9   7   1   11.77    5.15
   9   7  -1   15.82    7.01
  -9  -7   1   12.87    7.23
  -9   7   2   13.02    5.45
   9   7  -2   11.87    7.28
  -9  -7   2    7.72    5.56
  -9   7   3   -0.00    3.17
   9   7  -3    0.00    5.21
  -9  -7   3    1.30    4.18
   9   7  -4   16.81    7.59
  -9  -7   4   13.49    7.03
   9   7  -5    8.61    6.26
  -9  -7   5    6.20    5.54
   9   7  -6   43.78   11.62
  -9  -7   6   66.85   13.37
   9   7  -7    3.26    5.40
  -9  -7   7    4.75    5.84
   9   7  -8    2.23    4.03
  -9  -7   8    0.00    4.53
  -9  -7   9   15.02    7.16
  -9  -7  10   25.00    8.66
  -9  -7  11   16.03    7.03
  -9  -7  12   67.95   13.56
  -9  -7  13    4.72    5.61
  -9  -7  14    9.59    5.98
  -9  -7  15    8.91    5.69
  -9  -7  16   48.01   11.36
  -9  -7  17    1.69    4.88
  -9  -7  18   -0.00    5.00
  -9  -7  19    2.22    4.96
  -9  -7  20   15.88    7.08
  -9  -7  21    6.94    5.19
  -9  -7  22   21.93    7.92
  -9  -7  23    0.00    4.31
  -9  -7  24   -0.00    4.37
  -9  -7  25   -0.00    5.17
  -9  -7  26   11.27    6.55
  -9  -7  27    5.34    5.77
  -9  -7  28    0.00    5.53
  -9  -7  29   -0.00    4.78
  -9  -7  30    3.15    5.08
  -9   8   1   27.29    6.90
   9   8  -1   11.33    7.79
  -9  -8   1   17.63    8.12
  -9   8   2   31.60    7.74
   9   8  -2   37.62   10.20
  -9  -8   2   16.22    7.75
   9   8  -3   -0.00    5.68
  -9  -8   3    3.25    4.57
   9   8  -4   48.80   12.83
  -9  -8   4   64.94   13.58
   9   8  -5  -10.08    7.79
  -9  -8   5    0.00    4.51
   9   8  -6    9.00    6.60
  -9  -8   6    0.00    4.88
   9   8  -7    6.98    6.53
  -9  -8   7   10.16    6.66
   9   8  -8   72.54   14.41
  -9  -8   8   78.37   15.08
   9   8  -9    3.55    6.39
  -9  -8   9    5.94    6.25
   9   8 -10    5.77    5.94
  -9  -8  10   18.74    7.27
   9   8 -11    2.59    5.66
  -9  -8  11    5.14    5.36
   9   8 -12   18.85    8.00
  -9  -8  12    9.95    6.57
   9   8 -13    3.73    5.18
  -9  -8  13    0.23    4.47
   9   8 -14   18.21    8.38
  -9  -8  14   34.96    9.69
   9   8 -15    3.10    5.70
  -9  -8  15    0.08    4.25
   9   8 -16    0.00    4.08
  -9  -8  16   -0.00    4.59
   9   8 -17    4.98    5.76
  -9  -8  17    4.05    5.41
   9   8 -18   24.30    8.34
  -9  -8  18    3.71    6.13
  -9  -8  19   15.72    7.00
  -9  -8  20   19.54    7.73
  -9  -8  21    1.57    4.47
  -9  -8  22    0.00    5.20
  -9  -8  23    1.57    4.85
  -9  -8  24    6.08    5.73
  -9  -8  25    7.04    6.47
  -9  -8  26   11.46    6.66
  -9  -8  27    1.62    5.35
  -9  -8  28    0.00    5.69
  -9  -8  29   -0.00    4.38
  -9   9   1   11.59    5.68
   9   9  -1   11.05    6.80
  -9  -9   1    1.39    6.02
   9   9  -2   38.60   10.87
  -9  -9   2   30.13   10.31
   9   9  -3    2.76    5.97
  -9  -9   3   13.23    7.83
   9   9  -4   20.06    8.32
  -9  -9   4   12.14    7.48
   9   9  -5    1.00    5.56
  -9  -9   5    9.01    6.82
   9   9  -6   93.82   16.82
  -9  -9   6   65.34   14.73
   9   9  -7    1.85    5.49
  -9  -9   7    0.00    5.64
   9   9  -8    5.59    6.29
  -9  -9   8   -0.00    4.36
   9   9  -9    3.08    6.33
  -9  -9   9    0.00    5.01
   9   9 -10    6.86    6.60
  -9  -9  10   12.23    7.02
   9   9 -11   -0.00    4.55
  -9  -9  11   -0.00    5.07
   9   9 -12   41.96   11.09
  -9  -9  12   44.30   11.37
   9   9 -13    0.92    4.96
  -9  -9  13    1.43    4.94
   9   9 -14    1.58    5.15
  -9  -9  14    2.18    5.58
   9   9 -15    3.45    5.73
  -9  -9  15    0.36    5.68
   9   9 -16   26.90   10.04
  -9  -9  16   38.03   10.51
   9   9 -17    2.15    5.33
  -9  -9  17    2.86    5.29
   9   9 -18    3.60    5.72
  -9  -9  18    0.00    4.59
   9   9 -19    1.14    5.95
  -9  -9  19   -0.00    5.58
  -9  -9  20   11.27    7.68
  -9  -9  21    1.98    5.65
  -9  -9  22   29.68    9.44
  -9  -9  23    1.12    4.31
  -9  -9  24   -0.00    5.07
  -9  -9  25    1.70    5.49
  -9  -9  26   21.65    8.74
  -9  -9  27    5.46    4.92
   9  10  -1   11.39    7.54
  -9 -10   1    5.34    6.15
   9  10  -2   18.03    8.97
  -9 -10   2   34.29   11.56
   9  10  -3    1.30    6.00
  -9 -10   3    5.06    5.58
   9  10  -4   64.90   14.87
  -9 -10   4   62.07   14.36
   9  10  -5    0.17    6.53
  -9 -10   5    7.98    7.05
   9  10  -6    5.52    6.56
  -9 -10   6    0.00    5.79
   9  10  -7    2.98    5.63
  -9 -10   7    1.14    5.77
   9  10  -8   32.08   10.24
  -9 -10   8   20.15    9.16
   9  10  -9    3.54    6.42
  -9 -10   9    6.47    6.16
   9  10 -10    1.62    6.53
  -9 -10  10    7.96    6.90
   9  10 -11    2.63    5.98
  -9 -10  11    5.51    6.60
   9  10 -12    6.53    6.82
  -9 -10  12   11.96    7.08
   9  10 -13    1.30    4.94
  -9 -10  13    0.00    5.25
   9  10 -14   13.23    7.93
  -9 -10  14   22.92    8.62
   9  10 -15   -0.00    5.03
  -9 -10  15    5.36    6.57
   9  10 -16   -0.00    5.32
  -9 -10  16   -0.00    4.66
   9  10 -17    0.63    5.89
  -9 -10  17   -0.00    4.43
   9  10 -18   10.32    7.22
  -9 -10  18   26.57    9.15
   9  10 -19   -0.00    4.99
  -9 -10  19    4.66    5.40
  -9 -10  20   10.76    7.35
  -9 -10  21   -0.00    5.95
  -9 -10  22   12.83    7.54
  -9 -10  23   -0.00    5.48
  -9 -10  24    6.53    6.61
  -9 -10  25    3.86    6.37
  -9 -10  26    2.62    5.17
   9  11  -1   -0.00    6.56
  -9 -11   1    3.34    5.30
   9  11  -2   21.91    9.28
  -9 -11   2   19.39    8.28
   9  11  -3    9.07    7.08
  -9 -11   3   -0.00    5.57
   9  11  -4   16.87    8.47
  -9 -11   4    9.58    7.55
   9  11  -5   -0.00    6.21
  -9 -11   5    2.09    6.04
   9  11  -6    9.05    7.16
  -9 -11   6   14.95    8.65
   9  11  -7    0.76    5.54
  -9 -11   7    4.70    5.02
   9  11  -8   -0.00    6.19
  -9 -11   8   -0.00    5.71
   9  11  -9    2.84    6.13
   9  11 -10   18.45    9.41
  -9 -11  10   17.72    8.03
   9  11 -11    1.69    6.36
  -9 -11  11    0.00    5.05
   9  11 -12    9.26    7.25
  -9 -11  12    5.34    6.54
   9  11 -13    0.05    5.69
  -9 -11  13   -0.00    6.97
   9  11 -14    3.20    6.66
  -9 -11  14    0.81    5.56
   9  11 -15   -0.00    6.54
  -9 -11  15    0.00    5.95
   9  11 -16   30.53   10.54
  -9 -11  16   29.97   10.01
   9  11 -17   -0.00    5.45
  -9 -11  17    0.00    5.03
   9  11 -18   -0.00    5.61
  -9 -11  18    8.10    6.25
   9  11 -19    2.45    5.85
  -9 -11  19    2.77    6.35
   9  11 -20    6.40    6.08
  -9 -11  20    3.36    5.93
  -9 -11  21    6.25    6.33
  -9 -11  22    6.83    6.55
  -9 -11  23    0.78    5.00
  -9 -11  24    5.64    6.07
   9  12  -1    6.08    6.77
  -9 -12   1    4.67    7.26
   9  12  -2    1.55    5.75
  -9 -12   2    7.07    7.00
   9  12  -3   -0.00    5.78
  -9 -12   3   -0.00    5.61
   9  12  -4   21.10    9.76
  -9 -12   4   20.11    9.84
   9  12  -5    1.32    4.90
  -9 -12   5   -0.00    6.39
   9  12  -6   -0.00    5.99
  -9 -12   6    1.59    5.49
   9  12  -7    4.22    6.65
  -9 -12   7   -0.00    5.67
   9  12  -8   10.49    8.27
  -9 -12   8   14.79    8.30
   9  12  -9    2.20    6.14
  -9 -12   9    3.85    5.65
   9  12 -10    2.72    6.73
  -9 -12  10   -0.00    5.81
   9  12 -11   11.96    7.42
  -9 -12  11   -0.00    5.90
   9  12 -12    4.85    6.49
  -9 -12  12   10.05    7.13
   9  12 -13   -0.00    4.71
  -9 -12  13    1.10    5.38
   9  12 -14    4.49    5.90
  -9 -12  14    7.63    7.05
   9  12 -15    1.49    5.67
  -9 -12  15    1.54    6.22
   9  12 -16   -0.00    5.16
  -9 -12  16   -0.00    5.81
   9  12 -17    8.85    6.12
  -9 -12  17    0.00    4.99
   9  12 -18   10.14    6.71
  -9 -12  18    2.99    5.44
   9  12 -19    3.18    5.74
  -9 -12  19   -0.00    5.51
   9  12 -20    0.00    6.21
  -9 -12  20    6.65    6.99
  -9 -12  21    7.45    7.90
  -9 -12  22    0.00    5.13
   9  13  -1   12.35    9.38
  -9 -13   1    8.90    8.66
   9  13  -2   -0.00    5.85
  -9 -13   2   10.50    7.71
   9  13  -3    0.81    5.15
  -9 -13   3   -0.00    5.84
   9  13  -4   -0.00    6.04
  -9 -13   4   -0.00    5.23
   9  13  -5    5.48    7.57
  -9 -13   5    3.69    6.01
   9  13  -6    4.25    7.21
  -9 -13   6    4.21    6.79
   9  13  -7   -0.00    7.33
  -9 -13   7    0.00    6.18
   9  13  -8    2.65    6.42
  -9 -13   8    6.72    6.91
   9  13  -9    1.18    6.75
  -9 -13   9   -0.00    5.58
   9  13 -10   10.35    7.73
  -9 -13  10   17.27    9.30
   9  13 -11    0.00    6.60
  -9 -13  11   -0.00    4.90
   9  13 -12    8.68    7.97
  -9 -13  12    3.38    6.68
   9  13 -13    4.82    6.71
  -9 -13  13    2.41    6.08
   9  13 -14   12.74    8.10
  -9 -13  14    9.07    7.63
   9  13 -15   -0.00    6.40
  -9 -13  15   -0.00    6.68
   9  13 -16    4.49    6.39
  -9 -13  16    0.24    5.14
   9  13 -17    9.57    7.62
  -9 -13  17   -0.00    6.41
   9  13 -18    0.00    5.86
  -9 -13  18   -0.00    5.77
   9  13 -19   -0.00    6.05
  -9 -13  19   -0.00    5.21
   9  13 -20    6.70    7.59
  -9 -13  20    4.75    6.48
   9  13 -21    5.17    6.88
   9  14  -1   -0.00    6.75
  -9 -14   1   -0.00    6.36
   9  14  -2    7.57    7.77
  -9 -14   2    5.70    7.91
   9  14  -3    2.22    7.28
  -9 -14   3   -0.00    6.26
   9  14  -4   20.15    9.35
  -9 -14   4    5.08    7.31
   9  14  -5    3.07    7.07
  -9 -14   5    5.24    7.92
   9  14  -6    2.21    6.31
  -9 -14   6   -0.00    7.19
   9  14  -7    2.42    7.19
  -9 -14   7    3.88    6.84
   9  14  -8    9.01    7.51
  -9 -14   8    2.55    7.12
   9  14  -9    1.41    7.08
  -9 -14   9   -0.00    5.93
   9  14 -10    3.17    6.40
  -9 -14  10    4.52    6.77
   9  14 -11    0.00    6.62
  -9 -14  11   -0.00    5.26
   9  14 -12    0.00    7.50
  -9 -14  12   10.56    7.58
   9  14 -13    2.55    6.69
  -9 -14  13    4.89    7.36
   9  14 -14    0.81    6.20
  -9 -14  14    6.46    7.17
   9  14 -15   -0.00    6.16
  -9 -14  15    1.52    6.58
   9  14 -16   -0.00    5.66
  -9 -14  16    4.85    7.20
   9  14 -17   -0.00    5.34
  -9 -14  17    0.26    4.59
   9  14 -18    9.51    7.11
   9  14 -19    5.44    6.82
   9  14 -20    1.95    6.61
   9  14 -21    1.86    5.76
   9  15  -1    3.56    7.07
   9  15  -2   -0.00    6.73
   9  15  -3    0.59    6.28
   9  15  -4   -0.00    6.36
   9  15  -5   -0.00    6.63
  -9 -15   5   -0.00    7.41
   9  15  -6   -0.00    6.55
  -9 -15   6   11.67    7.28
   9  15  -7   -0.00    6.50
  -9 -15   7    7.93    8.30
   9  15  -8    1.61    6.61
  -9 -15   8    0.89    7.31
   9  15  -9   -0.00    6.53
  -9 -15   9    4.74    6.95
   9  15 -10    0.00    5.92
  -9 -15  10    0.00    5.49
   9  15 -11    0.00    7.31
  -9 -15  11    9.19    7.90
   9  15 -12    0.00    7.24
  -9 -15  12    6.90    8.05
   9  15 -13    0.00    6.48
  -9 -15  13    1.75    7.00
  -9 -15  14    2.43    5.25
  -9 -15  15   -0.00    6.26
  -9 -16  11   -0.00    5.70
  -9 -16  12   13.93    9.12
  -8   0   1   -0.00    3.21
  -8   0   1   -0.00    3.43
   8   0  -1    2.64    3.10
  -8   0   2  590.97   59.35
  -8   0   2  490.67   59.06
   8   0  -2  519.36   58.88
  -8   0   3    0.16    2.70
  -8   0   3    0.00    3.13
   8   0  -3    0.68    2.89
  -8   0   4   94.97   13.50
  -8   0   4   84.90   13.65
   8   0  -4  109.67   13.97
  -8   0   5    4.32    3.29
  -8   0   5   -0.00    2.43
   8   0  -5   -0.00    2.52
  -8   0   6  101.61   14.19
  -8   0   6  106.68   14.93
   8   0  -6  118.15   14.71
  -8   0   7    1.46    2.60
  -8   0   7    0.18    2.81
   8   0  -7   -0.00    2.50
   8   0  -7    0.38    1.39
  -8   0   8  242.11   22.38
  -8   0   8  204.39   22.57
   8   0  -8  218.69   22.22
   8   0  -8  209.63   19.52
   8   0  -8  146.17   19.18
  -8   0   9    0.00    2.01
  -8   0   9    0.13    2.55
   8   0  -9    0.14    2.22
  -8   0  10    0.48    1.94
  -8   0  10    0.18    2.23
   8   0 -10   -0.00    2.22
  -8   0  11    0.00    1.80
  -8   0  11   -0.00    2.72
   8   0 -11    0.00    2.19
  -8   0  12  199.99   22.11
  -8   0  12  178.86   22.81
   8   0 -12  204.13   22.48
  -8   0  13   -0.00    1.90
  -8   0  13   -0.00    2.29
   8   0 -13   -0.00    1.92
  -8   0  18  106.86   13.81
  -8   0  19    0.77    2.42
  -8   0  20    9.98    3.60
  -8   0  21    3.40    2.95
  -8   0  22   50.47    8.29
  -8   0  23    0.21    2.44
  -8   0  24   28.43    6.17
  -8   0  25   -0.00    2.89
  -8   0  26    0.47    3.26
  -8   0  27   -0.00    2.82
  -8   0  28   57.74    9.90
  -8   0  29   -0.00    3.12
  -8   0  30    7.94    4.16
  -8   0  31   -0.00    3.14
  -8   0  32    8.33    4.42
  -8   0  33    0.00    3.04
  -8   0  34    8.34    4.32
  -8   0  35    0.25    2.92
  -8   0  36    0.70    3.20
  -8   0  37    2.45    3.42
  -8   1   1   91.39   12.55
  -8   1   1   81.90   12.84
   8  -1  -1   69.06   11.98
   8   1  -1   75.43   12.51
  -8  -1   1   87.34   12.87
  -8  -1   1   79.94   13.13
  -8   1   2    6.22    3.55
  -8   1   2    4.34    3.54
   8  -1  -2    0.83    3.05
   8   1  -2    0.66    3.14
  -8  -1   2    0.02    3.00
  -8  -1   2    2.49    3.86
  -8   1   3    6.59    3.72
  -8   1   3    5.79    3.88
   8  -1  -3    4.66    3.24
   8   1  -3    2.86    3.37
  -8  -1   3    0.60    3.22
  -8  -1   3    2.32    3.29
  -8   1   4   39.06    7.21
  -8   1   4   31.18    6.90
   8  -1  -4   40.42    7.31
   8  -1  -4   38.48    6.16
   8   1  -4   28.65    7.07
  -8  -1   4   42.09    7.82
  -8  -1   4   44.56    8.35
  -8   1   5    9.30    3.60
  -8   1   5   10.47    4.10
   8  -1  -5    5.86    3.34
   8  -1  -5    8.69    2.55
   8   1  -5    7.37    4.14
  -8  -1   5    9.10    4.10
  -8  -1   5    6.22    3.89
  -8   1   6  103.11   12.66
  -8   1   6   87.92   12.72
   8  -1  -6   84.74   12.25
   8  -1  -6  100.65   10.76
   8  -1  -6   82.06   10.48
   8   1  -6  106.98   13.65
  -8  -1   6   89.97   12.81
  -8  -1   6   89.52   13.50
  -8   1   7    8.94    3.28
  -8   1   7    7.37    3.31
   8  -1  -7   10.27    3.20
   8   1  -7    5.06    3.36
  -8  -1   7    5.89    3.58
  -8  -1   7    5.30    3.64
  -8   1   8    0.00    2.08
  -8   1   8    3.90    2.83
   8  -1  -8    3.18    2.39
   8   1  -8    1.86    2.89
  -8  -1   8    1.66    2.71
  -8  -1   8    6.89    3.60
  -8   1   9   22.52    4.19
  -8   1   9   17.50    4.49
   8  -1  -9   19.68    4.09
   8   1  -9   16.65    4.78
  -8  -1   9   13.81    4.39
  -8  -1   9   14.44    4.80
  -8   1  10  148.61   16.38
  -8   1  10  141.16   17.15
   8  -1 -10  155.75   16.71
   8   1 -10  165.13   18.29
  -8  -1  10   97.78   16.52
  -8  -1  10  154.31   18.44
  -8   1  11    7.46    2.31
  -8   1  11    9.64    3.18
   8  -1 -11    7.20    2.53
   8   1 -11   11.86    3.99
  -8  -1  11   14.66    3.70
  -8   1  12   11.89    2.62
  -8   1  12   11.04    3.21
   8  -1 -12    9.77    2.64
   8   1 -12   12.34    4.04
  -8  -1  12   15.60    3.83
  -8   1  13    2.33    2.04
   8   1 -13   -0.00    2.52
  -8  -1  13    1.84    2.09
  -8   1  14   74.03    9.77
   8   1 -14   75.25   10.73
  -8   1  15   59.14    7.74
   8   1 -15   46.62    8.29
  -8  -1  16   90.40   12.69
  -8  -1  17    4.46    3.21
  -8  -1  18    1.41    2.91
  -8  -1  19    8.45    3.96
  -8   1  20   22.73    4.49
  -8  -1  20   19.18    5.22
  -8   1  21    0.45    2.05
  -8  -1  21   -0.00    2.71
  -8   1  22   73.23   10.46
  -8  -1  22   82.20   11.83
  -8   1  23    2.60    2.77
  -8  -1  23   -0.00    2.84
  -8   1  24    8.12    3.26
  -8  -1  24    6.73    3.86
  -8   1  25    1.69    2.68
  -8  -1  25   -0.00    3.07
  -8   1  26   18.67    4.56
  -8  -1  26   12.68    5.07
  -8   1  27    1.10    2.45
  -8  -1  27    3.03    3.43
  -8   1  28    5.65    3.13
  -8  -1  28    4.67    3.99
  -8   1  29   -0.00    2.20
  -8  -1  29    1.26    3.50
  -8   1  30   28.06    6.52
  -8  -1  30   35.14    7.92
  -8   1  31   -0.00    2.51
  -8  -1  31    3.23    4.02
  -8   1  32   12.67    4.51
  -8  -1  32    9.33    5.11
  -8   1  33    0.04    2.98
  -8  -1  33   -0.00    3.92
  -8   1  34   -0.00    3.09
  -8  -1  34    5.25    4.59
  -8   1  35    2.59    3.72
  -8  -1  35   -0.00    4.24
  -8   1  36   17.49    5.70
  -8  -1  36   13.41    6.09
  -8   1  37    0.78    3.18
  -8   2   1   -0.00    2.69
  -8   2   1   -0.00    2.95
   8  -2  -1    0.00    2.42
   8  -2  -1    0.39    2.12
   8   2  -1   -0.00    3.47
  -8  -2   1    0.00    3.16
  -8  -2   1    4.76    4.41
  -8   2   2   74.16   11.12
  -8   2   2   44.28   10.57
   8  -2  -2   86.01   11.89
   8  -2  -2   80.44   10.88
   8   2  -2   84.75   12.72
  -8  -2   2   78.35   12.11
  -8  -2   2   99.73   13.90
  -8   2   3   16.92    4.54
  -8   2   3    6.60    3.76
   8  -2  -3    7.80    3.88
   8  -2  -3   13.65    3.65
   8   2  -3   13.91    5.18
  -8  -2   3   11.42    4.75
  -8  -2   3    8.80    4.61
  -8   2   4   45.08    7.40
  -8   2   4   42.15    7.70
   8  -2  -4   42.78    7.41
   8  -2  -4   46.93    6.31
   8   2  -4   21.31    6.76
  -8  -2   4   42.82    8.23
  -8  -2   4   38.56    8.24
  -8   2   5    8.46    3.53
  -8   2   5    9.29    3.92
   8  -2  -5   13.37    3.83
   8  -2  -5    7.28    2.21
   8  -2  -5    7.27    2.08
   8   2  -5    7.68    3.93
  -8  -2   5    7.84    4.29
  -8  -2   5   11.07    4.80
  -8   2   6  103.67   13.19
  -8   2   6  111.57   13.77
   8  -2  -6   83.67   12.73
   8   2  -6   91.75   14.26
  -8  -2   6  116.56   14.53
  -8   2   7   29.00    5.79
  -8   2   7   35.21    6.51
   8  -2  -7   40.08    6.28
   8   2  -7   33.18    7.36
  -8  -2   7   45.79    7.60
  -8   2   8  130.01   14.87
  -8   2   8  119.97   15.19
   8  -2  -8  115.75   14.72
   8   2  -8  123.25   16.81
  -8  -2   8  122.02   16.17
  -8   2   9    9.46    2.88
  -8   2   9    7.94    3.05
   8  -2  -9   10.28    2.93
   8   2  -9   20.00    5.25
  -8  -2   9   18.87    4.67
  -8   2  10    1.43    1.33
  -8   2  10    0.20    1.46
  -8   2  10    0.00    1.90
   8  -2 -10   -0.00    1.49
   8   2 -10   -0.00    3.28
  -8  -2  10   -0.00    2.22
  -8   2  11    0.77    1.34
  -8   2  11    1.78    1.27
  -8   2  11    1.04    1.88
   8   2 -11    0.00    3.00
  -8  -2  11    1.99    2.71
  -8   2  12   64.22    8.21
   8   2 -12   62.46   10.10
  -8  -2  12   53.51    9.14
  -8   2  13   32.98    5.36
   8   2 -13   47.46    7.98
  -8  -2  13   39.67    6.90
  -8   2  14   34.77    4.52
   8   2 -14   29.68    6.65
  -8  -2  14   26.14    5.56
  -8  -2  14   10.90    5.35
  -8   2  15   26.90    4.37
   8   2 -15   34.59    7.13
  -8  -2  15   37.44    7.16
  -8   2  16   33.84    4.84
   8   2 -16   38.66    7.38
  -8  -2  16   31.48    6.90
  -8   2  17   24.58    3.74
  -8  -2  17   15.42    5.51
  -8  -2  18  181.39   22.84
  -8  -2  19    0.11    2.94
  -8  -2  20    3.69    3.61
  -8   2  21    1.81    1.91
  -8  -2  21    3.37    3.71
  -8   2  22   36.20    5.61
  -8  -2  22   32.57    7.51
  -8   2  23    2.71    2.02
  -8  -2  23    2.51    3.27
  -8   2  24    7.68    2.82
  -8  -2  24    0.00    3.21
  -8   2  25   -0.00    1.78
  -8  -2  25    0.22    3.07
  -8   2  26    1.81    2.52
  -8  -2  26    0.96    3.60
  -8   2  27    1.01    2.22
  -8  -2  27    1.06    3.19
  -8   2  28    9.45    3.80
  -8  -2  28   14.82    5.87
  -8   2  29    4.27    2.99
  -8  -2  29    1.52    3.51
  -8   2  30    1.38    2.59
  -8  -2  30    0.00    3.49
  -8   2  31   -0.00    2.90
  -8  -2  31    1.98    3.85
  -8   2  32    1.64    2.80
  -8  -2  32    7.37    4.76
  -8   2  33    2.63    3.52
  -8  -2  33    1.15    4.13
  -8   2  34    5.96    4.22
  -8  -2  34   12.45    5.41
  -8   2  35   -0.00    2.97
  -8  -2  35   -0.00    4.44
  -8   2  36   -0.00    3.20
  -8  -2  36    6.75    4.73
  -8   2  37    2.53    3.68
  -8   3   1  104.66   14.16
   8  -3  -1  100.62   14.35
   8  -3  -1  107.86   13.92
   8   3  -1   84.42   14.77
  -8  -3   1   97.95   14.99
  -8   3   2    2.12    2.76
  -8   3   2    0.00    2.55
   8  -3  -2    0.00    2.63
   8  -3  -2    2.88    2.69
   8   3  -2    4.11    3.89
  -8  -3   2   -0.00    3.61
  -8   3   3   46.69    8.14
  -8   3   3   46.17    8.02
  -8   3   3   52.19    8.81
   8  -3  -3   36.64    7.71
   8  -3  -3   52.09    7.49
   8   3  -3   51.65    9.86
  -8  -3   3   59.72    9.99
  -8   3   4  140.81   16.28
  -8   3   4  109.34   15.54
  -8   3   4  102.41   15.83
   8  -3  -4  124.05   16.05
   8  -3  -4  118.03   14.44
   8   3  -4  146.49   18.57
  -8  -3   4  152.67   17.95
  -8   3   5   11.15    3.53
  -8   3   5   14.80    3.97
  -8   3   5   11.60    4.29
   8  -3  -5   12.77    2.35
   8  -3  -5   13.03    2.31
   8   3  -5   14.26    5.55
  -8  -3   5   10.42    4.62
  -8   3   6   30.91    6.48
  -8   3   6   47.62    7.07
  -8   3   6   52.97    7.91
   8   3  -6   37.80    8.64
  -8  -3   6   50.58    8.72
  -8   3   7   19.80    4.20
  -8   3   7   22.35    4.44
  -8   3   7   17.31    4.46
   8   3  -7   24.79    6.51
  -8  -3   7   27.50    6.22
  -8   3   8    8.93    2.68
  -8   3   8    7.40    2.82
  -8   3   8    3.15    2.49
   8   3  -8   11.46    4.85
  -8  -3   8    5.82    3.87
  -8   3   9    2.32    1.86
  -8   3   9    1.87    1.94
  -8   3   9    4.03    2.48
   8   3  -9   -0.00    3.44
  -8  -3   9    3.27    3.18
  -8   3  10   99.79   10.86
  -8   3  10   90.73   10.83
  -8   3  10   94.16   11.86
   8   3 -10   90.61   14.28
  -8  -3  10   89.63   13.27
  -8   3  11   93.38   11.70
   8   3 -11   98.05   14.40
  -8  -3  11   98.98   13.65
  -8   3  12    2.71    1.91
   8   3 -12    0.23    3.39
  -8  -3  12    5.21    3.65
  -8  -3  12    0.00    2.87
  -8   3  13   11.86    2.65
   8   3 -13   15.05    5.41
  -8  -3  13   15.56    4.62
  -8  -3  13   14.65    5.46
  -8   3  14   21.84    3.56
   8   3 -14   22.79    6.25
  -8  -3  14   27.57    5.99
  -8  -3  14   32.01    7.16
  -8   3  15   30.09    4.13
   8   3 -15   32.67    7.27
  -8  -3  15   42.01    8.08
  -8   3  16   90.28    9.81
   8   3 -16   89.47   13.54
  -8  -3  16   83.54   13.64
   8   3 -17    2.11    3.72
  -8  -3  17    1.05    3.83
  -8   3  18    4.59    1.31
  -8  -3  18    7.19    4.45
  -8  -3  19   13.23    5.28
  -8  -3  20  105.42   15.69
  -8   3  21    4.31    1.88
  -8   3  21   10.02    2.32
  -8  -3  21    5.48    4.22
  -8   3  22    8.92    2.53
  -8  -3  22    9.09    4.55
  -8   3  23    1.31    1.81
  -8  -3  23    3.06    3.73
  -8   3  24   19.04    4.14
  -8  -3  24   27.03    7.06
  -8   3  25    8.19    3.09
  -8  -3  25   16.44    5.30
  -8   3  26    4.03    2.59
  -8  -3  26   12.11    5.12
  -8   3  27    1.32    2.36
  -8  -3  27    2.59    4.46
  -8   3  28   -0.00    2.39
  -8  -3  28   -0.00    4.16
  -8   3  29   -0.00    2.46
  -8  -3  29    0.00    4.00
  -8   3  30    4.85    3.14
  -8  -3  30   20.47    6.69
  -8   3  31   -0.00    2.64
  -8  -3  31    1.37    4.10
  -8   3  32    4.58    3.47
  -8  -3  32   12.25    5.62
  -8   3  33    0.00    2.66
  -8  -3  33    0.80    4.55
  -8   3  34    0.95    3.36
  -8  -3  34    0.00    4.05
  -8   3  35    0.00    3.31
  -8  -3  35    1.93    4.95
  -8   3  36    7.98    4.56
  -8   3  37    4.81    4.30
  -8   4   1   89.41   12.85
  -8   4   1   78.39   12.11
   8  -4  -1   78.91   11.82
   8   4  -1   88.19   14.29
  -8   4   2   24.47    5.81
  -8   4   2   30.14    6.12
   8  -4  -2   35.49    5.82
   8   4  -2    3.61    5.01
  -8   4   3   20.30    5.41
  -8   4   3   26.73    5.65
   8  -4  -3   26.78    4.87
   8   4  -3   18.99    6.93
  -8   4   4  162.70   18.64
  -8   4   4  145.36   18.18
   8  -4  -4  136.31   16.73
   8   4  -4  139.06   20.52
  -8  -4   4  156.59   20.05
  -8   4   5   14.63    3.88
  -8   4   5    6.73    3.15
   8  -4  -5    9.59    1.95
   8  -4  -5    7.93    1.89
   8   4  -5    3.67    4.70
  -8  -4   5    9.97    4.75
  -8   4   6   48.66    8.10
  -8   4   6   50.03    8.16
   8   4  -6   69.71   11.67
  -8  -4   6   71.96   10.80
  -8   4   7  115.14   13.92
  -8   4   7  125.88   14.16
  -8   4   7   94.53   13.99
   8   4  -7  112.06   16.81
  -8  -4   7  111.78   15.92
  -8   4   8   34.64    5.65
  -8   4   8   39.18    5.82
  -8   4   8   30.60    5.88
   8   4  -8   36.24    8.72
  -8  -4   8   40.54    8.04
  -8   4   9   12.14    2.89
  -8   4   9    6.02    2.84
   8   4  -9   10.47    5.44
  -8  -4   9   13.58    4.73
  -8  -4   9   13.93    5.34
  -8   4  10    2.39    1.55
  -8   4  10    1.60    2.03
   8   4 -10    3.88    4.04
  -8  -4  10   -0.00    3.26
  -8  -4  10    1.62    3.45
  -8   4  11    3.84    2.18
   8   4 -11    8.55    4.54
  -8  -4  11   10.65    4.27
  -8  -4  11   11.27    5.39
  -8   4  12   87.24   11.06
   8   4 -12   87.48   14.42
  -8  -4  12  109.43   14.14
  -8  -4  12   97.57   15.00
  -8   4  13   16.87    3.13
   8   4 -13   13.96    5.71
  -8  -4  13   10.89    4.60
  -8  -4  13   20.82    6.08
  -8   4  14   58.83    6.86
  -8   4  14   45.93    6.61
   8   4 -14   62.92   10.75
  -8  -4  14   67.16   10.20
  -8  -4  14   63.82   10.99
  -8   4  15    0.40    1.15
  -8   4  15    0.45    1.21
   8   4 -15    1.44    3.71
  -8  -4  15   -0.00    3.40
  -8   4  16   14.84    2.26
   8   4 -16   12.18    5.48
  -8  -4  16   19.88    6.00
   8   4 -17   34.03    7.25
  -8  -4  17    4.77    4.48
   8   4 -18   96.93   14.54
  -8  -4  18   85.15   14.67
  -8  -4  19    3.39    4.27
  -8   4  20   13.77    2.38
  -8  -4  20   15.18    5.69
  -8   4  21    1.40    1.41
  -8  -4  21    0.00    3.54
  -8  -4  22   28.40    7.51
  -8  -4  23    5.24    3.83
  -8  -4  24    6.06    4.33
  -8  -4  25   -0.00    4.12
  -8  -4  26    1.45    3.83
  -8  -4  27   -0.00    3.40
  -8  -4  28   12.62    5.82
  -8  -4  29    4.35    4.44
  -8  -4  30   -0.00    3.28
  -8  -4  31    1.06    4.32
  -8  -4  32    6.10    5.12
  -8  -4  33   15.18    6.33
  -8  -4  34   11.42    6.76
  -8  -4  35    5.79    5.51
  -8   4  36    0.00    2.61
  -8   4  37    0.77    3.34
  -8   5   1   29.14    6.93
  -8   5   1   44.96    7.76
   8  -5  -1   35.26    7.04
   8   5  -1   24.17    8.08
  -8   5   2   23.77    6.22
  -8   5   2   37.34    7.04
   8  -5  -2   24.29    5.54
   8   5  -2   30.58    8.16
  -8   5   3   98.30   12.62
  -8   5   3   79.28   11.90
   8  -5  -3   78.19   11.05
   8   5  -3   69.33   13.80
  -8   5   4   16.76    4.64
  -8   5   4   14.83    4.72
   8  -5  -4   15.87    3.56
   8   5  -4   10.88    6.28
  -8   5   5   65.76    9.68
  -8   5   5   63.61    9.54
   8  -5  -5   58.36    7.50
   8   5  -5   57.62   11.84
  -8  -5   5   65.37   12.27
  -8   5   6  106.82   14.07
  -8   5   6  104.44   13.93
   8   5  -6  109.41   17.00
  -8  -5   6  114.62   17.51
  -8   5   7    2.20    2.50
  -8   5   7    4.04    3.01
   8   5  -7    4.72    5.31
  -8  -5   7    3.08    4.21
  -8   5   8    2.69    2.31
  -8   5   8    6.44    3.26
   8   5  -8    6.76    4.63
  -8  -5   8    8.45    4.98
  -8   5   9   13.85    3.27
  -8   5   9    7.96    3.43
   8   5  -9   17.44    6.46
  -8  -5   9    3.70    4.82
  -8   5  10  233.04   24.89
   8   5 -10  181.89   27.11
  -8  -5  10  204.57   27.78
  -8   5  11   37.82    6.19
   8   5 -11   36.95    8.87
  -8  -5  11   35.68    8.66
  -8   5  12    2.68    2.10
   8   5 -12    6.49    4.87
  -8  -5  12   -0.00    4.02
  -8   5  13   -0.00    1.85
   8   5 -13    0.00    3.99
  -8  -5  13   -0.00    4.12
  -8   5  14   11.78    3.01
   8   5 -14   11.91    5.83
  -8  -5  14   24.90    6.90
  -8   5  15   26.59    4.35
   8   5 -15   33.63    8.20
  -8  -5  15   27.85    7.85
  -8   5  16   68.30    8.02
   8   5 -16   48.88   10.98
  -8  -5  16   61.82   12.07
  -8   5  17    5.61    1.99
   8   5 -17    8.56    4.81
  -8  -5  17   11.28    5.97
  -8   5  18    3.62    1.85
   8   5 -18    7.54    5.24
  -8  -5  18    5.60    5.08
  -8   5  19   24.03    3.61
   8   5 -19   14.56    6.25
  -8  -5  19   17.75    6.83
  -8   5  20   28.73    4.44
  -8  -5  20   36.27    8.84
  -8  -5  21   32.20    8.79
  -8  -5  22   14.92    5.94
  -8  -5  23    0.90    3.85
  -8  -5  24   11.81    5.58
  -8  -5  25   10.89    5.84
  -8  -5  26   16.71    6.24
  -8  -5  27   -0.00    3.93
  -8  -5  28    0.00    3.91
  -8  -5  29    6.36    5.24
  -8  -5  30   10.61    6.46
  -8  -5  31    0.00    4.99
  -8  -5  32    8.97    5.33
  -8  -5  33    0.00    4.22
  -8  -5  34    0.00    4.50
  -8   6   1  105.02   15.53
  -8   6   1  114.98   15.80
  -8   6   1  107.82   15.80
  -8  -6   1  104.96   17.86
  -8   6   2  102.97   14.46
  -8   6   2  105.10   14.51
  -8   6   2   89.65   14.46
  -8  -6   2   98.61   17.00
  -8   6   3   98.98   14.10
  -8   6   3  105.96   14.31
   8   6  -3   99.93   16.96
  -8  -6   3   83.89   16.18
  -8   6   4   38.29    7.46
  -8   6   4   28.62    7.07
   8   6  -4   45.01   10.22
  -8  -6   4   53.27   10.76
  -8   6   5   34.32    6.36
  -8   6   5   26.30    6.08
   8  -6  -5   20.66    4.10
   8   6  -5   30.18    8.79
  -8  -6   5   13.62    6.66
  -8   6   6   42.01    6.52
   8  -6  -6   19.56    2.86
   8   6  -6   34.87    8.89
  -8  -6   6   54.13   10.43
  -8   6   7   31.97    5.86
  -8   6   7   40.20    7.16
   8   6  -7   44.52    9.72
  -8  -6   7    2.08    5.94
  -8   6   8   26.35    5.24
  -8   6   8   26.21    5.98
   8   6  -8   20.75    7.13
  -8  -6   8   25.98    7.86
  -8   6   9    0.00    2.02
   8   6  -9   -0.00    4.07
  -8  -6   9    2.00    3.57
  -8   6  10    6.70    3.33
   8   6 -10    5.85    4.89
  -8  -6  10    1.32    3.78
  -8   6  11   19.71    4.86
   8   6 -11   25.10    7.69
  -8  -6  11   33.46    8.19
  -8   6  12   30.55    5.78
   8   6 -12   24.28    7.97
  -8  -6  12   37.71    9.09
  -8   6  13   19.24    4.63
   8   6 -13   18.15    6.98
  -8  -6  13   31.16    8.15
  -8   6  14   35.88    5.99
   8   6 -14   21.84    7.74
  -8  -6  14   42.07    9.59
  -8   6  15   22.33    4.50
   8   6 -15   32.08    8.19
  -8  -6  15   17.60    6.62
   8   6 -16    0.98    4.14
  -8  -6  16    4.15    4.93
   8   6 -17   83.43   14.10
  -8  -6  17   71.40   14.09
   8   6 -18   20.14    7.10
  -8  -6  18   22.32    7.25
   8   6 -19   18.48    6.81
  -8  -6  19   13.44    6.29
   8   6 -20    0.00    4.16
  -8  -6  20    4.67    5.14
  -8  -6  21   -0.00    4.74
  -8  -6  22    9.03    6.08
  -8  -6  23   28.83    8.16
  -8  -6  24    0.94    4.28
  -8  -6  25    5.90    5.30
  -8  -6  26    5.25    4.54
  -8  -6  27   11.93    5.96
  -8  -6  28   15.65    6.94
  -8  -6  29    4.78    5.97
  -8  -6  30    2.15    4.22
  -8  -6  31   -0.00    4.69
  -8  -6  32    3.49    4.65
  -8  -6  33    0.00    4.65
  -8   7   1   73.58   13.25
  -8   7   1   99.01   14.06
   8   7  -1  102.10   17.22
  -8  -7   1   86.32   16.26
  -8   7   2    3.79    3.90
  -8   7   2    0.63    3.58
  -8  -7   2    6.82    6.02
  -8   7   3   27.22    7.09
  -8   7   3   30.66    7.06
  -8  -7   3   56.48   11.44
  -8   7   4    0.00    2.87
  -8  -7   4    0.62    5.04
  -8   7   5   82.02   11.98
  -8  -7   5   70.14   14.68
  -8   7   6   13.40    4.78
  -8  -7   6   30.65    8.75
  -8   7   7    1.79    3.10
  -8  -7   7    0.00    4.42
  -8  -7   8   -0.00    5.33
  -8  -7   9   46.59   11.11
  -8  -7  10    7.76    6.16
  -8  -7  11   44.10   10.60
  -8  -7  12    0.34    3.46
  -8  -7  13    8.88    5.55
  -8  -7  14   20.90    8.00
  -8  -7  15   76.65   14.27
  -8  -7  16    9.14    5.42
  -8  -7  17   11.78    6.64
  -8  -7  18   -0.00    5.20
  -8  -7  19    0.98    4.00
  -8  -7  20    8.16    5.47
  -8  -7  21   23.41    8.21
  -8  -7  22   -0.00    5.48
  -8  -7  23   -0.00    4.90
  -8  -7  24    0.00    4.79
  -8  -7  25   18.57    7.43
  -8  -7  26    1.67    3.97
  -8  -7  27   16.47    6.74
  -8  -7  28   -0.00    3.84
  -8  -7  29    7.36    5.68
  -8  -7  30    6.97    5.11
  -8  -7  31   11.75    6.94
  -8  -7  32    1.29    4.65
  -8   8   1  110.64   15.92
   8   8  -1  103.95   18.04
  -8  -8   1   85.36   17.20
  -8   8   2   -0.00    3.57
   8   8  -2    0.60    5.85
  -8  -8   2    3.09    5.19
  -8   8   3   30.06    7.60
   8   8  -3   36.18   10.76
  -8  -8   3   39.41   10.83
  -8   8   4   34.21    7.43
   8   8  -4   23.51    8.60
  -8  -8   4   20.72    8.40
  -8   8   5    3.53    3.55
   8   8  -5    3.67    6.04
  -8  -8   5    0.13    3.51
   8   8  -6   -0.00    5.04
  -8  -8   6   -0.00    4.94
   8   8  -7  123.96   20.92
  -8  -8   7  145.08   21.72
   8   8  -8    2.29    5.62
  -8  -8   8    0.00    5.35
   8   8  -9   12.31    6.96
  -8  -8   9   15.07    7.62
   8   8 -10   13.06    6.91
  -8  -8  10   13.56    7.31
   8   8 -11   -0.00    5.33
  -8  -8  11    0.00    5.04
   8   8 -12    4.21    5.10
  -8  -8  12    7.16    6.06
   8   8 -13   35.02    9.96
  -8  -8  13   48.23   11.18
   8   8 -14    0.24    5.30
  -8  -8  14    5.09    4.74
   8   8 -15   14.15    6.97
  -8  -8  15    4.68    5.54
   8   8 -16    0.02    4.87
  -8  -8  16    0.00    4.32
   8   8 -17   36.01    9.58
  -8  -8  17   29.61    9.57
   8   8 -18    1.67    4.54
  -8  -8  18    3.36    5.97
   8   8 -19   11.23    6.43
  -8  -8  19    0.00    5.25
   8   8 -20   -0.00    4.48
  -8  -8  20    0.99    4.56
   8   8 -21    2.64    4.79
  -8  -8  21    6.07    5.68
  -8  -8  22    6.77    5.21
  -8  -8  23   26.65    8.64
  -8  -8  24    4.33    5.04
  -8  -8  25   10.74    6.72
  -8  -8  26   -0.00    5.69
  -8  -8  27    7.87    6.33
  -8  -8  28   -0.00    4.04
  -8  -8  29    0.00    5.29
  -8  -8  30    2.39    4.80
  -8  -8  31    0.00    4.98
  -8   9   1  118.10   16.49
   8   9  -1   79.51   17.47
  -8  -9   1  102.18   18.52
  -8   9   2    2.98    4.18
   8   9  -2    2.93    5.73
  -8  -9   2    1.38    5.12
  -8   9   3   35.70    8.59
   8   9  -3   37.82   10.83
  -8  -9   3   35.83   10.65
  -8   9   4   12.60    5.23
   8   9  -4    8.90    6.37
  -8  -9   4   -0.00    4.40
   8   9  -5   59.32   12.86
  -8  -9   5   37.16   11.31
   8   9  -6    4.33    6.12
  -8  -9   6    0.31    5.38
   8   9  -7   -0.00    5.85
  -8  -9   7    0.47    4.87
   8   9  -8   -0.00    5.42
  -8  -9   8   -0.00    5.20
   8   9  -9   11.05    6.94
  -8  -9   9    9.66    6.28
   8   9 -10    5.48    6.06
  -8  -9  10    2.48    5.10
   8   9 -11   83.68   16.36
  -8  -9  11  110.70   18.38
   8   9 -12   -0.00    5.16
  -8  -9  12    0.06    4.66
   8   9 -13    0.00    5.22
  -8  -9  13   -0.00    4.64
   8   9 -14    8.06    6.09
  -8  -9  14    1.22    5.05
   8   9 -15   38.87   10.87
  -8  -9  15   47.61   11.63
   8   9 -16    1.59    4.84
  -8  -9  16    2.37    5.38
   8   9 -17    7.02    5.96
  -8  -9  17   -0.00    5.23
   8   9 -18   10.01    6.40
  -8  -9  18    3.80    5.95
   8   9 -19   14.83    6.41
  -8  -9  19   18.90    8.00
   8   9 -20    3.08    5.55
  -8  -9  20   -0.00    5.82
   8   9 -21   11.76    7.59
  -8  -9  21   31.59    9.20
   8   9 -22    0.00    4.35
  -8  -9  22    0.49    4.65
  -8  -9  23    0.84    4.94
  -8  -9  24   -0.00    4.97
  -8  -9  25   19.44    8.03
  -8  -9  26    0.00    4.96
  -8  -9  27    0.31    4.55
  -8  -9  28    1.11    4.58
  -8  -9  29    0.70    5.22
   8  10  -1   12.31    7.47
  -8 -10   1   36.64   10.57
  -8  10   2    1.27    4.15
   8  10  -2    1.39    6.67
  -8 -10   2    1.02    5.24
  -8  10   3   50.48   10.03
   8  10  -3   58.39   13.45
  -8 -10   3   24.69    9.76
   8  10  -4   15.69    7.49
  -8 -10   4    7.75    7.57
   8  10  -5    9.91    6.88
  -8 -10   5    5.92    6.71
   8  10  -6    5.42    6.65
  -8 -10   6    4.52    5.46
   8  10  -7   86.97   16.57
  -8 -10   7   62.11   14.92
   8  10  -8   -0.00    5.56
  -8 -10   8    0.00    5.93
   8  10  -9    0.00    5.70
  -8 -10   9    5.00    6.21
   8  10 -10   -0.00    4.54
  -8 -10  10   -0.00    4.93
   8  10 -11    9.16    7.17
  -8 -10  11    1.91    5.64
   8  10 -12    3.88    5.39
  -8 -10  12    0.08    4.14
   8  10 -13   36.78   10.86
  -8 -10  13   63.30   13.29
   8  10 -14   -0.00    5.03
  -8 -10  14    3.24    5.33
   8  10 -15    5.43    5.71
  -8 -10  15    2.52    5.02
   8  10 -16   -0.00    4.92
  -8 -10  16    2.15    5.51
   8  10 -17   59.31   13.26
  -8 -10  17   54.26   12.90
   8  10 -18   -0.00    5.27
  -8 -10  18    1.15    6.14
   8  10 -19    5.25    6.52
  -8 -10  19   29.40    9.47
   8  10 -20    1.53    5.41
  -8 -10  20    0.00    4.73
   8  10 -21    7.80    6.28
  -8 -10  21    2.51    5.78
   8  10 -22    3.62    5.75
  -8 -10  22    0.65    6.12
  -8 -10  23    7.66    7.12
  -8 -10  24   -0.00    4.52
  -8 -10  25    0.76    4.75
  -8 -10  26    9.04    7.48
  -8 -10  27    4.27    5.81
  -8 -10  28   -0.00    5.85
   8  11  -1   38.33   11.48
  -8 -11   1   42.02   12.52
   8  11  -2    0.00    6.01
  -8 -11   2    7.21    6.48
   8  11  -3    0.00    6.06
  -8 -11   3    9.64    6.43
   8  11  -4    1.78    5.84
  -8 -11   4    4.89    6.33
   8  11  -5   12.84    7.84
  -8 -11   5   15.85    8.49
   8  11  -6    2.50    6.48
  -8 -11   6    1.94    5.56
   8  11  -7    3.50    5.99
  -8 -11   7    3.31    5.48
   8  11  -8    2.90    6.33
  -8 -11   8   10.14    7.24
   8  11  -9   18.72    8.82
  -8 -11   9   12.79    7.73
   8  11 -10    3.93    5.68
  -8 -11  10    2.04    4.72
   8  11 -11   13.79    8.31
  -8 -11  11   13.89    8.67
   8  11 -12    0.00    5.52
  -8 -11  12   -0.00    5.11
   8  11 -13    0.15    5.04
  -8 -11  13   -0.00    5.15
   8  11 -14    4.19    5.78
  -8 -11  14    1.47    4.84
   8  11 -15   61.80   13.55
  -8 -11  15   38.40   11.49
   8  11 -16    1.89    5.10
  -8 -11  16    2.08    5.66
   8  11 -17    4.00    5.79
  -8 -11  17   -0.00    5.73
   8  11 -18    0.55    5.21
  -8 -11  18   -0.00    6.16
   8  11 -19    4.29    6.65
  -8 -11  19   14.90    7.88
   8  11 -20    0.37    4.96
  -8 -11  20    2.96    6.00
   8  11 -21    7.63    6.57
  -8 -11  21    0.00    6.24
   8  11 -22    2.05    5.09
  -8 -11  22    1.24    6.09
   8  11 -23    3.80    5.96
  -8 -11  23    0.00    5.69
  -8 -11  24   -0.00    5.76
  -8 -11  25   18.09    8.94
  -8 -11  26   -0.00    4.89
   8  12  -1    0.00    6.15
  -8 -12   1   -0.00    6.08
   8  12  -2   -0.00    7.01
  -8 -12   2    6.23    7.52
   8  12  -3   38.90   12.04
  -8 -12   3   44.84   12.75
   8  12  -4   -0.00    6.36
  -8 -12   4    2.55    5.87
   8  12  -5    0.08    5.35
  -8 -12   5    5.61    6.98
   8  12  -6    1.73    5.94
  -8 -12   6    3.89    5.84
   8  12  -7   31.42   10.53
  -8 -12   7   24.23   10.12
   8  12  -8    7.89    7.76
  -8 -12   8   10.90    8.58
   8  12  -9   13.24    7.83
  -8 -12   9    5.58    7.01
   8  12 -10   -0.00    6.10
  -8 -12  10    7.10    8.14
   8  12 -11    4.61    6.52
  -8 -12  11   -0.00    4.86
   8  12 -12    2.41    5.97
  -8 -12  12    0.42    5.64
   8  12 -13   30.74    9.68
  -8 -12  13    5.63    6.42
   8  12 -14    0.00    5.88
  -8 -12  14   -0.00    5.23
   8  12 -15    0.00    5.00
  -8 -12  15    3.06    5.45
   8  12 -16   -0.00    6.40
  -8 -12  16   -0.00    5.37
   8  12 -17   13.14    7.26
  -8 -12  17    8.27    6.14
   8  12 -18   -0.00    5.11
  -8 -12  18    1.85    5.39
   8  12 -19   15.41    7.95
  -8 -12  19   18.66    8.45
   8  12 -20    0.78    5.19
  -8 -12  20   -0.00    5.77
   8  12 -21   -0.00    6.01
  -8 -12  21    1.24    5.82
   8  12 -22    1.60    6.23
  -8 -12  22    4.50    6.00
   8  12 -23    8.29    7.35
  -8 -12  23    3.54    6.32
  -8 -12  24   -0.00    5.21
   8  13  -1    0.00    6.54
  -8 -13   1    4.52    6.84
   8  13  -2    1.82    5.39
  -8 -13   2   -0.00    5.69
   8  13  -3   -0.00    5.38
  -8 -13   3   -0.00    6.43
   8  13  -4   15.51    8.52
  -8 -13   4    5.38    7.39
   8  13  -5   31.45   11.54
  -8 -13   5   32.48   11.45
   8  13  -6    6.91    7.27
  -8 -13   6   -0.00    6.01
   8  13  -7    6.13    7.27
  -8 -13   7    9.77    7.37
   8  13  -8    0.00    5.75
  -8 -13   8   -0.00    7.06
   8  13  -9    7.23    7.37
  -8 -13   9   21.56    9.46
   8  13 -10    3.12    5.77
  -8 -13  10    6.53    6.73
   8  13 -11    7.22    8.06
  -8 -13  11   15.79    8.28
   8  13 -12    1.08    6.77
  -8 -13  12    0.00    5.27
   8  13 -13    1.60    6.50
  -8 -13  13   -0.00    5.79
   8  13 -14    0.00    6.42
  -8 -13  14   -0.00    4.63
   8  13 -15   11.64    7.65
  -8 -13  15    9.54    7.17
   8  13 -16    6.71    6.77
  -8 -13  16    0.60    4.94
   8  13 -17    0.00    5.37
  -8 -13  17    7.75    7.27
   8  13 -18   -0.00    5.65
  -8 -13  18    0.00    6.00
   8  13 -19    4.33    6.87
  -8 -13  19    0.00    5.46
   8  13 -20    0.69    5.15
  -8 -13  20    0.00    5.54
   8  13 -21    7.83    7.09
  -8 -13  21    4.08    6.06
   8  13 -22    5.61    5.71
  -8 -13  22   -0.00    6.81
   8  13 -23    4.36    6.74
  -8 -13  23   -0.00    6.06
   8  13 -24   -0.00    5.67
   8  14  -1    7.31    7.52
  -8 -14   1   18.55    8.78
   8  14  -2   12.09    7.97
  -8 -14   2   13.55    8.94
   8  14  -3   14.24    7.90
  -8 -14   3   14.84    8.56
   8  14  -4    3.06    6.41
  -8 -14   4    1.66    6.33
   8  14  -5    0.00    5.55
  -8 -14   5    3.64    5.19
   8  14  -6    1.93    6.78
   8  14  -7   10.10    8.03
  -8 -14   7    4.03    7.14
   8  14  -8   11.03    8.77
  -8 -14   8    4.36    8.02
   8  14  -9    4.21    6.95
  -8 -14   9    8.02    7.39
   8  14 -10    7.95    7.09
  -8 -14  10   -0.00    6.29
   8  14 -11    0.00    5.82
  -8 -14  11    0.00    7.38
   8  14 -12   -0.00    6.71
  -8 -14  12    6.26    7.96
   8  14 -13    5.79    7.06
  -8 -14  13   -0.00    6.79
   8  14 -14   -0.00    5.81
  -8 -14  14    3.45    6.29
   8  14 -15    0.00    5.61
  -8 -14  15    0.00    5.56
   8  14 -16    0.85    5.32
  -8 -14  16   -0.00    4.45
   8  14 -17    5.61    6.93
  -8 -14  17    6.05    7.04
   8  14 -18    9.49    6.83
  -8 -14  18    0.19    5.56
   8  14 -19    0.00    6.58
  -8 -14  19   -0.00    5.97
   8  14 -20    2.03    6.01
  -8 -14  20   -0.00    6.25
   8  14 -21   -0.00    6.40
   8  14 -22    2.43    6.64
   8  14 -23    1.09    5.44
   8  14 -24    6.30    7.77
   8  15  -1    0.27    5.21
   8  15  -2   -0.00    5.97
   8  15  -3    0.00    7.79
   8  15  -4    0.00    6.66
   8  15  -5    0.00    6.70
  -8 -15   5    9.47    8.57
   8  15  -6    1.59    5.93
  -8 -15   6    4.05    5.89
   8  15  -7   -0.00    5.70
  -8 -15   7   -0.00    6.74
   8  15  -8   -0.00    7.00
  -8 -15   8    5.64    7.71
   8  15  -9    4.97    6.74
  -8 -15   9   -0.00    6.43
   8  15 -10    0.48    7.00
  -8 -15  10    1.53    6.17
   8  15 -11    0.00    6.30
  -8 -15  11    0.70    5.22
   8  15 -12    8.16    7.26
  -8 -15  12    0.00    5.56
   8  15 -13    4.38    6.50
  -8 -15  13    0.49    5.90
   8  15 -14   -0.00    6.30
  -8 -15  14   -0.00    5.88
   8  15 -15    0.00    5.76
  -8 -15  15    5.65    7.45
   8  15 -16    2.85    6.33
  -8 -15  16   -0.00    4.69
   8  15 -17   -0.00    6.18
  -8 -15  17   -0.00    5.42
  -8 -15  18    1.59    5.79
  -8 -16  12   11.59    8.34
  -8 -16  13   -0.00    6.42
  -8 -16  14    4.79    7.22
  -8 -16  15    0.57    5.89
  -8 -16  16    1.21    5.90
  -7   0   1 1012.56  103.38
  -7   0   1  844.87  103.13
   7   0  -1  915.22  103.09
   7   0  -1 1107.87  103.19
  -7   0   2   -0.00    3.21
  -7   0   2    0.66    3.02
   7   0  -2    2.21    3.58
   7   0  -2    4.25    2.85
  -7   0   3   19.50    4.79
  -7   0   3   12.64    4.23
   7   0  -3   11.45    4.15
   7   0  -3    7.23    3.21
  -7   0   4    1.93    2.51
  -7   0   4   -0.00    2.68
   7   0  -4   -0.00    2.46
   7   0  -4    0.00    1.94
  -7   0   5   45.15    7.32
  -7   0   5   53.10    8.06
   7   0  -5   40.41    7.04
   7   0  -5   36.33    6.09
  -7   0   6    2.73    2.79
  -7   0   6   -0.00    2.28
   7   0  -6    1.03    2.32
   7   0  -6    0.03    1.56
  -7   0   7  354.15   37.90
  -7   0   7  344.89   38.44
   7   0  -7  363.49   38.15
   7   0  -7  332.15   36.34
  -7   0   8   -0.00    2.14
  -7   0   8    0.76    1.99
   7   0  -8    0.21    1.95
  -7   0   9   19.42    4.11
  -7   0   9   21.11    4.73
   7   0  -9   24.01    4.61
  -7   0  10   -0.00    1.68
  -7   0  10    0.02    2.02
   7   0 -10    0.00    1.99
  -7   0  11  359.82   37.09
  -7   0  11  328.45   37.64
   7   0 -11  337.70   37.24
  -7   0  12   -0.00    1.67
  -7   0  12    0.13    1.93
   7   0 -12    1.15    1.92
  -7   0  13  118.72   13.98
  -7   0  13  133.21   14.97
   7   0 -13  113.31   14.18
  -7   0  14   -0.00    1.50
  -7   0  14    0.99    1.94
   7   0 -14    1.60    2.08
  -7   0  15    1.15    1.69
  -7   0  15    4.83    2.56
   7   0 -15    4.54    2.36
  -7   0  16    0.00    1.61
  -7   0  16    0.28    2.14
   7   0 -16   -0.00    1.96
  -7   0  17  549.31   59.00
  -7   0  20    0.12    2.23
  -7   0  21   15.01    4.38
  -7   0  22    0.52    2.20
  -7   0  23   50.61    8.71
  -7   0  24    1.66    2.34
  -7   0  25   -0.00    2.35
  -7   0  26   -0.00    2.49
  -7   0  27   76.46   11.93
  -7   0  28    1.45    3.15
  -7   0  29   10.04    4.54
  -7   0  30   -0.00    3.15
  -7   0  31   10.84    4.66
  -7   0  32    0.00    2.95
  -7   0  33   31.05    7.72
  -7   0  34   -0.00    3.16
  -7   0  35   -0.00    3.07
  -7   0  36    0.66    3.28
  -7   0  37   10.92    5.01
  -7   0  38   -0.00    3.21
  -7   1   1    4.22    3.33
  -7   1   1    4.02    3.38
   7  -1  -1    3.43    3.16
   7  -1  -1    0.00    2.54
   7   1  -1    0.00    3.00
  -7  -1   1    1.03    3.13
  -7  -1   1    6.40    4.04
  -7   1   2   56.80    8.49
  -7   1   2   36.90    7.93
   7  -1  -2   60.54    8.99
   7  -1  -2   46.75    7.67
   7   1  -2   55.29    9.17
   7   1  -2   41.51    7.95
  -7  -1   2   62.44    9.27
  -7  -1   2   54.59    9.56
  -7   1   3  298.21   34.10
  -7   1   3  303.28   34.52
   7  -1  -3  318.56   34.49
   7  -1  -3  264.19   32.97
   7   1  -3  294.83   34.83
   7   1  -3  294.41   33.98
  -7  -1   3  336.75   35.06
  -7  -1   3  347.35   35.91
  -7   1   4    3.15    2.90
  -7   1   4    3.74    2.96
   7  -1  -4    2.25    2.51
   7  -1  -4   -0.00    1.49
   7  -1  -4    0.82    1.96
   7   1  -4   -0.00    2.74
   7   1  -4    1.98    2.34
  -7  -1   4    1.49    3.31
  -7  -1   4    0.00    3.06
  -7   1   5   86.67   12.21
  -7   1   5   94.91   12.82
   7  -1  -5   88.43   12.26
   7  -1  -5   86.18   11.07
   7  -1  -5   91.77   11.09
   7   1  -5   94.84   13.12
   7   1  -5   84.08   12.07
  -7  -1   5  149.21   14.49
  -7  -1   5  131.25   14.60
  -7   1   6    5.36    2.55
  -7   1   6    2.22    2.47
   7  -1  -6    2.91    2.57
   7  -1  -6    1.53    1.04
   7  -1  -6    2.27    1.03
   7   1  -6    2.17    2.92
   7   1  -6    4.32    2.23
  -7  -1   6    3.74    2.93
  -7  -1   6    1.57    2.79
  -7   1   7   40.27    5.93
  -7   1   7   37.36    6.20
   7  -1  -7   37.30    5.79
   7   1  -7   27.02    6.18
   7   1  -7   32.44    5.41
  -7  -1   7   37.47    6.50
  -7  -1   7   27.60    6.31
  -7   1   8   20.13    3.94
  -7   1   8   14.13    3.91
   7  -1  -8   16.69    3.89
   7   1  -8   29.30    5.43
   7   1  -8   22.73    3.87
  -7  -1   8   27.00    5.10
  -7  -1   8   23.30    5.20
  -7   1   9  325.29   35.80
  -7   1   9  327.03   36.43
   7  -1  -9  340.28   36.03
   7   1  -9  338.23   37.44
   7   1  -9  338.75   35.67
  -7  -1   9  323.33   36.86
  -7  -1   9  347.78   37.79
  -7   1  10   30.37    4.38
  -7   1  10   22.15    4.67
   7  -1 -10   28.09    4.50
   7   1 -10   30.57    5.91
   7   1 -10   31.57    4.07
  -7  -1  10   34.05    5.54
  -7  -1  10   24.91    5.78
  -7   1  11   93.29   10.22
  -7   1  11   82.60   10.82
   7  -1 -11   83.19   10.24
   7   1 -11  118.24   12.77
  -7  -1  11   82.49   11.34
  -7  -1  11   83.25   11.97
  -7   1  12    0.00    0.96
  -7   1  12    0.00    1.56
   7  -1 -12    0.63    1.31
   7   1 -12    5.04    2.82
  -7  -1  12    0.00    2.10
  -7  -1  12    0.00    2.48
  -7   1  13  179.21   19.40
  -7   1  13  190.60   20.63
   7  -1 -13  181.46   19.49
   7   1 -13  178.95   21.58
  -7  -1  13  200.40   21.45
  -7  -1  13  196.37   22.24
  -7   1  14    4.50    2.07
   7   1 -14    7.16    3.11
  -7  -1  14    3.68    2.41
  -7  -1  14    6.64    3.38
  -7   1  15  123.85   14.59
   7   1 -15  117.24   15.50
  -7  -1  15  127.71   15.31
  -7  -1  15  139.78   16.40
  -7   1  16   46.71    6.12
   7   1 -16   31.56    6.43
  -7  -1  16   40.75    6.43
  -7   1  17   32.49    5.36
   7   1 -17   37.69    6.35
  -7   1  18    1.53    2.16
   7   1 -18    1.62    2.92
  -7  -1  19  202.81   24.39
  -7  -1  20    6.57    3.78
  -7   1  21   76.86   10.30
  -7  -1  21   71.18   11.21
  -7   1  22    2.55    2.47
  -7  -1  22    4.25    3.59
  -7   1  23   47.44    7.86
  -7  -1  23   49.33    8.77
  -7   1  24    9.54    3.62
  -7  -1  24   13.56    4.88
  -7   1  25   50.29    8.72
  -7  -1  25   61.63   10.06
  -7   1  26   -0.00    2.54
  -7  -1  26    0.00    3.46
  -7   1  27    0.81    2.25
  -7  -1  27    0.00    2.93
  -7   1  28    0.26    2.48
  -7  -1  28    0.00    3.17
  -7   1  29   35.61    7.78
  -7  -1  29   49.15    9.00
  -7   1  30    1.12    2.69
  -7  -1  30    0.00    3.33
  -7   1  31    7.88    4.51
  -7  -1  31   20.89    5.98
  -7   1  32    0.00    3.54
  -7  -1  32    4.18    3.82
  -7   1  33    1.62    3.59
  -7  -1  33    4.46    4.06
  -7   1  34    0.00    2.90
  -7  -1  34   -0.00    3.60
  -7   1  35    2.93    3.83
  -7  -1  35   12.25    5.31
  -7   1  36    2.50    3.91
  -7  -1  36    0.35    2.80
  -7   1  37    1.96    3.74
  -7  -1  37    1.25    3.12
  -7   1  38    0.31    3.75
  -7   2   1   60.54    8.26
  -7   2   1   47.54    8.30
   7  -2  -1   46.48    7.94
   7  -2  -1   43.96    7.35
   7  -2  -1   43.50    7.10
   7   2  -1   54.83    9.31
  -7  -2   1   16.22    6.55
  -7  -2   1   61.89   10.04
  -7   2   2   57.65    8.20
  -7   2   2   19.24    6.60
   7  -2  -2   55.29    8.35
   7  -2  -2   48.95    7.42
   7  -2  -2   63.43    7.85
   7   2  -2   55.95    9.30
  -7  -2   2   51.58    8.73
  -7  -2   2   41.70    8.53
  -7   2   3   11.87    3.65
  -7   2   3   14.79    4.26
   7  -2  -3    5.38    3.08
   7  -2  -3   13.48    3.29
   7  -2  -3   14.13    3.19
   7   2  -3    4.66    3.71
  -7  -2   3   17.07    4.91
  -7  -2   3    2.08    3.48
  -7   2   4    8.70    2.85
  -7   2   4    5.65    3.26
   7  -2  -4    4.59    2.66
   7  -2  -4    5.46    2.09
   7  -2  -4    7.18    2.18
   7   2  -4   10.76    4.64
  -7  -2   4    2.40    3.38
  -7  -2   4    1.77    3.61
  -7   2   5  303.90   31.25
  -7   2   5  316.25   31.89
   7  -2  -5  292.77   31.30
   7  -2  -5  282.36   29.37
   7  -2  -5  241.20   29.21
   7   2  -5  349.16   33.65
  -7  -2   5  279.81   32.25
  -7  -2   5  291.93   33.22
  -7   2   6   19.26    3.96
  -7   2   6   12.81    3.80
   7  -2  -6   18.94    4.04
   7   2  -6   16.21    5.17
  -7  -2   6   13.19    4.45
  -7  -2   6   13.67    4.80
  -7   2   7  262.84   29.14
  -7   2   7  265.52   29.58
   7  -2  -7  310.61   29.57
   7   2  -7  265.30   31.24
  -7  -2   7  242.81   30.30
  -7  -2   7  222.79   30.77
  -7   2   8    0.00    1.80
  -7   2   8    6.73    2.57
   7  -2  -8    4.20    1.92
   7   2  -8    7.72    4.00
  -7  -2   8    4.62    3.20
  -7  -2   8   11.34    4.19
  -7   2   9   83.73    9.66
  -7   2   9   76.51    9.55
  -7   2   9   83.40   10.28
   7   2  -9   90.14   12.27
  -7  -2   9   84.35   11.51
  -7  -2   9   75.66   11.91
  -7   2  10   22.10    2.78
  -7   2  10   16.34    2.54
  -7   2  10   13.36    3.14
   7   2 -10   21.49    5.43
  -7  -2  10   11.97    3.97
  -7  -2  10   15.67    4.71
  -7   2  11  156.83   17.72
   7   2 -11  170.07   20.17
  -7  -2  11  168.89   19.52
  -7  -2  11  145.61   19.93
  -7   2  12   40.32    5.28
   7   2 -12   36.84    7.30
  -7  -2  12   39.67    6.85
  -7  -2  12   41.13    7.67
  -7   2  13   78.50    9.20
   7   2 -13   84.68   11.80
  -7  -2  13   89.07   11.41
  -7  -2  13   73.95   11.70
  -7   2  14    6.64    1.60
   7   2 -14    2.92    3.07
  -7  -2  14    2.95    2.72
  -7   2  15   27.00    3.86
   7   2 -15   30.55    6.20
  -7  -2  15   35.39    6.15
  -7   2  16  102.51   11.12
   7   2 -16   85.39   13.24
  -7  -2  16   96.73   13.09
  -7   2  17   73.39    8.33
   7   2 -17   60.43   10.17
  -7  -2  17   65.63    9.99
  -7   2  18   52.80    6.72
   7   2 -18   43.91    8.45
  -7  -2  18   58.74    9.60
  -7   2  19    2.04    1.78
   7   2 -19    1.88    3.23
  -7  -2  19    3.77    3.42
  -7  -2  20   11.34    4.89
  -7  -2  21   77.13   12.03
  -7   2  22    6.74    2.99
  -7  -2  22   16.74    5.06
  -7   2  23   34.79    6.58
  -7  -2  23   59.13    9.46
  -7   2  24    1.33    2.50
  -7  -2  24    1.08    3.67
  -7   2  25   15.74    4.30
  -7  -2  25   15.45    5.43
  -7   2  26   -0.00    2.44
  -7  -2  26    0.01    3.19
  -7   2  27   13.76    4.43
  -7  -2  27   16.68    6.07
  -7   2  28    7.98    3.59
  -7  -2  28    3.84    4.31
  -7   2  29    5.86    4.26
  -7  -2  29    9.21    4.82
  -7   2  30    0.00    3.16
  -7  -2  30    0.10    3.88
  -7   2  31    7.52    3.99
  -7  -2  31    0.00    4.03
  -7   2  32    0.11    3.27
  -7  -2  32    1.77    3.74
  -7   2  33   13.36    5.28
  -7  -2  33   15.72    6.17
  -7   2  34   -0.00    3.52
  -7  -2  34   -0.00    3.74
  -7   2  35   -0.00    3.38
  -7  -2  35    2.80    4.67
  -7   2  36    2.35    3.27
  -7  -2  36    1.21    3.71
  -7   2  37    6.71    4.64
  -7  -2  37    6.80    5.30
  -7   2  38   -0.00    3.57
  -7   3   1    0.00    2.02
  -7   3   1    0.00    2.21
  -7   3   1   -0.00    3.40
   7  -3  -1    0.16    2.48
   7  -3  -1    0.17    2.22
   7   3  -1    1.84    3.13
  -7  -3   1    0.00    3.37
  -7  -3   1   -0.00    3.20
  -7   3   2  189.73   22.52
  -7   3   2  203.95   22.50
  -7   3   2  146.14   21.93
   7  -3  -2  175.11   22.38
   7  -3  -2  193.41   21.93
   7  -3  -2  176.36   21.45
   7   3  -2  187.50   24.04
  -7  -3   2  189.07   23.65
  -7  -3   2  257.15   26.02
  -7   3   3   47.12    8.36
  -7   3   3   62.96    8.90
  -7   3   3   54.63    8.98
   7  -3  -3   59.65    8.07
   7  -3  -3   53.11    7.72
   7   3  -3   71.02   11.15
  -7  -3   3   59.33   10.02
  -7  -3   3   57.94   10.54
  -7   3   4   12.77    3.55
  -7   3   4    6.47    3.11
  -7   3   4    4.65    3.18
   7  -3  -4    5.89    2.08
   7  -3  -4   13.07    2.59
   7   3  -4    9.89    4.68
  -7  -3   4    9.57    4.27
  -7  -3   4    3.23    4.21
  -7   3   5  113.23   12.45
  -7   3   5   96.64   12.01
  -7   3   5  120.76   13.11
   7  -3  -5   86.88    9.96
   7  -3  -5   86.12    9.96
   7   3  -5  107.31   14.59
  -7  -3   5  129.80   14.60
  -7  -3   5  103.48   14.62
  -7   3   6   31.37    4.90
  -7   3   6   25.48    4.55
  -7   3   6   17.69    4.60
   7   3  -6   23.18    6.16
  -7  -3   6   20.08    5.52
  -7  -3   6   23.65    6.59
  -7   3   7   -0.00    1.59
  -7   3   7    2.27    1.83
  -7   3   7    2.89    2.05
   7   3  -7    1.75    3.22
  -7  -3   7    5.12    3.17
  -7  -3   7    1.16    3.85
  -7   3   8    0.13    1.54
  -7   3   8    1.84    1.77
  -7   3   8    1.58    1.83
   7   3  -8    0.00    3.22
  -7  -3   8   -0.00    2.55
  -7  -3   8   -0.00    2.96
  -7   3   9  270.97   28.22
  -7   3   9  274.28   28.33
  -7   3   9  247.78   28.91
   7   3  -9  244.09   31.34
  -7  -3   9  267.81   30.93
  -7   3  10   83.88   10.27
   7   3 -10   93.95   13.19
  -7  -3  10   81.38   13.01
  -7   3  11   10.46    2.16
   7   3 -11    5.21    3.84
  -7  -3  11    0.00    2.59
  -7  -3  11    7.65    4.31
  -7   3  12    0.13    1.15
   7   3 -12    0.77    3.28
  -7  -3  12   -0.00    2.83
  -7   3  13   88.61   10.34
  -7   3  13  103.66   10.46
   7   3 -13   95.11   13.86
  -7  -3  13   98.99   13.35
   7   3 -14  104.59   15.24
  -7  -3  14  114.94   14.99
   7   3 -15  174.89   22.89
  -7  -3  15  191.06   22.57
   7   3 -16   24.25    5.99
  -7  -3  16   20.65    5.30
  -7  -3  16   24.78    6.04
   7   3 -17    0.00    3.33
  -7  -3  17    3.78    3.27
  -7  -3  17    3.73    3.59
  -7   3  18   29.81    4.04
   7   3 -18   30.43    6.96
  -7  -3  18   32.33    7.26
  -7   3  19  317.16   34.45
   7   3 -19  357.82   38.18
  -7  -3  19  320.06   38.29
  -7   3  20   -0.00    1.78
   7   3 -20    0.00    3.35
  -7  -3  20    1.82    3.62
  -7   3  21    9.08    2.70
  -7  -3  21    8.79    4.97
  -7   3  22    3.40    2.17
  -7  -3  22   -0.00    4.19
  -7  -3  23   15.81    5.65
  -7  -3  24    2.72    3.83
  -7  -3  25   25.40    7.29
  -7  -3  26   -0.00    3.91
  -7  -3  27    0.50    3.80
  -7  -3  28    0.72    3.23
  -7  -3  29   10.87    5.53
  -7  -3  30   -0.00    4.04
  -7  -3  31    9.49    5.60
  -7  -3  32    4.36    4.43
  -7  -3  33    4.46    4.96
  -7  -3  34   -0.00    3.85
  -7  -3  35    8.16    5.66
  -7   3  36    2.63    3.48
  -7  -3  36    3.71    4.41
  -7   3  37    2.35    3.47
  -7   3  38   -0.00    3.23
  -7   4   1   71.17   10.39
  -7   4   1   84.55   10.78
  -7   4   1   33.87    8.94
   7  -4  -1   57.86    9.52
   7   4  -1   69.66   12.09
  -7  -4   1   94.33   12.43
  -7  -4   1   95.20   13.69
  -7   4   2  113.43   14.62
  -7   4   2  116.76   14.62
  -7   4   2  126.66   15.33
   7  -4  -2   98.81   13.69
   7   4  -2   99.88   16.15
  -7  -4   2  119.58   16.08
  -7  -4   2   83.03   15.67
  -7   4   3   12.47    3.96
  -7   4   3   17.38    4.40
  -7   4   3   14.05    4.40
   7  -4  -3   12.19    3.28
   7   4  -3   11.54    5.60
  -7  -4   3   20.29    5.69
  -7  -4   3   18.89    6.19
  -7   4   4   46.57    6.94
  -7   4   4   35.53    6.34
  -7   4   4   40.28    7.11
   7  -4  -4   35.40    5.35
   7  -4  -4   29.33    5.09
   7   4  -4   37.02    8.49
  -7  -4   4   44.22    8.14
  -7  -4   4   31.67    8.15
  -7   4   5   67.00   10.19
  -7   4   5   84.79   10.66
  -7   4   5   88.40   11.13
   7  -4  -5   74.99    8.67
   7  -4  -5   72.89    8.63
   7   4  -5   86.37   13.20
  -7  -4   5   94.68   12.68
  -7  -4   5   76.40   12.94
  -7   4   6   65.90    9.81
  -7   4   6   89.24   10.44
  -7   4   6   80.61   10.68
   7   4  -6   64.94   12.17
  -7  -4   6   70.00   11.64
  -7  -4   6   89.60   13.48
  -7   4   7   41.56    6.62
  -7   4   7   49.44    6.86
  -7   4   7   46.76    7.28
  -7   4   7   38.33    6.84
   7   4  -7   54.13    9.71
  -7  -4   7   60.67    9.34
  -7  -4   7   54.24   10.01
  -7   4   8   63.24    8.45
  -7   4   8   76.68    8.74
  -7   4   8   59.92    8.98
  -7   4   8   58.96    8.79
   7   4  -8   83.00   12.31
  -7  -4   8   72.51   11.05
  -7  -4   8   61.44   11.51
  -7   4   9   31.04    4.84
  -7   4   9   38.36    5.12
  -7   4   9   39.00    5.85
  -7   4   9   33.69    5.55
   7   4  -9   46.44    8.87
  -7  -4   9   37.15    7.52
  -7   4  10    0.75    1.19
  -7   4  10    0.00    1.14
  -7   4  10    0.00    1.41
  -7   4  10    0.00    1.64
   7   4 -10   -0.00    3.70
  -7  -4  10    0.52    3.19
  -7   4  11  133.65   15.20
  -7   4  11  130.95   15.10
   7   4 -11  136.93   18.40
  -7  -4  11  129.71   17.57
  -7   4  12  154.81   16.64
  -7   4  12  137.30   16.45
   7   4 -12  166.26   20.61
  -7  -4  12  159.10   19.56
  -7   4  13  143.12   16.03
  -7   4  13  138.63   15.96
   7   4 -13  168.98   20.42
  -7  -4  13  182.49   19.77
  -7   4  14   29.80    3.85
   7   4 -14   41.08    7.83
  -7  -4  14   52.10    7.99
  -7  -4  14   10.06    5.34
  -7   4  15   53.44    6.45
   7   4 -15   81.21   11.42
  -7  -4  15   67.18    9.98
  -7  -4  15   45.60    9.96
  -7   4  16   31.01    4.25
   7   4 -16   40.29    8.31
  -7  -4  16   53.48    8.36
  -7  -4  16   42.08    8.55
  -7   4  17  163.09   18.07
   7   4 -17  159.08   21.99
  -7  -4  17  184.08   21.82
  -7  -4  17  201.79   23.47
  -7   4  18   26.22    3.86
   7   4 -18   26.17    6.88
  -7  -4  18   27.43    6.70
  -7  -4  18   31.59    7.54
  -7   4  19   16.55    3.09
   7   4 -19   16.68    5.94
  -7  -4  19   21.01    6.39
  -7   4  20   33.10    5.21
   7   4 -20   48.67    9.10
  -7  -4  20   36.65    8.45
  -7   4  21   42.52    5.73
   7   4 -21   55.18    9.50
  -7  -4  21   11.71    6.87
  -7  -4  22   44.75    9.66
  -7  -4  23   12.74    5.42
  -7  -4  24    4.85    4.54
  -7  -4  25   -0.00    4.18
  -7  -4  26   11.05    5.90
  -7  -4  27   18.93    7.03
  -7  -4  28   10.22    5.97
  -7  -4  29    7.46    5.56
  -7  -4  30   -0.00    3.91
  -7  -4  31   15.97    6.75
  -7  -4  32    9.55    5.36
  -7  -4  33   11.72    6.54
  -7  -4  34    0.00    4.28
  -7  -4  35    0.60    4.80
  -7  -4  36    3.70    4.85
  -7   5   1    0.00    2.65
  -7   5   1    1.34    2.80
  -7   5   1    7.17    3.55
   7  -5  -1    3.07    2.60
   7   5  -1    2.43    4.06
  -7  -5   1    0.26    4.10
  -7   5   2    0.00    2.69
  -7   5   2    2.15    3.09
  -7   5   2    1.74    3.12
  -7   5   2    5.41    3.42
   7  -5  -2    0.99    2.12
   7   5  -2    0.00    3.83
  -7  -5   2    1.71    3.72
  -7   5   3   65.23    8.98
  -7   5   3   48.86    8.32
  -7   5   3   56.73    9.28
  -7   5   3   39.89    8.20
   7  -5  -3   49.82    7.77
   7   5  -3   61.24   11.28
  -7  -5   3   39.90    9.98
  -7   5   4  158.35   16.98
  -7   5   4  121.85   16.27
  -7   5   4  126.47   17.01
  -7   5   4  119.63   16.52
   7  -5  -4  120.68   15.21
   7   5  -4  122.10   18.82
  -7  -5   4  145.08   18.39
  -7  -5   4  128.19   19.08
  -7   5   5   47.05    7.38
  -7   5   5   34.69    6.76
  -7   5   5   35.47    7.24
  -7   5   5   42.95    7.39
   7  -5  -5   46.18    5.82
   7  -5  -5   42.63    5.66
   7   5  -5   39.34    9.19
  -7  -5   5   37.38    8.21
  -7  -5   5   45.06    9.93
  -7   5   6    3.63    2.58
  -7   5   6    1.28    2.36
  -7   5   6    2.38    2.58
  -7   5   6    3.38    2.48
   7   5  -6   -0.00    3.53
  -7  -5   6    1.96    3.43
  -7   5   7   19.14    4.17
  -7   5   7   15.13    3.96
  -7   5   7   22.18    4.81
  -7   5   7   15.78    4.17
   7   5  -7   19.50    6.37
  -7  -5   7   23.32    6.41
  -7   5   8   91.14   11.80
  -7   5   8  100.47   12.12
  -7   5   8   96.08   12.64
   7   5  -8   80.90   14.59
  -7  -5   8  107.43   14.71
  -7   5   9  122.03   16.15
  -7   5   9  155.35   16.63
  -7   5   9  142.98   17.26
   7   5  -9  152.96   20.36
  -7  -5   9  162.76   19.59
  -7   5  10   44.32    6.23
  -7   5  10   42.55    6.13
  -7   5  10   52.19    7.27
   7   5 -10   49.89   10.09
  -7  -5  10   43.50    8.71
  -7   5  11   94.07   11.31
  -7   5  11  100.94   11.33
  -7   5  11  107.88   12.62
   7   5 -11   93.89   15.20
  -7  -5  11  107.96   14.81
  -7   5  12    1.08    1.81
   7   5 -12    1.73    3.74
  -7  -5  12    0.40    2.95
  -7  -5  12    0.00    3.56
  -7   5  13   45.26    6.54
   7   5 -13   39.63    9.26
  -7  -5  13   50.47    9.09
  -7  -5  13   54.53   10.65
  -7   5  14   48.63    6.09
   7   5 -14   75.56   11.22
  -7  -5  14   13.41    6.72
  -7  -5  14   64.30   10.55
  -7   5  15  189.23   21.73
   7   5 -15  192.49   25.68
  -7  -5  15  222.06   25.28
  -7  -5  15  203.67   26.33
  -7   5  16   -0.00    1.68
   7   5 -16    0.00    3.85
  -7  -5  16    4.32    3.89
  -7  -5  16    0.54    4.07
  -7   5  17    8.15    2.56
   7   5 -17    7.84    5.46
  -7  -5  17    7.16    4.77
  -7   5  18    6.84    2.52
   7   5 -18    5.07    4.63
  -7  -5  18    4.81    4.91
  -7   5  19   38.54    5.68
   7   5 -19   30.74    8.19
  -7  -5  19   38.98    8.84
  -7   5  20   41.24    6.50
   7   5 -20   52.29   10.11
  -7  -5  20   44.83    9.92
   7   5 -21    4.56    4.47
  -7  -5  21   12.01    5.33
   7   5 -22    0.22    3.95
  -7  -5  22    1.95    4.47
  -7  -5  24   24.91    7.30
  -7  -5  25   14.09    6.35
  -7  -5  26    6.35    5.41
  -7  -5  27    0.00    4.60
  -7  -5  28    9.70    5.63
  -7  -5  29   16.49    6.64
  -7  -5  30    6.89    5.28
  -7  -5  31    6.69    5.80
  -7  -5  32    1.72    4.79
  -7  -5  33    0.00    4.88
  -7  -5  34    5.23    5.15
  -7  -5  35    8.15    6.05
  -7   6   1   91.88   13.64
  -7   6   1  110.12   14.15
  -7   6   1   83.26   14.11
   7  -6  -1   88.37   13.26
   7   6  -1   91.08   15.69
  -7  -6   1   94.64   16.37
  -7   6   2   31.86    8.61
  -7   6   2   78.84   10.70
  -7   6   2   76.36   11.24
   7  -6  -2   67.86    9.82
   7   6  -2   83.56   13.46
  -7   6   3   45.05    8.10
  -7   6   3   46.82    8.15
  -7   6   3   39.65    8.29
   7  -6  -3   46.02    7.54
   7   6  -3   40.88    9.95
  -7   6   4   22.21    5.07
  -7   6   4    9.50    3.89
  -7   6   4   17.68    5.14
   7  -6  -4    5.86    2.88
   7   6  -4   17.68    6.73
  -7   6   5    0.05    2.60
  -7   6   5    0.65    2.66
  -7   6   5    2.04    2.89
   7  -6  -5    1.01    1.80
   7   6  -5    0.73    4.22
  -7   6   6   76.69   11.56
  -7   6   6   80.14   11.63
  -7   6   6   93.91   12.84
   7  -6  -6   82.33    9.94
   7   6  -6  120.85   16.21
  -7   6   7  155.72   18.64
  -7   6   7  141.33   18.46
  -7   6   7  160.74   19.63
   7   6  -7  163.46   22.24
  -7   6   8   72.54   10.23
  -7   6   8   71.06   10.27
  -7   6   8   70.37   10.95
   7   6  -8  118.09   15.54
  -7   6   9    0.61    2.17
  -7   6   9    3.93    2.53
  -7   6   9    2.27    2.91
   7   6  -9    2.50    4.79
  -7  -6   9    0.00    3.87
  -7   6  10   96.09   11.52
  -7   6  10   80.60   11.97
   7   6 -10   84.79   14.91
  -7  -6  10   95.25   15.37
  -7   6  11  137.38   16.09
  -7   6  11  136.04   17.04
   7   6 -11  134.04   19.91
  -7  -6  11  144.82   20.70
  -7   6  12    9.68    3.39
   7   6 -12    3.12    4.39
  -7  -6  12   19.14    6.67
  -7   6  13    5.81    3.04
   7   6 -13   13.73    6.03
  -7  -6  13   18.39    6.32
  -7   6  14    8.71    3.39
   7   6 -14   18.52    6.49
  -7  -6  14   11.96    5.85
  -7   6  15    5.59    2.90
   7   6 -15    4.38    4.64
  -7  -6  15    2.98    5.19
  -7   6  16   63.12    8.83
   7   6 -16   51.30   11.51
  -7  -6  16   77.36   13.46
  -7   6  17   79.83   10.16
   7   6 -17   59.88   12.42
  -7  -6  17   76.61   13.61
  -7   6  18   92.00   11.96
   7   6 -18  108.16   16.03
  -7  -6  18   84.17   15.32
   7   6 -19    9.26    5.15
  -7  -6  19    8.54    5.23
   7   6 -20   -0.00    3.86
  -7  -6  20    0.76    3.66
   7   6 -21    7.15    5.06
  -7  -6  21    2.25    4.64
  -7  -6  22   28.78    8.40
  -7  -6  23   13.21    5.79
  -7  -6  24   12.32    6.60
  -7  -6  25   -0.00    4.29
  -7  -6  26   21.46    8.05
  -7  -6  27   10.27    6.61
  -7  -6  28   13.61    6.84
  -7  -6  29    4.98    4.84
  -7  -6  30    1.08    4.93
  -7  -6  31    0.00    5.63
  -7  -6  32   12.46    6.17
  -7  -6  33    1.41    4.88
  -7  -6  34    0.44    3.99
  -7   7   1    6.30    4.34
  -7   7   1    3.35    3.33
  -7   7   2   22.65    6.25
  -7   7   2   39.52    7.43
  -7   7   3   20.36    5.59
  -7   7   3    8.12    4.20
  -7   7   3   22.36    6.32
  -7   7   4  302.09   34.05
  -7   7   4  277.92   33.60
  -7   7   4  288.83   34.96
  -7   7   5  104.63   14.61
  -7   7   5  108.54   14.72
  -7   7   5   94.67   15.24
   7  -7  -5  129.97   15.25
   7  -7  -5  104.30   13.55
   7   7  -5   91.83   17.01
  -7   7   6   13.93    4.54
  -7   7   6    5.75    3.47
  -7   7   6    3.98    4.04
   7  -7  -6   13.31    4.10
   7  -7  -6    7.47    2.76
   7   7  -6   22.90    7.56
  -7  -7   6   13.45    6.52
  -7   7   7   70.84    9.85
  -7   7   7   67.69    9.76
  -7   7   7   90.73   11.71
   7  -7  -7   67.43    7.77
   7   7  -7   19.02    8.96
  -7  -7   7   72.35   13.39
  -7   7   8   13.41    4.38
  -7   7   8   16.02    5.15
   7   7  -8   17.97    7.19
  -7  -7   8   18.23    6.82
  -7   7   9   37.10    6.57
  -7   7   9   31.20    6.87
   7   7  -9   43.95    9.94
  -7  -7   9   24.51    8.36
  -7   7  10  110.84   14.81
  -7   7  10  121.22   16.06
   7   7 -10  126.06   18.89
  -7  -7  10  120.93   19.22
  -7   7  11   32.44    6.83
   7   7 -11   33.89    9.50
  -7  -7  11   34.98    9.13
   7   7 -12    0.00    5.20
  -7  -7  12    5.73    5.66
  -7  -7  13   19.65    7.65
  -7  -7  14  193.61   26.97
  -7  -7  15   -0.00    4.75
  -7  -7  16    0.95    4.34
  -7  -7  17   -0.00    4.38
  -7  -7  18    8.09    5.65
  -7  -7  19    0.27    4.17
  -7  -7  20   44.65   11.01
  -7  -7  21   -0.00    4.37
   7   7 -22    0.00    4.35
  -7  -7  22    0.00    3.70
   7   7 -23   11.13    6.08
  -7  -7  23    2.58    4.51
  -7  -7  24   32.63    9.42
  -7  -7  25    9.02    6.10
  -7  -7  26   11.98    6.54
  -7  -7  27   -0.00    5.54
  -7  -7  28   -0.00    4.79
  -7  -7  29    0.00    4.30
  -7  -7  30   16.93    6.76
  -7  -7  31    0.93    4.59
  -7  -7  32   -0.00    4.63
  -7  -7  33    5.34    4.96
  -7   8   1   53.14   10.64
  -7   8   1   46.50    9.73
   7  -8  -1   75.94   11.29
   7   8  -1   62.90   12.74
  -7   8   2  109.15   16.56
  -7   8   2  135.60   17.30
   7  -8  -2  120.31   16.75
   7   8  -2  108.20   18.87
  -7   8   3    6.19    4.57
   7  -8  -3   15.59    5.07
   7   8  -3    6.50    6.07
  -7  -8   3    6.37    6.52
  -7   8   4   28.70    6.75
   7  -8  -4   36.55    7.13
   7   8  -4   20.06    8.71
  -7  -8   4   24.64    8.59
  -7   8   5    0.00    3.11
  -7  -8   5    9.78    5.94
  -7   8   6   28.37    6.35
  -7  -8   6   21.17    8.84
  -7   8   7    4.38    3.65
  -7  -8   7    2.09    4.54
  -7   8   8   66.62   10.59
  -7  -8   8   63.76   13.51
  -7   8   9    2.94    3.37
  -7  -8   9    4.75    5.57
  -7  -8  10   14.74    6.70
  -7  -8  11   12.98    6.56
   7   8 -12  108.67   19.57
  -7  -8  12  163.27   22.14
   7   8 -13    4.45    5.28
  -7  -8  13    0.01    4.93
   7   8 -14   18.26    7.40
  -7  -8  14    0.00    4.46
   7   8 -15    4.38    5.65
  -7  -8  15    6.69    6.09
   7   8 -16   90.45   15.95
  -7  -8  16   87.93   16.12
   7   8 -17    1.86    5.20
  -7  -8  17    5.25    5.46
   7   8 -18    8.52    6.01
  -7  -8  18    9.06    6.19
   7   8 -19   -0.00    4.49
  -7  -8  19   -0.00    4.52
   7   8 -20   25.03    8.23
  -7  -8  20   12.48    6.93
   7   8 -21   -0.00    4.64
  -7  -8  21   -0.00    4.33
   7   8 -22   15.13    7.13
  -7  -8  22   13.01    7.28
   7   8 -23   20.68    7.68
  -7  -8  23   13.58    7.12
   7   8 -24    4.06    5.55
  -7  -8  24    4.26    5.10
  -7  -8  25    3.14    4.43
  -7  -8  26    9.19    6.50
  -7  -8  27    5.35    4.73
  -7  -8  28    4.46    5.59
  -7  -8  29    5.64    5.38
  -7  -8  30   -0.00    4.84
  -7  -8  31    0.00    4.15
  -7  -8  32    1.12    5.66
  -7   9   1    3.15    4.38
   7   9  -1    1.68    5.59
  -7  -9   1    8.19    6.24
  -7   9   2   33.76    7.89
   7   9  -2   20.62    9.02
  -7  -9   2   33.21   10.01
  -7   9   3    3.97    3.94
   7   9  -3    2.98    6.18
  -7  -9   3    4.56    5.19
  -7   9   4   61.21   10.38
   7   9  -4   55.80   13.10
  -7  -9   4   41.21   11.33
  -7   9   5    6.34    3.90
   7   9  -5    8.91    6.13
  -7  -9   5    3.91    5.25
  -7   9   6   30.29    7.04
   7   9  -6   26.05    8.67
  -7  -9   6   25.88    8.73
  -7   9   7   13.83    5.03
   7   9  -7   18.11    8.00
  -7  -9   7    8.45    6.56
   7   9  -8   31.26    9.57
  -7  -9   8   28.48    9.39
   7   9  -9    2.48    5.07
  -7  -9   9   -0.00    4.90
   7   9 -10  111.59   16.99
  -7  -9  10   63.07   14.69
   7   9 -11    0.80    4.76
  -7  -9  11   -0.00    4.99
   7   9 -12    0.00    5.79
  -7  -9  12    2.01    4.22
   7   9 -13    1.90    5.14
  -7  -9  13   13.27    6.87
   7   9 -14   77.91   14.51
  -7  -9  14   62.54   14.00
   7   9 -15   -0.00    4.60
  -7  -9  15   -0.00    5.04
   7   9 -16   10.39    6.63
  -7  -9  16   19.66    7.91
   7   9 -17    1.00    4.47
  -7  -9  17    5.90    5.35
   7   9 -18   22.90    8.49
  -7  -9  18    4.33    5.72
   7   9 -19    0.08    5.12
  -7  -9  19    4.43    5.34
   7   9 -20   13.68    7.14
  -7  -9  20   21.60    8.67
   7   9 -21    0.79    4.91
  -7  -9  21    0.00    5.61
   7   9 -22    5.19    5.54
  -7  -9  22    0.00    4.04
   7   9 -23    1.80    4.75
  -7  -9  23   -0.00    5.47
   7   9 -24   17.35    8.20
  -7  -9  24   21.48    8.55
   7   9 -25   -0.00    5.61
  -7  -9  25    1.98    5.22
  -7  -9  26    2.06    4.88
  -7  -9  27    0.96    4.31
  -7  -9  28    4.06    5.48
  -7  -9  29    0.00    5.14
  -7  -9  30    7.48    5.93
  -7  -9  31    4.90    5.31
  -7  10   1   18.06    6.38
   7  10  -1    7.74    6.85
  -7 -10   1    9.22    6.99
  -7  10   2   44.90   10.21
   7  10  -2   57.56   12.69
  -7 -10   2   59.91   13.52
  -7  10   3    0.60    3.24
   7  10  -3    0.00    5.58
  -7 -10   3    3.17    4.82
  -7  10   4    1.54    3.52
   7  10  -4    0.28    5.69
  -7 -10   4    1.04    5.93
  -7  10   5    1.90    3.94
   7  10  -5    1.30    5.56
  -7 -10   5    0.00    5.57
  -7  10   6  140.61   19.87
   7  10  -6  143.71   22.69
  -7 -10   6  137.31   22.96
   7  10  -7   -0.00    5.38
  -7 -10   7    0.32    5.87
   7  10  -8    0.01    5.12
  -7 -10   8   -0.00    5.63
   7  10  -9   -0.00    5.49
  -7 -10   9    1.41    5.67
   7  10 -10   10.98    6.90
  -7 -10  10    0.00    5.36
   7  10 -11    0.00    5.25
  -7 -10  11    0.30    4.48
   7  10 -12   32.03    9.93
  -7 -10  12   42.02   10.90
   7  10 -13   -0.00    5.61
  -7 -10  13   -0.00    5.41
   7  10 -14   14.60    7.21
  -7 -10  14   11.89    7.07
   7  10 -15    2.63    5.63
  -7 -10  15    1.74    4.89
   7  10 -16   59.64   12.02
  -7 -10  16   25.85    9.61
   7  10 -17    2.57    5.78
  -7 -10  17    2.51    5.81
   7  10 -18   22.32    8.54
  -7 -10  18   29.94   10.09
   7  10 -19    0.50    4.76
  -7 -10  19    5.36    5.61
   7  10 -20    0.28    5.41
  -7 -10  20    7.36    6.56
   7  10 -21    2.12    5.33
  -7 -10  21    2.60    5.25
   7  10 -22   24.59    8.96
  -7 -10  22   29.71    9.81
   7  10 -23    0.00    5.25
  -7 -10  23    1.41    5.35
   7  10 -24   -0.00    5.31
  -7 -10  24    2.06    4.81
   7  10 -25    2.94    5.54
  -7 -10  25    5.29    5.94
  -7 -10  26   21.71    8.86
  -7 -10  27   -0.00    5.72
  -7 -10  28    3.05    6.05
  -7 -10  29   -0.00    4.42
  -7 -10  30    7.34    6.06
   7  11  -1   -0.00    5.82
  -7 -11   1    0.86    5.10
   7  11  -2    0.00    4.70
  -7 -11   2    6.69    7.27
   7  11  -3    0.00    6.08
  -7 -11   3    2.44    5.44
  -7  11   4   31.64    8.20
   7  11  -4   24.62    9.69
  -7 -11   4   37.75   10.62
  -7  11   5   28.78    7.84
   7  11  -5    9.85    7.36
  -7 -11   5   15.26    8.36
   7  11  -6    0.85    5.69
  -7 -11   6    0.69    5.02
   7  11  -7   17.39    8.41
  -7 -11   7   12.39    7.76
   7  11  -8    9.12    6.84
  -7 -11   8   16.52    8.25
   7  11  -9   -0.00    6.34
  -7 -11   9    0.00    4.93
   7  11 -10   18.12    8.35
  -7 -11  10   42.93   11.20
   7  11 -11   -0.00    5.24
  -7 -11  11    7.78    6.73
   7  11 -12    5.48    5.94
  -7 -11  12    0.06    4.36
   7  11 -13   -0.00    4.96
  -7 -11  13   -0.00    5.24
   7  11 -14   35.62   10.03
  -7 -11  14   24.19    9.76
   7  11 -15    3.29    5.97
  -7 -11  15    0.00    4.51
   7  11 -16   13.77    7.88
  -7 -11  16    2.99    6.05
   7  11 -17    6.67    5.88
  -7 -11  17    5.47    7.64
   7  11 -18    7.74    6.42
  -7 -11  18   14.40    8.00
   7  11 -19    1.32    5.20
  -7 -11  19    1.02    5.50
   7  11 -20   23.50    8.97
  -7 -11  20   25.88    9.94
   7  11 -21   -0.00    6.12
  -7 -11  21    0.57    6.00
   7  11 -22    4.29    6.27
  -7 -11  22   -0.00    5.64
   7  11 -23    1.35    5.10
  -7 -11  23   -0.00    6.42
   7  11 -24   24.85    8.54
  -7 -11  24   19.04    8.94
   7  11 -25   10.29    7.07
  -7 -11  25    1.91    6.62
   7  11 -26    5.02    6.46
  -7 -11  26   -0.00    5.58
  -7 -11  27   -0.00    5.45
  -7 -11  28    2.77    5.17
  -7  12   1    4.56    5.00
   7  12  -1   -0.00    5.65
  -7 -12   1    6.81    5.18
  -7  12   2   29.33    8.43
   7  12  -2   23.02    9.92
  -7 -12   2   13.44    7.88
  -7  12   3    5.45    5.40
   7  12  -3    0.00    5.65
  -7 -12   3   -0.00    6.45
   7  12  -4   -0.00    5.96
  -7 -12   4   10.88    7.21
   7  12  -5    3.18    6.59
  -7 -12   5    1.45    7.24
   7  12  -6   40.84   12.13
  -7 -12   6   47.47   12.79
   7  12  -7    8.77    7.47
  -7 -12   7    4.45    7.26
   7  12  -8    6.46    6.19
  -7 -12   8   11.13    7.74
   7  12  -9    2.23    5.53
  -7 -12   9    5.31    5.81
   7  12 -10    4.95    6.32
  -7 -12  10    4.68    6.43
   7  12 -11    1.69    5.66
  -7 -12  11    4.44    6.33
   7  12 -12   20.62    8.97
  -7 -12  12   26.81    9.87
   7  12 -13    0.14    4.85
  -7 -12  13    3.62    6.15
   7  12 -14    5.28    5.53
  -7 -12  14   -0.00    5.77
   7  12 -15    9.60    6.47
  -7 -12  15   -0.00    5.09
   7  12 -16   13.45    7.98
  -7 -12  16   17.09    9.08
   7  12 -17    3.18    6.67
  -7 -12  17    1.12    5.99
   7  12 -18    9.96    6.64
  -7 -12  18    2.75    6.24
   7  12 -19    2.38    5.82
  -7 -12  19   -0.00    5.42
   7  12 -20   12.74    7.59
  -7 -12  20   10.12    8.66
   7  12 -21    0.98    5.53
  -7 -12  21    5.49    6.16
   7  12 -22    2.97    5.74
  -7 -12  22    6.14    7.40
   7  12 -23   -0.00    5.45
  -7 -12  23    1.51    5.75
   7  12 -24    3.10    6.15
  -7 -12  24    5.95    7.08
   7  12 -25   -0.00    6.30
  -7 -12  25   -0.00    5.60
   7  12 -26    3.09    5.80
  -7 -12  26   -0.00    6.19
  -7 -12  27    5.31    6.93
  -7  13   1    2.76    4.92
   7  13  -1    0.00    5.54
  -7 -13   1    5.97    7.39
  -7  13   2   11.23    6.51
   7  13  -2   22.82    9.04
  -7 -13   2    2.04    6.50
   7  13  -3   18.13    8.90
  -7 -13   3    1.65    5.31
   7  13  -4   53.14   12.99
  -7 -13   4   30.49   11.65
   7  13  -5   -0.00    6.33
  -7 -13   5   11.85    8.40
   7  13  -6   -0.00    5.77
  -7 -13   6    3.42    5.76
   7  13  -7   -0.00    5.37
  -7 -13   7   -0.00    4.90
   7  13  -8   10.93    7.79
  -7 -13   8   10.57    8.76
   7  13  -9    6.38    6.75
  -7 -13   9    7.13    7.06
   7  13 -10   20.97    9.69
  -7 -13  10   15.89    8.08
   7  13 -11    0.00    5.80
  -7 -13  11   -0.00    5.53
   7  13 -12    0.00    5.85
  -7 -13  12   -0.00    6.06
   7  13 -13   -0.00    6.25
  -7 -13  13    1.20    5.63
   7  13 -14   15.52    8.04
  -7 -13  14   13.96    8.17
   7  13 -15   -0.00    4.95
  -7 -13  15    9.47    7.24
   7  13 -16    1.88    6.17
  -7 -13  16    0.81    5.65
   7  13 -17    0.00    6.24
  -7 -13  17   -0.00    6.06
   7  13 -18    1.64    6.66
  -7 -13  18   -0.00    7.08
   7  13 -19    5.36    6.81
  -7 -13  19   -0.00    5.90
   7  13 -20    0.00    6.19
  -7 -13  20    5.72    6.30
   7  13 -21    4.02    6.33
  -7 -13  21   10.57    8.00
   7  13 -22    1.77    4.74
  -7 -13  22    7.21    6.78
   7  13 -23    3.72    6.39
  -7 -13  23    8.40    7.45
   7  13 -24   17.26    7.81
  -7 -13  24    3.64    7.37
   7  13 -25    1.74    6.70
  -7 -13  25    2.38    7.30
   7  13 -26    6.88    7.52
   7  13 -27    2.97    6.19
   7  14  -1    9.39    7.41
  -7 -14   1    1.55    5.38
   7  14  -2   10.04    9.49
  -7 -14   2   23.91   10.44
   7  14  -3    6.94    6.46
  -7 -14   3    2.39    5.55
   7  14  -4    1.78    6.15
  -7 -14   4    1.28    6.86
   7  14  -5    3.88    6.40
  -7 -14   5    5.24    6.89
   7  14  -6    7.19    7.43
  -7 -14   6    7.94    7.90
   7  14  -7   22.65    8.54
  -7 -14   7    8.69    9.13
   7  14  -8    0.04    6.14
  -7 -14   8    0.00    6.79
   7  14  -9    0.00    5.85
  -7 -14   9    4.92    6.51
   7  14 -10    5.30    7.21
  -7 -14  10   11.15    8.34
   7  14 -11    1.14    5.58
  -7 -14  11    2.20    6.01
   7  14 -12    0.00    5.52
  -7 -14  12    6.24    7.54
   7  14 -13    0.00    5.05
  -7 -14  13   -0.00    5.47
   7  14 -14    5.44    7.16
  -7 -14  14   10.46    7.68
   7  14 -15    7.96    7.79
  -7 -14  15    4.45    6.05
   7  14 -16    0.00    6.36
  -7 -14  16    7.16    7.64
   7  14 -17   13.62    7.43
  -7 -14  17   10.15    8.27
   7  14 -18    1.96    5.62
  -7 -14  18    0.71    5.76
   7  14 -19    1.04    5.15
  -7 -14  19    4.94    6.48
   7  14 -20    1.29    5.77
  -7 -14  20   -0.00    7.18
   7  14 -21    5.29    6.17
  -7 -14  21    3.46    6.70
   7  14 -22    7.58    7.30
  -7 -14  22   -0.00    6.66
   7  14 -23   -0.00    5.66
  -7 -14  23    5.84    7.39
   7  14 -24    3.11    6.61
   7  14 -25    1.15    5.98
   7  15  -1    0.00    5.76
   7  15  -2   -0.00    6.47
   7  15  -3    6.53    7.50
   7  15  -4    1.97    6.66
   7  15  -5   13.01    8.56
   7  15  -6    0.00    7.40
   7  15  -7    0.87    4.90
  -7 -15   7   -0.00    6.37
   7  15  -8    8.39    7.65
  -7 -15   8   -0.00    6.25
   7  15  -9   -0.00    6.15
  -7 -15   9    2.95    6.84
   7  15 -10    5.13    6.58
  -7 -15  10    0.00    6.27
   7  15 -11    3.57    7.05
  -7 -15  11   -0.00    5.14
   7  15 -12   -0.00    6.32
  -7 -15  12    4.53    6.89
   7  15 -13   -0.00    5.57
  -7 -15  13    0.76    5.59
   7  15 -14    2.40    6.84
  -7 -15  14    0.74    6.18
   7  15 -15    2.25    6.57
  -7 -15  15    9.70    6.87
   7  15 -16    0.20    5.89
  -7 -15  16   -0.00    6.45
   7  15 -17    3.04    6.23
  -7 -15  17   -0.00    6.91
   7  15 -18   -0.00    5.92
  -7 -15  18    0.00    5.96
   7  15 -19    5.41    6.94
  -7 -15  19    7.41    7.73
   7  15 -20   -0.00    7.16
  -7 -15  20    8.21    7.57
  -7 -15  21   -0.00    6.47
   7  16  -1    2.91    6.59
   7  16  -2   -0.00    5.58
   7  16  -3   -0.00    6.81
   7  16  -4    5.41    7.76
   7  16  -5   -0.00    5.75
   7  16  -6    1.94    5.67
   7  16  -7   10.40    7.79
   7  16  -8   -0.00    5.38
   7  16  -9    1.28    5.27
   7  16 -10    0.00    6.37
  -7 -16  14   -0.00    5.78
  -7 -16  15    1.46    6.53
  -7 -16  16    4.67    7.28
  -7 -16  17    8.91    7.42
  -7 -16  18   -0.00    5.02
  -7 -16  19   -0.00    4.94
  -6   0   1    0.35    3.29
  -6   0   1   -0.00    2.81
   6   0  -1   -0.00    3.06
   6   0  -1    0.00    2.59
  -6   0   2  397.94   45.22
  -6   0   2  535.40   46.78
   6   0  -2  358.60   44.91
   6   0  -2  401.23   44.72
  -6   0   3   -0.00    2.58
  -6   0   3   -0.00    2.86
   6   0  -3   -0.00    2.67
   6   0  -3    0.66    2.33
  -6   0   4   15.14    4.25
  -6   0   4   17.58    4.64
   6   0  -4   13.20    4.12
   6   0  -4   21.00    3.96
  -6   0   5    0.76    2.72
  -6   0   5   -0.00    2.91
   6   0  -5   -0.00    2.42
   6   0  -5    0.84    1.87
  -6   0   6 1328.84  140.41
  -6   0   6 1382.30  141.00
   6   0  -6 1400.78  140.67
   6   0  -6 1317.52  139.37
  -6   0   7   -0.00    1.98
  -6   0   7    0.90    2.43
   6   0  -7    0.19    2.01
   6   0  -7    0.73    1.06
  -6   0   8   29.19    4.96
  -6   0   8   32.69    5.53
   6   0  -8   34.74    5.43
  -6   0   9    0.79    1.66
  -6   0   9   -0.00    1.76
   6   0  -9    0.82    1.88
  -6   0  10  231.00   25.53
  -6   0  10  236.48   26.12
   6   0 -10  235.18   25.86
  -6   0  11    1.10    1.58
  -6   0  11   -0.00    1.71
   6   0 -11    1.39    1.89
  -6   0  12  306.90   35.26
  -6   0  12  346.50   36.06
   6   0 -12  348.87   35.74
  -6   0  13    1.20    1.61
  -6   0  13    0.80    1.98
   6   0 -13   -0.00    1.81
  -6   0  14   95.92   10.24
  -6   0  14   65.69   10.29
   6   0 -14   86.80   10.29
  -6   0  15   -0.00    1.41
  -6   0  15   -0.00    1.78
   6   0 -15    0.22    1.74
  -6   0  16  300.52   32.19
  -6   0  16  295.17   32.80
   6   0 -16  291.51   32.18
  -6   0  17   -0.00    2.40
   6   0 -17    0.12    1.78
   6   0 -17    0.08    1.81
  -6   0  18  189.76   22.97
   6   0 -18  169.76   22.15
   6   0 -18  244.81   22.96
   6   0 -19    0.39    2.11
   6   0 -20    1.24    2.22
  -6   0  22  132.58   17.11
  -6   0  23   -0.00    2.61
  -6   0  24   -0.00    2.42
  -6   0  25   -0.00    2.60
  -6   0  26   37.09    7.72
  -6   0  27    0.00    3.26
  -6   0  28   31.27    7.33
  -6   0  29   -0.00    2.93
  -6   0  30    8.44    4.82
  -6   0  31   -0.00    3.84
  -6   0  32   50.37   10.07
  -6   0  33    6.81    4.50
  -6   0  34    0.41    3.10
  -6   0  35    0.84    3.50
  -6   0  36    1.36    3.85
  -6   0  37    0.49    3.37
  -6   0  38    2.91    4.70
  -6   1   1   19.26    4.29
  -6   1   1    6.20    3.53
   6  -1  -1    7.76    3.54
   6  -1  -1   11.13    3.66
   6   1  -1   11.02    4.28
   6   1  -1    9.26    3.64
  -6  -1   1    0.00    2.88
  -6  -1   1    7.17    4.60
  -6   1   2  731.16   71.09
  -6   1   2  645.37   71.05
   6  -1  -2  623.20   70.76
   6  -1  -2  682.19   70.35
   6   1  -2  651.28   71.43
   6   1  -2  612.72   70.76
  -6  -1   2  654.55   71.34
  -6  -1   2  714.78   72.25
  -6   1   3   42.70    6.85
  -6   1   3   44.79    7.23
   6  -1  -3   36.16    6.72
   6  -1  -3   40.23    6.25
   6   1  -3   37.95    7.38
   6   1  -3   40.48    6.76
  -6  -1   3   40.47    7.36
  -6  -1   3   40.34    7.78
  -6   1   4  611.53   94.72
  -6   1   4  900.43   95.87
   6  -1  -4 1042.09   96.06
   6  -1  -4  959.51   95.06
   6  -1  -4 1134.55   95.12
   6   1  -4  914.64   96.47
   6   1  -4  962.72   95.92
  -6  -1   4  920.08   96.31
  -6  -1   4  835.26   96.50
  -6   1   5  137.71   16.11
  -6   1   5  128.89   16.36
   6  -1  -5  144.71   16.27
   6  -1  -5  139.68   14.90
   6  -1  -5  134.09   14.84
   6   1  -5  150.75   17.34
   6   1  -5  124.93   16.10
  -6  -1   5  125.31   16.65
  -6  -1   5  130.95   17.19
  -6   1   6   92.52   11.15
  -6   1   6   62.55   10.82
   6  -1  -6   87.31   11.12
   6   1  -6  123.87   13.05
   6   1  -6   96.29   11.38
  -6  -1   6   98.71   12.06
  -6  -1   6   90.36   12.38
  -6   1   7  290.47   30.38
  -6   1   7  248.53   30.46
   6  -1  -7  268.63   30.30
   6   1  -7  304.99   31.84
   6   1  -7  272.36   30.44
  -6  -1   7  319.85   31.53
  -6  -1   7  278.79   31.76
  -6   1   8  771.50   73.21
  -6   1   8  731.18   73.56
   6  -1  -8  643.38   72.99
   6   1  -8  636.32   74.29
   6   1  -8  824.82   73.57
  -6  -1   8  790.05   74.50
  -6  -1   8  498.25   73.82
  -6   1   9    6.68    2.02
  -6   1   9    8.27    2.34
   6  -1  -9    7.54    2.16
   6   1  -9    3.16    3.19
   6   1  -9    7.76    2.18
  -6  -1   9    9.61    2.99
  -6  -1   9   17.76    4.18
  -6   1  10  107.39   12.41
  -6   1  10  116.08   13.02
   6  -1 -10  113.64   12.56
   6   1 -10  133.00   14.67
   6   1 -10  109.85   12.58
  -6  -1  10  122.48   13.99
  -6  -1  10  108.36   14.35
  -6   1  11   21.28    2.78
  -6   1  11   21.84    3.40
   6  -1 -11   17.67    2.80
   6   1 -11   20.20    4.54
  -6  -1  11   22.04    4.21
  -6  -1  11   16.74    4.38
  -6   1  12  310.25   32.45
  -6   1  12  295.81   33.13
   6  -1 -12  302.65   32.43
   6   1 -12  372.46   34.99
  -6  -1  12  338.52   34.35
  -6  -1  12  321.40   34.94
  -6   1  13   65.09    7.43
   6  -1 -13   57.79    6.48
   6   1 -13   53.15    8.30
  -6  -1  13   66.67    8.38
  -6  -1  13   50.48    8.52
  -6   1  14  181.43   19.24
   6  -1 -14  159.99   18.19
   6  -1 -14  187.82   18.30
   6   1 -14  163.79   20.18
  -6  -1  14  177.01   20.08
  -6  -1  14  174.93   20.75
  -6   1  15   14.77    2.86
   6  -1 -15   10.38    2.00
   6  -1 -15   11.78    1.99
   6   1 -15   10.59    3.30
  -6  -1  15   16.34    3.61
  -6  -1  15   13.55    4.03
  -6   1  16    8.60    2.38
   6  -1 -16    6.29    1.82
   6  -1 -16    4.20    1.59
   6   1 -16    6.21    2.77
  -6  -1  16    8.22    2.83
  -6  -1  16    7.65    3.39
  -6   1  17    9.69    2.62
   6  -1 -17    7.66    2.02
   6  -1 -17    8.37    2.01
   6   1 -17    2.43    2.70
  -6  -1  17    5.76    2.77
  -6  -1  17    7.17    3.44
  -6   1  18  256.44   28.61
   6  -1 -18  246.34   27.67
   6  -1 -18  259.60   27.76
   6   1 -18  264.59   29.42
  -6  -1  18  273.06   29.32
  -6   1  19   42.85    6.86
   6  -1 -19   50.78    6.31
   6   1 -19   31.79    6.92
  -6  -1  19   49.90    7.48
   6   1 -20    0.00    2.74
   6   1 -21    1.60    2.84
  -6  -1  21    7.38    3.81
  -6   1  22    8.73    3.55
  -6  -1  22    9.18    3.86
  -6   1  23    2.54    3.02
  -6  -1  23    5.22    3.68
  -6   1  24   31.21    6.37
  -6  -1  24   25.36    6.48
  -6   1  25    0.00    2.82
  -6  -1  25    0.89    3.22
  -6   1  26    2.56    3.32
  -6  -1  26    2.05    3.91
  -6   1  27   -0.00    2.73
  -6  -1  27   -0.00    3.21
  -6   1  28   69.81   10.80
  -6  -1  28   48.05   10.28
  -6   1  29   -0.00    3.18
  -6  -1  29    3.08    3.76
  -6   1  30   14.56    5.42
  -6  -1  30   18.19    6.26
  -6   1  31   -0.00    2.61
  -6  -1  31   -0.00    3.37
  -6   1  32    2.32    4.04
  -6  -1  32    1.66    4.16
  -6   1  33   -0.00    3.12
  -6  -1  33    0.00    3.92
  -6   1  34   16.42    6.14
  -6  -1  34   19.00    7.02
  -6   1  35   -0.00    3.77
  -6  -1  35   -0.00    4.56
  -6   1  36   -0.00    4.66
  -6  -1  36    0.00    4.77
  -6   1  37    0.20    3.65
  -6  -1  37    3.90    4.54
  -6   1  38    6.58    4.76
  -6  -1  38    5.97    5.36
  -6   2   1    4.83    2.94
  -6   2   1    6.93    3.63
   6  -2  -1    3.38    3.11
   6  -2  -1    7.77    2.96
   6  -2  -1    2.33    2.55
   6   2  -1    3.13    3.61
   6   2  -1    6.39    3.85
  -6  -2   1    2.33    3.53
  -6  -2   1    2.93    4.12
  -6   2   2   22.68    4.71
  -6   2   2   20.01    5.19
   6  -2  -2   18.16    4.80
   6  -2  -2   25.26    4.62
   6  -2  -2   20.06    4.29
   6   2  -2   25.92    6.07
   6   2  -2   29.67    6.00
  -6  -2   2   26.00    5.93
  -6  -2   2   17.05    5.44
  -6   2   3    0.00    2.16
  -6   2   3    4.20    2.87
   6  -2  -3    2.85    2.69
   6  -2  -3    4.21    2.15
   6  -2  -3    5.20    2.24
   6   2  -3    2.83    3.44
   6   2  -3    6.04    3.27
  -6  -2   3    9.11    4.24
  -6  -2   3    4.11    3.59
  -6   2   4   66.79    8.52
  -6   2   4   62.50    8.90
   6  -2  -4   41.98    7.88
   6  -2  -4   62.69    7.48
   6  -2  -4   64.14    7.46
   6   2  -4   44.54    9.14
   6   2  -4   76.53    9.79
  -6  -2   4   50.22    9.02
  -6  -2   4   85.58   11.04
  -6   2   5   11.70    3.15
  -6   2   5   10.99    3.39
   6  -2  -5   18.51    3.77
   6   2  -5   19.56    5.37
   6   2  -5   14.21    4.04
  -6  -2   5   11.75    4.26
  -6  -2   5   15.80    4.92
  -6   2   6  351.55   38.29
  -6   2   6  343.94   38.55
   6  -2  -6  359.12   38.44
   6   2  -6  346.44   40.20
   6   2  -6  369.73   39.51
  -6  -2   6  353.19   39.77
  -6  -2   6  395.68   40.89
  -6   2   7   61.12    7.86
  -6   2   7   69.26    8.08
  -6   2   7   62.49    8.20
   6  -2  -7   60.36    7.89
   6   2  -7   56.20    9.66
   6   2  -7   63.78    9.07
  -6  -2   7   70.25    9.68
  -6  -2   7   64.51   10.15
  -6   2   8    8.26    1.98
  -6   2   8    8.22    2.07
  -6   2   8   10.95    2.41
   6   2  -8    4.80    3.51
   6   2  -8    9.12    3.18
  -6  -2   8    5.43    3.26
  -6  -2   8    8.37    3.67
  -6   2   9    1.65    1.00
  -6   2   9    1.02    0.93
  -6   2   9    0.15    1.30
   6   2  -9    0.69    2.73
   6   2  -9    1.81    2.27
  -6  -2   9   -0.00    2.28
  -6  -2   9   -0.00    2.79
  -6   2  10  295.07   32.37
   6   2 -10  433.73   36.22
   6   2 -10  296.76   33.73
  -6  -2  10  292.64   34.31
  -6  -2  10  312.61   35.28
  -6   2  11  291.54   31.03
   6   2 -11  306.13   33.94
   6   2 -11  303.03   32.67
  -6  -2  11  332.23   33.69
  -6  -2  11  288.35   34.05
   6   2 -12  113.23   12.18
   6   2 -12  117.87   10.79
  -6  -2  12   40.59    9.72
  -6  -2  12   86.93   11.90
   6   2 -13    9.31    3.79
   6   2 -13   13.62    3.15
  -6  -2  13   20.56    4.41
  -6  -2  13   14.73    4.64
   6   2 -14   99.23   14.63
  -6  -2  14  132.00   15.08
  -6  -2  14  119.66   15.62
   6   2 -15   29.87    5.77
  -6  -2  15   13.76    4.39
  -6  -2  15   34.75    6.30
   6   2 -16   63.02    9.57
  -6  -2  16   57.12    8.98
  -6  -2  16   62.46    9.89
   6   2 -17   34.02    6.10
  -6  -2  17   17.19    4.72
   6   2 -18   14.55    4.53
  -6  -2  18   15.50    4.31
   6   2 -19   20.10    5.45
  -6  -2  19   19.27    4.88
  -6   2  20  189.22   22.52
   6   2 -20  215.50   24.53
  -6  -2  20  206.81   24.03
  -6  -2  20  185.73   24.46
  -6   2  21    0.00    2.23
   6   2 -21    6.73    3.63
  -6  -2  21    2.97    3.74
  -6   2  22   39.48    6.80
   6   2 -22   36.61    7.61
  -6  -2  22   44.26    8.58
  -6  -2  23    5.51    4.18
  -6  -2  24    8.91    4.40
  -6  -2  25   10.30    5.07
  -6  -2  26   65.34   11.58
  -6  -2  27    1.61    3.65
  -6  -2  28   19.24    6.35
  -6  -2  29    2.58    3.86
  -6  -2  30   13.45    5.77
  -6  -2  31    0.83    3.43
  -6  -2  32   26.24    7.55
  -6  -2  33    2.71    4.24
  -6  -2  34   -0.00    4.33
  -6   2  35    0.18    3.96
  -6  -2  35   -0.00    3.79
  -6   2  36    1.98    3.98
  -6  -2  36   16.45    6.55
  -6   2  37    0.00    3.75
  -6  -2  37    1.72    4.15
  -6   2  38    3.69    4.21
  -6  -2  38    2.75    4.89
  -6   3   1    1.17    2.23
  -6   3   1    2.60    3.00
  -6   3   1    1.65    2.49
   6  -3  -1    2.35    2.23
   6  -3  -1    0.00    2.59
   6   3  -1    4.20    4.13
   6   3  -1    0.00    2.91
  -6  -3   1    1.02    3.83
  -6  -3   1    3.15    3.93
  -6   3   2  107.40   16.75
  -6   3   2  154.24   17.53
  -6   3   2  144.14   17.69
   6  -3  -2  141.75   16.93
   6  -3  -2  148.43   16.85
   6   3  -2  159.46   19.49
   6   3  -2  165.41   19.03
  -6  -3   2  137.30   18.32
  -6  -3   2  138.00   19.15
  -6   3   3  157.37   18.39
  -6   3   3  153.69   18.29
  -6   3   3  143.71   18.38
   6  -3  -3  135.38   17.34
   6  -3  -3  153.57   17.51
   6   3  -3  184.88   20.94
   6   3  -3  165.07   19.69
  -6  -3   3  148.34   19.39
  -6  -3   3  170.69   20.84
  -6   3   4   55.52    7.11
  -6   3   4   46.98    6.76
  -6   3   4   40.99    6.90
   6  -3  -4   36.55    5.58
   6  -3  -4   40.31    5.64
   6   3  -4   48.49    8.62
   6   3  -4   45.71    8.05
  -6  -3   4   49.95    8.29
  -6  -3   4   46.44    8.76
  -6   3   5    7.29    2.76
  -6   3   5   13.38    3.12
  -6   3   5    6.71    3.04
   6   3  -5   10.12    4.54
   6   3  -5   13.80    3.98
  -6  -3   5   14.34    4.12
  -6  -3   5   12.06    5.02
  -6   3   6   12.44    3.09
  -6   3   6   13.12    3.15
  -6   3   6   16.83    3.46
  -6   3   6   13.52    3.48
   6   3  -6   16.42    5.08
   6   3  -6   25.76    5.30
  -6  -3   6   18.04    4.87
  -6  -3   6   21.87    5.79
  -6   3   7   19.51    3.55
  -6   3   7   24.61    3.75
  -6   3   7   24.89    4.06
  -6   3   7   19.42    3.78
   6   3  -7   25.76    6.25
   6   3  -7   15.98    4.68
  -6  -3   7   18.40    4.99
  -6  -3   7   21.52    6.23
  -6   3   8  436.99   44.19
  -6   3   8  432.73   44.23
  -6   3   8  420.27   44.71
  -6   3   8  395.30   44.58
   6   3  -8  398.25   47.04
   6   3  -8  397.13   46.21
  -6  -3   8  404.97   46.51
  -6  -3   8  477.37   48.13
  -6   3   9   63.85    7.88
  -6   3   9   69.76    7.96
  -6   3   9   76.72    8.69
  -6   3   9   89.45    8.91
   6   3  -9   79.62   11.36
  -6  -3   9   65.65   10.48
  -6  -3   9  132.73   13.60
  -6   3  10   32.38    3.95
  -6   3  10   27.33    3.83
   6   3 -10   27.72    6.37
  -6  -3  10   30.15    5.95
  -6  -3  10   20.23    6.26
  -6   3  11    9.49    1.62
  -6   3  11   12.21    1.70
   6   3 -11    7.23    3.95
  -6  -3  11    9.31    3.79
  -6  -3  11    5.49    3.77
   6   3 -12   75.00   11.67
  -6  -3  12   75.72   11.21
  -6  -3  12   86.66   12.44
   6   3 -13  151.10   18.77
  -6  -3  13  143.44   18.18
  -6  -3  13  138.74   19.01
   6   3 -14  184.20   24.22
  -6  -3  14  207.07   24.18
  -6  -3  14  212.30   25.15
   6   3 -15   20.69    5.43
  -6  -3  15   17.48    4.72
  -6   3  16   20.61    3.12
   6   3 -16   30.80    6.44
  -6  -3  16   29.33    5.97
  -6   3  17   79.97    9.85
   6   3 -17   92.39   12.97
  -6  -3  17  103.93   12.93
  -6   3  18  128.71   15.47
   6   3 -18  144.22   18.44
  -6  -3  18  144.18   17.95
  -6  -3  18  157.72   19.31
  -6   3  19   41.45    6.16
   6   3 -19   44.56    8.53
  -6  -3  19   42.44    7.93
  -6  -3  19   52.62    9.36
  -6   3  20    5.50    2.50
   6   3 -20    0.00    3.15
  -6  -3  20    7.39    3.61
  -6  -3  20    6.55    3.84
  -6   3  21    0.26    2.16
   6   3 -21    0.00    2.92
  -6  -3  21   -0.00    3.52
  -6   3  22   55.56    9.15
   6   3 -22   84.42   12.05
  -6  -3  22   79.44   12.45
   6   3 -23   15.23    5.92
  -6  -3  23   10.11    5.16
  -6  -3  24   72.29   12.74
  -6  -3  25    0.00    3.36
  -6  -3  26    8.97    5.26
  -6  -3  27   -0.00    3.80
  -6  -3  28   22.63    7.10
  -6  -3  29   16.39    6.69
  -6  -3  30   25.82    7.75
  -6  -3  31   -0.00    4.29
  -6  -3  32    2.97    4.78
  -6  -3  33    6.34    5.70
  -6  -3  34    4.40    5.38
  -6  -3  35    0.50    4.07
  -6  -3  36    3.67    4.74
  -6  -3  37   -0.00    4.31
  -6   4   1  192.40   24.29
  -6   4   1  236.46   24.92
  -6   4   1  230.46   25.27
   6  -4  -1  200.63   24.18
   6  -4  -1  202.46   23.88
   6   4  -1  227.00   26.84
   6   4  -1  195.40   25.57
  -6  -4   1  187.30   25.19
  -6  -4   1  190.06   26.30
  -6   4   2   17.07    4.41
  -6   4   2   31.70    5.39
  -6   4   2   13.77    4.31
  -6   4   2   20.91    5.03
   6  -4  -2   22.78    4.43
   6  -4  -2   11.53    3.55
   6   4  -2   19.98    6.47
   6   4  -2   19.98    5.73
  -6  -4   2    4.05    4.01
  -6  -4   2   22.56    6.33
  -6   4   3    5.78    2.88
  -6   4   3    7.26    3.08
  -6   4   3    2.45    2.65
  -6   4   3    6.22    3.24
   6  -4  -3    3.22    2.05
   6  -4  -3    5.13    2.35
   6   4  -3   10.24    4.79
   6   4  -3    4.19    3.43
  -6  -4   3    5.64    3.99
  -6  -4   3    7.85    4.55
  -6   4   4   11.02    3.57
  -6   4   4   10.71    3.48
  -6   4   4   12.03    3.96
  -6   4   4   21.34    4.46
   6  -4  -4   20.05    3.38
   6  -4  -4   19.61    3.33
   6   4  -4   12.20    5.26
  -6  -4   4   11.74    4.67
  -6  -4   4   18.81    5.84
  -6   4   5  298.03   30.03
  -6   4   5  307.72   30.21
  -6   4   5  275.34   30.41
  -6   4   5  282.55   30.32
   6  -4  -5  262.95   28.19
   6  -4  -5  239.66   28.12
   6   4  -5  281.09   32.50
  -6  -4   5  292.90   31.97
  -6  -4   5  293.21   33.09
  -6   4   6  282.39   30.96
  -6   4   6  271.98   31.01
  -6   4   6  301.33   31.70
  -6   4   6  294.04   31.52
   6   4  -6  291.38   33.94
  -6  -4   6  275.67   32.97
  -6  -4   6  249.86   33.64
  -6   4   7   88.64   10.64
  -6   4   7   85.07   10.68
  -6   4   7   80.96   10.96
  -6   4   7   87.95   11.04
   6   4  -7   90.19   13.56
  -6  -4   7   85.42   12.69
  -6  -4   7   86.35   13.50
  -6   4   8    7.37    2.28
  -6   4   8    6.41    2.18
  -6   4   8    4.24    2.34
  -6   4   8    5.89    2.26
   6   4  -8    3.68    3.97
  -6  -4   8    7.19    3.55
  -6  -4   8   10.66    4.27
  -6   4   9   61.98    7.71
  -6   4   9   56.39    7.61
  -6   4   9   63.34    8.30
  -6   4   9   67.36    8.22
   6   4  -9   69.19   10.98
  -6  -4   9   72.08   10.47
  -6  -4   9  104.90   12.89
  -6   4  10   31.68    4.38
  -6   4  10   36.85    4.42
  -6   4  10   43.97    5.40
   6   4 -10   33.13    7.41
  -6  -4  10   39.38    7.21
  -6  -4  10   32.36    7.93
  -6   4  11  147.93   17.25
   6   4 -11  170.35   20.79
  -6  -4  11  176.02   20.26
  -6  -4  11  154.32   21.00
  -6   4  12  114.34   13.11
   6   4 -12  122.48   16.64
  -6  -4  12  127.37   16.04
  -6  -4  12  111.36   16.69
  -6   4  13   38.73    5.26
   6   4 -13   39.43    8.17
  -6  -4  13   60.76    8.76
  -6   4  14    1.64    1.39
   6   4 -14    0.00    3.29
  -6  -4  14    0.45    2.58
  -6   4  15  137.23   15.79
   6   4 -15  151.73   19.43
  -6  -4  15  163.42   19.15
  -6   4  16  162.86   18.72
   6   4 -16  181.85   22.51
  -6  -4  16  191.08   21.98
  -6   4  17   14.06    2.78
   6   4 -17    7.06    4.46
  -6  -4  17    2.36    3.52
  -6  -4  17    9.95    5.52
  -6   4  18   59.50    8.24
   6   4 -18   75.90   11.55
  -6  -4  18   62.86   10.51
  -6  -4  18   73.25   12.06
  -6   4  19  101.20   13.87
   6   4 -19  126.66   17.32
  -6  -4  19  151.12   17.40
  -6  -4  19  137.07   18.25
  -6   4  20  131.07   17.34
   6   4 -20  162.09   20.73
  -6  -4  20  171.06   20.25
  -6  -4  20  162.80   21.23
  -6   4  21    6.65    3.07
   6   4 -21   10.29    5.02
  -6  -4  21    8.60    5.00
   6   4 -22    5.85    4.37
  -6  -4  22    8.34    4.70
   6   4 -23   -0.00    3.74
  -6  -4  23   -0.00    3.87
   6   4 -24    3.64    4.38
  -6  -4  24    3.55    4.22
  -6  -4  25   16.69    6.47
  -6  -4  26   16.39    6.62
  -6  -4  27    6.07    4.90
  -6  -4  28   12.12    5.80
  -6  -4  29    0.60    4.58
  -6  -4  30    6.87    5.19
  -6  -4  31   11.17    5.34
  -6  -4  32   13.27    6.97
  -6  -4  33    0.31    4.37
  -6  -4  34   -0.00    4.85
  -6  -4  35    6.07    5.68
  -6  -4  36    8.85    5.92
  -6  -4  37    0.10    4.29
  -6   5   1   21.24    5.04
  -6   5   1   18.26    4.80
  -6   5   1   21.74    5.35
  -6   5   1   15.45    4.71
   6  -5  -1   10.93    3.95
   6   5  -1   19.80    6.58
  -6  -5   1   13.14    5.10
  -6  -5   1   13.64    6.13
  -6   5   2   93.16   14.65
  -6   5   2  114.94   15.11
  -6   5   2  101.73   15.35
  -6   5   2  131.75   15.77
   6  -5  -2  140.18   15.36
   6   5  -2  121.13   17.47
  -6  -5   2  113.87   16.28
  -6  -5   2  116.93   17.60
  -6   5   3   90.17   15.88
  -6   5   3  135.16   16.89
  -6   5   3  139.32   17.58
   6  -5  -3  139.33   16.32
   6  -5  -3  146.11   16.23
   6   5  -3  166.03   20.15
  -6  -5   3  144.36   18.46
  -6  -5   3  150.34   19.95
  -6   5   4  121.16   16.83
  -6   5   4  180.94   17.93
  -6   5   4  131.13   17.55
   6  -5  -4  139.99   16.36
   6  -5  -4  131.93   16.09
   6   5  -4  147.71   19.86
  -6  -5   4  127.11   18.30
  -6  -5   4  145.11   20.07
  -6   5   5    3.67    2.57
  -6   5   5    1.95    2.35
  -6   5   5    3.08    2.80
   6  -5  -5    4.51    1.90
   6  -5  -5    2.32    1.56
   6   5  -5    6.56    4.20
  -6  -5   5    7.70    3.78
  -6  -5   5    2.72    4.43
  -6   5   6    4.44    2.54
  -6   5   6    4.59    2.50
  -6   5   6    0.00    2.16
   6  -5  -6    0.43    0.88
   6  -5  -6    1.77    1.00
   6   5  -6    1.55    3.56
  -6  -5   6    0.00    3.11
  -6  -5   6    5.10    4.27
  -6   5   7   67.40    9.43
  -6   5   7   76.62    9.75
  -6   5   7   71.68   10.17
   6   5  -7   81.68   12.71
  -6  -5   7   74.19   11.59
  -6  -5   7   61.58   12.04
  -6   5   8   55.34    7.71
  -6   5   8   52.45    7.69
  -6   5   8   55.29    8.24
   6   5  -8   61.13   10.69
  -6  -5   8   54.20    9.79
  -6  -5   8   73.41   11.64
  -6   5   9   83.89   11.04
  -6   5   9  112.86   11.55
  -6   5   9   84.39   11.60
   6   5  -9   90.22   14.24
  -6  -5   9   83.64   13.33
  -6   5  10   48.07    6.48
  -6   5  10   52.57    6.56
  -6   5  10   40.97    6.78
   6   5 -10   43.93    9.41
  -6  -5  10   49.96    9.03
  -6  -5  10   47.50   10.00
  -6   5  11    3.57    1.89
  -6   5  11    3.01    1.69
  -6   5  11    2.30    2.02
   6   5 -11    3.59    3.96
  -6  -5  11    3.05    3.33
  -6   5  12    6.23    2.01
  -6   5  12    7.79    1.83
  -6   5  12    7.06    2.62
   6   5 -12    4.50    4.23
  -6  -5  12    9.52    4.20
  -6   5  13  249.63   27.58
  -6   5  13  267.68   27.61
  -6   5  13  243.30   28.73
   6   5 -13  328.26   33.26
  -6  -5  13  337.15   32.55
  -6   5  14  322.30   35.06
   6   5 -14  330.69   38.59
  -6  -5  14  321.51   37.73
  -6   5  15    1.46    1.91
   6   5 -15    3.92    3.81
  -6  -5  15    0.42    3.22
  -6  -5  15    0.53    3.58
  -6   5  16   12.83    3.17
   6   5 -16    5.71    4.47
  -6  -5  16   16.08    5.00
  -6  -5  16    9.90    5.05
  -6   5  17    0.00    1.76
   6   5 -17    0.39    3.50
  -6  -5  17   -0.00    3.07
  -6  -5  17   -0.00    3.04
  -6   5  18  123.69   15.65
   6   5 -18  154.75   19.54
  -6  -5  18  129.86   19.16
  -6   5  19   25.95    4.88
   6   5 -19   31.42    7.54
  -6  -5  19    3.63    5.63
  -6   5  20   17.59    4.25
   6   5 -20   15.64    5.86
  -6  -5  20   14.49    6.17
   6   5 -21   -0.00    3.78
  -6  -5  21    3.86    4.43
   6   5 -22    0.00    4.95
  -6  -5  22   -0.00    4.34
   6   5 -23   43.63    9.96
  -6  -5  23   61.23   11.50
   6   5 -24   18.97    6.56
  -6  -5  24   43.31    9.82
   6   5 -25    8.16    5.75
  -6  -5  25    9.14    5.82
  -6  -5  26    4.00    4.91
  -6  -5  27   -0.00    3.72
  -6  -5  28   11.01    6.63
  -6  -5  29    5.63    5.45
  -6  -5  30   10.06    6.64
  -6  -5  31   -0.00    4.70
  -6  -5  32   -0.00    4.84
  -6  -5  33    8.13    6.29
  -6  -5  34    7.56    5.87
  -6  -5  35   10.16    6.54
  -6  -5  36    4.58    5.31
  -6   6   1  186.03   21.85
  -6   6   1  149.14   20.84
   6  -6  -1  191.43   21.68
   6  -6  -1  139.59   20.70
   6   6  -1  179.75   23.78
  -6  -6   1  200.51   24.88
  -6   6   2   37.54    7.67
  -6   6   2   39.81    7.69
  -6   6   2   61.07    9.54
   6  -6  -2   43.61    8.06
   6  -6  -2   54.43    8.39
   6   6  -2   42.95    9.76
  -6  -6   2   38.14    9.94
  -6   6   3    5.10    3.16
  -6   6   3    2.68    2.70
  -6   6   3    6.96    3.93
   6  -6  -3    6.50    3.43
   6  -6  -3    7.23    3.11
   6   6  -3   10.53    5.58
  -6  -6   3    0.00    4.16
  -6   6   4   18.99    5.09
  -6   6   4   14.51    4.89
   6  -6  -4   20.40    5.05
   6  -6  -4   26.46    4.93
   6   6  -4   21.19    7.05
  -6  -6   4   18.75    6.32
  -6   6   5  128.41   18.23
  -6   6   5  153.63   19.51
   6  -6  -5  166.07   18.94
   6  -6  -5  171.25   18.09
   6   6  -5  132.51   20.70
  -6  -6   5  148.38   21.68
  -6   6   6   78.50   12.67
  -6   6   6   96.70   13.80
   6  -6  -6  105.67   13.24
   6  -6  -6   95.42   11.90
   6  -6  -6  114.32   12.08
   6   6  -6   89.71   15.20
  -6  -6   6  131.74   17.48
  -6   6   7   82.46   10.44
  -6   6   7   81.25   11.27
   6  -6  -7   81.27   10.45
   6  -6  -7   72.04    8.56
   6  -6  -7   71.48    8.51
   6   6  -7   80.00   13.19
  -6  -6   7   56.80   12.22
  -6   6   8   16.74    4.30
  -6   6   8   23.39    5.11
   6  -6  -8   14.67    3.96
   6   6  -8   13.62    5.68
  -6  -6   8   16.64    6.38
  -6   6   9   99.12   14.28
  -6   6   9  125.53   15.55
   6  -6  -9  127.25   14.69
   6   6  -9  151.06   18.81
  -6   6  10   78.20   11.00
  -6   6  10   85.07   11.93
   6  -6 -10   98.07   11.32
   6   6 -10   86.15   14.08
  -6   6  11   72.02    9.27
  -6   6  11   61.46    9.61
   6  -6 -11   72.38    9.09
   6   6 -11   62.39   12.10
  -6   6  12   72.83   10.26
  -6   6  12   90.82   11.38
   6  -6 -12   85.47   10.31
   6   6 -12   78.70   13.50
  -6   6  13    2.46    2.36
  -6   6  13    1.57    2.41
   6   6 -13    3.52    3.96
  -6  -6  13    3.86    4.09
  -6   6  14    0.00    1.86
  -6   6  14   -0.00    2.02
   6   6 -14    3.42    4.44
  -6  -6  14   -0.00    4.26
  -6   6  15   70.69    9.87
   6   6 -15   67.45   12.45
  -6  -6  15   71.34   12.96
  -6   6  16   11.08    3.56
   6   6 -16    6.42    5.26
  -6  -6  16    8.74    5.22
  -6   6  17   26.51    5.19
   6   6 -17   16.23    6.75
  -6  -6  17   20.93    7.28
  -6   6  18   56.15    8.85
   6   6 -18   59.78   11.58
  -6  -6  18   62.29   11.80
   6   6 -19   24.27    7.20
  -6  -6  19   10.79    5.64
   6   6 -20    0.79    4.50
  -6  -6  20    4.77    5.29
   6   6 -21   17.44    6.37
  -6  -6  21    5.59    4.96
  -6  -6  22   16.51    6.50
  -6  -6  23   11.98    5.86
  -6  -6  24    0.00    4.54
  -6  -6  25   13.27    5.96
   6   6 -26   22.05    7.33
  -6  -6  26   23.47    7.73
  -6  -6  27   16.85    6.96
  -6  -6  28   -0.00    4.24
  -6  -6  29    3.14    4.89
  -6  -6  30   -0.00    4.27
  -6  -6  31    9.68    6.13
  -6  -6  32    7.47    5.73
  -6  -6  33    8.11    7.04
  -6  -6  34    0.00    5.74
  -6  -6  35    5.60    6.01
  -6   7   1   17.30    5.18
   6  -7  -1    8.71    4.38
   6  -7  -1    8.70    4.16
   6   7  -1   18.98    7.30
  -6  -7   1   25.42    7.99
  -6   7   2   15.62    4.97
   6  -7  -2   14.04    4.68
   6  -7  -2    9.92    4.30
   6   7  -2   21.21    7.10
  -6  -7   2    7.17    5.59
  -6   7   3  278.20   35.62
  -6   7   3  275.66   36.49
   6  -7  -3  298.82   35.73
   6  -7  -3  312.69   35.77
   6   7  -3  344.06   39.21
  -6  -7   3  477.96   42.61
  -6   7   4   94.16   12.96
  -6   7   4   81.34   13.49
   6  -7  -4   91.42   12.78
   6  -7  -4   87.78   12.39
   6   7  -4   86.64   15.22
  -6  -7   4   88.68   15.75
  -6   7   5   28.10    5.96
  -6   7   5   22.45    6.14
   6  -7  -5   28.59    5.80
   6  -7  -5   27.79    5.45
   6   7  -5   15.91    6.84
  -6  -7   5   15.45    7.20
  -6   7   6   29.49    6.04
  -6   7   6   30.22    6.72
   6  -7  -6   37.40    6.24
   6  -7  -6   15.33    4.32
   6   7  -6   20.54    7.31
  -6   7   7   26.28    5.62
  -6   7   7   20.25    5.76
   6  -7  -7   19.80    5.04
   6  -7  -7   21.55    4.18
   6   7  -7   23.59    7.41
  -6   7   8   36.40    6.99
  -6   7   8   31.63    7.07
   6  -7  -8   35.18    6.54
   6  -7  -8   40.62    5.45
   6   7  -8   45.42    9.64
  -6   7   9  152.64   19.57
  -6   7   9  151.74   20.35
   6  -7  -9  177.42   19.72
   6   7  -9  159.65   22.65
  -6   7  10    1.26    2.41
  -6   7  10    1.80    2.84
   6  -7 -10    0.37    2.52
   6   7 -10    0.00    4.20
  -6   7  11    1.86    2.94
  -6   7  11    0.00    2.56
   6   7 -11    1.56    4.73
  -6  -7  11    4.42    4.67
  -6   7  12   19.45    4.69
  -6   7  12   14.49    5.13
   6   7 -12   21.46    7.15
  -6  -7  12   34.42    8.55
  -6   7  13  172.69   20.74
  -6   7  13  169.30   21.57
   6   7 -13  177.80   24.39
  -6  -7  13  196.46   25.70
  -6   7  14    2.96    2.99
   6   7 -14    3.13    4.90
  -6  -7  14    8.07    5.30
  -6   7  15    0.00    2.66
   6   7 -15    3.81    4.52
  -6  -7  15    3.52    4.86
  -6  -7  16    0.00    4.76
  -6  -7  17   -0.00    4.44
  -6  -7  18    2.33    4.66
  -6  -7  19   75.61   14.32
  -6  -7  20   10.75    6.29
  -6  -7  21    6.11    5.58
   6   7 -22    3.90    4.70
  -6  -7  22    4.91    4.88
   6   7 -23   24.24    7.99
  -6  -7  23   36.41    9.38
   6   7 -24    4.66    4.97
  -6  -7  24    7.51    5.79
   6   7 -25   19.05    7.24
  -6  -7  25   25.25    8.43
   6   7 -26   -0.00    4.15
  -6  -7  26   -0.00    4.83
  -6  -7  27   -0.00    4.08
  -6  -7  28   13.83    6.66
  -6  -7  29   23.45    8.52
  -6  -7  30    1.41    4.77
  -6  -7  31    0.00    5.00
  -6  -7  32   -0.00    5.08
  -6  -7  33    2.64    5.03
  -6  -7  34    0.00    5.87
  -6   8   1  145.16   19.29
  -6   8   1  124.71   19.88
   6  -8  -1  146.90   19.09
  -6  -8   1  140.02   21.92
  -6   8   2   11.48    4.72
   6  -8  -2    9.02    4.14
  -6  -8   2    6.27    5.58
  -6   8   3    1.74    3.34
   6  -8  -3    0.00    3.07
  -6  -8   3   -0.00    5.18
  -6   8   4    3.49    3.53
  -6   8   4   -0.00    3.36
   6  -8  -4    0.00    2.83
  -6   8   5  256.28   28.08
  -6   8   5  250.02   29.26
   6  -8  -5  193.46   26.78
  -6   8   6    4.09    3.75
  -6   8   6    7.80    4.32
   6  -8  -6    4.68    3.45
  -6   8   7  119.12   15.57
   6  -8  -7  102.67   14.68
  -6   8   8    5.38    3.71
   6  -8  -8    2.18    3.08
  -6   8   9  136.15   18.57
   6  -8  -9  145.02   17.02
  -6  -8   9  175.23   23.27
  -6   8  10   40.69    7.39
   6  -8 -10   36.02    5.05
  -6  -8  10   19.69    8.35
  -6   8  11  132.15   15.76
  -6  -8  11   85.69   17.57
  -6   8  12   26.61    6.05
  -6  -8  12   17.61    7.46
  -6  -8  13    6.84    5.59
  -6  -8  14    2.21    4.00
  -6  -8  15   89.68   16.44
   6   8 -16   -0.00    4.64
  -6  -8  16    1.75    5.07
   6   8 -17   26.71    8.94
  -6  -8  17   39.92   10.10
   6   8 -18    0.00    5.44
  -6  -8  18    0.31    4.63
   6   8 -19   14.23    7.15
  -6  -8  19    7.90    5.77
   6   8 -20   -0.00    4.61
  -6  -8  20    0.48    4.30
   6   8 -21   20.12    7.49
  -6  -8  21   19.57    8.03
   6   8 -22    6.69    6.07
  -6  -8  22   -0.00    3.99
   6   8 -23    3.46    5.55
  -6  -8  23    4.95    5.55
   6   8 -24    0.00    5.40
  -6  -8  24    0.83    4.63
   6   8 -25   13.63    6.28
  -6  -8  25   17.82    7.62
   6   8 -26    2.24    5.03
  -6  -8  26    0.00    4.98
   6   8 -27   15.51    6.89
  -6  -8  27   18.36    7.77
  -6  -8  28   -0.00    5.72
  -6  -8  29    0.00    5.17
  -6  -8  30    0.00    5.13
  -6  -8  31    8.98    6.77
  -6  -8  32    1.50    5.51
  -6  -8  33   20.89    8.16
  -6   9   1    1.87    4.08
   6   9  -1    7.99    6.19
  -6   9   2   18.87    6.30
   6  -9  -2   14.45    5.40
   6   9  -2   15.94    7.83
  -6   9   3  220.88   28.10
   6  -9  -3  228.07   27.85
  -6   9   4   12.96    5.16
   6  -9  -4   13.39    5.09
   6   9  -4   10.40    6.80
  -6   9   5    4.20    4.13
   6  -9  -5    1.96    3.25
   6   9  -5    3.31    5.05
  -6   9   6   10.03    5.03
   6  -9  -6   12.11    4.54
   6   9  -6    8.15    6.48
  -6  -9   6   16.87    7.57
  -6   9   7   18.40    6.03
   6   9  -7   10.10    6.47
  -6  -9   7   17.17    7.18
  -6   9   8    0.00    3.18
   6   9  -8    1.71    4.71
  -6  -9   8    1.05    3.70
  -6   9   9   96.63   14.15
   6   9  -9   95.77   16.67
  -6  -9   9   86.88   16.86
  -6   9  10    6.50    4.34
   6   9 -10    7.26    5.76
  -6  -9  10    5.01    6.21
  -6   9  11    2.59    3.53
   6   9 -11    0.00    5.31
  -6  -9  11   -0.00    4.72
   6   9 -12    6.75    5.67
  -6  -9  12    0.00    5.47
   6   9 -13  139.80   20.87
  -6  -9  13  120.62   20.86
   6   9 -14    6.48    5.58
  -6  -9  14    4.25    6.41
   6   9 -15   39.60    9.76
  -6  -9  15   25.74    8.91
   6   9 -16   17.18    7.19
  -6  -9  16    6.10    5.71
   6   9 -17   11.66    6.34
  -6  -9  17   10.88    7.27
   6   9 -18    8.21    5.78
  -6  -9  18    4.50    4.86
   6   9 -19   17.45    7.89
  -6  -9  19   31.83   10.24
   6   9 -20    4.14    5.44
  -6  -9  20    2.91    5.22
   6   9 -21    0.37    4.98
  -6  -9  21   -0.00    5.57
   6   9 -22    3.62    5.34
  -6  -9  22    0.92    4.36
   6   9 -23   61.61   12.27
  -6  -9  23   27.22    9.61
   6   9 -24    0.00    4.59
  -6  -9  24    0.20    4.74
   6   9 -25   15.15    7.09
  -6  -9  25    7.42    5.68
   6   9 -26    4.00    5.63
  -6  -9  26   -0.00    4.24
   6   9 -27    3.96    4.63
  -6  -9  27    5.62    6.29
   6   9 -28    0.00    4.98
  -6  -9  28   -0.00    5.15
  -6  -9  29    0.00    5.05
  -6  -9  30   -0.00    5.10
  -6  -9  31    3.54    6.13
  -6  -9  32    1.53    5.72
  -6  10   1   38.78    8.76
   6  10  -1   21.01    8.95
  -6  10   2   11.36    5.77
   6  10  -2   15.27    8.12
  -6  10   3    2.21    3.44
   6  10  -3    1.99    5.19
  -6  10   4   11.63    6.11
   6  10  -4    2.43    5.82
  -6 -10   4   10.71    6.76
  -6  10   5   33.86    8.74
   6  10  -5   54.24   11.68
  -6 -10   5   40.49   11.21
  -6  10   6    0.58    3.94
   6  10  -6    2.40    4.88
  -6 -10   6    2.71    5.71
  -6  10   7   15.37    6.21
   6  10  -7    7.91    6.84
  -6 -10   7   38.31   10.32
  -6  10   8   -0.00    3.78
   6  10  -8    0.32    5.30
  -6 -10   8    1.71    4.57
  -6  10   9    0.00    3.57
   6  10  -9    1.98    4.64
  -6 -10   9   -0.00    4.95
   6  10 -10    4.52    5.05
  -6 -10  10    0.57    4.88
   6  10 -11   99.29   18.16
  -6 -10  11  121.51   20.13
   6  10 -12    0.00    5.29
  -6 -10  12   -0.00    5.14
   6  10 -13   14.27    7.89
  -6 -10  13    7.80    6.86
   6  10 -14   -0.00    4.75
  -6 -10  14    6.67    6.88
   6  10 -15   72.32   13.96
  -6 -10  15   53.57   13.19
   6  10 -16    2.99    5.53
  -6 -10  16    0.67    5.61
   6  10 -17   26.58    8.74
  -6 -10  17   14.56    8.49
   6  10 -18    0.00    4.75
  -6 -10  18    5.52    6.33
   6  10 -19    8.23    6.66
  -6 -10  19    3.33    5.78
   6  10 -20    1.85    4.83
  -6 -10  20   -0.00    5.48
   6  10 -21   38.36   11.12
  -6 -10  21   32.10   10.51
   6  10 -22    3.84    5.89
  -6 -10  22    9.78    6.46
   6  10 -23    1.24    4.76
  -6 -10  23   -0.00    6.28
   6  10 -24   -0.00    4.98
  -6 -10  24    0.00    5.17
   6  10 -25    9.01    6.50
  -6 -10  25    0.55    4.90
   6  10 -26   -0.00    4.52
  -6 -10  26    5.37    6.05
   6  10 -27   15.82    7.45
  -6 -10  27    4.98    5.47
   6  10 -28   -0.00    5.69
  -6 -10  28    0.83    4.93
  -6 -10  29    1.78    5.58
  -6 -10  30    2.82    4.65
  -6 -10  31    3.98    5.78
   6  11  -1    4.85    6.50
  -6 -11   1    3.67    5.13
   6  11  -2   -0.00    5.34
  -6 -11   2    1.16    5.73
   6  11  -3   36.31   10.96
  -6 -11   3   37.26   11.30
  -6  11   4    3.08    4.11
   6  11  -4    0.00    5.03
  -6 -11   4    2.99    5.98
  -6  11   5    0.00    3.91
   6  11  -5   -0.00    5.99
  -6 -11   5    1.23    4.96
  -6  11   6    0.00    3.68
   6  11  -6   -0.00    5.70
  -6 -11   6   -0.00    5.29
  -6  11   7    0.00    4.32
   6  11  -7    7.49    6.67
  -6 -11   7    8.14    7.10
  -6  11   8   23.96    6.97
   6  11  -8   16.16    8.25
  -6 -11   8   20.08    8.40
   6  11  -9   29.90    9.84
  -6 -11   9   36.12   10.41
   6  11 -10    5.75    6.16
  -6 -11  10    5.07    6.27
   6  11 -11   -0.00    4.80
  -6 -11  11   -0.00    5.39
   6  11 -12    1.69    5.93
  -6 -11  12    0.00    5.10
   6  11 -13   38.34   10.97
  -6 -11  13   36.84   11.51
   6  11 -14    0.00    5.16
  -6 -11  14    0.00    5.46
   6  11 -15    5.73    5.95
  -6 -11  15   28.19    9.57
   6  11 -16    2.03    5.74
  -6 -11  16    4.21    7.25
   6  11 -17   27.05    9.10
  -6 -11  17   22.11    9.77
   6  11 -18   10.02    7.31
  -6 -11  18    0.00    5.59
   6  11 -19   34.01   10.20
  -6 -11  19   10.08    8.32
   6  11 -20    0.07    4.31
  -6 -11  20   -0.00    5.40
   6  11 -21    0.00    4.80
  -6 -11  21    0.00    5.41
   6  11 -22   -0.00    5.31
  -6 -11  22    6.41    6.19
   6  11 -23   29.35    9.67
  -6 -11  23   15.50    8.10
   6  11 -24   -0.00    5.21
  -6 -11  24    2.95    6.42
   6  11 -25    7.17    6.51
  -6 -11  25    2.40    6.91
   6  11 -26    0.79    5.60
  -6 -11  26    4.04    6.61
   6  11 -27    6.66    6.20
  -6 -11  27   -0.00    5.34
   6  11 -28    0.39    4.99
  -6 -11  28   -0.00    6.05
   6  11 -29    3.01    5.94
  -6 -11  29    8.77    6.95
  -6 -11  30    3.76    5.78
  -6  12   1   38.34   10.13
   6  12  -1   40.18   12.08
  -6 -12   1   45.55   13.06
  -6  12   2    2.84    5.11
   6  12  -2   -0.00    6.43
  -6 -12   2    7.11    6.82
  -6  12   3    4.89    5.23
   6  12  -3   -0.00    5.22
  -6 -12   3   -0.00    5.25
   6  12  -4   -0.00    5.40
  -6 -12   4    5.00    6.74
   6  12  -5   54.47   12.42
  -6 -12   5   18.79    9.66
   6  12  -6    0.72    5.18
  -6 -12   6    1.75    5.12
   6  12  -7    0.00    6.43
  -6 -12   7    0.00    5.46
   6  12  -8    2.78    5.73
  -6 -12   8   -0.00    4.53
   6  12  -9    7.48    7.03
  -6 -12   9    6.81    6.01
   6  12 -10    0.00    5.77
  -6 -12  10   -0.00    5.45
   6  12 -11   23.45    9.05
  -6 -12  11   10.28    7.24
   6  12 -12    0.47    4.81
  -6 -12  12    6.04    6.08
   6  12 -13    6.30    6.28
  -6 -12  13   -0.00    5.03
   6  12 -14    1.10    5.70
  -6 -12  14   -0.00    5.41
   6  12 -15   10.04    7.39
  -6 -12  15   17.36    8.37
   6  12 -16    5.35    6.84
  -6 -12  16   -0.00    5.02
   6  12 -17   15.72    8.10
  -6 -12  17    6.90    7.33
   6  12 -18   -0.00    4.93
  -6 -12  18    0.29    5.42
   6  12 -19    1.62    5.31
  -6 -12  19    4.11    6.22
   6  12 -20   -0.00    5.30
  -6 -12  20    0.91    5.07
   6  12 -21   17.34    9.05
  -6 -12  21   35.35   10.82
   6  12 -22    0.00    5.26
  -6 -12  22    6.20    6.24
   6  12 -23    0.94    5.45
  -6 -12  23   -0.00    5.91
   6  12 -24    0.95    5.75
  -6 -12  24   -0.00    6.26
   6  12 -25   -0.00    5.28
  -6 -12  25   16.15    7.97
   6  12 -26    1.96    5.67
  -6 -12  26    0.00    6.21
   6  12 -27   10.48    7.39
  -6 -12  27   11.32    7.31
   6  12 -28    1.78    5.40
  -6 -12  28   -0.00    5.51
   6  12 -29    6.22    6.80
  -6  13   1    6.13    5.79
   6  13  -1    6.20    6.36
  -6 -13   1    8.84    7.05
  -6  13   2    3.87    5.48
   6  13  -2   -0.00    5.51
  -6 -13   2    0.28    5.74
  -6  13   3   36.21    9.67
   6  13  -3   36.39   11.31
  -6 -13   3   19.75    9.79
  -6  13   4   16.89    7.19
   6  13  -4   15.10    8.67
  -6 -13   4   14.70    8.77
  -6  13   5   11.44    6.49
   6  13  -5    3.92    6.25
  -6 -13   5    0.15    6.16
   6  13  -6    9.05    6.46
  -6 -13   6    3.12    6.03
   6  13  -7   14.59    8.09
  -6 -13   7   18.91    8.71
   6  13  -8   12.69    7.42
  -6 -13   8   10.78    8.31
   6  13  -9   31.80   10.65
  -6 -13   9   33.33   11.66
   6  13 -10    4.19    5.66
  -6 -13  10    3.48    5.90
   6  13 -11   -0.00    5.99
  -6 -13  11   -0.00    4.55
   6  13 -12   16.44    8.45
  -6 -13  12    4.00    7.06
   6  13 -13    6.28    6.35
  -6 -13  13    8.99    8.45
   6  13 -14    0.00    5.03
  -6 -13  14    0.75    5.35
   6  13 -15   14.91    8.11
  -6 -13  15    8.43    6.62
   6  13 -16   -0.00    5.11
  -6 -13  16    3.12    6.32
   6  13 -17   11.16    7.21
  -6 -13  17    4.92    7.21
   6  13 -18    8.19    6.39
  -6 -13  18   10.77    8.03
   6  13 -19   11.52    7.92
  -6 -13  19   15.03    8.05
   6  13 -20    0.96    5.46
  -6 -13  20    4.09    7.01
   6  13 -21   -0.00    5.55
  -6 -13  21    1.27    6.64
   6  13 -22    4.18    6.39
  -6 -13  22    0.00    6.17
   6  13 -23    4.98    6.40
  -6 -13  23    9.85    7.44
   6  13 -24    0.00    5.67
  -6 -13  24    0.00    6.03
   6  13 -25   -0.00    6.02
  -6 -13  25   10.93    7.91
   6  13 -26   -0.00    5.05
  -6 -13  26    1.03    6.26
   6  13 -27    0.15    5.00
  -6 -13  27    3.54    6.85
   6  13 -28    0.00    5.79
   6  13 -29    6.96    7.90
   6  13 -30   -0.00    5.23
  -6  14   1   13.75    7.02
   6  14  -1    8.17    7.15
  -6  14   2    1.07    5.26
   6  14  -2    7.31    6.82
  -6 -14   2    5.30    6.28
  -6  14   3    0.29    4.43
   6  14  -3    3.41    6.35
  -6 -14   3   -0.00    5.95
  -6  14   4    4.51    5.73
   6  14  -4    4.58    6.79
  -6 -14   4    5.35    7.66
   6  14  -5   16.17    8.16
  -6 -14   5   10.01    8.47
   6  14  -6   18.77    8.66
  -6 -14   6    9.12    7.75
   6  14  -7    6.38    7.32
  -6 -14   7   10.57    8.01
   6  14  -8   -0.00    7.10
  -6 -14   8   -0.00    5.40
   6  14  -9    3.28    6.65
  -6 -14   9    2.24    6.76
   6  14 -10    2.71    6.44
  -6 -14  10    5.23    5.81
   6  14 -11    5.85    6.75
  -6 -14  11    2.89    6.03
   6  14 -12    1.61    5.67
  -6 -14  12    0.00    4.69
   6  14 -13    2.44    5.73
  -6 -14  13    0.00    6.73
   6  14 -14   -0.00    5.56
  -6 -14  14    1.04    5.48
   6  14 -15    3.86    7.16
  -6 -14  15    0.00    6.04
   6  14 -16    5.86    7.07
  -6 -14  16   13.50    7.97
   6  14 -17    6.16    7.28
  -6 -14  17    8.59    7.69
   6  14 -18   -0.00    5.69
  -6 -14  18   -0.00    6.59
   6  14 -19    8.82    6.78
  -6 -14  19    2.00    7.36
   6  14 -20   -0.00    6.32
  -6 -14  20   -0.00    6.45
   6  14 -21    7.60    6.56
  -6 -14  21   14.62    7.87
   6  14 -22    0.60    6.47
  -6 -14  22    0.00    7.36
   6  14 -23    9.06    7.43
  -6 -14  23    8.07    7.23
   6  14 -24    2.38    6.79
  -6 -14  24    0.00    6.36
   6  14 -25    0.00    6.41
  -6 -14  25   -0.00    6.31
   6  14 -26    0.00    5.77
  -6  15   1    3.27    5.76
   6  15  -1    0.00    6.91
  -6  15   2    5.50    6.20
   6  15  -2    9.35    7.29
   6  15  -3   15.58    8.24
   6  15  -4    2.59    6.16
   6  15  -5    0.00    6.65
   6  15  -6   -0.00    6.58
   6  15  -7    3.15    6.27
   6  15  -8    2.75    5.58
  -6 -15   8    7.77    6.76
   6  15  -9   10.00    7.30
  -6 -15   9   13.83    8.60
   6  15 -10    0.00    6.11
  -6 -15  10    0.42    4.86
   6  15 -11    0.78    6.31
  -6 -15  11    0.94    6.62
   6  15 -12    3.87    6.53
  -6 -15  12    1.32    6.12
   6  15 -13    9.95    7.94
  -6 -15  13    1.70    5.95
   6  15 -14   -0.00    6.23
  -6 -15  14   -0.00    6.18
   6  15 -15    0.00    6.53
  -6 -15  15    3.67    6.36
   6  15 -16    5.11    6.22
  -6 -15  16   -0.00    6.24
   6  15 -17    5.22    6.61
  -6 -15  17    6.72    7.27
   6  15 -18    8.32    7.34
  -6 -15  18   12.52    8.53
   6  15 -19    1.94    5.93
  -6 -15  19    2.47    6.54
   6  15 -20    0.00    6.21
  -6 -15  20    2.02    6.98
   6  15 -21    3.91    6.06
  -6 -15  21    3.91    6.91
  -6 -15  22    0.00    6.98
  -6 -15  23    1.90    7.71
  -6  16   1    5.98    6.72
   6  16  -1    9.46    8.04
   6  16  -2   -0.00    6.39
   6  16  -3    3.68    6.40
   6  16  -4    5.80    6.32
   6  16  -5   -0.00    6.81
   6  16  -6    0.20    6.18
   6  16  -7   -0.00    5.85
   6  16  -8   -0.00    7.27
   6  16  -9   -0.00    6.41
   6  16 -10    4.08    7.07
   6  16 -11    5.12    7.65
   6  16 -12   -0.00    6.25
   6  16 -13   -0.00    5.41
   6  16 -14    6.62    7.31
  -6 -16  18    0.22    5.81
  -6 -16  19    2.61    5.72
  -6 -16  20    1.34    6.40
  -6 -16  21    6.06    6.87
  -5   0   1    0.00    2.66
  -5   0   1    1.11    2.86
   5   0  -1    3.58    2.81
   5   0  -1    3.68    2.58
  -5   0   2    0.00    2.52
  -5   0   2    1.76    2.51
   5   0  -2   -0.00    2.27
   5   0  -2   -0.00    2.14
  -5   0   3   99.20   12.81
  -5   0   3  111.21   13.44
   5   0  -3  102.17   12.96
   5   0  -3  100.12   12.45
  -5   0   4    1.02    2.20
  -5   0   4    0.00    2.63
   5   0  -4   -0.00    2.31
   5   0  -4   -0.00    1.48
  -5   0   5 2583.33  262.58
  -5   0   5 2263.57  262.49
   5   0  -5 2533.74  262.56
   5   0  -5 2744.76  261.99
  -5   0   6   -0.00    2.01
  -5   0   6   -0.00    2.33
   5   0  -6    1.17    2.31
   5   0  -6    0.07    1.10
  -5   0   7   70.47    9.01
  -5   0   7   73.53    9.33
   5   0  -7   74.96    9.30
  -5   0   8   -0.00    1.59
  -5   0   8    0.00    1.95
   5   0  -8    0.39    1.98
  -5   0   9  623.62   64.83
  -5   0   9  588.04   65.10
   5   0  -9  647.49   65.13
  -5   0  10    2.47    1.48
  -5   0  10   -0.00    1.71
   5   0 -10    0.81    1.95
  -5   0  11   16.48    3.42
  -5   0  11   28.51    4.25
   5   0 -11   24.63    3.94
  -5   0  12    0.30    1.41
  -5   0  12   -0.00    1.72
   5   0 -12   -0.00    1.66
  -5   0  13   13.47    2.76
  -5   0  13    9.98    2.82
   5   0 -13    8.68    2.56
  -5   0  14   -0.00    1.51
  -5   0  14    0.08    1.91
   5   0 -14    0.00    1.79
  -5   0  15  133.49   15.51
  -5   0  15  124.13   15.83
   5   0 -15  127.78   15.43
   5   0 -15  146.98   15.79
  -5   0  16    4.55    2.45
   5   0 -16    0.55    1.84
   5   0 -16    0.58    1.61
  -5   0  17   94.08   11.96
   5   0 -17   90.14   11.39
   5   0 -17   84.56   11.33
  -5   0  18   -0.00    2.25
   5   0 -18    0.00    1.80
   5   0 -18    0.98    2.18
  -5   0  19  153.92   19.15
   5   0 -19  162.45   18.62
   5   0 -19  148.21   18.52
   5   0 -20    0.00    1.95
   5   0 -20    1.06    2.30
   5   0 -21  252.87   29.08
   5   0 -21  253.65   29.17
  -5   0  22    0.68    2.45
   5   0 -22    0.92    2.85
  -5   0  23   -0.00    2.83
   5   0 -23   -0.00    2.65
  -5   0  24   -0.00    3.10
  -5   0  25   18.13    5.63
  -5   0  26    0.00    3.42
  -5   0  27   46.22    9.23
  -5   0  28   -0.00    3.57
  -5   0  29    0.32    3.23
  -5   0  30    2.29    3.51
  -5   0  31   36.88    8.75
  -5   0  32    0.00    3.89
  -5   0  33    1.54    4.12
  -5   0  34   -0.00    3.94
  -5   0  35    7.72    5.17
  -5   0  36    0.75    3.57
  -5   0  37   19.30    7.01
  -5   0  38   -0.00    4.48
  -5   0  39    0.00    4.58
  -5   1   1  711.34   58.65
  -5   1   1  555.58   58.29
   5  -1  -1  545.42   58.05
   5  -1  -1  535.83   57.63
   5   1  -1  469.51   58.12
   5   1  -1  552.51   58.31
  -5  -1   1  458.82   57.98
  -5  -1   1  517.88   58.74
  -5   1   2    5.15    2.61
  -5   1   2    7.12    2.93
   5  -1  -2    2.53    2.33
   5  -1  -2    5.59    2.56
   5   1  -2    3.22    3.09
   5   1  -2    2.63    2.41
  -5  -1   2    6.90    3.26
  -5  -1   2    6.05    3.42
  -5   1   3  658.23   59.10
  -5   1   3  511.02   58.77
   5  -1  -3  554.90   58.80
   5  -1  -3  574.42   58.50
   5  -1  -3  535.12   58.11
   5   1  -3  534.66   59.42
   5   1  -3  559.48   59.12
  -5  -1   3  561.20   59.46
  -5  -1   3  486.09   59.45
  -5   1   4   18.73    3.82
  -5   1   4   10.90    3.24
   5  -1  -4   12.32    3.26
   5  -1  -4   15.10    2.65
   5  -1  -4   14.44    2.70
   5   1  -4   18.67    4.46
   5   1  -4   10.31    3.44
  -5  -1   4   26.41    4.75
  -5  -1   4   16.40    4.36
  -5   1   5  121.08   13.70
  -5   1   5  110.93   13.71
   5  -1  -5  107.36   13.54
   5   1  -5  140.69   15.15
   5   1  -5  120.88   14.09
  -5  -1   5  103.61   14.20
  -5  -1   5  130.34   15.09
  -5   1   6  713.01   73.02
  -5   1   6  601.15   72.94
   5  -1  -6  702.08   73.00
   5   1  -6  714.41   74.27
   5   1  -6  794.38   73.72
  -5  -1   6  696.03   73.89
  -5  -1   6  731.06   74.48
  -5   1   7  616.48   68.20
  -5   1   7  680.75   68.56
   5  -1  -7  664.03   68.34
   5   1  -7  618.62   69.55
   5   1  -7  767.92   69.16
  -5  -1   7  603.45   69.24
  -5  -1   7  655.68   69.84
  -5   1   8   -0.00    1.26
  -5   1   8    0.13    1.34
   5  -1  -8    0.35    1.26
   5   1  -8    0.21    2.42
   5   1  -8   -0.00    1.68
  -5  -1   8    1.24    2.09
  -5  -1   8   -0.00    2.55
  -5   1   9   25.29    3.75
  -5   1   9   38.21    4.28
   5  -1  -9   34.43    3.97
   5   1  -9   23.90    5.18
   5   1  -9   48.34    4.94
  -5  -1   9   23.16    4.80
  -5  -1   9   38.98    6.01
  -5   1  10    1.38    0.81
  -5   1  10    1.08    1.13
   5  -1 -10    1.27    0.88
   5   1 -10   -0.00    2.21
   5   1 -10    1.36    1.24
  -5  -1  10    3.03    2.05
  -5  -1  10   -0.00    2.33
  -5   1  11  224.19   25.01
   5  -1 -11  247.54   24.72
   5   1 -11  242.45   26.55
  -5  -1  11  221.58   26.14
  -5  -1  11  234.75   26.76
  -5   1  12   14.60    2.69
   5  -1 -12   17.55    2.43
   5  -1 -12   17.63    2.41
   5   1 -12   16.50    3.80
  -5  -1  12   18.21    3.86
  -5  -1  12   19.20    4.13
  -5   1  13  434.04   49.63
   5  -1 -13  443.52   49.08
   5  -1 -13  531.84   49.29
   5   1 -13  477.83   50.84
  -5  -1  13  517.93   50.81
  -5  -1  13  435.65   51.01
   5  -1 -14    2.08    1.26
   5  -1 -14    2.01    1.36
   5   1 -14    1.99    2.21
  -5  -1  14    1.32    2.02
  -5  -1  14   -0.00    2.01
   5  -1 -15   57.19    7.54
   5  -1 -15   67.42    7.78
   5   1 -15   66.07    9.01
  -5  -1  15   72.85    9.01
  -5  -1  15   55.97    9.08
   5  -1 -16    3.89    1.73
   5  -1 -16    3.39    1.81
   5   1 -16    6.26    2.89
  -5  -1  16    7.73    2.63
  -5  -1  16    5.08    2.87
   5  -1 -17   25.92    4.12
   5  -1 -17   30.96    4.37
   5   1 -17   33.32    5.48
  -5  -1  17    9.46    3.84
  -5  -1  17   26.19    5.61
   5  -1 -18    2.31    1.80
   5  -1 -18    3.78    2.08
   5   1 -18    2.70    2.63
  -5  -1  18    5.54    3.05
  -5  -1  18    3.34    2.90
   5  -1 -19  178.34   21.15
   5  -1 -19  194.80   21.36
   5   1 -19  176.11   22.11
   5   1 -19  195.68   22.49
  -5  -1  19  187.27   22.28
  -5   1  20    6.75    3.11
   5  -1 -20    4.40    2.68
   5  -1 -20    6.74    2.79
   5   1 -20    7.25    3.31
   5   1 -20    1.23    2.63
  -5   1  21    2.71    2.88
   5  -1 -21    3.98    2.80
   5   1 -21    4.36    3.14
   5   1 -21    2.88    2.76
  -5   1  22    4.70    3.65
   5  -1 -22   12.11    3.70
   5   1 -22   14.11    4.47
  -5  -1  22    5.44    4.26
   5   1 -23   69.85   10.41
  -5  -1  23   54.64   10.31
   5   1 -24    2.80    3.12
  -5  -1  24    5.58    4.27
  -5  -1  25   24.20    7.06
  -5  -1  26    4.24    4.37
  -5  -1  27   53.19   10.52
  -5  -1  28    6.62    5.26
  -5  -1  29   35.46    8.70
  -5  -1  30   -0.00    3.34
  -5  -1  31   -0.00    3.69
  -5  -1  32    2.49    4.07
  -5  -1  33   71.80   13.44
  -5   1  34   -0.00    3.44
  -5  -1  34   -0.00    4.15
  -5   1  35    0.81    4.24
  -5  -1  35    6.46    5.20
  -5   1  36    0.79    3.67
  -5  -1  36   -0.00    4.00
  -5   1  37    6.87    5.03
  -5  -1  37    8.79    5.91
  -5   1  38   -0.00    4.11
  -5  -1  38   -0.00    4.70
  -5   1  39    6.57    5.93
  -5  -1  39    9.13    5.86
  -5   2   1    8.98    3.40
  -5   2   1   11.83    3.66
   5  -2  -1    5.20    3.02
   5  -2  -1    5.31    2.71
   5  -2  -1    9.81    3.16
   5   2  -1    8.82    4.42
   5   2  -1    7.03    4.08
  -5  -2   1   11.89    4.41
  -5  -2   1    5.88    3.99
  -5   2   2   17.81    4.04
  -5   2   2   16.47    4.31
   5  -2  -2   17.14    4.10
   5  -2  -2   18.56    3.74
   5  -2  -2   16.57    3.72
   5   2  -2   15.87    4.96
   5   2  -2   20.58    4.76
  -5  -2   2   20.56    5.06
  -5  -2   2   18.96    5.15
  -5   2   3  187.04   19.73
  -5   2   3  114.39   19.22
   5  -2  -3  160.29   19.57
   5  -2  -3  193.16   19.18
   5  -2  -3  202.08   19.22
   5   2  -3  205.79   21.69
   5   2  -3  125.82   19.85
  -5  -2   3  184.19   20.87
  -5  -2   3  204.72   21.82
  -5   2   4   70.38    9.67
  -5   2   4   85.93   10.28
   5  -2  -4   78.16    9.93
   5  -2  -4   72.20    8.77
   5  -2  -4   84.86    8.87
   5   2  -4   72.62   11.16
   5   2  -4   83.69   11.09
  -5  -2   4  105.59   11.83
  -5  -2   4   71.26   11.26
  -5   2   5  608.63   68.00
  -5   2   5  635.18   67.76
  -5   2   5  724.34   68.24
   5  -2  -5  632.79   68.15
   5   2  -5  648.67   69.69
   5   2  -5  684.25   69.28
  -5  -2   5  574.89   68.93
  -5  -2   5  704.72   70.19
  -5   2   6   13.44    2.51
  -5   2   6   11.85    2.46
  -5   2   6    8.42    2.51
   5   2  -6   12.54    4.26
   5   2  -6    9.87    3.37
  -5  -2   6    9.13    3.58
  -5  -2   6    7.75    3.52
  -5   2   7  102.27   10.91
  -5   2   7  105.38   11.02
  -5   2   7   96.99   11.08
  -5   2   7   86.84   11.02
   5   2  -7   98.41   13.16
   5   2  -7   94.71   12.51
  -5  -2   7  109.28   12.99
  -5   2   8   13.94    2.00
  -5   2   8   10.60    1.93
   5   2  -8    6.83    3.70
   5   2  -8   12.67    3.31
  -5  -2   8   12.01    3.73
  -5  -2   8   14.76    4.19
   5   2  -9 1002.32   81.50
   5   2  -9  709.20   79.62
  -5  -2   9  762.76   80.12
  -5  -2   9  637.56   80.29
   5   2 -10    1.37    2.45
   5   2 -10    1.67    1.88
  -5  -2  10    2.93    2.43
  -5  -2  10    3.57    3.20
   5   2 -11    4.32    2.96
   5   2 -11    7.64    2.55
  -5  -2  11    2.95    2.54
  -5  -2  11    9.09    3.55
   5   2 -12   92.17   12.36
   5   2 -12   97.72   11.64
  -5  -2  12   86.85   11.95
  -5  -2  12   90.08   12.67
   5   2 -13   74.01   10.50
   5   2 -13   72.72    9.53
  -5  -2  13   69.72   10.04
  -5  -2  13   73.12   10.78
   5   2 -14   40.65    7.33
  -5  -2  14   48.02    7.45
  -5  -2  14   47.96    8.16
   5   2 -15  385.38   43.36
  -5  -2  15  397.79   43.16
  -5  -2  15  390.64   43.95
   5  -2 -16    2.08    1.13
   5  -2 -16    1.96    1.44
   5   2 -16    0.36    2.63
  -5  -2  16    2.12    2.65
  -5  -2  16    4.00    3.06
  -5   2  17    5.22    2.15
   5  -2 -17    4.25    1.75
   5  -2 -17    7.67    2.05
   5   2 -17    4.35    3.09
  -5  -2  17    4.25    2.99
  -5  -2  17    7.43    3.71
  -5   2  18    1.07    1.82
   5  -2 -18    0.20    1.37
   5  -2 -18    0.19    1.57
   5   2 -18   -0.00    2.44
  -5  -2  18   -0.00    2.10
  -5  -2  18    0.00    2.61
  -5   2  19  109.22   15.29
   5  -2 -19  128.30   14.87
   5  -2 -19  136.76   15.10
   5   2 -19  123.50   16.74
  -5  -2  19  150.02   17.11
  -5   2  20   49.11    8.19
   5  -2 -20   57.36    7.71
   5   2 -20   60.24    9.48
  -5  -2  20   55.43    9.11
  -5   2  21    0.00    2.26
   5  -2 -21    6.11    2.60
   5   2 -21    0.88    3.20
  -5  -2  21    6.52    3.46
  -5  -2  21   -0.00    3.02
  -5   2  22    9.12    3.81
   5   2 -22    5.58    3.86
   5   2 -22   16.27    4.84
  -5  -2  22    9.13    3.98
  -5  -2  22   22.53    5.92
   5   2 -23   23.91    6.05
  -5  -2  23   13.29    5.41
   5   2 -24    3.18    3.20
  -5  -2  24    1.42    3.04
   5   2 -25  117.62   16.02
  -5  -2  25   98.17   16.04
  -5  -2  26   10.50    5.59
  -5  -2  27   61.24   11.51
  -5  -2  28    0.16    4.15
  -5  -2  29   45.15    9.84
  -5  -2  30    0.00    4.24
  -5  -2  31   40.92    9.80
  -5  -2  32   -0.00    3.83
  -5  -2  33    0.44    4.28
  -5  -2  34    5.93    4.92
  -5  -2  35    9.99    5.65
  -5  -2  36    0.00    4.76
  -5  -2  37    5.27    5.10
  -5  -2  38    5.50    5.37
  -5   3   1  303.93   35.64
  -5   3   1  314.14   35.72
  -5   3   1  337.71   36.14
   5  -3  -1  323.71   35.63
   5  -3  -1  346.52   35.55
   5   3  -1  310.93   36.75
  -5  -3   1  290.28   36.59
  -5  -3   1  353.47   38.08
  -5   3   2   61.99    9.31
  -5   3   2   78.19    9.74
  -5   3   2   57.41    9.34
  -5   3   2   69.01    9.69
   5  -3  -2   60.38    8.96
   5  -3  -2   82.10    9.32
   5   3  -2   63.17   10.92
   5   3  -2   85.72   11.28
  -5  -3   2   74.53   10.98
  -5  -3   2   64.62   11.03
  -5   3   3  108.34   13.40
  -5   3   3  127.45   13.77
  -5   3   3   93.17   13.38
  -5   3   3  105.45   13.59
   5  -3  -3  112.76   12.90
   5  -3  -3  102.87   12.71
   5   3  -3  108.83   15.20
   5   3  -3  108.26   14.80
  -5  -3   3  136.04   15.34
  -5  -3   3  106.84   15.34
  -5   3   4    5.61    2.52
  -5   3   4    5.48    2.44
  -5   3   4    3.12    2.48
  -5   3   4    2.33    2.26
   5  -3  -4    4.08    1.54
   5  -3  -4    3.81    1.72
   5   3  -4    4.14    3.80
   5   3  -4    4.55    3.47
  -5  -3   4    1.32    2.96
  -5  -3   4    3.43    3.62
  -5   3   5  252.11   25.08
  -5   3   5  244.39   25.11
  -5   3   5  214.69   25.11
  -5   3   5  194.76   24.85
   5   3  -5  235.63   27.29
   5   3  -5  213.58   26.47
  -5  -3   5  227.74   26.66
  -5  -3   5  256.70   27.96
  -5   3   6  246.89   24.93
  -5   3   6  252.17   25.03
  -5   3   6  212.50   25.02
  -5   3   6  208.15   24.90
   5   3  -6  255.50   27.66
  -5  -3   6  238.25   26.90
  -5  -3   6  193.33   27.01
  -5   3   7   68.99    8.34
  -5   3   7   71.20    8.39
  -5   3   7   67.22    8.60
  -5   3   7   82.18    8.74
   5   3  -7   72.38   10.88
   5   3  -7   73.12   10.43
  -5  -3   7   63.12   10.11
  -5  -3   7   67.87   10.93
  -5   3   8  101.23   11.77
  -5   3   8  117.96   11.87
  -5   3   8  103.79   12.10
  -5   3   8  102.00   12.03
   5   3  -8  154.33   15.90
   5   3  -8  112.22   14.35
  -5  -3   8   98.28   14.12
  -5  -3   8  124.39   15.46
  -5   3   9   89.04   10.07
  -5   3   9   94.48   10.07
   5   3  -9   88.92   12.80
   5   3  -9   91.21   12.31
  -5  -3   9   88.99   12.42
  -5  -3   9   92.98   13.32
  -5   3  10   15.26    2.19
  -5   3  10   17.01    2.17
   5   3 -10   17.90    4.95
   5   3 -10   24.58    4.99
  -5  -3  10   27.19    5.22
  -5  -3  10   19.20    5.01
   5   3 -11    1.00    2.73
   5   3 -11    0.77    2.17
  -5  -3  11    0.00    2.59
  -5  -3  11    0.00    2.80
   5   3 -12   20.44    5.44
   5   3 -12   25.00    5.07
  -5  -3  12   24.05    5.42
  -5  -3  12   28.58    6.50
  -5   3  13  195.51   21.39
   5   3 -13  193.01   24.36
  -5  -3  13  239.00   24.75
  -5  -3  13  259.11   26.15
  -5   3  14   21.12    3.09
   5   3 -14   18.85    5.15
  -5  -3  14   19.78    4.93
  -5  -3  14   27.69    6.17
  -5   3  15    8.69    2.11
   5   3 -15    5.55    3.56
  -5  -3  15   16.68    4.37
  -5  -3  15    6.85    4.02
  -5   3  16   45.78    5.99
   5  -3 -16   43.23    4.96
   5  -3 -16   41.26    4.96
   5   3 -16   42.12    7.88
  -5  -3  16   57.33    8.35
  -5  -3  16   51.08    8.82
  -5   3  17   81.56    9.92
   5  -3 -17   76.10    8.94
   5  -3 -17   81.30    9.08
   5   3 -17   81.36   12.00
  -5  -3  17   73.28   11.33
  -5   3  18    7.93    2.89
   5  -3 -18   13.59    2.58
   5  -3 -18   12.89    2.62
   5   3 -18   12.11    4.60
  -5  -3  18   10.12    3.96
  -5   3  19    0.00    1.73
   5  -3 -19    2.05    1.84
   5   3 -19    0.00    3.05
  -5  -3  19    0.00    2.45
  -5   3  20    1.27    2.11
   5  -3 -20    0.00    1.79
   5   3 -20   -0.00    2.94
  -5  -3  20   -0.00    2.80
  -5  -3  20   -0.00    3.66
  -5   3  21   58.57    9.55
   5   3 -21   61.80   11.02
  -5  -3  21   81.15   11.49
  -5  -3  21   85.37   12.71
  -5   3  22   84.87   12.65
   5   3 -22  109.07   14.78
  -5  -3  22   92.12   14.62
   5   3 -23  112.35   16.08
  -5  -3  23  106.76   15.41
  -5  -3  23  102.91   16.17
   5   3 -24   16.41    5.65
  -5  -3  24   12.84    5.65
   5   3 -25    7.54    4.43
  -5  -3  25   -0.00    3.65
   5   3 -26   -0.00    3.59
  -5  -3  26    3.69    4.20
  -5  -3  27   44.92   10.03
  -5  -3  28   14.35    5.82
  -5  -3  29   32.83    8.82
  -5  -3  30    0.21    3.38
  -5  -3  31    2.01    4.19
  -5  -3  32    7.23    5.28
  -5  -3  33   16.07    6.62
  -5  -3  34   -0.00    3.63
  -5  -3  35    0.16    3.54
  -5  -3  36    0.97    4.50
  -5  -3  37   10.33    6.27
  -5  -3  38   13.65    7.12
  -5   4   1   83.98   12.01
  -5   4   1   96.34   12.35
  -5   4   1   89.13   12.57
  -5   4   1   93.00   12.67
   5  -4  -1   86.03   11.91
   5  -4  -1   96.12   12.02
   5   4  -1   96.41   14.18
   5   4  -1   97.52   13.75
  -5  -4   1   75.28   13.00
  -5  -4   1   92.07   14.24
  -5   4   2   16.49    4.13
  -5   4   2   10.96    3.53
  -5   4   2   18.75    4.61
  -5   4   2   12.29    3.93
   5  -4  -2   12.38    3.60
   5  -4  -2   10.00    3.32
   5   4  -2   14.20    5.40
   5   4  -2    9.64    4.28
  -5  -4   2   15.59    5.22
  -5  -4   2   17.16    5.63
  -5   4   3   30.32    5.93
  -5   4   3   39.10    6.40
  -5   4   3   44.31    6.78
  -5   4   3   45.69    6.81
   5  -4  -3   31.72    5.56
   5  -4  -3   41.68    5.93
   5   4  -3   28.59    7.39
   5   4  -3   35.32    7.46
  -5  -4   3   32.67    7.13
  -5  -4   3   36.36    7.93
  -5   4   4   64.75    9.50
  -5   4   4   66.90    9.54
  -5   4   4   81.36   10.28
  -5   4   4   75.31    9.87
   5  -4  -4   66.71    8.88
   5  -4  -4   72.50    8.92
   5   4  -4   91.55   12.56
   5   4  -4   67.96   11.03
  -5  -4   4   80.79   11.44
  -5  -4   4   75.26   12.05
  -5   4   5  121.44   19.49
  -5   4   5  192.43   20.34
  -5   4   5  197.40   20.79
  -5   4   5  167.77   20.24
   5  -4  -5  182.62   18.99
   5  -4  -5  173.87   18.91
   5   4  -5  190.46   22.70
   5   4  -5  208.22   22.58
  -5  -4   5  206.58   22.44
  -5  -4   5  209.46   23.47
  -5   4   6    0.52    1.77
  -5   4   6    0.00    1.83
  -5   4   6    0.45    1.96
   5   4  -6    1.03    3.63
   5   4  -6   -0.00    3.20
  -5  -4   6    0.00    3.05
  -5  -4   6   -0.00    3.01
  -5   4   7    9.15    2.41
  -5   4   7    8.08    2.34
  -5   4   7    8.35    2.68
   5   4  -7    5.01    4.01
   5   4  -7   10.76    4.30
  -5  -4   7    6.36    3.27
  -5  -4   7    4.04    4.04
  -5   4   8   91.85   10.20
  -5   4   8   77.83    9.99
  -5   4   8   73.73   10.26
   5  -4  -8   91.07   10.20
   5   4  -8   92.26   13.04
   5   4  -8   95.68   12.79
  -5  -4   8   87.12   12.44
  -5  -4   8   83.78   13.16
  -5   4   9  113.15   13.15
  -5   4   9  122.43   13.67
   5  -4  -9  129.65   13.33
   5   4  -9  101.04   15.69
   5   4  -9  122.83   15.81
  -5  -4   9  110.12   15.43
  -5  -4   9   99.28   16.09
  -5   4  10  183.58   20.39
  -5   4  10  186.95   20.84
   5  -4 -10  193.23   20.40
   5   4 -10  215.31   24.11
  -5  -4  10  192.84   23.18
  -5  -4  10  181.09   24.07
  -5   4  11  203.28   23.76
  -5   4  11  189.10   24.22
   5  -4 -11  300.91   24.09
   5   4 -11  205.39   27.02
  -5  -4  11  204.23   26.50
  -5  -4  11  229.45   28.00
  -5   4  12    6.09    1.40
  -5   4  12    7.26    2.07
   5  -4 -12   10.14    1.57
   5   4 -12    5.34    3.76
  -5  -4  12   10.47    4.12
  -5  -4  12    5.26    3.81
  -5   4  13    2.74    1.00
  -5   4  13    1.23    1.61
   5  -4 -13    3.82    1.02
   5   4 -13    1.70    3.02
  -5  -4  13    1.68    2.79
  -5  -4  13    1.39    2.96
  -5   4  14   30.22    3.66
  -5   4  14   37.89    4.88
   5  -4 -14   25.61    3.59
   5   4 -14   36.10    7.46
  -5  -4  14   40.72    7.09
  -5  -4  14   36.15    7.74
  -5   4  15  389.45   37.32
  -5   4  15  339.55   38.13
   5  -4 -15  345.11   37.14
   5   4 -15  324.98   40.76
  -5  -4  15  344.66   40.44
  -5  -4  15  346.40   41.67
  -5   4  16   73.35    8.05
  -5   4  16   57.61    8.70
   5  -4 -16   71.23    7.99
   5   4 -16   54.27   10.61
  -5  -4  16   82.46   11.42
  -5   4  17  103.46   12.11
  -5   4  17  103.45   13.04
   5  -4 -17  111.35   12.13
   5   4 -17  105.37   15.50
  -5  -4  17  109.33   15.04
  -5   4  18    1.80    1.68
  -5   4  18    3.85    2.31
   5  -4 -18    0.52    1.52
   5   4 -18    4.64    3.91
  -5  -4  18    3.90    3.16
  -5   4  19  207.30   25.46
   5   4 -19  209.23   27.66
  -5  -4  19  243.18   27.66
  -5  -4  19  263.52   29.49
  -5   4  20    2.27    2.83
   5   4 -20    2.80    3.81
  -5  -4  20    8.03    4.19
  -5  -4  20   11.46    5.64
  -5   4  21   28.94    7.26
   5   4 -21   64.65   10.50
  -5  -4  21   76.64   10.46
  -5  -4  21   62.36   10.83
   5   4 -22    7.46    4.38
  -5  -4  22    2.63    3.73
   5   4 -23    5.42    4.45
  -5  -4  23    3.98    4.32
   5   4 -24    5.85    4.59
  -5  -4  24    0.00    3.14
   5   4 -25   40.27    8.96
  -5  -4  25   37.15    9.44
   5   4 -26   26.71    7.36
  -5  -4  26   15.15    6.39
   5   4 -27   22.51    7.16
  -5  -4  27   23.35    7.82
  -5  -4  28    1.67    3.34
  -5  -4  29   17.33    7.28
  -5  -4  30   28.09    8.39
  -5  -4  31   14.62    6.58
  -5  -4  32    9.91    5.90
  -5  -4  33    4.07    5.56
  -5  -4  34    3.19    4.74
  -5  -4  35    2.94    4.49
  -5  -4  36   -0.00    4.95
  -5  -4  37    8.01    6.30
  -5   5   1  246.36   26.39
   5  -5  -1  203.47   25.75
   5  -5  -1  215.39   25.94
   5  -5  -1  286.20   26.23
   5   5  -1  214.75   27.80
   5   5  -1  149.91   26.09
  -5  -5   1  207.20   26.87
  -5  -5   1  269.58   29.45
  -5   5   2   57.00    9.48
  -5   5   2   55.98    9.89
   5  -5  -2   71.27    9.77
   5  -5  -2   76.71    9.86
   5  -5  -2   69.90    9.22
   5   5  -2   55.36   11.06
   5   5  -2   73.74   11.44
  -5  -5   2   58.19   10.54
  -5  -5   2   57.79   11.28
  -5   5   3  174.00   21.19
  -5   5   3  180.99   21.83
   5  -5  -3  192.52   21.31
   5  -5  -3  178.18   20.84
   5  -5  -3  178.32   20.49
   5   5  -3  170.42   23.16
   5   5  -3  178.97   22.87
  -5  -5   3  166.88   22.33
  -5  -5   3  168.60   23.56
  -5   5   4   47.11    7.03
  -5   5   4   33.62    6.88
   5  -5  -4   38.33    6.54
   5  -5  -4   43.04    6.36
   5  -5  -4   38.27    5.97
   5   5  -4   44.93    8.84
   5   5  -4   46.57    8.49
  -5  -5   4   50.38    8.47
  -5  -5   4   26.50    7.87
  -5   5   5   26.55    4.74
  -5   5   5   22.54    4.68
   5  -5  -5   26.58    4.61
   5  -5  -5   19.04    3.71
   5  -5  -5   13.59    3.28
   5   5  -5   17.26    6.08
   5   5  -5   17.80    5.81
  -5  -5   5   22.57    5.75
  -5  -5   5   16.74    5.72
  -5   5   6   12.10    3.36
  -5   5   6   12.88    3.83
   5  -5  -6   15.47    3.55
   5  -5  -6   15.04    2.62
   5  -5  -6   12.19    2.53
   5   5  -6    5.82    4.60
   5   5  -6   15.36    4.78
  -5  -5   6    6.46    3.69
  -5  -5   6    7.35    4.19
  -5   5   7  267.43   30.57
  -5   5   7  283.97   31.26
   5  -5  -7  287.99   30.68
   5   5  -7  266.81   33.22
  -5   5   8  134.99   16.83
  -5   5   8  166.34   17.78
   5  -5  -8  141.63   16.80
   5   5  -8  134.27   19.51
  -5  -5   8  150.47   19.07
  -5  -5   8  153.47   20.41
  -5   5   9   10.57    3.14
  -5   5   9   23.26    4.11
   5  -5  -9   10.78    2.96
   5   5  -9   15.38    5.35
  -5  -5   9   13.55    4.69
  -5  -5   9   17.69    5.77
  -5   5  10    4.33    2.15
  -5   5  10    1.42    2.03
   5  -5 -10    0.00    1.51
   5   5 -10    2.42    3.60
  -5  -5  10    0.73    2.70
  -5  -5  10    4.99    3.75
  -5   5  11   13.85    3.29
  -5   5  11   19.13    3.82
   5  -5 -11   13.82    2.89
   5   5 -11   14.94    5.42
  -5  -5  11   12.95    4.65
  -5  -5  11   12.40    5.34
  -5   5  12  283.39   30.77
  -5   5  12  267.29   31.17
   5  -5 -12  294.41   30.57
   5   5 -12  284.09   34.09
  -5  -5  12  308.41   33.78
  -5  -5  12  259.33   34.43
  -5   5  13  290.34   32.48
  -5   5  13  272.73   33.01
   5  -5 -13  299.43   32.37
   5   5 -13  352.27   36.87
  -5  -5  13  346.51   36.00
  -5  -5  13  352.65   37.57
  -5   5  14   18.36    3.57
  -5   5  14   19.24    4.15
   5  -5 -14   19.77    3.47
   5   5 -14   26.20    6.68
  -5  -5  14   18.37    5.49
  -5   5  15    2.04    1.89
  -5   5  15    6.71    2.82
   5  -5 -15    3.90    1.85
   5   5 -15    3.53    3.66
  -5  -5  15    5.66    3.44
  -5   5  16   51.78    7.22
  -5   5  16   55.43    8.07
   5  -5 -16   55.03    7.16
   5   5 -16   52.85   10.16
  -5  -5  16   68.21   10.36
  -5   5  17  106.20   12.26
  -5   5  17   82.31   12.72
   5   5 -17  132.25   16.61
  -5  -5  17  111.15   15.18
  -5   5  18   26.59    4.96
  -5   5  18   36.16    6.23
   5   5 -18   37.28    8.20
  -5  -5  18   37.04    8.85
  -5   5  19   88.72   12.79
   5   5 -19  113.50   15.71
  -5  -5  19   95.81   15.74
  -5   5  20   -0.00    2.62
   5   5 -20    0.00    3.56
  -5  -5  20   -0.00    4.02
   5   5 -21    4.08    4.63
  -5  -5  21    5.99    4.88
   5   5 -22   56.54   11.31
  -5  -5  22   68.45   12.87
   5   5 -23   36.37    8.35
  -5  -5  23   16.11    7.18
   5   5 -24   12.70    6.26
  -5  -5  24   12.95    6.16
   5   5 -25   -0.00    4.14
  -5  -5  25    0.57    3.94
  -5  -5  26    4.55    5.40
  -5  -5  27   20.51    7.61
  -5  -5  28   33.25    9.47
  -5  -5  29    8.97    5.70
  -5  -5  30   -0.00    4.73
  -5  -5  31    0.00    4.05
  -5  -5  32    8.64    6.02
  -5  -5  33    5.07    6.36
  -5  -5  34    5.16    5.45
  -5  -5  35    0.00    5.70
  -5  -5  36    3.28    4.97
  -5  -5  37    2.85    5.92
  -5   6   1   27.79    6.22
   5  -6  -1   28.52    6.11
   5  -6  -1   25.35    5.98
   5   6  -1   24.99    7.56
   5   6  -1   26.43    7.35
  -5  -6   1   51.66    8.68
  -5  -6   1   26.93    7.91
  -5   6   2    3.24    3.16
   5  -6  -2    1.51    2.60
   5  -6  -2    4.27    3.00
   5   6  -2    6.52    4.42
   5   6  -2   -0.00    3.20
  -5  -6   2    0.00    3.46
  -5  -6   2   -0.00    4.48
  -5   6   3   82.75   11.78
  -5   6   3   88.16   12.49
   5  -6  -3   87.17   11.77
   5  -6  -3   91.45   11.93
   5  -6  -3   71.44   10.75
   5   6  -3   79.95   13.55
   5   6  -3   83.43   13.33
  -5  -6   3   81.12   12.85
  -5  -6   3   82.32   14.13
  -5   6   4  130.31   16.56
  -5   6   4  168.40   18.22
   5  -6  -4  122.93   16.22
   5  -6  -4  119.51   16.07
   5  -6  -4  132.25   15.75
   5   6  -4  129.51   18.82
  -5  -6   4  159.43   18.97
  -5  -6   4   94.98   17.95
  -5   6   5   95.16   13.68
  -5   6   5  113.28   14.85
   5  -6  -5  103.12   13.71
   5  -6  -5  103.11   13.38
   5  -6  -5  104.35   13.04
   5   6  -5  116.96   16.62
  -5  -6   5  108.91   15.56
  -5  -6   5  133.09   17.69
  -5   6   6   29.19    5.43
  -5   6   6    8.54    4.42
   5  -6  -6   24.29    5.00
   5  -6  -6   31.18    4.82
   5  -6  -6   27.25    4.31
   5   6  -6   36.44    8.09
  -5  -6   6   17.12    5.62
  -5  -6   6   27.55    7.52
  -5   6   7   76.47   10.93
  -5   6   7   82.57   11.69
   5  -6  -7   79.01   10.75
   5  -6  -7   84.82   10.04
   5  -6  -7   74.02    9.64
   5   6  -7   83.15   13.24
  -5  -6   7   78.86   12.54
  -5  -6   7  101.63   14.59
  -5   6   8   30.37    5.86
  -5   6   8   33.60    6.39
   5  -6  -8   36.24    5.83
   5  -6  -8   33.51    4.65
   5  -6  -8   34.65    4.55
   5   6  -8   25.15    7.30
  -5  -6   8   31.32    7.13
  -5  -6   8   33.23    8.06
  -5   6   9  114.38   14.36
  -5   6   9  119.88   15.10
   5  -6  -9  111.68   14.09
   5   6  -9  127.19   17.44
  -5  -6   9  111.17   16.13
  -5  -6   9  109.60   17.29
  -5   6  10  106.68   15.47
  -5   6  10  132.41   16.50
   5  -6 -10  147.06   15.82
   5   6 -10  139.15   18.93
  -5  -6  10  126.31   17.77
  -5  -6  10  145.90   19.80
  -5   6  11   96.94   12.97
  -5   6  11   99.19   13.59
   5  -6 -11  113.21   12.99
   5   6 -11  115.89   16.39
  -5  -6  11   90.32   14.54
  -5  -6  11  111.30   16.68
  -5   6  12   25.15    4.99
  -5   6  12   22.85    5.18
   5  -6 -12   25.40    4.53
   5   6 -12   27.57    7.31
  -5  -6  12   24.19    7.23
  -5   6  13    4.70    2.78
  -5   6  13    0.00    2.14
   5  -6 -13    7.53    2.61
   5   6 -13    1.31    3.63
  -5   6  14  105.97   12.76
  -5   6  14   94.62   13.09
   5  -6 -14   99.80   12.31
   5   6 -14   96.54   15.31
  -5   6  15   86.32   10.98
  -5   6  15   77.98   11.50
   5  -6 -15   83.46   10.62
   5   6 -15   90.48   14.11
  -5   6  16   -0.00    2.13
  -5   6  16   -0.00    2.55
   5   6 -16    0.00    3.85
  -5  -6  16    5.23    4.73
  -5   6  17   70.00    9.92
  -5   6  17   81.43   11.10
   5   6 -17   74.82   13.09
  -5  -6  17   75.05   13.98
  -5   6  18   16.44    4.91
   5   6 -18   33.49    8.03
  -5  -6  18   16.14    6.38
  -5   6  19   33.08    6.22
   5   6 -19    9.44    6.35
  -5  -6  19   25.02    7.67
   5   6 -20    1.48    4.00
  -5  -6  20    5.35    4.95
   5   6 -21   16.69    6.44
  -5  -6  21   15.92    7.11
  -5  -6  22   50.69   10.98
  -5  -6  23   -0.00    3.79
  -5  -6  24    7.57    5.87
  -5  -6  25   35.17    9.53
   5   6 -26   30.42    8.12
  -5  -6  26   21.13    8.36
   5   6 -27    8.13    5.26
  -5  -6  27    0.00    5.23
   5   6 -28    0.43    4.04
  -5  -6  28    2.56    4.70
  -5  -6  29    2.65    4.86
  -5  -6  30   26.52    8.61
  -5  -6  31    0.00    5.93
  -5  -6  32    7.01    5.30
  -5  -6  33   -0.00    4.29
  -5  -6  34    4.68    5.48
  -5  -6  35    0.14    4.22
  -5  -6  36   16.90    7.87
  -5   7   1   11.68    4.44
  -5   7   1   13.42    5.08
   5  -7  -1   10.44    4.25
   5  -7  -1    8.10    4.21
   5   7  -1   14.29    5.79
  -5  -7   1    9.29    5.67
  -5   7   2  155.20   21.99
   5  -7  -2  174.29   22.10
   5  -7  -2  200.51   23.08
   5   7  -2  224.15   25.76
  -5  -7   2  162.82   24.61
  -5   7   3  140.28   18.46
   5  -7  -3  148.94   18.48
   5  -7  -3  137.50   18.50
   5   7  -3  153.45   20.97
  -5  -7   3  137.60   20.88
  -5   7   4   97.19   12.22
  -5   7   4   84.38   12.75
   5  -7  -4   88.07   11.64
   5  -7  -4   60.05   10.70
   5   7  -4   76.13   13.48
  -5  -7   4   66.77   13.50
  -5   7   5   18.91    4.94
  -5   7   5   17.15    5.22
   5  -7  -5   14.26    4.30
   5  -7  -5   17.47    4.49
   5   7  -5   23.48    7.10
  -5  -7   5   18.67    6.74
  -5   7   6   30.01    6.16
  -5   7   6   25.58    6.62
   5  -7  -6   32.02    6.09
   5  -7  -6   30.18    5.90
   5   7  -6   34.00    8.31
  -5  -7   6   27.43    8.19
  -5   7   7  140.79   18.97
  -5   7   7  156.59   20.04
   5  -7  -7  151.25   18.89
   5  -7  -7  154.72   18.41
   5   7  -7  162.72   21.85
  -5  -7   7  167.07   22.84
  -5   7   8  328.23   37.21
  -5   7   8  335.71   38.09
   5  -7  -8  345.22   37.05
   5  -7  -8  311.79   35.98
   5   7  -8  361.62   40.43
  -5  -7   8  308.93   40.24
  -5   7   9   32.86    6.50
  -5   7   9   34.78    7.16
   5  -7  -9   25.73    5.88
   5  -7  -9   35.97    5.55
   5   7  -9   49.71    9.48
  -5  -7   9   51.29   10.47
  -5   7  10   21.11    4.80
  -5   7  10   16.03    5.14
   5  -7 -10   11.80    3.87
   5  -7 -10   17.99    3.17
   5   7 -10   19.88    6.61
  -5  -7  10    4.47    5.27
  -5   7  11   21.89    4.98
  -5   7  11   15.89    4.66
   5  -7 -11   20.68    4.35
   5  -7 -11   14.38    2.42
   5  -7 -11   12.69    2.26
   5   7 -11   11.20    5.65
  -5   7  12  151.99   19.03
  -5   7  12  134.72   19.36
   5  -7 -12  167.32   18.91
   5   7 -12  178.25   22.60
  -5   7  13   85.17   11.41
  -5   7  13   64.76   11.33
   5  -7 -13   83.92   10.86
   5   7 -13   84.77   14.10
  -5   7  14    2.92    2.84
  -5   7  14    1.41    2.75
   5   7 -14   -0.00    4.53
  -5  -7  14    3.79    4.82
  -5   7  15   74.70   10.04
  -5   7  15   48.10    9.49
   5   7 -15   65.09   12.16
  -5  -7  15   79.46   13.54
  -5   7  16   12.72    4.03
  -5   7  16    6.80    3.90
   5   7 -16   14.98    6.13
  -5  -7  16    4.00    4.40
  -5  -7  17   -0.00    4.28
  -5  -7  18  156.91   23.32
  -5  -7  19    0.00    5.26
  -5  -7  20    5.17    4.94
  -5  -7  21    6.19    5.18
   5   7 -22   26.92    8.37
  -5  -7  22   27.22    8.28
   5   7 -23   20.22    7.41
  -5  -7  23   25.09    8.30
   5   7 -24   23.99    7.96
  -5  -7  24   26.81    8.79
   5   7 -25    2.65    5.00
  -5  -7  25   -0.00    4.61
   5   7 -26    0.00    4.43
  -5  -7  26    9.31    6.03
   5   7 -27   -0.00    4.82
  -5  -7  27   32.93    8.87
   5   7 -28   34.35    9.63
  -5  -7  28   47.69   11.57
   5   7 -29   -0.00    4.30
  -5  -7  29    0.00    5.52
  -5  -7  31   -0.00    5.74
  -5  -7  32    6.13    6.03
  -5  -7  33    7.16    6.59
  -5  -7  34   23.72    9.41
  -5  -7  35   -0.00    6.13
  -5   8   1   14.66    5.80
  -5   8   1   42.64    8.23
   5  -8  -1   21.72    6.34
  -5  -8   1   25.26    8.57
  -5   8   2   10.56    5.03
  -5   8   2   14.55    5.73
   5  -8  -2    8.02    3.72
   5  -8  -2   14.13    5.31
   5   8  -2    9.99    6.30
  -5  -8   2   20.59    7.51
  -5   8   3   16.95    5.33
   5  -8  -3   14.90    5.09
   5  -8  -3   20.23    5.50
   5   8  -3   14.92    6.13
  -5  -8   3   20.06    7.20
  -5   8   4  422.88   46.89
   5  -8  -4  343.77   45.66
   5  -8  -4  459.14   47.20
   5   8  -4  440.41   49.55
  -5  -8   4  445.25   50.48
  -5   8   5   46.71    8.97
  -5   8   5   50.55    9.82
   5  -8  -5   47.27    8.52
   5  -8  -5   54.72    9.24
   5   8  -5   44.02   10.76
  -5  -8   5   54.88   11.46
  -5   8   6  135.77   17.51
  -5   8   6   99.26   17.28
   5  -8  -6  164.10   17.71
   5  -8  -6  116.95   16.53
   5   8  -6  123.91   19.44
  -5  -8   6  136.17   20.53
  -5   8   7    0.64    3.04
  -5   8   7   -0.00    3.50
   5  -8  -7   -0.00    2.98
   5  -8  -7   -0.00    2.43
   5   8  -7   -0.00    4.69
  -5  -8   7    2.31    4.45
  -5   8   8  112.32   14.33
  -5   8   8   74.65   13.77
   5  -8  -8   83.22   12.89
   5  -8  -8  102.07   13.11
  -5  -8   8  124.17   17.99
  -5   8   9  168.66   20.14
  -5   8   9  162.86   20.90
   5  -8  -9  162.94   19.53
   5  -8  -9  135.99   18.43
  -5   8  10   82.56   11.45
  -5   8  10   61.60   11.40
   5  -8 -10   72.43   10.75
   5  -8 -10   70.57    9.88
  -5   8  11   28.63    6.40
  -5   8  11   26.63    6.78
   5  -8 -11   38.03    6.46
   5  -8 -11   20.07    4.56
  -5   8  12   26.73    6.29
  -5   8  12   24.27    6.44
   5  -8 -12   38.34    5.15
  -5  -8  12   15.69    7.01
  -5   8  13    2.72    3.60
   5  -8 -13    2.28    1.76
  -5  -8  13    0.00    4.64
  -5   8  14  162.45   15.18
   5  -8 -14   78.27    9.60
  -5  -8  14  121.89   17.75
  -5   8  15    0.65    3.15
  -5  -8  15    0.00    4.93
  -5  -8  16    2.95    4.85
   5   8 -17    3.50    4.57
  -5  -8  17    0.75    4.96
   5   8 -18    3.93    4.92
  -5  -8  18    5.81    5.51
   5   8 -19    6.66    4.98
  -5  -8  19    9.06    5.75
   5   8 -20   54.51   11.79
  -5  -8  20   54.68   12.15
   5   8 -21   -0.00    4.01
  -5  -8  21    4.28    4.96
   5   8 -22    9.95    6.16
  -5  -8  22   13.61    6.21
   5   8 -23   -0.00    4.34
  -5  -8  23    8.10    6.05
   5   8 -24   31.99    8.95
  -5  -8  24   12.88    8.11
   5   8 -25    1.17    4.17
  -5  -8  25   -0.00    4.84
   5   8 -26   25.65    8.24
  -5  -8  26   11.51    7.21
   5   8 -27    0.40    4.74
  -5  -8  27   -0.00    6.21
   5   8 -28    1.44    4.98
  -5  -8  28   -0.00    5.13
   5   8 -29    0.00    4.53
  -5  -8  29   -0.00    5.13
   5   8 -30   20.44    7.55
  -5  -8  30    9.31    6.08
  -5  -8  31    0.42    6.36
  -5  -8  32   15.50    7.94
  -5  -8  33    9.67    6.92
  -5  -8  34    0.00    4.54
  -5   9   1    0.78    3.38
  -5  -9   1    1.60    4.97
  -5   9   2  186.81   24.03
   5  -9  -2  170.47   23.15
  -5  -9   2  203.41   27.62
  -5   9   3   15.61    5.62
   5  -9  -3   21.00    5.92
  -5  -9   3   18.27    7.99
  -5   9   4    0.00    3.05
   5  -9  -4    1.74    3.25
  -5  -9   4    0.00    4.68
  -5   9   5    8.88    4.65
   5  -9  -5   10.35    4.52
  -5  -9   5    2.31    4.85
  -5   9   6   44.80    9.02
   5  -9  -6   43.68    8.33
  -5   9   7   11.08    4.71
   5  -9  -7    9.52    4.30
  -5   9   8  152.96   20.21
   5  -9  -8  152.32   19.67
   5   9  -8  144.94   22.05
  -5   9   9   10.09    4.69
   5  -9  -9    5.86    3.80
   5   9  -9    5.82    5.24
  -5   9  10    6.70    3.98
   5   9 -10    0.93    4.27
  -5  -9  10   -0.00    4.37
  -5   9  11    5.18    3.79
   5   9 -11    8.84    5.64
  -5  -9  11    8.86    6.37
  -5   9  12  173.73   22.52
   5   9 -12  167.63   24.84
  -5  -9  12  188.62   26.67
  -5   9  13   12.07    4.93
   5   9 -13    3.39    5.22
  -5  -9  13    0.19    5.09
  -5   9  14   48.44    9.12
   5   9 -14   38.51   10.42
  -5  -9  14   59.32   12.80
   5   9 -15    0.00    4.57
  -5  -9  15    1.26    4.17
   5   9 -16   21.21    8.57
  -5  -9  16   28.67    9.17
   5   9 -17    0.41    4.27
  -5  -9  17    0.05    4.41
   5   9 -18   55.39   12.35
  -5  -9  18   63.80   13.76
   5   9 -19   -0.00    4.91
  -5  -9  19    5.74    5.62
   5   9 -20    3.92    4.94
  -5  -9  20    0.71    5.18
   5   9 -21    0.90    4.75
  -5  -9  21    1.73    4.33
   5   9 -22   16.08    7.39
  -5  -9  22   37.68   10.40
   5   9 -23    1.40    4.01
  -5  -9  23    2.89    5.52
   5   9 -24   20.83    7.46
  -5  -9  24   11.44    7.64
   5   9 -25    0.00    4.17
  -5  -9  25   -0.00    4.62
   5   9 -26    5.15    5.42
  -5  -9  26   13.09    6.92
   5   9 -27   -0.00    4.28
  -5  -9  27    7.00    5.92
   5   9 -28   10.05    6.50
  -5  -9  28   11.94    7.25
   5   9 -29    0.00    4.61
  -5  -9  29    0.00    4.40
   5   9 -30   -0.00    4.10
  -5  -9  30   -0.00    4.87
  -5  -9  31    1.03    4.57
  -5  -9  32    2.71    5.84
  -5  -9  33    2.84    5.62
  -5  10   1    7.35    4.70
   5  10  -1    3.03    5.69
  -5 -10   1    2.81    5.35
  -5  10   2    5.72    4.89
   5  10  -2    1.23    4.32
  -5 -10   2    8.84    6.33
  -5  10   3    2.28    3.75
   5  10  -3    2.23    5.55
  -5 -10   3    3.57    4.88
  -5  10   4   20.19    6.30
   5  10  -4    6.58    5.87
  -5  10   5    3.94    4.51
   5  10  -5    1.78    5.12
  -5  10   6   55.34   10.48
   5  10  -6   45.10   11.09
  -5  10   7    8.13    5.11
   5 -10  -7    4.43    3.50
   5  10  -7    6.31    5.56
  -5  10   8    4.31    3.96
   5  10  -8   11.11    6.77
  -5 -10   8    1.02    4.62
  -5  10   9    2.08    3.54
   5  10  -9    0.32    5.03
  -5 -10   9    4.08    5.18
  -5  10  10  112.41   18.05
   5  10 -10  184.97   22.83
  -5 -10  10  120.93   21.43
  -5  10  11    4.98    4.67
   5  10 -11    4.75    5.57
  -5 -10  11    0.90    5.39
  -5  10  12    8.33    5.48
   5  10 -12    3.26    4.74
  -5 -10  12    6.11    6.04
  -5  10  13    4.38    4.22
   5  10 -13    2.69    5.25
  -5 -10  13   -0.00    5.60
   5  10 -14   41.74   11.36
  -5 -10  14   62.16   13.55
   5  10 -15    0.00    4.52
  -5 -10  15    1.85    5.58
   5  10 -16   43.06   10.71
  -5 -10  16   37.86   10.89
   5  10 -17    1.76    4.84
  -5 -10  17    1.88    5.64
   5  10 -18   -0.00    4.79
  -5 -10  18    1.27    5.62
   5  10 -19    5.94    5.43
  -5 -10  19    1.64    5.64
   5  10 -20   36.14   10.30
  -5 -10  20   56.43   13.18
   5  10 -21   -0.00    4.73
  -5 -10  21    1.73    5.94
   5  10 -22   11.62    6.61
  -5 -10  22    5.53    6.50
   5  10 -23   -0.00    5.24
  -5 -10  23    4.23    5.38
   5  10 -24    5.04    5.00
  -5 -10  24    3.48    5.95
   5  10 -25    1.81    4.79
  -5 -10  25    0.00    5.51
   5  10 -26   22.09    8.52
  -5 -10  26   15.04    8.16
   5  10 -27    3.64    5.12
  -5 -10  27    7.65    6.00
  -5 -10  28   -0.00    4.94
   5  10 -29    4.98    5.75
  -5 -10  29    3.51    6.17
   5  10 -30   11.91    6.92
  -5 -10  30   15.42    8.87
   5  10 -31    3.95    5.55
  -5 -10  31   -0.00    5.24
  -5 -10  32    2.82    5.66
   5  11  -1   15.13    8.26
   5  11  -2   77.72   15.70
  -5  11   3   17.42    6.72
   5  11  -3   12.69    7.03
  -5  11   4    0.00    4.32
   5  11  -4    4.74    5.84
  -5  11   5    0.00    4.44
   5  11  -5    3.92    6.00
  -5  11   6    2.17    4.05
   5  11  -6    9.78    6.54
  -5 -11   6   11.53    6.61
  -5  11   7    0.46    4.75
   5  11  -7    3.77    5.86
  -5 -11   7    0.99    4.93
  -5  11   8   47.22   10.12
   5  11  -8   47.58   11.32
  -5 -11   8   39.48   11.63
  -5  11   9    5.47    4.63
   5  11  -9   12.27    7.09
  -5 -11   9    7.34    6.80
  -5  11  10    0.00    4.28
   5  11 -10    1.52    5.49
  -5 -11  10    1.01    5.76
  -5  11  11    0.00    4.38
   5  11 -11    1.38    4.88
  -5 -11  11   -0.00    5.39
   5  11 -12   64.49   13.76
  -5 -11  12   68.48   15.40
   5  11 -13    5.06    6.14
  -5 -11  13   -0.00    5.71
   5  11 -14   41.25   10.79
  -5 -11  14   24.76   10.06
   5  11 -15   -0.00    5.60
  -5 -11  15   -0.00    5.32
   5  11 -16   33.33    9.60
  -5 -11  16   13.80    8.22
   5  11 -17    4.21    6.14
  -5 -11  17   -0.00    6.06
   5  11 -18   33.81   10.41
  -5 -11  18   25.59    9.67
   5  11 -19    3.88    5.47
  -5 -11  19   -0.00    4.71
   5  11 -20    4.93    5.92
  -5 -11  20    1.41    5.11
   5  11 -21    2.27    5.59
  -5 -11  21   -0.00    5.40
   5  11 -22   38.27   11.01
  -5 -11  22   46.67   12.54
   5  11 -23    0.82    4.93
  -5 -11  23   -0.00    5.09
   5  11 -24   15.25    7.27
  -5 -11  24    2.44    5.33
   5  11 -25   -0.00    5.42
  -5 -11  25    1.67    5.12
   5  11 -26   22.64    8.59
  -5 -11  26    3.94    6.15
   5  11 -27    2.34    5.29
  -5 -11  27    0.40    4.58
   5  11 -28   13.58    7.70
  -5 -11  28   15.44    8.74
   5  11 -29    4.50    6.10
  -5 -11  29    0.00    7.06
   5  11 -30    3.23    5.22
  -5 -11  30    0.05    4.94
   5  11 -31    3.64    5.07
  -5 -11  31   -0.00    5.31
  -5  12   1    4.54    5.28
   5  12  -1   -0.00    5.62
  -5  12   2    3.18    4.77
   5  12  -2   -0.00    4.88
  -5  12   3    7.83    5.23
   5  12  -3   -0.00    5.30
  -5 -12   3    9.38    6.39
   5  12  -4   57.04   13.19
  -5 -12   4   62.36   14.46
   5  12  -5    4.54    5.96
  -5 -12   5    5.38    6.54
   5  12  -6   18.72    8.40
  -5 -12   6    2.69    6.46
   5  12  -7    3.04    6.51
  -5 -12   7   -0.00    5.55
   5  12  -8   10.44    7.06
  -5 -12   8    4.16    4.91
   5  12  -9    0.00    6.12
  -5 -12   9    6.67    6.35
  -5  12  10   34.60    8.54
   5  12 -10   17.38    8.42
  -5 -12  10    8.69    7.68
   5  12 -11    0.00    4.77
  -5 -12  11   -0.00    6.50
   5  12 -12   -0.00    5.17
  -5 -12  12    8.97    6.97
   5  12 -13    4.73    5.94
  -5 -12  13   -0.00    5.60
   5  12 -14   16.01    7.77
  -5 -12  14   18.37    8.82
   5  12 -15    3.73    6.07
  -5 -12  15    7.56    7.47
   5  12 -16   28.71    9.72
  -5 -12  16   24.27   10.07
   5  12 -17    1.55    5.42
  -5 -12  17   -0.00    5.65
   5  12 -18    0.35    5.86
  -5 -12  18   -0.00    4.50
   5  12 -19   -0.00    4.69
  -5 -12  19    5.57    5.46
   5  12 -20   17.18    8.36
  -5 -12  20   30.91   10.62
   5  12 -21    1.45    5.44
  -5 -12  21   -0.00    5.69
   5  12 -22    3.82    5.59
  -5 -12  22   -0.00    5.89
   5  12 -23    0.10    5.15
  -5 -12  23    0.25    5.01
   5  12 -24    7.22    6.12
  -5 -12  24   -0.00    5.66
   5  12 -25    0.64    4.89
  -5 -12  25    0.00    5.60
   5  12 -26    4.99    6.03
  -5 -12  26    5.53    6.15
   5  12 -27    2.55    5.25
  -5 -12  27    2.66    5.31
   5  12 -28   -0.00    4.99
  -5 -12  28    9.44    7.69
   5  12 -29   -0.00    5.36
  -5 -12  29    0.00    6.05
   5  12 -30    3.58    6.03
  -5 -12  30    5.29    7.25
   5  12 -31    1.70    5.76
   5  12 -32    2.40    6.00
  -5  13   1   19.66    7.89
   5  13  -1   15.29    8.48
  -5 -13   1   14.21    8.65
  -5  13   2   59.68   12.65
   5  13  -2   52.58   12.86
  -5 -13   2   54.11   14.63
  -5  13   3    5.13    5.75
   5  13  -3    6.97    7.48
  -5 -13   3    3.61    5.69
  -5  13   4   16.75    6.81
   5  13  -4   17.50    8.82
  -5 -13   4   18.22    8.71
  -5  13   5   -0.00    4.18
   5  13  -5    6.69    6.31
  -5 -13   5   -0.00    6.03
  -5  13   6   59.81   12.21
   5  13  -6   77.79   14.72
  -5 -13   6   26.67   11.95
  -5  13   7    4.59    5.27
   5  13  -7   18.35    8.28
  -5 -13   7    5.60    6.87
  -5  13   8   28.74    8.77
   5  13  -8   37.18   10.65
  -5 -13   8   32.01   11.12
  -5  13   9    0.00    4.62
   5  13  -9    0.00    6.43
  -5 -13   9    7.59    7.05
   5  13 -10    0.06    6.51
  -5 -13  10    2.04    5.14
   5  13 -11    6.36    6.82
  -5 -13  11   19.95    8.72
   5  13 -12   44.37   11.25
  -5 -13  12   28.08   10.27
   5  13 -13    6.27    5.18
  -5 -13  13    0.51    5.76
   5  13 -14    5.35    6.15
  -5 -13  14   12.06    8.08
   5  13 -15    0.00    5.11
  -5 -13  15    2.52    7.28
   5  13 -16    1.37    5.27
  -5 -13  16    2.70    6.66
   5  13 -17    1.43    6.89
  -5 -13  17    0.00    7.15
   5  13 -18   16.12    7.76
  -5 -13  18    7.16    7.08
   5  13 -19    1.37    5.13
  -5 -13  19    0.00    6.63
   5  13 -20    0.00    5.77
  -5 -13  20   -0.00    6.44
   5  13 -21    2.00    4.58
  -5 -13  21    0.00    6.20
   5  13 -22   17.94    8.31
  -5 -13  22    8.30    8.49
   5  13 -23   -0.00    5.61
  -5 -13  23    4.88    5.94
   5  13 -24    1.95    5.67
  -5 -13  24    3.53    5.79
   5  13 -25   -0.00    5.61
  -5 -13  25    9.51    7.55
   5  13 -26   -0.00    5.17
  -5 -13  26   -0.00    5.02
   5  13 -27   -0.00    6.18
  -5 -13  27   -0.00    5.82
   5  13 -28    5.19    6.36
  -5 -13  28    3.16    6.88
   5  13 -29    3.61    6.08
   5  13 -30    0.00    5.87
  -5  14   1    3.14    5.32
   5  14  -1   -0.00    5.03
  -5  14   2   -0.00    5.17
   5  14  -2    0.48    5.35
  -5  14   3   12.54    6.23
   5  14  -3    1.71    6.17
  -5 -14   3    4.39    5.74
  -5  14   4    9.62    6.56
   5  14  -4   21.30    8.78
  -5 -14   4   16.09    8.74
  -5  14   5   18.41    7.71
   5  14  -5   21.20    9.29
  -5 -14   5   17.21    9.47
  -5  14   6    6.17    6.07
   5  14  -6   31.54   10.09
  -5 -14   6    4.69    6.62
  -5  14   7   -0.00    4.92
   5  14  -7    4.47    5.74
  -5 -14   7   -0.00    6.27
   5  14  -8    0.00    5.87
  -5 -14   8   -0.00    4.88
   5  14  -9    6.77    7.39
  -5 -14   9    1.73    5.60
   5  14 -10   29.97   10.56
  -5 -14  10   24.75   10.05
   5  14 -11   18.63    9.27
  -5 -14  11    5.07    7.14
   5  14 -12    2.00    6.39
  -5 -14  12    7.49    8.16
   5  14 -13    1.42    6.00
  -5 -14  13    2.87    6.05
   5  14 -14    3.03    5.87
  -5 -14  14    3.02    6.89
   5  14 -15    9.57    7.03
  -5 -14  15    5.49    6.95
   5  14 -16    5.66    6.59
  -5 -14  16    3.65    7.45
   5  14 -17   -0.00    5.38
  -5 -14  17    3.76    5.90
   5  14 -18    0.81    6.11
  -5 -14  18    0.00    6.65
   5  14 -19   -0.00    6.16
  -5 -14  19   -0.00    6.60
   5  14 -20    0.76    5.53
  -5 -14  20    4.73    7.27
   5  14 -21    2.98    5.84
  -5 -14  21    3.86    6.88
   5  14 -22    6.32    6.80
  -5 -14  22    4.52    6.49
   5  14 -23   -0.00    6.25
  -5 -14  23   -0.00    7.22
   5  14 -24   -0.00    6.13
  -5 -14  24    4.50    6.48
   5  14 -25    1.94    6.89
  -5 -14  25    0.00    7.08
   5  14 -26    0.89    5.74
  -5 -14  26    5.10    6.93
   5  14 -27    0.95    5.00
  -5 -14  27   -0.00    6.25
  -5  15   1    4.72    6.23
   5  15  -1    1.81    6.92
  -5  15   2   15.88    7.64
   5  15  -2   14.06    8.53
  -5  15   3    5.63    6.07
   5  15  -3   14.67    8.77
  -5  15   4   -0.00    5.29
   5  15  -4    0.24    6.09
  -5  15   5    2.34    4.88
   5  15  -5    6.03    6.12
  -5  15   6    0.25    5.07
   5  15  -6   13.28    7.51
   5  15  -7    4.56    6.39
   5  15  -8    1.91    5.58
   5  15  -9    0.77    5.95
   5  15 -10    6.17    7.19
  -5 -15  10    4.37    5.81
   5  15 -11   11.43    7.71
  -5 -15  11    2.69    6.98
   5  15 -12   20.87    9.08
  -5 -15  12   11.18    8.50
   5  15 -13    1.66    5.90
  -5 -15  13   -0.00    5.93
   5  15 -14    0.62    5.65
  -5 -15  14   -0.00    5.44
   5  15 -15    4.96    7.83
  -5 -15  15   -0.00    6.65
   5  15 -16    5.31    6.34
  -5 -15  16   -0.00    6.38
   5  15 -17    4.42    6.31
  -5 -15  17   24.28   10.28
   5  15 -18    5.61    6.88
  -5 -15  18   10.69    8.17
   5  15 -19    0.00    6.45
  -5 -15  19    0.40    5.11
   5  15 -20   -0.00    5.60
  -5 -15  20    4.12    6.42
   5  15 -21   -0.00    6.22
  -5 -15  21    4.37    7.96
   5  15 -22    4.82    6.29
  -5 -15  22    0.00    5.68
  -5 -15  23    0.51    6.03
  -5 -15  24    4.87    6.78
  -5 -15  25    0.00    7.26
  -5  16   1    0.24    4.48
   5  16  -1   -0.00    6.73
  -5  16   2   -0.00    5.52
   5  16  -2    0.00    6.38
  -5  16   3   -0.00    4.78
   5  16  -3    4.71    6.47
  -5  16   4    1.90    5.24
   5  16  -4    6.14    8.00
   5  16  -5    1.84    6.67
   5  16  -6    3.02    5.50
   5  16  -7   -0.00    6.18
   5  16  -8    3.71    6.17
   5  16  -9    2.37    6.03
   5  16 -10    2.81    6.16
   5  16 -11   16.73    8.44
   5  16 -12    0.00    6.93
   5  16 -13   -0.00    5.80
   5  16 -14    1.23    5.50
   5  16 -15   -0.00    6.53
   5  16 -16    0.45    5.54
  -5  17   1    2.53    6.22
   5  17  -1    4.25    6.92
  -5  17   2    7.58    6.67
   5  17  -2    7.06    7.66
   5  17  -3   17.52    9.45
   5  17  -4   -0.00    6.48
   5  17  -5   -0.00    5.50
   5  17  -6    3.30    6.78
  -4   0   1   -0.00    2.31
  -4   0   1    0.48    2.34
   4   0  -1    0.00    2.23
   4   0  -1    0.19    2.03
  -4   0   2   32.38    5.22
  -4   0   2   22.63    4.85
   4   0  -2   41.50    5.50
   4   0  -2   24.04    4.54
  -4   0   3   -0.00    1.85
  -4   0   3    0.12    1.93
   4   0  -3    0.00    1.77
   4   0  -3    1.12    1.66
  -4   0   4 1120.28  127.08
  -4   0   4 1235.82  127.41
   4   0  -4 1294.86  127.39
   4   0  -4 1260.33  126.78
  -4   0   5   -0.00    1.72
  -4   0   5    0.07    1.56
   4   0  -5   -0.00    1.70
   4   0  -5    0.19    0.98
  -4   0   6  752.31   74.81
  -4   0   6  691.91   74.90
   4   0  -6  707.34   74.92
  -4   0   7    0.41    1.31
  -4   0   7   -0.00    1.44
   4   0  -7    0.43    1.55
  -4   0   8 3217.49  312.49
  -4   0   8 2898.67  312.55
   4   0  -8 2999.29  312.49
  -4   0   9    0.23    1.43
  -4   0   9   -0.00    1.51
   4   0  -9    0.01    1.56
  -4   0  10   26.70    3.96
  -4   0  10   30.52    4.33
   4   0 -10   21.17    3.95
  -4   0  11   -0.00    1.40
  -4   0  11   -0.00    1.66
   4   0 -11   -0.00    1.66
  -4   0  12   19.23    3.40
  -4   0  12   17.15    3.69
   4   0 -12   18.43    3.49
  -4   0  13    1.43    1.74
  -4   0  13    0.88    2.02
   4   0 -13   -0.00    1.91
  -4   0  14 1668.06  164.96
   4   0 -14 1528.12  163.80
   4   0 -14 1580.21  164.38
  -4   0  15   -0.00    2.36
   4   0 -15    0.00    1.90
  -4   0  16   62.70    8.44
   4   0 -16   46.46    7.53
   4   0 -16   55.15    7.86
  -4   0  17    0.00    2.11
   4   0 -17   -0.00    1.99
   4   0 -17    0.38    2.17
   4   0 -18  184.57   21.55
   4   0 -18  180.50   21.56
   4   0 -19    0.02    2.25
   4   0 -19    0.66    2.27
   4   0 -20  172.41   20.41
   4   0 -20  160.56   20.27
  -4   0  21    3.04    3.11
   4   0 -21   -0.00    2.60
   4   0 -21   -0.00    2.58
  -4   0  22   21.82    6.07
   4   0 -22   29.47    6.08
   4   0 -22   24.92    5.78
   4   0 -23    3.16    3.09
   4   0 -23    0.31    3.01
   4   0 -24   27.43    6.32
   4   0 -25    3.35    3.37
   4   0 -26   76.97   12.25
  -4   0  30   40.18    9.12
  -4   0  31   -0.00    3.02
  -4   0  32    0.92    3.72
  -4   0  33    0.00    3.62
  -4   0  34    2.57    4.07
  -4   0  35   -0.00    4.71
  -4   0  36   25.40    8.30
  -4   0  37    2.42    4.49
  -4   0  38    0.06    3.66
  -4   0  39    1.61    4.18
  -4   1   1   18.42    3.97
  -4   1   1   20.02    4.17
   4  -1  -1   24.74    4.58
   4  -1  -1   19.67    3.94
   4   1  -1   16.86    4.47
   4   1  -1   26.89    4.88
  -4  -1   1   25.21    5.02
  -4  -1   1   22.10    4.83
  -4   1   2 1062.08  121.71
  -4   1   2 1148.52  122.09
   4  -1  -2 1113.36  121.95
   4  -1  -2 1219.44  122.42
   4  -1  -2 1181.81  121.71
   4   1  -2 1520.86  123.62
   4   1  -2 1153.77  122.43
  -4  -1   2 1119.24  122.46
  -4  -1   2 1233.59  123.13
  -4   1   3   32.48    4.20
  -4   1   3   21.26    4.05
   4  -1  -3   20.09    3.88
   4  -1  -3   22.67    3.43
   4  -1  -3   15.73    3.22
   4   1  -3   32.78    5.21
   4   1  -3   26.77    4.53
  -4  -1   3   31.67    5.03
  -4  -1   3   29.01    5.06
  -4   1   4    2.85    1.67
  -4   1   4    1.89    1.69
   4  -1  -4    4.22    1.76
   4   1  -4    2.05    2.32
   4   1  -4    3.68    2.16
  -4  -1   4    5.62    2.62
  -4  -1   4    2.97    2.58
  -4   1   5   17.51    2.76
  -4   1   5   13.72    2.60
   4  -1  -5   17.40    2.76
   4   1  -5   22.91    4.11
   4   1  -5   11.34    2.95
  -4  -1   5   13.73    3.32
  -4  -1   5   16.72    3.78
  -4   1   6  412.78   46.50
  -4   1   6  490.79   46.63
   4  -1  -6  444.73   46.59
   4   1  -6  410.74   47.75
   4   1  -6  475.30   47.53
  -4  -1   6  442.24   47.66
  -4  -1   6  465.52   48.17
  -4   1   7   51.06    5.45
  -4   1   7   46.40    5.33
   4  -1  -7   49.35    5.49
   4   1  -7   54.48    7.15
   4   1  -7   35.89    6.10
  -4  -1   7   59.20    7.03
  -4  -1   7   50.21    7.12
   4   1  -8 1336.78  138.40
   4   1  -8 1325.93  137.81
  -4  -1   8 1382.36  138.29
  -4  -1   8 1280.08  138.53
   4   1  -9    2.70    2.35
   4   1  -9   -0.00    1.45
  -4  -1   9    0.00    2.04
  -4  -1   9    0.85    2.30
   4  -1 -10  506.40   55.47
   4  -1 -10  566.52   55.58
   4   1 -10  555.70   57.18
  -4  -1  10  551.61   57.02
  -4  -1  10  535.56   57.39
   4  -1 -11  176.82   18.84
   4  -1 -11  176.69   18.90
   4   1 -11  162.10   20.11
  -4  -1  11  197.05   20.32
  -4  -1  11  176.09   20.58
   4  -1 -12  467.46   43.34
   4  -1 -12  490.10   43.51
   4   1 -12  448.58   44.71
  -4  -1  12  217.27   43.39
  -4  -1  12  596.21   46.12
   4  -1 -13  110.22   12.58
   4  -1 -13  119.79   12.75
   4   1 -13  105.24   13.65
  -4  -1  13  115.57   13.72
  -4  -1  13   98.95   13.86
   4  -1 -14    0.17    1.49
   4  -1 -14    0.57    1.58
   4   1 -14    1.70    2.58
  -4  -1  14    0.99    2.06
  -4  -1  14    0.89    2.29
   4  -1 -15   45.32    6.25
   4  -1 -15   41.94    6.20
   4   1 -15   44.66    7.21
  -4  -1  15   48.21    7.15
  -4  -1  15   43.19    7.34
   4  -1 -16  269.88   31.24
   4  -1 -16  292.22   31.46
   4   1 -16  306.51   32.52
  -4  -1  16  292.68   32.39
  -4  -1  16  284.39   32.77
  -4   1  17   -0.00    2.00
   4  -1 -17    0.07    1.52
   4  -1 -17    0.52    1.92
   4   1 -17    0.62    2.37
   4   1 -17   -0.00    2.20
  -4  -1  17   -0.00    1.91
  -4  -1  17    0.27    2.65
  -4   1  18  314.96   39.31
   4  -1 -18  315.79   38.80
   4  -1 -18  408.48   39.45
   4   1 -18  392.39   40.29
   4   1 -18  365.10   40.09
  -4  -1  18  378.81   40.72
  -4   1  19   23.84    5.27
   4  -1 -19   24.76    4.99
   4  -1 -19   25.68    4.97
   4   1 -19   21.57    5.26
   4   1 -19   23.68    5.46
  -4  -1  19   23.64    5.87
  -4   1  20   20.68    5.16
   4  -1 -20   25.73    5.21
   4   1 -20   23.85    5.63
   4   1 -20   31.29    6.02
  -4   1  21    6.09    3.49
   4  -1 -21    8.04    3.47
   4  -1 -21    9.08    3.66
   4   1 -21    6.91    3.76
   4   1 -21    5.24    3.34
  -4   1  22  256.94   32.54
   4  -1 -22  270.13   31.87
   4  -1 -22  303.58   32.29
   4   1 -22  261.39   32.47
   4   1 -22  302.62   33.01
   4  -1 -23    7.80    3.69
   4   1 -23    6.22    4.05
   4   1 -23    4.67    3.52
  -4  -1  23    3.24    3.38
   4  -1 -24   11.57    4.18
   4   1 -24   16.28    5.42
  -4  -1  24   13.24    5.35
   4  -1 -25   19.71    5.43
   4   1 -25   28.58    6.64
  -4  -1  25   22.04    6.59
   4   1 -26   73.86   11.77
  -4  -1  26   57.34   11.21
   4   1 -27   -0.00    3.48
  -4  -1  27    0.10    3.91
  -4  -1  28   46.16    9.84
  -4  -1  29    1.29    3.66
  -4  -1  30   -0.00    4.58
  -4  -1  31    7.26    4.70
  -4  -1  32   31.62    8.83
  -4  -1  33    1.85    4.02
  -4  -1  34    3.97    4.31
  -4  -1  35    0.00    4.25
  -4  -1  36    7.98    5.14
  -4  -1  37   -0.00    4.91
  -4  -1  38    5.23    6.14
  -4   1  39    1.70    4.53
  -4  -1  39   -0.00    3.90
  -4   2   1  109.93   11.68
  -4   2   1   71.16   11.02
   4  -2  -1   93.29   11.40
   4  -2  -1   94.05   11.20
   4  -2  -1   93.85   11.10
   4   2  -1   77.40   12.05
   4   2  -1   79.37   11.89
  -4  -2   1  100.34   12.44
  -4  -2   1   92.15   12.61
  -4   2   2  198.79   23.47
  -4   2   2  212.49   23.51
  -4   2   2  240.79   23.94
   4  -2  -2  210.81   23.64
   4  -2  -2  218.53   23.24
   4  -2  -2  217.74   23.20
   4   2  -2  220.71   24.91
   4   2  -2  193.95   24.30
  -4  -2   2  210.98   24.44
  -4  -2   2  180.60   24.48
  -4   2   3   11.08    2.76
  -4   2   3   10.91    2.83
  -4   2   3   15.39    2.99
  -4   2   3   18.21    3.43
   4  -2  -3   13.91    2.46
   4  -2  -3   16.73    2.64
   4   2  -3    2.96    3.20
   4   2  -3   22.69    4.34
  -4  -2   3    6.74    3.54
  -4  -2   3   15.64    4.32
  -4   2   4 1736.18  190.00
  -4   2   4 1989.96  190.06
  -4   2   4 1912.22  190.33
  -4   2   4 1846.87  190.15
   4   2  -4 1978.71  191.87
   4   2  -4 1891.20  191.35
  -4  -2   4 1763.90  191.13
  -4  -2   4 1589.52  191.27
  -4   2   5   37.62    5.04
  -4   2   5   38.11    5.03
  -4   2   5   37.67    5.06
  -4   2   5   40.28    5.13
   4   2  -5   36.01    6.61
   4   2  -5   53.17    6.84
  -4  -2   5   39.24    6.42
  -4  -2   5   45.08    7.01
  -4   2   6   11.22    1.89
  -4   2   6    9.72    1.80
  -4   2   6   10.06    1.82
  -4   2   6   10.22    1.85
   4   2  -6   17.01    4.14
   4   2  -6    8.34    3.16
  -4  -2   6   16.68    3.84
  -4  -2   6    9.14    3.79
   4   2  -7  369.36   40.96
   4   2  -7  407.84   40.88
  -4  -2   7  365.64   40.68
  -4  -2   7  353.30   41.16
   4   2  -8  768.23   88.26
   4   2  -8  795.70   88.04
  -4  -2   8 1058.58   88.97
  -4  -2   8  774.66   88.66
   4   2  -9  202.72   23.84
   4   2  -9  197.20   23.39
  -4  -2   9  209.92   23.69
  -4  -2   9  223.84   24.47
   4   2 -10   92.40   11.17
   4   2 -10   73.76   10.21
  -4  -2  10   78.33   10.54
  -4  -2  10   73.53   10.89
   4   2 -11   68.32    9.53
   4   2 -11   68.05    9.04
  -4  -2  11   60.84    9.12
  -4  -2  11   64.71    9.71
   4  -2 -12    1.11    0.91
   4  -2 -12    0.00    1.06
   4   2 -12    0.00    2.46
   4   2 -12    1.66    2.16
  -4  -2  12    0.33    2.43
  -4  -2  12    1.17    3.00
  -4   2  13   21.34    3.03
   4  -2 -13   12.02    2.49
   4  -2 -13   15.14    2.71
   4   2 -13   13.37    4.13
  -4  -2  13   19.93    4.33
  -4  -2  13   30.91    5.53
  -4   2  14  860.41   87.50
   4  -2 -14  816.27   86.89
   4  -2 -14  851.42   87.03
   4   2 -14  788.65   88.78
  -4  -2  14  811.01   88.70
  -4  -2  14  925.74   89.99
  -4   2  15   69.52    8.44
   4  -2 -15   63.08    7.89
   4  -2 -15   56.53    7.92
   4   2 -15   58.76    9.51
  -4  -2  15   77.31    9.85
  -4  -2  15   65.40   10.06
  -4   2  16   29.89    4.77
   4  -2 -16   23.94    4.19
   4  -2 -16   22.75    4.28
   4   2 -16   26.03    5.77
  -4  -2  16   25.06    5.44
  -4  -2  16   31.64    6.61
  -4   2  17    1.51    1.91
   4  -2 -17    1.82    1.84
   4  -2 -17    1.57    2.01
   4   2 -17    1.74    2.59
  -4  -2  17    2.83    2.71
  -4  -2  17    3.65    3.02
  -4   2  18  126.79   17.58
   4  -2 -18  152.90   17.49
   4  -2 -18  158.95   17.63
   4   2 -18  150.65   18.96
  -4  -2  18  161.37   19.03
  -4  -2  18  144.13   19.39
  -4   2  19  106.41   15.67
   4  -2 -19  130.15   15.70
   4  -2 -19  148.22   16.03
   4   2 -19  133.73   17.19
  -4  -2  19  126.35   16.79
  -4  -2  19  134.85   17.86
  -4   2  20   48.36    7.94
   4  -2 -20   48.21    7.43
   4  -2 -20   48.09    7.47
   4   2 -20   40.61    8.09
   4   2 -20   45.44    8.30
  -4  -2  20   49.05    8.43
  -4   2  21    2.63    2.69
   4  -2 -21    8.05    3.15
   4  -2 -21    0.28    2.24
   4   2 -21    1.78    3.26
   4   2 -21    0.00    2.56
  -4   2  22   10.00    3.95
   4  -2 -22   10.24    3.72
   4   2 -22   15.90    5.15
   4   2 -22   10.44    4.37
  -4  -2  22    8.53    4.73
   4  -2 -23    1.04    2.92
   4   2 -23    0.16    3.38
   4   2 -23    0.00    2.89
  -4  -2  23    0.32    3.30
   4  -2 -24  137.71   18.70
   4   2 -24  154.07   20.26
   4   2 -24  155.37   20.11
  -4  -2  24  149.47   20.68
   4   2 -25   19.65    6.34
  -4  -2  25   22.95    6.79
   4   2 -26   77.45   12.40
  -4  -2  26   60.10   11.96
   4   2 -27    3.21    4.40
  -4  -2  27    0.00    4.09
   4   2 -28   46.43    9.77
  -4  -2  28   39.34    9.20
  -4  -2  30   77.52   13.95
  -4  -2  31   -0.00    5.72
  -4  -2  32   10.75    5.61
  -4  -2  33    5.18    5.48
  -4  -2  34    5.04    4.86
  -4  -2  35    2.42    4.87
  -4  -2  36   12.35    6.99
  -4  -2  37   -0.00    5.63
  -4  -2  38   -0.00    5.51
  -4  -2  39    3.16    4.36
  -4   3   1   34.55    6.26
  -4   3   1   49.07    6.84
  -4   3   1   30.61    6.15
  -4   3   1   45.25    6.78
   4  -3  -1   39.51    6.36
   4  -3  -1   46.31    6.51
   4   3  -1   35.48    7.55
   4   3  -1   48.20    7.79
  -4  -3   1   42.81    7.44
  -4  -3   1   55.67    8.54
  -4   3   2  335.08   38.61
  -4   3   2  344.56   38.78
  -4   3   2  322.89   38.84
  -4   3   2  378.33   39.16
   4  -3  -2  343.37   38.49
   4  -3  -2  390.66   38.68
   4   3  -2  365.22   40.45
   4   3  -2  443.35   40.92
  -4  -3   2  362.35   39.99
  -4  -3   2  340.69   40.50
  -4   3   3    8.38    2.73
  -4   3   3    8.80    2.68
  -4   3   3   11.36    2.93
  -4   3   3    7.33    2.90
   4  -3  -3   10.37    2.42
   4  -3  -3   10.01    2.44
   4   3  -3    7.08    4.24
   4   3  -3    5.67    3.15
  -4  -3   3    6.38    3.55
  -4  -3   3    9.98    4.10
  -4   3   4   13.09    2.91
  -4   3   4   10.49    2.71
  -4   3   4   13.90    3.12
  -4   3   4   12.56    2.94
   4  -3  -4   12.23    2.21
   4  -3  -4   13.34    2.30
   4   3  -4   11.82    4.21
   4   3  -4    7.38    3.49
  -4  -3   4   13.49    3.93
  -4  -3   4   15.00    4.66
  -4   3   5   51.11    5.93
  -4   3   5   41.59    5.70
  -4   3   5   44.23    5.97
  -4   3   5   43.22    5.89
   4   3  -5   41.71    7.59
   4   3  -5   50.13    7.53
  -4  -3   5   72.96    8.55
  -4  -3   5   15.17    6.27
  -4   3   6   48.14    7.09
  -4   3   6   63.76    7.42
  -4   3   6   65.54    7.56
  -4   3   6   62.79    7.48
   4  -3  -6   58.96    7.32
   4   3  -6   55.90    9.20
   4   3  -6   69.30    9.47
  -4  -3   6   69.47    9.30
  -4  -3   6   66.47    9.80
  -4   3   7  509.09   53.98
  -4   3   7  523.08   54.16
  -4   3   7  483.46   54.20
   4  -3  -7  557.58   54.21
   4   3  -7  524.11   56.49
   4   3  -7  550.71   56.43
  -4  -3   7  541.89   56.23
  -4  -3   7  462.39   56.50
  -4   3   8   77.80    8.93
  -4   3   8   86.56    9.13
   4  -3  -8   75.66    8.87
   4   3  -8   87.93   11.69
   4   3  -8   81.39   11.25
  -4  -3   8   74.08   10.94
  -4  -3   8   83.87   11.99
  -4   3   9    0.00    1.10
  -4   3   9    1.48    1.24
   4  -3  -9    0.72    1.07
   4   3  -9    2.65    3.26
   4   3  -9    2.36    2.94
  -4  -3   9    3.93    3.09
  -4  -3   9    5.91    3.97
  -4   3  10  246.97   24.58
  -4   3  10  222.36   24.75
   4  -3 -10  229.39   24.50
   4   3 -10  236.08   27.50
  -4  -3  10  243.52   27.22
  -4  -3  10  247.82   28.17
  -4   3  11  394.28   41.33
  -4   3  11  393.54   41.62
   4  -3 -11  401.52   41.29
   4   3 -11  378.04   44.05
   4   3 -11  433.57   44.12
  -4  -3  11  384.71   43.85
  -4  -3  11  412.74   44.92
  -4   3  12  317.23   34.25
  -4   3  12  334.19   34.65
   4  -3 -12  326.35   34.23
   4   3 -12  338.62   37.18
   4   3 -12  349.36   36.85
  -4  -3  12  333.96   36.87
  -4  -3  12  309.90   37.38
  -4   3  13  109.26   11.59
  -4   3  13  105.57   11.94
   4  -3 -13   98.41   11.45
   4   3 -13   94.06   13.71
   4   3 -13  105.03   13.63
  -4  -3  13  102.48   13.81
  -4  -3  13   92.82   14.31
  -4   3  14    7.99    2.02
  -4   3  14    4.89    1.96
   4  -3 -14    6.97    2.09
   4   3 -14    3.75    3.30
   4   3 -14    6.49    2.85
  -4  -3  14    4.75    3.36
  -4  -3  14    3.76    3.83
  -4   3  15   45.37    6.24
  -4   3  15   49.78    6.78
   4  -3 -15   46.10    6.29
   4   3 -15   55.66    8.61
  -4  -3  15   44.91    7.95
  -4  -3  15   40.20    8.40
  -4   3  16  281.57   32.81
  -4   3  16  300.15   33.44
   4  -3 -16  313.01   33.00
   4   3 -16  303.92   35.24
  -4  -3  16  302.10   34.82
  -4  -3  16  370.99   36.80
  -4   3  17   19.36    3.83
  -4   3  17   15.66    3.89
   4  -3 -17   16.11    3.82
   4   3 -17   19.96    5.32
  -4  -3  17   21.18    5.17
  -4  -3  17   21.50    5.77
  -4   3  18   56.33    8.03
  -4   3  18   48.93    8.27
   4  -3 -18   60.89    8.22
   4   3 -18   58.89    9.75
  -4  -3  18   58.07    9.48
  -4  -3  18   67.42   10.82
  -4   3  19    6.39    2.53
  -4   3  19    2.99    2.33
   4  -3 -19    6.14    2.95
   4   3 -19    1.24    3.28
  -4  -3  19    5.00    3.35
  -4   3  20   15.55    3.89
  -4   3  20   14.50    4.24
   4  -3 -20   11.00    3.47
   4  -3 -20    9.20    3.67
   4   3 -20   20.27    5.59
  -4  -3  20   16.75    5.04
  -4   3  21   58.49    8.99
  -4   3  21   67.49   10.00
   4  -3 -21   54.59    8.84
   4  -3 -21   60.67    9.16
   4   3 -21   63.74   10.89
  -4  -3  21   60.28   10.30
  -4  -3  21   65.64   11.52
  -4   3  22   66.85   11.13
   4  -3 -22   84.33   11.03
   4   3 -22   85.13   12.65
  -4  -3  22   75.30   11.95
  -4  -3  22   60.39   12.03
   4  -3 -23   72.80   10.27
   4   3 -23   65.53   11.55
   4   3 -23   62.57   10.90
  -4  -3  23   70.05   11.16
  -4  -3  23   47.90   10.89
   4   3 -24    1.22    3.77
  -4  -3  24    0.00    4.37
   4   3 -25   12.94    5.61
  -4  -3  25    2.07    4.07
   4   3 -26   69.87   11.98
  -4  -3  26   54.10   11.57
   4   3 -27    9.16    4.95
  -4  -3  27    4.85    4.48
   4   3 -28   72.78   12.59
  -4  -3  28   49.77   11.52
  -4  -3  29   15.32    6.07
  -4  -3  30    8.82    6.67
  -4  -3  31    6.04    4.77
  -4  -3  32   33.62    9.13
  -4  -3  33    4.41    5.61
  -4  -3  34    4.85    5.02
  -4  -3  35    1.39    5.18
  -4  -3  36    0.09    4.65
  -4  -3  37    1.53    4.47
  -4  -3  38    1.14    5.03
  -4  -3  39    0.71    4.08
  -4   4   1   67.08    9.87
   4  -4  -1   69.63    9.95
   4  -4  -1   66.87    9.87
   4  -4  -1   78.99    9.94
   4   4  -1   75.26   11.67
   4   4  -1   68.10   10.97
  -4  -4   1   76.92   11.26
  -4  -4   1   77.36   12.05
  -4   4   2  164.18   18.13
  -4   4   2  159.73   18.50
   4  -4  -2  129.43   17.55
   4  -4  -2  152.45   17.84
   4  -4  -2  155.40   17.57
   4   4  -2  145.72   19.53
   4   4  -2  156.46   19.53
  -4  -4   2  139.52   18.92
  -4  -4   2  155.74   20.02
  -4   4   3   80.24   10.72
  -4   4   3   83.46   11.15
   4  -4  -3   74.77   10.50
   4  -4  -3   70.55   10.34
   4  -4  -3   87.74   10.37
   4   4  -3   86.44   12.68
   4   4  -3  132.82   13.97
  -4  -4   3   86.06   12.31
  -4  -4   3   78.45   12.77
  -4   4   4  355.19   37.70
  -4   4   4  303.58   37.71
   4  -4  -4  326.37   37.46
   4  -4  -4  355.54   37.21
   4  -4  -4  358.21   37.07
   4   4  -4  310.83   39.18
   4   4  -4  417.96   40.15
  -4  -4   4  329.26   38.97
  -4  -4   4  420.14   40.92
  -4   4   5    6.03    2.50
  -4   4   5    5.81    2.81
   4  -4  -5    2.79    2.46
   4  -4  -5    7.67    2.04
   4  -4  -5    5.17    1.77
   4   4  -5    1.10    3.89
   4   4  -5    7.52    3.65
  -4  -4   5    7.66    3.82
  -4  -4   5    0.90    3.40
  -4   4   6   88.76   10.98
  -4   4   6   92.34   11.35
   4  -4  -6   78.03   10.75
   4  -4  -6   87.84    9.80
   4  -4  -6   92.79    9.82
   4   4  -6   95.88   13.39
   4   4  -6  107.07   13.45
  -4  -4   6  124.58   13.67
  -4  -4   6   75.65   13.13
  -4   4   7    8.66    2.71
  -4   4   7    5.93    2.44
   4  -4  -7    8.02    2.35
   4   4  -7    7.15    4.21
   4   4  -7    5.72    4.10
  -4  -4   7    7.98    3.77
  -4  -4   7    5.91    4.12
  -4   4   8  112.40   13.44
  -4   4   8  108.46   13.64
   4  -4  -8  133.51   13.55
   4   4  -8  113.21   15.70
   4   4  -8  110.15   15.48
  -4  -4   8  115.84   16.39
  -4   4   9  291.71   34.29
  -4   4   9  332.20   34.73
   4  -4  -9  324.04   34.28
   4   4  -9  331.08   37.07
   4   4  -9  365.22   37.23
  -4  -4   9  350.64   36.84
  -4  -4   9  300.15   37.26
  -4   4  10  267.08   28.44
  -4   4  10  245.31   28.54
   4  -4 -10  263.28   28.21
   4   4 -10  267.82   31.10
   4   4 -10  236.55   30.31
  -4  -4  10  332.26   31.39
  -4  -4  10  262.94   31.64
  -4   4  11   32.91    4.77
  -4   4  11   31.46    4.90
   4  -4 -11   31.78    4.47
   4   4 -11   34.25    7.09
   4   4 -11   38.83    7.03
  -4  -4  11   20.81    5.72
  -4  -4  11   27.22    6.61
  -4   4  12   50.42    6.96
  -4   4  12   49.66    7.26
   4  -4 -12   59.97    7.02
   4   4 -12   54.34    9.43
   4   4 -12   52.46    8.93
  -4  -4  12   78.71   10.09
  -4  -4  12   46.30    9.39
  -4   4  13  119.71   12.48
  -4   4  13  114.42   12.94
   4  -4 -13   86.39   12.00
   4   4 -13  104.09   14.88
  -4  -4  13  112.19   14.63
  -4  -4  13  115.77   15.79
  -4   4  14  335.74   36.04
  -4   4  14  330.06   36.54
   4  -4 -14  334.89   35.94
   4   4 -14  333.43   38.72
  -4  -4  14  338.62   38.37
  -4  -4  14  350.71   39.68
  -4   4  15  130.08   13.94
  -4   4  15  102.95   13.99
   4  -4 -15  110.79   13.59
   4   4 -15  133.16   16.68
  -4  -4  15  117.07   15.84
  -4  -4  15  113.45   16.61
  -4   4  16   22.90    4.33
  -4   4  16   23.64    4.80
   4  -4 -16   25.67    4.50
   4   4 -16   35.18    7.09
  -4  -4  16   25.05    5.81
  -4  -4  16   23.60    6.83
  -4   4  17    2.97    2.14
  -4   4  17    4.36    2.75
   4  -4 -17    3.94    2.42
   4   4 -17    6.23    3.89
  -4  -4  17    6.07    3.60
  -4  -4  17    1.46    3.72
  -4   4  18  128.14   15.03
  -4   4  18  122.73   15.52
   4  -4 -18  123.71   14.91
   4   4 -18  104.32   16.60
  -4  -4  18  122.92   16.67
  -4   4  19   86.48   11.56
  -4   4  19   77.83   11.87
   4  -4 -19   90.42   11.60
   4   4 -19   98.42   13.98
  -4  -4  19   88.46   13.21
  -4   4  20   74.22   10.39
  -4   4  20   71.72   10.97
   4  -4 -20   74.29   10.30
   4   4 -20   67.07   12.13
  -4  -4  20   72.68   11.72
  -4  -4  20   85.82   13.28
  -4   4  21   37.41    6.56
  -4   4  21   27.33    6.55
   4   4 -21   30.71    7.54
  -4  -4  21   36.05    7.66
  -4  -4  21   33.44    8.61
  -4   4  22    5.25    3.17
   4   4 -22    4.76    4.98
  -4  -4  22   11.00    5.07
   4   4 -23   21.17    6.60
  -4  -4  23   23.75    7.12
   4   4 -24   93.07   14.69
  -4  -4  24   87.63   15.29
   4   4 -25   49.22   10.46
  -4  -4  25   50.84   11.03
   4   4 -26   68.24   13.21
  -4  -4  26   91.28   14.94
  -4  -4  27    0.61    3.21
  -4  -4  28   33.08    8.67
  -4  -4  29    6.42    5.06
   4   4 -30   16.20    6.35
  -4  -4  30    9.75    5.84
  -4  -4  31    5.96    5.48
  -4  -4  32    4.19    4.76
  -4  -4  33    3.11    5.47
  -4  -4  34    7.97    6.14
  -4  -4  35    3.72    4.26
  -4  -4  36    1.09    4.19
  -4  -4  37    0.00    5.68
  -4  -4  38   -0.00    4.56
  -4   5   1   87.28   12.57
   4  -5  -1  100.10   12.81
   4   5  -1   97.95   14.42
   4   5  -1   91.31   13.98
  -4  -5   1   87.69   13.55
  -4  -5   1  107.49   15.30
  -4   5   2  315.53   38.15
   4  -5  -2  299.86   37.94
   4  -5  -2  341.30   38.42
   4  -5  -2  366.73   38.24
   4   5  -2  334.82   40.09
   4   5  -2  377.23   40.50
  -4  -5   2  367.82   39.91
  -4  -5   2  442.49   42.15
  -4   5   3  187.51   22.85
  -4   5   3  175.54   23.14
   4  -5  -3  193.08   22.79
   4  -5  -3  215.56   23.14
   4  -5  -3  211.31   22.68
   4   5  -3  169.28   24.29
   4   5  -3  204.72   24.81
  -4  -5   3  187.53   24.14
  -4  -5   3  238.68   26.14
  -4   5   4   40.63    6.09
  -4   5   4   11.88    5.08
   4  -5  -4   44.21    6.13
   4  -5  -4   34.97    5.69
   4  -5  -4   24.86    5.06
   4   5  -4   39.84    7.90
   4   5  -4   35.97    7.43
  -4  -5   4   37.59    7.18
  -4  -5   4   28.78    7.23
  -4   5   5   37.07    6.82
  -4   5   5   42.59    7.58
   4  -5  -5   43.08    6.96
   4  -5  -5   50.04    6.92
   4  -5  -5   46.34    6.64
   4   5  -5   61.49    9.73
   4   5  -5   49.94    8.92
  -4  -5   5   58.75    9.06
  -4  -5   5   56.53    9.99
  -4   5   6   87.79   11.81
  -4   5   6   99.66   12.51
   4  -5  -6   99.97   11.86
   4  -5  -6   97.95   11.33
   4  -5  -6   95.13   11.09
   4   5  -6   78.10   13.35
   4   5  -6   71.76   12.89
  -4  -5   6   89.05   13.36
  -4  -5   6  105.18   14.88
  -4   5   7  229.07   28.22
  -4   5   7  255.79   28.83
   4  -5  -7  272.72   28.39
   4  -5  -7  246.25   27.44
   4  -5  -7  256.20   27.35
   4   5  -7  284.06   31.15
   4   5  -7  250.04   30.35
  -4  -5   7  253.44   30.13
  -4  -5   7  283.01   31.83
  -4   5   8   37.99    6.58
  -4   5   8   48.86    7.34
   4  -5  -8   42.73    6.61
   4  -5  -8   42.43    5.58
   4  -5  -8   47.96    5.59
   4   5  -8   44.16    8.90
   4   5  -8   55.24    9.05
  -4  -5   8   61.34    9.06
  -4  -5   8   47.85    9.58
  -4   5   9   35.96    5.47
  -4   5   9   32.11    5.61
   4  -5  -9   27.95    4.91
   4   5  -9   28.70    7.05
   4   5  -9   26.72    6.43
  -4  -5   9   37.81    7.19
  -4  -5   9   24.97    7.22
  -4   5  10   28.63    5.08
  -4   5  10   27.26    5.34
   4  -5 -10   37.59    5.18
   4   5 -10   38.15    7.52
   4   5 -10   18.09    5.96
  -4  -5  10   27.97    6.51
  -4  -5  10   33.17    7.72
  -4   5  11  331.67   35.06
  -4   5  11  319.09   35.32
   4  -5 -11  317.93   34.63
   4   5 -11  298.37   37.24
  -4  -5  11  323.09   37.01
  -4  -5  11  317.33   38.15
  -4   5  12  368.48   38.18
  -4   5  12  340.67   38.38
   4  -5 -12  362.79   37.76
   4   5 -12  334.63   40.43
  -4  -5  12  339.25   39.99
  -4  -5  12  318.18   40.83
  -4   5  13   52.45    7.58
  -4   5  13   54.81    8.07
   4  -5 -13   46.61    7.16
   4   5 -13   54.92    9.72
  -4  -5  13   49.06    9.19
  -4  -5  13   85.08   12.25
  -4   5  14   19.30    4.16
  -4   5  14   22.32    4.69
   4  -5 -14   19.25    4.08
   4   5 -14   19.76    6.09
  -4  -5  14   19.64    5.60
  -4  -5  14   36.12    7.92
  -4   5  15  104.61   14.05
  -4   5  15  116.24   14.86
   4  -5 -15  124.10   14.21
   4   5 -15  122.87   16.90
  -4  -5  15  120.36   17.65
  -4   5  16  154.40   17.84
  -4   5  16  119.53   17.95
   4  -5 -16  161.79   17.80
   4   5 -16  164.51   20.69
  -4  -5  16  159.83   20.03
  -4   5  17  107.71   13.46
  -4   5  17  105.53   14.21
   4  -5 -17  128.70   13.74
   4   5 -17   61.13   14.22
  -4  -5  17  132.35   16.08
  -4   5  18  169.41   19.78
  -4   5  18  155.15   20.36
   4  -5 -18  184.16   19.83
   4   5 -18  140.53   21.58
  -4   5  19    2.06    2.63
  -4   5  19   -0.00    2.73
   4   5 -19    0.40    3.51
  -4  -5  19    0.00    4.33
  -4   5  20    5.63    3.06
  -4   5  20    1.91    2.85
   4   5 -20    0.00    3.99
  -4  -5  20    1.56    4.15
  -4   5  21   33.03    6.29
   4   5 -21   30.35    7.69
  -4  -5  21   16.81    6.74
   4   5 -22  116.53   15.04
  -4  -5  22   51.85   12.15
   4   5 -23   23.27    6.71
  -4  -5  23   11.12    5.55
   4   5 -24    0.10    3.88
  -4  -5  24    1.80    4.79
  -4  -5  25    3.18    4.91
  -4  -5  26   29.07    8.60
  -4  -5  27   46.44   11.40
   4   5 -28   19.41    6.74
  -4  -5  28   23.22    8.38
   4   5 -29   11.21    6.01
  -4  -5  29   13.53    6.38
   4   5 -30    0.13    3.70
  -4  -5  30   -0.00    4.38
  -4  -5  31   19.07    7.73
  -4  -5  32    6.68    5.17
  -4  -5  33    4.00    5.65
  -4  -5  34    8.13    5.51
  -4  -5  35    1.15    4.08
  -4  -5  36   -0.00    5.21
  -4  -5  37    6.68    6.53
  -4  -5  38    9.85    6.37
  -4   6   1   58.77    9.12
   4  -6  -1   59.38    8.86
   4  -6  -1   28.43    7.80
   4  -6  -1   58.96    8.73
   4   6  -1   45.94    9.82
   4   6  -1   65.27   10.72
  -4  -6   1   63.98   10.21
  -4  -6   1   63.86   11.32
  -4   6   2   79.53   12.11
   4  -6  -2   94.16   12.30
   4  -6  -2   86.60   12.47
   4  -6  -2   83.07   11.82
   4   6  -2   75.79   13.49
   4   6  -2  152.14   16.16
  -4  -6   2   77.66   13.06
  -4  -6   2   89.15   14.55
  -4   6   3   90.41   12.33
   4  -6  -3   82.44   11.97
   4  -6  -3   88.58   12.33
   4  -6  -3   86.97   11.79
   4   6  -3   87.96   14.00
   4   6  -3   89.66   13.86
  -4  -6   3   85.91   13.26
  -4  -6   3  101.03   14.86
  -4   6   4  142.68   19.45
  -4   6   4  154.31   20.35
   4  -6  -4  172.82   19.81
   4  -6  -4  156.14   19.59
   4  -6  -4  159.26   19.20
   4   6  -4  179.08   22.10
   4   6  -4  176.50   21.93
  -4  -6   4  161.07   20.93
  -4  -6   4  176.10   22.67
  -4   6   5   87.25   12.72
  -4   6   5   92.42   13.29
   4  -6  -5   95.28   12.68
   4  -6  -5   99.49   12.80
   4  -6  -5   84.62   11.97
   4   6  -5   91.50   14.58
   4   6  -5  113.08   15.11
  -4  -6   5  118.18   14.79
  -4  -6   5  112.70   15.98
  -4   6   6   45.16    7.71
  -4   6   6   43.07    8.02
   4  -6  -6   55.64    7.91
   4  -6  -6   50.87    7.46
   4  -6  -6   46.09    6.91
   4   6  -6   60.36   10.22
   4   6  -6   41.25    8.88
  -4  -6   6   52.15    9.28
  -4  -6   6   40.46    9.55
  -4   6   7    1.75    2.57
  -4   6   7   -0.00    2.29
   4  -6  -7   -0.00    2.11
   4  -6  -7   -0.00    1.91
   4  -6  -7   -0.00    1.59
   4   6  -7    1.18    3.61
   4   6  -7    2.60    3.35
  -4  -6   7   -0.00    3.21
  -4  -6   7    0.00    3.13
  -4   6   8  377.95   38.61
  -4   6   8  305.22   38.50
   4  -6  -8  326.11   37.91
   4  -6  -8  334.33   37.39
   4  -6  -8  334.30   37.21
   4   6  -8  350.79   40.63
  -4  -6   8  350.47   39.92
  -4  -6   8  513.71   44.03
  -4   6   9  410.92   45.71
  -4   6   9  435.77   46.50
   4  -6  -9  437.87   45.56
   4  -6  -9  415.33   44.67
   4  -6  -9  411.23   44.58
   4   6  -9  431.25   48.34
  -4  -6   9  415.24   47.40
  -4  -6   9  384.34   48.52
  -4   6  10    4.04    2.97
  -4   6  10    6.95    3.21
   4  -6 -10    8.19    2.85
   4  -6 -10    5.55    2.13
   4  -6 -10    6.82    1.94
   4   6 -10    3.66    3.92
  -4  -6  10    6.89    3.87
  -4  -6  10    8.28    4.97
  -4   6  11    2.18    2.77
  -4   6  11    2.03    2.74
   4  -6 -11    0.70    1.96
   4  -6 -11    1.37    1.42
   4  -6 -11    0.76    1.24
   4   6 -11    0.44    3.35
  -4  -6  11    0.00    2.50
  -4  -6  11   -0.00    3.76
  -4   6  12    3.47    2.91
  -4   6  12    4.08    3.05
   4  -6 -12    2.76    2.25
   4  -6 -12    3.65    1.32
   4  -6 -12    3.47    1.23
   4   6 -12    1.65    3.69
  -4  -6  12    0.21    2.60
  -4  -6  12    6.39    4.86
  -4   6  13  133.97   17.11
  -4   6  13  125.21   17.38
   4  -6 -13  127.71   16.52
   4   6 -13  136.40   19.39
  -4  -6  13  174.17   19.74
  -4  -6  13  181.16   21.63
  -4   6  14  126.47   15.58
  -4   6  14  114.39   15.72
   4  -6 -14  121.01   14.94
   4   6 -14  117.99   17.60
  -4  -6  14  125.36   18.49
  -4   6  15  115.14   14.15
  -4   6  15   95.46   14.16
   4  -6 -15  107.93   13.57
   4   6 -15  107.82   16.18
  -4   6  16   42.52    7.09
  -4   6  16   37.12    7.41
   4  -6 -16   36.21    6.64
   4   6 -16   49.78    9.66
  -4   6  17    1.60    2.81
  -4   6  17   -0.00    3.19
   4  -6 -17    1.25    2.45
   4   6 -17    0.00    3.70
  -4   6  18   76.03   10.71
  -4   6  18   68.10   11.24
   4   6 -18   67.31   12.39
  -4  -6  18   81.69   13.63
  -4   6  19   84.05   11.45
  -4   6  19   66.72   11.61
   4   6 -19   79.63   13.58
  -4  -6  19   83.84   14.40
  -4   6  20   39.88    7.25
   4   6 -20   44.84    9.31
  -4  -6  20   26.00    8.46
   4   6 -21   44.85    9.56
  -4  -6  21   24.58    8.36
  -4  -6  22   -0.00    4.92
  -4  -6  23    4.57    4.63
  -4  -6  24    3.35    4.82
   4   6 -25   40.47    9.35
  -4  -6  25   29.47    9.33
   4   6 -26   13.89    6.52
  -4  -6  26   30.58    8.57
   4   6 -27    0.17    4.43
  -4  -6  27   -0.00    5.04
   4   6 -28   14.22    6.38
  -4  -6  28    1.14    4.94
   4   6 -29   25.76    8.01
  -4  -6  29    8.79    6.64
   4   6 -30    6.55    5.67
  -4  -6  30    0.00    4.43
   4   6 -31    6.08    5.58
  -4  -6  31    3.03    4.60
  -4  -6  32    2.47    4.16
  -4  -6  33    0.00    4.68
  -4  -6  34    2.97    5.42
  -4  -6  35   26.77    9.14
  -4  -6  36    3.88    5.89
  -4  -6  37    2.81    5.55
  -4   7   1  338.38   38.63
  -4   7   1  362.33   39.93
   4  -7  -1  357.11   38.46
   4   7  -1  305.29   39.87
   4   7  -1  321.08   39.92
  -4  -7   1  312.60   40.55
  -4   7   2   39.14    7.64
  -4   7   2   34.87    7.92
   4  -7  -2   40.43    7.48
   4  -7  -2   48.28    8.49
   4   7  -2   38.09    9.04
   4   7  -2   43.21    8.87
  -4  -7   2   29.18    8.84
  -4   7   3   98.31   15.14
   4  -7  -3  116.45   15.40
   4  -7  -3  105.98   15.62
   4   7  -3  156.54   18.82
   4   7  -3  126.18   17.44
  -4  -7   3  110.03   17.61
  -4   7   4   12.10    4.36
   4  -7  -4   23.39    5.27
   4  -7  -4   16.69    4.74
   4   7  -4   14.51    6.38
   4   7  -4   18.10    5.98
  -4  -7   4    8.19    5.65
  -4   7   5  171.54   22.30
  -4   7   5  190.26   23.36
   4  -7  -5  183.24   22.17
   4  -7  -5  169.64   22.18
   4   7  -5  203.57   24.84
   4   7  -5  198.67   24.55
  -4  -7   5  177.86   25.05
  -4   7   6  208.90   25.69
  -4   7   6  204.35   26.21
   4  -7  -6  221.90   25.51
   4  -7  -6  223.32   25.57
   4   7  -6  209.04   27.61
  -4  -7   6  218.39   28.61
  -4   7   7  461.64   53.78
  -4   7   7  459.68   54.40
   4  -7  -7  599.00   54.35
   4  -7  -7  449.62   53.23
   4   7  -7  463.75   55.85
  -4  -7   7  545.88   57.83
  -4   7   8   -0.00    2.69
  -4   7   8    1.84    3.29
   4  -7  -8   -0.00    2.59
   4  -7  -8    0.03    2.20
   4   7  -8   -0.00    3.84
  -4  -7   8    3.92    4.12
  -4   7   9   11.45    4.33
  -4   7   9   15.89    4.64
   4  -7  -9   13.31    3.93
   4  -7  -9   12.81    3.67
   4   7  -9   25.43    7.02
  -4  -7   9   10.79    6.05
  -4   7  10    4.08    3.46
  -4   7  10   14.73    4.59
   4  -7 -10   11.81    3.73
   4  -7 -10   14.11    3.46
   4   7 -10    5.10    4.71
  -4  -7  10    8.77    5.50
  -4   7  11  177.43   20.77
  -4   7  11  172.03   21.18
   4  -7 -11  148.96   19.69
   4  -7 -11  165.74   19.25
   4   7 -11  170.73   22.81
  -4  -7  11  163.16   23.32
  -4   7  12   23.70    5.54
  -4   7  12   21.96    5.63
   4  -7 -12   15.29    4.43
   4  -7 -12   19.47    4.01
   4   7 -12   19.83    6.66
  -4  -7  12   27.44    8.02
  -4   7  13   63.89    9.18
  -4   7  13   49.61    9.15
   4  -7 -13   47.47    7.95
   4  -7 -13   45.92    6.91
   4   7 -13   55.69   10.76
  -4   7  14    6.78    3.49
  -4   7  14    4.80    3.79
   4  -7 -14    7.17    2.94
   4  -7 -14    2.46    2.00
   4   7 -14    1.09    3.75
  -4   7  15   64.54   10.10
  -4   7  15   76.16   10.95
   4  -7 -15   54.48    9.23
   4  -7 -15   59.11    7.75
   4   7 -15   72.57   12.34
  -4   7  16    0.71    3.27
  -4   7  16    4.13    3.45
   4  -7 -16    0.00    2.82
   4  -7 -16    0.89    1.32
   4   7 -16    0.38    3.84
  -4   7  17   29.04    6.13
  -4   7  17   20.94    6.17
   4  -7 -17   19.59    3.30
   4   7 -17   21.55    7.07
  -4  -7  17   32.16    8.32
  -4   7  18   -0.00    3.17
   4  -7 -18    2.84    1.32
  -4  -7  18    3.72    4.48
  -4   7  19    0.00    2.43
   4  -7 -19    0.14    0.93
  -4  -7  19   -0.00    4.82
  -4  -7  20    1.17    5.06
  -4  -7  21   59.68   12.87
   4   7 -22   34.82    9.15
  -4  -7  22   35.86    9.77
   4   7 -23   58.14   11.77
  -4  -7  23   53.26   12.64
   4   7 -24   -0.00    3.70
  -4  -7  24    1.67    4.67
   4   7 -25   10.19    5.48
  -4  -7  25    9.94    6.98
   4   7 -26    3.44    4.32
  -4  -7  26    6.17    6.19
   4   7 -27   28.85    8.18
  -4  -7  27   16.45    7.61
   4   7 -28    3.53    4.44
  -4  -7  28    0.00    5.49
   4   7 -29    8.17    5.96
  -4  -7  29    3.68    5.17
   4   7 -30    0.00    3.95
  -4  -7  30   -0.00    4.91
   4   7 -31   11.44    6.53
  -4  -7  31    5.61    6.37
   4   7 -32    5.55    5.88
  -4  -7  32    3.77    5.18
  -4  -7  33   26.96    9.29
  -4  -7  34    0.00    5.42
  -4  -7  35   -0.00    5.35
  -4  -7  36   -0.00    5.11
  -4   8   1   25.51    6.17
  -4   8   1   15.44    5.87
   4  -8  -1   12.15    4.61
   4   8  -1   10.97    6.11
   4   8  -1   15.90    5.82
  -4  -8   1    5.06    5.25
  -4   8   2   34.31    7.41
  -4   8   2   25.00    6.85
   4  -8  -2   37.64    7.24
   4   8  -2   24.95    7.92
  -4  -8   2   26.63    8.54
  -4   8   3  141.70   20.45
  -4   8   3  165.05   21.94
   4  -8  -3  154.02   20.35
   4  -8  -3  191.57   21.91
   4   8  -3  148.65   22.19
  -4  -8   3  174.86   23.88
  -4   8   4   17.60    6.11
   4  -8  -4   29.01    6.28
   4  -8  -4   31.36    7.00
   4   8  -4   42.42    9.20
  -4  -8   4   24.59    8.12
  -4   8   5   66.85   11.27
   4  -8  -5   59.62   10.55
   4  -8  -5   82.23   11.77
   4   8  -5   82.12   13.56
  -4  -8   5   69.15   13.33
  -4   8   6   43.67    7.89
   4  -8  -6   31.53    6.80
   4  -8  -6   26.61    6.65
   4   8  -6   34.91    8.48
  -4  -8   6   32.48    8.83
  -4   8   7    3.90    3.67
  -4   8   7    4.40    3.90
   4  -8  -7    0.61    2.42
   4  -8  -7    0.42    2.40
   4   8  -7    2.36    4.51
  -4  -8   7   -0.00    4.33
  -4   8   8   23.96    6.27
  -4   8   8   41.46    7.97
   4  -8  -8   39.79    6.95
   4  -8  -8   16.43    5.40
   4   8  -8   29.18    8.20
  -4  -8   8   30.33    8.41
  -4   8   9  426.90   48.73
  -4   8   9  399.90   49.33
   4  -8  -9  479.46   48.64
   4  -8  -9  402.07   47.97
   4   8  -9  466.09   51.47
  -4  -8   9  454.67   52.48
  -4   8  10    1.25    3.30
  -4   8  10    6.03    4.03
   4  -8 -10    3.15    2.70
   4  -8 -10    8.32    3.61
   4   8 -10    3.95    4.48
  -4  -8  10    0.00    4.17
  -4   8  11   27.71    6.54
  -4   8  11   29.42    7.20
   4  -8 -11   29.36    6.09
   4  -8 -11   27.48    5.78
   4   8 -11   28.18    8.11
  -4  -8  11   33.65    8.84
  -4   8  12    0.00    3.44
  -4   8  12    0.81    3.19
   4  -8 -12    3.00    2.92
   4  -8 -12    3.46    2.96
  -4   8  13  150.31   19.69
  -4   8  13  147.05   20.17
   4  -8 -13  168.38   19.21
   4  -8 -13  137.87   17.97
  -4   8  14    4.94    4.30
   4  -8 -14   10.89    4.01
  -4   8  15   66.00   10.60
  -4  -8  15   51.44   11.97
  -4   8  16   -0.00    3.12
  -4  -8  16   -0.00    4.56
  -4   8  17    1.66    3.53
  -4  -8  17    4.44    5.08
  -4   8  18    7.31    4.18
   4   8 -18    5.56    4.90
  -4  -8  18    0.00    4.84
   4   8 -19   98.16   16.64
  -4  -8  19   95.20   17.30
   4   8 -20    3.90    5.03
  -4  -8  20   -0.00    5.16
   4   8 -21   66.50   13.30
  -4  -8  21   73.63   14.75
   4   8 -22   12.37    6.37
  -4  -8  22   10.75    6.16
   4   8 -23    4.40    5.40
  -4  -8  23   17.51    7.13
   4   8 -24    8.33    5.86
  -4  -8  24   10.19    6.77
   4   8 -25   38.33   10.23
  -4  -8  25   53.58   12.23
   4   8 -26    1.78    4.58
  -4  -8  26   -0.00    5.51
   4   8 -27    0.00    4.35
  -4  -8  27    2.55    5.06
   4   8 -28    1.43    5.08
  -4  -8  28    0.00    5.27
   4   8 -29   24.06    8.29
  -4  -8  29   21.43    9.29
   4   8 -30    5.34    5.50
  -4  -8  30   -0.00    5.30
   4   8 -31   18.56    7.32
  -4  -8  31    0.00    5.63
   4   8 -32    3.23    5.19
  -4  -8  32   -0.00    4.96
   4   8 -33    4.86    5.01
  -4  -8  33    2.08    5.87
  -4  -8  34    6.32    6.30
  -4  -8  35   13.31    8.18
  -4   9   1  246.36   29.56
  -4   9   1  219.43   30.16
  -4  -9   1  238.00   32.24
  -4   9   2    6.69    4.56
  -4   9   2    6.11    4.19
   4  -9  -2    1.26    3.42
  -4  -9   2    0.00    5.27
  -4   9   3   36.48    7.96
  -4   9   3   19.72    7.33
   4  -9  -3   23.10    6.08
  -4  -9   3   31.01    9.05
  -4   9   4    4.30    4.17
  -4   9   4    0.99    2.61
   4  -9  -4    3.26    3.02
   4  -9  -4    5.38    3.80
  -4  -9   4   -0.00    4.60
  -4   9   5  126.07   17.17
  -4   9   5  118.53   17.93
   4  -9  -5  108.89   16.11
   4  -9  -5  113.43   16.86
  -4  -9   5  130.25   20.02
  -4   9   6    5.10    3.91
   4  -9  -6    0.00    2.93
   4  -9  -6   -0.00    3.66
  -4  -9   6    2.29    4.91
  -4   9   7  325.01   38.19
   4  -9  -7  317.60   37.48
  -4  -9   7  326.81   41.37
  -4   9   8    0.55    3.91
   4  -9  -8    0.60    2.70
  -4  -9   8    0.00    4.50
  -4   9   9   14.26    5.73
   4  -9  -9   29.30    6.05
  -4  -9   9   15.53    7.42
  -4   9  10   -0.00    3.61
   4  -9 -10    1.90    2.67
  -4   9  11  226.84   28.70
   4  -9 -11  247.00   28.21
   4   9 -11  215.97   30.43
  -4   9  12    3.40    3.92
   4  -9 -12    0.78    2.99
   4   9 -12   -0.00    4.85
  -4   9  13   14.83    5.73
   4   9 -13    1.70    4.93
  -4  -9  13    0.00    4.98
  -4   9  14   10.15    5.31
   4   9 -14   10.42    6.24
  -4  -9  14    8.29    7.09
  -4   9  15   45.65    9.78
   4   9 -15   64.05   12.36
  -4  -9  15   54.39   12.77
  -4   9  16    1.35    4.45
   4   9 -16   -0.00    4.70
  -4  -9  16   -0.00    4.77
  -4   9  17  153.57   18.99
   4   9 -17  120.37   19.79
  -4  -9  17  104.67   19.96
   4   9 -18   -0.00    4.40
  -4  -9  18   -0.00    5.43
   4   9 -19    3.00    5.02
  -4  -9  19    0.00    4.36
   4   9 -20    2.85    4.78
  -4  -9  20    1.12    5.48
   4   9 -21   34.13    9.91
  -4  -9  21   76.08   14.36
   4   9 -22   -0.00    4.95
  -4  -9  22    1.38    5.37
   4   9 -23   31.02    9.84
  -4  -9  23   44.63   11.92
   4   9 -24    4.21    4.78
  -4  -9  24   -0.00    4.13
   4   9 -25   -0.00    4.22
  -4  -9  25    7.83    6.18
   4   9 -26   -0.00    5.09
  -4  -9  26   -0.00    4.80
   4   9 -27   26.17    8.93
  -4  -9  27   28.03    9.74
   4   9 -28    0.00    4.38
  -4  -9  28    0.25    5.21
   4   9 -29    6.56    5.93
  -4  -9  29   -0.00    5.40
   4   9 -30    3.40    4.99
  -4  -9  30    8.38    6.19
   4   9 -31    5.74    5.58
  -4  -9  31    9.98    7.46
   4   9 -32    0.22    4.04
  -4  -9  32    3.02    5.79
   4   9 -33   12.01    6.98
  -4  -9  33    7.80    6.43
  -4  -9  34    1.76    5.00
  -4  10   1   -0.00    3.89
   4  10  -1   -0.00    6.26
  -4 -10   1    6.68    6.34
  -4  10   2    4.11    4.60
   4  10  -2    2.19    5.22
  -4 -10   2   -0.00    4.96
  -4  10   3   49.12   10.05
   4  10  -3   30.04    9.90
  -4 -10   3   48.78   11.76
  -4  10   4    7.31    5.05
   4  10  -4    7.61    6.05
  -4 -10   4    0.00    4.31
  -4  10   5   14.03    5.70
   4  10  -5   10.49    6.75
  -4 -10   5   14.53    7.69
  -4  10   6    2.95    4.17
   4  10  -6    6.09    5.70
  -4 -10   6    0.90    4.67
  -4  10   7   28.16    6.96
   4  10  -7   10.10    6.75
  -4 -10   7   10.16    6.60
  -4  10   8    8.02    4.64
   4 -10  -8   14.80    5.12
   4  10  -8    2.48    4.44
  -4  10   9    6.77    5.29
   4 -10  -9   13.63    4.93
   4  10  -9    9.02    5.29
  -4  10  10    0.44    3.81
   4 -10 -10    1.06    2.97
   4  10 -10    0.01    4.47
  -4  10  11   28.31    7.81
   4 -10 -11   38.76    7.76
   4  10 -11   31.01    8.99
  -4 -10  11   26.45    9.60
  -4  10  12   -0.00    4.37
   4  10 -12    0.00    5.64
  -4 -10  12   -0.00    5.75
  -4  10  13   33.79    8.37
   4  10 -13   25.41    8.96
  -4 -10  13   41.25   10.69
  -4  10  14    5.51    4.54
   4  10 -14    3.41    5.04
  -4 -10  14   -0.00    4.92
  -4  10  15   72.84   13.05
   4  10 -15  100.94   15.84
  -4 -10  15   54.95   14.08
  -4  10  16   19.97    6.54
   4  10 -16    9.35    6.24
  -4 -10  16   12.88    7.18
   4  10 -17    0.00    4.45
  -4 -10  17    3.43    5.27
   4  10 -18    0.00    4.29
  -4 -10  18    4.66    5.29
   4  10 -19   54.59   11.92
  -4 -10  19   29.77   10.05
   4  10 -20   -0.00    4.36
  -4 -10  20    6.05    5.95
   4  10 -21   16.84    7.35
  -4 -10  21   12.58    7.17
   4  10 -22   -0.00    4.36
  -4 -10  22    0.00    4.64
   4  10 -23   23.09    8.45
  -4 -10  23   28.37   10.45
   4  10 -24    3.74    5.58
  -4 -10  24    4.39    6.08
   4  10 -25   15.21    7.24
  -4 -10  25   37.32   10.92
   4  10 -26   -0.00    4.28
  -4 -10  26    4.59    6.57
   4  10 -27    1.69    5.78
  -4 -10  27    6.91    6.40
   4  10 -28   -0.00    4.65
  -4 -10  28   -0.00    5.54
   4  10 -29    8.72    6.83
  -4 -10  29   16.97    8.58
   4  10 -30    2.91    4.96
  -4 -10  30   -0.00    5.11
   4  10 -31    0.00    5.67
  -4 -10  31    0.00    5.03
   4  10 -32   -0.00    4.63
  -4 -10  32    2.24    5.47
   4  10 -33   14.75    7.32
  -4 -10  33    3.34    6.02
   4  10 -34   -0.00    4.47
   4  11  -1   70.66   14.52
  -4 -11   1   76.76   15.78
   4  11  -2   -0.00    4.58
  -4 -11   2    1.90    5.30
   4  11  -3   -0.00    5.91
  -4 -11   3    9.05    5.90
  -4  11   4    8.95    5.65
   4  11  -4   17.29    7.59
  -4 -11   4    7.94    5.97
  -4  11   5   10.73    5.80
   4  11  -5   10.59    6.21
  -4 -11   5   12.96    7.54
  -4  11   6    9.40    5.47
   4  11  -6    9.62    5.95
  -4  11   7   47.44   10.40
   4  11  -7   40.57   10.57
  -4  11   8   -0.00    4.71
   4  11  -8    1.70    4.86
  -4  11   9   -0.00    4.03
   4  11  -9    0.00    5.70
  -4  11  10    1.57    4.29
   4  11 -10    6.22    5.59
  -4 -11  10    0.00    5.75
  -4  11  11  134.86   18.28
   4  11 -11  102.74   18.49
  -4 -11  11   89.76   18.74
  -4  11  12   -0.00    4.49
   4  11 -12   -0.00    5.24
  -4 -11  12    1.68    5.27
  -4  11  13   29.76    8.28
   4  11 -13   46.20   10.83
  -4 -11  13   22.24    9.79
  -4  11  14   19.20    7.16
   4  11 -14    5.53    6.21
  -4 -11  14   11.66    7.44
   4  11 -15   40.05   10.52
  -4 -11  15   25.64   10.16
   4  11 -16   -0.00    4.10
  -4 -11  16   -0.00    4.90
   4  11 -17   30.77   10.61
  -4 -11  17   65.35   14.15
   4  11 -18    1.49    5.35
  -4 -11  18    0.00    5.89
   4  11 -19    3.01    4.86
  -4 -11  19    2.18    5.53
   4  11 -20   -0.00    4.94
  -4 -11  20   -0.00    5.59
   4  11 -21   38.10   10.51
  -4 -11  21   38.57   11.46
   4  11 -22   -0.00    4.58
  -4 -11  22    7.13    6.24
   4  11 -23    9.97    6.02
  -4 -11  23    6.25    7.12
   4  11 -24    1.50    4.98
  -4 -11  24   -0.00    5.81
   4  11 -25    3.02    5.12
  -4 -11  25   15.41    8.23
   4  11 -26   -0.00    4.66
  -4 -11  26    4.40    6.02
   4  11 -27   20.42    8.15
  -4 -11  27    4.81    6.34
   4  11 -28    4.76    6.16
  -4 -11  28   -0.00    5.21
   4  11 -29   -0.00    4.64
  -4 -11  29    0.00    6.45
   4  11 -30    2.27    5.60
  -4 -11  30    3.53    5.61
   4  11 -31    9.66    7.03
  -4 -11  31    9.53    7.73
   4  11 -32   -0.00    4.87
  -4 -11  32   -0.00    7.23
   4  11 -33   -0.00    4.81
   4  11 -34    4.10    6.12
  -4  12   1   -0.00    4.65
   4  12  -1    0.00    5.16
  -4 -12   1   -0.00    5.69
  -4  12   2    2.64    4.74
   4  12  -2    0.53    5.29
  -4 -12   2    7.75    6.70
  -4  12   3   62.07   13.05
   4  12  -3   88.73   16.04
   4  12  -4   14.58    8.05
   4  12  -5   24.13    8.98
   4  12  -6   -0.00    5.77
   4  12  -7   -0.00    5.13
  -4 -12   7    0.45    5.02
   4  12  -8   10.12    6.13
  -4 -12   8    6.42    6.59
   4  12  -9   72.46   15.59
  -4 -12   9   93.69   18.01
   4  12 -10    3.16    5.57
  -4 -12  10    0.53    5.01
   4  12 -11    5.54    5.83
  -4 -12  11    3.41    6.02
   4  12 -12   12.97    5.96
  -4 -12  12    6.29    6.96
   4  12 -13   35.17   10.63
  -4 -12  13   26.35   10.11
   4  12 -14    8.00    7.09
  -4 -12  14    0.40    5.34
   4  12 -15   39.84   11.15
  -4 -12  15   16.20    9.70
   4  12 -16   -0.00    6.07
  -4 -12  16    0.00    4.63
   4  12 -17    4.20    5.56
  -4 -12  17   -0.00    5.07
   4  12 -18    8.06    6.42
  -4 -12  18    7.20    6.27
   4  12 -19   35.37   10.29
  -4 -12  19   29.32   10.90
  -4 -12  20    0.38    5.33
   4  12 -21    5.24    6.08
  -4 -12  21   -0.00    5.92
   4  12 -22    7.71    5.66
  -4 -12  22    2.89    5.87
   4  12 -23    8.42    6.15
  -4 -12  23   -0.00    5.89
   4  12 -24   19.86    8.27
  -4 -12  24    3.22    6.51
   4  12 -25   13.68    7.33
  -4 -12  25    2.67    5.74
   4  12 -26    1.65    5.20
  -4 -12  26    0.00    6.26
   4  12 -27   -0.00    4.71
  -4 -12  27   -0.00    5.22
   4  12 -28   -0.00    5.66
  -4 -12  28    2.28    5.10
   4  12 -29    4.39    5.79
  -4 -12  29    5.03    7.35
   4  12 -30    3.95    6.01
  -4 -12  30    0.00    5.61
   4  12 -31    8.63    7.21
  -4 -12  31    4.35    6.21
   4  12 -32    8.72    6.72
   4  12 -33    5.23    6.61
  -4  13   1   62.32   12.83
   4  13  -1   48.53   12.41
  -4  13   2    7.12    6.28
   4  13  -2    5.28    6.80
  -4  13   3    8.09    5.77
   4  13  -3    4.90    6.12
  -4  13   4   -0.00    3.92
   4  13  -4    1.23    5.85
  -4  13   5   53.22   11.84
   4  13  -5   73.17   14.32
  -4 -13   5   49.53   13.65
  -4  13   6    2.47    4.81
   4  13  -6    5.33    7.12
  -4 -13   6    6.82    6.40
  -4  13   7   25.51    8.43
   4  13  -7   27.53    9.53
  -4 -13   7   26.09    9.92
  -4  13   8    4.11    5.33
   4  13  -8   -0.00    5.97
  -4 -13   8   -0.00    5.82
  -4  13   9   -0.00    5.01
   4  13  -9    0.00    5.82
  -4 -13   9    0.00    5.52
  -4  13  10    5.03    5.27
   4  13 -10    4.04    6.06
  -4 -13  10    4.46    7.18
  -4  13  11   44.17   10.79
   4  13 -11   49.25   11.87
  -4 -13  11   38.01   12.58
  -4  13  12    2.43    5.89
   4  13 -12   13.91    7.26
  -4 -13  12   12.01    8.29
   4  13 -13   11.10    6.97
  -4 -13  13    2.75    6.69
   4  13 -14   -0.00    5.59
  -4 -13  14    0.00    5.02
   4  13 -15    3.38    5.63
  -4 -13  15    7.81    7.33
   4  13 -16    9.45    7.60
  -4 -13  16    0.00    5.84
   4  13 -17   28.07    9.54
  -4 -13  17   20.34   10.11
   4  13 -18    1.05    4.87
  -4 -13  18    2.19    5.10
   4  13 -19    2.77    4.83
  -4 -13  19    0.00    6.26
   4  13 -20   -0.00    5.40
  -4 -13  20    1.31    6.34
   4  13 -21   27.39    9.43
  -4 -13  21   10.02    7.83
   4  13 -22   -0.00    5.23
  -4 -13  22    0.00    4.94
   4  13 -23    3.44    5.58
  -4 -13  23    8.84    7.29
   4  13 -24    3.81    6.10
  -4 -13  24    0.02    6.36
   4  13 -25    1.95    6.26
  -4 -13  25   -0.00    5.00
   4  13 -26   -0.00    4.85
  -4 -13  26    0.00    4.69
   4  13 -27    4.85    6.36
  -4 -13  27    5.33    5.92
   4  13 -28    0.00    5.02
  -4 -13  28    1.22    5.85
   4  13 -29   -0.00    4.99
  -4 -13  29    8.61    7.77
   4  13 -30    2.57    6.00
  -4 -13  30   -0.00    5.97
  -4  14   1   -0.00    4.72
   4  14  -1    0.36    5.66
  -4  14   2    6.72    6.20
   4  14  -2    1.04    6.16
  -4  14   3   20.84    7.97
   4  14  -3   30.28    9.68
  -4  14   4   21.41    7.80
   4  14  -4   26.53   10.00
  -4  14   5    7.32    6.17
   4  14  -5    5.78    6.43
  -4 -14   5   17.03    9.11
  -4  14   6    0.83    4.92
   4  14  -6    3.67    6.80
  -4 -14   6    1.99    5.79
  -4  14   7    2.84    5.61
   4  14  -7    1.81    6.31
  -4 -14   7    4.39    6.15
   4  14  -8    7.70    7.26
  -4 -14   8    9.86    7.10
  -4  14   9   23.41    9.26
   4  14  -9   40.47   11.05
  -4 -14   9   45.04   13.39
  -4  14  10    6.66    6.35
   4  14 -10    9.32    6.78
  -4 -14  10    6.49    7.05
   4  14 -11   10.17    7.19
  -4 -14  11   -0.00    6.69
   4  14 -12    1.09    5.36
  -4 -14  12    0.23    4.84
   4  14 -13    8.36    7.31
  -4 -14  13    9.63    7.88
   4  14 -14    0.76    6.08
  -4 -14  14    4.87    7.28
   4  14 -15    0.87    5.18
  -4 -14  15    1.97    7.03
   4  14 -16    3.11    6.36
  -4 -14  16   -0.00    6.25
   4  14 -17    3.40    5.61
  -4 -14  17    0.69    4.24
   4  14 -18    3.03    6.12
  -4 -14  18    3.64    7.05
   4  14 -19   13.33    8.20
  -4 -14  19    3.19    6.68
   4  14 -20   11.00    7.21
  -4 -14  20    0.77    6.64
   4  14 -21   12.88    7.74
  -4 -14  21   14.82    8.54
   4  14 -22    4.24    6.31
  -4 -14  22    2.48    6.72
   4  14 -23    8.95    7.31
  -4 -14  23    3.64    6.47
   4  14 -24    4.72    6.92
  -4 -14  24    5.29    6.41
   4  14 -25   11.11    7.02
  -4 -14  25    0.00    5.86
   4  14 -26    0.31    5.76
  -4 -14  26    1.04    6.10
   4  14 -27    1.28    5.63
  -4 -14  27   12.03    8.11
  -4 -14  28    0.79    6.22
  -4  15   1    1.62    5.21
   4  15  -1    1.72    5.82
  -4  15   2    3.75    5.68
   4  15  -2    2.63    7.20
  -4  15   3    4.63    5.59
   4  15  -3    6.78    7.07
  -4  15   4   -0.00    5.07
   4  15  -4   -0.00    6.35
  -4  15   5    2.97    5.25
   4  15  -5    2.14    5.77
  -4  15   6   16.69    7.64
   4  15  -6   12.42    8.02
  -4  15   7    4.87    5.96
   4  15  -7    2.75    6.73
  -4  15   8    5.56    6.38
   4  15  -8    7.94    7.37
  -4  15   9    2.18    5.48
   4  15  -9    0.00    5.49
   4  15 -10    0.43    5.51
   4  15 -11    4.65    6.06
   4  15 -12   -0.00    5.20
   4  15 -13    2.84    6.16
   4  15 -14    3.53    5.88
  -4 -15  14    7.18    6.99
   4  15 -15    3.90    6.37
  -4 -15  15   -0.00    6.08
   4  15 -16   16.39    8.24
  -4 -15  16    0.00    6.41
   4  15 -17   22.59    8.71
  -4 -15  17    6.86    7.71
   4  15 -18    6.42    6.69
  -4 -15  18   -0.00    6.82
   4  15 -19   -0.00    6.64
  -4 -15  19   -0.00    6.05
   4  15 -20    4.60    7.23
  -4 -15  20   10.44    8.85
   4  15 -21    5.74    6.45
  -4 -15  21    1.82    7.05
   4  15 -22    2.72    6.37
  -4 -15  22    0.00    6.27
   4  15 -23   -0.00    6.31
  -4 -15  23    2.11    7.00
  -4 -15  24    5.29    7.37
  -4 -15  25    6.32    8.14
  -4 -15  26    2.88    6.59
  -4 -15  27    2.15    6.46
  -4  16   1   -0.00    5.65
   4  16  -1    3.62    6.30
  -4  16   2    0.22    5.41
   4  16  -2    0.00    5.47
  -4  16   3    0.00    4.81
   4  16  -3    6.52    6.48
  -4  16   4    7.97    7.18
   4  16  -4   10.47    7.72
  -4  16   5   -0.00    5.34
   4  16  -5    0.00    6.02
  -4  16   6    2.51    5.40
   4  16  -6    7.35    7.01
  -4  16   7   -0.00    5.88
   4  16  -7   -0.00    7.40
   4  16  -8    7.37    6.33
   4  16  -9    1.32    7.04
   4  16 -10    0.00    6.02
   4  16 -11    2.94    6.09
   4  16 -12    4.17    7.19
   4  16 -13    1.24    5.95
   4  16 -14    0.17    6.31
   4  16 -15    1.01    6.02
   4  16 -16    1.63    6.52
   4  16 -17    1.98    5.42
  -4  17   1   -0.00    5.20
   4  17  -1    3.14    7.51
  -4  17   2    2.76    6.25
   4  17  -2    4.28    7.35
  -4  17   3    1.06    4.84
   4  17  -3   -0.00    5.65
  -4  17   4    2.58    5.12
   4  17  -4   -0.00    5.82
  -4  17   5   -0.00    5.33
   4  17  -5    5.97    6.84
   4  17  -6   -0.00    7.67
   4  17  -7   -0.00    6.63
   4  17  -8    1.56    6.20
   4  17  -9    6.95    7.40
   4  17 -10   -0.00    6.62
  -4  18   1   11.60    7.53
  -4  18   2    3.34    6.27
  -4  18   3    2.21    6.43
  -4  18   4   -0.00    5.56
  -4  19   1    2.18    6.39
  -4  19   2   14.30    7.96
  -3   0   1    0.00    2.26
  -3   0   1    0.00    1.82
   3   0  -1    2.34    2.17
   3   0  -1   -0.00    1.97
  -3   0   2    1.31    2.23
  -3   0   2   -0.00    2.12
   3   0  -2    0.32    2.09
   3   0  -2   -0.00    1.67
  -3   0   3 5165.89  551.15
  -3   0   3 5593.17  551.54
   3   0  -3 5232.60  551.13
   3   0  -3 5532.51  551.14
  -3   0   4    0.23    1.60
  -3   0   4    0.00    1.51
   3   0  -4    1.12    1.69
   3   0  -4    0.22    1.00
  -3   0   5   88.90    9.52
  -3   0   5   77.00    9.43
   3   0  -5   84.25    9.59
  -3   0   6    0.38    1.16
  -3   0   6   -0.00    1.21
   3   0  -6    0.22    1.34
  -3   0   7  383.73   42.13
  -3   0   7  453.69   42.41
   3   0  -7  382.68   42.17
  -3   0   8   -0.00    1.16
  -3   0   8   -0.00    1.28
   3   0  -8    0.29    1.28
  -3   0   9  847.84   86.30
  -3   0   9  887.44   86.82
   3   0  -9  778.92   86.17
  -3   0  10    0.25    1.35
   3   0 -10    0.00    1.46
  -3   0  11 1087.97  108.60
   3   0 -11  997.42  107.86
   3   0 -11 1048.51  108.61
   3   0 -12    0.32    2.14
   3   0 -12    0.00    1.96
   3   0 -13  528.40   59.08
   3   0 -13  593.86   59.51
   3   0 -14   -0.00    2.15
   3   0 -14   -0.00    2.03
   3   0 -15   56.57    9.73
   3   0 -15  112.60   11.25
   3   0 -16    0.82    2.03
   3   0 -16   -0.00    2.08
   3   0 -17  187.56   22.32
   3   0 -17  190.93   22.47
  -3   0  18    1.40    2.66
   3   0 -18    0.12    2.26
   3   0 -18   -0.00    2.12
  -3   0  19   56.88    8.89
   3   0 -19   42.90    7.77
   3   0 -19   45.12    8.00
  -3   0  20   -0.00    2.35
   3   0 -20    1.01    2.39
   3   0 -20    1.49    2.53
  -3   0  21    1.44    2.76
   3   0 -21    1.96    2.71
   3   0 -21    1.65    2.83
  -3   0  22    0.00    2.99
   3   0 -22    1.25    3.28
   3   0 -22    3.28    3.05
  -3   0  23  296.77   36.57
   3   0 -23  325.98   36.13
   3   0 -23  295.24   35.66
   3   0 -24    0.00    3.14
   3   0 -24    0.30    3.03
   3   0 -25   92.94   13.10
   3   0 -25   67.66   12.06
   3   0 -26    0.27    3.43
   3   0 -27   71.14   12.06
   3   0 -28    5.02    3.98
   3   0 -29   47.67    9.97
  -3   0  37    3.80    4.85
  -3   0  38   -0.00    4.47
  -3   0  39   10.74    6.30
  -3   0  40    0.50    5.43
  -3   1   1  907.97   95.63
  -3   1   1  975.66   95.92
   3  -1  -1  847.65   95.61
   3  -1  -1  844.80   95.71
   3  -1  -1 1142.97   95.96
   3   1  -1  922.49   96.39
   3   1  -1  875.74   96.13
  -3  -1   1  877.38   96.14
  -3  -1   1  899.83   96.43
  -3   1   2  662.44   62.31
  -3   1   2  639.58   62.35
   3  -1  -2  566.37   62.17
   3  -1  -2  564.88   61.87
   3  -1  -2  569.64   61.87
   3   1  -2  613.89   63.03
   3   1  -2  579.15   62.76
  -3  -1   2  561.32   62.76
  -3  -1   2  641.88   63.24
  -3   1   3    7.40    2.01
  -3   1   3    6.95    1.86
   3  -1  -3    9.81    2.13
   3  -1  -3    7.23    1.23
   3  -1  -3    8.94    1.25
   3   1  -3    8.35    2.98
   3   1  -3    4.90    2.37
  -3  -1   3    6.87    2.87
  -3  -1   3    9.12    2.99
  -3   1   4    4.89    1.44
  -3   1   4    4.97    1.26
  -3   1   4    3.53    1.26
   3  -1  -4    4.39    1.42
   3   1  -4    5.77    2.72
   3   1  -4    3.83    2.05
  -3  -1   4    7.76    2.68
  -3  -1   4    1.94    2.42
  -3   1   5 1855.64  195.29
   3   1  -5 2094.30  196.87
   3   1  -5 1942.81  196.49
  -3  -1   5 2026.86  196.69
  -3  -1   5 1727.78  196.57
   3   1  -6    5.05    2.27
   3   1  -6    3.42    1.87
  -3  -1   6    3.50    2.06
  -3  -1   6    1.67    2.02
   3   1  -7  176.77   20.25
   3   1  -7  188.11   20.02
  -3  -1   7  179.63   20.14
  -3  -1   7  180.56   20.45
   3  -1  -8   89.58    9.52
   3   1  -8   95.21   10.94
   3   1  -8   82.81   10.44
  -3  -1   8   76.85   10.59
  -3  -1   8  107.67   11.42
   3  -1  -9  838.77   95.43
   3  -1  -9  970.61   95.59
   3   1  -9 1073.17   97.06
  -3  -1   9  967.26   96.72
  -3  -1   9  904.88   97.02
   3  -1 -10   38.54    5.21
   3  -1 -10   41.55    5.35
   3   1 -10   48.08    6.53
  -3  -1  10   47.95    6.35
  -3  -1  10   42.68    6.60
   3  -1 -11  420.69   46.52
   3  -1 -11  464.39   46.71
   3   1 -11  426.00   47.50
  -3  -1  11  452.51   47.53
  -3  -1  11  464.31   48.06
   3  -1 -12    9.95    2.33
   3  -1 -12    0.00    1.83
   3   1 -12    6.93    2.93
  -3  -1  12    4.35    2.47
  -3  -1  12    6.02    3.11
   3  -1 -13   10.48    2.77
   3  -1 -13   13.09    3.02
   3   1 -13    6.20    3.20
  -3  -1  13    9.50    3.32
  -3  -1  13    9.25    3.47
  -3   1  14   12.85    3.59
   3  -1 -14   19.89    3.90
   3  -1 -14   19.73    3.92
   3   1 -14   24.38    4.75
  -3  -1  14   16.97    4.15
  -3  -1  14   16.25    4.61
  -3   1  15  419.90   44.38
   3  -1 -15  401.06   43.91
   3  -1 -15  372.07   43.72
   3   1 -15  406.06   44.64
   3   1 -15  399.78   44.76
  -3  -1  15  424.36   44.85
  -3  -1  15  445.65   45.40
  -3   1  16    0.00    2.51
   3  -1 -16   14.91    3.56
   3  -1 -16    9.24    3.12
   3   1 -16   10.27    3.68
   3   1 -16    9.66    3.52
  -3  -1  16   13.48    4.16
  -3   1  17  183.29   22.16
   3  -1 -17  184.73   21.81
   3  -1 -17  210.06   22.11
   3   1 -17  155.35   21.89
   3   1 -17  207.00   22.78
  -3  -1  17  180.08   22.76
  -3   1  18    0.42    2.17
   3  -1 -18    0.58    2.08
   3  -1 -18    1.80    2.26
   3   1 -18    4.58    3.15
   3   1 -18    0.95    2.88
  -3  -1  18    2.69    3.01
  -3   1  19   46.10    8.78
   3  -1 -19   57.50    8.96
   3  -1 -19   59.15    8.92
   3   1 -19   62.14    9.58
   3   1 -19   59.08    9.50
  -3  -1  19   66.95   10.21
  -3   1  20   64.39   10.17
   3  -1 -20   52.65    9.19
   3  -1 -20   72.22    9.88
   3   1 -20   72.74   10.47
   3   1 -20   54.77    9.60
  -3  -1  20   57.00   10.27
  -3   1  21  124.38   17.84
   3  -1 -21  139.37   17.78
   3  -1 -21  136.60   17.59
   3   1 -21  142.13   18.23
   3   1 -21  133.67   18.02
  -3  -1  21  145.07   18.94
  -3   1  22    0.00    2.91
   3  -1 -22    2.24    3.03
   3  -1 -22    0.25    2.38
   3   1 -22    0.00    2.90
   3   1 -22   -0.00    2.75
  -3  -1  22    0.00    3.09
  -3   1  23    7.50    3.99
   3  -1 -23   14.32    4.68
   3  -1 -23    9.13    4.14
   3   1 -23    9.26    4.64
   3   1 -23   10.49    4.63
  -3  -1  23   12.93    4.89
   3  -1 -24    2.90    3.07
   3  -1 -24    0.00    3.03
   3   1 -24   -0.00    3.00
   3   1 -24    0.25    3.02
  -3  -1  24    0.10    3.22
   3  -1 -25   46.99    9.59
   3   1 -25   94.11   12.42
   3   1 -25   47.70    9.69
  -3  -1  25   51.53   10.54
   3  -1 -26   15.31    5.47
   3   1 -26   17.80    5.77
   3   1 -26   10.46    4.91
  -3  -1  26    7.75    5.17
   3  -1 -27   49.03   10.13
   3   1 -27   65.19   11.31
  -3  -1  27   62.59   11.55
   3  -1 -28    2.64    3.80
   3   1 -28   -0.00    2.85
  -3  -1  28    4.50    4.17
   3   1 -29    0.00    4.12
  -3  -1  29    2.36    4.04
   3   1 -30   19.97    6.92
  -3  -1  30   18.45    6.75
  -3  -1  31   19.93    7.56
  -3  -1  32    0.00    3.96
  -3  -1  33   10.35    5.98
  -3  -1  34    0.00    4.17
  -3  -1  35    4.41    5.44
  -3  -1  36    0.00    4.99
  -3  -1  37    8.14    6.59
  -3  -1  38   -0.00    4.45
  -3  -1  39   -0.00    4.93
  -3  -1  40   -0.00    4.88
  -3   2   1  152.64   21.34
  -3   2   1  203.22   21.76
  -3   2   1  185.77   21.73
  -3   2   1  227.78   22.00
   3  -2  -1  200.75   21.64
   3  -2  -1  206.49   21.64
   3   2  -1  204.64   22.81
   3   2  -1  198.11   22.62
  -3  -2   1  185.83   22.37
  -3  -2   1  212.60   23.05
  -3   2   2   88.92    9.44
  -3   2   2   78.33    9.31
  -3   2   2   77.10    9.35
  -3   2   2   75.01    9.26
   3  -2  -2   74.38    8.97
   3  -2  -2   70.29    8.91
   3   2  -2   73.22   10.39
   3   2  -2   68.23   10.13
  -3  -2   2   87.92   10.47
  -3  -2   2   71.60   10.41
  -3   2   3 1135.24  134.81
  -3   2   3 1239.10  135.14
  -3   2   3 1312.22  135.11
  -3   2   3 1439.26  135.24
   3  -2  -3 1338.65  134.56
   3  -2  -3 1337.76  134.53
   3   2  -3 1372.52  136.46
   3   2  -3 1296.37  136.28
  -3  -2   3 1325.53  136.19
  -3  -2   3 1352.23  136.71
  -3   2   4    1.25    1.36
  -3   2   4    2.68    1.36
  -3   2   4    1.52    1.35
  -3   2   4    1.43    1.25
   3   2  -4    2.70    2.82
   3   2  -4    0.00    2.20
  -3  -2   4    1.76    2.34
  -3  -2   4    4.57    3.14
  -3   2   5    1.97    1.12
  -3   2   5    0.52    1.00
  -3   2   5    0.77    0.96
  -3   2   5    1.42    0.91
   3   2  -5   -0.00    2.20
   3   2  -5    0.00    2.36
  -3  -2   5    2.21    2.23
  -3  -2   5   -0.00    2.21
   3  -2  -6    7.71    1.25
   3   2  -6    3.54    2.45
   3   2  -6    6.31    2.63
  -3  -2   6    4.73    2.49
  -3  -2   6    2.29    2.95
   3  -2  -7  433.61   44.46
   3   2  -7  412.99   46.49
   3   2  -7  413.57   46.38
  -3  -2   7  424.78   46.34
  -3  -2   7  470.39   47.16
   3  -2  -8  722.64   77.08
   3   2  -8 1089.55   80.39
   3   2  -8  723.14   79.02
  -3  -2   8  727.12   78.95
  -3  -2   8  726.32   79.50
  -3   2   9  469.71   49.11
  -3   2   9  465.11   49.05
   3  -2  -9  466.01   49.07
   3   2  -9  478.20   51.04
   3   2  -9  450.85   50.75
  -3  -2   9  500.30   51.00
  -3  -2   9  577.37   52.08
  -3   2  10    3.79    1.56
  -3   2  10    5.79    1.65
   3  -2 -10    7.35    1.81
   3   2 -10    7.34    3.02
   3   2 -10    3.78    2.90
  -3  -2  10    4.29    2.75
  -3  -2  10   10.97    3.84
  -3   2  11   29.95    4.73
  -3   2  11   37.26    4.89
   3  -2 -11   35.96    4.95
   3   2 -11   38.59    6.41
   3   2 -11   38.72    6.10
  -3  -2  11   39.59    6.31
  -3  -2  11   39.27    6.73
  -3   2  12   17.69    3.12
  -3   2  12    9.77    2.77
   3  -2 -12   17.81    3.26
   3   2 -12   14.34    4.09
  -3  -2  12   17.88    4.23
  -3  -2  12   17.40    4.70
  -3   2  13  471.90   46.28
  -3   2  13  450.42   46.25
   3  -2 -13  435.91   46.08
   3   2 -13  400.68   47.27
  -3  -2  13  416.18   47.21
  -3  -2  13  390.24   47.70
  -3   2  14   13.08    3.11
  -3   2  14    8.56    2.84
   3  -2 -14   11.21    2.97
   3   2 -14   18.23    4.51
  -3  -2  14   17.48    4.22
  -3  -2  14    5.13    4.06
  -3   2  15   19.48    4.32
  -3   2  15   32.90    5.10
   3  -2 -15   24.36    4.75
   3   2 -15   25.72    5.74
  -3  -2  15   24.90    5.43
  -3  -2  15   31.59    6.32
  -3   2  16   15.48    3.65
  -3   2  16    7.40    3.08
   3  -2 -16   13.77    3.47
   3   2 -16    9.85    3.97
  -3  -2  16   14.62    4.01
  -3  -2  16   10.19    4.30
  -3   2  17  142.06   18.25
  -3   2  17  142.97   18.48
   3  -2 -17  165.72   18.54
   3   2 -17  157.71   19.60
  -3  -2  17  143.66   19.14
  -3  -2  17  183.38   20.68
  -3   2  18    9.86    3.51
  -3   2  18    4.67    3.12
   3  -2 -18   13.58    3.80
   3   2 -18   18.92    4.75
   3   2 -18   18.13    4.80
  -3  -2  18   15.26    4.50
  -3  -2  18   11.95    4.34
  -3   2  19   48.61    8.00
  -3   2  19   45.97    8.21
   3  -2 -19   44.89    7.86
   3  -2 -19   54.38    8.18
   3   2 -19   47.98    8.79
   3   2 -19   48.48    8.62
  -3  -2  19   50.72    8.75
  -3  -2  19   61.18    9.97
  -3   2  20    3.13    2.80
  -3   2  20    4.84    3.00
   3  -2 -20    0.00    2.33
   3  -2 -20    0.00    2.27
   3   2 -20    0.00    3.24
   3   2 -20    0.00    2.75
  -3  -2  20    2.56    3.96
  -3   2  21    1.80    3.07
  -3   2  21    3.99    3.56
   3  -2 -21    1.75    2.54
   3  -2 -21    2.09    2.76
   3   2 -21    8.14    4.06
   3   2 -21    4.56    3.35
  -3   2  22    1.14    2.79
  -3   2  22    3.90    3.75
   3  -2 -22    1.59    2.76
   3  -2 -22    0.67    2.92
   3   2 -22    2.18    3.59
   3   2 -22    0.20    2.74
  -3   2  23  120.64   17.50
   3  -2 -23  138.28   17.40
   3  -2 -23  127.72   16.99
   3   2 -23  127.36   17.90
   3   2 -23  136.11   17.95
  -3  -2  23  108.33   17.77
   3  -2 -24   61.33   10.07
   3  -2 -24   59.86    9.68
   3   2 -24   48.95   10.10
   3   2 -24   58.14   10.33
  -3  -2  24   44.83   10.04
   3  -2 -25   38.98    8.47
   3   2 -25   46.46    9.52
  -3  -2  25   56.85   10.66
   3  -2 -26    3.72    3.89
   3   2 -26    2.17    3.76
  -3  -2  26    4.64    4.47
   3  -2 -27   80.58   11.68
   3   2 -27   68.39   11.60
  -3  -2  27   32.54    9.71
   3   2 -28    1.78    4.07
  -3  -2  28    0.90    4.90
   3   2 -29  104.79   17.00
  -3  -2  29  117.13   18.27
  -3  -2  30   -0.00    4.45
  -3  -2  31    0.00    4.26
  -3  -2  32    5.57    4.85
  -3  -2  33   28.22    8.91
  -3  -2  34   -0.00    4.53
  -3  -2  35   20.46    8.33
  -3  -2  36    1.42    4.47
  -3  -2  37    3.90    5.75
  -3  -2  38   -0.00    4.19
  -3  -2  39   10.75    6.54
  -3   3   1  454.84   50.34
   3  -3  -1  430.93   50.26
   3  -3  -1  508.69   50.62
   3  -3  -1  493.64   50.35
   3   3  -1  471.59   51.69
   3   3  -1  452.92   51.54
  -3  -3   1  475.65   51.40
  -3  -3   1  512.58   52.27
  -3   3   2  220.17   26.44
  -3   3   2  266.74   27.05
   3  -3  -2  235.39   26.52
   3  -3  -2  238.99   26.50
   3  -3  -2  249.05   26.39
   3   3  -2  225.18   27.75
   3   3  -2  229.22   27.76
  -3  -3   2  221.38   27.41
  -3  -3   2  347.74   29.63
  -3   3   3   36.82    5.78
  -3   3   3   41.99    6.19
   3  -3  -3   40.87    5.87
   3  -3  -3   37.12    5.60
   3  -3  -3   48.47    5.74
   3   3  -3   54.78    7.86
   3   3  -3   43.96    7.30
  -3  -3   3   47.85    7.35
  -3  -3   3   42.53    7.60
  -3   3   4   72.46    9.61
  -3   3   4   79.28    9.91
   3  -3  -4   84.68    9.76
   3  -3  -4   81.12    9.33
   3  -3  -4   88.51    9.32
   3   3  -4   74.04   11.06
   3   3  -4   90.22   11.45
  -3  -3   4   77.37   10.91
  -3  -3   4   83.63   11.72
  -3   3   5  452.33   53.01
  -3   3   5  498.78   53.30
   3  -3  -5  491.16   53.07
   3  -3  -5  505.08   52.35
   3  -3  -5  547.30   52.41
   3   3  -5  480.88   54.78
  -3  -3   5  535.52   55.57
  -3   3   6  580.34   61.71
  -3   3   6  564.13   61.78
   3  -3  -6  623.41   61.76
   3   3  -6  633.80   63.85
   3   3  -6  617.75   63.76
  -3  -3   6  542.07   63.13
  -3  -3   6  606.36   64.20
  -3   3   7  179.22   18.43
  -3   3   7  195.38   18.62
   3  -3  -7  137.94   18.07
   3   3  -7  147.61   19.98
   3   3  -7  200.65   20.76
  -3  -3   7  174.38   20.11
  -3  -3   7  183.18   20.95
  -3   3   8   29.64    4.33
  -3   3   8   25.16    4.19
   3  -3  -8   31.04    4.13
   3   3  -8   35.02    6.25
   3   3  -8   31.55    5.95
  -3  -3   8   29.37    5.60
  -3  -3   8   34.66    6.63
  -3   3   9  149.84   16.73
  -3   3   9  173.05   17.00
   3  -3  -9  157.90   16.65
   3   3  -9  145.49   18.58
   3   3  -9  109.63   17.80
  -3  -3   9  146.41   18.30
  -3  -3   9  162.31   19.28
  -3   3  10  511.24   49.73
  -3   3  10  456.26   49.69
   3  -3 -10  449.70   49.50
   3   3 -10  469.53   51.59
   3   3 -10  476.76   51.53
  -3  -3  10  465.02   51.40
  -3  -3  10  486.90   52.33
  -3   3  11  518.50   55.05
  -3   3  11  535.10   55.29
   3  -3 -11  526.65   55.04
   3   3 -11  543.69   57.19
   3   3 -11  524.78   56.91
  -3  -3  11  542.63   56.93
  -3  -3  11  464.44   57.21
  -3   3  12    0.37    1.80
  -3   3  12    1.90    2.06
   3  -3 -12    1.92    2.13
   3   3 -12    1.58    2.91
   3   3 -12    0.00    2.58
  -3  -3  12   -0.00    2.59
  -3  -3  12    2.22    3.21
  -3   3  13   17.90    3.62
  -3   3  13   17.40    3.76
   3  -3 -13   17.04    3.66
   3   3 -13   12.13    4.38
   3   3 -13   20.81    5.09
  -3  -3  13   18.31    4.79
  -3  -3  13   22.10    5.44
  -3   3  14    3.09    2.16
  -3   3  14    3.18    2.47
   3  -3 -14    0.00    2.03
   3   3 -14    4.00    3.18
   3   3 -14    0.00    2.29
  -3  -3  14    3.31    2.91
  -3  -3  14    2.56    3.47
  -3   3  15  200.04   23.27
  -3   3  15  198.39   23.58
   3   3 -15  222.95   25.19
  -3  -3  15  185.86   24.27
  -3  -3  15  235.69   26.09
  -3   3  16   42.05    7.22
  -3   3  16   50.41    7.86
   3  -3 -16   55.38    7.73
   3   3 -16   35.89    8.18
  -3  -3  16   80.32    9.85
  -3  -3  16   48.95    9.10
  -3   3  17   56.54    8.28
  -3   3  17   48.44    8.38
   3  -3 -17   57.13    8.36
   3   3 -17   58.39    9.64
  -3  -3  17   49.77    9.00
  -3  -3  17   58.24   10.15
  -3   3  18    2.99    2.74
  -3   3  18    0.18    2.37
   3  -3 -18    5.04    2.98
   3   3 -18    5.78    3.52
  -3  -3  18    5.63    3.31
  -3  -3  18    6.95    4.32
  -3   3  19   21.44    4.85
  -3   3  19   23.15    5.20
   3  -3 -19   13.51    4.21
   3   3 -19   12.34    4.75
  -3  -3  19   20.10    5.29
  -3  -3  19   17.85    5.98
  -3   3  20   39.74    7.21
  -3   3  20   36.39    7.55
   3  -3 -20   33.58    6.80
   3   3 -20   50.63    9.02
  -3  -3  20   40.45    7.89
  -3   3  21   85.46   12.37
  -3   3  21   77.72   12.77
   3  -3 -21   92.84   12.47
   3   3 -21   95.04   13.88
   3   3 -21   81.45   13.07
  -3  -3  21   85.97   13.31
  -3   3  22   72.06   10.10
  -3   3  22   44.27    9.26
   3  -3 -22   43.99    8.67
   3   3 -22   63.96   10.76
   3   3 -22   58.94   10.28
  -3  -3  22   58.43   10.20
  -3  -3  22   58.68   10.87
  -3   3  23    5.69    3.61
   3  -3 -23    9.00    4.10
   3   3 -23    0.00    3.83
  -3  -3  23   11.97    4.89
  -3   3  24   14.14    4.85
   3   3 -24   16.89    6.33
  -3  -3  24    1.73    4.06
  -3   3  25  142.85   19.37
   3   3 -25  148.23   20.71
  -3  -3  25  139.79   20.93
  -3   3  26   50.72   10.16
   3   3 -26   69.80   12.10
  -3  -3  26   65.29   12.30
  -3   3  27   92.06   14.86
   3   3 -27  112.22   16.70
  -3  -3  27  100.69   16.62
  -3  -3  28    7.91    5.74
  -3  -3  29    3.11    4.61
  -3  -3  30   35.15    9.72
   3   3 -31   42.03    9.99
  -3  -3  31   35.14    9.52
   3   3 -32    3.25    4.62
  -3  -3  32   -0.00    4.61
  -3  -3  33   -0.00    4.51
  -3  -3  34   -0.00    4.42
  -3  -3  35    9.35    6.90
  -3  -3  36    0.51    4.19
  -3  -3  37   -0.00    4.22
  -3  -3  38   -0.00    4.91
  -3  -3  39   -0.00    4.94
  -3   4   1  130.55   15.69
   3  -4  -1  130.69   15.46
   3  -4  -1  115.33   15.47
   3  -4  -1  132.03   15.48
   3   4  -1  110.32   16.43
   3   4  -1  140.39   17.11
  -3  -4   1  137.72   17.42
  -3   4   2  138.66   17.94
   3  -4  -2  164.40   18.14
   3  -4  -2  129.55   17.79
   3  -4  -2  167.41   18.08
   3   4  -2  156.91   19.53
   3   4  -2  153.21   19.42
  -3  -4   2  177.19   19.56
  -3  -4   2  165.88   20.13
  -3   4   3  309.75   36.38
  -3   4   3  335.03   36.91
   3  -4  -3  316.56   36.34
   3  -4  -3  342.67   36.58
   3  -4  -3  356.32   36.48
   3   4  -3  307.04   37.75
   3   4  -3  347.82   38.23
  -3  -4   3  345.74   37.83
  -3  -4   3  396.81   39.28
  -3   4   4   37.13    6.18
  -3   4   4   48.72    6.89
   3  -4  -4   38.46    6.15
   3  -4  -4   45.91    6.37
   3  -4  -4   45.72    6.08
   3   4  -4   49.37    8.17
   3   4  -4   35.53    7.34
  -3  -4   4   37.02    7.22
  -3  -4   4   58.54    8.82
  -3   4   5   42.50    6.45
  -3   4   5   45.41    6.73
   3  -4  -5   43.63    6.33
   3  -4  -5   49.65    6.22
   3  -4  -5   46.98    5.97
   3   4  -5   34.99    7.56
   3   4  -5   34.38    7.26
  -3  -4   5   36.83    7.41
  -3  -4   5   55.09    8.93
  -3   4   6   96.54   10.72
  -3   4   6   77.67   10.64
   3  -4  -6   79.57   10.31
   3  -4  -6   79.57    9.93
   3  -4  -6   82.28    9.81
   3   4  -6   89.56   12.36
   3   4  -6   86.58   12.22
  -3  -4   6   97.91   12.17
  -3  -4   6   83.67   12.59
  -3   4   7  287.03   30.55
  -3   4   7  248.52   30.46
   3  -4  -7  262.47   30.19
   3  -4  -7  285.31   29.72
   3   4  -7  241.53   31.83
   3   4  -7  318.87   32.81
  -3  -4   7  296.18   32.14
  -3  -4   7  371.39   34.17
  -3   4   8  178.77   21.51
  -3   4   8  185.98   21.72
   3  -4  -8  180.68   21.27
   3  -4  -8  192.01   20.54
   3   4  -8  197.28   23.56
   3   4  -8  209.10   23.69
  -3  -4   8  214.78   23.55
  -3  -4   8  241.18   24.99
  -3   4   9  141.90   16.28
  -3   4   9  137.32   16.35
   3  -4  -9  125.32   15.82
   3  -4  -9  138.30   14.81
   3   4  -9  143.70   18.14
   3   4  -9  147.38   18.16
  -3  -4   9  150.24   17.86
  -3  -4   9  166.51   19.30
  -3   4  10   36.24    5.76
  -3   4  10   43.07    6.19
   3  -4 -10   54.20    6.06
   3  -4 -10   32.58    4.06
   3   4 -10   50.72    8.05
   3   4 -10   43.55    7.53
  -3  -4  10   47.20    7.49
  -3  -4  10   41.33    7.77
  -3   4  11  111.84   13.97
  -3   4  11  103.47   14.08
   3  -4 -11  115.44   13.81
   3   4 -11  123.60   15.98
   3   4 -11  110.04   15.61
  -3  -4  11  141.88   16.18
  -3  -4  11  142.50   17.29
  -3   4  12  289.82   31.68
  -3   4  12  275.45   31.95
   3  -4 -12  302.47   31.61
   3   4 -12  324.09   34.14
   3   4 -12  293.41   33.51
  -3  -4  12  298.58   33.47
  -3  -4  12  233.40   33.54
  -3   4  13  319.15   33.88
  -3   4  13  307.37   34.20
   3  -4 -13  292.17   33.57
   3   4 -13  299.53   35.66
   3   4 -13  352.92   36.05
  -3  -4  13  273.61   34.97
  -3  -4  13  339.00   37.02
  -3   4  14   23.25    4.72
  -3   4  14   22.78    5.07
   3  -4 -14   21.33    4.66
   3   4 -14   35.53    6.76
  -3  -4  14   23.97    5.94
  -3  -4  14   29.09    6.82
  -3   4  15  141.74   17.75
  -3   4  15  144.73   18.23
   3  -4 -15  150.83   17.89
   3   4 -15  133.51   19.33
  -3  -4  15  146.62   19.19
  -3  -4  15  222.41   22.29
  -3   4  16   44.08    7.20
  -3   4  16   43.83    7.50
   3  -4 -16   43.90    7.13
   3   4 -16   50.07    8.88
  -3  -4  16   45.92    8.29
  -3  -4  16   42.44    8.92
  -3   4  17   81.65   10.83
  -3   4  17   69.60   10.95
   3  -4 -17   85.62   10.97
   3   4 -17   67.95   11.88
  -3  -4  17   79.00   11.96
  -3  -4  17   73.70   12.65
  -3   4  18   79.38   11.43
  -3   4  18   69.83   11.53
   3  -4 -18   84.77   11.56
   3   4 -18   84.49   13.20
  -3  -4  18  105.28   13.44
  -3  -4  18   78.31   13.47
  -3   4  19   15.94    4.53
  -3   4  19   19.20    5.03
   3  -4 -19   19.99    4.69
   3   4 -19   13.01    5.31
  -3  -4  19   14.16    4.92
  -3   4  20   12.85    4.13
  -3   4  20   12.63    4.55
   3  -4 -20    9.46    3.82
   3   4 -20   12.68    5.26
  -3  -4  20    9.71    4.44
  -3   4  21   -0.00    2.75
  -3   4  21    0.00    3.14
   3  -4 -21    0.00    3.02
   3   4 -21    3.40    3.57
  -3  -4  21    0.72    3.51
  -3   4  22    4.17    3.45
  -3   4  22    3.76    4.21
   3  -4 -22    3.19    3.63
   3   4 -22    2.58    3.94
  -3  -4  22    2.51    3.57
  -3   4  23   84.19   11.87
   3   4 -23   62.73   12.17
  -3  -4  23   59.23   12.40
  -3   4  24   79.65   11.40
   3   4 -24   48.85   11.05
  -3   4  25   55.21   10.14
   3   4 -25   63.94   11.69
  -3  -4  25   50.92   11.45
  -3   4  26    0.00    3.24
  -3  -4  26    0.24    4.11
  -3  -4  27   53.14   11.82
  -3  -4  28    8.28    5.83
   3   4 -29   14.61    6.27
  -3  -4  29   29.03    8.44
   3   4 -30   10.21    5.86
  -3  -4  30    4.86    4.96
   3   4 -31   -0.00    3.75
  -3  -4  31    1.11    4.19
   3   4 -32    5.82    5.32
  -3  -4  32    3.82    4.50
  -3  -4  33    4.43    5.40
  -3  -4  34   13.22    7.42
  -3  -4  35    1.09    4.86
  -3  -4  36    0.00    5.49
  -3  -4  37    3.42    4.73
  -3  -4  38   -0.00    5.47
  -3  -4  39    1.85    5.35
  -3   5   1  622.37   73.21
   3  -5  -1  733.86   73.53
   3   5  -1  704.52   74.99
   3   5  -1  734.41   75.33
  -3  -5   1  675.81   74.30
  -3  -5   1  675.38   75.38
  -3   5   2   13.72    4.17
   3  -5  -2   12.29    3.87
   3  -5  -2   11.14    3.89
   3   5  -2   10.25    4.81
   3   5  -2   21.14    5.51
  -3  -5   2    4.71    3.88
  -3  -5   2   15.62    5.54
  -3   5   3   12.92    3.83
   3  -5  -3   18.13    4.29
   3  -5  -3   13.00    3.80
   3   5  -3    7.20    4.49
   3   5  -3   13.60    5.19
  -3  -5   3   18.73    5.10
[truncated: 814,004 more chars]
