# Supplementary material for: LED-pump-X-ray-multiprobe crystallography for sub-second timescales
Source: Commun Chem. 2022 Aug 26;5:102. doi: 10.1038/s42004-022-00716-1 (PMC9814726; doi:10.1038/s42004-022-00716-1)
Supplement: Supplementary file 10 — Supplementary Data 1 [file 42004_2022_716_MOESM10_ESM.zip › CIFs/4s_265K/265K_4s_t11_decay.cif]

  data_global

# SUBMISSION DETAILS
 
_publ_contact_author_name       'Hatcher, Lauren'
_publ_contact_author_address
;
School of Chemistry
Cardiff University
Main Building
Park Place 
Cardiff
CF10 3AT
United Kingdom
;
_publ_contact_author_email       'HatcherL1@cardiff.ac.uk'
_publ_requested_category          FM
_publ_section_comment
; 
?
;
_publ_section_references
;
Diamond General Data Aquisition (GDA) software: http://www.opengda.org/

XIA2: Winter, G. (2010) J. Appl. Cryst. 43, 186-190.
POINTLESS: Evans, P. (2006) Acta Cryst. D62, 72-82.
AIMLESS: Evans, P. R. and Murshudov, G. N. (2013) Acta Cryst. D69, 1204-1214.
DIALS: Winter, G., et al. Acta Cryst. (2018) D74, 85-97.
CCP4: Winn, M. D. et al. (2011) Acta Cryst. D67, 235-242.
   
SHELXL: Sheldrick G. M. (2015). Acta Cryst. C71, 3-8.
SHELXT:	Sheldrick, G. M. (2015). Acta Cryst. A71, 3-8.
 
OLEX2: Dolomanov, O.V.; Bourhis, L.J.; Gildea, R.J.; Howard, J.A.K.; Puschmann,
 H., OLEX2: A complete structure solution, refinement and analysis program 
 (2009). J. Appl. Cryst., 42, 339-341.

MERCURY: Macrae, C. F., Bruno, I. J., Chisholm, J. A., Edgington,
P. R., McCabe, P., Pidcock, E., Rodriguez-Monge, L., Taylor, R.,
van de Streek, J. & Wood, P. A. (2008). J. Appl. Cryst. 41, 466-470.
;

####
 
data_265K_4s_t11_decay
 
_audit_creation_method            'SHELXL-2018/3'
_shelx_SHELXL_version_number      '2018/3'
_chemical_name_systematic         
;
Nitro-(N,N,N',N'-tetrabutyldiethylenetriamine)palladium(II)
tetraphenylborate, tetrahydrofuran solvate
;
_chemical_name_common             ?
_chemical_melting_point           ?
_chemical_formula_moiety          
;
C20 H45 N4 O2 Pd, C24 H20 B, C4 H8 O
;
_chemical_formula_sum            'C48 H73 B N4 O3 Pd' 
_chemical_formula_weight          871.31

loop_
 _atom_type_symbol
 _atom_type_description
 _atom_type_scat_dispersion_real
 _atom_type_scat_dispersion_imag
 _atom_type_scat_source
 'C'  'C'   0.0010   0.0010
 'International Tables Vol C Tables 4.2.6.8 and 6.1.1.4'
 'H'  'H'   0.0000   0.0000
 'International Tables Vol C Tables 4.2.6.8 and 6.1.1.4'
 'B'  'B'   0.0000   0.0000
 'International Tables Vol C Tables 4.2.6.8 and 6.1.1.4'
 'N'  'N'   0.0030   0.0020
 'International Tables Vol C Tables 4.2.6.8 and 6.1.1.4'
 'O'  'O'   0.0050   0.0030
 'International Tables Vol C Tables 4.2.6.8 and 6.1.1.4'
 'Pd'  'Pd'  -2.5040   0.6150
 'International Tables Vol C Tables 4.2.6.8 and 6.1.1.4'
 
_space_group_crystal_system       monoclinic
_space_group_IT_number            14
_space_group_name_H-M_alt         'P 21/n'
_space_group_name_Hall            '-P 2yn'
 
_shelx_space_group_comment
;
The symmetry employed for this shelxl refinement is uniquely defined
by the following loop, which should always be used as a source of
symmetry information in preference to the above space-group names.
They are only intended as comments.
;
 
loop_
 _space_group_symop_operation_xyz
 'x, y, z'
 '-x+1/2, y+1/2, -z+1/2'
 '-x, -y, -z'
 'x-1/2, -y-1/2, z-1/2'
 
_cell_length_a                    11.6635(3)
_cell_length_b                    13.5683(4)
_cell_length_c                    30.1876(9)
_cell_angle_alpha                 90
_cell_angle_beta                  93.456(3)
_cell_angle_gamma                 90
_cell_volume                      4768.6(3)
_cell_formula_units_Z             4
_cell_measurement_temperature     265(2)
_cell_measurement_reflns_used     10212
_cell_measurement_theta_max       20.1915078693
_cell_measurement_theta_min       1.23372547204
 
_exptl_crystal_description        Plate
_exptl_crystal_colour             Yellow
_exptl_crystal_density_meas       ?
_exptl_crystal_density_method     ?
_exptl_crystal_density_diffrn     1.214          
_exptl_crystal_F_000              1856
_exptl_transmission_factor_min    ?
_exptl_transmission_factor_max    ?
_exptl_crystal_size_max           0.100
_exptl_crystal_size_mid           0.100
_exptl_crystal_size_min           0.050
_exptl_absorpt_coefficient_mu     0.202
_shelx_estimated_absorpt_T_min    0.980
_shelx_estimated_absorpt_T_max    0.990
_exptl_absorpt_correction_T_min   0.995602158477
_exptl_absorpt_correction_T_max   1.0
_exptl_absorpt_correction_type    empirical
_exptl_absorpt_process_details    
;
CCP4 7.0.048: AIMLESS, version 0.5.32 : 29/03/17
Scaling & analysis of unmerged intensities, absorption correction using spherical harmonics
;
_exptl_absorpt_special_details    ?
_diffrn_ambient_temperature       265(2)
_diffrn_radiation_wavelength      0.534
_diffrn_measurement_device_type   'Photon counting pixel array'
_diffrn_radiation_type            Synchrotron
_diffrn_measurement_method        'shutterless scans'
_diffrn_radiation_source          'Diamond Light Source Beamline I19-2'
_diffrn_radiation_monochromator   'Silicon 111'
_diffrn_detector_area_resol_mean  ?
_diffrn_reflns_number             32697
_diffrn_reflns_av_unetI/netI      0.0989
_diffrn_reflns_av_R_equivalents   0.0861
_diffrn_reflns_limit_h_min        -14
_diffrn_reflns_limit_h_max        14
_diffrn_reflns_limit_k_min        -15
_diffrn_reflns_limit_k_max        16
_diffrn_reflns_limit_l_min        -37
_diffrn_reflns_limit_l_max        37
_diffrn_reflns_theta_min          1.237
_diffrn_reflns_theta_max          19.495
_diffrn_reflns_theta_full         18.687
_diffrn_measured_fraction_theta_max   0.996
_diffrn_measured_fraction_theta_full  0.996
_diffrn_reflns_Laue_measured_fraction_max    0.996
_diffrn_reflns_Laue_measured_fraction_full   0.996
_diffrn_reflns_point_group_measured_fraction_max   0.996
_diffrn_reflns_point_group_measured_fraction_full  0.996
_reflns_number_total              9722
_reflns_number_gt                 5351
_reflns_threshold_expression      'I > 2\s(I)'
_reflns_Friedel_coverage          0.000
_reflns_Friedel_fraction_max      .
_reflns_Friedel_fraction_full     .
 
_reflns_special_details
;
 Reflections were merged by SHELXL according to the crystal
 class for the calculation of statistics and refinement.
 
 _reflns_Friedel_fraction is defined as the number of unique
 Friedel pairs measured divided by the number that would be
 possible theoretically, ignoring centric projections and
 systematic absences.
;
 
_computing_data_collection        'Diamond GDA (http://www.opengda.org/)'
_computing_cell_refinement        'DIALS (Winter, 2018)'
_computing_data_reduction         'XIA2 (Winter 2010)'
_computing_structure_solution     'SHELXT (Sheldrick, 2015)'
_computing_structure_refinement   'SHELXL (Sheldrick, 2015)'
_computing_molecular_graphics     'OLEX2 (Dolomanov et al., 2009)'
_computing_publication_material   'MERCURY (Macrae et al., 2008)'
_refine_special_details           ?
_refine_ls_structure_factor_coef  Fsqd
_refine_ls_matrix_type            full
_refine_ls_weighting_scheme       calc
_refine_ls_weighting_details
'w=1/[\s^2^(Fo^2^)+(0.0531P)^2^] where P=(Fo^2^+2Fc^2^)/3'
_atom_sites_solution_primary      ?
_atom_sites_solution_secondary    ?
_atom_sites_solution_hydrogens    geom
_refine_ls_hydrogen_treatment     constr
_refine_ls_extinction_method      none
_refine_ls_extinction_coef        .
_refine_ls_number_reflns          9722
_refine_ls_number_parameters      526
_refine_ls_number_restraints      490
_refine_ls_R_factor_all           0.1017
_refine_ls_R_factor_gt            0.0551
_refine_ls_wR_factor_ref          0.1402
_refine_ls_wR_factor_gt           0.1205
_refine_ls_goodness_of_fit_ref    0.921
_refine_ls_restrained_S_all       0.922
_refine_ls_shift/su_max           0.001
_refine_ls_shift/su_mean          0.000
 
loop_
 _atom_site_label
 _atom_site_type_symbol
 _atom_site_fract_x
 _atom_site_fract_y
 _atom_site_fract_z
 _atom_site_U_iso_or_equiv
 _atom_site_adp_type
 _atom_site_occupancy
 _atom_site_site_symmetry_order  
 _atom_site_calc_flag
 _atom_site_refinement_flags_posn
 _atom_site_refinement_flags_adp
 _atom_site_refinement_flags_occupancy
 _atom_site_disorder_assembly
 _atom_site_disorder_group
Pd1 Pd 0.33989(2) 0.77519(2) 0.34665(2) 0.04930(13) Uani 1 1 d . . . . .
N2 N 0.3466(2) 0.9272(2) 0.33783(10) 0.0572(8) Uani 1 1 d . . . . .
N3 N 0.4549(2) 0.7986(2) 0.39817(9) 0.0483(7) Uani 1 1 d . . . . .
H3 H 0.532106 0.788074 0.387906 0.058 Uiso 1 1 calc R U . . .
N4 N 0.3310(2) 0.6320(2) 0.37129(10) 0.0513(7) Uani 1 1 d . . . . .
C1 C 0.4423(3) 0.9633(3) 0.36970(13) 0.0667(10) Uani 1 1 d . . . . .
H1A H 0.430004 1.032205 0.376645 0.080 Uiso 1 1 calc R U . . .
H1B H 0.515196 0.957693 0.356077 0.080 Uiso 1 1 calc R U . . .
C2 C 0.4453(3) 0.9028(3) 0.41186(13) 0.0635(10) Uani 1 1 d . . . . .
H2A H 0.510596 0.921457 0.431471 0.076 Uiso 1 1 calc R U . . .
H2B H 0.375630 0.912936 0.427283 0.076 Uiso 1 1 calc R U . . .
C3 C 0.4337(3) 0.7230(3) 0.43260(12) 0.0524(8) Uani 1 1 d . . . . .
H3A H 0.364135 0.738371 0.447251 0.063 Uiso 1 1 calc R U . . .
H3B H 0.497418 0.720941 0.454773 0.063 Uiso 1 1 calc R U . . .
C4 C 0.4216(3) 0.6258(3) 0.40910(12) 0.0537(9) Uani 1 1 d . . . . .
H4A H 0.400569 0.575387 0.429881 0.064 Uiso 1 1 calc R U . . .
H4B H 0.494599 0.607484 0.397672 0.064 Uiso 1 1 calc R U . . .
C5 C 0.2311(3) 0.9652(3) 0.35125(14) 0.0693(11) Uani 1 1 d . . . . .
H5A H 0.171477 0.934367 0.332186 0.083 Uiso 1 1 calc R U . . .
H5B H 0.220520 0.943417 0.381336 0.083 Uiso 1 1 calc R U . . .
C6 C 0.2128(4) 1.0759(3) 0.34938(16) 0.0910(14) Uani 1 1 d . . . . .
H6A H 0.271855 1.108254 0.368150 0.109 Uiso 1 1 calc R U . . .
H6B H 0.219467 1.098816 0.319206 0.109 Uiso 1 1 calc R U . . .
C7 C 0.0958(4) 1.1035(4) 0.3647(2) 0.1166(19) Uani 1 1 d . . . . .
H7A H 0.037429 1.064273 0.348625 0.140 Uiso 1 1 calc R U . . .
H7B H 0.092901 1.088639 0.396006 0.140 Uiso 1 1 calc R U . . .
C8 C 0.0705(6) 1.2101(4) 0.3572(3) 0.172(3) Uani 1 1 d . . . . .
H8A H 0.044791 1.220356 0.326757 0.258 Uiso 1 1 calc R U . . .
H8B H 0.138874 1.247931 0.363972 0.258 Uiso 1 1 calc R U . . .
H8C H 0.011641 1.230549 0.376108 0.258 Uiso 1 1 calc R U . . .
C9 C 0.3659(3) 0.9605(3) 0.29152(12) 0.0638(10) Uani 1 1 d . . . . .
H9A H 0.374700 1.031593 0.291607 0.077 Uiso 1 1 calc R U . . .
H9B H 0.298084 0.944850 0.272654 0.077 Uiso 1 1 calc R U . . .
C10 C 0.4687(3) 0.9155(3) 0.27166(13) 0.0725(12) Uani 1 1 d . . . . .
H10A H 0.465428 0.844330 0.274498 0.087 Uiso 1 1 calc R U . . .
H10B H 0.538164 0.938324 0.287731 0.087 Uiso 1 1 calc R U . . .
C11 C 0.4724(4) 0.9430(4) 0.22298(14) 0.0916(15) Uani 1 1 d . . . . .
H11A H 0.408062 0.912185 0.206488 0.110 Uiso 1 1 calc R U . . .
H11B H 0.463629 1.013790 0.219991 0.110 Uiso 1 1 calc R U . . .
C12 C 0.5813(4) 0.9125(5) 0.20303(18) 0.129(2) Uani 1 1 d . . . . .
H12A H 0.579254 0.932963 0.172547 0.193 Uiso 1 1 calc R U . . .
H12B H 0.589003 0.842140 0.204653 0.193 Uiso 1 1 calc R U . . .
H12C H 0.645496 0.942880 0.219083 0.193 Uiso 1 1 calc R U . . .
C13 C 0.2117(3) 0.6239(3) 0.38838(13) 0.0583(10) Uani 1 1 d . . . . .
H13A H 0.203280 0.676127 0.409894 0.070 Uiso 1 1 calc R U . . .
H13B H 0.156441 0.636612 0.363716 0.070 Uiso 1 1 calc R U . . .
C14 C 0.1792(3) 0.5284(3) 0.40955(14) 0.0684(11) Uani 1 1 d . . . . .
H14A H 0.232574 0.514817 0.434696 0.082 Uiso 1 1 calc R U . . .
H14B H 0.185078 0.475255 0.388317 0.082 Uiso 1 1 calc R U . . .
C15 C 0.0579(3) 0.5317(3) 0.42507(15) 0.0789(13) Uani 1 1 d . . . . .
H15A H 0.052849 0.584673 0.446446 0.095 Uiso 1 1 calc R U . . .
H15B H 0.005239 0.546857 0.399889 0.095 Uiso 1 1 calc R U . . .
C16 C 0.0204(4) 0.4374(3) 0.44589(16) 0.0922(15) Uani 1 1 d . . . . .
H16A H 0.019102 0.385489 0.424270 0.138 Uiso 1 1 calc R U . . .
H16B H -0.055167 0.445754 0.456344 0.138 Uiso 1 1 calc R U . . .
H16C H 0.073135 0.420742 0.470378 0.138 Uiso 1 1 calc R U . . .
C17 C 0.3487(3) 0.5509(3) 0.33892(12) 0.0613(10) Uani 1 1 d . . . . .
H17A H 0.352471 0.488811 0.354836 0.074 Uiso 1 1 calc R U . . .
H17B H 0.282474 0.548243 0.317894 0.074 Uiso 1 1 calc R U . . .
C18 C 0.4543(3) 0.5614(3) 0.31378(13) 0.0725(12) Uani 1 1 d . . . . .
H18A H 0.521389 0.560938 0.334412 0.087 Uiso 1 1 calc R U . . .
H18B H 0.452380 0.624141 0.298345 0.087 Uiso 1 1 calc R U . . .
C19 C 0.4642(5) 0.4774(4) 0.27995(18) 0.123(2) Uani 1 1 d . . . . .
H19A H 0.457845 0.415098 0.295352 0.147 Uiso 1 1 calc R U . . .
H19B H 0.399698 0.481907 0.258211 0.147 Uiso 1 1 calc R U . . .
C20 C 0.5681(5) 0.4765(5) 0.2569(2) 0.150(3) Uani 1 1 d . . . . .
H20A H 0.564901 0.424117 0.235491 0.225 Uiso 1 1 calc R U . . .
H20B H 0.632464 0.466385 0.277770 0.225 Uiso 1 1 calc R U . . .
H20C H 0.576605 0.538371 0.242033 0.225 Uiso 1 1 calc R U . . .
C21 C 0.6567(3) 0.3742(3) 0.42713(12) 0.0540(9) Uani 1 1 d . . . . .
C22 C 0.7094(3) 0.4238(3) 0.39346(14) 0.0677(11) Uani 1 1 d . . . . .
H22 H 0.726099 0.389447 0.367993 0.081 Uiso 1 1 calc R U . . .
C23 C 0.7376(3) 0.5227(3) 0.39674(18) 0.0850(14) Uani 1 1 d . . . . .
H23 H 0.772243 0.553629 0.373520 0.102 Uiso 1 1 calc R U . . .
C24 C 0.7150(3) 0.5752(3) 0.43369(17) 0.0813(12) Uani 1 1 d . . . . .
H24 H 0.736381 0.641104 0.436094 0.098 Uiso 1 1 calc R U . . .
C25 C 0.6612(3) 0.5307(3) 0.46707(15) 0.0738(11) Uani 1 1 d . . . . .
H25 H 0.644430 0.566014 0.492276 0.089 Uiso 1 1 calc R U . . .
C26 C 0.6314(3) 0.4317(3) 0.46305(13) 0.0632(10) Uani 1 1 d . . . . .
H26 H 0.592528 0.402723 0.485695 0.076 Uiso 1 1 calc R U . . .
C27 C 0.7347(3) 0.2014(3) 0.45927(13) 0.0561(9) Uani 1 1 d . . . . .
C28 C 0.8091(3) 0.2507(3) 0.48875(14) 0.0648(11) Uani 1 1 d . . . . .
H28 H 0.804409 0.319018 0.490174 0.078 Uiso 1 1 calc R U . . .
C29 C 0.8909(4) 0.2030(4) 0.51645(16) 0.0850(14) Uani 1 1 d . . . . .
H29 H 0.937969 0.239552 0.536248 0.102 Uiso 1 1 calc R U . . .
C30 C 0.9027(4) 0.1039(4) 0.51487(17) 0.0893(14) Uani 1 1 d . . . . .
H30 H 0.956625 0.071887 0.533706 0.107 Uiso 1 1 calc R U . . .
C31 C 0.8335(4) 0.0515(4) 0.48497(18) 0.0920(14) Uani 1 1 d . . . . .
H31 H 0.841721 -0.016485 0.482867 0.110 Uiso 1 1 calc R U . . .
C32 C 0.7516(3) 0.0999(3) 0.45792(16) 0.0783(12) Uani 1 1 d . . . . .
H32 H 0.705623 0.062810 0.437931 0.094 Uiso 1 1 calc R U . . .
C33 C 0.5050(3) 0.2305(3) 0.44414(12) 0.0522(8) Uani 1 1 d . . . . .
C34 C 0.4789(3) 0.1454(3) 0.46662(12) 0.0562(9) Uani 1 1 d . . . . .
H34 H 0.537603 0.100430 0.473347 0.067 Uiso 1 1 calc R U . . .
C35 C 0.3699(3) 0.1235(3) 0.47967(13) 0.0664(11) Uani 1 1 d . . . . .
H35 H 0.356837 0.064915 0.494537 0.080 Uiso 1 1 calc R U . . .
C36 C 0.2809(3) 0.1884(3) 0.47064(15) 0.0712(12) Uani 1 1 d . . . . .
H36 H 0.207611 0.175108 0.479662 0.085 Uiso 1 1 calc R U . . .
C37 C 0.3029(4) 0.2731(3) 0.44802(16) 0.0778(13) Uani 1 1 d . . . . .
H37 H 0.243836 0.317435 0.440899 0.093 Uiso 1 1 calc R U . . .
C38 C 0.4125(3) 0.2929(3) 0.43577(15) 0.0729(12) Uani 1 1 d . . . . .
H38 H 0.424965 0.351742 0.420992 0.087 Uiso 1 1 calc R U . . .
C39 C 0.6367(4) 0.2130(3) 0.37476(14) 0.0668(11) Uani 1 1 d . . . . .
C40 C 0.5434(4) 0.2201(3) 0.34457(15) 0.0780(12) Uani 1 1 d . . . . .
H40 H 0.474098 0.244049 0.353906 0.094 Uiso 1 1 calc R U . . .
C41 C 0.5509(5) 0.1917(4) 0.29950(16) 0.1010(16) Uani 1 1 d . . . . .
H41 H 0.487155 0.198122 0.279689 0.121 Uiso 1 1 calc R U . . .
C42 C 0.6502(6) 0.1554(5) 0.2853(2) 0.124(2) Uani 1 1 d . . . . .
H42 H 0.655526 0.136452 0.255853 0.149 Uiso 1 1 calc R U . . .
C43 C 0.7420(6) 0.1474(5) 0.3149(2) 0.136(2) Uani 1 1 d . . . . .
H43 H 0.810735 0.122582 0.305391 0.163 Uiso 1 1 calc R U . . .
C44 C 0.7363(4) 0.1747(4) 0.35833(17) 0.1112(18) Uani 1 1 d . . . . .
H44 H 0.801202 0.167338 0.377513 0.133 Uiso 1 1 calc R U . . .
B1 B 0.6337(4) 0.2548(3) 0.42666(16) 0.0583(9) Uani 1 1 d . . . . .
O3 O 0.6902(10) 0.802(2) 0.3658(7) 0.088(3) Uani 0.587(16) 1 d D . P A 1
C45 C 0.7391(11) 0.7748(15) 0.3253(6) 0.0976(18) Uani 0.587(16) 1 d D . P A 1
H45A H 0.731219 0.828026 0.303929 0.117 Uiso 0.587(16) 1 calc R U P A 1
H45B H 0.700554 0.716952 0.312740 0.117 Uiso 0.587(16) 1 calc R U P A 1
C46 C 0.8634(10) 0.7530(14) 0.3365(6) 0.110(3) Uani 0.587(16) 1 d D . P A 1
H46A H 0.875332 0.684156 0.344113 0.132 Uiso 0.587(16) 1 calc R U P A 1
H46B H 0.910400 0.770129 0.312193 0.132 Uiso 0.587(16) 1 calc R U P A 1
C47 C 0.8871(9) 0.8158(13) 0.3741(4) 0.110(3) Uani 0.587(16) 1 d D . P A 1
H47A H 0.931774 0.779947 0.397002 0.132 Uiso 0.587(16) 1 calc R U P A 1
H47B H 0.931919 0.872076 0.365485 0.132 Uiso 0.587(16) 1 calc R U P A 1
C48 C 0.7824(9) 0.8488(10) 0.3911(4) 0.0976(18) Uani 0.587(16) 1 d D . P A 1
H48A H 0.776214 0.919925 0.388536 0.117 Uiso 0.587(16) 1 calc R U P A 1
H48B H 0.780140 0.831243 0.422222 0.117 Uiso 0.587(16) 1 calc R U P A 1
O3A O 0.6738(15) 0.809(3) 0.3600(10) 0.088(3) Uani 0.413(16) 1 d D . P A 2
C45A C 0.7273(15) 0.757(2) 0.3263(9) 0.0976(18) Uani 0.413(16) 1 d D . P A 2
H45C H 0.699355 0.778292 0.296980 0.117 Uiso 0.413(16) 1 calc R U P A 2
H45D H 0.715230 0.686297 0.328963 0.117 Uiso 0.413(16) 1 calc R U P A 2
C46A C 0.8519(15) 0.7836(18) 0.3357(8) 0.110(3) Uani 0.413(16) 1 d D . P A 2
H46C H 0.892807 0.728621 0.349816 0.132 Uiso 0.413(16) 1 calc R U P A 2
H46D H 0.886962 0.798251 0.308118 0.132 Uiso 0.413(16) 1 calc R U P A 2
C47A C 0.8596(13) 0.8681(17) 0.3643(6) 0.110(3) Uani 0.413(16) 1 d D . P A 2
H47C H 0.876378 0.927116 0.347762 0.132 Uiso 0.413(16) 1 calc R U P A 2
H47D H 0.919027 0.859114 0.387865 0.132 Uiso 0.413(16) 1 calc R U P A 2
C48A C 0.7471(13) 0.8747(14) 0.3823(5) 0.0976(18) Uani 0.413(16) 1 d D . P A 2
H48C H 0.752904 0.859005 0.413663 0.117 Uiso 0.413(16) 1 calc R U P A 2
H48D H 0.717573 0.941243 0.378767 0.117 Uiso 0.413(16) 1 calc R U P A 2
O1 O 0.1260(3) 0.7602(3) 0.29848(11) 0.1095(11) Uani 0.857(5) 1 d D . P B 3
O2 O 0.2619(3) 0.72413(19) 0.25897(11) 0.1095(11) Uani 0.857(5) 1 d D . P B 3
N1 N 0.2267(2) 0.74945(12) 0.29378(9) 0.0683(11) Uani 0.857(5) 1 d D . P B 3
O1A O 0.2057(14) 0.7572(2) 0.3032(4) 0.1095(11) Uani 0.143(5) 1 d D . P B 4
O2A O 0.3204(11) 0.7173(3) 0.2553(4) 0.1095(11) Uani 0.143(5) 1 d D . P B 4
N1A N 0.2124(10) 0.7300(2) 0.2621(3) 0.0683(11) Uani 0.143(5) 1 d D . P B 4
 
loop_
 _atom_site_aniso_label
 _atom_site_aniso_U_11
 _atom_site_aniso_U_22
 _atom_site_aniso_U_33
 _atom_site_aniso_U_23
 _atom_site_aniso_U_13
 _atom_site_aniso_U_12
Pd1 0.04900(19) 0.0523(2) 0.0463(2) 0.00147(15) 0.00033(14) -0.00245(15)
N2 0.0614(17) 0.055(2) 0.0549(17) 0.0065(14) -0.0008(13) 0.0004(14)
N3 0.0482(16) 0.0559(16) 0.0401(16) -0.0021(12) -0.0026(13) -0.0054(14)
N4 0.0475(14) 0.0521(18) 0.0541(17) -0.0015(13) 0.0005(11) -0.0019(14)
C1 0.078(2) 0.056(3) 0.065(2) 0.0032(18) -0.0080(17) -0.008(2)
C2 0.075(2) 0.0567(19) 0.058(2) -0.0020(17) -0.0066(19) -0.003(2)
C3 0.055(2) 0.060(2) 0.042(2) 0.0031(14) 0.0014(16) -0.0004(18)
C4 0.0524(19) 0.058(2) 0.050(2) 0.0037(16) -0.0007(14) -0.0014(18)
C5 0.071(2) 0.067(2) 0.069(3) -0.002(2) 0.002(2) 0.011(2)
C6 0.103(3) 0.069(2) 0.100(4) -0.004(3) -0.004(3) 0.022(2)
C7 0.103(3) 0.099(4) 0.146(5) -0.036(4) -0.009(3) 0.035(3)
C8 0.155(6) 0.099(4) 0.256(9) -0.049(5) -0.031(6) 0.047(4)
C9 0.068(2) 0.063(3) 0.059(2) 0.013(2) 0.0001(17) -0.0044(19)
C10 0.072(3) 0.083(3) 0.063(2) 0.007(2) 0.0067(19) -0.003(2)
C11 0.095(3) 0.115(4) 0.066(2) 0.011(3) 0.013(2) -0.008(3)
C12 0.109(4) 0.183(6) 0.097(4) -0.007(4) 0.037(3) -0.008(4)
C13 0.0490(17) 0.059(2) 0.067(3) 0.0039(19) 0.0049(17) -0.0027(17)
C14 0.060(2) 0.066(3) 0.079(3) 0.012(2) 0.008(2) -0.0026(19)
C15 0.061(2) 0.081(3) 0.096(3) 0.002(2) 0.019(2) -0.009(2)
C16 0.087(3) 0.084(3) 0.109(4) 0.009(3) 0.029(3) -0.009(2)
C17 0.072(2) 0.055(2) 0.057(2) -0.0027(17) 0.0031(18) -0.0008(19)
C18 0.071(2) 0.080(3) 0.067(3) -0.005(2) 0.008(2) 0.007(2)
C19 0.132(4) 0.119(4) 0.122(4) -0.047(3) 0.054(4) -0.005(4)
C20 0.152(5) 0.170(6) 0.135(5) -0.034(5) 0.072(4) 0.012(4)
C21 0.050(2) 0.0553(19) 0.056(2) 0.0043(15) -0.0022(16) 0.0011(17)
C22 0.058(2) 0.072(2) 0.074(3) 0.015(2) 0.0065(19) -0.005(2)
C23 0.068(3) 0.071(2) 0.118(4) 0.026(2) 0.019(3) -0.006(2)
C24 0.061(3) 0.059(3) 0.122(3) 0.015(2) -0.009(2) -0.002(2)
C25 0.076(3) 0.054(2) 0.089(3) -0.002(2) -0.010(2) 0.007(2)
C26 0.076(3) 0.054(2) 0.059(2) 0.0030(17) -0.001(2) 0.0036(19)
C27 0.053(2) 0.052(2) 0.064(2) 0.0027(17) 0.0130(15) -0.0003(16)
C28 0.061(2) 0.060(3) 0.073(3) -0.0047(19) 0.0010(16) 0.0090(17)
C29 0.073(3) 0.083(3) 0.097(3) -0.005(3) -0.014(2) 0.017(2)
C30 0.072(3) 0.082(3) 0.113(4) 0.014(3) 0.001(2) 0.024(2)
C31 0.073(3) 0.067(3) 0.136(4) 0.011(3) 0.004(2) 0.013(2)
C32 0.062(2) 0.055(2) 0.118(4) -0.001(2) 0.004(2) 0.0018(19)
C33 0.0580(17) 0.049(2) 0.049(2) -0.0042(17) -0.0004(16) -0.0014(15)
C34 0.0596(18) 0.052(2) 0.057(2) 0.0003(17) -0.0009(17) -0.0017(17)
C35 0.0645(19) 0.063(3) 0.072(3) 0.010(2) 0.005(2) -0.0039(17)
C36 0.055(2) 0.067(3) 0.092(3) 0.001(2) 0.009(2) -0.0047(17)
C37 0.060(2) 0.060(3) 0.113(4) 0.008(2) 0.005(2) 0.006(2)
C38 0.0634(19) 0.056(3) 0.099(3) 0.013(2) 0.006(2) 0.0037(17)
C39 0.082(2) 0.060(3) 0.059(2) -0.0027(19) 0.0103(16) -0.007(2)
C40 0.102(3) 0.069(3) 0.062(2) 0.010(2) -0.0049(19) -0.021(2)
C41 0.158(4) 0.080(4) 0.064(2) 0.005(2) -0.006(3) -0.039(3)
C42 0.190(5) 0.114(5) 0.070(4) -0.013(4) 0.022(3) -0.025(4)
C43 0.173(5) 0.157(6) 0.080(3) -0.033(4) 0.032(3) 0.024(5)
C44 0.106(3) 0.152(5) 0.078(3) -0.033(3) 0.020(3) 0.018(3)
B1 0.061(2) 0.056(2) 0.058(2) -0.0016(18) 0.0078(17) 0.0002(18)
O3 0.068(3) 0.100(4) 0.096(5) -0.005(4) 0.008(3) 0.000(4)
C45 0.085(3) 0.109(5) 0.098(3) -0.016(3) 0.003(2) 0.001(2)
C46 0.081(3) 0.116(8) 0.134(4) -0.008(4) 0.010(2) 0.002(3)
C47 0.081(3) 0.116(8) 0.134(4) -0.008(4) 0.010(2) 0.002(3)
C48 0.085(3) 0.109(5) 0.098(3) -0.016(3) 0.003(2) 0.001(2)
O3A 0.068(3) 0.100(4) 0.096(5) -0.005(4) 0.008(3) 0.000(4)
C45A 0.085(3) 0.109(5) 0.098(3) -0.016(3) 0.003(2) 0.001(2)
C46A 0.081(3) 0.116(8) 0.134(4) -0.008(4) 0.010(2) 0.002(3)
C47A 0.081(3) 0.116(8) 0.134(4) -0.008(4) 0.010(2) 0.002(3)
C48A 0.085(3) 0.109(5) 0.098(3) -0.016(3) 0.003(2) 0.001(2)
O1 0.0654(19) 0.186(3) 0.0750(16) -0.0270(16) -0.0129(14) 0.0042(16)
O2 0.0654(19) 0.186(3) 0.0750(16) -0.0270(16) -0.0129(14) 0.0042(16)
N1 0.0649(19) 0.076(3) 0.0622(19) 0.0033(18) -0.0113(18) -0.0013(18)
O1A 0.0654(19) 0.186(3) 0.0750(16) -0.0270(16) -0.0129(14) 0.0042(16)
O2A 0.0654(19) 0.186(3) 0.0750(16) -0.0270(16) -0.0129(14) 0.0042(16)
N1A 0.0649(19) 0.076(3) 0.0622(19) 0.0033(18) -0.0113(18) -0.0013(18)
 
_geom_special_details
;
 All esds (except the esd in the dihedral angle between two l.s. planes)
 are estimated using the full covariance matrix.  The cell esds are taken
 into account individually in the estimation of esds in distances, angles
 and torsion angles; correlations between esds in cell parameters are only
 used when they are defined by crystal symmetry.  An approximate (isotropic)
 treatment of cell esds is used for estimating esds involving l.s. planes.
;
 
loop_
 _geom_bond_atom_site_label_1
 _geom_bond_atom_site_label_2
 _geom_bond_distance
 _geom_bond_site_symmetry_2
 _geom_bond_publ_flag
Pd1 O1A 1.995(17) . ?
Pd1 N3 2.017(3) . ?
Pd1 N1 2.039(3) . ?
Pd1 N2 2.082(3) . ?
Pd1 N4 2.085(3) . ?
N2 C9 1.499(4) . ?
N2 C1 1.510(4) . ?
N2 C5 1.520(4) . ?
N3 C2 1.480(4) . ?
N3 C3 1.492(4) . ?
N3 H3 0.9800 . ?
N4 C17 1.494(4) . ?
N4 C4 1.511(4) . ?
N4 C13 1.517(4) . ?
C1 C2 1.513(5) . ?
C1 H1A 0.9700 . ?
C1 H1B 0.9700 . ?
C2 H2A 0.9700 . ?
C2 H2B 0.9700 . ?
C3 C4 1.499(5) . ?
C3 H3A 0.9700 . ?
C3 H3B 0.9700 . ?
C4 H4A 0.9700 . ?
C4 H4B 0.9700 . ?
C5 C6 1.518(5) . ?
C5 H5A 0.9700 . ?
C5 H5B 0.9700 . ?
C6 C7 1.513(6) . ?
C6 H6A 0.9700 . ?
C6 H6B 0.9700 . ?
C7 C8 1.490(7) . ?
C7 H7A 0.9700 . ?
C7 H7B 0.9700 . ?
C8 H8A 0.9600 . ?
C8 H8B 0.9600 . ?
C8 H8C 0.9600 . ?
C9 C10 1.502(5) . ?
C9 H9A 0.9700 . ?
C9 H9B 0.9700 . ?
C10 C11 1.520(5) . ?
C10 H10A 0.9700 . ?
C10 H10B 0.9700 . ?
C11 C12 1.496(6) . ?
C11 H11A 0.9700 . ?
C11 H11B 0.9700 . ?
C12 H12A 0.9600 . ?
C12 H12B 0.9600 . ?
C12 H12C 0.9600 . ?
C13 C14 1.504(5) . ?
C13 H13A 0.9700 . ?
C13 H13B 0.9700 . ?
C14 C15 1.518(5) . ?
C14 H14A 0.9700 . ?
C14 H14B 0.9700 . ?
C15 C16 1.502(5) . ?
C15 H15A 0.9700 . ?
C15 H15B 0.9700 . ?
C16 H16A 0.9600 . ?
C16 H16B 0.9600 . ?
C16 H16C 0.9600 . ?
C17 C18 1.493(5) . ?
C17 H17A 0.9700 . ?
C17 H17B 0.9700 . ?
C18 C19 1.539(6) . ?
C18 H18A 0.9700 . ?
C18 H18B 0.9700 . ?
C19 C20 1.433(6) . ?
C19 H19A 0.9700 . ?
C19 H19B 0.9700 . ?
C20 H20A 0.9600 . ?
C20 H20B 0.9600 . ?
C20 H20C 0.9600 . ?
C21 C26 1.382(5) . ?
C21 C22 1.393(5) . ?
C21 B1 1.641(6) . ?
C22 C23 1.384(6) . ?
C22 H22 0.9300 . ?
C23 C24 1.362(6) . ?
C23 H23 0.9300 . ?
C24 C25 1.361(5) . ?
C24 H24 0.9300 . ?
C25 C26 1.390(5) . ?
C25 H25 0.9300 . ?
C26 H26 0.9300 . ?
C27 C28 1.378(5) . ?
C27 C32 1.393(5) . ?
C27 B1 1.656(6) . ?
C28 C29 1.390(6) . ?
C28 H28 0.9300 . ?
C29 C30 1.353(6) . ?
C29 H29 0.9300 . ?
C30 C31 1.372(6) . ?
C30 H30 0.9300 . ?
C31 C32 1.384(6) . ?
C31 H31 0.9300 . ?
C32 H32 0.9300 . ?
C33 C34 1.383(5) . ?
C33 C38 1.383(5) . ?
C33 B1 1.654(6) . ?
C34 C35 1.386(4) . ?
C34 H34 0.9300 . ?
C35 C36 1.376(5) . ?
C35 H35 0.9300 . ?
C36 C37 1.369(5) . ?
C36 H36 0.9300 . ?
C37 C38 1.378(5) . ?
C37 H37 0.9300 . ?
C38 H38 0.9300 . ?
C39 C40 1.381(6) . ?
C39 C44 1.391(6) . ?
C39 B1 1.669(6) . ?
C40 C41 1.422(6) . ?
C40 H40 0.9300 . ?
C41 C42 1.352(7) . ?
C41 H41 0.9300 . ?
C42 C43 1.358(8) . ?
C42 H42 0.9300 . ?
C43 C44 1.368(7) . ?
C43 H43 0.9300 . ?
C44 H44 0.9300 . ?
O3 C48 1.429(9) . ?
O3 C45 1.429(12) . ?
C45 C46 1.498(13) . ?
C45 H45A 0.9700 . ?
C45 H45B 0.9700 . ?
C46 C47 1.434(11) . ?
C46 H46A 0.9700 . ?
C46 H46B 0.9700 . ?
C47 C48 1.425(9) . ?
C47 H47A 0.9700 . ?
C47 H47B 0.9700 . ?
C48 H48A 0.9700 . ?
C48 H48B 0.9700 . ?
O3A C48A 1.377(14) . ?
O3A C45A 1.418(13) . ?
C45A C46A 1.509(14) . ?
C45A H45C 0.9700 . ?
C45A H45D 0.9700 . ?
C46A C47A 1.435(13) . ?
C46A H46C 0.9700 . ?
C46A H46D 0.9700 . ?
C47A C48A 1.452(12) . ?
C47A H47C 0.9700 . ?
C47A H47D 0.9700 . ?
C48A H48C 0.9700 . ?
C48A H48D 0.9700 . ?
O1 N1 1.2007(10) . ?
O2 N1 1.2015(10) . ?
O1A N1A 1.3001(10) . ?
O2A N1A 1.3003(10) . ?
 
loop_
 _geom_angle_atom_site_label_1
 _geom_angle_atom_site_label_2
 _geom_angle_atom_site_label_3
 _geom_angle
 _geom_angle_site_symmetry_1
 _geom_angle_site_symmetry_3
 _geom_angle_publ_flag
O1A Pd1 N3 170.1(3) . . ?
N3 Pd1 N1 178.52(12) . . ?
O1A Pd1 N2 94.09(11) . . ?
N3 Pd1 N2 85.08(12) . . ?
N1 Pd1 N2 95.58(9) . . ?
O1A Pd1 N4 93.80(10) . . ?
N3 Pd1 N4 85.23(11) . . ?
N1 Pd1 N4 94.34(9) . . ?
N2 Pd1 N4 166.36(11) . . ?
C9 N2 C1 110.5(3) . . ?
C9 N2 C5 109.4(3) . . ?
C1 N2 C5 110.7(3) . . ?
C9 N2 Pd1 115.2(2) . . ?
C1 N2 Pd1 105.8(2) . . ?
C5 N2 Pd1 105.1(2) . . ?
C2 N3 C3 116.4(3) . . ?
C2 N3 Pd1 107.9(2) . . ?
C3 N3 Pd1 107.4(2) . . ?
C2 N3 H3 108.3 . . ?
C3 N3 H3 108.3 . . ?
Pd1 N3 H3 108.3 . . ?
C17 N4 C4 109.6(3) . . ?
C17 N4 C13 109.6(3) . . ?
C4 N4 C13 110.7(3) . . ?
C17 N4 Pd1 116.2(2) . . ?
C4 N4 Pd1 105.9(2) . . ?
C13 N4 Pd1 104.8(2) . . ?
N2 C1 C2 109.8(3) . . ?
N2 C1 H1A 109.7 . . ?
C2 C1 H1A 109.7 . . ?
N2 C1 H1B 109.7 . . ?
C2 C1 H1B 109.7 . . ?
H1A C1 H1B 108.2 . . ?
N3 C2 C1 106.4(3) . . ?
N3 C2 H2A 110.4 . . ?
C1 C2 H2A 110.4 . . ?
N3 C2 H2B 110.4 . . ?
C1 C2 H2B 110.4 . . ?
H2A C2 H2B 108.6 . . ?
N3 C3 C4 106.8(3) . . ?
N3 C3 H3A 110.4 . . ?
C4 C3 H3A 110.4 . . ?
N3 C3 H3B 110.4 . . ?
C4 C3 H3B 110.4 . . ?
H3A C3 H3B 108.6 . . ?
C3 C4 N4 110.5(3) . . ?
C3 C4 H4A 109.5 . . ?
N4 C4 H4A 109.5 . . ?
C3 C4 H4B 109.5 . . ?
N4 C4 H4B 109.5 . . ?
H4A C4 H4B 108.1 . . ?
C6 C5 N2 116.8(3) . . ?
C6 C5 H5A 108.1 . . ?
N2 C5 H5A 108.1 . . ?
C6 C5 H5B 108.1 . . ?
N2 C5 H5B 108.1 . . ?
H5A C5 H5B 107.3 . . ?
C7 C6 C5 111.1(4) . . ?
C7 C6 H6A 109.4 . . ?
C5 C6 H6A 109.4 . . ?
C7 C6 H6B 109.4 . . ?
C5 C6 H6B 109.4 . . ?
H6A C6 H6B 108.0 . . ?
C8 C7 C6 111.6(5) . . ?
C8 C7 H7A 109.3 . . ?
C6 C7 H7A 109.3 . . ?
C8 C7 H7B 109.3 . . ?
C6 C7 H7B 109.3 . . ?
H7A C7 H7B 108.0 . . ?
C7 C8 H8A 109.5 . . ?
C7 C8 H8B 109.5 . . ?
H8A C8 H8B 109.5 . . ?
C7 C8 H8C 109.5 . . ?
H8A C8 H8C 109.5 . . ?
H8B C8 H8C 109.5 . . ?
N2 C9 C10 114.7(3) . . ?
N2 C9 H9A 108.6 . . ?
C10 C9 H9A 108.6 . . ?
N2 C9 H9B 108.6 . . ?
C10 C9 H9B 108.6 . . ?
H9A C9 H9B 107.6 . . ?
C9 C10 C11 110.9(3) . . ?
C9 C10 H10A 109.5 . . ?
C11 C10 H10A 109.5 . . ?
C9 C10 H10B 109.5 . . ?
C11 C10 H10B 109.5 . . ?
H10A C10 H10B 108.1 . . ?
C12 C11 C10 113.3(4) . . ?
C12 C11 H11A 108.9 . . ?
C10 C11 H11A 108.9 . . ?
C12 C11 H11B 108.9 . . ?
C10 C11 H11B 108.9 . . ?
H11A C11 H11B 107.7 . . ?
C11 C12 H12A 109.5 . . ?
C11 C12 H12B 109.5 . . ?
H12A C12 H12B 109.5 . . ?
C11 C12 H12C 109.5 . . ?
H12A C12 H12C 109.5 . . ?
H12B C12 H12C 109.5 . . ?
C14 C13 N4 117.8(3) . . ?
C14 C13 H13A 107.9 . . ?
N4 C13 H13A 107.9 . . ?
C14 C13 H13B 107.9 . . ?
N4 C13 H13B 107.9 . . ?
H13A C13 H13B 107.2 . . ?
C13 C14 C15 111.7(3) . . ?
C13 C14 H14A 109.3 . . ?
C15 C14 H14A 109.3 . . ?
C13 C14 H14B 109.3 . . ?
C15 C14 H14B 109.3 . . ?
H14A C14 H14B 107.9 . . ?
C16 C15 C14 113.9(4) . . ?
C16 C15 H15A 108.8 . . ?
C14 C15 H15A 108.8 . . ?
C16 C15 H15B 108.8 . . ?
C14 C15 H15B 108.8 . . ?
H15A C15 H15B 107.7 . . ?
C15 C16 H16A 109.5 . . ?
C15 C16 H16B 109.5 . . ?
H16A C16 H16B 109.5 . . ?
C15 C16 H16C 109.5 . . ?
H16A C16 H16C 109.5 . . ?
H16B C16 H16C 109.5 . . ?
C18 C17 N4 114.4(3) . . ?
C18 C17 H17A 108.7 . . ?
N4 C17 H17A 108.7 . . ?
C18 C17 H17B 108.7 . . ?
N4 C17 H17B 108.7 . . ?
H17A C17 H17B 107.6 . . ?
C17 C18 C19 111.3(4) . . ?
C17 C18 H18A 109.4 . . ?
C19 C18 H18A 109.4 . . ?
C17 C18 H18B 109.4 . . ?
C19 C18 H18B 109.4 . . ?
H18A C18 H18B 108.0 . . ?
C20 C19 C18 115.3(5) . . ?
C20 C19 H19A 108.4 . . ?
C18 C19 H19A 108.4 . . ?
C20 C19 H19B 108.4 . . ?
C18 C19 H19B 108.4 . . ?
H19A C19 H19B 107.5 . . ?
C19 C20 H20A 109.5 . . ?
C19 C20 H20B 109.5 . . ?
H20A C20 H20B 109.5 . . ?
C19 C20 H20C 109.5 . . ?
H20A C20 H20C 109.5 . . ?
H20B C20 H20C 109.5 . . ?
C26 C21 C22 115.1(4) . . ?
C26 C21 B1 121.4(3) . . ?
C22 C21 B1 123.4(3) . . ?
C23 C22 C21 122.0(4) . . ?
C23 C22 H22 119.0 . . ?
C21 C22 H22 119.0 . . ?
C24 C23 C22 120.6(4) . . ?
C24 C23 H23 119.7 . . ?
C22 C23 H23 119.7 . . ?
C25 C24 C23 119.7(5) . . ?
C25 C24 H24 120.2 . . ?
C23 C24 H24 120.2 . . ?
C24 C25 C26 119.2(4) . . ?
C24 C25 H25 120.4 . . ?
C26 C25 H25 120.4 . . ?
C21 C26 C25 123.4(4) . . ?
C21 C26 H26 118.3 . . ?
C25 C26 H26 118.3 . . ?
C28 C27 C32 114.5(4) . . ?
C28 C27 B1 124.7(4) . . ?
C32 C27 B1 120.8(4) . . ?
C27 C28 C29 123.1(4) . . ?
C27 C28 H28 118.5 . . ?
C29 C28 H28 118.5 . . ?
C30 C29 C28 120.6(5) . . ?
C30 C29 H29 119.7 . . ?
C28 C29 H29 119.7 . . ?
C29 C30 C31 118.8(5) . . ?
C29 C30 H30 120.6 . . ?
C31 C30 H30 120.6 . . ?
C30 C31 C32 120.0(5) . . ?
C30 C31 H31 120.0 . . ?
C32 C31 H31 120.0 . . ?
C31 C32 C27 123.0(5) . . ?
C31 C32 H32 118.5 . . ?
C27 C32 H32 118.5 . . ?
C34 C33 C38 114.1(3) . . ?
C34 C33 B1 123.7(3) . . ?
C38 C33 B1 122.2(4) . . ?
C33 C34 C35 123.5(4) . . ?
C33 C34 H34 118.3 . . ?
C35 C34 H34 118.3 . . ?
C36 C35 C34 120.1(4) . . ?
C36 C35 H35 120.0 . . ?
C34 C35 H35 120.0 . . ?
C37 C36 C35 118.3(4) . . ?
C37 C36 H36 120.9 . . ?
C35 C36 H36 120.9 . . ?
C36 C37 C38 120.2(4) . . ?
C36 C37 H37 119.9 . . ?
C38 C37 H37 119.9 . . ?
C37 C38 C33 123.9(4) . . ?
C37 C38 H38 118.1 . . ?
C33 C38 H38 118.1 . . ?
C40 C39 C44 115.7(4) . . ?
C40 C39 B1 122.4(4) . . ?
C44 C39 B1 121.8(4) . . ?
C39 C40 C41 121.4(5) . . ?
C39 C40 H40 119.3 . . ?
C41 C40 H40 119.3 . . ?
C42 C41 C40 120.4(6) . . ?
C42 C41 H41 119.8 . . ?
C40 C41 H41 119.8 . . ?
C41 C42 C43 118.5(6) . . ?
C41 C42 H42 120.8 . . ?
C43 C42 H42 120.8 . . ?
C42 C43 C44 121.8(6) . . ?
C42 C43 H43 119.1 . . ?
C44 C43 H43 119.1 . . ?
C43 C44 C39 122.2(6) . . ?
C43 C44 H44 118.9 . . ?
C39 C44 H44 118.9 . . ?
C21 B1 C33 110.2(3) . . ?
C21 B1 C27 108.5(3) . . ?
C33 B1 C27 110.5(3) . . ?
C21 B1 C39 109.3(3) . . ?
C33 B1 C39 107.6(3) . . ?
C27 B1 C39 110.8(3) . . ?
C48 O3 C45 104.3(8) . . ?
O3 C45 C46 106.9(12) . . ?
O3 C45 H45A 110.4 . . ?
C46 C45 H45A 110.4 . . ?
O3 C45 H45B 110.4 . . ?
C46 C45 H45B 110.4 . . ?
H45A C45 H45B 108.6 . . ?
C47 C46 C45 101.5(8) . . ?
C47 C46 H46A 111.5 . . ?
C45 C46 H46A 111.5 . . ?
C47 C46 H46B 111.5 . . ?
C45 C46 H46B 111.5 . . ?
H46A C46 H46B 109.3 . . ?
C48 C47 C46 110.1(8) . . ?
C48 C47 H47A 109.6 . . ?
C46 C47 H47A 109.6 . . ?
C48 C47 H47B 109.6 . . ?
C46 C47 H47B 109.6 . . ?
H47A C47 H47B 108.1 . . ?
C47 C48 O3 107.6(8) . . ?
C47 C48 H48A 110.2 . . ?
O3 C48 H48A 110.2 . . ?
C47 C48 H48B 110.2 . . ?
O3 C48 H48B 110.2 . . ?
H48A C48 H48B 108.5 . . ?
C48A O3A C45A 112.8(11) . . ?
O3A C45A C46A 101.8(10) . . ?
O3A C45A H45C 111.4 . . ?
C46A C45A H45C 111.4 . . ?
O3A C45A H45D 111.4 . . ?
C46A C45A H45D 111.4 . . ?
H45C C45A H45D 109.3 . . ?
C47A C46A C45A 109.3(11) . . ?
C47A C46A H46C 109.8 . . ?
C45A C46A H46C 109.8 . . ?
C47A C46A H46D 109.8 . . ?
C45A C46A H46D 109.8 . . ?
H46C C46A H46D 108.3 . . ?
C46A C47A C48A 104.4(11) . . ?
C46A C47A H47C 110.9 . . ?
C48A C47A H47C 110.9 . . ?
C46A C47A H47D 110.9 . . ?
C48A C47A H47D 110.9 . . ?
H47C C47A H47D 108.9 . . ?
O3A C48A C47A 109.1(10) . . ?
O3A C48A H48C 109.9 . . ?
C47A C48A H48C 109.9 . . ?
O3A C48A H48D 109.9 . . ?
C47A C48A H48D 109.9 . . ?
H48C C48A H48D 108.3 . . ?
O1 N1 O2 121.78(15) . . ?
O1 N1 Pd1 118.6(2) . . ?
O2 N1 Pd1 119.6(2) . . ?
N1A O1A Pd1 124.9(8) . . ?
O1A N1A O2A 107.70(12) . . ?
 
loop_
 _geom_torsion_atom_site_label_1
 _geom_torsion_atom_site_label_2
 _geom_torsion_atom_site_label_3
 _geom_torsion_atom_site_label_4
 _geom_torsion
 _geom_torsion_site_symmetry_1
 _geom_torsion_site_symmetry_2
 _geom_torsion_site_symmetry_3
 _geom_torsion_site_symmetry_4
 _geom_torsion_publ_flag
C9 N2 C1 C2 -160.7(3) . . . . ?
C5 N2 C1 C2 77.9(4) . . . . ?
Pd1 N2 C1 C2 -35.4(3) . . . . ?
C3 N3 C2 C1 -167.0(3) . . . . ?
Pd1 N3 C2 C1 -46.3(3) . . . . ?
N2 C1 C2 N3 55.0(4) . . . . ?
C2 N3 C3 C4 167.5(3) . . . . ?
Pd1 N3 C3 C4 46.5(3) . . . . ?
N3 C3 C4 N4 -53.9(3) . . . . ?
C17 N4 C4 C3 159.5(3) . . . . ?
C13 N4 C4 C3 -79.5(3) . . . . ?
Pd1 N4 C4 C3 33.5(3) . . . . ?
C9 N2 C5 C6 -57.4(5) . . . . ?
C1 N2 C5 C6 64.5(4) . . . . ?
Pd1 N2 C5 C6 178.3(3) . . . . ?
N2 C5 C6 C7 -178.6(4) . . . . ?
C5 C6 C7 C8 -172.3(5) . . . . ?
C1 N2 C9 C10 66.7(4) . . . . ?
C5 N2 C9 C10 -171.2(3) . . . . ?
Pd1 N2 C9 C10 -53.1(4) . . . . ?
N2 C9 C10 C11 172.6(4) . . . . ?
C9 C10 C11 C12 171.7(4) . . . . ?
C17 N4 C13 C14 56.1(4) . . . . ?
C4 N4 C13 C14 -64.9(4) . . . . ?
Pd1 N4 C13 C14 -178.6(3) . . . . ?
N4 C13 C14 C15 179.8(3) . . . . ?
C13 C14 C15 C16 179.1(4) . . . . ?
C4 N4 C17 C18 -68.7(4) . . . . ?
C13 N4 C17 C18 169.6(3) . . . . ?
Pd1 N4 C17 C18 51.1(4) . . . . ?
N4 C17 C18 C19 -177.9(4) . . . . ?
C17 C18 C19 C20 -174.8(5) . . . . ?
C26 C21 C22 C23 2.1(6) . . . . ?
B1 C21 C22 C23 -173.6(4) . . . . ?
C21 C22 C23 C24 0.4(7) . . . . ?
C22 C23 C24 C25 -2.0(7) . . . . ?
C23 C24 C25 C26 0.9(6) . . . . ?
C22 C21 C26 C25 -3.3(6) . . . . ?
B1 C21 C26 C25 172.5(4) . . . . ?
C24 C25 C26 C21 1.9(6) . . . . ?
C32 C27 C28 C29 -2.9(6) . . . . ?
B1 C27 C28 C29 178.2(4) . . . . ?
C27 C28 C29 C30 1.4(7) . . . . ?
C28 C29 C30 C31 0.9(7) . . . . ?
C29 C30 C31 C32 -1.7(7) . . . . ?
C30 C31 C32 C27 0.1(7) . . . . ?
C28 C27 C32 C31 2.1(6) . . . . ?
B1 C27 C32 C31 -179.0(4) . . . . ?
C38 C33 C34 C35 0.2(6) . . . . ?
B1 C33 C34 C35 -177.4(4) . . . . ?
C33 C34 C35 C36 -0.5(6) . . . . ?
C34 C35 C36 C37 1.1(6) . . . . ?
C35 C36 C37 C38 -1.5(7) . . . . ?
C36 C37 C38 C33 1.3(8) . . . . ?
C34 C33 C38 C37 -0.6(6) . . . . ?
B1 C33 C38 C37 177.0(4) . . . . ?
C44 C39 C40 C41 -1.3(6) . . . . ?
B1 C39 C40 C41 174.6(4) . . . . ?
C39 C40 C41 C42 0.9(7) . . . . ?
C40 C41 C42 C43 -0.3(9) . . . . ?
C41 C42 C43 C44 0.1(10) . . . . ?
C42 C43 C44 C39 -0.5(10) . . . . ?
C40 C39 C44 C43 1.1(8) . . . . ?
B1 C39 C44 C43 -174.8(5) . . . . ?
C26 C21 B1 C33 45.9(5) . . . . ?
C22 C21 B1 C33 -138.6(4) . . . . ?
C26 C21 B1 C27 -75.2(4) . . . . ?
C22 C21 B1 C27 100.3(4) . . . . ?
C26 C21 B1 C39 163.9(3) . . . . ?
C22 C21 B1 C39 -20.6(5) . . . . ?
C34 C33 B1 C21 -149.0(4) . . . . ?
C38 C33 B1 C21 33.7(5) . . . . ?
C34 C33 B1 C27 -29.1(5) . . . . ?
C38 C33 B1 C27 153.5(4) . . . . ?
C34 C33 B1 C39 92.0(4) . . . . ?
C38 C33 B1 C39 -85.4(5) . . . . ?
C28 C27 B1 C21 12.7(5) . . . . ?
C32 C27 B1 C21 -166.1(3) . . . . ?
C28 C27 B1 C33 -108.2(4) . . . . ?
C32 C27 B1 C33 73.0(4) . . . . ?
C28 C27 B1 C39 132.7(4) . . . . ?
C32 C27 B1 C39 -46.1(5) . . . . ?
C40 C39 B1 C21 -81.4(5) . . . . ?
C44 C39 B1 C21 94.2(5) . . . . ?
C40 C39 B1 C33 38.2(5) . . . . ?
C44 C39 B1 C33 -146.2(4) . . . . ?
C40 C39 B1 C27 159.1(4) . . . . ?
C44 C39 B1 C27 -25.3(6) . . . . ?
C48 O3 C45 C46 31(2) . . . . ?
O3 C45 C46 C47 -29(2) . . . . ?
C45 C46 C47 C48 15.2(19) . . . . ?
C46 C47 C48 O3 3(2) . . . . ?
C45 O3 C48 C47 -21(2) . . . . ?
C48A O3A C45A C46A 10(4) . . . . ?
O3A C45A C46A C47A -16(3) . . . . ?
C45A C46A C47A C48A 16(3) . . . . ?
C45A O3A C48A C47A -1(4) . . . . ?
C46A C47A C48A O3A -9(3) . . . . ?
Pd1 O1A N1A O2A 0.00(2) . . . . ?
 
_refine_diff_density_max    0.573
_refine_diff_density_min   -0.585
_refine_diff_density_rms    0.066

_shelx_res_file
;
TITL shelxt in P 1 21/n 1
    11_decay.res
    created by SHELXL-2018/3 at 16:43:14 on 27-Mar-2020
CELL 0.534 11.6635 13.5683 30.1876 90 93.456 90
ZERR 4 0.000329 0.000439 0.000938 0 0.002776 0
LATT 1
SYMM 0.5-X,0.5+Y,0.5-Z
SFAC C H B N O Pd
DISP B 0 0 4.561
DISP C 0.001 0.001 6.94
DISP H -0 0 0.611
DISP N 0.003 0.002 10.693
DISP O 0.005 0.003 16.398
DISP Pd -2.504 0.615 1934.604
UNIT 192 292 4 16 12 4
DFIX 1.2 0.001 N1 O1 N1 O2
DFIX 1.3 0.001 O1A N1A N1A O2A
DANG 2.1 0.001 O1 O2 O1A O2A
FLAT 0.001 Pd1 O1 O2 N1 O1A O2A N1A
RIGU 0.001 0.002
EADP O3 O3A
EADP C45 C45A C48 C48A
EADP C46 C46A C47 C47A
EADP O1 O1A O2 O2A
EADP N1 N1A

L.S. 20
PLAN  5
SIZE 0.1 0.1 0.05
TEMP -8
BOND $H
list 4
CONF
fmap 2
acta
SHEL 999 0.8
OMIT 10 0 0
OMIT -1 2 3
OMIT 7 12 0
OMIT -2 1 2
REM <olex2.extras>
REM <HklSrc "%.\\11_decay.hkl">
REM </olex2.extras>

WGHT    0.053100
FVAR       0.25113   0.58657   0.85728
PD1   6    0.339894    0.775188    0.346647    11.00000    0.04900    0.05230 =
         0.04629    0.00147    0.00033   -0.00245
N2    4    0.346607    0.927242    0.337829    11.00000    0.06139    0.05481 =
         0.05495    0.00651   -0.00080    0.00035
N3    4    0.454922    0.798588    0.398170    11.00000    0.04823    0.05586 =
         0.04013   -0.00210   -0.00257   -0.00536
AFIX  13
H3    2    0.532106    0.788074    0.387906    11.00000   -1.20000
AFIX   0
N4    4    0.330955    0.632009    0.371290    11.00000    0.04746    0.05207 =
         0.05405   -0.00146    0.00045   -0.00193
C1    1    0.442261    0.963346    0.369701    11.00000    0.07758    0.05578 =
         0.06519    0.00316   -0.00800   -0.00812
AFIX  23
H1A   2    0.430004    1.032205    0.376645    11.00000   -1.20000
H1B   2    0.515196    0.957693    0.356077    11.00000   -1.20000
AFIX   0
C2    1    0.445260    0.902820    0.411855    11.00000    0.07510    0.05666 =
         0.05758   -0.00205   -0.00660   -0.00289
AFIX  23
H2A   2    0.510596    0.921457    0.431471    11.00000   -1.20000
H2B   2    0.375630    0.912936    0.427283    11.00000   -1.20000
AFIX   0
C3    1    0.433706    0.722963    0.432604    11.00000    0.05470    0.06025 =
         0.04206    0.00307    0.00144   -0.00037
AFIX  23
H3A   2    0.364135    0.738371    0.447251    11.00000   -1.20000
H3B   2    0.497418    0.720941    0.454773    11.00000   -1.20000
AFIX   0
C4    1    0.421629    0.625839    0.409105    11.00000    0.05238    0.05783 =
         0.05042    0.00374   -0.00072   -0.00144
AFIX  23
H4A   2    0.400569    0.575387    0.429881    11.00000   -1.20000
H4B   2    0.494599    0.607484    0.397672    11.00000   -1.20000
AFIX   0
C5    1    0.231063    0.965196    0.351248    11.00000    0.07144    0.06747 =
         0.06873   -0.00163    0.00170    0.01094
AFIX  23
H5A   2    0.171477    0.934367    0.332186    11.00000   -1.20000
H5B   2    0.220520    0.943417    0.381336    11.00000   -1.20000
AFIX   0
C6    1    0.212771    1.075946    0.349384    11.00000    0.10334    0.06879 =
         0.09958   -0.00375   -0.00370    0.02209
AFIX  23
H6A   2    0.271855    1.108254    0.368150    11.00000   -1.20000
H6B   2    0.219467    1.098816    0.319206    11.00000   -1.20000
AFIX   0
C7    1    0.095773    1.103494    0.364661    11.00000    0.10284    0.09920 =
         0.14562   -0.03604   -0.00908    0.03501
AFIX  23
H7A   2    0.037429    1.064273    0.348625    11.00000   -1.20000
H7B   2    0.092901    1.088639    0.396006    11.00000   -1.20000
AFIX   0
C8    1    0.070525    1.210058    0.357212    11.00000    0.15516    0.09915 =
         0.25553   -0.04857   -0.03087    0.04653
AFIX 137
H8A   2    0.044791    1.220356    0.326757    11.00000   -1.50000
H8B   2    0.138874    1.247931    0.363972    11.00000   -1.50000
H8C   2    0.011641    1.230549    0.376108    11.00000   -1.50000
AFIX   0
C9    1    0.365904    0.960503    0.291522    11.00000    0.06815    0.06341 =
         0.05944    0.01344    0.00009   -0.00443
AFIX  23
H9A   2    0.374700    1.031593    0.291607    11.00000   -1.20000
H9B   2    0.298084    0.944850    0.272654    11.00000   -1.20000
AFIX   0
C10   1    0.468676    0.915472    0.271663    11.00000    0.07207    0.08267 =
         0.06308    0.00712    0.00673   -0.00350
AFIX  23
H10A  2    0.465428    0.844330    0.274498    11.00000   -1.20000
H10B  2    0.538164    0.938324    0.287731    11.00000   -1.20000
AFIX   0
C11   1    0.472436    0.942970    0.222976    11.00000    0.09484    0.11502 =
         0.06594    0.01146    0.01298   -0.00787
AFIX  23
H11A  2    0.408062    0.912185    0.206488    11.00000   -1.20000
H11B  2    0.463629    1.013790    0.219991    11.00000   -1.20000
AFIX   0
C12   1    0.581297    0.912510    0.203028    11.00000    0.10921    0.18328 =
         0.09747   -0.00731    0.03709   -0.00797
AFIX 137
H12A  2    0.579254    0.932963    0.172547    11.00000   -1.50000
H12B  2    0.589003    0.842140    0.204653    11.00000   -1.50000
H12C  2    0.645496    0.942880    0.219083    11.00000   -1.50000
AFIX   0
C13   1    0.211670    0.623924    0.388376    11.00000    0.04901    0.05872 =
         0.06727    0.00391    0.00486   -0.00273
AFIX  23
H13A  2    0.203280    0.676127    0.409894    11.00000   -1.20000
H13B  2    0.156441    0.636612    0.363716    11.00000   -1.20000
AFIX   0
C14   1    0.179195    0.528407    0.409549    11.00000    0.06026    0.06601 =
         0.07947    0.01192    0.00850   -0.00258
AFIX  23
H14A  2    0.232574    0.514817    0.434696    11.00000   -1.20000
H14B  2    0.185078    0.475255    0.388317    11.00000   -1.20000
AFIX   0
C15   1    0.057872    0.531698    0.425074    11.00000    0.06131    0.08073 =
         0.09640    0.00242    0.01887   -0.00907
AFIX  23
H15A  2    0.052849    0.584673    0.446446    11.00000   -1.20000
H15B  2    0.005239    0.546857    0.399889    11.00000   -1.20000
AFIX   0
C16   1    0.020350    0.437414    0.445895    11.00000    0.08670    0.08372 =
         0.10903    0.00908    0.02924   -0.00895
AFIX 137
H16A  2    0.019102    0.385489    0.424270    11.00000   -1.50000
H16B  2   -0.055167    0.445754    0.456344    11.00000   -1.50000
H16C  2    0.073135    0.420742    0.470378    11.00000   -1.50000
AFIX   0
C17   1    0.348654    0.550939    0.338919    11.00000    0.07171    0.05494 =
         0.05706   -0.00268    0.00306   -0.00084
AFIX  23
H17A  2    0.352471    0.488811    0.354836    11.00000   -1.20000
H17B  2    0.282474    0.548243    0.317894    11.00000   -1.20000
AFIX   0
C18   1    0.454333    0.561406    0.313780    11.00000    0.07118    0.07974 =
         0.06699   -0.00502    0.00785    0.00734
AFIX  23
H18A  2    0.521389    0.560938    0.334412    11.00000   -1.20000
H18B  2    0.452380    0.624141    0.298345    11.00000   -1.20000
AFIX   0
C19   1    0.464208    0.477418    0.279949    11.00000    0.13208    0.11946 =
         0.12223   -0.04687    0.05422   -0.00527
AFIX  23
H19A  2    0.457845    0.415098    0.295352    11.00000   -1.20000
H19B  2    0.399698    0.481907    0.258211    11.00000   -1.20000
AFIX   0
C20   1    0.568124    0.476497    0.256908    11.00000    0.15227    0.16978 =
         0.13500   -0.03354    0.07211    0.01223
AFIX 137
H20A  2    0.564901    0.424117    0.235491    11.00000   -1.50000
H20B  2    0.632464    0.466385    0.277770    11.00000   -1.50000
H20C  2    0.576605    0.538371    0.242033    11.00000   -1.50000
AFIX   0

C21   1    0.656672    0.374155    0.427130    11.00000    0.05015    0.05526 =
         0.05607    0.00434   -0.00219    0.00114
C22   1    0.709365    0.423817    0.393464    11.00000    0.05759    0.07233 =
         0.07351    0.01489    0.00650   -0.00466
AFIX  43
H22   2    0.726099    0.389447    0.367993    11.00000   -1.20000
AFIX   0
C23   1    0.737589    0.522720    0.396743    11.00000    0.06825    0.07068 =
         0.11766    0.02573    0.01883   -0.00607
AFIX  43
H23   2    0.772243    0.553629    0.373520    11.00000   -1.20000
AFIX   0
C24   1    0.715049    0.575187    0.433692    11.00000    0.06141    0.05878 =
         0.12188    0.01530   -0.00939   -0.00181
AFIX  43
H24   2    0.736381    0.641104    0.436094    11.00000   -1.20000
AFIX   0
C25   1    0.661163    0.530665    0.467072    11.00000    0.07647    0.05393 =
         0.08919   -0.00199   -0.01016    0.00747
AFIX  43
H25   2    0.644430    0.566014    0.492276    11.00000   -1.20000
AFIX   0
C26   1    0.631417    0.431697    0.463051    11.00000    0.07569    0.05449 =
         0.05874    0.00295   -0.00117    0.00361
AFIX  43
H26   2    0.592528    0.402723    0.485695    11.00000   -1.20000
AFIX   0
C27   1    0.734722    0.201426    0.459271    11.00000    0.05279    0.05239 =
         0.06430    0.00271    0.01297   -0.00030
C28   1    0.809132    0.250681    0.488749    11.00000    0.06089    0.06033 =
         0.07270   -0.00470    0.00102    0.00902
AFIX  43
H28   2    0.804409    0.319018    0.490174    11.00000   -1.20000
AFIX   0
C29   1    0.890910    0.203001    0.516449    11.00000    0.07312    0.08293 =
         0.09665   -0.00487   -0.01437    0.01669
AFIX  43
H29   2    0.937969    0.239552    0.536248    11.00000   -1.20000
AFIX   0
C30   1    0.902673    0.103912    0.514872    11.00000    0.07225    0.08200 =
         0.11294    0.01359    0.00072    0.02416
AFIX  43
H30   2    0.956625    0.071887    0.533706    11.00000   -1.20000
AFIX   0
C31   1    0.833523    0.051504    0.484966    11.00000    0.07264    0.06678 =
         0.13619    0.01140    0.00423    0.01347
AFIX  43
H31   2    0.841721   -0.016485    0.482867    11.00000   -1.20000
AFIX   0
C32   1    0.751561    0.099853    0.457922    11.00000    0.06168    0.05468 =
         0.11846   -0.00059    0.00431    0.00179
AFIX  43
H32   2    0.705623    0.062810    0.437931    11.00000   -1.20000
AFIX   0
C33   1    0.505041    0.230495    0.444140    11.00000    0.05803    0.04925 =
         0.04903   -0.00425   -0.00035   -0.00144
C34   1    0.478912    0.145373    0.466624    11.00000    0.05963    0.05169 =
         0.05679    0.00033   -0.00090   -0.00167
AFIX  43
H34   2    0.537603    0.100430    0.473347    11.00000   -1.20000
AFIX   0
C35   1    0.369867    0.123511    0.479668    11.00000    0.06453    0.06283 =
         0.07191    0.00968    0.00477   -0.00390
AFIX  43
H35   2    0.356837    0.064915    0.494537    11.00000   -1.20000
AFIX   0
C36   1    0.280862    0.188426    0.470636    11.00000    0.05451    0.06718 =
         0.09238    0.00129    0.00878   -0.00472
AFIX  43
H36   2    0.207611    0.175108    0.479662    11.00000   -1.20000
AFIX   0
C37   1    0.302945    0.273133    0.448015    11.00000    0.06033    0.06035 =
         0.11269    0.00763    0.00534    0.00577
AFIX  43
H37   2    0.243836    0.317435    0.440899    11.00000   -1.20000
AFIX   0
C38   1    0.412497    0.292920    0.435767    11.00000    0.06342    0.05599 =
         0.09950    0.01316    0.00626    0.00371
AFIX  43
H38   2    0.424965    0.351742    0.420992    11.00000   -1.20000
AFIX   0
C39   1    0.636733    0.213009    0.374758    11.00000    0.08190    0.06000 =
         0.05914   -0.00267    0.01033   -0.00733
C40   1    0.543374    0.220149    0.344571    11.00000    0.10210    0.06903 =
         0.06159    0.01049   -0.00494   -0.02091
AFIX  43
H40   2    0.474098    0.244049    0.353906    11.00000   -1.20000
AFIX   0
C41   1    0.550927    0.191721    0.299502    11.00000    0.15770    0.08004 =
         0.06366    0.00515   -0.00572   -0.03940
AFIX  43
H41   2    0.487155    0.198122    0.279689    11.00000   -1.20000
AFIX   0
C42   1    0.650243    0.155435    0.285262    11.00000    0.19040    0.11374 =
         0.06997   -0.01317    0.02153   -0.02543
AFIX  43
H42   2    0.655526    0.136452    0.255853    11.00000   -1.20000
AFIX   0
C43   1    0.742041    0.147363    0.314889    11.00000    0.17315    0.15742 =
         0.08009   -0.03310    0.03196    0.02416
AFIX  43
H43   2    0.810735    0.122582    0.305391    11.00000   -1.20000
AFIX   0
C44   1    0.736336    0.174660    0.358326    11.00000    0.10551    0.15151 =
         0.07829   -0.03272    0.01986    0.01846
AFIX  43
H44   2    0.801202    0.167338    0.377513    11.00000   -1.20000
AFIX   0
B1    3    0.633750    0.254809    0.426665    11.00000    0.06109    0.05646 =
         0.05787   -0.00156    0.00782    0.00019

PART 1
O3    5    0.690175    0.802370    0.365815    21.00000    0.06844    0.09986 =
         0.09599   -0.00524    0.00846    0.00013
C45   1    0.739064    0.774764    0.325330    21.00000    0.08548    0.10935 =
         0.09761   -0.01635    0.00333    0.00124
AFIX  23
H45A  2    0.731219    0.828026    0.303929    21.00000   -1.20000
H45B  2    0.700554    0.716952    0.312740    21.00000   -1.20000
AFIX   0
C46   1    0.863410    0.752998    0.336491    21.00000    0.08102    0.11597 =
         0.13444   -0.00778    0.00968    0.00212
AFIX  23
H46A  2    0.875332    0.684156    0.344113    21.00000   -1.20000
H46B  2    0.910400    0.770129    0.312193    21.00000   -1.20000
AFIX   0
C47   1    0.887130    0.815779    0.374130    21.00000    0.08102    0.11597 =
         0.13444   -0.00778    0.00968    0.00212
AFIX  23
H47A  2    0.931774    0.779947    0.397002    21.00000   -1.20000
H47B  2    0.931919    0.872076    0.365485    21.00000   -1.20000
AFIX   0
C48   1    0.782433    0.848845    0.391145    21.00000    0.08548    0.10935 =
         0.09761   -0.01635    0.00333    0.00124
AFIX  23
H48A  2    0.776214    0.919925    0.388536    21.00000   -1.20000
H48B  2    0.780140    0.831243    0.422222    21.00000   -1.20000
AFIX   0
SAME 0.02 0.04 O3 > C48
PART 0
PART 2
O3A   5    0.673815    0.809395    0.360019   -21.00000    0.06844    0.09986 =
         0.09599   -0.00524    0.00846    0.00013
C45A  1    0.727270    0.756736    0.326314   -21.00000    0.08548    0.10935 =
         0.09761   -0.01635    0.00333    0.00124
AFIX  23
H45C  2    0.699355    0.778292    0.296980   -21.00000   -1.20000
H45D  2    0.715230    0.686297    0.328963   -21.00000   -1.20000
AFIX   0
C46A  1    0.851937    0.783611    0.335705   -21.00000    0.08102    0.11597 =
         0.13444   -0.00778    0.00968    0.00212
AFIX  23
H46C  2    0.892807    0.728621    0.349816   -21.00000   -1.20000
H46D  2    0.886962    0.798251    0.308118   -21.00000   -1.20000
AFIX   0
C47A  1    0.859607    0.868114    0.364323   -21.00000    0.08102    0.11597 =
         0.13444   -0.00778    0.00968    0.00212
AFIX  23
H47C  2    0.876378    0.927116    0.347762   -21.00000   -1.20000
H47D  2    0.919027    0.859114    0.387865   -21.00000   -1.20000
AFIX   0
C48A  1    0.747119    0.874690    0.382258   -21.00000    0.08548    0.10935 =
         0.09761   -0.01635    0.00333    0.00124
AFIX  23
H48C  2    0.752904    0.859005    0.413663   -21.00000   -1.20000
H48D  2    0.717573    0.941243    0.378767   -21.00000   -1.20000
AFIX   0

PART 0
PART 3
O1    5    0.125983    0.760185    0.298484    31.00000    0.06542    0.18596 =
         0.07498   -0.02701   -0.01294    0.00422
O2    5    0.261925    0.724132    0.258966    31.00000    0.06542    0.18596 =
         0.07498   -0.02701   -0.01294    0.00422
N1    4    0.226708    0.749450    0.293785    31.00000    0.06494    0.07579 =
         0.06222    0.00326   -0.01130   -0.00132
PART 0
PART 4
O1A   5    0.205727    0.757173    0.303202   -31.00000    0.06542    0.18596 =
         0.07498   -0.02701   -0.01294    0.00422
O2A   5    0.320412    0.717272    0.255271   -31.00000    0.06542    0.18596 =
         0.07498   -0.02701   -0.01294    0.00422
N1A   4    0.212419    0.729971    0.262142   -31.00000    0.06494    0.07579 =
         0.06222    0.00326   -0.01130   -0.00132
HKLF 4


REM  shelxt in P 1 21/n 1
REM wR2 = 0.1402, GooF = S = 0.921, Restrained GooF = 0.922 for all data
REM R1 = 0.0551 for 5351 Fo > 4sig(Fo) and 0.1017 for all 9722 data
REM 526 parameters refined using 490 restraints

END

WGHT      0.0531      0.0000

REM Highest difference peak  0.573,  deepest hole -0.585,  1-sigma level  0.066
Q1    1   0.3387  0.6708  0.3466  11.00000  0.05    0.57
Q2    1   0.4736  0.7275  0.4608  11.00000  0.05    0.34
Q3    1   0.8009  0.8291  0.3066  11.00000  0.05    0.29
Q4    1   0.3969  0.2896  0.3875  11.00000  0.05    0.27
Q5    1   0.5056  0.6149  0.3217  11.00000  0.05    0.26
;
_shelx_res_checksum   86222

_shelx_hkl_file
;
 -15   0   1    2.48    5.15
 -15   0   2   -0.00    5.34
 -15   0   3   22.80    7.99
 -15   0   4    4.03    5.20
 -15   0   5    5.88    5.94
 -15   0   6    7.12    5.21
 -15   0   7    6.26    5.49
 -15   0   8    1.57    3.95
 -15   0   9    8.30    5.16
 -15   0  10    2.98    3.60
 -15   0  11    0.86    4.01
 -15   0  12   -0.00    3.76
 -15   0  13   10.49    4.91
 -15   0  14    2.13    3.21
 -15   0  15    6.81    4.34
 -15   0  16   -0.00    2.98
 -15   0  17    1.89    3.13
 -15   0  18    0.20    2.97
 -15   0  19    6.37    3.90
 -15   0  20   -0.00    3.00
 -15   0  21   -0.00    2.42
 -15   1   1    8.18    6.35
 -15  -1   1   12.39    7.16
 -15   1   2   -0.00    5.45
 -15  -1   2    3.83    5.63
 -15   1   3    1.37    4.53
 -15  -1   3    0.00    4.66
 -15   1   4    3.58    4.46
 -15  -1   4   -0.00    4.19
 -15   1   5   22.78    7.11
 -15  -1   5   10.98    6.23
 -15   1   6    3.79    4.31
 -15  -1   6   -0.00    4.31
 -15   1   7    6.28    5.64
 -15  -1   7   12.29    6.11
 -15   1   8    2.54    4.31
 -15  -1   8   -0.00    4.24
 -15   1   9    4.29    4.06
 -15  -1   9    2.46    3.96
 -15   1  10   -0.00    3.84
 -15  -1  10   -0.00    3.85
 -15   1  11   15.60    5.80
 -15  -1  11   17.54    6.48
 -15   1  12    3.47    3.83
 -15  -1  12   -0.00    3.50
 -15   1  13    3.85    4.06
 -15  -1  13    4.52    4.07
 -15   1  14    1.67    3.26
 -15  -1  14   -0.00    3.65
 -15   1  15   -0.00    3.34
 -15  -1  15   -0.00    3.55
 -15   1  16    3.92    3.68
 -15  -1  16   -0.00    3.21
 -15   1  17   11.07    4.61
 -15  -1  17   11.85    5.16
 -15   1  18   -0.00    2.97
 -15  -1  18    5.16    4.20
 -15   1  19    1.55    2.71
 -15   1  20    0.00    2.83
 -15   1  21    1.83    3.09
 -15   1  22   -0.00    2.18
 -15   1  23    1.07    2.68
 -15   2   1   -0.00    3.82
 -15  -2   1    4.04    4.94
 -15   2   2   -0.00    4.22
 -15  -2   2    2.09    5.07
 -15   2   3    7.42    5.26
 -15  -2   3   -0.00    5.63
 -15   2   4    0.36    4.38
 -15  -2   4    1.14    3.91
 -15   2   5    5.49    4.87
 -15  -2   5   -0.00    4.14
 -15   2   6   -0.00    4.30
 -15  -2   6    2.47    4.23
 -15   2   7   12.75    5.71
 -15  -2   7    4.23    5.44
 -15   2   8   -0.00    3.39
 -15  -2   8    1.62    3.93
 -15   2   9    7.64    4.53
 -15  -2   9    5.23    5.33
 -15   2  10    2.63    3.29
 -15  -2  10    0.00    3.77
 -15   2  11    0.27    3.12
 -15  -2  11    2.42    4.24
 -15   2  12    4.33    3.52
 -15  -2  12    3.58    4.54
 -15   2  13    7.12    4.01
 -15  -2  13    5.03    4.79
 -15   2  14    5.74    3.71
 -15  -2  14    0.66    3.46
 -15   2  15   13.25    4.67
 -15  -2  15    7.22    4.87
 -15   2  16    1.35    3.05
 -15  -2  16   -0.00    4.01
 -15   2  17    1.81    3.27
 -15   2  18   -0.00    3.05
 -15   2  19    4.25    3.35
 -15   2  20   -0.00    2.62
 -15   2  21    0.42    2.64
 -15   3   1   15.61    7.11
 -15  -3   1   15.96    7.24
 -15   3   2    3.77    4.83
 -15  -3   2   -0.00    3.74
 -15   3   3    1.21    4.42
 -15  -3   3    1.69    4.42
 -15   3   4    1.38    3.72
 -15  -3   4   -0.00    4.70
 -15   3   5   16.47    6.00
 -15  -3   5    3.92    4.86
 -15   3   6   -0.00    4.13
 -15  -3   6    3.93    4.74
 -15   3   7    8.17    5.08
 -15  -3   7    3.50    4.44
 -15   3   8   -0.00    4.37
 -15  -3   8    6.19    5.57
 -15   3   9    4.02    4.13
 -15  -3   9    1.37    3.84
 -15   3  10    9.08    4.81
 -15  -3  10    9.19    5.58
 -15   3  11    6.35    4.87
 -15  -3  11   13.01    6.23
 -15   3  12    3.75    4.01
 -15  -3  12    0.59    3.99
 -15   3  13   -0.00    3.32
 -15  -3  13    3.56    4.71
 -15   3  14    0.00    3.23
 -15   3  15    5.18    3.66
 -15   3  16    2.20    3.13
 -15   3  17    4.71    3.56
 -15   3  18    2.68    2.83
 -15   3  19    2.58    2.94
 -15   4   1    0.49    3.90
 -15  -4   1   -0.00    5.29
 -15   4   2   -0.00    4.10
 -15  -4   2    6.09    5.41
 -15   4   3    1.55    3.54
 -15  -4   3   10.76    6.18
 -15   4   4    3.97    4.40
 -15  -4   4    0.00    5.11
 -15   4   5    8.24    5.30
 -15  -4   5   11.82    6.50
 -15   4   6    0.02    3.28
 -15  -4   6    3.69    4.11
 -15   4   7   -0.00    3.26
 -15  -4   7    7.08    4.81
 -15   4   8    3.63    3.88
 -15  -4   8    2.54    4.89
 -15   4   9    5.23    4.12
 -15  -4   9   -0.00    5.04
 -15   4  10    0.00    3.77
 -15   4  11    5.01    4.08
 -15   4  12   -0.00    3.25
 -15   4  13    7.59    3.82
 -15   4  14    4.51    3.21
 -15   4  15    7.84    4.08
 -15   4  16    1.45    3.06
 -15   4  17   -0.00    2.67
 -15   4  18    1.37    2.67
 -15   5   1    7.39    4.99
 -15  -5   1    0.00    4.51
 -15   5   2    1.08    4.56
 -15  -5   2   -0.00    5.19
 -15   5   3   -0.00    4.20
 -15  -5   3   -0.00    4.01
 -15   5   4    2.70    3.84
 -15  -5   4   -0.00    5.62
 -15   5   5    0.71    3.74
 -15   5   6    5.79    4.27
 -15   5   7    9.07    5.11
 -15   5   8    0.64    3.23
 -15   5   9   -0.00    3.09
 -15   5  10    3.22    3.99
 -15   5  11    6.87    4.23
 -15   5  12    2.72    3.24
 -15   5  13    0.84    3.17
 -15   5  14   -0.00    2.48
 -15   5  15    0.80    2.73
 -15   5  16    0.00    2.37
 -15   5  17    4.30    3.08
 -15   6   7   -0.00    3.56
 -15   6   8   -0.00    3.10
 -15   6   9    1.71    2.88
 -15   6  10   -0.00    2.94
 -15   6  11    6.37    3.78
 -15   6  12    0.94    2.80
 -15   6  13    0.56    2.58
 -15   6  14   -0.00    2.88
 -15   6  15    1.08    2.53
 -14   0   1    5.54    4.96
 -14   0   2   27.48    8.47
 -14   0   3    0.00    4.79
 -14   0   4   12.13    6.06
 -14   0   5   -0.00    3.90
 -14   0   6    8.25    5.28
 -14   0   7    1.29    3.71
 -14   0   8    0.00    3.62
 -14   0   9    1.11    3.74
 -14   0  10    4.42    3.69
 -14   0  11    3.12    3.95
 -14   0  12    6.73    4.20
 -14   0  13    0.59    3.10
 -14   0  14   14.44    5.42
 -14   0  15    1.82    3.55
 -14   0  16   -0.00    2.99
 -14   0  17    1.13    3.13
 -14   0  18    3.91    3.48
 -14   0  19   -0.00    3.00
 -14   0  20    4.02    3.06
 -14   0  21    0.00    3.07
 -14   0  22   -0.00    3.07
 -14   0  23   -0.00    2.96
 -14   0  24   14.49    4.75
 -14   0  25    0.02    2.75
 -14   0  26   -0.00    3.05
 -14   0  27   -0.00    2.88
 -14   1   1    2.74    4.74
 -14  -1   1   -0.00    5.01
 -14   1   2    2.84    5.04
 -14  -1   2   -0.00    4.84
 -14   1   3    0.00    3.72
 -14  -1   3    0.00    4.22
 -14   1   4    6.62    4.96
 -14  -1   4   13.65    5.94
 -14   1   5    2.60    4.09
 -14  -1   5    5.93    4.84
 -14   1   6   26.09    7.17
 -14  -1   6    9.80    5.64
 -14   1   7    5.31    5.19
 -14  -1   7    0.00    4.01
 -14   1   8    1.55    4.09
 -14  -1   8    5.52    5.29
 -14   1   9   -0.00    3.10
 -14  -1   9    0.36    3.81
 -14   1  10   18.08    6.05
 -14  -1  10   18.85    6.32
 -14   1  11   -0.00    3.21
 -14  -1  11    1.07    3.94
 -14   1  12   -0.00    3.51
 -14  -1  12    4.42    4.01
 -14   1  13   -0.00    3.19
 -14  -1  13    3.39    4.87
 -14   1  14    9.32    4.27
 -14  -1  14    2.54    3.62
 -14   1  15   -0.00    3.29
 -14  -1  15   -0.00    3.18
 -14   1  16    2.40    3.50
 -14  -1  16   10.29    4.30
 -14   1  17    1.33    3.27
 -14  -1  17    1.67    3.17
 -14   1  18    2.12    2.93
 -14  -1  18    5.11    3.98
 -14   1  19    1.78    2.68
 -14  -1  19    2.60    3.36
 -14   1  20    4.67    3.37
 -14  -1  20    7.71    4.23
 -14   1  21    0.96    2.86
 -14  -1  21   -0.00    2.93
 -14   1  22   -0.00    2.28
 -14  -1  22    6.21    3.87
 -14   1  23   -0.00    2.51
 -14  -1  23    0.16    2.52
 -14   1  24   -0.00    2.49
 -14  -1  24    0.27    2.69
 -14  -1  25    1.62    3.29
 -14   2   1   -0.00    3.68
 -14  -2   1   -0.00    3.88
 -14   2   2    9.68    5.82
 -14  -2   2   16.88    7.87
 -14   2   3    3.74    4.80
 -14  -2   3    0.00    4.72
 -14   2   4    7.31    5.56
 -14  -2   4   11.77    6.21
 -14   2   5    2.95    4.56
 -14  -2   5    1.75    4.17
 -14   2   6    7.12    5.07
 -14  -2   6   11.10    5.85
 -14   2   7   -0.00    3.21
 -14  -2   7    2.69    4.90
 -14   2   8    0.62    3.20
 -14  -2   8    0.00    4.40
 -14   2   9   -0.00    2.95
 -14  -2   9   -0.00    4.09
 -14   2  10   -0.00    3.18
 -14  -2  10    1.71    3.68
 -14   2  11    3.51    3.66
 -14  -2  11    1.75    3.93
 -14   2  12    9.12    4.61
 -14  -2  12   11.57    5.86
 -14   2  13    0.00    3.35
 -14  -2  13    7.00    4.39
 -14   2  14    7.34    4.11
 -14  -2  14   12.17    5.37
 -14   2  15   -0.00    2.88
 -14  -2  15   -0.00    3.77
 -14   2  16    0.17    2.94
 -14  -2  16    1.70    3.44
 -14   2  17    1.91    2.94
 -14  -2  17   -0.00    3.14
 -14   2  18   10.12    4.15
 -14  -2  18   11.36    5.25
 -14   2  19    3.30    2.89
 -14  -2  19    4.70    4.20
 -14   2  20   -0.00    2.34
 -14  -2  20    0.87    3.31
 -14   2  21    0.83    2.52
 -14  -2  21   -0.00    3.50
 -14  -2  22    0.00    3.27
 -14  -2  23    1.87    3.53
 -14   3   1    1.72    4.40
 -14  -3   1    4.22    4.64
 -14   3   2   -0.00    5.10
 -14  -3   2   -0.00    4.33
 -14   3   3    7.39    4.72
 -14  -3   3   -0.00    4.65
 -14   3   4   -0.00    3.95
 -14  -3   4    3.65    4.46
 -14   3   5    0.76    3.63
 -14  -3   5    0.51    4.10
 -14   3   6   15.85    6.06
 -14  -3   6   23.70    7.75
 -14   3   7    2.25    4.12
 -14  -3   7   -0.00    4.44
 -14   3   8    0.00    3.75
 -14  -3   8   -0.00    4.21
 -14   3   9    3.66    3.85
 -14  -3   9    1.49    3.80
 -14   3  10   11.32    4.78
 -14  -3  10   16.11    6.36
 -14   3  11    5.13    3.87
 -14  -3  11   16.27    6.52
 -14   3  12    1.94    3.07
 -14  -3  12    0.00    4.07
 -14   3  13    0.25    2.93
 -14  -3  13    1.08    4.22
 -14   3  14    1.00    3.06
 -14  -3  14    3.33    4.86
 -14   3  15    5.93    3.62
 -14  -3  15    6.42    4.81
 -14   3  16   17.44    4.90
 -14  -3  16    7.77    5.17
 -14   3  17    1.13    2.62
 -14  -3  17   -0.00    4.24
 -14   3  18    2.95    2.85
 -14  -3  18    4.12    4.21
 -14   3  19   -0.00    2.50
 -14  -3  19    4.25    4.72
 -14   3  20    9.31    3.37
 -14  -3  20   17.82    6.12
 -14  -3  21    1.74    3.71
 -14   4   1    0.00    3.81
 -14  -4   1    4.12    4.98
 -14   4   2    9.36    5.18
 -14  -4   2   -0.00    6.22
 -14   4   3    4.69    4.16
 -14  -4   3   -0.00    5.30
 -14   4   4    5.99    4.37
 -14  -4   4    4.37    4.36
 -14   4   5   -0.00    3.71
 -14  -4   5    1.56    4.54
 -14   4   6   -0.00    3.67
 -14  -4   6   -0.00    4.29
 -14   4   7   -0.00    3.22
 -14  -4   7    3.12    4.50
 -14   4   8    1.16    3.72
 -14  -4   8   -0.00    4.17
 -14   4   9    7.60    4.30
 -14  -4   9    8.69    5.75
 -14   4  10   11.16    4.68
 -14  -4  10    4.91    6.31
 -14   4  11   -0.00    2.87
 -14  -4  11   -0.00    3.78
 -14   4  12    9.58    4.59
 -14  -4  12   21.89    7.44
 -14   4  13    8.79    4.27
 -14  -4  13   11.06    6.03
 -14   4  14   21.17    5.16
 -14  -4  14   13.11    6.62
 -14   4  15    0.30    2.46
 -14  -4  15   -0.00    3.86
 -14   4  16    7.22    3.40
 -14  -4  16    2.20    4.62
 -14   4  17    0.77    2.38
 -14  -4  17    0.56    3.65
 -14   4  18    0.00    2.20
 -14  -4  18    4.22    4.74
 -14  -4  19   -0.00    4.39
 -14   5   1    6.79    5.52
 -14  -5   1   10.57    6.48
 -14   5   2    1.19    3.37
 -14  -5   2    2.69    5.55
 -14   5   3    0.56    3.55
 -14  -5   3    2.72    4.67
 -14   5   4   -0.00    3.14
 -14  -5   4   -0.00    3.90
 -14   5   5   12.68    5.96
 -14  -5   5   22.91    7.82
 -14   5   6   12.26    5.47
 -14  -5   6   10.58    6.45
 -14   5   7   -0.00    3.86
 -14  -5   7    4.12    4.98
 -14   5   8    4.74    4.00
 -14  -5   8   -0.00    5.99
 -14   5   9    6.13    3.98
 -14  -5   9    8.08    5.89
 -14   5  10   15.57    5.29
 -14  -5  10   27.40    8.11
 -14   5  11    2.72    3.04
 -14  -5  11   -0.00    4.34
 -14   5  12    7.85    3.74
 -14  -5  12    5.55    6.03
 -14   5  13   -0.00    2.60
 -14  -5  13    0.00    4.32
 -14   5  14   -0.00    2.28
 -14  -5  14    3.51    4.38
 -14   5  15    1.47    2.70
 -14  -5  15    2.04    4.53
 -14   5  16   12.30    3.78
 -14  -5  16   10.45    5.94
 -14   5  17    0.12    1.98
 -14  -5  17   -0.00    4.64
 -14   5  18    0.88    2.27
 -14   6   1    8.22    5.44
 -14  -6   1    2.33    5.53
 -14   6   2    2.84    4.09
 -14  -6   2    0.33    4.55
 -14   6   3    9.20    5.00
 -14  -6   3    4.66    5.70
 -14   6   4    7.21    4.72
 -14  -6   4   10.53    6.46
 -14   6   5    1.82    3.65
 -14  -6   5   -0.00    4.73
 -14   6   6    4.50    3.99
 -14  -6   6    7.45    6.21
 -14   6   7    3.11    3.40
 -14  -6   7    9.24    5.98
 -14   6   8    0.89    3.26
 -14  -6   8    3.54    5.60
 -14   6   9   -0.00    2.82
 -14  -6   9   20.12    7.42
 -14   6  10   -0.00    2.50
 -14  -6  10    0.65    3.96
 -14   6  11    0.00    2.85
 -14  -6  11   -0.00    4.32
 -14   6  12    4.05    3.10
 -14  -6  12    4.48    5.55
 -14   6  13    0.00    2.58
 -14  -6  13    5.76    5.23
 -14   6  14    5.54    3.54
 -14  -6  14    4.69    4.89
 -14   7   1    3.67    4.23
 -14  -7   1   13.14    7.28
 -14   7   2    1.41    4.14
 -14  -7   2    0.24    4.25
 -14   7   3   -0.00    3.85
 -14  -7   3    3.74    5.15
 -14   7   4    3.18    3.96
 -14  -7   4    1.82    5.81
 -14   7   5   17.13    6.21
 -14  -7   5   16.90    8.10
 -14   7   6    3.90    4.18
 -14  -7   6   -0.00    5.86
 -14   7   7    0.09    3.30
 -14  -7   7   -0.00    5.36
 -14   7   8   -0.00    2.82
 -14  -7   8    0.97    4.36
 -14  -7   9    0.00    5.02
 -14  -7  10    1.82    4.98
 -14  -7  11    1.21    5.26
 -14  -8   1    3.21    5.64
 -14  -8   2    0.00    5.32
 -14  -8   3    8.44    7.50
 -14  -8   4   -0.00    5.42
 -14  -8   5    1.86    4.76
 -14  -8   6    2.12    5.39
 -14  -8   7   -0.00    6.55
  14   9  -1   -0.00    4.87
 -14  -9   1    6.69    6.76
  14  10  -1    2.61    6.02
  14  10  -2    0.86    5.50
  14  11  -1    5.78    6.68
  14  11  -2    2.21    6.00
 -13   0   1   54.05   11.53
 -13   0   2    1.58    4.49
 -13   0   3    0.00    4.43
 -13   0   4   -0.00    4.10
 -13   0   5    5.55    5.05
 -13   0   6   -0.00    3.42
 -13   0   7   18.63    6.47
 -13   0   8    4.28    4.42
 -13   0   9    0.94    3.65
 -13   0  10   -0.00    3.13
 -13   0  11   36.47    8.11
 -13   0  12   -0.00    3.41
 -13   0  13   24.70    6.36
 -13   0  14    1.13    3.25
 -13   0  15    0.00    3.14
 -13   0  16   -0.00    2.98
 -13   0  17    9.50    4.29
 -13   0  18    3.98    3.16
 -13   0  19    0.00    2.94
 -13   0  20   -0.00    2.57
 -13   0  21    1.02    2.75
 -13   0  22   -0.00    2.72
 -13   0  23    6.08    3.60
 -13   0  24   -0.00    2.77
 -13   0  25   -0.00    2.19
 -13   0  26    0.45    2.56
 -13   0  27    7.06    3.70
 -13   0  28   -0.00    2.95
 -13   0  29    5.04    3.21
 -13   0  30   -0.00    2.54
 -13   1   1   11.98    5.95
 -13  -1   1    4.23    5.02
 -13   1   2    0.00    3.53
 -13  -1   2    6.66    5.11
 -13   1   3    5.70    5.10
 -13  -1   3    3.89    3.79
 -13   1   4    0.98    4.02
 -13  -1   4    0.00    4.28
 -13   1   5   77.90   12.16
 -13  -1   5   35.29    9.84
 -13   1   6    0.00    4.04
 -13  -1   6    5.23    4.46
 -13   1   7    4.69    4.23
 -13  -1   7    2.83    4.13
 -13   1   8    1.31    3.59
 -13  -1   8   -0.00    3.92
 -13   1   9   25.34    6.72
 -13  -1   9   29.72    7.63
 -13   1  10    1.73    3.57
 -13  -1  10    1.74    3.29
 -13   1  11   11.26    4.85
 -13  -1  11    6.51    4.76
 -13   1  12    3.48    3.61
 -13  -1  12   -0.00    3.51
 -13   1  13    4.14    3.56
 -13  -1  13    6.91    3.87
 -13   1  14    0.00    2.69
 -13  -1  14   -0.00    2.63
 -13   1  15   16.07    5.04
 -13  -1  15   30.44    7.08
 -13   1  16    1.34    2.94
 -13  -1  16    3.32    3.46
 -13   1  17   -0.00    2.76
 -13  -1  17   -0.00    3.28
 -13   1  18    0.85    2.54
 -13  -1  18   -0.00    3.39
 -13   1  19   10.33    3.64
 -13  -1  19    2.20    3.60
 -13   1  20   -0.00    2.19
 -13  -1  20    5.68    3.53
 -13   1  21    5.98    3.14
 -13  -1  21    2.51    3.25
 -13   1  22    0.77    2.22
 -13  -1  22   -0.00    3.00
 -13   1  23    0.61    2.38
 -13  -1  23    4.05    3.46
 -13   1  24    3.81    2.94
 -13  -1  24    3.20    3.23
 -13   1  25    4.59    2.85
 -13  -1  25    3.28    3.63
 -13   1  26    0.39    2.32
 -13  -1  26   -0.00    2.74
 -13  -1  27    6.36    4.12
 -13  -1  28   -0.00    2.63
 -13  -1  29    1.75    3.20
 -13   2   1   17.21    7.21
 -13  -2   1   44.99   10.12
 -13   2   2    1.12    3.42
 -13  -2   2    0.00    4.25
 -13   2   3   11.65    5.61
 -13  -2   3    8.82    5.46
 -13   2   4    2.52    4.83
 -13  -2   4    9.23    5.06
 -13   2   5    2.02    4.00
 -13  -2   5    1.89    5.11
 -13   2   6    4.07    4.16
 -13  -2   6    8.31    4.94
 -13   2   7   13.56    5.73
 -13  -2   7   39.09    8.71
 -13   2   8   -0.00    3.43
 -13  -2   8    0.19    4.19
 -13   2   9    0.00    2.98
 -13  -2   9    5.23    4.05
 -13   2  10    0.82    2.88
 -13  -2  10   -0.00    3.37
 -13   2  11   27.75    6.34
 -13  -2  11   12.86    6.30
 -13   2  12    0.60    3.12
 -13  -2  12    1.50    4.39
 -13   2  13   21.14    5.53
 -13  -2  13   15.93    5.98
 -13   2  14    0.00    3.00
 -13  -2  14    6.29    4.55
 -13   2  15    6.18    3.42
 -13  -2  15   11.46    5.50
 -13   2  16    0.85    2.61
 -13  -2  16    4.38    3.72
 -13   2  17    9.33    3.60
 -13  -2  17    4.85    4.81
 -13   2  18    0.14    2.49
 -13  -2  18   -0.00    3.75
 -13   2  19    2.54    2.46
 -13  -2  19    2.22    3.81
 -13   2  20   -0.00    2.18
 -13  -2  20    2.36    3.60
 -13   2  21    2.17    2.32
 -13  -2  21    2.22    3.28
 -13   2  22    2.26    2.24
 -13  -2  22    0.06    3.35
 -13   2  23   15.19    3.74
 -13  -2  23    6.69    4.62
 -13  -2  24    3.57    3.78
 -13  -2  25    2.32    3.35
 -13  -2  26    1.12    3.31
 -13  -2  27    6.04    4.22
 -13   3   1    5.99    4.59
 -13  -3   1    0.18    4.26
 -13   3   2    1.90    2.88
 -13  -3   2    1.11    4.44
 -13   3   3    0.00    3.53
 -13  -3   3   10.67    5.88
 -13   3   4    2.06    3.95
 -13  -3   4    7.28    5.71
 -13   3   5   27.94    7.37
 -13  -3   5   24.41    7.90
 -13   3   6    2.75    3.66
 -13  -3   6    4.80    4.70
 -13   3   7    0.43    3.18
 -13  -3   7   -0.00    4.46
 -13   3   8    1.38    3.42
 -13  -3   8   -0.00    4.10
 -13   3   9   14.48    5.06
 -13  -3   9    8.17    5.68
 -13   3  10    7.81    4.23
 -13  -3  10    9.61    5.12
 -13   3  11    7.02    4.02
 -13  -3  11    5.91    4.81
 -13   3  12    4.52    3.63
 -13  -3  12   -0.00    3.88
 -13   3  13    1.15    2.44
 -13  -3  13    2.14    4.29
 -13   3  14    3.40    2.66
 -13  -3  14    0.10    3.45
 -13   3  15   26.18    5.61
 -13  -3  15   21.49    7.11
 -13   3  16    3.47    2.68
 -13  -3  16    1.33    3.77
 -13   3  17    0.76    1.92
 -13  -3  17    2.32    3.59
 -13   3  18    1.52    2.06
 -13  -3  18    0.00    2.89
 -13   3  19    8.37    3.13
 -13  -3  19   16.92    6.02
 -13   3  20    7.16    2.74
 -13  -3  20    9.70    4.99
 -13  -3  21    0.58    3.25
 -13  -3  22    0.00    3.81
 -13  -3  23    0.00    3.58
 -13  -3  24   -0.00    3.19
 -13  -3  25   14.60    6.12
 -13  -3  26    3.65    3.73
 -13   4   1   12.21    5.75
  13   4  -1    8.08    5.62
 -13  -4   1   16.55    7.68
 -13   4   2    8.10    4.75
 -13  -4   2    9.23    6.13
 -13   4   3   12.56    5.29
 -13  -4   3   -0.00    4.15
 -13   4   4    2.56    3.79
 -13  -4   4    2.45    4.89
 -13   4   5    1.87    3.27
 -13  -4   5    2.14    4.79
 -13   4   6    5.34    4.44
 -13  -4   6   10.86    5.94
 -13   4   7   22.26    6.12
 -13  -4   7   15.82    7.06
 -13   4   8    7.38    4.10
 -13  -4   8    3.51    5.23
 -13   4   9   -0.00    3.07
 -13  -4   9    0.80    4.65
 -13   4  10   -0.00    2.72
 -13  -4  10    2.42    3.98
 -13   4  11    6.80    4.11
 -13  -4  11   13.43    6.21
 -13   4  12    7.25    4.20
 -13  -4  12    7.93    5.66
 -13   4  13    8.57    4.01
 -13  -4  13   20.76    7.06
 -13   4  14    0.14    2.48
 -13  -4  14    0.00    3.89
 -13   4  15   -0.00    2.39
 -13  -4  15   -0.00    3.92
 -13   4  16    1.25    2.55
 -13  -4  16    7.02    4.72
 -13   4  17    8.85    3.10
 -13  -4  17    0.38    4.02
 -13   4  18    1.51    2.21
 -13  -4  18    4.33    4.51
 -13   4  19    1.22    2.08
 -13  -4  19    5.95    4.67
 -13  -4  20    0.99    3.55
 -13  -4  21    2.28    4.25
 -13  -4  22    3.62    4.04
 -13  -4  23   11.90    5.33
 -13  -4  24    0.00    3.01
 -13   5   1   11.35    5.36
  13   5  -1    5.41    5.43
 -13  -5   1    8.67    5.72
 -13   5   2    7.88    4.59
  13   5  -2    0.00    4.20
 -13  -5   2   -0.00    4.55
 -13   5   3    6.14    4.53
 -13  -5   3    0.00    5.41
 -13   5   4    1.99    3.76
 -13  -5   4    0.63    4.00
 -13   5   5    9.59    4.72
 -13  -5   5    6.67    5.76
 -13   5   6   -0.00    3.52
 -13  -5   6    0.93    4.80
 -13   5   7   -0.00    3.23
 -13  -5   7   -0.00    3.17
 -13   5   8    7.11    4.09
 -13  -5   8    1.45    4.96
 -13   5   9   13.79    4.93
 -13  -5   9    4.82    5.08
 -13   5  10   19.08    5.36
 -13  -5  10    3.31    4.61
 -13   5  11    4.33    3.34
 -13  -5  11   13.50    6.14
 -13   5  12    4.03    3.13
 -13  -5  12   -0.00    4.36
 -13   5  13    2.27    2.94
 -13  -5  13    9.13    5.07
 -13   5  14    8.28    3.40
 -13  -5  14    4.67    4.46
 -13   5  15   19.25    4.60
 -13  -5  15   22.77    7.66
 -13   5  16    5.85    2.76
 -13  -5  16    0.00    4.73
 -13   5  17   -0.00    1.84
 -13  -5  17    0.84    3.47
 -13   5  18    2.80    2.14
 -13  -5  18    1.35    3.78
 -13  -5  19   12.69    5.81
 -13  -5  20    2.66    3.65
 -13  -5  21    3.50    4.63
 -13  -5  22    1.68    3.47
 -13   6   1   -0.00    3.38
  13   6  -1   17.61    7.79
 -13  -6   1    2.13    5.41
 -13   6   2    1.78    4.41
  13   6  -2   -0.00    5.23
 -13  -6   2    2.57    4.65
 -13   6   3    0.00    2.73
  13   6  -3    6.55    5.78
 -13  -6   3    9.48    6.56
 -13   6   4    1.85    3.59
 -13  -6   4   15.34    6.67
 -13   6   5   -0.00    3.36
 -13  -6   5   -0.00    4.53
 -13   6   6    9.88    4.59
 -13  -6   6   17.70    8.11
 -13   6   7    7.84    4.27
 -13  -6   7   10.10    6.47
 -13   6   8    6.14    3.83
 -13  -6   8   25.63    7.97
 -13   6   9    5.14    3.60
 -13  -6   9    4.52    5.09
 -13   6  10    8.18    3.87
 -13  -6  10    7.22    5.40
 -13   6  11    1.82    2.72
 -13  -6  11   10.54    5.56
 -13   6  12   11.96    4.09
 -13  -6  12   12.52    6.02
 -13   6  13    9.73    3.69
 -13  -6  13   -0.00    4.04
 -13  -6  14   -0.00    4.48
 -13  -6  15    2.45    4.65
 -13  -6  16    2.01    4.38
 -13  -6  17   -0.00    4.61
 -13  -6  18    4.91    4.54
 -13  -6  19   10.07    5.22
 -13  -6  20    1.74    3.73
 -13   7   1   -0.00    4.49
  13   7  -1    0.33    5.34
 -13  -7   1    0.00    5.44
 -13   7   2   -0.00    3.70
  13   7  -2    2.11    4.98
 -13  -7   2    1.57    5.23
 -13   7   3    1.02    3.97
  13   7  -3    2.57    5.61
 -13  -7   3   -0.00    5.45
 -13   7   4   22.63    6.41
 -13  -7   4    3.79    5.05
 -13   7   5   15.74    5.47
 -13  -7   5   13.24    7.34
 -13   7   6    3.79    3.83
 -13  -7   6    1.23    5.53
 -13  -7   7   -0.00    4.59
 -13  -7   8    7.43    5.72
 -13  -7   9    9.91    6.57
 -13  -7  10   16.05    7.00
 -13  -7  11    1.19    4.13
 -13  -7  12   -0.00    4.13
 -13  -7  13    1.28    4.57
 -13  -7  14   11.00    6.47
 -13  -7  15   -0.00    5.56
 -13  -7  16    0.89    5.44
 -13  -7  17   -0.00    3.65
 -13  -7  18   -0.00    4.14
  13   8  -1    3.20    6.35
 -13  -8   1    1.08    5.74
  13   8  -2    8.98    7.39
 -13  -8   2   13.23    8.13
  13   8  -3    9.66    7.06
 -13  -8   3   -0.00    6.01
  13   8  -4    3.75    5.92
 -13  -8   4   -0.00    5.61
 -13  -8   5    4.01    5.74
 -13  -8   6   10.03    6.46
 -13  -8   7   -0.00    4.10
 -13  -8   8   17.53    7.40
 -13  -8   9    2.03    4.24
 -13  -8  10   -0.00    4.37
 -13  -8  11    0.35    4.89
 -13  -8  12    6.49    5.15
 -13  -8  13   -0.00    3.94
 -13  -8  14    6.80    5.87
 -13  -8  15   -0.00    4.33
  13   9  -1   -0.00    5.84
 -13  -9   1    0.19    5.03
  13   9  -2    6.04    6.26
 -13  -9   2    1.32    6.84
  13   9  -3    0.00    5.57
 -13  -9   3    1.94    5.25
  13   9  -4   -0.00    5.32
 -13  -9   4    5.41    5.91
  13   9  -5    0.00    4.96
 -13  -9   5    0.80    5.56
 -13  -9   6   11.39    7.56
 -13  -9   7    2.21    5.26
 -13  -9   8    0.00    5.26
 -13  -9   9    3.62    5.33
 -13  -9  10    8.09    6.31
 -13  -9  11    0.92    5.01
 -13  -9  12   -0.00    5.91
  13  10  -1    1.10    5.54
 -13 -10   1   -0.00    6.09
  13  10  -2    3.31    5.73
 -13 -10   2    0.00    5.75
  13  10  -3   -0.00    4.80
 -13 -10   3   -0.00    5.97
  13  10  -4    1.94    4.83
 -13 -10   4    3.44    5.64
  13  10  -5   -0.00    5.55
 -13 -10   5    2.43    6.11
  13  10  -6    0.00    5.22
 -13 -10   6   10.33    7.69
 -13 -10   7    7.02    6.68
 -13 -10   8   13.59    7.20
 -13 -10   9   -0.00    5.95
  13  11  -1   -0.00    5.52
 -13 -11   1    2.05    6.57
  13  11  -2    4.70    6.43
 -13 -11   2   -0.00    6.26
  13  11  -3    0.16    5.84
 -13 -11   3    1.03    4.63
  13  11  -4   -0.00    5.44
 -13 -11   4    6.68    6.54
  13  11  -5    4.43    6.56
  13  11  -6    0.00    4.99
  13  12  -1    5.05    6.76
  13  12  -2   18.50    8.83
  13  12  -3   -0.00    6.20
  13  12  -4    0.22    5.31
  13  12  -5    1.67    6.33
  13  12  -6    3.51    6.77
  13  12  -7    0.00    5.30
 -12   0   1    0.09    4.27
 -12   0   2   25.50    7.19
 -12   0   3    1.21    4.02
 -12   0   4    3.88    5.01
 -12   0   5    4.49    3.87
 -12   0   6   78.31   13.12
 -12   0   7    0.61    3.31
 -12   0   8    6.35    4.91
 -12   0   9    1.19    3.84
 -12   0  10   44.13    8.85
 -12   0  11    2.99    3.42
 -12   0  12   45.88    8.67
 -12   0  13    1.65    2.84
 -12   0  14   -0.00    2.63
 -12   0  15    1.46    3.23
 -12   0  16   15.82    5.23
 -12   0  17   -0.00    2.92
 -12   0  18    7.44    3.88
 -12   0  19   -0.00    2.59
 -12   0  20    9.22    3.80
 -12   0  21   -0.00    2.54
 -12   0  22   16.53    4.74
 -12   0  23   -0.00    2.63
 -12   0  24    2.04    2.67
 -12   0  25    0.00    2.27
 -12   0  26    2.34    2.81
 -12   0  27    1.43    2.75
 -12   0  28    2.56    2.83
 -12   0  29    0.23    2.28
 -12   0  30   -0.00    2.78
 -12   0  31    2.18    2.87
 -12   0  32    5.78    3.54
 -12   1   1   -0.00    4.52
 -12  -1   1   -0.00    4.57
 -12   1   2   40.00    9.85
 -12  -1   2   45.23    9.83
 -12   1   3    0.34    3.62
 -12  -1   3   -0.00    4.18
 -12   1   4   66.04   12.10
 -12  -1   4   81.04   13.56
 -12   1   5    1.99    3.24
 -12  -1   5   -0.00    3.54
 -12   1   6    4.70    4.32
 -12  -1   6    0.00    3.87
 -12   1   7   -0.00    3.52
 -12  -1   7    0.78    3.48
 -12   1   8   56.38   10.56
 -12  -1   8   67.64   11.62
 -12   1   9   -0.00    3.30
 -12  -1   9    4.07    4.39
 -12   1  10   21.29    5.95
 -12  -1  10   28.95    7.18
 -12   1  11   -0.00    2.71
 -12  -1  11    0.00    3.94
 -12   1  12   11.51    4.36
 -12  -1  12    6.86    4.17
 -12   1  13   -0.00    2.62
 -12  -1  13    0.00    2.94
 -12   1  14   54.13    9.48
 -12  -1  14   64.95   10.68
 -12   1  15    0.00    2.34
 -12  -1  15    3.11    3.15
 -12   1  16   -0.00    2.43
 -12  -1  16   -0.00    2.93
 -12   1  17    2.18    2.66
 -12  -1  17    3.45    3.67
 -12   1  18   14.13    4.38
 -12  -1  18   10.03    4.54
 -12   1  19    3.20    3.05
 -12  -1  19    2.12    3.18
 -12   1  20    9.09    3.58
 -12  -1  20    7.98    3.85
 -12   1  21   -0.00    2.32
 -12  -1  21    0.80    2.89
 -12   1  22    0.55    2.37
 -12  -1  22   -0.00    2.88
 -12   1  23   -0.00    2.06
 -12  -1  23   -0.00    2.65
 -12   1  24    9.80    3.37
 -12  -1  24   11.14    4.34
 -12   1  25   -0.00    2.07
 -12  -1  25    0.03    2.93
 -12   1  26    1.70    2.33
 -12  -1  26    5.47    3.67
 -12   1  27    3.32    2.59
 -12  -1  27    5.03    3.54
 -12   1  28    4.68    2.77
 -12  -1  28    6.53    3.91
 -12   1  29    1.13    2.38
 -12  -1  29    1.63    3.51
 -12  -1  30   10.08    4.29
 -12  -1  31    3.30    3.51
 -12   2   1    6.56    4.79
 -12  -2   1    0.00    3.62
 -12   2   2   19.69    6.93
 -12  -2   2   26.43    8.08
 -12   2   3    0.66    3.38
 -12  -2   3    8.24    5.70
 -12   2   4   11.89    5.28
 -12  -2   4    6.46    5.12
 -12   2   5    3.53    4.21
 -12  -2   5    0.00    4.36
 -12   2   6   39.40    8.39
 -12  -2   6   35.32    9.03
 -12   2   7   13.07    4.88
 -12  -2   7   15.12    6.37
 -12   2   8    8.48    4.50
 -12  -2   8   13.85    5.62
 -12   2   9   -0.00    2.92
 -12  -2   9   -0.00    4.02
 -12   2  10   26.48    6.59
 -12  -2  10   35.07    8.24
 -12   2  11   14.89    4.86
 -12  -2  11    6.52    5.25
 -12   2  12   13.99    4.78
 -12  -2  12   28.53    7.44
 -12   2  13   -0.00    2.42
 -12  -2  13   -0.00    3.40
 -12   2  14    0.00    2.51
 -12  -2  14    1.57    3.54
 -12   2  15    0.00    2.43
 -12  -2  15    2.72    3.46
 -12   2  16   15.07    4.24
 -12  -2  16   15.90    5.50
 -12   2  17    1.12    2.37
 -12  -2  17   -0.00    2.88
 -12   2  18    7.11    2.88
 -12  -2  18    7.11    4.07
 -12   2  19    0.30    2.03
 -12  -2  19    3.83    3.53
 -12   2  20    2.55    2.10
 -12  -2  20    3.35    3.57
 -12   2  21    4.32    2.48
 -12  -2  21    9.26    4.34
 -12   2  22   16.83    3.88
 -12  -2  22   15.18    5.26
 -12   2  23    1.50    2.11
 -12  -2  23    0.17    3.10
 -12   2  24   -0.00    1.89
 -12  -2  24   -0.00    2.69
 -12  -2  25    1.18    3.42
 -12  -2  26   16.08    5.51
 -12  -2  27    1.56    3.45
 -12  -2  28    2.43    3.75
 -12  -2  29   -0.00    3.41
 -12  -2  30    2.59    3.67
 -12   3   1   -0.00    4.34
  12   3  -1   -0.00    3.75
 -12  -3   1    2.70    4.24
 -12   3   2   26.55    7.17
  12   3  -2   24.58    7.82
 -12  -3   2   22.18    7.21
 -12   3   3   17.09    6.08
 -12  -3   3    7.28    5.25
 -12   3   4   18.68    6.19
 -12  -3   4   17.05    6.73
 -12   3   5    7.70    4.75
 -12  -3   5    0.00    4.02
 -12   3   6   -0.00    3.72
 -12  -3   6   -0.00    4.85
 -12   3   7    4.06    4.06
 -12  -3   7    7.97    5.20
 -12   3   8   42.21    7.44
 -12  -3   8    4.49    4.94
 -12   3   9   22.88    5.91
 -12  -3   9   19.08    6.46
 -12   3  10   28.01    6.38
 -12  -3  10   28.89    8.07
 -12   3  11    0.96    2.77
 -12  -3  11    1.48    3.96
 -12   3  12    8.06    3.95
 -12  -3  12   22.99    6.62
 -12   3  13    4.93    2.87
 -12  -3  13    1.89    3.91
 -12   3  14   22.84    5.23
 -12  -3  14   30.09    7.80
 -12   3  15    4.93    2.85
 -12  -3  15    0.00    4.06
 -12   3  16    0.90    2.13
 -12  -3  16   -0.00    3.63
 -12   3  17    0.00    1.86
 -12  -3  17    0.29    2.70
 -12   3  18    0.02    1.94
 -12  -3  18    0.00    3.51
 -12   3  19    8.33    2.94
 -12  -3  19   12.74    5.08
 -12   3  20    5.12    2.35
 -12  -3  20    6.24    4.29
 -12   3  21    1.23    1.84
 -12  -3  21    5.95    4.06
 -12  -3  22    2.55    3.65
 -12  -3  23    4.30    4.07
 -12  -3  24   19.93    6.04
 -12  -3  25    3.62    3.95
 -12  -3  26   -0.00    3.20
 -12  -3  27    0.50    3.67
 -12  -3  28   17.88    6.18
 -12  -3  29    4.52    4.10
 -12   4   1   13.14    5.51
  12   4  -1   10.02    5.44
 -12  -4   1    3.64    6.04
 -12   4   2    2.00    4.14
  12   4  -2    6.11    5.37
 -12  -4   2   14.42    6.22
 -12   4   3    0.65    3.84
  12   4  -3    4.01    5.22
 -12  -4   3    7.44    5.43
 -12   4   4    0.69    3.68
  12   4  -4    0.42    3.98
 -12  -4   4    2.95    4.38
 -12   4   5   13.11    5.12
 -12  -4   5    4.49    5.23
 -12   4   6   15.70    5.56
 -12  -4   6   48.76    9.94
 -12   4   7   22.01    6.12
 -12  -4   7   15.88    6.57
 -12   4   8   -0.00    2.95
 -12  -4   8   -0.00    4.84
 -12   4   9    9.27    4.01
 -12  -4   9    8.25    5.33
 -12   4  10   13.46    4.46
 -12  -4  10   11.20    5.92
 -12   4  11    6.46    3.64
 -12  -4  11    7.85    4.61
 -12   4  12   39.01    6.90
 -12  -4  12   32.10    8.54
 -12   4  13   -0.00    2.66
 -12  -4  13   -0.00    3.82
 -12   4  14    0.31    2.24
 -12  -4  14    7.21    5.16
 -12   4  15    4.43    2.68
 -12  -4  15    2.77    4.20
 -12   4  16    8.03    3.15
 -12  -4  16    6.92    4.90
 -12   4  17   13.27    3.61
 -12  -4  17   28.21    7.20
 -12   4  18    7.82    2.66
 -12  -4  18   10.47    4.85
 -12   4  19    0.14    1.69
 -12  -4  19   -0.00    3.15
 -12  -4  20   16.93    5.78
 -12  -4  21    1.53    4.04
 -12  -4  22    8.47    4.95
 -12  -4  23    1.22    4.11
 -12  -4  24    1.99    3.70
 -12  -4  25    0.57    3.44
 -12  -4  26    8.67    5.07
 -12  -4  27    0.95    3.52
 -12   5   1    4.84    4.88
  12   5  -1   -0.00    3.61
 -12  -5   1   -0.00    5.43
 -12   5   2    9.70    4.96
  12   5  -2   11.99    7.01
 -12  -5   2   13.34    6.41
 -12   5   3   13.98    5.88
  12   5  -3   17.07    7.30
 -12  -5   3   19.82    7.33
 -12   5   4    7.82    4.42
  12   5  -4   13.86    7.03
 -12  -5   4   14.00    6.41
 -12   5   5    9.83    4.71
  12   5  -5    5.62    4.90
 -12  -5   5    0.00    4.91
 -12   5   6    1.16    3.14
 -12  -5   6    0.00    5.28
 -12   5   7    5.83    4.02
 -12  -5   7    9.01    5.67
 -12   5   8   15.33    5.30
 -12  -5   8   14.36    7.00
 -12   5   9   14.90    4.98
 -12  -5   9   22.97    7.76
 -12   5  10   12.95    4.35
 -12  -5  10   13.64    6.35
 -12   5  11    4.87    3.02
 -12  -5  11   -0.00    4.94
 -12   5  12    0.75    2.20
 -12  -5  12    1.64    4.29
 -12   5  13   29.36    5.73
 -12  -5  13   23.92    7.66
 -12   5  14   13.82    3.89
 -12  -5  14    7.84    5.94
 -12   5  15    4.94    2.64
 -12  -5  15    3.61    4.46
 -12   5  16    0.67    1.85
 -12  -5  16    9.35    5.55
 -12   5  17    3.06    2.14
 -12  -5  17    0.00    3.81
 -12  -5  18    8.41    5.98
 -12  -5  19    8.98    5.66
 -12  -5  20    7.27    5.28
 -12  -5  21    3.19    4.01
 -12  -5  22    0.13    3.83
 -12  -5  23    0.37    3.90
 -12  -5  24    6.89    4.88
 -12  -5  25    6.50    4.61
 -12  -5  26   -0.00    3.51
 -12   6   1   30.31    7.76
  12   6  -1   22.07    8.71
 -12  -6   1   20.05    8.28
 -12   6   2    8.98    4.93
  12   6  -2    3.45    5.80
 -12  -6   2   20.70    7.91
 -12   6   3    2.65    3.59
  12   6  -3   -0.00    5.30
 -12  -6   3    0.00    5.18
 -12   6   4    0.00    3.41
  12   6  -4   -0.00    4.36
 -12  -6   4   -0.00    4.70
 -12   6   5   23.03    6.66
  12   6  -5   32.14    9.24
 -12  -6   5   24.78    8.53
 -12   6   6   29.81    6.61
  12   6  -6   25.21    8.26
 -12  -6   6    8.53    6.74
 -12   6   7   16.42    5.36
 -12  -6   7   14.49    7.10
 -12   6   8    0.00    3.21
 -12  -6   8    0.93    3.80
 -12   6   9    4.03    3.20
 -12  -6   9    0.00    4.29
 -12   6  10    4.87    3.22
 -12  -6  10    1.02    4.09
 -12   6  11   45.44    7.75
 -12  -6  11   31.66    9.75
 -12   6  12    6.58    3.31
 -12  -6  12    5.05    4.73
 -12  -6  13   -0.00    4.59
 -12  -6  14   -0.00    3.84
 -12  -6  15   10.67    5.53
 -12  -6  16    2.64    4.97
 -12  -6  17    4.35    4.54
 -12  -6  18   10.52    6.01
 -12  -6  19    2.48    4.41
 -12  -6  20    4.30    4.83
 -12  -6  21    6.64    4.87
 -12  -6  22    6.82    5.23
 -12  -6  23    1.59    4.04
 -12  -6  24    1.37    4.02
 -12   7   1    6.25    4.70
  12   7  -1    1.32    5.13
 -12  -7   1    7.38    6.09
 -12   7   2   16.44    5.85
  12   7  -2   11.12    6.76
 -12  -7   2    8.20    7.35
 -12   7   3   12.98    5.81
  12   7  -3   10.81    7.07
 -12  -7   3   15.52    7.46
 -12   7   4    2.27    3.61
  12   7  -4    0.00    4.34
 -12  -7   4    7.34    6.45
 -12   7   5    4.87    4.19
  12   7  -5    5.78    5.50
 -12  -7   5   -0.00    4.37
  12   7  -6   -0.00    5.32
 -12  -7   6    2.45    5.09
  12   7  -7    2.47    5.29
 -12  -7   7    0.89    4.71
 -12  -7   8    0.00    3.83
 -12  -7   9   31.52    9.41
 -12  -7  10    2.17    4.85
 -12  -7  11   -0.00    4.47
 -12  -7  12   -0.00    4.28
 -12  -7  13    5.96    5.59
 -12  -7  14    0.00    4.56
 -12  -7  15    8.89    6.29
 -12  -7  16   -0.00    4.07
 -12  -7  17    1.42    5.36
 -12  -7  18    1.09    4.20
 -12  -7  19    8.35    6.01
 -12  -7  20   -0.00    3.98
 -12  -7  21    0.00    3.60
 -12  -7  22    3.65    4.84
  12   8  -1   17.36    8.26
 -12  -8   1   21.94    9.39
  12   8  -2   -0.00    4.92
 -12  -8   2    0.00    6.33
  12   8  -3    3.80    5.45
 -12  -8   3    2.38    4.89
  12   8  -4   -0.00    4.90
 -12  -8   4    0.07    5.17
  12   8  -5   18.87    7.86
 -12  -8   5   27.78    9.22
  12   8  -6    5.97    6.17
 -12  -8   6   -0.00    5.41
  12   8  -7   15.25    7.64
 -12  -8   7   27.21    9.51
  12   8  -8    5.61    6.42
 -12  -8   8    1.65    4.75
 -12  -8   9    2.95    5.48
 -12  -8  10    4.44    5.46
 -12  -8  11    9.68    6.58
 -12  -8  12   -0.00    5.01
 -12  -8  13    0.00    4.16
 -12  -8  14   -0.00    4.38
 -12  -8  15   12.11    6.53
 -12  -8  16    2.91    5.52
 -12  -8  17    1.18    5.18
 -12  -8  18   -0.00    4.18
 -12  -8  19    1.03    4.86
 -12  -8  20    3.90    4.65
  12   9  -1    0.25    5.08
 -12  -9   1    0.81    5.57
  12   9  -2   13.80    7.04
 -12  -9   2   -0.00    6.65
  12   9  -3   20.14    8.71
 -12  -9   3   22.38    9.48
  12   9  -4   -0.00    4.67
 -12  -9   4    4.49    6.10
  12   9  -5    5.22    5.83
 -12  -9   5    5.20    6.85
  12   9  -6    0.45    5.06
 -12  -9   6    5.11    6.14
  12   9  -7    0.00    4.73
 -12  -9   7    0.00    5.87
  12   9  -8    0.00    4.69
 -12  -9   8    0.16    4.21
  12   9  -9   37.05   10.71
 -12  -9   9   12.59    7.91
 -12  -9  10    1.94    5.55
 -12  -9  11    0.00    5.67
 -12  -9  12    8.37    6.74
 -12  -9  13    0.23    4.20
 -12  -9  14    2.77    4.69
 -12  -9  15    0.00    5.27
 -12  -9  16   -0.00    5.28
 -12  -9  17   -0.00    4.73
 -12  -9  18   -0.00    4.97
  12  10  -1   10.43    6.87
 -12 -10   1   13.01    8.15
  12  10  -2   -0.00    4.59
 -12 -10   2    4.55    6.60
  12  10  -3   -0.00    5.11
 -12 -10   3   -0.00    6.53
  12  10  -4   -0.00    5.15
 -12 -10   4   -0.00    6.41
  12  10  -5    4.03    5.87
 -12 -10   5    3.98    6.10
  12  10  -6    1.81    6.08
 -12 -10   6    0.84    4.56
  12  10  -7   20.57    8.72
 -12 -10   7    7.36    6.65
  12  10  -8   -0.00    4.82
 -12 -10   8    6.04    6.01
  12  10  -9   10.18    7.18
 -12 -10   9    5.86    6.29
 -12 -10  10    4.30    6.12
 -12 -10  11    4.86    7.19
 -12 -10  12   -0.00    4.22
 -12 -10  13    5.65    5.83
 -12 -10  14   -0.00    4.56
 -12 -10  15    3.00    5.25
  12  11  -1    0.82    5.00
 -12 -11   1   -0.00    5.65
  12  11  -2    0.00    5.69
 -12 -11   2    4.85    6.82
  12  11  -3   14.80    7.76
 -12 -11   3    3.31    7.20
  12  11  -4   -0.00    5.54
 -12 -11   4    5.81    6.75
  12  11  -5    0.14    5.23
 -12 -11   5    0.77    6.58
  12  11  -6   -0.00    6.62
 -12 -11   6    1.19    5.95
  12  11  -7   12.70    7.89
 -12 -11   7    5.96    5.70
  12  11  -8   -0.00    6.62
 -12 -11   8   -0.00    5.61
  12  11  -9    0.14    6.23
 -12 -11   9    2.83    5.47
  12  11 -10    2.90    6.80
 -12 -11  10    0.00    6.29
 -12 -11  11   -0.00    5.21
 -12 -11  12    7.06    7.23
  12  12  -1    4.22    6.57
 -12 -12   1    7.46    7.27
  12  12  -2   -0.00    5.06
 -12 -12   2   -0.00    5.43
  12  12  -3   -0.00    5.71
 -12 -12   3    3.65    6.96
  12  12  -4    5.74    6.21
 -12 -12   4   -0.00    6.72
  12  12  -5   19.01    8.34
 -12 -12   5    8.23    7.81
  12  12  -6    3.91    6.40
 -12 -12   6   -0.00    5.89
  12  12  -7    8.67    7.51
 -12 -12   7    6.83    6.21
  12  12  -8    0.20    5.88
 -12 -12   8    0.00    4.58
  12  12  -9    6.42    7.16
 -12 -12   9   -0.00    4.49
  12  12 -10    2.56    5.68
 -12 -13   1    0.00    6.62
  12  13  -2    7.00    6.13
 -12 -13   2    3.03    6.62
  12  13  -3    9.18    7.02
 -12 -13   3   12.10    8.07
  12  13  -4    2.45    5.85
 -12 -13   4   -0.00    6.34
  12  13  -5    4.06    6.26
 -12 -13   5    2.53    6.45
  12  13  -6    3.14    5.97
  12  13  -7   -0.00    5.20
  12  13  -8    0.00    6.19
  12  13  -9    5.01    6.97
  12  13 -10    4.25    6.61
  12  13 -11    3.70    6.73
 -11   0   1  109.68   16.88
  11   0  -1  114.40   16.88
 -11   0   2   -0.00    3.70
  11   0  -2    1.54    3.60
 -11   0   3   30.79    8.02
  11   0  -3   33.58    7.77
 -11   0   4    0.00    4.18
  11   0  -4   -0.00    3.67
 -11   0   5  132.00   18.29
 -11   0   6    0.07    3.37
 -11   0   7   -0.00    3.39
 -11   0   8    1.12    2.84
 -11   0   9   44.84    8.75
 -11   0  10   -0.00    3.18
 -11   0  11   67.97   10.92
 -11   0  12    0.42    3.30
 -11   0  13    2.06    3.22
 -11   0  14   -0.00    2.79
 -11   0  15   26.51    6.05
 -11   0  16    0.00    2.83
 -11   0  17   10.63    4.10
 -11   0  18    0.00    2.32
 -11   0  19   13.41    4.14
 -11   0  20   -0.00    2.48
 -11   0  21   26.01    5.70
 -11   0  22    0.49    2.29
 -11   0  23   -0.00    2.25
 -11   0  24   -0.00    2.44
 -11   0  25   17.68    4.79
 -11   0  26   -0.00    2.61
 -11   0  27   10.84    4.19
 -11   0  28   -0.00    2.78
 -11   0  29    2.04    2.59
 -11   0  30    1.30    2.73
 -11   0  31   17.28    5.07
 -11   0  32    1.51    2.90
 -11   0  33   11.12    4.18
 -11   0  34   -0.00    2.58
 -11   1   1  134.83   17.50
  11  -1  -1  108.28   16.49
  11   1  -1   97.25   16.07
 -11  -1   1   97.74   16.36
 -11   1   2   -0.00    4.27
  11  -1  -2    5.52    4.83
  11   1  -2    4.23    4.41
 -11  -1   2    3.79    4.52
 -11   1   3   67.57   11.51
  11  -1  -3   69.19   11.62
  11   1  -3   61.54   11.46
 -11  -1   3   55.16   11.37
 -11   1   4   -0.00    3.60
  11   1  -4    1.32    3.68
 -11  -1   4   -0.00    3.30
 -11   1   5   11.23    4.89
  11   1  -5    0.00    3.41
 -11  -1   5    4.14    4.12
 -11   1   6    6.00    3.96
 -11  -1   6    0.00    3.95
 -11   1   7   73.02   11.43
 -11  -1   7   66.80   11.92
 -11   1   8    2.43    3.17
 -11  -1   8   -0.00    3.56
 -11   1   9   44.97    8.28
 -11  -1   9   39.07    8.64
 -11   1  10   -0.00    2.85
 -11  -1  10    4.50    3.95
 -11  -1  11   16.43    5.83
 -11   1  12   -0.00    2.86
 -11  -1  12    2.66    3.47
 -11   1  13   40.44    7.77
 -11  -1  13   56.28    9.28
 -11   1  14    1.92    2.53
 -11  -1  14    0.48    2.85
 -11   1  15    0.00    1.98
 -11  -1  15    0.62    3.14
 -11   1  16   -0.00    2.53
 -11  -1  16    1.13    2.97
 -11   1  17   34.63    6.10
 -11  -1  17   26.02    6.39
 -11   1  18    1.93    2.40
 -11  -1  18   -0.00    2.47
 -11   1  19    6.05    2.89
 -11  -1  19    5.78    3.62
 -11   1  20   -0.00    2.20
 -11  -1  20    0.00    2.42
 -11   1  21    0.94    1.90
 -11  -1  21   -0.00    2.69
 -11   1  22    0.22    2.10
 -11  -1  22    0.00    2.71
 -11   1  23   30.74    5.94
 -11  -1  23   55.38    8.26
 -11   1  24    0.18    2.14
 -11  -1  24    0.00    2.64
 -11   1  25    8.59    3.21
 -11  -1  25    6.55    3.81
 -11   1  26    0.29    1.98
 -11  -1  26   -0.00    2.96
 -11   1  27    4.34    2.71
 -11  -1  27    7.29    4.18
 -11   1  28   -0.00    2.10
 -11  -1  28    1.42    3.33
 -11   1  29    5.08    3.09
 -11  -1  29    3.98    3.71
 -11   1  30   -0.00    2.59
 -11  -1  30   -0.00    3.16
 -11   1  31    3.71    2.90
 -11  -1  31    1.48    2.86
 -11   1  32    2.08    2.70
 -11  -1  32   -0.00    3.12
 -11   1  33    6.41    3.46
 -11  -1  33   14.12    5.13
 -11   1  34    0.00    2.40
 -11   1  35    4.69    3.06
 -11   2   1   27.19    7.54
  11  -2  -1   33.47    8.01
  11   2  -1   39.29    9.44
 -11  -2   1   25.13    7.98
 -11   2   2    2.98    4.22
  11  -2  -2   -0.00    3.53
  11   2  -2    7.22    4.90
 -11  -2   2   -0.00    4.07
 -11   2   3   16.28    6.19
  11   2  -3   20.38    6.40
 -11  -2   3   15.64    6.00
 -11   2   4    5.65    4.37
  11   2  -4    2.42    4.13
 -11  -2   4    6.52    5.33
 -11   2   5   65.60   11.05
  11   2  -5   53.34   10.81
 -11  -2   5   61.11   11.48
 -11   2   6   18.89    5.76
  11   2  -6   23.14    6.97
 -11  -2   6   14.89    6.24
 -11   2   7   15.52    5.39
 -11  -2   7   10.28    5.83
 -11   2   8   20.24    5.87
 -11  -2   8   27.88    7.24
 -11   2   9   37.32    7.43
 -11  -2   9   37.99    8.64
 -11   2  10    3.07    3.15
 -11  -2  10   -0.00    3.35
 -11   2  11   37.65    6.95
 -11  -2  11   32.96    8.18
 -11   2  12    0.00    2.70
 -11  -2  12    5.75    4.13
 -11   2  13   -0.00    2.33
 -11  -2  13    2.36    3.24
 -11   2  14    4.21    2.65
 -11  -2  14    3.21    3.81
 -11   2  15   32.12    5.83
 -11  -2  15   28.31    7.04
 -11   2  16    6.29    3.01
 -11  -2  16    6.13    3.87
 -11   2  17    4.84    2.49
 -11  -2  17    9.46    4.47
 -11   2  18    0.93    1.86
 -11  -2  18   -0.00    3.03
 -11   2  19   17.29    3.80
 -11  -2  19   13.36    4.97
 -11   2  20    3.78    2.31
 -11  -2  20    7.20    3.95
 -11   2  21   30.89    5.04
 -11  -2  21   24.96    6.47
 -11   2  22    1.82    1.93
 -11  -2  22    1.30    2.96
 -11   2  23   -0.00    1.64
 -11  -2  23   -0.00    2.98
 -11   2  24   -0.00    1.65
 -11  -2  24    3.77    3.78
 -11   2  25   10.40    2.92
 -11  -2  25    8.65    4.44
 -11   2  26   -0.00    1.98
 -11  -2  26    1.11    3.29
 -11   2  27   13.19    3.47
 -11  -2  27    9.42    4.67
 -11   2  28    1.30    1.99
 -11  -2  28   -0.00    3.43
 -11   2  29    1.13    2.29
 -11  -2  29    2.84    4.25
 -11  -2  30   -0.00    3.55
 -11  -2  31    5.48    4.27
 -11  -2  32   -0.00    3.06
 -11   3   1   19.84    6.39
 -11  -3   1   17.51    6.91
 -11   3   2   17.83    6.14
 -11  -3   2   23.09    7.55
 -11   3   3   71.00   11.98
  11   3  -3   95.16   14.44
 -11  -3   3   56.38   12.38
 -11   3   4    5.26    3.90
  11   3  -4   15.99    6.25
 -11  -3   4    9.90    4.99
 -11   3   5    9.19    4.74
  11   3  -5    4.74    4.95
 -11  -3   5    7.73    5.25
 -11   3   6   21.99    5.98
  11   3  -6   20.63    6.89
 -11  -3   6   15.25    6.56
 -11   3   7   50.78    9.65
  11   3  -7   64.95   11.71
 -11  -3   7   68.64   12.08
 -11   3   8   10.67    4.28
 -11  -3   8    5.74    5.06
 -11   3   9   15.02    4.57
 -11  -3   9   12.00    5.76
 -11   3  10    2.80    2.72
 -11  -3  10   15.43    5.64
 -11   3  11   13.41    3.97
 -11  -3  11   16.96    6.03
 -11   3  12   14.93    4.08
 -11  -3  12    7.72    4.89
 -11   3  13   15.60    4.20
 -11  -3  13   24.55    7.10
 -11   3  14    0.90    2.24
 -11  -3  14   -0.00    3.52
 -11   3  15    1.76    2.11
 -11  -3  15    3.13    3.34
 -11   3  16   -0.00    1.89
 -11  -3  16   -0.00    3.17
 -11   3  17    7.30    2.63
 -11  -3  17    7.90    4.53
 -11   3  18    4.56    2.34
 -11  -3  18    2.25    3.46
 -11   3  19   10.59    2.78
 -11  -3  19   19.03    5.92
 -11   3  20    5.73    1.96
 -11  -3  20    8.86    4.63
 -11   3  21    0.77    1.29
 -11  -3  21   -0.00    2.85
 -11   3  22    8.89    2.17
 -11  -3  22    5.56    4.04
 -11  -3  23   45.85    9.15
 -11  -3  24    8.07    4.51
 -11  -3  25    1.09    3.56
 -11  -3  26    0.00    3.88
 -11  -3  27   20.72    6.18
 -11  -3  28    6.79    4.15
 -11  -3  29    2.46    3.90
 -11  -3  30    0.00    3.47
 -11  -3  31    1.37    4.03
 -11   4   1   48.39    9.31
  11   4  -1   32.66    9.75
 -11  -4   1   43.75   10.82
 -11   4   2    0.52    3.30
 -11  -4   2    0.06    4.16
 -11   4   3    0.00    3.02
 -11  -4   3    4.19    5.06
 -11   4   4    6.22    4.22
 -11  -4   4    0.00    4.51
 -11   4   5   88.28   11.90
 -11  -4   5   40.52   11.51
 -11   4   6   17.92    5.55
 -11  -4   6   21.14    7.39
 -11   4   7   11.53    4.72
  11   4  -7   24.71    7.59
 -11  -4   7   19.46    7.45
 -11   4   8    1.26    3.10
  11   4  -8    2.23    4.09
 -11  -4   8    3.93    4.52
 -11   4   9   48.86    8.16
 -11  -4   9   35.18    9.14
 -11   4  10    6.88    3.32
 -11  -4  10   10.03    5.66
 -11   4  11   24.35    5.49
 -11  -4  11   29.86    8.10
 -11   4  12   -0.00    2.39
 -11  -4  12    2.31    4.08
 -11   4  13    1.80    2.62
 -11  -4  13    3.02    3.74
 -11   4  14    8.09    3.04
 -11  -4  14   10.70    5.46
 -11   4  15   17.69    4.00
 -11  -4  15   22.06    6.75
 -11   4  16    6.87    2.56
 -11  -4  16    0.00    3.95
 -11   4  17    2.46    1.88
 -11  -4  17   -0.00    3.31
 -11   4  18    0.22    1.49
 -11  -4  18   -0.00    3.08
 -11   4  19    1.46    1.48
 -11  -4  19    5.61    4.36
 -11   4  20    7.01    1.64
 -11  -4  20    6.99    4.49
 -11  -4  21   21.79    6.71
 -11  -4  22    9.10    4.59
 -11  -4  23   -0.00    4.03
 -11  -4  24    1.41    3.56
 -11  -4  25   16.89    6.26
 -11  -4  26    0.00    3.96
 -11  -4  27    3.72    4.03
 -11  -4  28    0.00    4.06
 -11  -4  29    4.18    4.08
 -11  -4  30   -0.00    4.04
 -11   5   1    5.34    4.43
  11   5  -1    5.66    5.48
 -11  -5   1    3.29    4.15
 -11   5   2   52.15   10.08
  11   5  -2   48.12   11.09
 -11  -5   2   46.93   11.50
 -11   5   3   36.74    8.43
  11   5  -3   53.82   11.32
 -11  -5   3   56.04   11.79
 -11   5   4    2.81    3.46
  11   5  -4    8.60    5.72
 -11  -5   4    0.00    4.18
 -11   5   5    2.40    3.70
  11   5  -5    1.92    4.88
 -11  -5   5   -0.00    4.47
 -11   5   6   10.69    4.34
 -11  -5   6   11.19    6.10
 -11  -5   7   27.97    8.10
 -11   5   8   16.44    4.84
 -11  -5   8    8.42    5.97
 -11   5   9   20.74    5.12
 -11  -5   9   22.81    7.79
 -11   5  10    1.57    2.69
 -11  -5  10   -0.00    3.58
 -11   5  11    6.41    3.02
 -11  -5  11    0.43    4.14
 -11   5  12   35.44    6.24
 -11  -5  12   28.99    8.47
 -11   5  13   26.25    5.17
 -11  -5  13   31.75    8.27
 -11   5  14    0.57    1.97
 -11  -5  14    5.78    4.26
 -11   5  15    2.31    1.98
 -11  -5  15    2.67    4.50
 -11   5  16    0.61    1.74
 -11  -5  16    1.93    4.23
 -11  -5  17    3.18    4.46
 -11  -5  18   32.60    8.22
 -11  -5  19   26.66    7.56
 -11  -5  20   -0.00    3.51
 -11  -5  21    0.13    3.40
 -11  -5  22    1.58    3.65
 -11  -5  23   11.06    5.89
 -11  -5  24    2.58    4.16
 -11  -5  25   -0.00    3.89
 -11  -5  26    6.82    5.09
 -11  -5  27   -0.00    4.24
 -11  -5  28    6.11    4.97
 -11   6   1   37.91    8.20
  11   6  -1   10.17    6.43
 -11  -6   1   24.17    8.50
 -11   6   2    2.33    3.80
  11   6  -2    1.61    4.48
 -11  -6   2    0.00    5.11
 -11   6   3    6.82    4.71
  11   6  -3    3.28    4.94
 -11  -6   3    7.03    6.30
 -11   6   4   27.17    7.19
  11   6  -4   15.52    7.83
 -11  -6   4   38.35   10.26
 -11   6   5   22.04    6.32
  11   6  -5   11.87    7.12
 -11  -6   5   17.14    7.28
 -11   6   6   16.77    5.47
  11   6  -6    9.53    7.06
 -11  -6   6   32.65    8.81
 -11   6   7    3.95    3.30
  11   6  -7    4.80    5.08
 -11  -6   7   11.30    6.01
 -11   6   8   10.18    4.11
  11   6  -8    6.52    5.87
 -11  -6   8   10.53    6.24
 -11   6   9    4.25    3.27
  11   6  -9    7.89    5.75
 -11  -6   9    9.72    6.31
 -11   6  10   15.56    4.66
  11   6 -10   21.71    7.57
 -11  -6  10   27.32    8.43
 -11   6  11    4.80    3.01
 -11  -6  11    5.54    4.75
 -11  -6  12    2.68    4.59
 -11  -6  13    6.64    5.20
 -11  -6  14    5.67    5.69
 -11  -6  15   17.07    7.04
 -11  -6  16   16.64    6.59
 -11  -6  17    1.07    3.62
 -11  -6  18   -0.00    3.62
 -11  -6  19    5.02    5.04
 -11  -6  20    4.58    4.51
 -11  -6  21    1.74    4.63
 -11  -6  22    8.06    5.42
 -11  -6  23    4.91    4.43
 -11  -6  24   -0.00    4.68
 -11  -6  25   -0.00    4.00
 -11  -6  26   10.38    5.81
 -11  -6  27    7.82    5.41
 -11   7   1    6.67    4.77
  11   7  -1    0.00    5.11
 -11  -7   1    0.00    4.84
 -11   7   2   35.63    8.14
  11   7  -2   26.71    9.35
 -11  -7   2   38.98   10.51
  11   7  -3    2.08    4.44
 -11  -7   3    0.00    5.00
  11   7  -4   31.69    9.39
 -11  -7   4   22.09    8.46
  11   7  -5    0.99    3.89
 -11  -7   5   -0.00    3.67
  11   7  -6   12.66    6.64
 -11  -7   6    7.49    5.61
  11   7  -7   -0.00    4.86
 -11  -7   7    2.86    4.87
  11   7  -8   42.84   10.55
 -11  -7   8   43.69   11.06
  11   7  -9   20.09    8.35
 -11  -7   9   33.76    9.82
  11   7 -10    1.42    4.54
 -11  -7  10   -0.00    5.36
  11   7 -11    2.71    4.36
 -11  -7  11    2.56    4.06
 -11  -7  12   23.60    7.87
 -11  -7  13    4.81    5.05
 -11  -7  14    6.46    5.17
 -11  -7  15   -0.00    5.11
 -11  -7  16    0.62    3.86
 -11  -7  17    0.58    4.63
 -11  -7  18   15.76    6.01
 -11  -7  19    1.59    4.09
 -11  -7  20    0.49    3.67
 -11  -7  21    5.05    4.58
 -11  -7  22    0.68    4.60
 -11  -7  23   -0.00    4.38
 -11  -7  24   -0.00    6.05
 -11  -7  25   -0.00    4.27
  11   8  -1    2.54    5.83
 -11  -8   1   -0.00    6.07
  11   8  -2   17.57    7.74
 -11  -8   2    3.30    6.59
  11   8  -3    0.00    4.69
 -11  -8   3    6.33    6.28
  11   8  -4   48.73   11.52
 -11  -8   4   38.67   11.22
  11   8  -5    2.31    4.89
 -11  -8   5   -0.00    5.06
  11   8  -6   17.56    7.79
 -11  -8   6   21.22    8.19
  11   8  -7    6.75    5.77
 -11  -8   7   -0.00    5.42
  11   8  -8    2.67    5.41
 -11  -8   8    3.33    5.25
  11   8  -9    9.38    6.02
 -11  -8   9    0.00    5.10
  11   8 -10   18.27    8.21
 -11  -8  10   31.19    8.97
  11   8 -11    1.04    5.06
 -11  -8  11   -0.00    4.72
 -11  -8  12    9.85    5.81
 -11  -8  13   -0.00    4.61
 -11  -8  14    2.89    5.19
 -11  -8  15    9.49    6.12
 -11  -8  16   15.81    7.43
 -11  -8  17   -0.00    3.84
 -11  -8  18    0.58    3.82
 -11  -8  19    3.39    4.91
 -11  -8  20    4.93    5.45
 -11  -8  21   -0.00    3.90
 -11  -8  22   20.95    7.30
 -11  -8  23   -0.00    3.09
 -11  -8  24    1.18    4.96
  11   9  -1    0.19    5.17
 -11  -9   1    3.01    6.17
  11   9  -2   33.54   10.64
 -11  -9   2   41.11   11.67
  11   9  -3   -0.00    5.10
 -11  -9   3    2.42    6.15
  11   9  -4    6.95    7.23
 -11  -9   4   18.42    7.49
  11   9  -5   -0.00    5.76
 -11  -9   5    5.86    6.02
  11   9  -6    6.00    6.94
 -11  -9   6    6.48    7.47
  11   9  -7   -0.00    5.10
 -11  -9   7   -0.00    5.23
  11   9  -8   17.40    8.18
 -11  -9   8   49.56   12.04
  11   9  -9    6.45    6.28
 -11  -9   9   -0.00    4.55
  11   9 -10   -0.00    4.33
 -11  -9  10    7.15    5.16
  11   9 -11    5.41    5.66
 -11  -9  11    0.31    5.13
  11   9 -12   20.52    8.17
 -11  -9  12    4.62    5.71
 -11  -9  13    0.00    4.83
 -11  -9  14    7.78    5.61
 -11  -9  15   -0.00    5.00
 -11  -9  16   11.00    7.09
 -11  -9  17    6.53    5.40
 -11  -9  18    9.42    6.57
 -11  -9  19    6.34    5.49
 -11  -9  20    1.81    4.25
 -11  -9  21    2.24    4.47
 -11  -9  22    6.61    4.90
  11  10  -1   -0.00    4.60
 -11 -10   1   -0.00    5.57
  11  10  -2    4.78    6.04
 -11 -10   2    1.73    6.00
  11  10  -3    3.14    5.79
 -11 -10   3    7.53    5.99
  11  10  -4    9.06    6.86
 -11 -10   4   10.76    7.74
  11  10  -5    3.08    5.96
 -11 -10   5   -0.00    5.44
  11  10  -6    8.48    7.14
 -11 -10   6   13.62    7.25
  11  10  -7   -0.00    5.76
 -11 -10   7   -0.00    4.24
  11  10  -8   -0.00    5.80
 -11 -10   8    0.31    5.25
  11  10  -9   -0.00    4.72
 -11 -10   9    4.39    6.12
  11  10 -10   20.78    8.62
 -11 -10  10   14.07    7.67
  11  10 -11   -0.00    4.63
 -11 -10  11    0.50    4.89
  11  10 -12    0.84    5.23
 -11 -10  12    3.97    5.69
  11  10 -13   -0.00    6.73
 -11 -10  13   -0.00    4.80
 -11 -10  14   -0.00    5.99
 -11 -10  15    1.41    4.51
 -11 -10  16   16.98    7.92
 -11 -10  17   -0.00    3.33
 -11 -10  18   -0.00    4.76
 -11 -10  19   -0.00    4.10
 -11 -10  20    2.81    5.21
  11  11  -1    2.82    6.09
 -11 -11   1   -0.00    5.61
  11  11  -2    5.64    5.94
 -11 -11   2    0.16    5.24
  11  11  -3   -0.00    4.75
 -11 -11   3    2.48    6.64
  11  11  -4   13.04    7.59
 -11 -11   4    4.00    5.97
  11  11  -5   -0.00    6.29
 -11 -11   5    6.57    5.66
  11  11  -6   -0.00    6.52
 -11 -11   6    0.00    4.79
  11  11  -7    8.77    6.95
 -11 -11   7   -0.00    4.96
  11  11  -8   33.66   10.62
 -11 -11   8   20.79    8.69
  11  11  -9    1.52    5.46
 -11 -11   9    4.71    6.41
  11  11 -10    1.27    5.61
 -11 -11  10   -0.00    5.58
  11  11 -11    0.58    6.13
 -11 -11  11   -0.00    4.66
  11  11 -12    8.33    7.86
 -11 -11  12    8.82    7.33
  11  11 -13    0.79    5.57
 -11 -11  13   -0.00    4.63
 -11 -11  14   -0.00    5.71
 -11 -11  15    5.29    6.53
 -11 -11  16    4.03    5.32
 -11 -11  17   -0.00    4.41
  11  12  -1   -0.00    5.95
 -11 -12   1   -0.00    5.33
  11  12  -2    4.27    6.50
 -11 -12   2    3.16    6.44
  11  12  -3    4.20    5.47
 -11 -12   3    4.12    6.54
  11  12  -4    3.11    6.47
 -11 -12   4    5.32    6.22
  11  12  -5   -0.00    6.00
 -11 -12   5    0.00    5.79
  11  12  -6   12.91    7.72
 -11 -12   6    0.00    5.37
  11  12  -7   13.02    7.56
 -11 -12   7    4.81    6.09
  11  12  -8   13.62    7.39
 -11 -12   8    0.00    5.86
  11  12  -9    5.70    5.64
 -11 -12   9   -0.00    5.54
  11  12 -10    8.70    7.20
 -11 -12  10   15.47    9.23
  11  12 -11    4.73    6.70
 -11 -12  11   -0.00    5.55
  11  12 -12    6.72    7.58
 -11 -12  12    3.18    5.19
  11  12 -13    7.14    7.22
 -11 -12  13   10.94    6.31
  11  12 -14    4.31    7.00
 -11 -12  14   -0.00    4.04
 -11 -12  15    0.00    5.37
  11  13  -1    0.00    5.66
 -11 -13   1    0.00    6.13
  11  13  -2    3.11    6.27
 -11 -13   2   -0.00    5.71
  11  13  -3   -0.00    5.44
 -11 -13   3   -0.00    5.86
  11  13  -4    9.93    7.92
 -11 -13   4   21.48    9.13
  11  13  -5   -0.00    6.30
 -11 -13   5    3.80    6.37
  11  13  -6    4.78    5.86
 -11 -13   6    1.00    6.02
  11  13  -7    0.50    5.77
 -11 -13   7    6.20    6.15
  11  13  -8    8.39    7.59
 -11 -13   8   11.68    8.26
  11  13  -9    0.81    5.95
 -11 -13   9    0.00    5.89
  11  13 -10   -0.00    5.58
 -11 -13  10    0.00    6.02
  11  13 -11    6.68    7.70
 -11 -13  11   -0.00    5.51
  11  13 -12    0.60    6.53
 -11 -13  12    2.89    6.24
  11  13 -13    0.00    6.98
  11  13 -14    8.58    7.82
 -11 -14   1   -0.00    6.35
 -11 -14   2   -0.00    5.76
 -11 -14   3    0.00    6.14
 -11 -14   4    5.32    8.10
 -11 -14   5   -0.00    6.16
  11  14  -6    3.24    6.49
 -11 -14   6   -0.00    4.78
  11  14  -7    6.73    6.74
 -11 -14   7   -0.00    5.83
  11  14  -8    0.00    6.20
 -11 -14   8   -0.00    5.64
  11  14  -9    2.59    6.12
  11  14 -10    6.18    6.55
  11  14 -11   -0.00    6.56
  11  14 -12   -0.00    5.64
  11  14 -13    3.24    6.14
 -11 -15   4    2.73    6.16
 -11 -15   5   -0.00    6.33
 -10   0   1    1.27    3.73
 -10   0   1    3.44    3.38
  10   0  -1   -0.00    3.77
 -10   0   2   21.88    6.14
 -10   0   2   25.08    6.84
  10   0  -2   22.67    6.38
 -10   0   3    1.89    3.96
 -10   0   3    0.26    2.93
  10   0  -3    2.06    3.74
 -10   0   4  158.31   17.64
 -10   0   4  140.21   17.54
  10   0  -4   87.42   15.59
 -10   0   5    0.22    2.94
  10   0  -5   -0.00    3.37
 -10   0   6   20.31    6.28
  10   0  -6   28.21    6.56
 -10   0   7   -0.00    3.23
  10   0  -7    1.64    3.08
 -10   0   8   27.65    6.52
 -10   0   9    1.25    3.01
 -10   0  10  175.40   21.44
 -10   0  11   -0.00    2.77
 -10   0  12   -0.00    2.59
 -10   0  13    3.72    3.03
 -10   0  14   35.39    6.79
 -10   0  15    0.26    2.45
 -10   0  16   55.57    8.74
 -10   0  17    0.98    2.51
 -10   0  18   27.57    5.65
 -10   0  19   -0.00    2.31
 -10   0  20   65.26    9.56
 -10   0  21    0.93    2.57
 -10   0  22    2.56    2.63
 -10   0  23    0.00    2.39
 -10   0  24    6.97    3.64
 -10   0  25   -0.00    2.23
 -10   0  26   42.59    7.46
 -10   0  27    2.32    2.49
 -10   0  28    5.46    3.12
 -10   0  29   -0.00    2.52
 -10   0  30    5.86    3.47
 -10   0  31   -0.00    2.67
 -10   0  32   10.24    4.17
 -10   0  33    0.54    2.85
 -10   0  34    5.24    3.49
 -10   0  35    0.46    2.78
 -10   1   1    0.00    3.54
 -10   1   1    3.31    4.23
  10  -1  -1   -0.00    3.83
  10   1  -1    0.29    3.96
 -10  -1   1   -0.00    3.87
 -10   1   2  165.89   21.07
 -10   1   2  171.97   21.84
  10  -1  -2  139.09   20.85
  10   1  -2  173.43   22.12
 -10  -1   2  192.79   22.31
 -10  -1   2  167.12   22.12
 -10   1   3   16.79    5.37
 -10   1   3   28.28    6.96
  10  -1  -3   19.21    5.77
  10   1  -3   14.58    5.56
 -10  -1   3   13.10    5.53
 -10  -1   3    8.04    4.98
 -10   1   4    3.52    3.68
  10  -1  -4    1.55    2.78
  10   1  -4    1.12    3.28
 -10  -1   4    7.61    4.24
 -10  -1   4    0.67    3.10
 -10   1   5   15.61    5.05
  10  -1  -5   14.63    5.17
  10   1  -5   17.38    5.42
 -10  -1   5   15.79    5.43
 -10  -1   5   10.32    5.08
 -10   1   6   86.43   13.61
  10  -1  -6   81.31   13.29
  10   1  -6  116.34   14.93
 -10  -1   6  120.76   15.56
 -10   1   7    7.06    3.90
  10  -1  -7    2.78    1.36
  10   1  -7    0.00    3.20
 -10  -1   7    4.19    4.01
 -10   1   8   65.18   10.83
  10   1  -8   85.84   12.00
 -10  -1   8   73.86   12.12
 -10   1   9    0.00    2.72
 -10  -1   9    1.33    3.46
 -10   1  10    0.67    2.46
 -10  -1  10    0.30    3.25
 -10   1  11   19.88    5.05
 -10  -1  11   18.86    5.51
 -10   1  12   85.42   12.53
 -10  -1  12  115.88   14.48
 -10   1  13   -0.00    2.64
 -10  -1  13    1.88    2.68
 -10   1  14   16.73    4.16
 -10  -1  14   11.17    4.50
 -10   1  15   -0.00    2.38
 -10  -1  15    1.00    2.85
 -10   1  16   30.75    5.72
 -10   1  17    1.06    2.22
 -10  -1  17    1.01    2.62
 -10   1  18   35.45    5.88
 -10  -1  18   31.54    6.58
 -10   1  19    0.24    1.94
 -10  -1  19   -0.00    2.50
 -10   1  20   -0.00    2.18
 -10  -1  20    0.00    2.78
 -10   1  21    2.32    2.22
 -10  -1  21    2.88    3.42
 -10   1  22   82.90   10.60
 -10  -1  22   77.07   11.61
 -10   1  23   -0.00    2.30
 -10  -1  23   -0.00    3.10
 -10   1  24    5.64    2.81
 -10  -1  24    7.75    3.67
 -10   1  25   -0.00    2.12
 -10  -1  25   -0.00    2.87
 -10   1  26    5.17    2.87
 -10  -1  26    8.92    3.78
 -10   1  27    1.12    2.21
 -10  -1  27    0.13    2.72
 -10   1  28    6.13    3.06
 -10  -1  28   11.60    4.29
 -10   1  29   -0.00    2.23
 -10  -1  29   -0.00    2.86
 -10   1  30    2.47    2.57
 -10  -1  30   -0.00    2.89
 -10   1  31    2.18    3.10
 -10  -1  31   -0.00    2.64
 -10   1  32    5.85    3.55
 -10  -1  32    9.04    4.34
 -10   1  33    0.63    2.62
 -10  -1  33   -0.00    3.15
 -10   1  34    1.63    2.82
 -10  -1  34    3.65    3.47
 -10   1  35   -0.00    2.38
 -10   1  36    1.16    2.56
 -10   2   1    0.00    3.66
 -10   2   1   -0.00    3.60
  10  -2  -1    3.61    3.84
  10   2  -1    5.36    4.39
 -10  -2   1    2.06    3.65
 -10   2   2    0.70    3.33
 -10   2   2    3.29    4.18
  10  -2  -2    3.10    3.48
  10   2  -2   -0.00    3.61
 -10  -2   2    2.40    4.15
 -10   2   3    2.59    3.86
  10  -2  -3    0.63    3.45
  10   2  -3   -0.00    4.01
 -10  -2   3   -0.00    4.14
 -10   2   4  164.04   20.89
  10  -2  -4  149.85   20.12
  10   2  -4  175.16   21.77
 -10  -2   4  155.86   21.51
 -10   2   5   41.65    8.67
  10  -2  -5   53.06    9.19
  10   2  -5   46.47    9.56
 -10  -2   5   55.91    9.89
 -10  -2   5   61.39   10.91
 -10   2   6   50.66    8.58
  10  -2  -6   39.43    4.99
  10   2  -6   41.40    8.90
 -10  -2   6   34.45    7.98
 -10  -2   6   58.82   10.48
 -10   2   7    6.05    3.70
  10   2  -7   12.58    5.51
 -10  -2   7   11.84    5.10
 -10   2   8   35.90    6.71
  10   2  -8   29.31    7.40
 -10  -2   8   23.79    6.87
 -10   2   9   10.16    3.95
  10   2  -9   17.09    5.75
 -10  -2   9   13.61    5.13
 -10   2  10   78.48   11.52
 -10  -2  10  100.09   13.95
 -10   2  11   10.06    3.67
 -10  -2  11   10.50    4.60
 -10   2  12    0.05    1.92
 -10  -2  12   -0.00    3.50
 -10   2  13    0.75    2.10
 -10  -2  13   -0.00    3.29
 -10   2  14   37.34    6.14
 -10  -2  14   34.06    7.54
 -10   2  15   19.94    4.32
 -10  -2  15   27.13    6.32
 -10   2  16    6.75    2.75
 -10  -2  16   15.41    4.92
 -10   2  17   -0.00    1.68
 -10  -2  17    2.05    3.09
 -10   2  18    8.91    2.72
 -10  -2  18    4.80    3.85
 -10   2  19    6.61    2.37
 -10  -2  19    2.63    2.90
 -10   2  20   42.02    6.20
 -10  -2  20   55.82    9.10
 -10   2  21    2.23    1.83
 -10  -2  21    3.30    3.49
 -10   2  22    2.32    1.88
 -10  -2  22    4.48    3.65
 -10   2  23    0.72    1.90
 -10  -2  23   -0.00    3.21
 -10   2  24   26.17    4.50
 -10  -2  24   20.73    5.90
 -10   2  25    3.92    2.24
 -10  -2  25   -0.00    2.68
 -10   2  26   19.67    4.02
 -10  -2  26   14.87    5.10
 -10   2  27    0.43    1.66
 -10  -2  27    1.05    3.08
 -10   2  28    1.48    2.15
 -10  -2  28    5.17    4.02
 -10   2  29    0.00    1.83
 -10  -2  29   -0.00    2.71
 -10   2  30    7.92    3.27
 -10  -2  30    9.19    4.48
 -10   2  31    0.93    2.23
 -10  -2  31    1.95    3.59
 -10   2  32    2.18    2.41
 -10  -2  32    2.13    3.81
 -10   2  33    1.70    2.16
 -10  -2  33   -0.00    2.76
 -10   2  34    2.98    2.97
 -10  -2  34    0.30    3.37
 -10   2  35   -0.00    2.11
 -10   2  36    4.16    3.12
 -10   3   1   13.70    5.58
  10  -3  -1   13.30    5.32
  10   3  -1   14.09    6.20
 -10  -3   1   11.18    5.88
 -10   3   2  111.02   16.08
  10  -3  -2  107.22   15.75
  10   3  -2  110.52   17.36
 -10  -3   2  130.92   18.25
 -10   3   3   54.77   10.51
  10  -3  -3   68.01   10.98
  10   3  -3   63.75   12.24
 -10  -3   3   74.30   12.74
 -10   3   4    1.08    2.95
 -10   3   4   -0.00    3.27
  10  -3  -4    0.00    2.91
  10   3  -4    1.13    4.00
 -10  -3   4   -0.00    4.16
 -10   3   5    9.25    4.21
 -10   3   5   17.65    5.22
  10   3  -5   19.44    6.18
 -10  -3   5   16.12    6.10
 -10   3   6   31.80    6.86
  10   3  -6   32.93    8.11
 -10  -3   6   37.89    8.68
 -10   3   7   22.72    5.44
  10   3  -7   13.99    6.00
 -10  -3   7   16.42    6.40
 -10   3   8   74.46   11.29
  10   3  -8   77.47   12.98
 -10  -3   8   94.84   13.99
 -10   3   9    7.77    3.25
  10   3  -9    6.68    4.57
 -10  -3   9    3.55    3.54
 -10   3  10    0.00    2.50
  10   3 -10    1.12    3.56
 -10  -3  10    4.11    4.26
 -10   3  11    6.76    3.27
 -10  -3  11   13.88    5.58
 -10   3  12   48.10    7.44
 -10  -3  12   47.58    9.48
 -10   3  13    1.40    2.21
 -10  -3  13    0.01    3.22
 -10   3  14    4.26    2.37
 -10  -3  14    2.38    3.44
 -10   3  15    6.76    2.60
 -10  -3  15   12.44    5.12
 -10   3  16   33.36    5.07
 -10  -3  16   33.25    7.75
 -10   3  17   22.26    3.82
 -10  -3  17   22.34    6.17
 -10   3  18   24.77    3.76
 -10  -3  18   19.47    6.08
 -10   3  19    9.23    2.18
 -10  -3  19    6.37    4.02
 -10   3  20    2.63    1.48
 -10  -3  20   -0.00    3.90
 -10   3  21    6.41    1.81
 -10  -3  21    6.26    4.42
 -10   3  22   42.77    5.20
 -10  -3  22   34.08    8.14
 -10   3  23    3.60    1.66
 -10  -3  23    9.08    4.10
 -10   3  24    1.19    1.41
 -10  -3  24   -0.00    3.31
 -10   3  25   -0.00    1.38
 -10  -3  25    0.86    3.71
 -10   3  26   10.68    2.67
 -10  -3  26   10.15    5.00
 -10   3  27   10.61    2.80
 -10  -3  27   18.41    5.78
 -10   3  28    8.65    2.73
 -10  -3  28   20.86    6.12
 -10   3  29    1.45    1.81
 -10  -3  29    4.38    3.90
 -10   3  30   -0.00    1.52
 -10  -3  30    3.37    3.62
 -10   3  31    2.39    2.26
 -10  -3  31    0.26    3.22
 -10   3  32    3.18    2.62
 -10  -3  32   12.23    5.11
 -10   3  33    3.32    2.48
 -10  -3  33    1.90    3.79
 -10   3  34    4.73    2.62
 -10   3  35   -0.00    2.46
 -10   3  36   -0.00    2.61
 -10   4   1    0.65    3.34
 -10   4   1    6.05    3.93
 -10  -4   1    5.27    4.87
 -10   4   2   -0.00    3.30
 -10   4   2    1.39    3.32
 -10  -4   2   -0.00    4.85
 -10   4   3    7.42    4.06
 -10   4   3    9.81    4.48
  10   4  -3   10.18    5.87
 -10  -4   3   18.96    6.97
 -10   4   4   94.34   13.35
 -10   4   4  121.94   14.91
  10   4  -4   89.86   15.25
 -10  -4   4   74.26   14.90
 -10   4   5   47.08    8.51
  10   4  -5   55.82   10.93
 -10  -4   5   39.98   10.02
 -10   4   6   55.14    9.14
  10   4  -6   57.85   11.26
 -10  -4   6   43.59   10.07
 -10   4   7    1.58    2.53
  10   4  -7    1.05    4.30
 -10  -4   7    0.44    3.90
 -10   4   8   80.37    9.88
  10   4  -8   26.20    8.97
 -10  -4   8   64.78   11.57
 -10   4   9    7.19    3.37
  10   4  -9   14.38    6.17
 -10  -4   9   10.69    5.53
 -10   4  10   24.84    5.37
  10   4 -10   38.68    8.46
 -10  -4  10   19.23    6.54
 -10   4  11    8.19    3.20
  10   4 -11    9.85    4.99
 -10  -4  11    0.00    3.22
 -10   4  12    1.79    2.21
 -10  -4  12    1.73    3.92
 -10   4  13    3.24    2.38
 -10  -4  13    1.34    4.32
 -10   4  14   29.11    4.95
 -10  -4  14   30.51    7.63
 -10   4  15   16.42    3.46
 -10  -4  15   21.68    6.40
 -10   4  16   13.87    3.01
 -10  -4  16   19.01    6.11
 -10   4  17    1.64    1.52
 -10  -4  17    5.44    4.16
 -10   4  18    4.44    1.59
 -10  -4  18    0.00    3.41
 -10   4  19   10.55    1.79
 -10  -4  19   12.49    5.62
 -10  -4  20   47.56    9.72
 -10  -4  21   27.96    7.66
 -10  -4  22    0.00    4.11
 -10  -4  23    7.92    5.04
 -10  -4  24   20.71    6.66
 -10  -4  25    6.56    4.76
 -10  -4  26    6.65    4.69
 -10  -4  27    0.10    3.58
 -10  -4  28    6.07    4.39
 -10  -4  29    2.70    4.24
 -10  -4  30    4.91    4.09
 -10  -4  31    1.69    3.82
 -10  -4  32    1.51    3.73
 -10   5   1   69.57   11.42
 -10   5   1   57.02   11.11
 -10  -5   1   63.41   12.98
 -10   5   2  215.72   25.51
 -10   5   2  206.94   25.69
 -10  -5   2  201.05   27.91
 -10   5   3   30.18    7.09
 -10  -5   3   17.84    7.38
 -10   5   4    1.99    3.51
 -10  -5   4   -0.00    3.82
 -10   5   5    6.24    4.07
 -10  -5   5   12.90    6.14
 -10   5   6   34.19    6.96
 -10  -5   6   34.04    9.17
 -10   5   7   44.13    8.08
  10   5  -7   42.53   10.46
 -10  -5   7   50.33   10.88
 -10   5   8   31.97    6.48
  10   5  -8   21.37    7.76
 -10  -5   8   47.41    9.92
 -10   5   9    0.58    2.32
  10   5  -9    0.00    3.77
 -10  -5   9    0.29    3.92
 -10   5  10   -0.00    2.31
  10   5 -10    1.91    4.23
 -10  -5  10   -0.00    3.45
 -10   5  11   12.70    3.67
  10   5 -11   24.45    7.61
 -10  -5  11    0.00    3.95
 -10   5  12   47.16    7.04
  10   5 -12   51.20   10.72
 -10  -5  12   27.11    9.21
 -10   5  13   14.84    3.69
 -10   5  14    0.00    1.66
 -10  -5  14    0.11    3.36
 -10  -5  15    7.14    4.28
 -10  -5  16    8.11    4.79
 -10  -5  17   29.36    7.93
 -10  -5  18   23.89    7.36
 -10  -5  19    2.39    4.05
 -10  -5  20    0.10    3.87
 -10  -5  21    0.00    4.05
 -10  -5  22   12.79    5.36
 -10  -5  23    7.49    5.00
 -10  -5  24   -0.00    3.68
 -10  -5  25    0.84    3.46
 -10  -5  26    7.86    4.86
 -10  -5  27   13.99    6.03
 -10  -5  28   -0.00    3.84
 -10  -5  29    2.48    4.29
 -10  -5  30   -0.00    3.82
 -10  -5  31    4.19    5.07
 -10   6   1    3.53    3.85
 -10   6   1    0.86    3.09
  10   6  -1    0.00    4.78
 -10  -6   1    2.20    4.67
 -10   6   2   12.26    5.25
  10   6  -2    3.60    5.55
 -10  -6   2    9.19    5.63
 -10   6   3   20.45    5.86
  10   6  -3   12.84    6.87
 -10  -6   3   22.01    7.71
 -10   6   4   17.45    5.53
  10   6  -4   10.55    6.67
 -10  -6   4   36.59    8.76
 -10   6   5   22.63    6.07
  10   6  -5   19.60    7.61
 -10  -6   5   27.40    8.13
 -10   6   6   39.72    7.51
 -10  -6   6   30.58    9.19
 -10   6   7    0.18    2.65
 -10  -6   7    4.18    4.64
 -10   6   8    1.93    2.58
 -10  -6   8   -0.00    4.45
 -10   6   9   46.30    7.56
 -10  -6   9   33.64    9.70
 -10  -6  10   16.55    6.53
 -10  -6  11    0.00    3.41
 -10  -6  12    1.29    3.68
 -10  -6  13   11.19    6.27
 -10  -6  14   11.29    5.54
 -10  -6  15   30.07    8.64
 -10  -6  16   -0.00    3.14
 -10  -6  17   -0.00    4.06
 -10  -6  18   12.67    5.69
 -10  -6  19   18.16    6.71
 -10  -6  20    3.91    5.31
 -10  -6  21    3.64    4.91
 -10  -6  22    0.00    4.23
 -10  -6  23    3.05    4.31
 -10  -6  24    0.29    3.89
 -10  -6  25    6.52    5.22
 -10  -6  26    8.63    5.86
 -10  -6  27   -0.00    4.49
 -10  -6  28    0.07    4.58
 -10  -6  29    1.98    3.86
  10   7  -1  108.40   17.29
 -10  -7   1   78.13   16.20
  10   7  -2    0.37    4.89
 -10  -7   2    7.95    5.21
  10   7  -3   26.61    8.51
 -10  -7   3   28.36    9.13
  10   7  -4    0.54    5.26
 -10  -7   4    5.74    5.67
  10   7  -5   35.50   10.23
 -10  -7   5   42.00   10.47
  10   7  -6    9.98    6.92
 -10  -7   6    2.88    5.13
  10   7  -7   29.63    8.80
 -10  -7   7    3.39    4.43
  10   7  -8    9.43    6.55
 -10  -7   8    7.14    5.61
  10   7  -9   -0.00    5.07
 -10  -7   9    2.40    4.64
  10   7 -10    0.65    4.60
 -10  -7  10   -0.00    3.62
  10   7 -11   13.26    7.17
 -10  -7  11   18.88    6.91
  10   7 -12    7.35    5.37
 -10  -7  12    2.16    5.29
  10   7 -13   25.84    8.53
 -10  -7  13   18.44    7.34
  10   7 -14   -0.00    4.31
 -10  -7  14    0.00    4.34
 -10  -7  15   -0.00    3.74
 -10  -7  16   -0.00    4.09
 -10  -7  17   23.44    7.68
 -10  -7  18    0.00    4.43
 -10  -7  19    3.73    4.89
 -10  -7  20   -0.00    4.27
 -10  -7  21    8.55    5.33
 -10  -7  22    2.95    5.27
 -10  -7  23   18.03    7.05
 -10  -7  24   -0.00    3.91
 -10  -7  25    5.86    4.47
 -10  -7  26    0.00    4.28
 -10  -7  27   15.47    6.71
 -10  -7  28   -0.00    4.86
  10   8  -1   11.53    6.62
 -10  -8   1   14.53    6.91
  10   8  -2    2.49    5.31
 -10  -8   2    6.33    6.52
  10   8  -3   22.04    8.15
 -10  -8   3   28.09    9.98
  10   8  -4   10.77    6.84
 -10  -8   4   18.85    7.70
  10   8  -5    8.21    7.37
 -10  -8   5   59.21   12.21
  10   8  -6    5.83    5.96
 -10  -8   6    3.45    6.05
  10   8  -7    1.01    4.86
 -10  -8   7    0.00    4.85
  10   8  -8    3.03    5.77
 -10  -8   8    2.53    4.80
  10   8  -9    8.40    6.21
 -10  -8   9   17.06    7.21
  10   8 -10    9.68    5.92
 -10  -8  10   -0.00    5.23
  10   8 -11    8.08    6.82
 -10  -8  11   27.07    8.68
  10   8 -12    0.49    4.29
 -10  -8  12   -0.00    3.74
  10   8 -13   -0.00    5.19
 -10  -8  13    0.85    4.72
  10   8 -14    7.88    5.76
 -10  -8  14   -0.00    3.62
  10   8 -15   32.37    9.54
 -10  -8  15   33.71    9.38
 -10  -8  16    1.45    3.99
 -10  -8  17    0.00    3.68
 -10  -8  18    2.32    4.26
 -10  -8  19   23.49    8.51
 -10  -8  20    2.64    5.04
 -10  -8  21    0.00    4.43
 -10  -8  22    0.00    3.79
 -10  -8  23    1.46    4.99
 -10  -8  24   -0.00    4.61
 -10  -8  25    4.03    5.39
 -10  -8  26   -0.00    4.42
 -10  -8  27    2.37    3.86
  10   9  -1   43.24   12.03
 -10  -9   1   43.58   12.18
  10   9  -2    9.01    7.55
 -10  -9   2   13.15    7.30
  10   9  -3   60.56   12.50
 -10  -9   3   18.03    9.37
  10   9  -4    5.38    6.03
 -10  -9   4   -0.00    4.84
  10   9  -5    7.27    7.36
 -10  -9   5   25.40    8.36
  10   9  -6    1.64    5.52
 -10  -9   6    6.31    6.33
  10   9  -7   57.24   12.98
 -10  -9   7   40.60   11.35
  10   9  -8    5.57    6.22
 -10  -9   8   -0.00    5.37
  10   9  -9    2.47    5.64
 -10  -9   9    2.57    4.81
  10   9 -10    0.46    5.44
 -10  -9  10    3.13    5.08
  10   9 -11   20.63    8.73
 -10  -9  11    4.54    5.36
  10   9 -12   -0.00    5.91
 -10  -9  12    0.00    4.16
  10   9 -13    2.52    5.75
 -10  -9  13    7.64    6.37
  10   9 -14   -0.00    5.64
 -10  -9  14    1.99    4.43
  10   9 -15   -0.00    4.92
 -10  -9  15    0.30    3.45
 -10  -9  16   -0.00    3.73
 -10  -9  17   51.73   12.23
 -10  -9  18    8.21    6.36
 -10  -9  19    4.46    5.24
 -10  -9  20    1.79    4.99
 -10  -9  21    2.95    5.52
 -10  -9  22   -0.00    5.48
 -10  -9  23    2.95    5.31
 -10  -9  24    2.79    6.20
 -10  -9  25   -0.00    4.33
  10  10  -1    8.31    6.73
 -10 -10   1   10.72    7.39
  10  10  -2   -0.00    5.50
 -10 -10   2    0.46    4.94
  10  10  -3   17.01    8.23
 -10 -10   3   17.75    7.87
  10  10  -4    0.00    5.24
 -10 -10   4   -0.00    4.53
  10  10  -5   50.02   12.30
 -10 -10   5   44.08   11.93
  10  10  -6    3.57    5.18
 -10 -10   6   -0.00    5.03
  10  10  -7    5.76    6.52
 -10 -10   7    0.00    6.19
  10  10  -8   -0.00    5.01
 -10 -10   8    4.88    5.48
  10  10  -9    1.10    6.36
 -10 -10   9   13.51    7.32
  10  10 -10    1.05    5.72
 -10 -10  10    6.07    6.49
  10  10 -11    7.18    7.27
 -10 -10  11    6.28    5.72
  10  10 -12   -0.00    4.78
 -10 -10  12    5.26    5.59
  10  10 -13   25.20    9.48
 -10 -10  13   17.17    7.18
  10  10 -14    2.84    6.83
 -10 -10  14    3.84    4.34
  10  10 -15   19.68    8.83
 -10 -10  15    2.68    5.20
  10  10 -16    1.15    5.95
 -10 -10  16    1.87    5.49
 -10 -10  17    8.55    5.87
 -10 -10  18   -0.00    5.39
 -10 -10  19    7.35    5.54
 -10 -10  20    0.00    4.38
 -10 -10  21    5.98    5.15
 -10 -10  22    0.00    4.50
 -10 -10  23    4.08    6.65
  10  11  -1   19.30    9.22
 -10 -11   1   16.83    8.56
  10  11  -2   -0.00    5.81
 -10 -11   2   -0.00    5.15
  10  11  -3    5.08    6.54
 -10 -11   3   15.85    8.57
  10  11  -4    0.20    5.12
 -10 -11   4    9.81    6.65
  10  11  -5    3.50    5.15
 -10 -11   5    7.04    6.82
  10  11  -6    4.71    6.28
 -10 -11   6    0.14    4.01
  10  11  -7   37.61   10.95
 -10 -11   7   40.04   12.06
  10  11  -8    0.57    6.31
 -10 -11   8    7.47    6.95
  10  11  -9    2.96    5.96
 -10 -11   9   -0.00    4.52
  10  11 -10    3.37    5.64
 -10 -11  10    1.17    5.19
  10  11 -11    9.32    7.05
 -10 -11  11   -0.00    4.63
  10  11 -12    3.69    5.93
 -10 -11  12   -0.00    5.69
 -10 -11  13   11.83    6.65
  10  11 -14    0.75    6.13
 -10 -11  14    5.49    5.84
  10  11 -15   -0.00    6.76
 -10 -11  15    0.00    5.40
  10  11 -16    3.84    6.45
 -10 -11  16    4.98    5.58
  10  11 -17    0.00    6.30
 -10 -11  17   15.31    7.59
 -10 -11  18    0.93    4.15
 -10 -11  19   -0.00    5.40
 -10 -11  20   -0.00    4.83
 -10 -11  21    2.12    5.14
  10  12  -1    0.02    5.24
 -10 -12   1    5.72    7.93
  10  12  -2   -0.00    5.19
 -10 -12   2    1.45    5.82
  10  12  -3    5.68    6.02
 -10 -12   3   10.42    7.20
  10  12  -4    0.00    5.76
 -10 -12   4    1.61    5.26
  10  12  -5   13.06    7.93
 -10 -12   5   16.84    8.11
  10  12  -6    0.20    6.04
 -10 -12   6   -0.00    5.10
  10  12  -7    3.70    6.11
 -10 -12   7   -0.00    5.34
  10  12  -8    5.15    7.00
 -10 -12   8    0.00    5.75
  10  12  -9    7.22    7.40
 -10 -12   9   16.87    8.79
  10  12 -10   -0.00    5.51
 -10 -12  10   -0.00    4.95
  10  12 -11    0.00    5.38
 -10 -12  11    8.37    7.32
  10  12 -12    3.66    5.79
 -10 -12  12    3.40    5.72
  10  12 -13    5.85    6.59
 -10 -12  13    5.11    6.18
  10  12 -14   -0.00    5.76
 -10 -12  14    1.67    5.24
  10  12 -15   11.15    8.17
 -10 -12  15   26.99    9.46
  10  12 -16    0.68    5.38
 -10 -12  16    1.17    4.48
  10  12 -17    4.64    6.60
 -10 -12  17    0.00    4.25
 -10 -12  18    2.53    5.70
 -10 -12  19    5.71    6.65
  10  13  -1    7.75    7.40
 -10 -13   1    2.86    7.24
  10  13  -2    2.69    6.52
 -10 -13   2    3.21    7.26
  10  13  -3    1.14    7.43
 -10 -13   3    7.91    6.75
  10  13  -4   -0.00    7.07
 -10 -13   4    1.70    6.12
  10  13  -5    8.63    7.37
 -10 -13   5    6.56    6.95
  10  13  -6    0.31    5.04
 -10 -13   6    0.00    5.89
  10  13  -7    3.36    7.46
 -10 -13   7    4.55    5.60
  10  13  -8    3.06    5.96
 -10 -13   8    1.73    5.52
  10  13  -9   10.42    7.57
 -10 -13   9    1.98    4.98
  10  13 -10    2.80    6.61
 -10 -13  10    2.34    5.26
  10  13 -11    0.00    5.76
 -10 -13  11    4.40    6.33
  10  13 -12   11.68    7.96
 -10 -13  12    5.19    7.31
  10  13 -13    3.90    6.77
 -10 -13  13    9.44    8.43
  10  13 -14    0.25    5.93
 -10 -13  14   -0.00    4.97
  10  13 -15   -0.00    5.50
 -10 -13  15    0.00    5.66
  10  13 -16   -0.00    5.15
 -10 -13  16   -0.00    5.75
  10  13 -17    0.00    6.33
  10  13 -18    5.99    6.98
  10  14  -1   -0.00    5.30
 -10 -14   1    9.55    7.20
  10  14  -2    2.16    5.48
 -10 -14   2    4.38    6.17
  10  14  -3    0.90    6.56
 -10 -14   3    4.92    6.75
  10  14  -4    4.75    6.61
 -10 -14   4    0.17    5.59
  10  14  -5   -0.00    7.20
 -10 -14   5    5.72    6.31
  10  14  -6    1.72    5.59
 -10 -14   6    1.00    5.37
  10  14  -7    0.00    6.46
 -10 -14   7    1.24    5.71
  10  14  -8    8.99    8.23
 -10 -14   8    0.00    5.22
  10  14  -9    0.00    6.80
 -10 -14   9   -0.00    5.00
  10  14 -10    1.20    6.85
 -10 -14  10    1.06    6.72
  10  14 -11    7.95    8.13
 -10 -14  11    6.66    6.55
  10  14 -12    6.19    6.44
 -10 -14  12   -0.00    6.88
  10  14 -13    2.76    6.48
 -10 -14  13    1.53    6.64
  10  14 -14    1.90    6.51
 -10 -14  14    0.00    5.01
  10  14 -15    3.50    6.42
  10  14 -16    0.65    7.03
  10  14 -17   -0.00    6.22
  10  14 -18   -0.00    6.54
 -10 -15   4    0.00    5.37
 -10 -15   5    0.50    4.49
 -10 -15   6    7.76    7.22
 -10 -15   7    7.35    7.20
 -10 -15   8    3.08    6.70
 -10 -15   9   -0.00    4.89
 -10 -15  10   -0.00    5.57
 -10 -15  11    3.06    6.31
  -9   0   1   14.84    5.21
   9   0  -1   19.71    5.94
  -9   0   2   -0.00    2.96
   9   0  -2    0.17    3.40
  -9   0   3  169.70   19.89
   9   0  -3  143.55   19.42
  -9   0   4    0.10    2.94
   9   0  -4    3.00    3.61
  -9   0   5   49.55    8.35
   9   0  -5   40.90    8.11
  -9   0   6    1.06    2.92
   9   0  -6   -0.00    2.46
  -9   0   7  164.34   18.37
   9   0  -7  131.96   17.80
  -9   0   8   -0.00    2.51
   9   0  -8   -0.00    2.80
   9   0  -8    0.38    1.22
   9   0  -9  101.78   13.19
   9   0 -10   -0.00    2.49
  -9   0  12    1.78    2.30
  -9   0  13  146.23   17.66
  -9   0  14   -0.00    2.16
  -9   0  15   42.09    7.08
  -9   0  16    2.15    2.48
  -9   0  17   20.35    4.58
  -9   0  18    0.53    2.45
  -9   0  19   88.96   11.79
  -9   0  20    0.27    2.42
  -9   0  21   11.39    3.81
  -9   0  22   -0.00    2.24
  -9   0  23   67.38    9.85
  -9   0  24    0.09    2.17
  -9   0  25   26.27    5.61
  -9   0  26    0.79    2.51
  -9   0  27    1.65    2.78
  -9   0  28    2.05    2.76
  -9   0  29   14.22    4.52
  -9   0  30   -0.00    2.60
  -9   0  31    8.34    3.97
  -9   0  32   -0.00    2.58
  -9   0  33    4.04    3.36
  -9   0  34    3.54    3.33
  -9   0  35    3.79    3.40
  -9   0  36    4.44    4.14
  -9   1   1  473.17   54.59
   9  -1  -1  609.15   56.44
  -9  -1   1  498.34   55.21
  -9   1   2    8.17    4.35
   9  -1  -2    0.00    3.31
   9   1  -2    5.92    4.03
  -9  -1   2    9.00    4.56
  -9   1   3    0.00    3.27
   9  -1  -3    4.37    3.62
   9   1  -3    2.85    3.11
  -9  -1   3    0.72    3.26
  -9   1   4   69.25   10.28
   9  -1  -4   63.47   10.17
   9  -1  -4   59.30    8.72
   9   1  -4   61.01   10.51
  -9  -1   4   62.68   10.30
  -9   1   5  136.80   17.29
   9  -1  -5  144.05   17.71
   9  -1  -5  141.94   16.06
   9   1  -5  158.53   18.64
  -9  -1   5  120.74   17.35
  -9   1   6   -0.00    3.02
   9  -1  -6    0.97    2.77
   9  -1  -6   -0.00    1.51
   9   1  -6   -0.00    2.77
  -9  -1   6   -0.00    3.16
  -9   1   7   62.80    9.39
   9  -1  -7   64.46    9.50
   9   1  -7   65.54   10.20
  -9  -1   7   57.01    9.59
  -9   1   8    0.00    2.45
   9  -1  -8    4.18    2.74
   9   1  -8    5.08    3.34
  -9  -1   8    6.04    3.32
  -9  -1   8    2.98    3.21
   9  -1  -9   21.99    4.68
   9   1  -9   17.58    5.10
  -9  -1   9   21.11    5.20
  -9  -1   9   24.70    5.75
   9   1 -10    1.17    2.97
  -9  -1  10    0.00    2.85
   9   1 -11  128.04   15.29
  -9  -1  11  101.39   14.78
  -9  -1  12    5.19    3.08
  -9  -1  13    7.45    3.59
  -9  -1  14    4.65    3.20
  -9   1  15   86.96   11.10
  -9  -1  15   92.57   12.40
  -9   1  16   19.55    4.09
  -9  -1  16   16.35    4.61
  -9   1  17   59.31    8.18
  -9  -1  17   61.82    9.52
  -9   1  18    2.81    2.11
  -9  -1  18    2.01    2.83
  -9   1  19    8.33    2.86
  -9  -1  19    8.17    3.72
  -9   1  20    5.34    2.61
  -9  -1  20    4.44    3.40
  -9   1  21   95.33   11.58
  -9  -1  21   88.71   12.63
  -9   1  22    0.63    2.01
  -9  -1  22    1.41    3.03
  -9   1  23    8.20    2.96
  -9  -1  23    5.40    3.14
  -9   1  24    1.18    2.23
  -9  -1  24   -0.00    2.66
  -9   1  25   11.11    3.50
  -9  -1  25    9.86    4.11
  -9   1  26   -0.00    2.11
  -9  -1  26    2.78    3.29
  -9   1  27   31.95    5.97
  -9  -1  27   28.74    6.53
  -9   1  28    1.73    2.36
  -9  -1  28    1.03    2.97
  -9   1  29    1.58    2.63
  -9  -1  29    0.04    2.69
  -9   1  30    1.10    2.54
  -9  -1  30    0.29    2.87
  -9   1  31   13.29    4.59
  -9  -1  31   10.56    4.68
  -9   1  32    0.11    2.82
  -9  -1  32    0.00    2.32
  -9   1  33    6.81    4.20
  -9  -1  33   10.28    4.64
  -9   1  34   -0.00    2.70
  -9  -1  34    0.00    2.83
  -9   1  35    0.82    3.31
  -9  -1  35    1.86    3.18
  -9   1  36    0.00    2.96
  -9  -1  36    4.07    4.01
  -9   2   1   58.10    9.77
  -9   2   1   57.91    9.94
   9  -2  -1   43.64    9.12
   9   2  -1   58.36   10.62
  -9  -2   1   57.38   10.34
  -9  -2   1   64.69   11.25
  -9   2   2    8.60    4.19
   9  -2  -2   12.54    4.68
   9   2  -2   10.11    4.62
  -9  -2   2    2.68    3.92
  -9  -2   2    3.88    4.55
  -9   2   3  138.29   17.82
   9  -2  -3  127.08   17.89
   9  -2  -3  150.97   17.12
   9   2  -3  149.81   19.52
  -9  -2   3  179.83   19.93
  -9  -2   3  119.41   18.81
  -9   2   4    4.70    3.45
   9  -2  -4    8.59    4.06
   9  -2  -4    3.76    2.39
   9   2  -4    7.59    4.57
  -9  -2   4    4.94    3.75
  -9  -2   4    3.46    4.08
  -9   2   5   18.86    5.01
   9  -2  -5   23.05    5.45
   9  -2  -5   17.28    3.44
   9   2  -5   18.26    5.77
  -9  -2   5   22.23    5.98
  -9  -2   5   18.68    6.19
  -9   2   6   -0.00    3.10
   9  -2  -6   -0.00    2.39
   9  -2  -6   -0.00    0.77
   9   2  -6   -0.00    3.75
  -9  -2   6    0.00    2.92
  -9  -2   6    0.00    2.70
   9  -2  -7   71.43    9.80
   9   2  -7   56.91   10.51
  -9  -2   7   75.06   10.82
  -9  -2   7   59.00   10.74
   9  -2  -8   42.21    6.74
   9   2  -8   43.97    8.48
  -9  -2   8   38.34    7.52
  -9  -2   8   35.60    7.89
   9   2  -9   44.47    9.04
  -9  -2   9   56.38    9.06
  -9  -2   9   54.51    9.49
   9   2 -10    0.00    3.06
  -9  -2  10    4.16    3.55
  -9  -2  10    3.68    3.28
   9   2 -11    5.02    3.73
  -9  -2  11   -0.00    2.86
   9   2 -12   20.64    5.50
  -9  -2  12    9.89    4.69
   9   2 -13   55.46    9.81
  -9  -2  13   71.69   10.63
  -9  -2  14   43.65    8.12
  -9  -2  15   13.69    4.78
  -9  -2  16    0.23    2.34
  -9  -2  17   32.75    6.90
  -9   2  18    1.76    1.63
  -9  -2  18    1.70    3.49
  -9   2  19  135.15   14.17
  -9  -2  19  109.57   16.25
  -9   2  20    7.89    2.37
  -9  -2  20    6.85    3.78
  -9   2  21    3.04    1.82
  -9  -2  21    8.45    4.10
  -9   2  22    5.97    2.29
  -9  -2  22   11.69    4.27
  -9   2  23   59.32    7.77
  -9  -2  23   53.97    9.70
  -9   2  24   -0.00    1.60
  -9  -2  24    1.55    3.16
  -9   2  25   15.12    3.38
  -9  -2  25    4.16    3.73
  -9   2  26    2.10    2.12
  -9  -2  26   -0.00    3.46
  -9   2  27    1.79    1.97
  -9  -2  27    1.62    2.98
  -9   2  28    1.35    2.03
  -9  -2  28   -0.00    2.78
  -9   2  29   14.53    3.96
  -9  -2  29    7.38    4.21
  -9   2  30    3.19    2.66
  -9  -2  30    1.52    3.08
  -9   2  31    4.22    3.02
  -9  -2  31    6.07    3.82
  -9   2  32    0.16    2.07
  -9  -2  32    0.78    3.01
  -9   2  33    1.73    3.06
  -9  -2  33    4.30    3.69
  -9   2  34   -0.00    2.72
  -9  -2  34   -0.00    2.94
  -9   2  35    5.28    3.80
  -9  -2  35    2.32    3.99
  -9   2  36    0.96    2.66
  -9   2  37    2.05    3.37
  -9   3   1  245.90   26.19
  -9   3   1  220.66   26.39
   9  -3  -1  193.57   25.76
   9   3  -1  248.85   28.46
  -9  -3   1  193.05   27.22
  -9   3   2   49.19    8.78
  -9   3   2   41.29    8.98
   9  -3  -2   55.18    9.43
   9   3  -2   63.38   11.04
  -9  -3   2   63.80   11.53
  -9   3   3   -0.00    2.67
  -9   3   3   -0.00    3.47
   9  -3  -3   -0.00    2.62
   9   3  -3    3.90    4.43
  -9  -3   3    8.82    4.63
  -9   3   4    0.41    2.56
  -9   3   4    2.99    2.92
  -9   3   4    7.46    3.94
   9  -3  -4    3.58    3.45
   9  -3  -4    5.87    2.47
   9   3  -4    6.36    4.73
  -9  -3   4    4.95    4.38
  -9  -3   4    7.42    4.89
  -9   3   5   60.57    9.23
  -9   3   5   58.09    9.20
   9  -3  -5   57.43    9.32
   9  -3  -5   63.15    7.24
   9   3  -5   43.41   10.07
  -9  -3   5   80.41   11.40
  -9  -3   5   62.59   11.39
  -9   3   6   50.98    8.01
   9   3  -6   55.25   10.39
  -9  -3   6   52.69    9.49
  -9  -3   6   50.86   10.10
  -9   3   7   22.34    5.20
   9   3  -7   31.20    7.52
  -9  -3   7   33.65    7.21
  -9  -3   7   41.03    8.46
  -9   3   8    0.00    2.01
   9   3  -8    3.25    4.43
  -9  -3   8    4.53    3.75
  -9  -3   8    2.82    3.66
   9   3  -9   13.17    5.31
  -9  -3   9   13.11    4.79
  -9  -3   9    6.54    4.18
   9   3 -10    5.36    4.20
  -9  -3  10    9.79    4.59
  -9  -3  10    4.55    3.96
   9   3 -11  190.22   22.28
  -9  -3  11  153.22   21.40
   9   3 -12   21.27    6.50
  -9  -3  12   31.50    7.18
   9   3 -13   16.19    5.23
  -9  -3  13    4.14    3.50
   9   3 -14    1.76    3.86
  -9  -3  14    0.93    2.90
  -9  -3  15   88.14   13.34
  -9  -3  16   13.83    5.30
  -9  -3  17   44.23    8.69
  -9  -3  18   -0.00    3.23
  -9  -3  19    1.84    3.63
  -9   3  20   13.93    2.34
  -9  -3  20   14.03    5.55
  -9   3  21   64.90    7.33
  -9  -3  21   59.08   10.73
  -9   3  22   11.24    2.27
  -9  -3  22   10.07    4.74
  -9   3  23   11.57    2.56
  -9  -3  23   20.35    5.78
  -9   3  24    1.96    1.62
  -9  -3  24   -0.00    2.85
  -9   3  25   18.30    3.62
  -9  -3  25   24.44    6.38
  -9   3  26    3.64    2.20
  -9  -3  26    9.97    4.30
  -9   3  27    9.79    2.91
  -9  -3  27    6.70    4.15
  -9   3  28    3.40    2.39
  -9  -3  28    2.85    3.83
  -9   3  29    2.06    1.94
  -9  -3  29    2.18    2.92
  -9   3  30   -0.00    2.23
  -9  -3  30   -0.00    3.22
  -9   3  31   10.07    3.43
  -9  -3  31    7.08    4.54
  -9   3  32    2.22    2.40
  -9  -3  32    5.27    4.41
  -9   3  33    5.12    2.93
  -9  -3  33    7.22    4.50
  -9   3  34    0.00    2.07
  -9  -3  34   -0.00    3.44
  -9   3  35    3.23    2.76
  -9   3  36    0.70    2.46
  -9   3  37    7.91    3.72
  -9   4   1    0.00    3.35
  -9   4   1    1.34    2.96
  -9   4   1    0.00    3.02
   9   4  -1    2.27    4.54
  -9  -4   1    2.59    4.58
  -9   4   2   62.41   10.06
  -9   4   2   64.05   10.03
  -9   4   2   57.89   10.08
   9   4  -2   59.93   11.64
  -9  -4   2   68.02   12.44
  -9   4   3   60.05    9.65
  -9   4   3   57.64    9.45
  -9   4   3   54.14    9.64
   9   4  -3   70.77   12.29
  -9  -4   3   67.41   12.43
  -9   4   4   72.60   10.27
  -9   4   4   79.24   10.47
  -9   4   4   65.98   10.34
   9  -4  -4   59.24    8.28
   9   4  -4   52.85   11.34
  -9   4   5   81.96   11.55
  -9   4   5  100.43   12.68
   9  -4  -5   78.90    9.24
   9   4  -5  117.49   15.60
  -9  -4   5   85.37   14.13
  -9   4   6    4.65    3.10
  -9   4   6    1.11    2.88
   9   4  -6   -0.00    3.89
  -9  -4   6    0.25    3.52
  -9   4   7   69.70   10.17
  -9   4   7   76.78   10.90
   9   4  -7   89.10   13.78
  -9  -4   7   88.56   13.86
  -9   4   8  107.63   13.74
   9   4  -8   98.78   15.97
  -9  -4   8  111.88   15.48
  -9  -4   8  117.37   16.69
  -9   4   9   81.10   10.87
   9   4  -9   78.98   13.55
  -9  -4   9  116.87   14.22
  -9  -4   9   63.42   12.67
   9   4 -10    0.04    3.81
  -9  -4  10   -0.00    2.73
  -9  -4  10    1.73    3.79
   9   4 -11    6.53    4.80
  -9  -4  11   14.21    4.91
  -9  -4  11    5.76    5.03
   9   4 -12    0.00    4.16
  -9  -4  12    3.31    3.82
   9   4 -13   42.94    9.32
  -9  -4  13   52.07    9.94
   9   4 -14   14.19    5.71
  -9  -4  14   21.83    6.15
   9   4 -15   28.79    7.64
  -9  -4  15   43.03    8.84
  -9  -4  16    0.72    3.69
  -9  -4  17   35.75    8.43
  -9  -4  18   76.05   12.70
  -9  -4  19   74.21   12.29
  -9  -4  20   -0.00    3.56
  -9  -4  21    0.00    3.15
  -9  -4  22   10.31    5.04
  -9   4  23   37.50    4.67
  -9  -4  23   42.99    9.46
  -9  -4  24   14.87    5.83
  -9   4  25    2.87    1.52
  -9  -4  25    3.85    4.60
  -9   4  26   -0.00    1.33
  -9  -4  26   -0.00    3.00
  -9   4  27    0.96    1.75
  -9  -4  27    4.03    3.96
  -9   4  28    5.33    2.40
  -9  -4  28    2.01    3.24
  -9   4  29   23.37    4.41
  -9  -4  29   12.01    5.84
  -9   4  30    4.53    2.68
  -9  -4  30    0.00    3.77
  -9   4  31    4.23    2.44
  -9  -4  31    5.94    4.10
  -9   4  32    1.03    2.40
  -9  -4  32   -0.00    3.93
  -9   4  33    0.97    2.34
  -9  -4  33    2.43    4.12
  -9   4  34    2.17    2.69
  -9   4  35    9.88    3.66
  -9   4  36    0.68    2.40
  -9   4  37   -0.00    2.55
  -9   5   1  114.88   16.80
  -9   5   1  133.46   17.16
  -9   5   1  126.51   17.59
  -9  -5   1  152.77   20.84
  -9   5   2   74.21   10.81
  -9   5   2   49.19    9.70
  -9   5   2   60.41   10.71
   9   5  -2   87.44   13.88
  -9  -5   2   69.20   13.28
  -9   5   3    8.19    4.45
  -9   5   3   13.20    4.65
   9   5  -3    9.78    5.84
  -9  -5   3   17.81    6.65
  -9   5   4   87.45   11.63
  -9   5   4   82.40   11.84
   9   5  -4   61.56   12.77
  -9  -5   4   63.17   13.12
  -9   5   5   50.55    7.44
  -9   5   5   24.43    6.30
   9  -5  -5   32.31    4.37
   9   5  -5   37.05    9.39
  -9  -5   5   27.04    8.10
  -9   5   6   51.21    8.23
  -9   5   6   57.43    8.85
   9   5  -6   42.31   10.26
  -9   5   7   96.73   13.92
   9   5  -7  139.96   18.33
  -9  -5   7  114.56   17.38
  -9   5   8    5.02    2.69
   9   5  -8   -0.00    4.60
  -9  -5   8    3.13    4.05
  -9   5   9    0.72    2.12
   9   5  -9    1.16    3.65
  -9  -5   9    3.21    3.88
  -9   5  10    7.12    2.92
   9   5 -10    0.00    4.29
  -9  -5  10   -0.00    4.68
  -9   5  11   56.77    8.02
   9   5 -11   38.04   10.08
  -9  -5  11   85.54   12.89
  -9   5  12   28.79    4.98
   9   5 -12   30.83    8.07
  -9  -5  12   25.92    7.56
   9   5 -13    1.70    4.47
  -9  -5  13    5.72    4.12
   9   5 -14   16.20    6.51
  -9  -5  14   20.26    6.54
   9   5 -15   30.63    8.03
  -9  -5  15   15.82    6.11
  -9   5  16   32.68    4.81
   9   5 -16   41.32    9.08
  -9  -5  16   35.44    8.89
  -9   5  17   37.47    4.40
  -9  -5  17    9.22    5.89
  -9   5  18    5.27    1.69
  -9  -5  18    4.73    4.16
  -9   5  19   -0.00    1.11
  -9  -5  19    0.95    3.90
  -9  -5  20   10.24    5.59
  -9  -5  21   33.24    8.72
  -9  -5  22   31.14    8.23
  -9  -5  23    3.64    4.94
  -9  -5  24   -0.00    3.82
  -9  -5  25   -0.00    4.26
  -9  -5  26   17.99    6.90
  -9  -5  27   19.52    6.82
  -9  -5  28    1.52    3.08
  -9  -5  29    0.77    3.55
  -9  -5  30    8.86    5.29
  -9  -5  31    7.21    4.52
  -9  -5  32    1.98    4.30
  -9   5  34   -0.00    1.94
  -9   5  35    0.53    2.14
  -9   5  36    2.74    2.53
  -9   6   1    2.24    3.54
  -9   6   1   -0.00    2.91
  -9  -6   1    2.79    5.02
  -9   6   2  103.89   15.86
  -9   6   2  129.40   16.89
  -9  -6   2  127.04   19.21
  -9   6   3   27.08    6.74
  -9   6   3   37.59    7.79
  -9  -6   3   47.05   10.26
  -9   6   4   28.13    6.29
  -9   6   4   29.97    6.81
  -9  -6   4   22.73    8.11
  -9   6   5   30.92    6.25
  -9   6   5   26.25    6.21
  -9  -6   5   21.04    7.94
  -9   6   6   16.69    4.96
  -9  -6   6   12.26    6.19
  -9  -6   7   14.32    6.18
  -9  -6   8   94.82   15.85
   9   6  -9   11.62    6.45
  -9  -6   9   18.42    6.65
   9   6 -10   -0.00    4.61
  -9  -6  10   -0.00    3.81
   9   6 -11    0.06    4.24
  -9  -6  11    0.00    3.51
   9   6 -12   26.80    8.64
  -9  -6  12   38.97    9.17
   9   6 -13   23.13    7.84
  -9  -6  13   23.17    7.78
   9   6 -14   46.20   10.41
  -9  -6  14   41.33    9.82
   9   6 -15   22.55    7.70
  -9  -6  15   13.96    6.48
   9   6 -16    6.63    5.04
  -9  -6  16   -0.00    4.40
  -9  -6  17   15.69    6.99
  -9  -6  18   33.06    8.99
  -9  -6  19   12.87    6.22
  -9  -6  20    2.43    4.25
  -9  -6  21    3.07    3.85
  -9  -6  22    2.75    4.30
  -9  -6  23    7.88    5.24
  -9  -6  24   26.17    7.96
  -9  -6  25   11.79    6.58
  -9  -6  26    1.34    3.61
  -9  -6  27    1.02    4.44
  -9  -6  28    0.66    4.94
  -9  -6  29    3.83    4.59
  -9  -6  30   11.41    5.67
  -9  -6  31    3.51    4.57
  -9   7   1   16.36    5.70
   9   7  -1    4.77    5.21
  -9  -7   1   15.98    7.61
  -9   7   2   11.67    4.52
   9   7  -2    1.55    4.64
  -9  -7   2    5.32    5.38
  -9   7   3   -0.00    2.77
   9   7  -3    1.06    4.43
  -9  -7   3    1.88    4.89
   9   7  -4   32.88    9.43
  -9  -7   4   38.79   10.05
   9   7  -5    2.94    5.70
  -9  -7   5    8.82    6.75
   9   7  -6   51.31   11.45
  -9  -7   6   48.68   11.59
   9   7  -7    7.25    6.52
  -9  -7   7    0.37    4.97
   9   7  -8   -0.00    4.86
  -9  -7   8   -0.00    4.27
  -9  -7   9   15.29    6.69
  -9  -7  10   36.78    9.60
  -9  -7  11    0.00    4.91
  -9  -7  12   61.76   12.09
  -9  -7  13   -0.00    4.42
  -9  -7  14    4.86    4.64
  -9  -7  15    5.40    4.81
  -9  -7  16   39.61   10.06
   9   7 -17    0.00    4.56
  -9  -7  17    5.62    6.05
  -9  -7  18    7.16    5.42
  -9  -7  19    4.27    4.68
  -9  -7  20   13.09    5.96
  -9  -7  21   16.78    6.52
  -9  -7  22   25.37    8.15
  -9  -7  23   -0.00    2.97
  -9  -7  24    2.60    4.72
  -9  -7  25    0.75    3.80
  -9  -7  26   18.77    6.73
  -9  -7  27    6.13    5.48
  -9  -7  28   -0.00    3.55
  -9  -7  29    0.00    4.25
  -9  -7  30    0.00    4.15
  -9   8   1   33.70    7.66
   9   8  -1   19.30    8.32
  -9  -8   1   26.34    8.97
  -9   8   2   31.96    7.56
   9   8  -2   24.62    8.58
  -9  -8   2   29.45    9.47
   9   8  -3    3.00    5.54
  -9  -8   3   -0.00    5.10
   9   8  -4   53.58   12.61
  -9  -8   4   65.94   13.47
   9   8  -5    0.90    4.79
  -9  -8   5   -0.00    4.82
   9   8  -6    6.36    5.84
  -9  -8   6    0.44    4.10
   9   8  -7    6.77    5.67
  -9  -8   7    3.76    4.69
   9   8  -8   69.26   14.99
  -9  -8   8  109.44   17.03
   9   8  -9   22.37    8.67
  -9  -8   9   11.07    6.01
   9   8 -10   24.28    8.81
  -9  -8  10   27.07    8.56
   9   8 -11    3.37    5.77
  -9  -8  11    0.00    5.19
   9   8 -12   30.21    8.86
  -9  -8  12   17.60    7.14
   9   8 -13   -0.00    5.69
  -9  -8  13    4.54    4.34
   9   8 -14   18.33    8.40
  -9  -8  14   22.06    8.02
   9   8 -15   -0.00    4.52
  -9  -8  15   -0.00    4.07
   9   8 -16   -0.00    4.96
  -9  -8  16   -0.00    4.81
   9   8 -17    0.00    3.96
  -9  -8  17    4.10    5.13
   9   8 -18   18.10    7.53
  -9  -8  18   42.63    9.87
  -9  -8  19    6.92    5.51
  -9  -8  20   10.43    6.04
  -9  -8  21    4.52    5.15
  -9  -8  22    7.90    5.80
  -9  -8  23    0.00    4.42
  -9  -8  24   14.67    6.67
  -9  -8  25   -0.00    4.86
  -9  -8  26   12.14    6.78
  -9  -8  27    0.00    5.13
  -9  -8  28   -0.00    4.75
  -9  -8  29   -0.00    4.94
  -9   9   1    7.23    4.83
   9   9  -1    4.32    5.86
  -9  -9   1   10.22    7.59
   9   9  -2   36.26   10.32
  -9  -9   2   36.86   10.82
   9   9  -3    4.62    5.79
  -9  -9   3    1.16    4.15
   9   9  -4   12.61    6.99
  -9  -9   4    7.07    5.65
   9   9  -5    8.12    6.71
  -9  -9   5    1.03    5.28
   9   9  -6   68.44   14.54
  -9  -9   6   82.42   15.44
   9   9  -7   -0.00    5.33
  -9  -9   7   -0.00    4.79
   9   9  -8    3.29    6.34
  -9  -9   8   -0.00    5.18
   9   9  -9   -0.00    5.39
  -9  -9   9    0.00    4.05
   9   9 -10    7.52    7.43
  -9  -9  10   11.90    6.40
   9   9 -11   -0.00    5.12
  -9  -9  11   -0.00    4.15
   9   9 -12   33.33   10.03
  -9  -9  12   32.54    9.46
   9   9 -13    0.00    4.89
  -9  -9  13   -0.00    4.35
   9   9 -14    1.01    5.64
  -9  -9  14   -0.00    4.08
   9   9 -15   14.21    7.51
  -9  -9  15    3.92    5.32
   9   9 -16   38.47   11.22
  -9  -9  16   49.16   11.36
   9   9 -17   -0.00    5.85
  -9  -9  17    2.36    4.75
   9   9 -18   -0.00    5.81
  -9  -9  18    0.00    4.84
   9   9 -19    0.00    5.10
  -9  -9  19   -0.00    4.73
  -9  -9  20   15.91    7.11
  -9  -9  21   -0.00    4.30
  -9  -9  22   25.92    8.77
  -9  -9  23    1.85    4.20
  -9  -9  24    2.32    4.73
  -9  -9  25    2.43    5.78
  -9  -9  26   21.04    8.15
  -9  -9  27    5.13    4.89
   9  10  -1    3.10    5.17
  -9 -10   1   -0.00    6.38
   9  10  -2   16.63    7.79
  -9 -10   2   17.72    8.25
   9  10  -3    3.71    6.04
  -9 -10   3    1.75    4.76
   9  10  -4   78.04   14.66
  -9 -10   4   40.56   12.29
   9  10  -5   -0.00    5.34
  -9 -10   5    1.52    5.77
   9  10  -6    0.56    5.94
  -9 -10   6    2.64    5.47
   9  10  -7   -0.00    5.01
  -9 -10   7    3.42    5.42
   9  10  -8   33.76   10.57
  -9 -10   8   32.96    9.83
   9  10  -9    6.15    5.49
  -9 -10   9    4.49    5.50
   9  10 -10    7.91    6.64
  -9 -10  10    8.68    6.39
   9  10 -11    1.90    5.27
  -9 -10  11    2.64    4.98
   9  10 -12    4.99    6.12
  -9 -10  12    1.80    5.49
   9  10 -13   -0.00    4.88
  -9 -10  13    0.76    4.21
   9  10 -14   35.84   10.78
  -9 -10  14   40.75   10.37
   9  10 -15   -0.00    4.91
  -9 -10  15    0.00    5.47
   9  10 -16    5.91    6.19
  -9 -10  16    4.26    6.22
   9  10 -17    1.61    5.33
  -9 -10  17   -0.00    4.95
   9  10 -18   34.68   10.19
  -9 -10  18   22.79    8.46
   9  10 -19    0.23    4.57
  -9 -10  19    0.00    4.28
  -9 -10  20   10.23    6.62
  -9 -10  21   -0.00    4.98
  -9 -10  22   12.34    7.59
  -9 -10  23    2.08    5.88
  -9 -10  24   -0.00    4.75
  -9 -10  25    0.45    5.18
  -9 -10  26    3.86    5.22
   9  11  -1    7.55    6.26
  -9 -11   1    1.96    5.04
   9  11  -2   17.84    8.67
  -9 -11   2   23.50    9.18
   9  11  -3   -0.00    5.08
  -9 -11   3   -0.00    5.12
   9  11  -4   21.86    9.09
  -9 -11   4   14.86    7.65
   9  11  -5   -0.00    7.12
  -9 -11   5   -0.00    5.31
   9  11  -6   22.87    9.82
  -9 -11   6   34.09   10.44
   9  11  -7    7.79    6.55
  -9 -11   7   -0.00    3.93
   9  11  -8   -0.00    5.25
  -9 -11   8    0.67    5.55
   9  11  -9    0.86    5.96
   9  11 -10   12.92    7.73
  -9 -11  10   16.00    8.46
   9  11 -11    0.80    5.19
  -9 -11  11   -0.00    4.88
   9  11 -12    5.52    6.86
  -9 -11  12   15.32    7.33
   9  11 -13    0.73    5.52
  -9 -11  13   -0.00    4.75
   9  11 -14    1.46    4.49
  -9 -11  14    2.88    4.90
   9  11 -15    0.00    5.33
  -9 -11  15    0.34    4.53
   9  11 -16   35.80   10.78
  -9 -11  16   41.66   11.06
   9  11 -17   -0.00    5.40
  -9 -11  17   -0.00    5.17
   9  11 -18    4.54    5.34
  -9 -11  18    1.53    4.78
   9  11 -19   -0.00    4.62
  -9 -11  19   -0.00    5.21
   9  11 -20   11.34    7.98
  -9 -11  20    1.90    5.71
  -9 -11  21    4.18    5.16
  -9 -11  22    3.76    5.60
  -9 -11  23   -0.00    5.69
  -9 -11  24   -0.00    4.04
   9  12  -1    6.50    7.45
  -9 -12   1    6.42    6.34
   9  12  -2   -0.00    5.99
  -9 -12   2    6.36    6.88
   9  12  -3    0.00    5.41
  -9 -12   3    3.12    4.53
   9  12  -4   27.94    9.98
  -9 -12   4   37.18   11.22
   9  12  -5    2.00    6.66
  -9 -12   5    1.83    5.95
   9  12  -6    0.00    6.34
  -9 -12   6   -0.00    4.69
   9  12  -7   -0.00    5.64
  -9 -12   7    1.86    5.92
   9  12  -8   28.06   10.80
  -9 -12   8   15.08    8.45
   9  12  -9   -0.00    6.54
  -9 -12   9   -0.00    5.28
   9  12 -10    2.40    6.12
  -9 -12  10    4.29    6.35
   9  12 -11    0.27    5.54
  -9 -12  11    1.12    5.97
   9  12 -12    7.97    7.15
  -9 -12  12   12.82    7.70
   9  12 -13    0.00    6.12
  -9 -12  13   -0.00    5.16
   9  12 -14   15.05    8.12
  -9 -12  14   28.67    9.71
   9  12 -15    0.16    5.06
  -9 -12  15    4.02    4.61
   9  12 -16    1.02    5.20
  -9 -12  16    0.00    4.69
   9  12 -17    2.84    6.09
  -9 -12  17    2.47    6.45
   9  12 -18    4.69    7.18
  -9 -12  18    1.71    4.84
   9  12 -19    0.69    5.59
  -9 -12  19    2.85    5.44
   9  12 -20    7.62    6.46
  -9 -12  20   -0.00    5.44
  -9 -12  21    2.23    5.82
  -9 -12  22    0.00    5.63
   9  13  -1   15.30    8.85
  -9 -13   1    7.62    6.98
   9  13  -2    3.49    5.49
  -9 -13   2    3.67    5.34
   9  13  -3    1.54    5.74
  -9 -13   3    5.31    6.45
   9  13  -4    2.65    6.54
  -9 -13   4   -0.00    5.10
   9  13  -5    8.00    7.24
  -9 -13   5   10.04    6.98
   9  13  -6    0.00    7.67
  -9 -13   6   17.42    7.82
   9  13  -7    4.96    7.66
  -9 -13   7   -0.00    5.58
   9  13  -8   -0.00    6.11
  -9 -13   8   -0.00    6.17
   9  13  -9    0.00    5.55
  -9 -13   9    6.40    7.46
   9  13 -10   20.29    8.94
  -9 -13  10   -0.00    5.97
   9  13 -11    0.00    6.22
  -9 -13  11   -0.00    6.02
   9  13 -12   10.30    7.78
  -9 -13  12    0.00    4.43
   9  13 -13    3.62    6.47
  -9 -13  13   -0.00    5.16
   9  13 -14    6.36    6.69
  -9 -13  14   -0.00    5.48
   9  13 -15    3.09    7.15
  -9 -13  15    5.15    5.83
   9  13 -16    4.46    6.84
  -9 -13  16   16.01    8.30
   9  13 -17   -0.00    5.83
  -9 -13  17    7.46    6.39
   9  13 -18    1.91    6.68
  -9 -13  18    1.82    5.29
   9  13 -19   -0.00    5.38
  -9 -13  19   -0.00    4.31
   9  13 -20    2.44    6.33
  -9 -13  20    6.93    6.47
   9  13 -21   -0.00    5.56
   9  14  -1   -0.00    5.66
  -9 -14   1   -0.00    5.80
   9  14  -2    5.81    6.75
  -9 -14   2    0.00    5.91
   9  14  -3   12.74    7.99
  -9 -14   3   11.77    8.59
   9  14  -4    8.72    8.69
  -9 -14   4   11.85    7.44
   9  14  -5    4.36    7.28
  -9 -14   5   -0.00    5.24
   9  14  -6   -0.00    5.99
  -9 -14   6    0.69    4.65
   9  14  -7    1.67    5.87
  -9 -14   7    8.78    7.40
   9  14  -8   -0.00    5.40
  -9 -14   8    2.99    6.53
   9  14  -9    5.38    6.95
  -9 -14   9   -0.00    6.19
   9  14 -10    2.53    6.94
  -9 -14  10    3.16    5.49
   9  14 -11    0.88    6.14
  -9 -14  11    0.00    4.94
   9  14 -12    6.05    6.52
  -9 -14  12    3.63    7.07
   9  14 -13    2.97    6.55
  -9 -14  13    0.00    5.68
   9  14 -14    4.92    6.34
  -9 -14  14    0.22    5.37
   9  14 -15    2.45    5.70
  -9 -14  15    4.77    6.57
   9  14 -16    6.97    6.81
  -9 -14  16   -0.00    5.98
   9  14 -17    1.77    6.56
  -9 -14  17   -0.00    4.83
   9  14 -18    8.97    6.93
   9  14 -19    0.00    5.96
   9  14 -20   -0.00    6.28
   9  14 -21    3.59    6.23
   9  15  -1   10.55    6.84
   9  15  -2    0.00    5.84
   9  15  -3   -0.00    7.07
   9  15  -4   -0.00    6.29
   9  15  -5    0.00    7.56
  -9 -15   5   -0.00    5.61
   9  15  -6    7.11    6.86
  -9 -15   6    4.73    7.08
   9  15  -7    5.05    6.87
  -9 -15   7   -0.00    6.05
   9  15  -8    4.98    6.05
  -9 -15   8    2.02    6.84
   9  15  -9   -0.00    6.28
  -9 -15   9   -0.00    5.60
   9  15 -10    0.00    6.42
  -9 -15  10   -0.00    6.06
   9  15 -11    2.52    6.37
  -9 -15  11    1.69    6.26
   9  15 -12   -0.00    5.74
  -9 -15  12    5.31    7.07
   9  15 -13    3.09    6.59
  -9 -15  13    2.68    6.59
  -9 -15  14    3.62    6.63
  -9 -15  15   -0.00    6.23
  -9 -16  11    1.77    5.32
  -9 -16  12    3.20    6.52
  -8   0   1    1.74    2.97
  -8   0   1    1.12    2.42
   8   0  -1   -0.00    2.64
  -8   0   2  553.43   55.26
  -8   0   2  491.19   55.28
   8   0  -2  528.06   55.14
  -8   0   3   -0.00    2.63
  -8   0   3    1.26    2.83
   8   0  -3    4.03    3.30
  -8   0   4  101.61   13.44
  -8   0   4   98.98   13.91
   8   0  -4   98.28   13.31
  -8   0   5    0.23    2.36
  -8   0   5    0.99    2.78
   8   0  -5   -0.00    2.14
  -8   0   6   95.92   12.60
  -8   0   6  106.23   13.55
   8   0  -6   88.61   12.50
  -8   0   7   -0.00    2.57
  -8   0   7    0.24    2.79
   8   0  -7    2.58    2.62
   8   0  -7   -0.00    1.19
  -8   0   8  258.98   25.21
  -8   0   8  208.12   25.14
   8   0  -8  262.90   25.35
   8   0  -8  228.79   22.47
   8   0  -8  210.50   22.32
  -8   0   9    0.62    2.03
  -8   0   9   -0.00    2.35
   8   0  -9    1.77    2.45
  -8   0  10   -0.00    2.24
  -8   0  10    2.76    2.70
   8   0 -10   -0.00    2.01
  -8   0  11    0.31    1.84
  -8   0  11    0.00    2.21
   8   0 -11    1.41    2.18
  -8   0  12  205.09   21.26
  -8   0  12  198.90   22.00
   8   0 -12  184.44   21.34
  -8   0  13   -0.00    1.87
  -8   0  13   -0.00    2.46
   8   0 -13   -0.00    1.91
  -8   0  18  109.43   13.58
  -8   0  19    0.60    2.12
  -8   0  20   15.23    4.01
  -8   0  21    1.18    2.27
  -8   0  22   74.44   10.44
  -8   0  23   -0.00    2.26
  -8   0  24   30.86    6.00
  -8   0  25    1.16    2.27
  -8   0  26    1.15    2.20
  -8   0  27    0.94    2.57
  -8   0  28   62.26    9.95
  -8   0  29   -0.00    2.34
  -8   0  30   10.79    4.44
  -8   0  31    0.82    2.62
  -8   0  32    8.83    4.36
  -8   0  33   -0.00    3.06
  -8   0  34    7.59    4.31
  -8   0  35   -0.00    3.44
  -8   0  36   -0.00    3.51
  -8   0  37    1.19    3.12
  -8   1   1   91.19   12.48
  -8   1   1   70.04   12.28
   8  -1  -1  106.48   13.39
   8   1  -1   77.36   12.48
  -8  -1   1   87.35   12.74
  -8  -1   1   86.85   13.46
  -8   1   2    4.00    3.11
  -8   1   2    3.87    3.26
   8  -1  -2    3.90    3.22
   8   1  -2    7.11    3.95
  -8  -1   2    4.30    3.81
  -8  -1   2    2.37    3.75
  -8   1   3    3.39    2.99
  -8   1   3    8.12    3.59
   8  -1  -3    3.72    3.10
   8   1  -3    3.85    3.47
  -8  -1   3    3.76    3.54
  -8  -1   3    6.43    4.14
  -8   1   4   47.05    7.81
  -8   1   4   40.54    7.60
   8  -1  -4   38.85    7.44
   8  -1  -4   43.67    6.53
   8   1  -4   45.61    8.34
  -8  -1   4   53.64    8.45
  -8  -1   4   45.13    8.56
  -8   1   5    7.34    3.25
  -8   1   5   13.35    4.14
   8  -1  -5    5.01    3.15
   8  -1  -5    6.14    2.29
   8   1  -5   10.44    3.98
  -8  -1   5    3.88    3.09
  -8  -1   5    4.63    3.40
  -8   1   6   98.80   11.95
  -8   1   6   87.72   12.05
   8  -1  -6   98.84   12.05
   8  -1  -6   85.88    9.90
   8  -1  -6   84.39    9.81
   8   1  -6   83.94   12.41
  -8  -1   6  112.92   13.06
  -8  -1   6   80.21   12.59
  -8   1   7    4.52    2.94
  -8   1   7    2.30    2.76
   8  -1  -7    3.57    2.53
   8   1  -7    2.82    2.97
  -8  -1   7    7.17    3.36
  -8  -1   7    2.59    3.67
  -8   1   8    3.03    2.30
  -8   1   8   -0.00    2.27
   8  -1  -8    3.09    2.64
   8   1  -8    4.07    2.99
  -8  -1   8    2.33    2.63
  -8  -1   8    3.83    3.13
  -8   1   9   11.70    3.17
  -8   1   9   12.74    3.74
   8  -1  -9   13.76    3.38
   8   1  -9   11.03    4.25
  -8  -1   9   10.75    3.95
  -8  -1   9   16.11    4.83
  -8   1  10  176.75   17.98
  -8   1  10  168.50   18.74
   8  -1 -10  155.05   17.87
   8   1 -10  132.39   18.85
  -8  -1  10  202.81   19.69
  -8  -1  10  151.22   19.49
  -8   1  11   10.91    2.45
  -8   1  11    7.21    2.80
   8  -1 -11    9.93    2.70
   8   1 -11   10.00    3.62
  -8  -1  11    9.78    3.19
  -8   1  12    9.59    2.37
  -8   1  12   10.14    2.95
   8  -1 -12   10.52    2.53
   8   1 -12   10.33    3.65
  -8  -1  12   16.45    3.89
  -8   1  13    0.12    1.96
   8   1 -13    1.00    2.42
  -8  -1  13    1.62    1.99
  -8   1  14   77.64    9.66
   8   1 -14   77.83   10.61
  -8   1  15   62.14    8.38
   8   1 -15   71.27    9.58
  -8  -1  16   71.94   10.32
  -8  -1  17    0.00    2.92
  -8  -1  18    7.52    3.43
  -8  -1  19    6.58    3.24
  -8   1  20   25.57    4.56
  -8  -1  20   20.21    5.25
  -8   1  21    0.05    1.66
  -8  -1  21    0.09    2.36
  -8   1  22   83.11   10.81
  -8  -1  22   85.83   12.01
  -8   1  23   -0.00    2.04
  -8  -1  23    1.63    2.61
  -8   1  24   14.87    4.01
  -8  -1  24    8.01    4.16
  -8   1  25    0.94    2.31
  -8  -1  25   -0.00    2.46
  -8   1  26   17.74    4.61
  -8  -1  26   14.93    4.96
  -8   1  27    2.59    2.64
  -8  -1  27    2.70    3.15
  -8   1  28    0.69    2.39
  -8  -1  28    4.17    3.34
  -8   1  29    2.20    2.82
  -8  -1  29   -0.00    2.53
  -8   1  30   21.42    5.46
  -8  -1  30   29.00    6.80
  -8   1  31    0.00    2.33
  -8  -1  31    3.15    3.18
  -8   1  32   12.95    4.61
  -8  -1  32    5.10    4.18
  -8   1  33   -0.00    2.66
  -8  -1  33    0.00    3.15
  -8   1  34    2.41    3.22
  -8  -1  34    0.40    3.49
  -8   1  35    0.08    2.90
  -8  -1  35   -0.00    3.67
  -8   1  36   12.07    4.79
  -8  -1  36   16.59    5.86
  -8   1  37    3.34    3.26
  -8   2   1    2.42    3.34
  -8   2   1   -0.00    3.35
   8  -2  -1    5.37    3.44
   8  -2  -1    0.34    1.84
   8   2  -1    1.40    3.25
  -8  -2   1   -0.00    3.33
  -8  -2   1    0.38    3.49
  -8   2   2   64.16   10.66
  -8   2   2   86.31   12.06
   8  -2  -2   74.67   11.30
   8  -2  -2   73.01   10.42
   8   2  -2   87.05   12.85
  -8  -2   2   91.68   12.48
  -8  -2   2   73.52   12.56
  -8   2   3    8.28    3.57
  -8   2   3   13.81    4.43
   8  -2  -3    7.28    3.58
   8  -2  -3    8.40    3.03
   8   2  -3   14.53    5.16
  -8  -2   3    8.97    4.15
  -8  -2   3    9.83    4.54
  -8   2   4   36.65    6.89
  -8   2   4   40.89    7.38
   8  -2  -4   41.05    7.15
   8  -2  -4   34.55    5.71
   8   2  -4   69.64    9.97
  -8  -2   4   44.73    8.04
  -8  -2   4   50.28    8.92
  -8   2   5    9.58    3.30
  -8   2   5   11.05    3.77
   8  -2  -5    6.81    3.06
   8  -2  -5    5.08    1.83
   8  -2  -5    7.13    1.92
   8   2  -5    0.00    3.61
  -8  -2   5   15.70    4.43
  -8  -2   5    0.00    3.06
  -8   2   6  107.80   12.60
  -8   2   6   89.02   12.46
   8  -2  -6  101.04   12.54
   8   2  -6   87.14   13.52
  -8  -2   6   99.53   13.42
  -8   2   7   40.62    6.38
  -8   2   7   40.97    6.81
   8  -2  -7   36.11    6.28
   8   2  -7   43.73    8.12
  -8  -2   7   42.72    7.72
  -8   2   8  132.67   14.55
  -8   2   8  110.81   14.64
   8  -2  -8  136.07   14.74
   8   2  -8  115.86   16.23
  -8  -2   8  125.63   15.94
  -8   2   9   16.01    3.21
  -8   2   9   12.56    3.55
   8  -2  -9   11.90    3.15
   8   2  -9   10.34    4.43
  -8  -2   9   10.88    3.90
  -8   2  10    0.28    1.52
  -8   2  10    0.00    1.52
  -8   2  10    0.00    1.75
   8  -2 -10    0.12    1.38
   8   2 -10   -0.00    2.62
  -8  -2  10   -0.00    2.27
  -8   2  11    1.61    1.26
  -8   2  11    1.89    1.23
  -8   2  11    0.82    1.74
   8   2 -11    4.93    3.29
  -8  -2  11    2.26    2.69
  -8   2  12   70.45    8.38
   8   2 -12   71.12   10.30
  -8  -2  12   52.48    9.15
  -8   2  13   43.65    5.76
   8   2 -13   29.80    6.97
  -8  -2  13   45.22    7.21
  -8   2  14   24.54    4.17
   8   2 -14   34.75    6.75
  -8  -2  14   29.76    5.75
  -8  -2  14   41.27    7.08
  -8   2  15   25.77    3.92
   8   2 -15   27.21    6.05
  -8  -2  15   28.58    6.28
  -8   2  16   35.00    4.89
   8   2 -16   41.37    7.58
  -8  -2  16   35.75    7.14
  -8   2  17   23.55    3.70
  -8  -2  17   26.92    6.13
  -8  -2  18  189.69   22.80
  -8  -2  19    2.78    2.95
  -8  -2  20    1.63    2.64
  -8   2  21    0.33    1.60
  -8  -2  21   -0.00    2.76
  -8   2  22   34.83    5.55
  -8  -2  22   41.27    7.67
  -8   2  23   -0.00    1.75
  -8  -2  23    0.41    2.17
  -8   2  24    8.06    2.84
  -8  -2  24    9.17    4.43
  -8   2  25    1.96    1.89
  -8  -2  25    0.00    2.59
  -8   2  26    2.42    2.20
  -8  -2  26    1.31    3.47
  -8   2  27    0.62    1.85
  -8  -2  27   -0.00    2.94
  -8   2  28   16.32    4.28
  -8  -2  28   12.16    4.90
  -8   2  29    1.70    2.29
  -8  -2  29    6.37    3.75
  -8   2  30    1.08    2.37
  -8  -2  30    7.68    4.26
  -8   2  31    1.23    2.29
  -8  -2  31    0.86    2.73
  -8   2  32    6.44    3.55
  -8  -2  32    0.00    3.19
  -8   2  33    0.03    2.43
  -8  -2  33    3.46    3.93
  -8   2  34    4.98    3.50
  -8  -2  34   16.74    5.80
  -8   2  35   -0.00    2.63
  -8  -2  35    3.00    3.98
  -8   2  36    0.20    2.72
  -8  -2  36   -0.00    3.57
  -8   2  37    1.16    2.66
  -8   3   1  105.81   13.67
   8  -3  -1   97.81   13.84
   8  -3  -1   98.73   13.23
   8   3  -1   87.91   14.66
  -8  -3   1  113.87   15.11
  -8   3   2    4.14    2.98
  -8   3   2   -0.00    2.24
  -8   3   2    0.37    2.94
   8  -3  -2    1.33    2.98
   8  -3  -2    1.20    2.27
   8   3  -2    6.72    4.73
  -8  -3   2    6.52    3.88
  -8   3   3   54.39    8.30
  -8   3   3   60.46    8.46
  -8   3   3   45.65    8.16
   8  -3  -3   48.40    8.25
   8  -3  -3   38.57    6.82
   8   3  -3   60.01   10.16
  -8  -3   3   51.38    9.15
  -8   3   4  159.15   17.88
  -8   3   4  119.36   17.04
  -8   3   4  184.84   18.86
   8  -3  -4  154.85   18.04
   8  -3  -4  143.80   16.24
   8   3  -4  160.30   20.05
  -8  -3   4  134.67   18.70
  -8   3   5   11.65    3.64
  -8   3   5   19.51    4.41
  -8   3   5   12.42    4.09
   8  -3  -5   18.98    2.54
   8  -3  -5    8.50    2.07
   8   3  -5   18.83    5.80
  -8  -3   5   16.78    5.07
  -8   3   6   36.48    6.43
  -8   3   6   41.61    6.79
  -8   3   6   44.64    7.29
   8   3  -6   61.14    9.85
  -8  -3   6   50.44    8.51
  -8   3   7   23.50    4.22
  -8   3   7   19.60    4.23
  -8   3   7   19.98    4.49
   8   3  -7   18.38    6.09
  -8  -3   7   17.79    5.27
  -8   3   8    5.92    2.43
  -8   3   8    6.19    2.66
  -8   3   8    6.39    2.83
   8   3  -8    4.74    3.95
  -8  -3   8    7.69    4.17
  -8   3   9    1.58    1.72
  -8   3   9    5.28    2.05
  -8   3   9    4.10    2.25
   8   3  -9    3.18    3.50
  -8  -3   9    2.92    3.06
  -8   3  10  108.69   11.12
  -8   3  10  100.18   11.24
  -8   3  10  100.01   12.13
   8   3 -10   99.49   14.64
  -8  -3  10   95.22   13.72
  -8   3  11  100.63   12.06
   8   3 -11  113.75   15.02
  -8  -3  11  107.34   14.21
  -8   3  12    2.07    1.73
   8   3 -12    4.49    3.99
  -8  -3  12    0.40    2.84
  -8  -3  12    3.18    3.84
  -8   3  13    8.25    2.15
   8   3 -13   12.68    4.89
  -8  -3  13   10.88    4.22
  -8  -3  13    8.53    4.35
  -8   3  14   23.96    3.67
   8   3 -14   21.36    6.40
  -8  -3  14   38.03    6.74
  -8  -3  14   41.45    7.93
  -8   3  15   34.24    4.31
   8   3 -15   33.13    7.74
  -8  -3  15   45.27    8.22
  -8   3  16   90.67    9.40
   8   3 -16   94.08   13.49
  -8  -3  16   88.68   13.38
   8   3 -17    3.91    3.57
  -8  -3  17    0.16    3.18
  -8   3  18    6.26    1.34
  -8  -3  18    1.39    3.42
  -8  -3  19   15.14    5.28
  -8  -3  20   88.99   13.54
  -8   3  21    7.06    1.97
  -8   3  21    6.16    1.92
  -8  -3  21    9.02    4.59
  -8   3  22   14.11    2.89
  -8  -3  22   18.04    5.58
  -8   3  23    3.90    1.85
  -8  -3  23    2.94    3.71
  -8   3  24   19.22    3.79
  -8  -3  24   20.45    6.19
  -8   3  25   15.16    3.52
  -8  -3  25   14.66    5.42
  -8   3  26    4.83    2.36
  -8  -3  26   11.12    4.71
  -8   3  27   -0.00    1.96
  -8  -3  27   -0.00    3.04
  -8   3  28    0.33    2.14
  -8  -3  28    1.89    3.44
  -8   3  29    0.84    2.22
  -8  -3  29    0.00    3.62
  -8   3  30   12.01    3.93
  -8  -3  30   15.87    5.78
  -8   3  31    0.00    2.28
  -8  -3  31   -0.00    3.59
  -8   3  32   10.49    4.24
  -8  -3  32    5.15    4.30
  -8   3  33    4.18    3.34
  -8  -3  33    0.00    3.99
  -8   3  34    0.00    2.47
  -8  -3  34    6.46    4.35
  -8   3  35    4.24    3.33
  -8  -3  35    2.49    3.37
  -8   3  36    0.93    3.01
  -8   3  37   -0.00    3.38
  -8   4   1   89.89   12.63
  -8   4   1   80.86   12.28
   8  -4  -1   89.11   12.21
   8   4  -1  107.32   15.18
  -8   4   2   20.71    5.49
  -8   4   2   31.10    6.19
   8  -4  -2   30.06    5.51
   8   4  -2   22.81    7.08
  -8   4   3   26.91    5.55
  -8   4   3   21.10    5.13
   8  -4  -3   22.65    4.65
   8   4  -3   31.57    7.78
  -8   4   4  175.64   18.94
  -8   4   4  141.26   18.24
   8  -4  -4  153.66   17.19
   8   4  -4  150.70   21.02
  -8  -4   4  178.31   20.91
  -8   4   5   12.90    3.63
  -8   4   5    9.29    3.26
   8  -4  -5    7.84    1.83
   8  -4  -5    9.05    1.91
   8   4  -5   12.77    5.51
  -8  -4   5   14.02    5.25
  -8   4   6   50.63    7.13
  -8   4   6   54.23    7.35
   8   4  -6   56.20   10.00
  -8  -4   6   23.76    6.97
  -8   4   7  101.07   12.76
  -8   4   7  124.24   13.29
  -8   4   7   89.84   13.06
   8   4  -7  104.21   15.57
  -8  -4   7  128.13   15.78
  -8   4   8   31.73    5.27
  -8   4   8   38.76    5.72
  -8   4   8   27.07    5.55
   8   4  -8   43.78    8.59
  -8  -4   8   52.96    8.48
  -8   4   9    8.02    2.39
  -8   4   9    7.00    2.78
   8   4  -9   13.88    5.74
  -8  -4   9   24.13    5.63
  -8  -4   9    7.59    4.31
  -8   4  10   -0.00    1.50
  -8   4  10    1.31    1.84
   8   4 -10   -0.00    4.11
  -8  -4  10   10.84    4.11
  -8  -4  10    6.12    4.04
  -8   4  11    9.24    2.61
   8   4 -11    7.01    5.08
  -8  -4  11   10.22    4.52
  -8  -4  11    4.05    3.52
  -8   4  12   86.00   10.52
   8   4 -12   93.67   14.06
  -8  -4  12  111.86   13.83
  -8  -4  12   87.66   13.95
  -8   4  13   13.66    2.86
   8   4 -13   16.72    6.34
  -8  -4  13   17.15    5.18
  -8  -4  13   19.63    5.95
  -8   4  14   58.03    6.64
  -8   4  14   49.83    6.44
   8   4 -14   47.68    9.73
  -8  -4  14   64.89    9.98
  -8  -4  14   67.36   10.79
  -8   4  15    0.11    1.13
  -8   4  15    0.42    1.05
   8   4 -15    1.35    3.67
  -8  -4  15    1.92    4.32
  -8   4  16   18.03    2.57
   8   4 -16   22.09    6.42
  -8  -4  16   31.48    7.57
   8   4 -17   29.82    7.46
  -8  -4  17   27.07    7.56
   8   4 -18   86.33   13.97
  -8  -4  18   98.55   14.59
  -8  -4  19    2.26    3.67
  -8   4  20   15.86    2.55
  -8  -4  20   18.28    6.08
  -8   4  21    1.63    1.40
  -8  -4  21   -0.00    3.48
  -8  -4  22   15.25    5.34
  -8  -4  23    8.53    4.60
  -8  -4  24    9.56    5.10
  -8  -4  25    0.88    3.76
  -8  -4  26   -0.00    3.29
  -8  -4  27    4.18    4.27
  -8  -4  28    6.05    4.23
  -8  -4  29    2.80    3.68
  -8  -4  30    0.00    3.82
  -8  -4  31    0.67    3.46
  -8  -4  32   12.80    5.62
  -8  -4  33    5.79    4.56
  -8  -4  34   14.15    6.30
  -8   4  35    2.39    2.38
  -8  -4  35    7.95    5.20
  -8   4  36   -0.00    2.03
  -8   4  37   -0.00    2.14
  -8   5   1   18.41    5.90
  -8   5   1   48.46    7.92
   8  -5  -1   38.21    6.82
   8   5  -1   35.06    8.99
  -8   5   2   36.73    7.14
  -8   5   2   36.41    7.01
   8  -5  -2   33.84    6.27
   8   5  -2   23.97    7.87
  -8   5   3  113.68   13.15
  -8   5   3   89.45   12.32
   8  -5  -3   75.65   11.07
   8   5  -3   90.58   14.88
  -8   5   4   13.20    4.38
  -8   5   4   21.79    4.96
   8  -5  -4   15.45    3.51
   8   5  -4   15.62    6.22
  -8   5   5   57.19    9.08
  -8   5   5   65.76    9.39
   8  -5  -5   65.35    7.41
   8   5  -5   57.97   11.52
  -8  -5   5   53.86   11.34
  -8   5   6  111.78   13.41
  -8   5   6  101.85   13.05
   8   5  -6  109.38   16.31
  -8  -5   6   93.38   15.86
  -8   5   7    3.54    2.35
  -8   5   7    0.00    2.22
   8   5  -7    3.75    4.22
  -8  -5   7   -0.00    3.48
  -8   5   8    5.51    2.48
  -8   5   8    4.24    2.74
   8   5  -8    7.77    5.38
  -8  -5   8    4.25    4.31
  -8   5   9    9.42    3.04
  -8   5   9   11.14    3.63
   8   5  -9   10.17    5.59
  -8  -5   9   11.53    5.27
  -8   5  10  212.85   23.65
   8   5 -10  226.88   27.39
  -8  -5  10  204.67   26.94
  -8   5  11   45.39    6.79
   8   5 -11   41.04    9.60
  -8  -5  11   42.65    9.32
  -8   5  12    0.00    1.73
   8   5 -12    5.69    5.29
  -8  -5  12   -0.00    3.77
  -8   5  13    0.59    1.83
   8   5 -13    0.61    3.46
  -8  -5  13   -0.00    4.37
  -8   5  14    5.47    2.34
   8   5 -14   15.73    6.30
  -8  -5  14    5.44    4.76
  -8   5  15   25.69    4.09
   8   5 -15   25.28    7.38
  -8  -5  15   23.60    7.15
  -8   5  16   72.09    8.37
   8   5 -16   75.75   12.61
  -8  -5  16   60.29   11.90
  -8   5  17    9.34    2.21
   8   5 -17   12.34    5.49
  -8  -5  17    2.19    3.77
  -8   5  18    2.32    1.70
   8   5 -18   11.57    5.19
  -8  -5  18    5.32    3.89
  -8   5  19   17.55    3.00
   8   5 -19   13.26    6.06
  -8  -5  19   22.57    6.50
  -8   5  20   34.79    4.76
  -8  -5  20   32.84    8.67
  -8  -5  21   35.81    8.65
  -8  -5  22    5.08    4.91
  -8  -5  23    2.36    3.63
  -8  -5  24    6.04    4.75
  -8  -5  25   22.55    6.97
  -8  -5  26    5.97    5.03
  -8  -5  27   -0.00    3.54
  -8  -5  28   -0.00    3.12
  -8  -5  29    8.76    5.57
  -8  -5  30   14.11    5.98
  -8  -5  31    6.14    5.33
  -8  -5  32    8.89    5.56
  -8  -5  33    0.00    4.00
  -8  -5  34    2.16    4.45
  -8   6   1  107.99   15.39
  -8   6   1  110.42   15.47
  -8   6   1  114.21   16.15
  -8  -6   1  146.02   19.70
  -8   6   2  106.09   14.15
  -8   6   2   97.70   13.90
  -8   6   2   89.42   13.76
  -8  -6   2  109.97   17.20
  -8   6   3  110.86   14.31
  -8   6   3  116.12   14.54
   8   6  -3   96.34   16.29
  -8  -6   3   78.72   15.69
  -8   6   4   35.85    6.95
  -8   6   4   28.02    6.43
   8   6  -4   36.55    9.05
  -8  -6   4   41.46    9.90
  -8   6   5   26.26    5.56
  -8   6   5   33.31    6.13
   8  -6  -5   16.32    3.72
   8   6  -5   38.72    8.98
  -8  -6   5   35.83    9.00
  -8   6   6   40.55    6.40
   8  -6  -6   21.08    2.83
   8   6  -6   41.08    9.02
  -8  -6   6   27.80    7.79
  -8   6   7   32.53    6.04
  -8   6   7   27.17    6.43
   8   6  -7   32.21    8.47
  -8  -6   7   66.50   11.30
  -8   6   8   32.80    5.70
  -8   6   8   35.68    6.70
   8   6  -8   14.87    7.05
  -8  -6   8   24.37    7.83
  -8   6   9    1.97    2.79
   8   6  -9    1.93    4.37
  -8  -6   9   -0.00    4.35
  -8   6  10    4.10    2.71
   8   6 -10    7.02    5.31
  -8  -6  10    2.65    4.23
  -8   6  11   36.63    6.15
   8   6 -11   24.69    7.99
  -8  -6  11   22.40    7.31
  -8   6  12   24.49    5.13
   8   6 -12   44.43    9.75
  -8  -6  12   26.20    7.88
  -8   6  13   20.71    4.58
   8   6 -13   23.17    7.14
  -8  -6  13   25.66    7.36
  -8   6  14   32.76    5.55
   8   6 -14   27.12    7.98
  -8  -6  14   31.73    8.64
  -8   6  15   12.29    3.41
   8   6 -15   23.76    7.41
  -8  -6  15   27.62    7.34
   8   6 -16    0.00    4.48
  -8  -6  16    6.31    4.92
   8   6 -17   90.58   14.23
  -8  -6  17   65.99   12.74
   8   6 -18   20.20    6.99
  -8  -6  18   27.55    7.83
   8   6 -19    9.10    5.87
  -8  -6  19   15.80    5.83
   8   6 -20    2.26    4.82
  -8  -6  20   -0.00    4.66
  -8  -6  21    0.66    3.53
  -8  -6  22   -0.00    4.17
  -8  -6  23   23.62    7.52
  -8  -6  24    5.81    5.14
  -8  -6  25    8.37    5.10
  -8  -6  26   -0.00    4.61
  -8  -6  27   16.31    6.67
  -8  -6  28    0.00    4.67
  -8  -6  29    6.95    4.37
  -8  -6  30    2.20    3.75
  -8  -6  31    1.16    4.20
  -8  -6  32    0.57    4.23
  -8  -6  33   12.83    6.18
  -8   7   1   95.48   14.05
  -8   7   1  104.55   14.34
   8   7  -1   94.90   16.47
  -8  -7   1   89.12   16.49
  -8   7   2    0.00    3.20
  -8   7   2    2.87    3.28
  -8  -7   2    0.15    4.19
  -8   7   3   34.55    6.53
  -8   7   3   37.90    6.82
  -8  -7   3    0.96    4.18
  -8   7   4    0.42    2.81
  -8  -7   4    2.24    4.38
  -8   7   5   76.66   11.33
  -8  -7   5   78.14   14.31
  -8   7   6   12.88    4.32
  -8  -7   6   13.63    6.07
  -8   7   7    0.00    2.99
  -8  -7   7    4.01    4.65
  -8  -7   8    0.87    4.03
  -8  -7   9   49.57   10.99
  -8  -7  10    8.04    5.40
  -8  -7  11   67.46   12.80
  -8  -7  12    4.93    4.36
  -8  -7  13   21.93    7.25
  -8  -7  14   19.33    6.98
  -8  -7  15   83.70   14.95
  -8  -7  16   18.50    6.83
  -8  -7  17    6.68    5.20
  -8  -7  18    0.83    4.26
  -8  -7  19    0.00    4.90
  -8  -7  20    7.91    5.65
  -8  -7  21   21.07    7.79
  -8  -7  22   -0.00    4.73
  -8  -7  23    2.53    4.21
  -8  -7  24    0.52    4.42
  -8  -7  25    7.26    4.80
  -8  -7  26    4.53    4.78
  -8  -7  27   13.83    6.77
  -8  -7  28   -0.00    4.54
  -8  -7  29   -0.00    5.36
  -8  -7  30    4.35    4.87
  -8  -7  31    8.98    5.93
  -8  -7  32    1.17    4.46
  -8   8   1   83.96   12.98
   8   8  -1   69.60   14.89
  -8  -8   1  106.48   17.30
  -8   8   2    1.53    3.57
   8   8  -2    0.79    4.42
  -8  -8   2   -0.00    4.29
  -8   8   3   36.87    7.94
   8   8  -3   42.36   10.57
  -8  -8   3   33.09   10.13
  -8   8   4   18.62    5.68
   8   8  -4   14.89    7.07
  -8  -8   4   17.31    7.65
  -8   8   5   -0.00    3.27
   8   8  -5    2.62    5.52
  -8  -8   5   -0.00    5.32
   8   8  -6   -0.00    5.22
  -8  -8   6    6.10    5.41
   8   8  -7  109.89   19.14
  -8  -8   7  144.95   20.56
   8   8  -8    0.00    5.50
  -8  -8   8    0.00    3.25
   8   8  -9   15.53    7.59
  -8  -8   9   12.38    6.27
   8   8 -10    4.76    5.11
  -8  -8  10    0.00    4.84
   8   8 -11    0.58    4.38
  -8  -8  11    6.23    4.86
   8   8 -12    4.13    5.28
  -8  -8  12    2.28    4.53
   8   8 -13   32.93    9.89
  -8  -8  13   56.91   11.64
   8   8 -14   -0.00    5.27
  -8  -8  14   -0.00    4.10
   8   8 -15    2.43    4.94
  -8  -8  15    7.96    5.99
   8   8 -16    1.27    5.27
  -8  -8  16    6.18    5.61
   8   8 -17   14.31    7.01
  -8  -8  17   27.66    8.20
   8   8 -18    9.62    5.89
  -8  -8  18    1.00    3.72
   8   8 -19    7.50    5.28
  -8  -8  19    0.00    4.04
   8   8 -20    5.26    5.06
  -8  -8  20   -0.00    4.00
   8   8 -21    7.11    6.11
  -8  -8  21   10.67    5.94
  -8  -8  22   -0.00    4.63
  -8  -8  23   34.48    9.59
  -8  -8  24    6.51    5.99
  -8  -8  25   16.30    7.15
  -8  -8  26    0.00    4.64
  -8  -8  27    4.07    5.34
  -8  -8  28    2.70    5.38
  -8  -8  29   14.31    7.12
  -8  -8  30    0.27    3.69
  -8  -8  31    0.68    4.37
  -8   9   1  102.83   15.94
   8   9  -1  118.84   19.19
  -8  -9   1  111.52   18.99
  -8   9   2   -0.00    3.68
   8   9  -2    7.62    5.93
  -8  -9   2    4.43    5.23
  -8   9   3   40.82    9.24
   8   9  -3   49.97   11.55
  -8  -9   3   63.95   13.35
  -8   9   4    7.29    4.50
   8   9  -4    3.73    5.53
  -8  -9   4    9.08    6.59
   8   9  -5   51.95   12.26
  -8  -9   5   50.08   12.58
   8   9  -6    0.00    5.70
  -8  -9   6   -0.00    5.39
   8   9  -7    4.04    5.82
  -8  -9   7    9.22    5.73
   8   9  -8   -0.00    4.76
  -8  -9   8   -0.00    4.90
   8   9  -9   10.75    6.78
  -8  -9   9   18.34    7.48
   8   9 -10    0.00    5.49
  -8  -9  10   14.40    6.27
   8   9 -11   73.70   14.45
  -8  -9  11   76.21   14.86
   8   9 -12   -0.00    4.59
  -8  -9  12    0.62    4.01
   8   9 -13    1.20    4.63
  -8  -9  13   -0.00    4.13
   8   9 -14    2.62    5.42
  -8  -9  14    2.11    5.21
   8   9 -15   68.78   13.63
  -8  -9  15   59.25   13.21
   8   9 -16   10.31    6.74
  -8  -9  16    0.89    5.47
   8   9 -17    0.00    5.67
  -8  -9  17    3.73    5.36
   8   9 -18    6.92    6.18
  -8  -9  18   11.61    6.83
   8   9 -19   15.03    7.50
  -8  -9  19   28.40    8.47
   8   9 -20   -0.00    4.47
  -8  -9  20    5.11    4.78
   8   9 -21   14.06    7.39
  -8  -9  21   20.03    7.83
   8   9 -22   -0.00    4.96
  -8  -9  22    3.57    4.93
  -8  -9  23   -0.00    5.08
  -8  -9  24   -0.00    5.88
  -8  -9  25   20.19    7.40
  -8  -9  26   -0.00    5.58
  -8  -9  27    6.51    6.27
  -8  -9  28    0.53    4.02
  -8  -9  29    3.77    6.27
   8  10  -1   13.95    8.63
  -8 -10   1   21.45    9.13
  -8  10   2    2.91    3.79
   8  10  -2   -0.00    5.32
  -8 -10   2    5.32    5.28
  -8  10   3   47.26    9.92
   8  10  -3   53.85   12.88
  -8 -10   3   49.74   12.44
   8  10  -4    4.75    5.99
  -8 -10   4    9.47    7.02
   8  10  -5   12.05    7.71
  -8 -10   5    3.90    5.76
   8  10  -6   -0.00    5.25
  -8 -10   6    3.63    5.75
   8  10  -7   74.17   15.18
  -8 -10   7   76.89   15.37
   8  10  -8    3.96    7.37
  -8 -10   8    2.64    4.84
   8  10  -9   13.65    7.44
  -8 -10   9   10.45    6.99
   8  10 -10   -0.00    5.16
  -8 -10  10    5.24    4.86
   8  10 -11    9.61    6.76
  -8 -10  11    3.52    4.84
   8  10 -12    1.27    5.65
  -8 -10  12   -0.00    5.33
   8  10 -13   39.15   11.15
  -8 -10  13   59.26   13.02
   8  10 -14    5.90    6.59
  -8 -10  14   -0.00    4.96
   8  10 -15    7.96    6.40
  -8 -10  15   -0.00    5.63
   8  10 -16    0.00    5.38
  -8 -10  16   -0.00    5.14
   8  10 -17   46.34   11.21
  -8 -10  17   16.90    8.54
   8  10 -18    0.94    5.73
  -8 -10  18    2.98    5.26
   8  10 -19   19.70    8.84
  -8 -10  19   25.69    8.83
   8  10 -20    3.69    5.22
  -8 -10  20   -0.00    4.83
   8  10 -21    6.15    5.97
  -8 -10  21    8.20    5.98
   8  10 -22   -0.00    5.09
  -8 -10  22    0.00    5.30
  -8 -10  23    2.33    5.67
  -8 -10  24   -0.00    4.68
  -8 -10  25    1.38    5.45
  -8 -10  26    0.00    4.45
  -8 -10  27    0.37    4.51
  -8 -10  28    0.00    4.78
   8  11  -1   32.40   10.37
  -8 -11   1   35.35   11.18
   8  11  -2    0.00    6.83
  -8 -11   2   13.89    7.67
   8  11  -3    7.24    7.26
  -8 -11   3    9.15    6.70
   8  11  -4   -0.00    5.40
  -8 -11   4    3.64    6.31
   8  11  -5   21.14    8.64
  -8 -11   5   26.32    9.99
   8  11  -6    2.13    5.98
  -8 -11   6   -0.00    4.97
   8  11  -7    3.87    5.41
  -8 -11   7    9.57    6.68
   8  11  -8    7.63    6.97
  -8 -11   8    1.78    5.25
   8  11  -9   33.65   10.46
  -8 -11   9   25.01    9.81
   8  11 -10    0.00    5.52
  -8 -11  10    0.00    4.17
   8  11 -11   22.06    9.15
  -8 -11  11    7.70    6.02
   8  11 -12    2.29    5.16
  -8 -11  12    1.90    4.36
   8  11 -13    0.00    5.59
  -8 -11  13   -0.00    5.45
   8  11 -14   -0.00    5.67
  -8 -11  14   -0.00    5.63
   8  11 -15   41.59   11.68
  -8 -11  15   53.35   13.11
   8  11 -16    0.32    4.51
  -8 -11  16    2.57    5.54
   8  11 -17    4.21    5.58
  -8 -11  17    3.44    4.53
   8  11 -18    1.91    5.50
  -8 -11  18    1.41    4.67
   8  11 -19   20.13    8.18
  -8 -11  19   15.41    7.89
   8  11 -20    2.16    5.18
  -8 -11  20    2.41    5.27
   8  11 -21    0.85    5.84
  -8 -11  21    3.91    5.72
   8  11 -22    0.00    5.80
  -8 -11  22   -0.00    5.50
   8  11 -23    3.63    6.89
  -8 -11  23    0.00    5.13
  -8 -11  24    1.32    4.83
  -8 -11  25   15.82    7.39
  -8 -11  26   -0.00    5.78
   8  12  -1   -0.00    5.98
  -8 -12   1    0.31    5.23
   8  12  -2   -0.00    6.06
  -8 -12   2    2.71    6.43
   8  12  -3   46.36   12.84
  -8 -12   3   50.69   13.51
   8  12  -4   -0.00    5.68
  -8 -12   4    4.55    5.74
   8  12  -5    2.21    6.39
  -8 -12   5   -0.00    5.97
   8  12  -6    1.00    5.65
  -8 -12   6    5.10    6.27
   8  12  -7   20.26    9.02
  -8 -12   7   13.76    7.98
   8  12  -8    2.54    5.68
  -8 -12   8   10.84    7.06
   8  12  -9   23.94    9.70
  -8 -12   9   26.30    9.94
   8  12 -10    2.37    5.52
  -8 -12  10    7.72    6.52
   8  12 -11    0.28    5.48
  -8 -12  11    0.00    4.78
   8  12 -12    1.47    5.85
  -8 -12  12    0.00    4.29
   8  12 -13   29.89   10.21
  -8 -12  13   18.28    8.55
   8  12 -14   -0.00    5.93
  -8 -12  14    0.00    4.72
   8  12 -15   -0.00    5.52
  -8 -12  15    1.48    5.30
   8  12 -16    1.44    4.93
  -8 -12  16    1.82    4.59
   8  12 -17    5.99    6.24
  -8 -12  17    6.48    6.76
   8  12 -18   13.47    7.42
  -8 -12  18    6.85    6.04
   8  12 -19   13.49    7.54
  -8 -12  19   19.61    8.57
   8  12 -20   -0.00    5.49
  -8 -12  20    3.61    6.75
   8  12 -21    4.76    7.03
  -8 -12  21    6.20    6.48
   8  12 -22    4.69    6.26
  -8 -12  22    2.82    6.58
   8  12 -23    9.47    6.82
  -8 -12  23    7.85    6.98
  -8 -12  24   -0.00    5.86
   8  13  -1   26.47   10.16
  -8 -13   1    9.88    8.01
   8  13  -2    0.00    5.61
  -8 -13   2    2.29    5.70
   8  13  -3    4.04    6.14
  -8 -13   3   -0.00    6.70
   8  13  -4   15.23    8.79
  -8 -13   4   20.94    9.23
   8  13  -5   37.96   11.92
  -8 -13   5   24.06   10.11
   8  13  -6   -0.00    6.24
  -8 -13   6   -0.00    5.67
   8  13  -7   -0.00    6.59
  -8 -13   7   12.22    7.66
   8  13  -8    0.34    5.18
  -8 -13   8   -0.00    5.66
   8  13  -9   19.39    9.10
  -8 -13   9    2.27    6.01
   8  13 -10    6.28    6.85
  -8 -13  10    0.59    5.19
   8  13 -11   10.23    7.17
  -8 -13  11   11.67    7.75
   8  13 -12    5.40    6.72
  -8 -13  12    0.00    5.61
   8  13 -13    0.00    5.47
  -8 -13  13   -0.00    4.48
   8  13 -14   -0.00    6.45
  -8 -13  14    5.53    5.74
   8  13 -15   22.72    9.28
  -8 -13  15   15.26    8.01
   8  13 -16    8.29    7.27
  -8 -13  16   -0.00    4.59
   8  13 -17    5.07    5.99
  -8 -13  17    1.48    5.44
   8  13 -18   -0.00    6.03
  -8 -13  18    2.41    5.64
   8  13 -19    1.31    5.13
  -8 -13  19    4.72    5.96
   8  13 -20   -0.00    6.19
  -8 -13  20    0.09    4.72
   8  13 -21    8.76    7.21
  -8 -13  21    6.85    7.88
   8  13 -22    3.74    5.80
  -8 -13  22    5.53    6.34
   8  13 -23   -0.00    6.00
  -8 -13  23   -0.00    5.73
   8  13 -24    0.00    5.81
   8  14  -1   11.31    8.25
  -8 -14   1    0.00    6.16
   8  14  -2    3.75    7.68
  -8 -14   2   22.29    9.16
   8  14  -3   -0.00    7.71
  -8 -14   3    3.41    7.11
   8  14  -4   -0.00    5.71
  -8 -14   4    0.73    5.47
   8  14  -5    0.00    6.48
  -8 -14   5   -0.00    4.96
   8  14  -6   -0.00    6.89
   8  14  -7    3.15    5.55
  -8 -14   7    3.88    6.73
   8  14  -8   16.82    8.81
  -8 -14   8   12.34    8.63
   8  14  -9   -0.00    7.20
  -8 -14   9    5.00    6.95
   8  14 -10    0.00    6.14
  -8 -14  10   -0.00    5.28
   8  14 -11    5.40    6.64
  -8 -14  11    1.29    6.34
   8  14 -12   10.21    6.90
  -8 -14  12    0.00    5.79
   8  14 -13    7.01    7.43
  -8 -14  13    0.26    5.22
   8  14 -14    1.61    4.89
  -8 -14  14    0.00    4.38
   8  14 -15    6.42    6.97
  -8 -14  15   -0.00    5.34
   8  14 -16   -0.00    5.96
  -8 -14  16    2.73    6.31
   8  14 -17    3.17    6.93
  -8 -14  17    8.89    7.62
   8  14 -18    9.56    6.91
  -8 -14  18    6.20    6.32
   8  14 -19    9.35    7.82
  -8 -14  19    4.18    6.93
   8  14 -20    2.69    6.65
  -8 -14  20    0.00    5.15
   8  14 -21    1.58    5.79
   8  14 -22    7.35    7.68
   8  14 -23    3.56    5.93
   8  14 -24    6.61    6.71
   8  15  -1   10.12    7.57
   8  15  -2    4.84    6.02
   8  15  -3   -0.00    6.42
   8  15  -4    1.92    6.62
   8  15  -5   11.90    8.33
   8  15  -6    3.14    6.18
  -8 -15   6    6.04    6.96
   8  15  -7   -0.00    7.06
  -8 -15   7   -0.00    6.31
   8  15  -8    1.77    6.96
  -8 -15   8   -0.00    6.03
   8  15  -9    1.86    6.54
  -8 -15   9    1.36    5.69
   8  15 -10    0.00    6.48
  -8 -15  10    0.00    6.75
   8  15 -11    0.00    4.91
  -8 -15  11    0.82    4.91
   8  15 -12    3.62    6.82
  -8 -15  12   -0.00    5.68
   8  15 -13    2.14    6.31
  -8 -15  13   -0.00    6.06
   8  15 -14    0.13    6.17
  -8 -15  14   -0.00    5.53
   8  15 -15   -0.00    5.79
  -8 -15  15   -0.00    5.29
   8  15 -16    0.00    4.83
  -8 -15  16    0.24    4.34
   8  15 -17    3.47    6.03
  -8 -15  17    6.52    6.87
  -8 -15  18    1.15    5.65
  -8 -16  12    1.39    5.83
  -8 -16  13   -0.00    5.83
  -8 -16  14   -0.00    5.85
  -8 -16  15   -0.00    5.07
  -8 -16  16   -0.00    4.82
  -7   0   1  972.19   95.38
  -7   0   1  817.75   95.14
   7   0  -1  958.77   95.37
   7   0  -1 1033.10   95.01
  -7   0   2    3.59    3.11
  -7   0   2    1.09    2.55
   7   0  -2   -0.00    2.89
   7   0  -2   -0.00    2.29
  -7   0   3   19.72    4.74
  -7   0   3   19.43    5.00
   7   0  -3   17.80    4.80
   7   0  -3   16.13    3.84
  -7   0   4   -0.00    2.32
  -7   0   4    0.01    2.34
   7   0  -4   -0.00    2.44
   7   0  -4   -0.00    1.61
  -7   0   5   42.88    6.37
  -7   0   5   12.49    4.89
   7   0  -5   36.68    6.13
   7   0  -5   38.84    5.22
  -7   0   6    0.49    1.94
  -7   0   6   -0.00    2.35
   7   0  -6    2.70    2.27
   7   0  -6    0.00    1.47
  -7   0   7  364.20   37.42
  -7   0   7  350.26   37.84
   7   0  -7  378.68   37.66
   7   0  -7  352.17   35.73
  -7   0   8    0.06    1.91
  -7   0   8    0.50    2.12
   7   0  -8   -0.00    2.30
  -7   0   9   22.57    4.34
  -7   0   9   18.01    4.38
   7   0  -9   28.24    4.75
  -7   0  10   -0.00    1.66
  -7   0  10   -0.00    2.04
   7   0 -10   -0.00    1.99
  -7   0  11  354.87   35.20
  -7   0  11  338.03   35.78
   7   0 -11  337.20   35.41
  -7   0  12    0.87    1.64
  -7   0  12    0.45    1.93
   7   0 -12   -0.00    1.74
  -7   0  13  119.02   13.40
  -7   0  13  113.09   14.04
   7   0 -13  131.96   13.99
  -7   0  14    2.43    1.72
  -7   0  14   -0.00    2.01
   7   0 -14    1.88    1.94
  -7   0  15    1.79    1.71
  -7   0  15    5.95    2.45
   7   0 -15    4.02    2.22
  -7   0  16    0.53    1.69
  -7   0  16    0.63    2.31
   7   0 -16   -0.00    1.92
  -7   0  17  503.40   52.35
   7   0 -17  522.13   51.69
  -7   0  20   -0.00    2.27
  -7   0  21    8.91    3.41
  -7   0  22   -0.00    2.19
  -7   0  23   71.29   10.33
  -7   0  24    1.76    2.33
  -7   0  25    0.41    2.94
  -7   0  26   -0.00    2.72
  -7   0  27   89.75   13.03
  -7   0  28    1.05    2.47
  -7   0  29   13.31    4.42
  -7   0  30   -0.00    3.06
  -7   0  31    6.86    3.92
  -7   0  32    0.70    2.93
  -7   0  33   17.25    5.42
  -7   0  34    0.00    2.94
  -7   0  35    5.26    4.24
  -7   0  36   -0.00    3.09
  -7   0  37    4.50    3.96
  -7   0  38    0.00    2.88
  -7   1   1    0.72    2.83
  -7   1   1    1.97    3.37
   7  -1  -1   -0.00    2.74
   7  -1  -1    2.90    2.53
   7   1  -1    2.62    2.98
  -7  -1   1    3.62    3.12
  -7  -1   1    3.30    3.25
  -7   1   2   58.48    8.69
  -7   1   2   57.03    9.02
   7  -1  -2   52.05    8.68
   7  -1  -2   44.56    7.65
   7   1  -2   58.04    9.41
   7   1  -2   63.28    8.84
  -7  -1   2   61.99    9.37
  -7  -1   2   55.86    9.45
  -7   1   3  310.86   33.79
  -7   1   3  309.24   34.11
   7  -1  -3  310.79   33.90
   7  -1  -3  305.84   32.82
   7   1  -3  316.14   34.63
   7   1  -3  296.49   33.51
  -7  -1   3  379.52   35.19
  -7  -1   3  320.48   35.11
  -7   1   4    0.69    2.41
  -7   1   4    2.08    2.53
   7  -1  -4    0.22    2.26
   7  -1  -4    0.00    1.49
   7  -1  -4    1.36    1.66
   7   1  -4    0.00    2.91
   7   1  -4   -0.00    2.03
  -7  -1   4    1.78    2.70
  -7  -1   4    0.79    2.66
  -7   1   5   96.32   11.58
  -7   1   5   87.47   11.64
   7  -1  -5   88.81   11.48
   7  -1  -5   82.24   10.12
   7  -1  -5   90.56   10.11
   7   1  -5   97.71   12.44
   7   1  -5   86.23   11.15
  -7   1   6   -0.00    2.14
  -7   1   6    2.25    2.46
   7  -1  -6    2.68    2.37
   7  -1  -6    1.36    0.92
   7  -1  -6    1.63    0.97
   7   1  -6    1.93    2.69
   7   1  -6    4.35    2.35
  -7  -1   6    2.43    2.84
  -7  -1   6    0.08    2.84
  -7   1   7   39.17    6.04
  -7   1   7   41.28    6.45
   7  -1  -7   39.77    5.98
   7   1  -7   46.86    7.31
   7   1  -7   26.56    5.21
  -7  -1   7   44.33    6.81
  -7  -1   7   46.92    7.37
  -7   1   8   18.34    3.61
  -7   1   8   24.16    4.24
   7  -1  -8   20.16    3.82
   7   1  -8   30.29    5.48
   7   1  -8    9.38    2.92
  -7  -1   8   22.36    4.57
  -7  -1   8   20.80    4.78
  -7   1   9  328.35   34.60
  -7   1   9  342.53   35.31
   7  -1  -9  324.96   34.67
   7   1  -9  338.48   36.21
   7   1  -9  363.93   34.48
  -7  -1   9  341.87   35.84
  -7  -1   9  350.20   36.54
  -7   1  10   31.03    3.87
  -7   1  10   30.72    4.46
   7  -1 -10   24.78    3.83
   7   1 -10   23.93    4.88
   7   1 -10   13.02    2.83
  -7  -1  10   26.00    4.65
  -7  -1  10   24.89    5.16
  -7   1  11   93.74    9.42
  -7   1  11   77.26    9.91
   7  -1 -11   77.12    9.29
   7   1 -11   88.48   11.27
  -7  -1  11   83.68   10.68
  -7  -1  11   81.64   11.13
  -7   1  12    0.63    1.00
  -7   1  12   -0.00    1.43
   7  -1 -12    1.46    1.18
   7   1 -12    0.71    2.52
  -7  -1  12    1.78    2.25
  -7  -1  12    0.03    2.14
  -7   1  13  202.28   19.38
  -7   1  13  190.49   20.47
   7  -1 -13  182.34   19.38
   7   1 -13  224.24   22.23
  -7  -1  13  207.57   21.42
  -7  -1  13  177.95   21.82
  -7   1  14    8.52    2.45
   7   1 -14    8.94    3.24
  -7  -1  14    6.50    2.76
  -7  -1  14    6.17    3.28
  -7   1  15  133.70   13.73
   7   1 -15  142.69   15.20
  -7  -1  15  126.71   14.34
  -7  -1  15   87.65   14.26
  -7   1  16   38.67    5.54
   7   1 -16   44.14    6.82
  -7  -1  16   35.44    6.05
  -7   1  17   32.07    4.93
   7   1 -17   29.60    5.72
  -7   1  18    0.54    1.77
   7   1 -18    1.82    3.00
  -7  -1  19  183.98   21.59
  -7  -1  20   -0.00    2.42
  -7   1  21   81.08   10.08
  -7  -1  21   67.67   10.64
  -7   1  22    1.56    2.00
  -7  -1  22    1.70    2.57
  -7   1  23   41.77    7.04
  -7  -1  23   45.33    8.04
  -7   1  24   24.36    5.02
  -7  -1  24   17.38    5.00
  -7   1  25   68.16    9.83
  -7  -1  25   64.54   10.54
  -7   1  26    0.35    2.20
  -7  -1  26   -0.00    2.84
  -7   1  27    5.63    3.05
  -7  -1  27    2.27    3.40
  -7   1  28   -0.00    2.02
  -7  -1  28   -0.00    2.75
  -7   1  29   39.31    7.81
  -7  -1  29   48.78    9.12
  -7   1  30    1.16    2.75
  -7  -1  30    1.65    3.26
  -7   1  31   21.10    5.79
  -7  -1  31   35.34    7.49
  -7   1  32    2.81    2.88
  -7  -1  32    2.28    3.66
  -7   1  33    5.74    3.76
  -7  -1  33    0.00    3.54
  -7   1  34    4.43    3.38
  -7  -1  34   -0.00    3.43
  -7   1  35    0.51    2.79
  -7  -1  35    8.38    4.54
  -7   1  36    0.00    3.01
  -7  -1  36    0.51    3.66
  -7   1  37   -0.00    3.07
  -7  -1  37   -0.00    3.38
  -7   1  38    0.86    2.81
  -7   2   1   44.90    7.34
  -7   2   1   59.76    8.66
   7  -2  -1   45.15    7.67
   7  -2  -1   48.54    7.35
   7  -2  -1   41.94    6.90
   7   2  -1   60.08    9.30
  -7  -2   1   67.29    9.40
  -7  -2   1   13.98    6.45
  -7   2   2   45.15    7.78
  -7   2   2   63.20    8.93
   7  -2  -2   62.68    8.80
   7  -2  -2   48.80    7.56
   7  -2  -2   49.11    7.48
   7   2  -2   51.29    9.37
  -7  -2   2   49.41    8.79
  -7  -2   2   56.98    9.78
  -7   2   3   13.11    3.60
  -7   2   3    6.99    3.12
   7  -2  -3   10.46    3.51
   7  -2  -3    9.10    2.72
   7  -2  -3    6.82    2.41
   7   2  -3    9.83    4.36
  -7  -2   3   15.22    4.57
  -7  -2   3    8.47    4.19
  -7   2   4    1.47    2.40
  -7   2   4    8.70    3.64
   7  -2  -4    6.70    3.00
   7  -2  -4    6.44    2.10
   7  -2  -4    5.51    1.95
   7   2  -4    4.69    3.34
  -7  -2   4    5.63    3.27
  -7  -2   4   12.54    4.48
  -7   2   5  313.42   32.57
  -7   2   5  352.15   33.36
   7  -2  -5  293.23   32.55
   7  -2  -5  302.35   30.71
   7  -2  -5  303.77   30.66
   7   2  -5  336.91   34.69
  -7  -2   5  305.44   33.71
  -7  -2   5  310.98   34.65
  -7   2   6   18.49    3.77
  -7   2   6   17.84    4.05
   7  -2  -6   17.14    3.80
   7   2  -6   16.19    4.74
  -7  -2   6   19.29    4.97
  -7  -2   6   11.85    4.71
  -7   2   7  288.34   28.20
  -7   2   7  288.80   28.57
   7  -2  -7  222.24   27.71
   7   2  -7  275.81   30.23
  -7  -2   7  293.68   29.92
  -7  -2   7  271.87   30.29
  -7   2   8    6.68    2.48
  -7   2   8    6.94    2.47
   7  -2  -8    3.83    1.94
   7   2  -8    7.59    3.74
  -7  -2   8    5.54    3.35
  -7  -2   8    4.80    3.13
  -7   2   9   84.05    9.17
  -7   2   9   74.69    9.08
  -7   2   9   75.92    9.66
   7   2  -9   82.23   11.57
  -7  -2   9   93.20   11.43
  -7  -2   9   83.71   11.60
  -7   2  10   20.68    2.88
  -7   2  10   18.27    2.85
  -7   2  10   22.37    3.67
   7   2 -10   32.27    6.00
  -7  -2  10   23.88    4.96
  -7  -2  10   22.15    5.26
  -7   2  11  149.27   16.79
   7   2 -11  184.71   19.80
  -7  -2  11  171.35   18.88
  -7  -2  11  155.88   19.24
  -7   2  12   41.62    5.40
   7   2 -12   55.81    8.26
  -7  -2  12   47.11    7.45
  -7  -2  12   42.80    7.73
  -7   2  13   80.67    8.49
   7   2 -13   88.30   11.47
  -7  -2  13   61.65    9.89
  -7  -2  13   75.39   11.14
  -7   2  14    2.61    1.28
   7   2 -14    2.19    3.00
  -7  -2  14    2.82    2.41
  -7   2  15   31.81    4.08
   7   2 -15   33.68    6.51
  -7  -2  15   34.70    6.09
  -7   2  16   93.67    9.97
   7   2 -16  120.40   13.38
  -7  -2  16   73.56   11.46
  -7   2  17   69.13    8.35
   7   2 -17   78.43   10.99
  -7  -2  17   87.20   10.63
  -7   2  18   57.56    7.16
   7   2 -18   59.51    9.41
  -7  -2  18   62.24    9.89
  -7   2  19    2.18    1.82
   7   2 -19    0.00    3.19
  -7  -2  19    0.98    3.07
  -7  -2  20    6.24    3.56
  -7  -2  21   85.68   12.67
  -7   2  22   10.46    3.08
  -7  -2  22    9.97    4.34
  -7   2  23   41.83    6.85
  -7  -2  23   67.21    9.90
  -7   2  24    0.97    1.71
  -7  -2  24    0.00    3.25
  -7   2  25   15.21    3.73
  -7  -2  25   14.05    5.06
  -7   2  26    2.18    2.10
  -7  -2  26    1.75    3.04
  -7   2  27   29.01    5.49
  -7  -2  27   20.29    6.44
  -7   2  28    6.90    3.02
  -7  -2  28    2.21    3.87
  -7   2  29    8.77    3.60
  -7  -2  29    6.24    4.32
  -7   2  30    0.00    1.89
  -7  -2  30    1.21    4.05
  -7   2  31    6.58    3.66
  -7  -2  31   11.96    5.32
  -7   2  32   -0.00    2.18
  -7  -2  32    0.98    3.19
  -7   2  33   20.50    5.60
  -7  -2  33   17.15    5.92
  -7   2  34   -0.00    3.07
  -7  -2  34   -0.00    3.17
  -7   2  35   -0.00    3.17
  -7  -2  35    0.00    3.00
  -7   2  36    0.00    3.07
  -7  -2  36    0.00    3.54
  -7   2  37    4.96    3.96
  -7  -2  37    2.89    4.87
  -7   2  38    2.99    3.46
  -7   3   1   -0.00    2.53
  -7   3   1   -0.00    2.43
  -7   3   1   -0.00    2.98
   7  -3  -1    0.89    2.51
   7  -3  -1   -0.00    1.77
   7   3  -1   -0.00    2.54
  -7  -3   1    0.81    3.03
  -7  -3   1    0.00    3.02
  -7   3   2  186.07   21.15
  -7   3   2  170.32   20.72
  -7   3   2  166.85   21.14
   7  -3  -2  192.66   21.53
   7  -3  -2  193.52   20.58
   7  -3  -2  176.80   20.14
   7   3  -2  170.82   22.47
  -7  -3   2  205.03   22.82
  -7   3   3   52.90    8.26
  -7   3   3   64.49    8.49
  -7   3   3   57.16    8.68
   7  -3  -3   51.60    7.48
   7  -3  -3   58.23    7.58
   7   3  -3   47.12    9.55
  -7  -3   3   58.47    9.67
  -7  -3   3   60.85   10.40
  -7   3   4    6.19    3.03
  -7   3   4    6.86    2.77
  -7   3   4    5.00    2.97
   7  -3  -4    8.44    2.22
   7  -3  -4    6.19    2.06
   7   3  -4   10.77    4.95
  -7  -3   4   11.04    4.05
  -7  -3   4    6.81    4.69
  -7   3   5  119.87   12.66
  -7   3   5  101.63   12.33
  -7   3   5  154.43   14.00
   7  -3  -5   90.00   10.23
   7  -3  -5   99.44   10.25
   7   3  -5  108.90   14.79
  -7  -3   5  133.31   14.76
  -7  -3   5  107.88   14.88
  -7   3   6   25.03    4.39
  -7   3   6   28.23    4.53
  -7   3   6   20.72    4.40
   7   3  -6   17.83    5.48
  -7  -3   6   22.72    5.61
  -7  -3   6   15.31    5.56
  -7   3   7   -0.00    1.76
  -7   3   7    2.87    1.97
  -7   3   7    2.73    2.10
   7   3  -7    2.77    3.50
  -7  -3   7    2.10    3.33
  -7  -3   7   -0.00    2.93
  -7   3   8    0.15    1.33
  -7   3   8    0.18    1.36
  -7   3   8    0.78    1.72
   7   3  -8   -0.00    3.06
  -7  -3   8    2.06    3.10
  -7  -3   8   -0.00    2.53
  -7   3   9  257.63   27.26
  -7   3   9  279.16   27.54
  -7   3   9  253.58   28.07
   7   3  -9  270.79   31.04
  -7  -3   9  290.43   30.54
  -7  -3   9  378.25   32.83
  -7   3  10   90.41   11.03
   7   3 -10  101.27   13.89
  -7  -3  10  128.36   14.07
  -7  -3  10   93.96   13.76
  -7   3  11   12.30    2.28
   7   3 -11    7.87    4.43
  -7  -3  11    4.43    3.39
  -7  -3  11   12.37    4.35
  -7   3  12    0.01    1.08
   7   3 -12    0.56    2.69
  -7  -3  12    0.52    2.75
  -7   3  13   98.79    9.72
  -7   3  13   90.46    9.69
   7   3 -13   95.97   13.36
  -7  -3  13   87.24   12.44
   7   3 -14  126.23   16.72
  -7  -3  14  129.89   16.09
   7   3 -15  185.60   22.81
  -7  -3  15  194.58   22.22
   7   3 -16   22.78    6.12
  -7  -3  16   22.79    5.52
  -7  -3  16   37.14    7.18
   7   3 -17    3.20    3.48
  -7  -3  17    2.58    2.77
  -7  -3  17    2.89    3.31
  -7   3  18   28.35    3.91
   7   3 -18   45.25    7.83
  -7  -3  18   35.02    7.30
  -7   3  19  329.30   33.82
   7   3 -19  371.28   37.96
  -7  -3  19  341.10   38.00
  -7   3  20    0.00    1.51
   7   3 -20   -0.00    3.09
  -7  -3  20   -0.00    2.86
  -7   3  21    7.19    2.36
  -7  -3  21    9.94    4.77
  -7   3  22    0.71    1.92
  -7  -3  22    3.26    3.21
  -7  -3  23   28.26    7.16
  -7  -3  24   15.30    5.56
  -7  -3  25   14.73    5.65
  -7  -3  26    0.78    3.18
  -7  -3  27    0.00    3.34
  -7  -3  28   -0.00    3.82
  -7  -3  29   29.06    7.80
  -7  -3  30    3.89    4.26
  -7  -3  31   13.69    5.72
  -7  -3  32    3.95    3.98
  -7  -3  33   14.81    6.05
  -7  -3  34    0.00    3.63
  -7  -3  35   13.51    6.25
  -7   3  36    1.86    2.49
  -7  -3  36    1.58    4.02
  -7   3  37    2.46    2.80
  -7   3  38   -0.00    2.78
  -7   4   1   82.31   11.16
  -7   4   1   69.69   10.77
  -7   4   1   65.84   10.72
   7  -4  -1   75.54   10.53
   7   4  -1   75.84   12.68
  -7  -4   1   79.62   12.18
  -7  -4   1  101.14   14.18
  -7   4   2  109.58   14.28
  -7   4   2  127.40   14.80
  -7   4   2   85.88   13.89
   7  -4  -2  133.02   14.27
   7   4  -2  134.22   17.13
  -7  -4   2   99.07   15.20
  -7  -4   2  111.85   16.65
  -7   4   3   14.76    3.93
  -7   4   3   11.63    3.86
  -7   4   3   10.70    4.04
   7  -4  -3   17.97    3.72
   7   4  -3   13.11    5.28
  -7  -4   3   13.95    4.87
  -7  -4   3   22.56    6.91
  -7   4   4   49.83    6.84
  -7   4   4   46.01    6.76
  -7   4   4   37.11    6.49
   7  -4  -4   36.18    5.18
   7  -4  -4   25.72    4.74
   7   4  -4   28.20    7.31
  -7  -4   4   55.21    8.72
  -7  -4   4   32.82    7.71
  -7   4   5   78.44   10.29
  -7   4   5   90.83   10.61
  -7   4   5   82.15   10.80
   7  -4  -5   80.05    8.57
   7  -4  -5   73.67    8.47
   7   4  -5   85.57   13.04
  -7  -4   5   74.27   11.79
  -7  -4   5  110.10   14.25
  -7   4   6   71.97    9.54
  -7   4   6   88.01   10.02
  -7   4   6   74.79   10.08
  -7   4   6   60.71    9.61
   7   4  -6   61.57   11.64
  -7  -4   6   86.43   11.80
  -7  -4   6  104.54   13.52
  -7   4   7   51.71    6.72
  -7   4   7   49.34    6.63
  -7   4   7   44.73    6.97
  -7   4   7   42.92    6.82
   7   4  -7   35.66    8.75
  -7  -4   7   52.15    8.88
  -7  -4   7   54.33    9.74
  -7   4   8   63.79    8.16
  -7   4   8   74.31    8.45
  -7   4   8   68.55    9.02
  -7   4   8   67.20    8.77
   7   4  -8   82.78   12.09
  -7  -4   8   61.59   10.39
  -7  -4   8   55.78   10.76
  -7   4   9   33.92    4.75
  -7   4   9   39.38    4.94
  -7   4   9   42.74    5.75
  -7   4   9   28.10    4.97
   7   4  -9   33.24    7.60
  -7  -4   9   31.65    6.80
  -7   4  10    1.15    1.18
  -7   4  10    1.87    1.31
  -7   4  10    1.71    1.75
  -7   4  10   -0.00    1.45
   7   4 -10    1.62    3.71
  -7  -4  10    2.83    3.25
  -7   4  11  117.76   14.12
  -7   4  11  133.07   14.22
   7   4 -11  156.66   18.48
  -7  -4  11  144.26   17.24
  -7   4  12  162.39   16.45
  -7   4  12  144.80   16.23
   7   4 -12  177.67   20.80
  -7  -4  12  156.17   19.23
  -7   4  13  137.05   14.87
   7   4 -13  142.30   18.84
  -7  -4  13  168.41   18.61
  -7   4  14   41.04    4.96
   7   4 -14   40.56    8.23
  -7  -4  14   36.92    7.49
  -7  -4  14   52.23    9.24
  -7   4  15   49.41    5.90
   7   4 -15   56.45   10.01
  -7  -4  15   74.52    9.87
  -7  -4  15   64.48   10.59
  -7   4  16   39.84    4.50
   7   4 -16   39.94    8.31
  -7  -4  16   22.95    6.28
  -7  -4  16   52.37    9.33
  -7   4  17  164.88   17.62
   7   4 -17  203.60   22.81
  -7  -4  17  203.00   21.70
  -7  -4  17  177.45   22.56
  -7   4  18   24.49    3.68
   7   4 -18   26.23    6.85
  -7  -4  18   34.35    6.74
  -7  -4  18   33.94    7.67
  -7   4  19   20.06    3.36
   7   4 -19   23.69    6.59
  -7  -4  19   19.80    6.15
  -7   4  20   40.47    5.78
   7   4 -20   52.42    9.58
  -7  -4  20   47.93    9.25
  -7   4  21   47.43    6.95
   7   4 -21   57.66   10.38
  -7  -4  21   78.05   11.76
  -7  -4  22   39.71    8.69
  -7  -4  23   10.27    5.00
  -7  -4  24    5.01    4.53
  -7  -4  25    6.01    4.54
  -7  -4  26   15.49    6.42
  -7  -4  27    7.67    4.47
  -7  -4  28   13.17    5.39
  -7  -4  29    2.70    4.28
  -7  -4  30   -0.00    4.32
  -7  -4  31    5.17    4.23
  -7  -4  32    4.16    4.16
  -7  -4  33   12.21    6.07
  -7  -4  34    4.99    4.82
  -7  -4  35    1.05    3.81
  -7  -4  36    2.71    4.52
  -7   5   1    0.00    2.83
  -7   5   1    3.15    3.08
  -7   5   1    4.01    3.11
   7  -5  -1   -0.00    2.52
   7   5  -1    2.63    4.07
  -7  -5   1   -0.00    3.38
  -7   5   2    2.46    2.79
  -7   5   2    1.14    2.63
  -7   5   2    2.98    2.51
  -7   5   2    0.00    2.65
   7  -5  -2    2.04    2.44
   7   5  -2   -0.00    4.28
  -7  -5   2    2.83    3.28
  -7   5   3   33.30    6.89
  -7   5   3   56.91    8.04
  -7   5   3   38.74    7.41
  -7   5   3   51.54    8.11
   7  -5  -3   37.96    6.55
   7   5  -3   41.75    9.22
  -7  -5   3   50.71    9.94
  -7   5   4  141.67   16.38
  -7   5   4  134.06   16.37
  -7   5   4  141.78   17.14
  -7   5   4  104.06   15.88
   7  -5  -4  136.88   15.23
   7   5  -4  140.98   19.27
  -7  -5   4  175.12   19.22
  -7  -5   4  122.20   18.68
  -7   5   5   30.08    6.38
  -7   5   5   58.07    7.66
  -7   5   5   44.27    7.62
  -7   5   5   47.26    7.47
   7  -5  -5   44.82    5.71
   7  -5  -5   44.87    5.60
   7   5  -5   39.08    9.19
  -7  -5   5   36.69    8.10
  -7  -5   5   41.10    9.56
  -7   5   6    2.69    2.22
  -7   5   6    5.21    2.63
  -7   5   6   -0.00    2.28
  -7   5   6    3.01    2.71
   7   5  -6   -0.00    3.95
  -7  -5   6    3.97    3.67
  -7   5   7   20.09    3.99
  -7   5   7   16.92    3.91
  -7   5   7   13.55    4.10
   7   5  -7   19.16    6.76
  -7  -5   7   18.63    5.66
  -7   5   8   92.78   11.67
  -7   5   8  100.07   11.95
  -7   5   8   93.63   12.49
   7   5  -8  106.35   15.55
  -7  -5   8  114.74   14.70
  -7   5   9  151.00   15.88
  -7   5   9  160.98   16.10
  -7   5   9  132.43   16.37
   7   5  -9  106.42   18.36
  -7  -5   9  139.94   18.37
  -7   5  10   40.93    5.93
  -7   5  10   42.77    5.95
  -7   5  10   49.89    6.94
   7   5 -10   57.92   10.28
  -7  -5  10   53.80    9.09
  -7   5  11  113.67   12.06
  -7   5  11  106.20   11.92
  -7   5  11  119.43   13.24
   7   5 -11   97.33   15.70
  -7  -5  11  127.48   15.91
  -7   5  12    1.20    1.77
   7   5 -12    0.56    3.90
  -7  -5  12    0.00    3.02
  -7  -5  12    2.93    4.20
  -7   5  13   43.61    6.03
   7   5 -13   50.73    9.56
  -7  -5  13   41.92    8.09
  -7  -5  13   34.16    8.48
  -7   5  14   54.57    7.43
   7   5 -14   58.25   10.88
  -7  -5  14   85.37   11.29
  -7  -5  14   58.46   10.89
  -7   5  15  183.75   20.40
   7   5 -15  217.23   25.18
  -7  -5  15  206.53   23.79
  -7  -5  15  204.90   25.23
  -7   5  16    0.48    1.54
   7   5 -16    2.48    3.78
  -7  -5  16   -0.00    2.90
  -7  -5  16   -0.00    3.38
  -7   5  17    6.41    2.19
   7   5 -17    9.28    5.30
  -7  -5  17    8.43    4.57
  -7   5  18    7.53    2.40
   7   5 -18    4.61    4.36
  -7  -5  18    8.91    5.10
  -7   5  19   37.71    5.78
   7   5 -19   50.54    9.66
  -7  -5  19   45.99    9.54
  -7   5  20   42.00    5.84
   7   5 -20   23.72    7.85
  -7  -5  20   39.39    8.74
   7   5 -21   11.05    5.37
  -7  -5  21   11.79    5.08
   7   5 -22   -0.00    3.93
  -7  -5  22    0.00    3.38
  -7  -5  24   19.67    6.76
  -7  -5  25    6.77    5.01
  -7  -5  26   10.43    5.16
  -7  -5  27    1.58    3.87
  -7  -5  28    3.29    3.82
  -7  -5  29   12.18    6.24
  -7  -5  30   15.84    5.98
  -7  -5  31    7.61    4.80
  -7  -5  32    0.77    4.51
  -7  -5  33    1.83    4.21
  -7  -5  34    5.32    5.53
  -7  -5  35    3.27    4.65
  -7   6   1   94.74   13.12
  -7   6   1   79.37   12.54
  -7   6   1  113.19   14.59
   7  -6  -1   88.83   12.73
   7   6  -1   99.29   15.32
  -7  -6   1   74.28   14.42
  -7   6   2   99.78   12.12
  -7   6   2   73.56   11.31
  -7   6   2   69.72   11.78
   7  -6  -2   75.15   10.95
   7   6  -2   67.38   13.10
  -7   6   3   34.47    7.15
  -7   6   3   51.26    8.20
  -7   6   3   35.38    7.93
   7  -6  -3   55.86    7.82
   7   6  -3   58.70   10.87
  -7   6   4   16.57    4.28
  -7   6   4   17.09    4.50
  -7   6   4   20.89    5.31
   7  -6  -4    8.74    2.94
   7   6  -4    3.43    5.13
  -7   6   5   -0.00    2.44
  -7   6   5    0.00    2.12
  -7   6   5    0.94    2.84
   7  -6  -5    0.88    1.85
   7   6  -5    0.08    4.32
  -7   6   6   89.85   11.79
  -7   6   6   87.78   11.89
  -7   6   6   83.68   12.49
   7  -6  -6   91.90   10.02
   7   6  -6   89.69   14.83
  -7   6   7  198.41   21.09
  -7   6   7  173.79   20.86
  -7   6   7  176.39   21.59
   7   6  -7  192.30   24.71
  -7   6   8   71.15    8.50
  -7   6   8   72.66    8.66
  -7   6   8   69.31    9.35
   7   6  -8   13.97    8.08
  -7   6   9    0.00    2.18
  -7   6   9    0.00    2.13
  -7   6   9    5.97    3.11
   7   6  -9    1.35    4.46
  -7  -6   9    7.40    5.35
  -7   6  10   90.09   11.46
  -7   6  10  107.38   12.79
   7   6 -10   97.84   15.41
  -7  -6  10   89.67   15.07
  -7   6  11  139.77   15.69
  -7   6  11  134.13   16.62
   7   6 -11  131.16   19.39
  -7  -6  11  173.67   21.10
  -7   6  12   15.06    3.93
   7   6 -12   10.86    5.65
  -7  -6  12   17.64    6.29
  -7   6  13   16.28    4.03
   7   6 -13   16.32    6.26
  -7  -6  13   24.52    7.05
  -7   6  14   16.29    3.74
   7   6 -14   20.42    6.93
  -7  -6  14    5.05    5.26
  -7   6  15    3.68    2.58
   7   6 -15    5.10    4.25
  -7  -6  15    4.83    4.78
  -7   6  16   55.69    8.20
   7   6 -16   69.83   12.41
  -7  -6  16   71.53   12.25
  -7   6  17   71.38    9.96
   7   6 -17   85.98   13.74
  -7  -6  17  103.05   14.99
  -7   6  18   81.38   10.75
   7   6 -18   92.85   14.85
  -7  -6  18   98.52   15.36
   7   6 -19    2.22    4.34
  -7  -6  19    3.85    5.09
   7   6 -20    0.00    4.11
  -7  -6  20    7.40    5.20
   7   6 -21    0.00    4.31
  -7  -6  21    3.93    4.37
  -7  -6  22   54.81   11.31
  -7  -6  23   15.32    6.16
  -7  -6  24   12.29    5.99
  -7  -6  25   -0.00    4.28
  -7  -6  26   23.77    7.88
  -7  -6  27   13.24    6.02
  -7  -6  28   20.32    7.17
  -7  -6  29    3.13    4.48
  -7  -6  30    1.47    4.70
  -7  -6  31   10.86    5.27
  -7  -6  32   16.80    7.14
  -7  -6  33    5.87    5.63
  -7  -6  34    3.97    5.09
  -7   7   1    0.00    3.51
  -7   7   1    5.34    3.82
  -7   7   2   28.46    6.35
  -7   7   2   21.77    5.87
  -7   7   2   19.61    6.42
  -7   7   3   14.67    4.93
  -7   7   3   13.21    4.67
  -7   7   3    9.65    4.77
  -7   7   4  265.30   31.98
  -7   7   4  301.18   32.63
  -7   7   4  317.08   33.96
  -7   7   5  101.96   14.20
  -7   7   5  119.20   14.67
  -7   7   5  103.60   15.22
   7  -7  -5  122.46   14.62
   7  -7  -5   97.41   13.04
   7   7  -5  120.24   17.79
  -7   7   6   10.70    4.05
  -7   7   6   13.09    4.31
  -7   7   6   12.73    4.63
   7  -7  -6   14.14    4.31
   7  -7  -6   11.85    3.02
   7   7  -6    8.76    6.04
  -7  -7   6    5.35    4.97
  -7   7   7   73.56   10.62
  -7   7   7   88.62   11.09
  -7   7   7   66.49   11.11
   7  -7  -7   64.39    8.52
   7   7  -7  132.62   16.42
  -7  -7   7   99.29   14.96
  -7   7   8   14.66    4.21
  -7   7   8   20.76    5.60
   7   7  -8   27.41    7.92
  -7  -7   8    7.89    5.62
  -7   7   9   40.88    6.75
  -7   7   9   29.20    6.71
   7   7  -9   45.83   10.09
  -7  -7   9   36.79    9.17
  -7   7  10  109.71   13.33
  -7   7  10   91.27   13.71
   7   7 -10  103.88   16.61
  -7  -7  10  136.75   18.49
  -7   7  11   38.51    6.86
   7   7 -11   42.89    9.63
  -7  -7  11   25.47    8.25
   7   7 -12    1.75    4.28
  -7  -7  12    1.59    4.63
  -7  -7  13   18.28    7.22
  -7  -7  14  146.14   21.38
  -7  -7  15    3.36    4.68
  -7  -7  16    1.21    4.36
  -7  -7  17   -0.00    4.67
  -7  -7  18    0.00    4.14
  -7  -7  19    4.49    4.11
  -7  -7  20   35.93    9.50
  -7  -7  21   -0.00    3.61
   7   7 -22   -0.00    4.30
  -7  -7  22    4.12    5.63
   7   7 -23    7.52    5.94
  -7  -7  23    1.15    4.39
  -7  -7  24   33.28    9.52
  -7  -7  25    2.19    3.93
  -7  -7  26   20.55    6.95
  -7  -7  27   -0.00    4.44
  -7  -7  28   -0.00    4.38
  -7  -7  29    6.01    5.61
  -7  -7  30    6.31    5.46
  -7  -7  31    3.79    4.27
  -7  -7  32    3.38    4.25
  -7  -7  33    2.93    4.15
  -7   8   1   35.95    8.61
  -7   8   1   57.90    9.87
   7  -8  -1   48.51    8.90
   7   8  -1   54.73   11.51
  -7   8   2  116.11   16.33
   7  -8  -2  120.97   16.01
   7   8  -2  115.52   18.75
  -7   8   3   13.81    5.10
   7  -8  -3    9.29    3.99
   7   8  -3    8.39    6.51
  -7  -8   3    7.68    5.24
  -7   8   4   39.56    7.81
   7  -8  -4   43.59    7.66
   7   8  -4   20.60    8.20
  -7  -8   4   28.86    9.07
  -7   8   5    3.11    3.69
  -7  -8   5   10.33    5.98
  -7   8   6   23.52    5.96
  -7  -8   6   23.55    8.01
  -7   8   7    3.61    3.30
  -7  -8   7    3.23    4.30
  -7   8   8   83.63   11.43
  -7  -8   8   60.36   13.26
  -7   8   9    3.14    3.55
  -7  -8   9   10.93    6.23
  -7  -8  10   29.46    8.60
  -7  -8  11    0.00    4.03
   7   8 -12  147.93   22.79
  -7  -8  12  180.73   23.86
   7   8 -13   -0.00    4.27
  -7  -8  13    0.16    4.07
   7   8 -14   14.89    6.74
  -7  -8  14   13.21    6.19
   7   8 -15    5.04    5.35
  -7  -8  15   10.55    6.39
   7   8 -16   73.24   13.76
  -7  -8  16   65.26   13.29
   7   8 -17    3.16    4.73
  -7  -8  17   -0.00    4.62
   7   8 -18    7.81    5.83
  -7  -8  18   14.47    7.15
   7   8 -19    5.78    5.66
  -7  -8  19    1.47    3.41
   7   8 -20   14.62    7.36
  -7  -8  20   26.10    8.71
   7   8 -21    0.28    4.92
  -7  -8  21    3.67    4.94
   7   8 -22   19.40    7.22
  -7  -8  22    7.80    6.07
   7   8 -23   11.68    6.67
  -7  -8  23   12.65    6.29
   7   8 -24    0.00    5.19
  -7  -8  24    8.73    6.03
  -7  -8  25    1.32    4.12
  -7  -8  26   15.96    6.92
  -7  -8  27    8.53    5.14
  -7  -8  28   21.40    8.03
  -7  -8  29   -0.00    3.87
  -7  -8  30   -0.00    4.84
  -7  -8  31   -0.00    4.96
  -7  -8  32    5.98    6.30
  -7   9   1   -0.00    3.55
   7   9  -1    4.04    5.79
  -7  -9   1    2.50    5.02
  -7   9   2   40.25    9.03
   7   9  -2   47.23   11.32
  -7  -9   2   45.33   11.19
  -7   9   3   -0.00    3.91
   7   9  -3    1.92    5.23
  -7  -9   3    1.67    4.98
  -7   9   4   56.00    9.89
   7   9  -4   51.45   12.22
  -7  -9   4   50.84   11.91
  -7   9   5    1.58    3.28
   7   9  -5    3.10    5.38
  -7  -9   5    3.32    4.86
  -7   9   6   31.84    7.42
   7   9  -6   32.35    9.68
  -7  -9   6   46.00   10.80
  -7   9   7   19.49    5.79
   7   9  -7   30.17    9.46
  -7  -9   7    8.98    6.88
   7   9  -8   62.35   12.38
  -7  -9   8   48.67   11.99
   7   9  -9    2.04    4.55
  -7  -9   9    6.17    5.55
   7   9 -10  130.81   19.15
  -7  -9  10   95.02   17.68
   7   9 -11   -0.00    5.51
  -7  -9  11    0.00    4.39
   7   9 -12    0.75    5.03
  -7  -9  12    5.11    5.37
   7   9 -13    5.48    5.68
  -7  -9  13   -0.00    4.28
   7   9 -14   68.10   13.85
  -7  -9  14   68.09   14.06
   7   9 -15    1.12    4.13
  -7  -9  15   -0.00    4.76
   7   9 -16    9.54    6.51
  -7  -9  16    8.03    5.71
   7   9 -17   -0.00    4.57
  -7  -9  17   -0.00    3.86
   7   9 -18    3.34    5.84
  -7  -9  18   54.66   11.25
   7   9 -19    0.32    4.28
  -7  -9  19   -0.00    5.29
   7   9 -20   26.61    8.34
  -7  -9  20   19.09    8.02
   7   9 -21   -0.00    5.06
  -7  -9  21    9.02    6.02
   7   9 -22    0.00    5.28
  -7  -9  22   -0.00    4.21
   7   9 -23    2.31    5.36
  -7  -9  23   -0.00    4.34
   7   9 -24   18.68    8.00
  -7  -9  24   41.61   10.72
   7   9 -25   -0.00    4.76
  -7  -9  25    1.43    4.38
  -7  -9  26    0.57    4.72
  -7  -9  27    3.30    4.61
  -7  -9  28   10.73    6.45
  -7  -9  29   -0.00    5.95
  -7  -9  30    8.74    6.54
  -7  -9  31   -0.00    4.82
  -7  10   1   11.30    5.74
   7  10  -1   -0.00    6.08
  -7 -10   1   17.14    7.93
  -7  10   2   40.82    9.41
   7  10  -2   59.76   12.68
  -7 -10   2   39.73   11.51
  -7  10   3    1.73    3.83
   7  10  -3    3.26    6.34
  -7 -10   3   -0.00    5.00
  -7  10   4    0.72    4.22
   7  10  -4   -0.00    6.22
  -7 -10   4   -0.00    5.72
  -7  10   5    0.97    3.10
   7  10  -5    0.00    5.08
  -7 -10   5    9.97    6.31
  -7  10   6  125.61   18.70
   7  10  -6  146.79   22.62
  -7 -10   6  174.47   23.84
   7  10  -7    4.23    5.20
  -7 -10   7    0.97    4.38
   7  10  -8    7.64    7.15
  -7 -10   8    3.63    5.17
   7  10  -9    0.10    4.85
  -7 -10   9    1.92    4.66
   7  10 -10    5.11    5.74
  -7 -10  10    6.84    5.66
   7  10 -11   -0.00    5.01
  -7 -10  11    4.21    5.55
   7  10 -12   45.17   11.23
  -7 -10  12   54.08   12.22
   7  10 -13    8.40    6.46
  -7 -10  13    1.30    5.50
   7  10 -14    4.71    4.95
  -7 -10  14   12.45    6.57
   7  10 -15   -2.76    5.77
  -7 -10  15   -0.00    4.91
   7  10 -16   21.97    8.86
  -7 -10  16   34.84   10.30
   7  10 -17    8.48    5.58
  -7 -10  17    1.23    4.77
   7  10 -18   23.48    8.73
  -7 -10  18   29.13   10.03
   7  10 -19   -0.00    4.66
  -7 -10  19    5.14    5.35
   7  10 -20    2.32    5.09
  -7 -10  20   -0.00    5.35
   7  10 -21    0.86    4.59
  -7 -10  21    2.25    5.64
   7  10 -22   22.11    8.47
  -7 -10  22   31.66    9.62
   7  10 -23    0.59    5.19
  -7 -10  23   -0.00    5.82
   7  10 -24    2.17    4.73
  -7 -10  24    2.53    5.53
   7  10 -25    1.00    4.39
  -7 -10  25   -0.00    4.39
  -7 -10  26   12.60    7.39
  -7 -10  27    0.88    4.92
  -7 -10  28   21.95    8.85
  -7 -10  29   -0.00    3.97
  -7 -10  30    2.57    5.26
   7  11  -1   -0.00    5.82
  -7 -11   1   -0.00    4.65
   7  11  -2    5.39    5.69
  -7 -11   2   13.60    7.16
   7  11  -3   13.33    7.59
  -7 -11   3    1.00    5.23
  -7  11   4   25.20    7.34
   7  11  -4   23.75    9.34
  -7 -11   4   26.90    8.92
  -7  11   5   16.41    6.59
   7  11  -5   18.45    8.29
  -7 -11   5   14.65    7.68
   7  11  -6    7.02    6.62
  -7 -11   6    0.23    5.53
   7  11  -7   16.28    8.10
  -7 -11   7   17.20    7.59
   7  11  -8    5.03    6.49
  -7 -11   8   18.82    7.57
   7  11  -9    0.00    5.42
  -7 -11   9    2.60    4.23
   7  11 -10   20.15    8.35
  -7 -11  10   26.32    9.11
   7  11 -11    0.25    5.20
  -7 -11  11    2.22    5.26
   7  11 -12   -0.00    4.97
  -7 -11  12    0.00    4.29
   7  11 -13    5.35    6.39
  -7 -11  13    7.10    6.74
   7  11 -14   37.46   10.93
  -7 -11  14   38.74   10.60
   7  11 -15    2.25    5.29
  -7 -11  15    2.26    5.02
   7  11 -16    5.85    6.58
  -7 -11  16    8.04    6.68
   7  11 -17   -0.00    5.22
  -7 -11  17    8.19    6.66
   7  11 -18    4.28    5.77
  -7 -11  18    6.73    6.58
   7  11 -19    0.00    5.29
  -7 -11  19    0.00    5.81
   7  11 -20   26.53    8.85
  -7 -11  20   14.78    8.19
   7  11 -21    1.88    4.67
  -7 -11  21    1.15    4.87
   7  11 -22   -0.00    5.00
  -7 -11  22    0.00    4.80
   7  11 -23   -0.00    4.82
  -7 -11  23    0.00    5.10
   7  11 -24   26.25    8.93
  -7 -11  24   24.53    9.21
   7  11 -25   -0.00    5.29
  -7 -11  25    2.81    5.69
   7  11 -26   -0.00    5.09
  -7 -11  26    0.00    4.94
  -7 -11  27    1.46    4.31
  -7 -11  28    0.00    4.69
  -7  12   1    1.11    4.22
   7  12  -1    2.23    6.40
  -7 -12   1   17.02    7.99
  -7  12   2   16.70    6.86
   7  12  -2   29.95   10.13
  -7 -12   2   20.74    9.39
  -7  12   3   -0.00    3.07
   7  12  -3   -0.00    6.39
  -7 -12   3    0.00    5.80
   7  12  -4   -0.00    5.83
  -7 -12   4    6.00    5.75
   7  12  -5    1.45    6.27
  -7 -12   5    5.18    6.74
   7  12  -6   27.51    9.78
  -7 -12   6   31.28   10.41
   7  12  -7    2.51    5.82
  -7 -12   7    0.62    4.66
   7  12  -8    4.94    6.75
  -7 -12   8   18.28    7.78
   7  12  -9    1.78    5.74
  -7 -12   9   12.28    6.76
   7  12 -10   14.17    7.74
  -7 -12  10   18.06    8.20
   7  12 -11    1.08    5.56
  -7 -12  11   -0.00    5.30
   7  12 -12   22.48    8.90
  -7 -12  12   25.66    9.40
   7  12 -13    2.64    5.34
  -7 -12  13   -0.00    4.70
   7  12 -14   -0.00    5.51
  -7 -12  14    1.79    5.69
   7  12 -15   -0.00    4.80
  -7 -12  15    0.08    4.90
   7  12 -16   25.21    9.32
  -7 -12  16   25.78    9.72
   7  12 -17    0.00    5.03
  -7 -12  17   -0.00    6.46
   7  12 -18   15.50    7.83
  -7 -12  18    4.06    6.38
   7  12 -19   -0.00    5.12
  -7 -12  19    1.91    6.38
   7  12 -20    0.27    5.22
  -7 -12  20   -0.00    5.51
   7  12 -21    0.30    5.34
  -7 -12  21   -0.00    6.37
   7  12 -22    3.39    5.10
  -7 -12  22    2.49    5.09
   7  12 -23    1.70    5.38
  -7 -12  23    2.29    5.72
   7  12 -24   -0.00    5.13
  -7 -12  24    4.21    6.22
   7  12 -25    2.08    5.79
  -7 -12  25   -0.00    5.49
   7  12 -26    1.28    5.84
  -7 -12  26    2.58    5.79
  -7 -12  27    4.65    6.26
  -7  13   1    1.87    4.31
   7  13  -1    2.06    5.03
  -7 -13   1    2.51    6.24
  -7  13   2    6.25    5.15
   7  13  -2    9.07    7.44
  -7 -13   2    4.88    7.69
   7  13  -3   18.81    8.99
  -7 -13   3   24.15    9.38
   7  13  -4   50.14   13.42
  -7 -13   4   68.28   15.28
   7  13  -5    1.64    5.85
  -7 -13   5   10.25    7.81
   7  13  -6   -0.00    6.51
  -7 -13   6   -0.00    5.72
   7  13  -7    7.55    7.41
  -7 -13   7    2.63    6.21
   7  13  -8   19.74    8.81
  -7 -13   8    9.47    6.69
   7  13  -9    0.41    6.02
  -7 -13   9   13.09    7.26
   7  13 -10   39.63   10.81
  -7 -13  10   30.21   10.65
   7  13 -11    4.68    7.38
  -7 -13  11    0.00    4.23
   7  13 -12    0.04    6.52
  -7 -13  12   10.07    7.10
   7  13 -13   -0.00    5.66
  -7 -13  13   -0.00    5.04
   7  13 -14   22.51    9.25
  -7 -13  14   17.26    8.32
   7  13 -15    1.56    5.96
  -7 -13  15   -0.00    6.25
   7  13 -16    0.21    6.30
  -7 -13  16   -0.00    6.54
   7  13 -17    0.00    6.30
  -7 -13  17   -0.00    5.80
   7  13 -18    2.55    6.36
  -7 -13  18    1.32    4.87
   7  13 -19    1.24    5.77
  -7 -13  19   -0.00    6.49
   7  13 -20    4.97    6.18
  -7 -13  20   15.19    8.37
   7  13 -21    7.61    6.71
  -7 -13  21    6.11    6.71
   7  13 -22    4.20    5.73
  -7 -13  22   -0.00    5.71
   7  13 -23    0.19    6.11
  -7 -13  23    6.02    6.09
   7  13 -24    4.07    6.62
  -7 -13  24    2.19    5.48
   7  13 -25    0.56    6.10
  -7 -13  25    0.38    5.07
   7  13 -26    3.72    5.89
   7  13 -27    0.00    5.91
   7  14  -1    7.80    6.06
  -7 -14   1    1.42    6.50
   7  14  -2    6.79    8.03
  -7 -14   2   17.72    9.16
   7  14  -3    2.28    6.48
  -7 -14   3    7.25    6.67
   7  14  -4    0.00    6.09
  -7 -14   4    0.00    5.05
   7  14  -5   -0.00    5.86
  -7 -14   5    0.10    5.49
   7  14  -6   14.44    8.66
  -7 -14   6    9.51    7.58
   7  14  -7   14.04    8.35
  -7 -14   7   18.63    9.87
   7  14  -8    5.73    6.89
  -7 -14   8   14.01    8.03
   7  14  -9    4.97    6.42
  -7 -14   9    0.00    5.64
   7  14 -10    4.82    6.76
  -7 -14  10    4.91    6.39
   7  14 -11    3.29    6.26
  -7 -14  11   13.03    7.78
   7  14 -12    8.29    7.27
  -7 -14  12    9.02    6.95
   7  14 -13    1.51    5.95
  -7 -14  13   -0.00    4.65
   7  14 -14    0.00    7.54
  -7 -14  14   -0.00    5.89
   7  14 -15   -0.00    5.44
  -7 -14  15   -0.00    5.24
   7  14 -16    0.97    5.94
  -7 -14  16    3.76    6.67
   7  14 -17   -0.00    5.96
  -7 -14  17    8.90    7.90
   7  14 -18   -0.00    4.63
  -7 -14  18    0.02    5.37
   7  14 -19   -0.00    5.30
  -7 -14  19    3.46    6.60
   7  14 -20    5.50    6.43
  -7 -14  20   -0.00    6.67
   7  14 -21    1.03    6.33
  -7 -14  21    2.17    6.83
   7  14 -22    5.73    6.99
  -7 -14  22   14.66    7.70
   7  14 -23    2.08    5.96
  -7 -14  23    2.89    5.98
   7  14 -24   -0.00    6.16
   7  14 -25    0.95    5.36
   7  15  -1   -0.00    5.50
   7  15  -2    0.29    4.29
   7  15  -3    7.97    6.85
   7  15  -4   13.08    8.14
   7  15  -5    4.60    6.54
   7  15  -6    0.00    5.23
   7  15  -7    1.41    6.30
  -7 -15   7   -0.00    5.35
   7  15  -8    0.00    6.48
  -7 -15   8    9.88    7.37
   7  15  -9    2.79    5.75
  -7 -15   9    0.39    5.09
   7  15 -10    8.20    7.25
  -7 -15  10   -0.00    6.46
   7  15 -11    0.34    6.16
  -7 -15  11    6.21    6.79
   7  15 -12    1.49    5.81
  -7 -15  12    1.96    5.61
   7  15 -13    4.47    6.76
  -7 -15  13   -0.00    5.73
   7  15 -14    3.81    7.66
  -7 -15  14    0.26    4.49
   7  15 -15    6.03    7.54
  -7 -15  15    6.46    6.78
   7  15 -16   -0.00    5.54
  -7 -15  16   -0.00    5.68
   7  15 -17    1.25    6.42
  -7 -15  17    6.80    7.47
   7  15 -18    0.00    4.86
  -7 -15  18   -0.00    5.05
   7  15 -19    2.47    6.90
  -7 -15  19    2.53    5.98
   7  15 -20   -0.00    6.88
  -7 -15  20    0.00    5.65
  -7 -15  21   -0.00    5.94
   7  16  -1    0.00    7.81
   7  16  -2    0.00    6.46
   7  16  -3   -0.00    6.14
   7  16  -4    3.98    6.99
   7  16  -5   -0.00    7.64
   7  16  -6    1.46    5.67
   7  16  -7    8.40    7.75
   7  16  -8    1.82    6.25
   7  16  -9    3.26    6.21
   7  16 -10   -0.00    7.41
  -7 -16  14   -0.00    5.44
  -7 -16  15    2.98    6.29
  -7 -16  16    5.68    6.80
  -7 -16  17    1.32    7.24
  -7 -16  18    1.93    6.00
  -7 -16  19   -0.00    5.61
  -6   0   1   -0.00    2.93
  -6   0   1    1.81    2.91
   6   0  -1   -0.00    2.57
   6   0  -1    2.43    2.65
  -6   0   2  413.78   42.92
  -6   0   2  476.73   43.89
   6   0  -2  378.66   42.64
   6   0  -2  393.74   42.23
  -6   0   3   -0.00    2.25
  -6   0   3    0.63    2.70
   6   0  -3    1.49    2.75
   6   0  -3    0.00    2.19
  -6   0   4   10.83    4.18
  -6   0   4   26.53    5.13
   6   0  -4   16.26    4.11
   6   0  -4   19.46    3.75
  -6   0   5   -0.00    2.31
  -6   0   5    0.26    2.37
   6   0  -5    0.03    2.34
   6   0  -5    0.00    1.65
  -6   0   6 1362.11  134.81
  -6   0   6 1496.54  135.57
   6   0  -6 1437.12  135.08
   6   0  -6 1298.39  133.58
  -6   0   7    1.47    2.12
  -6   0   7    0.04    1.91
   6   0  -7   -0.00    2.08
   6   0  -7    0.58    1.02
  -6   0   8   31.39    4.84
  -6   0   8   27.97    4.89
   6   0  -8   25.57    4.77
  -6   0   9    0.50    1.48
  -6   0   9   -0.00    1.88
   6   0  -9    0.27    1.74
  -6   0  10  221.39   24.03
  -6   0  10  239.22   24.63
   6   0 -10  238.78   24.42
  -6   0  11   -0.00    1.48
  -6   0  11    0.03    1.64
   6   0 -11    1.16    1.80
  -6   0  12  335.62   35.06
  -6   0  12  354.92   35.83
   6   0 -12  359.97   35.53
  -6   0  13    0.00    1.34
  -6   0  13    1.20    1.84
   6   0 -13    1.74    1.88
  -6   0  14  108.29   12.01
  -6   0  14  106.75   12.66
   6   0 -14  107.12   12.26
  -6   0  15    0.81    1.48
  -6   0  15   -0.00    1.87
   6   0 -15    1.45    1.78
  -6   0  16  314.98   31.85
  -6   0  16  313.54   32.52
   6   0 -16  302.93   31.92
  -6   0  17    0.00    1.98
   6   0 -17    0.00    1.69
   6   0 -17    0.64    1.64
  -6   0  18  187.85   19.80
   6   0 -18  213.17   19.53
   6   0 -18  136.05   18.54
   6   0 -19   -0.00    2.16
   6   0 -20    4.18    2.68
  -6   0  22  104.35   13.68
  -6   0  23   -0.00    2.15
  -6   0  24    8.10    3.69
  -6   0  25   -0.00    1.94
  -6   0  26   47.86    8.64
  -6   0  27    0.73    2.67
  -6   0  28   37.32    7.69
  -6   0  29    0.00    2.64
  -6   0  30   24.36    6.35
  -6   0  31   -0.00    2.96
  -6   0  32   56.70   10.42
  -6   0  33   -0.00    2.83
  -6   0  34    1.17    3.17
  -6   0  35   -0.00    2.53
  -6   0  36    1.34    3.64
  -6   0  37   -0.00    3.65
  -6   0  38    9.56    5.13
  -6   1   1   10.61    3.72
  -6   1   1   11.46    3.91
   6  -1  -1   10.07    3.88
   6  -1  -1    4.55    2.82
   6   1  -1    8.73    4.16
   6   1  -1   13.46    3.86
  -6  -1   1   13.35    4.32
  -6  -1   1    7.27    4.09
  -6   1   2  747.48   70.35
  -6   1   2  669.94   70.30
   6  -1  -2  701.68   70.24
   6  -1  -2  650.17   69.36
   6   1  -2  710.14   71.01
   6   1  -2  697.94   70.26
  -6  -1   2  692.83   70.69
  -6  -1   2  719.13   71.38
  -6   1   3   38.50    6.54
  -6   1   3   37.05    6.49
   6  -1  -3   43.35    6.79
   6  -1  -3   44.35    6.13
   6   1  -3   54.81    7.99
   6   1  -3   36.82    6.41
  -6  -1   3   33.68    6.81
  -6  -1   3   40.86    7.38
  -6   1   4 1189.99   85.15
  -6   1   4  949.56   84.65
   6  -1  -4  989.93   84.52
   6  -1  -4 1009.39   83.71
   6  -1  -4  541.69   82.33
   6   1  -4  905.30   85.21
   6   1  -4  879.20   84.22
  -6  -1   4  925.71   85.10
  -6  -1   4  844.31   85.22
  -6   1   5  139.29   15.50
  -6   1   5  122.84   15.51
   6  -1  -5  132.40   15.36
   6  -1  -5  148.44   14.24
   6  -1  -5  136.91   14.08
   6   1  -5  130.34   16.33
   6   1  -5  126.75   15.41
  -6  -1   5  134.62   16.11
  -6  -1   5  127.62   16.34
  -6   1   6  102.41   11.56
  -6   1   6  129.96   12.38
   6  -1  -6   84.05   11.19
   6   1  -6   83.82   12.11
   6   1  -6   98.06   11.58
  -6  -1   6  108.63   12.40
  -6  -1   6   79.88   12.13
  -6   1   7  302.12   28.24
  -6   1   7  273.01   28.36
   6  -1  -7  275.87   28.04
   6   1  -7  282.46   29.43
   6   1  -7  254.91   28.02
  -6  -1   7  281.54   29.05
  -6  -1   7  229.53   29.00
  -6   1   8  784.67   78.59
  -6   1   8  813.34   79.07
   6  -1  -8  777.80   78.60
   6   1  -8  950.75   80.78
   6   1  -8  786.50   78.76
  -6  -1   8  741.27   79.59
  -6  -1   8  839.80   80.46
  -6   1   9    6.79    1.98
  -6   1   9    9.34    2.34
   6  -1  -9    6.25    1.98
   6   1  -9    7.91    3.39
   6   1  -9    8.58    2.04
  -6  -1   9    6.77    2.57
  -6  -1   9    8.75    3.04
  -6   1  10  125.25   12.70
  -6   1  10  127.98   13.27
   6  -1 -10  112.48   12.71
   6   1 -10  115.95   14.45
   6   1 -10  126.18   12.87
  -6  -1  10  117.95   14.09
  -6  -1  10  128.62   14.80
  -6   1  11   18.55    2.56
  -6   1  11   14.62    2.92
   6  -1 -11   19.49    2.66
   6   1 -11   24.97    4.75
  -6  -1  11   23.02    4.16
  -6  -1  11   18.56    4.22
  -6   1  12  348.34   34.79
  -6   1  12  388.83   35.73
   6  -1 -12  363.83   34.84
   6   1 -12  325.74   36.87
  -6  -1  12  336.86   36.47
  -6  -1  12  350.73   37.36
  -6   1  13   66.84    7.54
   6  -1 -13   61.08    6.60
   6   1 -13   63.72    8.67
  -6  -1  13   73.39    8.56
  -6  -1  13   55.42    8.67
  -6   1  14  189.10   19.08
   6  -1 -14  170.18   18.06
   6  -1 -14  186.29   18.08
   6   1 -14  191.74   20.45
  -6  -1  14  207.60   20.24
  -6  -1  14  175.99   20.58
  -6   1  15   13.46    2.79
   6  -1 -15   12.04    2.07
   6  -1 -15   13.41    2.08
   6   1 -15   17.79    3.87
  -6  -1  15    9.42    3.15
  -6  -1  15   18.67    4.15
  -6   1  16    9.42    2.47
   6  -1 -16    5.69    1.71
   6  -1 -16    5.22    1.52
   6   1 -16    4.30    2.83
  -6  -1  16    6.96    2.63
  -6  -1  16    7.93    3.13
  -6   1  17    6.70    2.33
   6  -1 -17    5.84    1.93
   6  -1 -17    6.58    1.81
   6   1 -17    4.49    3.01
  -6  -1  17    6.29    2.69
  -6  -1  17   10.95    3.90
  -6   1  18  257.68   27.34
   6  -1 -18  251.18   26.41
   6  -1 -18  254.04   26.39
   6   1 -18  279.08   28.42
  -6  -1  18  271.62   27.96
  -6   1  19   40.87    6.31
   6  -1 -19   40.76    5.58
   6   1 -19   49.22    7.36
  -6  -1  19   32.47    6.21
   6   1 -20   -0.00    2.48
   6   1 -21    2.97    2.91
  -6  -1  21    1.71    2.94
  -6   1  22   23.81    4.88
  -6  -1  22   16.50    4.83
  -6   1  23    7.77    3.09
  -6  -1  23    9.28    4.15
  -6   1  24   41.26    6.50
  -6  -1  24   17.58    5.66
  -6   1  25    0.77    2.05
  -6  -1  25   -0.00    3.32
  -6   1  26    5.64    2.81
  -6  -1  26    1.37    3.32
  -6   1  27   -0.00    1.95
  -6  -1  27    1.19    3.01
  -6   1  28   57.38    9.23
  -6  -1  28   44.07    9.44
  -6   1  29   -0.00    2.41
  -6  -1  29    1.31    3.36
  -6   1  30   28.88    6.44
  -6  -1  30   25.75    7.05
  -6   1  31    2.17    3.19
  -6  -1  31    0.00    3.40
  -6   1  32    3.00    3.23
  -6  -1  32    4.53    4.05
  -6   1  33   -0.00    3.25
  -6  -1  33    0.39    3.43
  -6   1  34   32.32    7.53
  -6  -1  34   25.03    7.47
  -6   1  35    0.00    2.96
  -6  -1  35    0.22    3.47
  -6   1  36   10.79    4.98
  -6  -1  36    2.56    4.20
  -6   1  37    0.00    3.57
  -6  -1  37    0.00    4.32
  -6   1  38    8.40    4.65
  -6  -1  38    1.35    4.24
  -6   2   1    6.57    3.21
  -6   2   1    6.67    3.28
   6  -2  -1    3.21    2.97
   6  -2  -1    7.20    2.93
   6  -2  -1    3.13    2.66
   6   2  -1    5.22    3.68
   6   2  -1    6.98    3.44
  -6  -2   1    5.24    3.97
  -6  -2   1    4.34    3.91
  -6   2   2   24.77    4.52
  -6   2   2   16.20    4.38
   6  -2  -2   16.58    4.31
   6  -2  -2   23.76    4.23
   6  -2  -2   18.00    3.86
   6   2  -2   33.66    6.29
   6   2  -2    2.72    3.41
  -6  -2   2   26.39    5.87
  -6  -2   2   12.47    4.81
  -6   2   3    2.38    2.41
  -6   2   3    7.47    3.17
   6  -2  -3    4.29    2.77
   6  -2  -3    0.00    1.63
   6  -2  -3    4.12    2.09
   6   2  -3    5.37    3.58
   6   2  -3    5.06    2.78
  -6  -2   3    7.41    3.57
  -6  -2   3    5.19    4.13
  -6   2   4   68.93    8.59
  -6   2   4   71.42    9.07
   6  -2  -4   59.30    8.51
   6  -2  -4   65.26    7.50
   6  -2  -4   59.24    7.39
   6   2  -4   55.87    9.50
   6   2  -4   57.64    8.93
  -6  -2   4   58.75    9.29
  -6  -2   4   91.89   11.20
  -6   2   5   12.87    3.29
  -6   2   5    7.34    3.09
   6  -2  -5   12.68    3.37
   6   2  -5   15.46    4.70
   6   2  -5   15.69    3.87
  -6  -2   5   16.04    4.30
  -6  -2   5    8.98    4.21
  -6   2   6  359.14   37.22
  -6   2   6  375.32   37.57
   6  -2  -6  339.21   37.22
   6   2  -6  381.64   39.43
   6   2  -6  376.60   38.43
  -6  -2   6  380.18   38.99
  -6  -2   6  393.74   39.71
  -6   2   7   64.96    7.86
  -6   2   7   69.47    8.08
  -6   2   7   63.88    8.11
   6  -2  -7   66.58    7.98
   6   2  -7   90.20   10.77
   6   2  -7   53.31    8.69
  -6  -2   7   66.46    9.55
  -6  -2   7   69.87   10.06
  -6   2   8   11.34    2.09
  -6   2   8    9.94    2.18
  -6   2   8    6.92    2.14
   6   2  -8   12.82    4.22
   6   2  -8    8.15    2.76
  -6  -2   8    9.88    3.67
  -6  -2   8    9.49    3.71
  -6   2   9    1.47    0.98
  -6   2   9    0.93    0.96
  -6   2   9    1.65    1.30
   6   2  -9    3.80    3.01
   6   2  -9    1.80    1.92
  -6  -2   9   -0.00    2.27
  -6  -2   9    1.23    2.53
  -6   2  10  295.53   26.60
   6   2 -10  145.82   27.70
   6   2 -10  300.20   28.26
  -6  -2  10  283.20   28.90
  -6  -2  10  311.46   29.97
  -6   2  11  303.01   29.69
   6   2 -11  310.32   32.83
   6   2 -11  312.55   31.47
  -6  -2  11  278.98   32.01
  -6  -2  11  310.66   33.02
   6   2 -12  123.01   14.70
   6   2 -12  113.15   13.11
  -6  -2  12  109.28   13.88
  -6  -2  12  117.16   14.71
   6   2 -13   14.00    4.15
   6   2 -13   16.42    3.15
  -6  -2  13   15.06    3.71
  -6  -2  13   10.01    4.08
   6   2 -14  105.58   14.19
  -6  -2  14  122.22   14.01
  -6  -2  14  109.29   14.53
   6   2 -15   45.16    7.66
  -6  -2  15   48.35    7.36
  -6  -2  15   41.71    7.75
   6   2 -16   67.90    9.96
  -6  -2  16   64.66    9.35
  -6  -2  16   69.34   10.24
   6   2 -17   18.20    4.71
  -6  -2  17   14.69    4.14
   6   2 -18   16.56    4.71
  -6  -2  18   17.12    4.41
   6   2 -19   16.29    5.10
  -6  -2  19   25.87    5.27
  -6   2  20  192.98   22.33
   6   2 -20  222.67   24.53
  -6  -2  20  239.28   24.21
  -6  -2  20  188.98   24.31
  -6   2  21    2.00    2.29
   6   2 -21    5.61    4.02
  -6  -2  21   10.81    4.17
  -6   2  22   31.86    5.98
   6   2 -22   39.24    7.49
  -6  -2  22   36.12    7.32
  -6  -2  23    0.96    3.25
  -6  -2  24   10.90    4.84
  -6  -2  25    9.56    4.34
  -6  -2  26   45.16    9.01
  -6  -2  27    2.99    3.33
  -6  -2  28   18.27    6.19
  -6  -2  29    0.10    2.71
  -6  -2  30   18.54    5.99
  -6  -2  31    2.58    3.81
  -6  -2  32   21.35    6.91
  -6  -2  33    3.78    4.25
  -6  -2  34   -0.00    4.80
  -6   2  35    0.54    2.49
  -6  -2  35    0.44    4.04
  -6   2  36   11.49    4.71
  -6  -2  36   10.67    5.20
  -6   2  37   -0.00    2.62
  -6  -2  37    2.72    3.63
  -6   2  38    6.21    3.78
  -6  -2  38   -0.00    3.74
  -6   3   1   -0.00    2.31
  -6   3   1    0.07    1.87
  -6   3   1    5.05    3.12
   6  -3  -1    3.24    2.40
   6  -3  -1    0.00    2.04
   6   3  -1    0.43    3.11
   6   3  -1    8.02    3.84
  -6  -3   1    1.55    3.56
  -6  -3   1    0.00    3.29
  -6   3   2  133.14   16.54
  -6   3   2  156.45   16.92
  -6   3   2  139.80   16.96
   6  -3  -2  129.48   16.01
   6  -3  -2  141.20   16.05
   6   3  -2  145.77   18.45
   6   3  -2  163.50   18.21
  -6  -3   2  142.46   17.97
  -6  -3   2  139.40   18.56
  -6   3   3  169.75   18.29
  -6   3   3  175.99   18.47
  -6   3   3  143.76   18.23
   6  -3  -3  152.91   17.40
   6  -3  -3  148.84   17.24
   6   3  -3  191.54   20.74
   6   3  -3  154.28   19.16
  -6  -3   3  174.52   19.98
  -6  -3   3  162.46   20.44
  -6   3   4   52.66    7.08
  -6   3   4   53.51    7.15
  -6   3   4   48.26    7.23
   6  -3  -4   47.21    5.99
   6  -3  -4   51.08    6.07
   6   3  -4   47.46    8.60
   6   3  -4   36.71    7.49
  -6  -3   4   46.82    8.20
  -6  -3   4   47.53    8.80
  -6   3   5    3.42    2.23
  -6   3   5   11.43    2.80
  -6   3   5   10.30    3.05
   6   3  -5   10.99    4.61
   6   3  -5    6.79    3.29
  -6  -3   5    7.48    3.81
  -6  -3   5    0.00    3.37
  -6   3   6   16.12    3.15
  -6   3   6   16.11    3.22
  -6   3   6   10.60    2.86
  -6   3   6   18.00    3.54
   6   3  -6   12.64    4.65
   6   3  -6    3.31    3.36
  -6  -3   6   15.41    4.54
  -6  -3   6   13.67    4.56
  -6   3   7   17.56    3.31
  -6   3   7   24.51    3.53
  -6   3   7   21.53    3.68
  -6   3   7   29.75    4.10
   6   3  -7   20.40    5.70
   6   3  -7   22.31    4.94
  -6  -3   7   21.50    5.23
  -6  -3   7    4.46    3.91
  -6   3   8  436.62   42.67
  -6   3   8  415.11   42.75
  -6   3   8  445.45   43.38
  -6   3   8  429.25   43.21
   6   3  -8  428.64   46.07
   6   3  -8  429.24   45.03
  -6  -3   8  435.17   45.45
  -6  -3   8  459.19   46.47
  -6   3   9   80.39    8.42
  -6   3   9   87.92    8.53
  -6   3   9   78.57    9.11
  -6   3   9   84.52    9.17
   6   3  -9   86.70   11.97
  -6  -3   9   54.51   10.42
  -6   3  10   29.29    3.84
  -6   3  10   31.32    3.89
   6   3 -10   29.25    6.48
  -6  -3  10   26.53    5.76
  -6  -3  10   31.41    6.56
  -6   3  11   11.48    1.79
  -6   3  11   11.38    1.77
   6   3 -11   16.21    4.90
  -6  -3  11   26.32    5.12
  -6  -3  11   17.55    4.61
   6   3 -12   79.29   11.23
  -6  -3  12   83.61   10.81
  -6  -3  12   61.11   10.66
   6   3 -13  165.72   19.00
  -6  -3  13  149.89   17.90
  -6  -3  13  136.10   18.65
   6   3 -14  172.28   22.48
  -6  -3  14  212.64   22.50
  -6  -3  14  192.60   23.30
   6   3 -15   12.98    4.80
  -6  -3  15   29.73    5.47
  -6   3  16   20.98    3.09
   6   3 -16   23.86    5.83
  -6  -3  16   45.21    6.68
  -6   3  17   78.31    9.23
   6   3 -17   94.92   12.81
  -6  -3  17   98.37   12.24
  -6   3  18  121.29   14.01
   6   3 -18  131.86   17.02
  -6  -3  18  151.89   17.00
  -6  -3  18  135.02   17.56
  -6   3  19   58.09    7.56
   6   3 -19   55.65    9.84
  -6  -3  19   67.61    9.76
  -6  -3  19   58.63   10.11
  -6   3  20    1.28    1.81
   6   3 -20    5.54    4.04
  -6  -3  20    3.93    3.55
  -6  -3  20    1.29    3.09
  -6   3  21    1.33    2.09
   6   3 -21    1.50    3.61
  -6  -3  21   -0.00    2.96
  -6   3  22   62.91    8.78
   6   3 -22   51.17   10.13
  -6  -3  22   81.30   11.84
   6   3 -23   17.94    5.76
  -6  -3  23   21.87    6.47
  -6  -3  24   93.86   14.45
  -6  -3  25   -0.00    3.17
  -6  -3  26    1.59    3.19
  -6  -3  27    0.51    3.83
  -6  -3  28   23.60    7.29
  -6  -3  29    3.35    4.19
  -6  -3  30   44.03    9.95
  -6  -3  31   -0.00    2.84
  -6  -3  32    7.52    4.75
  -6  -3  33    7.85    4.73
  -6  -3  34   13.35    6.46
  -6  -3  35    0.49    3.47
  -6  -3  36    1.23    4.32
  -6  -3  37    0.61    4.22
  -6   4   1  237.37   24.01
  -6   4   1  183.89   23.23
  -6   4   1  221.17   24.14
   6  -4  -1  206.31   23.31
   6  -4  -1  224.10   23.19
   6   4  -1  192.60   25.16
   6   4  -1  200.95   24.67
  -6  -4   1  203.35   24.74
  -6  -4   1  197.10   25.56
  -6   4   2   19.21    4.61
  -6   4   2    9.43    3.73
  -6   4   2   16.03    4.31
  -6   4   2   19.05    4.55
   6  -4  -2   14.45    3.72
   6  -4  -2   17.33    3.82
   6   4  -2   20.00    6.08
   6   4  -2   16.70    5.09
  -6  -4   2   24.15    5.84
  -6  -4   2   20.59    5.92
  -6   4   3    5.07    2.68
  -6   4   3    5.10    2.84
  -6   4   3    3.80    2.62
  -6   4   3    4.60    2.95
   6  -4  -3   11.47    2.90
   6  -4  -3    9.25    2.64
   6   4  -3   14.44    5.33
   6   4  -3    6.15    3.68
  -6  -4   3   11.24    4.34
  -6  -4   3    7.18    4.19
  -6   4   4   13.36    3.76
  -6   4   4   19.60    4.30
  -6   4   4   15.59    4.21
  -6   4   4   22.75    4.56
   6  -4  -4   21.51    3.46
   6  -4  -4   18.67    3.33
   6   4  -4   17.12    5.61
  -6  -4   4   11.65    4.74
  -6  -4   4   24.64    6.53
  -6   4   5  266.71   28.72
  -6   4   5  286.66   29.05
  -6   4   5  272.31   29.45
  -6   4   5  280.30   29.24
   6  -4  -5  267.85   27.15
   6  -4  -5  263.03   27.11
   6   4  -5  348.31   32.87
  -6  -4   5  322.15   31.55
  -6  -4   5  253.08   31.57
  -6   4   6  268.75   29.19
  -6   4   6  280.40   29.46
  -6   4   6  296.19   30.05
  -6   4   6  271.31   29.66
   6   4  -6  311.16   32.82
  -6  -4   6  303.90   31.90
  -6  -4   6  269.36   32.33
  -6   4   7   72.47    9.45
  -6   4   7   92.66   10.06
  -6   4   7   96.32   10.55
  -6   4   7   59.32    9.51
   6   4  -7  118.69   13.98
  -6  -4   7   98.65   12.39
  -6  -4   7   82.49   12.58
  -6   4   8    5.06    2.04
  -6   4   8    8.18    2.24
  -6   4   8    6.17    2.38
  -6   4   8    9.57    2.55
   6   4  -8    3.91    3.64
  -6  -4   8    4.85    3.27
  -6  -4   8    0.00    3.10
  -6   4   9   75.67    8.15
  -6   4   9   63.17    7.97
  -6   4   9   74.18    8.74
  -6   4   9   67.96    8.43
   6   4  -9   82.13   11.79
  -6  -4   9   74.24   10.72
  -6   4  10   29.56    3.97
  -6   4  10   34.35    4.02
  -6   4  10   36.29    4.86
   6   4 -10   44.17    7.93
  -6  -4  10   31.70    6.52
  -6  -4  10   31.35    6.95
  -6   4  11  147.53   16.41
   6   4 -11  175.06   20.29
  -6  -4  11  167.56   19.47
  -6  -4  11  164.48   20.48
  -6   4  12  113.64   12.71
   6   4 -12  134.60   16.74
  -6  -4  12  135.45   15.96
  -6  -4  12  120.40   16.44
  -6   4  13   45.46    5.55
   6   4 -13   59.22    9.44
  -6  -4  13   42.44    7.85
  -6   4  14    1.90    1.38
   6   4 -14    2.50    3.24
  -6  -4  14    3.04    3.08
  -6   4  15  132.15   14.56
   6   4 -15  161.40   18.96
  -6  -4  15  150.14   17.64
  -6   4  16  161.21   17.69
   6   4 -16  184.80   21.75
  -6  -4  16  191.28   21.02
  -6   4  17   15.95    3.10
   6   4 -17   14.00    5.47
  -6  -4  17   15.89    4.87
  -6  -4  17   11.12    5.22
  -6   4  18   56.24    7.63
   6   4 -18   72.31   11.47
  -6  -4  18   61.04   10.03
  -6  -4  18   71.73   11.44
  -6   4  19  125.16   13.96
   6   4 -19  123.43   16.96
  -6  -4  19  121.26   16.21
  -6  -4  19  113.29   16.96
  -6   4  20  130.30   15.45
   6   4 -20  140.53   18.54
  -6  -4  20  133.71   17.62
  -6  -4  20  149.71   19.22
  -6   4  21   11.16    3.29
   6   4 -21    2.39    4.05
  -6  -4  21   11.62    5.15
   6   4 -22   12.60    5.40
  -6  -4  22    2.90    4.32
   6   4 -23    0.65    3.77
  -6  -4  23    3.00    3.80
   6   4 -24    4.96    4.46
  -6  -4  24    0.00    3.30
  -6  -4  25    8.11    4.52
  -6  -4  26   16.20    6.21
  -6  -4  27    5.64    4.41
  -6  -4  28   26.88    7.33
  -6  -4  29   -0.00    4.14
  -6  -4  30   17.66    6.33
  -6  -4  31    3.57    4.79
  -6  -4  32   12.46    6.10
  -6  -4  33    7.36    5.29
  -6  -4  34   -0.00    3.56
  -6  -4  35    3.16    5.44
  -6  -4  36    4.31    4.28
  -6  -4  37    7.75    5.37
  -6   5   1   22.16    5.23
  -6   5   1   24.29    5.35
  -6   5   1   24.46    5.81
  -6   5   1   18.02    5.17
   6  -5  -1   14.24    4.48
   6   5  -1   16.94    6.04
  -6  -5   1   22.58    6.16
  -6  -5   1   11.74    5.77
  -6   5   2  121.42   13.67
  -6   5   2  120.50   13.71
  -6   5   2  100.46   13.67
   6  -5  -2   66.87   11.82
   6   5  -2  104.50   15.41
  -6  -5   2  106.06   14.63
  -6  -5   2  122.41   16.16
  -6   5   3  166.95   18.46
  -6   5   3  139.60   18.13
  -6   5   3  161.71   19.12
   6  -5  -3  158.62   17.85
   6  -5  -3  141.99   17.28
   6   5  -3  178.17   21.45
  -6  -5   3  153.99   19.80
  -6  -5   3  170.83   21.32
  -6   5   4  130.29   14.23
  -6   5   4   84.82   13.17
  -6   5   4  100.85   14.00
   6  -5  -4  124.52   13.16
   6  -5  -4  113.86   12.77
   6   5  -4  115.60   16.35
  -6  -5   4  111.17   15.36
  -6  -5   4  108.74   16.30
  -6   5   5    3.46    2.29
  -6   5   5    1.64    2.26
  -6   5   5    6.61    3.17
   6  -5  -5    2.46    1.59
   6  -5  -5    3.74    1.79
   6   5  -5    2.10    3.65
  -6  -5   5    2.90    3.36
  -6  -5   5    0.00    3.43
  -6   5   6   -0.00    1.89
  -6   5   6    2.89    2.16
  -6   5   6    0.00    1.95
   6  -5  -6    3.09    1.05
   6  -5  -6    1.05    0.96
   6   5  -6    4.95    4.47
  -6  -5   6   -0.00    3.06
  -6  -5   6    7.17    4.33
  -6   5   7   67.94    9.47
  -6   5   7   84.99    9.98
  -6   5   7   74.55   10.21
   6   5  -7   77.08   12.69
  -6  -5   7   80.91   11.82
  -6  -5   7   79.44   12.65
  -6   5   8   55.35    7.50
  -6   5   8   60.33    7.69
  -6   5   8   62.78    8.29
   6   5  -8   50.94   10.03
  -6  -5   8   47.12    9.15
  -6  -5   8   56.04   10.43
  -6   5   9   97.00   11.42
  -6   5   9  109.19   11.66
  -6   5   9   88.16   11.78
   6   5  -9   83.81   14.02
  -6  -5   9   92.17   13.67
  -6  -5   9  134.29   16.23
  -6   5  10   47.67    6.52
  -6   5  10   55.20    6.72
  -6   5  10   47.51    7.09
   6   5 -10   52.34    9.68
  -6  -5  10   62.76    9.66
  -6  -5  10   42.93    9.42
  -6   5  11    5.19    1.89
  -6   5  11    2.38    1.62
  -6   5  11    0.00    1.70
   6   5 -11    6.80    4.63
  -6  -5  11    2.03    3.28
  -6   5  12    4.69    1.77
  -6   5  12    7.38    1.86
  -6   5  12    5.98    2.31
   6   5 -12    6.33    4.44
  -6  -5  12   12.76    4.44
  -6   5  13  283.94   27.69
  -6   5  13  276.72   27.70
  -6   5  13  262.21   28.85
   6   5 -13  304.00   32.96
  -6  -5  13  295.25   31.87
  -6   5  14  290.25   32.36
   6   5 -14  392.48   37.57
  -6  -5  14  338.09   35.56
  -6   5  15   -0.00    1.89
   6   5 -15   -0.00    3.74
  -6  -5  15    0.00    2.60
  -6  -5  15   -0.00    4.37
  -6   5  16    9.44    2.88
   6   5 -16   13.72    5.53
  -6  -5  16   14.97    4.94
  -6  -5  16   11.94    5.31
  -6   5  17    0.57    1.99
   6   5 -17    1.33    3.34
  -6  -5  17    0.00    2.78
  -6  -5  17    2.19    3.41
  -6   5  18  127.75   15.41
   6   5 -18  141.89   18.97
  -6  -5  18  156.95   19.85
  -6   5  19   30.89    5.37
   6   5 -19   17.91    6.85
  -6  -5  19   54.11    9.71
  -6   5  20   20.46    4.59
   6   5 -20   25.74    7.05
  -6  -5  20   26.79    7.33
   6   5 -21    2.59    4.21
  -6  -5  21    4.47    3.95
   6   5 -22    0.76    3.67
  -6  -5  22   -0.00    3.56
   6   5 -23   48.21   10.49
  -6  -5  23   60.80   11.40
   6   5 -24   37.14    8.98
  -6  -5  24   50.56    9.98
   6   5 -25   19.45    6.71
  -6  -5  25   19.13    6.81
  -6  -5  26    0.47    3.80
  -6  -5  27    0.55    3.96
  -6  -5  28    6.49    4.70
  -6  -5  29   23.32    7.58
  -6  -5  30    9.40    5.59
  -6  -5  31    1.03    4.62
  -6  -5  32    4.10    4.25
  -6  -5  33    9.94    5.41
  -6  -5  34    7.15    6.19
  -6  -5  35    8.50    5.72
  -6  -5  36   -0.00    3.69
  -6   6   1  180.90   20.86
  -6   6   1  169.00   20.69
   6  -6  -1  152.97   20.18
   6  -6  -1  161.32   20.46
   6   6  -1  206.52   23.86
  -6  -6   1  187.46   23.76
  -6   6   2   33.77    6.80
  -6   6   2   47.53    7.67
  -6   6   2   43.57    8.09
   6  -6  -2   40.22    7.11
   6  -6  -2   26.27    6.35
   6   6  -2   47.02    9.70
  -6  -6   2   56.98   10.32
  -6   6   3    8.61    3.54
  -6   6   3    7.64    3.46
  -6   6   3    5.13    3.45
   6  -6  -3    5.89    3.10
   6  -6  -3    9.56    3.41
   6   6  -3   15.15    5.86
  -6  -6   3    7.64    4.85
  -6   6   4   19.79    5.05
  -6   6   4   14.35    4.75
   6  -6  -4   22.88    4.89
   6  -6  -4   26.33    4.88
   6   6  -4   21.22    6.91
  -6  -6   4   25.65    7.25
  -6   6   5  161.37   18.50
  -6   6   5  155.69   19.23
   6  -6  -5  138.19   17.92
   6  -6  -5  150.00   17.40
   6   6  -5  205.95   22.67
  -6  -6   5  169.79   21.82
  -6   6   6   97.54   12.91
  -6   6   6  104.66   13.81
   6  -6  -6  106.22   12.97
   6  -6  -6  106.31   11.91
   6  -6  -6  104.75   11.72
   6   6  -6   98.09   15.61
  -6  -6   6  100.31   15.89
  -6   6   7   74.97   10.09
  -6   6   7   69.12   10.56
   6  -6  -7   81.26   10.12
   6  -6  -7   75.70    8.34
   6  -6  -7   71.47    8.20
   6   6  -7  109.59   14.27
  -6  -6   7   70.89   12.49
  -6   6   8   14.49    3.88
  -6   6   8   17.95    4.36
   6  -6  -8   10.19    3.18
   6   6  -8   15.78    5.87
  -6  -6   8   16.91    6.31
  -6   6   9  150.24   16.04
  -6   6   9  131.17   16.38
   6  -6  -9  122.22   15.30
   6   6  -9  157.32   19.60
  -6   6  10   98.33   12.06
  -6   6  10   92.17   12.57
   6  -6 -10  102.55   11.94
   6   6 -10  114.49   16.09
  -6   6  11   73.64    9.38
  -6   6  11   70.75    9.95
   6  -6 -11   69.61    9.00
   6   6 -11   88.30   13.20
  -6   6  12   73.99    9.72
  -6   6  12   74.97   10.40
   6  -6 -12   84.59    9.65
   6   6 -12   81.49   13.36
  -6   6  13    2.52    2.25
  -6   6  13    2.27    2.53
   6   6 -13    2.17    4.36
  -6  -6  13    3.77    4.45
  -6   6  14    4.86    2.09
  -6   6  14    1.41    2.43
   6   6 -14    4.21    4.22
  -6  -6  14   -0.00    3.92
  -6   6  15   74.12    9.55
   6   6 -15   53.71   11.42
  -6  -6  15   77.45   12.96
  -6   6  16   10.86    3.43
   6   6 -16   14.75    6.28
  -6  -6  16   12.01    5.66
  -6   6  17   27.35    5.52
   6   6 -17   35.87    8.67
  -6  -6  17   31.50    8.14
  -6   6  18   51.65    8.24
   6   6 -18   63.05   11.38
  -6  -6  18   62.06   11.62
   6   6 -19   26.63    7.92
  -6  -6  19   22.38    7.17
   6   6 -20    0.00    4.72
  -6  -6  20    4.52    4.91
   6   6 -21   14.89    6.42
  -6  -6  21   43.16    9.03
  -6  -6  22   21.72    7.05
  -6  -6  23   18.67    6.93
  -6  -6  24    0.00    3.97
  -6  -6  25   19.40    7.02
   6   6 -26   24.73    8.11
  -6  -6  26   27.45    8.67
  -6  -6  27   14.13    5.85
  -6  -6  28    0.00    5.12
  -6  -6  29   -0.00    3.98
  -6  -6  30   -0.00    4.11
  -6  -6  31   14.78    7.29
  -6  -6  32   10.21    6.06
  -6  -6  33    1.58    4.05
  -6  -6  34    1.11    3.62
  -6  -6  35    7.03    5.53
  -6   7   1   30.20    6.55
   6  -7  -1   26.88    6.05
   6  -7  -1   27.61    6.43
   6   7  -1   18.02    7.41
  -6  -7   1   27.53    7.85
  -6   7   2    9.04    4.22
   6  -7  -2   10.34    4.05
   6  -7  -2   19.97    4.99
   6   7  -2   14.92    6.20
  -6  -7   2   18.85    6.58
  -6   7   3  315.53   32.36
  -6   7   3  260.49   32.59
   6  -7  -3  321.81   32.17
   6  -7  -3  260.60   31.35
   6   7  -3  272.58   34.54
  -6   7   4   80.33   12.22
  -6   7   4   90.87   13.35
   6  -7  -4   97.15   12.60
   6  -7  -4   92.36   12.18
   6   7  -4   75.69   14.41
  -6  -7   4  113.37   16.44
  -6   7   5   36.74    6.64
  -6   7   5   22.92    6.30
   6  -7  -5   26.97    5.78
   6  -7  -5   27.22    5.32
   6   7  -5   38.01    9.03
  -6  -7   5   35.43    8.99
  -6   7   6   20.96    5.38
  -6   7   6   22.82    5.94
   6  -7  -6   25.61    5.36
   6  -7  -6   23.50    4.56
   6   7  -6   18.47    6.96
  -6   7   7   17.87    4.74
  -6   7   7   24.06    5.78
   6  -7  -7   18.11    4.59
   6  -7  -7   21.91    3.97
   6   7  -7   23.24    7.18
  -6   7   8   44.66    7.43
  -6   7   8   48.93    8.32
   6  -7  -8   46.75    7.21
   6  -7  -8   41.28    5.69
   6   7  -8   39.83    9.70
  -6   7   9  164.31   18.82
  -6   7   9  149.79   19.28
   6  -7  -9  154.47   18.32
   6   7  -9  174.96   22.31
  -6   7  10    1.83    2.76
  -6   7  10    0.90    2.42
   6  -7 -10    0.63    2.01
   6   7 -10    0.00    4.01
  -6   7  11    0.00    2.51
  -6   7  11    1.90    2.56
   6   7 -11    2.40    4.92
  -6  -7  11   -0.00    4.56
  -6   7  12   12.14    3.92
  -6   7  12   15.39    4.64
   6   7 -12   25.52    7.32
  -6  -7  12   18.89    7.39
  -6   7  13  161.42   19.33
  -6   7  13  153.66   20.02
   6   7 -13  225.54   24.77
  -6  -7  13  196.43   24.40
  -6   7  14    4.02    3.16
   6   7 -14    0.00    4.36
  -6  -7  14    8.55    5.78
  -6   7  15    0.53    2.43
   6   7 -15    5.73    5.41
  -6  -7  15    0.22    3.66
  -6  -7  16    7.33    5.13
  -6  -7  17    4.17    4.04
  -6  -7  18    6.81    5.09
  -6  -7  19   71.78   13.38
  -6  -7  20   16.05    6.48
  -6  -7  21    6.74    4.40
   6   7 -22    5.73    4.94
  -6  -7  22    0.00    3.08
   6   7 -23   34.60    8.81
  -6  -7  23   28.66    8.85
   6   7 -24   18.53    7.14
  -6  -7  24    4.52    4.89
   6   7 -25   17.27    7.36
  -6  -7  25   15.50    6.85
   6   7 -26    1.46    4.52
  -6  -7  26    2.92    5.17
  -6  -7  27    1.51    3.50
  -6  -7  28   11.73    5.87
  -6  -7  29   31.05    9.18
  -6  -7  30   10.54    6.20
  -6  -7  31    5.59    5.76
  -6  -7  32    5.90    4.85
  -6  -7  33    4.41    5.36
  -6  -7  34   -0.00    4.79
  -6   8   1  146.43   19.77
  -6   8   1  175.05   21.80
   6  -8  -1  148.97   19.38
  -6  -8   1  158.91   23.06
  -6   8   2    8.03    4.46
   6  -8  -2    4.94    3.68
  -6  -8   2   11.49    6.07
  -6   8   3   -0.00    2.94
   6  -8  -3   -0.00    2.76
  -6  -8   3   -0.00    5.48
  -6   8   4   -0.00    3.33
  -6   8   4    0.00    3.14
   6  -8  -4    2.04    2.95
  -6   8   5  284.04   33.24
  -6   8   5  266.82   33.84
   6  -8  -5  341.02   33.47
  -6   8   6    1.67    3.13
  -6   8   6    8.83    4.15
   6  -8  -6    4.41    3.20
  -6   8   7  125.51   15.44
   6  -8  -7  102.94   14.41
  -6   8   8    2.69    3.80
   6  -8  -8    5.42    3.39
  -6   8   9  146.45   18.82
   6  -8  -9  152.49   17.06
  -6  -8   9  176.16   23.07
  -6   8  10   48.46    7.84
   6  -8 -10   37.03    5.15
  -6  -8  10   29.17    9.07
  -6   8  11  129.64   15.75
  -6  -8  11  105.25   18.29
  -6   8  12   21.90    5.27
  -6  -8  12   22.81    7.31
  -6  -8  13    0.00    4.47
  -6  -8  14    8.76    5.33
  -6  -8  15  109.81   17.74
   6   8 -16    0.00    4.16
  -6  -8  16    0.93    4.80
   6   8 -17   38.79    9.96
  -6  -8  17   34.70    9.54
   6   8 -18    1.36    4.90
  -6  -8  18    1.67    4.50
   6   8 -19   26.50    8.37
  -6  -8  19   27.22    8.64
   6   8 -20    0.00    4.28
  -6  -8  20   -0.00    4.02
   6   8 -21    2.76    4.41
  -6  -8  21   12.99    6.57
   6   8 -22    3.29    4.66
  -6  -8  22   14.64    6.68
   6   8 -23   24.46    7.68
  -6  -8  23    9.01    5.55
   6   8 -24    2.08    3.91
  -6  -8  24   -0.00    4.70
   6   8 -25   10.73    7.13
  -6  -8  25   17.81    8.22
   6   8 -26   14.99    7.04
  -6  -8  26    3.44    4.32
   6   8 -27   16.97    7.43
  -6  -8  27   21.29    7.59
  -6  -8  28   -0.00    4.99
  -6  -8  29    6.60    5.70
  -6  -8  30   -0.00    4.63
  -6  -8  31    0.00    5.29
  -6  -8  32    4.83    4.81
  -6  -8  33   -0.00    4.96
  -6   9   1   10.08    4.64
   6   9  -1    7.79    6.35
  -6   9   2   16.64    6.37
   6  -9  -2   14.48    5.16
   6   9  -2    9.18    5.93
  -6   9   3  162.29   24.53
   6  -9  -3  228.14   25.39
   6   9  -3  285.53   30.19
  -6   9   4    7.59    4.67
   6  -9  -4   14.20    4.80
   6   9  -4   16.68    7.91
  -6   9   5    5.56    3.91
   6  -9  -5    4.92    3.56
   6   9  -5    0.84    5.01
  -6   9   6    9.80    4.81
   6  -9  -6   15.46    4.97
   6   9  -6   10.67    6.69
  -6  -9   6    9.52    5.58
  -6   9   7   20.28    6.00
   6   9  -7   17.05    7.40
  -6  -9   7   21.29    7.48
  -6   9   8    0.00    3.20
   6   9  -8   -0.00    4.96
  -6  -9   8    6.52    5.34
  -6   9   9   97.66   14.51
   6   9  -9  115.10   17.91
  -6  -9   9  104.70   17.60
  -6   9  10    4.34    3.89
   6   9 -10    4.02    5.43
  -6  -9  10    7.94    6.27
  -6   9  11    1.90    3.65
   6   9 -11   -0.00    4.12
  -6  -9  11   -0.00    4.95
   6   9 -12    9.55    6.03
  -6  -9  12   10.43    6.44
   6   9 -13    9.13    6.58
  -6  -9  13   88.59   13.73
   6   9 -14    5.37    5.20
  -6  -9  14    0.97    4.21
   6   9 -15    8.06    6.06
  -6  -9  15   31.61    8.45
   6   9 -16    6.83    5.69
  -6  -9  16   11.82    6.19
   6   9 -17    9.45    6.42
  -6  -9  17    6.70    5.83
   6   9 -18   -0.00    4.91
  -6  -9  18    0.00    4.62
   6   9 -19   57.78   12.24
  -6  -9  19   41.48   11.39
   6   9 -20    3.02    6.22
  -6  -9  20   -0.00    4.12
   6   9 -21    1.56    4.86
  -6  -9  21    1.47    4.99
   6   9 -22    0.73    5.20
  -6  -9  22   -0.00    3.98
   6   9 -23   43.50   10.72
  -6  -9  23   39.03   10.60
   6   9 -24   -0.00    4.63
  -6  -9  24    0.68    4.34
   6   9 -25   19.08    7.20
  -6  -9  25   16.03    7.70
   6   9 -26    3.08    4.93
  -6  -9  26    0.47    4.47
   6   9 -27   -0.00    4.92
  -6  -9  27   -0.00    4.52
   6   9 -28    0.00    5.43
  -6  -9  28   -0.00    4.24
  -6  -9  29   32.12    9.78
  -6  -9  30    3.47    5.79
  -6  -9  31   -0.00    5.22
  -6  -9  32    2.66    5.38
  -6  10   1   25.54    7.58
   6  10  -1   26.53    8.82
  -6  10   2   28.88    7.21
   6  10  -2    8.74    6.48
  -6  10   3    1.86    3.81
   6  10  -3    0.97    5.09
  -6  10   4   12.06    5.44
   6  10  -4   11.09    7.27
  -6 -10   4    9.55    6.56
  -6  10   5   44.14    9.45
   6  10  -5   47.53   11.08
  -6 -10   5   59.48   12.55
  -6  10   6    3.73    3.99
   6  10  -6    0.71    4.68
  -6 -10   6   -0.00    4.56
  -6  10   7   26.47    6.91
   6  10  -7   19.78    8.14
  -6 -10   7   44.44   10.50
  -6  10   8    0.44    3.32
   6  10  -8   -0.00    5.06
  -6 -10   8    1.65    4.85
  -6  10   9    4.74    4.01
   6  10  -9   -0.00    5.67
  -6 -10   9    2.74    4.91
   6  10 -10    2.47    5.29
  -6 -10  10    3.35    5.34
   6  10 -11   98.43   17.76
  -6 -10  11  128.96   20.13
   6  10 -12   -0.00    4.74
  -6 -10  12    4.58    5.14
   6  10 -13    9.06    6.51
  -6 -10  13   16.76    7.57
   6  10 -14    1.71    4.78
  -6 -10  14    0.77    5.01
   6  10 -15   88.82   15.92
  -6 -10  15   83.57   16.31
   6  10 -16    0.00    5.20
  -6 -10  16    3.30    5.48
   6  10 -17   26.68    9.08
  -6 -10  17   37.68   10.53
   6  10 -18    5.73    5.90
  -6 -10  18    2.30    5.10
   6  10 -19   15.77    7.21
  -6 -10  19   13.24    6.83
   6  10 -20    0.43    4.91
  -6 -10  20    3.55    4.61
   6  10 -21   57.10   12.74
  -6 -10  21   52.48   12.34
   6  10 -22    3.94    5.29
  -6 -10  22    0.61    5.20
   6  10 -23    2.50    4.96
  -6 -10  23   -0.00    4.48
   6  10 -24    0.70    5.68
  -6 -10  24   -0.00    4.29
   6  10 -25   13.41    7.84
  -6 -10  25    4.33    5.75
   6  10 -26    3.18    4.65
  -6 -10  26    0.18    4.72
   6  10 -27    8.56    6.87
  -6 -10  27    5.45    5.75
   6  10 -28    4.84    5.57
  -6 -10  28    0.00    4.49
  -6 -10  29    0.98    4.05
  -6 -10  30    0.23    5.72
  -6 -10  31    3.28    5.09
   6  11  -1    4.67    5.64
  -6 -11   1    7.93    6.01
   6  11  -2    0.00    5.44
  -6 -11   2   -0.00    5.16
   6  11  -3   45.52   11.97
  -6 -11   3   28.82   10.17
  -6  11   4    1.88    3.75
   6  11  -4    0.00    4.71
  -6 -11   4    1.28    4.19
  -6  11   5    1.51    3.93
   6  11  -5    8.98    6.40
  -6 -11   5    9.92    6.63
  -6  11   6    2.82    4.51
   6  11  -6    2.51    5.37
  -6 -11   6    4.03    5.16
  -6  11   7    4.63    4.23
   6  11  -7    0.86    5.62
  -6 -11   7   23.38    8.32
  -6  11   8    9.71    5.36
   6  11  -8   16.64    7.88
  -6 -11   8    7.88    6.40
   6  11  -9   33.04   10.23
  -6 -11   9   52.17   11.95
   6  11 -10    5.08    5.08
  -6 -11  10    0.00    4.33
   6  11 -11   -0.00    5.74
  -6 -11  11    7.69    6.19
   6  11 -12   10.51    5.99
  -6 -11  12    0.00    4.72
   6  11 -13   25.26    9.93
  -6 -11  13   33.84    9.92
   6  11 -14   -0.00    5.05
  -6 -11  14    0.40    4.60
   6  11 -15   26.13    8.57
  -6 -11  15   18.28    7.80
   6  11 -16    6.85    5.86
  -6 -11  16   -0.00    4.22
   6  11 -17   28.41    9.38
  -6 -11  17   14.22    7.87
   6  11 -18    1.99    5.42
  -6 -11  18    0.00    4.10
   6  11 -19   33.71   10.05
  -6 -11  19   24.12    8.71
   6  11 -20   -0.00    4.92
  -6 -11  20    0.00    5.34
   6  11 -21    0.00    4.81
  -6 -11  21   -0.00    5.72
   6  11 -22   -0.00    6.01
  -6 -11  22    2.16    6.31
   6  11 -23   26.29    8.84
  -6 -11  23   20.71    8.42
   6  11 -24    2.11    5.35
  -6 -11  24    8.14    5.84
   6  11 -25    7.55    6.35
  -6 -11  25    6.36    6.67
   6  11 -26   -0.00    4.47
  -6 -11  26    3.16    5.65
   6  11 -27    6.45    6.03
  -6 -11  27    0.00    5.32
   6  11 -28    0.20    5.02
  -6 -11  28   -0.00    5.83
   6  11 -29   11.46    7.13
  -6 -11  29    0.00    5.09
  -6 -11  30    4.22    6.11
  -6  12   1   46.90   10.32
   6  12  -1   43.23   11.45
  -6 -12   1   27.90   10.78
  -6  12   2   -0.00    3.68
   6  12  -2    6.89    6.41
  -6 -12   2   -0.00    5.04
  -6  12   3    0.45    4.23
   6  12  -3    2.38    6.06
  -6 -12   3    1.13    4.95
   6  12  -4    2.79    5.03
  -6 -12   4    1.48    6.22
   6  12  -5   29.90   10.34
  -6 -12   5   64.52   13.70
   6  12  -6    0.00    5.72
  -6 -12   6    0.40    4.36
   6  12  -7   11.07    6.92
  -6 -12   7   13.88    7.51
   6  12  -8    4.16    5.80
  -6 -12   8   -0.00    5.67
   6  12  -9    5.66    7.41
  -6 -12   9   -0.00    5.12
   6  12 -10    0.76    5.68
  -6 -12  10    5.29    5.85
   6  12 -11   36.01   11.03
  -6 -12  11   37.58   11.11
   6  12 -12    0.00    5.19
  -6 -12  12   -0.00    5.74
   6  12 -13   -0.00    5.28
  -6 -12  13   -0.00    5.30
   6  12 -14   -0.00    5.14
  -6 -12  14   -0.00    5.81
   6  12 -15   38.71   11.54
  -6 -12  15   53.16   12.70
   6  12 -16   -0.00    4.80
  -6 -12  16    0.00    5.55
   6  12 -17   16.28    7.75
  -6 -12  17   14.62    8.05
   6  12 -18   -0.00    4.29
  -6 -12  18   -0.00    4.63
   6  12 -19    2.57    5.70
  -6 -12  19    2.80    5.89
   6  12 -20    2.54    5.85
  -6 -12  20   -0.00    4.99
   6  12 -21   11.02    8.27
  -6 -12  21   14.49    8.28
   6  12 -22    0.00    4.78
  -6 -12  22    1.56    5.86
   6  12 -23   -0.00    5.96
  -6 -12  23   -0.00    4.89
   6  12 -24    0.00    5.57
  -6 -12  24    3.84    6.35
   6  12 -25    9.15    7.50
  -6 -12  25   11.63    7.25
   6  12 -26    0.00    6.49
  -6 -12  26   -0.00    6.87
   6  12 -27   15.98    8.15
  -6 -12  27    6.90    6.29
   6  12 -28    6.93    8.00
  -6 -12  28    1.51    5.58
   6  12 -29    4.45    5.79
  -6  13   1    6.08    4.94
   6  13  -1    5.63    6.23
  -6 -13   1    5.68    5.49
  -6  13   2    2.69    5.02
   6  13  -2   10.24    7.06
  -6 -13   2    2.55    5.83
  -6  13   3   59.19   12.24
   6  13  -3   40.71   12.98
  -6 -13   3   57.78   13.93
  -6  13   4   18.37    7.27
   6  13  -4    4.79    6.63
  -6 -13   4   16.27    8.56
  -6  13   5    3.79    5.26
   6  13  -5    1.42    6.16
  -6 -13   5    4.39    6.40
   6  13  -6    2.11    6.37
  -6 -13   6   11.16    7.71
   6  13  -7   11.86    8.51
  -6 -13   7   36.04   10.48
   6  13  -8    8.92    7.11
  -6 -13   8   17.31    7.94
   6  13  -9   62.85   14.09
  -6 -13   9   60.74   14.63
   6  13 -10    0.10    6.03
  -6 -13  10    3.43    4.96
   6  13 -11    4.44    6.42
  -6 -13  11   -0.00    5.05
   6  13 -12   18.21    8.16
  -6 -13  12   12.84    7.59
   6  13 -13   24.51    9.38
  -6 -13  13   20.55    9.65
   6  13 -14   -0.00    4.83
  -6 -13  14    5.66    5.47
   6  13 -15    7.80    6.68
  -6 -13  15    6.66    6.59
   6  13 -16   -0.00    6.11
  -6 -13  16   -0.00    5.89
   6  13 -17    6.95    6.33
  -6 -13  17   21.42    8.58
   6  13 -18    1.72    5.42
  -6 -13  18    0.25    4.08
   6  13 -19    8.95    7.12
  -6 -13  19   24.87    9.59
   6  13 -20    1.97    5.88
  -6 -13  20    4.75    6.90
   6  13 -21   -0.00    5.06
  -6 -13  21    1.07    5.42
   6  13 -22    3.56    6.35
  -6 -13  22    3.33    5.89
   6  13 -23    3.48    6.17
  -6 -13  23    8.44    6.56
   6  13 -24    0.00    6.02
  -6 -13  24    0.00    6.21
   6  13 -25    5.31    6.81
  -6 -13  25    5.24    6.65
   6  13 -26    0.00    5.41
  -6 -13  26    6.91    7.07
   6  13 -27    3.47    6.11
  -6 -13  27    3.10    6.55
   6  13 -28    3.01    5.82
   6  13 -29   10.71    7.53
   6  13 -30    5.64    6.86
  -6  14   1   23.36    7.98
   6  14  -1   21.14    9.14
  -6  14   2    6.08    5.35
   6  14  -2   -0.00    6.69
  -6 -14   2   12.75    7.97
  -6  14   3    0.63    4.44
   6  14  -3    3.21    5.92
  -6 -14   3   -0.00    5.29
  -6  14   4    5.50    5.50
   6  14  -4   11.51    7.18
  -6 -14   4    3.65    6.48
   6  14  -5   26.63   10.02
  -6 -14   5   27.14   10.41
   6  14  -6   17.89    8.89
  -6 -14   6   15.46    8.30
   6  14  -7    5.20    7.32
  -6 -14   7   19.64    9.04
   6  14  -8    3.39    7.02
  -6 -14   8   -0.00    4.88
   6  14  -9   15.29    7.66
  -6 -14   9   15.27    8.17
   6  14 -10   22.40    9.63
  -6 -14  10    2.95    6.14
   6  14 -11    7.88    7.66
  -6 -14  11    2.76    5.56
   6  14 -12    3.20    7.69
  -6 -14  12   -0.00    5.49
   6  14 -13    6.23    6.67
  -6 -14  13   -0.00    5.74
   6  14 -14   -0.00    6.87
  -6 -14  14    1.90    5.62
   6  14 -15    2.98    6.43
  -6 -14  15   10.26    7.22
   6  14 -16    4.93    5.81
  -6 -14  16   11.10    8.47
   6  14 -17    7.52    7.26
  -6 -14  17   -0.00    5.24
   6  14 -18   -0.00    6.29
  -6 -14  18    0.00    4.70
   6  14 -19    1.67    4.24
  -6 -14  19   -0.00    5.10
   6  14 -20   -0.00    4.92
  -6 -14  20   -0.00    6.40
   6  14 -21    2.74    5.48
  -6 -14  21    4.48    6.54
   6  14 -22    0.00    5.51
  -6 -14  22    1.14    5.59
   6  14 -23    3.05    5.87
  -6 -14  23    1.79    6.79
   6  14 -24   -0.00    5.72
  -6 -14  24   -0.00    5.55
   6  14 -25    0.78    6.27
  -6 -14  25    0.00    6.00
   6  14 -26   -0.00    7.22
  -6  15   1    0.57    4.86
   6  15  -1   -0.00    5.96
  -6  15   2    0.00    5.33
   6  15  -2   18.82    8.89
   6  15  -3    1.30    5.97
   6  15  -4    9.61    8.31
   6  15  -5    0.00    6.05
   6  15  -6   -0.00    5.03
   6  15  -7   -0.00    6.88
   6  15  -8    5.60    7.71
  -6 -15   8    3.59    5.77
   6  15  -9   -0.00    6.26
  -6 -15   9    0.00    5.67
   6  15 -10    2.11    5.85
  -6 -15  10   -0.00    4.66
   6  15 -11    3.28    6.35
  -6 -15  11   -0.00    6.37
   6  15 -12   10.05    6.73
  -6 -15  12    3.73    6.71
   6  15 -13    7.21    6.86
  -6 -15  13    9.23    7.38
   6  15 -14    1.78    6.03
  -6 -15  14    0.91    4.94
   6  15 -15    4.12    6.92
  -6 -15  15    3.38    5.41
   6  15 -16    0.25    6.89
  -6 -15  16    2.08    6.40
   6  15 -17   -0.00    5.06
  -6 -15  17   -0.00    5.47
   6  15 -18    0.44    6.02
  -6 -15  18    0.00    5.80
   6  15 -19   13.33    7.87
  -6 -15  19    7.37    6.55
   6  15 -20   -0.00    4.59
  -6 -15  20    3.58    6.23
   6  15 -21    2.19    5.16
  -6 -15  21    5.49    6.22
  -6 -15  22    0.00    6.24
  -6 -15  23    6.62    6.58
  -6  16   1    0.00    5.59
   6  16  -1   -0.00    7.45
   6  16  -2    5.51    7.68
   6  16  -3    2.97    6.88
   6  16  -4    2.57    5.54
   6  16  -5    5.51    6.55
   6  16  -6    9.33    8.44
   6  16  -7    1.49    5.91
   6  16  -8    1.92    5.63
   6  16  -9   -0.00    6.24
   6  16 -10    4.68    6.24
   6  16 -11    2.07    6.00
   6  16 -12    1.97    6.70
   6  16 -13   -0.00    6.25
   6  16 -14   -0.00    6.13
  -6 -16  18   -0.00    6.58
  -6 -16  19    1.92    6.29
  -6 -16  20    0.64    6.32
  -6 -16  21    2.76    6.68
  -5   0   1    3.57    3.02
  -5   0   1    2.55    2.92
   5   0  -1    4.69    2.86
   5   0  -1    1.20    2.32
  -5   0   2    0.00    2.50
  -5   0   2    0.38    2.32
   5   0  -2   -0.00    2.06
   5   0  -2    0.51    1.75
  -5   0   3  104.60   12.92
  -5   0   3  119.27   13.54
   5   0  -3  111.16   12.99
   5   0  -3  100.01   12.28
  -5   0   4    1.13    2.20
  -5   0   4   -0.00    2.52
   5   0  -4   -0.00    2.29
   5   0  -4   -0.00    1.62
  -5   0   5 2547.01  194.81
  -5   0   5 1705.43  193.80
   5   0  -5 2612.01  194.97
   5   0  -5 1690.58  192.87
  -5   0   6    0.41    1.97
  -5   0   6   -0.00    2.11
   5   0  -6   -0.00    2.17
   5   0  -6    0.19    1.12
  -5   0   7   65.73    8.42
  -5   0   7   75.43    8.73
   5   0  -7   68.91    8.62
  -5   0   8   -0.00    1.49
  -5   0   8    0.09    1.51
   5   0  -8    1.36    1.79
  -5   0   9  625.81   61.63
  -5   0   9  593.98   61.86
   5   0  -9  655.58   61.93
  -5   0  10   -0.00    1.30
  -5   0  10    1.93    1.79
   5   0 -10    0.62    1.74
  -5   0  11   26.08    3.93
  -5   0  11   27.93    4.42
   5   0 -11   27.71    4.26
  -5   0  12    0.39    1.38
  -5   0  12   -0.00    1.54
   5   0 -12   -0.00    1.70
  -5   0  13   14.25    2.79
  -5   0  13    6.74    2.48
   5   0 -13   15.61    2.99
  -5   0  14   -0.00    1.43
  -5   0  14    0.73    1.62
   5   0 -14   -0.00    1.69
  -5   0  15  132.32   15.58
  -5   0  15  155.19   16.42
   5   0 -15  143.32   15.78
   5   0 -15  143.62   15.88
  -5   0  16    0.68    1.92
   5   0 -16    0.67    1.82
   5   0 -16   -0.00    1.62
  -5   0  17   86.37   11.38
   5   0 -17   87.76   11.07
   5   0 -17   96.03   11.22
  -5   0  18    0.86    2.29
   5   0 -18    3.05    2.25
   5   0 -18    0.48    1.90
  -5   0  19  163.43   19.43
   5   0 -19  165.35   18.87
   5   0 -19  170.68   19.11
   5   0 -20    1.03    2.38
   5   0 -20    0.32    1.94
   5   0 -21  249.72   27.97
   5   0 -21  266.49   28.36
  -5   0  22    0.00    2.13
   5   0 -22    0.00    2.13
  -5   0  23    0.67    2.36
   5   0 -23    0.42    2.47
  -5   0  24   -0.00    2.54
  -5   0  25   32.09    6.96
  -5   0  26    1.02    3.03
  -5   0  27   62.54   10.74
  -5   0  28    0.24    2.91
  -5   0  29    4.10    3.64
  -5   0  30    0.93    2.96
  -5   0  31   37.45    8.37
  -5   0  32   -0.00    3.58
  -5   0  33    1.66    3.42
  -5   0  34   -0.00    3.32
  -5   0  35    6.85    5.42
  -5   0  36    0.62    3.01
  -5   0  37   11.94    5.92
  -5   0  38    2.38    4.44
  -5   0  39    2.83    4.53
  -5   1   1  277.00   48.81
  -5   1   1  622.53   51.16
   5  -1  -1  543.07   50.48
   5  -1  -1  591.70   50.25
   5   1  -1  547.40   51.21
   5   1  -1  557.04   50.81
  -5  -1   1  555.72   51.05
  -5  -1   1  504.20   51.21
  -5   1   2    5.47    2.80
  -5   1   2    2.93    2.42
   5  -1  -2    0.00    2.23
   5  -1  -2    4.59    2.36
   5   1  -2    5.22    3.34
   5   1  -2    6.10    2.94
  -5  -1   2    2.93    3.06
  -5  -1   2    6.65    3.33
  -5   1   3  336.73   50.76
  -5   1   3  546.64   51.93
   5  -1  -3  516.62   51.58
   5  -1  -3  613.13   51.53
   5  -1  -3  559.18   51.07
   5   1  -3  543.20   52.61
   5   1  -3  556.15   52.07
  -5  -1   3  516.44   52.28
  -5  -1   3  522.10   52.68
  -5   1   4   14.56    3.39
  -5   1   4   12.56    3.29
   5  -1  -4   16.55    3.54
   5  -1  -4   14.38    2.53
   5  -1  -4   13.70    2.47
   5   1  -4   20.46    4.49
   5   1  -4    8.43    3.07
  -5  -1   4   15.64    3.86
  -5  -1   4   11.66    3.86
  -5   1   5  110.02   12.09
  -5   1   5  103.81   12.13
   5  -1  -5   95.65   11.91
   5   1  -5  104.45   13.02
   5   1  -5  119.62   12.62
  -5  -1   5  106.42   12.84
  -5  -1   5  111.18   13.37
  -5   1   6  534.27   63.87
  -5   1   6  635.12   64.29
   5  -1  -6  690.91   64.23
   5   1  -6  739.31   65.81
   5   1  -6  666.86   64.65
  -5  -1   6  755.03   65.56
  -5  -1   6  671.60   65.62
  -5   1   7  637.26   63.83
  -5   1   7  692.81   64.13
   5  -1  -7  653.41   63.87
   5   1  -7  634.77   65.28
   5   1  -7  694.56   64.54
  -5  -1   7  654.64   65.07
  -5  -1   7  565.67   65.06
  -5   1   8    0.00    1.08
  -5   1   8   -0.00    1.31
   5  -1  -8   -0.00    1.21
   5   1  -8    1.22    2.51
   5   1  -8    0.33    1.35
  -5  -1   8   -0.00    1.83
  -5  -1   8   -0.00    2.24
  -5   1   9   24.12    3.72
  -5   1   9   36.89    4.20
   5  -1  -9   39.59    4.02
   5   1  -9   35.24    5.63
   5   1  -9   39.13    4.63
  -5  -1   9   28.82    5.04
  -5  -1   9   36.44    5.71
  -5   1  10    1.75    0.82
  -5   1  10    2.30    1.16
   5  -1 -10    2.30    0.93
   5   1 -10    0.00    2.18
   5   1 -10    0.00    1.11
  -5  -1  10   -0.00    1.95
  -5  -1  10    2.17    2.41
  -5   1  11  202.96   22.01
   5  -1 -11  233.45   21.73
   5   1 -11  218.13   23.64
  -5  -1  11  205.08   23.20
  -5  -1  11  235.73   24.13
  -5   1  12   18.23    2.73
   5  -1 -12   16.28    2.40
   5  -1 -12   17.21    2.38
   5   1 -12   16.21    3.75
  -5  -1  12   16.35    3.45
  -5  -1  12   18.30    4.10
  -5   1  13  426.15   47.08
   5  -1 -13  496.90   46.71
   5  -1 -13  478.71   46.67
   5   1 -13  486.92   48.54
  -5  -1  13  486.93   48.25
  -5  -1  13  492.92   48.93
   5  -1 -14    0.74    1.16
   5  -1 -14    1.91    1.37
   5   1 -14   -0.00    2.07
  -5  -1  14    2.49    2.16
  -5  -1  14    2.68    2.48
   5  -1 -15   61.24    6.96
   5  -1 -15   60.71    6.95
   5   1 -15   59.80    8.22
  -5  -1  15   55.08    7.86
  -5  -1  15   44.28    7.99
   5  -1 -16    3.67    1.64
   5  -1 -16    2.36    1.57
   5   1 -16    5.34    2.74
  -5  -1  16    3.23    2.26
  -5  -1  16    2.17    2.56
   5  -1 -17   27.82    4.48
   5  -1 -17   37.34    4.91
   5   1 -17   26.55    5.33
  -5  -1  17   27.18    5.15
  -5  -1  17   35.04    6.29
   5  -1 -18    2.57    1.94
   5  -1 -18    2.05    1.84
   5   1 -18    1.18    2.48
  -5  -1  18    4.15    2.40
  -5  -1  18    4.93    2.97
   5  -1 -19  189.84   20.92
   5  -1 -19  200.49   21.07
   5   1 -19  183.42   21.90
   5   1 -19  205.22   22.32
  -5  -1  19  198.12   22.11
  -5  -1  19  185.15   22.44
  -5   1  20   10.58    3.32
   5  -1 -20    6.43    2.48
   5  -1 -20    4.32    2.49
   5   1 -20    3.77    3.20
   5   1 -20    2.88    2.87
  -5   1  21    1.92    2.79
   5  -1 -21    5.46    2.49
   5   1 -21    4.86    3.07
   5   1 -21    3.97    2.95
  -5   1  22   11.83    4.39
   5  -1 -22   13.72    3.78
   5   1 -22   17.05    4.54
  -5  -1  22   14.04    4.71
   5   1 -23   52.82    9.00
  -5  -1  23   62.33    9.95
   5   1 -24    7.62    3.93
  -5  -1  24    2.82    3.64
  -5  -1  25    7.69    4.65
  -5  -1  26    7.09    4.41
  -5  -1  27   69.57   11.96
  -5  -1  28   14.31    5.56
  -5  -1  29   50.37   10.00
  -5  -1  30    0.47    3.72
  -5  -1  31   -0.00    3.19
  -5  -1  32   -0.00    3.95
  -5   1  33   39.61    8.28
  -5  -1  33   37.70    9.53
  -5   1  34    1.98    2.78
  -5  -1  34   -0.00    3.09
  -5   1  35    4.19    3.59
  -5  -1  35    4.16    4.76
  -5   1  36   -0.00    2.73
  -5  -1  36   -0.00    3.63
  -5   1  37    9.86    4.76
  -5  -1  37    2.10    4.20
  -5   1  38    1.36    2.81
  -5  -1  38    0.25    4.51
  -5   1  39   14.70    5.36
  -5  -1  39    8.92    5.34
  -5   2   1   10.82    3.26
  -5   2   1    3.82    3.12
   5  -2  -1    7.42    3.17
   5  -2  -1    6.76    2.91
   5  -2  -1    6.22    2.86
   5   2  -1    7.72    4.07
   5   2  -1    7.59    3.42
  -5  -2   1    3.49    3.49
  -5  -2   1   12.00    4.07
  -5   2   2   15.70    3.80
  -5   2   2   24.04    4.65
   5  -2  -2   19.38    4.12
   5  -2  -2   19.67    3.62
   5  -2  -2   16.02    3.46
   5   2  -2   16.84    4.92
   5   2  -2   13.57    4.12
  -5  -2   2   17.48    4.57
  -5  -2   2   27.75    5.98
  -5   2   3  182.58   21.16
  -5   2   3  228.90   21.96
   5  -2  -3  217.04   21.69
   5  -2  -3  179.25   20.53
   5  -2  -3  190.43   20.62
   5   2  -3  199.22   22.89
   5   2  -3  245.87   23.01
  -5  -2   3  190.70   22.42
  -5  -2   3  203.52   23.11
  -5   2   4   76.80    9.28
  -5   2   4   71.01    9.40
   5  -2  -4   81.69    9.59
   5  -2  -4   78.13    8.26
   5  -2  -4   81.66    8.25
   5   2  -4   82.36   11.03
   5   2  -4   69.66   10.17
  -5  -2   4   70.83   10.28
  -5  -2   4   64.95   10.40
  -5   2   5  598.46   65.35
  -5   2   5  657.33   65.31
  -5   2   5  643.30   65.46
   5  -2  -5  688.42   65.90
   5   2  -5  660.27   67.30
   5   2  -5  718.97   66.92
  -5  -2   5  691.75   67.03
  -5  -2   5  716.71   67.71
  -5   2   6   14.40    2.43
  -5   2   6    8.31    2.29
  -5   2   6    7.34    2.27
   5   2  -6    6.67    3.90
   5   2  -6   12.03    3.44
  -5  -2   6    8.23    3.53
  -5  -2   6   10.62    3.53
  -5   2   7   96.72   10.28
  -5   2   7  108.02   10.47
  -5   2   7   89.38   10.41
  -5   2   7   85.66   10.40
   5   2  -7  106.08   12.92
   5   2  -7  109.81   12.19
  -5  -2   7   98.78   12.38
  -5  -2   7  126.87   13.55
  -5   2   8    8.87    1.72
  -5   2   8   11.83    1.79
   5   2  -8   12.04    3.98
   5   2  -8    6.29    2.77
  -5  -2   8   13.36    3.65
  -5  -2   8   10.99    3.97
   5   2  -9  384.86   59.56
   5   2  -9  708.05   60.32
  -5  -2   9  747.41   61.05
  -5  -2   9  675.29   61.42
   5   2 -10    3.40    3.16
   5   2 -10    5.58    2.30
  -5  -2  10    2.26    2.52
  -5  -2  10    6.04    3.16
   5   2 -11    3.99    3.01
   5   2 -11    6.05    2.35
  -5  -2  11    4.82    2.71
  -5  -2  11    7.07    3.26
   5   2 -12   88.72   11.19
   5   2 -12   76.89    9.94
  -5  -2  12   83.85   10.56
  -5  -2  12   78.86   11.06
   5   2 -13   73.20   10.16
   5   2 -13   76.20    9.21
  -5  -2  13   65.54    9.51
  -5  -2  13   83.43   10.96
   5   2 -14   41.49    7.15
  -5  -2  14   49.81    7.17
  -5  -2  14   39.90    7.46
   5   2 -15  407.80   44.13
  -5  -2  15  437.31   43.96
  -5  -2  15  420.10   44.67
   5  -2 -16    2.72    1.23
   5  -2 -16    1.43    1.19
   5   2 -16    1.96    2.83
  -5  -2  16    1.22    2.27
  -5  -2  16    3.91    3.05
  -5   2  17    7.87    2.31
   5  -2 -17    6.99    1.86
   5  -2 -17    6.86    1.88
   5   2 -17    6.96    3.37
  -5  -2  17    8.69    3.28
  -5  -2  17    6.63    3.36
  -5   2  18    0.06    1.65
   5  -2 -18   -0.00    1.34
   5  -2 -18   -0.00    1.41
   5   2 -18   -0.00    2.60
  -5  -2  18    1.06    2.53
  -5  -2  18   -0.00    2.69
  -5   2  19  120.92   15.03
   5  -2 -19  135.05   14.48
   5  -2 -19  136.18   14.74
   5   2 -19  111.00   16.04
  -5  -2  19  151.40   16.62
  -5   2  20   66.60    9.36
   5  -2 -20   59.49    8.37
   5   2 -20   80.11   10.88
  -5  -2  20   79.09   10.37
  -5   2  21    3.46    2.61
   5  -2 -21    3.03    1.89
   5   2 -21    0.82    2.68
  -5  -2  21    0.00    2.41
  -5  -2  21    5.50    3.65
  -5   2  22   15.12    4.14
   5   2 -22    6.65    4.06
   5   2 -22   17.19    4.98
  -5  -2  22   15.76    4.67
  -5  -2  22   11.89    4.68
   5   2 -23   21.96    5.79
  -5  -2  23   12.28    5.01
   5   2 -24    2.12    3.52
  -5  -2  24   -0.00    3.65
   5   2 -25  117.78   15.42
  -5  -2  25   98.88   15.36
  -5  -2  26    3.53    3.91
  -5  -2  27   61.21   11.01
  -5  -2  28    1.96    3.70
  -5  -2  29   40.10    9.41
  -5  -2  30    1.49    3.91
  -5  -2  31   50.36   10.52
  -5  -2  32    4.21    3.85
  -5  -2  33    3.96    4.50
  -5  -2  34   -0.00    3.93
  -5  -2  35    8.76    5.36
  -5  -2  36    0.90    3.76
  -5  -2  37    1.98    3.81
  -5  -2  38    0.74    4.04
  -5   3   1  283.57   33.85
  -5   3   1  312.64   34.18
  -5   3   1  347.54   34.70
   5  -3  -1  300.15   33.87
   5  -3  -1  354.50   34.07
   5   3  -1  462.50   37.64
   5   3  -1  318.85   35.27
  -5  -3   1  327.53   35.54
  -5  -3   1  295.99   35.83
  -5   3   2   61.48    8.46
  -5   3   2   59.88    8.46
  -5   3   2   49.62    8.22
  -5   3   2   82.03    9.27
   5  -3  -2   62.86    8.17
   5  -3  -2   66.17    8.17
   5   3  -2   64.27   10.20
   5   3  -2   69.31    9.75
  -5  -3   2   61.88    9.61
  -5  -3   2   51.23    9.81
  -5   3   3   99.82   12.87
  -5   3   3  109.48   13.13
  -5   3   3  125.84   13.65
  -5   3   3  107.37   13.23
   5  -3  -3  116.78   12.60
   5  -3  -3  109.94   12.39
   5   3  -3  115.09   15.01
   5   3  -3  111.21   14.39
  -5  -3   3  112.31   14.58
  -5  -3   3  115.82   15.22
  -5   3   4    7.33    2.51
  -5   3   4    4.35    2.37
  -5   3   4    5.25    2.39
  -5   3   4    0.00    2.08
   5  -3  -4    3.69    1.51
   5  -3  -4    4.19    1.59
   5   3  -4    2.10    3.57
   5   3  -4    0.00    2.42
  -5  -3   4    2.40    3.09
  -5  -3   4    3.05    3.45
  -5   3   5  236.72   24.24
  -5   3   5  241.57   24.39
  -5   3   5  209.82   24.37
  -5   3   5  217.83   24.29
   5   3  -5  259.20   27.07
   5   3  -5  241.92   26.18
  -5  -3   5  257.21   26.51
  -5  -3   5  238.01   26.90
  -5   3   6  231.09   23.21
  -5   3   6  244.91   23.44
  -5   3   6  220.39   23.51
  -5   3   6  210.61   23.33
   5   3  -6  263.02   26.50
  -5  -3   6  240.49   25.62
  -5  -3   6  182.87   25.26
  -5   3   7   62.44    7.92
  -5   3   7   82.42    8.27
  -5   3   7   68.70    8.32
  -5   3   7   63.81    8.16
   5   3  -7   80.74   10.97
   5   3  -7   81.52   10.30
  -5  -3   7   76.75   10.30
  -5  -3   7   93.75   11.67
  -5   3   8  106.97   10.94
  -5   3   8  112.15   10.96
  -5   3   8  108.87   11.31
  -5   3   8  113.85   11.27
   5   3  -8   43.91   12.07
   5   3  -8  115.64   13.57
  -5  -3   8  127.19   14.14
  -5  -3   8  116.66   14.59
  -5   3   9   86.51    9.77
  -5   3   9  101.90    9.84
   5   3  -9   79.38   12.32
   5   3  -9   98.79   12.20
  -5  -3   9   88.50   12.12
  -5  -3   9  117.48   13.64
  -5   3  10   19.01    2.39
  -5   3  10   18.95    2.35
   5   3 -10   30.16    6.06
   5   3 -10   28.36    5.05
  -5  -3  10   25.59    5.07
  -5  -3  10   16.82    4.98
   5   3 -11   -0.00    2.70
   5   3 -11    2.50    1.98
  -5  -3  11    0.00    2.23
  -5  -3  11    0.00    2.52
   5   3 -12   30.55    6.10
   5   3 -12   23.31    4.93
  -5  -3  12   21.98    5.14
  -5  -3  12   30.69    6.43
  -5   3  13  227.61   21.56
   5   3 -13  208.52   24.82
  -5  -3  13  254.91   24.90
  -5  -3  13  144.46   24.03
  -5   3  14   26.36    3.37
   5   3 -14   20.84    5.34
  -5  -3  14   27.08    5.39
  -5  -3  14   17.78    5.30
  -5   3  15   10.29    2.20
   5   3 -15   15.65    4.65
  -5  -3  15   12.15    3.98
  -5  -3  15   17.53    4.98
  -5   3  16   43.65    5.96
   5  -3 -16   44.12    5.05
   5  -3 -16   47.92    5.12
   5   3 -16   56.46    8.69
  -5  -3  16   55.20    8.27
  -5  -3  16   59.46    9.42
  -5   3  17   94.59   10.11
   5  -3 -17   82.89    9.00
   5  -3 -17   74.78    8.99
   5   3 -17  102.87   12.73
  -5  -3  17   82.93   11.64
  -5   3  18   13.20    3.28
   5  -3 -18   13.10    2.56
   5  -3 -18   15.38    2.79
   5   3 -18   17.69    5.02
  -5  -3  18   19.83    4.97
  -5   3  19    2.06    2.12
   5  -3 -19    1.32    1.51
   5   3 -19    0.89    2.94
  -5  -3  19   -0.00    2.66
  -5   3  20   -0.00    1.86
   5  -3 -20    0.77    1.60
   5   3 -20    0.28    2.84
  -5  -3  20    0.72    3.03
  -5  -3  20    0.79    2.72
  -5   3  21   87.98   10.86
   5   3 -21   77.08   11.89
  -5  -3  21   70.92   11.28
  -5  -3  21   71.21   11.96
  -5   3  22   90.57   13.08
   5   3 -22  101.23   14.68
  -5  -3  22  172.66   16.22
  -5  -3  22   75.67   14.07
   5   3 -23  119.97   17.32
  -5  -3  23  125.03   16.88
  -5  -3  23  152.82   18.94
   5   3 -24    8.94    4.65
  -5  -3  24    9.58    5.04
   5   3 -25    0.64    3.55
  -5  -3  25    1.97    3.46
   5   3 -26    2.12    3.65
  -5  -3  26    0.00    3.29
  -5  -3  27   45.16    9.71
  -5  -3  28   12.28    5.89
  -5  -3  29   26.49    7.79
  -5  -3  30   -0.00    3.72
  -5  -3  31    5.65    4.48
  -5  -3  32    5.43    4.85
  -5  -3  33   20.31    7.50
  -5  -3  34   -0.00    4.51
  -5  -3  35   -0.00    3.06
  -5  -3  36    1.19    3.99
  -5  -3  37    2.17    4.35
  -5  -3  38    3.61    5.00
  -5   4   1   91.02   11.61
  -5   4   1   97.12   11.87
  -5   4   1   75.80   11.52
  -5   4   1   85.08   11.59
   5  -4  -1   93.87   11.63
   5  -4  -1   86.78   11.09
   5   4  -1   74.63   12.58
   5   4  -1   83.51   12.40
  -5  -4   1   84.20   12.54
  -5  -4   1  109.25   14.33
  -5   4   2   16.27    3.93
  -5   4   2   22.65    4.57
  -5   4   2   16.92    4.41
  -5   4   2    7.20    3.28
   5  -4  -2   16.07    3.57
   5  -4  -2   10.63    3.22
   5   4  -2   11.59    5.22
   5   4  -2   12.69    4.40
  -5  -4   2   12.36    4.70
  -5  -4   2   11.53    5.00
  -5   4   3   31.06    5.95
  -5   4   3   44.32    6.46
  -5   4   3   44.34    6.89
  -5   4   3   41.61    6.63
   5  -4  -3   44.93    6.15
   5  -4  -3   37.54    5.76
   5   4  -3   46.00    8.42
   5   4  -3   39.68    7.49
  -5  -4   3   33.88    7.41
  -5  -4   3   42.14    8.12
  -5   4   4   73.38    9.38
  -5   4   4   78.03    9.61
  -5   4   4   73.62    9.73
  -5   4   4   84.94    9.88
   5  -4  -4   63.11    8.49
   5  -4  -4   69.59    8.49
   5   4  -4   90.00   12.19
   5   4  -4   58.04   10.26
  -5  -4   4   82.50   11.38
  -5  -4   4   73.87   11.64
  -5   4   5  214.94   20.92
  -5   4   5  193.89   20.91
  -5   4   5  178.69   21.03
  -5   4   5  209.37   21.29
   5  -4  -5  200.08   19.58
   5  -4  -5  181.52   19.45
   5   4  -5  174.72   22.96
   5   4  -5  188.07   22.57
  -5  -4   5  173.97   22.27
  -5  -4   5  225.81   24.31
  -5   4   6    0.62    1.81
  -5   4   6   -0.00    1.63
  -5   4   6    0.37    1.85
   5   4  -6   -0.00    3.67
   5   4  -6   -0.00    2.22
  -5  -4   6   -0.00    2.95
  -5  -4   6    2.23    3.37
  -5   4   7    7.00    2.23
  -5   4   7    8.88    2.29
  -5   4   7    8.06    2.53
   5  -4  -7    5.55    1.97
   5   4  -7    5.97    3.73
   5   4  -7    3.31    2.76
  -5  -4   7    8.06    3.51
  -5  -4   7   16.09    4.82
  -5   4   8   67.29    8.78
  -5   4   8   84.00    9.10
  -5   4   8   82.60    9.41
   5  -4  -8   76.26    8.88
   5   4  -8   79.86   11.76
   5   4  -8   77.77   11.18
  -5  -4   8   80.43   11.25
  -5  -4   8   72.65   11.70
  -5   4   9  112.54   12.81
  -5   4   9  107.37   13.11
   5  -4  -9  132.51   12.91
   5   4  -9  120.98   15.97
   5   4  -9  125.84   15.48
  -5  -4   9  127.43   15.59
  -5  -4   9  132.27   16.69
  -5   4  10  202.38   19.70
  -5   4  10  181.66   20.03
   5  -4 -10  192.35   19.56
   5   4 -10  197.14   23.17
  -5  -4  10  213.46   22.89
  -5  -4  10  168.51   22.97
  -5   4  11  212.21   24.11
  -5   4  11  206.17   24.63
   5  -4 -11  341.91   24.50
   5   4 -11  227.08   27.73
  -5  -4  11  198.93   26.71
  -5  -4  11  245.73   28.63
  -5   4  12    8.11    1.49
  -5   4  12    6.64    2.02
   5  -4 -12   10.46    1.57
   5   4 -12    5.38    3.65
  -5  -4  12    9.42    3.71
  -5  -4  12    3.56    4.29
  -5   4  13    2.42    0.87
  -5   4  13    2.02    1.54
   5  -4 -13    2.05    0.89
   5   4 -13    3.22    3.22
  -5  -4  13    1.71    2.83
  -5  -4  13    1.68    3.21
  -5   4  14   29.11    3.59
  -5   4  14   37.83    4.83
   5  -4 -14   31.12    3.61
   5   4 -14   24.16    6.35
  -5  -4  14   26.54    5.96
  -5  -4  14   40.35    7.83
  -5   4  15  368.25   35.85
  -5   4  15  357.07   36.82
   5  -4 -15  360.57   35.74
   5   4 -15  362.93   40.05
  -5  -4  15  354.41   39.13
  -5  -4  15  395.46   41.08
  -5   4  16   82.87    8.77
  -5   4  16   68.32    9.45
   5  -4 -16   80.13    8.73
   5   4 -16   98.27   13.04
  -5  -4  16   83.12   11.79
  -5   4  17  118.19   12.57
  -5   4  17  110.56   13.38
   5  -4 -17  115.02   12.51
   5   4 -17  130.57   16.60
  -5  -4  17  118.70   15.48
  -5   4  18    4.49    1.74
  -5   4  18    3.73    2.43
   5  -4 -18    3.61    1.79
   5   4 -18    2.16    3.74
  -5  -4  18    2.89    3.41
  -5   4  19  218.93   24.77
   5   4 -19  256.26   27.87
  -5  -4  19  229.22   26.62
  -5  -4  19  221.01   27.82
  -5   4  20    7.52    3.25
   5   4 -20    7.20    4.63
  -5  -4  20   10.31    4.38
  -5  -4  20    7.31    4.19
  -5   4  21   71.20    8.94
   5   4 -21   66.66   10.71
  -5  -4  21   28.11    7.91
  -5  -4  21   62.54   11.03
   5   4 -22    0.00    3.52
  -5  -4  22    5.34    4.11
   5   4 -23    5.33    4.46
  -5  -4  23    0.00    3.72
   5   4 -24    5.58    4.40
  -5  -4  24    1.80    3.45
   5   4 -25   37.77    8.65
  -5  -4  25   38.93    8.78
   5   4 -26   34.50    8.02
  -5  -4  26   18.00    6.25
   5   4 -27   19.24    6.56
  -5  -4  27   26.62    7.37
  -5  -4  28    2.39    3.50
  -5  -4  29   31.80    8.49
  -5  -4  30    7.16    4.62
  -5  -4  31   19.99    6.79
  -5  -4  32    7.24    4.89
  -5  -4  33    0.11    2.97
  -5  -4  34    5.79    4.88
  -5  -4  35    5.05    5.14
  -5  -4  36    2.17    4.46
  -5  -4  37    6.29    6.50
  -5   5   1  185.67   23.94
   5  -5  -1  238.08   24.63
   5  -5  -1  204.77   24.30
   5  -5  -1  183.11   23.46
   5   5  -1  230.75   26.83
   5   5  -1  308.48   27.72
  -5  -5   1  247.46   26.24
  -5  -5   1  222.80   27.04
  -5   5   2   71.38    9.68
  -5   5   2   60.82    9.87
   5  -5  -2   64.66    9.36
   5  -5  -2   66.76    9.49
   5  -5  -2   76.87    9.41
   5   5  -2   62.35   11.18
   5   5  -2   62.93   10.63
  -5  -5   2   63.67   10.63
  -5  -5   2   91.24   12.78
  -5   5   3  162.38   19.59
  -5   5   3  176.58   20.52
   5  -5  -3  185.75   19.85
   5  -5  -3  160.87   19.32
   5  -5  -3  165.97   19.04
   5   5  -3  185.00   22.35
   5   5  -3  186.14   21.78
  -5  -5   3  196.61   21.79
  -5  -5   3  164.52   21.96
  -5   5   4   44.37    6.81
  -5   5   4   45.34    7.16
   5  -5  -4   40.38    6.50
   5  -5  -4   43.21    6.17
   5  -5  -4   40.06    5.93
   5   5  -4   36.78    8.37
   5   5  -4   41.28    7.89
  -5  -5   4   38.26    7.84
  -5  -5   4   29.69    7.97
  -5   5   5   23.11    4.64
  -5   5   5   28.45    5.41
   5  -5  -5   23.13    4.54
   5  -5  -5   23.94    4.11
   5  -5  -5   26.30    4.12
   5   5  -5   21.67    6.38
   5   5  -5   28.25    6.50
  -5  -5   5   20.12    5.69
  -5  -5   5   25.73    6.80
  -5   5   6   13.65    3.58
  -5   5   6    9.76    3.49
   5  -5  -6    9.20    3.00
   5  -5  -6   12.81    2.52
   5  -5  -6   15.93    2.59
   5   5  -6   18.71    5.73
   5   5  -6   15.92    4.73
  -5  -5   6   14.24    4.55
  -5  -5   6   25.19    6.39
  -5   5   7  289.67   29.65
  -5   5   7  252.77   29.83
   5  -5  -7  295.53   29.53
   5   5  -7  296.77   32.70
  -5   5   8  147.73   16.47
  -5   5   8  142.11   16.89
   5  -5  -8  149.35   16.30
   5   5  -8  140.91   19.08
  -5  -5   8  142.63   18.41
  -5  -5   8  167.16   20.07
  -5   5   9   14.67    3.24
  -5   5   9   11.97    3.40
   5  -5  -9   16.03    3.16
   5   5  -9   10.70    5.11
  -5  -5   9   17.36    5.02
  -5  -5   9   14.19    5.41
  -5   5  10    0.85    1.69
  -5   5  10    0.00    1.74
   5  -5 -10    1.72    1.61
   5   5 -10    1.73    3.46
  -5  -5  10    3.69    3.34
  -5  -5  10    3.62    3.70
  -5   5  11   11.75    3.06
  -5   5  11   15.93    3.48
   5  -5 -11   17.91    2.97
   5   5 -11   15.71    5.34
  -5  -5  11   13.05    4.47
  -5  -5  11   14.87    5.46
  -5   5  12  314.61   29.52
  -5   5  12  267.13   29.72
   5  -5 -12  283.01   29.01
   5   5 -12  272.22   32.78
  -5  -5  12  293.01   32.12
  -5  -5  12  267.56   33.17
  -5   5  13  298.75   32.05
  -5   5  13  296.34   32.66
   5  -5 -13  325.30   31.94
   5   5 -13  360.99   36.59
  -5  -5  13  350.98   35.51
  -5  -5  13  313.27   36.51
  -5   5  14   17.59    3.33
  -5   5  14   16.14    3.85
   5  -5 -14   20.53    3.25
   5   5 -14   30.35    6.95
  -5  -5  14   13.75    4.66
  -5   5  15    3.98    1.84
  -5   5  15   -0.00    1.90
   5  -5 -15    4.38    1.78
   5   5 -15    8.61    4.60
  -5  -5  15    2.76    2.70
  -5   5  16   62.31    7.73
  -5   5  16   60.14    8.45
   5  -5 -16   59.46    7.59
   5   5 -16   82.98   12.14
  -5  -5  16   63.03   10.20
  -5   5  17  102.40   11.34
  -5   5  17   96.85   12.22
   5   5 -17   85.76   14.24
  -5  -5  17   95.43   13.79
  -5   5  18   29.55    4.73
  -5   5  18   26.55    5.46
   5   5 -18   31.39    7.46
  -5  -5  18   34.35    7.79
  -5   5  19   94.74   12.89
   5   5 -19   96.31   15.23
  -5  -5  19  123.53   16.60
  -5   5  20   -0.00    2.80
   5   5 -20    1.83    3.94
  -5  -5  20   -0.00    4.22
   5   5 -21    0.00    3.47
  -5  -5  21    2.10    4.03
   5   5 -22   86.50   13.07
  -5  -5  22   58.25   12.33
   5   5 -23   36.05    8.68
  -5  -5  23   47.40    9.94
   5   5 -24   15.60    6.50
  -5  -5  24   21.93    6.86
   5   5 -25    1.06    3.57
  -5  -5  25    0.63    3.39
  -5  -5  26   -0.00    3.22
  -5  -5  27   21.60    7.15
  -5  -5  28   27.90    8.46
  -5  -5  29   25.22    7.64
  -5  -5  30    2.37    4.27
  -5  -5  31    2.24    4.57
  -5  -5  32    0.00    4.48
  -5  -5  33   13.70    6.46
  -5  -5  34    7.58    5.47
  -5  -5  35   -0.00    4.89
  -5  -5  36    2.08    4.26
  -5  -5  37   -0.00    4.97
  -5   6   1   26.28    5.43
   5  -6  -1   18.41    4.75
   5  -6  -1   30.18    5.93
   5   6  -1   21.16    6.29
   5   6  -1   32.45    7.27
  -5  -6   1    3.10    3.84
  -5  -6   1   33.85    7.88
  -5   6   2   -0.00    2.24
   5  -6  -2    3.79    2.73
   5  -6  -2    0.00    2.65
   5   6  -2    3.42    4.49
   5   6  -2    1.55    2.88
  -5  -6   2    1.05    3.23
  -5  -6   2    1.58    3.60
  -5   6   3   78.14   11.77
  -5   6   3   95.40   13.03
   5  -6  -3  101.63   12.17
   5  -6  -3   95.57   12.05
   5  -6  -3  103.47   11.75
   5   6  -3  106.21   14.97
   5   6  -3   74.38   12.90
  -5  -6   3   75.37   12.67
  -5  -6   3   76.54   13.96
  -5   6   4  119.41   15.35
  -5   6   4  103.60   15.48
   5  -6  -4  123.76   15.21
   5  -6  -4  135.34   15.26
   5  -6  -4  135.98   14.84
   5   6  -4  140.87   18.24
  -5  -6   4  133.46   17.15
  -5  -6   4  112.64   17.52
  -5   6   5  115.91   14.61
  -5   6   5  111.46   15.01
   5  -6  -5  111.10   14.25
   5  -6  -5  116.70   14.04
   5  -6  -5  118.24   13.68
   5   6  -5  138.27   17.64
  -5  -6   5  122.06   16.22
  -5  -6   5  134.91   17.90
  -5   6   6   31.01    5.49
  -5   6   6   25.33    5.58
   5  -6  -6   19.69    4.62
   5  -6  -6   22.90    4.42
   5  -6  -6   26.16    4.30
   5   6  -6   40.68    8.42
  -5  -6   6   34.07    7.12
  -5  -6   6   27.18    7.08
  -5   6   7   91.52   12.19
  -5   6   7   80.54   12.38
   5  -6  -7   82.98   11.71
   5  -6  -7   99.90   11.25
   5  -6  -7  108.94   11.14
   5   6  -7  111.55   15.39
  -5  -6   7   90.45   13.64
  -5  -6   7  125.58   16.26
  -5   6   8   37.79    5.92
  -5   6   8   27.55    5.73
   5  -6  -8   27.01    5.19
   5  -6  -8   29.62    4.21
   5  -6  -8   32.73    4.20
   5   6  -8   26.58    7.42
  -5  -6   8   31.52    7.05
  -5  -6   8   39.04    8.45
  -5   6   9  114.03   13.70
  -5   6   9   95.75   13.77
   5  -6  -9  120.50   13.53
   5   6  -9  104.97   15.96
  -5  -6   9  144.29   16.59
  -5  -6   9  111.11   16.54
  -5   6  10  139.62   16.66
  -5   6  10  138.59   17.21
   5  -6 -10  151.89   16.48
   5   6 -10  142.54   19.54
  -5  -6  10  144.58   18.71
  -5  -6  10  165.00   20.91
  -5   6  11  105.14   12.81
  -5   6  11   91.15   12.94
   5  -6 -11  111.37   12.56
   5   6 -11  112.06   15.99
  -5  -6  11  122.67   15.49
  -5  -6  11   94.18   15.58
  -5   6  12   22.21    4.57
  -5   6  12   21.32    4.72
   5  -6 -12   22.80    4.16
   5   6 -12   17.17    5.89
  -5  -6  12   19.97    7.14
  -5   6  13    5.60    2.71
  -5   6  13    3.39    2.40
   5  -6 -13    6.60    2.50
   5   6 -13    7.75    4.42
  -5   6  14  104.38   12.53
  -5   6  14  102.89   13.12
   5  -6 -14  110.85   12.30
   5   6 -14   87.51   15.03
  -5   6  15   81.72   11.31
  -5   6  15  101.75   12.47
   5  -6 -15  102.59   11.43
   5   6 -15   94.04   14.74
  -5   6  16    0.88    2.14
  -5   6  16    0.43    2.16
   5   6 -16    1.06    3.35
  -5  -6  16    0.00    3.06
  -5   6  17   83.82   10.00
  -5   6  17   59.22   10.04
   5   6 -17   96.30   13.82
  -5  -6  17   74.82   13.53
  -5   6  18   27.15    5.65
   5   6 -18   23.53    7.72
  -5  -6  18   23.47    7.20
  -5   6  19   32.66    6.55
   5   6 -19   42.15    9.13
  -5  -6  19   29.65    8.26
   5   6 -20    0.00    3.92
  -5  -6  20    0.00    3.51
   5   6 -21   12.02    5.82
  -5  -6  21   14.58    6.58
  -5  -6  22   60.26   11.84
  -5  -6  23    3.28    4.45
  -5  -6  24    0.00    3.78
  -5  -6  25   16.45    6.62
   5   6 -26   26.90    7.88
  -5  -6  26   23.05    8.18
   5   6 -27    5.02    5.04
  -5  -6  27    9.98    6.14
   5   6 -28   -0.00    3.76
  -5  -6  28    0.68    3.65
  -5  -6  29    3.81    5.01
  -5  -6  30   25.32    8.69
  -5  -6  31   11.06    6.28
  -5  -6  32    6.91    5.73
  -5  -6  33   -0.00    5.20
  -5  -6  34    4.08    5.42
  -5  -6  35   -0.00    4.63
  -5  -6  36   16.75    7.57
  -5   7   1   12.56    4.24
   5  -7  -1   12.62    4.30
   5  -7  -1   12.35    4.75
   5   7  -1    8.36    5.63
  -5  -7   1   10.82    4.99
  -5   7   2  206.15   23.50
   5  -7  -2  197.60   22.98
   5  -7  -2  164.80   22.74
   5   7  -2  239.57   26.83
  -5  -7   2  206.29   26.12
  -5   7   3  137.63   17.33
   5  -7  -3  147.10   17.29
   5  -7  -3  128.47   17.08
   5   7  -3  139.87   19.70
  -5  -7   3  134.64   19.63
  -5   7   4   87.75   13.00
  -5   7   4   96.35   13.94
   5  -7  -4   94.61   12.84
   5  -7  -4  111.80   13.64
   5   7  -4  109.41   15.79
  -5  -7   4   96.14   15.73
  -5   7   5    7.34    3.59
  -5   7   5    7.63    4.10
   5  -7  -5   15.13    4.21
   5  -7  -5   13.67    4.14
   5   7  -5   14.82    5.47
  -5  -7   5   18.94    6.06
  -5   7   6   17.21    5.09
  -5   7   6   36.03    6.89
   5  -7  -6   30.89    5.69
   5  -7  -6   31.21    5.68
   5   7  -6   29.85    7.83
  -5  -7   6   26.50    7.51
  -5   7   7  147.75   18.22
  -5   7   7  158.14   19.15
   5  -7  -7  163.25   18.16
   5  -7  -7  152.14   17.42
   5   7  -7  152.36   20.85
  -5  -7   7  125.10   20.29
  -5   7   8  318.65   35.78
  -5   7   8  311.10   36.41
   5  -7  -8  365.28   35.78
   5  -7  -8  320.02   34.63
   5   7  -8  355.06   39.12
  -5  -7   8  373.08   40.18
  -5   7   9   39.45    6.84
  -5   7   9   38.87    7.26
   5  -7  -9   40.79    6.48
   5  -7  -9   34.02    5.36
   5   7  -9   29.71    7.93
  -5  -7   9   33.01    8.85
  -5   7  10    6.30    3.52
  -5   7  10   12.76    4.49
   5  -7 -10   20.39    4.37
   5  -7 -10   14.12    2.71
   5   7 -10   18.74    6.01
  -5  -7  10    3.62    4.41
  -5   7  11   19.37    4.55
  -5   7  11   10.23    4.08
   5  -7 -11   17.48    4.07
   5  -7 -11   11.09    2.16
   5  -7 -11   14.48    2.20
   5   7 -11   24.50    6.96
  -5   7  12  168.29   19.86
  -5   7  12  166.46   20.38
   5  -7 -12  178.19   19.36
   5   7 -12  159.03   22.34
  -5   7  13   59.38   10.10
  -5   7  13   75.43   11.04
   5  -7 -13   95.83   10.61
   5   7 -13   82.42   13.39
  -5   7  14    3.69    3.28
  -5   7  14    2.12    2.59
   5   7 -14    0.00    3.68
  -5  -7  14    2.68    3.87
  -5   7  15   63.31    9.06
  -5   7  15   57.28    9.37
   5   7 -15   58.27   11.38
  -5  -7  15   56.78   11.72
  -5   7  16    8.92    3.74
  -5   7  16    7.74    3.84
   5   7 -16    7.02    5.22
  -5  -7  16    8.96    5.31
  -5  -7  17    3.37    4.39
  -5  -7  18  154.28   22.12
  -5  -7  19    0.38    4.13
  -5  -7  20   16.71    6.34
  -5  -7  21    4.34    5.41
   5   7 -22   37.72    9.65
  -5  -7  22   38.10    9.78
   5   7 -23   23.71    7.96
  -5  -7  23   31.83    8.64
   5   7 -24   19.01    7.43
  -5  -7  24   12.58    5.89
   5   7 -25    0.00    4.84
  -5  -7  25    0.44    3.78
   5   7 -26    4.67    4.37
  -5  -7  26   -0.00    4.32
   5   7 -27   24.26    7.90
  -5  -7  27   16.57    7.05
   5   7 -28   49.26   10.79
  -5  -7  28   27.75    9.27
   5   7 -29   -0.00    4.08
  -5  -7  29   -0.00    3.96
  -5  -7  30    4.55    4.59
  -5  -7  31   -0.00    4.18
  -5  -7  32    6.85    6.44
  -5  -7  33   -0.00    4.81
  -5  -7  34   31.15    9.67
  -5  -7  35    0.65    4.65
  -5   8   1   12.65    5.34
  -5   8   1   25.08    7.33
   5  -8  -1   22.05    6.04
  -5  -8   1   23.16    7.76
  -5   8   2    9.60    4.44
  -5   8   2   25.07    6.48
   5  -8  -2    7.11    3.67
   5  -8  -2   13.84    5.06
   5   8  -2    4.67    4.90
  -5  -8   2    7.11    5.35
  -5   8   3   14.35    5.06
   5  -8  -3   26.61    5.80
   5  -8  -3   16.11    5.38
   5   8  -3   24.76    7.51
  -5  -8   3   13.33    6.69
  -5   8   4  493.93   51.19
   5  -8  -4  625.71   51.80
   5  -8  -4  396.51   50.03
   5   8  -4  497.37   53.92
  -5  -8   4  409.39   53.08
  -5   8   5   52.98    9.16
  -5   8   5   42.89    9.69
   5  -8  -5   52.20    8.81
   5  -8  -5   57.38    9.13
   5   8  -5   67.62   12.09
  -5  -8   5   66.38   12.23
  -5   8   6  136.90   17.86
  -5   8   6  147.53   18.87
   5  -8  -6  134.03   17.27
   5  -8  -6  125.77   17.06
   5   8  -6  164.26   21.05
  -5  -8   6  154.54   21.02
  -5   8   7    1.09    3.01
  -5   8   7    2.88    3.49
   5  -8  -7    0.00    2.85
   5  -8  -7    0.63    2.63
   5   8  -7    1.97    4.52
  -5  -8   7    2.03    4.85
  -5   8   8  106.96   14.90
  -5   8   8  125.30   16.26
   5  -8  -8  128.54   14.93
   5  -8  -8  101.13   13.99
  -5  -8   8  107.69   17.48
  -5   8   9  115.12   17.69
  -5   8   9  142.34   19.20
   5  -8  -9  170.95   18.37
   5  -8  -9  167.89   17.77
  -5   8  10   73.92   10.92
  -5   8  10   83.36   12.06
   5  -8 -10   81.08   10.56
   5  -8 -10   60.28    9.24
  -5   8  11   24.41    5.96
  -5   8  11   23.12    6.44
   5  -8 -11   32.15    5.79
   5  -8 -11   23.95    4.56
  -5   8  12   33.41    6.81
  -5   8  12   33.36    7.14
   5  -8 -12   31.88    4.92
  -5  -8  12   33.81    8.98
  -5   8  13    2.09    3.16
   5  -8 -13    4.37    1.88
  -5  -8  13    5.89    4.92
  -5   8  14  148.01   15.85
   5  -8 -14  105.99   11.48
  -5  -8  14  118.06   18.27
  -5   8  15    0.00    3.09
  -5  -8  15   -0.00    4.67
  -5  -8  16   40.44   10.54
   5   8 -17    2.72    4.55
  -5  -8  17    2.53    4.52
   5   8 -18   -0.00    4.83
  -5  -8  18    0.52    4.95
   5   8 -19    3.80    4.99
  -5  -8  19    0.00    4.40
   5   8 -20   46.76   10.94
  -5  -8  20   54.51   12.10
   5   8 -21   -0.00    5.01
  -5  -8  21    2.28    3.77
   5   8 -22    0.19    4.52
  -5  -8  22    4.38    5.19
   5   8 -23   12.31    6.06
  -5  -8  23    4.63    4.75
   5   8 -24   27.59    8.76
  -5  -8  24   50.20   11.39
   5   8 -25    2.72    4.71
  -5  -8  25    3.17    5.53
   5   8 -26   19.76    7.70
  -5  -8  26   26.49    8.73
   5   8 -27    0.00    4.59
  -5  -8  27    4.84    5.72
   5   8 -28   -0.00    4.50
  -5  -8  28    1.66    5.08
   5   8 -29    0.00    5.21
  -5  -8  29    4.50    5.64
   5   8 -30    3.59    5.55
  -5  -8  30   11.81    7.15
  -5  -8  31    8.98    7.03
  -5  -8  32   17.58    7.10
  -5  -8  33    0.62    5.02
  -5  -8  34   -0.00    4.18
  -5   9   1   -0.00    3.28
  -5  -9   1    0.00    3.83
  -5   9   2  174.49   22.48
   5  -9  -2  179.21   22.07
  -5  -9   2  181.74   25.41
  -5   9   3   20.91    6.11
   5  -9  -3   24.87    6.24
  -5  -9   3   16.97    7.78
  -5   9   4    0.24    2.99
   5  -9  -4    0.00    2.63
  -5  -9   4    1.12    3.79
  -5   9   5    6.45    4.42
   5  -9  -5    6.61    3.92
  -5  -9   5    0.00    4.69
  -5   9   6   54.28   10.15
   5  -9  -6   63.08    9.76
  -5   9   7    6.47    4.46
   5  -9  -7    6.53    3.70
  -5   9   8  150.62   20.04
   5  -9  -8  173.26   19.99
   5   9  -8  153.65   22.55
  -5   9   9   14.95    5.00
   5  -9  -9    8.64    4.12
   5   9  -9    4.99    5.15
  -5   9  10    4.27    3.99
   5   9 -10    2.23    4.48
  -5  -9  10    0.00    3.99
  -5   9  11    4.05    3.90
   5   9 -11    0.00    4.29
  -5  -9  11   -0.00    5.28
  -5   9  12  197.80   24.01
   5   9 -12  191.66   26.39
  -5  -9  12  199.19   27.33
  -5   9  13    5.15    4.03
   5   9 -13    6.38    5.04
  -5  -9  13   16.83    7.36
  -5   9  14   58.92    9.55
   5   9 -14   32.82    9.81
  -5  -9  14   39.86   10.45
   5   9 -15   -0.00    4.30
  -5  -9  15    4.24    4.97
   5   9 -16   31.05    9.40
  -5  -9  16   43.05   10.24
   5   9 -17    2.08    4.86
  -5  -9  17   -0.00    4.28
   5   9 -18   60.51   12.98
  -5  -9  18   74.13   14.19
   5   9 -19    1.41    4.86
  -5  -9  19    5.22    5.93
   5   9 -20    1.01    4.67
  -5  -9  20   -0.00    5.78
   5   9 -21    0.00    4.84
  -5  -9  21   -0.00    4.84
   5   9 -22   82.05   14.21
  -5  -9  22   43.23   12.07
   5   9 -23    0.00    4.98
  -5  -9  23   -0.00    4.23
   5   9 -24   19.93    8.01
  -5  -9  24   34.90    9.64
   5   9 -25   -0.00    4.84
  -5  -9  25   -0.00    4.08
   5   9 -26    3.24    5.00
  -5  -9  26    4.13    4.68
   5   9 -27    2.54    5.34
  -5  -9  27    2.34    4.65
   5   9 -28   17.61    8.18
  -5  -9  28   13.62    7.08
   5   9 -29   -0.00    5.59
  -5  -9  29   -0.00    5.42
   5   9 -30   -0.00    5.15
  -5  -9  30    3.31    4.71
  -5  -9  31    0.10    4.53
  -5  -9  32    2.34    5.30
  -5  -9  33    2.89    4.70
  -5  10   1   17.50    6.08
   5  10  -1   28.75    8.88
  -5 -10   1   18.46    7.76
  -5  10   2    2.52    3.61
   5  10  -2    0.07    4.44
  -5 -10   2   -0.00    6.01
  -5  10   3    2.61    3.45
   5  10  -3   -0.00    5.22
  -5 -10   3   -0.00    4.34
  -5  10   4   12.36    5.61
   5  10  -4   20.76    7.14
  -5  10   5    2.97    3.69
   5  10  -5    0.27    5.37
  -5  10   6   46.35    9.46
   5  10  -6   43.55   10.92
  -5  10   7   12.46    5.15
   5 -10  -7    8.56    4.43
   5  10  -7    1.96    5.35
  -5  10   8    0.00    4.09
   5  10  -8   -0.00    4.97
  -5 -10   8    4.05    5.45
  -5  10   9    1.53    3.36
   5  10  -9    0.00    4.75
  -5 -10   9   -0.00    4.45
  -5  10  10  105.03   16.20
  -5 -10  10  139.46   20.39
  -5  10  11    8.13    4.93
   5  10 -11   -0.00    5.28
  -5 -10  11    2.92    4.85
  -5  10  12    0.00    3.60
   5  10 -12    0.00    4.34
  -5 -10  12    1.65    4.53
  -5  10  13    9.76    4.47
   5  10 -13    0.00    4.46
  -5 -10  13    4.92    5.03
   5  10 -14   46.40   11.40
  -5 -10  14   48.66   12.21
   5  10 -15    1.15    4.75
  -5 -10  15   -0.00    3.62
   5  10 -16    0.14    4.96
  -5 -10  16   24.57    8.34
   5  10 -17    2.25    5.43
  -5 -10  17    0.00    3.79
   5  10 -18    1.74    4.99
  -5 -10  18    2.13    5.18
   5  10 -19    2.85    4.51
  -5 -10  19    1.19    4.94
   5  10 -20   40.78   10.49
  -5 -10  20   46.38   11.58
   5  10 -21    4.48    5.84
  -5 -10  21   -0.00    4.23
   5  10 -22    5.50    6.54
  -5 -10  22   -0.00    4.58
   5  10 -23   -0.00    5.17
  -5 -10  23    1.69    5.84
   5  10 -24    0.00    5.76
  -5 -10  24    8.06    6.10
   5  10 -25    6.97    5.80
  -5 -10  25   -0.00    4.68
   5  10 -26   18.02    8.32
  -5 -10  26   30.18   10.05
   5  10 -27    0.69    3.72
  -5 -10  27   -0.00    5.58
  -5 -10  28   -0.00    4.51
   5  10 -29   -0.00    5.48
  -5 -10  29    5.18    6.13
   5  10 -30   12.90    7.91
  -5 -10  30   18.78    8.16
   5  10 -31    0.00    5.34
  -5 -10  31    0.00    4.97
  -5 -10  32    2.55    5.65
   5  11  -1   21.65    8.67
   5  11  -2  104.54   17.95
  -5  11   3   12.21    6.06
   5  11  -3   10.43    6.61
  -5  11   4    3.69    4.77
   5  11  -4    0.06    5.04
  -5  11   5   -0.00    4.19
   5  11  -5    4.91    5.06
  -5  11   6   13.79    5.93
   5  11  -6    6.73    5.40
  -5 -11   6    8.22    5.55
  -5  11   7    0.00    4.07
   5  11  -7    0.00    4.49
  -5 -11   7    0.00    3.48
  -5  11   8   47.83   10.26
   5  11  -8   38.08   10.69
  -5 -11   8   53.31   12.41
  -5  11   9    8.90    5.43
   5  11  -9    6.81    5.95
  -5 -11   9    3.38    5.98
  -5  11  10    7.06    4.58
   5  11 -10    6.03    6.58
  -5 -11  10    2.86    5.02
  -5  11  11    4.42    4.99
   5  11 -11    0.17    5.07
  -5 -11  11    1.27    4.26
   5  11 -12   60.57   13.56
  -5 -11  12   75.34   15.09
   5  11 -13   -0.00    4.91
  -5 -11  13    3.22    6.12
   5  11 -14   29.42    9.51
  -5 -11  14   22.30    8.37
   5  11 -15    0.52    5.02
  -5 -11  15    4.97    5.42
   5  11 -16   17.89    8.30
  -5 -11  16   30.55    9.48
   5  11 -17    6.25    6.36
  -5 -11  17    5.10    5.95
   5  11 -18   46.39   11.27
  -5 -11  18   34.55   10.99
   5  11 -19    0.00    5.11
  -5 -11  19   -0.00    4.78
   5  11 -20    0.66    5.20
  -5 -11  20   -0.00    5.48
   5  11 -21   -0.00    5.62
  -5 -11  21    1.51    4.60
   5  11 -22   29.61   10.23
  -5 -11  22   56.73   12.93
   5  11 -23    0.00    5.19
  -5 -11  23   -0.00    4.45
   5  11 -24    5.62    6.76
  -5 -11  24   25.58    9.29
   5  11 -25    1.63    5.44
  -5 -11  25    4.07    5.54
   5  11 -26   16.68    8.35
  -5 -11  26   14.56    7.88
   5  11 -27    0.00    4.79
  -5 -11  27    0.90    5.60
   5  11 -28   20.63    8.20
  -5 -11  28   12.69    7.69
   5  11 -29   -0.00    5.68
  -5 -11  29    1.26    6.65
   5  11 -30    0.00    5.87
  -5 -11  30    0.70    5.36
   5  11 -31    2.80    5.73
  -5 -11  31    0.05    4.80
  -5  12   1    0.78    4.11
   5  12  -1    1.95    5.53
  -5  12   2   -0.00    4.24
   5  12  -2    0.15    5.98
  -5  12   3   -0.00    4.20
   5  12  -3    1.70    4.64
  -5 -12   3   -0.00    4.41
   5  12  -4   67.61   14.85
  -5 -12   4   98.49   17.61
   5  12  -5   15.68    8.26
  -5 -12   5   17.14    7.97
   5  12  -6   12.11    7.15
  -5 -12   6   13.79    7.38
   5  12  -7    0.71    4.85
  -5 -12   7   -0.00    4.80
   5  12  -8    9.86    7.55
  -5 -12   8   10.48    6.82
   5  12  -9    7.31    5.75
  -5 -12   9   12.32    6.89
  -5  12  10   23.25    7.72
   5  12 -10   26.89    9.30
  -5 -12  10   33.86   10.14
   5  12 -11   -0.00    4.77
  -5 -12  11   -0.00    5.53
   5  12 -12    0.33    5.12
  -5 -12  12   -0.00    5.35
   5  12 -13   -0.00    4.99
  -5 -12  13   -0.00    4.36
   5  12 -14    1.63    5.20
  -5 -12  14   12.40    6.88
   5  12 -15    3.13    5.95
  -5 -12  15    0.00    5.56
   5  12 -16   28.99    9.57
  -5 -12  16   34.89   10.36
   5  12 -17    2.31    5.94
  -5 -12  17   -0.00    5.49
   5  12 -18    8.34    6.84
  -5 -12  18    1.92    5.40
   5  12 -19    1.73    5.84
  -5 -12  19    3.85    5.50
   5  12 -20   30.87    9.81
  -5 -12  20   16.94    8.93
   5  12 -21   -0.00    5.23
  -5 -12  21   -0.00    4.75
   5  12 -22    1.63    5.75
  -5 -12  22   -0.00    5.67
   5  12 -23   -0.00    5.13
  -5 -12  23   -0.00    4.69
   5  12 -24   13.40    7.98
  -5 -12  24   14.17    8.25
   5  12 -25   -0.00    5.71
  -5 -12  25   -0.00    4.51
   5  12 -26   12.13    7.22
  -5 -12  26    8.21    6.92
   5  12 -27    3.17    7.00
  -5 -12  27    4.09    5.36
   5  12 -28   -0.00    5.80
  -5 -12  28    7.47    6.98
   5  12 -29    0.28    4.93
  -5 -12  29   -0.00    5.05
   5  12 -30   -0.00    5.90
  -5 -12  30    0.00    5.11
   5  12 -31    0.00    6.15
   5  12 -32    0.73    5.58
  -5  13   1    6.94    5.76
   5  13  -1   21.58    9.18
  -5 -13   1   23.94    9.05
  -5  13   2   39.80   10.23
   5  13  -2   39.59   11.79
  -5 -13   2   47.90   13.25
  -5  13   3    9.19    5.36
   5  13  -3   10.97    7.60
  -5 -13   3    3.45    5.58
  -5  13   4    9.99    6.24
   5  13  -4   29.29   10.16
  -5 -13   4   21.06    8.79
  -5  13   5    1.02    4.80
   5  13  -5    0.42    5.43
  -5 -13   5   -0.00    5.41
  -5  13   6   40.83   10.72
   5  13  -6   62.53   13.73
  -5 -13   6   60.90   14.24
  -5  13   7    5.40    5.14
   5  13  -7    8.22    6.33
  -5 -13   7   10.51    7.27
  -5  13   8   32.74    9.62
   5  13  -8   42.39   12.33
  -5 -13   8   59.22   13.34
  -5  13   9    1.54    4.27
   5  13  -9   -0.00    5.43
  -5 -13   9    1.19    5.11
   5  13 -10    2.81    6.41
  -5 -13  10    3.21    5.76
   5  13 -11   11.88    7.13
  -5 -13  11   16.77    8.40
   5  13 -12    4.89    6.34
  -5 -13  12   40.42   11.35
   5  13 -13    3.64    5.99
  -5 -13  13    2.77    5.86
   5  13 -14    6.66    5.80
  -5 -13  14   -0.00    6.40
   5  13 -15    0.28    5.57
  -5 -13  15    0.00    5.25
   5  13 -16   10.88    6.29
  -5 -13  16    3.96    5.21
   5  13 -17    4.59    5.88
  -5 -13  17    5.89    6.66
   5  13 -18    3.67    5.69
  -5 -13  18    7.51    6.75
   5  13 -19   -0.00    4.19
  -5 -13  19    7.40    6.61
   5  13 -20    4.65    6.43
  -5 -13  20    1.91    5.41
   5  13 -21   -0.00    5.96
  -5 -13  21    0.00    5.38
   5  13 -22   15.58    8.01
  -5 -13  22   17.51    8.42
   5  13 -23    0.00    5.39
  -5 -13  23    4.60    6.21
   5  13 -24   -0.00    7.17
  -5 -13  24    0.00    6.27
   5  13 -25    1.22    6.39
  -5 -13  25   12.79    7.10
   5  13 -26    2.01    5.11
  -5 -13  26   -0.00    6.01
   5  13 -27   -0.00    5.40
  -5 -13  27   -0.00    5.75
   5  13 -28    9.42    7.15
  -5 -13  28    3.42    5.83
   5  13 -29    3.33    6.51
   5  13 -30    3.23    6.58
  -5  14   1    7.98    4.99
   5  14  -1    4.07    7.06
  -5  14   2   -0.00    4.56
   5  14  -2   -0.00    5.30
  -5  14   3    8.18    5.91
   5  14  -3    0.75    5.22
  -5 -14   3    5.12    6.19
  -5  14   4   11.01    6.36
   5  14  -4   11.81    7.73
  -5 -14   4   27.68    9.97
  -5  14   5   14.03    7.22
   5  14  -5   29.64    9.55
  -5 -14   5   16.61    8.43
  -5  14   6   15.01    7.10
   5  14  -6    6.64    7.02
  -5 -14   6   12.69    8.87
  -5  14   7    0.00    4.68
   5  14  -7    1.51    5.44
  -5 -14   7    0.08    5.30
   5  14  -8    4.74    6.91
  -5 -14   8    0.00    4.31
   5  14  -9   -0.00    5.82
  -5 -14   9    7.63    6.93
   5  14 -10   14.15    8.56
  -5 -14  10   25.17    9.80
   5  14 -11    6.21    7.24
  -5 -14  11   26.04    9.86
   5  14 -12    0.00    4.86
  -5 -14  12   -0.00    5.27
   5  14 -13    0.00    5.88
  -5 -14  13    0.00    4.69
   5  14 -14    7.68    5.97
  -5 -14  14    0.60    5.52
   5  14 -15    7.25    7.05
  -5 -14  15   11.90    7.61
   5  14 -16    8.90    6.62
  -5 -14  16   12.95    7.59
   5  14 -17    0.22    5.81
  -5 -14  17    3.40    5.35
   5  14 -18   -0.00    5.98
  -5 -14  18    1.60    6.06
   5  14 -19    0.00    4.91
  -5 -14  19    4.44    5.65
   5  14 -20    8.85    6.40
  -5 -14  20   -0.00    5.41
   5  14 -21    0.00    5.65
  -5 -14  21    5.19    6.09
   5  14 -22    7.05    6.39
  -5 -14  22    6.12    6.42
   5  14 -23   -0.00    5.29
  -5 -14  23    0.00    5.47
   5  14 -24    5.10    7.00
  -5 -14  24    4.38    5.96
   5  14 -25   13.42    8.25
  -5 -14  25    1.03    5.69
   5  14 -26    9.08    7.93
  -5 -14  26    6.11    6.84
   5  14 -27    3.95    6.83
  -5 -14  27    4.66    6.25
  -5  15   1    7.09    6.06
   5  15  -1    1.52    6.42
  -5  15   2   14.77    6.98
   5  15  -2   16.07    8.42
  -5  15   3   13.00    6.79
   5  15  -3   14.22    7.60
  -5  15   4   -0.00    4.80
   5  15  -4    2.21    5.51
  -5  15   5   -0.00    5.03
   5  15  -5    6.47    6.77
  -5  15   6    2.98    5.92
   5  15  -6    5.86    6.40
   5  15  -7   10.56    7.72
   5  15  -8    0.00    6.38
   5  15  -9   10.66    7.07
   5  15 -10    0.00    5.56
  -5 -15  10    2.09    5.45
   5  15 -11    0.00    5.92
  -5 -15  11   12.86    8.35
   5  15 -12   15.15    8.18
  -5 -15  12    8.12    7.00
   5  15 -13    0.00    7.46
  -5 -15  13   -0.00    5.11
   5  15 -14    0.53    5.74
  -5 -15  14    0.04    4.81
   5  15 -15    1.37    5.91
  -5 -15  15    7.74    6.99
   5  15 -16    3.54    6.55
  -5 -15  16   -0.00    6.54
   5  15 -17    2.90    6.48
  -5 -15  17    0.00    6.23
   5  15 -18    0.00    5.21
  -5 -15  18    8.37    7.93
   5  15 -19    0.46    5.66
  -5 -15  19    1.73    6.22
   5  15 -20    0.00    5.98
  -5 -15  20   -0.00    5.11
   5  15 -21    8.55    7.66
  -5 -15  21    1.79    6.16
   5  15 -22    4.96    6.20
  -5 -15  22    0.00    4.71
  -5 -15  23    7.20    6.35
  -5 -15  24   -0.00    5.87
  -5 -15  25    2.97    6.14
  -5  16   1    0.36    4.69
   5  16  -1   -0.00    4.73
  -5  16   2   -0.00    5.18
   5  16  -2   -0.00    6.33
  -5  16   3   -0.00    5.40
   5  16  -3    2.21    5.42
  -5  16   4   -0.00    4.54
   5  16  -4    0.05    4.47
   5  16  -5    3.05    6.25
   5  16  -6   -0.00    7.11
   5  16  -7    0.00    6.24
   5  16  -8    0.32    5.79
   5  16  -9    2.36    5.73
   5  16 -10    5.80    7.18
   5  16 -11    8.13    7.83
   5  16 -12    3.25    7.30
   5  16 -13    4.18    5.94
   5  16 -14    7.78    7.37
   5  16 -15    2.37    5.89
   5  16 -16   -0.00    6.29
  -5  17   1    3.14    5.60
   5  17  -1    3.36    7.61
  -5  17   2   10.61    7.16
   5  17  -2    8.56    6.97
   5  17  -3   10.85    7.81
   5  17  -4    0.00    6.40
   5  17  -5    7.47    7.36
   5  17  -6   -0.00    6.85
  -4   0   1    4.27    2.47
  -4   0   1    2.10    2.40
   4   0  -1    0.64    2.00
   4   0  -1    1.80    1.88
  -4   0   2   29.94    4.80
  -4   0   2   26.75    4.88
   4   0  -2   29.14    4.80
   4   0  -2   24.15    4.24
  -4   0   3   -0.00    1.56
  -4   0   3   -0.00    1.63
   4   0  -3   -0.00    1.94
   4   0  -3    1.12    1.43
  -4   0   4 1203.17  123.91
  -4   0   4 1292.60  124.14
   4   0  -4 1261.57  124.04
   4   0  -4 1312.02  123.48
  -4   0   5    0.13    1.59
  -4   0   5    0.12    1.48
   4   0  -5    0.02    1.66
   4   0  -5    0.96    0.95
  -4   0   6  781.97   73.28
  -4   0   6  701.48   73.25
   4   0  -6  757.64   73.39
  -4   0   7    2.91    1.44
  -4   0   7    0.00    1.35
   4   0  -7    0.00    1.49
  -4   0   8 3070.83  292.54
  -4   0   8 2955.18  292.72
   4   0  -8 3049.67  292.72
  -4   0   9   -0.00    1.45
  -4   0   9   -0.00    1.46
   4   0  -9   -0.00    1.62
  -4   0  10   27.67    4.14
  -4   0  10   36.67    4.58
   4   0 -10   25.10    4.14
  -4   0  11   -0.00    1.56
  -4   0  11   -0.00    1.58
   4   0 -11   -0.00    1.67
  -4   0  12   19.61    3.35
  -4   0  12   18.92    3.59
   4   0 -12   16.60    3.32
  -4   0  13    0.85    1.58
  -4   0  13    1.13    2.02
   4   0 -13    1.59    1.87
  -4   0  14 1683.61  162.38
   4   0 -14 1660.24  161.46
   4   0 -14 1626.72  162.00
  -4   0  15   -0.00    2.09
   4   0 -15    0.29    1.91
  -4   0  16   50.34    7.83
   4   0 -16   58.47    7.77
   4   0 -16   58.64    7.93
  -4   0  17   -0.00    2.06
   4   0 -17   -0.00    2.02
   4   0 -17   -0.00    2.18
   4   0 -18  166.28   19.43
   4   0 -18  179.41   19.79
   4   0 -19   -0.00    2.12
   4   0 -19    0.16    2.10
   4   0 -20  167.39   19.89
   4   0 -20  176.85   20.21
  -4   0  21    1.00    2.79
   4   0 -21   -0.00    2.40
   4   0 -21    1.18    2.26
  -4   0  22   24.03    6.49
   4   0 -22   29.58    6.11
   4   0 -22   39.32    6.80
   4   0 -23    0.71    2.82
   4   0 -23    0.51    2.44
   4   0 -24   46.67    8.41
   4   0 -25    0.00    2.65
   4   0 -26   91.49   13.39
  -4   0  28   17.12    5.32
  -4   0  29    0.38    2.27
  -4   0  30   34.59    7.74
  -4   0  31    0.40    2.48
  -4   0  32   -0.00    2.66
  -4   0  33    0.43    2.42
  -4   0  34   18.07    5.98
  -4   0  35   -0.00    3.12
  -4   0  36   25.17    7.22
  -4   0  37    1.36    2.97
  -4   0  38    4.66    3.66
  -4   0  39    0.67    4.11
  -4   1   1   20.28    3.71
  -4   1   1   32.05    4.61
   4  -1  -1    7.71    3.20
   4  -1  -1   19.87    3.66
   4   1  -1   24.87    4.85
   4   1  -1   17.14    4.12
  -4  -1   1   28.72    5.01
  -4  -1   1   22.68    4.78
  -4   1   2 1094.83  110.12
  -4   1   2 1086.03  110.34
   4  -1  -2 1120.75  110.32
   4  -1  -2 1135.79  110.45
   4  -1  -2 1222.06  110.09
   4   1  -2 1052.25  110.87
   4   1  -2 1132.02  110.76
  -4  -1   2 1114.77  110.91
  -4  -1   2 1156.52  111.34
  -4   1   3   32.03    4.29
  -4   1   3   21.59    3.90
   4  -1  -3   21.80    3.82
   4  -1  -3   27.71    3.53
   4  -1  -3   22.75    3.35
   4   1  -3   24.94    4.76
   4   1  -3   13.44    3.72
  -4  -1   3   36.22    5.06
  -4  -1   3   23.56    4.62
  -4   1   4    2.70    1.60
  -4   1   4    6.88    2.02
   4  -1  -4    2.98    1.61
   4   1  -4    2.14    2.30
   4   1  -4    5.66    2.26
  -4  -1   4    0.71    2.00
  -4  -1   4    3.61    2.46
  -4   1   5   16.81    2.59
  -4   1   5   13.10    2.39
   4  -1  -5   14.98    2.49
   4   1  -5   15.60    3.60
   4   1  -5   10.91    2.76
  -4  -1   5   11.53    3.17
  -4  -1   5   15.34    3.36
  -4   1   6  407.68   43.11
  -4   1   6  484.14   43.19
   4  -1  -6  428.89   43.14
   4   1  -6  422.72   44.53
   4   1  -6  461.52   44.11
  -4  -1   6  431.24   44.35
  -4  -1   6  453.21   44.76
  -4   1   7   53.13    5.40
  -4   1   7   49.78    5.24
   4  -1  -7   45.57    5.36
   4   1  -7   57.54    7.24
   4   1  -7   50.59    6.33
  -4  -1   7   54.95    6.90
  -4  -1   7   47.19    6.89
   4   1  -8 1455.31  135.69
   4   1  -8 1423.40  134.95
  -4  -1   8 1378.59  135.34
  -4  -1   8 1278.53  135.55
   4  -1  -9    0.25    0.70
   4   1  -9    0.49    2.23
   4   1  -9    0.78    1.44
  -4  -1   9   -0.00    1.83
  -4  -1   9   -0.00    2.07
   4  -1 -10  588.16   56.56
   4  -1 -10  594.65   56.58
   4   1 -10  557.70   58.17
  -4  -1  10  534.09   57.84
  -4  -1  10  598.76   58.60
   4  -1 -11  184.41   17.97
   4  -1 -11  156.64   17.88
   4   1 -11  191.79   19.72
  -4  -1  11  197.13   19.47
  -4  -1  11  203.07   20.04
   4  -1 -12  473.40   50.45
   4  -1 -12  517.29   50.59
   4   1 -12  474.44   51.80
  -4  -1  12  644.07   52.39
  -4  -1  12  552.09   52.50
   4  -1 -13  113.91   12.02
   4  -1 -13  116.10   12.15
   4   1 -13  101.48   13.16
  -4  -1  13  112.45   13.13
  -4  -1  13  107.26   13.45
   4  -1 -14    0.81    1.50
   4  -1 -14    0.31    1.47
   4   1 -14    0.84    2.28
  -4  -1  14   -0.00    2.10
  -4  -1  14   -0.00    2.00
   4  -1 -15   42.29    5.77
   4  -1 -15   46.22    6.00
   4   1 -15   40.79    6.71
  -4  -1  15   40.01    6.45
  -4  -1  15   43.27    7.04
   4  -1 -16  277.11   29.38
   4  -1 -16  293.96   29.55
   4   1 -16  276.03   30.34
  -4  -1  16  332.30   30.82
  -4  -1  16  246.17   30.55
  -4   1  17    0.43    1.63
   4  -1 -17    0.13    1.65
   4  -1 -17    0.00    1.68
   4   1 -17   -0.00    2.20
   4   1 -17    0.54    1.91
  -4  -1  17    1.10    2.04
  -4  -1  17   -0.00    2.01
  -4   1  18  327.93   35.63
   4  -1 -18  344.58   35.18
   4  -1 -18  341.79   35.13
   4   1 -18  286.15   35.42
   4   1 -18  359.97   36.37
  -4  -1  18  385.39   37.13
  -4   1  19   18.32    4.72
   4  -1 -19   14.44    3.95
   4  -1 -19   23.60    4.63
   4   1 -19   16.86    4.67
   4   1 -19   27.38    5.47
  -4  -1  19   31.96    6.12
  -4   1  20   27.86    5.56
   4  -1 -20   19.04    4.57
   4   1 -20   28.92    5.66
   4   1 -20   23.32    5.36
  -4   1  21    3.75    2.99
   4  -1 -21    3.97    2.65
   4  -1 -21    6.76    3.22
   4   1 -21    4.94    3.14
   4   1 -21    6.64    3.53
  -4   1  22  271.49   31.72
   4  -1 -22  290.36   31.27
   4  -1 -22  269.26   30.95
   4   1 -22  297.31   31.98
   4   1 -22  305.09   32.24
   4  -1 -23   13.21    4.25
   4   1 -23   13.74    4.65
   4   1 -23   12.04    4.55
  -4  -1  23    8.66    4.23
   4  -1 -24   11.20    4.07
   4   1 -24   21.30    5.61
   4   1 -24   19.41    5.33
  -4  -1  24   10.79    4.45
   4  -1 -25   33.54    6.62
   4   1 -25   25.24    6.46
  -4  -1  25   17.50    6.01
   4   1 -26   64.95   11.10
  -4  -1  26   67.39   11.52
   4   1 -27    5.58    4.04
  -4  -1  27    1.58    3.35
  -4  -1  28   50.53    9.86
  -4  -1  29   -0.00    3.77
  -4  -1  30   -0.00    3.72
  -4  -1  31    6.30    4.18
  -4  -1  32   44.70   10.09
  -4  -1  33    2.79    4.40
  -4  -1  34   10.45    5.28
  -4  -1  35    0.06    3.39
  -4  -1  36   13.71    6.01
  -4  -1  37   -0.00    4.53
  -4  -1  38    4.82    4.84
  -4   1  39   -0.00    2.67
  -4  -1  39    0.00    3.94
  -4   2   1   45.04    9.06
  -4   2   1  103.26   10.51
   4  -2  -1   89.43   10.21
   4  -2  -1   90.86    9.93
   4  -2  -1   92.27    9.86
   4   2  -1   85.34   11.09
   4   2  -1   74.27   10.43
  -4  -2   1   82.41   10.75
  -4  -2   1   87.77   11.31
  -4   2   2  215.07   22.12
  -4   2   2  211.34   22.15
  -4   2   2  145.56   21.58
   4  -2  -2  222.95   22.35
   4  -2  -2  208.57   21.67
   4  -2  -2  237.29   21.83
   4   2  -2  234.74   23.72
   4   2  -2  220.72   23.18
  -4  -2   2  206.99   23.08
  -4  -2   2  222.61   23.64
  -4   2   3   16.89    3.18
  -4   2   3   17.28    3.25
  -4   2   3   16.29    3.20
  -4   2   3   20.61    3.54
   4  -2  -3   15.87    2.65
   4  -2  -3   17.28    2.73
   4   2  -3   26.80    5.16
   4   2  -3   14.41    3.77
  -4  -2   3   19.75    4.38
  -4  -2   3    7.68    3.79
  -4   2   4 1641.93  184.18
  -4   2   4 1941.94  184.36
  -4   2   4 1966.50  184.77
  -4   2   4 2393.74  185.10
   4   2  -4 2010.34  186.38
   4   2  -4 1775.03  185.50
  -4  -2   4 1677.76  185.42
  -4  -2   4 1949.00  186.33
  -4   2   5   38.98    5.16
  -4   2   5   43.83    5.31
  -4   2   5   38.82    5.25
  -4   2   5   51.11    5.49
   4   2  -5   41.32    6.91
   4   2  -5   55.94    7.06
  -4  -2   5   46.30    6.88
  -4  -2   5   45.69    7.10
  -4   2   6    9.74    1.64
  -4   2   6    7.21    1.53
  -4   2   6    7.16    1.49
  -4   2   6   10.04    1.64
   4   2  -6    6.24    3.28
   4   2  -6    8.83    2.84
  -4  -2   6   13.18    3.39
  -4  -2   6    7.01    3.20
   4   2  -7  336.38   37.17
   4   2  -7  368.90   36.97
  -4  -2   7  360.51   37.13
  -4  -2   7  365.67   37.65
   4   2  -8  790.05   80.09
   4   2  -8  836.91   79.76
  -4  -2   8  773.46   80.35
   4   2  -9  189.22   21.83
   4   2  -9  182.45   21.24
  -4  -2   9  196.80   21.62
  -4  -2   9  234.32   22.76
   4   2 -10   83.29   10.57
   4   2 -10   77.19    9.82
  -4  -2  10   79.17    9.98
  -4  -2  10   69.10   10.40
   4   2 -11   56.95    9.11
   4   2 -11   81.48    9.23
  -4  -2  11   65.38    9.00
  -4  -2  11   66.58    9.84
   4  -2 -12    1.35    0.85
   4  -2 -12    1.08    0.93
   4   2 -12    0.08    2.58
   4   2 -12    0.00    1.91
  -4  -2  12    0.00    1.99
  -4  -2  12   -0.00    2.99
  -4   2  13   15.89    2.58
   4  -2 -13   15.88    2.35
   4  -2 -13   14.59    2.43
   4   2 -13   16.07    4.24
  -4  -2  13   10.31    3.61
  -4  -2  13    3.16    3.20
  -4   2  14  890.75   85.28
   4  -2 -14  843.50   84.69
   4  -2 -14  878.44   84.84
   4   2 -14  795.79   86.68
  -4  -2  14  884.07   86.76
  -4  -2  14  938.05   87.76
  -4   2  15   71.60    8.20
   4  -2 -15   75.40    7.88
   4  -2 -15   56.50    7.65
   4   2 -15   53.36    9.03
  -4  -2  15   63.03    9.13
  -4  -2  15   61.50    9.62
  -4   2  16   16.02    3.64
   4  -2 -16   20.49    3.62
   4  -2 -16   25.24    4.02
   4   2 -16   22.13    5.16
  -4  -2  16   21.37    4.87
  -4  -2  16   29.69    6.01
  -4   2  17    0.00    1.66
   4  -2 -17    2.45    1.76
   4  -2 -17    0.86    1.69
   4   2 -17    1.02    2.59
  -4  -2  17    0.29    2.33
  -4  -2  17    1.70    3.23
  -4   2  18  140.27   17.28
   4  -2 -18  145.10   16.89
   4  -2 -18  172.94   17.38
   4   2 -18  134.70   18.18
  -4  -2  18  190.70   19.06
  -4  -2  18  138.92   18.67
  -4   2  19  122.54   16.16
   4  -2 -19  139.43   15.93
   4  -2 -19  156.36   16.31
   4   2 -19  142.01   17.46
  -4  -2  19  150.73   17.33
  -4  -2  19  119.53   17.36
  -4   2  20   45.10    7.27
   4  -2 -20   40.40    6.57
   4  -2 -20   43.97    6.88
   4   2 -20   30.38    6.82
   4   2 -20   50.23    8.24
  -4  -2  20   44.10    7.48
  -4   2  21    0.00    2.20
   4  -2 -21    3.97    2.66
   4  -2 -21    5.50    2.89
   4   2 -21   -0.00    2.38
   4   2 -21    8.67    3.78
  -4  -2  21    3.10    3.14
  -4   2  22    1.34    2.85
   4  -2 -22   12.30    3.63
   4   2 -22   15.14    4.77
   4   2 -22    3.95    3.62
  -4  -2  22   15.33    5.03
   4  -2 -23   -0.00    2.12
   4   2 -23    1.20    3.13
   4   2 -23   -0.00    3.17
  -4  -2  23    0.40    2.75
   4  -2 -24  174.02   19.03
   4   2 -24  166.06   19.98
   4   2 -24  151.26   19.65
  -4  -2  24  119.99   19.29
   4   2 -25   22.14    6.14
  -4  -2  25   13.82    5.88
   4   2 -26   64.70   10.67
  -4  -2  26   48.56   10.32
   4   2 -27    4.71    4.24
  -4  -2  27   -0.00    3.92
   4   2 -28   37.24    8.66
  -4  -2  28   41.36    9.36
  -4  -2  30   82.39   14.34
  -4  -2  31    0.24    3.56
  -4  -2  32   -0.00    3.66
  -4  -2  33    0.87    3.65
  -4  -2  34    3.49    4.78
  -4  -2  35    8.22    5.14
  -4  -2  36   -0.00    4.01
  -4  -2  37    2.06    4.05
  -4  -2  38   -0.00    5.35
  -4  -2  39   -0.00    3.92
  -4   3   1   40.83    6.42
  -4   3   1   41.20    6.42
  -4   3   1   39.83    6.58
  -4   3   1   50.20    6.88
   4  -3  -1   46.19    6.55
   4  -3  -1   44.79    6.35
   4   3  -1   45.56    7.94
   4   3  -1   40.74    7.33
  -4  -3   1   49.69    7.76
  -4  -3   1   31.46    7.29
  -4   3   2  341.88   37.65
  -4   3   2  371.29   37.97
  -4   3   2  354.60   38.07
  -4   3   2  359.97   37.93
   4  -3  -2  345.24   37.45
   4  -3  -2  392.57   37.58
   4   3  -2  380.37   39.66
   4   3  -2  439.49   39.82
  -4  -3   2  359.20   39.05
  -4  -3   2  409.84   40.12
  -4   3   3    9.20    2.73
  -4   3   3    6.65    2.42
  -4   3   3    8.93    2.77
  -4   3   3   11.56    3.07
   4  -3  -3   12.62    2.57
   4  -3  -3    8.37    2.28
   4   3  -3   10.87    4.38
   4   3  -3   14.22    4.00
  -4  -3   3    9.64    3.75
  -4  -3   3    9.21    3.88
  -4   3   4   16.63    3.05
  -4   3   4   16.28    3.07
  -4   3   4   10.53    2.84
  -4   3   4   11.12    2.84
   4  -3  -4   14.33    2.32
   4  -3  -4   12.93    2.23
   4   3  -4   14.32    4.34
   4   3  -4   15.88    4.23
  -4  -3   4   12.11    4.09
  -4  -3   4   17.12    4.57
  -4   3   5   39.26    5.52
  -4   3   5   45.75    5.71
  -4   3   5   39.87    5.68
  -4   3   5   35.26    5.53
   4  -3  -5   52.72    5.88
   4   3  -5   42.21    7.40
   4   3  -5   48.80    7.39
  -4  -3   5   61.73    8.52
  -4   3   6   58.67    7.10
  -4   3   6   68.01    7.36
  -4   3   6   60.70    7.26
  -4   3   6   65.83    7.36
   4  -3  -6   61.40    7.17
   4   3  -6   62.97    9.42
   4   3  -6   64.35    9.07
  -4  -3   6   51.48    8.51
  -4  -3   6   53.03    9.05
  -4   3   7  458.59   51.40
  -4   3   7  512.73   51.64
  -4   3   7  571.18   51.99
   4  -3  -7  571.96   51.70
   4   3  -7  532.41   54.22
   4   3  -7  531.81   53.86
  -4  -3   7  530.01   53.84
  -4  -3   7  569.33   54.95
  -4   3   8   77.11    8.85
  -4   3   8   95.71    9.07
   4  -3  -8   79.48    8.79
   4   3  -8   73.27   11.12
   4   3  -8   89.31   11.28
  -4  -3   8   86.78   11.28
  -4  -3   8   94.15   12.02
  -4   3   9    1.00    1.03
  -4   3   9   -0.00    1.07
   4  -3  -9    0.75    1.00
   4   3  -9    1.44    3.40
   4   3  -9    0.00    2.58
  -4  -3   9    1.76    2.67
  -4  -3   9    0.00    2.61
  -4   3  10  232.35   22.70
  -4   3  10  224.34   22.95
   4  -3 -10  236.54   22.67
   4   3 -10  227.85   25.89
  -4  -3  10  208.57   25.15
  -4  -3  10  226.29   26.22
  -4   3  11  398.00   40.45
  -4   3  11  402.35   40.76
   4  -3 -11  433.95   40.46
   4   3 -11  361.03   43.21
   4   3 -11  425.14   43.20
  -4  -3  11  462.15   43.49
  -4  -3  11  437.69   44.31
  -4   3  12  348.41   33.85
  -4   3  12  329.20   34.15
   4  -3 -12  357.79   33.85
   4   3 -12  364.14   37.13
   4   3 -12  320.44   36.11
  -4  -3  12  323.79   36.17
  -4  -3  12  325.22   37.17
  -4   3  13  109.05   11.66
  -4   3  13  124.34   12.22
   4  -3 -13  111.48   11.67
   4   3 -13   95.52   13.90
   4   3 -13   88.51   13.17
  -4  -3  13  120.05   14.16
  -4  -3  13  105.93   14.57
  -4   3  14    9.83    2.15
  -4   3  14    7.56    2.31
   4  -3 -14    9.38    2.15
   4   3 -14   11.87    4.07
   4   3 -14    5.74    2.90
  -4  -3  14   11.44    3.88
  -4  -3  14    8.70    4.41
  -4   3  15   44.73    5.95
  -4   3  15   45.37    6.36
   4  -3 -15   52.90    6.23
   4   3 -15   51.94    8.51
  -4  -3  15   36.44    7.32
  -4  -3  15   43.61    8.31
  -4   3  16  306.98   31.96
  -4   3  16  324.49   32.53
   4  -3 -16  302.03   31.88
   4   3 -16  321.70   34.51
  -4  -3  16  316.33   34.05
  -4  -3  16  309.67   34.94
  -4   3  17   18.41    3.53
  -4   3  17   23.80    4.38
   4  -3 -17   14.75    3.58
   4   3 -17   11.03    4.43
  -4  -3  17   20.27    4.91
  -4  -3  17   17.81    5.41
  -4   3  18   53.85    7.62
  -4   3  18   52.81    8.08
   4  -3 -18   57.49    7.86
   4   3 -18   62.97    9.65
  -4  -3  18   59.79    9.22
  -4  -3  18   57.45   10.04
  -4   3  19    6.17    2.60
  -4   3  19    7.56    3.21
   4  -3 -19    3.54    2.28
   4  -3 -19    8.74    2.98
   4   3 -19    6.07    4.09
  -4  -3  19    6.63    3.66
  -4   3  20   10.34    3.48
  -4   3  20   16.79    4.53
   4  -3 -20   17.58    3.93
   4  -3 -20   14.62    3.80
   4   3 -20   15.35    4.86
  -4  -3  20   14.69    4.49
  -4   3  21   69.09    9.07
  -4   3  21   48.12    8.80
   4  -3 -21   61.12    8.71
   4  -3 -21   63.22    8.91
   4   3 -21   57.06   10.24
  -4  -3  21   64.19    9.92
  -4  -3  21   56.95   10.70
  -4   3  22   68.55   11.29
   4  -3 -22   78.81   10.83
   4   3 -22   90.62   12.97
  -4  -3  22   92.31   12.61
  -4  -3  22   78.75   12.69
   4  -3 -23   59.54    9.20
   4   3 -23   71.08   11.35
   4   3 -23   46.95    9.65
  -4  -3  23   97.03   11.93
  -4  -3  23   51.66   10.68
   4   3 -24   -0.00    3.64
  -4  -3  24    6.46    4.71
   4   3 -25   14.07    5.59
  -4  -3  25    7.96    4.71
   4   3 -26   98.20   13.60
  -4  -3  26   59.09   12.32
   4   3 -27    6.86    4.48
  -4  -3  27   15.19    6.04
   4   3 -28   76.26   13.07
  -4  -3  28   81.44   14.02
  -4  -3  29    3.72    4.63
  -4  -3  30    3.11    3.88
  -4  -3  31   -0.00    3.53
  -4  -3  32   38.73    9.72
  -4  -3  33    4.79    6.11
  -4  -3  34   -0.00    4.29
  -4  -3  35    0.16    3.92
  -4  -3  36    7.36    5.82
  -4  -3  37    1.80    4.31
  -4  -3  38    3.58    5.14
  -4  -3  39   -0.00    4.35
  -4   4   1   72.93    9.49
   4  -4  -1   64.07    9.05
   4  -4  -1   65.68    9.33
   4  -4  -1   67.92    9.05
   4   4  -1   68.10   10.97
   4   4  -1   74.77   10.66
  -4  -4   1   65.70   10.38
  -4  -4   1   74.22   11.32
  -4   4   2  155.23   17.64
  -4   4   2  161.69   18.24
   4  -4  -2  147.16   17.52
   4  -4  -2  147.28   17.53
   4  -4  -2  164.82   17.43
   4   4  -2  133.84   19.02
   4   4  -2  185.28   19.83
  -4  -4   2  172.13   19.38
  -4  -4   2  154.24   19.67
  -4   4   3   84.36    9.95
  -4   4   3   75.26   10.01
   4  -4  -3   68.19    9.43
   4  -4  -3   72.84    9.44
   4  -4  -3   71.84    9.19
   4   4  -3   96.34   12.38
  -4  -4   3   85.54   11.39
  -4  -4   3   82.93   12.15
  -4   4   4  362.43   36.02
  -4   4   4  315.34   36.14
   4  -4  -4  317.31   35.69
   4  -4  -4  349.44   35.48
   4  -4  -4  364.53   35.40
   4   4  -4  320.35   37.85
   4   4  -4  397.46   38.34
  -4  -4   4  370.64   37.88
  -4  -4   4  409.49   39.17
  -4   4   5    6.87    2.56
  -4   4   5    3.47    2.37
   4  -4  -5    8.01    2.69
   4  -4  -5    8.82    2.09
   4  -4  -5    5.99    1.88
   4   4  -5    8.25    4.18
   4   4  -5    8.11    3.78
  -4  -4   5   13.21    4.64
  -4  -4   5   13.25    4.48
  -4   4   6   84.46   10.59
  -4   4   6   91.39   11.02
   4  -4  -6   87.55   10.53
   4  -4  -6   88.56    9.40
   4  -4  -6   95.81    9.43
   4   4  -6   97.02   13.09
   4   4  -6   97.13   12.82
  -4  -4   6   91.73   12.50
  -4  -4   6   99.02   13.52
  -4   4   7    4.83    2.25
  -4   4   7    8.78    2.64
   4  -4  -7    5.65    2.10
   4   4  -7    7.71    4.02
   4   4  -7    8.80    3.79
  -4  -4   7   10.90    3.94
  -4  -4   7    0.95    2.75
  -4   4   8  112.28   12.74
  -4   4   8  103.68   12.85
   4  -4  -8  103.68   12.47
   4   4  -8  144.52   16.13
   4   4  -8  130.49   15.33
  -4  -4   8  159.71   15.93
  -4  -4   8  117.73   15.83
  -4   4   9  355.11   34.56
  -4   4   9  334.98   34.67
   4  -4  -9  311.13   34.13
   4   4  -9  368.06   37.57
   4   4  -9  365.74   37.11
  -4  -4   9  377.54   37.11
  -4  -4   9  343.47   37.79
  -4   4  10  277.98   26.97
  -4   4  10  273.96   27.21
   4  -4 -10  267.28   26.69
   4   4 -10  278.44   29.95
   4   4 -10  254.03   29.04
  -4  -4  10  206.78   28.39
  -4  -4  10  257.52   30.21
  -4   4  11   31.36    4.65
  -4   4  11   31.42    4.90
   4  -4 -11   34.08    4.55
   4   4 -11   37.26    7.09
   4   4 -11   28.92    6.27
  -4  -4  11   32.50    6.43
  -4  -4  11   40.04    7.59
  -4   4  12   51.93    6.05
  -4   4  12   48.93    6.33
   4  -4 -12   58.04    6.11
   4   4 -12   63.45    9.37
   4   4 -12   44.59    7.76
  -4  -4  12   14.24    6.06
  -4  -4  12   57.61    9.52
  -4   4  13  114.56   12.50
  -4   4  13  120.12   13.10
   4  -4 -13  107.55   12.37
   4   4 -13  100.09   14.80
  -4  -4  13  120.30   14.75
  -4  -4  13  115.78   15.88
  -4   4  14  332.16   34.90
  -4   4  14  356.82   35.63
   4  -4 -14  341.29   34.92
   4   4 -14  338.24   37.84
  -4  -4  14  390.12   37.80
  -4  -4  14  327.80   38.37
  -4   4  15  117.50   13.40
  -4   4  15  117.67   13.95
   4  -4 -15  120.81   13.44
   4   4 -15  123.00   16.13
  -4  -4  15  118.27   15.43
  -4  -4  15  124.33   16.59
  -4   4  16   33.66    5.01
  -4   4  16   25.97    5.03
   4  -4 -16   38.10    5.11
   4   4 -16   34.28    6.95
  -4  -4  16   25.73    6.00
  -4  -4  16   18.51    6.40
  -4   4  17    4.28    2.05
  -4   4  17    2.88    2.58
   4  -4 -17    1.44    2.02
   4   4 -17    2.75    3.39
  -4  -4  17    3.56    3.09
  -4  -4  17    3.45    3.19
  -4   4  18  116.19   14.24
  -4   4  18  117.67   14.86
   4  -4 -18  129.71   14.45
   4   4 -18  121.89   16.63
  -4  -4  18  124.18   16.10
  -4   4  19   89.94   11.13
  -4   4  19   79.01   11.35
   4  -4 -19   91.41   11.12
   4   4 -19   70.99   12.55
  -4  -4  19   95.40   12.88
  -4   4  20   76.18   10.13
  -4   4  20   70.29   10.53
   4  -4 -20   71.60   10.00
   4   4 -20   77.33   12.19
  -4  -4  20   91.83   12.13
  -4  -4  20   61.86   11.83
  -4   4  21   27.07    5.60
  -4   4  21   36.09    6.74
   4   4 -21   25.73    6.94
  -4  -4  21   30.63    7.06
  -4  -4  21   30.88    7.82
  -4   4  22    8.42    3.40
   4   4 -22    7.52    4.85
  -4  -4  22   -0.64    3.61
   4   4 -23   23.12    6.65
  -4  -4  23   35.85    8.35
   4   4 -24   87.33   13.18
  -4  -4  24   67.31   12.88
   4   4 -25   70.29   12.08
  -4  -4  25   70.28   12.98
   4   4 -26   86.90   11.94
  -4  -4  26   21.65    7.67
  -4  -4  27    2.89    3.49
  -4  -4  28   64.41   12.20
  -4  -4  29   11.95    6.23
   4   4 -30   14.70    5.70
  -4  -4  30   11.38    5.93
  -4  -4  31   -0.00    4.48
  -4  -4  32    3.86    4.34
  -4  -4  33    6.52    5.39
  -4  -4  34    9.33    6.44
  -4  -4  35    2.15    4.16
  -4  -4  36    9.58    6.14
  -4  -4  37    1.10    4.42
  -4  -4  38    1.06    4.28
  -4   5   1   85.23   12.84
   4  -5  -1   98.95   13.07
   4   5  -1  137.29   16.16
   4   5  -1  101.18   14.48
  -4  -5   1  128.09   15.14
  -4  -5   1  111.60   15.50
  -4   5   2  314.20   35.74
   4  -5  -2  309.53   35.62
   4  -5  -2  312.41   35.83
   4  -5  -2  359.40   35.72
   4   5  -2  333.23   38.00
   4   5  -2  393.13   38.37
  -4  -5   2  343.33   37.42
  -4  -5   2  454.15   39.92
  -4   5   3  198.36   21.98
  -4   5   3  196.97   22.49
   4  -5  -3  186.63   21.67
   4  -5  -3  222.87   22.16
   4  -5  -3  197.79   21.40
   4   5  -3  172.97   23.54
   4   5  -3  205.48   23.78
  -4  -5   3  206.14   23.47
  -4  -5   3  174.26   23.88
  -4   5   4   34.28    5.86
  -4   5   4   29.95    6.11
   4  -5  -4   37.61    5.94
   4  -5  -4   32.67    5.45
   4  -5  -4   26.54    5.01
   4   5  -4   56.90    9.08
   4   5  -4   34.86    7.33
  -4  -5   4   44.98    7.70
  -4  -5   4   29.32    7.20
  -4   5   5   49.70    7.17
  -4   5   5   51.19    7.67
   4  -5  -5   43.57    6.72
   4  -5  -5   35.72    6.29
   4  -5  -5   50.57    6.52
   4   5  -5   58.77    9.55
   4   5  -5   59.53    9.28
  -4  -5   5   46.41    8.43
  -4  -5   5   53.64    9.67
  -4   5   6   90.43   11.33
  -4   5   6   96.49   11.85
   4  -5  -6   90.43   11.06
   4  -5  -6   92.07   10.65
   4  -5  -6   88.40   10.34
   4   5  -6   86.51   13.22
   4   5  -6   92.91   13.14
  -4  -5   6   97.86   13.00
  -4  -5   6   84.47   13.44
  -4   5   7  249.93   27.97
  -4   5   7  279.34   28.64
   4  -5  -7  272.62   27.85
   4  -5  -7  267.45   27.09
   4  -5  -7  261.63   26.85
   4   5  -7  256.09   30.32
   4   5  -7  276.94   30.35
  -4  -5   7  259.98   29.80
  -4  -5   7  276.16   31.17
  -4   5   8   46.13    6.86
  -4   5   8   46.17    7.08
   4  -5  -8   55.76    6.91
   4  -5  -8   51.60    5.76
   4  -5  -8   43.84    5.56
   4   5  -8   41.92    8.54
   4   5  -8   51.52    8.65
  -4  -5   8   53.11    8.66
  -4  -5   8   62.46    9.92
  -4   5   9   34.74    5.51
  -4   5   9   29.47    5.46
   4  -5  -9   33.68    5.27
   4   5  -9   36.28    7.42
   4   5  -9   38.73    7.40
  -4  -5   9   46.15    7.61
  -4  -5   9   29.20    7.24
  -4   5  10   34.88    5.39
  -4   5  10   28.10    5.20
   4  -5 -10   30.29    4.91
   4   5 -10   39.70    7.72
   4   5 -10   26.38    6.66
  -4  -5  10   36.84    7.13
  -4   5  11  319.71   32.74
  -4   5  11  309.89   33.02
   4  -5 -11  315.90   32.38
   4   5 -11  318.74   35.58
  -4  -5  11  327.27   34.83
  -4  -5  11  291.44   35.75
  -4   5  12  364.84   36.26
  -4   5  12  337.04   36.47
   4  -5 -12  342.79   35.81
   4   5 -12  369.00   39.32
  -4  -5  12  358.30   38.27
  -4  -5  12  341.51   39.61
  -4   5  13   63.38    7.32
  -4   5  13   53.05    7.33
   4  -5 -13   47.57    6.50
   4   5 -13   55.60    9.50
  -4  -5  13   51.98    8.60
  -4  -5  13   16.43    7.02
  -4   5  14   31.60    4.92
  -4   5  14   22.93    4.72
   4  -5 -14   21.80    4.21
   4   5 -14   17.37    5.87
  -4  -5  14   22.14    5.67
  -4  -5  14   44.08    8.41
  -4   5  15  121.58   14.66
  -4   5  15  112.46   15.07
   4  -5 -15  124.05   14.57
   4   5 -15  137.63   17.82
  -4  -5  15  202.46   18.64
  -4  -5  15  111.48   17.32
  -4   5  16  158.05   17.43
  -4   5  16  140.72   17.88
   4  -5 -16  162.22   17.45
   4   5 -16  154.47   20.20
  -4  -5  16  151.85   19.33
  -4   5  17  121.76   14.40
  -4   5  17  108.27   14.85
   4  -5 -17  122.99   14.40
   4   5 -17  125.16   17.04
  -4  -5  17  136.81   16.77
  -4   5  18  149.25   17.93
  -4   5  18  142.78   18.60
   4  -5 -18  172.39   18.29
   4   5 -18  172.53   21.11
  -4   5  19   -0.00    2.31
  -4   5  19    0.15    2.37
   4   5 -19   -0.00    3.50
  -4  -5  19    0.00    3.63
  -4   5  20    3.69    2.70
  -4   5  20    1.76    2.76
   4   5 -20    7.91    4.98
  -4  -5  20    7.12    4.81
  -4   5  21   33.10    6.37
   4   5 -21   42.56    8.97
  -4  -5  21   30.39    8.43
   4   5 -22  155.22   21.23
  -4  -5  22  165.02   22.20
   4   5 -23   25.43    6.92
  -4  -5  23   21.32    6.92
   4   5 -24   -0.00    4.48
  -4  -5  24    4.98    4.26
  -4  -5  25    0.29    3.57
  -4  -5  26   14.31    6.84
  -4  -5  27   44.19   10.19
   4   5 -28   33.76    8.52
  -4  -5  28   22.87    8.09
   4   5 -29   13.92    6.06
  -4  -5  29    9.66    5.61
   4   5 -30    1.45    3.99
  -4  -5  30    0.72    3.73
  -4  -5  31    2.20    5.01
  -4  -5  32    7.04    5.52
  -4  -5  33    7.78    5.49
  -4  -5  34    0.17    3.49
  -4  -5  35    0.00    4.53
  -4  -5  36    1.87    4.42
  -4  -5  37    4.08    5.61
  -4  -5  38    0.96    4.68
  -4   6   1   50.97    8.75
   4  -6  -1   52.37    8.63
   4  -6  -1   76.27   10.06
   4  -6  -1   49.45    8.26
   4   6  -1   67.96   11.32
   4   6  -1   52.50    9.78
  -4  -6   1   64.29    9.95
  -4  -6   1   47.11   10.01
  -4   6   2   84.27   11.63
   4  -6  -2   95.83   11.80
   4  -6  -2   87.35   11.92
   4  -6  -2   72.18   10.80
   4   6  -2   99.27   14.11
  -4  -6   2   77.50   12.41
  -4  -6   2   94.96   14.00
  -4   6   3   92.65   11.98
   4  -6  -3   87.93   11.50
   4  -6  -3   95.76   12.00
   4  -6  -3   78.55   10.92
   4   6  -3   84.46   13.55
   4   6  -3   68.51   12.29
  -4  -6   3   88.25   12.79
  -4  -6   3  102.42   14.36
  -4   6   4  157.67   19.30
  -4   6   4  147.64   19.68
   4  -6  -4  163.21   19.11
   4  -6  -4  166.95   19.43
   4  -6  -4  167.26   18.85
   4   6  -4  163.59   21.42
   4   6  -4  185.75   21.59
  -4  -6   4  195.18   21.34
  -4  -6   4  166.38   21.77
  -4   6   5  100.98   13.36
  -4   6   5  108.47   14.13
   4  -6  -5  107.06   13.21
   4  -6  -5   95.29   12.96
   4  -6  -5  118.01   13.02
   4   6  -5  103.45   15.37
   4   6  -5  109.04   15.27
  -4  -6   5  102.24   14.75
  -4  -6   5  115.11   15.97
  -4   6   6   44.76    7.37
  -4   6   6   53.82    8.27
   4  -6  -6   64.61    7.92
   4  -6  -6   43.38    6.91
   4  -6  -6   42.24    6.59
   4   6  -6   42.65    8.97
   4   6  -6   39.89    8.47
  -4  -6   6   54.46    9.09
  -4  -6   6   49.60    9.75
  -4   6   7    1.74    2.38
  -4   6   7    3.47    2.41
   4  -6  -7   -0.00    2.13
   4  -6  -7   -0.00    1.72
   4  -6  -7   -0.00    1.59
   4   6  -7    2.18    4.03
   4   6  -7    1.15    3.37
  -4  -6   7    0.00    2.96
  -4  -6   7    2.80    4.01
  -4   6   8  346.28   35.29
  -4   6   8  312.15   35.45
   4  -6  -8  315.46   34.61
   4  -6  -8  347.23   34.31
   4  -6  -8  337.26   34.08
   4   6  -8  307.01   37.27
  -4  -6   8  346.82   36.98
  -4   6   9  411.48   42.94
  -4   6   9  415.16   43.49
   4  -6  -9  397.46   42.43
   4  -6  -9  444.87   41.91
   4  -6  -9  416.75   41.74
   4   6  -9  396.19   45.35
  -4  -6   9  407.84   44.64
  -4  -6   9  376.55   45.63
  -4   6  10    6.68    3.12
  -4   6  10    2.27    2.42
   4  -6 -10    1.88    2.31
   4  -6 -10    5.22    1.95
   4  -6 -10    8.97    2.00
   4   6 -10    9.62    4.68
  -4  -6  10    4.21    3.57
  -4  -6  10    2.42    3.73
  -4   6  11    2.01    2.49
  -4   6  11   -0.00    1.96
   4  -6 -11    1.12    2.09
   4  -6 -11    1.56    1.42
   4  -6 -11    1.75    1.33
   4   6 -11   -0.00    3.83
  -4  -6  11    0.81    2.85
  -4  -6  11   -0.00    2.83
  -4   6  12    3.12    2.66
  -4   6  12    3.92    2.99
   4  -6 -12    7.90    2.59
   4  -6 -12    4.78    1.40
   4  -6 -12    2.92    1.17
   4   6 -12    1.34    3.43
  -4  -6  12    4.56    3.60
  -4  -6  12    5.37    3.90
  -4   6  13  140.26   14.35
  -4   6  13  120.98   14.23
   4  -6 -13  132.97   13.69
   4   6 -13  150.32   17.38
  -4  -6  13   47.95   12.98
  -4  -6  13  116.12   16.82
  -4   6  14  130.28   15.17
  -4   6  14  108.16   15.09
   4  -6 -14  121.28   14.55
   4   6 -14  127.46   17.57
  -4  -6  14  137.58   18.49
  -4   6  15   98.88   12.57
  -4   6  15  101.33   13.23
   4  -6 -15   93.62   12.12
   4   6 -15  100.50   15.13
  -4   6  16   45.67    7.45
  -4   6  16   52.53    8.21
   4  -6 -16   45.33    7.03
   4   6 -16   40.71    9.21
  -4   6  17    1.57    2.75
  -4   6  17    1.88    2.80
   4  -6 -17    1.67    2.41
   4   6 -17    3.92    4.09
  -4   6  18   60.95    9.08
  -4   6  18   55.75    9.54
   4   6 -18   67.26   11.80
  -4  -6  18   59.83   11.67
  -4   6  19   76.46   10.32
  -4   6  19   57.73   10.29
   4   6 -19   66.40   12.33
  -4  -6  19   86.56   13.69
  -4   6  20   31.13    6.05
   4   6 -20   25.47    7.27
  -4  -6  20   27.24    7.91
   4   6 -21   21.37    6.91
  -4  -6  21   27.96    8.02
  -4  -6  22    0.00    4.02
  -4  -6  23   24.05    7.83
  -4  -6  24    1.75    3.79
   4   6 -25   53.02   10.73
  -4  -6  25   45.40   10.58
   4   6 -26   27.79    8.25
  -4  -6  26   51.38   10.76
   4   6 -27    0.00    3.73
  -4  -6  27    0.29    4.94
   4   6 -28   10.45    6.05
  -4  -6  28   27.46    8.06
   4   6 -29   22.87    7.91
  -4  -6  29   29.36    8.84
   4   6 -30   -0.00    4.22
  -4  -6  30   -0.00    4.03
   4   6 -31   12.84    5.93
  -4  -6  31    4.60    5.32
  -4  -6  32    1.82    4.59
  -4  -6  33   11.00    6.24
  -4  -6  34   -0.00    3.84
  -4  -6  35   13.53    6.71
  -4  -6  36    8.34    6.86
  -4  -6  37    0.19    4.23
  -4   7   1  324.40   37.47
  -4   7   1  366.59   39.02
   4  -7  -1  379.64   37.80
   4   7  -1  333.83   39.55
   4   7  -1  336.79   39.19
  -4  -7   1  320.13   39.70
  -4   7   2   48.15    8.43
  -4   7   2   48.86    9.02
   4  -7  -2   50.18    8.06
   4  -7  -2   44.73    8.09
   4   7  -2   35.03    9.07
   4   7  -2   42.79    8.99
  -4  -7   2   46.80    9.83
  -4   7   3   94.81   13.37
   4  -7  -3  114.91   13.60
   4  -7  -3  114.07   13.99
   4   7  -3   52.61   12.94
   4   7  -3  122.34   15.90
  -4  -7   3  132.32   16.97
  -4   7   4   14.59    4.69
   4  -7  -4   18.84    4.63
   4  -7  -4   12.65    4.28
   4   7  -4   25.50    7.06
   4   7  -4   14.87    5.43
  -4  -7   4   12.67    5.98
  -4   7   5  175.53   21.67
  -4   7   5  180.85   22.50
   4  -7  -5  207.02   21.76
   4  -7  -5  172.09   21.37
   4   7  -5  215.57   24.75
   4   7  -5  194.44   23.68
  -4  -7   5  162.06   23.72
  -4   7   6  243.26   26.43
  -4   7   6  217.14   26.68
   4  -7  -6  255.79   25.99
   4  -7  -6  226.47   25.76
   4   7  -6  219.00   28.10
  -4  -7   6  207.19   28.30
  -4   7   7  494.98   53.24
  -4   7   7  509.19   54.08
   4  -7  -7  527.62   52.93
   4  -7  -7  516.51   52.89
   4   7  -7  524.27   55.87
  -4  -7   7  499.52   56.29
  -4   7   8    0.11    2.73
  -4   7   8    1.01    2.91
   4  -7  -8    2.44    2.84
   4  -7  -8   -0.00    2.32
   4   7  -8    2.31    4.04
  -4  -7   8    0.66    3.56
  -4   7   9    7.81    3.63
  -4   7   9   11.07    4.15
   4  -7  -9   17.83    4.20
   4  -7  -9   17.49    4.01
   4   7  -9   10.25    5.49
  -4  -7   9   18.33    6.59
  -4   7  10   11.13    3.91
  -4   7  10    2.62    3.10
   4  -7 -10   10.14    3.57
   4  -7 -10    6.90    2.74
   4   7 -10   15.29    5.50
  -4  -7  10    9.10    5.82
  -4   7  11  166.25   20.09
  -4   7  11  166.39   20.56
   4  -7 -11  172.04   19.70
   4  -7 -11  173.26   18.85
   4   7 -11  177.30   22.72
  -4  -7  11  161.70   22.88
  -4   7  12   23.30    5.48
  -4   7  12   23.18    5.64
   4  -7 -12   23.24    5.04
   4  -7 -12   25.79    4.37
   4   7 -12   27.61    7.51
  -4  -7  12   18.66    6.45
  -4   7  13   57.34    8.13
  -4   7  13   34.90    7.10
   4  -7 -13   30.67    6.38
   4  -7 -13   42.96    5.84
   4   7 -13   46.65    9.61
  -4   7  14    7.29    3.54
  -4   7  14    3.36    3.43
   4  -7 -14    6.49    2.78
   4  -7 -14    4.35    1.99
   4   7 -14    5.35    4.60
  -4   7  15   79.60   11.01
  -4   7  15   55.08   10.46
   4  -7 -15   88.38   10.94
   4  -7 -15   72.06    8.66
   4   7 -15  102.75   14.52
  -4   7  16    1.18    2.88
  -4   7  16    4.61    3.53
   4  -7 -16    1.13    2.61
   4  -7 -16    3.01    1.54
   4   7 -16    3.01    4.32
  -4   7  17   22.46    5.51
  -4   7  17   27.55    6.41
   4  -7 -17   20.13    3.18
   4   7 -17   42.19    8.86
  -4  -7  17   21.56    6.96
  -4   7  18   -0.00    2.94
   4  -7 -18    1.14    1.16
  -4  -7  18   -0.00    3.62
  -4   7  19   -0.00    3.06
   4  -7 -19   -0.00    0.91
  -4  -7  19   -0.00    3.93
  -4  -7  20    0.59    4.63
  -4  -7  21   77.00   14.28
   4   7 -22   43.74   10.33
  -4  -7  22   46.57   10.75
   4   7 -23   62.48   12.22
  -4  -7  23   63.21   13.07
   4   7 -24    1.55    3.82
  -4  -7  24   -0.00    4.25
   4   7 -25   12.15    5.80
  -4  -7  25    6.22    4.53
   4   7 -26    0.00    3.89
  -4  -7  26   -0.00    4.26
   4   7 -27   15.37    6.47
  -4  -7  27   19.27    7.12
   4   7 -28    4.59    4.75
  -4  -7  28    5.09    5.41
   4   7 -29    3.14    5.23
  -4  -7  29    2.72    4.30
   4   7 -30   -0.00    4.07
  -4  -7  30    4.29    4.88
   4   7 -31   13.48    6.95
  -4  -7  31   27.02    8.63
   4   7 -32    6.81    5.02
  -4  -7  32    4.63    5.62
  -4  -7  33   11.29    6.14
  -4  -7  34    7.35    5.65
  -4  -7  35   -0.00    4.13
  -4  -7  36    0.23    5.00
  -4   8   1   28.17    6.26
  -4   8   1   24.92    6.50
   4  -8  -1   10.49    4.18
   4   8  -1   16.58    6.82
   4   8  -1   20.30    6.14
  -4  -8   1    9.39    5.91
  -4   8   2   24.46    6.65
  -4   8   2   29.34    7.21
   4  -8  -2   36.82    6.98
   4   8  -2   28.69    8.09
  -4  -8   2   40.87    9.28
  -4   8   3  131.86   18.91
  -4   8   3  132.29   19.60
   4  -8  -3  161.26   19.10
   4  -8  -3  183.27   20.41
   4   8  -3  140.92   20.90
  -4  -8   3  180.87   22.80
  -4   8   4   31.80    6.97
   4  -8  -4   29.47    6.31
   4  -8  -4   33.40    6.90
   4   8  -4   31.14    8.33
  -4  -8   4   25.71    7.95
  -4   8   5   54.92   10.16
   4  -8  -5   65.79   10.14
   4  -8  -5   77.14   11.13
   4   8  -5   82.74   13.13
  -4  -8   5   74.72   13.08
  -4   8   6   36.45    7.25
   4  -8  -6   34.86    6.55
   4  -8  -6   32.65    6.85
   4   8  -6   23.60    7.92
  -4  -8   6   24.01    7.70
  -4   8   7    6.41    3.87
  -4   8   7    1.69    3.10
   4  -8  -7    1.83    2.68
   4  -8  -7    0.27    2.46
   4   8  -7    1.49    3.92
  -4  -8   7    1.54    3.88
  -4   8   8   30.02    6.85
  -4   8   8   34.23    7.73
   4  -8  -8   38.50    6.97
   4  -8  -8   47.12    7.52
   4   8  -8   31.70    8.13
  -4  -8   8   30.04    8.67
  -4   8   9  438.68   47.14
  -4   8   9  426.29   47.82
   4  -8  -9  492.72   46.86
   4  -8  -9  444.68   46.49
   4   8  -9  460.41   49.89
  -4  -8   9  360.11   49.01
  -4   8  10    5.61    3.86
  -4   8  10    6.78    4.19
   4  -8 -10    4.18    3.11
   4  -8 -10    5.68    3.12
   4   8 -10    6.01    5.07
  -4  -8  10    0.00    4.87
  -4   8  11   25.21    6.07
  -4   8  11   14.76    5.44
   4  -8 -11   26.22    5.54
   4  -8 -11   28.57    5.38
   4   8 -11   20.93    7.44
  -4  -8  11   28.10    7.95
  -4   8  12    0.00    2.99
  -4   8  12    1.07    3.02
   4  -8 -12    5.50    3.28
   4  -8 -12    1.00    2.07
  -4   8  13  162.14   17.99
  -4   8  13  140.06   18.03
   4  -8 -13  122.25   16.22
   4  -8 -13  119.72   15.45
  -4   8  14   17.64    5.34
   4  -8 -14   11.52    3.94
  -4   8  15   45.04    8.67
  -4  -8  15   62.88   12.21
  -4   8  16    1.63    3.30
  -4  -8  16    0.14    4.07
  -4   8  17    5.65    3.42
  -4  -8  17   -0.00    3.75
  -4   8  18   15.11    5.18
   4   8 -18   16.84    6.85
  -4  -8  18    9.00    6.08
   4   8 -19   77.41   14.74
  -4  -8  19  112.38   17.31
   4   8 -20   -0.00    4.80
  -4  -8  20    1.59    4.00
   4   8 -21   79.01   14.33
  -4  -8  21   80.39   15.31
   4   8 -22    7.86    6.07
  -4  -8  22    8.05    6.05
   4   8 -23   21.24    7.89
  -4  -8  23   14.61    6.97
   4   8 -24    1.83    5.27
  -4  -8  24    2.91    5.05
   4   8 -25   30.66    8.89
  -4  -8  25   26.93    9.14
   4   8 -26    0.43    3.74
  -4  -8  26    7.55    5.60
   4   8 -27    3.04    4.62
  -4  -8  27    3.65    4.68
   4   8 -28    1.86    4.19
  -4  -8  28    4.11    5.25
   4   8 -29   44.47   10.43
  -4  -8  29   34.66   10.33
   4   8 -30    4.22    5.35
  -4  -8  30    2.39    4.66
   4   8 -31   27.86    8.62
  -4  -8  31   20.89    7.98
   4   8 -32   -0.00    4.48
  -4  -8  32   -0.00    5.15
   4   8 -33    1.02    4.35
  -4  -8  33   -0.00    5.41
  -4  -8  34    8.49    6.84
  -4  -8  35   30.67    9.76
  -4   9   1  235.15   28.44
  -4   9   1  227.54   29.32
  -4  -9   1  252.21   31.27
  -4   9   2    0.00    2.88
  -4   9   2   -0.00    3.66
   4  -9  -2    2.54    3.15
  -4  -9   2    4.00    4.76
  -4   9   3    9.82    4.84
  -4   9   3   22.20    6.79
   4  -9  -3   33.77    6.67
  -4  -9   3    4.85    4.90
  -4   9   4   -0.00    3.73
  -4   9   4    2.33    3.82
   4  -9  -4    3.35    3.30
   4  -9  -4    0.85    3.00
  -4  -9   4    6.99    5.26
  -4   9   5  119.10   16.74
  -4   9   5  102.66   16.92
   4  -9  -5  145.78   16.77
   4  -9  -5  118.23   16.71
  -4  -9   5  118.84   19.00
  -4   9   6    0.00    3.18
   4  -9  -6    1.06    2.76
   4  -9  -6    0.87    2.76
  -4  -9   6    1.49    4.94
  -4   9   7  341.42   38.47
   4  -9  -7  362.54   37.85
  -4  -9   7  314.98   40.94
  -4   9   8    0.00    3.33
   4  -9  -8    1.42    3.38
  -4  -9   8    0.51    4.77
  -4   9   9   32.95    7.26
   4  -9  -9   32.23    6.30
  -4  -9   9   13.15    6.64
  -4   9  10   -0.00    3.49
   4  -9 -10    1.73    2.87
  -4   9  11  238.20   28.96
   4  -9 -11  252.91   28.39
   4   9 -11  256.35   31.78
  -4   9  12    1.64    3.85
   4  -9 -12    0.00    2.55
   4   9 -12    3.49    5.27
  -4   9  13    8.54    4.80
   4   9 -13    4.05    5.60
  -4  -9  13   14.58    7.17
  -4   9  14    8.36    5.02
   4   9 -14   16.50    6.78
  -4  -9  14   11.55    6.80
  -4   9  15   72.02   10.06
   4   9 -15   37.83    9.22
  -4  -9  15    8.96    6.53
  -4   9  16    1.11    3.82
   4   9 -16   -0.00    3.82
  -4  -9  16   -0.00    5.17
  -4   9  17  117.64   16.21
   4   9 -17  125.76   18.85
  -4  -9  17   88.12   17.39
   4   9 -18    2.34    5.29
  -4  -9  18    1.99    5.18
   4   9 -19    2.93    5.23
  -4  -9  19    2.80    5.01
   4   9 -20   -0.00    4.79
  -4  -9  20   -0.00    5.24
   4   9 -21   69.32   12.11
  -4  -9  21    5.23    5.92
   4   9 -22   -0.00    4.93
  -4  -9  22   -0.00    4.67
   4   9 -23   32.02    9.37
  -4  -9  23   32.19   10.18
   4   9 -24   -0.00    4.72
  -4  -9  24   -0.00    4.80
   4   9 -25   18.29    7.62
  -4  -9  25    9.01    5.33
   4   9 -26    0.40    4.35
  -4  -9  26    3.75    4.83
   4   9 -27   41.80   10.49
  -4  -9  27   29.68    9.54
   4   9 -28   -0.00    4.43
  -4  -9  28    2.45    5.10
   4   9 -29    0.45    4.57
  -4  -9  29    1.84    4.99
   4   9 -30    5.11    5.36
  -4  -9  30    4.25    5.85
   4   9 -31    3.85    5.86
  -4  -9  31    2.03    5.97
   4   9 -32    0.00    4.61
  -4  -9  32   -0.00    5.04
   4   9 -33    4.31    5.91
  -4  -9  33   10.15    6.64
  -4  -9  34    2.83    4.99
  -4  -9  35    5.05    5.98
  -4  10   1    7.19    4.68
   4  10  -1   -0.00    5.81
  -4 -10   1   -0.00    5.40
  -4  10   2    7.10    4.71
   4  10  -2    3.36    5.49
  -4 -10   2    0.00    4.59
  -4  10   3   52.37   10.14
   4  10  -3   42.83   10.88
  -4 -10   3   42.29   11.00
  -4  10   4    7.64    4.84
   4  10  -4    8.43    5.31
  -4 -10   4    6.57    6.03
  -4  10   5   25.85    7.08
   4  10  -5   22.18    7.95
  -4 -10   5   37.43    9.75
  -4  10   6    3.61    4.03
   4  10  -6    0.00    4.80
  -4 -10   6    0.00    4.34
  -4  10   7   24.04    6.83
   4  10  -7   11.50    6.82
  -4 -10   7   48.01   10.93
  -4  10   8    7.20    4.70
   4 -10  -8   16.95    5.30
   4  10  -8    7.87    5.63
  -4  10   9   11.27    5.26
   4 -10  -9   13.51    4.94
   4  10  -9   13.72    7.08
  -4  10  10    1.00    3.80
   4 -10 -10    0.00    2.88
   4  10 -10    3.49    5.48
  -4  10  11   26.86    7.27
   4 -10 -11   19.92    5.80
   4  10 -11   20.11    7.50
  -4 -10  11   25.69    9.12
  -4  10  12   -0.00    3.47
   4  10 -12    0.97    4.03
  -4 -10  12   -0.00    5.07
  -4  10  13   29.16    7.74
   4  10 -13   35.93    9.79
  -4 -10  13   38.74   10.20
  -4  10  14    1.37    3.91
   4  10 -14   -0.00    5.27
  -4 -10  14   -0.00    4.50
  -4  10  15   76.29   12.85
   4  10 -15   81.88   14.63
  -4 -10  15   61.08   13.96
  -4  10  16   17.12    6.75
   4  10 -16    8.85    7.18
  -4 -10  16   12.08    7.04
   4  10 -17    0.41    4.70
  -4 -10  17    1.14    5.22
   4  10 -18   -0.00    5.00
  -4 -10  18    0.00    4.88
   4  10 -19   15.00    7.89
  -4 -10  19   48.27   11.73
   4  10 -20    4.32    5.25
  -4 -10  20    6.26    6.37
   4  10 -21   14.89    7.25
  -4 -10  21   13.20    7.01
   4  10 -22   -0.00    4.64
  -4 -10  22    0.00    4.38
   4  10 -23    9.21    6.32
  -4 -10  23   23.58    8.87
   4  10 -24    4.05    5.53
  -4 -10  24   -0.00    4.43
   4  10 -25   22.24    8.76
  -4 -10  25   33.00    9.99
   4  10 -26    3.86    5.43
  -4 -10  26    3.70    5.49
   4  10 -27    0.06    5.04
  -4 -10  27    0.34    5.04
   4  10 -28    5.32    6.38
  -4 -10  28   -0.00    4.40
   4  10 -29   25.51    8.73
  -4 -10  29   11.96    7.76
   4  10 -30    0.24    5.36
  -4 -10  30    1.77    5.09
   4  10 -31    7.27    5.67
  -4 -10  31    0.46    5.93
   4  10 -32   -0.00    5.45
  -4 -10  32    0.00    4.76
   4  10 -33   -0.00    5.37
  -4 -10  33    2.97    5.02
   4  10 -34   -0.00    4.98
   4  11  -1   78.98   14.93
  -4 -11   1   87.06   16.22
   4  11  -2    5.56    5.82
  -4 -11   2   -0.00    4.67
  -4  11   3    9.17    5.34
   4  11  -3   16.03    6.55
  -4 -11   3    6.95    5.94
  -4  11   4   11.10    5.68
   4  11  -4    8.64    6.29
  -4 -11   4   12.29    6.61
  -4  11   5   14.91    5.89
   4  11  -5    5.74    6.47
  -4 -11   5    0.00    5.68
  -4  11   6    5.70    5.12
   4  11  -6    5.48    6.07
  -4  11   7   68.65   12.40
   4  11  -7   60.78   13.34
  -4  11   8    7.05    4.89
   4  11  -8    1.01    4.44
  -4  11   9    0.00    4.19
   4  11  -9   -0.00    5.11
  -4  11  10    4.26    5.02
   4  11 -10    7.01    6.35
  -4 -11  10   11.43    6.55
  -4  11  11  130.52   18.10
   4  11 -11  131.65   19.53
  -4 -11  11   86.32   18.27
  -4  11  12    1.91    4.67
   4  11 -12    1.84    5.53
  -4 -11  12    0.35    4.27
  -4  11  13   41.18    9.68
   4  11 -13   36.01    9.75
  -4 -11  13   53.28   11.98
  -4  11  14   12.79    6.39
   4  11 -14    6.95    5.87
  -4 -11  14    0.00    5.22
   4  11 -15   35.08    9.96
  -4 -11  15   40.20   11.71
   4  11 -16    6.30    5.80
  -4 -11  16    3.40    5.18
   4  11 -17   81.44   15.84
  -4 -11  17   75.02   15.82
   4  11 -18    6.63    5.66
  -4 -11  18    3.07    5.58
   4  11 -19    3.48    5.49
  -4 -11  19   -0.00    5.62
   4  11 -20   -0.00    5.22
  -4 -11  20    4.76    6.07
   4  11 -21   20.79    8.65
  -4 -11  21   29.37   10.02
   4  11 -22    4.81    5.66
  -4 -11  22    2.87    4.60
   4  11 -23    7.92    6.79
  -4 -11  23    3.64    6.70
   4  11 -24   -0.00    5.22
  -4 -11  24    0.00    4.94
   4  11 -25    5.83    6.50
  -4 -11  25   14.43    7.73
   4  11 -26    5.94    6.21
  -4 -11  26    2.66    6.11
   4  11 -27   24.40    9.35
  -4 -11  27   16.70    8.07
   4  11 -28   -0.00    4.94
  -4 -11  28   -0.00    6.20
   4  11 -29   -0.00    6.12
  -4 -11  29   -0.00    5.06
   4  11 -30    4.78    5.87
  -4 -11  30    5.03    6.75
   4  11 -31   20.50    8.14
  -4 -11  31   14.96    8.85
   4  11 -32   -0.00    5.37
  -4 -11  32    1.21    5.09
   4  11 -33   -0.00    5.17
   4  11 -34   -0.00    5.24
  -4  12   1    1.53    4.93
   4  12  -1    6.34    6.04
  -4 -12   1   -0.00    5.44
  -4  12   2    0.00    4.42
   4  12  -2    0.44    4.99
  -4 -12   2    3.22    5.37
  -4  12   3   64.77   12.85
   4  12  -3   75.06   15.20
   4  12  -4   33.81    9.92
   4  12  -5   14.50    7.43
   4  12  -6    6.36    6.72
   4  12  -7    6.64    6.45
  -4 -12   7    1.34    4.46
   4  12  -8    4.43    6.92
  -4 -12   8   14.13    7.53
   4  12  -9   77.94   15.26
  -4 -12   9   75.84   16.22
   4  12 -10    0.89    5.76
  -4 -12  10   -0.00    5.64
   4  12 -11   13.23    6.21
  -4 -12  11    7.69    6.67
   4  12 -12    9.45    7.05
  -4 -12  12   10.68    6.48
   4  12 -13   34.25    9.89
  -4 -12  13   21.10    8.78
   4  12 -14   13.37    6.73
  -4 -12  14   18.67    8.60
   4  12 -15   30.76    9.99
  -4 -12  15   33.15   10.65
   4  12 -16    0.00    5.06
  -4 -12  16    0.98    4.91
   4  12 -17    4.17    5.61
  -4 -12  17    1.04    3.55
   4  12 -18    3.98    6.08
  -4 -12  18    9.62    7.04
   4  12 -19   29.45    9.70
  -4 -12  19   29.75    9.92
  -4 -12  20   -0.00    4.18
   4  12 -21   10.68    7.11
  -4 -12  21    8.81    7.14
   4  12 -22    3.12    5.32
  -4 -12  22    5.91    5.71
   4  12 -23   17.01    7.60
  -4 -12  23    4.32    6.16
   4  12 -24   11.21    7.43
  -4 -12  24   -0.00    5.38
   4  12 -25   16.57    7.58
  -4 -12  25   14.41    8.76
   4  12 -26    0.98    4.73
  -4 -12  26   -0.00    5.43
   4  12 -27   -0.00    5.03
  -4 -12  27   -0.00    4.71
   4  12 -28    1.90    6.29
  -4 -12  28    0.92    6.05
   4  12 -29   17.63    8.35
  -4 -12  29    0.77    5.68
   4  12 -30    0.00    5.71
  -4 -12  30    1.53    5.61
   4  12 -31    2.56    5.79
  -4 -12  31   22.59    9.54
   4  12 -32   -0.00    5.19
   4  12 -33   -0.00    5.85
  -4  13   1   31.19    9.06
   4  13  -1   35.74   10.71
  -4  13   2    3.11    4.48
   4  13  -2   -0.00    5.07
  -4  13   3    8.06    5.87
   4  13  -3   -0.00    5.66
  -4  13   4   -0.00    4.22
   4  13  -4    1.08    4.90
  -4  13   5   42.73   10.94
   4  13  -5   57.71   13.11
  -4 -13   5   76.45   15.39
  -4  13   6    8.27    5.54
   4  13  -6    1.92    6.08
  -4 -13   6   15.93    7.74
  -4  13   7   14.99    7.50
   4  13  -7   38.94   10.47
  -4 -13   7   14.86    8.67
  -4  13   8   -0.00    4.21
   4  13  -8    3.79    6.10
  -4 -13   8   -0.00    5.96
  -4  13   9   -0.00    4.16
   4  13  -9   -0.00    5.38
  -4 -13   9    2.65    5.93
  -4  13  10    5.23    5.19
   4  13 -10    6.31    5.51
  -4 -13  10   16.83    7.45
  -4  13  11   23.03    8.59
   4  13 -11   61.17   12.62
  -4 -13  11   43.59   11.96
  -4  13  12    4.75    4.79
   4  13 -12    9.42    6.83
  -4 -13  12   13.39    7.76
   4  13 -13    4.81    6.76
  -4 -13  13   13.31    7.92
   4  13 -14    0.00    4.80
  -4 -13  14   -0.00    5.37
   4  13 -15    2.43    5.59
  -4 -13  15    8.92    7.30
   4  13 -16    3.50    5.91
  -4 -13  16    8.70    6.99
   4  13 -17   20.27    8.44
  -4 -13  17   14.42    8.10
   4  13 -18    2.22    5.66
  -4 -13  18   -0.00    5.37
   4  13 -19    6.34    5.74
  -4 -13  19   11.85    7.76
   4  13 -20   -0.00    6.03
  -4 -13  20   -0.00    5.18
   4  13 -21    6.64    6.74
  -4 -13  21   18.67    8.51
   4  13 -22    3.88    5.62
  -4 -13  22    3.48    6.39
   4  13 -23   14.85    7.41
  -4 -13  23    7.75    7.15
   4  13 -24    9.71    6.89
  -4 -13  24    5.66    6.61
   4  13 -25    3.67    6.19
  -4 -13  25   -0.00    4.83
   4  13 -26    1.43    6.70
  -4 -13  26   -0.00    5.93
   4  13 -27   11.64    7.38
  -4 -13  27   23.11   10.18
   4  13 -28    8.30    7.12
  -4 -13  28    0.00    6.77
   4  13 -29   -0.00    5.66
  -4 -13  29    0.00    4.16
   4  13 -30    4.71    6.49
  -4 -13  30   -0.00    5.60
  -4  14   1    2.05    4.94
   4  14  -1    0.00    5.28
  -4  14   2    4.75    5.62
   4  14  -2    0.66    5.26
  -4  14   3    9.68    6.85
   4  14  -3   16.56    8.50
  -4  14   4   21.49    8.31
   4  14  -4   44.66   11.63
  -4  14   5    7.84    6.66
   4  14  -5   13.45    7.47
  -4 -14   5    5.49    6.31
  -4  14   6    2.48    4.72
   4  14  -6   -0.00    6.12
  -4 -14   6   -0.00    4.45
  -4  14   7    3.50    4.52
   4  14  -7    7.71    7.26
  -4 -14   7    1.54    4.72
   4  14  -8   11.28    7.31
  -4 -14   8   11.03    8.11
  -4  14   9   51.24   11.09
   4  14  -9   29.43   10.70
  -4 -14   9   38.28   11.86
  -4  14  10    3.13    4.80
   4  14 -10    6.78    8.30
  -4 -14  10    3.76    6.40
   4  14 -11    0.95    5.80
  -4 -14  11    0.00    6.01
   4  14 -12    4.56    5.36
  -4 -14  12    2.28    6.76
   4  14 -13    3.87    6.56
  -4 -14  13   11.96    7.74
   4  14 -14    6.02    5.73
  -4 -14  14    4.39    6.33
   4  14 -15    7.30    6.64
  -4 -14  15    0.00    5.31
   4  14 -16    0.00    6.13
  -4 -14  16   -0.00    5.70
   4  14 -17   -0.00    5.32
  -4 -14  17    0.00    5.87
   4  14 -18    0.00    6.62
  -4 -14  18    3.30    5.80
   4  14 -19    5.52    6.95
  -4 -14  19    7.86    7.85
   4  14 -20    0.00    5.22
  -4 -14  20    1.29    5.92
   4  14 -21   14.55    8.12
  -4 -14  21   15.10    8.99
   4  14 -22    0.00    5.70
  -4 -14  22    1.98    6.40
   4  14 -23    7.56    7.47
  -4 -14  23   13.43    8.04
   4  14 -24    0.00    6.43
  -4 -14  24    3.64    5.20
   4  14 -25    2.39    5.81
  -4 -14  25   -0.00    5.12
   4  14 -26   -0.00    6.08
  -4 -14  26    0.00    5.15
   4  14 -27    1.93    5.64
  -4 -14  27   -0.00    7.49
  -4 -14  28   -0.00    6.58
  -4  15   1    1.94    5.71
   4  15  -1    2.37    6.81
  -4  15   2   10.58    6.59
   4  15  -2   11.28    7.50
  -4  15   3    0.90    5.20
   4  15  -3    6.25    7.10
  -4  15   4   -0.00    5.01
   4  15  -4   -0.00    5.89
  -4  15   5    5.37    5.44
   4  15  -5    3.58    5.69
  -4  15   6    8.74    6.27
   4  15  -6   11.77    7.74
  -4  15   7   10.42    6.53
   4  15  -7    4.55    5.97
  -4  15   8   13.45    6.77
   4  15  -8    4.95    6.06
  -4  15   9    0.00    5.08
   4  15  -9    0.00    6.30
   4  15 -10    2.40    6.07
   4  15 -11    8.32    6.57
   4  15 -12    7.04    6.81
   4  15 -13   -0.00    5.98
   4  15 -14   -0.00    5.78
  -4 -15  14   -0.00    5.93
   4  15 -15   -0.00    5.43
  -4 -15  15   -0.00    5.67
   4  15 -16   15.04    8.36
  -4 -15  16   17.41    8.61
   4  15 -17    6.20    6.63
  -4 -15  17    5.15    6.77
   4  15 -18   -0.00    6.22
  -4 -15  18    2.01    5.71
   4  15 -19   -0.00    6.19
  -4 -15  19   -0.00    5.15
   4  15 -20    0.00    6.59
  -4 -15  20    2.29    5.57
   4  15 -21    2.45    5.09
  -4 -15  21    4.43    7.34
   4  15 -22    3.26    6.76
  -4 -15  22   11.23    7.69
   4  15 -23   -0.00    6.63
  -4 -15  23   -0.00    5.65
  -4 -15  24   -0.00    6.17
  -4 -15  25   -0.00    6.11
  -4 -15  26    3.87    6.31
  -4 -15  27    5.04    6.84
  -4  16   1   -0.00    4.59
   4  16  -1    0.51    6.22
  -4  16   2    0.95    4.95
   4  16  -2    1.65    6.13
  -4  16   3    2.20    5.63
   4  16  -3    0.00    6.10
  -4  16   4    3.49    5.88
   4  16  -4    7.06    7.22
  -4  16   5    0.69    5.05
   4  16  -5    3.27    6.42
  -4  16   6   -0.00    5.74
   4  16  -6   -0.00    3.90
  -4  16   7    0.72    5.70
   4  16  -7    4.45    5.74
   4  16  -8    9.88    8.10
   4  16  -9   -0.00    7.23
   4  16 -10    0.47    5.33
   4  16 -11   -0.00    6.60
   4  16 -12    3.10    6.36
   4  16 -13   -0.00    6.71
   4  16 -14    9.48    6.68
   4  16 -15    0.76    5.51
   4  16 -16    1.61    5.99
   4  16 -17    0.72    4.85
  -4  17   1   -0.00    6.48
   4  17  -1   11.37    7.54
  -4  17   2    8.85    7.07
   4  17  -2    7.21    7.29
  -4  17   3   -0.00    4.83
   4  17  -3    1.15    5.82
  -4  17   4   -0.00    5.45
   4  17  -4   -0.00    6.59
  -4  17   5   -0.00    5.93
   4  17  -5    9.51    6.58
   4  17  -6    1.66    5.39
   4  17  -7   -0.00    6.00
   4  17  -8   -0.00    6.54
   4  17  -9    0.00    5.59
   4  17 -10    2.63    6.28
  -4  18   1    4.50    7.33
  -4  18   2    8.16    7.56
  -4  18   3    2.52    6.19
  -4  18   4    4.12    5.89
  -4  19   1   -0.00    5.46
  -4  19   2    0.00    5.91
  -3   0   1    2.07    2.02
  -3   0   1   -0.00    2.07
   3   0  -1    0.79    2.30
   3   0  -1    0.45    1.82
  -3   0   2   -0.00    1.86
  -3   0   2   -0.00    1.83
   3   0  -2   -0.00    2.05
   3   0  -2   -0.00    1.40
  -3   0   3 5419.17  529.02
  -3   0   3 6104.09  529.53
   3   0  -3 5097.37  528.82
   3   0  -3 5473.39  528.83
  -3   0   4    0.53    1.48
  -3   0   4   -0.00    1.51
   3   0  -4   -0.00    1.61
   3   0  -4   -0.00    0.92
  -3   0   5   85.39    8.61
  -3   0   5   66.93    8.40
   3   0  -5   82.72    8.70
  -3   0   6   -0.00    1.17
  -3   0   6   -0.00    1.10
   3   0  -6    0.48    1.32
  -3   0   7  389.92   40.12
  -3   0   7  449.18   40.39
   3   0  -7  390.86   40.23
  -3   0   8    0.42    1.15
  -3   0   8    0.66    1.32
   3   0  -8   -0.00    1.42
  -3   0   9  868.75   83.59
  -3   0   9  891.33   84.03
   3   0  -9  815.80   83.52
  -3   0  10   -0.00    1.24
  -3   0  10    2.01    1.53
   3   0 -10   -0.00    1.54
  -3   0  11 1162.41  106.34
   3   0 -11 1014.89  105.46
   3   0 -11 1097.38  106.49
   3   0 -12    1.82    1.87
   3   0 -12    0.40    1.99
   3   0 -13  568.58   56.71
   3   0 -13  564.05   56.90
   3   0 -14    0.58    1.88
   3   0 -14   -0.00    2.16
   3   0 -15  127.61   13.45
   3   0 -15   93.51   12.78
   3   0 -16    0.32    1.95
   3   0 -16    0.97    2.00
   3   0 -17  184.93   20.59
   3   0 -17  176.15   20.55
  -3   0  18    0.33    2.42
   3   0 -18   -0.00    2.09
   3   0 -18    0.32    2.12
  -3   0  19   53.31    8.97
   3   0 -19   57.55    8.69
   3   0 -19   52.68    8.50
  -3   0  20    0.00    2.75
   3   0 -20    2.24    2.64
   3   0 -20    2.94    2.68
  -3   0  21    5.90    3.77
   3   0 -21    1.43    2.71
   3   0 -21    2.03    2.86
  -3   0  22    3.72    3.44
   3   0 -22    0.06    3.08
   3   0 -22   -0.00    2.94
  -3   0  23  327.07   35.67
   3   0 -23  313.36   34.70
   3   0 -23  294.81   34.42
   3   0 -24    3.02    3.41
   3   0 -24    2.50    3.20
   3   0 -25   75.73   11.93
   3   0 -25   73.56   11.83
   3   0 -26    0.73    3.24
   3   0 -27   64.52   11.11
   3   0 -28    1.06    3.62
   3   0 -29   63.37   11.45
  -3   0  36   -0.00    2.34
  -3   0  37    2.52    3.28
  -3   0  38   -0.00    3.27
  -3   0  39   18.78    6.35
  -3   0  40    1.44    2.78
  -3   1   1  907.23   90.00
  -3   1   1  942.11   90.24
   3  -1  -1  850.49   90.03
   3  -1  -1  824.66   90.01
   3  -1  -1 1056.99   90.19
   3   1  -1  915.93   90.80
   3   1  -1  836.69   90.43
  -3  -1   1  978.80   90.85
  -3  -1   1 1024.86   91.26
  -3   1   2  636.54   57.99
  -3   1   2  609.60   58.03
   3  -1  -2  569.01   57.93
   3  -1  -2  585.59   57.66
   3  -1  -2  579.37   57.62
   3   1  -2  600.07   58.79
   3   1  -2  550.01   58.41
  -3  -1   2  551.75   58.55
  -3  -1   2  612.35   58.92
  -3   1   3   11.86    2.13
  -3   1   3    8.20    1.90
   3  -1  -3    8.49    1.99
   3  -1  -3    7.64    1.21
   3  -1  -3    7.17    1.18
   3   1  -3   10.54    3.26
   3   1  -3    7.42    2.38
  -3  -1   3    5.68    2.86
  -3  -1   3    8.88    2.89
  -3   1   4    3.95    1.33
  -3   1   4    5.43    1.23
  -3   1   4    5.07    1.27
   3  -1  -4    6.47    1.51
   3   1  -4    4.11    2.69
   3   1  -4    5.04    2.11
  -3  -1   4    6.58    2.58
  -3  -1   4    3.16    2.21
  -3   1   5 1916.07  183.80
   3   1  -5 2003.58  185.33
   3   1  -5 1953.37  185.00
  -3  -1   5 1943.61  185.17
  -3  -1   5 1702.89  185.06
   3   1  -6    3.01    1.99
   3   1  -6    2.03    1.64
  -3  -1   6    3.61    2.02
  -3  -1   6    5.40    2.27
   3   1  -7  193.61   20.29
   3   1  -7  194.25   19.91
  -3  -1   7  192.97   20.07
  -3  -1   7  182.70   20.31
   3  -1  -8   85.97    8.74
   3   1  -8  104.25   10.53
   3   1  -8   85.05    9.74
  -3  -1   8   84.53    9.96
  -3  -1   8   74.88   10.18
   3  -1  -9  877.98   79.83
   3  -1  -9  962.59   79.97
   3   1  -9  480.30   80.22
  -3  -1   9  902.64   81.14
  -3  -1   9  905.88   81.63
   3  -1 -10   42.08    5.22
   3  -1 -10   41.72    5.34
   3   1 -10   44.43    6.35
  -3  -1  10   49.66    6.45
  -3  -1  10   47.90    6.63
   3  -1 -11  437.48   43.93
   3  -1 -11  468.26   44.05
   3   1 -11  422.76   44.87
  -3  -1  11  405.48   44.69
  -3  -1  11  486.13   45.60
   3  -1 -12    5.32    2.04
   3  -1 -12    3.31    1.87
   3   1 -12    4.71    2.81
  -3  -1  12    5.86    2.62
  -3  -1  12    4.90    2.93
   3  -1 -13   11.97    2.71
   3  -1 -13   11.37    2.77
   3   1 -13    5.65    2.97
  -3  -1  13    8.69    2.86
  -3  -1  13    5.05    3.02
  -3   1  14   14.20    3.58
   3  -1 -14   15.91    3.58
   3  -1 -14   21.28    3.84
   3   1 -14   18.22    4.17
  -3  -1  14   22.97    4.31
  -3  -1  14   18.89    4.68
  -3   1  15  416.08   43.66
   3  -1 -15  387.10   43.13
   3  -1 -15  492.68   43.72
   3   1 -15  414.69   44.01
   3   1 -15  418.08   44.38
  -3  -1  15  454.29   44.40
  -3  -1  15  405.86   44.45
  -3   1  16    3.37    2.57
   3  -1 -16    7.34    2.73
   3  -1 -16    5.48    2.76
   3   1 -16    7.16    3.25
   3   1 -16   11.00    3.33
  -3  -1  16    2.72    2.82
  -3   1  17  185.30   21.77
   3  -1 -17  181.92   21.36
   3  -1 -17  215.43   21.78
   3   1 -17  188.27   22.10
   3   1 -17  210.70   22.48
  -3  -1  17  183.42   22.44
  -3   1  18    3.42    2.72
   3  -1 -18    1.45    2.24
   3  -1 -18    1.17    2.01
   3   1 -18    2.47    2.60
   3   1 -18    2.42    2.80
  -3  -1  18    2.58    2.77
  -3   1  19   55.52    9.19
   3  -1 -19   67.66    9.14
   3  -1 -19   52.19    8.54
   3   1 -19   75.13   10.07
   3   1 -19   69.31    9.94
  -3  -1  19   51.44    9.23
  -3   1  20   83.96   10.77
   3  -1 -20   52.77    9.10
   3  -1 -20   65.41    9.50
   3   1 -20   62.85    9.90
   3   1 -20   68.50   10.29
  -3  -1  20   65.39   10.35
  -3   1  21  181.18   19.75
   3  -1 -21  144.21   18.29
   3  -1 -21  143.44   18.13
   3   1 -21  168.99   19.45
   3   1 -21  152.68   19.07
  -3  -1  21  132.08   19.16
  -3   1  22    0.00    2.75
   3  -1 -22    2.97    2.66
   3  -1 -22    0.84    2.51
   3   1 -22   -0.00    2.92
   3   1 -22    1.06    2.54
  -3  -1  22    0.00    3.28
  -3   1  23   15.24    5.04
   3  -1 -23   10.56    4.09
   3  -1 -23   16.99    4.79
   3   1 -23    8.77    4.52
   3   1 -23   10.65    4.56
  -3  -1  23   13.17    4.70
   3  -1 -24    0.00    2.97
   3  -1 -24    0.00    2.87
   3   1 -24    3.75    3.26
   3   1 -24    2.28    3.37
  -3  -1  24   -0.00    2.00
   3  -1 -25   47.46    8.39
   3   1 -25   20.49    6.73
   3   1 -25   42.21    8.33
  -3  -1  25   54.52    9.02
   3  -1 -26    7.43    4.51
   3   1 -26    5.56    4.14
   3   1 -26   13.80    5.41
  -3  -1  26   14.61    4.98
   3  -1 -27   53.15   10.05
   3   1 -27   64.12   11.05
  -3  -1  27   62.47   10.82
   3  -1 -28   -0.00    3.58
   3   1 -28    0.00    3.16
  -3  -1  28    0.00    2.66
   3   1 -29    1.14    3.21
  -3  -1  29   -0.00    2.81
   3   1 -30   28.08    7.22
  -3  -1  30   11.45    4.99
  -3  -1  31   34.42    8.19
  -3  -1  32   -0.00    2.83
  -3  -1  33    8.79    4.72
  -3  -1  34   -0.00    3.15
  -3  -1  35    3.10    4.44
  -3  -1  36    0.22    4.17
  -3  -1  37   29.07    8.19
  -3  -1  38   -0.00    3.90
  -3  -1  39   -0.00    4.38
  -3  -1  40   -0.00    4.65
  -3   2   1  165.04   20.20
  -3   2   1  187.80   20.49
  -3   2   1  228.81   20.97
  -3   2   1  214.31   20.72
   3  -2  -1  185.45   20.30
   3  -2  -1  207.63   20.44
   3   2  -1  201.30   21.73
   3   2  -1  173.83   21.20
  -3  -2   1  198.35   21.51
  -3  -2   1  196.11   21.66
  -3   2   2   84.47    9.09
  -3   2   2   85.26    9.22
  -3   2   2   81.60    9.16
  -3   2   2   63.46    8.83
   3  -2  -2   81.06    8.83
   3  -2  -2   84.55    8.85
   3   2  -2   71.51   10.03
   3   2  -2   88.85   10.33
  -3  -2   2   89.88   10.39
  -3  -2   2   50.57    9.46
  -3   2   3 1160.46  130.83
  -3   2   3 1558.17  131.68
  -3   2   3 1346.24  131.12
  -3   2   3 1452.80  131.26
   3  -2  -3 1363.44  130.56
   3  -2  -3 1298.09  130.48
   3   2  -3 1466.61  132.78
   3   2  -3 1245.25  132.16
  -3  -2   3 1376.59  132.37
  -3  -2   3 1471.57  132.95
  -3   2   4    0.73    1.18
  -3   2   4    0.00    1.21
  -3   2   4    1.25    1.23
  -3   2   4    2.78    1.20
   3   2  -4    1.68    2.47
   3   2  -4    0.00    2.11
  -3  -2   4    1.51    1.97
  -3  -2   4    2.49    2.22
  -3   2   5    1.72    1.06
  -3   2   5    1.11    0.99
  -3   2   5    0.71    0.90
  -3   2   5    0.53    0.83
   3  -2  -5    0.99    0.91
   3   2  -5    1.18    2.23
   3   2  -5    3.18    2.46
  -3  -2   5    1.96    2.19
  -3  -2   5    1.42    2.15
   3  -2  -6    7.27    1.16
   3   2  -6   -0.00    2.39
   3   2  -6    7.10    2.54
  -3  -2   6    2.98    2.42
  -3  -2   6    8.96    3.15
   3  -2  -7  418.00   40.83
   3   2  -7  402.84   43.04
   3   2  -7  433.14   42.98
  -3  -2   7  414.11   42.87
  -3  -2   7  472.85   43.80
   3  -2  -8  722.15   64.59
   3   2  -8  394.61   65.71
   3   2  -8  808.25   67.12
  -3  -2   8  710.25   66.71
  -3  -2   8  660.65   67.12
  -3   2   9  503.39   48.71
  -3   2   9  490.89   48.62
   3  -2  -9  491.67   48.68
   3   2  -9  495.54   50.75
   3   2  -9  503.65   50.56
  -3  -2   9  483.63   50.42
  -3  -2   9  585.60   51.67
  -3   2  10    8.06    1.75
  -3   2  10    7.06    1.67
   3  -2 -10    7.12    1.72
   3   2 -10    6.63    3.01
   3   2 -10    7.01    2.82
  -3  -2  10    0.00    2.28
  -3  -2  10   -0.00    2.57
  -3   2  11   30.92    4.62
  -3   2  11   38.58    4.74
   3  -2 -11   37.78    4.86
   3   2 -11   33.64    6.05
   3   2 -11   37.48    5.84
  -3  -2  11   42.98    6.35
  -3  -2  11   36.41    6.44
  -3   2  12   14.55    2.91
  -3   2  12   12.81    2.85
   3  -2 -12   15.05    2.93
   3   2 -12   17.81    4.56
  -3  -2  12   18.52    4.30
  -3  -2  12   16.59    4.48
  -3   2  13  323.79   40.56
  -3   2  13  461.12   41.25
   3  -2 -13  469.79   41.16
   3   2 -13  377.02   42.10
  -3  -2  13  427.11   42.34
  -3  -2  13  413.40   42.91
  -3   2  14   13.16    3.18
  -3   2  14    9.36    2.79
   3  -2 -14   17.81    3.29
   3   2 -14   14.16    4.16
  -3  -2  14   14.32    4.04
  -3  -2  14   13.59    4.43
  -3   2  15   24.30    4.59
  -3   2  15   30.28    4.92
   3  -2 -15   25.67    4.62
   3   2 -15   26.77    5.51
  -3  -2  15   30.93    5.65
  -3  -2  15   28.61    6.31
  -3   2  16   12.29    3.25
  -3   2  16   14.21    3.64
   3  -2 -16   10.60    3.20
   3   2 -16   20.50    4.78
  -3  -2  16   13.13    3.84
  -3  -2  16    5.51    3.27
  -3   2  17  165.19   18.47
  -3   2  17  146.82   18.43
   3  -2 -17  161.87   18.30
   3   2 -17  152.77   19.21
  -3  -2  17  171.17   19.33
  -3  -2  17  175.14   20.34
  -3   2  18   12.45    3.53
  -3   2  18    9.65    3.47
   3  -2 -18    9.82    3.32
   3   2 -18   15.35    4.50
  -3  -2  18   12.20    3.94
  -3  -2  18    7.49    4.01
  -3   2  19   52.28    7.94
  -3   2  19   42.84    7.79
   3  -2 -19   45.92    7.58
   3  -2 -19   49.93    7.69
   3   2 -19   45.59    8.28
   3   2 -19   49.36    8.47
  -3  -2  19   55.49    8.57
  -3  -2  19   52.94    9.24
  -3   2  20    3.79    2.46
  -3   2  20    0.78    2.30
   3  -2 -20    4.33    2.72
   3  -2 -20    3.45    2.64
   3   2 -20    2.86    3.16
   3   2 -20   -0.00    2.46
  -3  -2  20    1.90    3.00
  -3   2  21    0.00    2.32
  -3   2  21    1.86    2.74
   3  -2 -21    5.17    2.98
   3  -2 -21    0.96    2.30
   3   2 -21    6.05    3.71
   3   2 -21    0.00    2.57
  -3   2  22    0.00    2.56
   3  -2 -22    0.66    2.43
   3  -2 -22   -0.00    2.68
   3   2 -22    0.00    3.16
   3   2 -22    1.14    2.70
  -3   2  23  123.90   17.76
   3  -2 -23  143.76   17.36
   3  -2 -23  131.47   16.99
   3   2 -23  119.94   17.51
   3   2 -23  147.90   18.25
  -3  -2  23  142.29   18.92
   3  -2 -24   48.67    8.91
   3  -2 -24   48.50    8.77
   3   2 -24   50.94    9.66
   3   2 -24   59.10    9.93
  -3  -2  24   54.71   10.17
   3  -2 -25   49.14    9.05
   3   2 -25   48.39    9.68
  -3  -2  25   57.83   10.58
   3  -2 -26    8.97    4.25
   3   2 -26    1.55    3.74
  -3  -2  26    6.09    4.76
   3  -2 -27   63.97   10.27
   3   2 -27   56.87   10.50
  -3  -2  27   41.43    9.95
   3   2 -28    5.48    4.58
  -3  -2  28    1.47    4.58
   3   2 -29   87.62   15.36
  -3  -2  29  123.72   17.39
  -3  -2  30    2.69    4.72
  -3  -2  31    1.18    4.04
  -3  -2  32    1.70    4.39
  -3  -2  33   38.05    9.56
  -3  -2  34   -0.00    4.24
  -3  -2  35   27.46    8.90
  -3  -2  36    0.00    3.90
  -3  -2  37    2.19    4.94
  -3  -2  38   -0.00    4.40
  -3  -2  39   13.17    7.16
  -3   3   1  455.03   48.56
   3  -3  -1  438.70   48.46
   3  -3  -1  505.89   48.86
   3  -3  -1  526.72   48.72
   3   3  -1  464.78   49.98
   3   3  -1  477.92   49.90
  -3  -3   1  504.10   49.91
  -3  -3   1  523.58   50.57
  -3   3   2  237.28   25.26
  -3   3   2  241.63   25.59
   3  -3  -2  221.76   25.12
   3  -3  -2  252.95   25.36
   3  -3  -2  258.41   25.18
   3   3  -2  247.33   26.89
   3   3  -2  253.63   26.84
  -3  -3   2  242.32   26.49
  -3   3   3   42.29    5.84
  -3   3   3   53.83    6.43
   3  -3  -3   38.76    5.70
   3  -3  -3   42.34    5.64
   3  -3  -3   41.87    5.47
   3   3  -3   57.02    7.95
   3   3  -3   50.58    7.38
  -3  -3   3   36.75    6.69
  -3  -3   3   48.73    7.78
  -3   3   4   68.90    9.00
  -3   3   4   85.21    9.50
   3  -3  -4   74.61    9.09
   3  -3  -4   76.57    8.76
   3  -3  -4  100.30    8.93
   3   3  -4   73.91   10.71
   3   3  -4   68.34   10.37
  -3  -3   4   79.89   10.58
  -3  -3   4   88.36   11.32
  -3   3   5  469.22   52.32
  -3   3   5  510.12   52.57
   3  -3  -5  483.51   52.28
   3  -3  -5  536.75   51.62
   3  -3  -5  542.02   51.62
   3   3  -5  447.87   53.88
   3   3  -5  850.02   56.21
  -3  -3   5  768.92   55.46
  -3  -3   5  495.69   54.49
  -3   3   6  603.60   57.70
  -3   3   6  558.01   57.68
   3  -3  -6  618.17   57.62
   3   3  -6  557.81   59.54
   3   3  -6  606.38   59.70
  -3  -3   6  561.38   59.26
  -3  -3   6  565.14   59.96
  -3   3   7  178.82   17.57
  -3   3   7  176.21   17.57
   3  -3  -7  149.87   17.22
   3   3  -7  173.80   19.58
   3   3  -7  197.23   19.79
  -3  -3   7  160.44   19.15
  -3  -3   7  165.79   19.86
  -3   3   8   26.92    4.00
  -3   3   8   25.30    3.94
   3  -3  -8   34.33    4.12
   3   3  -8   30.30    6.00
   3   3  -8   31.28    5.69
  -3  -3   8   20.41    4.91
  -3  -3   8   40.51    6.85
  -3   3   9  163.65   15.99
  -3   3   9  156.34   16.01
   3  -3  -9  156.85   15.82
   3   3  -9  154.04   18.00
   3   3  -9  113.70   17.01
  -3  -3   9  154.89   17.60
  -3  -3   9  137.96   18.08
  -3   3  10  495.45   47.51
  -3   3  10  469.71   47.54
   3  -3 -10  463.84   47.37
   3   3 -10  510.26   49.90
   3   3 -10  474.09   49.35
  -3  -3  10  450.61   49.07
  -3  -3  10  513.54   50.46
  -3   3  11  510.28   52.52
  -3   3  11  558.80   52.91
   3  -3 -11  558.30   52.70
   3   3 -11  587.64   55.17
   3   3 -11  492.03   54.32
  -3  -3  11  506.61   54.20
  -3  -3  11  482.09   55.02
  -3   3  12    1.67    1.84
  -3   3  12    1.07    1.77
   3  -3 -12   -0.00    1.73
   3   3 -12    4.31    3.27
   3   3 -12   -0.00    2.94
  -3  -3  12   -0.00    2.62
  -3  -3  12    0.10    2.65
  -3   3  13   18.97    3.63
  -3   3  13   17.47    3.76
   3  -3 -13   21.29    3.84
   3   3 -13   18.93    5.00
   3   3 -13   13.25    4.17
  -3  -3  13   22.20    5.09
  -3  -3  13   19.80    5.26
  -3   3  14    3.33    2.09
  -3   3  14    1.33    2.10
   3  -3 -14    4.74    2.44
   3   3 -14    7.31    3.40
   3   3 -14    3.40    2.57
  -3  -3  14    4.82    2.88
  -3  -3  14    2.13    3.00
  -3   3  15  202.14   23.24
  -3   3  15  244.43   24.09
   3   3 -15  205.80   24.81
  -3  -3  15  230.60   25.01
  -3  -3  15  207.24   25.39
  -3   3  16   40.38    6.06
  -3   3  16   35.44    6.21
   3  -3 -16   52.81    6.54
   3   3 -16   44.44    7.66
  -3  -3  16   13.47    5.24
  -3  -3  16   53.44    8.48
  -3   3  17   63.02    8.52
  -3   3  17   58.13    8.74
   3  -3 -17   51.92    8.12
   3   3 -17   46.22    9.00
  -3  -3  17   69.35    9.76
  -3  -3  17   74.66   10.95
  -3   3  18    7.17    2.86
  -3   3  18    3.40    2.43
   3  -3 -18    5.63    2.77
   3   3 -18    9.83    3.78
  -3  -3  18    0.00    2.73
  -3  -3  18    0.00    2.83
  -3   3  19   15.96    4.30
  -3   3  19   29.62    5.58
   3  -3 -19   13.98    3.96
   3   3 -19   22.87    5.75
  -3  -3  19   16.65    4.84
  -3  -3  19   12.99    5.39
  -3   3  20   40.82    6.96
  -3   3  20   35.90    7.18
   3  -3 -20   39.39    6.71
   3   3 -20   27.94    7.01
  -3  -3  20   32.43    6.91
  -3   3  21   83.98   12.33
  -3   3  21   89.86   13.00
   3  -3 -21   91.17   12.36
   3   3 -21   82.50   13.06
   3   3 -21   94.84   13.51
  -3  -3  21  104.82   13.66
  -3   3  22   77.08   10.69
  -3   3  22   75.94   11.24
   3  -3 -22   67.36   10.19
   3   3 -22   58.61   10.69
   3   3 -22   64.04   10.87
  -3  -3  22   64.03   10.62
  -3  -3  22   56.48   11.14
  -3   3  23    5.31    3.73
   3  -3 -23   13.15    4.27
   3   3 -23   10.11    4.63
  -3  -3  23    1.06    3.52
  -3   3  24   14.41    4.93
   3   3 -24   17.26    5.82
  -3  -3  24    7.64    4.40
  -3   3  25  120.24   17.46
   3   3 -25  148.86   19.09
  -3  -3  25  141.40   19.81
  -3   3  26   56.36   10.30
   3   3 -26   70.84   11.81
  -3  -3  26   55.64   11.37
  -3   3  27  106.30   15.37
   3   3 -27  129.91   16.90
  -3  -3  27   84.48   15.74
  -3  -3  28   10.44    5.88
  -3  -3  29    6.92    5.21
  -3  -3  30   12.24    5.95
   3   3 -31   57.71   11.05
  -3  -3  31   40.98   10.43
   3   3 -32   11.44    5.66
  -3  -3  32    0.16    3.67
  -3  -3  33    5.62    5.33
  -3  -3  34    2.09    4.55
  -3  -3  35    3.56    4.55
  -3  -3  36    3.73    4.85
  -3  -3  37    4.93    4.87
  -3  -3  38    1.32    4.69
  -3  -3  39    0.00    4.60
  -3   4   1  146.70   15.84
   3  -4  -1  130.62   15.52
   3  -4  -1  114.34   15.50
   3  -4  -1  138.96   15.57
   3   4  -1  132.48   16.90
   3   4  -1  136.48   16.89
  -3  -4   1  203.24   18.13
  -3  -4   1  112.42   16.69
  -3   4   2  141.42   16.97
   3  -4  -2  168.51   17.29
   3  -4  -2  136.62   17.02
   3  -4  -2  157.14   17.02
   3   4  -2  154.11   18.74
   3   4  -2  166.31   18.85
  -3  -4   2  169.88   18.64
  -3  -4   2  142.33   18.72
  -3   4   3  306.57   34.38
  -3   4   3  350.55   35.10
   3  -4  -3  311.72   34.30
   3  -4  -3  348.93   34.59
   3  -4  -3  367.99   34.55
   3   4  -3  318.89   36.13
   3   4  -3  306.63   35.87
  -3  -4   3  327.22   35.84
  -3  -4   3  401.73   37.32
  -3   4   4   42.51    6.37
  -3   4   4   48.46    6.93
   3  -4  -4   40.73    6.23
   3  -4  -4   42.09    6.25
   3  -4  -4   53.28    6.34
   3   4  -4   51.81    8.34
   3   4  -4   35.24    7.34
  -3  -4   4   56.43    8.24
  -3  -4   4   57.05    8.65
  -3   4   5   42.90    6.45
  -3   4   5   52.11    6.93
   3  -4  -5   43.23    6.26
   3  -4  -5   41.30    6.06
   3  -4  -5   46.82    6.02
   3   4  -5   53.64    8.46
   3   4  -5   55.70    8.18
  -3  -4   5   46.81    7.79
  -3  -4   5   61.72    8.97
  -3   4   6   96.85   10.67
  -3   4   6   80.63   10.57
   3  -4  -6   84.16   10.23
   3  -4  -6   84.45    9.87
   3  -4  -6   95.81    9.89
   3   4  -6   97.49   12.69
   3   4  -6   86.50   12.08
  -3  -4   6   79.32   11.58
  -3  -4   6   86.54   12.33
  -3   4   7  302.68   28.66
  -3   4   7  232.96   28.30
   3  -4  -7  288.23   28.36
   3  -4  -7  280.29   27.61
   3   4  -7  261.44   30.34
   3   4  -7  268.27   30.26
  -3  -4   7  285.78   30.15
  -3   4   8  212.38   22.49
  -3   4   8  212.71   22.59
   3  -4  -8  194.84   22.11
   3  -4  -8  219.83   21.33
   3   4  -8  208.10   24.38
   3   4  -8  199.88   24.05
  -3  -4   8  214.74   24.09
  -3  -4   8  239.01   25.50
  -3   4   9  147.60   15.92
  -3   4   9  146.61   16.09
   3  -4  -9  139.72   15.59
   3  -4  -9  139.88   14.34
   3   4  -9  143.92   17.87
   3   4  -9  136.46   17.46
  -3  -4   9  136.81   17.15
  -3  -4   9  181.78   19.34
  -3   4  10   40.22    5.70
  -3   4  10   40.54    5.74
   3  -4 -10   35.23    5.29
   3  -4 -10   31.79    3.74
   3   4 -10   43.72    7.60
   3   4 -10   49.98    7.52
  -3  -4  10   47.37    7.37
  -3  -4  10   48.22    8.21
  -3   4  11  117.11   13.58
  -3   4  11  101.23   13.49
   3  -4 -11  132.76   13.71
   3   4 -11  127.11   15.67
   3   4 -11  118.76   15.15
  -3  -4  11  123.19   15.16
  -3  -4  11  110.37   15.84
  -3   4  12  280.68   29.76
  -3   4  12  281.55   30.07
   3  -4 -12  293.92   29.70
   3   4 -12  306.13   32.17
   3   4 -12  269.44   31.35
  -3  -4  12  288.02   31.35
  -3  -4  12  279.57   32.49
  -3   4  13  292.57   30.92
  -3   4  13  306.23   31.41
   3  -4 -13  305.72   30.95
   3   4 -13  280.05   32.92
   3   4 -13  295.04   32.71
  -3  -4  13  276.65   32.31
  -3  -4  13  312.65   34.01
  -3   4  14   25.96    4.64
  -3   4  14   26.02    4.90
   3  -4 -14   17.97    4.16
   3   4 -14   15.09    5.10
  -3  -4  14   24.35    5.78
  -3  -4  14   27.37    6.42
  -3   4  15  136.36   15.62
  -3   4  15  138.68   16.19
   3  -4 -15  146.22   15.81
   3   4 -15  148.55   17.89
  -3  -4  15  105.58   16.25
  -3   4  16   46.92    6.89
  -3   4  16   50.77    7.50
   3  -4 -16   43.87    6.87
   3   4 -16   28.92    7.32
  -3  -4  16   49.36    8.13
  -3  -4  16   41.53    8.63
  -3   4  17   78.10   10.25
  -3   4  17   77.02   10.70
   3  -4 -17   75.57   10.20
   3   4 -17   75.59   11.70
  -3  -4  17   65.82   10.86
  -3  -4  17   74.66   12.08
  -3   4  18   90.22   11.56
  -3   4  18   90.61   12.08
   3  -4 -18   96.04   11.80
   3   4 -18   77.79   12.62
  -3  -4  18   74.59   12.05
  -3  -4  18   82.29   13.37
  -3   4  19   24.11    5.00
  -3   4  19   19.33    5.12
   3  -4 -19   16.71    4.62
   3   4 -19   13.47    5.19
  -3  -4  19   18.76    5.30
  -3   4  20    8.31    3.68
  -3   4  20    6.77    3.68
   3  -4 -20   14.58    4.30
   3   4 -20    8.25    4.48
  -3  -4  20   21.75    5.54
  -3   4  21   -0.00    2.04
  -3   4  21   -0.00    3.24
   3  -4 -21   -0.00    2.97
   3   4 -21    0.88    2.97
  -3  -4  21   -0.00    3.61
  -3   4  22    2.65    3.11
  -3   4  22    2.16    3.32
   3  -4 -22    0.00    2.91
   3   4 -22    2.93    3.71
  -3  -4  22    5.48    4.43
  -3   4  23   48.83    9.03
   3   4 -23   56.37   10.62
  -3  -4  23   65.92   11.73
  -3   4  24   65.65   10.45
   3   4 -24   56.70   10.97
  -3   4  25   69.69   11.25
   3   4 -25   68.94   12.19
  -3  -4  25   66.13   12.62
  -3   4  26    1.38    3.24
  -3  -4  26    0.99    3.84
  -3  -4  27   57.70   11.71
  -3  -4  28   21.30    7.26
   3   4 -29   19.75    7.06
  -3  -4  29   20.33    7.52
   3   4 -30    2.13    4.51
  -3  -4  30    2.12    4.17
   3   4 -31    0.00    3.79
  -3  -4  31    5.91    5.61
   3   4 -32   -0.00    4.34
  -3  -4  32    3.92    5.14
  -3  -4  33    8.67    5.75
  -3  -4  34    3.75    5.43
  -3  -4  35    2.97    5.06
  -3  -4  36   -0.00    5.33
  -3  -4  37    0.00    5.00
  -3  -4  38   -0.00    4.55
  -3  -4  39    0.00    5.56
  -3   5   1  609.47   68.62
   3  -5  -1  706.35   68.90
   3   5  -1  737.69   70.93
   3   5  -1  720.69   70.78
  -3  -5   1  689.18   70.09
  -3  -5   1  672.11   70.89
  -3   5   2   12.36    4.21
   3  -5  -2   13.76    3.95
[truncated: 814,526 more chars]
