# Supplementary material for: LED-pump-X-ray-multiprobe crystallography for sub-second timescales
Source: Commun Chem. 2022 Aug 26;5:102. doi: 10.1038/s42004-022-00716-1 (PMC9814726; doi:10.1038/s42004-022-00716-1)
Supplement: Supplementary file 10 — Supplementary Data 1 [file 42004_2022_716_MOESM10_ESM.zip › CIFs/4s_265K/265K_4s_t12_decay.cif]

  data_global

# SUBMISSION DETAILS
 
_publ_contact_author_name       'Hatcher, Lauren'
_publ_contact_author_address
;
School of Chemistry
Cardiff University
Main Building
Park Place 
Cardiff
CF10 3AT
United Kingdom
;
_publ_contact_author_email       'HatcherL1@cardiff.ac.uk'
_publ_requested_category          FM
_publ_section_comment
; 
?
;
_publ_section_references
;
Diamond General Data Aquisition (GDA) software: http://www.opengda.org/

XIA2: Winter, G. (2010) J. Appl. Cryst. 43, 186-190.
POINTLESS: Evans, P. (2006) Acta Cryst. D62, 72-82.
AIMLESS: Evans, P. R. and Murshudov, G. N. (2013) Acta Cryst. D69, 1204-1214.
DIALS: Winter, G., et al. Acta Cryst. (2018) D74, 85-97.
CCP4: Winn, M. D. et al. (2011) Acta Cryst. D67, 235-242.
   
SHELXL: Sheldrick G. M. (2015). Acta Cryst. C71, 3-8.
SHELXT:	Sheldrick, G. M. (2015). Acta Cryst. A71, 3-8.
 
OLEX2: Dolomanov, O.V.; Bourhis, L.J.; Gildea, R.J.; Howard, J.A.K.; Puschmann,
 H., OLEX2: A complete structure solution, refinement and analysis program 
 (2009). J. Appl. Cryst., 42, 339-341.

MERCURY: Macrae, C. F., Bruno, I. J., Chisholm, J. A., Edgington,
P. R., McCabe, P., Pidcock, E., Rodriguez-Monge, L., Taylor, R.,
van de Streek, J. & Wood, P. A. (2008). J. Appl. Cryst. 41, 466-470.
;

####
 
data_265K_4s_t12_decay
 
_audit_creation_method            'SHELXL-2018/3'
_shelx_SHELXL_version_number      '2018/3'
_chemical_name_systematic         
;
Nitro-(N,N,N',N'-tetrabutyldiethylenetriamine)palladium(II)
tetraphenylborate, tetrahydrofuran solvate
;
_chemical_name_common             ?
_chemical_melting_point           ?
_chemical_formula_moiety          
;
C20 H45 N4 O2 Pd, C24 H20 B, C4 H8 O
;
_chemical_formula_sum            'C48 H73 B N4 O3 Pd' 
_chemical_formula_weight          871.31

loop_
 _atom_type_symbol
 _atom_type_description
 _atom_type_scat_dispersion_real
 _atom_type_scat_dispersion_imag
 _atom_type_scat_source
 'C'  'C'   0.0010   0.0010
 'International Tables Vol C Tables 4.2.6.8 and 6.1.1.4'
 'H'  'H'   0.0000   0.0000
 'International Tables Vol C Tables 4.2.6.8 and 6.1.1.4'
 'B'  'B'   0.0000   0.0000
 'International Tables Vol C Tables 4.2.6.8 and 6.1.1.4'
 'N'  'N'   0.0030   0.0020
 'International Tables Vol C Tables 4.2.6.8 and 6.1.1.4'
 'O'  'O'   0.0050   0.0030
 'International Tables Vol C Tables 4.2.6.8 and 6.1.1.4'
 'Pd'  'Pd'  -2.5040   0.6150
 'International Tables Vol C Tables 4.2.6.8 and 6.1.1.4'
 
_space_group_crystal_system       monoclinic
_space_group_IT_number            14
_space_group_name_H-M_alt         'P 21/n'
_space_group_name_Hall            '-P 2yn'
 
_shelx_space_group_comment
;
The symmetry employed for this shelxl refinement is uniquely defined
by the following loop, which should always be used as a source of
symmetry information in preference to the above space-group names.
They are only intended as comments.
;
 
loop_
 _space_group_symop_operation_xyz
 'x, y, z'
 '-x+1/2, y+1/2, -z+1/2'
 '-x, -y, -z'
 'x-1/2, -y-1/2, z-1/2'
 
_cell_length_a                    11.6640(3)
_cell_length_b                    13.5665(5)
_cell_length_c                    30.1856(10)
_cell_angle_alpha                 90
_cell_angle_beta                  93.466(3)
_cell_angle_gamma                 90
_cell_volume                      4767.8(3)
_cell_formula_units_Z             4
_cell_measurement_temperature     265(2)
_cell_measurement_reflns_used     9917
_cell_measurement_theta_max       19.8548799192
_cell_measurement_theta_min       1.23303546474
 
_exptl_crystal_description        Plate
_exptl_crystal_colour             Yellow
_exptl_crystal_density_meas       ?
_exptl_crystal_density_method     ?
_exptl_crystal_density_diffrn     1.214          
_exptl_crystal_F_000              1856
_exptl_transmission_factor_min    ?
_exptl_transmission_factor_max    ?
_exptl_crystal_size_max           0.100
_exptl_crystal_size_mid           0.100
_exptl_crystal_size_min           0.050
_exptl_absorpt_coefficient_mu     0.202
_shelx_estimated_absorpt_T_min    0.980
_shelx_estimated_absorpt_T_max    0.990
_exptl_absorpt_correction_T_min   0.996538019145
_exptl_absorpt_correction_T_max   1.0
_exptl_absorpt_correction_type    empirical
_exptl_absorpt_process_details    
;
CCP4 7.0.048: AIMLESS, version 0.5.32 : 29/03/17
Scaling & analysis of unmerged intensities, absorption correction using spherical harmonics
;
_exptl_absorpt_special_details    ?
_diffrn_ambient_temperature       265(2)
_diffrn_radiation_wavelength      0.534
_diffrn_measurement_device_type   'Photon counting pixel array'
_diffrn_radiation_type            Synchrotron
_diffrn_measurement_method        'shutterless scans'
_diffrn_radiation_source          'Diamond Light Source Beamline I19-2'
_diffrn_radiation_monochromator   'Silicon 111'
_diffrn_detector_area_resol_mean  ?
_diffrn_reflns_number             32711
_diffrn_reflns_av_unetI/netI      0.1040
_diffrn_reflns_av_R_equivalents   0.0906
_diffrn_reflns_limit_h_min        -14
_diffrn_reflns_limit_h_max        14
_diffrn_reflns_limit_k_min        -15
_diffrn_reflns_limit_k_max        16
_diffrn_reflns_limit_l_min        -37
_diffrn_reflns_limit_l_max        37
_diffrn_reflns_theta_min          1.380
_diffrn_reflns_theta_max          19.494
_diffrn_reflns_theta_full         18.687
_diffrn_measured_fraction_theta_max   0.996
_diffrn_measured_fraction_theta_full  0.995
_diffrn_reflns_Laue_measured_fraction_max    0.996
_diffrn_reflns_Laue_measured_fraction_full   0.995
_diffrn_reflns_point_group_measured_fraction_max   0.996
_diffrn_reflns_point_group_measured_fraction_full  0.995
_reflns_number_total              9717
_reflns_number_gt                 5251
_reflns_threshold_expression      'I > 2\s(I)'
_reflns_Friedel_coverage          0.000
_reflns_Friedel_fraction_max      .
_reflns_Friedel_fraction_full     .
 
_reflns_special_details
;
 Reflections were merged by SHELXL according to the crystal
 class for the calculation of statistics and refinement.
 
 _reflns_Friedel_fraction is defined as the number of unique
 Friedel pairs measured divided by the number that would be
 possible theoretically, ignoring centric projections and
 systematic absences.
;
 
_computing_data_collection        'Diamond GDA (http://www.opengda.org/)'
_computing_cell_refinement        'DIALS (Winter, 2018)'
_computing_data_reduction         'XIA2 (Winter 2010)'
_computing_structure_solution     'SHELXT (Sheldrick, 2015)'
_computing_structure_refinement   'SHELXL (Sheldrick, 2015)'
_computing_molecular_graphics     'OLEX2 (Dolomanov et al., 2009)'
_computing_publication_material   'MERCURY (Macrae et al., 2008)'
_refine_special_details           ?
_refine_ls_structure_factor_coef  Fsqd
_refine_ls_matrix_type            full
_refine_ls_weighting_scheme       calc
_refine_ls_weighting_details
'w=1/[\s^2^(Fo^2^)+(0.0477P)^2^] where P=(Fo^2^+2Fc^2^)/3'
_atom_sites_solution_primary      ?
_atom_sites_solution_secondary    ?
_atom_sites_solution_hydrogens    geom
_refine_ls_hydrogen_treatment     constr
_refine_ls_extinction_method      none
_refine_ls_extinction_coef        .
_refine_ls_number_reflns          9717
_refine_ls_number_parameters      526
_refine_ls_number_restraints      490
_refine_ls_R_factor_all           0.1013
_refine_ls_R_factor_gt            0.0546
_refine_ls_wR_factor_ref          0.1360
_refine_ls_wR_factor_gt           0.1169
_refine_ls_goodness_of_fit_ref    0.894
_refine_ls_restrained_S_all       0.894
_refine_ls_shift/su_max           0.001
_refine_ls_shift/su_mean          0.000
 
loop_
 _atom_site_label
 _atom_site_type_symbol
 _atom_site_fract_x
 _atom_site_fract_y
 _atom_site_fract_z
 _atom_site_U_iso_or_equiv
 _atom_site_adp_type
 _atom_site_occupancy
 _atom_site_site_symmetry_order  
 _atom_site_calc_flag
 _atom_site_refinement_flags_posn
 _atom_site_refinement_flags_adp
 _atom_site_refinement_flags_occupancy
 _atom_site_disorder_assembly
 _atom_site_disorder_group
Pd1 Pd 0.33991(2) 0.77511(2) 0.34660(2) 0.04960(13) Uani 1 1 d . . . . .
N2 N 0.3465(2) 0.9272(2) 0.33760(9) 0.0579(8) Uani 1 1 d . . . . .
N3 N 0.4553(2) 0.7981(2) 0.39827(9) 0.0492(7) Uani 1 1 d . . . . .
H3 H 0.532532 0.787591 0.388088 0.059 Uiso 1 1 calc R U . . .
N4 N 0.3306(2) 0.6319(2) 0.37126(10) 0.0515(7) Uani 1 1 d . . . . .
C1 C 0.4424(3) 0.9634(3) 0.36992(12) 0.0666(10) Uani 1 1 d . . . . .
H1A H 0.515573 0.957959 0.356446 0.080 Uiso 1 1 calc R U . . .
H1B H 0.429978 1.032207 0.376970 0.080 Uiso 1 1 calc R U . . .
C2 C 0.4448(3) 0.9027(3) 0.41171(12) 0.0635(10) Uani 1 1 d . . . . .
H2A H 0.509526 0.921597 0.431563 0.076 Uiso 1 1 calc R U . . .
H2B H 0.374703 0.912605 0.426891 0.076 Uiso 1 1 calc R U . . .
C3 C 0.4336(3) 0.7230(3) 0.43250(11) 0.0528(8) Uani 1 1 d . . . . .
H3A H 0.364022 0.738764 0.447092 0.063 Uiso 1 1 calc R U . . .
H3B H 0.497167 0.720776 0.454720 0.063 Uiso 1 1 calc R U . . .
C4 C 0.4210(3) 0.6257(3) 0.40904(12) 0.0549(9) Uani 1 1 d . . . . .
H4A H 0.399679 0.575387 0.429861 0.066 Uiso 1 1 calc R U . . .
H4B H 0.493897 0.606974 0.397647 0.066 Uiso 1 1 calc R U . . .
C5 C 0.2311(3) 0.9653(3) 0.35127(14) 0.0696(11) Uani 1 1 d . . . . .
H5A H 0.171251 0.933868 0.332539 0.084 Uiso 1 1 calc R U . . .
H5B H 0.221381 0.944100 0.381501 0.084 Uiso 1 1 calc R U . . .
C6 C 0.2123(4) 1.0752(3) 0.34900(16) 0.0914(14) Uani 1 1 d . . . . .
H6A H 0.218208 1.097314 0.318669 0.110 Uiso 1 1 calc R U . . .
H6B H 0.271906 1.107966 0.367356 0.110 Uiso 1 1 calc R U . . .
C7 C 0.0959(4) 1.1037(4) 0.36460(19) 0.1130(18) Uani 1 1 d . . . . .
H7A H 0.037116 1.064777 0.348641 0.136 Uiso 1 1 calc R U . . .
H7B H 0.093532 1.088302 0.395915 0.136 Uiso 1 1 calc R U . . .
C8 C 0.0696(6) 1.2104(4) 0.3578(3) 0.175(3) Uani 1 1 d . . . . .
H8A H 0.035036 1.220172 0.328411 0.263 Uiso 1 1 calc R U . . .
H8B H 0.139415 1.247870 0.361204 0.263 Uiso 1 1 calc R U . . .
H8C H 0.017544 1.231831 0.379229 0.263 Uiso 1 1 calc R U . . .
C9 C 0.3659(3) 0.9609(3) 0.29155(12) 0.0628(10) Uani 1 1 d . . . . .
H9A H 0.375144 1.031971 0.291843 0.075 Uiso 1 1 calc R U . . .
H9B H 0.297968 0.945815 0.272633 0.075 Uiso 1 1 calc R U . . .
C10 C 0.4684(3) 0.9157(3) 0.27155(12) 0.0725(11) Uani 1 1 d . . . . .
H10A H 0.464748 0.844507 0.274239 0.087 Uiso 1 1 calc R U . . .
H10B H 0.538030 0.938069 0.287682 0.087 Uiso 1 1 calc R U . . .
C11 C 0.4725(4) 0.9435(4) 0.22301(14) 0.0922(14) Uani 1 1 d . . . . .
H11A H 0.407629 0.913615 0.206441 0.111 Uiso 1 1 calc R U . . .
H11B H 0.464858 1.014482 0.220155 0.111 Uiso 1 1 calc R U . . .
C12 C 0.5811(4) 0.9117(5) 0.20313(17) 0.126(2) Uani 1 1 d . . . . .
H12A H 0.580539 0.933818 0.172901 0.188 Uiso 1 1 calc R U . . .
H12B H 0.586641 0.841156 0.203983 0.188 Uiso 1 1 calc R U . . .
H12C H 0.645823 0.939882 0.219766 0.188 Uiso 1 1 calc R U . . .
C13 C 0.2120(3) 0.6241(3) 0.38847(13) 0.0608(10) Uani 1 1 d . . . . .
H13A H 0.203744 0.676680 0.409817 0.073 Uiso 1 1 calc R U . . .
H13B H 0.156503 0.636289 0.363841 0.073 Uiso 1 1 calc R U . . .
C14 C 0.1798(3) 0.5286(3) 0.41012(14) 0.0693(11) Uani 1 1 d . . . . .
H14A H 0.187410 0.474888 0.389306 0.083 Uiso 1 1 calc R U . . .
H14B H 0.232329 0.516373 0.435673 0.083 Uiso 1 1 calc R U . . .
C15 C 0.0586(3) 0.5311(3) 0.42470(15) 0.0788(13) Uani 1 1 d . . . . .
H15A H 0.006994 0.545406 0.399099 0.095 Uiso 1 1 calc R U . . .
H15B H 0.052095 0.584598 0.445725 0.095 Uiso 1 1 calc R U . . .
C16 C 0.0202(3) 0.4368(3) 0.44584(16) 0.0932(15) Uani 1 1 d . . . . .
H16A H 0.024258 0.383571 0.425051 0.140 Uiso 1 1 calc R U . . .
H16B H -0.057538 0.444052 0.454172 0.140 Uiso 1 1 calc R U . . .
H16C H 0.069291 0.422869 0.471749 0.140 Uiso 1 1 calc R U . . .
C17 C 0.3486(3) 0.5512(3) 0.33871(12) 0.0616(10) Uani 1 1 d . . . . .
H17A H 0.352447 0.488962 0.354522 0.074 Uiso 1 1 calc R U . . .
H17B H 0.282396 0.548645 0.317701 0.074 Uiso 1 1 calc R U . . .
C18 C 0.4542(3) 0.5615(3) 0.31344(13) 0.0753(12) Uani 1 1 d . . . . .
H18A H 0.521318 0.561275 0.334032 0.090 Uiso 1 1 calc R U . . .
H18B H 0.452063 0.624165 0.297920 0.090 Uiso 1 1 calc R U . . .
C19 C 0.4642(4) 0.4780(4) 0.27993(17) 0.118(2) Uani 1 1 d . . . . .
H19A H 0.457365 0.415732 0.295328 0.142 Uiso 1 1 calc R U . . .
H19B H 0.400064 0.482628 0.258020 0.142 Uiso 1 1 calc R U . . .
C20 C 0.5686(5) 0.4769(5) 0.2572(2) 0.151(3) Uani 1 1 d . . . . .
H20A H 0.569708 0.419837 0.238452 0.226 Uiso 1 1 calc R U . . .
H20B H 0.633021 0.474826 0.278532 0.226 Uiso 1 1 calc R U . . .
H20C H 0.572870 0.535341 0.239454 0.226 Uiso 1 1 calc R U . . .
C21 C 0.6569(3) 0.3742(3) 0.42716(12) 0.0548(9) Uani 1 1 d . . . . .
C22 C 0.7093(3) 0.4236(3) 0.39339(14) 0.0671(11) Uani 1 1 d . . . . .
H22 H 0.725859 0.389320 0.367887 0.080 Uiso 1 1 calc R U . . .
C23 C 0.7372(3) 0.5225(3) 0.39683(17) 0.0835(13) Uani 1 1 d . . . . .
H23 H 0.771788 0.553443 0.373607 0.100 Uiso 1 1 calc R U . . .
C24 C 0.7148(3) 0.5754(3) 0.43393(17) 0.0824(12) Uani 1 1 d . . . . .
H24 H 0.736167 0.641265 0.436353 0.099 Uiso 1 1 calc R U . . .
C25 C 0.6610(3) 0.5307(3) 0.46716(15) 0.0726(11) Uani 1 1 d . . . . .
H25 H 0.643827 0.566206 0.492267 0.087 Uiso 1 1 calc R U . . .
C26 C 0.6319(3) 0.4320(3) 0.46343(13) 0.0632(10) Uani 1 1 d . . . . .
H26 H 0.593892 0.402860 0.486262 0.076 Uiso 1 1 calc R U . . .
C27 C 0.7339(3) 0.2009(3) 0.45891(12) 0.0548(9) Uani 1 1 d . . . . .
C28 C 0.8093(3) 0.2503(3) 0.48880(14) 0.0677(11) Uani 1 1 d . . . . .
H28 H 0.804199 0.318611 0.490310 0.081 Uiso 1 1 calc R U . . .
C29 C 0.8917(4) 0.2033(4) 0.51647(16) 0.0859(13) Uani 1 1 d . . . . .
H29 H 0.938988 0.240017 0.536124 0.103 Uiso 1 1 calc R U . . .
C30 C 0.9029(4) 0.1045(4) 0.51482(17) 0.0888(14) Uani 1 1 d . . . . .
H30 H 0.957337 0.072540 0.533494 0.107 Uiso 1 1 calc R U . . .
C31 C 0.8336(4) 0.0519(4) 0.48541(18) 0.0896(14) Uani 1 1 d . . . . .
H31 H 0.841298 -0.016229 0.483809 0.108 Uiso 1 1 calc R U . . .
C32 C 0.7517(3) 0.0995(3) 0.45795(15) 0.0766(12) Uani 1 1 d . . . . .
H32 H 0.706497 0.061869 0.437930 0.092 Uiso 1 1 calc R U . . .
C33 C 0.5053(3) 0.2303(3) 0.44418(12) 0.0506(8) Uani 1 1 d . . . . .
C34 C 0.4796(3) 0.1455(3) 0.46660(12) 0.0556(9) Uani 1 1 d . . . . .
H34 H 0.538229 0.100482 0.473333 0.067 Uiso 1 1 calc R U . . .
C35 C 0.3693(3) 0.1237(3) 0.47973(13) 0.0645(10) Uani 1 1 d . . . . .
H35 H 0.355949 0.065380 0.494750 0.077 Uiso 1 1 calc R U . . .
C36 C 0.2812(3) 0.1884(3) 0.47044(15) 0.0739(12) Uani 1 1 d . . . . .
H36 H 0.207946 0.174712 0.479314 0.089 Uiso 1 1 calc R U . . .
C37 C 0.3020(4) 0.2739(3) 0.44785(16) 0.0806(13) Uani 1 1 d . . . . .
H37 H 0.242845 0.318194 0.440867 0.097 Uiso 1 1 calc R U . . .
C38 C 0.4124(3) 0.2932(3) 0.43564(15) 0.0747(12) Uani 1 1 d . . . . .
H38 H 0.425243 0.351874 0.420793 0.090 Uiso 1 1 calc R U . . .
C39 C 0.6362(4) 0.2132(3) 0.37471(13) 0.0659(10) Uani 1 1 d . . . . .
C40 C 0.5441(4) 0.2201(3) 0.34451(15) 0.0787(12) Uani 1 1 d . . . . .
H40 H 0.474745 0.243864 0.353795 0.094 Uiso 1 1 calc R U . . .
C41 C 0.5513(5) 0.1921(4) 0.29954(16) 0.0998(15) Uani 1 1 d . . . . .
H41 H 0.487669 0.199345 0.279740 0.120 Uiso 1 1 calc R U . . .
C42 C 0.6499(6) 0.1551(5) 0.2852(2) 0.126(2) Uani 1 1 d . . . . .
H42 H 0.654748 0.136561 0.255753 0.151 Uiso 1 1 calc R U . . .
C43 C 0.7423(6) 0.1455(5) 0.3149(2) 0.139(2) Uani 1 1 d . . . . .
H43 H 0.810340 0.118641 0.305757 0.166 Uiso 1 1 calc R U . . .
C44 C 0.7353(4) 0.1752(4) 0.35814(17) 0.1101(17) Uani 1 1 d . . . . .
H44 H 0.800462 0.169570 0.377309 0.132 Uiso 1 1 calc R U . . .
B1 B 0.6334(4) 0.2555(3) 0.42665(15) 0.0567(9) Uani 1 1 d . . . . .
O3 O 0.6896(11) 0.803(2) 0.3654(8) 0.089(2) Uani 0.584(15) 1 d D . P A 1
C45 C 0.7368(10) 0.7733(16) 0.3249(6) 0.0949(18) Uani 0.584(15) 1 d D . P A 1
H45A H 0.727749 0.825221 0.302870 0.114 Uiso 0.584(15) 1 calc R U P A 1
H45B H 0.698087 0.714645 0.313265 0.114 Uiso 0.584(15) 1 calc R U P A 1
C46 C 0.8615(10) 0.7525(14) 0.3355(6) 0.109(2) Uani 0.584(15) 1 d D . P A 1
H46A H 0.874175 0.683771 0.343208 0.131 Uiso 0.584(15) 1 calc R U P A 1
H46B H 0.907400 0.769664 0.310936 0.131 Uiso 0.584(15) 1 calc R U P A 1
C47 C 0.8866(8) 0.8161(13) 0.3732(4) 0.109(2) Uani 0.584(15) 1 d D . P A 1
H47A H 0.933357 0.780880 0.395715 0.131 Uiso 0.584(15) 1 calc R U P A 1
H47B H 0.929565 0.873025 0.364141 0.131 Uiso 0.584(15) 1 calc R U P A 1
C48 C 0.7833(9) 0.8474(9) 0.3912(4) 0.0949(18) Uani 0.584(15) 1 d D . P A 1
H48A H 0.777423 0.918640 0.389930 0.114 Uiso 0.584(15) 1 calc R U P A 1
H48B H 0.781983 0.826974 0.421952 0.114 Uiso 0.584(15) 1 calc R U P A 1
O3A O 0.6753(16) 0.808(3) 0.3610(11) 0.089(2) Uani 0.416(15) 1 d D . P A 2
C45A C 0.7305(14) 0.758(2) 0.3268(9) 0.0949(18) Uani 0.416(15) 1 d D . P A 2
H45C H 0.703880 0.781242 0.297630 0.114 Uiso 0.416(15) 1 calc R U P A 2
H45D H 0.717938 0.687051 0.328357 0.114 Uiso 0.416(15) 1 calc R U P A 2
C46A C 0.8556(13) 0.7834(17) 0.3373(8) 0.109(2) Uani 0.416(15) 1 d D . P A 2
H46C H 0.894656 0.729595 0.353032 0.131 Uiso 0.416(15) 1 calc R U P A 2
H46D H 0.893620 0.795471 0.310070 0.131 Uiso 0.416(15) 1 calc R U P A 2
C47A C 0.8589(12) 0.8705(15) 0.3643(5) 0.109(2) Uani 0.416(15) 1 d D . P A 2
H47C H 0.874141 0.928220 0.346636 0.131 Uiso 0.416(15) 1 calc R U P A 2
H47D H 0.918414 0.865092 0.388050 0.131 Uiso 0.416(15) 1 calc R U P A 2
C48A C 0.7474(13) 0.8778(13) 0.3822(5) 0.0949(18) Uani 0.416(15) 1 d D . P A 2
H48C H 0.753533 0.865393 0.413904 0.114 Uiso 0.416(15) 1 calc R U P A 2
H48D H 0.716302 0.943496 0.377279 0.114 Uiso 0.416(15) 1 calc R U P A 2
O1 O 0.1262(3) 0.7599(2) 0.29843(10) 0.1091(11) Uani 0.865(5) 1 d D . P B 3
O2 O 0.2624(3) 0.72415(19) 0.25896(11) 0.1091(11) Uani 0.865(5) 1 d D . P B 3
N1 N 0.2270(2) 0.74932(12) 0.29375(9) 0.0667(10) Uani 0.865(5) 1 d D . P B 3
O1A O 0.2027(15) 0.7570(2) 0.3027(4) 0.1091(11) Uani 0.135(5) 1 d D . P B 4
O2A O 0.3216(12) 0.7180(3) 0.2562(4) 0.1091(11) Uani 0.135(5) 1 d D . P B 4
N1A N 0.2128(11) 0.7297(2) 0.2619(3) 0.0667(10) Uani 0.135(5) 1 d D . P B 4
 
loop_
 _atom_site_aniso_label
 _atom_site_aniso_U_11
 _atom_site_aniso_U_22
 _atom_site_aniso_U_33
 _atom_site_aniso_U_23
 _atom_site_aniso_U_13
 _atom_site_aniso_U_12
Pd1 0.04921(19) 0.0534(2) 0.0458(2) 0.00145(15) 0.00021(13) -0.00220(14)
N2 0.0603(17) 0.061(2) 0.0522(16) 0.0085(14) -0.0009(12) 0.0016(14)
N3 0.0511(16) 0.0555(16) 0.0405(16) -0.0014(12) -0.0023(13) -0.0057(14)
N4 0.0498(14) 0.0528(18) 0.0518(17) -0.0020(13) 0.0025(11) -0.0040(14)
C1 0.077(2) 0.058(3) 0.063(2) 0.0014(18) -0.0075(17) -0.007(2)
C2 0.074(2) 0.0552(19) 0.060(2) -0.0028(17) -0.0058(19) -0.003(2)
C3 0.058(2) 0.060(2) 0.0399(19) 0.0036(14) -0.0002(16) -0.0006(18)
C4 0.056(2) 0.057(2) 0.052(2) 0.0039(16) 0.0005(15) 0.0003(18)
C5 0.071(2) 0.068(2) 0.070(3) 0.000(2) 0.0030(19) 0.009(2)
C6 0.107(3) 0.068(2) 0.099(4) 0.001(3) 0.004(3) 0.018(2)
C7 0.099(3) 0.094(3) 0.144(5) -0.032(4) -0.008(3) 0.029(3)
C8 0.157(6) 0.096(4) 0.268(9) -0.043(5) -0.031(6) 0.046(4)
C9 0.070(2) 0.063(3) 0.0550(19) 0.0145(19) -0.0015(17) -0.0013(19)
C10 0.068(2) 0.084(3) 0.066(2) 0.008(2) 0.0057(19) -0.005(2)
C11 0.098(3) 0.111(4) 0.069(2) 0.010(3) 0.016(2) -0.006(3)
C12 0.108(4) 0.182(6) 0.090(4) -0.007(4) 0.034(3) -0.006(3)
C13 0.0506(17) 0.061(2) 0.071(3) 0.0043(19) 0.0047(17) -0.0045(17)
C14 0.058(2) 0.069(3) 0.082(3) 0.013(2) 0.012(2) -0.0023(19)
C15 0.060(2) 0.081(3) 0.098(3) 0.005(2) 0.023(2) -0.006(2)
C16 0.085(3) 0.090(3) 0.108(4) 0.007(3) 0.034(3) -0.014(2)
C17 0.070(2) 0.052(2) 0.063(2) -0.0055(17) 0.0030(18) -0.0019(19)
C18 0.075(2) 0.087(3) 0.064(3) -0.009(2) 0.009(2) 0.007(2)
C19 0.126(4) 0.120(4) 0.114(4) -0.043(3) 0.048(3) -0.005(3)
C20 0.154(5) 0.165(6) 0.141(5) -0.036(4) 0.077(4) 0.011(4)
C21 0.051(2) 0.0539(18) 0.059(2) 0.0047(15) -0.0033(16) -0.0017(16)
C22 0.057(2) 0.071(2) 0.074(3) 0.012(2) 0.0092(19) -0.0031(19)
C23 0.062(3) 0.070(2) 0.120(3) 0.025(2) 0.016(3) -0.007(2)
C24 0.061(3) 0.058(3) 0.127(3) 0.016(2) -0.009(2) -0.001(2)
C25 0.071(3) 0.052(2) 0.092(3) -0.002(2) -0.011(2) 0.0084(19)
C26 0.078(3) 0.052(2) 0.060(2) 0.0059(17) -0.001(2) 0.0028(19)
C27 0.055(2) 0.0507(19) 0.060(2) 0.0037(17) 0.0135(14) 0.0026(16)
C28 0.063(2) 0.062(3) 0.078(3) -0.0045(19) -0.0007(17) 0.0097(18)
C29 0.079(3) 0.084(3) 0.092(3) -0.008(3) -0.014(2) 0.021(2)
C30 0.066(3) 0.083(3) 0.116(4) 0.013(3) 0.000(2) 0.023(2)
C31 0.065(3) 0.066(3) 0.138(4) 0.016(3) 0.004(2) 0.012(2)
C32 0.060(2) 0.053(2) 0.117(3) -0.001(2) 0.002(2) 0.0041(18)
C33 0.0583(17) 0.048(2) 0.045(2) -0.0033(16) -0.0001(15) 0.0005(14)
C34 0.0599(18) 0.049(2) 0.057(2) 0.0030(17) 0.0017(17) 0.0010(16)
C35 0.0629(19) 0.061(3) 0.069(3) 0.009(2) 0.0042(19) -0.0049(16)
C36 0.059(2) 0.062(2) 0.102(3) -0.002(2) 0.012(2) -0.0012(17)
C37 0.061(2) 0.058(3) 0.123(4) 0.004(2) 0.007(2) 0.006(2)
C38 0.0611(19) 0.055(3) 0.107(4) 0.014(2) 0.003(2) 0.0038(17)
C39 0.081(2) 0.060(3) 0.057(2) -0.0012(19) 0.0101(15) -0.011(2)
C40 0.102(3) 0.070(3) 0.063(2) 0.008(2) -0.0052(19) -0.021(2)
C41 0.155(4) 0.079(4) 0.064(2) 0.005(2) -0.003(3) -0.036(3)
C42 0.190(5) 0.114(5) 0.075(4) -0.013(4) 0.026(3) -0.020(4)
C43 0.168(5) 0.165(6) 0.086(3) -0.036(4) 0.038(3) 0.027(5)
C44 0.104(3) 0.147(5) 0.081(3) -0.030(3) 0.022(3) 0.012(3)
B1 0.0599(19) 0.053(2) 0.057(2) 0.0003(18) 0.0057(17) 0.0013(17)
O3 0.074(3) 0.101(4) 0.093(4) -0.007(4) 0.013(3) -0.003(3)
C45 0.087(2) 0.103(5) 0.094(3) -0.013(3) 0.008(2) -0.001(2)
C46 0.084(2) 0.114(8) 0.130(4) -0.011(4) 0.014(2) 0.000(2)
C47 0.084(2) 0.114(8) 0.130(4) -0.011(4) 0.014(2) 0.000(2)
C48 0.087(2) 0.103(5) 0.094(3) -0.013(3) 0.008(2) -0.001(2)
O3A 0.074(3) 0.101(4) 0.093(4) -0.007(4) 0.013(3) -0.003(3)
C45A 0.087(2) 0.103(5) 0.094(3) -0.013(3) 0.008(2) -0.001(2)
C46A 0.084(2) 0.114(8) 0.130(4) -0.011(4) 0.014(2) 0.000(2)
C47A 0.084(2) 0.114(8) 0.130(4) -0.011(4) 0.014(2) 0.000(2)
C48A 0.087(2) 0.103(5) 0.094(3) -0.013(3) 0.008(2) -0.001(2)
O1 0.0637(19) 0.186(3) 0.0760(16) -0.0253(15) -0.0098(14) 0.0046(16)
O2 0.0637(19) 0.186(3) 0.0760(16) -0.0253(15) -0.0098(14) 0.0046(16)
N1 0.0639(19) 0.072(3) 0.0630(18) 0.0085(18) -0.0063(17) -0.0003(17)
O1A 0.0637(19) 0.186(3) 0.0760(16) -0.0253(15) -0.0098(14) 0.0046(16)
O2A 0.0637(19) 0.186(3) 0.0760(16) -0.0253(15) -0.0098(14) 0.0046(16)
N1A 0.0639(19) 0.072(3) 0.0630(18) 0.0085(18) -0.0063(17) -0.0003(17)
 
_geom_special_details
;
 All esds (except the esd in the dihedral angle between two l.s. planes)
 are estimated using the full covariance matrix.  The cell esds are taken
 into account individually in the estimation of esds in distances, angles
 and torsion angles; correlations between esds in cell parameters are only
 used when they are defined by crystal symmetry.  An approximate (isotropic)
 treatment of cell esds is used for estimating esds involving l.s. planes.
;
 
loop_
 _geom_bond_atom_site_label_1
 _geom_bond_atom_site_label_2
 _geom_bond_distance
 _geom_bond_site_symmetry_2
 _geom_bond_publ_flag
Pd1 N3 2.021(3) . ?
Pd1 O1A 2.029(17) . ?
Pd1 N1 2.037(3) . ?
Pd1 N2 2.083(3) . ?
Pd1 N4 2.086(3) . ?
N2 C9 1.494(4) . ?
N2 C1 1.521(4) . ?
N2 C5 1.522(4) . ?
N3 C3 1.484(4) . ?
N3 C2 1.484(4) . ?
N3 H3 0.9800 . ?
N4 C17 1.494(4) . ?
N4 C4 1.508(4) . ?
N4 C13 1.511(4) . ?
C1 C2 1.505(5) . ?
C1 H1A 0.9700 . ?
C1 H1B 0.9700 . ?
C2 H2A 0.9700 . ?
C2 H2B 0.9700 . ?
C3 C4 1.502(5) . ?
C3 H3A 0.9700 . ?
C3 H3B 0.9700 . ?
C4 H4A 0.9700 . ?
C4 H4B 0.9700 . ?
C5 C6 1.508(5) . ?
C5 H5A 0.9700 . ?
C5 H5B 0.9700 . ?
C6 C7 1.515(5) . ?
C6 H6A 0.9700 . ?
C6 H6B 0.9700 . ?
C7 C8 1.491(7) . ?
C7 H7A 0.9700 . ?
C7 H7B 0.9700 . ?
C8 H8A 0.9600 . ?
C8 H8B 0.9600 . ?
C8 H8C 0.9600 . ?
C9 C10 1.503(5) . ?
C9 H9A 0.9700 . ?
C9 H9B 0.9700 . ?
C10 C11 1.517(5) . ?
C10 H10A 0.9700 . ?
C10 H10B 0.9700 . ?
C11 C12 1.498(5) . ?
C11 H11A 0.9700 . ?
C11 H11B 0.9700 . ?
C12 H12A 0.9600 . ?
C12 H12B 0.9600 . ?
C12 H12C 0.9600 . ?
C13 C14 1.508(5) . ?
C13 H13A 0.9700 . ?
C13 H13B 0.9700 . ?
C14 C15 1.506(4) . ?
C14 H14A 0.9700 . ?
C14 H14B 0.9700 . ?
C15 C16 1.510(5) . ?
C15 H15A 0.9700 . ?
C15 H15B 0.9700 . ?
C16 H16A 0.9600 . ?
C16 H16B 0.9600 . ?
C16 H16C 0.9600 . ?
C17 C18 1.494(4) . ?
C17 H17A 0.9700 . ?
C17 H17B 0.9700 . ?
C18 C19 1.528(6) . ?
C18 H18A 0.9700 . ?
C18 H18B 0.9700 . ?
C19 C20 1.433(6) . ?
C19 H19A 0.9700 . ?
C19 H19B 0.9700 . ?
C20 H20A 0.9600 . ?
C20 H20B 0.9600 . ?
C20 H20C 0.9600 . ?
C21 C26 1.391(5) . ?
C21 C22 1.392(5) . ?
C21 B1 1.634(5) . ?
C22 C23 1.382(5) . ?
C22 H22 0.9300 . ?
C23 C24 1.369(6) . ?
C23 H23 0.9300 . ?
C24 C25 1.357(5) . ?
C24 H24 0.9300 . ?
C25 C26 1.385(5) . ?
C25 H25 0.9300 . ?
C26 H26 0.9300 . ?
C27 C32 1.392(5) . ?
C27 C28 1.393(5) . ?
C27 B1 1.653(6) . ?
C28 C29 1.389(6) . ?
C28 H28 0.9300 . ?
C29 C30 1.348(6) . ?
C29 H29 0.9300 . ?
C30 C31 1.366(6) . ?
C30 H30 0.9300 . ?
C31 C32 1.385(6) . ?
C31 H31 0.9300 . ?
C32 H32 0.9300 . ?
C33 C34 1.377(4) . ?
C33 C38 1.391(5) . ?
C33 B1 1.651(5) . ?
C34 C35 1.400(4) . ?
C34 H34 0.9300 . ?
C35 C36 1.367(5) . ?
C35 H35 0.9300 . ?
C36 C37 1.374(5) . ?
C36 H36 0.9300 . ?
C37 C38 1.386(5) . ?
C37 H37 0.9300 . ?
C38 H38 0.9300 . ?
C39 C40 1.370(6) . ?
C39 C44 1.386(6) . ?
C39 B1 1.672(6) . ?
C40 C41 1.417(6) . ?
C40 H40 0.9300 . ?
C41 C42 1.349(7) . ?
C41 H41 0.9300 . ?
C42 C43 1.365(8) . ?
C42 H42 0.9300 . ?
C43 C44 1.374(6) . ?
C43 H43 0.9300 . ?
C44 H44 0.9300 . ?
O3 C45 1.431(12) . ?
O3 C48 1.434(10) . ?
C45 C46 1.497(13) . ?
C45 H45A 0.9700 . ?
C45 H45B 0.9700 . ?
C46 C47 1.444(11) . ?
C46 H46A 0.9700 . ?
C46 H46B 0.9700 . ?
C47 C48 1.415(9) . ?
C47 H47A 0.9700 . ?
C47 H47B 0.9700 . ?
C48 H48A 0.9700 . ?
C48 H48B 0.9700 . ?
O3A C48A 1.394(15) . ?
O3A C45A 1.425(13) . ?
C45A C46A 1.516(13) . ?
C45A H45C 0.9700 . ?
C45A H45D 0.9700 . ?
C46A C47A 1.435(13) . ?
C46A H46C 0.9700 . ?
C46A H46D 0.9700 . ?
C47A C48A 1.441(12) . ?
C47A H47C 0.9700 . ?
C47A H47D 0.9700 . ?
C48A H48C 0.9700 . ?
C48A H48D 0.9700 . ?
O1 N1 1.2007(10) . ?
O2 N1 1.2012(10) . ?
O1A N1A 1.3002(10) . ?
O2A N1A 1.3003(10) . ?
 
loop_
 _geom_angle_atom_site_label_1
 _geom_angle_atom_site_label_2
 _geom_angle_atom_site_label_3
 _geom_angle
 _geom_angle_site_symmetry_1
 _geom_angle_site_symmetry_3
 _geom_angle_publ_flag
N3 Pd1 O1A 169.7(3) . . ?
N3 Pd1 N1 178.35(11) . . ?
N3 Pd1 N2 85.40(11) . . ?
O1A Pd1 N2 93.96(10) . . ?
N1 Pd1 N2 95.47(9) . . ?
N3 Pd1 N4 85.12(11) . . ?
O1A Pd1 N4 93.65(10) . . ?
N1 Pd1 N4 94.26(9) . . ?
N2 Pd1 N4 166.49(11) . . ?
C9 N2 C1 110.6(3) . . ?
C9 N2 C5 109.5(3) . . ?
C1 N2 C5 110.2(3) . . ?
C9 N2 Pd1 115.7(2) . . ?
C1 N2 Pd1 105.6(2) . . ?
C5 N2 Pd1 105.1(2) . . ?
C3 N3 C2 116.5(3) . . ?
C3 N3 Pd1 107.3(2) . . ?
C2 N3 Pd1 107.2(2) . . ?
C3 N3 H3 108.5 . . ?
C2 N3 H3 108.5 . . ?
Pd1 N3 H3 108.5 . . ?
C17 N4 C4 109.7(3) . . ?
C17 N4 C13 110.1(3) . . ?
C4 N4 C13 110.4(3) . . ?
C17 N4 Pd1 115.8(2) . . ?
C4 N4 Pd1 105.8(2) . . ?
C13 N4 Pd1 104.9(2) . . ?
C2 C1 N2 109.6(3) . . ?
C2 C1 H1A 109.7 . . ?
N2 C1 H1A 109.7 . . ?
C2 C1 H1B 109.7 . . ?
N2 C1 H1B 109.7 . . ?
H1A C1 H1B 108.2 . . ?
N3 C2 C1 107.0(3) . . ?
N3 C2 H2A 110.3 . . ?
C1 C2 H2A 110.3 . . ?
N3 C2 H2B 110.3 . . ?
C1 C2 H2B 110.3 . . ?
H2A C2 H2B 108.6 . . ?
N3 C3 C4 106.9(3) . . ?
N3 C3 H3A 110.3 . . ?
C4 C3 H3A 110.3 . . ?
N3 C3 H3B 110.3 . . ?
C4 C3 H3B 110.3 . . ?
H3A C3 H3B 108.6 . . ?
C3 C4 N4 110.6(3) . . ?
C3 C4 H4A 109.5 . . ?
N4 C4 H4A 109.5 . . ?
C3 C4 H4B 109.5 . . ?
N4 C4 H4B 109.5 . . ?
H4A C4 H4B 108.1 . . ?
C6 C5 N2 116.9(3) . . ?
C6 C5 H5A 108.1 . . ?
N2 C5 H5A 108.1 . . ?
C6 C5 H5B 108.1 . . ?
N2 C5 H5B 108.1 . . ?
H5A C5 H5B 107.3 . . ?
C5 C6 C7 111.7(4) . . ?
C5 C6 H6A 109.3 . . ?
C7 C6 H6A 109.3 . . ?
C5 C6 H6B 109.3 . . ?
C7 C6 H6B 109.3 . . ?
H6A C6 H6B 107.9 . . ?
C8 C7 C6 112.7(5) . . ?
C8 C7 H7A 109.1 . . ?
C6 C7 H7A 109.1 . . ?
C8 C7 H7B 109.1 . . ?
C6 C7 H7B 109.1 . . ?
H7A C7 H7B 107.8 . . ?
C7 C8 H8A 109.5 . . ?
C7 C8 H8B 109.5 . . ?
H8A C8 H8B 109.5 . . ?
C7 C8 H8C 109.5 . . ?
H8A C8 H8C 109.5 . . ?
H8B C8 H8C 109.5 . . ?
N2 C9 C10 114.7(3) . . ?
N2 C9 H9A 108.6 . . ?
C10 C9 H9A 108.6 . . ?
N2 C9 H9B 108.6 . . ?
C10 C9 H9B 108.6 . . ?
H9A C9 H9B 107.6 . . ?
C9 C10 C11 111.0(3) . . ?
C9 C10 H10A 109.4 . . ?
C11 C10 H10A 109.4 . . ?
C9 C10 H10B 109.4 . . ?
C11 C10 H10B 109.4 . . ?
H10A C10 H10B 108.0 . . ?
C12 C11 C10 113.1(4) . . ?
C12 C11 H11A 109.0 . . ?
C10 C11 H11A 109.0 . . ?
C12 C11 H11B 109.0 . . ?
C10 C11 H11B 109.0 . . ?
H11A C11 H11B 107.8 . . ?
C11 C12 H12A 109.5 . . ?
C11 C12 H12B 109.5 . . ?
H12A C12 H12B 109.5 . . ?
C11 C12 H12C 109.5 . . ?
H12A C12 H12C 109.5 . . ?
H12B C12 H12C 109.5 . . ?
C14 C13 N4 117.8(3) . . ?
C14 C13 H13A 107.9 . . ?
N4 C13 H13A 107.9 . . ?
C14 C13 H13B 107.9 . . ?
N4 C13 H13B 107.9 . . ?
H13A C13 H13B 107.2 . . ?
C15 C14 C13 111.7(3) . . ?
C15 C14 H14A 109.3 . . ?
C13 C14 H14A 109.3 . . ?
C15 C14 H14B 109.3 . . ?
C13 C14 H14B 109.3 . . ?
H14A C14 H14B 107.9 . . ?
C14 C15 C16 114.4(3) . . ?
C14 C15 H15A 108.7 . . ?
C16 C15 H15A 108.7 . . ?
C14 C15 H15B 108.7 . . ?
C16 C15 H15B 108.7 . . ?
H15A C15 H15B 107.6 . . ?
C15 C16 H16A 109.5 . . ?
C15 C16 H16B 109.5 . . ?
H16A C16 H16B 109.5 . . ?
C15 C16 H16C 109.5 . . ?
H16A C16 H16C 109.5 . . ?
H16B C16 H16C 109.5 . . ?
C18 C17 N4 114.9(3) . . ?
C18 C17 H17A 108.5 . . ?
N4 C17 H17A 108.5 . . ?
C18 C17 H17B 108.5 . . ?
N4 C17 H17B 108.5 . . ?
H17A C17 H17B 107.5 . . ?
C17 C18 C19 111.5(4) . . ?
C17 C18 H18A 109.3 . . ?
C19 C18 H18A 109.3 . . ?
C17 C18 H18B 109.3 . . ?
C19 C18 H18B 109.3 . . ?
H18A C18 H18B 108.0 . . ?
C20 C19 C18 115.2(4) . . ?
C20 C19 H19A 108.5 . . ?
C18 C19 H19A 108.5 . . ?
C20 C19 H19B 108.5 . . ?
C18 C19 H19B 108.5 . . ?
H19A C19 H19B 107.5 . . ?
C19 C20 H20A 109.5 . . ?
C19 C20 H20B 109.5 . . ?
H20A C20 H20B 109.5 . . ?
C19 C20 H20C 109.5 . . ?
H20A C20 H20C 109.5 . . ?
H20B C20 H20C 109.5 . . ?
C26 C21 C22 115.3(4) . . ?
C26 C21 B1 121.3(3) . . ?
C22 C21 B1 123.3(3) . . ?
C23 C22 C21 121.6(4) . . ?
C23 C22 H22 119.2 . . ?
C21 C22 H22 119.2 . . ?
C24 C23 C22 120.9(4) . . ?
C24 C23 H23 119.5 . . ?
C22 C23 H23 119.5 . . ?
C25 C24 C23 119.4(5) . . ?
C25 C24 H24 120.3 . . ?
C23 C24 H24 120.3 . . ?
C24 C25 C26 119.6(4) . . ?
C24 C25 H25 120.2 . . ?
C26 C25 H25 120.2 . . ?
C25 C26 C21 123.1(4) . . ?
C25 C26 H26 118.4 . . ?
C21 C26 H26 118.4 . . ?
C32 C27 C28 113.6(4) . . ?
C32 C27 B1 122.2(4) . . ?
C28 C27 B1 124.3(4) . . ?
C29 C28 C27 123.7(4) . . ?
C29 C28 H28 118.1 . . ?
C27 C28 H28 118.1 . . ?
C30 C29 C28 120.0(5) . . ?
C30 C29 H29 120.0 . . ?
C28 C29 H29 120.0 . . ?
C29 C30 C31 119.2(5) . . ?
C29 C30 H30 120.4 . . ?
C31 C30 H30 120.4 . . ?
C30 C31 C32 120.3(5) . . ?
C30 C31 H31 119.8 . . ?
C32 C31 H31 119.8 . . ?
C31 C32 C27 123.1(4) . . ?
C31 C32 H32 118.4 . . ?
C27 C32 H32 118.4 . . ?
C34 C33 C38 114.4(3) . . ?
C34 C33 B1 124.0(3) . . ?
C38 C33 B1 121.5(3) . . ?
C33 C34 C35 123.1(4) . . ?
C33 C34 H34 118.4 . . ?
C35 C34 H34 118.4 . . ?
C36 C35 C34 119.9(4) . . ?
C36 C35 H35 120.1 . . ?
C34 C35 H35 120.1 . . ?
C35 C36 C37 119.4(4) . . ?
C35 C36 H36 120.3 . . ?
C37 C36 H36 120.3 . . ?
C36 C37 C38 119.1(4) . . ?
C36 C37 H37 120.5 . . ?
C38 C37 H37 120.5 . . ?
C37 C38 C33 124.1(4) . . ?
C37 C38 H38 117.9 . . ?
C33 C38 H38 117.9 . . ?
C40 C39 C44 115.0(4) . . ?
C40 C39 B1 122.8(4) . . ?
C44 C39 B1 122.0(4) . . ?
C39 C40 C41 122.0(5) . . ?
C39 C40 H40 119.0 . . ?
C41 C40 H40 119.0 . . ?
C42 C41 C40 120.5(6) . . ?
C42 C41 H41 119.7 . . ?
C40 C41 H41 119.7 . . ?
C41 C42 C43 118.7(6) . . ?
C41 C42 H42 120.7 . . ?
C43 C42 H42 120.7 . . ?
C42 C43 C44 120.3(6) . . ?
C42 C43 H43 119.8 . . ?
C44 C43 H43 119.8 . . ?
C43 C44 C39 123.4(5) . . ?
C43 C44 H44 118.3 . . ?
C39 C44 H44 118.3 . . ?
C21 B1 C33 110.9(3) . . ?
C21 B1 C27 108.9(3) . . ?
C33 B1 C27 110.0(3) . . ?
C21 B1 C39 109.6(3) . . ?
C33 B1 C39 107.4(3) . . ?
C27 B1 C39 110.2(3) . . ?
C45 O3 C48 105.2(8) . . ?
O3 C45 C46 106.8(12) . . ?
O3 C45 H45A 110.4 . . ?
C46 C45 H45A 110.4 . . ?
O3 C45 H45B 110.4 . . ?
C46 C45 H45B 110.4 . . ?
H45A C45 H45B 108.6 . . ?
C47 C46 C45 101.8(8) . . ?
C47 C46 H46A 111.4 . . ?
C45 C46 H46A 111.4 . . ?
C47 C46 H46B 111.4 . . ?
C45 C46 H46B 111.4 . . ?
H46A C46 H46B 109.3 . . ?
C48 C47 C46 110.1(8) . . ?
C48 C47 H47A 109.6 . . ?
C46 C47 H47A 109.6 . . ?
C48 C47 H47B 109.6 . . ?
C46 C47 H47B 109.6 . . ?
H47A C47 H47B 108.1 . . ?
C47 C48 O3 107.8(8) . . ?
C47 C48 H48A 110.1 . . ?
O3 C48 H48A 110.1 . . ?
C47 C48 H48B 110.1 . . ?
O3 C48 H48B 110.1 . . ?
H48A C48 H48B 108.5 . . ?
C48A O3A C45A 111.9(12) . . ?
O3A C45A C46A 102.1(11) . . ?
O3A C45A H45C 111.4 . . ?
C46A C45A H45C 111.4 . . ?
O3A C45A H45D 111.4 . . ?
C46A C45A H45D 111.4 . . ?
H45C C45A H45D 109.2 . . ?
C47A C46A C45A 107.5(11) . . ?
C47A C46A H46C 110.2 . . ?
C45A C46A H46C 110.2 . . ?
C47A C46A H46D 110.2 . . ?
C45A C46A H46D 110.2 . . ?
H46C C46A H46D 108.5 . . ?
C46A C47A C48A 106.0(11) . . ?
C46A C47A H47C 110.5 . . ?
C48A C47A H47C 110.5 . . ?
C46A C47A H47D 110.5 . . ?
C48A C47A H47D 110.5 . . ?
H47C C47A H47D 108.7 . . ?
O3A C48A C47A 108.3(10) . . ?
O3A C48A H48C 110.0 . . ?
C47A C48A H48C 110.0 . . ?
O3A C48A H48D 110.0 . . ?
C47A C48A H48D 110.0 . . ?
H48C C48A H48D 108.4 . . ?
O1 N1 O2 121.83(15) . . ?
O1 N1 Pd1 118.6(2) . . ?
O2 N1 Pd1 119.6(2) . . ?
N1A O1A Pd1 122.7(8) . . ?
O1A N1A O2A 107.70(12) . . ?
 
loop_
 _geom_torsion_atom_site_label_1
 _geom_torsion_atom_site_label_2
 _geom_torsion_atom_site_label_3
 _geom_torsion_atom_site_label_4
 _geom_torsion
 _geom_torsion_site_symmetry_1
 _geom_torsion_site_symmetry_2
 _geom_torsion_site_symmetry_3
 _geom_torsion_site_symmetry_4
 _geom_torsion_publ_flag
C9 N2 C1 C2 -160.9(3) . . . . ?
C5 N2 C1 C2 77.9(4) . . . . ?
Pd1 N2 C1 C2 -35.1(3) . . . . ?
C3 N3 C2 C1 -166.9(3) . . . . ?
Pd1 N3 C2 C1 -46.7(3) . . . . ?
N2 C1 C2 N3 55.3(4) . . . . ?
C2 N3 C3 C4 166.7(3) . . . . ?
Pd1 N3 C3 C4 46.6(3) . . . . ?
N3 C3 C4 N4 -54.0(3) . . . . ?
C17 N4 C4 C3 158.9(3) . . . . ?
C13 N4 C4 C3 -79.6(3) . . . . ?
Pd1 N4 C4 C3 33.3(3) . . . . ?
C9 N2 C5 C6 -56.3(5) . . . . ?
C1 N2 C5 C6 65.5(4) . . . . ?
Pd1 N2 C5 C6 178.8(3) . . . . ?
N2 C5 C6 C7 -178.4(4) . . . . ?
C5 C6 C7 C8 -173.3(5) . . . . ?
C1 N2 C9 C10 67.2(4) . . . . ?
C5 N2 C9 C10 -171.2(3) . . . . ?
Pd1 N2 C9 C10 -52.7(4) . . . . ?
N2 C9 C10 C11 172.6(3) . . . . ?
C9 C10 C11 C12 172.2(4) . . . . ?
C17 N4 C13 C14 56.8(4) . . . . ?
C4 N4 C13 C14 -64.5(4) . . . . ?
Pd1 N4 C13 C14 -178.0(3) . . . . ?
N4 C13 C14 C15 -178.8(3) . . . . ?
C13 C14 C15 C16 178.8(4) . . . . ?
C4 N4 C17 C18 -68.7(4) . . . . ?
C13 N4 C17 C18 169.6(3) . . . . ?
Pd1 N4 C17 C18 50.9(4) . . . . ?
N4 C17 C18 C19 -178.2(4) . . . . ?
C17 C18 C19 C20 -174.3(5) . . . . ?
C26 C21 C22 C23 2.0(5) . . . . ?
B1 C21 C22 C23 -174.0(4) . . . . ?
C21 C22 C23 C24 0.4(6) . . . . ?
C22 C23 C24 C25 -2.1(7) . . . . ?
C23 C24 C25 C26 1.4(6) . . . . ?
C24 C25 C26 C21 1.1(6) . . . . ?
C22 C21 C26 C25 -2.7(5) . . . . ?
B1 C21 C26 C25 173.3(4) . . . . ?
C32 C27 C28 C29 -2.5(6) . . . . ?
B1 C27 C28 C29 178.5(4) . . . . ?
C27 C28 C29 C30 1.0(7) . . . . ?
C28 C29 C30 C31 0.7(7) . . . . ?
C29 C30 C31 C32 -0.7(7) . . . . ?
C30 C31 C32 C27 -1.0(7) . . . . ?
C28 C27 C32 C31 2.5(6) . . . . ?
B1 C27 C32 C31 -178.4(4) . . . . ?
C38 C33 C34 C35 0.1(5) . . . . ?
B1 C33 C34 C35 -177.5(4) . . . . ?
C33 C34 C35 C36 -0.2(6) . . . . ?
C34 C35 C36 C37 0.6(6) . . . . ?
C35 C36 C37 C38 -1.0(7) . . . . ?
C36 C37 C38 C33 1.0(7) . . . . ?
C34 C33 C38 C37 -0.6(6) . . . . ?
B1 C33 C38 C37 177.2(4) . . . . ?
C44 C39 C40 C41 -1.2(6) . . . . ?
B1 C39 C40 C41 174.1(4) . . . . ?
C39 C40 C41 C42 1.6(7) . . . . ?
C40 C41 C42 C43 -0.2(9) . . . . ?
C41 C42 C43 C44 -1.5(10) . . . . ?
C42 C43 C44 C39 2.0(10) . . . . ?
C40 C39 C44 C43 -0.5(8) . . . . ?
B1 C39 C44 C43 -175.9(5) . . . . ?
C26 C21 B1 C33 45.8(5) . . . . ?
C22 C21 B1 C33 -138.5(4) . . . . ?
C26 C21 B1 C27 -75.3(4) . . . . ?
C22 C21 B1 C27 100.4(4) . . . . ?
C26 C21 B1 C39 164.1(3) . . . . ?
C22 C21 B1 C39 -20.2(5) . . . . ?
C34 C33 B1 C21 -148.6(4) . . . . ?
C38 C33 B1 C21 33.9(5) . . . . ?
C34 C33 B1 C27 -28.1(5) . . . . ?
C38 C33 B1 C27 154.4(4) . . . . ?
C34 C33 B1 C39 91.7(4) . . . . ?
C38 C33 B1 C39 -85.8(4) . . . . ?
C32 C27 B1 C21 -166.0(3) . . . . ?
C28 C27 B1 C21 13.0(5) . . . . ?
C32 C27 B1 C33 72.4(4) . . . . ?
C28 C27 B1 C33 -108.6(4) . . . . ?
C32 C27 B1 C39 -45.8(5) . . . . ?
C28 C27 B1 C39 133.2(4) . . . . ?
C40 C39 B1 C21 -81.4(5) . . . . ?
C44 C39 B1 C21 93.5(5) . . . . ?
C40 C39 B1 C33 39.1(5) . . . . ?
C44 C39 B1 C33 -146.0(4) . . . . ?
C40 C39 B1 C27 158.8(4) . . . . ?
C44 C39 B1 C27 -26.3(5) . . . . ?
C48 O3 C45 C46 28(3) . . . . ?
O3 C45 C46 C47 -27(2) . . . . ?
C45 C46 C47 C48 16.1(19) . . . . ?
C46 C47 C48 O3 1(2) . . . . ?
C45 O3 C48 C47 -18(3) . . . . ?
C48A O3A C45A C46A 15(4) . . . . ?
O3A C45A C46A C47A -20(4) . . . . ?
C45A C46A C47A C48A 19(3) . . . . ?
C45A O3A C48A C47A -4(4) . . . . ?
C46A C47A C48A O3A -9(3) . . . . ?
Pd1 O1A N1A O2A 0.00(2) . . . . ?
 
_refine_diff_density_max    0.445
_refine_diff_density_min   -0.599
_refine_diff_density_rms    0.066

_shelx_res_file
;
TITL shelxt in P 1 21/n 1
    12_decay.res
    created by SHELXL-2018/3 at 16:46:52 on 27-Mar-2020
CELL 0.534 11.664 13.5665 30.1856 90 93.466 90
ZERR 4 0.000347 0.000465 0.000972 0 0.002874 0
LATT 1
SYMM 0.5-X,0.5+Y,0.5-Z
SFAC C H B N O Pd
DISP B 0 0 4.561
DISP C 0.001 0.001 6.94
DISP H -0 0 0.611
DISP N 0.003 0.002 10.693
DISP O 0.005 0.003 16.398
DISP Pd -2.504 0.615 1934.604
UNIT 192 292 4 16 12 4
DFIX 1.2 0.001 N1 O1 N1 O2
DFIX 1.3 0.001 O1A N1A N1A O2A
DANG 2.1 0.001 O1 O2 O1A O2A
FLAT 0.001 Pd1 O1 O2 N1 O1A O2A N1A
RIGU 0.001 0.002
EADP O3 O3A
EADP C45 C45A C48 C48A
EADP C46 C46A C47 C47A
EADP O1 O1A O2 O2A
EADP N1 N1A

L.S. 20
PLAN  5
SIZE 0.1 0.1 0.05
TEMP -8
BOND $H
list 4
CONF
fmap 2
acta
SHEL 999 0.8
OMIT 10 0 0
OMIT -1 2 3
OMIT 7 12 0
OMIT -2 1 2
REM <olex2.extras>
REM <HklSrc "%.\\12_decay.hkl">
REM </olex2.extras>

WGHT    0.047700
FVAR       0.24755   0.58375   0.86458
PD1   6    0.339910    0.775107    0.346598    11.00000    0.04921    0.05343 =
         0.04584    0.00145    0.00021   -0.00220
N2    4    0.346523    0.927175    0.337600    11.00000    0.06032    0.06065 =
         0.05216    0.00855   -0.00089    0.00161
N3    4    0.455265    0.798083    0.398268    11.00000    0.05110    0.05553 =
         0.04050   -0.00137   -0.00228   -0.00569
AFIX  13
H3    2    0.532532    0.787591    0.388088    11.00000   -1.20000
AFIX   0
N4    4    0.330589    0.631860    0.371256    11.00000    0.04979    0.05279 =
         0.05184   -0.00199    0.00252   -0.00400
C1    1    0.442421    0.963422    0.369920    11.00000    0.07721    0.05792 =
         0.06328    0.00139   -0.00747   -0.00662
AFIX  23
H1A   2    0.515573    0.957959    0.356446    11.00000   -1.20000
H1B   2    0.429978    1.032207    0.376970    11.00000   -1.20000
AFIX   0
C2    1    0.444751    0.902725    0.411706    11.00000    0.07425    0.05521 =
         0.05992   -0.00276   -0.00575   -0.00347
AFIX  23
H2A   2    0.509526    0.921597    0.431563    11.00000   -1.20000
H2B   2    0.374703    0.912605    0.426891    11.00000   -1.20000
AFIX   0
C3    1    0.433568    0.723006    0.432501    11.00000    0.05824    0.05997 =
         0.03991    0.00356   -0.00017   -0.00060
AFIX  23
H3A   2    0.364022    0.738764    0.447092    11.00000   -1.20000
H3B   2    0.497167    0.720776    0.454720    11.00000   -1.20000
AFIX   0
C4    1    0.420996    0.625658    0.409039    11.00000    0.05554    0.05703 =
         0.05190    0.00393    0.00047    0.00034
AFIX  23
H4A   2    0.399679    0.575387    0.429861    11.00000   -1.20000
H4B   2    0.493897    0.606974    0.397647    11.00000   -1.20000
AFIX   0
C5    1    0.231121    0.965267    0.351265    11.00000    0.07066    0.06821 =
         0.06976   -0.00039    0.00297    0.00871
AFIX  23
H5A   2    0.171251    0.933868    0.332539    11.00000   -1.20000
H5B   2    0.221381    0.944100    0.381501    11.00000   -1.20000
AFIX   0
C6    1    0.212332    1.075188    0.349004    11.00000    0.10674    0.06825 =
         0.09902    0.00053    0.00395    0.01761
AFIX  23
H6A   2    0.218208    1.097314    0.318669    11.00000   -1.20000
H6B   2    0.271906    1.107966    0.367356    11.00000   -1.20000
AFIX   0
C7    1    0.095878    1.103704    0.364603    11.00000    0.09882    0.09383 =
         0.14435   -0.03152   -0.00833    0.02855
AFIX  23
H7A   2    0.037116    1.064777    0.348641    11.00000   -1.20000
H7B   2    0.093532    1.088302    0.395915    11.00000   -1.20000
AFIX   0
C8    1    0.069630    1.210397    0.357751    11.00000    0.15676    0.09637 =
         0.26785   -0.04289   -0.03052    0.04615
AFIX 137
H8A   2    0.035036    1.220172    0.328411    11.00000   -1.50000
H8B   2    0.139415    1.247870    0.361204    11.00000   -1.50000
H8C   2    0.017544    1.231831    0.379229    11.00000   -1.50000
AFIX   0
C9    1    0.365895    0.960914    0.291545    11.00000    0.06988    0.06285 =
         0.05501    0.01446   -0.00147   -0.00130
AFIX  23
H9A   2    0.375144    1.031971    0.291843    11.00000   -1.20000
H9B   2    0.297968    0.945815    0.272633    11.00000   -1.20000
AFIX   0
C10   1    0.468413    0.915671    0.271554    11.00000    0.06839    0.08358 =
         0.06565    0.00831    0.00567   -0.00475
AFIX  23
H10A  2    0.464748    0.844507    0.274239    11.00000   -1.20000
H10B  2    0.538030    0.938069    0.287682    11.00000   -1.20000
AFIX   0
C11   1    0.472458    0.943530    0.223009    11.00000    0.09789    0.11137 =
         0.06859    0.00986    0.01595   -0.00639
AFIX  23
H11A  2    0.407629    0.913615    0.206441    11.00000   -1.20000
H11B  2    0.464858    1.014482    0.220155    11.00000   -1.20000
AFIX   0
C12   1    0.581124    0.911742    0.203130    11.00000    0.10794    0.18243 =
         0.08987   -0.00734    0.03429   -0.00568
AFIX 137
H12A  2    0.580539    0.933818    0.172901    11.00000   -1.50000
H12B  2    0.586641    0.841156    0.203983    11.00000   -1.50000
H12C  2    0.645823    0.939882    0.219766    11.00000   -1.50000
AFIX   0
C13   1    0.211983    0.624084    0.388475    11.00000    0.05064    0.06140 =
         0.07062    0.00429    0.00470   -0.00446
AFIX  23
H13A  2    0.203744    0.676680    0.409817    11.00000   -1.20000
H13B  2    0.156503    0.636289    0.363841    11.00000   -1.20000
AFIX   0
C14   1    0.179814    0.528638    0.410115    11.00000    0.05790    0.06900 =
         0.08209    0.01268    0.01243   -0.00234
AFIX  23
H14A  2    0.187410    0.474888    0.389306    11.00000   -1.20000
H14B  2    0.232329    0.516373    0.435673    11.00000   -1.20000
AFIX   0
C15   1    0.058615    0.531120    0.424697    11.00000    0.05987    0.08131 =
         0.09761    0.00484    0.02323   -0.00622
AFIX  23
H15A  2    0.006994    0.545406    0.399099    11.00000   -1.20000
H15B  2    0.052095    0.584598    0.445725    11.00000   -1.20000
AFIX   0
C16   1    0.020154    0.436815    0.445843    11.00000    0.08518    0.08960 =
         0.10815    0.00700    0.03383   -0.01403
AFIX 137
H16A  2    0.024258    0.383571    0.425051    11.00000   -1.50000
H16B  2   -0.057538    0.444052    0.454172    11.00000   -1.50000
H16C  2    0.069291    0.422869    0.471749    11.00000   -1.50000
AFIX   0
C17   1    0.348632    0.551227    0.338706    11.00000    0.07001    0.05186 =
         0.06275   -0.00549    0.00300   -0.00192
AFIX  23
H17A  2    0.352447    0.488962    0.354522    11.00000   -1.20000
H17B  2    0.282396    0.548645    0.317701    11.00000   -1.20000
AFIX   0
C18   1    0.454181    0.561517    0.313435    11.00000    0.07524    0.08694 =
         0.06422   -0.00865    0.00922    0.00666
AFIX  23
H18A  2    0.521318    0.561275    0.334032    11.00000   -1.20000
H18B  2    0.452063    0.624165    0.297920    11.00000   -1.20000
AFIX   0
C19   1    0.464189    0.478017    0.279929    11.00000    0.12578    0.12021 =
         0.11372   -0.04347    0.04769   -0.00465
AFIX  23
H19A  2    0.457365    0.415732    0.295328    11.00000   -1.20000
H19B  2    0.400064    0.482628    0.258020    11.00000   -1.20000
AFIX   0
C20   1    0.568558    0.476914    0.257218    11.00000    0.15401    0.16528 =
         0.14139   -0.03620    0.07734    0.01090
AFIX 137
H20A  2    0.569708    0.419837    0.238452    11.00000   -1.50000
H20B  2    0.633021    0.474826    0.278532    11.00000   -1.50000
H20C  2    0.572870    0.535341    0.239454    11.00000   -1.50000
AFIX   0

C21   1    0.656907    0.374245    0.427161    11.00000    0.05114    0.05386 =
         0.05850    0.00467   -0.00331   -0.00171
C22   1    0.709272    0.423637    0.393392    11.00000    0.05675    0.07059 =
         0.07448    0.01249    0.00916   -0.00309
AFIX  43
H22   2    0.725859    0.389320    0.367887    11.00000   -1.20000
AFIX   0
C23   1    0.737230    0.522454    0.396832    11.00000    0.06183    0.07049 =
         0.11950    0.02524    0.01585   -0.00715
AFIX  43
H23   2    0.771788    0.553443    0.373607    11.00000   -1.20000
AFIX   0
C24   1    0.714783    0.575354    0.433934    11.00000    0.06115    0.05753 =
         0.12692    0.01594   -0.00853   -0.00115
AFIX  43
H24   2    0.736167    0.641265    0.436353    11.00000   -1.20000
AFIX   0
C25   1    0.661022    0.530713    0.467158    11.00000    0.07140    0.05199 =
         0.09244   -0.00236   -0.01124    0.00844
AFIX  43
H25   2    0.643827    0.566206    0.492267    11.00000   -1.20000
AFIX   0
C26   1    0.631936    0.431972    0.463430    11.00000    0.07761    0.05168 =
         0.05981    0.00592   -0.00087    0.00279
AFIX  43
H26   2    0.593892    0.402860    0.486262    11.00000   -1.20000
AFIX   0
C27   1    0.733917    0.200884    0.458911    11.00000    0.05475    0.05073 =
         0.06025    0.00372    0.01354    0.00260
C28   1    0.809299    0.250296    0.488797    11.00000    0.06311    0.06164 =
         0.07774   -0.00445   -0.00074    0.00965
AFIX  43
H28   2    0.804199    0.318611    0.490310    11.00000   -1.20000
AFIX   0
C29   1    0.891660    0.203321    0.516471    11.00000    0.07943    0.08429 =
         0.09168   -0.00809   -0.01427    0.02108
AFIX  43
H29   2    0.938988    0.240017    0.536124    11.00000   -1.20000
AFIX   0
C30   1    0.902947    0.104505    0.514824    11.00000    0.06626    0.08304 =
         0.11646    0.01337   -0.00022    0.02318
AFIX  43
H30   2    0.957337    0.072540    0.533494    11.00000   -1.20000
AFIX   0
C31   1    0.833555    0.051885    0.485410    11.00000    0.06504    0.06595 =
         0.13766    0.01624    0.00411    0.01199
AFIX  43
H31   2    0.841298   -0.016229    0.483809    11.00000   -1.20000
AFIX   0
C32   1    0.751701    0.099468    0.457951    11.00000    0.05961    0.05330 =
         0.11650   -0.00055    0.00187    0.00415
AFIX  43
H32   2    0.706497    0.061869    0.437930    11.00000   -1.20000
AFIX   0
C33   1    0.505343    0.230273    0.444178    11.00000    0.05832    0.04817 =
         0.04493   -0.00333   -0.00011    0.00047
C34   1    0.479579    0.145463    0.466596    11.00000    0.05992    0.04927 =
         0.05732    0.00297    0.00175    0.00099
AFIX  43
H34   2    0.538229    0.100482    0.473333    11.00000   -1.20000
AFIX   0
C35   1    0.369282    0.123729    0.479730    11.00000    0.06291    0.06127 =
         0.06945    0.00922    0.00417   -0.00495
AFIX  43
H35   2    0.355949    0.065380    0.494750    11.00000   -1.20000
AFIX   0
C36   1    0.281238    0.188421    0.470437    11.00000    0.05868    0.06212 =
         0.10189   -0.00168    0.01181   -0.00120
AFIX  43
H36   2    0.207946    0.174712    0.479314    11.00000   -1.20000
AFIX   0
C37   1    0.302049    0.273896    0.447855    11.00000    0.06071    0.05829 =
         0.12293    0.00430    0.00670    0.00641
AFIX  43
H37   2    0.242845    0.318194    0.440867    11.00000   -1.20000
AFIX   0
C38   1    0.412449    0.293189    0.435635    11.00000    0.06109    0.05525 =
         0.10744    0.01394    0.00254    0.00379
AFIX  43
H38   2    0.425243    0.351874    0.420793    11.00000   -1.20000
AFIX   0
C39   1    0.636247    0.213187    0.374713    11.00000    0.08150    0.06022 =
         0.05664   -0.00121    0.01008   -0.01052
C40   1    0.544125    0.220098    0.344507    11.00000    0.10162    0.06991 =
         0.06334    0.00761   -0.00519   -0.02052
AFIX  43
H40   2    0.474745    0.243864    0.353795    11.00000   -1.20000
AFIX   0
C41   1    0.551349    0.192134    0.299543    11.00000    0.15526    0.07862 =
         0.06422    0.00456   -0.00308   -0.03574
AFIX  43
H41   2    0.487669    0.199345    0.279740    11.00000   -1.20000
AFIX   0
C42   1    0.649871    0.155134    0.285236    11.00000    0.19006    0.11380 =
         0.07543   -0.01279    0.02557   -0.01961
AFIX  43
H42   2    0.654748    0.136561    0.255753    11.00000   -1.20000
AFIX   0
C43   1    0.742298    0.145483    0.314889    11.00000    0.16841    0.16535 =
         0.08616   -0.03590    0.03821    0.02698
AFIX  43
H43   2    0.810340    0.118641    0.305757    11.00000   -1.20000
AFIX   0
C44   1    0.735310    0.175217    0.358143    11.00000    0.10424    0.14716 =
         0.08103   -0.02977    0.02231    0.01208
AFIX  43
H44   2    0.800462    0.169570    0.377309    11.00000   -1.20000
AFIX   0
B1    3    0.633437    0.255528    0.426648    11.00000    0.05987    0.05310 =
         0.05733    0.00031    0.00568    0.00129

PART 1
O3    5    0.689584    0.803284    0.365418    21.00000    0.07378    0.10078 =
         0.09284   -0.00728    0.01301   -0.00318
C45   1    0.736793    0.773292    0.324893    21.00000    0.08730    0.10331 =
         0.09432   -0.01327    0.00801   -0.00107
AFIX  23
H45A  2    0.727749    0.825221    0.302870    21.00000   -1.20000
H45B  2    0.698087    0.714645    0.313265    21.00000   -1.20000
AFIX   0
C46   1    0.861452    0.752500    0.335535    21.00000    0.08363    0.11372 =
         0.12988   -0.01098    0.01366   -0.00025
AFIX  23
H46A  2    0.874175    0.683771    0.343208    21.00000   -1.20000
H46B  2    0.907400    0.769664    0.310936    21.00000   -1.20000
AFIX   0
C47   1    0.886564    0.816068    0.373249    21.00000    0.08363    0.11372 =
         0.12988   -0.01098    0.01366   -0.00025
AFIX  23
H47A  2    0.933357    0.780880    0.395715    21.00000   -1.20000
H47B  2    0.929565    0.873025    0.364141    21.00000   -1.20000
AFIX   0
C48   1    0.783343    0.847364    0.391188    21.00000    0.08730    0.10331 =
         0.09432   -0.01327    0.00801   -0.00107
AFIX  23
H48A  2    0.777423    0.918640    0.389930    21.00000   -1.20000
H48B  2    0.781983    0.826974    0.421952    21.00000   -1.20000
AFIX   0
SAME 0.02 0.04 O3 > C48
PART 0
PART 2
O3A   5    0.675325    0.808232    0.360978   -21.00000    0.07378    0.10078 =
         0.09284   -0.00728    0.01301   -0.00318
C45A  1    0.730489    0.757614    0.326791   -21.00000    0.08730    0.10331 =
         0.09432   -0.01327    0.00801   -0.00107
AFIX  23
H45C  2    0.703880    0.781242    0.297630   -21.00000   -1.20000
H45D  2    0.717938    0.687051    0.328357   -21.00000   -1.20000
AFIX   0
C46A  1    0.855648    0.783443    0.337270   -21.00000    0.08363    0.11372 =
         0.12988   -0.01098    0.01366   -0.00025
AFIX  23
H46C  2    0.894656    0.729595    0.353032   -21.00000   -1.20000
H46D  2    0.893620    0.795471    0.310070   -21.00000   -1.20000
AFIX   0
C47A  1    0.858866    0.870518    0.364317   -21.00000    0.08363    0.11372 =
         0.12988   -0.01098    0.01366   -0.00025
AFIX  23
H47C  2    0.874141    0.928220    0.346636   -21.00000   -1.20000
H47D  2    0.918414    0.865092    0.388050   -21.00000   -1.20000
AFIX   0
C48A  1    0.747354    0.877810    0.382203   -21.00000    0.08730    0.10331 =
         0.09432   -0.01327    0.00801   -0.00107
AFIX  23
H48C  2    0.753533    0.865393    0.413904   -21.00000   -1.20000
H48D  2    0.716302    0.943496    0.377279   -21.00000   -1.20000
AFIX   0

PART 0
PART 3
O1    5    0.126242    0.759883    0.298427    31.00000    0.06366    0.18609 =
         0.07599   -0.02527   -0.00979    0.00459
O2    5    0.262399    0.724145    0.258955    31.00000    0.06366    0.18609 =
         0.07599   -0.02527   -0.00979    0.00459
N1    4    0.226998    0.749323    0.293751    31.00000    0.06386    0.07187 =
         0.06303    0.00849   -0.00626   -0.00026
PART 0
PART 4
O1A   5    0.202712    0.756963    0.302744   -31.00000    0.06366    0.18609 =
         0.07599   -0.02527   -0.00979    0.00459
O2A   5    0.321597    0.717958    0.256234   -31.00000    0.06366    0.18609 =
         0.07599   -0.02527   -0.00979    0.00459
N1A   4    0.212802    0.729737    0.261866   -31.00000    0.06386    0.07187 =
         0.06303    0.00849   -0.00626   -0.00026
HKLF 4


REM  shelxt in P 1 21/n 1
REM wR2 = 0.1360, GooF = S = 0.894, Restrained GooF = 0.894 for all data
REM R1 = 0.0546 for 5251 Fo > 4sig(Fo) and 0.1013 for all 9717 data
REM 526 parameters refined using 490 restraints

END

WGHT      0.0477      0.0000

REM Highest difference peak  0.445,  deepest hole -0.599,  1-sigma level  0.066
Q1    1   0.3437  0.6659  0.3476  11.00000  0.05    0.44
Q2    1   0.4717  0.7260  0.4610  11.00000  0.05    0.41
Q3    1   0.8200  0.8500  0.3133  11.00000  0.05    0.34
Q4    1   0.2137  0.6732  0.2643  11.00000  0.05    0.29
Q5    1   0.8632  0.7864  0.3858  11.00000  0.05    0.26
;
_shelx_res_checksum   81433

_shelx_hkl_file
;
 -15   0   1   -0.00    4.43
 -15   0   2    0.27    4.18
 -15   0   3   18.48    7.25
 -15   0   4   -0.00    3.45
 -15   0   5    6.70    5.58
 -15   0   6   -0.00    4.52
 -15   0   7    1.75    3.74
 -15   0   8   -0.00    3.90
 -15   0   9   24.77    7.60
 -15   0  10    4.26    3.80
 -15   0  11    1.78    3.42
 -15   0  12   -0.00    3.70
 -15   0  13    6.87    4.67
 -15   0  14   -0.00    3.24
 -15   0  15    5.76    4.41
 -15   0  16   -0.00    3.17
 -15   0  17   -0.00    2.86
 -15   0  18   -0.00    2.76
 -15   0  19    5.30    4.17
 -15   0  20    0.92    2.89
 -15   0  21   -0.00    2.98
 -15   1   1   19.60    8.25
 -15  -1   1    9.53    6.78
 -15   1   2    4.72    5.85
 -15  -1   2   -0.00    5.16
 -15   1   3   -0.00    4.39
 -15  -1   3    3.07    5.01
 -15   1   4    1.41    4.03
 -15  -1   4    3.83    5.00
 -15   1   5   12.54    6.71
 -15  -1   5   15.55    6.93
 -15   1   6    1.19    3.40
 -15  -1   6   -0.00    4.21
 -15   1   7    7.32    5.44
 -15  -1   7    5.81    5.11
 -15   1   8    3.00    3.84
 -15  -1   8    0.00    4.11
 -15   1   9    1.07    3.42
 -15  -1   9   -0.00    5.21
 -15   1  10   -0.00    3.43
 -15  -1  10   -0.00    4.22
 -15   1  11    8.60    4.82
 -15  -1  11   12.31    5.81
 -15   1  12    4.93    3.82
 -15  -1  12    0.33    3.60
 -15   1  13    2.87    3.61
 -15  -1  13    6.26    4.60
 -15   1  14   -0.00    3.31
 -15  -1  14    2.21    4.20
 -15   1  15    5.31    4.33
 -15  -1  15   -0.00    3.69
 -15   1  16   -0.00    3.15
 -15  -1  16    0.00    3.81
 -15   1  17    5.72    4.15
 -15  -1  17    6.36    4.66
 -15   1  18   -0.00    3.18
 -15  -1  18    1.46    3.46
 -15   1  19    0.00    2.69
 -15   1  20    1.93    3.12
 -15   1  21    2.84    3.35
 -15   1  22    0.37    2.50
 -15   1  23    1.89    2.71
 -15   2   1    1.38    4.61
 -15  -2   1    4.46    4.81
 -15   2   2    2.86    4.78
 -15  -2   2   -0.00    4.52
 -15   2   3   19.46    7.31
 -15  -2   3   16.29    7.47
 -15   2   4   -0.00    5.38
 -15  -2   4   -0.00    4.44
 -15   2   5    2.42    4.58
 -15  -2   5    0.00    4.64
 -15   2   6   -0.00    4.00
 -15  -2   6    2.76    4.11
 -15   2   7    4.59    4.34
 -15  -2   7    2.54    4.74
 -15   2   8   -0.00    3.24
 -15  -2   8   -0.00    4.28
 -15   2   9    4.49    4.48
 -15  -2   9    8.81    5.84
 -15   2  10    3.89    3.88
 -15  -2  10    8.73    5.64
 -15   2  11    4.09    3.61
 -15  -2  11   -0.00    3.74
 -15   2  12    0.50    3.37
 -15  -2  12   -0.00    3.99
 -15   2  13    4.33    3.73
 -15  -2  13    4.97    4.81
 -15   2  14   11.40    4.90
 -15  -2  14   11.05    5.24
 -15   2  15    8.66    4.37
 -15  -2  15    2.26    4.21
 -15   2  16    0.93    3.14
 -15  -2  16   -0.00    3.46
 -15   2  17    4.22    3.58
 -15   2  18   -0.00    2.99
 -15   2  19    5.99    3.46
 -15   2  20   -0.00    2.34
 -15   2  21   -0.00    2.66
 -15   3   1    2.65    4.54
 -15  -3   1    0.00    4.35
 -15   3   2    0.00    3.98
 -15  -3   2   -0.00    4.45
 -15   3   3   -0.00    3.83
 -15  -3   3   -0.00    4.67
 -15   3   4    0.00    3.30
 -15  -3   4    1.70    4.25
 -15   3   5    6.95    5.06
 -15  -3   5   11.00    6.64
 -15   3   6    0.06    3.65
 -15  -3   6    0.00    4.79
 -15   3   7    4.40    4.37
 -15  -3   7    1.19    5.00
 -15   3   8    2.25    3.57
 -15  -3   8    4.72    5.59
 -15   3   9    1.99    3.99
 -15  -3   9    2.45    4.68
 -15   3  10    4.73    3.89
 -15  -3  10   10.92    6.07
 -15   3  11   14.24    5.43
 -15  -3  11   18.52    7.59
 -15   3  12    3.43    3.69
 -15  -3  12   -0.00    4.72
 -15   3  13    1.90    3.20
 -15  -3  13    0.35    4.56
 -15   3  14    1.65    3.38
 -15   3  15    2.12    2.94
 -15   3  16    3.93    3.31
 -15   3  17    4.31    3.51
 -15   3  18    0.13    2.50
 -15   3  19    1.03    2.57
 -15   4   1    2.12    3.82
 -15  -4   1    3.12    4.59
 -15   4   2   -0.00    3.80
 -15  -4   2    1.53    4.79
 -15   4   3    2.19    4.00
 -15  -4   3    5.17    6.45
 -15   4   4   11.70    5.57
 -15  -4   4   -0.00    5.11
 -15   4   5    5.31    4.11
 -15  -4   5    5.77    5.90
 -15   4   6   -0.00    3.45
 -15  -4   6    0.00    4.43
 -15   4   7    5.75    4.62
 -15  -4   7    0.38    4.30
 -15   4   8    8.71    4.44
 -15  -4   8    3.10    4.77
 -15   4   9    0.00    3.55
 -15  -4   9    4.31    5.12
 -15   4  10    0.56    3.02
 -15   4  11   -0.00    2.55
 -15   4  12   -0.00    2.74
 -15   4  13    8.78    4.58
 -15   4  14    2.36    3.44
 -15   4  15    6.83    4.01
 -15   4  16    0.00    2.76
 -15   4  17   -0.00    2.54
 -15   4  18    1.27    2.30
 -15   5   1    4.39    4.89
 -15  -5   1    0.00    4.98
 -15   5   2    0.00    4.09
 -15  -5   2   -0.00    3.95
 -15   5   3   -0.00    4.20
 -15  -5   3    5.99    6.04
 -15   5   4    0.58    3.90
 -15  -5   4    4.20    4.49
 -15   5   5    2.75    3.45
 -15   5   6   11.06    4.89
 -15   5   7    4.90    4.15
 -15   5   8    1.64    3.15
 -15   5   9    1.68    3.17
 -15   5  10    2.86    3.46
 -15   5  11   10.12    4.94
 -15   5  12    3.00    3.31
 -15   5  13    0.60    3.24
 -15   5  14   -0.00    2.57
 -15   5  15    1.81    2.81
 -15   5  16    5.67    3.36
 -15   5  17    8.70    3.83
 -15   6   6    0.92    3.61
 -15   6   7    4.09    4.09
 -15   6   8    0.07    3.18
 -15   6   9    3.18    4.12
 -15   6  10    5.66    4.08
 -15   6  11    3.92    3.43
 -15   6  12    2.32    3.32
 -15   6  13    0.00    2.70
 -15   6  14    4.56    3.29
 -15   6  15    5.87    3.31
 -14   0   1    2.75    4.51
 -14   0   2   19.43    7.83
 -14   0   3    5.54    4.45
 -14   0   4   19.45    6.66
 -14   0   5    0.00    3.29
 -14   0   6   11.02    5.91
 -14   0   7   -0.00    3.76
 -14   0   8   10.24    5.51
 -14   0   9    3.05    4.32
 -14   0  10    1.14    3.41
 -14   0  11   -0.00    3.78
 -14   0  12    7.36    4.46
 -14   0  13   -0.00    3.18
 -14   0  14   12.15    4.84
 -14   0  15    1.70    3.50
 -14   0  16    3.65    3.60
 -14   0  17    0.00    2.92
 -14   0  18    0.00    3.21
 -14   0  19    1.24    3.40
 -14   0  20    7.31    4.18
 -14   0  21    0.65    3.01
 -14   0  22    3.85    3.37
 -14   0  23    0.57    2.89
 -14   0  24   13.87    4.86
 -14   0  25    0.21    2.60
 -14   0  26    0.38    2.81
 -14   0  27   -0.00    2.45
 -14   1   1    1.15    3.30
 -14  -1   1    2.02    4.96
 -14   1   2    1.04    4.02
 -14  -1   2    0.00    4.31
 -14   1   3   -0.00    4.12
 -14  -1   3    2.12    4.45
 -14   1   4    0.12    3.25
 -14  -1   4    9.47    5.74
 -14   1   5    1.17    3.96
 -14  -1   5    1.57    4.57
 -14   1   6   18.10    6.61
 -14  -1   6   11.39    5.73
 -14   1   7    3.08    4.24
 -14  -1   7   -0.00    4.13
 -14   1   8   -0.00    3.54
 -14  -1   8    0.00    4.47
 -14   1   9    0.00    3.18
 -14  -1   9    4.06    4.33
 -14   1  10   17.67    6.32
 -14  -1  10   24.67    7.56
 -14   1  11    1.40    3.06
 -14  -1  11   -0.00    4.05
 -14   1  12    9.86    4.56
 -14  -1  12    3.23    4.45
 -14   1  13    1.19    3.38
 -14  -1  13   -0.00    3.26
 -14   1  14    6.20    3.93
 -14  -1  14    0.00    3.46
 -14   1  15    0.00    2.67
 -14  -1  15   -0.00    3.76
 -14   1  16    6.61    4.03
 -14  -1  16    1.40    3.85
 -14   1  17   -0.00    2.67
 -14  -1  17    2.86    3.64
 -14   1  18   -0.00    2.62
 -14  -1  18    3.25    3.46
 -14   1  19   -0.00    2.54
 -14  -1  19    0.00    2.93
 -14   1  20    0.82    2.98
 -14  -1  20    7.69    4.21
 -14   1  21   -0.00    2.63
 -14  -1  21    1.84    3.07
 -14   1  22    1.32    2.63
 -14  -1  22    3.80    3.55
 -14   1  23    0.00    2.15
 -14  -1  23   -0.00    2.99
 -14   1  24    1.86    2.53
 -14  -1  24    0.00    3.04
 -14  -1  25    0.71    2.83
 -14   2   1    5.07    4.94
 -14  -2   1    2.21    5.21
 -14   2   2   19.48    7.35
 -14  -2   2   18.98    7.66
 -14   2   3    2.41    4.94
 -14  -2   3   -0.00    4.62
 -14   2   4    8.22    5.60
 -14  -2   4    5.04    4.49
 -14   2   5    0.41    4.21
 -14  -2   5   -0.00    4.76
 -14   2   6    5.85    4.46
 -14  -2   6    6.23    5.44
 -14   2   7    3.62    3.70
 -14  -2   7   -0.00    4.22
 -14   2   8    5.15    4.15
 -14  -2   8    9.89    6.21
 -14   2   9   -0.00    3.29
 -14  -2   9    2.24    4.15
 -14   2  10   -0.00    3.58
 -14  -2  10    0.00    3.67
 -14   2  11    0.35    2.89
 -14  -2  11   -0.00    3.96
 -14   2  12    6.89    4.23
 -14  -2  12   10.86    5.61
 -14   2  13    1.85    3.12
 -14  -2  13    0.59    3.59
 -14   2  14    4.01    3.52
 -14  -2  14    3.86    4.45
 -14   2  15    2.86    3.19
 -14  -2  15   -0.00    3.43
 -14   2  16    2.20    2.69
 -14  -2  16    4.64    4.37
 -14   2  17    1.33    2.54
 -14  -2  17    4.04    3.59
 -14   2  18    4.67    3.16
 -14  -2  18    5.68    4.23
 -14   2  19    3.16    2.61
 -14  -2  19    2.71    3.48
 -14   2  20   -0.00    2.10
 -14  -2  20   -0.00    3.05
 -14   2  21    0.00    2.27
 -14  -2  21    4.08    3.70
 -14  -2  22    1.89    3.98
 -14  -2  23   -0.00    3.77
 -14   3   1    3.18    4.30
 -14  -3   1   -0.00    4.85
 -14   3   2    3.88    4.65
 -14  -3   2    5.72    5.44
 -14   3   3    2.49    4.47
 -14  -3   3    1.96    4.43
 -14   3   4   -0.00    3.41
 -14  -3   4    0.47    4.62
 -14   3   5    2.97    3.92
 -14  -3   5    4.97    5.59
 -14   3   6   19.40    6.64
 -14  -3   6   10.05    6.05
 -14   3   7   -0.00    3.55
 -14  -3   7   -0.00    4.22
 -14   3   8    1.11    3.44
 -14  -3   8    2.91    4.95
 -14   3   9   -0.00    3.08
 -14  -3   9   -0.00    4.59
 -14   3  10   11.89    4.91
 -14  -3  10   14.38    6.87
 -14   3  11   16.19    5.35
 -14  -3  11   10.04    5.96
 -14   3  12   -0.00    3.16
 -14  -3  12    3.69    4.45
 -14   3  13   -0.00    3.00
 -14  -3  13   -0.00    3.87
 -14   3  14    0.00    3.04
 -14  -3  14    2.16    4.36
 -14   3  15    1.35    2.75
 -14  -3  15    9.21    5.15
 -14   3  16   11.44    4.27
 -14  -3  16   11.72    5.49
 -14   3  17    0.74    2.47
 -14  -3  17    0.16    3.85
 -14   3  18   -0.00    2.03
 -14  -3  18   -0.00    3.63
 -14   3  19    1.29    2.35
 -14  -3  19   -0.00    4.00
 -14   3  20   14.20    4.02
 -14  -3  20   15.34    6.24
 -14  -3  21    3.57    4.01
 -14   4   1    3.89    4.44
 -14  -4   1    7.31    5.73
 -14   4   2    6.13    4.74
 -14  -4   2    8.04    7.09
 -14   4   3    1.75    4.39
 -14  -4   3    3.65    5.00
 -14   4   4    1.40    3.77
 -14  -4   4    1.31    4.55
 -14   4   5    1.10    3.21
 -14  -4   5   -0.00    3.82
 -14   4   6    1.40    3.15
 -14  -4   6    1.16    4.37
 -14   4   7    1.02    3.04
 -14  -4   7    3.81    5.03
 -14   4   8    5.65    4.23
 -14  -4   8    3.32    4.23
 -14   4   9    1.86    3.15
 -14  -4   9    0.00    4.89
 -14   4  10   14.58    5.33
 -14  -4  10    8.35    5.67
 -14   4  11    2.71    2.99
 -14  -4  11   -0.00    4.84
 -14   4  12    8.23    4.11
 -14  -4  12   20.30    6.99
 -14   4  13   16.15    5.12
 -14  -4  13   10.42    6.08
 -14   4  14   11.40    4.35
 -14  -4  14    6.58    5.29
 -14   4  15   -0.00    2.39
 -14  -4  15    1.03    4.21
 -14   4  16    6.68    3.40
 -14  -4  16   -0.00    4.87
 -14   4  17    0.32    2.14
 -14  -4  17    1.72    4.45
 -14   4  18    5.02    2.96
 -14  -4  18    1.92    4.21
 -14  -4  19    4.00    4.22
 -14   5   1    0.00    4.04
 -14  -5   1    4.13    5.39
 -14   5   2    0.93    3.69
 -14  -5   2   -0.00    5.99
 -14   5   3   -0.00    3.90
 -14  -5   3    5.64    5.38
 -14   5   4    2.10    3.85
 -14  -5   4    0.30    5.00
 -14   5   5   -0.00    2.66
 -14  -5   5    4.80    6.06
 -14   5   6    0.00    3.05
 -14  -5   6    6.97    5.38
 -14   5   7   -0.00    2.57
 -14  -5   7   -0.00    3.90
 -14   5   8    0.90    3.03
 -14  -5   8   -0.00    4.44
 -14   5   9   11.53    5.01
 -14  -5   9   16.04    8.04
 -14   5  10    5.79    3.80
 -14  -5  10   17.40    7.42
 -14   5  11   -0.00    2.75
 -14  -5  11   -0.00    4.22
 -14   5  12    0.00    3.27
 -14  -5  12    0.00    4.33
 -14   5  13   -0.00    2.81
 -14  -5  13   -0.00    4.81
 -14   5  14    0.00    2.74
 -14  -5  14    3.70    4.94
 -14   5  15    3.05    3.22
 -14  -5  15    5.51    4.50
 -14   5  16   10.35    3.79
 -14  -5  16   11.45    6.20
 -14   5  17    0.33    2.30
 -14  -5  17    1.01    4.22
 -14   5  18    1.23    2.18
 -14   6   1    6.93    5.47
 -14  -6   1    1.36    5.50
 -14   6   2    1.96    4.10
 -14  -6   2    8.43    6.79
 -14   6   3    9.45    5.41
 -14  -6   3    5.35    6.33
 -14   6   4    8.59    5.36
 -14  -6   4   10.52    6.80
 -14   6   5    4.35    4.15
 -14  -6   5   -0.00    5.64
 -14   6   6    7.93    4.64
 -14  -6   6    6.26    5.37
 -14   6   7    0.00    3.07
 -14  -6   7   10.80    6.40
 -14   6   8    0.19    3.30
 -14  -6   8   -0.00    5.01
 -14   6   9   -0.00    3.27
 -14  -6   9    9.83    6.28
 -14   6  10   -0.00    3.18
 -14  -6  10    1.97    5.33
 -14   6  11    3.92    3.56
 -14  -6  11    1.99    6.01
 -14   6  12    0.81    2.88
 -14  -6  12    5.78    5.21
 -14   6  13    2.31    2.85
 -14  -6  13    1.04    4.60
 -14   6  14    5.93    3.44
 -14  -6  14    4.23    5.40
 -14   7   1    6.34    4.94
 -14  -7   1   13.23    7.75
 -14   7   2    3.24    4.89
 -14  -7   2    0.00    5.31
 -14   7   3   -0.00    3.37
 -14  -7   3    3.49    5.54
 -14   7   4    4.14    4.38
 -14  -7   4    2.74    5.59
 -14   7   5    9.71    5.17
 -14  -7   5   13.38    7.51
 -14   7   6   -0.00    3.40
 -14  -7   6    7.39    6.39
 -14   7   7    1.18    3.16
 -14  -7   7    0.00    4.65
 -14   7   8   -0.00    2.90
 -14  -7   8   -0.00    4.15
 -14  -7   9    0.44    4.58
 -14  -7  10    1.22    5.79
 -14  -7  11   11.60    7.70
 -14  -8   1    0.82    5.12
 -14  -8   2   -0.00    5.55
 -14  -8   3    3.97    6.84
 -14  -8   4   -0.00    6.18
 -14  -8   5   -0.00    4.72
 -14  -8   6    6.45    6.58
 -14  -8   7    1.27    5.83
  14   9  -1    3.19    5.74
 -14  -9   1    0.64    5.41
  14  10  -1    6.75    6.61
  14  10  -2   -0.00    5.71
  14  11  -1    0.00    5.18
  14  11  -2    2.44    5.78
 -13   0   1   47.30   11.56
 -13   0   2    0.17    4.29
 -13   0   3   24.37    7.82
 -13   0   4   -0.00    3.73
 -13   0   5    8.58    5.36
 -13   0   6   -0.00    3.52
 -13   0   7   19.73    6.98
 -13   0   8   -0.00    4.15
 -13   0   9    3.27    3.87
 -13   0  10   -0.00    3.67
 -13   0  11   18.06    6.30
 -13   0  12    3.21    3.54
 -13   0  13   20.15    6.18
 -13   0  14   -0.00    3.21
 -13   0  15   -0.00    2.85
 -13   0  16    1.31    3.54
 -13   0  17   17.32    5.45
 -13   0  18   -0.00    2.88
 -13   0  19    7.41    4.17
 -13   0  20   -0.00    2.53
 -13   0  21   -0.00    2.59
 -13   0  22    4.03    3.00
 -13   0  23   14.80    4.89
 -13   0  24    0.00    2.36
 -13   0  25    1.22    2.32
 -13   0  26    0.26    2.37
 -13   0  27   12.24    4.29
 -13   0  28   -0.00    2.79
 -13   0  29    6.93    3.70
 -13   0  30   -0.00    2.44
 -13   1   1   11.22    6.19
 -13  -1   1    3.46    4.88
 -13   1   2    7.25    4.91
 -13  -1   2    5.88    5.51
 -13   1   3   18.21    6.27
 -13  -1   3   -0.00    4.13
 -13   1   4   -0.00    3.34
 -13  -1   4    4.12    5.11
 -13   1   5   66.19   12.44
 -13  -1   5   55.18   12.40
 -13   1   6   -0.00    3.42
 -13  -1   6   -0.00    4.04
 -13   1   7    2.53    4.10
 -13  -1   7    4.95    4.98
 -13   1   8   -0.00    3.31
 -13  -1   8    0.00    3.79
 -13   1   9   20.86    6.56
 -13  -1   9   28.11    7.66
 -13   1  10    4.80    3.98
 -13  -1  10    8.64    4.40
 -13   1  11   17.01    5.36
 -13  -1  11   10.03    5.53
 -13   1  12   -0.00    3.06
 -13  -1  12    1.30    3.72
 -13   1  13    8.17    3.95
 -13  -1  13    1.56    3.95
 -13   1  14    0.00    2.43
 -13  -1  14    0.55    3.09
 -13   1  15   29.47    7.06
 -13  -1  15   42.46    8.78
 -13   1  16    0.98    2.74
 -13  -1  16    0.85    3.27
 -13   1  17    3.52    3.16
 -13  -1  17    0.43    2.56
 -13   1  18    0.80    2.79
 -13  -1  18   -0.00    2.91
 -13   1  19    9.07    3.99
 -13  -1  19    8.64    4.34
 -13   1  20    2.61    3.00
 -13  -1  20    3.55    3.28
 -13   1  21    6.03    3.20
 -13  -1  21    2.31    3.49
 -13   1  22   -0.00    2.32
 -13  -1  22   -0.00    3.09
 -13   1  23   -0.00    1.96
 -13  -1  23   -0.00    2.76
 -13   1  24    1.82    2.45
 -13  -1  24    2.81    3.05
 -13   1  25    6.95    3.13
 -13  -1  25    6.61    4.00
 -13   1  26    1.23    2.36
 -13  -1  26   -0.00    2.87
 -13  -1  27    3.21    3.52
 -13  -1  28   -0.00    2.96
 -13  -1  29    5.98    3.84
 -13   2   1   24.89    7.72
 -13  -2   1   24.89    8.90
 -13   2   2   -0.00    3.24
 -13  -2   2    2.48    4.31
 -13   2   3    9.61    6.38
 -13  -2   3    8.85    5.63
 -13   2   4   10.04    5.74
 -13  -2   4    5.72    4.86
 -13   2   5    4.09    4.35
 -13  -2   5    5.35    5.01
 -13   2   6    8.31    5.46
 -13  -2   6   -0.00    4.53
 -13   2   7   23.73    6.99
 -13  -2   7   19.95    7.45
 -13   2   8   -0.00    3.66
 -13  -2   8    5.02    4.81
 -13   2   9    0.46    2.91
 -13  -2   9    2.56    4.11
 -13   2  10    0.00    2.78
 -13  -2  10    1.33    3.96
 -13   2  11   22.42    6.19
 -13  -2  11   11.69    5.93
 -13   2  12    2.19    3.47
 -13  -2  12    0.00    4.00
 -13   2  13   21.82    5.55
 -13  -2  13   10.95    5.51
 -13   2  14    0.00    2.58
 -13  -2  14    3.66    4.27
 -13   2  15    8.77    3.85
 -13  -2  15    0.00    3.38
 -13   2  16    6.38    3.57
 -13  -2  16    3.27    4.13
 -13   2  17    4.77    3.16
 -13  -2  17    8.34    4.75
 -13   2  18    1.30    2.52
 -13  -2  18    0.00    3.35
 -13   2  19    4.47    2.89
 -13  -2  19    2.71    4.08
 -13   2  20    1.95    2.32
 -13  -2  20   -0.00    2.91
 -13   2  21    2.52    2.42
 -13  -2  21    1.75    3.35
 -13   2  22   -0.00    2.28
 -13  -2  22    3.96    3.71
 -13   2  23   12.90    3.87
 -13  -2  23   20.59    6.25
 -13  -2  24   -0.00    2.88
 -13  -2  25   -0.00    3.37
 -13  -2  26    0.00    3.43
 -13  -2  27   11.77    5.19
 -13   3   1    6.08    4.92
 -13  -3   1   10.05    6.07
 -13   3   2   -0.00    3.63
 -13  -3   2    0.84    4.71
 -13   3   3    6.39    4.53
 -13  -3   3    0.00    4.60
 -13   3   4    4.85    4.38
 -13  -3   4    1.04    4.32
 -13   3   5   19.97    6.36
 -13  -3   5    7.53    6.14
 -13   3   6    8.82    4.48
 -13  -3   6    0.00    4.84
 -13   3   7    0.64    3.22
 -13  -3   7    0.06    3.63
 -13   3   8   -0.00    3.25
 -13  -3   8    4.77    5.34
 -13   3   9   17.67    5.79
 -13  -3   9   23.42    7.83
 -13   3  10    2.72    3.33
 -13  -3  10    6.77    5.16
 -13   3  11    6.01    3.76
 -13  -3  11    5.87    6.03
 -13   3  12   -0.00    2.45
 -13  -3  12    2.43    4.56
 -13   3  13    2.97    2.80
 -13  -3  13    0.78    3.69
 -13   3  14    1.40    2.58
 -13  -3  14    0.30    4.64
 -13   3  15   19.56    5.29
 -13  -3  15   18.28    6.48
 -13   3  16    4.14    2.89
 -13  -3  16    0.13    3.53
 -13   3  17    0.86    2.00
 -13  -3  17   -0.00    3.43
 -13   3  18   -0.00    2.25
 -13  -3  18    2.65    3.58
 -13   3  19   10.66    3.35
 -13  -3  19    2.06    3.90
 -13   3  20    6.58    2.94
 -13  -3  20    6.96    4.95
 -13  -3  21    3.16    4.43
 -13  -3  22   -0.00    3.85
 -13  -3  23   -0.00    3.80
 -13  -3  24   -0.00    2.90
 -13  -3  25   13.61    5.75
 -13  -3  26   -0.00    3.49
 -13   4   1   19.27    6.60
  13   4  -1   12.84    7.09
 -13  -4   1   17.70    7.49
 -13   4   2    9.95    4.98
 -13  -4   2    4.51    5.06
 -13   4   3    2.23    3.71
 -13  -4   3    5.54    5.31
 -13   4   4    0.14    3.33
 -13  -4   4    3.76    5.64
 -13   4   5   -0.00    3.19
 -13  -4   5    2.60    4.77
 -13   4   6   13.64    5.54
 -13  -4   6    6.02    6.40
 -13   4   7    5.00    4.42
 -13  -4   7   21.29    7.77
 -13   4   8    9.42    4.23
 -13  -4   8    2.73    5.39
 -13   4   9    3.12    3.39
 -13  -4   9    1.67    4.14
 -13   4  10    0.00    3.01
 -13  -4  10    4.45    5.19
 -13   4  11   10.56    4.21
 -13  -4  11   12.08    6.04
 -13   4  12    9.85    4.28
 -13  -4  12   11.21    6.38
 -13   4  13   13.59    4.74
 -13  -4  13   25.39    7.51
 -13   4  14    2.31    2.69
 -13  -4  14    0.52    4.05
 -13   4  15    1.02    2.47
 -13  -4  15   -0.00    3.83
 -13   4  16    4.51    2.88
 -13  -4  16    4.53    4.29
 -13   4  17    4.23    2.65
 -13  -4  17    6.49    4.96
 -13   4  18    0.23    1.89
 -13  -4  18    1.56    4.02
 -13   4  19    2.35    2.07
 -13  -4  19    4.27    4.31
 -13  -4  20   -0.00    3.57
 -13  -4  21    5.14    4.75
 -13  -4  22    4.82    4.21
 -13  -4  23    8.75    5.36
 -13  -4  24    2.56    3.77
 -13   5   1    6.89    4.82
  13   5  -1    6.83    5.66
 -13  -5   1   14.87    6.87
 -13   5   2   -0.00    3.43
  13   5  -2    3.54    4.70
 -13  -5   2    4.55    6.47
 -13   5   3   -0.00    3.12
 -13  -5   3    5.47    5.97
 -13   5   4    8.86    4.71
 -13  -5   4   -0.00    5.51
 -13   5   5   13.30    5.43
 -13  -5   5   16.26    7.03
 -13   5   6    2.42    3.48
 -13  -5   6    1.31    4.19
 -13   5   7    2.49    3.19
 -13  -5   7   -0.00    4.23
 -13   5   8   -0.00    2.69
 -13  -5   8    0.00    4.45
 -13   5   9    7.66    4.10
 -13  -5   9   13.02    7.01
 -13   5  10   20.12    5.64
 -13  -5  10   15.18    7.19
 -13   5  11    8.78    4.35
 -13  -5  11    7.41    6.47
 -13   5  12   -0.00    3.07
 -13  -5  12   -0.00    3.96
 -13   5  13    3.51    2.99
 -13  -5  13    0.17    4.19
 -13   5  14    4.03    3.03
 -13  -5  14    9.01    5.01
 -13   5  15   11.05    4.13
 -13  -5  15   41.42    9.14
 -13   5  16    1.46    2.47
 -13  -5  16    6.28    4.66
 -13   5  17    3.23    2.38
 -13  -5  17   -0.00    4.14
 -13   5  18   -0.00    1.88
 -13  -5  18    2.81    4.01
 -13  -5  19    0.00    3.24
 -13  -5  20    5.47    5.24
 -13  -5  21    0.15    4.11
 -13  -5  22   -0.00    3.84
 -13   6   1   12.00    6.15
  13   6  -1    1.49    4.89
 -13  -6   1    0.00    4.91
 -13   6   2   -0.00    3.55
  13   6  -2    2.53    5.29
 -13  -6   2   -0.00    5.05
 -13   6   3    4.65    4.65
  13   6  -3   -0.00    4.29
 -13  -6   3    1.33    5.35
 -13   6   4    6.31    4.83
 -13  -6   4    6.70    5.82
 -13   6   5   -0.00    3.50
 -13  -6   5   -0.00    5.15
 -13   6   6    9.16    4.76
 -13  -6   6   10.46    7.18
 -13   6   7    6.09    4.59
 -13  -6   7    8.73    6.60
 -13   6   8   14.48    5.36
 -13  -6   8    9.00    6.69
 -13   6   9    1.53    2.74
 -13  -6   9    8.65    6.32
 -13   6  10    5.08    4.01
 -13  -6  10    0.00    4.85
 -13   6  11    2.73    3.18
 -13  -6  11    4.65    5.18
 -13   6  12    6.15    3.37
 -13  -6  12    4.85    4.67
 -13   6  13    4.11    3.18
 -13  -6  13    1.18    4.59
 -13  -6  14    0.00    4.41
 -13  -6  15    0.00    5.28
 -13  -6  16    1.34    4.42
 -13  -6  17    0.00    5.02
 -13  -6  18   -0.00    3.88
 -13  -6  19   -0.00    4.02
 -13  -6  20    3.50    4.81
 -13   7   1   -0.00    3.59
  13   7  -1   -0.00    4.47
 -13  -7   1    3.83    5.57
 -13   7   2   -0.00    3.13
  13   7  -2    4.17    5.30
 -13  -7   2    7.82    6.81
 -13   7   3    0.29    3.84
  13   7  -3    1.70    4.60
 -13  -7   3    1.47    4.58
 -13   7   4   23.76    7.45
 -13  -7   4   35.75   10.93
 -13   7   5    4.48    3.55
 -13  -7   5   12.38    6.75
 -13   7   6   -0.00    2.85
 -13  -7   6    1.97    5.71
 -13   7   7    0.90    2.66
 -13  -7   7   -0.00    5.30
 -13  -7   8    3.26    5.62
 -13  -7   9    6.58    6.74
 -13  -7  10   15.90    7.11
 -13  -7  11    0.27    4.48
 -13  -7  12   -0.00    5.18
 -13  -7  13    2.31    4.73
 -13  -7  14    2.44    5.62
 -13  -7  15   -0.00    4.43
 -13  -7  16   -0.00    4.74
 -13  -7  17    4.17    4.62
 -13  -7  18    0.36    4.17
  13   8  -1    6.19    4.97
 -13  -8   1    2.33    5.74
  13   8  -2   17.85    8.16
 -13  -8   2   15.20    7.92
  13   8  -3    0.00    4.30
 -13  -8   3    0.03    5.15
  13   8  -4    2.75    5.46
 -13  -8   4    0.47    4.75
 -13  -8   5    0.00    4.89
 -13  -8   6   23.37    8.71
 -13  -8   7    0.00    5.22
 -13  -8   8   -0.00    4.76
 -13  -8   9    0.90    4.94
 -13  -8  10    0.00    4.82
 -13  -8  11   -0.00    4.27
 -13  -8  12    1.05    4.63
 -13  -8  13    0.29    5.10
 -13  -8  14    9.59    7.21
 -13  -8  15    5.57    5.81
  13   9  -1    3.81    5.35
 -13  -9   1    1.17    6.41
  13   9  -2    0.00    5.33
 -13  -9   2    3.39    6.92
  13   9  -3    5.42    5.02
 -13  -9   3   -0.00    4.65
  13   9  -4   16.08    7.92
 -13  -9   4    4.51    6.20
  13   9  -5   -0.00    5.81
 -13  -9   5    0.00    5.49
 -13  -9   6    1.32    4.55
 -13  -9   7    0.27    4.34
 -13  -9   8    2.22    5.36
 -13  -9   9    2.49    5.64
 -13  -9  10    6.10    6.03
 -13  -9  11    2.61    5.58
 -13  -9  12   -0.00    4.64
  13  10  -1   -0.00    5.25
 -13 -10   1    3.20    6.44
  13  10  -2    5.36    6.41
 -13 -10   2    8.82    6.85
  13  10  -3    5.90    5.97
 -13 -10   3   -0.00    5.47
  13  10  -4   -0.00    6.01
 -13 -10   4    0.00    6.03
  13  10  -5   -0.00    5.13
 -13 -10   5   -0.00    5.38
  13  10  -6    4.15    6.50
 -13 -10   6    7.59    6.67
 -13 -10   7   -0.00    5.99
 -13 -10   8    9.25    6.89
 -13 -10   9    0.00    5.66
  13  11  -1    4.47    6.59
 -13 -11   1   -0.00    5.92
  13  11  -2    1.27    6.38
 -13 -11   2   -0.00    6.10
  13  11  -3    0.09    6.19
 -13 -11   3    0.00    5.07
  13  11  -4    9.60    7.48
 -13 -11   4    1.94    5.36
  13  11  -5    0.00    5.58
 -13 -11   5    5.32    6.23
  13  11  -6    2.82    5.65
  13  12  -1   -0.00    5.75
  13  12  -2    3.38    6.46
  13  12  -3    5.39    6.23
  13  12  -4    1.78    5.90
  13  12  -5    1.38    5.13
  13  12  -6    4.86    6.50
  13  12  -7   -0.00    5.91
 -12   0   1    0.00    3.83
 -12   0   2   26.35    8.02
 -12   0   3   -0.00    3.49
 -12   0   4    4.33    4.78
 -12   0   5    0.00    3.63
 -12   0   6   63.24   12.13
 -12   0   7    0.40    3.73
 -12   0   8   14.93    5.75
 -12   0   9    2.02    3.45
 -12   0  10   49.51    9.87
 -12   0  11    1.19    3.06
 -12   0  12   42.83    8.90
 -12   0  13   -0.00    3.10
 -12   0  14    1.21    3.28
 -12   0  15    1.37    3.40
 -12   0  16   24.45    6.27
 -12   0  17    0.09    2.57
 -12   0  18    8.42    3.86
 -12   0  19    4.10    3.09
 -12   0  20   11.72    4.08
 -12   0  21   -0.00    2.39
 -12   0  22   13.39    4.55
 -12   0  23    2.42    3.07
 -12   0  24    1.60    2.59
 -12   0  25    2.48    2.59
 -12   0  26    5.01    3.44
 -12   0  27    0.16    2.35
 -12   0  28    6.58    3.49
 -12   0  29    1.81    2.85
 -12   0  30   -0.00    2.71
 -12   0  31    5.25    3.27
 -12   0  32    8.35    3.94
 -12   1   1    1.08    4.55
 -12  -1   1    0.99    4.30
 -12   1   2   53.43   11.42
 -12  -1   2   52.82   11.68
 -12   1   3   -0.00    3.48
 -12  -1   3    2.45    5.10
 -12   1   4   36.84    9.85
 -12  -1   4   76.62   12.89
 -12   1   5    0.19    3.54
 -12  -1   5    1.32    3.70
 -12   1   6    2.91    3.80
 -12  -1   6    0.54    3.09
 -12   1   7    3.56    4.02
 -12  -1   7    0.00    4.40
 -12   1   8   79.74   13.11
 -12  -1   8   72.15   13.66
 -12   1   9    6.65    3.87
 -12  -1   9    7.58    4.81
 -12   1  10   30.55    7.11
 -12  -1  10   18.91    7.08
 -12   1  11    2.61    2.89
 -12  -1  11   -0.00    3.55
 -12   1  12    7.18    3.47
 -12  -1  12    1.03    3.27
 -12   1  13    2.73    3.11
 -12  -1  13    0.06    2.59
 -12   1  14   62.28   10.65
 -12  -1  14   67.46   11.64
 -12   1  15   -0.00    2.92
 -12  -1  15    0.00    2.99
 -12   1  16    0.35    2.75
 -12  -1  16    0.98    3.10
 -12   1  17   -0.00    2.47
 -12  -1  17   -0.00    3.03
 -12   1  18   25.23    5.60
 -12  -1  18   16.45    5.62
 -12   1  19    0.73    2.33
 -12  -1  19    0.00    2.44
 -12   1  20   10.48    3.60
 -12  -1  20   11.42    4.38
 -12   1  21    1.03    2.41
 -12  -1  21   -0.00    2.85
 -12   1  22   -0.00    2.19
 -12  -1  22    4.07    3.32
 -12   1  23    1.10    2.05
 -12  -1  23    0.51    2.44
 -12   1  24    8.08    3.26
 -12  -1  24   10.21    4.51
 -12   1  25    0.30    1.92
 -12  -1  25   -0.00    2.50
 -12   1  26    5.54    2.98
 -12  -1  26    6.16    3.65
 -12   1  27    7.65    3.12
 -12  -1  27    3.91    3.51
 -12   1  28    0.00    2.48
 -12  -1  28    4.01    3.43
 -12   1  29   -0.00    2.25
 -12  -1  29    2.07    3.54
 -12  -1  30    2.01    3.33
 -12  -1  31    0.38    3.02
 -12   2   1    5.01    4.59
 -12  -2   1    5.38    5.00
 -12   2   2   19.14    6.77
 -12  -2   2   25.96    8.51
 -12   2   3    1.82    4.54
 -12  -2   3    0.00    4.93
 -12   2   4    9.64    5.46
 -12  -2   4    4.63    4.99
 -12   2   5    8.13    4.78
 -12  -2   5    3.44    4.66
 -12   2   6   49.68   10.06
 -12  -2   6   49.34   11.11
 -12   2   7   14.63    5.32
 -12  -2   7   13.37    6.14
 -12   2   8    5.64    4.31
 -12  -2   8    9.65    5.34
 -12   2   9    0.00    2.66
 -12  -2   9   -0.00    4.20
 -12   2  10   35.13    7.32
 -12  -2  10   16.21    7.27
 -12   2  11   21.98    5.35
 -12  -2  11    6.23    4.19
 -12   2  12   22.74    5.94
 -12  -2  12   26.68    7.69
 -12   2  13    1.36    2.41
 -12  -2  13    2.94    4.09
 -12   2  14    2.52    2.78
 -12  -2  14    0.00    3.45
 -12   2  15    0.00    2.58
 -12  -2  15    2.20    3.30
 -12   2  16   25.27    5.65
 -12  -2  16   31.43    7.69
 -12   2  17    0.74    2.05
 -12  -2  17   -0.00    3.09
 -12   2  18    1.69    2.22
 -12  -2  18    4.69    3.80
 -12   2  19    0.86    1.93
 -12  -2  19    0.75    3.31
 -12   2  20    3.02    2.52
 -12  -2  20   15.83    5.38
 -12   2  21    2.45    2.28
 -12  -2  21    0.87    3.38
 -12   2  22   19.35    4.19
 -12  -2  22   11.76    5.31
 -12   2  23    0.52    1.89
 -12  -2  23    0.00    3.11
 -12   2  24   -0.00    1.82
 -12  -2  24   -0.00    2.75
 -12  -2  25   -0.00    3.26
 -12  -2  26    4.91    4.03
 -12  -2  27   -0.00    2.62
 -12  -2  28    2.94    3.59
 -12  -2  29    1.41    3.68
 -12  -2  30    1.77    3.38
 -12   3   1    2.41    3.77
  12   3  -1    0.05    3.92
 -12  -3   1    1.86    4.54
 -12   3   2   13.86    6.41
  12   3  -2   28.21    8.68
 -12  -3   2   27.53    8.51
 -12   3   3    9.16    5.00
 -12  -3   3   18.44    7.60
 -12   3   4   25.29    7.20
 -12  -3   4   29.01    9.06
 -12   3   5    7.03    4.73
 -12  -3   5    8.05    5.40
 -12   3   6   -0.00    3.04
 -12  -3   6    0.22    4.01
 -12   3   7    6.62    4.33
 -12  -3   7    5.71    5.13
 -12   3   8   32.42    7.84
 -12  -3   8   44.27   10.22
 -12   3   9   17.75    5.31
 -12  -3   9   10.39    5.92
 -12   3  10   31.02    7.01
 -12  -3  10   25.29    8.71
 -12   3  11   -0.00    2.73
 -12  -3  11   -0.00    4.02
 -12   3  12   19.57    4.96
 -12  -3  12    2.42    4.13
 -12   3  13   -0.00    2.70
 -12  -3  13   -0.00    3.64
 -12   3  14   28.20    6.11
 -12  -3  14   28.01    7.85
 -12   3  15    4.61    2.84
 -12  -3  15    2.11    4.09
 -12   3  16   -0.00    1.96
 -12  -3  16    2.82    4.16
 -12   3  17   -0.00    2.06
 -12  -3  17    1.60    3.81
 -12   3  18    1.06    2.05
 -12  -3  18    1.33    3.23
 -12   3  19    5.19    2.48
 -12  -3  19    3.95    4.27
 -12   3  20    7.11    2.59
 -12  -3  20    8.88    4.79
 -12   3  21   -0.00    1.68
 -12  -3  21   -0.00    2.97
 -12  -3  22   -0.00    3.77
 -12  -3  23   -0.00    3.54
 -12  -3  24   18.63    6.30
 -12  -3  25    4.27    3.96
 -12  -3  26    7.73    4.42
 -12  -3  27    6.96    4.43
 -12  -3  28    0.00    3.75
 -12  -3  29    0.95    3.44
 -12   4   1    8.72    4.72
  12   4  -1    8.54    6.06
 -12  -4   1    4.73    5.30
 -12   4   2   14.89    5.69
  12   4  -2    3.85    4.87
 -12  -4   2   11.62    6.57
 -12   4   3    1.83    3.84
  12   4  -3    4.30    4.68
 -12  -4   3    2.95    4.93
 -12   4   4    5.49    3.68
  12   4  -4   -0.00    3.41
 -12  -4   4   -0.00    3.93
 -12   4   5    4.46    3.53
  12   4  -5    1.49    4.41
 -12  -4   5    6.17    5.82
 -12   4   6   34.58    7.11
 -12  -4   6    5.01    4.72
 -12   4   7   27.21    6.84
 -12  -4   7   34.49    9.22
 -12   4   8    1.64    2.94
 -12  -4   8    0.00    4.86
 -12   4   9    5.25    3.54
 -12  -4   9    7.23    5.34
 -12   4  10   32.64    6.81
 -12  -4  10   20.13    7.72
 -12   4  11   10.21    4.10
 -12  -4  11   13.59    6.65
 -12   4  12   30.30    6.54
 -12  -4  12   34.24    9.36
 -12   4  13    3.58    2.72
 -12  -4  13   -0.00    3.66
 -12   4  14    1.15    2.20
 -12  -4  14    2.54    4.33
 -12   4  15    9.34    3.27
 -12  -4  15   10.60    5.60
 -12   4  16   11.95    3.60
 -12  -4  16   14.72    6.31
 -12   4  17   13.82    3.67
 -12  -4  17   16.81    6.25
 -12   4  18    6.75    2.49
 -12  -4  18    6.45    5.07
 -12   4  19    0.61    1.51
 -12  -4  19   -0.00    3.69
 -12  -4  20   18.53    6.46
 -12  -4  21   16.55    5.98
 -12  -4  22    5.30    4.78
 -12  -4  23    4.61    4.51
 -12  -4  24   -0.00    3.32
 -12  -4  25    6.47    4.51
 -12  -4  26   -0.00    3.66
 -12  -4  27    7.92    5.12
 -12   5   1   -0.00    4.22
  12   5  -1   -0.00    4.46
 -12  -5   1    1.28    3.71
 -12   5   2    6.68    4.55
  12   5  -2    6.43    5.75
 -12  -5   2    7.68    6.12
 -12   5   3    9.57    5.29
  12   5  -3   17.53    7.05
 -12  -5   3    8.70    6.86
 -12   5   4    7.60    5.14
  12   5  -4   11.56    5.84
 -12  -5   4   24.77    8.55
 -12   5   5    5.33    4.14
  12   5  -5    3.32    5.33
 -12  -5   5   13.30    6.32
 -12   5   6    0.94    2.80
 -12  -5   6   -0.00    4.09
 -12   5   7   12.98    4.63
 -12  -5   7   10.00    5.83
 -12   5   8   18.18    5.79
 -12  -5   8   25.40    8.45
 -12   5   9   23.64    5.80
 -12  -5   9   13.30    6.54
 -12   5  10   11.29    4.16
 -12  -5  10    5.82    5.14
 -12   5  11   -0.00    2.22
 -12  -5  11   -0.00    3.79
 -12   5  12   -0.00    2.50
 -12  -5  12    0.00    4.50
 -12   5  13   27.55    5.96
 -12  -5  13   30.17    8.83
 -12   5  14   10.10    3.72
 -12  -5  14   17.74    7.36
 -12   5  15    1.51    2.43
 -12  -5  15    0.61    4.06
 -12   5  16    1.39    2.16
 -12  -5  16    7.65    5.08
 -12   5  17    4.06    2.20
 -12  -5  17    4.10    4.18
 -12  -5  18   13.56    7.01
 -12  -5  19    4.07    4.44
 -12  -5  20    5.94    4.77
 -12  -5  21   -0.00    3.89
 -12  -5  22   -0.00    4.12
 -12  -5  23    0.00    3.76
 -12  -5  24    5.99    4.89
 -12  -5  25    3.04    4.44
 -12  -5  26    0.70    3.70
 -12   6   1   10.43    5.73
  12   6  -1   22.09    8.31
 -12  -6   1   22.74    8.40
 -12   6   2    4.85    4.24
  12   6  -2    6.60    5.94
 -12  -6   2   12.41    7.50
 -12   6   3    0.78    3.50
  12   6  -3    1.57    4.68
 -12  -6   3    2.98    5.87
 -12   6   4    0.00    3.31
  12   6  -4    2.46    5.25
 -12  -6   4    0.00    4.58
 -12   6   5   33.23    7.91
  12   6  -5   19.29    8.26
 -12  -6   5   20.68    8.91
 -12   6   6   14.28    5.42
  12   6  -6    9.00    6.56
 -12  -6   6   24.22    8.87
 -12   6   7   14.18    4.95
 -12  -6   7    8.25    6.60
 -12   6   8    1.20    3.23
 -12  -6   8    9.96    5.65
 -12   6   9    1.06    2.76
 -12  -6   9    6.63    4.86
 -12   6  10    0.36    2.38
 -12  -6  10    9.62    6.07
 -12   6  11   32.70    7.23
 -12  -6  11   54.15   11.47
 -12   6  12    4.20    2.85
 -12  -6  12    8.28    5.54
 -12  -6  13    3.13    5.69
 -12  -6  14    0.00    3.65
 -12  -6  15   10.23    6.14
 -12  -6  16    4.90    5.07
 -12  -6  17    4.75    5.12
 -12  -6  18    0.00    4.12
 -12  -6  19    2.81    4.53
 -12  -6  20   -0.00    4.05
 -12  -6  21    0.86    5.18
 -12  -6  22    3.91    5.63
 -12  -6  23   -0.00    4.22
 -12  -6  24    1.79    4.77
 -12   7   1    0.00    3.71
  12   7  -1    3.04    5.88
 -12  -7   1    6.82    6.24
 -12   7   2   14.81    5.63
  12   7  -2   18.50    7.28
 -12  -7   2    2.99    6.03
 -12   7   3   17.84    6.39
  12   7  -3   21.40    8.70
 -12  -7   3   35.91    9.98
 -12   7   4    0.00    3.58
  12   7  -4   -0.00    4.35
 -12  -7   4    6.98    7.51
 -12   7   5    3.70    4.37
  12   7  -5    8.66    6.41
 -12  -7   5    6.50    6.36
  12   7  -6   -0.00    4.42
 -12  -7   6   -0.00    4.39
  12   7  -7    0.00    4.55
 -12  -7   7    7.15    6.44
 -12  -7   8    0.24    4.01
 -12  -7   9   35.21   10.26
 -12  -7  10    7.02    5.66
 -12  -7  11    2.95    4.53
 -12  -7  12    6.28    5.13
 -12  -7  13    3.09    5.22
 -12  -7  14    6.33    5.45
 -12  -7  15   12.88    6.65
 -12  -7  16    3.33    4.71
 -12  -7  17    0.00    4.84
 -12  -7  18   -0.00    4.47
 -12  -7  19    3.96    6.09
 -12  -7  20    0.00    4.06
 -12  -7  21   -0.00    5.13
 -12  -7  22   -0.00    5.61
  12   8  -1   24.86    9.04
 -12  -8   1    7.34    7.59
  12   8  -2   -0.00    5.09
 -12  -8   2   -0.00    5.81
  12   8  -3    8.05    6.32
 -12  -8   3    9.76    6.33
  12   8  -4    1.82    5.05
 -12  -8   4    9.57    6.40
  12   8  -5    5.99    6.22
 -12  -8   5   22.75    8.23
  12   8  -6    1.28    4.40
 -12  -8   6    4.15    6.43
  12   8  -7   22.88    9.30
 -12  -8   7   30.71    9.46
  12   8  -8   -0.00    5.08
 -12  -8   8   -0.00    5.18
 -12  -8   9    5.74    6.12
 -12  -8  10   -0.00    4.51
 -12  -8  11    2.98    6.03
 -12  -8  12    1.52    5.39
 -12  -8  13    7.34    5.53
 -12  -8  14    2.02    4.44
 -12  -8  15    0.92    4.53
 -12  -8  16   -0.00    4.92
 -12  -8  17    9.58    6.93
 -12  -8  18   -0.00    5.25
 -12  -8  19    1.68    5.73
 -12  -8  20    3.93    5.04
  12   9  -1    0.00    5.26
 -12  -9   1    2.79    4.85
  12   9  -2    2.81    6.00
 -12  -9   2    0.00    5.23
  12   9  -3   -0.00    5.01
 -12  -9   3   12.36    8.36
  12   9  -4    0.00    4.47
 -12  -9   4   -0.00    5.40
  12   9  -5   11.07    7.17
 -12  -9   5    4.95    5.79
  12   9  -6   -0.00    5.02
 -12  -9   6   -0.00    4.29
  12   9  -7    0.09    5.03
 -12  -9   7    0.00    6.47
  12   9  -8    2.74    5.42
 -12  -9   8    0.33    5.83
  12   9  -9   33.28   10.58
 -12  -9   9   24.57    9.88
 -12  -9  10    1.68    5.04
 -12  -9  11    3.28    6.11
 -12  -9  12    1.46    4.48
 -12  -9  13    9.84    6.87
 -12  -9  14    3.58    5.39
 -12  -9  15    8.93    7.50
 -12  -9  16    0.56    5.49
 -12  -9  17    1.05    5.65
 -12  -9  18    0.35    4.87
  12  10  -1   10.42    7.86
 -12 -10   1   10.87    7.78
  12  10  -2   -0.00    4.61
 -12 -10   2   -0.00    5.26
  12  10  -3   -0.00    5.21
 -12 -10   3    5.08    6.76
  12  10  -4    3.63    5.32
 -12 -10   4   -0.00    5.53
  12  10  -5   11.63    7.00
 -12 -10   5    4.43    6.58
  12  10  -6    0.00    5.43
 -12 -10   6    4.33    5.66
  12  10  -7   10.21    7.36
 -12 -10   7   29.52   10.21
  12  10  -8    0.76    4.91
 -12 -10   8    2.55    5.76
  12  10  -9   -0.00    4.75
 -12 -10   9   -0.00    4.23
 -12 -10  10    2.55    6.47
 -12 -10  11    5.27    6.32
 -12 -10  12    1.66    5.10
 -12 -10  13   -0.00    6.06
 -12 -10  14    1.00    4.95
 -12 -10  15    1.80    4.48
  12  11  -1    3.39    5.04
 -12 -11   1   -0.00    4.74
  12  11  -2    2.43    6.18
 -12 -11   2   -0.00    5.31
  12  11  -3    7.61    6.85
 -12 -11   3    0.18    5.77
  12  11  -4   -0.00    5.91
 -12 -11   4   -0.00    3.71
  12  11  -5    2.07    5.86
 -12 -11   5    3.53    6.36
  12  11  -6    2.12    5.41
 -12 -11   6    0.00    4.56
  12  11  -7    5.02    6.09
 -12 -11   7    0.00    6.01
  12  11  -8    0.85    4.19
 -12 -11   8   15.94    8.18
  12  11  -9    4.83    6.13
 -12 -11   9   18.33    8.67
  12  11 -10   -0.00    5.47
 -12 -11  10   -0.00    5.42
 -12 -11  11   -0.00    7.16
 -12 -11  12   -0.00    5.64
  12  12  -1    6.43    6.15
 -12 -12   1    6.04    6.91
  12  12  -2   -0.00    3.85
 -12 -12   2   -0.00    6.41
  12  12  -3    1.51    5.25
 -12 -12   3    0.00    4.76
  12  12  -4    7.13    6.72
 -12 -12   4   -0.00    5.49
  12  12  -5    0.00    5.69
 -12 -12   5    6.00    6.75
  12  12  -6   -0.00    5.56
 -12 -12   6   -0.00    5.86
  12  12  -7    7.42    6.41
 -12 -12   7   -0.00    7.16
  12  12  -8    5.05    5.51
 -12 -12   8    0.00    5.70
  12  12  -9   -0.00    5.61
 -12 -12   9    0.00    5.06
  12  12 -10   -0.00    6.44
 -12 -13   1   -0.00    6.21
  12  13  -2   -0.00    5.44
 -12 -13   2   -0.00    5.65
  12  13  -3    0.00    5.31
 -12 -13   3    0.00    6.07
  12  13  -4   -0.00    6.22
 -12 -13   4    5.63    6.47
  12  13  -5    4.42    6.69
 -12 -13   5   10.00    7.20
  12  13  -6    5.12    7.53
  12  13  -7   -0.00    5.75
  12  13  -8    4.61    6.45
  12  13  -9   10.74    8.62
  12  13 -10    0.00    5.48
  12  13 -11    5.11    7.64
 -11   0   1   89.32   15.85
  11   0  -1   96.93   16.05
 -11   0   2   -0.00    4.15
  11   0  -2    0.00    3.56
 -11   0   3   30.37    8.12
  11   0  -3   25.84    7.54
 -11   0   4    1.33    3.39
  11   0  -4   -0.00    3.96
 -11   0   5  138.20   20.27
 -11   0   6    1.64    3.66
 -11   0   7    0.92    3.29
 -11   0   8   -0.00    3.32
 -11   0   9   55.03   10.30
 -11   0  10   -0.00    3.38
 -11   0  11   72.34   12.16
 -11   0  12   -0.00    2.71
 -11   0  13    3.08    3.22
 -11   0  14   -0.00    2.80
 -11   0  15   25.52    6.13
 -11   0  16   -0.00    2.31
 -11   0  17    9.41    4.03
 -11   0  18    1.01    2.23
 -11   0  19   13.25    4.30
 -11   0  20   -0.00    2.34
 -11   0  21   30.08    6.32
 -11   0  22    0.46    2.25
 -11   0  23   -0.00    2.32
 -11   0  24   -0.00    2.25
 -11   0  25   16.41    4.57
 -11   0  26    1.39    2.72
 -11   0  27    5.91    3.70
 -11   0  28    0.54    2.74
 -11   0  29    2.30    3.04
 -11   0  30    1.22    2.59
 -11   0  31    8.80    3.97
 -11   0  32    0.57    2.52
 -11   0  33   -0.00    2.74
 -11   0  34   -0.00    2.63
 -11   1   1  106.01   18.07
  11  -1  -1  132.10   19.04
  11   1  -1  114.00   18.42
 -11  -1   1  113.18   18.60
 -11   1   2    1.19    3.68
  11  -1  -2    2.27    4.07
  11   1  -2    4.08    4.16
 -11  -1   2    1.88    4.43
 -11   1   3   61.32   11.36
  11  -1  -3   45.25   10.36
  11   1  -3   55.14   11.10
 -11  -1   3   61.14   11.81
 -11   1   4   -0.00    3.96
  11   1  -4    3.01    3.93
 -11  -1   4    2.56    4.04
 -11   1   5    0.00    3.49
  11   1  -5    6.60    4.77
 -11  -1   5    7.07    5.00
 -11   1   6    5.36    3.71
 -11  -1   6    0.39    3.02
 -11   1   7   63.86   10.56
 -11  -1   7   44.44   10.49
 -11   1   8    3.24    3.81
 -11  -1   8    0.00    3.46
 -11   1   9   15.83    5.18
 -11  -1   9   30.86    7.59
 -11   1  10    3.19    3.05
 -11  -1  10   -0.00    3.54
 -11  -1  11   11.87    5.27
 -11   1  12    3.29    3.28
 -11  -1  12    1.98    3.81
 -11   1  13   45.77    8.42
 -11  -1  13   40.04    8.52
 -11   1  14   -0.00    2.42
 -11  -1  14    2.00    3.02
 -11   1  15    0.00    2.09
 -11  -1  15    1.53    3.14
 -11   1  16    1.04    2.47
 -11  -1  16   -0.00    2.89
 -11   1  17   28.56    5.71
 -11  -1  17   17.87    5.82
 -11   1  18    3.18    2.50
 -11  -1  18    0.98    2.71
 -11   1  19    9.59    3.42
 -11  -1  19    8.09    4.01
 -11   1  20    0.09    2.03
 -11  -1  20    0.61    2.89
 -11   1  21    2.70    2.46
 -11  -1  21    3.10    3.20
 -11   1  22   -0.00    2.10
 -11  -1  22    0.50    2.56
 -11   1  23   39.60    6.63
 -11  -1  23   30.72    7.13
 -11   1  24    0.39    2.05
 -11  -1  24   -0.00    2.72
 -11   1  25    2.03    2.59
 -11  -1  25   11.22    4.55
 -11   1  26    0.00    2.19
 -11  -1  26   -0.00    3.19
 -11   1  27    9.91    3.52
 -11  -1  27    6.30    4.07
 -11   1  28   -0.00    2.09
 -11  -1  28    0.10    2.53
 -11   1  29    3.65    2.71
 -11  -1  29    5.98    3.75
 -11   1  30   -0.00    2.16
 -11  -1  30   -0.00    2.89
 -11   1  31    1.17    2.37
 -11  -1  31    7.46    3.94
 -11   1  32    2.80    2.81
 -11  -1  32    0.06    2.43
 -11   1  33    8.34    3.72
 -11  -1  33    0.76    2.99
 -11   1  34    0.72    2.50
 -11   1  35    1.57    2.89
 -11   2   1   39.06    9.29
  11  -2  -1   36.72    8.94
  11   2  -1   37.92    9.71
 -11  -2   1   34.84    9.12
 -11   2   2    2.53    4.41
  11  -2  -2    1.10    3.52
  11   2  -2    0.62    4.33
 -11  -2   2   -0.00    4.09
 -11   2   3    7.94    4.74
  11   2  -3   15.29    6.38
 -11  -2   3   21.06    7.38
 -11   2   4   12.45    5.65
  11   2  -4    7.31    4.79
 -11  -2   4    4.93    5.03
 -11   2   5   48.29   10.42
  11   2  -5   68.91   12.24
 -11  -2   5   53.78   11.51
 -11   2   6   27.95    6.85
  11   2  -6   23.12    7.37
 -11  -2   6   25.25    7.90
 -11   2   7   14.13    5.14
 -11  -2   7   22.12    6.75
 -11   2   8   17.68    5.21
 -11  -2   8    7.72    5.68
 -11   2   9   48.62    8.62
 -11  -2   9   33.78    8.96
 -11   2  10    3.31    3.06
 -11  -2  10    7.81    4.21
 -11   2  11   34.74    7.22
 -11  -2  11   40.90    8.97
 -11   2  12    0.85    2.62
 -11  -2  12    0.50    3.50
 -11   2  13   -0.00    2.27
 -11  -2  13   -0.00    2.93
 -11   2  14    0.00    2.09
 -11  -2  14    2.58    3.51
 -11   2  15   24.37    5.41
 -11  -2  15   32.07    7.21
 -11   2  16    5.53    2.70
 -11  -2  16    4.38    3.91
 -11   2  17    8.13    3.13
 -11  -2  17   12.42    5.11
 -11   2  18    0.28    1.84
 -11  -2  18    1.45    3.46
 -11   2  19   12.04    3.31
 -11  -2  19   13.98    5.11
 -11   2  20    2.46    2.12
 -11  -2  20    3.06    3.30
 -11   2  21   28.68    5.20
 -11  -2  21   31.69    7.31
 -11   2  22    0.30    1.68
 -11  -2  22    0.13    2.82
 -11   2  23   -0.00    1.78
 -11  -2  23   -0.00    3.06
 -11   2  24   -0.00    1.81
 -11  -2  24    3.02    3.69
 -11   2  25    9.74    2.98
 -11  -2  25   12.19    5.16
 -11   2  26    0.26    1.77
 -11  -2  26    0.00    3.01
 -11   2  27   12.92    3.56
 -11  -2  27   15.65    5.92
 -11   2  28    1.02    2.10
 -11  -2  28    0.22    3.03
 -11   2  29    1.37    2.11
 -11  -2  29    2.57    3.73
 -11  -2  30    1.82    3.74
 -11  -2  31    6.15    4.14
 -11  -2  32    0.07    2.44
 -11   3   1   14.09    6.18
  11  -3  -1   19.20    6.29
 -11  -3   1    7.67    5.80
 -11   3   2   22.29    6.95
 -11  -3   2   24.12    8.26
 -11   3   3   73.29   12.96
  11   3  -3   54.56   12.44
 -11  -3   3   96.78   15.47
 -11   3   4   13.67    5.56
  11   3  -4   12.55    6.11
 -11  -3   4    8.64    6.04
 -11   3   5    9.85    4.92
  11   3  -5    5.22    5.17
 -11  -3   5    9.97    5.80
 -11   3   6   22.26    6.36
  11   3  -6   17.89    6.53
 -11  -3   6   16.10    6.81
 -11   3   7   70.49   11.31
  11   3  -7   57.38   11.82
 -11  -3   7   57.65   12.25
 -11   3   8    4.79    3.36
 -11  -3   8   13.46    5.85
 -11   3   9   19.15    5.17
 -11  -3   9   14.24    6.26
 -11   3  10    2.84    2.99
 -11  -3  10    5.66    4.69
 -11   3  11    7.95    3.51
 -11  -3  11    9.64    5.32
 -11   3  12   12.67    4.11
 -11  -3  12   21.79    6.61
 -11   3  13   22.30    5.22
 -11  -3  13   27.29    7.38
 -11   3  14    0.65    2.16
 -11  -3  14    1.60    3.79
 -11   3  15    0.45    1.86
 -11  -3  15    0.00    3.38
 -11   3  16    0.16    1.67
 -11  -3  16   -0.00    3.71
 -11   3  17    8.61    2.81
 -11  -3  17    8.67    4.59
 -11   3  18    5.90    2.40
 -11  -3  18    6.91    4.63
 -11   3  19   19.19    3.67
 -11  -3  19   13.64    5.59
 -11   3  20    4.93    1.96
 -11  -3  20    4.75    4.05
 -11   3  21    1.61    1.42
 -11  -3  21    1.33    3.17
 -11   3  22    6.25    2.00
 -11  -3  22   12.78    5.20
 -11  -3  23   39.19    8.94
 -11  -3  24    2.29    3.94
 -11  -3  25    0.00    3.26
 -11  -3  26    2.41    4.10
 -11  -3  27   18.98    6.34
 -11  -3  28    0.11    3.79
 -11  -3  29    5.73    4.16
 -11  -3  30   -0.00    3.60
 -11  -3  31   -0.00    3.55
 -11   4   1   30.92    8.35
  11   4  -1   29.70    8.94
 -11  -4   1   42.34   10.55
 -11   4   2    3.58    3.58
 -11  -4   2   -0.00    4.03
 -11   4   3    5.97    4.33
 -11  -4   3    3.08    4.57
 -11   4   4   13.40    5.20
 -11  -4   4   15.01    6.60
 -11   4   5   34.53    8.15
 -11  -4   5   65.20   12.53
 -11   4   6   18.00    5.33
 -11  -4   6   14.43    7.25
 -11   4   7   15.77    5.15
  11   4  -7    7.63    5.30
 -11  -4   7    6.68    5.60
 -11   4   8    6.26    3.46
  11   4  -8   11.15    5.46
 -11  -4   8   -0.00    4.53
 -11   4   9   29.52    6.81
 -11  -4   9   42.22    9.97
 -11   4  10   13.37    4.23
 -11  -4  10   12.94    5.99
 -11   4  11   36.43    6.90
 -11  -4  11   28.91    8.44
 -11   4  12   -0.00    1.69
 -11  -4  12   -0.00    3.90
 -11   4  13    2.66    2.48
 -11  -4  13   -0.00    3.44
 -11   4  14    4.59    2.55
 -11  -4  14    5.37    4.74
 -11   4  15   20.98    4.36
 -11  -4  15   18.40    6.43
 -11   4  16    9.90    2.92
 -11  -4  16    8.87    4.99
 -11   4  17    2.80    1.82
 -11  -4  17   -0.00    4.17
 -11   4  18    0.50    1.48
 -11  -4  18    0.00    3.87
 -11   4  19    3.15    1.50
 -11  -4  19    4.56    5.18
 -11   4  20    5.62    1.63
 -11  -4  20    4.04    4.38
 -11  -4  21   17.30    6.23
 -11  -4  22    3.24    3.59
 -11  -4  23    0.00    3.14
 -11  -4  24    2.78    3.94
 -11  -4  25   13.82    5.88
 -11  -4  26   13.28    5.64
 -11  -4  27    2.48    4.18
 -11  -4  28    0.02    3.30
 -11  -4  29    3.57    4.19
 -11  -4  30    0.00    3.10
 -11   5   1    0.63    3.79
  11   5  -1    4.19    4.73
 -11  -5   1    1.06    4.09
 -11   5   2   51.05   10.63
  11   5  -2   41.54   11.14
 -11  -5   2   71.66   14.06
 -11   5   3   57.00   10.86
  11   5  -3   52.16   12.27
 -11  -5   3   57.09   13.10
 -11   5   4    4.25    4.14
  11   5  -4    3.76    5.13
 -11  -5   4   -0.00    4.80
 -11   5   5   -0.00    2.59
  11   5  -5   -0.00    4.58
 -11  -5   5    2.75    3.89
 -11   5   6   14.36    5.07
 -11  -5   6   21.11    8.11
 -11  -5   7   37.11    9.97
 -11   5   8   11.62    4.42
 -11  -5   8   13.01    5.95
 -11   5   9   28.07    6.33
 -11  -5   9   18.21    7.84
 -11   5  10   -0.00    2.78
 -11  -5  10   -0.00    4.08
 -11   5  11    9.10    3.70
 -11  -5  11    7.11    5.17
 -11   5  12   17.20    4.51
 -11  -5  12   16.48    6.79
 -11   5  13   28.78    5.72
 -11  -5  13   27.01    8.32
 -11   5  14    3.76    2.43
 -11  -5  14    7.23    5.14
 -11   5  15    0.97    1.87
 -11  -5  15    0.00    4.88
 -11   5  16    0.00    1.47
 -11  -5  16   -0.00    3.80
 -11  -5  17    3.77    5.14
 -11  -5  18   22.50    7.63
 -11  -5  19   10.08    5.42
 -11  -5  20   -0.00    3.32
 -11  -5  21    1.40    3.81
 -11  -5  22    4.54    4.50
 -11  -5  23   21.22    7.59
 -11  -5  24    7.31    5.28
 -11  -5  25    6.81    4.97
 -11  -5  26    1.77    3.79
 -11  -5  27    2.90    4.70
 -11  -5  28    7.63    5.04
 -11   6   1    5.58    4.91
  11   6  -1   23.51    8.31
 -11  -6   1    5.15    5.89
 -11   6   2   -0.00    3.35
  11   6  -2    0.62    4.37
 -11  -6   2    1.02    4.23
 -11   6   3    3.25    4.29
  11   6  -3    6.99    5.63
 -11  -6   3    4.96    5.52
 -11   6   4   28.68    7.52
  11   6  -4   22.89    8.47
 -11  -6   4   52.19   11.87
 -11   6   5   29.15    7.22
  11   6  -5   17.30    7.71
 -11  -6   5   22.83    8.36
 -11   6   6    7.39    4.64
  11   6  -6   38.03    9.63
 -11  -6   6   23.41    7.57
 -11   6   7    0.00    2.98
  11   6  -7    7.10    5.89
 -11  -6   7    5.33    5.26
 -11   6   8   16.06    4.88
  11   6  -8    5.12    5.75
 -11  -6   8   13.86    6.19
 -11   6   9   10.21    4.04
  11   6  -9    1.82    4.04
 -11  -6   9    6.73    5.69
 -11   6  10   18.30    4.76
  11   6 -10   24.29    7.91
 -11  -6  10    2.47    5.24
 -11   6  11    6.69    3.24
 -11  -6  11    9.79    6.32
 -11  -6  12   -0.00    4.45
 -11  -6  13    6.07    6.11
 -11  -6  14   10.17    6.37
 -11  -6  15   23.23    8.12
 -11  -6  16    3.62    4.12
 -11  -6  17    2.23    4.82
 -11  -6  18    0.00    4.31
 -11  -6  19   12.08    6.20
 -11  -6  20    4.03    4.38
 -11  -6  21    5.52    5.10
 -11  -6  22    4.46    4.27
 -11  -6  23    7.06    4.76
 -11  -6  24    0.00    4.50
 -11  -6  25    8.43    5.00
 -11  -6  26    3.43    4.43
 -11  -6  27    0.00    4.10
 -11   7   1   14.04    5.65
  11   7  -1    6.18    5.59
 -11  -7   1   15.60    7.88
 -11   7   2   26.37    7.16
  11   7  -2   17.24    7.90
 -11  -7   2   31.93   10.56
 -11   7   3   11.83    4.64
  11   7  -3    2.51    4.78
 -11  -7   3    0.00    5.51
  11   7  -4   16.62    7.83
 -11  -7   4   13.46    7.72
  11   7  -5   -0.00    4.26
 -11  -7   5    2.04    5.23
  11   7  -6   14.83    7.13
 -11  -7   6   11.77    6.75
  11   7  -7    1.56    4.55
 -11  -7   7   -0.00    3.91
  11   7  -8   54.79   12.25
 -11  -7   8   36.00   10.94
  11   7  -9   26.15    9.15
 -11  -7   9   19.32    8.47
  11   7 -10   -0.00    5.29
 -11  -7  10    1.51    4.42
  11   7 -11    0.00    3.90
 -11  -7  11    2.32    4.93
 -11  -7  12   19.23    7.76
 -11  -7  13    8.95    6.86
 -11  -7  14    3.40    4.66
 -11  -7  15    4.65    6.19
 -11  -7  16    1.34    5.16
 -11  -7  17    0.00    4.97
 -11  -7  18   23.24    8.14
 -11  -7  19    0.17    3.99
 -11  -7  20   -0.00    4.06
 -11  -7  21    7.19    5.19
 -11  -7  22    2.26    4.92
 -11  -7  23    0.00    4.50
 -11  -7  24   -0.00    5.53
 -11  -7  25    2.95    4.05
  11   8  -1    1.61    4.98
 -11  -8   1   -0.00    4.95
  11   8  -2    4.38    4.94
 -11  -8   2    7.14    6.19
  11   8  -3    2.73    5.10
 -11  -8   3    1.15    4.35
  11   8  -4   35.02   10.76
 -11  -8   4   29.48   10.91
  11   8  -5   -0.00    5.13
 -11  -8   5    4.35    6.33
  11   8  -6   27.41    8.84
 -11  -8   6    6.94    6.62
  11   8  -7    3.07    5.21
 -11  -8   7    0.00    5.26
  11   8  -8    1.27    4.93
 -11  -8   8    0.00    5.07
  11   8  -9    1.03    3.92
 -11  -8   9    2.53    5.71
  11   8 -10    5.38    5.59
 -11  -8  10   23.33    8.32
  11   8 -11   -0.00    4.79
 -11  -8  11   -0.00    4.30
 -11  -8  12    8.57    6.32
 -11  -8  13   -0.00    5.25
 -11  -8  14    0.07    4.56
 -11  -8  15    5.96    6.05
 -11  -8  16    9.42    6.82
 -11  -8  17    2.03    5.08
 -11  -8  18    1.76    4.78
 -11  -8  19    4.93    4.76
 -11  -8  20    6.67    6.08
 -11  -8  21    2.84    5.21
 -11  -8  22   11.06    6.85
 -11  -8  23    0.30    4.04
 -11  -8  24   -0.00    5.13
  11   9  -1   -0.00    5.23
  11   9  -2   30.65    9.85
 -11  -9   2   31.34   10.98
  11   9  -3    0.19    4.94
 -11  -9   3    0.39    4.99
  11   9  -4   24.31    8.66
 -11  -9   4    9.29    6.49
  11   9  -5    3.03    5.20
 -11  -9   5    1.20    5.51
  11   9  -6    9.22    6.87
 -11  -9   6    7.72    7.37
  11   9  -7    2.77    5.50
 -11  -9   7    4.65    5.84
  11   9  -8   29.73    9.96
 -11  -9   8   40.28   11.35
  11   9  -9    8.19    7.17
 -11  -9   9   -0.00    5.65
  11   9 -10    1.26    5.10
 -11  -9  10    0.00    4.37
  11   9 -11    0.43    5.66
 -11  -9  11   -0.00    4.65
  11   9 -12   10.87    7.36
 -11  -9  12    8.81    6.06
 -11  -9  13    1.10    4.26
 -11  -9  14    4.84    5.38
 -11  -9  15    2.23    5.31
 -11  -9  16    0.92    4.99
 -11  -9  17    3.48    4.71
 -11  -9  18   14.30    7.71
 -11  -9  19    4.64    5.80
 -11  -9  20    7.86    6.09
 -11  -9  21    0.08    4.90
 -11  -9  22    8.75    6.20
  11  10  -1    2.13    5.28
 -11 -10   1   -0.00    5.45
  11  10  -2    0.00    4.95
 -11 -10   2    2.90    6.66
  11  10  -3    0.00    5.86
 -11 -10   3    5.77    6.48
  11  10  -4    8.04    6.25
 -11 -10   4   13.19    7.30
  11  10  -5    0.00    4.95
 -11 -10   5    6.78    6.62
  11  10  -6   15.20    8.17
 -11 -10   6   15.07    7.97
  11  10  -7    0.53    4.99
 -11 -10   7    9.31    6.25
  11  10  -8   -0.00    6.43
 -11 -10   8   10.36    7.22
  11  10  -9   -0.00    5.20
 -11 -10   9    1.52    6.05
  11  10 -10   30.12    9.93
 -11 -10  10   17.69    8.33
  11  10 -11   -0.00    5.47
 -11 -10  11    0.57    4.51
  11  10 -12    0.00    4.04
 -11 -10  12    4.14    5.70
  11  10 -13    0.00    6.60
 -11 -10  13   -0.00    4.97
 -11 -10  14    2.87    5.88
 -11 -10  15   -0.00    5.20
 -11 -10  16   -0.00    6.54
 -11 -10  17    1.23    4.79
 -11 -10  18    0.00    4.59
 -11 -10  19    3.42    5.59
 -11 -10  20   -0.00    5.00
  11  11  -1   -0.00    6.27
 -11 -11   1    0.07    5.39
  11  11  -2   23.85    9.04
 -11 -11   2   18.82    9.07
  11  11  -3    0.00    4.88
 -11 -11   3    0.17    4.00
  11  11  -4   10.55    6.82
 -11 -11   4    4.16    6.17
  11  11  -5   -0.00    5.82
 -11 -11   5   -0.00    5.11
  11  11  -6   -0.00    5.65
 -11 -11   6   -0.00    5.60
  11  11  -7    7.83    6.14
 -11 -11   7    0.00    5.60
  11  11  -8   27.19   10.16
 -11 -11   8   10.34    7.04
  11  11  -9    4.32    7.05
 -11 -11   9    0.43    5.89
  11  11 -10    1.15    5.29
 -11 -11  10   -0.00    5.43
  11  11 -11    2.39    5.70
 -11 -11  11    0.14    5.41
  11  11 -12   27.13   10.23
 -11 -11  12    9.86    7.59
  11  11 -13    0.00    5.77
 -11 -11  13    0.00    4.13
 -11 -11  14    6.41    6.93
 -11 -11  15   -0.00    5.00
 -11 -11  16    0.00    4.93
 -11 -11  17   -0.00    4.34
  11  12  -1    0.00    4.81
 -11 -12   1   -0.00    4.92
  11  12  -2    0.93    5.35
 -11 -12   2   -0.00    5.99
  11  12  -3    2.71    5.53
 -11 -12   3    0.69    5.13
  11  12  -4    2.30    6.01
 -11 -12   4    9.53    6.81
  11  12  -5    5.63    7.57
 -11 -12   5   -0.00    5.93
  11  12  -6   19.38    9.07
 -11 -12   6    3.02    6.98
  11  12  -7   -0.00    5.70
 -11 -12   7   -0.00    5.28
  11  12  -8    0.28    5.05
 -11 -12   8    1.04    5.80
  11  12  -9    6.74    6.71
 -11 -12   9    0.00    4.12
  11  12 -10   11.13    7.82
 -11 -12  10   -0.00    5.82
  11  12 -11   -0.00    5.79
 -11 -12  11    4.29    6.45
  11  12 -12    1.38    5.98
 -11 -12  12    3.32    5.91
  11  12 -13    5.73    6.59
 -11 -12  13    6.06    7.04
  11  12 -14    1.54    6.08
 -11 -12  14    5.52    6.48
 -11 -12  15   -0.00    5.32
  11  13  -1    0.00    5.65
 -11 -13   1    0.96    6.08
  11  13  -2   -0.00    5.71
 -11 -13   2    0.13    4.95
  11  13  -3   -0.00    4.84
 -11 -13   3    3.48    6.99
  11  13  -4    9.72    7.62
 -11 -13   4   13.55    7.82
  11  13  -5    2.59    7.16
 -11 -13   5   -0.00    7.58
  11  13  -6    2.25    6.48
 -11 -13   6    0.91    6.22
  11  13  -7   -0.00    5.57
 -11 -13   7    4.26    5.88
  11  13  -8    0.00    7.41
 -11 -13   8    8.79    7.63
  11  13  -9   -0.00    6.56
 -11 -13   9   -0.00    7.05
  11  13 -10    3.40    7.47
 -11 -13  10    0.00    5.69
  11  13 -11   -0.00    6.26
 -11 -13  11    1.62    5.92
  11  13 -12    0.46    6.54
 -11 -13  12   -0.00    7.29
  11  13 -13    4.03    7.13
  11  13 -14    4.66    7.87
 -11 -14   1   -0.00    6.00
 -11 -14   2   -0.00    6.03
 -11 -14   3    0.00    6.24
 -11 -14   4    0.08    6.14
 -11 -14   5    5.16    7.54
  11  14  -6    0.83    5.14
 -11 -14   6   -0.00    7.24
  11  14  -7   -0.00    5.39
 -11 -14   7   -0.00    5.89
  11  14  -8    0.00    5.89
 -11 -14   8   13.13    8.35
  11  14  -9   -0.00    6.19
  11  14 -10   -0.00    5.37
  11  14 -11    6.70    7.86
  11  14 -12    3.83    6.19
  11  14 -13    3.90    7.14
 -11 -15   4   -0.00    5.91
 -11 -15   5    0.00    5.83
 -10   0   1   -0.00    3.75
 -10   0   1   -0.00    3.73
  10   0  -1    0.96    3.98
 -10   0   2   35.74    7.90
 -10   0   2   44.17    8.93
  10   0  -2   18.68    6.80
 -10   0   3   -0.00    3.76
 -10   0   3   -0.00    4.19
  10   0  -3    3.05    3.52
 -10   0   4  151.70   20.56
 -10   0   4  128.99   20.18
  10   0  -4  155.82   20.88
 -10   0   5   -0.00    3.89
  10   0  -5    1.99    3.39
 -10   0   6   29.27    7.49
  10   0  -6   44.32    8.41
 -10   0   7    0.52    2.97
  10   0  -7    1.35    3.44
 -10   0   8   24.78    6.48
 -10   0   9    1.06    3.33
 -10   0  10  156.39   20.98
 -10   0  11   -0.00    2.68
 -10   0  12   -0.00    2.44
 -10   0  13    0.00    2.42
 -10   0  14   29.81    6.43
 -10   0  15    0.10    2.01
 -10   0  16   54.54    9.00
 -10   0  17   -0.00    2.60
 -10   0  18   24.39    5.50
 -10   0  19    0.64    2.34
 -10   0  20   56.98    9.28
 -10   0  21   -0.00    2.35
 -10   0  22   -0.00    2.33
 -10   0  23    2.65    2.70
 -10   0  24    9.71    3.90
 -10   0  25    1.27    2.26
 -10   0  26   42.43    7.81
 -10   0  27   -0.00    2.28
 -10   0  28    8.92    3.75
 -10   0  29   -0.00    2.98
 -10   0  30   14.71    4.79
 -10   0  31    0.83    2.76
 -10   0  32    4.22    3.69
 -10   0  33    0.00    2.44
 -10   0  34    3.87    3.30
 -10   0  35   -0.00    2.58
 -10   1   1    0.47    3.70
 -10   1   1    0.00    3.77
  10  -1  -1    4.06    4.31
  10   1  -1    3.76    4.96
 -10  -1   1    0.01    4.26
 -10   1   2  154.73   22.57
 -10   1   2  182.52   23.95
  10  -1  -2  168.50   23.36
  10   1  -2  185.78   24.33
 -10  -1   2  186.18   23.97
 -10  -1   2  151.29   23.53
 -10   1   3   19.06    5.92
 -10   1   3   16.35    5.93
  10  -1  -3    8.92    4.88
  10   1  -3   13.60    5.85
 -10  -1   3    9.35    5.24
 -10  -1   3    8.07    5.00
 -10   1   4    2.68    3.20
  10  -1  -4    4.79    3.70
  10   1  -4   -0.00    3.97
 -10  -1   4    0.00    3.70
 -10  -1   4    1.72    4.15
 -10   1   5   11.27    5.01
  10  -1  -5    8.53    4.40
  10   1  -5   17.27    5.74
 -10  -1   5   10.46    4.94
 -10  -1   5   14.91    5.80
 -10   1   6  112.78   15.05
  10  -1  -6   96.93   14.27
  10   1  -6   80.87   14.10
 -10  -1   6   80.85   14.66
 -10   1   7    6.26    3.83
  10  -1  -7    5.39    1.55
  10   1  -7    3.96    3.82
 -10  -1   7    1.10    3.71
 -10   1   8   60.85   11.14
  10   1  -8   63.10   11.63
 -10  -1   8   98.54   13.49
 -10   1   9   -0.00    2.47
 -10  -1   9    0.56    2.96
 -10   1  10   -0.00    2.40
 -10  -1  10    0.07    3.04
 -10   1  11   13.76    4.63
 -10  -1  11   17.13    5.51
 -10   1  12   87.95   13.70
 -10  -1  12  117.48   15.65
 -10   1  13    1.25    2.39
 -10  -1  13    3.77    3.23
 -10   1  14   18.28    4.57
 -10  -1  14   18.65    5.47
 -10   1  15   -0.00    1.89
 -10  -1  15    0.00    2.57
 -10   1  16   33.37    6.18
 -10   1  17   -0.00    1.94
 -10  -1  17    0.36    2.50
 -10   1  18   31.14    5.96
 -10  -1  18   37.89    7.41
 -10   1  19    2.05    2.14
 -10  -1  19    3.08    2.75
 -10   1  20   -0.00    2.06
 -10  -1  20   -0.00    2.38
 -10   1  21    0.26    1.95
 -10  -1  21    1.99    2.78
 -10   1  22   83.74   11.67
 -10  -1  22   84.47   12.96
 -10   1  23    0.10    2.11
 -10  -1  23    0.15    2.45
 -10   1  24    7.27    3.05
 -10  -1  24    8.72    3.78
 -10   1  25    0.00    1.67
 -10  -1  25    0.25    2.36
 -10   1  26    5.68    2.69
 -10  -1  26    4.92    3.18
 -10   1  27   -0.00    2.12
 -10  -1  27    0.00    2.31
 -10   1  28   12.12    3.92
 -10  -1  28   10.15    4.27
 -10   1  29   -0.00    2.32
 -10  -1  29    0.12    3.05
 -10   1  30    0.00    2.44
 -10  -1  30    1.72    3.06
 -10   1  31    0.00    2.55
 -10  -1  31    1.36    3.36
 -10   1  32   11.39    4.22
 -10  -1  32   14.52    5.32
 -10   1  33   -0.00    2.44
 -10  -1  33    1.15    3.45
 -10   1  34    3.11    3.00
 -10  -1  34    4.28    3.64
 -10   1  35   -0.00    2.26
 -10   1  36   -0.00    2.63
 -10   2   1    4.64    3.98
 -10   2   1    0.64    3.74
  10  -2  -1    4.79    4.34
  10   2  -1    6.96    5.17
 -10  -2   1    6.82    4.94
 -10   2   2    3.55    3.67
 -10   2   2    0.00    3.38
  10  -2  -2    4.17    3.71
  10   2  -2   -0.00    3.95
 -10  -2   2    0.08    3.81
 -10   2   3   -0.00    3.19
  10  -2  -3   -0.00    3.08
  10   2  -3   -0.00    3.34
 -10  -2   3    2.62    4.56
 -10   2   4  174.13   22.85
  10  -2  -4  137.22   21.52
  10   2  -4  154.29   22.96
 -10  -2   4  233.35   24.78
 -10  -2   4  154.61   23.52
 -10   2   5   37.44    8.18
  10  -2  -5   42.14    8.20
  10   2  -5   38.08    8.81
 -10  -2   5   31.93    8.09
 -10  -2   5   38.62    9.39
 -10   2   6   40.53    7.85
  10  -2  -6   28.25    4.31
  10   2  -6   40.96    8.61
 -10  -2   6   35.96    7.90
 -10  -2   6   40.10    8.80
 -10   2   7    5.55    3.64
  10   2  -7    4.51    4.20
 -10  -2   7    6.86    4.70
 -10   2   8    7.39    3.77
  10   2  -8   16.17    5.55
 -10  -2   8   23.39    6.37
 -10   2   9   15.47    4.59
  10   2  -9    5.88    4.30
 -10  -2   9    5.70    4.58
 -10   2  10   85.15   12.56
 -10  -2  10   88.09   14.20
 -10   2  11   17.59    4.59
 -10  -2  11    9.94    4.77
 -10   2  12    0.44    1.98
 -10  -2  12    1.00    3.25
 -10   2  13   -0.00    2.26
 -10  -2  13    0.01    2.76
 -10   2  14   27.92    5.48
 -10  -2  14   29.74    7.23
 -10   2  15   25.32    5.05
 -10  -2  15   26.11    6.69
 -10   2  16   12.61    3.29
 -10  -2  16    6.81    4.23
 -10   2  17   -0.00    1.60
 -10  -2  17    0.42    2.87
 -10   2  18    9.19    2.80
 -10  -2  18    5.84    4.02
 -10   2  19    8.77    2.55
 -10  -2  19    5.79    4.13
 -10   2  20   39.80    6.31
 -10  -2  20   51.46    9.20
 -10   2  21    6.70    2.32
 -10  -2  21    4.31    3.50
 -10   2  22    3.83    2.06
 -10  -2  22    4.99    3.81
 -10   2  23   -0.00    1.66
 -10  -2  23    0.00    3.00
 -10   2  24   23.90    4.35
 -10  -2  24   14.32    5.55
 -10   2  25    4.45    2.26
 -10  -2  25    6.57    3.84
 -10   2  26   24.85    4.65
 -10  -2  26   17.04    5.53
 -10   2  27    1.16    2.00
 -10  -2  27   -0.00    2.56
 -10   2  28    1.59    2.31
 -10  -2  28    5.68    3.66
 -10   2  29    0.81    2.10
 -10  -2  29   -0.00    3.00
 -10   2  30   10.73    3.66
 -10  -2  30   10.45    4.61
 -10   2  31    0.00    2.02
 -10  -2  31    4.70    3.62
 -10   2  32    1.74    2.35
 -10  -2  32    1.55    3.60
 -10   2  33    2.18    2.69
 -10  -2  33    0.61    3.30
 -10   2  34    4.67    3.17
 -10  -2  34    8.41    4.68
 -10   2  35    2.18    2.89
 -10   2  36    5.74    3.65
 -10   3   1   12.30    5.45
  10  -3  -1    9.70    4.92
  10   3  -1    9.16    5.75
 -10  -3   1   16.23    6.79
 -10   3   2  110.50   16.98
  10  -3  -2  103.15   16.60
  10   3  -2  125.15   18.78
 -10  -3   2  117.68   18.81
 -10   3   3   57.48   11.00
  10  -3  -3   62.60   11.26
  10   3  -3   61.91   12.25
 -10  -3   3   73.93   13.30
 -10   3   4    0.09    3.13
  10  -3  -4   -0.00    2.75
  10   3  -4   -0.00    3.32
 -10  -3   4    0.92    3.50
 -10   3   5   13.00    4.49
 -10   3   5    3.38    3.76
  10   3  -5    8.99    5.47
 -10  -3   5   21.56    7.26
 -10   3   6   27.59    6.48
  10   3  -6   31.28    8.10
 -10  -3   6   19.75    7.96
 -10   3   7   14.05    4.83
  10   3  -7   19.70    6.45
 -10  -3   7   29.79    7.74
 -10   3   8   65.42   10.94
  10   3  -8   67.93   12.65
 -10  -3   8   87.19   14.01
 -10   3   9    9.53    3.69
  10   3  -9    2.97    3.94
 -10  -3   9   14.75    5.23
 -10   3  10    1.84    2.61
  10   3 -10    0.00    3.42
 -10  -3  10    3.10    4.15
 -10   3  11   10.70    3.73
 -10  -3  11    9.60    4.92
 -10   3  12   37.28    6.81
 -10  -3  12   47.54    9.51
 -10   3  13    0.55    1.84
 -10  -3  13   -0.00    2.90
 -10   3  14    3.14    2.14
 -10  -3  14    2.04    3.84
 -10   3  15    6.26    2.41
 -10  -3  15    4.46    4.19
 -10   3  16   27.81    4.80
 -10  -3  16   29.30    7.60
 -10   3  17   26.45    4.45
 -10  -3  17   27.61    7.28
 -10   3  18   21.95    3.90
 -10  -3  18   29.87    7.35
 -10   3  19    7.98    2.19
 -10  -3  19    3.45    3.87
 -10   3  20    0.13    1.16
 -10  -3  20    0.86    3.44
 -10   3  21    6.96    1.87
 -10  -3  21    6.20    4.75
 -10   3  22   33.82    4.81
 -10  -3  22   40.43    8.74
 -10   3  23    3.70    1.56
 -10  -3  23    6.94    3.94
 -10   3  24    0.55    1.40
 -10  -3  24    4.95    3.97
 -10   3  25    0.98    1.31
 -10  -3  25    0.59    3.10
 -10   3  26   12.31    2.84
 -10  -3  26    9.84    4.73
 -10   3  27   10.74    2.84
 -10  -3  27    6.43    4.28
 -10   3  28    8.00    2.67
 -10  -3  28    8.24    4.98
 -10   3  29    0.02    1.49
 -10  -3  29   -0.00    3.00
 -10   3  30    0.00    1.47
 -10  -3  30    0.00    2.97
 -10   3  31   -0.00    1.95
 -10  -3  31    0.99    3.11
 -10   3  32    8.79    3.29
 -10  -3  32    7.98    4.78
 -10   3  33    4.85    2.90
 -10  -3  33    1.95    3.61
 -10   3  34    0.08    2.41
 -10   3  35    0.90    2.21
 -10   3  36    1.66    2.87
 -10   4   1    3.99    3.68
 -10   4   1    0.00    3.14
 -10  -4   1    2.88    5.29
 -10   4   2    1.00    3.53
 -10   4   2    1.90    3.13
 -10  -4   2   -0.00    4.14
 -10   4   3    7.90    4.37
 -10   4   3   12.16    5.35
  10   4  -3   14.46    6.47
 -10  -4   3    9.76    6.44
 -10   4   4   82.43   13.12
 -10   4   4  100.54   14.17
  10   4  -4   77.19   14.66
 -10  -4   4   75.67   15.22
 -10   4   5   45.88    8.83
  10   4  -5   48.43   10.43
 -10  -4   5   46.66   10.99
 -10   4   6   27.04    7.00
  10   4  -6   43.76    9.85
 -10  -4   6   52.71   10.69
 -10   4   7   -0.00    2.49
  10   4  -7   -0.00    3.83
 -10  -4   7    0.61    3.74
 -10   4   8   76.97   12.08
  10   4  -8  107.71   15.71
 -10  -4   8   69.42   14.08
 -10   4   9    7.89    3.50
  10   4  -9   12.89    5.61
 -10  -4   9    9.43    5.73
 -10   4  10   23.28    5.35
  10   4 -10   26.84    7.89
 -10  -4  10   37.43    8.49
 -10   4  11    6.49    3.05
  10   4 -11    6.82    4.82
 -10  -4  11    8.62    4.58
 -10   4  12   -0.00    1.64
 -10  -4  12    0.33    3.66
 -10   4  13    3.46    2.14
 -10  -4  13    1.67    3.96
 -10   4  14   28.81    5.06
 -10  -4  14   31.17    8.23
 -10   4  15   18.09    3.73
 -10  -4  15   15.59    6.43
 -10   4  16   11.94    2.81
 -10  -4  16   20.14    6.64
 -10   4  17    1.88    1.48
 -10  -4  17    2.00    3.52
 -10   4  18    3.09    1.29
 -10  -4  18    4.07    3.93
 -10   4  19   11.99    2.08
 -10  -4  19   16.01    6.02
 -10  -4  20   42.31    9.72
 -10  -4  21   19.60    6.57
 -10  -4  22    5.40    4.14
 -10  -4  23    5.88    4.93
 -10  -4  24   17.49    6.33
 -10  -4  25   10.33    5.10
 -10  -4  26   10.94    5.56
 -10  -4  27    4.84    4.19
 -10  -4  28    4.77    4.46
 -10  -4  29    4.06    4.07
 -10  -4  30    3.10    3.89
 -10  -4  31   -0.00    3.51
 -10  -4  32    0.30    3.44
 -10   5   1   45.82   10.04
 -10   5   1   63.92   11.25
 -10  -5   1   55.63   12.43
 -10   5   2  269.45   29.76
 -10   5   2  180.24   28.27
 -10  -5   2  245.11   32.28
 -10   5   3   29.24    7.31
 -10  -5   3   27.46    9.25
 -10   5   4    0.93    3.03
 -10  -5   4    0.00    3.81
 -10   5   5    0.00    3.72
 -10  -5   5    3.78    5.65
 -10   5   6   38.87    7.93
 -10  -5   6   34.58    9.45
 -10   5   7   51.22    9.32
  10   5  -7   39.60   10.60
 -10  -5   7   77.20   13.33
 -10   5   8   31.58    6.47
  10   5  -8   16.71    6.97
 -10  -5   8   20.24    7.62
 -10   5   9   -0.00    2.49
  10   5  -9    2.54    4.10
 -10  -5   9   -0.00    3.36
 -10   5  10   -0.00    2.28
  10   5 -10    0.00    4.40
 -10  -5  10    3.64    3.99
 -10   5  11   13.83    3.93
  10   5 -11    8.99    5.50
 -10  -5  11   11.10    5.53
 -10   5  12   36.16    6.76
  10   5 -12   42.44   10.03
 -10  -5  12   46.89   10.52
 -10   5  13   16.73    3.98
 -10   5  14    0.09    1.58
 -10  -5  14    2.29    5.29
 -10   5  15    4.97    1.99
 -10  -5  15    7.24    5.21
 -10  -5  16    4.21    4.46
 -10  -5  17   33.11    8.57
 -10  -5  18   22.06    7.25
 -10  -5  19   -0.00    3.63
 -10  -5  20    2.05    4.28
 -10  -5  21    4.01    4.45
 -10  -5  22   21.52    7.17
 -10  -5  23   14.33    6.16
 -10  -5  24    2.22    3.10
 -10  -5  25    4.13    4.74
 -10  -5  26    0.00    4.33
 -10  -5  27   11.33    5.75
 -10  -5  28    4.71    4.62
 -10  -5  29    4.24    3.80
 -10  -5  30   -0.00    3.50
 -10  -5  31    0.00    4.12
 -10   6   1    0.00    3.53
 -10   6   1   -0.00    3.79
  10   6  -1    7.30    5.42
 -10  -6   1    2.21    5.25
 -10   6   2    6.74    4.44
  10   6  -2   15.94    6.65
 -10  -6   2    0.38    5.03
 -10   6   3   13.49    5.64
  10   6  -3   21.97    7.78
 -10  -6   3   23.76    8.38
 -10   6   4    5.39    4.02
  10   6  -4   13.87    6.82
 -10  -6   4    0.00    4.61
 -10   6   5   28.54    6.63
  10   6  -5   19.18    7.55
 -10  -6   5   18.01    7.82
 -10   6   6   33.68    7.33
 -10  -6   6   29.18    9.17
 -10   6   7    4.67    3.14
 -10  -6   7    4.85    5.00
 -10   6   8    3.41    2.91
 -10  -6   8   -0.00    4.14
 -10   6   9   48.07    8.35
 -10  -6   9   42.98   11.03
 -10  -6  10   30.26    8.95
 -10  -6  11    4.99    4.93
 -10  -6  12    5.88    5.03
 -10  -6  13   14.23    6.82
 -10  -6  14    5.11    4.97
 -10  -6  15   28.61    9.07
 -10  -6  16    8.58    6.56
 -10  -6  17    4.33    4.03
 -10  -6  18    8.23    5.52
 -10  -6  19   15.56    6.94
 -10  -6  20    7.18    5.45
 -10  -6  21    9.75    5.32
 -10  -6  22    0.00    3.79
 -10  -6  23    3.35    4.23
 -10  -6  24    2.39    4.27
 -10  -6  25    7.91    4.82
 -10  -6  26   -0.00    3.50
 -10  -6  27    0.49    3.83
 -10  -6  28   -0.00    4.22
 -10  -6  29   -0.00    4.22
  10   7  -1   88.98   16.30
 -10  -7   1   55.99   14.01
  10   7  -2   -0.00    5.19
 -10  -7   2    9.37    5.85
  10   7  -3   22.48    8.24
 -10  -7   3   21.19    8.44
  10   7  -4    1.45    3.91
 -10  -7   4    0.48    4.69
  10   7  -5   40.06   10.43
 -10  -7   5   37.53   10.70
  10   7  -6    4.05    5.18
 -10  -7   6   11.18    6.90
  10   7  -7   36.11   10.49
 -10  -7   7   43.69   10.98
  10   7  -8    9.39    6.31
 -10  -7   8   16.68    7.14
  10   7  -9   -0.00    5.18
 -10  -7   9   -0.00    4.73
  10   7 -10    4.05    6.17
 -10  -7  10   -0.00    4.64
  10   7 -11   13.68    6.85
 -10  -7  11   11.47    6.33
  10   7 -12    6.49    5.97
 -10  -7  12    0.00    5.97
  10   7 -13   14.38    7.26
 -10  -7  13   29.86    9.16
  10   7 -14   -0.00    3.79
 -10  -7  14    0.00    5.52
 -10  -7  15    7.90    5.46
 -10  -7  16    6.36    4.91
 -10  -7  17   13.53    6.47
 -10  -7  18    4.69    5.07
 -10  -7  19    0.00    3.86
 -10  -7  20    5.00    3.93
 -10  -7  21    8.11    6.04
 -10  -7  22    3.08    4.52
 -10  -7  23   16.75    7.35
 -10  -7  24    0.09    3.49
 -10  -7  25   -0.00    3.82
 -10  -7  26    1.66    3.78
 -10  -7  27    3.07    5.40
 -10  -7  28    5.04    4.75
  10   8  -1    4.75    5.70
 -10  -8   1    7.20    5.65
  10   8  -2    4.57    5.48
 -10  -8   2   11.62    7.22
  10   8  -3   36.21   11.36
 -10  -8   3   56.71   12.81
  10   8  -4    9.73    6.44
 -10  -8   4   11.41    7.07
  10   8  -5   63.87   13.51
 -10  -8   5   38.11   11.93
  10   8  -6   11.31    6.14
 -10  -8   6    6.87    6.16
  10   8  -7    4.75    5.34
 -10  -8   7   12.17    6.36
  10   8  -8    1.58    5.37
 -10  -8   8    7.02    5.72
  10   8  -9    6.69    6.28
 -10  -8   9    9.21    6.94
  10   8 -10   17.63    7.67
 -10  -8  10    4.24    5.21
  10   8 -11   59.49   12.54
 -10  -8  11    4.14    6.25
  10   8 -12    0.00    4.78
 -10  -8  12    4.52    5.28
  10   8 -13    0.06    4.65
 -10  -8  13    1.52    5.58
  10   8 -14    0.32    4.94
 -10  -8  14    9.03    5.44
  10   8 -15   20.47    8.31
 -10  -8  15   14.71    7.42
 -10  -8  16    2.13    4.39
 -10  -8  17    1.09    4.53
 -10  -8  18    4.39    4.86
 -10  -8  19   18.61    7.88
 -10  -8  20   -0.00    4.68
 -10  -8  21    8.78    7.00
 -10  -8  22    0.00    4.18
 -10  -8  23   12.22    6.99
 -10  -8  24   -0.00    4.37
 -10  -8  25    4.95    5.39
 -10  -8  26    0.00    3.84
 -10  -8  27   -0.00    4.72
  10   9  -1   21.96    8.67
 -10  -9   1   11.50    7.52
  10   9  -2    2.24    5.79
 -10  -9   2    0.67    4.70
  10   9  -3   42.69   11.17
 -10  -9   3   20.74    8.98
  10   9  -4   -0.00    4.77
 -10  -9   4   -0.00    5.38
  10   9  -5    7.57    6.48
 -10  -9   5    8.65    6.78
  10   9  -6    2.13    4.86
 -10  -9   6   -0.00    3.78
  10   9  -7   50.05   12.87
 -10  -9   7   55.95   13.46
  10   9  -8    2.22    5.24
 -10  -9   8    6.24    6.13
  10   9  -9    0.94    5.23
 -10  -9   9    5.84    6.72
  10   9 -10    3.52    6.32
 -10  -9  10    0.00    5.80
  10   9 -11   23.46    9.06
 -10  -9  11   25.01    9.60
  10   9 -12   -0.00    5.58
 -10  -9  12   -0.00    3.95
  10   9 -13    3.71    5.58
 -10  -9  13    8.06    7.42
  10   9 -14    1.43    4.96
 -10  -9  14    0.11    4.50
  10   9 -15   -0.00    5.34
 -10  -9  15    0.86    4.59
  10   9 -16    4.96    6.23
 -10  -9  16   -0.00    4.50
 -10  -9  17   35.28   10.13
 -10  -9  18    6.78    5.33
 -10  -9  19   -0.00    4.92
 -10  -9  20   -0.00    5.13
 -10  -9  21    6.68    5.64
 -10  -9  22    1.30    5.49
 -10  -9  23   11.64    6.70
 -10  -9  24    3.23    5.59
 -10  -9  25   -0.00    4.64
  10  10  -1    1.06    4.16
 -10 -10   1    5.50    6.80
  10  10  -2    1.61    6.39
 -10 -10   2    0.65    5.58
  10  10  -3   18.92    8.50
 -10 -10   3   11.39    7.84
  10  10  -4    0.26    4.93
 -10 -10   4   -0.00    4.85
  10  10  -5   51.51   13.04
 -10 -10   5   29.35   10.46
  10  10  -6    2.66    5.96
 -10 -10   6    2.45    6.12
  10  10  -7    4.95    6.27
 -10 -10   7    6.78    6.54
  10  10  -8   -0.00    5.89
 -10 -10   8   -0.00    5.17
  10  10  -9   28.55   10.37
 -10 -10   9   20.77    9.18
  10  10 -10   -0.00    4.97
 -10 -10  10   -0.00    5.05
  10  10 -11   -0.00    4.90
 -10 -10  11    4.98    5.69
  10  10 -12    0.00    5.23
 -10 -10  12   -0.00    4.58
  10  10 -13   23.45    9.37
 -10 -10  13   23.52    8.93
  10  10 -14    0.00    5.64
 -10 -10  14    3.56    6.62
  10  10 -15   11.80    6.84
 -10 -10  15    3.82    5.51
  10  10 -16    4.40    5.21
 -10 -10  16   -0.00    5.64
 -10 -10  17    0.36    5.39
 -10 -10  18    4.61    5.60
 -10 -10  19   15.48    7.66
 -10 -10  20    6.39    5.54
 -10 -10  21    7.42    6.74
 -10 -10  22    0.00    3.97
 -10 -10  23    3.48    5.84
  10  11  -1   25.35    9.50
 -10 -11   1    9.92    7.13
  10  11  -2    4.45    6.19
 -10 -11   2   -0.00    5.52
  10  11  -3   18.05    8.66
 -10 -11   3    6.51    6.50
  10  11  -4    1.78    6.41
 -10 -11   4    0.02    5.40
  10  11  -5   12.38    7.27
 -10 -11   5    9.91    6.77
  10  11  -6    5.46    5.86
 -10 -11   6    4.36    5.88
  10  11  -7   27.20   11.02
 -10 -11   7   30.73   11.17
  10  11  -8    5.42    6.08
 -10 -11   8    5.95    6.83
  10  11  -9   -0.00    5.94
 -10 -11   9   -0.00    4.63
  10  11 -10   -0.00    5.29
 -10 -11  10    0.59    4.68
  10  11 -11   18.27    9.00
 -10 -11  11   23.68    9.19
  10  11 -12    0.00    5.77
 -10 -11  12   -0.00    6.00
 -10 -11  13    2.29    5.71
  10  11 -14    5.11    6.55
 -10 -11  14    2.37    5.90
  10  11 -15    3.06    5.22
 -10 -11  15    2.71    5.95
  10  11 -16    0.62    5.25
 -10 -11  16   12.89    7.33
  10  11 -17    8.46    6.96
 -10 -11  17    1.30    4.28
 -10 -11  18   -0.00    4.87
 -10 -11  19    4.58    5.61
 -10 -11  20   -0.00    5.08
 -10 -11  21   13.44    7.87
  10  12  -1    4.62    6.16
 -10 -12   1    1.57    5.92
  10  12  -2    0.00    6.11
 -10 -12   2   -0.00    6.58
  10  12  -3    0.00    6.08
 -10 -12   3   10.41    7.50
  10  12  -4    4.26    6.00
 -10 -12   4    3.54    6.07
  10  12  -5   16.19    9.24
 -10 -12   5    1.22    5.08
  10  12  -6    2.28    6.30
 -10 -12   6    0.00    5.52
  10  12  -7    3.30    6.05
 -10 -12   7   -0.00    5.51
  10  12  -8    5.93    7.07
 -10 -12   8    2.90    5.96
  10  12  -9   16.67    9.17
 -10 -12   9   16.45    8.68
  10  12 -10   -0.00    4.88
 -10 -12  10   -0.00    5.39
  10  12 -11    1.93    6.13
 -10 -12  11    1.35    6.67
  10  12 -12    9.22    7.04
 -10 -12  12    0.16    4.59
  10  12 -13    3.92    6.39
 -10 -12  13   12.28    7.80
  10  12 -14   -0.00    5.56
 -10 -12  14    2.15    6.52
  10  12 -15   10.06    7.14
 -10 -12  15    7.76    7.69
  10  12 -16    3.09    5.15
 -10 -12  16   11.99    7.81
  10  12 -17    1.16    5.55
 -10 -12  17    0.00    5.46
 -10 -12  18   -0.00    3.48
 -10 -12  19    1.08    5.28
  10  13  -1    1.25    6.06
 -10 -13   1   18.64   10.16
  10  13  -2    5.96    6.55
 -10 -13   2    3.86    6.29
  10  13  -3    3.41    7.18
 -10 -13   3    0.20    5.25
  10  13  -4   12.78    7.42
 -10 -13   4    2.37    5.95
  10  13  -5   12.71    8.42
 -10 -13   5    4.94    6.64
  10  13  -6   -0.00    5.65
 -10 -13   6    0.45    5.25
  10  13  -7   -0.00    6.88
 -10 -13   7   13.36    8.23
  10  13  -8   -0.00    6.25
 -10 -13   8   -0.00    5.51
  10  13  -9    2.32    5.92
 -10 -13   9   -0.00    5.36
  10  13 -10   -0.00    6.27
 -10 -13  10    2.73    5.32
  10  13 -11    4.77    7.54
 -10 -13  11    1.54    7.27
  10  13 -12    8.41    7.06
 -10 -13  12    4.15    7.46
  10  13 -13    1.85    6.45
 -10 -13  13    0.00    5.43
  10  13 -14   -0.00    5.01
 -10 -13  14    0.00    6.84
  10  13 -15    0.00    6.20
 -10 -13  15   -0.00    5.92
  10  13 -16    2.32    6.34
 -10 -13  16    0.00    5.43
  10  13 -17    5.96    7.02
  10  13 -18   -0.00    5.80
  10  14  -1    3.49    5.99
 -10 -14   1    4.33    6.70
  10  14  -2   -0.00    5.62
 -10 -14   2   -0.00    4.77
  10  14  -3    3.44    6.30
 -10 -14   3    0.27    4.92
  10  14  -4    0.00    6.59
 -10 -14   4    0.06    5.26
  10  14  -5    2.76    5.93
 -10 -14   5    4.86    6.48
  10  14  -6    6.55    6.66
 -10 -14   6   -0.00    6.50
  10  14  -7   -0.00    5.46
 -10 -14   7   -0.00    5.24
  10  14  -8    7.59    6.81
 -10 -14   8    0.06    5.57
  10  14  -9    2.31    6.49
 -10 -14   9   -0.00    6.20
  10  14 -10    4.75    7.14
 -10 -14  10    6.45    6.83
  10  14 -11    6.09    7.09
 -10 -14  11    0.00    4.84
  10  14 -12   -0.00    5.46
 -10 -14  12    0.77    4.82
  10  14 -13    1.68    6.38
 -10 -14  13    0.00    7.16
  10  14 -14   -0.00    5.39
 -10 -14  14    3.35    5.99
  10  14 -15   -0.00    6.54
  10  14 -16    4.26    7.53
  10  14 -17    0.47    6.28
  10  14 -18    0.05    5.97
 -10 -15   4   -0.00    5.87
 -10 -15   5    0.09    4.81
 -10 -15   6    6.99    7.32
 -10 -15   7   10.09    7.81
 -10 -15   8    1.16    5.81
 -10 -15   9    3.95    6.51
 -10 -15  10    5.56    7.62
 -10 -15  11   -0.00    6.03
  -9   0   1   15.06    5.21
   9   0  -1    4.90    4.21
  -9   0   2    1.98    3.55
   9   0  -2    0.00    3.16
  -9   0   3  166.01   21.25
   9   0  -3  147.60   21.10
  -9   0   4    0.71    2.36
   9   0  -4    0.71    3.06
  -9   0   5   41.68    8.25
   9   0  -5   43.54    8.41
  -9   0   6   -0.00    2.76
   9   0  -6   -0.00    2.71
  -9   0   7  156.55   20.92
   9   0  -7  169.83   21.35
  -9   0   8    0.71    2.50
   9   0  -8    0.00    2.47
   9   0  -8    0.00    1.16
  -9   0   9   93.11   11.04
   9   0  -9   51.51    9.84
   9   0 -10    0.00    2.18
  -9   0  12    0.59    2.71
  -9   0  13  148.25   19.19
  -9   0  14    0.00    2.51
  -9   0  15   34.00    6.45
  -9   0  16   -0.00    2.35
  -9   0  17   28.65    5.80
  -9   0  18   -0.00    2.12
  -9   0  19   86.99   12.33
  -9   0  20    0.00    2.11
  -9   0  21   15.03    4.25
  -9   0  22   -0.00    2.08
  -9   0  23   64.44   10.09
  -9   0  24    0.00    2.28
  -9   0  25   40.77    7.58
  -9   0  26   -0.00    2.57
  -9   0  27    2.59    2.92
  -9   0  28    0.43    2.27
  -9   0  29   27.10    6.47
  -9   0  30    0.27    2.53
  -9   0  31    6.84    3.60
  -9   0  32   -0.00    2.75
  -9   0  33    7.99    4.33
  -9   0  34   -0.00    3.00
  -9   0  35   15.44    5.47
  -9   0  36    2.97    3.81
  -9   1   1  434.55   57.18
   9   1  -1  645.21   60.43
  -9  -1   1  488.71   58.26
  -9   1   2   -0.00    3.25
   9  -1  -2    2.79    3.60
   9   1  -2    2.13    3.71
  -9  -1   2    0.90    3.44
  -9   1   3    5.25    4.00
   9  -1  -3    1.35    2.83
   9   1  -3    4.79    3.85
  -9  -1   3    1.37    3.07
  -9   1   4   66.66   11.01
   9  -1  -4   67.56   11.29
   9  -1  -4   68.19   10.07
   9   1  -4   66.55   11.63
  -9  -1   4   75.64   11.98
  -9   1   5  147.02   18.71
   9  -1  -5  135.29   18.74
   9  -1  -5  139.16   17.14
   9   1  -5  136.33   19.28
  -9  -1   5  134.62   19.06
  -9   1   6   -0.00    2.81
   9  -1  -6    0.46    2.77
   9  -1  -6   -0.00    1.34
   9   1  -6    0.22    3.04
  -9  -1   6    4.64    3.80
  -9   1   7   70.64   10.15
   9  -1  -7   54.82    9.38
   9   1  -7   55.90   10.18
  -9  -1   7   57.46    9.77
  -9   1   8    1.68    2.86
   9  -1  -8    3.24    2.44
   9   1  -8    3.87    3.25
  -9  -1   8    1.22    2.67
  -9  -1   8    0.87    2.90
   9  -1  -9   19.76    4.77
   9   1  -9   25.95    5.89
  -9  -1   9   22.44    5.39
  -9  -1   9   19.14    5.63
   9   1 -10   -0.00    2.94
  -9  -1  10   -0.00    3.25
   9   1 -11  141.26   18.75
  -9  -1  11  143.11   19.22
  -9  -1  12    3.52    3.12
  -9  -1  13   -0.00    3.12
  -9  -1  14   -0.00    2.82
  -9   1  15  102.03   12.81
  -9  -1  15   84.55   13.59
  -9   1  16   20.91    4.51
  -9  -1  16   23.22    5.66
  -9   1  17   57.87    8.46
  -9  -1  17   58.33    9.79
  -9   1  18    2.37    2.06
  -9  -1  18    4.68    3.38
  -9   1  19    6.01    2.65
  -9  -1  19    6.36    3.43
  -9   1  20    6.08    2.75
  -9  -1  20    8.71    3.56
  -9   1  21   84.93   11.19
  -9  -1  21   75.51   12.13
  -9   1  22    0.00    2.17
  -9  -1  22    2.94    2.75
  -9   1  23   11.99    3.37
  -9  -1  23    2.43    2.73
  -9   1  24   -0.00    2.20
  -9  -1  24    1.47    2.58
  -9   1  25   13.49    3.90
  -9  -1  25   16.10    5.01
  -9   1  26    0.00    1.98
  -9  -1  26    3.68    3.27
  -9   1  27   38.21    6.74
  -9  -1  27   26.49    6.74
  -9   1  28    0.10    2.46
  -9  -1  28   -0.00    3.13
  -9   1  29    1.08    2.56
  -9  -1  29    0.21    2.73
  -9   1  30    0.74    2.48
  -9  -1  30    1.26    3.23
  -9   1  31   11.91    4.36
  -9  -1  31    8.44    4.16
  -9   1  32   -0.00    2.70
  -9  -1  32   -0.00    2.42
  -9   1  33    6.97    3.96
  -9  -1  33    6.85    3.85
  -9   1  34   -0.00    2.97
  -9  -1  34    0.47    2.81
  -9   1  35   -0.00    3.22
  -9  -1  35    0.88    3.38
  -9   1  36   -0.00    3.22
  -9  -1  36   -0.00    3.17
  -9   2   1   54.71    9.52
  -9   2   1   44.67    9.62
   9  -2  -1   53.54    9.84
   9   2  -1   42.05    9.83
  -9  -2   1   53.55   10.23
  -9  -2   1   39.36    9.97
  -9   2   2    2.91    3.17
   9  -2  -2    7.90    3.94
   9   2  -2    5.31    4.19
  -9  -2   2    0.00    3.79
  -9  -2   2    3.13    4.41
  -9   2   3  135.99   18.44
   9  -2  -3  136.97   18.86
   9  -2  -3  153.68   17.93
   9   2  -3  118.40   19.24
  -9  -2   3  154.24   20.21
  -9  -2   3  114.82   19.59
  -9   2   4    6.77    3.88
   9  -2  -4   10.20    3.95
   9  -2  -4    6.51    2.69
   9   2  -4    2.69    3.65
  -9  -2   4    0.00    3.59
  -9  -2   4    5.75    4.43
  -9   2   5   18.18    5.08
   9  -2  -5   13.69    4.93
   9  -2  -5   16.49    3.37
   9   2  -5    9.76    4.85
  -9  -2   5   21.94    5.96
  -9  -2   5   16.63    5.91
  -9   2   6   -0.00    2.66
   9  -2  -6   -0.00    2.50
   9  -2  -6    0.50    0.76
   9   2  -6    0.00    3.62
  -9  -2   6    0.21    3.04
  -9  -2   6    0.00    3.59
   9  -2  -7   55.33    9.32
   9   2  -7   76.72   11.52
  -9  -2   7   48.11    9.63
  -9  -2   7   73.77   11.70
   9  -2  -8   29.46    6.16
   9   2  -8   35.37    7.85
  -9  -2   8   47.01    7.94
  -9  -2   8   38.20    8.44
   9   2  -9   37.99    8.08
  -9  -2   9   38.56    7.71
  -9  -2   9   44.30    8.69
   9   2 -10   -0.00    3.11
  -9  -2  10    5.42    3.25
  -9  -2  10   -0.00    3.05
   9   2 -11    3.39    3.19
  -9  -2  11    1.75    2.97
   9   2 -12   13.99    5.22
  -9  -2  12   22.66    5.99
   9   2 -13   45.49    8.57
  -9  -2  13   40.34    8.46
  -9  -2  14   43.70    8.75
  -9  -2  15   19.80    5.64
  -9  -2  16    1.11    2.71
  -9  -2  17   70.99   11.69
  -9   2  18    2.41    1.77
  -9  -2  18    2.29    3.03
  -9   2  19  118.01   14.83
  -9  -2  19  144.86   18.31
  -9   2  20    9.10    2.44
  -9  -2  20    6.67    3.94
  -9   2  21    5.66    2.07
  -9  -2  21    0.77    3.10
  -9   2  22    9.71    2.60
  -9  -2  22    4.09    3.53
  -9   2  23   53.31    7.97
  -9  -2  23   61.52   10.47
  -9   2  24    1.27    1.76
  -9  -2  24    0.22    2.65
  -9   2  25   16.44    3.84
  -9  -2  25   15.49    5.20
  -9   2  26    0.64    1.93
  -9  -2  26    0.49    3.04
  -9   2  27    1.90    2.38
  -9  -2  27    3.45    3.74
  -9   2  28    0.30    2.24
  -9  -2  28    0.22    3.23
  -9   2  29   11.10    3.81
  -9  -2  29   11.95    5.19
  -9   2  30    1.68    2.80
  -9  -2  30   -0.00    3.08
  -9   2  31    1.90    3.12
  -9  -2  31   -0.00    4.13
  -9   2  32    0.00    2.54
  -9  -2  32    0.00    3.15
  -9   2  33    5.22    3.41
  -9  -2  33    8.02    4.86
  -9   2  34    3.35    3.21
  -9  -2  34    1.75    2.98
  -9   2  35   12.24    4.42
  -9  -2  35    9.59    5.35
  -9   2  36   -0.00    2.82
  -9   2  37   -0.00    2.97
  -9   3   1  217.22   26.82
  -9   3   1  219.17   27.64
   9  -3  -1  203.22   27.07
   9   3  -1  201.54   28.20
  -9  -3   1  204.12   28.68
  -9   3   2   45.63    7.92
  -9   3   2   44.33    8.44
   9  -3  -2   51.89    8.66
   9   3  -2   43.48    9.14
  -9  -3   2    7.46    5.58
  -9   3   3   -0.00    2.98
  -9   3   3    2.60    3.23
   9  -3  -3    1.69    2.85
   9   3  -3   -0.00    3.44
  -9  -3   3    1.08    3.58
  -9   3   4    0.25    2.29
  -9   3   4   -0.00    2.69
  -9   3   4    4.35    3.42
   9  -3  -4    3.06    2.88
   9  -3  -4    4.50    2.29
   9   3  -4    2.89    4.08
  -9  -3   4    4.19    4.22
  -9  -3   4    6.96    5.41
  -9   3   5   54.98    9.72
  -9   3   5   85.73   10.83
   9  -3  -5   61.35   10.14
   9  -3  -5   60.48    7.93
   9   3  -5   64.73   11.99
  -9  -3   5   59.37   11.72
  -9   3   6   46.95    8.48
   9   3  -6   58.13   10.78
  -9  -3   6   57.59    9.95
  -9  -3   6   51.97   10.44
  -9   3   7   22.60    5.24
   9   3  -7   26.42    7.01
  -9  -3   7   31.38    6.92
  -9  -3   7   33.79    8.22
  -9   3   8    0.00    2.01
   9   3  -8    2.95    4.06
  -9  -3   8    3.09    3.58
  -9  -3   8    1.94    3.51
   9   3  -9   10.27    4.83
  -9  -3   9    7.84    4.06
  -9  -3   9    4.81    4.26
   9   3 -10    7.13    4.62
  -9  -3  10    8.81    4.30
  -9  -3  10    9.87    5.01
   9   3 -11  148.14   20.26
  -9  -3  11  134.47   19.97
   9   3 -12   18.43    6.24
  -9  -3  12   19.10    6.21
   9   3 -13   14.32    5.63
  -9  -3  13    9.01    4.66
   9   3 -14   -0.00    3.05
  -9  -3  14    3.59    3.28
  -9  -3  15   78.93   13.00
  -9  -3  16   19.58    6.26
  -9  -3  17   37.80    8.26
  -9  -3  18    0.00    2.98
  -9  -3  19   -0.00    3.39
  -9   3  20    9.15    1.94
  -9  -3  20    4.86    4.45
  -9   3  21   68.34    8.24
  -9  -3  21   63.42   11.75
  -9   3  22   13.96    2.68
  -9  -3  22    8.89    4.79
  -9   3  23   11.92    2.64
  -9  -3  23   12.59    4.95
  -9   3  24    0.04    1.51
  -9  -3  24    2.33    3.21
  -9   3  25   13.18    3.16
  -9  -3  25    8.77    4.73
  -9   3  26    1.86    1.82
  -9  -3  26    1.76    3.37
  -9   3  27    6.94    2.47
  -9  -3  27    2.07    3.72
  -9   3  28    0.00    1.89
  -9  -3  28    1.10    3.10
  -9   3  29    0.33    2.13
  -9  -3  29   -0.00    3.85
  -9   3  30    1.17    2.33
  -9  -3  30    0.00    3.73
  -9   3  31    9.94    3.85
  -9  -3  31   18.61    6.41
  -9   3  32   -0.00    2.31
  -9  -3  32   -0.00    2.97
  -9   3  33    3.04    2.99
  -9  -3  33    1.21    3.80
  -9   3  34    0.09    2.44
  -9  -3  34    2.61    3.76
  -9   3  35    0.00    2.93
  -9   3  36    1.59    2.91
  -9   3  37    4.50    3.37
  -9   4   1    0.98    3.34
  -9   4   1    4.68    3.59
  -9   4   1    4.03    3.36
   9   4  -1    2.05    4.12
  -9  -4   1    3.37    4.53
  -9   4   2   49.28    9.28
  -9   4   2   54.29    9.40
  -9   4   2   53.03    9.76
   9   4  -2   61.21   11.59
  -9  -4   2   36.02   10.28
  -9   4   3   58.00   10.03
  -9   4   3   61.65   10.12
  -9   4   3   59.95   10.32
   9   4  -3   56.63   11.62
  -9  -4   3   51.32   11.74
  -9   4   4   56.94   10.78
  -9   4   4   84.12   11.79
  -9   4   4   71.67   11.92
   9  -4  -4   75.59    9.90
   9   4  -4   65.98   12.91
  -9  -4   4  106.01   15.62
  -9   4   5   82.91   12.59
  -9   4   5  105.05   13.87
   9  -4  -5   83.42   10.25
   9   4  -5   92.53   15.16
  -9  -4   5   92.93   15.48
  -9   4   6    3.86    2.56
  -9   4   6   -0.00    2.71
   9   4  -6    2.97    4.06
  -9  -4   6   -0.00    3.31
  -9   4   7   80.64   11.15
  -9   4   7   78.16   11.59
   9   4  -7   84.54   14.14
  -9  -4   7   61.56   13.14
  -9   4   8  107.22   14.71
   9   4  -8  118.44   17.54
  -9  -4   8  114.27   16.59
  -9  -4   8   94.82   16.85
  -9   4   9   82.04   11.24
   9   4  -9   81.17   13.94
  -9  -4   9   65.52   12.13
  -9  -4   9   75.82   13.53
   9   4 -10    0.00    3.84
  -9  -4  10    3.16    3.29
  -9  -4  10    2.84    4.20
   9   4 -11    5.01    5.04
  -9  -4  11    8.71    4.43
  -9  -4  11    1.70    3.82
   9   4 -12   -0.00    3.87
  -9  -4  12    1.93    3.57
   9   4 -13   41.66    9.25
  -9  -4  13   30.19    8.35
   9   4 -14   11.49    5.32
  -9  -4  14    9.15    4.52
   9   4 -15   28.49    7.77
  -9  -4  15   31.50    7.85
  -9  -4  16   -0.00    3.29
  -9  -4  17   27.46    7.48
  -9  -4  18   66.09   12.41
  -9  -4  19   70.94   12.97
  -9  -4  20    0.68    4.15
  -9  -4  21    3.81    3.74
  -9  -4  22    8.99    4.86
  -9   4  23   37.30    5.09
  -9  -4  23   49.19    9.75
  -9  -4  24   18.96    6.62
  -9   4  25    9.27    2.41
  -9  -4  25    7.84    4.59
  -9   4  26   -0.00    1.46
  -9  -4  26   -0.00    3.41
  -9   4  27    2.94    1.85
  -9  -4  27    0.00    4.28
  -9   4  28    9.48    2.82
  -9  -4  28    7.52    5.04
  -9   4  29   20.22    4.10
  -9  -4  29    8.99    5.34
  -9   4  30    0.72    1.68
  -9  -4  30   -0.00    3.80
  -9   4  31    2.33    2.06
  -9  -4  31    7.84    5.00
  -9   4  32    0.01    1.69
  -9  -4  32   -0.00    3.77
  -9   4  33    8.08    3.28
  -9  -4  33    1.82    4.27
  -9   4  34   -0.00    2.19
  -9   4  35    7.57    3.28
  -9   4  36    3.58    2.70
  -9   4  37    1.91    2.59
  -9   5   1  174.93   20.84
  -9   5   1  126.61   19.19
  -9   5   1  128.77   19.92
  -9  -5   1  144.75   22.50
  -9   5   2   73.49   12.18
  -9   5   2   83.05   12.46
  -9   5   2   73.81   12.58
   9   5  -2   91.66   15.08
  -9  -5   2   57.50   13.52
  -9   5   3   10.25    4.57
  -9   5   3   14.46    5.21
   9   5  -3   18.52    6.88
  -9  -5   3   12.34    6.22
  -9   5   4   70.11   11.69
  -9   5   4   77.31   12.37
   9   5  -4   80.75   14.41
  -9  -5   4   86.91   15.23
  -9   5   5   29.97    6.79
  -9   5   5   37.46    7.77
   9  -5  -5   37.41    5.14
   9   5  -5   46.62   10.20
  -9  -5   5   41.17    9.92
  -9   5   6   56.99    9.23
  -9   5   6   59.79    9.83
   9   5  -6   45.67   11.19
  -9   5   7   90.19   11.61
   9   5  -7   36.78   11.25
  -9  -5   7   92.72   14.69
  -9   5   8    3.92    2.98
   9   5  -8    6.13    5.66
  -9  -5   8    8.77    4.93
  -9   5   9    0.25    2.37
   9   5  -9   -0.00    3.48
  -9  -5   9    2.15    3.65
  -9   5  10    4.39    2.85
   9   5 -10   -0.00    3.54
  -9  -5  10   -0.00    3.41
  -9   5  11   65.19    9.49
   9   5 -11   60.46   12.58
  -9  -5  11   68.18   12.97
  -9   5  12   34.98    5.65
   9   5 -12   41.37    9.55
  -9  -5  12   15.51    7.15
   9   5 -13   -0.00    3.89
  -9  -5  13    0.79    3.60
   9   5 -14   21.42    7.56
  -9  -5  14   32.82    8.06
   9   5 -15   24.10    7.79
  -9  -5  15   29.04    8.22
  -9   5  16   29.30    4.59
   9   5 -16   28.99    8.24
  -9  -5  16   28.53    8.20
  -9   5  17   44.32    6.04
  -9  -5  17   46.67   10.14
  -9   5  18    6.81    1.82
  -9  -5  18    4.65    4.50
  -9   5  19   -0.00    1.07
  -9  -5  19   -0.00    3.38
  -9  -5  20    3.15    4.36
  -9  -5  21    6.56    4.72
  -9  -5  22   18.70    6.86
  -9  -5  23   13.06    6.22
  -9  -5  24    0.11    3.20
  -9  -5  25    2.11    3.38
  -9  -5  26   13.05    6.07
  -9  -5  27    8.39    5.14
  -9  -5  28    6.50    4.71
  -9  -5  29   -0.00    3.66
  -9  -5  30   15.83    6.15
  -9  -5  31    6.71    5.13
  -9  -5  32    3.97    4.14
  -9   5  34    2.34    2.30
  -9   5  35    0.24    1.93
  -9   5  36    2.27    2.44
  -9   6   1    1.59    3.30
  -9   6   1    2.44    3.16
  -9  -6   1   -0.00    4.38
  -9   6   2  134.12   17.76
  -9   6   2  123.90   17.84
  -9  -6   2   91.19   18.79
  -9   6   3   37.30    7.81
  -9   6   3   32.78    7.77
  -9  -6   3   31.54    9.20
  -9   6   4   25.62    6.17
  -9   6   4   28.57    6.72
  -9  -6   4   19.83    8.07
  -9   6   5   16.75    5.34
  -9   6   5   27.77    6.57
  -9  -6   5   45.77   10.11
  -9   6   6    6.19    3.70
  -9  -6   6    2.28    5.13
  -9  -6   7   28.11    8.40
  -9  -6   8   89.94   16.40
   9   6  -9   19.65    7.44
  -9  -6   9   18.43    6.86
   9   6 -10    2.82    4.90
  -9  -6  10    0.37    3.66
   9   6 -11   -0.00    4.12
  -9  -6  11   -0.00    4.32
   9   6 -12   38.12    9.56
  -9  -6  12   29.58    8.60
   9   6 -13   23.83    7.52
  -9  -6  13    2.07    4.95
   9   6 -14   65.91   12.94
  -9  -6  14   53.55   12.07
   9   6 -15   11.55    6.11
  -9  -6  15    7.18    5.36
   9   6 -16    4.83    4.79
  -9  -6  16    7.51    5.02
  -9  -6  17   12.66    6.63
  -9  -6  18   42.87   10.56
  -9  -6  19   20.43    7.57
  -9  -6  20    1.03    4.56
  -9  -6  21    2.27    4.22
  -9  -6  22    4.87    5.23
  -9  -6  23    9.92    5.90
  -9  -6  24    3.64    5.05
  -9  -6  25    6.77    5.10
  -9  -6  26    3.87    4.71
  -9  -6  27   -0.00    4.32
  -9  -6  28    5.45    5.40
  -9  -6  29    5.39    5.47
  -9  -6  30    6.46    5.67
  -9  -6  31   -0.00    3.90
  -9   7   1   16.05    5.76
   9   7  -1   12.77    6.80
  -9  -7   1   18.46    8.21
  -9   7   2    5.68    3.88
   9   7  -2   11.32    7.29
  -9  -7   2   14.75    6.75
  -9   7   3    0.00    2.80
   9   7  -3   -0.00    4.17
  -9  -7   3    0.32    4.30
   9   7  -4   18.19    7.92
  -9  -7   4   35.97    9.83
   9   7  -5   14.92    7.67
  -9  -7   5   13.94    6.43
   9   7  -6   57.45   13.17
  -9  -7   6   65.88   13.47
   9   7  -7   10.91    7.00
  -9  -7   7    7.41    5.05
   9   7  -8    2.54    5.35
  -9  -7   8    5.27    4.39
  -9  -7   9   19.13    7.71
  -9  -7  10   11.92    6.80
  -9  -7  11   13.52    7.39
  -9  -7  12   62.49   13.69
  -9  -7  13    0.00    4.63
  -9  -7  14    7.19    5.27
  -9  -7  15    8.65    5.45
  -9  -7  16   43.18   10.98
   9   7 -17    1.93    4.01
  -9  -7  17    0.70    4.15
  -9  -7  18    1.08    4.15
  -9  -7  19   -0.00    3.64
  -9  -7  20   15.91    7.30
  -9  -7  21   11.12    6.67
  -9  -7  22   37.38   10.19
  -9  -7  23   -0.00    4.61
  -9  -7  24    1.45    4.55
  -9  -7  25   -0.00    5.29
  -9  -7  26   20.64    7.41
  -9  -7  27    6.52    6.41
  -9  -7  28    7.37    5.24
  -9  -7  29    6.19    5.06
  -9  -7  30    0.23    4.38
  -9   8   1   14.68    5.82
   9   8  -1    8.16    6.87
  -9  -8   1   29.05    9.34
  -9   8   2   31.67    8.17
   9   8  -2   23.65    8.99
  -9  -8   2   41.80   10.66
   9   8  -3   -0.00    4.42
  -9  -8   3   -0.00    5.54
   9   8  -4   40.95   12.05
  -9  -8   4   78.94   14.71
   9   8  -5    0.65    5.48
  -9  -8   5   -0.00    4.93
   9   8  -6    6.92    5.63
  -9  -8   6    0.76    4.24
   9   8  -7    1.03    5.77
  -9  -8   7    4.61    5.66
   9   8  -8   69.86   15.46
  -9  -8   8   92.46   16.67
   9   8  -9   11.12    7.19
  -9  -8   9   13.65    6.73
   9   8 -10   17.36    7.85
  -9  -8  10   13.74    6.90
   9   8 -11    2.59    5.30
  -9  -8  11    5.14    4.87
   9   8 -12   31.64    9.97
  -9  -8  12   31.67    9.49
   9   8 -13    0.00    4.68
  -9  -8  13    0.38    5.07
   9   8 -14   17.57    8.17
  -9  -8  14   21.77    7.75
   9   8 -15   -0.00    5.24
  -9  -8  15    2.06    4.45
   9   8 -16    3.88    4.59
  -9  -8  16   -0.00    4.25
   9   8 -17   11.51    6.06
  -9  -8  17    4.85    6.24
   9   8 -18   21.97    7.84
  -9  -8  18    9.90    6.10
  -9  -8  19   -0.00    5.06
  -9  -8  20   10.38    6.44
  -9  -8  21    1.70    5.08
  -9  -8  22   -0.00    4.93
  -9  -8  23   -0.00    4.86
  -9  -8  24   17.72    7.73
  -9  -8  25    4.77    4.91
  -9  -8  26    9.39    6.44
  -9  -8  27   -0.00    4.21
  -9  -8  28    1.51    4.98
  -9  -8  29   -0.00    3.34
  -9   9   1    8.98    5.04
   9   9  -1    9.27    6.54
  -9  -9   1   16.98    8.20
   9   9  -2   25.25    9.72
  -9  -9   2   39.60   11.11
   9   9  -3   13.19    7.53
  -9  -9   3    9.08    6.12
   9   9  -4   -0.00    4.84
  -9  -9   4   20.32    8.04
   9   9  -5    0.87    5.70
  -9  -9   5    0.00    5.47
   9   9  -6   66.49   14.92
  -9  -9   6   59.46   14.25
   9   9  -7    1.13    5.55
  -9  -9   7   -0.00    4.15
   9   9  -8    1.19    5.10
  -9  -9   8    2.67    5.38
   9   9  -9    0.00    5.50
  -9  -9   9    4.80    5.60
   9   9 -10   10.70    6.45
  -9  -9  10    4.94    6.20
   9   9 -11   -0.00    5.24
  -9  -9  11   -0.00    4.98
   9   9 -12   39.14   11.14
  -9  -9  12   44.45   11.85
   9   9 -13   -0.00    4.75
  -9  -9  13    1.80    4.27
   9   9 -14    0.00    4.30
  -9  -9  14   -0.00    3.97
   9   9 -15    4.22    5.14
  -9  -9  15    7.49    5.83
   9   9 -16   38.33   10.82
  -9  -9  16   46.79   11.69
   9   9 -17    5.77    5.43
  -9  -9  17    0.13    4.14
   9   9 -18    0.76    4.36
  -9  -9  18    0.00    3.75
   9   9 -19    4.48    5.18
  -9  -9  19    3.49    5.22
  -9  -9  20    8.78    7.17
  -9  -9  21    1.59    5.09
  -9  -9  22   17.63    7.63
  -9  -9  23    0.00    4.97
  -9  -9  24   -0.00    4.41
  -9  -9  25    0.00    5.26
  -9  -9  26   29.57    9.49
  -9  -9  27    4.30    5.41
   9  10  -1    0.43    4.27
  -9 -10   1   -0.00    5.40
   9  10  -2   22.23    8.64
  -9 -10   2    3.09    6.35
   9  10  -3    1.27    6.08
  -9 -10   3    0.67    5.02
   9  10  -4   44.41   12.40
  -9 -10   4   47.90   13.27
   9  10  -5    2.27    5.79
  -9 -10   5    0.31    5.02
   9  10  -6    0.00    5.42
  -9 -10   6    0.00    3.90
   9  10  -7    4.45    5.52
  -9 -10   7    6.87    6.26
   9  10  -8   19.09    8.64
  -9 -10   8   19.41    8.64
   9  10  -9    4.79    5.49
  -9 -10   9   -0.00    4.42
   9  10 -10   10.54    6.96
  -9 -10  10    5.50    6.10
   9  10 -11    6.71    6.03
  -9 -10  11    2.34    5.24
   9  10 -12   13.69    7.89
  -9 -10  12    4.78    5.95
   9  10 -13   -0.00    5.33
  -9 -10  13   -0.00    4.75
   9  10 -14   36.51   10.99
  -9 -10  14   34.02   10.00
   9  10 -15   -0.00    4.46
  -9 -10  15   -0.00    3.59
   9  10 -16    0.10    5.02
  -9 -10  16    0.00    3.28
   9  10 -17   -0.00    4.11
  -9 -10  17    4.23    4.64
   9  10 -18   31.31   10.38
  -9 -10  18   25.88   10.08
   9  10 -19    0.90    4.62
  -9 -10  19   -0.00    4.85
  -9 -10  20   22.05    8.23
  -9 -10  21    2.00    4.47
  -9 -10  22    5.95    5.87
  -9 -10  23    4.50    5.49
  -9 -10  24    8.54    6.62
  -9 -10  25    3.33    5.17
  -9 -10  26   -0.00    4.54
   9  11  -1    1.67    5.35
  -9 -11   1   -0.00    4.11
   9  11  -2   44.47   12.22
  -9 -11   2   14.47    8.64
   9  11  -3    4.53    6.46
  -9 -11   3   10.14    7.12
   9  11  -4   13.58    8.20
  -9 -11   4   12.22    7.91
   9  11  -5   -0.00    5.89
  -9 -11   5    0.96    5.80
   9  11  -6   14.42    8.39
  -9 -11   6   19.44    8.90
   9  11  -7    1.81    4.81
  -9 -11   7    2.62    4.74
   9  11  -8    0.85    4.57
  -9 -11   8    4.00    6.50
   9  11  -9   -0.00    5.66
   9  11 -10   23.57    9.24
  -9 -11  10   13.29    7.87
   9  11 -11    0.00    4.55
  -9 -11  11    4.31    6.13
   9  11 -12   16.99    8.85
  -9 -11  12   11.94    7.46
   9  11 -13    0.08    4.81
  -9 -11  13   -0.00    4.73
   9  11 -14    0.00    5.05
  -9 -11  14    2.37    5.36
   9  11 -15    0.00    4.51
  -9 -11  15    5.87    6.17
   9  11 -16   24.65    9.13
  -9 -11  16   37.11   11.27
   9  11 -17    0.67    4.95
  -9 -11  17    3.71    5.49
   9  11 -18   -0.00    4.86
  -9 -11  18    2.22    5.10
   9  11 -19    3.91    5.71
  -9 -11  19    2.22    4.78
   9  11 -20   11.40    6.78
  -9 -11  20   -0.00    5.24
  -9 -11  21   -0.00    4.05
  -9 -11  22    0.00    4.57
  -9 -11  23   -0.00    5.62
  -9 -11  24    3.22    5.06
   9  12  -1    4.05    6.25
  -9 -12   1    4.38    5.91
   9  12  -2    0.00    5.94
  -9 -12   2    5.75    6.82
   9  12  -3   -0.00    5.33
  -9 -12   3    0.00    5.63
   9  12  -4   13.12    8.65
  -9 -12   4   23.31    9.44
   9  12  -5    3.60    6.27
  -9 -12   5    1.44    5.86
   9  12  -6    0.13    5.11
  -9 -12   6   -0.00    4.90
   9  12  -7    0.00    5.34
  -9 -12   7    0.44    4.86
   9  12  -8   25.05   10.03
  -9 -12   8    5.02    6.72
   9  12  -9    2.51    5.85
  -9 -12   9    2.62    6.47
   9  12 -10   10.19    8.62
  -9 -12  10    5.74    6.55
   9  12 -11    1.66    5.67
  -9 -12  11   14.36    7.75
   9  12 -12   -0.00    6.53
  -9 -12  12    3.80    5.32
   9  12 -13   -0.00    4.85
  -9 -12  13    0.87    4.17
   9  12 -14   14.00    7.86
  -9 -12  14   17.12    7.86
   9  12 -15    6.06    5.89
  -9 -12  15    0.00    4.83
   9  12 -16    0.84    5.83
  -9 -12  16    0.19    4.97
   9  12 -17    2.44    4.82
  -9 -12  17    0.99    5.00
   9  12 -18    1.03    5.93
  -9 -12  18    5.13    6.02
   9  12 -19   -0.00    5.46
  -9 -12  19    3.22    5.69
   9  12 -20    7.72    6.39
  -9 -12  20    0.69    5.65
  -9 -12  21   -0.00    4.41
  -9 -12  22    1.17    5.56
   9  13  -1    3.55    6.66
  -9 -13   1   -0.00    6.41
   9  13  -2   -0.00    5.78
  -9 -13   2    1.87    5.29
   9  13  -3    0.15    6.24
  -9 -13   3   -0.00    5.81
   9  13  -4    6.42    7.21
  -9 -13   4   -0.00    5.52
   9  13  -5   10.80    6.87
  -9 -13   5    1.75    5.72
   9  13  -6   10.95    8.37
  -9 -13   6   24.71    9.77
   9  13  -7    0.00    5.72
  -9 -13   7   10.27    7.41
   9  13  -8    3.61    8.47
  -9 -13   8    0.00    6.68
   9  13  -9    1.80    5.78
  -9 -13   9   -0.00    6.31
   9  13 -10   17.69    9.50
  -9 -13  10   10.86    8.28
   9  13 -11   -0.00    6.24
  -9 -13  11   -0.00    5.61
   9  13 -12    2.34    6.18
  -9 -13  12    8.81    7.28
   9  13 -13   -0.00    5.57
  -9 -13  13   -0.00    5.66
   9  13 -14   -0.00    6.21
  -9 -13  14    3.26    5.13
   9  13 -15    2.65    6.25
  -9 -13  15   -0.00    5.63
   9  13 -16    8.89    6.96
  -9 -13  16   16.16    7.68
   9  13 -17    9.13    6.46
  -9 -13  17   -0.00    5.34
   9  13 -18    2.07    5.37
  -9 -13  18    4.75    5.93
   9  13 -19   -0.00    6.24
  -9 -13  19   -0.00    4.85
   9  13 -20    3.69    6.40
  -9 -13  20    2.81    5.36
   9  13 -21    4.43    7.26
   9  14  -1    3.45    6.32
  -9 -14   1   -0.00    6.66
   9  14  -2    5.07    6.95
  -9 -14   2    1.71    6.81
   9  14  -3   12.05    8.08
  -9 -14   3    4.81    6.76
   9  14  -4    9.95    7.60
  -9 -14   4   11.92    7.69
   9  14  -5   -0.00    4.58
  -9 -14   5    2.86    5.85
   9  14  -6   -0.00    6.15
  -9 -14   6   -0.00    5.68
   9  14  -7    1.30    4.27
  -9 -14   7    3.68    6.10
   9  14  -8    6.63    6.34
  -9 -14   8    5.60    7.59
   9  14  -9    0.69    5.77
  -9 -14   9    3.84    6.75
   9  14 -10    7.78    7.48
  -9 -14  10    4.95    5.75
   9  14 -11    1.13    5.76
  -9 -14  11    0.03    5.65
   9  14 -12    5.90    5.70
  -9 -14  12   -0.00    5.78
   9  14 -13    3.31    5.99
  -9 -14  13   -0.00    6.62
   9  14 -14   -0.00    4.83
  -9 -14  14   -0.00    5.84
   9  14 -15    2.90    6.00
  -9 -14  15    3.69    5.84
   9  14 -16   -0.00    5.39
  -9 -14  16    1.99    7.08
   9  14 -17    1.35    5.74
  -9 -14  17    0.00    5.61
   9  14 -18   -0.00    5.35
   9  14 -19    9.73    7.57
   9  14 -20   -0.00    5.99
   9  14 -21   -0.00    5.58
   9  15  -1    0.00    7.25
   9  15  -2   -0.00    5.39
   9  15  -3    5.24    6.93
   9  15  -4   -0.00    6.28
   9  15  -5    3.34    7.60
  -9 -15   5    6.11    7.34
   9  15  -6   14.79    8.18
  -9 -15   6    4.90    7.03
   9  15  -7    5.96    6.74
  -9 -15   7   -0.00    7.42
   9  15  -8   -0.00    6.03
  -9 -15   8    0.00    5.52
   9  15  -9   12.95    7.57
  -9 -15   9   -0.00    7.58
   9  15 -10    4.42    7.30
  -9 -15  10   -0.00    7.12
   9  15 -11    0.10    6.18
  -9 -15  11   -0.00    5.92
   9  15 -12    8.45    7.58
  -9 -15  12    5.31    7.12
   9  15 -13    8.55    7.45
  -9 -15  13    5.59    7.71
  -9 -15  14    0.54    6.11
  -9 -15  15    3.18    7.07
  -9 -16  11   -0.00    5.93
  -9 -16  12    2.87    6.16
  -8   0   1    1.28    2.91
  -8   0   1    3.09    3.76
   8   0  -1    1.19    3.39
  -8   0   2  593.78   62.86
  -8   0   2  539.47   63.14
   8   0  -2  522.60   62.64
  -8   0   3    2.36    3.12
  -8   0   3    1.98    3.11
   8   0  -3   -0.00    3.08
  -8   0   4   85.51   11.91
  -8   0   4   52.21   10.92
   8   0  -4   90.85   12.18
  -8   0   5   -0.00    2.50
  -8   0   5    2.27    2.78
   8   0  -5   -0.00    2.76
  -8   0   6  101.62   14.10
  -8   0   6   89.97   14.28
   8   0  -6  108.53   14.33
  -8   0   7    1.74    2.65
  -8   0   7    1.88    2.95
   8   0  -7    1.16    2.46
   8   0  -7    0.45    1.40
  -8   0   8  223.50   24.56
  -8   0   8  223.96   25.36
   8   0  -8  226.94   24.87
   8   0  -8  206.31   22.05
   8   0  -8  183.91   21.90
  -8   0   9   -0.00    1.82
  -8   0   9    1.32    2.52
   8   0  -9    0.51    2.18
  -8   0  10   -0.00    1.67
  -8   0  10    3.38    2.51
   8   0 -10    0.30    2.03
  -8   0  11    0.52    1.80
  -8   0  11    0.58    2.12
   8   0 -11   -0.00    2.28
  -8   0  12  185.65   21.47
  -8   0  12  171.56   22.12
   8   0 -12  185.89   21.68
  -8   0  13    1.00    1.63
  -8   0  13   -0.00    2.25
   8   0 -13   -0.00    1.64
  -8   0  18   84.44   11.86
  -8   0  19   -0.00    2.03
  -8   0  20   14.40    4.01
  -8   0  21    0.03    2.43
  -8   0  22   40.51    7.49
  -8   0  23    1.87    2.30
  -8   0  24   20.48    5.15
  -8   0  25    0.88    2.54
  -8   0  26    3.78    2.79
  -8   0  27   -0.00    2.72
  -8   0  28   49.61    9.33
  -8   0  29    0.38    2.94
  -8   0  30    7.34    4.27
  -8   0  31   -0.00    3.10
  -8   0  32   18.59    6.07
  -8   0  33    1.01    3.11
  -8   0  34   19.10    6.18
  -8   0  35    1.33    2.70
  -8   0  36   -0.00    3.43
  -8   0  37   -0.00    2.69
  -8   1   1   91.56   12.82
  -8   1   1   79.62   13.02
   8  -1  -1   80.24   12.76
   8   1  -1   75.22   12.85
  -8  -1   1   81.98   13.03
  -8  -1   1   72.38   13.30
  -8   1   2    0.55    2.43
  -8   1   2    5.12    3.65
   8  -1  -2    0.00    3.02
   8   1  -2    5.80    3.93
  -8  -1   2    5.24    3.90
  -8  -1   2    2.12    3.45
  -8   1   3    4.32    3.13
  -8   1   3    3.13    3.03
   8  -1  -3    2.31    2.81
   8   1  -3    2.42    2.74
  -8  -1   3    6.09    3.71
  -8  -1   3    5.31    4.28
  -8   1   4   35.05    6.37
  -8   1   4   39.80    7.16
   8  -1  -4   40.30    6.87
   8  -1  -4   26.62    5.13
   8   1  -4    8.07    4.90
  -8  -1   4   39.08    7.23
  -8  -1   4   42.14    8.12
  -8   1   5    6.83    3.43
  -8   1   5    3.14    3.39
   8  -1  -5   10.21    3.72
   8  -1  -5    8.25    2.40
   8   1  -5    6.99    3.47
  -8  -1   5    7.53    3.91
  -8  -1   5    0.00    3.13
  -8   1   6   95.03   12.56
  -8   1   6   79.97   12.51
   8  -1  -6   95.79   12.61
   8  -1  -6  105.47   10.79
   8  -1  -6   73.16   10.25
   8   1  -6   86.70   13.04
  -8  -1   6   91.52   12.96
  -8  -1   6   79.73   13.18
  -8   1   7    9.66    3.45
  -8   1   7    8.66    3.47
   8  -1  -7    9.08    3.17
   8   1  -7    8.17    3.75
  -8  -1   7    5.54    3.19
  -8  -1   7    6.92    3.67
  -8   1   8    4.67    2.91
  -8   1   8    0.00    2.32
   8  -1  -8    0.00    2.03
   8   1  -8    2.55    2.73
  -8  -1   8    1.77    2.41
  -8  -1   8    0.00    2.67
  -8   1   9   16.07    3.65
  -8   1   9   13.48    4.00
   8  -1  -9   13.44    3.61
   8   1  -9   11.69    4.13
  -8  -1   9   17.51    4.38
  -8  -1   9   16.74    5.01
  -8   1  10  149.66   17.39
  -8   1  10  161.35   18.49
   8  -1 -10  140.50   17.47
   8   1 -10  148.59   18.83
  -8  -1  10  141.81   18.42
  -8  -1  10  127.78   18.86
  -8   1  11   10.71    2.56
  -8   1  11    6.78    2.75
   8  -1 -11    9.84    2.69
   8   1 -11   11.61    3.80
  -8  -1  11   10.13    3.38
  -8   1  12   12.42    2.66
  -8   1  12   10.51    3.20
   8  -1 -12   14.10    2.91
   8   1 -12   15.34    4.34
  -8  -1  12   11.45    3.47
  -8   1  13   -0.00    1.93
   8   1 -13    2.31    2.49
  -8  -1  13   -0.00    1.94
  -8   1  14   70.61    9.69
   8   1 -14   70.44   10.48
  -8   1  15   49.78    7.55
   8   1 -15   55.74    8.65
  -8  -1  16   79.15   11.77
  -8  -1  17    3.44    2.79
  -8  -1  18    6.97    3.33
  -8  -1  19   10.13    3.94
  -8   1  20   25.33    4.83
  -8  -1  20   23.83    5.71
  -8   1  21   -0.00    1.73
  -8  -1  21    3.17    2.87
  -8   1  22   81.66   11.17
  -8  -1  22   75.72   12.18
  -8   1  23   -0.00    1.94
  -8  -1  23    2.03    2.81
  -8   1  24    9.69    3.57
  -8  -1  24    4.03    3.49
  -8   1  25    0.66    2.11
  -8  -1  25    1.43    2.87
  -8   1  26   25.27    5.28
  -8  -1  26   12.99    5.02
  -8   1  27    4.91    3.10
  -8  -1  27   -0.00    2.59
  -8   1  28    0.99    2.54
  -8  -1  28   12.81    4.79
  -8   1  29    0.00    2.85
  -8  -1  29    0.00    3.19
  -8   1  30   16.63    5.37
  -8  -1  30   30.28    7.53
  -8   1  31    1.20    2.76
  -8  -1  31    2.46    3.41
  -8   1  32   18.52    5.49
  -8  -1  32   10.09    4.89
  -8   1  33    0.00    3.12
  -8  -1  33   -0.00    3.28
  -8   1  34    4.43    3.80
  -8  -1  34    1.19    3.71
  -8   1  35    1.37    3.56
  -8  -1  35    1.34    3.37
  -8   1  36   23.60    6.83
  -8  -1  36   27.30    7.70
  -8   1  37   -0.00    3.18
  -8  -1  37   -0.00    2.83
  -8   2   1    0.25    2.47
  -8   2   1    0.78    2.63
   8  -2  -1    0.00    2.70
   8  -2  -1   -0.00    2.47
   8   2  -1   -0.00    3.07
  -8  -2   1    2.41    3.73
  -8  -2   1    0.87    3.79
  -8   2   2   81.17   10.68
  -8   2   2   24.04    8.47
   8  -2  -2   66.32   10.47
   8  -2  -2   63.59    9.58
   8   2  -2   93.68   12.59
  -8  -2   2   89.67   12.37
  -8  -2   2   71.96   12.07
  -8   2   3   13.77    4.30
  -8   2   3    8.17    4.13
   8  -2  -3   12.70    4.28
   8  -2  -3   13.49    3.57
   8   2  -3    5.41    4.33
  -8  -2   3   10.80    4.62
  -8  -2   3   14.19    5.50
  -8   2   4   41.14    7.45
  -8   2   4   48.19    8.25
   8  -2  -4   48.59    8.08
   8  -2  -4   42.31    6.53
   8   2  -4   41.70    8.35
  -8  -2   4   34.21    8.20
  -8  -2   4   41.27    9.05
  -8   2   5   12.03    3.73
  -8   2   5    9.62    3.84
   8  -2  -5   15.67    4.14
   8  -2  -5    6.47    2.12
   8  -2  -5    6.88    2.05
   8   2  -5    5.60    3.65
  -8  -2   5    8.84    4.10
  -8  -2   5    9.59    4.33
  -8   2   6   82.80   12.26
  -8   2   6  109.31   13.41
   8  -2  -6   81.33   12.36
   8   2  -6   91.60   13.86
  -8  -2   6   94.93   13.55
  -8   2   7   32.83    6.10
  -8   2   7   36.23    6.48
   8  -2  -7   28.95    5.74
   8   2  -7   42.64    7.86
  -8  -2   7   34.74    7.09
  -8   2   8  105.78   14.53
  -8   2   8  104.69   14.97
   8  -2  -8  126.85   14.97
   8   2  -8  150.22   17.66
  -8  -2   8  117.82   16.11
  -8   2   9    9.43    2.77
  -8   2   9    9.46    3.21
   8  -2  -9    9.04    2.78
   8   2  -9    8.30    4.09
  -8  -2   9    8.63    3.79
  -8   2  10    0.76    1.27
  -8   2  10   -0.00    1.27
  -8   2  10   -0.00    1.97
   8  -2 -10    1.67    1.46
   8   2 -10    0.00    3.06
  -8  -2  10   -0.00    2.21
  -8   2  11    1.90    1.31
  -8   2  11    4.10    1.41
  -8   2  11    2.71    2.14
   8   2 -11    0.00    2.73
  -8  -2  11    0.00    2.67
  -8   2  12   59.19    8.18
   8   2 -12   57.99   10.11
  -8  -2  12   57.59    9.36
  -8   2  13   41.43    5.95
   8   2 -13   38.23    7.88
  -8  -2  13   38.37    7.10
  -8   2  14   31.98    4.28
   8   2 -14   27.38    6.28
  -8  -2  14   34.52    6.03
  -8  -2  14    4.23    4.49
  -8   2  15   28.70    4.39
   8   2 -15   30.88    6.69
  -8  -2  15   24.83    6.45
  -8   2  16   29.45    4.71
   8   2 -16   42.26    7.68
  -8  -2  16   34.10    7.28
  -8   2  17   19.18    3.54
  -8  -2  17   26.76    6.07
  -8  -2  18  169.20   22.29
  -8  -2  19    3.36    2.96
  -8  -2  20    6.89    3.81
  -8   2  21    0.63    1.68
  -8  -2  21    0.00    2.20
  -8   2  22   25.55    4.68
  -8  -2  22   24.16    6.41
  -8   2  23    1.81    1.91
  -8  -2  23    0.61    2.91
  -8   2  24    6.12    2.75
  -8  -2  24    2.45    3.26
  -8   2  25   -0.00    1.93
  -8  -2  25    3.48    3.90
  -8   2  26    2.01    2.50
  -8  -2  26    2.89    3.60
  -8   2  27   -0.00    2.10
  -8  -2  27    0.00    2.74
  -8   2  28   27.30    5.68
  -8  -2  28   16.71    5.93
  -8   2  29    5.98    3.18
  -8  -2  29    4.80    3.37
  -8   2  30   -0.00    2.40
  -8  -2  30    4.85    3.43
  -8   2  31   -0.00    2.50
  -8  -2  31   -0.00    2.85
  -8   2  32    8.18    3.88
  -8  -2  32    3.19    3.97
  -8   2  33    2.81    2.95
  -8  -2  33    2.69    3.72
  -8   2  34    7.96    3.88
  -8  -2  34    5.94    4.48
  -8   2  35    0.16    2.48
  -8  -2  35   -0.00    3.43
  -8   2  36    0.95    2.87
  -8  -2  36   -0.00    3.18
  -8   2  37   -0.00    2.79
  -8   3   1  102.78   13.37
   8  -3  -1   82.72   12.94
   8  -3  -1   70.25   11.90
   8   3  -1   79.81   13.96
  -8  -3   1   87.92   13.89
  -8   3   2   -0.00    2.45
  -8   3   2    3.41    3.33
   8  -3  -2    1.70    2.84
   8  -3  -2    0.00    1.95
   8   3  -2    1.28    3.61
  -8  -3   2   -0.00    3.21
  -8   3   3   53.00    8.54
  -8   3   3   50.09    8.27
  -8   3   3   57.30    9.04
   8  -3  -3   43.71    8.14
   8  -3  -3   40.65    7.10
   8   3  -3   47.50    9.50
  -8  -3   3   29.85    8.15
  -8   3   4  132.04   16.48
  -8   3   4  141.28   16.60
  -8   3   4   75.91   15.43
   8  -3  -4  119.79   16.34
   8  -3  -4  128.63   14.98
   8   3  -4  163.78   19.52
  -8  -3   4  127.90   17.67
  -8   3   5   16.66    4.27
  -8   3   5   16.87    4.41
  -8   3   5   15.69    5.01
   8  -3  -5   17.81    2.80
   8  -3  -5   16.43    2.72
   8   3  -5   17.11    5.68
  -8  -3   5    9.66    4.63
  -8   3   6   44.55    7.11
  -8   3   6   36.02    6.68
  -8   3   6   41.65    7.42
   8   3  -6   47.16    9.17
  -8  -3   6   35.91    7.80
  -8   3   7   21.71    4.38
  -8   3   7   17.46    4.13
  -8   3   7   19.77    4.69
   8   3  -7   21.04    6.04
  -8  -3   7   19.64    5.27
  -8   3   8    6.80    2.39
  -8   3   8    9.02    2.91
  -8   3   8    5.41    2.74
   8   3  -8    1.07    3.22
  -8  -3   8   10.48    4.24
  -8   3   9    1.84    1.56
  -8   3   9    3.48    2.00
  -8   3   9    2.79    2.19
   8   3  -9    3.48    3.77
  -8  -3   9    2.26    3.08
  -8   3  10   96.87   11.57
  -8   3  10  111.79   11.91
  -8   3  10   96.00   12.59
   8   3 -10   90.27   14.99
  -8  -3  10   82.34   13.84
  -8   3  11   90.62   12.59
   8   3 -11  113.75   16.00
  -8  -3  11  125.25   15.57
  -8   3  12    2.62    1.82
   8   3 -12    4.06    3.69
  -8  -3  12   -0.00    2.49
  -8  -3  12    5.45    3.63
  -8   3  13    7.89    2.18
   8   3 -13   19.01    5.45
  -8  -3  13    8.14    3.82
  -8  -3  13   14.51    5.19
  -8   3  14   28.46    4.07
   8   3 -14   30.12    7.15
  -8  -3  14   30.75    6.49
  -8  -3  14   16.03    5.87
  -8   3  15   28.40    4.00
   8   3 -15   34.99    7.54
  -8  -3  15   24.86    6.86
  -8   3  16   91.71   10.41
   8   3 -16  101.20   14.70
  -8  -3  16   91.77   14.56
   8   3 -17   -0.00    3.18
  -8  -3  17    0.00    3.20
  -8   3  18    1.61    0.99
  -8  -3  18    2.35    3.43
  -8  -3  19   13.96    5.38
  -8   3  20   98.01   11.41
  -8  -3  20   94.15   15.01
  -8   3  21    6.03    1.96
  -8   3  21    8.40    2.20
  -8  -3  21    4.31    4.01
  -8   3  22   11.97    2.70
  -8  -3  22   11.60    5.03
  -8   3  23    2.31    1.52
  -8  -3  23    2.90    3.81
  -8   3  24   28.14    4.88
  -8  -3  24   28.17    7.38
  -8   3  25   14.33    3.51
  -8  -3  25   18.54    6.51
  -8   3  26   11.98    3.18
  -8  -3  26   10.27    5.15
  -8   3  27    3.02    2.01
  -8  -3  27    0.28    3.46
  -8   3  28   -0.00    1.60
  -8  -3  28    0.64    3.48
  -8   3  29    1.24    2.03
  -8  -3  29    0.94    3.83
  -8   3  30   11.66    3.86
  -8  -3  30    7.31    5.22
  -8   3  31    1.37    2.32
  -8  -3  31    0.53    3.35
  -8   3  32   20.45    5.13
  -8  -3  32   10.77    5.51
  -8   3  33    2.48    2.53
  -8  -3  33   -0.00    3.36
  -8   3  34    3.43    2.88
  -8  -3  34    0.00    3.04
  -8   3  35    1.06    2.80
  -8  -3  35   -0.00    3.59
  -8   3  36   16.03    5.09
  -8   3  37    2.29    2.93
  -8   4   1   87.27   12.42
  -8   4   1   60.22   11.07
   8  -4  -1   87.70   11.94
   8   4  -1   67.95   13.06
  -8   4   2   30.22    6.29
  -8   4   2   21.00    5.46
   8  -4  -2   29.92    5.68
   8   4  -2    7.46    5.36
  -8   4   3   16.65    4.98
  -8   4   3   24.40    5.54
   8  -4  -3   26.34    4.84
   8   4  -3   17.99    6.40
  -8   4   4  150.44   19.14
  -8   4   4  157.38   19.27
   8  -4  -4  143.78   17.61
   8   4  -4  139.75   21.17
  -8  -4   4  151.89   20.69
  -8   4   5   10.05    3.47
  -8   4   5    8.04    3.28
   8  -4  -5   10.04    1.95
   8  -4  -5    7.05    1.83
   8   4  -5    6.71    4.98
  -8  -4   5   20.59    5.79
  -8   4   6   65.26    9.00
  -8   4   6   50.62    8.55
   8   4  -6   50.14   10.79
  -8  -4   6   62.63   10.52
  -8   4   7  115.41   13.92
  -8   4   7  108.18   13.82
  -8   4   7   91.35   13.95
   8   4  -7   94.34   16.13
  -8  -4   7  122.52   16.37
  -8   4   8   35.40    5.82
  -8   4   8   39.32    6.01
  -8   4   8   32.06    6.12
   8   4  -8   32.34    8.43
  -8  -4   8   46.15    8.53
  -8   4   9   13.71    2.91
  -8   4   9    8.85    3.11
   8   4  -9    8.15    4.75
  -8  -4   9   13.70    4.97
  -8  -4   9    6.27    4.06
  -8   4  10    3.42    1.61
  -8   4  10    4.65    2.32
   8   4 -10    4.39    4.22
  -8  -4  10    0.00    2.92
  -8  -4  10    1.78    2.97
  -8   4  11    8.13    2.77
   8   4 -11   12.02    5.27
  -8  -4  11   12.66    4.70
  -8  -4  11   15.14    5.54
  -8   4  12   87.90   11.64
   8   4 -12   91.40   15.28
  -8  -4  12  102.35   14.58
  -8  -4  12  109.61   15.71
  -8   4  13   17.24    3.29
   8   4 -13   14.53    5.89
  -8  -4  13   20.46    5.69
  -8  -4  13   15.86    6.14
  -8   4  14   54.96    7.09
  -8   4  14   53.93    7.08
   8   4 -14   58.20   10.97
  -8  -4  14   64.30   10.28
  -8  -4  14   50.54   10.55
  -8   4  15    0.62    1.08
  -8   4  15    0.00    1.16
   8   4 -15    4.82    4.24
  -8  -4  15    0.24    3.51
  -8   4  16   20.39    2.82
   8   4 -16   16.87    6.18
  -8  -4  16   14.56    5.93
   8   4 -17   15.85    5.99
  -8  -4  17    5.98    4.52
   8   4 -18   65.96   12.83
  -8  -4  18  110.97   15.27
  -8  -4  19    6.41    4.29
  -8   4  20   13.88    2.51
  -8  -4  20   16.27    5.82
  -8   4  21    0.99    1.43
  -8  -4  21    3.42    3.88
  -8  -4  22    7.31    4.73
  -8  -4  23    9.96    5.26
  -8  -4  24    4.56    4.46
  -8  -4  25    1.71    3.77
  -8  -4  26    3.53    3.46
  -8  -4  27    0.00    4.13
  -8  -4  28    7.88    4.67
  -8  -4  29    3.70    4.52
  -8  -4  30    0.00    4.13
  -8  -4  31   -0.00    4.21
  -8  -4  32    9.15    5.60
  -8  -4  33    9.36    6.09
  -8  -4  34   15.33    6.18
  -8  -4  35   -0.00    3.68
  -8   4  36   -0.00    2.25
  -8   4  37    0.33    2.19
  -8   5   1   32.78    7.37
  -8   5   1   41.07    7.94
   8  -5  -1   33.35    7.08
   8   5  -1   29.81    8.53
  -8   5   2   33.73    7.04
  -8   5   2   31.10    6.76
   8  -5  -2   27.00    5.89
   8   5  -2   32.08    8.93
  -8   5   3   98.46   13.24
  -8   5   3   84.88   12.76
   8  -5  -3   82.56   11.83
   8   5  -3   77.59   14.63
  -8   5   4   16.76    4.81
  -8   5   4   15.30    4.45
   8  -5  -4   13.35    3.38
   8   5  -4   16.38    6.35
  -8   5   5   63.53    9.56
  -8   5   5   61.75    9.54
   8  -5  -5   53.56    7.37
   8   5  -5   72.15   12.41
  -8  -5   5   54.43   11.55
  -8   5   6   91.28   12.52
  -8   5   6   96.78   12.78
   8   5  -6   81.83   15.10
  -8  -5   6   80.97   15.07
  -8   5   7    4.10    2.51
  -8   5   7    6.57    3.03
  -8   5   7    2.67    2.69
   8   5  -7    5.23    5.09
  -8  -5   7    8.76    4.52
  -8   5   8   11.34    3.14
  -8   5   8    7.84    3.34
   8   5  -8   10.46    5.30
  -8  -5   8    4.18    5.10
  -8   5   9   10.82    2.97
  -8   5   9    6.71    3.24
   8   5  -9   14.59    6.30
  -8  -5   9    6.76    5.13
  -8   5  10  209.94   24.88
   8   5 -10  196.39   28.09
  -8  -5  10  211.93   28.54
  -8   5  11   41.26    6.43
   8   5 -11   24.32    8.28
  -8  -5  11   37.14    8.61
  -8   5  12    0.00    1.86
   8   5 -12    0.16    3.37
  -8  -5  12    2.85    4.05
  -8   5  13    0.49    1.68
   8   5 -13    3.98    4.78
  -8  -5  13    1.12    3.39
  -8   5  14   14.91    3.26
   8   5 -14    9.04    5.58
  -8  -5  14   17.80    6.09
  -8   5  15   20.24    3.93
   8   5 -15   23.30    7.17
  -8  -5  15   36.00    8.10
  -8   5  16   66.27    8.29
   8   5 -16   62.93   12.00
  -8  -5  16   55.16   11.72
  -8   5  17    7.29    2.16
   8   5 -17    9.92    5.36
  -8  -5  17    8.45    4.65
  -8   5  18    4.65    1.79
   8   5 -18    1.48    4.11
  -8  -5  18    0.00    3.38
  -8   5  19   24.93    3.80
   8   5 -19   23.16    7.20
  -8  -5  19   15.85    6.68
  -8   5  20   33.95    4.96
  -8  -5  20   30.92    8.43
  -8  -5  21   37.05    9.00
  -8  -5  22   15.88    6.06
  -8  -5  23    1.31    4.34
  -8  -5  24    3.97    4.26
  -8  -5  25   11.24    5.64
  -8  -5  26    0.00    4.10
  -8  -5  27   -0.00    4.43
  -8  -5  28    2.70    3.65
  -8  -5  29    5.16    5.35
  -8  -5  30   12.95    6.37
  -8  -5  31    7.05    5.15
  -8  -5  32   12.31    6.45
  -8  -5  33   -0.00    4.13
  -8  -5  34    2.69    4.30
  -8   6   1   86.36   13.85
  -8   6   1   79.76   13.54
  -8   6   1   89.51   14.31
  -8  -6   1  123.43   18.04
  -8   6   2   85.59   13.39
  -8   6   2   98.29   13.96
  -8   6   2   90.21   13.86
  -8  -6   2   69.72   14.95
  -8   6   3   98.19   15.07
  -8   6   3   97.07   15.09
   8   6  -3  113.80   18.43
  -8  -6   3  139.05   19.80
  -8   6   4   37.74    7.58
  -8   6   4   40.40    7.63
   8   6  -4   31.32    9.21
  -8  -6   4   35.53    9.63
  -8   6   5   25.49    5.76
  -8   6   5   17.21    5.19
   8  -6  -5   20.26    4.00
   8   6  -5   26.78    8.31
  -8  -6   5   41.65    9.57
  -8   6   6   54.20    7.38
   8  -6  -6   23.24    3.28
   8   6  -6   27.75    8.87
  -8  -6   6   25.05    8.33
  -8   6   7   33.63    5.79
  -8   6   7   28.35    6.16
   8   6  -7   30.76    8.65
  -8  -6   7    4.85    5.08
  -8   6   8   29.08    5.77
  -8   6   8   46.42    7.61
   8   6  -8   25.69    8.26
  -8  -6   8   16.61    7.75
  -8   6   9   -0.00    2.38
   8   6  -9   -0.00    4.19
  -8  -6   9   -0.00    3.97
  -8   6  10    2.17    2.64
   8   6 -10    9.97    5.44
  -8  -6  10   -0.00    4.33
  -8   6  11   23.22    5.22
   8   6 -11   18.42    7.01
  -8  -6  11   22.93    7.42
  -8   6  12   20.72    4.76
   8   6 -12   13.19    6.41
  -8  -6  12   40.39    9.37
  -8   6  13   14.03    4.08
   8   6 -13   18.60    6.86
  -8  -6  13   24.98    7.85
  -8   6  14   49.71    6.84
   8   6 -14   22.52    8.34
  -8  -6  14   25.95    8.71
  -8   6  15   12.73    3.63
   8   6 -15   17.45    6.66
  -8  -6  15   26.75    7.89
   8   6 -16    4.82    5.80
  -8  -6  16    9.36    5.07
   8   6 -17   76.56   13.46
  -8  -6  17   55.64   12.28
   8   6 -18   19.31    6.93
  -8  -6  18   15.83    6.40
   8   6 -19   14.65    6.37
  -8  -6  19   14.72    6.07
   8   6 -20    7.19    5.08
  -8  -6  20    0.59    4.18
  -8  -6  21    0.00    3.98
  -8  -6  22    5.49    5.30
  -8  -6  23   34.34    9.03
  -8  -6  24    0.09    3.84
  -8  -6  25    0.00    4.49
  -8  -6  26   -0.00    3.91
  -8  -6  27   25.45    7.91
  -8  -6  28    3.73    4.81
  -8  -6  29    8.00    5.08
  -8  -6  30   -0.00    4.25
  -8  -6  31    2.61    4.54
  -8  -6  32    3.91    5.11
  -8  -6  33   15.57    7.08
  -8   7   1   84.92   14.01
  -8   7   1   93.63   14.23
   8   7  -1   77.70   16.01
  -8  -7   1   90.91   16.99
  -8   7   2   -0.00    3.24
  -8   7   2   -0.00    3.08
  -8  -7   2   -0.00    3.88
  -8   7   3   26.64    6.81
  -8   7   3   31.81    7.25
  -8  -7   3   44.67   11.00
  -8   7   4   -0.00    2.69
  -8  -7   4    0.00    4.10
  -8   7   5   67.65   11.00
  -8  -7   5   67.47   13.98
  -8   7   6   14.77    4.76
  -8  -7   6   18.34    7.65
  -8   7   7    7.65    3.45
  -8  -7   7   -0.00    4.47
  -8  -7   8    1.07    4.50
  -8  -7   9   35.45    9.68
  -8  -7  10   17.60    7.36
  -8  -7  11   53.02   12.10
  -8  -7  12    3.76    5.25
  -8  -7  13   11.47    6.24
  -8  -7  14   35.62    9.76
  -8  -7  15   65.74   13.71
  -8  -7  16    5.61    5.20
  -8  -7  17    1.07    3.81
  -8  -7  18   -0.00    3.66
  -8  -7  19    0.13    3.99
  -8  -7  20    7.86    5.06
  -8  -7  21   17.65    7.31
  -8  -7  22    0.00    3.46
  -8  -7  23    2.02    3.86
  -8  -7  24    6.40    4.64
  -8  -7  25   28.82    8.61
  -8  -7  26    3.19    3.94
  -8  -7  27    6.92    5.99
  -8  -7  28   -0.00    3.33
  -8  -7  29    4.87    4.58
  -8  -7  30    1.99    4.13
  -8  -7  31   18.24    7.32
  -8  -7  32   -0.00    4.24
  -8   8   1  100.78   14.41
   8   8  -1   79.88   15.83
  -8  -8   1   55.59   14.47
  -8   8   2    0.61    3.07
   8   8  -2    0.35    4.76
  -8  -8   2   -0.00    4.21
  -8   8   3   30.09    7.85
   8   8  -3   37.46   10.90
  -8  -8   3   47.87   11.53
  -8   8   4   17.69    5.71
   8   8  -4   12.94    7.53
  -8  -8   4   17.61    7.89
  -8   8   5    0.00    2.91
   8   8  -5    4.53    5.53
  -8  -8   5    1.66    4.96
   8   8  -6   -0.00    5.08
  -8  -8   6   -0.00    4.56
   8   8  -7  143.69   21.34
  -8  -8   7   97.41   19.11
   8   8  -8    1.96    5.16
  -8  -8   8    1.31    4.72
   8   8  -9   14.42    7.10
  -8  -8   9    9.43    6.41
   8   8 -10    7.90    6.25
  -8  -8  10   10.47    6.01
   8   8 -11    5.77    5.30
  -8  -8  11    6.37    4.81
   8   8 -12    1.68    4.69
  -8  -8  12    4.29    5.14
   8   8 -13   20.60    8.05
  -8  -8  13   60.71   12.27
   8   8 -14    0.05    4.69
  -8  -8  14    0.52    4.93
   8   8 -15   20.95    7.55
  -8  -8  15    2.24    4.39
   8   8 -16    2.36    4.45
  -8  -8  16   -0.00    4.29
   8   8 -17   27.06    8.44
  -8  -8  17   21.33    7.98
   8   8 -18    0.00    4.45
  -8  -8  18   -0.00    5.74
   8   8 -19    6.21    5.57
  -8  -8  19   18.12    6.96
   8   8 -20   -0.00    4.86
  -8  -8  20    4.25    4.64
   8   8 -21    2.68    4.86
  -8  -8  21    7.26    5.36
  -8  -8  22   -0.00    5.07
  -8  -8  23   27.01    9.12
  -8  -8  24    6.46    5.27
  -8  -8  25    3.92    5.25
  -8  -8  26    2.11    4.72
  -8  -8  27    7.72    5.34
  -8  -8  28    6.23    5.68
  -8  -8  29    7.79    5.54
  -8  -8  30   -0.00    4.42
  -8  -8  31   -0.00    3.31
  -8   9   1  108.98   17.13
   8   9  -1  113.07   19.89
  -8  -9   1   97.62   19.18
  -8   9   2    7.25    4.51
   8   9  -2    0.00    6.14
  -8  -9   2   -0.00    5.21
  -8   9   3   47.98   10.14
   8   9  -3   52.38   12.90
  -8  -9   3   54.64   12.89
  -8   9   4    9.50    4.65
   8   9  -4    3.98    6.30
  -8  -9   4   12.04    6.85
   8   9  -5   60.95   13.64
  -8  -9   5   55.70   13.59
   8   9  -6    0.00    5.62
  -8  -9   6   -0.00    5.35
   8   9  -7    3.21    5.19
  -8  -9   7   10.76    6.81
   8   9  -8   -0.00    5.11
  -8  -9   8    1.58    4.76
   8   9  -9   10.62    7.28
  -8  -9   9   20.95    8.01
   8   9 -10    4.68    4.98
  -8  -9  10    7.66    5.13
   8   9 -11   93.12   17.63
  -8  -9  11  103.20   18.68
   8   9 -12    4.93    5.50
  -8  -9  12    2.63    4.51
   8   9 -13    2.29    4.81
  -8  -9  13    3.53    5.76
   8   9 -14    1.34    4.53
  -8  -9  14    5.32    5.33
   8   9 -15   50.18   12.25
  -8  -9  15   61.21   13.51
   8   9 -16    6.02    5.46
  -8  -9  16    1.46    4.50
   8   9 -17    1.96    5.31
  -8  -9  17    3.70    5.27
   8   9 -18    7.26    6.34
  -8  -9  18    0.00    4.53
   8   9 -19    8.35    5.51
  -8  -9  19   10.17    6.78
   8   9 -20    1.55    4.54
  -8  -9  20    3.92    4.72
   8   9 -21   17.97    7.78
  -8  -9  21   13.90    6.97
   8   9 -22    1.79    3.77
  -8  -9  22    7.93    5.76
  -8  -9  23   -0.00    4.23
  -8  -9  24    2.73    5.14
  -8  -9  25   15.42    7.83
  -8  -9  26    3.54    5.09
  -8  -9  27    1.21    4.53
  -8  -9  28   -0.00    3.47
  -8  -9  29    0.98    4.42
   8  10  -1   20.77    8.92
  -8 -10   1   28.49   10.01
  -8  10   2    1.97    4.14
   8  10  -2   -0.00    5.78
  -8 -10   2    3.52    5.22
  -8  10   3   52.49   10.71
   8  10  -3   41.35   12.40
  -8 -10   3   59.18   13.76
   8  10  -4   14.52    7.47
  -8 -10   4   27.47    9.22
   8  10  -5    9.03    5.83
  -8 -10   5    7.06    7.24
   8  10  -6    0.39    5.06
  -8 -10   6    0.00    4.26
   8  10  -7   74.95   16.11
  -8 -10   7   79.48   16.55
   8  10  -8   -0.00    4.57
  -8 -10   8    0.00    4.81
   8  10  -9    8.15    6.19
  -8 -10   9    6.52    6.65
   8  10 -10    1.12    4.88
  -8 -10  10    1.12    4.22
   8  10 -11    4.28    5.86
  -8 -10  11    1.22    4.83
   8  10 -12    0.00    4.36
  -8 -10  12    0.75    3.87
   8  10 -13   37.71   11.12
  -8 -10  13   48.80   12.15
   8  10 -14   -0.00    4.52
  -8 -10  14   -0.00    4.13
   8  10 -15    3.07    4.75
  -8 -10  15    4.50    5.66
   8  10 -16   -0.00    4.89
  -8 -10  16    0.70    5.10
   8  10 -17   40.90   11.18
  -8 -10  17   28.32   10.42
   8  10 -18   -0.00    5.32
  -8 -10  18   -0.00    4.11
   8  10 -19   20.12    8.83
  -8 -10  19   15.43    7.53
   8  10 -20   -0.00    4.45
  -8 -10  20   -0.00    5.08
   8  10 -21   14.46    7.35
  -8 -10  21    2.58    5.69
   8  10 -22    3.16    6.08
  -8 -10  22    3.05    4.94
  -8 -10  23   20.72    8.75
  -8 -10  24    2.33    5.25
  -8 -10  25   -0.00    5.11
  -8 -10  26   -0.00    5.04
  -8 -10  27   -0.00    4.49
  -8 -10  28    0.00    3.86
   8  11  -1   34.15   11.70
  -8 -11   1   44.29   12.57
   8  11  -2    3.88    6.25
  -8 -11   2    3.33    4.92
   8  11  -3   16.45    8.10
  -8 -11   3   11.80    7.20
   8  11  -4    3.12    4.85
  -8 -11   4    0.85    5.04
   8  11  -5   20.56    9.55
  -8 -11   5   32.09   11.00
   8  11  -6   -0.00    5.69
  -8 -11   6   -0.00    5.22
   8  11  -7   -0.00    4.66
  -8 -11   7    0.00    5.07
   8  11  -8    6.68    6.91
  -8 -11   8    3.45    5.71
   8  11  -9   29.49   10.32
  -8 -11   9   10.48    7.63
   8  11 -10    4.38    4.94
  -8 -11  10    7.12    5.83
   8  11 -11   23.17    9.15
  -8 -11  11   18.30    9.04
   8  11 -12   -0.00    5.16
  -8 -11  12   -0.00    5.41
   8  11 -13   -0.00    4.44
  -8 -11  13    3.00    4.99
   8  11 -14    2.30    5.55
  -8 -11  14    0.00    5.46
   8  11 -15   28.23    9.80
  -8 -11  15   36.52   10.92
   8  11 -16   12.60    7.09
  -8 -11  16    3.16    5.15
   8  11 -17    3.55    5.29
  -8 -11  17   -0.00    5.21
   8  11 -18   -0.00    5.44
  -8 -11  18    0.39    3.98
   8  11 -19    4.87    5.66
  -8 -11  19   17.99    8.25
   8  11 -20   -0.00    6.02
  -8 -11  20   -0.00    5.11
   8  11 -21    0.80    4.55
  -8 -11  21    5.83    6.45
   8  11 -22    0.00    5.78
  -8 -11  22    0.00    5.35
   8  11 -23    1.31    5.48
  -8 -11  23    1.21    4.99
  -8 -11  24    2.46    5.65
  -8 -11  25   28.80    9.80
  -8 -11  26   -0.00    5.17
   8  12  -1   -0.00    5.13
  -8 -12   1   -0.00    5.59
   8  12  -2    3.42    6.34
  -8 -12   2    0.00    5.69
   8  12  -3   36.87   12.04
  -8 -12   3   47.30   13.19
   8  12  -4    3.45    6.83
  -8 -12   4    0.04    5.55
   8  12  -5   -0.00    6.33
  -8 -12   5    3.12    5.61
   8  12  -6    0.00    6.17
  -8 -12   6   -0.00    5.55
   8  12  -7   32.08   10.71
  -8 -12   7   18.93    9.07
   8  12  -8   15.93    8.07
  -8 -12   8   12.77    7.83
   8  12  -9    7.87    7.00
  -8 -12   9   12.80    8.03
   8  12 -10   11.24    7.45
  -8 -12  10   15.45    8.73
   8  12 -11    3.64    5.57
  -8 -12  11    0.00    5.79
   8  12 -12    2.12    5.19
  -8 -12  12   -0.00    5.71
   8  12 -13    9.37    7.15
  -8 -12  13   20.53    8.85
   8  12 -14    6.74    5.74
  -8 -12  14   -0.00    5.09
   8  12 -15   -0.00    4.01
  -8 -12  15   -0.00    5.11
   8  12 -16    0.00    4.72
  -8 -12  16    1.38    4.74
   8  12 -17    4.75    5.78
  -8 -12  17    8.04    6.53
   8  12 -18    2.73    4.54
  -8 -12  18    4.72    4.81
   8  12 -19   14.92    7.96
  -8 -12  19    9.88    6.96
   8  12 -20    8.70    6.22
  -8 -12  20   -0.00    5.69
   8  12 -21    0.00    5.26
  -8 -12  21    0.34    5.25
   8  12 -22    0.00    5.17
  -8 -12  22    1.80    5.75
   8  12 -23    6.37    6.45
  -8 -12  23    8.92    6.66
   8  12 -24    0.00    6.17
  -8 -12  24   -0.00    6.12
   8  13  -1    0.02    5.63
  -8 -13   1    9.09    7.99
   8  13  -2    3.18    5.06
  -8 -13   2   -0.00    5.10
   8  13  -3    0.32    4.80
  -8 -13   3   -0.00    4.97
   8  13  -4    6.02    6.70
  -8 -13   4   13.11    7.97
   8  13  -5   29.90   10.87
  -8 -13   5   23.85   10.66
   8  13  -6    0.00    6.98
  -8 -13   6    2.11    6.10
   8  13  -7    5.45    6.21
  -8 -13   7    7.95    7.25
   8  13  -8   -0.00    4.10
  -8 -13   8    6.32    6.38
   8  13  -9    8.44    8.54
  -8 -13   9    0.67    6.91
   8  13 -10    0.00    3.78
  -8 -13  10   -0.00    5.39
   8  13 -11   17.21    8.19
  -8 -13  11    3.46    4.75
   8  13 -12    5.69    6.64
  -8 -13  12   -0.00    5.95
   8  13 -13   -0.00    4.49
  -8 -13  13   -0.00    5.76
   8  13 -14    3.34    6.24
  -8 -13  14    0.17    5.62
   8  13 -15   -0.00    5.25
  -8 -13  15    7.19    6.04
   8  13 -16   -0.00    4.36
  -8 -13  16   -0.00    4.65
   8  13 -17    3.37    5.93
  -8 -13  17    0.26    5.03
   8  13 -18    2.19    5.15
  -8 -13  18   -0.00    5.63
   8  13 -19   -0.00    5.77
  -8 -13  19    0.48    4.81
   8  13 -20   -0.00    5.82
  -8 -13  20    3.75    5.64
   8  13 -21   10.82    7.10
  -8 -13  21   10.19    7.19
   8  13 -22   -0.00    5.67
  -8 -13  22    1.60    6.22
   8  13 -23    3.11    5.51
  -8 -13  23    0.61    5.18
   8  13 -24   -0.00    6.31
   8  14  -1   13.72    9.26
  -8 -14   1   16.58    8.97
   8  14  -2    9.71    8.11
  -8 -14   2   11.45    7.60
   8  14  -3    4.13    7.89
  -8 -14   3    3.32    6.08
   8  14  -4   -0.00    5.91
  -8 -14   4    3.51    5.97
   8  14  -5    1.90    6.57
  -8 -14   5    1.96    5.62
   8  14  -6   -0.00    6.81
   8  14  -7   13.09    8.03
  -8 -14   7   12.63    7.89
   8  14  -8   14.97    8.74
  -8 -14   8    4.30    7.17
   8  14  -9    6.21    6.55
  -8 -14   9    1.80    5.60
   8  14 -10   -0.00    4.90
  -8 -14  10   -0.00    6.19
   8  14 -11    0.62    5.58
  -8 -14  11   -0.00    5.04
   8  14 -12   -0.00    5.30
  -8 -14  12    5.03    6.60
   8  14 -13    8.54    6.92
  -8 -14  13   16.12    8.62
   8  14 -14   -0.00    5.81
  -8 -14  14   -0.00    5.68
   8  14 -15    8.18    6.83
  -8 -14  15   -0.00    6.04
   8  14 -16    3.84    6.09
  -8 -14  16   -0.00    4.84
   8  14 -17    4.62    5.87
  -8 -14  17    7.59    6.99
   8  14 -18    2.53    6.12
  -8 -14  18   -0.00    5.07
   8  14 -19    8.43    6.99
  -8 -14  19    3.90    6.18
   8  14 -20    2.00    5.35
  -8 -14  20    2.11    5.38
   8  14 -21   -0.00    6.01
   8  14 -22    0.00    5.88
   8  14 -23    4.94    5.62
   8  14 -24    3.22    6.12
   8  15  -1   10.61    7.06
   8  15  -2    1.11    6.22
   8  15  -3   -0.00    8.08
   8  15  -4    5.61    7.07
   8  15  -5    3.22    7.31
   8  15  -6    2.49    6.28
  -8 -15   6    1.29    6.63
   8  15  -7   -0.00    5.28
  -8 -15   7    1.53    6.96
   8  15  -8    2.17    6.06
  -8 -15   8   -0.00    5.72
   8  15  -9    0.05    5.73
  -8 -15   9    0.00    6.70
   8  15 -10    1.21    5.64
  -8 -15  10    1.21    6.11
   8  15 -11    2.25    6.48
  -8 -15  11    0.87    4.84
   8  15 -12    1.15    4.81
  -8 -15  12    1.50    6.99
   8  15 -13   -0.00    5.58
  -8 -15  13   -0.00    4.82
   8  15 -14    2.33    5.80
  -8 -15  14    4.35    6.74
   8  15 -15    0.00    5.94
  -8 -15  15    1.54    4.69
   8  15 -16   -0.00    4.93
  -8 -15  16    2.85    5.90
   8  15 -17   -0.00    6.12
  -8 -15  17    2.12    6.42
  -8 -15  18    0.00    5.82
  -8 -16  12    5.23    7.47
  -8 -16  13   -0.00    6.54
  -8 -16  14    2.09    6.53
  -8 -16  15    5.76    6.79
  -8 -16  16   -0.00    6.11
  -7   0   1  931.74  102.41
  -7   0   1  884.80  102.83
   7   0  -1  951.82  102.85
   7   0  -1  962.89  102.08
  -7   0   2    0.52    2.88
  -7   0   2    0.36    2.25
   7   0  -2    1.56    2.85
   7   0  -2   -0.00    2.36
  -7   0   3   17.71    4.85
  -7   0   3   10.27    4.39
   7   0  -3   13.50    4.42
   7   0  -3   12.52    3.65
  -7   0   4   -0.00    2.61
  -7   0   4   -0.00    2.78
   7   0  -4   -0.00    2.54
   7   0  -4   -0.00    1.85
  -7   0   5   45.55    7.61
  -7   0   5   57.81    8.46
   7   0  -5   42.06    7.47
   7   0  -5   36.97    6.34
  -7   0   6    1.48    2.22
  -7   0   6   -0.00    2.49
   7   0  -6    0.00    2.27
   7   0  -6   -0.00    1.29
  -7   0   7  342.19   39.08
  -7   0   7  344.57   39.73
   7   0  -7  354.58   39.30
   7   0  -7  341.63   37.49
  -7   0   8   -0.00    1.64
  -7   0   8   -0.00    2.26
   7   0  -8   -0.00    1.93
  -7   0   9   19.32    4.01
  -7   0   9   17.22    4.38
   7   0  -9   21.86    4.30
  -7   0  10    0.85    1.78
  -7   0  10    1.25    2.29
   7   0 -10    0.04    1.90
  -7   0  11  352.70   38.35
  -7   0  11  347.48   39.00
   7   0 -11  333.98   38.44
  -7   0  12   -0.00    1.54
  -7   0  12    2.80    2.27
   7   0 -12    0.74    1.89
  -7   0  13  120.67   15.24
  -7   0  13  132.58   16.23
   7   0 -13  135.88   15.72
  -7   0  14   -0.00    1.51
  -7   0  14   -0.00    1.96
   7   0 -14   -0.00    1.78
  -7   0  15    2.75    1.71
  -7   0  15    6.84    2.70
   7   0 -15    4.73    2.28
  -7   0  16    0.90    1.46
  -7   0  16   -0.00    2.04
   7   0 -16    0.00    1.81
  -7   0  17  486.92   57.68
   7   0 -17  552.83   57.32
  -7   0  20   -0.00    2.46
  -7   0  21   12.85    4.14
  -7   0  22   -0.00    2.20
  -7   0  23   61.87   10.05
  -7   0  24   -0.00    2.70
  -7   0  25   -0.00    2.39
  -7   0  26    0.00    2.54
  -7   0  27   73.08   12.01
  -7   0  28    3.50    3.51
  -7   0  29   16.92    5.64
  -7   0  30    0.00    2.94
  -7   0  31   20.16    6.45
  -7   0  32   -0.00    3.66
  -7   0  33   36.21    8.44
  -7   0  34    1.36    3.64
  -7   0  35    5.95    4.30
  -7   0  36    0.37    3.69
  -7   0  37    7.64    4.91
  -7   0  38    3.17    3.80
  -7   1   1    1.83    2.61
  -7   1   1    4.36    3.47
   7  -1  -1    1.65    2.74
   7  -1  -1    2.32    2.55
   7   1  -1    0.00    2.85
  -7  -1   1    2.00    3.38
  -7  -1   1    3.77    3.37
  -7   1   2   49.78    8.49
  -7   1   2   41.16    8.32
   7  -1  -2   45.16    8.45
   7  -1  -2   50.11    7.95
   7   1  -2   60.62    9.75
   7   1  -2   51.33    8.59
  -7  -1   2   63.31    9.75
  -7  -1   2   54.54    9.79
  -7   1   3  298.07   33.22
  -7   1   3  282.36   33.48
   7  -1  -3  319.32   33.75
   7  -1  -3  271.27   32.16
   7   1  -3  317.20   34.35
   7   1  -3  271.57   32.95
  -7  -1   3  232.79   33.21
  -7  -1   3  287.12   34.57
  -7   1   4    0.73    2.81
  -7   1   4    0.78    2.62
   7  -1  -4    0.71    2.26
   7  -1  -4   -0.00    1.49
   7  -1  -4   -0.00    1.63
   7   1  -4    0.08    2.29
   7   1  -4    1.09    2.07
  -7  -1   4   -0.00    2.55
  -7  -1   4    1.64    2.94
  -7   1   5  100.01   13.04
  -7   1   5   91.87   13.15
   7  -1  -5   88.38   12.83
   7  -1  -5   86.37   11.62
   7  -1  -5   95.38   11.66
   7   1  -5   99.95   13.83
   7   1  -5   93.65   12.75
  -7  -1   5  129.97   14.71
  -7  -1   5  111.26   14.62
  -7   1   6    1.78    2.38
  -7   1   6   -0.00    2.06
   7  -1  -6    3.38    2.35
   7  -1  -6    1.81    0.96
   7  -1  -6    1.68    0.92
   7   1  -6    2.79    2.74
   7   1  -6    0.00    1.47
  -7  -1   6    0.81    2.15
  -7  -1   6    0.00    2.25
  -7   1   7   38.53    6.32
  -7   1   7   37.27    6.62
   7  -1  -7   41.58    6.43
   7   1  -7   36.38    6.86
   7   1  -7   38.00    6.07
  -7  -1   7   36.58    6.64
  -7  -1   7   39.35    7.35
  -7   1   8   23.49    4.42
  -7   1   8   18.68    4.36
   7  -1  -8   20.36    4.27
   7   1  -8   24.91    5.37
   7   1  -8   26.01    4.27
  -7  -1   8   27.74    5.27
  -7  -1   8   21.85    5.21
  -7   1   9  318.53   35.94
  -7   1   9  321.88   36.62
   7  -1  -9  319.81   36.11
   7   1  -9  331.54   37.57
   7   1  -9  356.15   35.91
  -7  -1   9  282.97   36.79
  -7  -1   9  337.64   37.94
  -7   1  10   28.05    4.35
  -7   1  10   23.66    4.73
   7  -1 -10   27.40    4.47
   7   1 -10   27.80    5.70
   7   1 -10   32.16    4.14
  -7  -1  10   27.29    5.39
  -7  -1  10   25.68    5.67
  -7   1  11   96.21   10.87
  -7   1  11   90.24   11.55
   7  -1 -11   91.99   10.95
   7   1 -11  104.49   12.96
  -7  -1  11   85.11   12.03
  -7  -1  11   75.04   12.28
  -7   1  12    0.91    0.99
  -7   1  12    1.97    1.60
   7  -1 -12    1.61    1.19
   7   1 -12   -0.00    2.37
  -7  -1  12    0.00    1.92
  -7  -1  12    1.32    2.53
  -7   1  13  204.25   20.64
  -7   1  13  201.93   21.87
   7  -1 -13  195.31   20.69
   7   1 -13  119.34   21.98
  -7  -1  13  199.54   22.65
  -7  -1  13  172.76   23.01
  -7   1  14    7.71    2.30
   7   1 -14    7.00    2.91
  -7  -1  14    5.00    2.50
  -7  -1  14    6.99    3.23
  -7   1  15  137.33   15.74
   7   1 -15  119.29   16.67
  -7  -1  15  117.61   16.14
  -7  -1  15  161.83   17.90
  -7   1  16   31.39    5.30
   7   1 -16   34.53    6.37
  -7  -1  16   36.66    6.06
  -7   1  17   35.30    5.47
   7   1 -17   28.88    5.97
  -7   1  18    0.00    1.66
   7   1 -18    3.72    2.69
  -7  -1  19  177.30   22.57
  -7  -1  20    4.73    3.24
  -7   1  21   86.25   10.79
  -7  -1  21   60.07   10.89
  -7   1  22    3.23    2.52
  -7  -1  22    0.65    2.65
  -7   1  23   39.99    7.46
  -7  -1  23   58.39    9.40
  -7   1  24   30.13    6.16
  -7  -1  24   31.30    7.19
  -7   1  25   51.51    9.23
  -7  -1  25   71.92   11.09
  -7   1  26   -0.00    2.12
  -7  -1  26    2.37    3.04
  -7   1  27    4.87    2.90
  -7  -1  27    6.18    4.33
  -7   1  28    0.98    2.48
  -7  -1  28   -0.00    3.55
  -7   1  29   39.26    8.28
  -7  -1  29   54.03    9.92
  -7   1  30   -0.00    2.91
  -7  -1  30    0.02    2.85
  -7   1  31   19.09    6.07
  -7  -1  31   30.03    7.62
  -7   1  32    1.87    3.02
  -7  -1  32    4.05    4.15
  -7   1  33    2.29    3.61
  -7  -1  33    5.71    4.64
  -7   1  34    1.78    3.26
  -7  -1  34   -0.00    3.73
  -7   1  35   10.99    5.26
  -7  -1  35   16.61    5.95
  -7   1  36    3.18    3.89
  -7  -1  36    0.67    3.06
  -7   1  37    1.46    3.65
  -7  -1  37   -0.00    4.07
  -7   1  38   -0.00    3.47
  -7   2   1   46.80    7.82
  -7   2   1   58.01    8.92
   7  -2  -1   40.57    7.83
   7  -2  -1   51.53    7.80
   7  -2  -1   39.89    7.01
   7   2  -1   38.63    8.19
  -7  -2   1   17.92    6.78
  -7  -2   1   57.60   10.03
  -7   2   2   84.02    9.46
  -7   2   2   19.49    6.65
   7  -2  -2   47.06    8.20
   7  -2  -2   76.44    8.79
   7  -2  -2   47.65    7.48
   7   2  -2   50.40    9.28
  -7  -2   2   39.17    8.28
  -7  -2   2   58.31    9.94
  -7   2   3   10.16    3.52
  -7   2   3    4.73    3.74
   7  -2  -3    9.16    3.45
   7  -2  -3   11.15    3.02
   7  -2  -3    7.50    2.64
   7   2  -3    2.01    3.39
  -7  -2   3   15.23    4.87
  -7  -2   3   13.19    4.98
  -7   2   4    5.34    2.78
  -7   2   4    9.93    3.58
   7  -2  -4    4.71    2.78
   7  -2  -4    6.11    2.06
   7  -2  -4    4.82    2.03
   7   2  -4    6.89    3.51
  -7  -2   4    6.75    3.66
  -7  -2   4    7.36    3.69
  -7   2   5  300.00   33.03
  -7   2   5  330.71   33.82
   7  -2  -5  311.16   33.36
   7  -2  -5  284.70   31.20
   7  -2  -5  258.35   31.07
   7   2  -5  278.96   34.49
  -7  -2   5  295.39   34.28
  -7  -2   5  357.98   36.11
  -7   2   6   19.33    4.10
  -7   2   6   26.42    4.86
   7  -2  -6   18.58    4.05
   7   2  -6   22.18    5.59
  -7  -2   6   13.61    4.70
  -7  -2   6   10.41    4.80
  -7   2   7  296.38   32.73
  -7   2   7  275.05   32.98
   7  -2  -7  321.92   33.06
   7   2  -7  264.84   34.40
  -7  -2   7  275.16   33.99
  -7  -2   7  297.46   35.09
  -7   2   8    2.34    2.04
  -7   2   8    3.08    1.97
   7  -2  -8    5.87    2.02
   7   2  -8    2.96    3.14
  -7  -2   8    0.00    2.20
  -7  -2   8    5.92    3.42
  -7   2   9   87.92   10.37
  -7   2   9   81.66   10.31
  -7   2   9   86.25   11.05
   7   2  -9   87.06   12.87
  -7  -2   9   99.50   12.69
  -7  -2   9   71.03   12.36
  -7   2  10   22.48    2.93
  -7   2  10   17.97    2.79
  -7   2  10   16.47    3.47
   7   2 -10   15.62    4.98
  -7  -2  10   15.14    4.36
  -7  -2  10   13.94    4.77
  -7   2  11  151.81   17.64
   7   2 -11  146.33   20.04
  -7  -2  11  156.76   19.51
  -7  -2  11  161.92   20.42
  -7   2  12   37.90    5.48
   7   2 -12   51.93    8.40
  -7  -2  12   47.00    7.57
  -7  -2  12   42.73    7.92
  -7   2  13   79.89    9.44
   7   2 -13   85.46   12.22
  -7  -2  13   84.64   11.55
  -7  -2  13   68.27   11.72
  -7   2  14    2.57    1.32
   7   2 -14    7.34    3.27
  -7  -2  14    3.74    2.81
  -7   2  15   24.00    3.61
   7   2 -15   26.84    5.86
  -7  -2  15   30.06    5.76
  -7   2  16   93.38   11.26
   7   2 -16  106.02   14.06
  -7  -2  16  100.06   13.44
  -7   2  17   77.79    9.21
   7   2 -17   67.84   11.13
  -7  -2  17   74.20   11.01
  -7   2  18   51.70    6.92
   7   2 -18   59.08    9.30
  -7  -2  18   43.69    8.85
  -7   2  19    2.41    1.77
   7   2 -19    0.00    2.67
  -7  -2  19   -0.00    3.16
  -7  -2  20    5.48    4.02
  -7  -2  21   87.01   13.62
  -7   2  22   14.25    3.45
  -7  -2  22   12.03    4.79
  -7   2  23   53.69    7.82
  -7  -2  23   40.50    8.92
  -7   2  24    5.13    2.43
  -7  -2  24    1.22    3.02
  -7   2  25   12.53    3.61
  -7  -2  25   14.61    5.54
  -7   2  26    0.98    2.00
  -7  -2  26    0.00    3.49
  -7   2  27   24.68    5.47
  -7  -2  27   25.81    7.29
  -7   2  28    7.17    3.10
  -7  -2  28    7.57    4.94
  -7   2  29   14.88    4.51
  -7  -2  29   15.39    5.75
  -7   2  30   -0.00    2.02
  -7  -2  30    1.32    3.17
  -7   2  31   13.24    4.32
  -7  -2  31    8.28    5.27
  -7   2  32    2.14    2.52
  -7  -2  32    1.60    3.99
  -7   2  33   15.38    5.04
  -7  -2  33   16.25    6.59
  -7   2  34    2.44    2.82
  -7  -2  34   -0.00    3.38
  -7   2  35   -0.00    2.53
  -7  -2  35   -0.00    3.91
  -7   2  36    0.05    2.67
  -7  -2  36   -0.00    3.94
  -7   2  37    2.10    3.06
  -7  -2  37    0.00    4.42
  -7   2  38    2.60    3.22
  -7   3   1   -0.00    2.50
  -7   3   1    0.83    2.37
  -7   3   1    3.66    3.23
   7  -3  -1   -0.00    2.38
   7  -3  -1    0.29    2.09
   7   3  -1   -0.00    2.96
  -7  -3   1   -0.00    3.35
  -7  -3   1    0.93    3.61
  -7   3   2  171.95   22.11
  -7   3   2  169.29   21.88
  -7   3   2  154.16   22.07
   7  -3  -2  174.59   22.29
   7  -3  -2  185.67   21.67
   7  -3  -2  172.38   21.20
   7   3  -2  172.31   23.53
  -7  -3   2  171.81   23.39
  -7  -3   2  264.32   26.47
  -7   3   3   51.62    8.48
  -7   3   3   62.75    8.90
  -7   3   3   41.72    8.49
   7  -3  -3   48.21    7.68
   7  -3  -3   57.78    7.83
   7   3  -3   54.03   10.15
  -7  -3   3   67.54   10.56
  -7  -3   3   48.79   10.14
  -7   3   4   10.70    3.27
  -7   3   4    9.25    3.16
  -7   3   4    5.36    3.25
   7  -3  -4    6.10    2.12
   7  -3  -4    5.33    2.08
   7   3  -4   13.73    4.76
  -7  -3   4   13.86    4.56
  -7  -3   4    1.25    3.12
  -7   3   5  110.83   13.36
  -7   3   5  113.46   13.35
  -7   3   5  108.60   13.73
   7  -3  -5   91.54   10.97
   7  -3  -5   95.63   10.99
   7   3  -5  141.62   16.74
  -7  -3   5  136.03   15.67
  -7  -3   5  100.30   15.42
  -7   3   6   22.10    4.25
  -7   3   6   19.07    4.06
  -7   3   6   21.62    4.57
   7   3  -6   16.58    5.40
  -7  -3   6   17.60    4.92
  -7  -3   6   14.65    5.62
  -7   3   7    0.00    1.54
  -7   3   7   -0.00    1.44
  -7   3   7    7.33    2.68
   7   3  -7    1.36    3.05
  -7  -3   7    2.32    2.74
  -7  -3   7    1.56    3.34
  -7   3   8   -0.00    1.27
  -7   3   8   -0.00    1.41
  -7   3   8   -0.00    1.66
   7   3  -8    2.87    3.44
  -7  -3   8   -0.00    2.68
  -7  -3   8   -0.00    2.58
  -7   3   9  251.70   26.59
  -7   3   9  296.28   26.95
  -7   3   9  254.69   27.47
   7   3  -9  275.39   30.91
  -7  -3   9  290.24   30.19
  -7  -3   9   96.78   27.57
  -7   3  10   83.43    9.06
   7   3 -10   91.19   12.52
  -7  -3  10   34.59    9.39
  -7  -3  10   81.49   12.08
  -7   3  11    4.74    1.80
   7   3 -11    9.94    4.77
  -7  -3  11    4.47    3.39
  -7  -3  11   14.84    4.80
  -7   3  12    0.54    1.12
   7   3 -12   -0.00    3.19
  -7  -3  12   -0.00    2.19
  -7   3  13   88.39   10.15
  -7   3  13   91.27   10.20
   7   3 -13   98.39   14.05
  -7  -3  13   94.40   13.35
   7   3 -14  111.23   17.11
  -7  -3  14  139.63   17.27
   7   3 -15  181.25   24.94
  -7  -3  15  216.50   25.05
   7   3 -16   22.21    6.22
  -7  -3  16   28.28    6.27
  -7  -3  16   31.64    6.98
   7   3 -17    2.63    3.13
  -7  -3  17    3.05    3.03
  -7  -3  17    2.95    3.26
  -7   3  18   32.99    4.18
   7   3 -18   15.99    5.95
  -7  -3  18   30.79    7.11
  -7   3  19  326.53   37.15
   7   3 -19  360.50   40.99
  -7  -3  19  381.86   41.82
  -7   3  20    1.00    1.66
   7   3 -20    2.67    3.40
  -7  -3  20    3.59    3.71
  -7   3  21    4.59    2.18
  -7  -3  21    0.00    3.63
  -7   3  22    1.20    1.72
  -7  -3  22   -0.00    3.32
  -7  -3  23   18.63    6.32
  -7  -3  24   25.43    6.70
  -7  -3  25   24.89    7.13
  -7  -3  26   -0.00    3.39
  -7  -3  27    0.00    3.16
  -7  -3  28    2.97    4.02
  -7  -3  29    9.80    5.50
  -7  -3  30    4.31    4.19
  -7  -3  31   12.22    5.92
  -7  -3  32    5.49    4.33
  -7  -3  33   12.02    5.84
  -7  -3  34    2.93    4.85
  -7  -3  35   11.74    6.21
  -7   3  36    1.17    2.23
  -7  -3  36    0.00    3.99
  -7   3  37    0.12    2.23
  -7   3  38    0.89    2.55
  -7   4   1   78.67   11.66
  -7   4   1   73.53   11.52
  -7   4   1   72.12   11.82
   7  -4  -1   75.61   11.29
   7   4  -1   88.40   13.92
  -7  -4   1   74.73   12.71
  -7  -4   1   72.44   13.40
  -7   4   2  112.88   16.01
  -7   4   2  114.13   16.10
  -7   4   2  133.04   16.97
   7  -4  -2  118.27   15.61
   7   4  -2  137.27   18.68
  -7  -4   2  110.57   17.23
  -7  -4   2  126.27   18.70
  -7   4   3   13.21    4.02
  -7   4   3   14.41    4.12
  -7   4   3   24.33    5.25
   7  -4  -3    8.26    3.01
   7   4  -3   21.00    6.23
  -7  -4   3   12.20    4.68
  -7  -4   3    5.40    4.50
  -7   4   4   32.83    6.47
  -7   4   4   41.75    6.79
  -7   4   4   35.48    6.86
   7  -4  -4   29.81    5.24
   7  -4  -4   36.12    5.51
   7   4  -4   45.05    9.12
  -7  -4   4   44.78    8.09
  -7  -4   4   37.04    8.56
  -7   4   5   80.72   11.20
  -7   4   5   95.33   11.72
  -7   4   5   86.91   11.78
   7  -4  -5   73.09    9.36
   7  -4  -5   82.12    9.44
   7   4  -5   97.21   14.44
  -7  -4   5   88.77   13.15
  -7  -4   5   82.58   13.95
  -7   4   6   64.43    9.65
  -7   4   6   70.76    9.90
  -7   4   6   87.30   10.73
   7   4  -6   63.98   12.16
  -7  -4   6   69.46   11.52
  -7  -4   6   65.78   12.22
  -7   4   7   41.84    6.79
  -7   4   7   43.00    6.96
  -7   4   7   41.64    7.28
  -7   4   7   63.60    8.06
   7   4  -7   60.73   10.59
  -7  -4   7   48.60    9.02
  -7  -4   7   43.43    9.20
  -7   4   8   65.69    8.78
  -7   4   8   75.13    9.04
  -7   4   8   65.38    9.39
  -7   4   8   62.42    9.17
   7   4  -8   55.50   11.30
  -7  -4   8   77.95   11.62
  -7  -4   8   57.75   11.50
  -7   4   9   40.32    5.36
  -7   4   9   37.41    5.31
  -7   4   9   42.00    6.19
  -7   4   9   30.28    5.54
   7   4  -9   40.81    8.83
  -7  -4   9   28.83    7.11
  -7   4  10    0.67    1.15
  -7   4  10    0.28    1.10
  -7   4  10   -0.00    1.48
  -7   4  10    1.49    1.62
   7   4 -10    3.46    3.55
  -7  -4  10   -0.00    2.90
  -7   4  11  134.24   15.25
  -7   4  11  118.32   14.94
   7   4 -11  138.28   18.91
  -7  -4  11  131.59   17.81
  -7   4  12  154.91   17.53
  -7   4  12  146.59   17.38
   7   4 -12  158.07   21.35
  -7  -4  12  162.73   20.70
  -7   4  13  150.56   16.32
  -7   4  13  133.04   16.13
   7   4 -13  134.75   19.90
  -7  -4  13  172.42   20.04
  -7   4  14   32.78    3.94
   7   4 -14   36.19    7.67
  -7  -4  14   44.08    7.65
  -7  -4  14    4.11    5.05
  -7   4  15   52.46    6.82
   7   4 -15   73.40   11.56
  -7  -4  15   85.83   11.27
  -7  -4  15   64.17   11.17
  -7   4  16   27.31    3.87
   7   4 -16   23.84    6.94
  -7  -4  16   40.27    7.52
  -7  -4  16   43.31    8.65
  -7   4  17  167.72   18.68
   7   4 -17  128.94   21.83
  -7  -4  17  215.56   23.22
  -7  -4  17  183.88   23.78
  -7   4  18   25.47    4.09
   7   4 -18   37.33    8.08
  -7  -4  18   29.21    6.98
  -7  -4  18   35.76    8.03
  -7   4  19   20.45    3.55
   7   4 -19   18.26    5.96
  -7  -4  19   22.72    6.75
  -7   4  20   43.56    6.19
   7   4 -20   51.95    9.86
  -7  -4  20   36.15    8.71
  -7   4  21   52.55    7.48
   7   4 -21   51.53   10.36
  -7  -4  22   58.92   11.34
  -7  -4  23    4.44    4.41
  -7  -4  24    4.86    4.92
  -7  -4  25   -0.00    3.78
  -7  -4  26   16.78    6.42
  -7  -4  27    7.00    4.85
  -7  -4  28   15.70    5.92
  -7  -4  29    6.05    4.55
  -7  -4  30    5.93    4.97
  -7  -4  31    9.29    5.49
  -7  -4  32    8.77    5.49
  -7  -4  33   13.39    6.60
  -7  -4  34   -0.00    3.82
  -7  -4  35    0.79    4.34
  -7  -4  36    1.06    4.73
  -7   5   1    0.00    2.24
  -7   5   1    2.18    2.89
  -7   5   1    1.16    2.69
   7  -5  -1    3.85    2.96
   7   5  -1   -0.00    4.08
  -7  -5   1    1.47    3.68
  -7   5   2    1.55    2.43
  -7   5   2    2.38    2.61
  -7   5   2    3.64    3.08
  -7   5   2    5.90    3.72
   7  -5  -2    2.58    2.61
   7   5  -2    3.63    4.73
  -7  -5   2    6.06    4.21
  -7   5   3   43.09    7.90
  -7   5   3   54.41    8.51
  -7   5   3   47.42    8.67
  -7   5   3   53.79    8.77
   7  -5  -3   35.35    7.01
   7   5  -3   48.55   10.41
  -7  -5   3   53.58   10.74
  -7   5   4  125.54   16.77
  -7   5   4  146.42   17.33
  -7   5   4  134.92   17.68
  -7   5   4  109.33   16.79
   7  -5  -4  111.68   15.44
   7   5  -4  167.09   20.85
  -7  -5   4  139.49   18.68
  -7  -5   4  136.35   19.81
  -7   5   5   43.61    7.33
  -7   5   5   35.09    7.04
  -7   5   5   50.23    8.42
  -7   5   5   42.30    7.71
   7  -5  -5   43.75    6.03
   7  -5  -5   42.45    5.94
   7   5  -5   43.40    9.77
  -7  -5   5   39.06    8.48
  -7  -5   5   53.25   10.51
  -7   5   6    4.90    2.62
  -7   5   6    1.45    2.32
  -7   5   6   -0.00    2.57
  -7   5   6    0.68    2.44
   7   5  -6    7.24    4.96
  -7  -5   6    3.42    3.47
  -7   5   7   22.11    4.36
  -7   5   7   13.43    3.79
  -7   5   7   20.32    4.66
  -7   5   7   17.09    4.22
   7   5  -7   13.24    5.82
  -7  -5   7   12.63    5.10
  -7   5   8   97.29   12.34
  -7   5   8   98.55   12.45
  -7   5   8   90.17   12.91
   7   5  -8   81.34   15.08
  -7  -5   8  107.56   15.24
  -7   5   9  144.42   17.02
  -7   5   9  135.53   16.92
  -7   5   9  118.49   17.40
   7   5  -9  232.48   23.72
  -7  -5   9  158.42   20.24
  -7   5  10   38.39    5.95
  -7   5  10   49.03    6.27
  -7   5  10   41.33    6.91
   7   5 -10   36.22    9.22
  -7  -5  10   41.89    8.62
  -7   5  11  110.35   12.58
  -7   5  11  104.49   12.49
  -7   5  11  105.88   13.65
   7   5 -11  104.25   16.71
  -7  -5  11  111.90   16.05
  -7   5  12    0.00    1.64
   7   5 -12    1.92    3.79
  -7  -5  12    1.57    3.08
  -7  -5  12   -0.00    3.26
  -7   5  13   53.13    7.11
   7   5 -13   57.89   10.77
  -7  -5  13   38.53    8.79
  -7  -5  13   38.95    9.40
  -7   5  14   45.98    5.35
   7   5 -14   42.70    8.97
  -7  -5  14    5.96    4.75
  -7  -5  14   43.07    8.91
  -7   5  15  176.88   21.35
   7   5 -15  214.77   26.17
  -7  -5  15  194.85   24.80
  -7  -5  15  193.87   26.06
  -7   5  16   -0.00    1.73
   7   5 -16   -0.00    4.21
  -7  -5  16    1.63    3.22
  -7  -5  16    3.42    3.87
  -7   5  17   10.12    2.65
   7   5 -17    7.29    4.54
  -7  -5  17   13.41    5.67
  -7   5  18    4.39    2.12
   7   5 -18   11.68    5.31
  -7  -5  18    7.28    4.78
  -7   5  19   38.43    5.98
   7   5 -19   36.28    8.83
  -7  -5  19   43.51    9.38
  -7   5  20   41.22    6.31
   7   5 -20   39.92    9.20
  -7  -5  20   34.78    9.07
   7   5 -21    5.97    4.40
  -7  -5  21   12.68    6.03
   7   5 -22    0.00    3.71
  -7  -5  22   -0.00    3.59
  -7  -5  24   19.89    6.91
  -7  -5  25   22.36    7.51
  -7  -5  26    8.13    5.32
  -7  -5  27    3.22    4.10
  -7  -5  28    0.00    4.12
  -7  -5  29   19.31    7.57
  -7  -5  30   15.27    7.21
  -7  -5  31   16.17    6.76
  -7  -5  32    3.80    4.46
  -7  -5  33    1.88    3.79
  -7  -5  34   10.19    6.01
  -7  -5  35    4.03    4.36
  -7   6   1   95.87   13.23
  -7   6   1   93.35   13.12
  -7   6   1   64.79   12.71
   7  -6  -1   85.46   12.51
   7   6  -1   70.68   13.90
  -7  -6   1   66.79   14.06
  -7   6   2   35.74    8.83
  -7   6   2   65.24   10.29
  -7   6   2   60.67   10.87
   7  -6  -2   73.78   10.29
   7   6  -2   80.39   13.58
  -7   6   3   48.59    8.53
  -7   6   3   45.27    8.31
  -7   6   3   37.89    8.34
   7  -6  -3   38.93    7.31
   7   6  -3   55.37   11.19
  -7   6   4   15.33    4.48
  -7   6   4   16.09    4.77
  -7   6   4   15.73    5.15
   7  -6  -4   11.59    3.56
   7   6  -4   19.58    7.02
  -7   6   5    2.75    2.64
  -7   6   5    0.00    2.11
  -7   6   5    2.34    2.62
   7  -6  -5   -0.00    1.73
   7   6  -5   -0.00    4.08
  -7   6   6   93.28   13.07
  -7   6   6   89.43   13.01
  -7   6   6  102.36   14.23
   7  -6  -6   90.24   11.18
   7   6  -6  105.90   16.53
  -7   6   7  171.73   22.37
  -7   6   7  209.11   23.03
  -7   6   7  157.99   22.95
   7   6  -7  225.85   27.36
  -7   6   8   71.01   10.37
  -7   6   8   75.97   10.54
  -7   6   8   59.89   10.68
   7   6  -8  105.83   15.31
  -7   6   9    2.08    2.16
  -7   6   9    4.27    2.59
  -7   6   9    3.26    2.84
   7   6  -9    0.00    4.20
  -7  -6   9    6.14    4.58
  -7   6  10   87.84   11.53
  -7   6  10   78.14   12.17
   7   6 -10   93.15   15.62
  -7  -6  10  105.69   16.25
  -7   6  11  134.66   16.72
  -7   6  11  138.74   17.91
   7   6 -11  150.74   21.23
  -7  -6  11  149.16   21.67
  -7   6  12   17.89    4.23
   7   6 -12    2.08    4.45
  -7  -6  12   14.85    6.34
  -7   6  13   12.82    3.89
   7   6 -13   15.85    6.38
  -7  -6  13   31.02    8.08
  -7   6  14   16.53    4.06
   7   6 -14   11.21    5.69
  -7  -6  14   21.05    7.46
  -7   6  15    2.90    2.34
   7   6 -15    8.70    4.88
  -7  -6  15    9.34    5.21
  -7   6  16   44.66    7.57
   7   6 -16   55.28   10.98
  -7  -6  16   76.23   13.01
  -7   6  17   57.02    9.23
   7   6 -17   77.87   13.43
  -7  -6  17  100.05   15.29
  -7   6  18   89.36   12.11
   7   6 -18   84.21   15.09
  -7  -6  18  103.07   16.56
   7   6 -19    7.50    5.38
  -7  -6  19    8.51    5.78
   7   6 -20    0.67    3.72
  -7  -6  20    4.32    4.54
   7   6 -21    3.81    4.26
  -7  -6  21    0.00    4.14
  -7  -6  22   28.88    8.32
  -7  -6  23   20.60    7.38
  -7  -6  24    5.65    5.33
  -7  -6  25    0.00    3.21
  -7  -6  26   29.59    8.68
  -7  -6  27   15.54    6.40
  -7  -6  28    4.81    5.27
  -7  -6  29    9.02    5.20
  -7  -6  30    4.88    5.15
  -7  -6  31    3.46    4.77
  -7  -6  32    9.36    6.98
  -7  -6  33    6.13    5.31
  -7  -6  34    7.66    4.86
  -7   7   1    4.99    3.48
  -7   7   1    3.95    3.42
  -7   7   2   25.04    6.64
  -7   7   2   25.32    6.28
  -7   7   2   31.20    7.86
  -7   7   3   12.76    4.75
  -7   7   3   11.56    4.69
  -7   7   3   14.97    5.74
  -7   7   4  276.57   33.32
  -7   7   4  261.49   33.07
  -7   7   4  286.35   34.66
  -7   7   5  110.93   15.58
  -7   7   5  105.18   15.37
  -7   7   5   84.58   15.49
   7  -7  -5  129.22   15.99
   7  -7  -5  115.96   14.53
   7   7  -5  116.44   19.15
  -7   7   6    5.91    3.67
  -7   7   6    6.93    3.77
  -7   7   6    4.26    3.84
   7  -7  -6    9.13    3.89
   7  -7  -6   11.66    3.11
   7   7  -6    4.27    6.18
  -7  -7   6   12.38    6.85
  -7   7   7   79.92   12.00
  -7   7   7   78.01   11.91
  -7   7   7   86.99   13.08
   7  -7  -7   79.03   10.00
  -7  -7   7   90.25   15.80
  -7   7   8   10.81    4.12
  -7   7   8   14.87    4.97
   7   7  -8   17.11    7.17
  -7  -7   8   16.14    7.01
  -7   7   9   34.71    6.63
  -7   7   9   32.01    7.16
   7   7  -9   29.93    9.05
  -7  -7   9   38.23    9.87
  -7   7  10  104.35   14.51
  -7   7  10  114.49   15.77
   7   7 -10  110.83   18.33
  -7  -7  10  113.88   18.42
  -7   7  11   39.62    7.31
   7   7 -11   28.57    8.88
  -7  -7  11   26.60    8.70
   7   7 -12    7.32    5.70
  -7  -7  12   -0.00    4.08
  -7  -7  13   14.80    7.04
  -7  -7  14  143.04   22.41
  -7  -7  15   -0.00    4.90
  -7  -7  16    1.18    4.70
  -7  -7  17   -0.00    3.60
  -7  -7  18    6.52    6.19
  -7  -7  19    0.99    3.69
  -7  -7  20   32.55    9.17
  -7  -7  21    4.31    4.69
   7   7 -22    4.73    4.58
  -7  -7  22    2.02    4.47
   7   7 -23    5.11    5.94
  -7  -7  23   -0.00    4.08
  -7  -7  24   52.27   11.98
  -7  -7  25    3.40    4.14
  -7  -7  26   14.53    6.55
  -7  -7  27   -0.00    5.17
  -7  -7  28    2.76    4.26
  -7  -7  29    7.65    6.23
  -7  -7  30   11.67    6.70
  -7  -7  31    0.00    4.90
  -7  -7  32   -0.00    5.10
  -7  -7  33    1.98    4.44
  -7   8   1   57.56   10.37
  -7   8   1   32.81    8.34
   7  -8  -1   53.95    9.48
   7   8  -1   40.35   10.56
  -7   8   2  135.92   18.32
  -7   8   2  136.66   18.23
   7  -8  -2  131.15   17.86
   7   8  -2   82.86   19.01
  -7   8   3   11.83    5.02
   7  -8  -3    7.14    4.09
   7   8  -3    5.91    5.04
  -7  -8   3    6.42    5.63
  -7   8   4   35.32    7.71
   7  -8  -4   38.98    7.65
   7   8  -4   25.28    8.79
  -7  -8   4   28.87    9.64
  -7   8   5   16.05    5.32
  -7  -8   5   12.16    6.64
  -7   8   6   27.50    6.60
  -7  -8   6   27.39    9.14
  -7   8   7    1.87    3.66
  -7  -8   7    2.98    4.78
  -7   8   8   78.76   11.42
  -7  -8   8   52.44   13.36
  -7   8   9    2.04    3.08
  -7  -8   9    8.75    5.66
  -7  -8  10   12.44    6.76
  -7  -8  11    8.99    6.48
   7   8 -12  168.70   25.08
  -7  -8  12  170.44   25.70
   7   8 -13   -0.00    4.13
  -7  -8  13    1.29    4.63
   7   8 -14   13.38    6.81
  -7  -8  14   23.54    8.12
   7   8 -15    6.18    5.52
  -7  -8  15   -0.00    4.51
   7   8 -16   56.59   12.58
  -7  -8  16   61.59   13.06
   7   8 -17   -0.00    3.58
  -7  -8  17   -0.00    4.82
   7   8 -18    9.76    5.93
  -7  -8  18    8.02    6.36
   7   8 -19    1.24    4.28
  -7  -8  19    4.40    4.79
   7   8 -20    9.12    5.83
  -7  -8  20   13.47    6.28
   7   8 -21    0.00    3.96
  -7  -8  21   -0.00    4.58
   7   8 -22   14.70    7.13
  -7  -8  22   16.89    7.36
   7   8 -23   32.72    8.84
  -7  -8  23   14.37    7.16
   7   8 -24   12.21    6.94
  -7  -8  24   15.38    6.76
  -7  -8  25   -0.00    4.94
  -7  -8  26   19.51    8.12
  -7  -8  27   11.11    6.24
  -7  -8  28   20.04    8.10
  -7  -8  29    5.99    4.94
  -7  -8  30   -0.00    5.33
  -7  -8  31    0.00    4.40
  -7  -8  32    7.93    6.45
  -7   9   1    0.19    3.37
   7   9  -1    6.24    6.29
  -7  -9   1   -0.00    4.56
  -7   9   2   26.67    7.64
   7   9  -2   25.58    9.11
  -7  -9   2   59.18   12.29
  -7   9   3    9.56    4.82
   7   9  -3    4.42    4.46
  -7  -9   3    8.09    5.59
  -7   9   4   55.47   10.68
   7   9  -4   52.82   13.00
  -7  -9   4   61.07   13.55
  -7   9   5    3.18    3.84
   7   9  -5   -0.00    5.33
  -7  -9   5    0.55    3.56
  -7   9   6   21.98    6.13
   7   9  -6   26.25    9.25
  -7  -9   6   14.98    7.56
  -7   9   7   24.04    6.38
   7   9  -7    9.46    6.94
  -7  -9   7   11.76    6.59
   7   9  -8   38.65   10.76
  -7  -9   8   34.76   10.41
   7   9  -9    2.81    4.74
  -7  -9   9    1.85    5.27
   7   9 -10  128.98   20.75
  -7  -9  10  112.85   20.47
   7   9 -11    1.07    4.22
  -7  -9  11   -0.00    4.73
   7   9 -12    3.03    4.86
  -7  -9  12    3.64    5.24
   7   9 -13    4.04    5.56
  -7  -9  13    8.49    5.81
   7   9 -14   63.56   13.84
  -7  -9  14   78.82   15.25
   7   9 -15   -0.00    4.73
  -7  -9  15    1.58    4.43
   7   9 -16    6.41    5.71
  -7  -9  16   23.56    8.11
   7   9 -17   -0.00    4.25
  -7  -9  17    2.08    4.51
   7   9 -18   22.16    8.17
  -7  -9  18    3.18    5.55
   7   9 -19    1.67    4.65
  -7  -9  19   -0.00    4.86
   7   9 -20   22.25    8.28
  -7  -9  20   14.01    7.08
   7   9 -21   -0.00    4.04
  -7  -9  21    0.92    4.25
   7   9 -22    2.70    4.25
  -7  -9  22   -0.00    4.41
   7   9 -23    2.01    4.57
  -7  -9  23   -0.00    4.79
   7   9 -24   44.09   11.00
  -7  -9  24   17.14    7.79
   7   9 -25    5.37    5.28
  -7  -9  25    5.43    5.97
  -7  -9  26    2.71    4.39
  -7  -9  27    0.00    4.63
  -7  -9  28   -0.00    4.58
  -7  -9  29    2.88    4.92
  -7  -9  30    9.76    6.69
  -7  -9  31    2.04    4.94
  -7  10   1    7.06    5.15
   7  10  -1   10.85    7.46
  -7 -10   1    8.92    7.71
  -7  10   2   36.82    9.06
   7  10  -2   37.00   11.34
  -7 -10   2   49.62   12.72
  -7  10   3    1.01    3.54
   7  10  -3    0.37    4.11
  -7 -10   3   -0.00    4.76
  -7  10   4    4.50    4.14
   7  10  -4    0.00    5.00
  -7 -10   4   -0.00    5.79
  -7  10   5   -0.00    3.58
   7  10  -5    1.68    4.72
  -7 -10   5   -0.00    5.00
  -7  10   6  157.03   20.76
   7  10  -6  114.72   21.84
  -7 -10   6  136.09   23.19
   7  10  -7    1.64    5.23
  -7 -10   7    3.73    4.77
   7  10  -8    1.93    5.79
  -7 -10   8    3.79    5.84
   7  10  -9   -0.00    5.10
  -7 -10   9   -0.00    4.65
   7  10 -10    2.71    5.54
  -7 -10  10    5.22    5.91
   7  10 -11    0.00    5.05
  -7 -10  11    0.00    4.72
   7  10 -12   43.27   10.58
  -7 -10  12   28.38    9.70
   7  10 -13    0.95    5.12
  -7 -10  13    3.08    5.26
   7  10 -14    3.23    4.92
  -7 -10  14   15.24    6.85
   7  10 -15   -0.00    4.98
  -7 -10  15   -0.00    3.90
   7  10 -16   44.10   11.38
  -7 -10  16   35.41   11.32
   7  10 -17   -0.00    5.27
  -7 -10  17    0.10    4.34
   7  10 -18   37.04   10.04
  -7 -10  18   15.63    8.32
   7  10 -19    0.94    4.85
  -7 -10  19    6.16    5.77
   7  10 -20    3.24    5.18
  -7 -10  20    0.00    5.60
   7  10 -21    9.06    5.94
  -7 -10  21    4.62    5.53
   7  10 -22   33.11   10.28
  -7 -10  22   35.62   11.12
   7  10 -23    1.10    4.16
  -7 -10  23   -0.00    4.69
   7  10 -24    0.98    4.36
  -7 -10  24   -0.00    3.95
   7  10 -25   -0.00    4.21
  -7 -10  25   -0.00    4.91
  -7 -10  26    3.85    5.55
  -7 -10  27    0.00    4.69
  -7 -10  28   11.36    7.14
  -7 -10  29   -0.00    4.21
  -7 -10  30    3.17    6.17
   7  11  -1   -0.00    5.80
  -7 -11   1    2.32    5.74
   7  11  -2   -0.00    5.85
  -7 -11   2    4.31    6.11
   7  11  -3    2.82    5.86
  -7 -11   3    2.12    5.44
  -7  11   4   22.51    7.19
   7  11  -4   21.09    8.72
  -7 -11   4   30.38   10.21
  -7  11   5   23.05    7.10
   7  11  -5   24.56    9.47
  -7 -11   5   22.00    9.05
   7  11  -6   -0.00    5.51
  -7 -11   6    6.30    6.91
   7  11  -7    7.82    6.75
  -7 -11   7    8.06    7.42
   7  11  -8   14.22    7.14
  -7 -11   8    8.03    6.95
   7  11  -9    1.90    4.78
  -7 -11   9    0.24    5.07
   7  11 -10   15.41    7.43
  -7 -11  10   19.70    8.27
   7  11 -11    3.04    5.37
  -7 -11  11    8.05    7.53
   7  11 -12   -0.00    4.38
  -7 -11  12    6.67    5.67
   7  11 -13   -0.00    4.74
  -7 -11  13    2.61    5.13
   7  11 -14   24.15    9.16
  -7 -11  14   27.35    9.36
   7  11 -15   -0.00    4.68
  -7 -11  15   -0.00    4.99
   7  11 -16    6.87    6.20
  -7 -11  16    6.10    6.00
   7  11 -17    0.03    5.00
  -7 -11  17    8.43    7.02
   7  11 -18   28.06    8.90
  -7 -11  18    1.81    5.98
   7  11 -19    2.82    4.62
  -7 -11  19    3.01    5.97
   7  11 -20   28.92    9.41
  -7 -11  20   19.53    9.14
   7  11 -21   -0.00    3.86
  -7 -11  21   -0.00    4.80
   7  11 -22   -0.00    4.32
  -7 -11  22    0.71    5.43
   7  11 -23   -0.00    4.39
  -7 -11  23    2.36    5.98
   7  11 -24   23.28    9.26
  -7 -11  24   22.97    8.68
   7  11 -25    0.75    5.72
  -7 -11  25    0.00    4.87
   7  11 -26   -0.00    5.47
  -7 -11  26   -0.00    4.40
  -7 -11  27    0.59    4.49
  -7 -11  28    2.11    4.77
  -7  12   1    0.25    4.62
   7  12  -1    2.95    7.37
  -7 -12   1    3.21    5.91
  -7  12   2   12.15    6.48
   7  12  -2   17.70    8.42
  -7 -12   2    9.93    6.96
  -7  12   3   -0.00    4.12
   7  12  -3   -0.00    5.47
  -7 -12   3    0.91    5.60
   7  12  -4    1.02    6.24
  -7 -12   4    2.79    5.39
   7  12  -5    0.10    6.04
  -7 -12   5    0.00    5.40
   7  12  -6   33.98   11.32
  -7 -12   6   26.60   10.05
   7  12  -7    9.39    6.34
  -7 -12   7    2.30    4.90
   7  12  -8   10.10    6.70
  -7 -12   8    7.12    7.00
   7  12  -9    4.64    5.97
  -7 -12   9   -0.00    4.39
   7  12 -10   -0.00    5.71
  -7 -12  10    5.90    6.70
   7  12 -11    2.59    5.56
  -7 -12  11    3.20    5.68
   7  12 -12   16.30    8.34
  -7 -12  12   16.80    8.39
   7  12 -13    1.77    5.81
  -7 -12  13   -0.00    4.76
   7  12 -14   -0.00    5.70
  -7 -12  14   -0.00    4.25
   7  12 -15    0.63    4.81
  -7 -12  15    2.50    4.18
   7  12 -16   28.88    9.83
  -7 -12  16   22.98    9.41
   7  12 -17   -0.00    5.78
  -7 -12  17    1.41    5.89
   7  12 -18    1.98    4.56
  -7 -12  18   12.59    7.51
   7  12 -19    4.71    5.60
  -7 -12  19    1.52    5.83
   7  12 -20    9.65    6.24
  -7 -12  20   10.91    6.94
   7  12 -21    1.34    4.57
  -7 -12  21   -0.00    5.17
   7  12 -22    8.81    6.09
  -7 -12  22    3.30    5.63
   7  12 -23    3.39    5.74
  -7 -12  23    4.58    5.92
   7  12 -24    1.87    5.00
  -7 -12  24   -0.00    4.35
   7  12 -25   -0.00    4.08
  -7 -12  25   -0.00    5.21
   7  12 -26    1.41    6.03
  -7 -12  26   -0.00    5.60
  -7 -12  27    3.02    5.74
  -7  13   1   -0.00    5.02
   7  13  -1    0.93    5.69
  -7 -13   1    3.99    7.11
  -7  13   2    3.66    4.83
   7  13  -2    5.11    6.32
  -7 -13   2    5.80    7.13
   7  13  -3   15.51    8.74
  -7 -13   3   20.56    9.20
   7  13  -4   44.93   12.92
  -7 -13   4   17.51    9.63
   7  13  -5    4.20    6.54
  -7 -13   5    3.27    6.94
   7  13  -6    0.80    4.59
  -7 -13   6    4.30    6.48
   7  13  -7   -0.00    5.32
  -7 -13   7    1.72    6.23
   7  13  -8   10.18    7.67
  -7 -13   8    9.17    7.01
   7  13  -9    7.11    6.37
  -7 -13   9    0.00    5.25
   7  13 -10   18.26    8.55
  -7 -13  10   23.01    9.45
   7  13 -11    2.22    6.62
  -7 -13  11   -0.00    5.74
   7  13 -12    2.94    5.82
  -7 -13  12    6.89    5.98
   7  13 -13    7.88    7.76
  -7 -13  13    5.51    6.20
   7  13 -14   37.40   10.54
  -7 -13  14   16.52    8.52
   7  13 -15   -0.00    6.00
  -7 -13  15   -0.00    5.14
   7  13 -16   -0.00    5.02
  -7 -13  16   -0.00    5.25
   7  13 -17    7.24    6.86
  -7 -13  17   -0.00    5.29
   7  13 -18    0.00    5.54
  -7 -13  18    4.60    6.34
   7  13 -19    0.00    4.95
  -7 -13  19    2.30    5.88
   7  13 -20    5.60    6.90
  -7 -13  20   12.49    7.76
   7  13 -21    2.86    5.45
  -7 -13  21   -0.00    5.00
   7  13 -22    3.55    5.74
  -7 -13  22    7.63    6.76
   7  13 -23   -0.00    5.03
  -7 -13  23    6.85    5.70
   7  13 -24    0.00    5.11
  -7 -13  24    9.49    7.97
   7  13 -25   -0.00    5.81
  -7 -13  25   -0.00    4.95
   7  13 -26    3.53    6.37
   7  13 -27   -0.00    5.00
   7  14  -1    0.97    6.79
  -7 -14   1    3.30    5.58
   7  14  -2    0.00    7.17
  -7 -14   2   -0.00    6.25
   7  14  -3    6.61    7.54
  -7 -14   3    4.61    6.74
   7  14  -4   -0.00    6.72
  -7 -14   4   -0.00    5.54
   7  14  -5    0.00    6.65
  -7 -14   5    4.41    7.01
   7  14  -6   17.95    9.09
  -7 -14   6   26.88   11.06
   7  14  -7   36.03   10.80
  -7 -14   7   17.93   10.08
   7  14  -8    9.31    6.69
  -7 -14   8    2.95    6.50
   7  14  -9    3.77    6.62
  -7 -14   9    0.72    4.91
   7  14 -10   13.37    7.72
  -7 -14  10    2.40    5.16
   7  14 -11    2.36    6.38
  -7 -14  11    0.81    5.16
   7  14 -12    7.86    6.67
  -7 -14  12   -0.00    4.63
   7  14 -13   -0.00    6.52
  -7 -14  13    1.30    5.62
   7  14 -14    1.09    5.39
  -7 -14  14   -0.00    5.49
   7  14 -15    5.38    6.08
  -7 -14  15    0.00    4.08
   7  14 -16    0.63    5.27
  -7 -14  16   -0.00    5.72
   7  14 -17    9.14    6.62
  -7 -14  17    5.99    6.09
   7  14 -18   -0.00    6.82
  -7 -14  18    1.67    5.66
   7  14 -19    0.40    5.41
  -7 -14  19    1.44    6.56
   7  14 -20    1.21    5.77
  -7 -14  20   -0.00    5.39
   7  14 -21    6.80    6.39
  -7 -14  21   -0.00    5.42
   7  14 -22    8.81    8.12
  -7 -14  22    1.77    5.30
   7  14 -23   -0.00    5.54
  -7 -14  23    0.00    5.40
   7  14 -24    2.97    5.60
   7  14 -25   -0.00    5.66
   7  15  -1   -0.00    5.47
   7  15  -2   10.32    7.40
   7  15  -3   16.74    8.68
   7  15  -4    9.59    8.16
   7  15  -5   -0.00    7.49
   7  15  -6    2.16    5.87
   7  15  -7    3.41    6.46
  -7 -15   7   -0.00    5.03
   7  15  -8    9.13    6.92
  -7 -15   8    0.00    4.90
   7  15  -9    6.80    6.53
  -7 -15   9    3.20    6.48
   7  15 -10    4.09    6.10
  -7 -15  10    0.82    5.34
   7  15 -11    3.26    6.46
  -7 -15  11    7.09    7.38
   7  15 -12   -0.00    6.14
  -7 -15  12   -0.00    4.76
   7  15 -13   -0.00    5.88
  -7 -15  13   -0.00    5.94
   7  15 -14   -0.00    6.69
  -7 -15  14    2.90    6.97
   7  15 -15    7.88    7.28
  -7 -15  15    5.49    5.69
   7  15 -16    1.44    6.19
  -7 -15  16    2.53    5.96
   7  15 -17   -0.00    6.84
  -7 -15  17    2.06    5.85
   7  15 -18    0.21    5.34
  -7 -15  18   -0.00    4.84
   7  15 -19    8.94    7.68
  -7 -15  19    0.00    5.45
   7  15 -20   -0.00    7.07
  -7 -15  20    9.05    7.07
  -7 -15  21    6.21    7.13
   7  16  -1    3.84    6.95
   7  16  -2    3.44    5.24
   7  16  -3    7.67    7.16
   7  16  -4    0.14    6.29
   7  16  -5   -0.00    6.65
   7  16  -6    5.54    6.83
   7  16  -7    4.00    6.60
   7  16  -8    5.93    7.04
   7  16  -9    1.85    5.72
   7  16 -10    3.77    4.97
  -7 -16  14   -0.00    5.83
  -7 -16  15    5.36    7.39
  -7 -16  16    3.57    6.77
  -7 -16  17    4.49    7.09
  -7 -16  18   -0.00    5.83
  -7 -16  19    0.15    4.08
  -6   0   1    3.02    3.17
  -6   0   1   -0.00    3.21
   6   0  -1    0.02    2.63
   6   0  -1    2.20    2.57
  -6   0   2  434.39   48.34
  -6   0   2  515.33   49.60
   6   0  -2  380.96   48.10
   6   0  -2  410.98   47.74
  -6   0   3    0.00    2.49
  -6   0   3    0.57    2.59
   6   0  -3   -0.00    2.34
   6   0  -3    2.00    2.01
  -6   0   4   19.73    4.82
  -6   0   4   17.96    4.95
   6   0  -4   20.24    4.76
   6   0  -4   19.25    3.99
  -6   0   5    0.84    2.48
  -6   0   5   -0.00    2.75
   6   0  -5   -0.00    2.39
   6   0  -5   -0.00    1.55
  -6   0   6 1417.04  145.34
  -6   0   6 1370.73  145.62
   6   0  -6 1440.04  145.36
   6   0  -6 1273.26  143.88
  -6   0   7    1.25    1.79
  -6   0   7    1.06    2.40
   6   0  -7    0.43    1.90
   6   0  -7   -0.00    0.92
  -6   0   8   30.74    5.17
  -6   0   8   33.36    5.72
   6   0  -8   29.69    5.22
  -6   0   9    0.00    1.57
  -6   0   9   -0.00    1.56
   6   0  -9   -0.00    1.84
  -6   0  10  213.57   24.07
  -6   0  10  208.28   24.53
   6   0 -10  212.87   24.25
  -6   0  11   -0.00    1.36
  -6   0  11   -0.00    1.62
   6   0 -11   -0.00    1.84
  -6   0  12  340.47   36.43
  -6   0  12  314.36   36.88
   6   0 -12  333.03   36.69
  -6   0  13    0.56    1.49
  -6   0  13   -0.00    1.74
   6   0 -13    0.31    1.62
  -6   0  14  100.99   10.22
  -6   0  14   53.28    9.75
   6   0 -14   85.45   10.18
  -6   0  15    1.50    1.48
  -6   0  15    0.12    1.68
   6   0 -15    1.25    1.76
  -6   0  16  293.22   32.73
  -6   0  16  323.42   33.65
   6   0 -16  269.92   32.57
  -6   0  17   -0.00    1.99
   6   0 -17   -0.00    1.70
   6   0 -17   -0.00    1.83
  -6   0  18  179.54   25.02
   6   0 -18  205.30   24.73
   6   0 -18  259.20   25.32
   6   0 -19    0.00    2.05
   6   0 -20    2.12    2.20
  -6   0  22  155.41   20.27
  -6   0  23    0.59    2.19
  -6   0  24    0.00    2.21
  -6   0  25   -0.00    2.60
  -6   0  26   50.95    9.55
  -6   0  27   -0.00    2.36
  -6   0  28   41.42    8.60
  -6   0  29   -0.00    2.90
  -6   0  30   19.21    5.98
  -6   0  31    1.71    3.11
  -6   0  32   62.99   11.72
  -6   0  33    0.00    2.91
  -6   0  34   -0.00    3.11
  -6   0  35    1.71    3.23
  -6   0  36   -0.00    3.34
  -6   0  37    1.12    3.65
  -6   0  38    5.80    4.88
  -6   1   1   11.73    3.73
  -6   1   1    6.55    3.73
   6  -1  -1    7.14    3.28
   6  -1  -1    8.89    3.34
   6   1  -1    6.53    3.78
   6   1  -1    2.71    2.87
  -6  -1   1    7.37    4.03
  -6  -1   1   10.93    4.53
  -6   1   2  668.36   72.48
  -6   1   2  657.50   72.89
   6  -1  -2  623.33   72.49
   6  -1  -2  627.20   71.85
   6   1  -2  695.87   73.45
   6   1  -2  673.85   72.79
  -6  -1   2  671.24   73.26
  -6  -1   2  684.31   73.87
  -6   1   3   42.44    6.73
  -6   1   3   28.86    6.27
   6  -1  -3   42.96    6.82
   6  -1  -3   34.08    5.70
   6   1  -3   39.88    7.31
   6   1  -3   34.92    6.39
  -6  -1   3   31.61    6.85
  -6  -1   3   37.45    7.41
  -6   1   4  420.00   89.66
  -6   1   4  879.79   91.53
   6  -1  -4  961.04   91.55
   6  -1  -4  946.42   90.65
   6  -1  -4 1217.85   90.95
   6   1  -4  889.53   92.10
   6   1  -4  931.55   91.55
  -6  -1   4  922.25   92.29
  -6  -1   4  923.14   92.73
  -6   1   5  128.26   15.78
  -6   1   5  123.99   16.08
   6  -1  -5  139.52   16.01
   6  -1  -5  126.22   14.48
   6  -1  -5  137.83   14.51
   6   1  -5  131.04   16.71
   6   1  -5  108.51   15.52
  -6  -1   5  129.96   16.58
  -6  -1   5  108.19   16.46
  -6   1   6   93.63   10.70
  -6   1   6   39.09    9.60
   6  -1  -6   88.21   10.59
   6   1  -6  127.59   12.72
   6   1  -6   83.31   10.56
  -6  -1   6  105.87   11.81
  -6  -1   6   85.52   11.79
  -6   1   7  282.97   31.23
  -6   1   7  260.03   31.34
   6  -1  -7  282.97   31.20
   6   1  -7  276.66   32.37
   6   1  -7  283.34   31.29
  -6  -1   7  288.46   32.12
  -6  -1   7  273.44   32.54
  -6   1   8  738.61   73.40
  -6   1   8  687.61   73.72
   6  -1  -8  803.95   73.66
   6   1  -8  362.40   73.35
   6   1  -8  780.95   73.76
  -6  -1   8  718.29   74.58
  -6  -1   8  830.02   75.71
  -6   1   9    7.26    2.01
  -6   1   9    7.99    2.31
   6  -1  -9    7.50    2.12
   6   1  -9    7.09    3.28
   6   1  -9    8.77    2.15
  -6  -1   9    9.23    3.01
  -6  -1   9   11.84    3.40
  -6   1  10  113.78   13.42
  -6   1  10  109.81   13.89
   6  -1 -10  122.51   13.60
   6   1 -10  129.03   15.57
   6   1 -10  124.70   13.64
  -6  -1  10  118.96   14.89
  -6  -1  10  119.59   15.52
  -6   1  11   20.45    2.84
  -6   1  11   19.45    3.33
   6  -1 -11   19.09    2.89
   6   1 -11   20.56    4.72
  -6  -1  11   26.27    4.57
  -6  -1  11   13.47    3.98
  -6   1  12  331.71   34.91
  -6   1  12  299.15   35.55
   6  -1 -12  327.24   34.91
   6   1 -12  349.16   37.32
  -6  -1  12  329.03   36.74
  -6  -1  12  333.31   37.49
  -6   1  13   62.55    8.07
   6  -1 -13   66.81    7.21
   6   1 -13   52.35    8.85
  -6  -1  13   66.83    9.00
  -6  -1  13   54.95    9.27
  -6   1  14  171.57   20.66
   6  -1 -14  186.31   19.76
   6  -1 -14  182.62   19.76
   6   1 -14  180.46   21.89
  -6  -1  14  186.03   21.68
  -6  -1  14  181.79   22.31
  -6   1  15   11.44    2.74
   6  -1 -15   11.45    2.14
   6  -1 -15   14.34    2.16
   6   1 -15   18.27    4.13
  -6  -1  15   13.24    3.46
  -6  -1  15   11.90    3.89
  -6   1  16    3.71    2.10
   6  -1 -16    4.33    1.61
   6  -1 -16    5.94    1.65
   6   1 -16    2.73    2.33
  -6  -1  16    7.27    2.85
  -6  -1  16   10.52    3.52
  -6   1  17    7.02    2.44
   6  -1 -17    4.73    1.77
   6  -1 -17    5.93    1.88
   6   1 -17    8.71    3.21
  -6  -1  17   11.61    3.21
  -6  -1  17    6.67    3.30
  -6   1  18  256.53   28.76
   6  -1 -18  241.70   27.73
   6  -1 -18  247.32   27.82
   6   1 -18  248.18   29.50
  -6  -1  18  266.81   29.39
  -6   1  19   35.96    6.17
   6  -1 -19   33.98    5.44
   6   1 -19   35.92    6.91
  -6  -1  19   45.19    6.98
   6   1 -20   -0.00    2.12
   6   1 -21    4.07    3.17
  -6  -1  21    3.28    3.20
  -6   1  22   12.42    3.68
  -6  -1  22   18.34    5.16
  -6   1  23    9.14    3.25
  -6  -1  23    9.18    4.20
  -6   1  24   38.42    7.29
  -6  -1  24   42.14    8.56
  -6   1  25   -0.00    1.84
  -6  -1  25    0.02    2.70
  -6   1  26    3.49    2.67
  -6  -1  26    0.86    3.35
  -6   1  27    1.29    2.16
  -6  -1  27   -0.00    3.22
  -6   1  28   51.18    9.29
  -6  -1  28   48.84    9.99
  -6   1  29   -0.00    2.23
  -6  -1  29    1.14    3.39
  -6   1  30   25.48    6.34
  -6  -1  30   21.52    6.71
  -6   1  31    0.25    1.92
  -6  -1  31   -0.00    3.52
  -6   1  32    0.08    2.65
  -6  -1  32    0.55    3.39
  -6   1  33    1.62    2.89
  -6  -1  33   -0.00    3.78
  -6   1  34   24.15    6.80
  -6  -1  34   24.05    7.46
  -6   1  35    4.52    3.46
  -6  -1  35   -0.00    3.37
  -6   1  36    5.52    3.79
  -6  -1  36    8.51    4.99
  -6   1  37   -0.00    2.94
  -6  -1  37    2.68    4.17
  -6   1  38   -0.00    3.78
  -6  -1  38    0.00    3.56
  -6   2   1    3.67    2.55
  -6   2   1    5.92    3.48
   6  -2  -1    5.59    3.03
   6  -2  -1    5.23    2.76
   6  -2  -1    7.20    2.81
   6   2  -1    6.71    4.03
   6   2  -1    4.65    3.24
  -6  -2   1    0.00    3.35
  -6  -2   1    4.32    3.62
  -6   2   2   20.74    4.53
  -6   2   2   12.22    4.31
   6  -2  -2   18.75    4.69
   6  -2  -2   23.02    4.43
   6  -2  -2   16.83    3.97
   6   2  -2   20.00    5.51
   6   2  -2   24.61    5.48
  -6  -2   2   17.44    5.39
  -6  -2   2   23.73    6.17
  -6   2   3    7.47    2.90
  -6   2   3    0.75    2.31
   6  -2  -3    4.96    2.75
   6  -2  -3    6.21    2.26
   6  -2  -3    4.34    2.14
   6   2  -3    5.34    3.34
   6   2  -3    8.82    3.49
  -6  -2   3    7.09    3.70
  -6  -2   3    0.00    3.14
  -6   2   4   57.40    8.58
  -6   2   4   61.37    9.15
   6  -2  -4   58.36    8.77
   6  -2  -4   62.61    7.80
   6  -2  -4   57.09    7.67
   6   2  -4   54.81    9.78
   6   2  -4   71.23    9.75
  -6  -2   4   64.89   10.01
  -6  -2   4   66.24   10.45
  -6   2   5   16.09    3.47
  -6   2   5   15.86    3.82
   6  -2  -5   19.66    3.79
   6   2  -5    9.06    4.21
   6   2  -5   12.89    3.91
  -6  -2   5   14.33    4.16
  -6  -2   5   13.58    4.66
  -6   2   6  347.26   39.60
  -6   2   6  361.28   40.01
   6  -2  -6  350.14   39.81
   6   2  -6  347.52   41.63
   6   2  -6  394.25   41.08
  -6  -2   6  366.51   41.31
  -6  -2   6  364.34   42.01
  -6   2   7   65.74    8.15
  -6   2   7   66.30    8.18
  -6   2   7   67.80    8.52
   6  -2  -7   56.69    8.01
   6   2  -7   75.54   10.56
   6   2  -7   60.97    9.12
  -6  -2   7   70.65   10.02
  -6  -2   7   40.41    9.15
  -6   2   8    9.58    2.05
  -6   2   8    7.95    2.11
  -6   2   8   10.18    2.46
   6   2  -8    6.36    3.82
   6   2  -8   10.46    3.11
  -6  -2   8    5.62    2.92
  -6  -2   8   10.23    3.55
  -6   2   9    1.19    0.81
  -6   2   9    1.52    0.91
  -6   2   9    0.10    1.21
   6   2  -9    0.80    2.66
   6   2  -9    0.49    1.84
  -6  -2   9    1.67    2.35
  -6  -2   9    0.19    2.25
  -6   2  10  283.93   32.64
   6   2 -10  370.03   36.22
   6   2 -10  314.46   34.28
  -6  -2  10  295.57   34.86
  -6  -2  10  318.75   35.83
  -6   2  11  279.24   30.79
   6   2 -11  314.38   34.13
   6   2 -11  274.51   32.38
  -6  -2  11  337.60   33.83
  -6  -2  11  287.79   33.98
   6   2 -12  106.53   14.59
   6   2 -12  102.85   13.32
  -6  -2  12  119.87   15.25
   6   2 -13   16.32    4.40
   6   2 -13   15.02    3.24
  -6  -2  13   13.47    4.02
  -6  -2  13   14.59    4.43
   6   2 -14  107.94   14.52
  -6  -2  14  113.32   14.39
  -6  -2  14   97.53   14.66
   6   2 -15   29.54    5.62
  -6  -2  15   11.61    4.00
  -6  -2  15   37.85    6.59
   6   2 -16   69.87   10.46
  -6  -2  16   66.73    9.94
  -6  -2  16   62.96   10.59
   6   2 -17   27.76    6.09
  -6  -2  17   26.45    5.60
   6   2 -18   13.16    4.58
  -6  -2  18   15.31    4.27
   6   2 -19   14.98    4.95
  -6  -2  19   24.84    5.29
  -6   2  20  185.95   23.12
   6   2 -20  223.61   25.41
  -6  -2  20  199.41   24.56
  -6  -2  20  188.62   25.22
  -6   2  21    0.33    2.09
   6   2 -21    3.02    3.25
  -6  -2  21    3.67    3.54
  -6   2  22   44.20    7.10
   6   2 -22   28.18    7.32
  -6  -2  22   42.31    8.45
  -6  -2  23    2.70    3.54
  -6  -2  24   11.23    5.08
  -6  -2  25   13.33    5.22
  -6  -2  26   59.97   11.23
  -6  -2  27    7.61    4.55
  -6  -2  28   16.64    5.91
  -6  -2  29    5.70    4.49
  -6  -2  30    7.23    4.89
  -6  -2  31    0.04    3.68
  -6  -2  32   35.34    9.06
  -6  -2  33    0.00    3.60
  -6  -2  34    4.59    4.35
  -6   2  35    1.93    2.85
  -6  -2  35   -0.00    3.24
  -6   2  36   15.10    5.44
  -6  -2  36   22.24    7.12
  -6   2  37    1.55    3.12
  -6  -2  37    1.23    4.22
  -6   2  38    3.84    3.31
  -6  -2  38    0.00    4.29
  -6   3   1    0.00    2.24
  -6   3   1   -0.00    2.27
  -6   3   1    1.52    2.57
   6  -3  -1    3.56    2.45
   6  -3  -1   -0.00    2.41
   6   3  -1    0.00    2.96
   6   3  -1    3.40    2.72
  -6  -3   1    1.55    3.82
  -6  -3   1    4.31    3.47
  -6   3   2  134.41   17.58
  -6   3   2  149.01   17.84
  -6   3   2  148.03   18.18
   6  -3  -2  138.82   17.16
   6  -3  -2  148.61   17.10
   6   3  -2  147.02   19.43
   6   3  -2  117.86   18.29
  -6  -3   2  146.52   19.08
  -6  -3   2  112.02   18.72
  -6   3   3  161.01   18.74
  -6   3   3  151.98   18.65
  -6   3   3  142.44   18.76
   6  -3  -3  148.15   17.83
   6  -3  -3  151.19   17.79
   6   3  -3  179.71   21.15
   6   3  -3  126.33   19.20
  -6  -3   3  142.14   19.68
  -6  -3   3  161.72   21.00
  -6   3   4   39.24    6.12
  -6   3   4   45.70    6.35
  -6   3   4   35.11    6.17
   6  -3  -4   28.78    4.76
   6  -3  -4   30.66    4.77
   6   3  -4   29.84    7.34
   6   3  -4   36.68    6.99
  -6  -3   4   30.65    6.65
  -6  -3   4   53.56    8.70
  -6   3   5    7.64    2.82
  -6   3   5   17.35    3.56
  -6   3   5   11.10    3.35
   6   3  -5    8.94    4.32
   6   3  -5   11.36    4.03
  -6  -3   5    7.68    3.83
  -6  -3   5   15.12    5.13
  -6   3   6   12.54    3.04
  -6   3   6   10.81    2.85
  -6   3   6   16.23    3.42
  -6   3   6   15.13    3.46
   6   3  -6   10.79    4.94
   6   3  -6   23.84    4.98
  -6  -3   6   13.14    4.38
  -6  -3   6   16.10    5.55
  -6   3   7   20.55    3.52
  -6   3   7   21.20    3.66
  -6   3   7   18.50    3.68
  -6   3   7   19.94    3.86
   6   3  -7   21.41    5.98
   6   3  -7   17.24    4.55
  -6  -3   7   17.86    5.09
  -6  -3   7   26.39    6.06
  -6   3   8  407.38   44.77
  -6   3   8  434.94   44.91
  -6   3   8  388.62   45.28
  -6   3   8  414.50   45.33
   6   3  -8  413.73   48.26
   6   3  -8  421.61   47.19
  -6  -3   8  412.79   47.52
  -6  -3   8  447.34   48.72
  -6   3   9   72.75    8.57
  -6   3   9   70.99    8.60
  -6   3   9   75.22    9.31
  -6   3   9   75.58    9.33
   6   3  -9   86.80   12.52
  -6  -3   9  119.46   12.92
  -6  -3   9  116.49   13.86
  -6   3  10   36.99    4.40
  -6   3  10   30.97    4.25
   6   3 -10   23.84    6.32
  -6  -3  10   31.98    6.54
  -6  -3  10   21.35    6.20
  -6   3  11   10.36    1.69
  -6   3  11   10.76    1.68
   6   3 -11   12.53    4.51
  -6  -3  11   16.07    4.28
  -6  -3  11    0.98    2.82
   6   3 -12   70.20   11.64
  -6  -3  12   88.50   11.94
  -6  -3  12   74.04   12.19
   6   3 -13  152.34   20.21
  -6  -3  13  164.06   20.05
  -6  -3  13  146.13   20.53
   6   3 -14  184.25   24.43
  -6  -3  14  217.95   24.52
  -6  -3  14  179.70   24.81
   6   3 -15   26.09    6.20
  -6  -3  15   24.49    5.64
  -6   3  16   17.55    2.93
   6   3 -16   27.65    6.10
  -6  -3  16   34.08    6.33
  -6   3  17   82.13   10.20
   6   3 -17   93.17   13.43
  -6  -3  17   90.94   12.87
  -6   3  18  122.51   14.51
   6   3 -18  124.71   17.44
  -6  -3  18  129.21   16.90
  -6  -3  18  113.34   17.42
  -6   3  19   45.27    6.94
   6   3 -19   51.20    9.31
  -6  -3  19   64.24    9.54
  -6  -3  19   45.46    9.36
  -6   3  20    0.74    2.04
   6   3 -20    8.85    4.20
  -6  -3  20    4.46    3.53
  -6  -3  20    3.30    3.22
  -6   3  21    0.30    1.81
   6   3 -21   -0.00    3.47
  -6  -3  21   -0.00    3.55
  -6   3  22   51.63    8.76
   6   3 -22   76.32   11.71
  -6  -3  22   64.56   11.46
   6   3 -23   16.74    5.55
  -6  -3  23   24.73    7.08
  -6  -3  24   92.64   15.18
  -6  -3  25   -0.00    3.51
  -6  -3  26    1.04    3.22
  -6  -3  27    0.00    3.79
  -6  -3  28   25.90    8.18
  -6  -3  29    9.80    5.15
  -6  -3  30   22.85    7.72
  -6  -3  31   -0.00    3.59
  -6  -3  32    0.00    3.49
  -6  -3  33    7.06    4.59
  -6  -3  34   11.37    6.60
  -6  -3  35   -0.00    3.67
  -6  -3  36   -0.00    3.91
  -6  -3  37   -0.00    4.02
  -6   4   1  146.11   22.46
  -6   4   1  193.21   23.33
  -6   4   1  221.79   24.21
   6  -4  -1  186.82   23.00
   6  -4  -1  195.94   22.68
   6   4  -1  208.97   25.62
   6   4  -1  171.51   24.10
  -6  -4   1  185.84   24.36
  -6  -4   1  197.03   25.70
  -6   4   2   16.56    4.45
  -6   4   2   21.44    4.76
  -6   4   2   15.98    4.46
  -6   4   2   18.54    4.75
   6  -4  -2   19.38    4.35
   6  -4  -2   15.60    3.63
   6   4  -2   14.09    5.71
   6   4  -2   25.14    5.81
  -6  -4   2    2.29    3.21
  -6  -4   2   28.72    6.92
  -6   4   3    5.52    2.70
  -6   4   3    4.67    2.40
  -6   4   3    9.36    3.34
  -6   4   3    4.44    2.71
   6  -4  -3    4.52    2.47
   6  -4  -3    8.47    2.56
   6   4  -3    8.29    4.75
   6   4  -3   10.24    4.13
  -6  -4   3    4.62    3.50
  -6  -4   3    8.97    4.31
  -6   4   4   19.13    4.18
  -6   4   4   22.20    4.49
  -6   4   4    9.13    3.70
  -6   4   4   16.87    4.18
   6  -4  -4   20.31    3.44
   6  -4  -4   15.49    3.19
   6   4  -4    9.83    4.91
  -6  -4   4   20.19    5.27
  -6  -4   4   17.78    6.39
  -6   4   5  277.50   30.42
  -6   4   5  298.31   30.72
  -6   4   5  252.42   30.79
  -6   4   5  250.73   30.62
   6  -4  -5  271.70   28.71
   6  -4  -5  247.26   28.62
   6   4  -5  283.02   33.56
  -6  -4   5  293.79   32.69
  -6  -4   5  247.63   32.93
  -6   4   6  275.58   31.67
  -6   4   6  296.69   31.94
  -6   4   6  270.53   32.18
  -6   4   6  277.92   32.15
   6   4  -6  264.05   34.62
  -6  -4   6  293.28   34.07
  -6  -4   6  282.82   34.96
  -6   4   7   78.34   10.62
  -6   4   7   98.55   11.16
  -6   4   7   76.77   11.07
  -6   4   7   92.78   11.37
   6   4  -7   79.29   13.40
  -6  -4   7   77.87   12.64
  -6  -4   7   87.24   13.68
  -6   4   8    5.96    2.07
  -6   4   8    7.32    2.24
  -6   4   8    6.92    2.49
  -6   4   8    6.09    2.32
   6   4  -8    8.81    4.81
  -6  -4   8    9.95    3.93
  -6  -4   8    8.85    4.18
  -6   4   9   64.25    7.82
  -6   4   9   68.94    7.91
  -6   4   9   49.73    8.03
  -6   4   9   59.16    8.15
   6   4  -9   59.15   10.62
  -6  -4   9   60.52   10.28
  -6  -4   9   92.83   12.72
  -6   4  10   28.38    3.98
  -6   4  10   33.07    4.07
  -6   4  10   31.26    4.84
   6   4 -10   25.14    6.58
  -6  -4  10   36.83    7.08
  -6  -4  10   27.36    6.90
  -6   4  11  140.60   16.97
   6   4 -11  151.65   20.30
  -6  -4  11  162.12   20.08
  -6  -4  11  164.44   21.23
  -6   4  12  127.12   14.34
   6   4 -12  118.44   17.48
  -6  -4  12  131.09   17.33
  -6  -4  12  113.00   17.65
  -6   4  13   48.14    6.41
   6   4 -13   53.78    9.58
  -6  -4  13   60.65    9.61
  -6   4  14   -0.00    1.17
   6   4 -14    3.09    3.22
  -6  -4  14    2.28    3.28
  -6   4  15  128.72   15.44
   6   4 -15  151.63   19.51
  -6  -4  15  151.46   18.85
  -6   4  16  161.86   19.05
   6   4 -16  197.12   23.48
  -6  -4  16  168.80   22.03
  -6   4  17   13.47    2.74
   6   4 -17   10.69    4.73
  -6  -4  17    1.22    2.83
  -6  -4  17    7.06    4.42
  -6   4  18   49.56    7.73
   6   4 -18   72.28   11.54
  -6  -4  18   68.86   10.59
  -6  -4  18   72.03   11.84
  -6   4  19  106.55   14.69
   6   4 -19  146.32   18.84
  -6  -4  19  135.19   17.66
  -6  -4  19  133.60   18.78
  -6   4  20  135.11   17.19
   6   4 -20  152.96   20.55
  -6  -4  20  138.49   19.34
  -6  -4  20  147.04   20.92
  -6   4  21    9.65    3.29
   6   4 -21    6.18    4.75
  -6  -4  21    4.70    4.58
   6   4 -22    7.90    4.59
  -6  -4  22    5.51    4.37
   6   4 -23    1.56    3.59
  -6  -4  23   -0.00    2.92
   6   4 -24   -0.00    3.26
  -6  -4  24   -0.00    3.37
  -6  -4  25    5.19    4.10
  -6  -4  26   11.74    5.68
  -6  -4  27   14.59    6.69
  -6  -4  28   25.54    7.56
  -6  -4  29    3.99    4.16
  -6  -4  30   15.13    6.84
  -6  -4  31    2.29    4.28
  -6  -4  32   24.28    7.66
  -6  -4  33    4.37    4.40
  -6  -4  34    2.56    4.59
  -6  -4  35    8.63    6.89
  -6  -4  36   13.42    6.36
  -6  -4  37    1.38    4.40
  -6   5   1   13.16    4.27
  -6   5   1   15.36    4.46
  -6   5   1   13.91    4.75
  -6   5   1   13.92    4.34
   6  -5  -1    9.98    3.85
   6   5  -1   31.75    7.81
  -6  -5   1   19.69    5.39
  -6  -5   1    6.67    4.99
  -6   5   2  106.70   15.83
  -6   5   2  113.94   16.08
  -6   5   2  115.37   16.61
  -6   5   2  123.64   16.53
   6  -5  -2  149.25   16.47
   6   5  -2  107.06   17.89
  -6  -5   2  115.03   17.05
  -6  -5   2  135.80   19.14
  -6   5   3   72.86   16.18
  -6   5   3  148.33   17.97
  -6   5   3  156.55   18.73
   6  -5  -3  143.54   17.17
   6  -5  -3  159.48   17.14
   6   5  -3  180.90   21.67
  -6  -5   3  151.60   19.45
  -6  -5   3  191.28   21.96
  -6   5   4  114.89   16.28
  -6   5   4  149.55   17.16
  -6   5   4  160.07   17.98
   6  -5  -4  125.68   15.71
   6  -5  -4  135.51   15.68
   6   5  -4  119.68   18.93
  -6  -5   4  123.21   17.98
  -6  -5   4   92.10   17.90
  -6   5   5    6.44    2.78
  -6   5   5    2.09    2.41
  -6   5   5    3.61    2.63
   6  -5  -5    4.83    1.84
   6  -5  -5    2.18    1.59
   6   5  -5    2.34    3.88
  -6  -5   5    5.78    3.90
  -6  -5   5    0.00    3.35
  -6   5   6    0.00    1.84
  -6   5   6    2.80    2.29
  -6   5   6    1.51    2.00
   6  -5  -6    1.93    1.00
   6  -5  -6    1.74    0.95
   6   5  -6   -0.00    3.25
  -6  -5   6    0.00    3.08
  -6  -5   6    4.80    4.16
  -6   5   7   65.61    9.36
  -6   5   7   67.00    9.32
  -6   5   7   58.49    9.58
   6   5  -7   69.26   12.35
  -6  -5   7   70.76   11.54
  -6  -5   7   78.05   12.70
  -6   5   8   50.85    7.49
  -6   5   8   55.60    7.67
  -6   5   8   53.14    8.12
   6   5  -8   58.90   10.78
  -6  -5   8   38.33    8.83
  -6  -5   8   59.98   10.93
  -6   5   9   91.03   12.09
  -6   5   9  100.98   12.26
  -6   5   9   96.76   12.84
   6   5  -9   96.93   15.27
  -6  -5   9  106.46   14.99
  -6   5  10   49.02    6.88
  -6   5  10   49.84    6.90
  -6   5  10   42.14    7.29
   6   5 -10   65.60   10.71
  -6  -5  10   58.64    9.83
  -6  -5  10   54.93   10.59
  -6   5  11    2.10    1.77
  -6   5  11    1.84    1.37
  -6   5  11    3.03    1.92
   6   5 -11    1.63    3.95
  -6  -5  11    1.95    3.04
  -6   5  12    4.56    1.81
  -6   5  12    6.28    1.69
  -6   5  12    5.29    2.37
   6   5 -12   11.27    4.89
  -6  -5  12    4.75    3.67
  -6   5  13  258.35   28.63
  -6   5  13  265.29   28.68
  -6   5  13  241.31   29.81
   6   5 -13  312.69   34.22
  -6  -5  13  355.42   34.11
  -6   5  14  303.74   35.89
   6   5 -14  332.27   39.90
  -6  -5  14  370.50   39.60
  -6   5  15   -0.00    1.72
   6   5 -15    1.33    3.04
  -6  -5  15    0.19    2.57
  -6  -5  15    0.00    3.46
  -6   5  16    9.37    2.93
   6   5 -16    8.66    4.98
  -6  -5  16   22.03    5.64
  -6  -5  16   24.39    6.70
  -6   5  17    0.12    1.88
   6   5 -17    1.11    3.55
  -6  -5  17    1.69    3.26
  -6  -5  17   -0.00    3.54
  -6   5  18  132.48   16.82
   6   5 -18  154.12   20.57
  -6  -5  18  133.81   20.47
  -6   5  19   26.57    4.81
   6   5 -19   33.01    7.82
  -6  -5  19    2.30    4.53
  -6   5  20   16.04    4.24
   6   5 -20   18.51    6.23
  -6  -5  20    7.41    5.16
   6   5 -21    0.00    3.92
  -6  -5  21    1.83    2.75
   6   5 -22    5.25    4.21
  -6  -5  22    2.86    4.71
   6   5 -23   52.85   11.32
  -6  -5  23   66.13   12.45
   6   5 -24   47.06    9.97
  -6  -5  24   31.57    9.12
   6   5 -25    8.88    5.41
  -6  -5  25    5.87    4.17
  -6  -5  26    5.45    4.11
  -6  -5  27    0.00    3.85
  -6  -5  28   17.61    6.71
  -6  -5  29   27.49    8.56
  -6  -5  30   21.25    7.50
  -6  -5  31    0.92    5.23
  -6  -5  32   -0.00    3.31
  -6  -5  33   11.26    6.19
  -6  -5  34    6.81    5.73
  -6  -5  35    9.32    6.18
  -6  -5  36    0.00    4.66
  -6   6   1  181.19   22.68
  -6   6   1  161.46   22.17
   6  -6  -1  156.40   22.08
   6  -6  -1  186.55   22.73
   6   6  -1  216.14   26.12
  -6  -6   1  160.11   24.63
  -6   6   2   29.12    6.77
  -6   6   2   39.21    7.45
  -6   6   2   48.55    8.73
   6  -6  -2   35.55    7.15
   6  -6  -2   50.41    7.77
   6   6  -2   27.68    8.13
  -6  -6   2   37.21    9.49
  -6   6   3    3.23    2.70
  -6   6   3    7.90    3.46
  -6   6   3    6.07    3.82
   6  -6  -3    6.42    3.11
   6  -6  -3    5.94    2.88
   6   6  -3    5.17    4.54
  -6  -6   3    7.23    4.92
  -6   6   4   19.63    5.03
  -6   6   4   23.32    5.93
   6  -6  -4   19.43    4.93
   6  -6  -4   24.42    5.00
   6   6  -4   28.51    8.05
  -6  -6   4   24.30    7.53
  -6   6   5   92.74   16.48
  -6   6   5  137.67   18.34
   6  -6  -5  165.35   17.99
   6  -6  -5  145.24   16.68
  -6  -6   5  159.90   21.31
  -6   6   6   90.97   13.74
  -6   6   6   98.40   14.57
   6  -6  -6   95.68   13.67
   6  -6  -6  108.05   12.79
   6  -6  -6  117.86   12.79
   6   6  -6   91.90   16.18
  -6  -6   6   98.75   16.87
  -6   6   7   64.50    9.96
  -6   6   7   78.49   11.10
   6  -6  -7   86.90   10.55
   6  -6  -7   66.95    8.27
   6  -6  -7   65.13    8.16
   6   6  -7   61.36   12.41
  -6  -6   7   71.18   12.81
  -6   6   8   16.07    4.12
  -6   6   8   28.18    5.49
   6  -6  -8   14.13    3.81
   6   6  -8   16.25    6.29
  -6  -6   8   18.94    6.67
  -6   6   9   89.99   14.17
  -6   6   9  118.27   15.51
   6  -6  -9  133.19   14.86
   6   6  -9  139.55   18.63
  -6   6  10   71.84   10.91
  -6   6  10   89.01   12.08
   6  -6 -10   84.13   11.08
   6   6 -10  114.80   15.67
  -6   6  11   72.78    9.34
  -6   6  11   50.73    9.32
   6  -6 -11   67.10    9.02
   6   6 -11   82.24   12.98
  -6   6  12   93.81   12.30
  -6   6  12   90.35   12.76
   6  -6 -12   99.62   12.06
   6   6 -12   93.72   15.44
  -6   6  13    4.09    2.30
  -6   6  13    1.31    2.18
   6   6 -13    0.00    3.12
  -6  -6  13    7.64    4.54
  -6   6  14    0.00    1.71
  -6   6  14    2.00    2.44
   6   6 -14   -0.00    3.28
  -6  -6  14    2.41    3.24
  -6   6  15   67.32    9.91
   6   6 -15   66.60   12.40
  -6  -6  15   70.12   13.06
  -6   6  16    6.70    2.99
   6   6 -16    4.08    3.92
  -6  -6  16   13.34    5.32
  -6   6  17   26.71    5.28
   6   6 -17   16.46    6.62
  -6  -6  17   20.21    7.16
  -6   6  18   49.98    8.45
   6   6 -18   66.44   11.95
  -6  -6  18   53.60   11.28
   6   6 -19   18.95    7.06
  -6  -6  19   20.35    7.40
   6   6 -20    1.06    3.97
  -6  -6  20    0.88    3.40
   6   6 -21   25.87    8.13
  -6  -6  21   31.08    8.56
  -6  -6  22    5.36    4.95
  -6  -6  23   24.30    8.24
  -6  -6  24    3.96    4.98
  -6  -6  25    7.62    6.76
   6   6 -26   23.97    8.06
  -6  -6  26   30.78    9.03
  -6  -6  27   22.20    8.12
  -6  -6  28   -0.00    4.51
  -6  -6  29    1.36    3.47
  -6  -6  30   -0.00    3.53
  -6  -6  31   13.84    6.92
  -6  -6  32    5.29    5.45
  -6  -6  33   13.47    6.31
  -6  -6  34    1.07    4.79
  -6  -6  35    0.84    4.41
  -6   7   1   13.53    5.10
   6  -7  -1   13.95    5.02
   6  -7  -1   19.34    5.55
   6   7  -1   15.54    6.51
  -6  -7   1   20.84    7.08
  -6   7   2    8.62    4.11
   6  -7  -2    9.30    4.01
   6  -7  -2   12.63    4.09
   6   7  -2   17.22    6.60
  -6  -7   2   13.24    6.20
  -6   7   3  295.11   37.77
  -6   7   3  283.94   38.73
   6  -7  -3  317.64   37.87
   6  -7  -3  353.90   38.19
   6   7  -3  289.45   40.51
  -6  -7   3  427.35   43.51
  -6   7   4   87.90   13.35
  -6   7   4   84.22   13.95
   6  -7  -4   99.88   13.54
   6  -7  -4   88.78   12.94
   6   7  -4   84.45   15.63
  -6  -7   4   98.17   16.64
  -6   7   5   22.95    5.71
  -6   7   5   31.16    6.92
   6  -7  -5   27.59    5.96
   6  -7  -5   23.40    5.22
   6   7  -5   21.87    7.92
  -6  -7   5   31.29    8.47
  -6   7   6   23.56    5.74
  -6   7   6   21.93    6.17
   6  -7  -6   25.61    5.46
   6  -7  -6   26.06    5.03
   6   7  -6   19.29    7.04
  -6   7   7   26.08    5.78
  -6   7   7   21.54    6.02
   6  -7  -7   13.99    4.37
   6  -7  -7   26.89    4.56
   6   7  -7   21.75    6.82
  -6   7   8   36.58    7.09
  -6   7   8   56.89    8.91
   6  -7  -8   25.27    6.12
   6  -7  -8   40.62    5.58
   6   7  -8   45.96   10.28
  -6   7   9  134.51   18.27
  -6   7   9  157.82   19.68
   6  -7  -9  140.47   18.13
   6   7  -9  147.40   21.65
  -6   7  10    3.06    2.57
  -6   7  10    0.84    2.83
   6  -7 -10    3.63    2.41
   6   7 -10    0.04    3.32
  -6   7  11    0.74    2.14
  -6   7  11   -0.00    2.74
   6   7 -11    0.00    4.07
  -6  -7  11   -0.00    4.80
  -6   7  12   23.06    5.19
  -6   7  12   18.35    5.10
   6   7 -12   18.62    7.22
  -6  -7  12   34.75    9.02
  -6   7  13  192.32   22.12
  -6   7  13  158.07   22.21
   6   7 -13  167.87   24.93
  -6  -7  13  209.76   27.08
  -6   7  14    9.47    3.64
   6   7 -14    0.00    3.68
  -6  -7  14    5.32    5.39
  -6   7  15    0.79    2.66
   6   7 -15   -0.00    3.98
  -6  -7  15    4.17    4.26
  -6  -7  16    5.54    4.58
  -6  -7  17    4.75    4.57
  -6  -7  18    0.00    4.13
  -6  -7  19   82.79   15.57
  -6  -7  20   12.82    5.82
  -6  -7  21    3.43    3.75
   6   7 -22    5.10    4.83
  -6  -7  22    0.00    3.66
   6   7 -23   18.03    6.99
  -6  -7  23   16.63    7.05
   6   7 -24   19.05    7.32
  -6  -7  24    9.79    6.04
   6   7 -25   10.10    6.22
  -6  -7  25   22.41    8.14
   6   7 -26   -0.00    4.65
  -6  -7  26    2.65    4.52
  -6  -7  27    9.18    6.02
  -6  -7  28   10.94    6.64
  -6  -7  29   28.82    9.32
  -6  -7  30   -0.00    5.36
  -6  -7  31   -0.00    4.78
  -6  -7  32   -0.00    5.23
  -6  -7  33    4.65    5.06
  -6  -7  34   -0.00    4.53
  -6   8   1  146.73   19.42
  -6   8   1  112.58   19.27
   6  -8  -1  162.32   19.30
  -6  -8   1   97.46   20.09
  -6   8   2   10.71    4.91
   6  -8  -2    6.62    3.74
  -6  -8   2    8.22    5.55
  -6   8   3    1.36    3.14
   6  -8  -3    2.29    2.94
  -6  -8   3    3.83    6.00
  -6   8   4    2.67    3.26
  -6   8   4    0.00    3.31
   6  -8  -4    0.95    2.73
  -6   8   5  242.33   26.91
  -6   8   5  248.82   28.22
   6  -8  -5  159.55   24.88
  -6   8   6    3.50    3.32
  -6   8   6    3.85    4.28
   6  -8  -6    1.14    2.92
  -6   8   7  114.15   16.70
   6  -8  -7  127.03   16.71
  -6   8   8    0.00    3.38
   6  -8  -8    5.01    2.94
  -6   8   9  131.06   17.77
   6  -8  -9  123.51   15.84
  -6  -8   9  157.24   22.24
  -6   8  10   44.82    7.96
   6  -8 -10   39.72    5.76
  -6  -8  10   35.04   10.66
  -6   8  11  119.68   15.98
  -6  -8  11  106.68   19.23
  -6   8  12   24.54    5.99
  -6  -8  12   19.00    7.80
  -6  -8  13    0.36    3.86
  -6  -8  14    0.00    3.27
  -6  -8  15  146.23   23.01
   6   8 -16    2.05    4.08
  -6  -8  16   -0.00    4.37
   6   8 -17   49.92   11.27
  -6  -8  17   41.37   10.99
   6   8 -18    0.57    4.91
  -6  -8  18    0.23    2.77
   6   8 -19   25.11    7.98
  -6  -8  19    2.19    4.74
   6   8 -20    3.50    4.95
  -6  -8  20    3.72    4.91
   6   8 -21    0.00    5.00
  -6  -8  21   12.36    6.22
   6   8 -22    0.00    4.22
  -6  -8  22    8.94    5.02
   6   8 -23    8.25    5.78
  -6  -8  23    9.16    6.07
   6   8 -24    2.19    4.13
  -6  -8  24    0.00    5.03
   6   8 -25   16.31    7.33
  -6  -8  25   22.37    7.59
   6   8 -26    0.00    4.32
  -6  -8  26    8.63    5.83
   6   8 -27   13.95    7.33
  -6  -8  27   14.58    7.10
  -6  -8  28    0.55    4.64
  -6  -8  29    3.90    5.31
  -6  -8  30    0.77    3.93
  -6  -8  31   16.53    7.90
  -6  -8  32    2.25    4.68
  -6  -8  33    1.29    5.16
  -6   9   1    5.81    4.40
   6   9  -1   11.43    6.81
  -6   9   2    9.66    5.62
   6  -9  -2   25.98    6.52
   6   9  -2   17.97    7.66
  -6   9   3  214.12   27.89
   6  -9  -3  207.55   27.05
  -6   9   4   10.89    4.88
   6  -9  -4   13.70    5.00
   6   9  -4   14.13    7.15
  -6   9   5    7.44    4.39
   6  -9  -5    1.60    3.22
   6   9  -5   -0.00    4.33
  -6   9   6   19.75    5.90
   6  -9  -6   16.02    5.08
   6   9  -6   10.36    6.57
  -6  -9   6   31.89    9.14
  -6   9   7   14.63    5.43
   6   9  -7   20.92    7.83
  -6  -9   7   14.09    6.75
  -6   9   8    1.42    3.55
   6   9  -8    3.75    4.71
  -6  -9   8   -0.00    3.69
  -6   9   9   77.86   12.91
   6   9  -9   70.79   14.73
  -6  -9   9  115.33   18.01
  -6   9  10    8.60    3.96
   6   9 -10    7.72    5.73
  -6  -9  10    7.05    6.11
  -6   9  11    0.65    2.81
   6   9 -11    4.69    5.03
  -6  -9  11    3.66    4.90
   6   9 -12    7.18    5.33
  -6  -9  12    0.65    5.08
   6   9 -13  117.36   18.47
  -6  -9  13   87.82   17.69
   6   9 -14    2.39    4.26
  -6  -9  14    5.99    5.90
   6   9 -15   11.48    6.27
  -6  -9  15   18.80    7.54
   6   9 -16   10.72    6.35
  -6  -9  16   17.44    7.42
   6   9 -17    4.97    5.43
  -6  -9  17   13.04    7.06
   6   9 -18    4.28    5.34
  -6  -9  18    4.38    5.01
   6   9 -19    5.28    6.09
  -6  -9  19   50.52   11.06
   6   9 -20   -0.00    5.07
  -6  -9  20    4.10    4.51
   6   9 -21    0.44    4.49
  -6  -9  21    1.24    4.58
   6   9 -22    5.35    5.32
  -6  -9  22    1.82    4.33
   6   9 -23   25.22    9.27
  -6  -9  23   23.02    9.50
   6   9 -24   -0.00    4.19
  -6  -9  24    0.00    4.35
   6   9 -25    8.46    6.33
  -6  -9  25   22.25    8.12
   6   9 -26    4.50    5.16
  -6  -9  26    9.52    5.71
   6   9 -27    0.37    4.11
  -6  -9  27    4.47    5.59
   6   9 -28   -0.00    4.00
  -6  -9  28   -0.00    4.99
  -6  -9  29    0.00    5.78
  -6  -9  30   -0.00    5.72
  -6  -9  31   -0.00    5.43
  -6  -9  32   -0.00    5.40
  -6  10   1   50.07   10.49
   6  10  -1   33.86   10.61
  -6  10   2   22.06    7.17
   6  10  -2   10.55    6.92
  -6  10   3    0.12    3.16
   6  10  -3   -0.00    5.39
  -6  10   4   17.70    6.18
   6  10  -4    0.00    4.93
  -6 -10   4    7.27    7.23
  -6  10   5   38.44    8.96
   6  10  -5   46.14   11.64
  -6 -10   5   37.88   11.17
  -6  10   6    0.00    3.18
   6  10  -6    6.31    5.67
  -6 -10   6    1.72    4.72
  -6  10   7   25.16    6.95
   6  10  -7   19.91    8.08
  -6 -10   7   25.99    9.13
  -6  10   8    0.07    3.25
   6  10  -8    0.85    4.99
  -6 -10   8    0.00    5.24
  -6  10   9    2.67    3.77
   6  10  -9    6.51    6.05
  -6 -10   9   -0.00    4.67
   6  10 -10    7.59    6.26
  -6 -10  10    6.32    5.13
   6  10 -11  136.47   21.02
  -6 -10  11  102.49   20.00
   6  10 -12    1.85    4.89
  -6 -10  12    6.19    5.59
   6  10 -13   21.20    7.84
  -6 -10  13   17.96    8.06
   6  10 -14    5.37    5.00
  -6 -10  14   11.63    6.85
   6  10 -15   36.62   10.55
  -6 -10  15   52.71   12.98
   6  10 -16    1.37    4.50
  -6 -10  16   -0.00    5.15
   6  10 -17   49.80   11.57
  -6 -10  17   35.33   11.39
   6  10 -18    2.89    5.18
  -6 -10  18   12.70    7.14
   6  10 -19    5.42    4.94
  -6 -10  19    2.02    4.85
   6  10 -20   -0.00    3.90
  -6 -10  20    5.74    5.38
   6  10 -21   68.68   15.07
  -6 -10  21   63.92   14.51
   6  10 -22    6.13    6.04
  -6 -10  22    0.00    5.00
   6  10 -23    7.61    6.24
  -6 -10  23    9.34    6.84
   6  10 -24   -0.00    4.89
  -6 -10  24    2.79    5.07
   6  10 -25    1.39    5.39
  -6 -10  25   -0.00    6.92
   6  10 -26    0.00    4.48
  -6 -10  26   -0.00    5.44
   6  10 -27    8.49    6.71
  -6 -10  27    4.14    5.88
   6  10 -28    2.92    5.26
  -6 -10  28    0.35    5.05
  -6 -10  29    2.98    5.36
  -6 -10  30    5.63    6.24
  -6 -10  31   -0.00    4.59
   6  11  -1   19.26    8.76
  -6 -11   1    8.02    5.95
   6  11  -2    1.70    5.10
  -6 -11   2    4.29    6.66
   6  11  -3   24.67   10.71
  -6 -11   3   35.78   10.85
  -6  11   4    1.14    4.14
   6  11  -4    0.41    4.59
  -6 -11   4    0.77    4.59
  -6  11   5    0.42    4.05
   6  11  -5   -0.00    5.19
  -6 -11   5    5.64    6.03
  -6  11   6    0.00    3.53
   6  11  -6    3.57    5.57
  -6 -11   6   -0.00    6.00
  -6  11   7    0.00    3.84
   6  11  -7    4.75    4.92
  -6 -11   7    0.00    5.23
  -6  11   8   16.87    6.12
   6  11  -8    7.72    6.52
  -6 -11   8   21.01    8.81
   6  11  -9   30.37    9.77
  -6 -11   9   46.65   11.83
   6  11 -10    4.99    5.23
  -6 -11  10    9.02    6.22
   6  11 -11   -0.00    4.18
  -6 -11  11    6.49    6.30
   6  11 -12    7.29    5.96
  -6 -11  12    2.74    5.07
   6  11 -13   24.54    9.45
  -6 -11  13   40.33   11.73
   6  11 -14    3.42    5.27
  -6 -11  14   -0.00    4.80
   6  11 -15   15.23    7.34
  -6 -11  15   41.54   11.00
   6  11 -16    1.75    4.70
  -6 -11  16    4.89    6.13
   6  11 -17   31.17    9.05
  -6 -11  17   20.33    9.37
   6  11 -18    1.04    4.79
  -6 -11  18   -0.00    4.75
   6  11 -19   28.22    9.25
  -6 -11  19   20.98    8.89
   6  11 -20   -0.00    4.80
  -6 -11  20    2.22    5.52
   6  11 -21   -0.00    4.87
  -6 -11  21   -0.00    4.79
   6  11 -22   -0.00    4.60
  -6 -11  22    3.67    5.89
   6  11 -23   19.65    8.30
  -6 -11  23   12.73    7.91
   6  11 -24   -0.00    4.21
  -6 -11  24   -0.00    4.48
   6  11 -25    7.88    6.72
  -6 -11  25   12.79    6.50
   6  11 -26    5.21    6.25
  -6 -11  26   10.27    6.94
   6  11 -27    2.97    5.92
  -6 -11  27    4.88    5.78
   6  11 -28   -0.00    5.54
  -6 -11  28    0.00    5.17
   6  11 -29    6.76    6.12
  -6 -11  29    6.13    6.21
  -6 -11  30   -0.00    4.99
  -6  12   1   58.79   11.71
   6  12  -1   28.03   11.17
  -6 -12   1   47.55   13.14
  -6  12   2   -0.00    4.39
   6  12  -2   -0.00    4.87
  -6 -12   2   -0.00    5.17
  -6  12   3    6.64    5.16
   6  12  -3    0.03    6.21
  -6 -12   3    0.00    5.17
   6  12  -4   -0.00    5.05
  -6 -12   4   -0.00    5.04
   6  12  -5   39.63   11.83
  -6 -12   5   66.94   14.86
   6  12  -6   -0.00    4.65
  -6 -12   6   -0.00    5.69
   6  12  -7    3.53    5.30
  -6 -12   7   10.00    6.99
   6  12  -8    2.32    5.00
  -6 -12   8    3.25    5.18
   6  12  -9   17.44    7.58
  -6 -12   9    2.70    5.30
   6  12 -10   15.88    7.73
  -6 -12  10    1.62    4.67
   6  12 -11   33.87   10.60
  -6 -12  11   47.41   12.63
   6  12 -12   -0.00    5.63
  -6 -12  12    1.81    4.90
   6  12 -13    0.00    4.97
  -6 -12  13    3.01    5.32
   6  12 -14    0.47    5.75
  -6 -12  14    3.36    5.81
   6  12 -15   25.36    8.79
  -6 -12  15   22.12    9.36
   6  12 -16    3.35    5.25
  -6 -12  16   -0.00    5.91
   6  12 -17   10.49    6.59
  -6 -12  17    7.24    7.02
   6  12 -18    0.00    4.81
  -6 -12  18   -0.00    5.84
   6  12 -19   -0.00    5.55
  -6 -12  19    0.00    5.29
   6  12 -20    5.91    5.57
  -6 -12  20    1.98    5.95
   6  12 -21   15.29    7.94
  -6 -12  21   17.92    8.87
   6  12 -22    2.98    5.84
  -6 -12  22    2.12    6.14
   6  12 -23    8.70    6.81
  -6 -12  23    0.10    4.58
   6  12 -24    1.27    5.23
  -6 -12  24    0.00    4.80
   6  12 -25    8.61    6.83
  -6 -12  25   25.65    9.32
   6  12 -26   -0.00    4.55
  -6 -12  26   -0.00    4.08
   6  12 -27   11.99    7.79
  -6 -12  27    6.07    6.18
   6  12 -28    0.00    4.83
  -6 -12  28   -0.00    4.40
   6  12 -29    0.00    5.83
  -6  13   1   11.38    6.53
   6  13  -1    7.04    7.02
  -6 -13   1   23.87   10.07
  -6  13   2    0.24    4.98
   6  13  -2    6.18    6.48
  -6 -13   2   -0.00    6.11
  -6  13   3   40.08   10.02
   6  13  -3   61.59   13.89
  -6 -13   3    4.12    8.22
  -6  13   4   13.20    7.17
   6  13  -4   26.41    9.18
  -6 -13   4   12.46    7.95
  -6  13   5    0.00    4.89
   6  13  -5   10.25    7.17
  -6 -13   5   17.82    9.10
   6  13  -6    2.13    5.94
  -6 -13   6    0.22    4.86
   6  13  -7   17.16    8.65
  -6 -13   7   18.72    9.03
   6  13  -8    9.52    7.44
  -6 -13   8    4.58    6.06
   6  13  -9   51.03   12.65
  -6 -13   9   40.39   12.66
   6  13 -10    2.55    5.56
  -6 -13  10    9.26    7.12
   6  13 -11    5.16    6.30
  -6 -13  11   -0.00    4.68
   6  13 -12   11.35    7.32
  -6 -13  12    3.48    5.66
   6  13 -13    4.61    6.02
  -6 -13  13    9.84    6.95
   6  13 -14    0.78    4.97
  -6 -13  14    3.23    5.15
   6  13 -15    2.83    5.57
  -6 -13  15    6.40    5.68
   6  13 -16   -0.00    4.52
  -6 -13  16   -0.00    4.45
   6  13 -17   13.14    6.83
  -6 -13  17    7.39    6.22
   6  13 -18    0.00    4.74
  -6 -13  18    3.15    6.10
   6  13 -19   20.08    8.28
  -6 -13  19    2.82    5.90
   6  13 -20    0.04    3.86
  -6 -13  20    0.12    5.53
   6  13 -21    3.55    5.60
  -6 -13  21    3.26    6.46
   6  13 -22   -0.00    3.95
  -6 -13  22    1.71    5.47
   6  13 -23    0.64    6.36
  -6 -13  23    9.91    7.95
   6  13 -24    3.71    6.10
  -6 -13  24    2.32    6.53
   6  13 -25    1.85    5.66
  -6 -13  25    7.86    7.54
   6  13 -26    0.86    5.58
  -6 -13  26    0.00    6.12
   6  13 -27    5.67    6.17
  -6 -13  27   -0.00    4.58
   6  13 -28   -0.00    5.44
   6  13 -29    9.01    7.61
   6  13 -30    0.87    6.62
  -6  14   1   13.09    7.04
   6  14  -1   18.56    8.88
  -6  14   2    0.78    4.80
   6  14  -2    2.34    5.84
  -6 -14   2    5.37    6.23
  -6  14   3    0.73    4.61
   6  14  -3    2.84    5.94
  -6 -14   3   -0.00    4.88
  -6  14   4    5.80    4.97
   6  14  -4    4.47    5.21
  -6 -14   4    6.28    6.57
   6  14  -5   19.70    9.39
  -6 -14   5    9.51    7.29
   6  14  -6   13.45    7.83
  -6 -14   6   14.28    8.19
   6  14  -7   11.96    7.85
  -6 -14   7   16.09    9.05
   6  14  -8    1.77    4.65
  -6 -14   8    2.42    5.91
   6  14  -9    0.72    4.66
  -6 -14   9    7.55    7.72
   6  14 -10    7.59    6.25
  -6 -14  10    0.00    4.91
   6  14 -11    8.95    6.65
  -6 -14  11    6.23    6.63
   6  14 -12    0.08    5.04
  -6 -14  12   -0.00    5.38
   6  14 -13    0.59    4.93
  -6 -14  13    1.92    6.20
   6  14 -14    0.00    5.21
  -6 -14  14    0.14    4.42
   6  14 -15    0.43    5.15
  -6 -14  15   -0.00    5.88
   6  14 -16    6.28    6.07
  -6 -14  16   11.07    7.15
   6  14 -17   13.11    7.46
  -6 -14  17    5.66    5.43
   6  14 -18   -0.00    4.99
  -6 -14  18   -0.00    5.75
   6  14 -19   -0.00    4.26
  -6 -14  19   -0.00    5.79
   6  14 -20    1.51    5.57
  -6 -14  20   -0.00    5.70
   6  14 -21   10.28    7.74
  -6 -14  21    2.72    6.41
   6  14 -22    7.90    7.07
  -6 -14  22    2.84    5.64
   6  14 -23   -0.00    5.73
  -6 -14  23    0.00    5.64
   6  14 -24    0.18    6.00
  -6 -14  24   -0.00    6.37
   6  14 -25    0.23    5.96
  -6 -14  25    2.64    6.15
   6  14 -26   -0.00    5.80
  -6  15   1    0.44    4.09
   6  15  -1    0.00    5.16
  -6  15   2    8.83    6.37
   6  15  -2    1.13    4.48
   6  15  -3   13.38    8.89
   6  15  -4    3.65    7.42
   6  15  -5    0.42    4.98
   6  15  -6    2.84    5.34
   6  15  -7    7.17    5.92
   6  15  -8    2.51    5.70
  -6 -15   8    0.00    5.19
   6  15  -9    9.68    6.88
  -6 -15   9    4.26    5.94
   6  15 -10    0.23    4.54
  -6 -15  10    0.00    5.40
   6  15 -11    3.56    5.96
  -6 -15  11    0.24    5.57
   6  15 -12    5.38    7.04
  -6 -15  12    5.42    7.67
   6  15 -13    9.22    7.18
  -6 -15  13    8.95    7.95
   6  15 -14    5.13    7.51
  -6 -15  14    0.25    4.90
   6  15 -15    0.19    5.13
  -6 -15  15    1.68    5.32
   6  15 -16    1.67    6.56
  -6 -15  16    0.00    5.47
   6  15 -17   -0.00    4.94
  -6 -15  17    0.00    5.21
   6  15 -18    0.00    6.03
  -6 -15  18    9.24    7.50
   6  15 -19   14.02    8.16
  -6 -15  19    5.53    6.64
   6  15 -20   -0.00    5.20
  -6 -15  20   -0.00    5.34
   6  15 -21   -0.00    5.62
  -6 -15  21    6.59    6.70
  -6 -15  22   -0.00    5.29
  -6 -15  23   -0.00    6.46
  -6  16   1    1.57    5.72
   6  16  -1   -0.00    7.27
   6  16  -2   -0.00    7.84
   6  16  -3   -0.00    7.37
   6  16  -4   -0.00    5.91
   6  16  -5    0.00    5.46
   6  16  -6    4.00    6.43
   6  16  -7   -0.00    5.51
   6  16  -8    0.72    4.67
   6  16  -9    2.54    5.49
   6  16 -10    2.39    5.55
   6  16 -11    0.00    5.66
   6  16 -12    8.80    6.89
   6  16 -13    0.94    6.34
   6  16 -14    0.41    5.66
  -6 -16  18    4.45    6.95
  -6 -16  19    0.59    5.20
  -6 -16  20    3.59    5.47
  -6 -16  21    5.59    6.60
  -5   0   1    4.53    2.79
  -5   0   1    0.00    2.71
   5   0  -1    1.08    2.61
   5   0  -1    4.01    2.66
  -5   0   2    3.60    2.88
  -5   0   2    0.77    2.53
   5   0  -2   -0.00    2.14
   5   0  -2    0.28    2.11
  -5   0   3  110.96   12.96
  -5   0   3   96.24   12.99
   5   0  -3   90.18   12.46
   5   0  -3   89.67   12.02
  -5   0   4    0.26    2.13
  -5   0   4    0.61    2.27
   5   0  -4   -0.00    1.81
   5   0  -4   -0.00    1.68
  -5   0   5 2618.13  293.63
  -5   0   5 3457.73  294.82
   5   0  -5 2470.94  293.36
   5   0  -5 2782.88  292.91
  -5   0   6   -0.00    1.87
  -5   0   6   -0.00    2.17
   5   0  -6    0.48    1.99
   5   0  -6   -0.00    1.14
  -5   0   7   61.92    9.02
  -5   0   7   77.04    9.50
   5   0  -7   76.27    9.39
  -5   0   8    1.84    1.65
  -5   0   8   -0.00    1.51
   5   0  -8    3.61    2.20
  -5   0   9  580.33   62.89
  -5   0   9  556.22   63.12
   5   0  -9  615.45   63.22
  -5   0  10   -0.00    1.41
  -5   0  10    0.06    1.62
   5   0 -10    1.34    1.82
  -5   0  11   15.12    3.11
  -5   0  11   24.52    3.97
   5   0 -11   19.46    3.65
  -5   0  12    0.98    1.44
  -5   0  12   -0.00    1.48
   5   0 -12    0.98    1.41
  -5   0  13   14.91    2.87
  -5   0  13   11.99    3.11
   5   0 -13   10.33    2.69
  -5   0  14    1.44    1.55
  -5   0  14    1.01    1.74
   5   0 -14    0.00    1.54
  -5   0  15  123.69   15.54
  -5   0  15  124.91   15.99
   5   0 -15  130.10   15.72
   5   0 -15  139.40   15.88
  -5   0  16    0.56    2.02
   5   0 -16   -0.00    1.66
   5   0 -16    0.26    1.52
  -5   0  17   88.68   12.95
   5   0 -17   96.38   12.70
   5   0 -17  111.08   13.09
  -5   0  18    0.56    2.19
   5   0 -18    0.07    1.85
   5   0 -18   -0.00    2.32
  -5   0  19  134.35   18.80
   5   0 -19  153.92   18.64
   5   0 -19  159.59   18.85
   5   0 -20   -0.00    2.21
   5   0 -20    1.39    1.94
   5   0 -21  229.61   28.22
   5   0 -21  245.26   28.46
  -5   0  22   -0.00    2.64
   5   0 -22   -0.00    2.56
  -5   0  23    1.01    3.04
   5   0 -23    0.77    2.53
  -5   0  24    0.99    2.61
  -5   0  25   36.29    7.85
  -5   0  26    0.73    3.40
  -5   0  27   60.73   11.11
  -5   0  28    4.16    3.59
  -5   0  29    2.94    3.45
  -5   0  30    0.76    2.97
  -5   0  31   41.16    9.56
  -5   0  32    0.86    3.17
  -5   0  33    1.81    4.31
  -5   0  34   -0.00    4.03
  -5   0  35   10.23    5.55
  -5   0  36   -0.00    4.27
  -5   0  37   17.06    6.86
  -5   0  38   -0.00    4.61
  -5   0  39    0.00    4.12
  -5   1   1  667.26   59.24
  -5   1   1  543.12   59.00
   5  -1  -1  499.41   58.59
   5  -1  -1  515.09   58.28
   5   1  -1  486.59   58.99
   5   1  -1  549.08   59.11
  -5  -1   1  479.02   58.86
  -5  -1   1  526.53   59.69
  -5   1   2    2.98    2.28
  -5   1   2    1.58    2.39
   5  -1  -2    2.86    2.40
   5  -1  -2    6.45    2.60
   5   1  -2    6.00    3.41
   5   1  -2   -0.00    2.44
  -5  -1   2    3.58    3.09
  -5  -1   2    3.58    3.11
  -5   1   3  661.43   60.38
  -5   1   3  496.80   59.96
   5  -1  -3  543.66   60.01
   5  -1  -3  568.57   59.71
   5  -1  -3  521.98   59.28
   5   1  -3  559.55   60.83
   5   1  -3  544.91   60.33
  -5  -1   3  560.01   60.89
  -5  -1   3  495.58   60.79
  -5   1   4   13.94    3.32
  -5   1   4   11.08    3.27
   5  -1  -4   16.06    3.53
   5  -1  -4   15.16    2.62
   5  -1  -4   12.26    2.52
   5   1  -4   14.93    4.20
   5   1  -4   10.33    3.35
  -5  -1   4   13.13    4.00
  -5  -1   4   10.70    3.68
  -5   1   5  106.58   13.05
  -5   1   5  107.21   13.25
   5  -1  -5  100.77   12.99
   5   1  -5  105.94   14.05
   5   1  -5  111.22   13.51
  -5  -1   5  100.28   13.71
  -5  -1   5  129.27   14.76
  -5   1   6  823.85   74.94
  -5   1   6  617.11   74.56
   5  -1  -6  651.04   74.46
   5   1  -6  663.93   75.70
   5   1  -6  793.10   75.29
  -5  -1   6  728.09   75.61
  -5  -1   6  610.62   75.61
  -5   1   7  634.76   70.07
  -5   1   7  667.88   70.34
   5  -1  -7  662.47   70.17
   5   1  -7  664.12   71.70
   5   1  -7  678.14   70.76
  -5  -1   7  648.88   71.27
  -5  -1   7  625.92   71.60
  -5   1   8    0.17    1.08
  -5   1   8    1.10    1.34
   5  -1  -8    0.00    1.24
   5   1  -8   -0.00    2.46
   5   1  -8    0.45    1.46
  -5  -1   8    0.10    1.93
  -5  -1   8   -0.00    2.44
  -5   1   9   27.76    4.16
  -5   1   9   36.67    4.61
   5  -1  -9   36.75    4.41
   5   1  -9   31.79    5.83
   5   1  -9   40.30    5.08
  -5  -1   9   34.17    5.59
  -5  -1   9   40.26    6.28
  -5   1  10    1.25    0.77
  -5   1  10    2.97    1.20
   5  -1 -10    1.03    0.83
   5   1 -10    0.50    2.23
   5   1 -10    1.81    1.23
  -5  -1  10    0.55    1.82
  -5  -1  10    5.89    2.71
  -5   1  11  197.99   24.23
   5  -1 -11  230.59   23.97
   5   1 -11  222.76   25.82
  -5  -1  11  237.40   25.76
  -5  -1  11  253.42   26.50
  -5   1  12   15.66    2.66
   5  -1 -12   15.02    2.39
   5  -1 -12   13.87    2.24
   5   1 -12   18.45    4.00
  -5  -1  12   14.12    3.41
  -5  -1  12   17.14    4.12
  -5   1  13  448.10   50.27
   5  -1 -13  457.94   49.67
   5  -1 -13  487.75   49.77
   5   1 -13  449.11   51.39
  -5  -1  13  521.36   51.52
  -5  -1  13  407.16   51.51
   5  -1 -14    0.00    1.09
   5  -1 -14    3.08    1.38
   5   1 -14    1.66    2.16
  -5  -1  14    1.70    1.90
  -5  -1  14    1.83    2.20
   5  -1 -15   55.67    7.06
   5  -1 -15   50.56    6.94
   5   1 -15   64.05    8.71
  -5  -1  15   56.38    8.19
  -5  -1  15   49.26    8.51
   5  -1 -16    4.46    1.72
   5  -1 -16    6.11    2.02
   5   1 -16    4.04    2.72
  -5  -1  16    2.86    2.35
  -5  -1  16    2.06    2.64
   5  -1 -17   21.35    3.67
   5  -1 -17   34.60    4.35
   5   1 -17   23.21    4.85
  -5  -1  17    5.17    3.14
  -5  -1  17   19.83    4.87
   5  -1 -18    1.29    1.64
   5  -1 -18    5.14    2.15
   5   1 -18    3.92    2.85
  -5  -1  18    6.77    2.81
  -5  -1  18    2.46    2.78
   5  -1 -19  186.75   21.98
   5  -1 -19  210.83   22.36
   5   1 -19  184.69   23.09
   5   1 -19  184.36   23.09
  -5  -1  19  192.43   23.19
  -5  -1  19  156.19   23.13
  -5   1  20    8.00    3.28
   5  -1 -20    4.51    2.62
   5  -1 -20    8.80    3.10
   5   1 -20    5.11    3.09
   5   1 -20    7.00    3.27
  -5   1  21    1.66    2.64
   5  -1 -21    3.84    2.55
   5   1 -21    3.73    2.93
   5   1 -21    5.42    3.25
  -5   1  22   16.60    4.96
   5  -1 -22   17.06    4.22
   5   1 -22   18.99    5.25
  -5  -1  22    7.94    4.37
   5   1 -23   36.81    7.61
  -5  -1  23   45.75    8.62
   5   1 -24    2.32    2.89
  -5  -1  24    4.42    3.54
  -5  -1  25   13.96    5.33
  -5  -1  26    6.35    4.19
  -5  -1  27   69.64   12.45
  -5  -1  28   14.73    5.61
  -5  -1  29   51.50   10.29
  -5  -1  30    0.00    3.42
  -5  -1  31    0.00    3.77
  -5  -1  32    0.99    3.89
  -5   1  33   42.38    9.06
  -5  -1  33   34.46    9.50
  -5   1  34    0.00    2.95
  -5  -1  34    0.00    3.72
  -5   1  35    2.60    3.82
  -5  -1  35    1.38    3.32
  -5   1  36    3.73    3.96
  -5  -1  36    2.83    4.26
  -5   1  37    5.82    4.71
  -5  -1  37   11.81    6.20
  -5   1  38    2.40    3.73
  -5  -1  38   -0.00    3.58
  -5   1  39   10.77    5.08
  -5  -1  39    5.91    4.91
  -5   2   1    9.53    3.33
  -5   2   1    8.67    3.23
   5  -2  -1    6.01    2.88
   5  -2  -1    6.28    2.66
   5  -2  -1    7.96    3.19
   5   2  -1    3.70    3.67
   5   2  -1    3.00    2.94
  -5  -2   1    7.96    3.78
  -5  -2   1    7.93    4.00
  -5   2   2   15.67    4.01
  -5   2   2   17.84    4.29
   5  -2  -2   22.62    4.38
   5  -2  -2   18.99    3.86
   5  -2  -2   15.44    3.61
   5   2  -2   17.63    5.01
   5   2  -2   16.70    4.55
  -5  -2   2   18.98    5.18
  -5  -2   2   21.08    5.35
  -5   2   3  202.04   21.01
  -5   2   3  187.81   21.13
   5  -2  -3  172.69   20.81
   5  -2  -3  203.96   20.27
   5  -2  -3  192.07   20.12
   5   2  -3  211.78   22.77
   5   2  -3   87.97   20.19
  -5  -2   3  180.38   21.96
  -5  -2   3  185.76   22.62
  -5   2   4   73.38    9.79
  -5   2   4   83.90   10.25
   5  -2  -4   72.75    9.83
   5  -2  -4   73.50    8.74
   5  -2  -4   80.16    8.78
   5   2  -4   67.94   11.17
   5   2  -4   61.91   10.58
  -5  -2   4   80.99   11.12
  -5  -2   4   75.88   11.41
  -5   2   5  608.29   70.27
  -5   2   5  635.71   70.03
  -5   2   5  665.49   70.33
   5  -2  -5  664.83   70.54
   5   2  -5  660.50   72.18
   5   2  -5  692.56   71.58
  -5  -2   5  655.68   71.61
  -5  -2   5  651.47   72.23
  -5   2   6    8.87    2.20
  -5   2   6    7.45    2.13
  -5   2   6   10.65    2.57
   5   2  -6   11.06    4.04
   5   2  -6    7.21    2.96
  -5  -2   6    6.49    3.14
  -5  -2   6    7.37    3.30
  -5   2   7  106.92   11.54
  -5   2   7  101.35   11.58
  -5   2   7   95.12   11.68
  -5   2   7   99.45   11.75
   5   2  -7  104.30   14.02
   5   2  -7  100.22   13.16
  -5  -2   7  101.06   13.50
  -5   2   8    9.34    1.75
  -5   2   8    9.74    1.80
   5   2  -8    9.89    3.98
   5   2  -8   10.03    3.29
  -5  -2   8   12.19    3.78
  -5  -2   8   14.71    4.41
   5   2  -9 1047.53   81.39
   5   2  -9  660.41   78.99
  -5  -2   9  687.85   79.49
  -5  -2   9  657.73   79.93
   5   2 -10    1.81    2.68
   5   2 -10    4.18    2.30
  -5  -2  10    5.72    2.77
  -5  -2  10    3.45    2.94
   5   2 -11    5.55    2.98
   5   2 -11    6.57    2.57
  -5  -2  11    2.85    2.42
  -5  -2  11    9.08    3.69
   5   2 -12   87.18   12.23
   5   2 -12   95.12   11.48
  -5  -2  12   83.05   11.76
  -5  -2  12   76.81   12.17
   5   2 -13   75.67   10.83
   5   2 -13   71.33    9.72
  -5  -2  13   68.37   10.30
  -5  -2  13   77.76   11.23
   5   2 -14   36.92    7.11
  -5  -2  14   38.02    6.70
  -5  -2  14   41.74    7.68
   5   2 -15  421.07   48.03
  -5  -2  15  413.70   47.58
  -5  -2  15  435.15   48.65
   5  -2 -16    1.11    1.11
   5  -2 -16    4.22    1.37
   5   2 -16    3.86    2.89
  -5  -2  16   -0.00    2.03
  -5  -2  16    0.00    2.29
  -5   2  17    6.10    2.25
   5  -2 -17    6.20    1.80
   5  -2 -17    5.24    1.80
   5   2 -17    6.28    3.62
  -5  -2  17   10.67    3.58
  -5  -2  17    5.97    3.45
  -5   2  18   -0.00    1.78
   5  -2 -18    0.33    1.36
   5  -2 -18   -0.00    1.36
   5   2 -18    0.07    2.23
  -5  -2  18   -0.00    2.18
  -5  -2  18    1.00    2.91
  -5   2  19  136.83   16.98
   5  -2 -19  130.94   16.09
   5  -2 -19  133.42   16.20
   5   2 -19  142.75   18.49
  -5  -2  19  146.37   18.31
  -5   2  20   52.65    8.98
   5  -2 -20   66.41    8.66
   5   2 -20   83.34   11.24
  -5  -2  20   52.45    9.55
  -5   2  21    6.95    3.21
   5  -2 -21    1.48    1.97
   5   2 -21    4.90    3.73
  -5  -2  21    5.34    3.60
  -5  -2  21    4.00    3.22
  -5   2  22    9.74    3.85
   5   2 -22    8.91    4.29
   5   2 -22   16.51    4.95
  -5  -2  22   14.65    4.36
  -5  -2  22   17.95    5.56
   5   2 -23   16.11    5.35
  -5  -2  23   14.43    5.41
   5   2 -24    0.48    3.19
  -5  -2  24   -0.00    2.40
   5   2 -25  121.79   17.28
  -5  -2  25  107.92   17.29
  -5  -2  26    7.57    4.53
  -5  -2  27   74.04   13.21
  -5  -2  28    0.15    3.13
  -5  -2  29   39.20    9.41
  -5  -2  30   11.95    5.75
  -5  -2  31   49.25   10.98
  -5  -2  32    0.00    3.07
  -5  -2  33    1.82    4.19
  -5  -2  34    3.06    4.01
  -5  -2  35    9.58    5.82
  -5  -2  36    0.00    3.81
  -5  -2  37    3.13    4.23
  -5  -2  38   -0.00    4.16
  -5   3   1  296.68   36.84
  -5   3   1  355.29   37.34
  -5   3   1  335.10   37.43
   5  -3  -1  308.07   36.75
   5  -3  -1  347.97   36.79
   5   3  -1  329.23   38.30
  -5  -3   1  303.03   38.15
  -5  -3   1  316.28   38.89
  -5   3   2   56.37    8.97
  -5   3   2   59.01    9.08
  -5   3   2   80.94   10.02
  -5   3   2   70.63    9.69
   5  -3  -2   61.71    8.85
   5  -3  -2   57.07    8.54
   5   3  -2   52.98   10.36
   5   3  -2   75.88   10.75
  -5  -3   2   73.06   10.78
  -5  -3   2   63.32   10.80
  -5   3   3  116.82   14.55
  -5   3   3  118.99   14.68
  -5   3   3  114.74   14.78
  -5   3   3  118.09   14.84
   5  -3  -3  121.55   14.08
   5  -3  -3  123.22   13.97
   5   3  -3   90.80   15.72
   5   3  -3  124.31   16.16
  -5  -3   3  111.02   15.64
  -5  -3   3  105.32   16.34
  -5   3   4    4.22    2.27
  -5   3   4    2.67    2.04
  -5   3   4    2.17    1.96
  -5   3   4    2.89    2.35
   5  -3  -4    2.48    1.40
   5  -3  -4    4.13    1.56
   5   3  -4    4.53    4.06
   5   3  -4    3.29    3.00
  -5  -3   4    2.16    2.82
  -5  -3   4    0.40    2.97
  -5   3   5  214.21   24.96
  -5   3   5  232.75   25.22
  -5   3   5  227.51   25.42
  -5   3   5  187.34   25.00
   5   3  -5  248.52   28.01
   5   3  -5  227.14   26.88
  -5  -3   5  232.29   27.07
  -5  -3   5  244.12   28.05
  -5   3   6  234.09   24.72
  -5   3   6  234.73   24.82
  -5   3   6  197.34   24.81
  -5   3   6  207.24   24.77
   5   3  -6  265.95   28.09
  -5  -3   6  232.78   26.93
  -5  -3   6  190.96   27.05
  -5   3   7   66.99    8.66
  -5   3   7   79.86    8.87
  -5   3   7   64.87    8.94
  -5   3   7   73.14    8.98
   5   3  -7   65.03   11.05
   5   3  -7   75.38   10.81
  -5  -3   7   65.53   10.62
  -5  -3   7   99.38   12.52
  -5   3   8  102.80   12.01
  -5   3   8  111.25   12.08
  -5   3   8  105.98   12.38
  -5   3   8   94.70   12.21
   5   3  -8  165.37   16.60
   5   3  -8  116.08   14.67
  -5  -3   8  111.47   14.81
  -5  -3   8  109.63   15.27
  -5   3   9   89.02   11.10
  -5   3   9  113.04   11.23
   5   3  -9   95.83   13.97
   5   3  -9  105.77   13.70
  -5  -3   9   82.25   13.13
  -5  -3   9  103.94   14.58
  -5   3  10   19.01    2.53
  -5   3  10   18.90    2.51
   5   3 -10   18.74    4.91
   5   3 -10   21.01    4.83
  -5  -3  10   23.06    5.28
  -5  -3  10   26.49    5.78
   5   3 -11    0.58    2.21
   5   3 -11    0.61    2.07
  -5  -3  11    1.99    2.40
  -5  -3  11    3.09    3.13
   5   3 -12   16.74    5.11
   5   3 -12   26.77    5.27
  -5  -3  12   23.48    5.38
  -5  -3  12   20.86    5.41
  -5   3  13  203.82   22.74
   5   3 -13  202.53   26.04
  -5  -3  13  221.93   25.87
  -5  -3  13  272.57   27.70
  -5   3  14   22.31    3.46
   5   3 -14   20.38    5.53
  -5  -3  14   37.32    6.32
  -5  -3  14   28.88    6.38
  -5   3  15    9.27    2.25
   5   3 -15   10.74    4.14
  -5  -3  15   12.72    3.96
  -5  -3  15   13.50    4.92
  -5   3  16   43.27    6.40
   5  -3 -16   44.52    5.49
   5  -3 -16   50.14    5.59
   5   3 -16   55.01    9.20
  -5  -3  16   47.22    8.41
  -5  -3  16   55.67    9.68
  -5   3  17   79.13   10.02
   5  -3 -17   75.89    9.03
   5  -3 -17   73.68    9.08
   5   3 -17   81.21   12.27
  -5  -3  17   84.04   11.98
  -5   3  18   13.28    3.24
   5  -3 -18   10.99    2.48
   5  -3 -18   13.02    2.80
   5   3 -18   13.04    4.71
  -5  -3  18   13.94    4.51
  -5   3  19    0.00    1.96
   5  -3 -19   -0.00    1.44
   5   3 -19    0.00    2.74
  -5  -3  19    1.55    2.85
  -5   3  20    0.27    2.15
   5  -3 -20   -0.00    1.45
   5   3 -20    1.25    3.15
  -5  -3  20    1.87    2.85
  -5  -3  20   -0.00    3.47
  -5   3  21   34.17    7.75
   5   3 -21   89.06   11.71
  -5  -3  21   61.61    9.84
  -5  -3  21   58.98   10.68
  -5   3  22   98.76   13.66
   5   3 -22  100.22   15.01
  -5  -3  22   84.64   15.06
   5   3 -23  136.26   18.12
  -5  -3  23  121.63   17.13
  -5  -3  23   98.69   17.37
   5   3 -24   13.83    5.50
  -5  -3  24   16.86    6.29
   5   3 -25    3.87    4.03
  -5  -3  25   -0.00    3.52
   5   3 -26   -0.00    3.23
  -5  -3  26   -0.00    3.55
  -5  -3  27   45.15    9.87
  -5  -3  28    9.97    5.30
  -5  -3  29   28.08    8.26
  -5  -3  30    2.89    4.29
  -5  -3  31    3.62    3.92
  -5  -3  32   10.86    6.72
  -5  -3  33   27.32    8.18
  -5  -3  34    1.58    3.99
  -5  -3  35    0.01    3.12
  -5  -3  36    2.36    4.54
  -5  -3  37    8.15    5.34
  -5  -3  38    8.26    6.13
  -5   4   1   86.51   12.11
  -5   4   1   79.30   11.97
  -5   4   1   83.98   12.30
  -5   4   1   90.46   12.66
   5  -4  -1   83.65   11.98
   5  -4  -1   83.56   11.73
   5   4  -1   86.63   13.73
   5   4  -1   92.20   13.54
  -5  -4   1   96.26   13.66
  -5  -4   1   84.64   14.04
  -5   4   2   12.18    3.56
  -5   4   2    3.73    2.80
  -5   4   2   10.96    3.57
  -5   4   2   16.41    4.25
   5  -4  -2   10.61    3.50
   5  -4  -2   10.76    3.28
   5   4  -2   17.03    5.66
   5   4  -2   17.13    5.43
  -5  -4   2   13.42    4.67
  -5  -4   2   14.56    5.36
  -5   4   3   30.42    6.11
  -5   4   3   42.55    6.81
  -5   4   3   44.29    7.23
  -5   4   3   50.15    7.26
   5  -4  -3   37.56    6.03
   5  -4  -3   40.20    6.11
   5   4  -3   53.30    9.38
   5   4  -3   26.24    7.11
  -5  -4   3   33.22    7.26
  -5  -4   3   40.53    8.64
  -5   4   4   70.20    9.62
  -5   4   4   64.32    9.41
  -5   4   4   64.61    9.82
  -5   4   4   82.39   10.20
   5  -4  -4   66.67    8.79
   5  -4  -4   63.87    8.66
   5   4  -4   74.92   12.10
   5   4  -4   52.27   10.27
  -5  -4   4   79.25   11.29
  -5  -4   4   78.46   12.29
  -5   4   5  104.14   20.34
  -5   4   5  204.67   21.58
  -5   4   5  175.48   21.60
  -5   4   5  210.74   21.87
   5  -4  -5  190.69   20.03
   5  -4  -5  191.13   19.99
   5   4  -5  186.90   23.89
   5   4  -5  198.86   23.41
  -5  -4   5  229.23   23.99
  -5  -4   5  202.56   24.47
  -5   4   6    0.00    1.70
  -5   4   6    0.81    1.68
  -5   4   6    2.07    1.89
   5   4  -6    0.28    3.07
   5   4  -6    0.37    2.37
  -5  -4   6   -0.00    2.51
  -5  -4   6    0.42    2.71
  -5   4   7    6.73    2.35
  -5   4   7    8.03    2.44
  -5   4   7    7.80    2.64
   5   4  -7    9.44    4.50
   5   4  -7   10.82    4.09
  -5  -4   7   10.36    4.07
  -5  -4   7   14.09    5.20
  -5   4   8   73.16    9.30
  -5   4   8   65.66    9.13
  -5   4   8   73.38    9.59
   5  -4  -8   81.46    9.36
   5   4  -8   82.33   12.33
   5   4  -8   70.14   11.29
  -5  -4   8   78.58   11.65
  -5  -4   8   72.71   12.24
  -5   4   9  108.27   13.21
  -5   4   9  105.77   13.17
  -5   4   9  116.61   13.70
   5  -4  -9  131.97   13.42
   5   4  -9   98.04   15.68
   5   4  -9  108.38   15.61
  -5  -4   9  113.45   15.77
  -5  -4   9  127.14   17.17
  -5   4  10  190.32   20.52
  -5   4  10  186.51   20.94
   5  -4 -10  189.20   20.42
   5   4 -10  165.40   23.34
  -5  -4  10  168.98   23.05
  -5  -4  10  166.71   23.78
  -5   4  11  210.66   25.24
  -5   4  11  213.21   25.85
   5  -4 -11  308.76   25.59
   5   4 -11  222.04   28.92
  -5  -4  11  174.74   27.59
  -5  -4  11  221.14   29.34
  -5   4  12    7.77    1.44
  -5   4  12    6.21    1.96
   5  -4 -12    8.01    1.45
   5   4 -12    9.67    4.01
  -5  -4  12    8.19    3.65
  -5  -4  12    2.86    3.27
  -5   4  13    1.15    0.73
  -5   4  13    1.46    1.57
   5  -4 -13    1.62    0.77
   5   4 -13    2.07    2.83
  -5  -4  13    3.63    3.12
  -5  -4  13   -0.00    2.86
  -5   4  14   29.51    3.82
  -5   4  14   33.57    4.87
   5  -4 -14   30.43    3.83
   5   4 -14   34.34    7.41
  -5  -4  14   26.42    6.36
  -5  -4  14   28.78    7.12
  -5   4  15  353.78   37.16
  -5   4  15  351.46   38.18
   5  -4 -15  334.58   37.03
   5   4 -15  346.85   41.29
  -5  -4  15  350.20   40.71
  -5  -4  15  337.63   41.92
  -5   4  16   73.70    7.70
  -5   4  16   74.29    8.80
   5  -4 -16   67.10    7.56
   5   4 -16   17.91    8.31
  -5  -4  16   74.39   10.87
  -5   4  17  112.59   13.07
  -5   4  17   94.85   13.72
   5  -4 -17  115.29   13.04
   5   4 -17  123.84   17.00
  -5  -4  17  123.28   16.33
  -5   4  18    4.02    1.77
  -5   4  18    0.00    1.77
   5  -4 -18    5.79    1.96
   5   4 -18    4.17    4.19
  -5  -4  18   10.14    4.07
  -5   4  19  208.30   25.51
   5   4 -19  221.57   28.15
  -5  -4  19  229.00   27.63
  -5  -4  19  210.43   28.70
  -5   4  20    7.39    3.50
   5   4 -20    9.40    4.52
  -5  -4  20    7.00    3.91
  -5  -4  20    8.92    4.25
  -5   4  21   39.26    8.36
   5   4 -21   71.31   11.52
  -5  -4  21   89.36   11.80
  -5  -4  21   63.56   11.93
   5   4 -22    7.72    4.48
  -5  -4  22    0.00    3.44
   5   4 -23    1.42    3.33
  -5  -4  23    3.52    4.06
   5   4 -24    3.20    4.51
  -5  -4  24    3.15    4.01
   5   4 -25   37.69    8.70
  -5  -4  25   33.63    8.93
   5   4 -26   21.96    6.93
  -5  -4  26   30.66    8.18
   5   4 -27   21.18    7.27
  -5  -4  27   34.09    8.87
  -5  -4  28   -0.00    4.26
  -5  -4  29   27.75    9.10
  -5  -4  30   12.98    6.33
  -5  -4  31   20.33    7.74
  -5  -4  32   10.41    5.96
  -5  -4  33    1.25    4.32
  -5  -4  34   12.00    6.39
  -5  -4  35    0.00    4.33
  -5  -4  36    4.65    4.93
  -5  -4  37    4.29    4.92
  -5   5   1  251.62   26.39
   5  -5  -1  212.40   25.71
   5  -5  -1  218.25   25.77
   5  -5  -1  260.04   25.79
   5   5  -1  244.37   28.75
   5   5  -1  101.22   24.79
  -5  -5   1  248.04   27.53
  -5  -5   1  237.16   28.72
  -5   5   2   65.19    9.90
  -5   5   2   67.41   10.44
   5  -5  -2   52.97    9.29
   5  -5  -2   66.59    9.65
   5  -5  -2   66.68    9.45
   5   5  -2   53.27   11.22
   5   5  -2   61.83   10.97
  -5  -5   2   72.26   11.30
  -5  -5   2   71.50   12.21
  -5   5   3  168.22   20.48
  -5   5   3  170.83   21.17
   5  -5  -3  188.30   20.75
   5  -5  -3  163.84   20.11
   5  -5  -3  150.47   19.60
   5   5  -3  140.65   22.25
   5   5  -3  170.19   22.22
  -5  -5   3  192.41   22.46
  -5  -5   3  140.26   22.34
  -5   5   4   51.59    7.79
  -5   5   4   42.11    7.80
   5  -5  -4   50.35    7.66
   5  -5  -4   51.67    7.36
   5  -5  -4   47.77    6.96
   5   5  -4   43.38    9.43
   5   5  -4   34.67    8.19
  -5  -5   4   48.17    9.11
  -5  -5   4   39.87    9.56
  -5   5   5   28.92    5.07
  -5   5   5   22.73    5.13
   5  -5  -5   22.41    4.60
   5  -5  -5   20.07    3.87
   5  -5  -5   14.30    3.44
   5   5  -5   39.11    7.90
   5   5  -5   25.13    6.03
  -5  -5   5   21.08    5.91
  -5  -5   5   13.21    5.46
  -5   5   6   11.60    3.37
  -5   5   6   12.60    3.84
   5  -5  -6   10.77    3.31
   5  -5  -6   12.04    2.49
   5  -5  -6   13.44    2.50
   5   5  -6    7.74    4.86
   5   5  -6   10.41    4.27
  -5  -5   6    9.03    4.34
  -5  -5   6   25.58    6.54
  -5   5   7  306.77   33.55
  -5   5   7  283.01   33.89
   5  -5  -7  294.84   33.33
   5   5  -7  253.74   35.52
  -5  -5   7  353.66   37.72
  -5   5   8  134.36   16.98
  -5   5   8  143.84   17.62
   5  -5  -8  139.57   16.84
   5   5  -8  142.37   19.72
  -5  -5   8  147.61   19.44
  -5  -5   8  145.87   20.28
  -5   5   9   14.51    3.29
  -5   5   9   17.55    3.89
   5  -5  -9   13.65    3.13
   5   5  -9   16.01    5.54
  -5  -5   9   17.76    5.07
  -5  -5   9   16.96    6.17
  -5   5  10    2.68    1.82
  -5   5  10    2.88    2.12
   5  -5 -10    2.96    1.57
   5   5 -10    7.58    4.09
  -5  -5  10    0.00    2.72
  -5  -5  10   -0.00    3.44
  -5   5  11    9.08    2.86
  -5   5  11   14.45    3.48
   5  -5 -11   15.89    2.92
   5   5 -11   10.01    4.81
  -5  -5  11   11.34    4.38
  -5  -5  11    9.87    4.90
  -5   5  12  272.15   31.58
  -5   5  12  277.65   32.23
   5  -5 -12  294.75   31.51
   5   5 -12  279.53   35.15
  -5  -5  12  297.48   34.68
  -5  -5  12  291.92   35.94
  -5   5  13  286.97   33.20
  -5   5  13  268.76   33.77
   5  -5 -13  312.05   33.20
   5   5 -13  339.84   37.67
  -5  -5  13  347.70   36.97
  -5  -5  13  307.47   37.75
  -5   5  14   17.66    3.54
  -5   5  14   19.22    4.19
   5  -5 -14   20.86    3.53
   5   5 -14   15.23    5.73
  -5  -5  14   31.79    6.91
  -5   5  15    2.63    1.82
  -5   5  15    5.99    2.72
   5  -5 -15    3.80    1.74
   5   5 -15    7.96    4.48
  -5  -5  15    6.57    3.61
  -5   5  16   51.70    7.71
  -5   5  16   60.59    8.76
   5  -5 -16   60.64    7.82
   5   5 -16   65.23   11.39
  -5  -5  16   64.49   10.80
  -5   5  17   86.59   12.17
  -5   5  17  103.92   13.44
   5   5 -17  118.18   16.73
  -5  -5  17  116.31   15.64
  -5  -5  17  106.98   16.60
  -5   5  18   32.36    5.27
  -5   5  18   35.44    6.37
   5   5 -18   36.25    8.35
  -5  -5  18   34.59    7.78
  -5  -5  18   20.83    7.23
  -5   5  19   98.80   13.44
   5   5 -19  107.05   16.02
  -5  -5  19   79.52   15.37
  -5   5  20    1.35    2.85
   5   5 -20   -0.00    3.11
  -5  -5  20    1.11    3.37
   5   5 -21    2.40    3.37
  -5  -5  21   -0.00    3.69
   5   5 -22   67.38   12.40
  -5  -5  22   65.45   12.80
   5   5 -23   40.24    9.58
  -5  -5  23   47.72   10.75
   5   5 -24   22.80    7.32
  -5  -5  24   11.21    6.62
   5   5 -25    3.66    4.38
  -5  -5  25    2.90    4.26
  -5  -5  26    3.17    4.79
  -5  -5  27   14.74    6.71
  -5  -5  28   27.00    8.33
  -5  -5  29   12.18    5.75
  -5  -5  30    4.72    5.45
  -5  -5  31   -0.00    4.31
  -5  -5  32    0.00    4.88
  -5  -5  33   26.77    8.85
  -5  -5  34    6.90    5.70
  -5  -5  35    0.60    4.62
  -5  -5  36    0.80    5.08
  -5  -5  37    2.58    5.12
  -5   6   1   19.91    5.40
   5  -6  -1   24.18    5.85
   5  -6  -1   23.38    5.63
   5   6  -1   21.92    6.86
   5   6  -1   21.42    6.84
  -5  -6   1   30.00    6.82
  -5  -6   1   27.34    7.75
  -5   6   2    3.35    3.19
   5  -6  -2    6.62    3.11
   5  -6  -2    0.87    2.14
   5   6  -2    1.79    4.25
   5   6  -2    0.00    2.88
  -5  -6   2    0.81    3.94
  -5  -6   2   -0.00    4.05
  -5   6   3   88.47   12.36
  -5   6   3   72.97   12.48
   5  -6  -3   81.41   11.82
   5  -6  -3   67.34   11.43
   5  -6  -3   85.92   11.48
   5   6  -3  102.11   15.30
   5   6  -3   79.59   13.42
  -5  -6   3   96.97   14.04
  -5  -6   3   86.52   14.73
  -5   6   4  123.60   17.02
  -5   6   4  141.70   18.12
   5  -6  -4  171.58   17.88
   5  -6  -4  130.38   16.76
   5  -6  -4  121.03   16.20
   5   6  -4  110.05   18.58
  -5  -6   4  133.83   18.74
  -5  -6   4  114.74   19.22
  -5   6   5  105.44   14.98
  -5   6   5   97.76   15.44
   5  -6  -5  119.45   15.16
   5  -6  -5  118.40   14.72
   5  -6  -5  121.56   14.40
   5   6  -5  133.78   18.06
  -5  -6   5  119.41   16.77
  -5  -6   5   91.90   16.85
  -5   6   6   23.03    5.01
  -5   6   6   12.93    4.60
   5  -6  -6   22.01    4.65
   5  -6  -6   22.25    4.42
   5  -6  -6   23.14    4.19
   5   6  -6   34.09    7.86
  -5  -6   6   29.05    6.78
  -5  -6   6   24.78    7.07
  -5   6   7   82.96   11.24
  -5   6   7   57.01   10.80
   5  -6  -7   98.95   11.29
   5  -6  -7   83.07   10.05
   5  -6  -7   64.31    9.50
   5   6  -7   72.48   12.83
  -5  -6   7   97.37   13.54
  -5  -6   7   94.12   14.50
  -5   6   8   40.53    6.53
  -5   6   8   32.86    6.51
   5  -6  -8   28.53    5.72
   5  -6  -8   31.83    4.83
   5  -6  -8   36.87    4.85
   5   6  -8   28.97    7.73
  -5  -6   8   40.70    8.10
  -5  -6   8   38.64    9.06
  -5   6   9  108.88   13.91
  -5   6   9  106.67   14.35
   5  -6  -9  121.36   13.90
   5   6  -9   92.64   15.91
  -5  -6   9   98.87   15.45
  -5  -6   9   86.22   16.18
  -5   6  10  138.99   17.52
  -5   6  10  132.64   17.97
   5  -6 -10  148.03   17.41
   5   6 -10  132.94   20.17
  -5  -6  10  150.14   19.95
  -5  -6  10  146.93   21.12
  -5   6  11  111.65   13.77
  -5   6  11   93.27   13.84
   5  -6 -11   98.91   13.12
   5   6 -11  115.79   16.70
  -5  -6  11  121.18   16.12
  -5  -6  11   88.20   16.33
  -5   6  12   22.38    4.60
  -5   6  12   21.58    4.80
   5  -6 -12   22.12    4.35
   5   6 -12   12.73    5.69
  -5  -6  12   17.31    6.78
  -5   6  13    4.83    2.71
  -5   6  13    2.92    2.49
   5  -6 -13    3.59    2.25
   5   6 -13    0.00    3.88
  -5   6  14  100.05   12.92
  -5   6  14   96.01   13.51
   5  -6 -14   97.14   12.62
   5   6 -14  111.57   16.48
  -5   6  15   87.74   11.40
  -5   6  15   80.57   11.97
   5  -6 -15   85.76   11.18
   5   6 -15   82.06   14.38
  -5   6  16    0.70    2.03
  -5   6  16    0.00    2.14
   5   6 -16    1.54    3.89
  -5  -6  16   -0.00    4.14
  -5   6  17   79.20   10.95
  -5   6  17   70.59   11.46
   5   6 -17   95.87   14.88
  -5  -6  17   91.65   15.13
  -5   6  18   20.40    5.29
   5   6 -18   32.99    8.04
  -5  -6  18   14.82    7.11
  -5   6  19   24.13    5.88
   5   6 -19   27.77    7.74
  -5  -6  19   28.65    8.51
   5   6 -20   -0.00    4.53
  -5  -6  20    3.89    4.50
   5   6 -21   17.61    6.65
  -5  -6  21   14.08    6.16
  -5  -6  22   16.45    6.98
  -5  -6  23    0.00    4.30
  -5  -6  24    9.69    5.56
  -5  -6  25   22.49    7.63
   5   6 -26   19.67    7.76
  -5  -6  26   39.71    9.82
   5   6 -27   13.54    6.52
  -5  -6  27   10.84    6.46
   5   6 -28   -0.00    4.31
  -5  -6  28   -0.00    3.89
   5   6 -29    5.67    5.21
  -5  -6  29    3.97    5.34
  -5  -6  30    9.72    6.57
  -5  -6  31    9.11    6.45
  -5  -6  32    5.14    5.64
  -5  -6  33    0.24    4.09
  -5  -6  34   13.06    6.62
  -5  -6  35   -0.00    4.58
  -5  -6  36   19.82    8.64
  -5   7   1   16.23    4.90
  -5   7   1   17.08    6.10
   5  -7  -1    4.44    3.54
   5  -7  -1    9.34    4.17
   5   7  -1   12.02    6.12
  -5  -7   1   19.31    6.41
  -5   7   2  119.42   20.48
   5  -7  -2  182.14   21.50
   5  -7  -2  184.11   21.99
   5   7  -2  181.23   24.25
  -5  -7   2  175.44   24.47
  -5   7   3  121.63   17.35
   5  -7  -3  144.87   17.56
   5  -7  -3  129.37   17.42
   5   7  -3  119.82   19.27
  -5  -7   3  110.13   19.16
  -5   7   4   85.67   11.96
  -5   7   4   74.66   12.19
   5  -7  -4  107.53   12.27
   5  -7  -4   44.39   10.07
   5   7  -4   85.97   13.99
  -5  -7   4   71.29   13.94
  -5   7   5   16.25    4.60
  -5   7   5   16.03    5.15
   5  -7  -5   13.14    4.09
   5  -7  -5   11.46    3.92
   5   7  -5   10.31    5.13
  -5  -7   5   24.32    7.22
  -5   7   6   30.73    6.33
  -5   7   6   24.32    6.42
   5  -7  -6   26.14    5.74
   5  -7  -6   33.49    6.02
   5   7  -6   20.87    7.47
  -5  -7   6   27.71    7.84
  -5   7   7  171.65   20.38
  -5   7   7  150.55   20.62
   5  -7  -7  165.36   19.85
   5  -7  -7  149.89   18.98
   5   7  -7  146.17   22.02
  -5  -7   7  130.62   22.15
  -5   7   8  297.22   38.08
  -5   7   8  291.62   38.68
   5  -7  -8  355.30   38.31
   5  -7  -8  321.89   37.19
   5   7  -8  398.07   42.31
  -5  -7   8  388.83   43.08
  -5   7   9   23.02    5.92
  -5   7   9   35.82    7.12
   5  -7  -9   20.75    5.47
   5  -7  -9   40.49    5.61
   5   7  -9   45.12    9.23
  -5  -7   9   38.68    9.21
  -5   7  10   14.54    4.18
  -5   7  10    9.51    4.02
   5  -7 -10   11.19    3.63
   5  -7 -10    9.39    2.54
   5   7 -10   20.82    6.68
  -5  -7  10   14.25    6.19
  -5   7  11   13.56    4.27
  -5   7  11   18.44    5.13
   5  -7 -11   14.40    4.13
   5  -7 -11   16.20    2.68
   5  -7 -11   19.02    2.67
   5   7 -11   16.09    6.18
  -5   7  12  130.42   19.07
  -5   7  12  146.20   19.90
   5  -7 -12  170.67   19.24
   5   7 -12  168.14   22.76
  -5   7  13  110.83   13.53
  -5   7  13   90.33   13.54
   5  -7 -13   89.27   12.41
   5   7 -13   73.10   14.79
  -5   7  14    2.63    2.86
  -5   7  14    1.53    2.82
   5   7 -14    0.00    4.32
  -5  -7  14    5.17    4.21
  -5   7  15   50.60    8.09
  -5   7  15   48.30    8.67
   5   7 -15   30.01    9.14
  -5  -7  15   48.88   10.98
  -5   7  16    8.32    3.48
  -5   7  16    8.25    3.78
   5   7 -16   10.11    5.77
  -5  -7  16    0.56    4.26
  -5  -7  17    0.72    3.01
  -5  -7  18  138.99   21.72
  -5  -7  19   -0.00    4.81
  -5  -7  20    6.30    5.31
  -5  -7  21    6.40    5.03
   5   7 -22   19.98    7.49
  -5  -7  22   31.51    8.99
   5   7 -23   12.63    6.81
  -5  -7  23   28.85    9.07
   5   7 -24   21.84    7.75
  -5  -7  24   28.24    8.66
   5   7 -25    1.30    3.75
  -5  -7  25    1.92    4.74
   5   7 -26    3.61    3.93
  -5  -7  26    6.73    5.64
   5   7 -27    5.37    4.75
  -5  -7  27   16.25    7.19
   5   7 -28   37.05    9.86
  -5  -7  28   31.76   10.08
   5   7 -29    5.57    5.14
  -5  -7  29   -0.00    3.85
  -5  -7  30    1.66    4.88
  -5  -7  31   -0.00    4.42
  -5  -7  32    6.22    5.41
  -5  -7  33    1.05    4.61
  -5  -7  34   24.30    9.32
  -5  -7  35    0.56    4.36
  -5   8   1   21.97    6.49
  -5   8   1   21.55    6.74
   5  -8  -1   18.07    5.81
  -5  -8   1   29.00    8.57
  -5   8   2    6.68    3.86
  -5   8   2   12.04    5.09
   5  -8  -2    5.84    3.65
   5  -8  -2    9.99    4.31
   5   8  -2    6.17    5.36
  -5  -8   2    3.92    4.29
  -5   8   3   21.29    5.78
   5  -8  -3   15.56    4.93
   5  -8  -3   18.16    5.43
   5   8  -3   16.63    6.89
  -5  -8   3   12.38    6.51
  -5   8   4  448.95   43.66
   5  -8  -4  219.63   40.22
   5  -8  -4  435.47   43.29
   5   8  -4  483.60   47.06
  -5  -8   4  458.50   47.39
  -5   8   5   50.28    9.27
  -5   8   5   50.69    9.85
   5  -8  -5   49.28    8.59
   5  -8  -5   49.41    8.61
   5   8  -5   22.55    8.81
  -5  -8   5   66.80   12.56
  -5   8   6  133.93   18.45
  -5   8   6  113.81   18.56
   5  -8  -6  155.40   18.43
   5  -8  -6  129.96   17.81
   5   8  -6  152.92   21.28
  -5  -8   6  113.14   20.30
  -5   8   7    0.90    2.94
  -5   8   7    6.32    4.02
   5  -8  -7    0.10    2.29
   5  -8  -7    0.00    2.46
   5   8  -7   -0.00    4.73
  -5  -8   7   -0.00    3.96
  -5   8   8   96.68   13.48
  -5   8   8   94.04   14.33
   5  -8  -8   58.91   11.69
   5  -8  -8  102.63   12.84
  -5  -8   8  118.50   17.61
  -5   8   9  144.87   19.97
  -5   8   9  149.19   20.82
   5  -8  -9  157.00   19.85
   5  -8  -9  155.17   19.16
  -5   8  10   57.14   10.62
  -5   8  10   74.39   12.02
   5  -8 -10   75.11   10.96
   5  -8 -10   72.84   10.08
  -5   8  11   23.98    5.86
  -5   8  11   24.33    6.53
   5  -8 -11   24.91    5.54
   5  -8 -11   19.17    4.30
  -5   8  12   41.90    7.82
  -5   8  12   27.39    7.13
   5  -8 -12   34.13    5.38
  -5  -8  12   30.18    9.38
  -5   8  13    0.93    3.06
   5  -8 -13    1.28    1.60
  -5  -8  13    0.00    5.06
  -5   8  14  120.34   15.11
   5  -8 -14   93.70   11.01
  -5  -8  14  103.33   17.78
  -5   8  15    2.79    3.23
  -5  -8  15    0.00    3.97
  -5  -8  16    1.21    3.96
   5   8 -17    2.33    4.86
  -5  -8  17    0.00    4.45
   5   8 -18    1.22    4.76
  -5  -8  18    0.00    4.19
   5   8 -19    5.64    5.52
  -5  -8  19    4.09    4.79
   5   8 -20   57.26   12.77
  -5  -8  20   66.84   13.97
   5   8 -21   -0.00    4.42
  -5  -8  21    0.01    3.52
   5   8 -22    6.47    5.11
  -5  -8  22    4.39    5.23
   5   8 -23   -0.00    4.15
  -5  -8  23    7.12    5.39
   5   8 -24   30.38    9.26
  -5  -8  24   39.49   10.47
   5   8 -25    9.39    5.66
  -5  -8  25    0.32    4.37
   5   8 -26   17.13    7.12
  -5  -8  26   10.32    6.72
   5   8 -27    4.94    4.89
  -5  -8  27   -0.00    4.53
   5   8 -28    6.39    5.80
  -5  -8  28    0.59    4.91
   5   8 -29   -0.00    4.58
  -5  -8  29    3.95    4.62
   5   8 -30   13.49    7.09
  -5  -8  30    7.51    6.84
  -5  -8  31    0.16    5.12
  -5  -8  32   19.65    8.06
  -5  -8  33    0.27    4.01
  -5  -8  34    0.70    4.18
  -5   9   1   -0.00    3.61
  -5  -9   1    0.07    3.58
  -5   9   2  201.14   26.00
   5  -9  -2  202.52   25.36
  -5  -9   2  165.13   27.44
  -5   9   3   16.10    5.94
   5  -9  -3   23.95    6.11
  -5  -9   3   28.78    9.02
  -5   9   4   -0.00    2.77
   5  -9  -4   -0.00    2.86
  -5  -9   4    2.43    4.31
  -5   9   5   14.83    5.08
   5  -9  -5    7.70    3.95
  -5  -9   5    6.66    5.96
  -5   9   6   58.65   10.58
   5  -9  -6   54.44    9.83
  -5   9   7   16.32    5.41
   5  -9  -7   12.51    4.55
  -5   9   8  147.18   20.78
   5  -9  -8  164.89   20.64
   5   9  -8  140.58   22.85
  -5   9   9    2.02    3.47
   5  -9  -9   14.25    4.73
   5   9  -9   12.03    5.75
  -5   9  10    3.58    3.82
   5   9 -10   -0.00    3.82
  -5  -9  10   -0.00    3.82
  -5   9  11   -0.00    3.08
   5   9 -11    6.82    4.78
  -5  -9  11    0.00    4.13
  -5   9  12  189.89   24.82
   5   9 -12  177.28   26.98
  -5  -9  12  195.96   28.48
  -5   9  13    4.25    3.99
   5   9 -13    3.28    4.68
  -5  -9  13    2.86    5.49
  -5   9  14   37.59    8.60
   5   9 -14   44.50   10.71
  -5  -9  14   40.70   10.77
   5   9 -15    2.53    4.85
  -5  -9  15    0.00    3.58
   5   9 -16   26.32    9.03
  -5  -9  16   42.32   10.56
   5   9 -17    0.00    4.74
  -5  -9  17   -0.00    4.43
   5   9 -18   68.98   14.56
  -5  -9  18   77.25   15.48
   5   9 -19    6.10    5.50
  -5  -9  19    7.09    5.33
   5   9 -20    4.07    4.90
  -5  -9  20   -0.00    5.49
   5   9 -21    0.37    5.55
  -5  -9  21   -0.00    5.13
   5   9 -22   58.67   12.70
  -5  -9  22   42.86   12.08
   5   9 -23    1.38    4.28
  -5  -9  23   -0.00    4.75
   5   9 -24   20.58    7.83
  -5  -9  24   18.53    8.25
   5   9 -25   -0.00    4.30
  -5  -9  25   -0.00    5.11
   5   9 -26    3.62    5.45
  -5  -9  26    0.00    5.89
   5   9 -27    1.14    4.64
  -5  -9  27    1.66    4.81
   5   9 -28    5.11    5.83
  -5  -9  28   16.03    8.05
   5   9 -29   -0.00    4.03
  -5  -9  29    1.65    5.17
   5   9 -30    0.88    3.94
  -5  -9  30    2.24    5.48
   5   9 -31    0.00    4.39
  -5  -9  31    4.24    6.57
  -5  -9  32    5.98    6.62
  -5  -9  33   -0.00    4.91
  -5  10   1   16.12    6.08
   5  10  -1    8.75    6.36
  -5 -10   1    2.13    4.68
  -5  10   2    0.23    3.66
   5  10  -2    0.89    4.04
  -5 -10   2    0.00    4.62
  -5  10   3    3.03    3.96
   5  10  -3    5.57    5.69
  -5 -10   3    0.00    5.02
  -5  10   4   21.27    6.59
   5  10  -4   13.50    6.75
  -5  10   5    0.01    3.69
   5  10  -5   10.84    5.84
  -5  10   6   44.91    9.61
   5  10  -6   44.28   10.81
  -5  10   7    6.82    4.79
   5 -10  -7    4.61    3.79
   5  10  -7    0.83    4.46
  -5  10   8    5.68    4.60
   5  10  -8    3.34    4.65
  -5 -10   8    2.08    5.04
  -5  10   9    0.04    3.54
   5  10  -9    0.80    4.59
  -5 -10   9    0.00    4.05
  -5  10  10  112.51   18.29
   5  10 -10  183.29   23.16
  -5 -10  10  111.51   21.01
  -5  10  11    7.64    4.22
   5  10 -11    2.75    4.96
  -5 -10  11    0.24    5.39
  -5  10  12    6.50    4.40
   5  10 -12    0.00    5.11
  -5 -10  12    9.02    6.30
  -5  10  13   -0.00    3.60
   5  10 -13   -0.00    4.49
  -5 -10  13    4.23    5.45
   5  10 -14   36.03   10.72
  -5 -10  14   49.28   12.24
   5  10 -15    4.56    4.94
  -5 -10  15    6.63    5.17
   5  10 -16   40.99   10.67
  -5 -10  16   24.35    9.52
   5  10 -17   12.30    5.87
  -5 -10  17    2.17    4.51
   5  10 -18    4.99    5.73
  -5 -10  18    1.05    4.38
   5  10 -19    1.42    4.82
  -5 -10  19    6.16    5.79
   5  10 -20   50.88   13.05
  -5 -10  20   70.62   14.67
   5  10 -21    0.00    4.27
  -5 -10  21    0.83    4.41
   5  10 -22   14.08    7.06
  -5 -10  22   13.39    7.23
   5  10 -23    0.00    5.30
  -5 -10  23   -0.00    6.03
   5  10 -24    3.68    4.79
  -5 -10  24   22.91    8.71
   5  10 -25    0.49    4.86
  -5 -10  25   -0.00    4.25
   5  10 -26   15.80    7.88
  -5 -10  26    7.30    7.09
   5  10 -27    4.19    5.75
  -5 -10  27   -0.00    5.27
  -5 -10  28   -0.00    4.39
   5  10 -29    3.78    5.78
  -5 -10  29    3.61    5.77
   5  10 -30   11.13    6.77
  -5 -10  30    5.89    6.24
   5  10 -31    0.53    4.71
  -5 -10  31   -0.00    4.94
  -5 -10  32    4.51    5.42
   5  11  -1    2.33    5.66
   5  11  -2  117.60   20.46
  -5  11   3   15.52    6.93
   5  11  -3    9.29    6.63
  -5  11   4    0.03    3.69
   5  11  -4   -0.00    4.94
  -5  11   5    1.23    3.84
   5  11  -5    2.68    5.33
  -5  11   6    9.19    5.11
   5  11  -6    1.95    5.15
  -5 -11   6    3.88    4.74
  -5  11   7   -0.00    3.57
   5  11  -7    3.38    4.67
  -5 -11   7    0.05    4.37
  -5  11   8   50.57   10.42
   5  11  -8   38.54   10.90
  -5 -11   8   38.35   11.67
  -5  11   9    2.10    3.41
   5  11  -9    2.48    5.98
  -5 -11   9    0.33    4.51
  -5  11  10    1.75    3.39
   5  11 -10    0.00    4.70
  -5 -11  10    5.85    5.92
  -5  11  11    0.00    3.64
   5  11 -11    0.00    3.94
  -5 -11  11   -0.00    5.04
   5  11 -12   51.73   12.88
  -5 -11  12   68.29   15.01
   5  11 -13    0.00    3.98
  -5 -11  13    0.00    4.96
   5  11 -14   20.09    7.96
  -5 -11  14   29.04   10.24
   5  11 -15    4.56    5.61
  -5 -11  15    3.58    5.39
   5  11 -16    9.27    6.80
  -5 -11  16   36.85   10.38
   5  11 -17    2.43    5.10
  -5 -11  17    0.27    5.00
   5  11 -18   29.58   10.38
  -5 -11  18   57.34   13.63
   5  11 -19   -0.00    5.93
  -5 -11  19    1.56    5.13
   5  11 -20   -0.00    4.21
  -5 -11  20    0.24    5.18
   5  11 -21    0.00    4.37
  -5 -11  21   -0.00    4.25
   5  11 -22   36.45   10.99
  -5 -11  22   42.31   11.71
   5  11 -23   -0.00    4.77
  -5 -11  23    3.44    5.46
   5  11 -24    7.50    6.56
  -5 -11  24    4.19    6.23
   5  11 -25    3.04    4.63
  -5 -11  25   -0.00    4.27
   5  11 -26    8.72    6.86
  -5 -11  26    9.39    7.01
   5  11 -27    1.30    5.51
  -5 -11  27    0.00    5.50
   5  11 -28    9.81    7.06
  -5 -11  28    4.85    6.19
   5  11 -29    2.07    5.01
  -5 -11  29    3.47    5.21
   5  11 -30    1.02    5.23
  -5 -11  30    0.90    6.08
   5  11 -31   -0.00    4.99
  -5 -11  31    3.47    6.18
   5  11 -32    3.24    5.94
  -5  12   1    1.78    4.64
   5  12  -1    0.92    5.12
  -5  12   2   -0.00    4.29
   5  12  -2   -0.00    5.11
  -5  12   3   -0.00    3.31
   5  12  -3    2.92    5.08
  -5 -12   3    7.13    5.88
   5  12  -4   75.77   15.14
  -5 -12   4   59.87   15.36
   5  12  -5    0.00    4.16
  -5 -12   5    9.69    6.72
   5  12  -6    2.70    5.67
  -5 -12   6    6.13    6.40
   5  12  -7    0.42    4.53
  -5 -12   7    5.06    5.93
   5  12  -8    7.65    6.61
  -5 -12   8    0.38    4.46
   5  12  -9    9.52    5.63
  -5 -12   9    4.11    5.43
  -5  12  10   24.82    7.62
   5  12 -10   20.15    8.65
  -5 -12  10   19.61    8.72
   5  12 -11    1.07    4.48
  -5 -12  11    2.09    4.89
   5  12 -12    4.15    5.57
  -5 -12  12    5.69    6.29
   5  12 -13   -0.00    3.97
  -5 -12  13   -0.00    5.73
   5  12 -14   15.56    7.50
  -5 -12  14   12.22    7.31
   5  12 -15    6.84    6.35
  -5 -12  15   10.05    7.09
   5  12 -16   29.04   10.06
  -5 -12  16   24.55    9.55
   5  12 -17    0.00    5.21
  -5 -12  17    2.36    4.95
   5  12 -18    5.85    6.87
  -5 -12  18   -0.00    6.18
   5  12 -19    0.68    5.03
  -5 -12  19   -0.00    5.64
   5  12 -20   29.82   10.50
  -5 -12  20   38.05   11.58
   5  12 -21    2.72    5.62
  -5 -12  21   -0.00    5.65
   5  12 -22   -0.00    4.44
  -5 -12  22    3.65    5.78
   5  12 -23    0.00    5.33
  -5 -12  23    2.56    5.07
   5  12 -24   10.79    7.82
  -5 -12  24    2.88    6.95
   5  12 -25    0.34    4.84
  -5 -12  25   -0.00    4.53
   5  12 -26    6.16    5.54
  -5 -12  26    4.10    6.16
   5  12 -27    2.84    5.36
  -5 -12  27   -0.00    5.27
   5  12 -28    3.89    6.26
  -5 -12  28   -0.00    7.02
   5  12 -29    4.47    6.37
  -5 -12  29    0.00    5.23
   5  12 -30    9.51    6.94
  -5 -12  30    5.22    6.49
   5  12 -31    1.18    4.29
   5  12 -32   -0.00    4.73
  -5  13   1   11.82    6.77
   5  13  -1   18.41    8.10
  -5 -13   1    3.20    6.37
  -5  13   2   52.49   12.07
   5  13  -2   49.58   12.67
  -5 -13   2   51.29   14.13
  -5  13   3    6.44    5.67
   5  13  -3    4.53    5.65
  -5 -13   3    9.30    6.92
  -5  13   4   15.86    7.00
   5  13  -4   16.02    8.05
  -5 -13   4   27.89    9.88
  -5  13   5   -0.00    4.03
   5  13  -5   -0.00    5.99
  -5 -13   5    2.61    6.21
  -5  13   6   54.79   12.58
   5  13  -6   61.79   14.04
  -5 -13   6   78.74   16.91
  -5  13   7    9.38    5.81
   5  13  -7   13.44    7.32
  -5 -13   7    5.31    6.02
  -5  13   8   40.11   10.25
   5  13  -8   39.54   11.32
  -5 -13   8   46.09   13.15
  -5  13   9    1.19    3.99
   5  13  -9   -0.00    5.86
  -5 -13   9    0.32    5.41
   5  13 -10   -0.00    6.25
  -5 -13  10    2.41    5.26
   5  13 -11    8.28    6.83
  -5 -13  11    9.80    7.43
   5  13 -12   18.37    8.03
  -5 -13  12   12.98    8.41
   5  13 -13   -0.00    5.96
  -5 -13  13   -0.00    5.81
   5  13 -14    0.00    4.12
  -5 -13  14    1.90    5.13
   5  13 -15   -0.00    5.85
  -5 -13  15    4.33    6.38
   5  13 -16    3.75    6.47
  -5 -13  16   -0.00    6.28
   5  13 -17    3.95    6.04
  -5 -13  17    0.98    5.22
   5  13 -18   18.51    8.87
  -5 -13  18    7.96    7.37
   5  13 -19    6.33    6.15
  -5 -13  19    5.94    7.04
   5  13 -20    0.28    5.17
  -5 -13  20    0.00    5.82
   5  13 -21    0.00    5.83
  -5 -13  21   -0.00    5.96
   5  13 -22   14.19    7.97
  -5 -13  22   21.51    9.39
   5  13 -23    0.00    5.59
  -5 -13  23    1.38    4.99
   5  13 -24    5.02    6.06
  -5 -13  24    1.44    6.67
   5  13 -25    3.04    5.74
  -5 -13  25    0.00    5.75
   5  13 -26    0.00    5.56
  -5 -13  26   -0.00    6.41
   5  13 -27   -0.00    4.90
  -5 -13  27    0.00    4.51
   5  13 -28   -0.00    5.57
  -5 -13  28    5.52    6.03
   5  13 -29    5.99    6.65
   5  13 -30    1.49    5.27
  -5  14   1    4.99    5.51
   5  14  -1    6.81    6.88
  -5  14   2    1.36    4.91
   5  14  -2   -0.00    6.33
  -5  14   3    1.90    5.55
   5  14  -3    1.15    5.29
  -5 -14   3    3.09    6.29
  -5  14   4   19.37    7.61
   5  14  -4   39.17   10.85
  -5 -14   4   17.37    9.01
  -5  14   5   21.13    7.75
   5  14  -5    8.21    6.72
  -5 -14   5    6.12    6.15
  -5  14   6    3.81    5.51
   5  14  -6   18.18    8.45
  -5 -14   6    4.90    6.63
  -5  14   7    4.91    4.87
   5  14  -7    5.44    6.40
  -5 -14   7    1.52    5.25
   5  14  -8    5.47    6.40
  -5 -14   8    0.00    5.22
   5  14  -9    8.57    6.73
  -5 -14   9    3.66    6.35
   5  14 -10   31.82   10.24
  -5 -14  10   35.89   12.10
   5  14 -11    6.58    7.45
  -5 -14  11   14.26    7.82
   5  14 -12    1.74    5.02
  -5 -14  12   -0.00    4.72
   5  14 -13    0.00    5.42
  -5 -14  13    2.23    5.80
   5  14 -14    7.52    5.68
  -5 -14  14    0.00    4.89
   5  14 -15   17.00    8.24
  -5 -14  15   10.12    7.29
   5  14 -16   12.71    6.94
  -5 -14  16    1.71    6.00
   5  14 -17    4.03    5.24
  -5 -14  17   -0.00    5.68
   5  14 -18    2.16    4.92
  -5 -14  18   -0.00    5.96
   5  14 -19    4.16    5.88
  -5 -14  19    6.06    6.48
   5  14 -20   17.97    8.43
  -5 -14  20    3.80    6.70
   5  14 -21    0.54    5.38
  -5 -14  21    4.37    6.19
   5  14 -22    5.77    6.44
  -5 -14  22   12.60    8.90
   5  14 -23   -0.00    5.72
  -5 -14  23   -0.00    5.41
   5  14 -24   -0.00    5.79
  -5 -14  24    1.99    6.59
   5  14 -25    0.11    5.81
  -5 -14  25    1.17    5.46
   5  14 -26    0.38    5.55
  -5 -14  26   15.26    8.51
   5  14 -27   -0.00    5.48
  -5 -14  27    2.07    5.30
  -5  15   1    1.68    4.22
   5  15  -1    8.35    6.83
  -5  15   2    8.78    6.20
   5  15  -2    2.62    6.49
  -5  15   3   15.90    7.88
   5  15  -3   10.00    8.33
  -5  15   4    0.05    4.21
   5  15  -4    0.78    5.47
  -5  15   5    5.54    5.70
   5  15  -5    3.85    7.36
  -5  15   6    2.74    5.69
   5  15  -6    6.22    6.62
   5  15  -7    9.34    6.45
   5  15  -8   10.18    7.71
   5  15  -9    6.57    5.89
   5  15 -10   -0.00    6.56
  -5 -15  10    1.95    5.08
   5  15 -11    0.00    5.80
  -5 -15  11    5.08    7.60
   5  15 -12   18.02    8.46
  -5 -15  12   31.03   11.04
   5  15 -13    4.56    6.12
  -5 -15  13    5.18    6.21
   5  15 -14   -0.00    5.75
  -5 -15  14    0.30    4.18
   5  15 -15    3.07    4.98
  -5 -15  15   -0.00    5.25
   5  15 -16    0.00    5.60
  -5 -15  16    4.76    6.12
   5  15 -17    7.50    7.63
  -5 -15  17    8.92    8.26
   5  15 -18    5.00    5.67
  -5 -15  18    2.17    5.57
   5  15 -19    4.19    5.22
  -5 -15  19    0.00    5.95
   5  15 -20    3.23    5.14
  -5 -15  20    7.19    7.22
   5  15 -21   -0.00    7.01
  -5 -15  21    3.80    6.93
   5  15 -22    5.40    6.10
  -5 -15  22    1.43    6.17
  -5 -15  23    9.31    7.13
  -5 -15  24    0.00    5.74
  -5 -15  25    0.67    5.30
  -5  16   1   -0.00    5.36
   5  16  -1   -0.00    5.86
  -5  16   2    3.37    4.95
   5  16  -2   -0.00    5.15
  -5  16   3   -0.00    5.83
   5  16  -3    4.61    6.34
  -5  16   4   -0.00    4.77
   5  16  -4    0.02    5.16
   5  16  -5   -0.00    6.45
   5  16  -6   -0.00    5.01
   5  16  -7   -0.00    4.98
   5  16  -8    3.54    5.14
   5  16  -9   -0.00    6.27
   5  16 -10    2.20    6.64
   5  16 -11    0.68    6.21
   5  16 -12    0.00    5.69
   5  16 -13   -0.00    5.85
   5  16 -14   -0.00    6.12
   5  16 -15    7.33    7.05
   5  16 -16    2.70    6.13
  -5  17   1   -0.00    5.54
   5  17  -1    2.15    6.47
  -5  17   2    5.20    6.56
   5  17  -2   16.36    8.57
   5  17  -3    4.69    5.81
   5  17  -4    0.13    5.64
   5  17  -5    4.84    5.97
   5  17  -6    4.65    6.01
  -4   0   1   -0.00    2.18
  -4   0   1   -0.00    2.30
   4   0  -1    0.98    2.13
   4   0  -1    0.31    1.86
  -4   0   2   28.47    4.87
  -4   0   2   26.70    4.99
   4   0  -2   30.92    4.96
   4   0  -2   22.22    4.39
  -4   0   3    0.37    1.82
  -4   0   3    1.13    1.64
   4   0  -3    0.93    1.65
   4   0  -3   -0.00    1.49
  -4   0   4 1218.16  127.96
  -4   0   4 1160.25  127.88
   4   0  -4 1213.69  127.83
   4   0  -4 1197.87  127.27
  -4   0   5    0.18    1.60
  -4   0   5   -0.00    1.59
   4   0  -5    0.04    1.59
   4   0  -5    0.72    1.03
  -4   0   6  784.94   79.22
  -4   0   6  690.67   79.20
   4   0  -6  741.55   79.28
  -4   0   7   -0.00    1.28
  -4   0   7   -0.00    1.38
   4   0  -7    1.38    1.62
  -4   0   8 3214.23  317.72
  -4   0   8 2798.20  317.69
   4   0  -8 3007.38  317.75
  -4   0   9   -0.00    1.20
  -4   0   9    0.03    1.45
   4   0  -9    0.59    1.44
  -4   0  10   21.76    4.01
  -4   0  10   35.90    4.67
   4   0 -10   26.85    4.28
  -4   0  11    0.37    1.48
  -4   0  11    1.72    1.73
   4   0 -11    2.02    1.73
  -4   0  12   10.36    2.75
  -4   0  12   12.04    3.07
   4   0 -12   17.08    3.14
  -4   0  13    0.78    1.58
  -4   0  13   -0.00    1.83
   4   0 -13   -0.00    1.74
  -4   0  14 1756.86  171.92
   4   0 -14 1552.91  170.60
   4   0 -14 1543.95  171.08
  -4   0  15    0.68    1.78
   4   0 -15   -0.00    1.83
   4   0 -15    0.37    1.75
  -4   0  16   51.21    8.24
   4   0 -16   52.61    7.97
   4   0 -16   59.16    8.37
  -4   0  17    0.06    2.00
   4   0 -17   -0.00    1.96
   4   0 -17   -0.00    2.22
   4   0 -18  165.49   20.35
   4   0 -18  164.51   20.39
   4   0 -19    0.31    2.20
   4   0 -19   -0.00    1.77
   4   0 -20  156.26   19.94
   4   0 -20  157.03   20.06
  -4   0  21    0.94    2.82
   4   0 -21   -0.00    2.32
   4   0 -21    1.19    2.57
  -4   0  22   20.00    5.89
   4   0 -22   20.95    5.40
   4   0 -22   20.66    5.41
   4   0 -23   -0.00    2.42
   4   0 -23    1.02    2.72
   4   0 -24   34.89    7.45
   4   0 -25    0.70    2.86
   4   0 -26   81.24   13.04
  -4   0  30   37.59    8.88
  -4   0  31    0.00    2.61
  -4   0  32    1.84    3.55
  -4   0  33    0.24    3.46
  -4   0  34   16.75    6.55
  -4   0  35   -0.00    3.93
  -4   0  36   29.18    8.44
  -4   0  37    1.79    4.12
  -4   0  38    5.39    4.72
  -4   0  39   -0.00    3.90
  -4   1   1   20.02    3.97
  -4   1   1   16.14    3.95
   4  -1  -1   25.81    4.48
   4  -1  -1   18.83    3.83
   4   1  -1   23.11    4.87
   4   1  -1   16.72    4.20
  -4  -1   1   25.33    5.13
  -4  -1   1   22.84    4.85
  -4   1   2 1043.27  120.50
  -4   1   2 1137.18  120.92
   4  -1  -2 1085.18  120.73
   4  -1  -2 1223.82  121.29
   4  -1  -2 1214.08  120.57
   4   1  -2 1230.30  121.72
   4   1  -2 1127.28  121.24
  -4  -1   2 1058.47  121.31
  -4  -1   2 1066.68  121.57
  -4   1   3   26.13    3.80
  -4   1   3   15.92    3.52
   4  -1  -3   24.46    3.80
   4  -1  -3   18.84    3.04
   4  -1  -3    9.48    2.70
   4   1  -3   20.86    4.31
   4   1  -3   28.07    4.47
  -4  -1   3   29.15    4.82
  -4  -1   3   22.59    4.59
  -4   1   4    2.93    1.65
  -4   1   4    4.95    1.86
   4  -1  -4    3.21    1.74
   4   1  -4   -0.00    2.00
   4   1  -4    4.71    2.13
  -4  -1   4    1.91    2.08
  -4  -1   4    1.65    2.15
  -4   1   5   16.76    2.64
  -4   1   5   12.45    2.46
   4  -1  -5   14.02    2.53
   4   1  -5   13.44    3.53
   4   1  -5   12.62    2.85
  -4  -1   5   14.55    3.14
  -4  -1   5    7.73    2.90
  -4   1   6  403.98   47.15
  -4   1   6  487.80   47.26
   4  -1  -6  431.29   47.21
   4   1  -6  411.41   48.55
   4   1  -6  464.94   48.18
  -4  -1   6  443.09   48.43
  -4  -1   6  455.76   48.82
  -4   1   7   48.61    5.47
  -4   1   7   44.59    5.31
   4  -1  -7   44.54    5.46
   4   1  -7   53.15    7.18
   4   1  -7   45.69    6.42
  -4  -1   7   54.55    7.09
  -4  -1   7   43.18    6.96
   4   1  -8 1387.82  139.91
   4   1  -8 1423.31  139.35
  -4  -1   8 1228.33  139.50
  -4  -1   8 1183.96  139.74
   4  -1  -9   -0.00    0.71
   4   1  -9    0.81    1.85
   4   1  -9   -0.00    1.33
  -4  -1   9    0.73    1.71
  -4  -1   9   -0.00    2.16
   4  -1 -10  490.18   54.53
   4  -1 -10  548.72   54.64
   4   1 -10  507.71   56.26
  -4  -1  10  491.98   55.99
  -4  -1  10  517.64   56.60
   4  -1 -11  174.24   19.92
   4  -1 -11  171.10   19.95
   4   1 -11  211.22   21.84
  -4  -1  11  192.86   21.39
  -4  -1  11  210.24   22.16
   4  -1 -12  432.99   50.73
   4  -1 -12  501.63   50.95
   4   1 -12  501.54   52.38
  -4  -1  12  492.19   52.73
   4  -1 -13   97.84   12.39
   4  -1 -13  107.81   12.59
   4   1 -13  116.25   13.96
  -4  -1  13  109.81   13.59
  -4  -1  13  110.29   14.08
   4  -1 -14    0.47    1.42
   4  -1 -14    1.18    1.56
   4   1 -14    0.61    2.27
  -4  -1  14    1.05    1.84
  -4  -1  14    2.25    2.40
   4  -1 -15   40.97    6.29
   4  -1 -15   43.89    6.47
   4   1 -15   41.26    7.16
  -4  -1  15   61.74    7.86
  -4  -1  15   40.85    7.43
   4  -1 -16  267.62   29.76
   4  -1 -16  288.68   30.03
   4   1 -16  252.29   30.64
  -4  -1  16  259.02   30.66
  -4  -1  16  234.96   30.92
  -4   1  17   -0.00    1.97
   4  -1 -17   -0.00    1.50
   4  -1 -17   -0.00    1.79
   4   1 -17   -0.00    2.43
   4   1 -17   -0.00    1.99
  -4  -1  17    0.52    1.81
  -4  -1  17   -0.00    1.90
  -4   1  18  343.68   40.95
   4  -1 -18  326.91   40.22
   4  -1 -18  410.94   40.87
   4   1 -18  407.30   41.84
   4   1 -18  318.52   41.09
  -4  -1  18  367.92   42.05
  -4   1  19   20.32    4.91
   4  -1 -19   23.81    4.72
   4  -1 -19   26.28    4.96
   4   1 -19   10.09    4.33
   4   1 -19   21.63    5.10
  -4  -1  19   21.50    5.58
  -4   1  20   23.01    5.34
   4  -1 -20   23.76    5.05
   4   1 -20   18.70    5.18
   4   1 -20   23.33    5.54
  -4   1  21    8.51    3.70
   4  -1 -21    3.95    2.89
   4  -1 -21    4.67    2.78
   4   1 -21    3.77    3.12
   4   1 -21    9.92    4.30
  -4   1  22  303.83   34.07
   4  -1 -22  292.05   33.06
   4  -1 -22  283.39   32.91
   4   1 -22  269.97   33.45
   4   1 -22  239.37   33.10
   4  -1 -23    7.65    3.73
   4   1 -23    6.41    4.06
   4   1 -23    8.69    4.08
  -4  -1  23    2.90    3.24
   4  -1 -24    9.10    3.89
   4   1 -24   15.22    5.39
   4   1 -24   11.92    4.91
  -4  -1  24   14.57    5.44
   4  -1 -25   29.11    6.61
   4   1 -25   34.16    7.62
  -4  -1  25   20.69    6.62
   4   1 -26   71.85   12.33
  -4  -1  26   73.09   13.01
   4   1 -27    0.00    3.57
  -4  -1  27   -0.00    3.19
  -4  -1  28   46.57   10.09
  -4  -1  29   -0.00    3.99
  -4  -1  30   -0.00    3.50
  -4  -1  31    8.33    5.41
  -4  -1  32   45.34   10.42
  -4  -1  33   -0.00    4.05
  -4  -1  34    7.65    5.58
  -4  -1  35    0.50    3.95
  -4  -1  36    0.39    4.79
  -4  -1  37   -0.00    4.12
  -4  -1  38    3.93    4.91
  -4   1  39   -0.00    3.46
  -4  -1  39   -0.00    3.65
  -4   2   1  119.77   12.18
  -4   2   1   83.39   11.59
   4  -2  -1   93.75   11.70
   4  -2  -1   80.06   11.18
   4  -2  -1   81.75   11.09
   4   2  -1   89.31   12.50
   4   2  -1   88.80   12.28
  -4  -2   1  100.76   12.82
  -4  -2   1   70.68   12.10
  -4   2   2  204.80   24.16
  -4   2   2  224.03   24.27
  -4   2   2  240.20   24.57
   4  -2  -2  192.49   24.11
   4  -2  -2  195.96   23.70
   4  -2  -2  226.44   23.84
   4   2  -2  232.13   25.76
   4   2  -2  203.70   25.05
  -4  -2   2  202.72   25.14
  -4  -2   2  188.13   25.28
  -4   2   3   13.78    3.04
  -4   2   3   14.13    3.08
  -4   2   3   14.20    3.03
  -4   2   3   13.77    3.08
   4  -2  -3   12.41    2.46
   4  -2  -3   15.43    2.60
   4   2  -3    6.67    3.63
   4   2  -3   18.49    4.05
  -4  -2   3   17.05    4.15
  -4  -2   3   13.68    4.24
  -4   2   4 1678.43  188.11
  -4   2   4 1949.94  188.23
  -4   2   4 1928.19  188.59
  -4   2   4 1551.28  187.98
   4   2  -4 1981.83  190.41
   4   2  -4 1735.17  189.35
  -4  -2   4 1581.94  189.08
  -4  -2   4 2036.53  190.53
  -4   2   5   41.84    5.55
  -4   2   5   45.88    5.69
  -4   2   5   44.01    5.67
  -4   2   5   42.85    5.66
   4   2  -5   40.71    7.29
   4   2  -5   39.57    6.72
  -4  -2   5   45.85    7.18
  -4  -2   5   42.96    7.37
  -4   2   6    7.60    1.59
  -4   2   6    8.01    1.57
  -4   2   6    7.92    1.60
  -4   2   6    8.84    1.69
   4   2  -6    5.19    3.22
   4   2  -6    9.03    2.93
  -4  -2   6   11.71    3.41
  -4  -2   6    5.28    3.19
   4   2  -7  400.30   43.28
   4   2  -7  385.82   42.85
  -4  -2   7  373.63   42.94
  -4  -2   7  374.09   43.38
   4   2  -8  724.35   85.90
   4   2  -8  763.08   85.69
  -4  -2   8 1021.23   86.77
  -4  -2   8  710.46   86.17
   4   2  -9  211.85   25.45
   4   2  -9  211.61   24.98
  -4  -2   9  208.20   25.12
  -4  -2   9  230.52   26.01
   4   2 -10   72.29   10.82
   4   2 -10   67.98   10.30
  -4  -2  10   92.34   11.13
  -4  -2  10   83.13   11.46
   4   2 -11   66.29    9.71
   4   2 -11   69.44    9.28
  -4  -2  11   64.53    9.41
  -4  -2  11   56.40    9.70
   4  -2 -12    1.17    0.81
   4  -2 -12    0.38    0.93
   4   2 -12    2.61    2.64
   4   2 -12    0.69    1.76
  -4  -2  12    1.83    2.09
  -4  -2  12    1.63    2.58
  -4   2  13   16.11    2.79
   4  -2 -13   12.60    2.36
   4  -2 -13   15.42    2.60
   4   2 -13   12.95    4.24
  -4  -2  13   12.23    3.83
  -4  -2  13   21.72    4.88
  -4   2  14  837.94   87.30
   4  -2 -14  772.61   86.63
   4  -2 -14  804.35   86.74
   4   2 -14  822.99   88.98
  -4  -2  14  815.06   88.68
  -4  -2  14  904.53   89.95
  -4   2  15   57.65    8.22
   4  -2 -15   69.33    8.09
   4  -2 -15   59.11    7.94
   4   2 -15   54.06    9.47
  -4  -2  15   68.00    9.63
  -4  -2  15   56.14    9.93
  -4   2  16   18.28    4.37
   4  -2 -16   31.40    4.60
   4  -2 -16   22.58    4.28
   4   2 -16   27.30    5.78
  -4  -2  16   33.15    5.91
  -4  -2  16   36.35    6.85
  -4   2  17    0.67    1.84
   4  -2 -17    1.67    1.82
   4  -2 -17    1.18    1.68
   4   2 -17    3.29    2.65
  -4  -2  17    1.50    2.43
  -4  -2  17    3.26    3.31
  -4   2  18  129.47   17.63
   4  -2 -18  148.11   17.37
   4  -2 -18  144.89   17.36
   4   2 -18  151.54   19.06
  -4  -2  18  145.87   18.70
  -4  -2  18  132.93   19.14
  -4   2  19  116.54   16.76
   4  -2 -19  144.07   16.72
   4  -2 -19  148.17   16.80
   4   2 -19  140.16   18.20
  -4  -2  19  126.99   17.57
  -4  -2  19  112.92   17.93
  -4   2  20   46.00    8.16
   4  -2 -20   49.43    7.91
   4  -2 -20   53.60    8.03
   4   2 -20   44.76    8.79
   4   2 -20   53.08    9.10
  -4  -2  20   49.13    8.72
  -4   2  21    4.19    3.03
   4  -2 -21    1.06    2.38
   4  -2 -21    0.65    2.33
   4   2 -21    3.88    3.44
   4   2 -21    0.00    2.82
  -4   2  22   15.26    4.67
   4  -2 -22   10.13    3.81
   4   2 -22   16.21    5.14
   4   2 -22    7.74    4.09
  -4  -2  22   14.93    5.16
   4  -2 -23   -0.00    2.57
   4   2 -23    0.96    3.32
   4   2 -23   -0.00    2.70
  -4  -2  23   -0.00    2.81
   4  -2 -24  176.97   21.53
   4   2 -24  184.30   22.99
   4   2 -24  149.26   22.00
  -4  -2  24  147.33   22.63
   4   2 -25   25.43    6.58
  -4  -2  25   14.89    6.16
   4   2 -26   71.88   12.65
  -4  -2  26   71.83   13.12
   4   2 -27    6.90    4.34
  -4  -2  27    3.48    3.76
   4   2 -28   45.35    9.55
  -4  -2  28   34.95    8.95
  -4  -2  30  100.48   17.12
  -4  -2  31    0.52    3.69
  -4  -2  32   -0.00    4.16
  -4  -2  33    1.08    4.57
  -4  -2  34   12.76    6.57
  -4  -2  35   -0.00    4.42
  -4  -2  36   11.18    5.78
  -4  -2  37    5.73    5.34
  -4  -2  38    3.29    5.00
  -4  -2  39   -0.00    4.86
  -4   3   1   41.08    6.83
  -4   3   1   55.85    7.44
  -4   3   1   50.72    7.43
  -4   3   1   42.49    7.06
   4  -3  -1   41.19    6.81
   4  -3  -1   46.78    6.81
   4   3  -1   34.62    7.70
   4   3  -1   35.90    7.64
  -4  -3   1   40.00    7.68
  -4  -3   1   50.76    8.63
  -4   3   2  305.80   39.03
  -4   3   2  382.34   39.69
  -4   3   2  346.21   39.66
  -4   3   2  345.29   39.54
   4  -3  -2  333.29   39.04
   4  -3  -2  380.63   39.18
   4   3  -2  356.25   41.28
   4   3  -2  437.21   41.63
  -4  -3   2  335.06   40.42
  -4  -3   2  359.13   41.36
  -4   3   3    8.16    2.57
  -4   3   3   11.05    2.80
  -4   3   3    9.11    2.83
  -4   3   3    8.64    2.78
   4  -3  -3    8.12    2.21
   4  -3  -3   11.26    2.51
   4   3  -3    6.57    3.92
   4   3  -3   11.07    3.83
  -4  -3   3    6.56    3.51
  -4  -3   3    4.20    3.70
  -4   3   4   11.82    2.76
  -4   3   4   14.69    2.97
  -4   3   4    8.63    2.74
  -4   3   4   10.30    2.85
   4  -3  -4   13.27    2.24
   4  -3  -4   10.04    2.09
   4   3  -4   10.10    4.00
   4   3  -4   10.04    3.65
  -4  -3   4   10.30    3.64
  -4  -3   4   15.52    4.63
  -4   3   5   48.08    6.01
  -4   3   5   40.45    5.89
  -4   3   5   44.24    6.17
  -4   3   5   33.25    5.75
   4   3  -5   45.07    7.78
   4   3  -5   35.76    6.99
  -4  -3   5   63.81    8.39
  -4   3   6   53.99    7.44
  -4   3   6   57.04    7.56
  -4   3   6   59.62    7.67
  -4   3   6   73.35    7.89
   4  -3  -6   56.00    7.51
   4   3  -6   65.22    9.88
   4   3  -6   73.67    9.79
  -4  -3   6   67.33    9.58
  -4  -3   6   49.07    9.34
  -4   3   7  560.61   56.46
  -4   3   7  508.44   56.48
  -4   3   7  518.15   56.66
   4  -3  -7  509.84   56.43
   4   3  -7  521.41   58.87
   4   3  -7  582.40   59.02
  -4  -3   7  532.55   58.68
  -4  -3   7  486.57   59.06
  -4   3   8   80.22    9.12
  -4   3   8   89.41    9.23
   4  -3  -8   85.65    9.07
   4   3  -8   80.75   11.60
   4   3  -8   88.95   11.62
  -4  -3   8   33.77    9.83
  -4  -3   8   79.72   12.00
  -4   3   9    1.64    1.08
  -4   3   9    1.11    1.12
   4  -3  -9    0.47    0.90
   4   3  -9    2.24    2.76
   4   3  -9    1.51    2.72
  -4  -3   9    0.00    2.40
  -4  -3   9    1.81    2.97
  -4   3  10  220.20   23.74
  -4   3  10  220.82   24.00
   4  -3 -10  218.81   23.70
   4   3 -10  226.43   27.00
  -4  -3  10  225.62   26.59
  -4  -3  10  217.27   27.20
  -4   3  11  386.07   41.27
  -4   3  11  365.48   41.52
   4  -3 -11  392.03   41.24
   4   3 -11  395.32   44.55
   4   3 -11  392.29   43.94
  -4  -3  11  441.33   44.47
  -4  -3  11  361.39   44.61
  -4   3  12  308.14   34.74
  -4   3  12  325.40   35.15
   4  -3 -12  334.12   34.79
   4   3 -12  339.89   37.99
   4   3 -12  328.42   37.30
  -4  -3  12  344.76   37.60
  -4  -3  12  282.00   37.73
  -4   3  13  113.17   12.34
  -4   3  13   97.79   12.51
   4  -3 -13  101.82   12.17
   4   3 -13   97.14   14.61
   4   3 -13  119.04   14.65
  -4  -3  13  111.41   14.69
  -4  -3  13  112.61   15.48
  -4   3  14    9.92    2.27
  -4   3  14    8.19    2.34
   4  -3 -14    7.37    2.13
   4   3 -14    4.71    3.53
   4   3 -14   10.42    3.59
  -4  -3  14   13.07    4.23
  -4  -3  14    7.57    3.88
  -4   3  15   44.69    6.32
  -4   3  15   49.47    6.86
   4  -3 -15   49.97    6.57
   4   3 -15   34.00    7.65
  -4  -3  15   51.89    8.32
  -4  -3  15   37.25    8.30
  -4   3  16  278.49   31.48
  -4   3  16  263.92   31.82
   4  -3 -16  289.34   31.55
   4   3 -16  282.00   33.89
  -4  -3  16  272.78   33.37
  -4  -3  16  315.67   35.19
  -4   3  17   16.31    3.54
  -4   3  17   18.87    4.08
   4  -3 -17   15.20    3.62
   4   3 -17    9.13    4.38
  -4  -3  17   13.08    4.47
  -4  -3  17   25.13    6.62
  -4   3  18   59.26    8.89
  -4   3  18   62.61    9.49
   4  -3 -18   64.59    9.01
   4   3 -18   71.85   11.18
  -4  -3  18   60.61   10.26
  -4  -3  18   69.28   11.64
  -4   3  19    3.86    2.42
  -4   3  19    1.22    2.34
   4  -3 -19    4.21    2.44
   4   3 -19    7.94    3.86
  -4  -3  19    3.72    2.69
  -4   3  20    9.68    3.36
  -4   3  20   11.41    4.00
   4  -3 -20   12.59    3.54
   4  -3 -20   17.04    4.00
   4   3 -20   12.50    4.79
  -4  -3  20   11.81    4.32
  -4   3  21   57.97    9.16
  -4   3  21   57.24    9.76
   4  -3 -21   65.41    9.41
   4  -3 -21   62.74    9.33
   4   3 -21   58.56   10.61
  -4  -3  21   49.95    9.80
  -4  -3  21   61.53   11.41
  -4   3  22   63.97   11.64
   4  -3 -22   77.88   11.32
   4   3 -22   77.59   12.71
  -4  -3  22   87.62   12.85
  -4  -3  22   77.24   13.45
   4  -3 -23   82.26   10.97
   4   3 -23   49.19   10.90
   4   3 -23   55.59   11.12
  -4  -3  23   77.25   11.96
  -4  -3  23   71.82   12.72
   4   3 -24    3.47    4.45
   4   3 -24    5.09    4.27
  -4  -3  24    5.76    4.46
   4   3 -25    7.78    4.94
  -4  -3  25    5.11    4.58
   4   3 -26   77.75   13.69
  -4  -3  26   82.54   14.68
   4   3 -27   13.81    5.66
  -4  -3  27   17.15    6.63
   4   3 -28   83.15   13.64
  -4  -3  28   55.57   12.62
  -4  -3  29   -0.00    3.96
  -4  -3  30   15.12    6.46
  -4  -3  31    5.04    4.48
  -4  -3  32   37.42   10.03
  -4  -3  33    3.68    4.89
  -4  -3  34   -0.00    3.48
  -4  -3  35    4.38    5.01
  -4  -3  36    0.00    4.43
  -4  -3  37    2.15    4.44
  -4  -3  38    7.82    5.92
  -4  -3  39    1.11    4.11
  -4   4   1   59.09    9.47
   4  -4  -1   67.06    9.71
   4  -4  -1   64.13    9.72
   4  -4  -1   65.33    9.40
   4   4  -1   55.90   10.98
   4   4  -1   83.95   11.54
  -4  -4   1   76.50   11.11
  -4  -4   1   68.23   11.58
  -4   4   2  140.60   19.36
  -4   4   2  171.14   20.31
   4  -4  -2  161.89   19.64
   4  -4  -2  160.72   19.57
   4  -4  -2  160.62   19.24
   4   4  -2  157.14   21.54
   4   4  -2  204.33   22.05
  -4  -4   2  167.83   21.08
  -4  -4   2  155.92   21.64
  -4   4   3   81.54   10.56
  -4   4   3   66.49   10.44
   4  -4  -3   65.94   10.09
   4  -4  -3   72.38   10.05
   4  -4  -3   84.22   10.09
   4   4  -3   77.38   12.20
   4   4  -3  105.38   12.82
  -4  -4   3   79.29   11.77
  -4  -4   3   65.40   11.96
  -4   4   4  351.16   38.63
  -4   4   4  326.37   38.89
   4  -4  -4  335.53   38.50
   4  -4  -4  319.99   37.99
   4  -4  -4  369.92   38.07
   4   4  -4  307.77   40.33
   4   4  -4  350.61   40.47
  -4  -4   4  385.46   40.64
  -4  -4   4  396.09   41.73
  -4   4   5    5.14    2.38
  -4   4   5    3.63    2.50
   4  -4  -5    4.72    2.37
   4  -4  -5    5.41    1.82
   4  -4  -5    5.12    1.77
   4   4  -5    6.11    3.68
   4   4  -5    9.54    3.67
  -4  -4   5    3.39    3.56
  -4  -4   5    0.82    2.87
  -4   4   6   89.32   11.98
  -4   4   6  103.00   12.45
   4  -4  -6   96.85   12.02
   4  -4  -6   94.23   10.77
   4  -4  -6  101.05   10.79
   4   4  -6   96.74   14.16
   4   4  -6   93.67   13.86
  -4  -4   6   96.44   13.84
  -4  -4   6   91.74   14.45
  -4   4   7   10.18    2.66
  -4   4   7    8.79    2.57
   4  -4  -7    5.35    2.08
   4   4  -7    5.07    3.36
   4   4  -7   11.01    4.09
  -4  -4   7    8.87    3.95
  -4  -4   7   15.26    5.05
  -4   4   8  111.71   11.59
  -4   4   8  101.77   11.73
   4  -4  -8  106.69   11.35
   4   4  -8   94.81   13.71
   4   4  -8  112.41   14.15
  -4  -4   8   36.35   11.44
  -4  -4   8   99.48   14.32
  -4   4   9  308.32   35.88
  -4   4   9  327.07   36.16
   4  -4  -9  324.04   35.71
   4   4  -9  333.24   38.76
   4   4  -9  361.57   38.77
  -4  -4   9  323.48   38.15
  -4  -4   9  342.71   39.28
  -4   4  10  245.69   28.54
  -4   4  10  248.77   28.81
   4  -4 -10  260.51   28.45
   4   4 -10  277.03   31.78
   4   4 -10  246.99   30.87
  -4  -4  10  276.76   31.18
  -4  -4  10  274.25   32.22
  -4   4  11   33.78    4.97
  -4   4  11   28.97    5.06
   4  -4 -11   32.81    4.84
   4   4 -11   37.94    7.45
   4   4 -11   36.20    6.99
  -4  -4  11   41.07    7.17
  -4  -4  11   30.05    7.16
  -4   4  12   48.08    7.03
  -4   4  12   48.49    7.40
   4  -4 -12   55.22    7.12
   4   4 -12   69.58   10.52
   4   4 -12   46.30    8.86
  -4  -4  12   77.90   10.38
  -4  -4  12   62.74   10.41
  -4   4  13   94.25   12.68
  -4   4  13  112.60   13.42
   4  -4 -13  112.47   12.85
   4   4 -13   95.09   15.17
  -4  -4  13  124.38   15.57
  -4  -4  13  111.40   16.16
  -4   4  14  325.81   34.65
  -4   4  14  235.15   34.56
   4  -4 -14  340.04   34.61
   4   4 -14  354.22   38.08
  -4  -4  14  315.06   36.98
  -4  -4  14  383.59   39.26
  -4   4  15  106.73   13.28
  -4   4  15  113.02   13.90
   4  -4 -15  112.07   13.22
   4   4 -15  105.18   15.75
  -4  -4  15   91.04   14.80
  -4  -4  15  113.92   16.55
  -4   4  16   28.71    5.09
  -4   4  16   26.76    5.52
   4  -4 -16   33.55    5.21
   4   4 -16   32.93    7.27
  -4  -4  16   35.23    6.98
  -4  -4  16   26.20    7.02
  -4   4  17    3.03    2.03
  -4   4  17    3.62    2.53
   4  -4 -17    3.56    2.33
   4   4 -17    4.41    3.79
  -4  -4  17    6.32    3.91
  -4  -4  17    4.49    4.17
  -4   4  18  107.75   14.67
  -4   4  18  104.18   15.10
   4  -4 -18  123.62   15.04
   4   4 -18  126.50   17.55
  -4  -4  18  130.86   16.98
  -4   4  19   82.01   11.54
  -4   4  19   74.36   11.96
   4  -4 -19   87.94   11.78
   4   4 -19  100.94   14.49
  -4  -4  19   85.32   13.22
  -4   4  20   83.19   11.31
  -4   4  20   66.43   11.37
   4  -4 -20   81.50   11.32
   4   4 -20   78.97   13.21
  -4  -4  20   83.58   12.78
  -4  -4  20   73.16   13.57
  -4   4  21   20.03    5.17
  -4   4  21   25.90    6.33
   4   4 -21   24.38    7.01
  -4  -4  21   26.80    6.84
  -4  -4  21   37.38    8.90
  -4   4  22    5.78    3.16
   4   4 -22    5.32    4.21
  -4  -4  22    7.20    4.82
   4   4 -23   29.96    7.99
  -4  -4  23   37.00    8.70
   4   4 -24   81.00   14.12
  -4  -4  24   82.91   14.78
   4   4 -25   63.63   11.91
  -4  -4  25   57.24   11.96
   4   4 -26   72.24   14.82
  -4  -4  26  133.06   18.26
  -4  -4  27    1.33    3.87
  -4  -4  28   23.19    8.18
  -4  -4  29   14.98    6.78
   4   4 -30   20.67    6.87
  -4  -4  30    7.40    5.43
  -4  -4  31    2.59    4.16
  -4  -4  32   -0.00    4.31
  -4  -4  33    1.96    4.69
  -4  -4  34    0.25    4.36
  -4  -4  35    5.85    5.27
  -4  -4  36    8.15    5.76
  -4  -4  37   -0.00    3.52
  -4  -4  38    1.15    4.86
  -4   5   1   95.09   13.17
   4  -5  -1   81.06   12.53
   4   5  -1  130.62   16.18
   4   5  -1   92.05   14.28
  -4  -5   1   97.28   14.25
  -4  -5   1   81.77   14.58
  -4   5   2  316.78   39.25
   4  -5  -2  323.07   39.16
   4  -5  -2  326.31   39.34
   4  -5  -2  341.09   39.06
   4   5  -2  324.82   41.23
   4   5  -2  380.38   41.68
  -4  -5   2  366.96   40.95
  -4  -5   2  477.28   43.82
  -4   5   3  182.00   22.87
  -4   5   3  198.88   23.72
   4  -5  -3  160.19   22.39
   4  -5  -3  199.26   23.02
   4  -5  -3  200.89   22.60
   4   5  -3  189.52   24.95
   4   5  -3  214.67   25.16
  -4  -5   3  182.11   24.18
  -4  -5   3  201.60   25.54
  -4   5   4   25.13    5.23
  -4   5   4   12.35    4.73
   4  -5  -4   30.92    5.40
   4  -5  -4   27.22    5.13
   4  -5  -4   33.31    5.31
   4   5  -4   37.35    7.61
   4   5  -4   29.29    6.63
  -4  -5   4   30.37    6.90
  -4  -5   4   26.94    6.90
  -4   5   5   38.99    7.03
  -4   5   5   47.92    7.68
   4  -5  -5   48.37    7.26
   4  -5  -5   45.41    6.88
   4  -5  -5   51.72    6.91
   4   5  -5   51.42    9.46
   4   5  -5   38.01    8.35
  -4  -5   5   46.25    8.67
  -4  -5   5   39.55    9.30
  -4   5   6   83.20   11.75
  -4   5   6   77.97   11.99
   4  -5  -6   81.58   11.51
   4  -5  -6   90.46   11.23
   4  -5  -6   95.63   11.12
   4   5  -6   98.58   14.27
   4   5  -6  102.57   14.13
  -4  -5   6   83.22   13.08
  -4  -5   6  100.15   14.57
  -4   5   7  236.33   28.94
  -4   5   7  250.08   29.42
   4  -5  -7  265.11   28.99
   4  -5  -7  234.00   27.98
   4  -5  -7  272.49   28.01
   4   5  -7  237.48   31.05
   4   5  -7  249.01   31.15
  -4  -5   7  268.74   31.13
  -4  -5   7  265.82   32.37
  -4   5   8   48.15    7.08
  -4   5   8   40.96    7.12
   4  -5  -8   46.71    6.95
   4  -5  -8   41.07    5.72
   4  -5  -8   46.51    5.76
   4   5  -8   41.05    8.63
   4   5  -8   59.75    9.44
  -4  -5   8   51.05    8.87
  -4  -5   8   52.84    9.66
  -4   5   9   27.96    5.17
  -4   5   9   28.55    5.59
   4  -5  -9   34.42    5.25
   4   5  -9   34.06    7.58
   4   5  -9   29.73    6.81
  -4  -5   9   27.14    6.61
  -4  -5   9   33.04    7.76
  -4   5  10   28.30    5.22
  -4   5  10   21.86    4.95
   4  -5 -10   39.14    5.32
   4   5 -10   34.94    7.65
   4   5 -10   20.75    6.30
  -4  -5  10   29.62    6.73
  -4  -5  10   32.72    7.83
  -4   5  11  300.52   35.06
  -4   5  11  327.86   35.66
   4  -5 -11  298.95   34.74
   4   5 -11  306.41   37.84
  -4  -5  11  340.69   37.59
  -4  -5  11  308.45   38.39
  -4   5  12  354.43   38.00
  -4   5  12  320.78   38.19
   4  -5 -12  329.74   37.58
   4   5 -12  343.55   40.88
  -4  -5  12  351.37   40.26
  -4  -5  12  332.86   41.30
  -4   5  13   60.70    8.07
  -4   5  13   46.33    7.98
   4  -5 -13   46.49    7.41
   4   5 -13   53.44   10.21
  -4  -5  13   53.51    9.55
  -4  -5  13   95.85   13.05
  -4   5  14   23.00    4.54
  -4   5  14   25.30    5.05
   4  -5 -14   19.06    4.18
   4   5 -14   20.14    6.31
  -4  -5  14   26.83    6.38
  -4  -5  14   21.95    6.80
  -4   5  15   79.10   12.63
  -4   5  15  113.52   14.03
   4  -5 -15  110.50   13.15
   4   5 -15  137.59   17.06
  -4  -5  15   95.13   16.02
  -4   5  16  146.92   18.35
  -4   5  16  127.13   18.62
   4  -5 -16  163.13   18.36
   4   5 -16  169.66   21.64
  -4  -5  16  151.39   20.41
  -4   5  17   97.63   13.83
  -4   5  17   95.25   14.48
   4  -5 -17  117.24   14.12
   4   5 -17  134.63   17.51
  -4  -5  17  108.69   15.91
  -4   5  18  162.16   19.53
  -4   5  18  136.65   19.86
   4  -5 -18  162.70   19.33
   4   5 -18  164.80   22.22
  -4   5  19    1.71    2.48
  -4   5  19    2.18    3.10
   4   5 -19   -0.00    3.29
  -4  -5  19    1.35    3.48
  -4   5  20    4.10    2.85
  -4   5  20    6.56    3.69
   4   5 -20    4.71    4.37
  -4  -5  20    3.61    4.66
  -4   5  21   25.97    5.94
   4   5 -21   31.39    8.32
  -4  -5  21   38.53    9.41
   4   5 -22  150.89   21.93
   4   5 -23   15.18    6.34
  -4  -5  23   16.90    6.86
   4   5 -24   13.92    5.71
  -4  -5  24    4.58    4.44
  -4  -5  25    2.98    4.27
  -4  -5  26   24.99    8.97
  -4  -5  27   42.59   10.78
   4   5 -28   19.30    7.15
  -4  -5  28   29.35    8.90
   4   5 -29    6.19    5.19
  -4  -5  29    4.55    4.87
   4   5 -30    0.28    4.35
  -4  -5  30    3.51    4.81
   4   5 -31   15.43    6.83
  -4  -5  31   26.67    8.47
  -4  -5  32   19.01    7.97
  -4  -5  33    8.10    6.31
  -4  -5  34   -0.00    4.28
  -4  -5  35    3.43    4.95
  -4  -5  36    0.00    4.29
  -4  -5  37    9.42    6.09
  -4  -5  38   15.27    7.74
  -4   6   1   64.00    9.40
   4  -6  -1   60.96    8.94
   4  -6  -1   17.58    6.86
   4  -6  -1   61.94    8.90
   4   6  -1   64.65   10.87
   4   6  -1   69.39   10.92
  -4  -6   1   75.40   10.69
  -4  -6   1   55.99   11.06
  -4   6   2   79.15   12.30
   4  -6  -2   79.59   11.99
   4  -6  -2   82.74   12.42
   4  -6  -2   84.16   11.90
   4   6  -2   71.76   13.56
   4   6  -2  137.14   15.91
  -4  -6   2   80.61   13.23
  -4  -6   2   86.24   14.51
  -4   6   3   81.35   12.22
   4  -6  -3   90.29   12.19
   4  -6  -3   82.34   12.15
   4  -6  -3   76.76   11.51
   4   6  -3   82.18   13.74
   4   6  -3   94.83   14.05
  -4  -6   3   75.91   13.00
  -4  -6   3   93.62   14.71
  -4   6   4  158.20   21.11
  -4   6   4  152.81   21.54
   4  -6  -4  182.31   21.21
   4  -6  -4  151.78   20.86
   4  -6  -4  179.46   20.74
   4   6  -4  166.78   23.12
   4   6  -4  166.07   22.74
  -4  -6   4  187.22   22.98
  -4  -6   4  196.11   24.59
  -4   6   5   97.06   13.13
  -4   6   5   86.78   13.37
   4  -6  -5   80.87   12.38
   4  -6  -5   92.69   12.71
   4  -6  -5   99.63   12.44
   4   6  -5   83.62   14.32
   4   6  -5  103.02   14.84
  -4  -6   5  103.48   14.86
  -4  -6   5   91.98   15.13
  -4   6   6   57.55    8.45
  -4   6   6   36.44    7.82
   4  -6  -6   55.43    8.00
   4  -6  -6   45.66    7.42
   4  -6  -6   42.48    7.01
   4   6  -6   53.78    9.93
   4   6  -6   42.71    9.15
  -4  -6   6   49.37    9.25
  -4  -6   6   42.77    9.61
  -4   6   7    1.07    2.49
  -4   6   7    0.04    2.24
   4  -6  -7    2.86    2.23
   4  -6  -7    0.52    1.78
   4  -6  -7    1.29    1.93
   4   6  -7    2.48    3.70
   4   6  -7    1.41    2.88
  -4  -6   7   -0.00    3.13
  -4  -6   7    1.27    3.68
  -4   6   8  342.91   38.90
  -4   6   8  297.71   39.01
   4  -6  -8  336.61   38.61
   4  -6  -8  341.07   38.03
   4  -6  -8  323.48   37.73
   4   6  -8  321.80   41.05
  -4  -6   8  342.52   40.72
  -4  -6   8  594.71   46.13
  -4   6   9  412.06   46.07
  -4   6   9  391.37   46.49
   4  -6  -9  411.42   45.76
   4  -6  -9  429.79   45.03
   4  -6  -9  408.68   44.87
   4   6  -9  385.30   48.36
  -4  -6   9  411.63   47.93
  -4  -6   9  375.71   48.86
  -4   6  10    9.42    3.20
  -4   6  10    5.32    3.00
   4  -6 -10    1.10    2.15
   4  -6 -10    6.43    2.08
   4  -6 -10    4.46    1.68
   4   6 -10    5.11    4.23
  -4  -6  10    5.63    3.78
  -4  -6  10    4.80    4.32
  -4   6  11    4.11    2.51
  -4   6  11    4.16    2.64
   4  -6 -11   -0.00    1.67
   4  -6 -11    1.01    1.34
   4  -6 -11    1.53    1.21
   4   6 -11    0.09    3.67
  -4  -6  11    2.90    3.08
  -4  -6  11   -0.00    4.10
  -4   6  12    5.93    2.98
  -4   6  12    3.70    2.85
   4  -6 -12    5.67    2.50
   4  -6 -12    4.36    1.41
   4  -6 -12    3.03    1.21
   4   6 -12    5.66    3.94
  -4  -6  12    4.32    4.10
  -4  -6  12   -0.00    3.25
  -4   6  13  129.93   17.45
  -4   6  13  115.19   17.48
   4  -6 -13  147.06   17.33
   4   6 -13  134.26   19.89
  -4  -6  13  157.08   19.87
  -4  -6  13  166.83   21.64
  -4   6  14  132.55   15.80
  -4   6  14  103.06   15.58
   4  -6 -14  121.92   15.26
   4   6 -14  100.61   17.30
  -4  -6  14  133.30   19.09
  -4   6  15   83.91   13.45
  -4   6  15  114.87   14.91
   4  -6 -15  110.77   13.79
   4   6 -15  112.11   16.79
  -4   6  16   42.13    7.00
  -4   6  16   49.13    7.94
   4  -6 -16   26.68    6.00
   4   6 -16   37.45    8.87
  -4   6  17    0.00    2.27
  -4   6  17    0.45    2.73
   4  -6 -17    2.42    2.77
   4   6 -17    1.83    3.54
  -4   6  18   79.58   11.29
  -4   6  18   71.95   11.82
   4   6 -18   77.14   13.55
  -4  -6  18   65.97   13.74
  -4   6  19   92.60   12.46
  -4   6  19   76.26   12.79
   4   6 -19   75.92   14.09
  -4  -6  19   86.31   15.29
  -4   6  20   35.26    6.84
   4   6 -20   35.14    8.90
  -4  -6  20   30.13    8.50
   4   6 -21   15.22    6.63
  -4  -6  21   26.16    7.96
  -4  -6  22   -0.00    4.04
  -4  -6  23    2.35    4.44
  -4  -6  24    2.07    4.77
   4   6 -25   24.30    7.90
  -4  -6  25   47.77   11.09
   4   6 -26   29.11    8.37
  -4  -6  26   28.26    8.86
   4   6 -27   -0.00    3.65
  -4  -6  27   -0.00    4.38
   4   6 -28   15.44    6.53
  -4  -6  28    7.22    5.63
   4   6 -29   19.72    7.74
  -4  -6  29   21.39    8.08
   4   6 -30    2.78    4.60
  -4  -6  30    6.27    5.59
   4   6 -31    4.82    5.57
  -4  -6  31   13.38    6.61
  -4  -6  32    0.00    4.59
  -4  -6  33   13.51    7.41
  -4  -6  34    0.00    5.22
  -4  -6  35   12.01    7.26
  -4  -6  36    2.95    5.03
  -4  -6  37    1.39    4.02
  -4   7   1  335.13   40.65
  -4   7   1  364.11   42.01
   4  -7  -1  348.34   40.42
   4   7  -1  287.34   41.73
   4   7  -1  355.94   42.47
  -4  -7   1  383.04   43.82
  -4   7   2   36.95    7.77
  -4   7   2   28.83    7.64
   4  -7  -2   37.29    7.34
   4  -7  -2   46.40    8.32
   4   7  -2   37.08    9.26
   4   7  -2   49.03    9.45
  -4  -7   2   43.77    9.64
  -4   7   3   96.66   14.93
   4  -7  -3  105.36   14.97
   4  -7  -3  101.41   15.11
   4   7  -3  137.80   18.05
   4   7  -3  101.81   16.44
  -4  -7   3  114.94   17.78
  -4   7   4   21.78    5.37
   4  -7  -4   13.69    4.36
   4  -7  -4   14.13    4.57
   4   7  -4   22.93    6.71
   4   7  -4    5.97    4.41
  -4  -7   4   13.05    5.71
  -4   7   5  176.20   21.86
  -4   7   5  169.46   22.36
   4  -7  -5  165.22   21.22
   4  -7  -5  182.23   21.82
   4   7  -5  149.32   22.98
   4   7  -5  154.39   22.82
  -4  -7   5  172.66   24.32
  -4   7   6  200.63   27.43
  -4   7   6  205.28   28.11
   4  -7  -6  239.73   27.63
   4  -7  -6  241.23   27.71
   4   7  -6  258.66   30.55
  -4  -7   6  225.77   30.55
  -4   7   7  483.47   55.60
  -4   7   7  505.68   56.51
   4  -7  -7  544.14   55.61
   4  -7  -7  446.02   54.84
   4   7  -7  479.59   57.75
  -4  -7   7  499.98   58.99
  -4   7   8    1.24    2.45
  -4   7   8   -0.00    2.66
   4  -7  -8    3.05    2.61
   4  -7  -8    0.12    1.80
   4   7  -8    3.39    4.39
  -4  -7   8    0.00    3.42
  -4   7   9   18.44    4.84
  -4   7   9   13.55    4.72
   4  -7  -9   16.25    4.35
   4  -7  -9   15.23    4.05
   4   7  -9   16.13    6.04
  -4  -7   9   16.71    6.69
  -4   7  10    9.13    3.82
  -4   7  10    8.32    3.75
   4  -7 -10    6.54    3.16
   4  -7 -10    8.28    3.07
   4   7 -10    0.87    3.84
  -4  -7  10    8.74    5.35
  -4   7  11  164.77   21.17
  -4   7  11  180.28   22.02
   4  -7 -11  150.37   20.27
   4  -7 -11  170.13   19.82
   4   7 -11  182.16   23.75
  -4  -7  11  137.89   23.03
  -4   7  12   17.34    5.21
  -4   7  12   24.15    5.88
   4  -7 -12   15.12    4.52
   4  -7 -12   25.68    4.42
   4   7 -12   27.93    7.35
  -4  -7  12   18.59    7.07
  -4   7  13   43.18    8.26
  -4   7  13   45.57    8.52
   4  -7 -13   46.43    7.87
   4  -7 -13   45.97    6.74
   4   7 -13   51.44   10.48
  -4   7  14    5.28    3.43
  -4   7  14   -0.00    2.46
   4  -7 -14    3.25    2.57
   4  -7 -14    5.65    2.00
   4   7 -14    9.30    5.05
  -4   7  15   62.13   10.08
  -4   7  15   56.89   10.39
   4  -7 -15   43.76    8.91
   4  -7 -15   70.18    8.13
   4   7 -15   80.79   13.52
  -4   7  16    0.00    2.35
  -4   7  16    0.00    2.83
   4  -7 -16    0.88    2.47
   4  -7 -16    0.69    1.25
   4   7 -16    0.00    3.33
  -4   7  17   22.30    5.87
  -4   7  17   25.66    6.60
   4  -7 -17   22.25    3.56
   4   7 -17   31.17    8.00
  -4  -7  17   24.57    7.71
  -4   7  18    3.64    3.15
   4  -7 -18    2.12    1.25
  -4  -7  18    2.72    3.81
  -4   7  19    2.66    2.92
   4  -7 -19   -0.00    0.92
  -4  -7  19    7.06    5.41
  -4  -7  20   -0.00    5.22
  -4  -7  21   87.64   16.37
   4   7 -22   35.19    9.58
  -4  -7  22   38.48   10.36
   4   7 -23   71.24   13.59
  -4  -7  23   55.61   13.19
   4   7 -24    2.80    4.42
  -4  -7  24   -0.00    3.95
   4   7 -25   12.90    6.56
  -4  -7  25   13.31    6.28
   4   7 -26    2.65    4.36
  -4  -7  26    4.48    4.73
   4   7 -27    5.87    6.23
  -4  -7  27   25.49    8.03
   4   7 -28    8.97    5.92
  -4  -7  28    6.55    5.33
   4   7 -29    6.93    5.37
  -4  -7  29    3.22    5.49
   4   7 -30    1.20    3.99
  -4  -7  30   -0.00    4.29
   4   7 -31    4.83    5.65
  -4  -7  31   11.71    7.10
   4   7 -32    0.00    4.01
  -4  -7  32    7.46    4.95
  -4  -7  33   31.42   10.17
  -4  -7  34    3.66    5.79
  -4  -7  35   -0.00    4.52
  -4  -7  36    3.67    5.88
  -4   8   1   12.51    4.95
  -4   8   1   15.68    5.77
   4  -8  -1   15.22    4.92
   4   8  -1   13.03    6.49
   4   8  -1   17.09    6.09
  -4  -8   1   12.06    6.38
  -4   8   2   45.09    8.58
  -4   8   2   47.03    9.45
   4  -8  -2   30.86    7.23
   4   8  -2   36.82    9.31
  -4  -8   2   30.79    9.22
  -4   8   3  147.49   21.84
  -4   8   3  215.81   24.57
   4  -8  -3  173.14   21.91
   4  -8  -3  167.25   22.53
   4   8  -3  143.24   23.26
  -4  -8   3  161.41   24.50
  -4   8   4   18.16    5.77
   4  -8  -4   21.45    5.78
   4  -8  -4   29.71    6.54
   4   8  -4   34.45    8.42
  -4  -8   4   15.11    6.93
  -4   8   5   67.06   12.15
   4  -8  -5   82.75   12.19
   4  -8  -5   74.77   12.29
   4   8  -5   76.79   13.88
  -4  -8   5   97.87   15.74
  -4   8   6   38.09    7.66
   4  -8  -6   31.95    6.71
   4  -8  -6   31.29    7.00
   4   8  -6   18.59    7.57
  -4  -8   6   51.58   10.56
  -4   8   7    1.52    2.79
  -4   8   7    3.97    3.35
   4  -8  -7    0.00    2.49
   4  -8  -7    4.15    3.23
   4   8  -7   -0.00    4.18
  -4  -8   7   -0.00    4.79
  -4   8   8   27.66    6.80
  -4   8   8   43.54    8.55
   4  -8  -8   31.46    6.92
   4  -8  -8   35.55    7.24
   4   8  -8   27.75    7.99
  -4  -8   8   48.18   10.43
  -4   8   9  400.23   48.76
  -4   8   9  386.60   49.39
   4  -8  -9  461.32   48.80
   4  -8  -9  435.78   48.48
   4   8  -9  458.17   52.00
  -4  -8   9  382.22   51.67
  -4   8  10    2.01    3.40
  -4   8  10    6.47    3.72
   4  -8 -10    6.51    3.37
   4  -8 -10    4.60    3.10
   4   8 -10    6.76    5.07
  -4  -8  10    4.23    5.21
  -4   8  11   25.44    6.60
  -4   8  11   20.46    6.52
   4  -8 -11   36.50    6.69
   4  -8 -11   28.57    5.92
   4   8 -11   28.79    8.24
  -4  -8  11   25.13    8.61
  -4   8  12    0.97    3.20
  -4   8  12    0.00    2.83
   4  -8 -12    2.67    2.92
   4  -8 -12    2.80    2.74
  -4   8  13  159.05   21.02
  -4   8  13  133.23   20.77
   4  -8 -13  165.22   20.28
   4  -8 -13  155.25   19.18
  -4   8  14   15.10    5.50
   4  -8 -14   13.54    4.29
  -4   8  15   45.46    9.11
  -4  -8  15   53.83   11.82
  -4   8  16    0.35    3.36
  -4  -8  16    4.35    4.79
  -4   8  17    3.78    3.56
  -4  -8  17    4.48    4.62
  -4   8  18    5.68    3.99
   4   8 -18   10.30    6.02
  -4  -8  18   13.18    6.13
   4   8 -19   81.50   15.59
  -4  -8  19   93.45   16.85
   4   8 -20    0.33    3.50
  -4  -8  20    0.28    4.09
   4   8 -21   73.38   13.54
  -4  -8  21   46.60   12.96
   4   8 -22    5.48    5.49
  -4  -8  22   10.01    5.61
   4   8 -23    4.55    5.23
  -4  -8  23   27.37    9.06
   4   8 -24    3.43    4.16
  -4  -8  24    0.41    4.39
   4   8 -25    9.87    6.30
  -4  -8  25   20.25    8.60
   4   8 -26    0.00    4.25
  -4  -8  26    0.00    3.66
   4   8 -27    2.68    4.80
  -4  -8  27    0.71    4.77
   4   8 -28   -0.00    3.97
  -4  -8  28    3.13    4.13
   4   8 -29   18.24    8.66
  -4  -8  29   33.48   10.63
   4   8 -30    0.00    5.35
  -4  -8  30    2.55    5.06
   4   8 -31   12.99    7.34
  -4  -8  31   15.02    7.73
   4   8 -32    0.00    3.92
  -4  -8  32    0.10    3.76
   4   8 -33    4.65    5.69
  -4  -8  33    2.98    4.95
  -4  -8  34    2.35    6.17
  -4  -8  35    7.65    6.33
  -4   9   1  238.63   30.68
  -4   9   1  213.59   31.29
   4  -9  -1  248.96   30.07
  -4  -9   1  241.45   33.16
  -4   9   2   -0.00    3.75
  -4   9   2    0.58    3.33
   4  -9  -2    0.99    2.84
  -4  -9   2    2.10    4.46
  -4   9   3   36.04    7.81
  -4   9   3   11.69    5.60
   4  -9  -3   29.57    6.82
  -4  -9   3   29.42    8.56
  -4   9   4    1.01    3.59
  -4   9   4   -0.00    4.25
   4  -9  -4    2.34    3.12
   4  -9  -4    0.25    3.25
  -4  -9   4    0.08    4.07
  -4   9   5  107.67   16.90
  -4   9   5  112.44   17.78
   4  -9  -5  112.22   16.26
   4  -9  -5  137.29   18.03
  -4  -9   5   97.84   18.62
  -4   9   6    0.20    3.12
   4  -9  -6    2.03    2.83
   4  -9  -6    0.03    2.79
  -4  -9   6    6.75    5.66
  -4   9   7  314.99   40.42
   4  -9  -7  352.40   40.21
  -4  -9   7  341.58   43.91
  -4   9   8    2.39    3.52
   4  -9  -8    0.32    2.68
  -4  -9   8    2.99    4.76
  -4   9   9   13.49    5.33
   4  -9  -9   28.60    6.41
  -4  -9   9   22.14    7.60
  -4   9  10    2.19    3.30
   4  -9 -10    0.00    2.67
  -4   9  11  210.24   29.07
   4  -9 -11  252.91   29.03
   4   9 -11  222.57   31.47
  -4   9  12    0.00    3.37
   4  -9 -12    1.79    2.74
   4   9 -12    1.97    4.22
  -4   9  13   13.71    5.44
   4   9 -13   16.51    6.91
  -4  -9  13   17.07    7.07
  -4   9  14   10.48    4.93
   4   9 -14   21.29    7.34
  -4  -9  14   16.03    7.07
  -4   9  15   58.21   10.40
   4   9 -15   31.29   10.20
  -4  -9  15   68.27   13.62
  -4   9  16    3.12    3.96
   4   9 -16   -0.00    3.93
  -4  -9  16    2.89    4.83
  -4   9  17  118.21   16.82
   4   9 -17   92.65   17.63
  -4  -9  17  114.34   19.57
   4   9 -18    0.00    4.65
  -4  -9  18   -0.00    5.81
   4   9 -19   -0.00    4.87
  -4  -9  19   -0.00    4.59
   4   9 -20    0.00    4.02
  -4  -9  20   -0.00    4.40
   4   9 -21   40.19   10.98
  -4  -9  21   53.78   12.45
   4   9 -22    2.65    4.20
  -4  -9  22    0.34    4.41
   4   9 -23   37.24   10.10
  -4  -9  23   42.16   11.96
   4   9 -24    1.34    4.39
  -4  -9  24    2.80    5.71
   4   9 -25   10.41    6.02
  -4  -9  25   11.02    6.86
   4   9 -26   -0.00    4.65
  -4  -9  26    2.04    4.59
   4   9 -27   31.34    9.24
  -4  -9  27   16.50    7.98
   4   9 -28    4.75    5.28
  -4  -9  28    5.49    5.60
   4   9 -29    0.57    5.10
  -4  -9  29    3.12    4.99
   4   9 -30    2.29    5.31
  -4  -9  30    2.53    5.44
   4   9 -31    9.43    6.99
  -4  -9  31   12.39    7.49
   4   9 -32    2.65    5.64
  -4  -9  32    0.00    5.96
   4   9 -33   15.96    8.00
  -4  -9  33   12.99    7.33
  -4  -9  34    1.59    4.28
  -4  -9  35   -0.00    5.92
  -4  10   1    0.00    3.71
   4  10  -1   -0.00    5.68
  -4 -10   1    2.46    5.09
  -4  10   2    3.55    4.28
   4  10  -2    1.19    4.33
  -4 -10   2    0.00    3.78
  -4  10   3   41.09    9.42
   4  10  -3   30.52    9.41
  -4 -10   3   52.78   12.08
  -4  10   4    6.82    4.95
   4  10  -4   14.35    6.45
  -4 -10   4    9.22    6.01
  -4  10   5   20.21    6.81
   4  10  -5   26.79    8.28
  -4 -10   5   25.01    8.70
  -4  10   6    0.00    3.52
   4  10  -6    5.68    5.00
  -4 -10   6   -0.00    4.36
  -4  10   7   21.48    7.02
   4  10  -7   31.89    9.28
  -4 -10   7   24.72    8.67
  -4  10   8    8.00    4.90
   4 -10  -8    7.36    4.21
   4  10  -8   15.00    6.46
  -4  10   9    6.82    4.27
   4 -10  -9    9.68    4.29
   4  10  -9    5.91    5.37
  -4  10  10    2.20    3.78
   4 -10 -10    4.53    3.39
   4  10 -10   -0.00    4.58
  -4  10  11   17.76    6.55
   4 -10 -11   21.82    6.24
   4  10 -11   48.47   10.63
  -4 -10  11   32.93   10.15
  -4  10  12   -0.00    3.31
   4  10 -12   -0.00    5.03
  -4 -10  12   -0.00    4.92
  -4  10  13   22.35    7.02
   4  10 -13   24.92    8.13
  -4 -10  13   20.56    8.35
  -4  10  14    2.63    4.38
   4  10 -14   -0.00    5.01
  -4 -10  14   -0.00    4.80
  -4  10  15   75.52   13.00
   4  10 -15   90.32   15.74
  -4 -10  15   48.04   13.21
  -4  10  16   19.42    6.70
   4  10 -16   18.61    7.54
  -4 -10  16   15.21    7.62
   4  10 -17    0.21    4.24
  -4 -10  17    0.00    4.57
   4  10 -18   -0.00    4.54
  -4 -10  18    2.55    5.69
   4  10 -19   55.39   12.55
  -4 -10  19   37.69   11.72
   4  10 -20    4.19    5.58
  -4 -10  20    7.10    6.12
   4  10 -21   14.04    7.16
  -4 -10  21   16.26    7.64
   4  10 -22    0.93    4.82
  -4 -10  22    0.00    4.79
   4  10 -23   31.10    9.81
  -4 -10  23   18.92    8.52
   4  10 -24   11.87    6.77
  -4 -10  24    0.76    5.30
   4  10 -25   27.01    9.67
  -4 -10  25   26.75   10.00
   4  10 -26    0.76    3.12
  -4 -10  26    8.03    5.72
   4  10 -27    0.32    3.01
  -4 -10  27    1.83    5.00
   4  10 -28    0.61    4.48
  -4 -10  28    9.85    6.86
   4  10 -29    8.87    6.65
  -4 -10  29   19.76    8.28
   4  10 -30   -0.00    3.92
  -4 -10  30   -0.00    4.29
   4  10 -31    7.46    6.52
  -4 -10  31    9.40    7.25
   4  10 -32    7.49    5.91
  -4 -10  32   -0.00    6.02
   4  10 -33    3.01    5.41
  -4 -10  33    2.21    5.21
   4  10 -34   -0.00    4.75
   4  11  -1  106.68   18.72
  -4 -11   1  107.94   19.92
   4  11  -2    1.33    5.02
  -4 -11   2    0.65    5.38
  -4  11   3    5.48    4.67
   4  11  -3    6.55    5.20
  -4 -11   3    4.16    5.25
  -4  11   4   17.68    6.26
   4  11  -4    9.11    5.99
  -4 -11   4   10.39    6.79
  -4  11   5    7.51    4.82
   4  11  -5    9.67    6.33
  -4 -11   5    8.80    6.14
  -4  11   6    6.64    5.51
   4  11  -6    8.25    6.36
  -4  11   7   46.96   10.75
   4  11  -7   52.59   12.07
  -4  11   8    5.48    4.43
   4  11  -8    5.04    5.93
  -4  11   9   -0.00    3.58
   4  11  -9    1.69    4.71
  -4  11  10   -0.00    4.11
   4  11 -10    0.87    4.41
  -4 -11  10   13.12    7.43
  -4  11  11  128.93   19.48
   4  11 -11  151.02   22.05
  -4 -11  11   95.30   20.59
  -4  11  12   -0.00    4.17
   4  11 -12    6.15    5.46
  -4 -11  12   -0.00    5.12
  -4  11  13   46.53   10.56
   4  11 -13   26.63    9.84
  -4 -11  13   44.64   11.67
  -4  11  14   18.12    6.66
   4  11 -14   10.72    6.96
  -4 -11  14    7.15    6.59
   4  11 -15   21.68    8.41
  -4 -11  15   37.59   11.05
   4  11 -16   -0.00    5.47
  -4 -11  16    0.37    4.33
   4  11 -17   65.82   14.29
  -4 -11  17   73.36   15.80
   4  11 -18    0.59    4.72
  -4 -11  18   -0.00    4.80
   4  11 -19    2.79    5.53
  -4 -11  19    4.53    5.56
   4  11 -20    0.00    5.37
  -4 -11  20   -0.00    5.31
   4  11 -21   49.18   11.97
  -4 -11  21   23.89   10.19
   4  11 -22    3.74    4.83
  -4 -11  22    0.67    5.54
   4  11 -23    4.42    6.36
  -4 -11  23   13.58    7.31
   4  11 -24    7.51    6.18
  -4 -11  24    2.10    5.37
   4  11 -25    7.10    6.38
  -4 -11  25    4.62    5.59
   4  11 -26    3.88    5.36
  -4 -11  26   -0.00    4.90
   4  11 -27    3.57    5.24
  -4 -11  27    1.51    5.58
   4  11 -28   -0.00    4.99
  -4 -11  28    3.63    5.84
   4  11 -29    1.83    4.00
  -4 -11  29   -0.00    6.09
   4  11 -30   10.49    6.84
  -4 -11  30    0.85    5.68
   4  11 -31    6.24    6.50
  -4 -11  31    6.99    6.80
   4  11 -32   -0.00    4.59
  -4 -11  32   -0.00    4.79
   4  11 -33    7.46    5.72
   4  11 -34    4.12    5.47
  -4  12   1    1.62    4.67
   4  12  -1    2.21    4.81
  -4 -12   1    0.00    5.32
  -4  12   2   -0.00    3.88
   4  12  -2   -0.00    5.50
  -4 -12   2   -0.00    5.53
  -4  12   3   61.60   12.67
   4  12  -3   51.75   12.74
   4  12  -4   14.69    7.47
   4  12  -5   51.72   12.44
   4  12  -6    0.95    4.38
   4  12  -7   -0.00    4.42
  -4 -12   7    0.00    4.31
   4  12  -8   -0.00    5.35
  -4 -12   8    8.43    7.06
   4  12  -9   62.17   13.89
  -4 -12   9   70.37   15.86
   4  12 -10    6.54    6.04
  -4 -12  10    3.35    4.93
   4  12 -11    1.60    5.17
  -4 -12  11    4.38    5.18
   4  12 -12   10.86    7.25
  -4 -12  12   21.17    8.74
   4  12 -13   38.72   10.96
  -4 -12  13   41.80   12.40
   4  12 -14    7.73    6.00
  -4 -12  14    3.53    5.25
   4  12 -15   26.49   10.23
  -4 -12  15   17.90    9.22
   4  12 -16   -0.00    5.80
  -4 -12  16    0.90    4.53
   4  12 -17   -0.00    5.42
  -4 -12  17   -0.00    5.46
   4  12 -18    8.27    7.03
  -4 -12  18    7.95    6.89
   4  12 -19    9.57    7.23
  -4 -12  19   48.14   12.30
  -4 -12  20   -0.00    4.81
   4  12 -21    4.57    5.63
  -4 -12  21    7.17    6.74
   4  12 -22   -0.00    5.68
  -4 -12  22    2.74    6.76
   4  12 -23   10.92    6.93
  -4 -12  23    1.85    5.94
   4  12 -24    0.00    5.38
  -4 -12  24   -0.00    4.59
   4  12 -25   27.75    9.59
  -4 -12  25   10.20    7.11
   4  12 -26   -0.00    5.00
  -4 -12  26   -0.00    4.77
   4  12 -27   -0.00    5.04
  -4 -12  27   -0.00    6.29
   4  12 -28    0.37    5.00
  -4 -12  28    1.97    5.42
   4  12 -29   12.77    7.13
  -4 -12  29    6.75    7.62
   4  12 -30    0.00    5.07
  -4 -12  30    2.82    5.50
   4  12 -31    4.46    5.59
  -4 -12  31    4.86    6.30
   4  12 -32   -0.00    4.50
   4  12 -33   -0.00    5.20
  -4  13   1   46.79   12.22
   4  13  -1   67.30   14.09
  -4  13   2    2.18    4.81
   4  13  -2    2.54    4.74
  -4  13   3    4.08    5.24
   4  13  -3    8.12    6.48
  -4  13   4   -0.00    4.56
   4  13  -4    0.00    5.44
  -4  13   5   38.53   10.80
   4  13  -5   56.14   12.86
  -4 -13   5   52.23   14.04
  -4  13   6    4.74    4.84
   4  13  -6    8.03    6.31
  -4 -13   6   15.61    7.64
  -4  13   7   16.23    7.56
   4  13  -7   17.99    8.02
  -4 -13   7   33.30   10.91
  -4  13   8    0.42    4.12
   4  13  -8    2.36    5.68
  -4 -13   8    5.91    6.13
  -4  13   9    0.08    4.14
   4  13  -9   -0.00    5.38
  -4 -13   9   -0.00    3.86
  -4  13  10    4.10    4.67
   4  13 -10    4.55    5.58
  -4 -13  10    3.31    5.75
  -4  13  11   22.50    8.26
   4  13 -11   45.74   11.85
  -4 -13  11   41.71   12.45
  -4  13  12    0.25    4.05
   4  13 -12   12.10    7.09
  -4 -13  12    8.86    6.71
   4  13 -13    6.22    6.68
  -4 -13  13   12.52    7.83
   4  13 -14    4.00    5.70
  -4 -13  14    7.87    6.58
   4  13 -15    3.67    6.09
  -4 -13  15   -0.00    5.75
   4  13 -16    9.80    7.64
  -4 -13  16    5.71    6.77
   4  13 -17   18.11    8.45
  -4 -13  17    5.08    6.86
   4  13 -18    4.51    5.63
  -4 -13  18    2.00    5.89
   4  13 -19    0.00    5.42
  -4 -13  19    0.00    6.12
   4  13 -20   -0.00    4.22
  -4 -13  20   -0.00    5.49
   4  13 -21   10.33    7.71
  -4 -13  21   20.63    9.19
   4  13 -22    5.91    6.02
  -4 -13  22    1.55    5.54
   4  13 -23    7.17    6.35
  -4 -13  23    2.41    5.57
   4  13 -24   -0.00    4.82
  -4 -13  24    0.00    5.12
   4  13 -25   -0.00    5.16
  -4 -13  25   -0.00    3.99
   4  13 -26    4.41    6.19
  -4 -13  26    2.49    6.69
   4  13 -27    8.57    6.97
  -4 -13  27    3.73    5.83
   4  13 -28    2.72    5.37
  -4 -13  28    7.36    7.06
   4  13 -29   -0.00    4.45
  -4 -13  29    2.27    6.04
   4  13 -30    2.11    5.63
  -4 -13  30   -0.00    6.23
  -4  14   1   -0.00    3.53
   4  14  -1   -0.00    5.55
  -4  14   2    0.59    4.14
   4  14  -2   -0.00    5.54
  -4  14   3   10.25    7.11
   4  14  -3   26.02    9.14
  -4  14   4   19.26    8.04
   4  14  -4   34.31   10.26
  -4  14   5   12.54    6.52
   4  14  -5    8.82    8.39
  -4 -14   5    5.82    6.96
  -4  14   6    0.00    4.84
   4  14  -6    0.36    5.67
  -4 -14   6   -0.00    4.28
  -4  14   7   -0.00    5.09
   4  14  -7    3.29    5.78
  -4 -14   7    2.74    6.10
   4  14  -8   12.78    7.64
  -4 -14   8    3.03    5.43
  -4  14   9   23.75    8.30
   4  14  -9   23.57    9.50
  -4 -14   9   23.16    9.92
  -4  14  10   -0.00    4.91
   4  14 -10    9.24    6.74
  -4 -14  10    3.55    5.32
   4  14 -11    3.55    4.88
  -4 -14  11   -0.00    5.46
   4  14 -12    2.81    5.31
  -4 -14  12   -0.00    4.37
   4  14 -13   10.34    7.07
  -4 -14  13    0.00    5.58
   4  14 -14   17.41    8.23
  -4 -14  14    2.00    5.43
   4  14 -15    2.14    5.60
  -4 -14  15   15.23    7.98
   4  14 -16    1.47    4.95
  -4 -14  16   -0.00    5.11
   4  14 -17   -0.00    4.96
  -4 -14  17   -0.00    5.79
   4  14 -18    9.22    7.50
  -4 -14  18    8.77    8.27
   4  14 -19    9.13    7.80
  -4 -14  19    6.36    6.99
   4  14 -20   -0.00    6.61
  -4 -14  20    1.32    6.90
   4  14 -21    6.55    6.79
  -4 -14  21   17.40    9.69
   4  14 -22   -0.00    5.99
  -4 -14  22   -0.00    4.93
   4  14 -23   12.43    7.76
  -4 -14  23   13.99    7.96
   4  14 -24    0.10    5.87
  -4 -14  24    3.46    6.34
   4  14 -25    3.15    7.01
  -4 -14  25   -0.00    4.85
   4  14 -26   -0.00    5.97
  -4 -14  26    2.73    5.19
   4  14 -27    2.89    6.07
  -4 -14  27   -0.00    5.14
  -4 -14  28    0.00    5.43
  -4  15   1    2.90    5.69
   4  15  -1    6.56    5.85
  -4  15   2   12.40    6.92
   4  15  -2   12.52    7.82
  -4  15   3   11.16    6.46
   4  15  -3    8.73    6.85
  -4  15   4    3.98    5.61
   4  15  -4   -0.00    6.84
  -4  15   5    2.67    4.63
   4  15  -5    2.19    6.42
  -4  15   6   12.67    6.72
   4  15  -6   12.15    7.01
  -4  15   7    0.84    4.64
   4  15  -7    0.00    5.90
  -4  15   8    5.74    5.51
   4  15  -8    0.00    5.48
  -4  15   9   -0.00    4.56
   4  15  -9    9.98    6.09
   4  15 -10    0.00    4.84
   4  15 -11   12.81    7.44
   4  15 -12    0.00    5.49
   4  15 -13    0.18    5.39
   4  15 -14    1.12    4.88
  -4 -15  14    7.64    7.85
   4  15 -15    2.60    6.71
  -4 -15  15   -0.00    6.39
   4  15 -16    7.44    6.81
  -4 -15  16   23.19   10.33
   4  15 -17   13.31    8.45
  -4 -15  17   25.49   10.19
   4  15 -18    3.54    7.79
  -4 -15  18    2.35    5.60
   4  15 -19    0.00    5.67
  -4 -15  19   -0.00    5.14
   4  15 -20    0.64    6.41
  -4 -15  20   -0.00    7.01
   4  15 -21    2.92    5.07
  -4 -15  21    5.12    6.70
   4  15 -22    2.97    5.63
  -4 -15  22    5.38    8.08
   4  15 -23   -0.00    6.81
  -4 -15  23    0.13    5.85
  -4 -15  24   -0.00    5.02
  -4 -15  25   -0.00    5.13
  -4 -15  26    1.98    6.67
  -4 -15  27    7.25    6.50
  -4  16   1   -0.00    5.01
   4  16  -1    4.03    6.02
  -4  16   2    4.39    5.97
   4  16  -2   -0.00    5.45
  -4  16   3    2.53    4.75
   4  16  -3    5.20    6.37
  -4  16   4    8.13    6.74
   4  16  -4   23.92    9.67
  -4  16   5    1.12    4.59
   4  16  -5    0.01    4.72
  -4  16   6    0.00    5.19
   4  16  -6    0.70    4.47
  -4  16   7    1.84    4.36
   4  16  -7    4.44    6.38
   4  16  -8    2.51    6.81
   4  16  -9    0.34    4.75
   4  16 -10    1.57    6.45
   4  16 -11    0.00    5.06
   4  16 -12    2.26    5.72
   4  16 -13    0.60    6.08
   4  16 -14   10.01    7.42
   4  16 -15    7.48    7.10
   4  16 -16    0.08    5.12
   4  16 -17    6.95    6.72
  -4  17   1    3.79    5.19
   4  17  -1    7.76    7.74
  -4  17   2    3.24    5.32
   4  17  -2    4.61    6.86
  -4  17   3   -0.00    5.49
   4  17  -3   -0.00    5.73
  -4  17   4   -0.00    5.72
   4  17  -4   -0.00    5.36
  -4  17   5    0.85    5.02
   4  17  -5    2.53    4.56
   4  17  -6    3.58    6.81
   4  17  -7   -0.00    5.30
   4  17  -8    3.05    5.04
   4  17  -9    0.00    4.74
   4  17 -10   -0.00    5.06
  -4  18   1    9.31    7.33
  -4  18   2   -0.00    4.64
  -4  18   3   -0.00    5.91
  -4  18   4    0.95    5.03
  -4  19   1   -0.00    5.71
  -4  19   2    3.86    5.49
  -3   0   1    0.74    1.99
  -3   0   1    0.28    2.26
   3   0  -1    0.69    1.94
   3   0  -1    0.11    1.58
  -3   0   2   -0.00    1.89
  -3   0   2    0.25    1.64
   3   0  -2    0.00    1.91
   3   0  -2   -0.00    1.46
  -3   0   3 5183.06  563.36
  -3   0   3 6029.41  563.96
   3   0  -3 5019.44  563.11
   3   0  -3 5325.46  563.16
  -3   0   4    0.50    1.57
  -3   0   4    0.38    1.40
   3   0  -4    0.00    1.58
   3   0  -4   -0.00    0.96
  -3   0   5   83.18    9.04
  -3   0   5   63.69    8.78
   3   0  -5   81.89    9.13
  -3   0   6   -0.00    1.04
  -3   0   6    0.83    1.21
   3   0  -6   -0.00    1.22
  -3   0   7  378.04   41.63
  -3   0   7  414.69   41.83
   3   0  -7  370.69   41.67
  -3   0   8   -0.00    1.13
  -3   0   8   -0.00    1.28
   3   0  -8   -0.00    1.39
  -3   0   9  827.55   88.92
  -3   0   9  881.70   89.45
   3   0  -9  803.44   88.88
  -3   0  10    0.28    1.20
   3   0 -10   -0.00    1.51
  -3   0  11 1124.48  110.51
   3   0 -11 1007.25  109.62
   3   0 -11  964.83  110.11
   3   0 -12    0.15    1.82
   3   0 -12   -0.00    1.94
   3   0 -13  545.03   61.28
   3   0 -13  581.48   61.64
   3   0 -14   -0.00    1.98
   3   0 -14   -0.00    2.12
   3   0 -15   60.79   10.17
   3   0 -15  103.27   11.42
   3   0 -16   -0.00    2.18
   3   0 -16    0.51    1.68
  -3   0  17  217.62   22.93
   3   0 -17  152.98   21.38
   3   0 -17  175.54   21.83
  -3   0  18    2.01    2.39
   3   0 -18   -0.00    2.24
   3   0 -18   -0.00    2.08
  -3   0  19   60.74    9.65
   3   0 -19   42.79    8.42
   3   0 -19   60.55    9.20
  -3   0  20   -0.00    2.18
   3   0 -20   -0.00    2.29
   3   0 -20    1.13    2.49
  -3   0  21    2.50    2.68
   3   0 -21    4.16    3.06
   3   0 -21    4.24    2.88
  -3   0  22   -0.00    2.25
   3   0 -22    0.30    2.75
   3   0 -22   -0.00    2.84
  -3   0  23  314.04   38.66
   3   0 -23  335.76   38.06
   3   0 -23  293.00   37.40
   3   0 -24    2.12    2.96
   3   0 -24   -0.00    2.83
   3   0 -25   72.37   12.33
   3   0 -25   75.28   12.45
   3   0 -26   -0.00    3.49
   3   0 -27   54.89   10.66
   3   0 -28    0.08    3.11
   3   0 -29   54.96   11.07
  -3   0  37    3.52    4.32
  -3   0  38   -0.00    3.92
  -3   0  39   18.45    7.40
  -3   0  40    0.00    3.97
  -3   1   1  913.70   96.39
  -3   1   1  943.30   96.58
   3  -1  -1  844.65   96.34
   3  -1  -1  812.25   96.36
   3  -1  -1 1091.01   96.61
   3   1  -1  856.62   96.93
   3   1  -1  847.40   96.83
  -3  -1   1  858.13   96.92
  -3  -1   1  952.07   97.40
  -3   1   2  644.93   61.78
  -3   1   2  586.43   61.69
   3  -1  -2  568.85   61.64
   3  -1  -2  575.85   61.35
   3  -1  -2  562.06   61.31
   3   1  -2  519.92   62.22
   3   1  -2  537.47   62.11
  -3  -1   2  566.10   62.38
  -3  -1   2  579.32   62.53
  -3   1   3    8.91    2.05
  -3   1   3    8.18    2.02
   3  -1  -3    7.04    2.04
   3  -1  -3    7.81    1.30
   3  -1  -3   10.32    1.38
   3   1  -3    6.26    2.77
   3   1  -3   12.34    2.86
  -3  -1   3    7.47    2.71
  -3  -1   3    4.32    2.33
  -3   1   4    6.34    1.49
  -3   1   4    4.69    1.19
  -3   1   4    3.52    1.23
   3  -1  -4    5.55    1.41
   3   1  -4    3.15    2.50
   3   1  -4    5.69    2.12
  -3  -1   4    6.59    2.45
  -3  -1   4    2.25    2.21
  -3   1   5 1897.65  195.74
   3   1  -5 1912.22  197.13
   3   1  -5 1928.27  196.97
  -3  -1   5 1829.15  197.00
  -3  -1   5 1645.81  196.94
   3   1  -6    1.64    1.70
   3   1  -6    3.05    1.76
  -3  -1   6    0.00    1.80
  -3  -1   6    3.87    2.23
   3   1  -7  164.83   20.89
   3   1  -7  203.12   20.84
  -3  -1   7  168.32   20.77
  -3  -1   7  198.34   21.39
   3  -1  -8   92.49   10.00
   3   1  -8   91.55   11.45
   3   1  -8   75.25   10.78
  -3  -1   8   86.76   11.23
  -3  -1   8  116.16   12.14
   3  -1  -9  848.02   96.25
   3  -1  -9  906.76   96.34
   3   1  -9 1136.97   98.19
  -3  -1   9  892.40   97.45
  -3  -1   9  917.81   97.96
   3  -1 -10   45.55    5.74
   3  -1 -10   41.74    5.74
   3   1 -10   42.90    6.69
  -3  -1  10   52.19    6.88
  -3  -1  10   43.53    7.03
   3  -1 -11  428.01   47.57
   3  -1 -11  487.00   47.80
   3   1 -11  429.59   48.59
  -3  -1  11  408.77   48.39
  -3  -1  11  434.53   48.97
   3  -1 -12    3.93    1.96
   3  -1 -12    4.19    2.11
   3   1 -12    3.30    2.52
  -3  -1  12    6.74    2.57
  -3  -1  12    6.95    2.84
   3  -1 -13    7.13    2.37
   3  -1 -13    4.58    2.38
   3   1 -13    3.95    2.80
  -3  -1  13    6.69    2.75
  -3  -1  13    5.51    2.97
  -3   1  14   11.98    3.44
   3  -1 -14   17.03    3.58
   3  -1 -14   18.74    3.83
   3   1 -14   17.21    4.46
  -3  -1  14   17.07    4.08
  -3  -1  14   16.64    4.45
  -3   1  15  427.92   46.29
   3  -1 -15  357.23   45.47
   3  -1 -15  440.70   45.99
   3   1 -15  433.56   46.67
   3   1 -15  421.38   46.82
  -3  -1  15  409.05   46.61
  -3  -1  15  417.58   47.10
  -3   1  16    9.58    3.37
   3  -1 -16    5.91    2.68
   3  -1 -16    8.14    2.83
   3   1 -16    3.83    2.83
   3   1 -16    7.87    3.27
  -3  -1  16    5.15    3.27
  -3   1  17  169.10   23.39
   3  -1 -17  206.40   23.53
   3  -1 -17  215.46   23.65
   3   1 -17  194.75   24.01
   3   1 -17  202.77   24.21
  -3  -1  17  177.95   24.09
  -3   1  18    0.00    2.41
   3  -1 -18    2.51    2.49
   3  -1 -18    3.90    2.53
   3   1 -18    1.64    2.32
   3   1 -18    0.13    2.44
  -3  -1  18    2.51    2.65
  -3   1  19   49.16    9.21
   3  -1 -19   62.10    9.30
   3  -1 -19   65.75    9.46
   3   1 -19   58.40    9.71
   3   1 -19   59.56    9.71
  -3  -1  19   48.57    9.35
  -3   1  20   51.16    9.93
   3  -1 -20   62.59    9.99
   3  -1 -20   56.55    9.63
   3   1 -20   71.07   10.71
   3   1 -20   70.69   10.78
  -3  -1  20   67.55   10.90
  -3   1  21  121.88   18.26
   3  -1 -21  157.17   18.66
   3  -1 -21  144.03   18.17
   3   1 -21  127.05   18.31
   3   1 -21  140.04   18.64
  -3  -1  21  119.28   18.57
  -3   1  22    0.00    2.38
   3  -1 -22    1.56    2.80
   3  -1 -22    0.00    2.11
   3   1 -22   -0.00    2.88
   3   1 -22    3.07    3.23
  -3  -1  22    0.90    2.27
  -3   1  23   15.14    5.30
   3  -1 -23   11.69    4.41
   3  -1 -23    8.08    4.15
   3   1 -23   16.15    5.38
   3   1 -23    8.74    4.44
  -3  -1  23   21.92    5.99
   3  -1 -24    0.00    3.01
   3  -1 -24    5.00    3.45
   3   1 -24    0.92    3.04
   3   1 -24    1.01    3.24
  -3  -1  24    1.67    3.00
   3  -1 -25   75.37   11.87
   3   1 -25   80.97   12.49
   3   1 -25   52.75   10.90
  -3  -1  25   59.74   11.65
   3  -1 -26   19.61    5.84
   3   1 -26   16.68    5.73
   3   1 -26   11.73    5.10
  -3  -1  26   16.23    5.76
   3  -1 -27   59.08   11.06
   3   1 -27   62.25   11.45
  -3  -1  27   56.85   11.37
   3  -1 -28    1.01    3.56
   3   1 -28    2.00    3.89
  -3  -1  28    1.26    3.09
   3   1 -29   -0.00    3.61
  -3  -1  29   -0.00    2.60
   3   1 -30   17.44    6.37
  -3  -1  30   15.63    6.28
  -3  -1  31   26.40    7.86
  -3  -1  32    0.00    3.41
  -3  -1  33    2.72    4.59
  -3  -1  34    1.60    3.64
  -3  -1  35    2.50    4.16
  -3  -1  36    3.79    4.33
  -3  -1  37   27.08    8.70
  -3  -1  38   -0.00    4.19
  -3  -1  39    6.56    5.77
  -3  -1  40    0.96    4.80
  -3   2   1  152.12   20.82
  -3   2   1  189.93   21.27
  -3   2   1  195.91   21.41
  -3   2   1  208.85   21.49
   3  -2  -1  192.96   21.11
   3  -2  -1  188.74   21.00
   3   2  -1  193.17   22.42
   3   2  -1  180.04   22.03
  -3  -2   1  180.07   22.01
  -3  -2   1  163.25   22.03
  -3   2   2   81.74    9.36
  -3   2   2   70.87    9.22
  -3   2   2   64.18    9.13
  -3   2   2   71.09    9.24
   3  -2  -2   82.77    9.11
   3  -2  -2   78.69    9.03
   3   2  -2   82.12   10.79
   3   2  -2   68.08   10.04
  -3  -2   2   81.17   10.33
  -3  -2   2   50.59    9.87
  -3   2   3 1095.60  135.90
  -3   2   3 1324.81  136.47
  -3   2   3 1275.44  136.21
  -3   2   3 1422.12  136.40
   3  -2  -3 1312.51  135.65
   3  -2  -3 1234.17  135.55
   3   2  -3 1373.65  137.79
   3   2  -3 1273.87  137.42
  -3  -2   3 1283.80  137.31
  -3  -2   3 1466.03  138.23
  -3   2   4    1.38    1.21
  -3   2   4    1.93    1.21
  -3   2   4    0.91    1.17
  -3   2   4    1.73    1.12
   3   2  -4    1.10    2.34
   3   2  -4    2.79    2.25
  -3  -2   4   -0.00    1.89
  -3  -2   4    0.00    2.33
  -3   2   5    0.90    0.95
  -3   2   5    0.81    0.88
  -3   2   5    0.67    0.88
  -3   2   5    1.00    0.89
   3  -2  -5    0.80    0.85
   3   2  -5    1.62    2.28
   3   2  -5    0.44    1.78
  -3  -2   5    0.18    2.10
  -3  -2   5   -0.00    1.73
   3  -2  -6    7.50    1.25
   3   2  -6    5.82    2.61
   3   2  -6    4.36    2.43
  -3  -2   6    5.42    2.67
  -3  -2   6    4.76    2.75
   3  -2  -7  414.83   43.27
   3   2  -7  385.79   45.39
   3   2  -7  365.81   45.12
  -3  -2   7  379.85   45.17
  -3  -2   7  483.19   46.33
   3  -2  -8  695.74   76.92
   3   2  -8 1003.82   80.24
   3   2  -8  734.84   79.04
  -3  -2   8  743.85   79.02
  -3  -2   8  682.18   79.38
  -3   2   9  484.99   51.47
  -3   2   9  467.36   51.39
   3  -2  -9  481.59   51.45
   3   2  -9  485.75   53.54
   3   2  -9  468.51   53.22
  -3  -2   9  507.40   53.46
  -3  -2   9  539.24   54.32
  -3   2  10    3.42    1.49
  -3   2  10    8.73    1.72
   3  -2 -10    3.01    1.54
   3   2 -10    4.97    3.06
   3   2 -10    7.16    2.87
  -3  -2  10    7.38    2.82
  -3  -2  10   10.85    3.80
  -3   2  11   33.80    4.90
  -3   2  11   37.79    4.91
   3  -2 -11   36.39    4.99
   3   2 -11   31.99    6.25
   3   2 -11   42.28    6.28
  -3  -2  11   25.11    5.71
  -3  -2  11   31.09    6.45
  -3   2  12   18.59    3.40
  -3   2  12   17.63    3.39
   3  -2 -12   18.59    3.42
   3   2 -12   17.31    4.49
  -3  -2  12   16.64    4.17
  -3  -2  12   15.62    4.65
  -3   2  13  506.47   48.12
  -3   2  13  442.05   47.88
   3  -2 -13  473.67   47.79
   3   2 -13  364.68   48.68
  -3  -2  13  396.71   48.71
  -3  -2  13  385.24   49.35
  -3   2  14   21.25    3.89
  -3   2  14   11.77    3.16
   3  -2 -14   15.18    3.35
   3   2 -14   13.03    4.12
  -3  -2  14   12.02    3.93
  -3  -2  14   12.87    4.36
  -3   2  15   21.98    4.61
  -3   2  15   28.59    5.03
   3  -2 -15   28.70    4.82
   3   2 -15   15.32    4.98
  -3  -2  15   28.75    5.60
  -3  -2  15   25.77    6.11
  -3   2  16   14.16    3.76
  -3   2  16    5.08    2.85
   3  -2 -16   16.36    3.66
   3   2 -16   13.58    4.16
  -3  -2  16   10.36    3.67
  -3  -2  16   17.48    4.93
  -3   2  17  148.68   18.57
  -3   2  17  152.56   18.86
   3  -2 -17  144.12   18.33
   3   2 -17  138.02   19.34
  -3  -2  17  153.95   19.51
  -3  -2  17  159.83   20.47
  -3   2  18   10.83    3.52
  -3   2  18   13.40    3.95
   3  -2 -18   11.02    3.45
   3   2 -18   11.20    4.42
   3   2 -18   11.62    4.06
  -3  -2  18    9.20    3.79
  -3  -2  18    8.68    4.26
  -3   2  19   52.98    8.26
  -3   2  19   45.98    8.27
   3  -2 -19   36.67    7.39
   3  -2 -19   42.59    7.59
   3   2 -19   48.17    8.81
   3   2 -19   51.37    8.94
  -3  -2  19   53.83    8.96
  -3  -2  19   48.87    9.36
  -3   2  20    3.22    2.72
  -3   2  20    1.38    2.90
   3  -2 -20    3.36    2.50
   3  -2 -20    3.96    2.84
   3   2 -20    0.74    2.83
   3   2 -20    4.00    3.05
  -3  -2  20    2.28    2.88
  -3   2  21    3.27    2.72
  -3   2  21   -0.00    3.01
   3  -2 -21    5.35    2.80
   3  -2 -21    3.41    2.64
   3   2 -21    0.00    3.27
   3   2 -21    1.48    2.92
  -3   2  22    0.00    2.40
  -3   2  22    1.45    2.97
   3  -2 -22   -0.00    2.37
   3  -2 -22    1.11    2.51
   3   2 -22    6.44    3.45
   3   2 -22    0.63    2.91
  -3   2  23  126.35   18.30
   3  -2 -23  138.07   17.83
   3  -2 -23   99.17   16.52
   3   2 -23  137.13   18.67
   3   2 -23  139.44   18.62
  -3  -2  23  132.12   19.01
   3  -2 -24   47.37    9.54
   3  -2 -24   71.58   10.59
   3   2 -24   44.14   10.00
   3   2 -24   57.31   10.75
  -3  -2  24   66.01   11.71
   3  -2 -25   44.95    9.03
   3   2 -25   42.62    9.44
  -3  -2  25   58.60   11.20
   3  -2 -26    5.84    4.17
   3   2 -26    4.11    4.12
  -3  -2  26    4.70    4.76
   3  -2 -27   66.94   10.94
   3   2 -27   50.25   10.52
  -3  -2  27   38.28   10.20
   3   2 -28    5.83    4.53
  -3  -2  28    1.61    3.77
   3   2 -29   93.41   16.59
  -3  -2  29  118.45   18.28
  -3  -2  30   -0.00    4.52
  -3  -2  31   -0.00    3.66
  -3  -2  32    3.47    4.58
  -3  -2  33   27.63    8.73
  -3  -2  34    4.51    4.93
  -3  -2  35   44.22   10.86
  -3  -2  36   -0.00    4.30
  -3  -2  37    1.14    4.90
  -3  -2  38   -0.00    4.67
  -3  -2  39    5.50    6.02
  -3   3   1  440.89   51.50
   3  -3  -1  399.41   51.32
   3  -3  -1  486.24   51.78
   3  -3  -1  504.44   51.66
   3   3  -1  453.34   53.03
   3   3  -1  504.77   53.17
  -3  -3   1  492.21   52.74
  -3  -3   1  558.40   53.94
  -3   3   2  199.79   27.21
  -3   3   2  262.74   28.01
   3  -3  -2  236.09   27.44
   3  -3  -2  248.35   27.50
   3  -3  -2  246.97   27.33
   3   3  -2  242.41   29.00
   3   3  -2  219.51   28.63
  -3  -3   2  248.05   28.69
  -3  -3   2  403.39   31.44
  -3   3   3   37.47    5.90
  -3   3   3   33.50    5.93
   3  -3  -3   40.24    5.90
   3  -3  -3   45.35    5.85
   3  -3  -3   48.36    5.84
   3   3  -3   38.86    7.06
   3   3  -3   38.17    7.11
  -3  -3   3   51.39    7.53
  -3  -3   3   36.99    7.44
  -3   3   4   64.01    9.51
  -3   3   4   80.40    9.92
   3  -3  -4   70.21    9.52
   3  -3  -4   82.39    9.35
   3  -3  -4   90.44    9.34
   3   3  -4   67.09   10.72
   3   3  -4   79.54   11.21
  -3  -3   4   79.55   11.11
  -3  -3   4   92.12   12.14
  -3   3   5  489.82   53.66
  -3   3   5  497.75   53.81
   3  -3  -5  462.54   53.50
   3  -3  -5  505.57   52.81
   3  -3  -5  535.45   52.84
   3   3  -5  408.88   54.92
  -3  -3   5  448.64   55.53
  -3   3   6  558.16   61.72
  -3   3   6  544.39   61.80
   3  -3  -6  609.91   61.78
   3   3  -6  588.59   63.84
   3   3  -6  565.33   63.66
  -3  -3   6  627.25   63.79
  -3  -3   6  550.38   64.00
  -3   3   7  177.16   18.91
  -3   3   7  189.91   19.02
   3  -3  -7  146.93   18.56
   3   3  -7  165.34   20.82
   3   3  -7  178.86   20.90
  -3  -3   7  153.82   20.35
  -3  -3   7  160.96   21.12
  -3   3   8   19.02    3.92
  -3   3   8   32.87    4.35
   3  -3  -8   26.90    3.98
   3   3  -8   23.14    5.77
   3   3  -8   29.84    5.75
  -3  -3   8   40.90    6.28
  -3  -3   8   41.87    6.95
  -3   3   9  148.77   17.12
  -3   3   9  163.23   17.38
   3  -3  -9  148.01   17.04
   3   3  -9  144.54   19.08
   3   3  -9  148.76   18.97
  -3  -3   9  160.42   19.10
  -3  -3   9  130.50   19.25
  -3   3  10  469.71   49.41
  -3   3  10  442.83   49.47
   3  -3 -10  444.65   49.27
   3   3 -10  500.91   51.93
   3   3 -10  460.44   51.40
  -3  -3  10  430.41   51.11
  -3  -3  10  471.28   52.31
  -3   3  11  477.31   55.70
  -3   3  11  541.87   56.09
   3  -3 -11  534.27   55.86
   3   3 -11  541.92   58.14
   3   3 -11  544.35   57.91
  -3  -3  11  504.17   57.56
  -3  -3  11  472.99   58.26
  -3   3  12   -0.00    1.63
  -3   3  12    0.00    1.74
   3  -3 -12   -0.00    1.85
   3   3 -12   -0.00    2.98
   3   3 -12    0.00    2.42
  -3  -3  12    1.73    2.60
  -3  -3  12    0.56    2.46
  -3   3  13   20.26    3.69
  -3   3  13   14.84    3.56
   3  -3 -13   13.27    3.47
   3   3 -13   21.51    5.12
   3   3 -13   11.70    4.33
  -3  -3  13   20.51    4.88
  -3  -3  13   15.52    4.91
  -3   3  14    3.25    2.19
  -3   3  14    2.12    2.13
   3  -3 -14    1.85    1.98
   3   3 -14    6.45    3.62
   3   3 -14    4.41    2.83
  -3  -3  14    3.99    2.93
  -3  -3  14    0.00    2.73
  -3   3  15  218.27   23.41
  -3   3  15  195.67   23.50
   3   3 -15  177.15   24.46
  -3  -3  15  186.45   24.39
  -3  -3  15  197.93   25.58
  -3   3  16   50.16    7.93
  -3   3  16   59.03    8.64
   3  -3 -16   55.55    8.06
   3   3 -16   38.04    8.57
  -3  -3  16   77.46   10.17
  -3  -3  16   44.04    9.38
  -3   3  17   60.45    8.23
  -3   3  17   37.96    7.63
   3  -3 -17   49.28    7.80
   3   3 -17   50.94    9.09
  -3  -3  17   42.60    8.38
  -3  -3  17   53.54    9.80
  -3   3  18    0.00    2.02
  -3   3  18    3.70    2.88
   3  -3 -18    3.09    2.58
   3   3 -18    1.86    2.73
  -3  -3  18    3.45    2.99
  -3  -3  18    2.37    3.28
  -3   3  19   16.12    4.53
  -3   3  19   17.71    4.94
   3  -3 -19   16.59    4.41
   3   3 -19   21.37    5.79
  -3  -3  19   21.99    5.59
  -3  -3  19   13.13    5.29
  -3   3  20   31.33    6.81
  -3   3  20   30.94    6.98
   3  -3 -20   41.29    7.28
   3   3 -20   41.43    8.35
  -3  -3  20   40.49    7.85
  -3   3  21   96.56   13.18
  -3   3  21   77.31   12.95
   3  -3 -21   77.34   12.15
   3   3 -21   81.54   13.55
   3   3 -21   81.04   13.51
  -3  -3  21  104.96   14.25
  -3   3  22   62.91   10.45
  -3   3  22   51.74   10.60
   3  -3 -22   73.47   10.58
   3   3 -22   78.92   12.28
   3   3 -22   53.65   10.61
  -3  -3  22   61.46   10.91
  -3  -3  22   54.24   11.42
  -3   3  23    2.07    3.21
   3  -3 -23    8.77    4.08
   3   3 -23    8.53    4.65
  -3  -3  23    6.86    4.69
  -3   3  24    9.85    4.40
   3   3 -24   13.62    5.35
  -3  -3  24    3.13    4.29
  -3   3  25  138.96   18.84
   3   3 -25  122.27   19.10
  -3  -3  25  126.30   20.21
  -3   3  26   53.44    9.99
   3   3 -26   60.39   11.32
  -3  -3  26   36.03    9.77
  -3   3  27  110.92   16.09
   3   3 -27  105.70   16.59
  -3  -3  27   79.10   16.00
  -3  -3  28   11.00    5.99
  -3  -3  29    0.70    3.93
  -3  -3  30   20.15    7.09
   3   3 -31   49.87   10.70
  -3  -3  31   28.88    9.76
   3   3 -32    1.28    4.17
  -3  -3  32    1.45    4.48
  -3  -3  33   -0.00    3.80
  -3  -3  34    0.00    4.27
  -3  -3  35    9.65    6.11
  -3  -3  36   -0.00    4.77
  -3  -3  37    1.06    4.92
  -3  -3  38    1.99    5.23
  -3  -3  39   -0.00    4.45
  -3   4   1  109.45   14.62
   3  -4  -1  130.30   14.96
   3  -4  -1   99.16   14.56
   3  -4  -1  134.25   14.96
   3   4  -1  121.04   16.23
   3   4  -1  108.00   15.74
  -3  -4   1  107.23   16.18
  -3   4   2  144.90   18.26
   3  -4  -2  149.53   18.18
   3  -4  -2  131.91   18.10
   3  -4  -2  156.94   18.21
   3   4  -2  178.85   20.29
   3   4  -2  163.25   19.89
  -3  -4   2  146.53   19.29
  -3  -4   2  154.65   20.25
  -3   4   3  316.96   36.71
  -3   4   3  309.77   37.02
   3  -4  -3  312.53   36.56
   3  -4  -3  320.36   36.67
   3  -4  -3  378.25   36.87
   3   4  -3  302.77   38.07
   3   4  -3  326.59   38.25
  -3  -4   3  332.98   38.15
  -3  -4   3  353.76   39.12
  -3   4   4   37.31    6.72
  -3   4   4   40.93    7.06
   3  -4  -4   51.16    7.03
   3  -4  -4   59.74    7.24
   3  -4  -4   52.38    6.81
   3   4  -4   45.26    8.31
   3   4  -4   39.57    7.84
  -3  -4   4   42.94    8.02
  -3  -4   4   56.85    9.35
  -3   4   5   44.18    6.81
  -3   4   5   46.20    7.06
   3  -4  -5   44.65    6.70
   3  -4  -5   45.46    6.45
   3  -4  -5   44.74    6.32
   3   4  -5   45.45    8.35
   3   4  -5   58.23    8.78
  -3  -4   5   35.63    7.49
  -3  -4   5   63.33    9.55
  -3   4   6   76.29   10.52
  -3   4   6   80.06   10.91
   3  -4  -6   85.67   10.60
   3  -4  -6   74.73    9.99
   3  -4  -6   85.37   10.02
   3   4  -6   85.13   12.39
   3   4  -6   94.64   12.75
  -3  -4   6  101.02   12.63
  -3  -4   6   76.04   12.38
  -3   4   7  275.25   30.58
  -3   4   7  248.08   30.59
   3  -4  -7  276.10   30.45
   3  -4  -7  263.68   29.71
   3   4  -7  239.71   32.18
   3   4  -7  287.81   32.67
  -3  -4   7  262.25   32.07
  -3  -4   7  431.99   35.40
  -3   4   8  200.34   23.11
  -3   4   8  195.20   23.16
   3  -4  -8  185.88   22.72
   3  -4  -8  200.35   21.88
   3   4  -8  179.03   24.64
   3   4  -8  216.52   25.23
  -3  -4   8  220.60   24.90
  -3  -4   8  228.21   26.02
  -3   4   9  137.88   16.75
  -3   4   9  132.00   16.77
   3  -4  -9  137.02   16.46
   3  -4  -9  137.04   15.19
   3   4  -9  141.90   18.77
   3   4  -9  163.82   19.08
  -3  -4   9  139.07   18.22
  -3  -4   9  148.59   19.43
  -3   4  10   35.95    6.44
  -3   4  10   45.00    6.83
   3  -4 -10   46.30    6.61
   3   4 -10   42.95    8.42
   3   4 -10   46.21    8.42
  -3  -4  10   53.40    8.48
  -3  -4  10   52.46    8.97
  -3   4  11  111.56   13.94
  -3   4  11  107.08   14.13
   3  -4 -11  120.11   13.88
   3   4 -11  112.74   15.94
   3   4 -11  109.57   15.59
  -3  -4  11  121.69   15.78
  -3  -4  11   97.56   16.03
  -3   4  12  271.24   31.51
  -3   4  12  279.33   31.98
   3  -4 -12  294.70   31.56
   3   4 -12  281.25   33.78
   3   4 -12  309.17   33.90
  -3  -4  12  259.72   33.02
  -3  -4  12  249.58   33.94
  -3   4  13  325.42   34.77
  -3   4  13  309.65   35.11
   3  -4 -13  292.13   34.44
   3   4 -13  273.03   36.34
   3   4 -13  323.70   36.71
  -3  -4  13  329.93   36.64
  -3  -4  13  289.53   37.27
  -3   4  14   20.56    4.52
  -3   4  14   25.38    5.00
   3  -4 -14   21.73    4.68
   3   4 -14   16.93    5.38
  -3  -4  14   20.99    5.62
  -3  -4  14   28.31    6.96
  -3   4  15  126.61   18.48
  -3   4  15  146.65   19.18
   3  -4 -15  149.55   18.90
   3   4 -15  163.54   20.97
  -3  -4  15  166.97   20.69
  -3  -4  15  254.96   24.33
  -3   4  16   41.41    6.77
  -3   4  16   36.90    7.02
   3  -4 -16   51.37    7.30
   3   4 -16   46.68    8.67
  -3  -4  16   31.50    7.22
  -3  -4  16   21.84    7.19
  -3   4  17   76.26   10.69
  -3   4  17   66.68   10.88
   3  -4 -17   85.61   10.99
   3   4 -17   79.72   12.41
  -3  -4  17   52.11   10.71
  -3  -4  17   77.41   12.94
  -3   4  18   85.21   12.06
  -3   4  18   71.05   12.05
   3  -4 -18   87.72   12.15
   3   4 -18   80.03   13.33
  -3  -4  18  112.89   14.17
  -3  -4  18   71.31   13.55
  -3   4  19   16.70    4.65
  -3   4  19   22.18    5.41
   3  -4 -19   18.99    4.88
   3   4 -19   16.85    5.61
  -3  -4  19   11.89    4.74
  -3   4  20   13.47    4.17
  -3   4  20   16.60    5.00
   3  -4 -20   20.05    4.79
   3   4 -20   12.03    5.19
  -3  -4  20   14.90    5.04
  -3   4  21    0.36    2.08
  -3   4  21    2.45    3.14
   3  -4 -21    1.77    2.67
   3   4 -21    0.00    3.41
  -3  -4  21   -0.00    2.86
  -3   4  22    1.88    3.04
  -3   4  22    6.81    4.30
   3  -4 -22    0.00    3.02
   3   4 -22    6.39    4.65
  -3  -4  22    0.00    3.43
  -3   4  23   93.62   12.84
   3   4 -23   75.54   13.49
  -3  -4  23   54.68   12.55
  -3   4  24   56.73   10.72
   3   4 -24   68.57   12.59
  -3   4  25   52.90   10.52
   3   4 -25   53.68   11.49
  -3  -4  25   80.34   13.49
  -3   4  26   -0.00    3.22
  -3  -4  26    0.00    4.04
  -3  -4  27   71.60   14.15
  -3  -4  28    8.95    5.80
   3   4 -29   30.87    8.73
  -3  -4  29   28.28    8.92
   3   4 -30    0.55    4.25
  -3  -4  30    0.00    4.12
[truncated: 815,454 more chars]
