# Supplementary material for: LED-pump-X-ray-multiprobe crystallography for sub-second timescales
Source: Commun Chem. 2022 Aug 26;5:102. doi: 10.1038/s42004-022-00716-1 (PMC9814726; doi:10.1038/s42004-022-00716-1)
Supplement: Supplementary file 10 — Supplementary Data 1 [file 42004_2022_716_MOESM10_ESM.zip › CIFs/4s_265K/265K_4s_t13_decay.cif]

  data_global

# SUBMISSION DETAILS
 
_publ_contact_author_name       'Hatcher, Lauren'
_publ_contact_author_address
;
School of Chemistry
Cardiff University
Main Building
Park Place 
Cardiff
CF10 3AT
United Kingdom
;
_publ_contact_author_email       'HatcherL1@cardiff.ac.uk'
_publ_requested_category          FM
_publ_section_comment
; 
?
;
_publ_section_references
;
Diamond General Data Aquisition (GDA) software: http://www.opengda.org/

XIA2: Winter, G. (2010) J. Appl. Cryst. 43, 186-190.
POINTLESS: Evans, P. (2006) Acta Cryst. D62, 72-82.
AIMLESS: Evans, P. R. and Murshudov, G. N. (2013) Acta Cryst. D69, 1204-1214.
DIALS: Winter, G., et al. Acta Cryst. (2018) D74, 85-97.
CCP4: Winn, M. D. et al. (2011) Acta Cryst. D67, 235-242.
   
SHELXL: Sheldrick G. M. (2015). Acta Cryst. C71, 3-8.
SHELXT:	Sheldrick, G. M. (2015). Acta Cryst. A71, 3-8.
 
OLEX2: Dolomanov, O.V.; Bourhis, L.J.; Gildea, R.J.; Howard, J.A.K.; Puschmann,
 H., OLEX2: A complete structure solution, refinement and analysis program 
 (2009). J. Appl. Cryst., 42, 339-341.

MERCURY: Macrae, C. F., Bruno, I. J., Chisholm, J. A., Edgington,
P. R., McCabe, P., Pidcock, E., Rodriguez-Monge, L., Taylor, R.,
van de Streek, J. & Wood, P. A. (2008). J. Appl. Cryst. 41, 466-470.
;

####
 
data_265K_4s_t13_decay
 
_audit_creation_method            'SHELXL-2018/3'
_shelx_SHELXL_version_number      '2018/3'
_chemical_name_systematic         
;
Nitro-(N,N,N',N'-tetrabutyldiethylenetriamine)palladium(II)
tetraphenylborate, tetrahydrofuran solvate
;
_chemical_name_common             ?
_chemical_melting_point           ?
_chemical_formula_moiety          
;
C20 H45 N4 O2 Pd, C24 H20 B, C4 H8 O
;
_chemical_formula_sum            'C48 H73 B N4 O3 Pd' 
_chemical_formula_weight          871.31

loop_
 _atom_type_symbol
 _atom_type_description
 _atom_type_scat_dispersion_real
 _atom_type_scat_dispersion_imag
 _atom_type_scat_source
 'C'  'C'   0.0010   0.0010
 'International Tables Vol C Tables 4.2.6.8 and 6.1.1.4'
 'H'  'H'   0.0000   0.0000
 'International Tables Vol C Tables 4.2.6.8 and 6.1.1.4'
 'B'  'B'   0.0000   0.0000
 'International Tables Vol C Tables 4.2.6.8 and 6.1.1.4'
 'N'  'N'   0.0030   0.0020
 'International Tables Vol C Tables 4.2.6.8 and 6.1.1.4'
 'O'  'O'   0.0050   0.0030
 'International Tables Vol C Tables 4.2.6.8 and 6.1.1.4'
 'Pd'  'Pd'  -2.5040   0.6150
 'International Tables Vol C Tables 4.2.6.8 and 6.1.1.4'
 
_space_group_crystal_system       monoclinic
_space_group_IT_number            14
_space_group_name_H-M_alt         'P 21/n'
_space_group_name_Hall            '-P 2yn'
 
_shelx_space_group_comment
;
The symmetry employed for this shelxl refinement is uniquely defined
by the following loop, which should always be used as a source of
symmetry information in preference to the above space-group names.
They are only intended as comments.
;
 
loop_
 _space_group_symop_operation_xyz
 'x, y, z'
 '-x+1/2, y+1/2, -z+1/2'
 '-x, -y, -z'
 'x-1/2, -y-1/2, z-1/2'
 
_cell_length_a                    11.6637(3)
_cell_length_b                    13.5636(5)
_cell_length_c                    30.1831(10)
_cell_angle_alpha                 90
_cell_angle_beta                  93.492(3)
_cell_angle_gamma                 90
_cell_volume                      4766.2(3)
_cell_formula_units_Z             4
_cell_measurement_temperature     265(2)
_cell_measurement_reflns_used     9637
_cell_measurement_theta_max       19.5067986551
_cell_measurement_theta_min       1.23645863276
 
_exptl_crystal_description        Plate
_exptl_crystal_colour             Yellow
_exptl_crystal_density_meas       ?
_exptl_crystal_density_method     ?
_exptl_crystal_density_diffrn     1.214          
_exptl_crystal_F_000              1856
_exptl_transmission_factor_min    ?
_exptl_transmission_factor_max    ?
_exptl_crystal_size_max           0.100
_exptl_crystal_size_mid           0.100
_exptl_crystal_size_min           0.050
_exptl_absorpt_coefficient_mu     0.202
_shelx_estimated_absorpt_T_min    0.980
_shelx_estimated_absorpt_T_max    0.990
_exptl_absorpt_correction_T_min   0.997045881264
_exptl_absorpt_correction_T_max   1.0
_exptl_absorpt_correction_type    empirical
_exptl_absorpt_process_details    
;
CCP4 7.0.048: AIMLESS, version 0.5.32 : 29/03/17
Scaling & analysis of unmerged intensities, absorption correction using spherical harmonics
;
_exptl_absorpt_special_details    ?
_diffrn_ambient_temperature       265(2)
_diffrn_radiation_wavelength      0.534
_diffrn_measurement_device_type   'Photon counting pixel array'
_diffrn_radiation_type            Synchrotron
_diffrn_measurement_method        'shutterless scans'
_diffrn_radiation_source          'Diamond Light Source Beamline I19-2'
_diffrn_radiation_monochromator   'Silicon 111'
_diffrn_detector_area_resol_mean  ?
_diffrn_reflns_number             32690
_diffrn_reflns_av_unetI/netI      0.1031
_diffrn_reflns_av_R_equivalents   0.0903
_diffrn_reflns_limit_h_min        -14
_diffrn_reflns_limit_h_max        14
_diffrn_reflns_limit_k_min        -15
_diffrn_reflns_limit_k_max        16
_diffrn_reflns_limit_l_min        -37
_diffrn_reflns_limit_l_max        37
_diffrn_reflns_theta_min          1.237
_diffrn_reflns_theta_max          19.494
_diffrn_reflns_theta_full         18.687
_diffrn_measured_fraction_theta_max   0.996
_diffrn_measured_fraction_theta_full  0.996
_diffrn_reflns_Laue_measured_fraction_max    0.996
_diffrn_reflns_Laue_measured_fraction_full   0.996
_diffrn_reflns_point_group_measured_fraction_max   0.996
_diffrn_reflns_point_group_measured_fraction_full  0.996
_reflns_number_total              9718
_reflns_number_gt                 5333
_reflns_threshold_expression      'I > 2\s(I)'
_reflns_Friedel_coverage          0.000
_reflns_Friedel_fraction_max      .
_reflns_Friedel_fraction_full     .
 
_reflns_special_details
;
 Reflections were merged by SHELXL according to the crystal
 class for the calculation of statistics and refinement.
 
 _reflns_Friedel_fraction is defined as the number of unique
 Friedel pairs measured divided by the number that would be
 possible theoretically, ignoring centric projections and
 systematic absences.
;
 
_computing_data_collection        'Diamond GDA (http://www.opengda.org/)'
_computing_cell_refinement        'DIALS (Winter, 2018)'
_computing_data_reduction         'XIA2 (Winter 2010)'
_computing_structure_solution     'SHELXT (Sheldrick, 2015)'
_computing_structure_refinement   'SHELXL (Sheldrick, 2015)'
_computing_molecular_graphics     'OLEX2 (Dolomanov et al., 2009)'
_computing_publication_material   'MERCURY (Macrae et al., 2008)'
_refine_special_details           ?
_refine_ls_structure_factor_coef  Fsqd
_refine_ls_matrix_type            full
_refine_ls_weighting_scheme       calc
_refine_ls_weighting_details
'w=1/[\s^2^(Fo^2^)+(0.0494P)^2^] where P=(Fo^2^+2Fc^2^)/3'
_atom_sites_solution_primary      ?
_atom_sites_solution_secondary    ?
_atom_sites_solution_hydrogens    geom
_refine_ls_hydrogen_treatment     constr
_refine_ls_extinction_method      none
_refine_ls_extinction_coef        .
_refine_ls_number_reflns          9718
_refine_ls_number_parameters      526
_refine_ls_number_restraints      490
_refine_ls_R_factor_all           0.1004
_refine_ls_R_factor_gt            0.0548
_refine_ls_wR_factor_ref          0.1386
_refine_ls_wR_factor_gt           0.1193
_refine_ls_goodness_of_fit_ref    0.906
_refine_ls_restrained_S_all       0.907
_refine_ls_shift/su_max           0.001
_refine_ls_shift/su_mean          0.000
 
loop_
 _atom_site_label
 _atom_site_type_symbol
 _atom_site_fract_x
 _atom_site_fract_y
 _atom_site_fract_z
 _atom_site_U_iso_or_equiv
 _atom_site_adp_type
 _atom_site_occupancy
 _atom_site_site_symmetry_order  
 _atom_site_calc_flag
 _atom_site_refinement_flags_posn
 _atom_site_refinement_flags_adp
 _atom_site_refinement_flags_occupancy
 _atom_site_disorder_assembly
 _atom_site_disorder_group
Pd1 Pd 0.33994(2) 0.77511(2) 0.34656(2) 0.04894(13) Uani 1 1 d . . . . .
N2 N 0.3467(2) 0.9275(2) 0.33778(10) 0.0569(7) Uani 1 1 d . . . . .
N3 N 0.4551(2) 0.7987(2) 0.39819(9) 0.0479(7) Uani 1 1 d . . . . .
H3 H 0.532352 0.788204 0.387961 0.058 Uiso 1 1 calc R U . . .
N4 N 0.3310(2) 0.6316(2) 0.37136(10) 0.0511(7) Uani 1 1 d . . . . .
C1 C 0.4425(3) 0.9637(3) 0.36982(13) 0.0651(10) Uani 1 1 d . . . . .
H1A H 0.515460 0.958120 0.356252 0.078 Uiso 1 1 calc R U . . .
H1B H 0.430099 1.032490 0.376834 0.078 Uiso 1 1 calc R U . . .
C2 C 0.4452(3) 0.9030(3) 0.41176(13) 0.0621(10) Uani 1 1 d . . . . .
H2A H 0.510254 0.921653 0.431500 0.075 Uiso 1 1 calc R U . . .
H2B H 0.375348 0.912958 0.427074 0.075 Uiso 1 1 calc R U . . .
C3 C 0.4338(3) 0.7228(3) 0.43262(12) 0.0519(8) Uani 1 1 d . . . . .
H3A H 0.364186 0.738275 0.447243 0.062 Uiso 1 1 calc R U . . .
H3B H 0.497433 0.720749 0.454825 0.062 Uiso 1 1 calc R U . . .
C4 C 0.4216(3) 0.6253(3) 0.40908(12) 0.0543(9) Uani 1 1 d . . . . .
H4A H 0.400441 0.574840 0.429864 0.065 Uiso 1 1 calc R U . . .
H4B H 0.494483 0.606823 0.397645 0.065 Uiso 1 1 calc R U . . .
C5 C 0.2310(3) 0.9658(3) 0.35107(14) 0.0677(11) Uani 1 1 d . . . . .
H5A H 0.171418 0.934672 0.332066 0.081 Uiso 1 1 calc R U . . .
H5B H 0.220407 0.944353 0.381207 0.081 Uiso 1 1 calc R U . . .
C6 C 0.2123(4) 1.0761(3) 0.34897(16) 0.0908(14) Uani 1 1 d . . . . .
H6A H 0.218322 1.098567 0.318691 0.109 Uiso 1 1 calc R U . . .
H6B H 0.271670 1.108756 0.367483 0.109 Uiso 1 1 calc R U . . .
C7 C 0.0956(4) 1.1038(4) 0.36451(19) 0.1132(18) Uani 1 1 d . . . . .
H7A H 0.036934 1.064700 0.348547 0.136 Uiso 1 1 calc R U . . .
H7B H 0.093129 1.088771 0.395862 0.136 Uiso 1 1 calc R U . . .
C8 C 0.0703(6) 1.2103(4) 0.3573(3) 0.169(3) Uani 1 1 d . . . . .
H8A H 0.040493 1.220314 0.327240 0.254 Uiso 1 1 calc R U . . .
H8B H 0.139588 1.247831 0.362493 0.254 Uiso 1 1 calc R U . . .
H8C H 0.014521 1.231492 0.377344 0.254 Uiso 1 1 calc R U . . .
C9 C 0.3657(3) 0.9606(3) 0.29154(12) 0.0625(10) Uani 1 1 d . . . . .
H9A H 0.374376 1.031775 0.291604 0.075 Uiso 1 1 calc R U . . .
H9B H 0.297898 0.944857 0.272687 0.075 Uiso 1 1 calc R U . . .
C10 C 0.4686(3) 0.9157(3) 0.27167(13) 0.0710(11) Uani 1 1 d . . . . .
H10A H 0.465629 0.844552 0.274672 0.085 Uiso 1 1 calc R U . . .
H10B H 0.538050 0.938860 0.287698 0.085 Uiso 1 1 calc R U . . .
C11 C 0.4725(4) 0.9426(4) 0.22278(14) 0.0917(15) Uani 1 1 d . . . . .
H11A H 0.408365 0.911235 0.206354 0.110 Uiso 1 1 calc R U . . .
H11B H 0.462893 1.013382 0.219621 0.110 Uiso 1 1 calc R U . . .
C12 C 0.5810(4) 0.9130(5) 0.20283(18) 0.132(2) Uani 1 1 d . . . . .
H12A H 0.577235 0.930849 0.171999 0.198 Uiso 1 1 calc R U . . .
H12B H 0.591105 0.842991 0.205645 0.198 Uiso 1 1 calc R U . . .
H12C H 0.644747 0.946089 0.218002 0.198 Uiso 1 1 calc R U . . .
C13 C 0.2119(3) 0.6237(3) 0.38851(13) 0.0571(9) Uani 1 1 d . . . . .
H13A H 0.203664 0.676007 0.410014 0.068 Uiso 1 1 calc R U . . .
H13B H 0.156519 0.636257 0.363885 0.068 Uiso 1 1 calc R U . . .
C14 C 0.1800(3) 0.5281(3) 0.40979(14) 0.0665(11) Uani 1 1 d . . . . .
H14A H 0.233198 0.514853 0.435065 0.080 Uiso 1 1 calc R U . . .
H14B H 0.186278 0.474732 0.388664 0.080 Uiso 1 1 calc R U . . .
C15 C 0.0586(3) 0.5317(3) 0.42500(15) 0.0773(13) Uani 1 1 d . . . . .
H15A H 0.053493 0.584616 0.446399 0.093 Uiso 1 1 calc R U . . .
H15B H 0.006388 0.547093 0.399704 0.093 Uiso 1 1 calc R U . . .
C16 C 0.0203(3) 0.4371(3) 0.44571(16) 0.0882(14) Uani 1 1 d . . . . .
H16A H 0.022090 0.384667 0.424383 0.132 Uiso 1 1 calc R U . . .
H16B H -0.056494 0.444747 0.454936 0.132 Uiso 1 1 calc R U . . .
H16C H 0.070991 0.421523 0.471004 0.132 Uiso 1 1 calc R U . . .
C17 C 0.3485(3) 0.5507(3) 0.33875(12) 0.0606(10) Uani 1 1 d . . . . .
H17A H 0.352880 0.488426 0.354563 0.073 Uiso 1 1 calc R U . . .
H17B H 0.282089 0.547970 0.317840 0.073 Uiso 1 1 calc R U . . .
C18 C 0.4540(3) 0.5619(3) 0.31340(13) 0.0718(12) Uani 1 1 d . . . . .
H18A H 0.521281 0.562541 0.333930 0.086 Uiso 1 1 calc R U . . .
H18B H 0.450937 0.624280 0.297647 0.086 Uiso 1 1 calc R U . . .
C19 C 0.4643(4) 0.4775(4) 0.28015(18) 0.117(2) Uani 1 1 d . . . . .
H19A H 0.457778 0.415522 0.295808 0.141 Uiso 1 1 calc R U . . .
H19B H 0.400082 0.481528 0.258231 0.141 Uiso 1 1 calc R U . . .
C20 C 0.5692(5) 0.4763(5) 0.2573(2) 0.146(3) Uani 1 1 d . . . . .
H20A H 0.567651 0.422066 0.236857 0.220 Uiso 1 1 calc R U . . .
H20B H 0.633410 0.469081 0.278504 0.220 Uiso 1 1 calc R U . . .
H20C H 0.576405 0.537006 0.241350 0.220 Uiso 1 1 calc R U . . .
C21 C 0.6561(3) 0.3745(3) 0.42720(12) 0.0519(8) Uani 1 1 d . . . . .
C22 C 0.7089(3) 0.4241(3) 0.39347(14) 0.0665(11) Uani 1 1 d . . . . .
H22 H 0.725228 0.389757 0.367942 0.080 Uiso 1 1 calc R U . . .
C23 C 0.7376(3) 0.5223(3) 0.39684(17) 0.0836(13) Uani 1 1 d . . . . .
H23 H 0.772415 0.552917 0.373587 0.100 Uiso 1 1 calc R U . . .
C24 C 0.7157(3) 0.5757(3) 0.43381(17) 0.0801(12) Uani 1 1 d . . . . .
H24 H 0.737600 0.641477 0.436149 0.096 Uiso 1 1 calc R U . . .
C25 C 0.6615(3) 0.5314(3) 0.46711(15) 0.0711(11) Uani 1 1 d . . . . .
H25 H 0.644709 0.566882 0.492261 0.085 Uiso 1 1 calc R U . . .
C26 C 0.6316(3) 0.4327(3) 0.46322(13) 0.0606(10) Uani 1 1 d . . . . .
H26 H 0.593006 0.403947 0.485990 0.073 Uiso 1 1 calc R U . . .
C27 C 0.7347(3) 0.2016(3) 0.45927(13) 0.0543(9) Uani 1 1 d . . . . .
C28 C 0.8088(3) 0.2508(3) 0.48884(14) 0.0671(11) Uani 1 1 d . . . . .
H28 H 0.803569 0.319126 0.490615 0.080 Uiso 1 1 calc R U . . .
C29 C 0.8911(4) 0.2028(4) 0.51614(16) 0.0822(13) Uani 1 1 d . . . . .
H29 H 0.939124 0.239676 0.535498 0.099 Uiso 1 1 calc R U . . .
C30 C 0.9032(4) 0.1034(4) 0.51523(17) 0.0880(14) Uani 1 1 d . . . . .
H30 H 0.956645 0.071363 0.534298 0.106 Uiso 1 1 calc R U . . .
C31 C 0.8336(4) 0.0518(4) 0.48515(18) 0.0910(14) Uani 1 1 d . . . . .
H31 H 0.841851 -0.016178 0.483029 0.109 Uiso 1 1 calc R U . . .
C32 C 0.7513(3) 0.0994(3) 0.45788(16) 0.0766(12) Uani 1 1 d . . . . .
H32 H 0.705428 0.062159 0.437941 0.092 Uiso 1 1 calc R U . . .
C33 C 0.5056(3) 0.2301(3) 0.44413(12) 0.0516(8) Uani 1 1 d . . . . .
C34 C 0.4787(3) 0.1455(3) 0.46684(12) 0.0552(9) Uani 1 1 d . . . . .
H34 H 0.537416 0.100764 0.473901 0.066 Uiso 1 1 calc R U . . .
C35 C 0.3696(3) 0.1233(3) 0.47972(13) 0.0644(11) Uani 1 1 d . . . . .
H35 H 0.356581 0.064450 0.494429 0.077 Uiso 1 1 calc R U . . .
C36 C 0.2807(3) 0.1882(3) 0.47075(15) 0.0709(12) Uani 1 1 d . . . . .
H36 H 0.207513 0.174948 0.479851 0.085 Uiso 1 1 calc R U . . .
C37 C 0.3027(4) 0.2728(3) 0.44810(17) 0.0800(13) Uani 1 1 d . . . . .
H37 H 0.243408 0.316986 0.441024 0.096 Uiso 1 1 calc R U . . .
C38 C 0.4121(3) 0.2931(3) 0.43565(15) 0.0748(13) Uani 1 1 d . . . . .
H38 H 0.424227 0.351972 0.420809 0.090 Uiso 1 1 calc R U . . .
C39 C 0.6367(4) 0.2133(3) 0.37499(14) 0.0662(10) Uani 1 1 d . . . . .
C40 C 0.5442(4) 0.2202(3) 0.34456(15) 0.0783(12) Uani 1 1 d . . . . .
H40 H 0.474876 0.244305 0.353782 0.094 Uiso 1 1 calc R U . . .
C41 C 0.5512(5) 0.1916(4) 0.29955(16) 0.0995(16) Uani 1 1 d . . . . .
H41 H 0.487267 0.198521 0.279817 0.119 Uiso 1 1 calc R U . . .
C42 C 0.6496(6) 0.1546(5) 0.2851(2) 0.124(2) Uani 1 1 d . . . . .
H42 H 0.653862 0.134933 0.255748 0.149 Uiso 1 1 calc R U . . .
C43 C 0.7426(6) 0.1467(5) 0.31443(19) 0.136(2) Uani 1 1 d . . . . .
H43 H 0.811447 0.122375 0.304900 0.164 Uiso 1 1 calc R U . . .
C44 C 0.7355(4) 0.1744(4) 0.35816(16) 0.1095(17) Uani 1 1 d . . . . .
H44 H 0.800250 0.166737 0.377403 0.131 Uiso 1 1 calc R U . . .
B1 B 0.6338(4) 0.2556(3) 0.42648(15) 0.0555(9) Uani 1 1 d . . . . .
O3 O 0.6893(11) 0.803(2) 0.3651(8) 0.090(3) Uani 0.593(15) 1 d D . P A 1
C45 C 0.7388(10) 0.7753(14) 0.3248(5) 0.0964(18) Uani 0.593(15) 1 d D . P A 1
H45A H 0.731886 0.828617 0.303433 0.116 Uiso 0.593(15) 1 calc R U P A 1
H45B H 0.699895 0.717766 0.312140 0.116 Uiso 0.593(15) 1 calc R U P A 1
C46 C 0.8629(10) 0.7525(13) 0.3363(5) 0.109(3) Uani 0.593(15) 1 d D . P A 1
H46A H 0.873911 0.683737 0.344253 0.130 Uiso 0.593(15) 1 calc R U P A 1
H46B H 0.910395 0.768758 0.312070 0.130 Uiso 0.593(15) 1 calc R U P A 1
C47 C 0.8867(8) 0.8162(12) 0.3739(4) 0.109(3) Uani 0.593(15) 1 d D . P A 1
H47A H 0.931517 0.780744 0.396833 0.130 Uiso 0.593(15) 1 calc R U P A 1
H47B H 0.931303 0.872392 0.365001 0.130 Uiso 0.593(15) 1 calc R U P A 1
C48 C 0.7816(9) 0.8495(10) 0.3909(4) 0.0964(18) Uani 0.593(15) 1 d D . P A 1
H48A H 0.775675 0.920619 0.388421 0.116 Uiso 0.593(15) 1 calc R U P A 1
H48B H 0.778895 0.831456 0.421878 0.116 Uiso 0.593(15) 1 calc R U P A 1
O3A O 0.6746(17) 0.808(3) 0.3611(12) 0.090(3) Uani 0.407(15) 1 d D . P A 2
C45A C 0.7264(15) 0.756(2) 0.3265(8) 0.0964(18) Uani 0.407(15) 1 d D . P A 2
H45C H 0.697364 0.777705 0.297330 0.116 Uiso 0.407(15) 1 calc R U P A 2
H45D H 0.715086 0.685083 0.328956 0.116 Uiso 0.407(15) 1 calc R U P A 2
C46A C 0.8519(14) 0.7841(17) 0.3358(8) 0.109(3) Uani 0.407(15) 1 d D . P A 2
H46C H 0.893268 0.729824 0.350354 0.130 Uiso 0.407(15) 1 calc R U P A 2
H46D H 0.886788 0.798006 0.308165 0.130 Uiso 0.407(15) 1 calc R U P A 2
C47A C 0.8588(12) 0.8699(16) 0.3640(6) 0.109(3) Uani 0.407(15) 1 d D . P A 2
H47C H 0.873905 0.928573 0.346888 0.130 Uiso 0.407(15) 1 calc R U P A 2
H47D H 0.919119 0.862439 0.387287 0.130 Uiso 0.407(15) 1 calc R U P A 2
C48A C 0.7474(13) 0.8757(14) 0.3824(6) 0.0964(18) Uani 0.407(15) 1 d D . P A 2
H48C H 0.754596 0.861560 0.413906 0.116 Uiso 0.407(15) 1 calc R U P A 2
H48D H 0.716317 0.941659 0.378360 0.116 Uiso 0.407(15) 1 calc R U P A 2
O1 O 0.1258(3) 0.7595(2) 0.29845(10) 0.1107(11) Uani 0.884(5) 1 d D . P B 3
O2 O 0.2616(3) 0.72457(19) 0.25875(11) 0.1107(11) Uani 0.884(5) 1 d D . P B 3
N1 N 0.2265(2) 0.74935(12) 0.29366(9) 0.0692(11) Uani 0.884(5) 1 d D . P B 3
O1A O 0.2076(16) 0.7567(2) 0.3032(4) 0.1107(11) Uani 0.116(5) 1 d D . P B 4
O2A O 0.3233(13) 0.7181(3) 0.2554(5) 0.1107(11) Uani 0.116(5) 1 d D . P B 4
N1A N 0.2151(12) 0.7300(3) 0.2621(3) 0.0692(11) Uani 0.116(5) 1 d D . P B 4
 
loop_
 _atom_site_aniso_label
 _atom_site_aniso_U_11
 _atom_site_aniso_U_22
 _atom_site_aniso_U_33
 _atom_site_aniso_U_23
 _atom_site_aniso_U_13
 _atom_site_aniso_U_12
Pd1 0.04878(19) 0.0519(2) 0.0459(2) 0.00139(15) 0.00070(14) -0.00224(14)
N2 0.0613(17) 0.054(2) 0.0548(17) 0.0062(14) -0.0022(12) 0.0013(14)
N3 0.0472(16) 0.0530(16) 0.0428(16) 0.0005(12) -0.0036(13) -0.0054(13)
N4 0.0501(14) 0.0496(18) 0.0535(17) -0.0012(13) 0.0028(11) -0.0029(14)
C1 0.074(2) 0.053(2) 0.066(2) 0.0042(18) -0.0102(17) -0.006(2)
C2 0.071(2) 0.0515(19) 0.062(2) 0.0000(16) -0.0105(19) -0.0028(19)
C3 0.055(2) 0.060(2) 0.041(2) 0.0036(14) 0.0018(16) 0.0002(17)
C4 0.053(2) 0.058(2) 0.051(2) 0.0034(16) 0.0012(15) -0.0015(18)
C5 0.069(2) 0.065(2) 0.068(3) -0.002(2) 0.0027(19) 0.0064(19)
C6 0.106(3) 0.068(2) 0.098(4) 0.001(3) 0.002(3) 0.020(2)
C7 0.103(3) 0.091(3) 0.144(5) -0.032(4) -0.007(3) 0.029(3)
C8 0.156(6) 0.092(4) 0.256(9) -0.038(5) -0.015(6) 0.042(4)
C9 0.069(2) 0.060(3) 0.057(2) 0.0123(19) -0.0019(17) -0.0057(19)
C10 0.071(2) 0.078(3) 0.063(2) 0.009(2) 0.0029(19) -0.005(2)
C11 0.092(3) 0.120(4) 0.065(2) 0.011(3) 0.013(2) -0.009(3)
C12 0.112(4) 0.188(6) 0.100(4) -0.019(4) 0.040(3) -0.007(4)
C13 0.0518(17) 0.057(2) 0.063(3) 0.0035(19) 0.0039(16) -0.0021(17)
C14 0.060(2) 0.065(2) 0.075(3) 0.012(2) 0.008(2) -0.0028(19)
C15 0.063(2) 0.076(3) 0.095(3) 0.003(2) 0.022(2) -0.005(2)
C16 0.075(3) 0.082(3) 0.110(4) 0.013(3) 0.023(3) -0.008(2)
C17 0.067(2) 0.055(2) 0.060(2) -0.0067(17) 0.0011(17) 0.0004(19)
C18 0.072(2) 0.079(3) 0.066(3) -0.010(2) 0.0090(19) 0.007(2)
C19 0.131(4) 0.113(4) 0.112(4) -0.045(3) 0.050(3) -0.005(3)
C20 0.154(5) 0.156(6) 0.137(5) -0.035(4) 0.074(4) 0.004(4)
C21 0.049(2) 0.0527(18) 0.053(2) 0.0059(14) -0.0025(16) 0.0019(16)
C22 0.061(2) 0.067(2) 0.072(3) 0.015(2) 0.0094(19) -0.003(2)
C23 0.068(3) 0.067(2) 0.117(3) 0.024(2) 0.018(3) -0.007(2)
C24 0.061(3) 0.054(3) 0.123(3) 0.013(2) -0.007(2) -0.004(2)
C25 0.071(3) 0.052(2) 0.088(3) -0.002(2) -0.011(2) 0.0086(19)
C26 0.071(2) 0.053(2) 0.058(2) 0.0031(17) -0.0012(19) 0.0048(19)
C27 0.0517(19) 0.0522(19) 0.060(2) 0.0025(17) 0.0128(14) 0.0018(16)
C28 0.061(2) 0.065(3) 0.075(3) -0.0069(19) -0.0012(17) 0.0095(18)
C29 0.073(3) 0.083(3) 0.089(3) -0.007(2) -0.010(2) 0.018(2)
C30 0.067(3) 0.081(3) 0.115(4) 0.016(3) 0.002(2) 0.021(2)
C31 0.066(3) 0.067(3) 0.140(4) 0.015(3) 0.005(2) 0.010(2)
C32 0.059(2) 0.054(2) 0.116(4) -0.003(2) 0.004(2) 0.0028(19)
C33 0.0562(17) 0.048(2) 0.050(2) -0.0045(16) -0.0016(16) -0.0042(14)
C34 0.0603(18) 0.051(2) 0.054(2) 0.0003(17) 0.0026(17) -0.0020(17)
C35 0.0643(19) 0.062(3) 0.067(3) 0.007(2) 0.0068(19) -0.0059(16)
C36 0.057(2) 0.068(3) 0.089(3) 0.000(2) 0.012(2) -0.0039(17)
C37 0.062(2) 0.058(3) 0.120(4) 0.005(2) 0.009(2) 0.005(2)
C38 0.0631(19) 0.057(3) 0.105(4) 0.012(2) 0.005(2) 0.0027(17)
C39 0.082(2) 0.062(3) 0.055(2) -0.0036(19) 0.0100(16) -0.011(2)
C40 0.105(3) 0.065(3) 0.064(2) 0.008(2) -0.0079(19) -0.022(2)
C41 0.154(4) 0.078(4) 0.064(2) 0.004(2) -0.008(3) -0.037(3)
C42 0.186(5) 0.109(5) 0.078(4) -0.016(4) 0.019(3) -0.026(4)
C43 0.160(5) 0.171(6) 0.082(3) -0.034(4) 0.036(3) 0.018(5)
C44 0.111(3) 0.147(5) 0.072(3) -0.019(3) 0.024(3) 0.022(3)
B1 0.0582(19) 0.054(2) 0.055(2) -0.0010(17) 0.0038(17) 0.0001(17)
O3 0.071(3) 0.100(4) 0.098(4) -0.011(3) 0.009(3) -0.004(4)
C45 0.085(3) 0.103(5) 0.101(3) -0.018(3) 0.005(2) 0.000(2)
C46 0.080(3) 0.113(8) 0.132(4) -0.008(4) 0.010(2) 0.001(3)
C47 0.080(3) 0.113(8) 0.132(4) -0.008(4) 0.010(2) 0.001(3)
C48 0.085(3) 0.103(5) 0.101(3) -0.018(3) 0.005(2) 0.000(2)
O3A 0.071(3) 0.100(4) 0.098(4) -0.011(3) 0.009(3) -0.004(4)
C45A 0.085(3) 0.103(5) 0.101(3) -0.018(3) 0.005(2) 0.000(2)
C46A 0.080(3) 0.113(8) 0.132(4) -0.008(4) 0.010(2) 0.001(3)
C47A 0.080(3) 0.113(8) 0.132(4) -0.008(4) 0.010(2) 0.001(3)
C48A 0.085(3) 0.103(5) 0.101(3) -0.018(3) 0.005(2) 0.000(2)
O1 0.0667(18) 0.190(3) 0.0734(16) -0.0245(16) -0.0146(14) 0.0022(16)
O2 0.0667(18) 0.190(3) 0.0734(16) -0.0245(16) -0.0146(14) 0.0022(16)
N1 0.0661(18) 0.078(3) 0.0615(18) 0.0059(18) -0.0126(17) -0.0052(18)
O1A 0.0667(18) 0.190(3) 0.0734(16) -0.0245(16) -0.0146(14) 0.0022(16)
O2A 0.0667(18) 0.190(3) 0.0734(16) -0.0245(16) -0.0146(14) 0.0022(16)
N1A 0.0661(18) 0.078(3) 0.0615(18) 0.0059(18) -0.0126(17) -0.0052(18)
 
_geom_special_details
;
 All esds (except the esd in the dihedral angle between two l.s. planes)
 are estimated using the full covariance matrix.  The cell esds are taken
 into account individually in the estimation of esds in distances, angles
 and torsion angles; correlations between esds in cell parameters are only
 used when they are defined by crystal symmetry.  An approximate (isotropic)
 treatment of cell esds is used for estimating esds involving l.s. planes.
;
 
loop_
 _geom_bond_atom_site_label_1
 _geom_bond_atom_site_label_2
 _geom_bond_distance
 _geom_bond_site_symmetry_2
 _geom_bond_publ_flag
Pd1 O1A 1.979(19) . ?
Pd1 N3 2.020(3) . ?
Pd1 N1 2.040(3) . ?
Pd1 N2 2.086(3) . ?
Pd1 N4 2.090(3) . ?
N2 C9 1.496(4) . ?
N2 C1 1.514(4) . ?
N2 C5 1.523(4) . ?
N3 C2 1.479(4) . ?
N3 C3 1.494(4) . ?
N3 H3 0.9800 . ?
N4 C17 1.496(4) . ?
N4 C4 1.507(4) . ?
N4 C13 1.515(4) . ?
C1 C2 1.509(5) . ?
C1 H1A 0.9700 . ?
C1 H1B 0.9700 . ?
C2 H2A 0.9700 . ?
C2 H2B 0.9700 . ?
C3 C4 1.504(5) . ?
C3 H3A 0.9700 . ?
C3 H3B 0.9700 . ?
C4 H4A 0.9700 . ?
C4 H4B 0.9700 . ?
C5 C6 1.512(5) . ?
C5 H5A 0.9700 . ?
C5 H5B 0.9700 . ?
C6 C7 1.514(5) . ?
C6 H6A 0.9700 . ?
C6 H6B 0.9700 . ?
C7 C8 1.488(7) . ?
C7 H7A 0.9700 . ?
C7 H7B 0.9700 . ?
C8 H8A 0.9600 . ?
C8 H8B 0.9600 . ?
C8 H8C 0.9600 . ?
C9 C10 1.503(5) . ?
C9 H9A 0.9700 . ?
C9 H9B 0.9700 . ?
C10 C11 1.524(5) . ?
C10 H10A 0.9700 . ?
C10 H10B 0.9700 . ?
C11 C12 1.490(5) . ?
C11 H11A 0.9700 . ?
C11 H11B 0.9700 . ?
C12 H12A 0.9600 . ?
C12 H12B 0.9600 . ?
C12 H12C 0.9600 . ?
C13 C14 1.504(5) . ?
C13 H13A 0.9700 . ?
C13 H13B 0.9700 . ?
C14 C15 1.516(5) . ?
C14 H14A 0.9700 . ?
C14 H14B 0.9700 . ?
C15 C16 1.507(5) . ?
C15 H15A 0.9700 . ?
C15 H15B 0.9700 . ?
C16 H16A 0.9600 . ?
C16 H16B 0.9600 . ?
C16 H16C 0.9600 . ?
C17 C18 1.495(4) . ?
C17 H17A 0.9700 . ?
C17 H17B 0.9700 . ?
C18 C19 1.532(6) . ?
C18 H18A 0.9700 . ?
C18 H18B 0.9700 . ?
C19 C20 1.441(6) . ?
C19 H19A 0.9700 . ?
C19 H19B 0.9700 . ?
C20 H20A 0.9600 . ?
C20 H20B 0.9600 . ?
C20 H20C 0.9600 . ?
C21 C26 1.387(5) . ?
C21 C22 1.394(5) . ?
C21 B1 1.633(5) . ?
C22 C23 1.376(6) . ?
C22 H22 0.9300 . ?
C23 C24 1.367(6) . ?
C23 H23 0.9300 . ?
C24 C25 1.360(5) . ?
C24 H24 0.9300 . ?
C25 C26 1.386(5) . ?
C25 H25 0.9300 . ?
C26 H26 0.9300 . ?
C27 C28 1.377(5) . ?
C27 C32 1.401(5) . ?
C27 B1 1.661(6) . ?
C28 C29 1.389(6) . ?
C28 H28 0.9300 . ?
C29 C30 1.356(6) . ?
C29 H29 0.9300 . ?
C30 C31 1.372(6) . ?
C30 H30 0.9300 . ?
C31 C32 1.385(6) . ?
C31 H31 0.9300 . ?
C32 H32 0.9300 . ?
C33 C34 1.382(5) . ?
C33 C38 1.397(5) . ?
C33 B1 1.654(6) . ?
C34 C35 1.386(4) . ?
C34 H34 0.9300 . ?
C35 C36 1.375(5) . ?
C35 H35 0.9300 . ?
C36 C37 1.368(5) . ?
C36 H36 0.9300 . ?
C37 C38 1.380(5) . ?
C37 H37 0.9300 . ?
C38 H38 0.9300 . ?
C39 C40 1.378(6) . ?
C39 C44 1.391(6) . ?
C39 B1 1.659(6) . ?
C40 C41 1.420(6) . ?
C40 H40 0.9300 . ?
C41 C42 1.350(7) . ?
C41 H41 0.9300 . ?
C42 C43 1.361(8) . ?
C42 H42 0.9300 . ?
C43 C44 1.380(6) . ?
C43 H43 0.9300 . ?
C44 H44 0.9300 . ?
O3 C45 1.429(12) . ?
O3 C48 1.432(10) . ?
C45 C46 1.500(13) . ?
C45 H45A 0.9700 . ?
C45 H45B 0.9700 . ?
C46 C47 1.438(11) . ?
C46 H46A 0.9700 . ?
C46 H46B 0.9700 . ?
C47 C48 1.431(9) . ?
C47 H47A 0.9700 . ?
C47 H47B 0.9700 . ?
C48 H48A 0.9700 . ?
C48 H48B 0.9700 . ?
O3A C48A 1.381(15) . ?
O3A C45A 1.428(13) . ?
C45A C46A 1.523(14) . ?
C45A H45C 0.9700 . ?
C45A H45D 0.9700 . ?
C46A C47A 1.440(13) . ?
C46A H46C 0.9700 . ?
C46A H46D 0.9700 . ?
C47A C48A 1.446(12) . ?
C47A H47C 0.9700 . ?
C47A H47D 0.9700 . ?
C48A H48C 0.9700 . ?
C48A H48D 0.9700 . ?
O1 N1 1.2009(10) . ?
O2 N1 1.2015(10) . ?
O1A N1A 1.3002(10) . ?
O2A N1A 1.3002(10) . ?
 
loop_
 _geom_angle_atom_site_label_1
 _geom_angle_atom_site_label_2
 _geom_angle_atom_site_label_3
 _geom_angle
 _geom_angle_site_symmetry_1
 _geom_angle_site_symmetry_3
 _geom_angle_publ_flag
O1A Pd1 N3 170.4(3) . . ?
N3 Pd1 N1 178.60(12) . . ?
O1A Pd1 N2 94.27(11) . . ?
N3 Pd1 N2 85.00(11) . . ?
N1 Pd1 N2 95.62(9) . . ?
O1A Pd1 N4 93.79(10) . . ?
N3 Pd1 N4 85.20(11) . . ?
N1 Pd1 N4 94.40(9) . . ?
N2 Pd1 N4 166.24(11) . . ?
C9 N2 C1 110.6(3) . . ?
C9 N2 C5 109.1(3) . . ?
C1 N2 C5 110.6(3) . . ?
C9 N2 Pd1 115.2(2) . . ?
C1 N2 Pd1 105.8(2) . . ?
C5 N2 Pd1 105.3(2) . . ?
C2 N3 C3 116.5(3) . . ?
C2 N3 Pd1 107.8(2) . . ?
C3 N3 Pd1 107.2(2) . . ?
C2 N3 H3 108.4 . . ?
C3 N3 H3 108.4 . . ?
Pd1 N3 H3 108.4 . . ?
C17 N4 C4 109.7(3) . . ?
C17 N4 C13 109.7(3) . . ?
C4 N4 C13 110.6(3) . . ?
C17 N4 Pd1 115.8(2) . . ?
C4 N4 Pd1 106.0(2) . . ?
C13 N4 Pd1 104.8(2) . . ?
C2 C1 N2 109.6(3) . . ?
C2 C1 H1A 109.7 . . ?
N2 C1 H1A 109.7 . . ?
C2 C1 H1B 109.7 . . ?
N2 C1 H1B 109.7 . . ?
H1A C1 H1B 108.2 . . ?
N3 C2 C1 106.7(3) . . ?
N3 C2 H2A 110.4 . . ?
C1 C2 H2A 110.4 . . ?
N3 C2 H2B 110.4 . . ?
C1 C2 H2B 110.4 . . ?
H2A C2 H2B 108.6 . . ?
N3 C3 C4 107.0(3) . . ?
N3 C3 H3A 110.3 . . ?
C4 C3 H3A 110.3 . . ?
N3 C3 H3B 110.3 . . ?
C4 C3 H3B 110.3 . . ?
H3A C3 H3B 108.6 . . ?
C3 C4 N4 110.4(3) . . ?
C3 C4 H4A 109.6 . . ?
N4 C4 H4A 109.6 . . ?
C3 C4 H4B 109.6 . . ?
N4 C4 H4B 109.6 . . ?
H4A C4 H4B 108.1 . . ?
C6 C5 N2 117.0(3) . . ?
C6 C5 H5A 108.0 . . ?
N2 C5 H5A 108.0 . . ?
C6 C5 H5B 108.0 . . ?
N2 C5 H5B 108.0 . . ?
H5A C5 H5B 107.3 . . ?
C5 C6 C7 111.2(4) . . ?
C5 C6 H6A 109.4 . . ?
C7 C6 H6A 109.4 . . ?
C5 C6 H6B 109.4 . . ?
C7 C6 H6B 109.4 . . ?
H6A C6 H6B 108.0 . . ?
C8 C7 C6 111.7(5) . . ?
C8 C7 H7A 109.3 . . ?
C6 C7 H7A 109.3 . . ?
C8 C7 H7B 109.3 . . ?
C6 C7 H7B 109.3 . . ?
H7A C7 H7B 108.0 . . ?
C7 C8 H8A 109.5 . . ?
C7 C8 H8B 109.5 . . ?
H8A C8 H8B 109.5 . . ?
C7 C8 H8C 109.5 . . ?
H8A C8 H8C 109.5 . . ?
H8B C8 H8C 109.5 . . ?
N2 C9 C10 114.7(3) . . ?
N2 C9 H9A 108.6 . . ?
C10 C9 H9A 108.6 . . ?
N2 C9 H9B 108.6 . . ?
C10 C9 H9B 108.6 . . ?
H9A C9 H9B 107.6 . . ?
C9 C10 C11 111.1(3) . . ?
C9 C10 H10A 109.4 . . ?
C11 C10 H10A 109.4 . . ?
C9 C10 H10B 109.4 . . ?
C11 C10 H10B 109.4 . . ?
H10A C10 H10B 108.0 . . ?
C12 C11 C10 113.7(4) . . ?
C12 C11 H11A 108.8 . . ?
C10 C11 H11A 108.8 . . ?
C12 C11 H11B 108.8 . . ?
C10 C11 H11B 108.8 . . ?
H11A C11 H11B 107.7 . . ?
C11 C12 H12A 109.5 . . ?
C11 C12 H12B 109.5 . . ?
H12A C12 H12B 109.5 . . ?
C11 C12 H12C 109.5 . . ?
H12A C12 H12C 109.5 . . ?
H12B C12 H12C 109.5 . . ?
C14 C13 N4 117.6(3) . . ?
C14 C13 H13A 107.9 . . ?
N4 C13 H13A 107.9 . . ?
C14 C13 H13B 107.9 . . ?
N4 C13 H13B 107.9 . . ?
H13A C13 H13B 107.2 . . ?
C13 C14 C15 111.2(3) . . ?
C13 C14 H14A 109.4 . . ?
C15 C14 H14A 109.4 . . ?
C13 C14 H14B 109.4 . . ?
C15 C14 H14B 109.4 . . ?
H14A C14 H14B 108.0 . . ?
C16 C15 C14 113.8(3) . . ?
C16 C15 H15A 108.8 . . ?
C14 C15 H15A 108.8 . . ?
C16 C15 H15B 108.8 . . ?
C14 C15 H15B 108.8 . . ?
H15A C15 H15B 107.7 . . ?
C15 C16 H16A 109.5 . . ?
C15 C16 H16B 109.5 . . ?
H16A C16 H16B 109.5 . . ?
C15 C16 H16C 109.5 . . ?
H16A C16 H16C 109.5 . . ?
H16B C16 H16C 109.5 . . ?
C18 C17 N4 114.3(3) . . ?
C18 C17 H17A 108.7 . . ?
N4 C17 H17A 108.7 . . ?
C18 C17 H17B 108.7 . . ?
N4 C17 H17B 108.7 . . ?
H17A C17 H17B 107.6 . . ?
C17 C18 C19 111.0(4) . . ?
C17 C18 H18A 109.4 . . ?
C19 C18 H18A 109.4 . . ?
C17 C18 H18B 109.4 . . ?
C19 C18 H18B 109.4 . . ?
H18A C18 H18B 108.0 . . ?
C20 C19 C18 115.1(4) . . ?
C20 C19 H19A 108.5 . . ?
C18 C19 H19A 108.5 . . ?
C20 C19 H19B 108.5 . . ?
C18 C19 H19B 108.5 . . ?
H19A C19 H19B 107.5 . . ?
C19 C20 H20A 109.5 . . ?
C19 C20 H20B 109.5 . . ?
H20A C20 H20B 109.5 . . ?
C19 C20 H20C 109.5 . . ?
H20A C20 H20C 109.5 . . ?
H20B C20 H20C 109.5 . . ?
C26 C21 C22 114.8(4) . . ?
C26 C21 B1 122.1(3) . . ?
C22 C21 B1 122.9(3) . . ?
C23 C22 C21 122.0(4) . . ?
C23 C22 H22 119.0 . . ?
C21 C22 H22 119.0 . . ?
C24 C23 C22 121.1(4) . . ?
C24 C23 H23 119.5 . . ?
C22 C23 H23 119.5 . . ?
C25 C24 C23 119.2(4) . . ?
C25 C24 H24 120.4 . . ?
C23 C24 H24 120.4 . . ?
C24 C25 C26 119.3(4) . . ?
C24 C25 H25 120.3 . . ?
C26 C25 H25 120.3 . . ?
C25 C26 C21 123.6(4) . . ?
C25 C26 H26 118.2 . . ?
C21 C26 H26 118.2 . . ?
C28 C27 C32 114.6(4) . . ?
C28 C27 B1 124.5(4) . . ?
C32 C27 B1 120.8(4) . . ?
C27 C28 C29 122.8(4) . . ?
C27 C28 H28 118.6 . . ?
C29 C28 H28 118.6 . . ?
C30 C29 C28 121.6(5) . . ?
C30 C29 H29 119.2 . . ?
C28 C29 H29 119.2 . . ?
C29 C30 C31 117.5(5) . . ?
C29 C30 H30 121.2 . . ?
C31 C30 H30 121.2 . . ?
C30 C31 C32 121.1(5) . . ?
C30 C31 H31 119.5 . . ?
C32 C31 H31 119.5 . . ?
C31 C32 C27 122.4(5) . . ?
C31 C32 H32 118.8 . . ?
C27 C32 H32 118.8 . . ?
C34 C33 C38 113.6(3) . . ?
C34 C33 B1 124.7(3) . . ?
C38 C33 B1 121.6(3) . . ?
C33 C34 C35 124.0(4) . . ?
C33 C34 H34 118.0 . . ?
C35 C34 H34 118.0 . . ?
C36 C35 C34 120.0(4) . . ?
C36 C35 H35 120.0 . . ?
C34 C35 H35 120.0 . . ?
C37 C36 C35 118.3(4) . . ?
C37 C36 H36 120.9 . . ?
C35 C36 H36 120.9 . . ?
C36 C37 C38 120.6(4) . . ?
C36 C37 H37 119.7 . . ?
C38 C37 H37 119.7 . . ?
C37 C38 C33 123.5(4) . . ?
C37 C38 H38 118.2 . . ?
C33 C38 H38 118.2 . . ?
C40 C39 C44 114.5(4) . . ?
C40 C39 B1 122.8(4) . . ?
C44 C39 B1 122.6(4) . . ?
C39 C40 C41 122.1(5) . . ?
C39 C40 H40 119.0 . . ?
C41 C40 H40 119.0 . . ?
C42 C41 C40 120.7(6) . . ?
C42 C41 H41 119.7 . . ?
C40 C41 H41 119.7 . . ?
C41 C42 C43 118.6(6) . . ?
C41 C42 H42 120.7 . . ?
C43 C42 H42 120.7 . . ?
C42 C43 C44 120.6(6) . . ?
C42 C43 H43 119.7 . . ?
C44 C43 H43 119.7 . . ?
C43 C44 C39 123.5(5) . . ?
C43 C44 H44 118.3 . . ?
C39 C44 H44 118.3 . . ?
C21 B1 C33 110.4(3) . . ?
C21 B1 C39 110.0(3) . . ?
C33 B1 C39 107.5(3) . . ?
C21 B1 C27 108.7(3) . . ?
C33 B1 C27 109.7(3) . . ?
C39 B1 C27 110.6(3) . . ?
C45 O3 C48 104.4(8) . . ?
O3 C45 C46 107.0(12) . . ?
O3 C45 H45A 110.3 . . ?
C46 C45 H45A 110.3 . . ?
O3 C45 H45B 110.3 . . ?
C46 C45 H45B 110.3 . . ?
H45A C45 H45B 108.6 . . ?
C47 C46 C45 101.3(8) . . ?
C47 C46 H46A 111.5 . . ?
C45 C46 H46A 111.5 . . ?
C47 C46 H46B 111.5 . . ?
C45 C46 H46B 111.5 . . ?
H46A C46 H46B 109.3 . . ?
C48 C47 C46 110.1(8) . . ?
C48 C47 H47A 109.6 . . ?
C46 C47 H47A 109.6 . . ?
C48 C47 H47B 109.6 . . ?
C46 C47 H47B 109.6 . . ?
H47A C47 H47B 108.2 . . ?
C47 C48 O3 107.4(8) . . ?
C47 C48 H48A 110.2 . . ?
O3 C48 H48A 110.2 . . ?
C47 C48 H48B 110.2 . . ?
O3 C48 H48B 110.2 . . ?
H48A C48 H48B 108.5 . . ?
C48A O3A C45A 113.3(12) . . ?
O3A C45A C46A 100.5(10) . . ?
O3A C45A H45C 111.7 . . ?
C46A C45A H45C 111.7 . . ?
O3A C45A H45D 111.7 . . ?
C46A C45A H45D 111.7 . . ?
H45C C45A H45D 109.4 . . ?
C47A C46A C45A 109.5(11) . . ?
C47A C46A H46C 109.8 . . ?
C45A C46A H46C 109.8 . . ?
C47A C46A H46D 109.8 . . ?
C45A C46A H46D 109.8 . . ?
H46C C46A H46D 108.2 . . ?
C46A C47A C48A 104.5(11) . . ?
C46A C47A H47C 110.8 . . ?
C48A C47A H47C 110.8 . . ?
C46A C47A H47D 110.8 . . ?
C48A C47A H47D 110.8 . . ?
H47C C47A H47D 108.9 . . ?
O3A C48A C47A 109.0(11) . . ?
O3A C48A H48C 109.9 . . ?
C47A C48A H48C 109.9 . . ?
O3A C48A H48D 109.9 . . ?
C47A C48A H48D 109.9 . . ?
H48C C48A H48D 108.3 . . ?
O1 N1 O2 121.73(15) . . ?
O1 N1 Pd1 118.6(2) . . ?
O2 N1 Pd1 119.7(2) . . ?
N1A O1A Pd1 124.9(9) . . ?
O1A N1A O2A 107.71(12) . . ?
 
loop_
 _geom_torsion_atom_site_label_1
 _geom_torsion_atom_site_label_2
 _geom_torsion_atom_site_label_3
 _geom_torsion_atom_site_label_4
 _geom_torsion
 _geom_torsion_site_symmetry_1
 _geom_torsion_site_symmetry_2
 _geom_torsion_site_symmetry_3
 _geom_torsion_site_symmetry_4
 _geom_torsion_publ_flag
C9 N2 C1 C2 -160.7(3) . . . . ?
C5 N2 C1 C2 78.2(4) . . . . ?
Pd1 N2 C1 C2 -35.3(3) . . . . ?
C3 N3 C2 C1 -167.0(3) . . . . ?
Pd1 N3 C2 C1 -46.5(3) . . . . ?
N2 C1 C2 N3 55.1(4) . . . . ?
C2 N3 C3 C4 167.2(3) . . . . ?
Pd1 N3 C3 C4 46.5(3) . . . . ?
N3 C3 C4 N4 -54.0(3) . . . . ?
C17 N4 C4 C3 159.3(3) . . . . ?
C13 N4 C4 C3 -79.5(3) . . . . ?
Pd1 N4 C4 C3 33.5(3) . . . . ?
C9 N2 C5 C6 -57.2(5) . . . . ?
C1 N2 C5 C6 64.8(4) . . . . ?
Pd1 N2 C5 C6 178.6(3) . . . . ?
N2 C5 C6 C7 -178.1(4) . . . . ?
C5 C6 C7 C8 -172.8(5) . . . . ?
C1 N2 C9 C10 66.7(4) . . . . ?
C5 N2 C9 C10 -171.4(3) . . . . ?
Pd1 N2 C9 C10 -53.2(4) . . . . ?
N2 C9 C10 C11 172.4(3) . . . . ?
C9 C10 C11 C12 171.4(4) . . . . ?
C17 N4 C13 C14 56.5(4) . . . . ?
C4 N4 C13 C14 -64.7(4) . . . . ?
Pd1 N4 C13 C14 -178.5(3) . . . . ?
N4 C13 C14 C15 -179.8(3) . . . . ?
C13 C14 C15 C16 178.7(4) . . . . ?
C4 N4 C17 C18 -69.1(4) . . . . ?
C13 N4 C17 C18 169.2(3) . . . . ?
Pd1 N4 C17 C18 50.9(4) . . . . ?
N4 C17 C18 C19 -178.8(4) . . . . ?
C17 C18 C19 C20 -174.0(5) . . . . ?
C26 C21 C22 C23 2.2(5) . . . . ?
B1 C21 C22 C23 -173.2(4) . . . . ?
C21 C22 C23 C24 0.3(7) . . . . ?
C22 C23 C24 C25 -2.0(7) . . . . ?
C23 C24 C25 C26 1.2(6) . . . . ?
C24 C25 C26 C21 1.5(6) . . . . ?
C22 C21 C26 C25 -3.1(5) . . . . ?
B1 C21 C26 C25 172.3(4) . . . . ?
C32 C27 C28 C29 -1.9(6) . . . . ?
B1 C27 C28 C29 179.1(4) . . . . ?
C27 C28 C29 C30 -0.1(7) . . . . ?
C28 C29 C30 C31 2.2(7) . . . . ?
C29 C30 C31 C32 -2.3(7) . . . . ?
C30 C31 C32 C27 0.2(7) . . . . ?
C28 C27 C32 C31 1.8(6) . . . . ?
B1 C27 C32 C31 -179.1(4) . . . . ?
C38 C33 C34 C35 0.8(6) . . . . ?
B1 C33 C34 C35 -177.1(4) . . . . ?
C33 C34 C35 C36 -1.3(6) . . . . ?
C34 C35 C36 C37 1.6(6) . . . . ?
C35 C36 C37 C38 -1.6(7) . . . . ?
C36 C37 C38 C33 1.3(8) . . . . ?
C34 C33 C38 C37 -0.8(6) . . . . ?
B1 C33 C38 C37 177.2(4) . . . . ?
C44 C39 C40 C41 -1.3(6) . . . . ?
B1 C39 C40 C41 174.3(4) . . . . ?
C39 C40 C41 C42 1.2(7) . . . . ?
C40 C41 C42 C43 -1.0(9) . . . . ?
C41 C42 C43 C44 1.1(10) . . . . ?
C42 C43 C44 C39 -1.3(10) . . . . ?
C40 C39 C44 C43 1.4(8) . . . . ?
B1 C39 C44 C43 -174.2(5) . . . . ?
C26 C21 B1 C33 45.9(5) . . . . ?
C22 C21 B1 C33 -139.1(4) . . . . ?
C26 C21 B1 C39 164.3(3) . . . . ?
C22 C21 B1 C39 -20.7(5) . . . . ?
C26 C21 B1 C27 -74.5(4) . . . . ?
C22 C21 B1 C27 100.5(4) . . . . ?
C34 C33 B1 C21 -148.3(4) . . . . ?
C38 C33 B1 C21 33.9(5) . . . . ?
C34 C33 B1 C39 91.8(4) . . . . ?
C38 C33 B1 C39 -86.0(4) . . . . ?
C34 C33 B1 C27 -28.5(5) . . . . ?
C38 C33 B1 C27 153.7(4) . . . . ?
C40 C39 B1 C21 -80.9(5) . . . . ?
C44 C39 B1 C21 94.4(5) . . . . ?
C40 C39 B1 C33 39.3(5) . . . . ?
C44 C39 B1 C33 -145.4(4) . . . . ?
C40 C39 B1 C27 159.1(4) . . . . ?
C44 C39 B1 C27 -25.7(6) . . . . ?
C28 C27 B1 C21 12.4(5) . . . . ?
C32 C27 B1 C21 -166.5(3) . . . . ?
C28 C27 B1 C33 -108.4(4) . . . . ?
C32 C27 B1 C33 72.6(4) . . . . ?
C28 C27 B1 C39 133.2(4) . . . . ?
C32 C27 B1 C39 -45.7(5) . . . . ?
C48 O3 C45 C46 31(3) . . . . ?
O3 C45 C46 C47 -29(2) . . . . ?
C45 C46 C47 C48 16.0(18) . . . . ?
C46 C47 C48 O3 2(2) . . . . ?
C45 O3 C48 C47 -21(2) . . . . ?
C48A O3A C45A C46A 12(4) . . . . ?
O3A C45A C46A C47A -18(3) . . . . ?
C45A C46A C47A C48A 17(3) . . . . ?
C45A O3A C48A C47A -2(4) . . . . ?
C46A C47A C48A O3A -9(3) . . . . ?
Pd1 O1A N1A O2A 0.00(2) . . . . ?
 
_refine_diff_density_max    0.413
_refine_diff_density_min   -0.552
_refine_diff_density_rms    0.066

_shelx_res_file
;
TITL shelxt in P 1 21/n 1
    13_decay.res
    created by SHELXL-2018/3 at 16:50:23 on 27-Mar-2020
CELL 0.534 11.6637 13.5636 30.1831 90 93.492 90
ZERR 4 0.000336 0.000474 0.000967 0 0.002801 0
LATT 1
SYMM 0.5-X,0.5+Y,0.5-Z
SFAC C H B N O Pd
DISP B 0 0 4.561
DISP C 0.001 0.001 6.94
DISP H -0 0 0.611
DISP N 0.003 0.002 10.693
DISP O 0.005 0.003 16.398
DISP Pd -2.504 0.615 1934.604
UNIT 192 292 4 16 12 4
DFIX 1.2 0.001 N1 O1 N1 O2
DFIX 1.3 0.001 O1A N1A N1A O2A
DANG 2.1 0.001 O1 O2 O1A O2A
FLAT 0.001 Pd1 O1 O2 N1 O1A O2A N1A
RIGU 0.001 0.002
EADP O3 O3A
EADP C45 C45A C48 C48A
EADP C46 C46A C47 C47A
EADP O1 O1A O2 O2A
EADP N1 N1A

L.S. 20
PLAN  5
SIZE 0.1 0.1 0.05
TEMP -8
BOND $H
list 4
CONF
fmap 2
acta
SHEL 999 0.8
OMIT 10 0 0
OMIT -1 2 3
OMIT 7 12 0
OMIT -2 1 2
REM <olex2.extras>
REM <HklSrc "%.\\13_decay.hkl">
REM </olex2.extras>

WGHT    0.049400
FVAR       0.24598   0.59275   0.88368
PD1   6    0.339937    0.775105    0.346558    11.00000    0.04878    0.05189 =
         0.04588    0.00139    0.00070   -0.00224
N2    4    0.346675    0.927475    0.337778    11.00000    0.06131    0.05389 =
         0.05475    0.00616   -0.00223    0.00133
N3    4    0.455136    0.798661    0.398189    11.00000    0.04722    0.05300 =
         0.04280    0.00046   -0.00358   -0.00544
AFIX  13
H3    2    0.532352    0.788204    0.387961    11.00000   -1.20000
AFIX   0
N4    4    0.331032    0.631624    0.371356    11.00000    0.05005    0.04964 =
         0.05353   -0.00116    0.00281   -0.00292
C1    1    0.442450    0.963660    0.369817    11.00000    0.07428    0.05340 =
         0.06599    0.00417   -0.01020   -0.00610
AFIX  23
H1A   2    0.515460    0.958120    0.356252    11.00000   -1.20000
H1B   2    0.430099    1.032490    0.376834    11.00000   -1.20000
AFIX   0
C2    1    0.445152    0.902952    0.411757    11.00000    0.07135    0.05154 =
         0.06171    0.00002   -0.01048   -0.00276
AFIX  23
H2A   2    0.510254    0.921653    0.431500    11.00000   -1.20000
H2B   2    0.375348    0.912958    0.427074    11.00000   -1.20000
AFIX   0
C3    1    0.433759    0.722815    0.432620    11.00000    0.05484    0.05999 =
         0.04083    0.00357    0.00176    0.00015
AFIX  23
H3A   2    0.364186    0.738275    0.447243    11.00000   -1.20000
H3B   2    0.497433    0.720749    0.454825    11.00000   -1.20000
AFIX   0
C4    1    0.421559    0.625267    0.409078    11.00000    0.05336    0.05793 =
         0.05144    0.00342    0.00122   -0.00150
AFIX  23
H4A   2    0.400441    0.574840    0.429864    11.00000   -1.20000
H4B   2    0.494483    0.606823    0.397645    11.00000   -1.20000
AFIX   0
C5    1    0.230955    0.965799    0.351068    11.00000    0.06912    0.06540 =
         0.06830   -0.00245    0.00271    0.00639
AFIX  23
H5A   2    0.171418    0.934672    0.332066    11.00000   -1.20000
H5B   2    0.220407    0.944353    0.381207    11.00000   -1.20000
AFIX   0
C6    1    0.212305    1.076087    0.348969    11.00000    0.10648    0.06776 =
         0.09764    0.00068    0.00204    0.01997
AFIX  23
H6A   2    0.218322    1.098567    0.318691    11.00000   -1.20000
H6B   2    0.271670    1.108756    0.367483    11.00000   -1.20000
AFIX   0
C7    1    0.095560    1.103796    0.364514    11.00000    0.10285    0.09134 =
         0.14368   -0.03192   -0.00681    0.02885
AFIX  23
H7A   2    0.036934    1.064700    0.348547    11.00000   -1.20000
H7B   2    0.093129    1.088771    0.395862    11.00000   -1.20000
AFIX   0
C8    1    0.070300    1.210306    0.357254    11.00000    0.15649    0.09234 =
         0.25557   -0.03826   -0.01487    0.04163
AFIX 137
H8A   2    0.040493    1.220314    0.327240    11.00000   -1.50000
H8B   2    0.139588    1.247831    0.362493    11.00000   -1.50000
H8C   2    0.014521    1.231492    0.377344    11.00000   -1.50000
AFIX   0
C9    1    0.365730    0.960647    0.291544    11.00000    0.06920    0.06021 =
         0.05749    0.01225   -0.00188   -0.00570
AFIX  23
H9A   2    0.374376    1.031775    0.291604    11.00000   -1.20000
H9B   2    0.297898    0.944857    0.272687    11.00000   -1.20000
AFIX   0
C10   1    0.468611    0.915694    0.271674    11.00000    0.07125    0.07833 =
         0.06337    0.00875    0.00286   -0.00497
AFIX  23
H10A  2    0.465629    0.844552    0.274672    11.00000   -1.20000
H10B  2    0.538050    0.938860    0.287698    11.00000   -1.20000
AFIX   0
C11   1    0.472454    0.942640    0.222780    11.00000    0.09168    0.11992 =
         0.06461    0.01085    0.01276   -0.00934
AFIX  23
H11A  2    0.408365    0.911235    0.206354    11.00000   -1.20000
H11B  2    0.462893    1.013382    0.219621    11.00000   -1.20000
AFIX   0
C12   1    0.581047    0.913006    0.202832    11.00000    0.11234    0.18776 =
         0.10045   -0.01896    0.03976   -0.00718
AFIX 137
H12A  2    0.577235    0.930849    0.171999    11.00000   -1.50000
H12B  2    0.591105    0.842991    0.205645    11.00000   -1.50000
H12C  2    0.644747    0.946089    0.218002    11.00000   -1.50000
AFIX   0
C13   1    0.211944    0.623726    0.388515    11.00000    0.05180    0.05662 =
         0.06285    0.00345    0.00394   -0.00210
AFIX  23
H13A  2    0.203664    0.676007    0.410014    11.00000   -1.20000
H13B  2    0.156519    0.636257    0.363885    11.00000   -1.20000
AFIX   0
C14   1    0.180036    0.528066    0.409791    11.00000    0.05968    0.06509 =
         0.07523    0.01214    0.00806   -0.00277
AFIX  23
H14A  2    0.233198    0.514853    0.435065    11.00000   -1.20000
H14B  2    0.186278    0.474732    0.388664    11.00000   -1.20000
AFIX   0
C15   1    0.058613    0.531689    0.424998    11.00000    0.06336    0.07588 =
         0.09493    0.00300    0.02229   -0.00538
AFIX  23
H15A  2    0.053493    0.584616    0.446399    11.00000   -1.20000
H15B  2    0.006388    0.547093    0.399704    11.00000   -1.20000
AFIX   0
C16   1    0.020325    0.437069    0.445710    11.00000    0.07484    0.08177 =
         0.11016    0.01267    0.02276   -0.00823
AFIX 137
H16A  2    0.022090    0.384667    0.424383    11.00000   -1.50000
H16B  2   -0.056494    0.444747    0.454936    11.00000   -1.50000
H16C  2    0.070991    0.421523    0.471004    11.00000   -1.50000
AFIX   0
C17   1    0.348539    0.550704    0.338753    11.00000    0.06726    0.05458 =
         0.05976   -0.00671    0.00110    0.00037
AFIX  23
H17A  2    0.352880    0.488426    0.354563    11.00000   -1.20000
H17B  2    0.282089    0.547970    0.317840    11.00000   -1.20000
AFIX   0
C18   1    0.453991    0.561907    0.313397    11.00000    0.07150    0.07894 =
         0.06562   -0.01010    0.00904    0.00714
AFIX  23
H18A  2    0.521281    0.562541    0.333930    11.00000   -1.20000
H18B  2    0.450937    0.624280    0.297647    11.00000   -1.20000
AFIX   0
C19   1    0.464277    0.477532    0.280150    11.00000    0.13118    0.11309 =
         0.11235   -0.04491    0.04954   -0.00537
AFIX  23
H19A  2    0.457778    0.415522    0.295808    11.00000   -1.20000
H19B  2    0.400082    0.481528    0.258231    11.00000   -1.20000
AFIX   0
C20   1    0.569187    0.476320    0.257310    11.00000    0.15431    0.15576 =
         0.13713   -0.03527    0.07395    0.00447
AFIX 137
H20A  2    0.567651    0.422066    0.236857    11.00000   -1.50000
H20B  2    0.633410    0.469081    0.278504    11.00000   -1.50000
H20C  2    0.576405    0.537006    0.241350    11.00000   -1.50000
AFIX   0

C21   1    0.656106    0.374489    0.427200    11.00000    0.04922    0.05267 =
         0.05299    0.00588   -0.00246    0.00193
C22   1    0.708906    0.424093    0.393475    11.00000    0.06122    0.06686 =
         0.07208    0.01475    0.00940   -0.00347
AFIX  43
H22   2    0.725228    0.389757    0.367942    11.00000   -1.20000
AFIX   0
C23   1    0.737575    0.522317    0.396844    11.00000    0.06816    0.06681 =
         0.11739    0.02397    0.01843   -0.00658
AFIX  43
H23   2    0.772415    0.552917    0.373587    11.00000   -1.20000
AFIX   0
C24   1    0.715696    0.575665    0.433809    11.00000    0.06113    0.05434 =
         0.12328    0.01342   -0.00749   -0.00379
AFIX  43
H24   2    0.737600    0.641477    0.436149    11.00000   -1.20000
AFIX   0
C25   1    0.661524    0.531353    0.467115    11.00000    0.07135    0.05198 =
         0.08788   -0.00191   -0.01129    0.00859
AFIX  43
H25   2    0.644709    0.566882    0.492261    11.00000   -1.20000
AFIX   0
C26   1    0.631608    0.432692    0.463217    11.00000    0.07055    0.05275 =
         0.05774    0.00312   -0.00123    0.00480
AFIX  43
H26   2    0.593006    0.403947    0.485990    11.00000   -1.20000
AFIX   0
C27   1    0.734749    0.201621    0.459272    11.00000    0.05171    0.05222 =
         0.06023    0.00248    0.01283    0.00179
C28   1    0.808850    0.250840    0.488845    11.00000    0.06124    0.06462 =
         0.07465   -0.00686   -0.00124    0.00953
AFIX  43
H28   2    0.803569    0.319126    0.490615    11.00000   -1.20000
AFIX   0
C29   1    0.891142    0.202804    0.516139    11.00000    0.07305    0.08287 =
         0.08878   -0.00657   -0.01040    0.01808
AFIX  43
H29   2    0.939124    0.239676    0.535498    11.00000   -1.20000
AFIX   0
C30   1    0.903195    0.103398    0.515233    11.00000    0.06725    0.08092 =
         0.11531    0.01570    0.00248    0.02085
AFIX  43
H30   2    0.956645    0.071363    0.534298    11.00000   -1.20000
AFIX   0
C31   1    0.833624    0.051829    0.485150    11.00000    0.06603    0.06702 =
         0.13966    0.01499    0.00465    0.00959
AFIX  43
H31   2    0.841851   -0.016178    0.483029    11.00000   -1.20000
AFIX   0
C32   1    0.751322    0.099412    0.457883    11.00000    0.05913    0.05418 =
         0.11641   -0.00312    0.00410    0.00279
AFIX  43
H32   2    0.705428    0.062159    0.437941    11.00000   -1.20000
AFIX   0
C33   1    0.505590    0.230116    0.444134    11.00000    0.05624    0.04771 =
         0.05040   -0.00446   -0.00163   -0.00422
C34   1    0.478708    0.145509    0.466838    11.00000    0.06032    0.05129 =
         0.05392    0.00030    0.00259   -0.00202
AFIX  43
H34   2    0.537416    0.100764    0.473901    11.00000   -1.20000
AFIX   0
C35   1    0.369618    0.123271    0.479722    11.00000    0.06433    0.06231 =
         0.06690    0.00746    0.00680   -0.00594
AFIX  43
H35   2    0.356581    0.064450    0.494429    11.00000   -1.20000
AFIX   0
C36   1    0.280699    0.188195    0.470754    11.00000    0.05695    0.06759 =
         0.08919    0.00036    0.01170   -0.00395
AFIX  43
H36   2    0.207513    0.174948    0.479851    11.00000   -1.20000
AFIX   0
C37   1    0.302699    0.272806    0.448095    11.00000    0.06241    0.05836 =
         0.11977    0.00486    0.00895    0.00492
AFIX  43
H37   2    0.243408    0.316986    0.441024    11.00000   -1.20000
AFIX   0
C38   1    0.412084    0.293149    0.435646    11.00000    0.06311    0.05659 =
         0.10468    0.01241    0.00522    0.00270
AFIX  43
H38   2    0.424227    0.351972    0.420809    11.00000   -1.20000
AFIX   0
C39   1    0.636726    0.213299    0.374992    11.00000    0.08233    0.06213 =
         0.05495   -0.00358    0.01003   -0.01083
C40   1    0.544155    0.220189    0.344555    11.00000    0.10471    0.06466 =
         0.06383    0.00817   -0.00786   -0.02233
AFIX  43
H40   2    0.474876    0.244305    0.353782    11.00000   -1.20000
AFIX   0
C41   1    0.551164    0.191643    0.299553    11.00000    0.15446    0.07822 =
         0.06412    0.00436   -0.00770   -0.03729
AFIX  43
H41   2    0.487267    0.198521    0.279817    11.00000   -1.20000
AFIX   0
C42   1    0.649618    0.154623    0.285117    11.00000    0.18585    0.10865 =
         0.07813   -0.01579    0.01890   -0.02564
AFIX  43
H42   2    0.653862    0.134933    0.255748    11.00000   -1.20000
AFIX   0
C43   1    0.742583    0.146696    0.314432    11.00000    0.15987    0.17096 =
         0.08161   -0.03420    0.03607    0.01812
AFIX  43
H43   2    0.811447    0.122375    0.304900    11.00000   -1.20000
AFIX   0
C44   1    0.735520    0.174433    0.358158    11.00000    0.11086    0.14737 =
         0.07250   -0.01889    0.02376    0.02197
AFIX  43
H44   2    0.800250    0.166737    0.377403    11.00000   -1.20000
AFIX   0
B1    3    0.633792    0.255608    0.426481    11.00000    0.05821    0.05352 =
         0.05480   -0.00101    0.00381    0.00007

PART 1
O3    5    0.689326    0.803336    0.365127    21.00000    0.07099    0.09967 =
         0.09838   -0.01059    0.00926   -0.00373
C45   1    0.738795    0.775305    0.324850    21.00000    0.08468    0.10328 =
         0.10104   -0.01826    0.00472   -0.00039
AFIX  23
H45A  2    0.731886    0.828617    0.303433    21.00000   -1.20000
H45B  2    0.699895    0.717766    0.312140    21.00000   -1.20000
AFIX   0
C46   1    0.862881    0.752537    0.336325    21.00000    0.08013    0.11336 =
         0.13244   -0.00840    0.00968    0.00128
AFIX  23
H46A  2    0.873911    0.683737    0.344253    21.00000   -1.20000
H46B  2    0.910395    0.768758    0.312070    21.00000   -1.20000
AFIX   0
C47   1    0.886694    0.816153    0.373853    21.00000    0.08013    0.11336 =
         0.13244   -0.00840    0.00968    0.00128
AFIX  23
H47A  2    0.931517    0.780744    0.396833    21.00000   -1.20000
H47B  2    0.931303    0.872392    0.365001    21.00000   -1.20000
AFIX   0
C48   1    0.781606    0.849469    0.390858    21.00000    0.08468    0.10328 =
         0.10104   -0.01826    0.00472   -0.00039
AFIX  23
H48A  2    0.775675    0.920619    0.388421    21.00000   -1.20000
H48B  2    0.778895    0.831456    0.421878    21.00000   -1.20000
AFIX   0
SAME 0.02 0.04 O3 > C48
PART 0
PART 2
O3A   5    0.674592    0.808127    0.361060   -21.00000    0.07099    0.09967 =
         0.09838   -0.01059    0.00926   -0.00373
C45A  1    0.726419    0.755666    0.326459   -21.00000    0.08468    0.10328 =
         0.10104   -0.01826    0.00472   -0.00039
AFIX  23
H45C  2    0.697364    0.777705    0.297330   -21.00000   -1.20000
H45D  2    0.715086    0.685083    0.328956   -21.00000   -1.20000
AFIX   0
C46A  1    0.851852    0.784071    0.335839   -21.00000    0.08013    0.11336 =
         0.13244   -0.00840    0.00968    0.00128
AFIX  23
H46C  2    0.893268    0.729824    0.350354   -21.00000   -1.20000
H46D  2    0.886788    0.798006    0.308165   -21.00000   -1.20000
AFIX   0
C47A  1    0.858795    0.869894    0.363954   -21.00000    0.08013    0.11336 =
         0.13244   -0.00840    0.00968    0.00128
AFIX  23
H47C  2    0.873905    0.928573    0.346888   -21.00000   -1.20000
H47D  2    0.919119    0.862439    0.387287   -21.00000   -1.20000
AFIX   0
C48A  1    0.747372    0.875697    0.382356   -21.00000    0.08468    0.10328 =
         0.10104   -0.01826    0.00472   -0.00039
AFIX  23
H48C  2    0.754596    0.861560    0.413906   -21.00000   -1.20000
H48D  2    0.716317    0.941659    0.378360   -21.00000   -1.20000
AFIX   0

PART 0
PART 3
O1    5    0.125762    0.759531    0.298447    31.00000    0.06666    0.18985 =
         0.07340   -0.02448   -0.01462    0.00220
O2    5    0.261633    0.724567    0.258750    31.00000    0.06666    0.18985 =
         0.07340   -0.02448   -0.01462    0.00220
N1    4    0.226536    0.749347    0.293664    31.00000    0.06608    0.07814 =
         0.06145    0.00595   -0.01265   -0.00522
PART 0
PART 4
O1A   5    0.207597    0.756749    0.303155   -31.00000    0.06666    0.18985 =
         0.07340   -0.02448   -0.01462    0.00220
O2A   5    0.323331    0.718081    0.255429   -31.00000    0.06666    0.18985 =
         0.07340   -0.02448   -0.01462    0.00220
N1A   4    0.215103    0.729980    0.262072   -31.00000    0.06608    0.07814 =
         0.06145    0.00595   -0.01265   -0.00522
HKLF 4


REM  shelxt in P 1 21/n 1
REM wR2 = 0.1386, GooF = S = 0.906, Restrained GooF = 0.907 for all data
REM R1 = 0.0548 for 5333 Fo > 4sig(Fo) and 0.1004 for all 9718 data
REM 526 parameters refined using 490 restraints

END

WGHT      0.0493      0.0000

REM Highest difference peak  0.413,  deepest hole -0.552,  1-sigma level  0.066
Q1    1   0.3405  0.6711  0.3456  11.00000  0.05    0.41
Q2    1   0.1363  0.7147  0.2765  11.00000  0.05    0.31
Q3    1   0.3448  0.7793  0.3982  11.00000  0.05    0.29
Q4    1   0.8008  0.8424  0.3189  11.00000  0.05    0.28
Q5    1   0.4039  0.7696  0.3290  11.00000  0.05    0.25
;
_shelx_res_checksum   32384

_shelx_hkl_file
;
  15   0  -1   -0.00    4.59
  15   0  -2    2.61    4.53
  15   0  -3   21.88    8.18
  15   0  -4    2.14    4.07
  15   0  -5   -0.00    4.30
  15   0  -6    3.94    4.29
  15   0  -7    0.00    3.79
  15   0  -8   -0.00    3.65
  15   0  -9   20.71    7.29
  15   0 -10    1.90    3.66
  15   0 -11    1.78    3.31
  15   0 -12   -0.00    3.53
  15   0 -13    3.59    4.35
  15   0 -14   -0.00    3.65
  15   0 -15    9.58    4.73
  15   0 -16   -0.00    3.36
  15   0 -17    0.27    2.87
  15   0 -18   -0.00    2.92
  15   0 -19    4.11    3.70
  15   0 -20   -0.00    3.13
  15   0 -21    0.00    2.76
  15  -1  -1   11.49    6.82
  15   1  -1   23.11    7.65
  15  -1  -2    2.62    4.12
  15   1  -2    1.69    3.98
  15  -1  -3    2.00    4.62
  15   1  -3    5.47    5.10
  15  -1  -4    2.07    4.36
  15   1  -4   -0.00    3.31
  15  -1  -5    8.81    5.68
  15   1  -5   21.42    7.50
  15  -1  -6    2.63    4.21
  15   1  -6    0.00    3.92
  15  -1  -7    9.54    5.13
  15   1  -7   11.33    5.77
  15  -1  -8    1.48    3.53
  15   1  -8   -0.00    3.49
  15  -1  -9    6.55    5.64
  15   1  -9    2.08    3.91
  15  -1 -10   -0.00    3.96
  15   1 -10   -0.00    3.23
  15  -1 -11   11.96    5.63
  15   1 -11    8.86    5.31
  15  -1 -12    4.45    4.53
  15   1 -12    1.88    3.20
  15  -1 -13    3.03    4.57
  15   1 -13    2.33    3.70
  15  -1 -14    0.00    3.41
  15   1 -14    0.00    3.42
  15  -1 -15    0.00    3.42
  15   1 -15    0.88    2.98
  15  -1 -16   -0.00    3.29
  15   1 -16   -0.00    3.08
  15  -1 -17    6.94    4.31
  15   1 -17    4.83    3.94
  15  -1 -18    1.43    3.77
  15   1 -18   -0.00    3.15
  15   1 -19   -0.00    3.03
  15   1 -20   -0.00    2.55
  15   1 -21    3.30    3.36
  15   1 -22    0.68    2.80
  15   1 -23    3.93    3.02
  15  -2  -1    1.40    4.94
  15   2  -1    1.81    4.79
  15  -2  -2   -0.00    4.25
  15   2  -2   -0.00    4.04
  15  -2  -3   14.85    6.61
  15   2  -3    8.70    5.70
  15  -2  -4   -0.00    3.60
  15   2  -4    2.09    4.30
  15  -2  -5    4.11    4.94
  15   2  -5    6.22    4.83
  15  -2  -6    0.00    4.80
  15   2  -6   -0.00    4.00
  15  -2  -7    0.00    4.06
  15   2  -7    7.50    4.90
  15  -2  -8    7.03    5.00
  15   2  -8    1.92    3.44
  15  -2  -9    5.38    5.14
  15   2  -9   13.08    5.34
  15  -2 -10    8.34    5.30
  15   2 -10    2.60    3.50
  15  -2 -11    0.11    4.34
  15   2 -11    0.47    3.37
  15  -2 -12   -0.00    4.49
  15   2 -12   -0.00    3.28
  15  -2 -13    6.30    4.79
  15   2 -13    3.12    3.42
  15  -2 -14    4.37    4.51
  15   2 -14   -0.00    3.41
  15  -2 -15    6.04    4.42
  15   2 -15    3.69    3.50
  15  -2 -16   -0.00    2.91
  15   2 -16   -0.00    2.86
  15   2 -17    5.14    3.49
  15   2 -18    0.51    2.43
  15   2 -19    8.19    3.92
  15   2 -20   -0.00    2.53
  15   2 -21    0.91    2.53
  15  -3  -1    3.66    5.13
  15   3  -1    0.00    4.43
  15  -3  -2    3.20    6.12
  15   3  -2    6.00    4.78
  15  -3  -3   -0.00    3.66
  15   3  -3    0.00    3.61
  15  -3  -4   -0.00    4.49
  15   3  -4    2.01    3.62
  15  -3  -5    7.34    5.50
  15   3  -5    6.12    4.79
  15  -3  -6   -0.00    5.34
  15   3  -6    8.33    4.47
  15  -3  -7    1.61    4.32
  15   3  -7    4.79    4.27
  15  -3  -8    2.37    4.21
  15   3  -8    1.34    3.38
  15  -3  -9    5.77    5.11
  15   3  -9   -0.00    3.10
  15  -3 -10   -0.00    4.54
  15   3 -10    1.37    3.07
  15  -3 -11    4.40    5.22
  15   3 -11   23.80    6.28
  15  -3 -12    5.34    4.71
  15   3 -12    2.45    3.78
  15  -3 -13    0.60    3.60
  15   3 -13    2.58    3.12
  15   3 -14   -0.00    2.77
  15   3 -15    4.36    3.59
  15   3 -16    4.42    3.61
  15   3 -17   -0.00    2.71
  15   3 -18    5.14    3.30
  15   3 -19   -0.00    2.19
  15  -4  -1    0.00    4.40
  15   4  -1    0.40    4.34
  15  -4  -2    1.51    4.79
  15   4  -2    0.85    3.49
  15  -4  -3    0.00    5.42
  15   4  -3    5.06    5.10
  15  -4  -4    4.28    5.47
  15   4  -4    1.69    3.77
  15  -4  -5    9.26    7.16
  15   4  -5    7.71    5.32
  15  -4  -6   -0.00    4.08
  15   4  -6    1.12    3.53
  15  -4  -7    0.00    3.87
  15   4  -7    6.83    4.41
  15  -4  -8    5.38    5.55
  15   4  -8    3.48    4.00
  15  -4  -9    6.15    5.29
  15   4  -9   14.55    5.36
  15   4 -10    0.79    3.35
  15   4 -11    0.15    2.97
  15   4 -12   -0.00    3.06
  15   4 -13    7.76    4.00
  15   4 -14    5.66    3.82
  15   4 -15    4.46    3.57
  15   4 -16    2.81    3.20
  15   4 -17   -0.00    2.83
  15   4 -18   -0.00    2.81
  15  -5  -1    7.33    6.49
  15   5  -1    3.13    4.38
  15  -5  -2   -0.00    5.55
  15   5  -2    2.24    4.37
  15  -5  -3    4.52    5.47
  15   5  -3    0.00    3.94
  15  -5  -4   -0.00    4.93
  15   5  -4   -0.00    3.89
  15   5  -5   -0.00    4.20
  15   5  -6   12.43    5.53
  15   5  -7   12.37    5.78
  15   5  -8    4.60    3.93
  15   5  -9   -0.00    2.80
  15   5 -10    0.00    3.12
  15   5 -11    8.63    4.40
  15   5 -12    2.89    3.07
  15   5 -13    1.89    3.04
  15   5 -14   -0.00    2.65
  15   5 -15    1.52    2.88
  15   5 -16    1.92    2.83
  15   5 -17    3.23    3.04
  15   6  -7    0.19    3.03
  15   6  -8    1.89    3.30
  15   6  -9    3.85    3.40
  15   6 -10   -0.00    2.77
  15   6 -11    0.00    2.80
  15   6 -12    2.70    3.35
  15   6 -13    7.98    4.04
  15   6 -14    3.89    3.32
  15   6 -15    6.58    3.50
  14   0  -1    1.50    4.14
  14   0  -2   18.92    7.09
  14   0  -3   -0.00    3.89
  14   0  -4   18.36    6.80
  14   0  -5    2.86    4.62
  14   0  -6   13.51    5.74
  14   0  -7   -0.00    3.93
  14   0  -8    8.36    4.96
  14   0  -9   -0.00    4.06
  14   0 -10    0.00    3.76
  14   0 -11   -0.00    3.62
  14   0 -12    6.63    4.57
  14   0 -13    1.11    3.62
  14   0 -14   18.03    5.97
  14   0 -15   -0.00    2.90
  14   0 -16    0.58    3.10
  14   0 -17   -0.00    2.47
  14   0 -18    3.33    3.55
  14   0 -19    0.00    2.63
  14   0 -20   -0.00    2.45
  14   0 -21    0.54    2.93
  14   0 -22    4.79    3.25
  14   0 -23   -0.00    2.80
  14   0 -24   10.12    4.11
  14   0 -25    2.23    2.76
  14   0 -26    1.00    2.53
  14   0 -27   -0.00    2.38
  14  -1  -1   -0.00    3.99
  14   1  -1    1.03    4.78
  14  -1  -2   -0.00    4.19
  14   1  -2    2.87    4.08
  14  -1  -3    0.00    3.06
  14   1  -3   -0.00    4.64
  14  -1  -4    6.23    4.78
  14   1  -4    9.55    5.13
  14  -1  -5   -0.00    4.04
  14   1  -5    0.00    3.89
  14  -1  -6   32.02    8.15
  14   1  -6    9.57    5.18
  14  -1  -7    0.46    4.08
  14   1  -7    0.00    4.09
  14  -1  -8    0.00    3.55
  14   1  -8   -0.00    3.38
  14  -1  -9    0.00    4.15
  14   1  -9    1.18    3.30
  14  -1 -10   21.75    6.95
  14   1 -10   12.30    5.40
  14  -1 -11    0.00    3.51
  14   1 -11   -0.00    3.09
  14  -1 -12    1.38    3.36
  14   1 -12   -0.00    3.21
  14  -1 -13    3.81    3.97
  14   1 -13    0.62    3.08
  14  -1 -14    0.11    3.40
  14   1 -14    3.01    3.55
  14  -1 -15    1.42    3.01
  14   1 -15    1.36    3.36
  14  -1 -16    5.87    4.08
  14   1 -16    5.87    3.56
  14  -1 -17    3.01    3.27
  14   1 -17   -0.00    3.17
  14  -1 -18    2.31    3.53
  14   1 -18    0.12    2.74
  14  -1 -19    0.52    3.10
  14   1 -19   -0.00    2.64
  14  -1 -20    6.32    3.51
  14   1 -20    3.82    3.25
  14  -1 -21    1.87    3.31
  14   1 -21   -0.00    2.63
  14  -1 -22    2.02    3.37
  14   1 -22    1.40    2.48
  14  -1 -23    1.78    2.89
  14   1 -23   -0.00    2.25
  14  -1 -24    0.81    3.04
  14   1 -24    2.40    2.49
  14  -1 -25   -0.00    2.84
  14  -2  -1   -0.00    3.45
  14   2  -1   -0.00    3.59
  14  -2  -2   26.52    8.38
  14   2  -2   20.79    7.06
  14  -2  -3    1.69    4.92
  14   2  -3    2.04    4.29
  14  -2  -4    3.90    5.18
  14   2  -4   17.22    6.25
  14  -2  -5    3.82    4.78
  14   2  -5    2.04    3.89
  14  -2  -6    8.94    5.50
  14   2  -6   10.55    5.32
  14  -2  -7    3.47    4.64
  14   2  -7    0.00    3.40
  14  -2  -8    7.95    5.91
  14   2  -8    7.23    4.22
  14  -2  -9    0.91    3.51
  14   2  -9    1.13    3.19
  14  -2 -10    4.74    3.95
  14   2 -10   -0.00    3.43
  14  -2 -11    0.60    3.41
  14   2 -11    0.00    3.47
  14  -2 -12    6.12    4.89
  14   2 -12   16.13    5.24
  14  -2 -13    1.71    3.23
  14   2 -13    1.54    3.12
  14  -2 -14    5.71    4.09
  14   2 -14   12.25    4.98
  14  -2 -15    0.00    3.19
  14   2 -15    1.03    2.87
  14  -2 -16    1.86    3.19
  14   2 -16    0.00    2.52
  14  -2 -17    5.32    4.13
  14   2 -17    1.45    2.57
  14  -2 -18    9.15    4.86
  14   2 -18    6.68    3.76
  14  -2 -19    0.00    3.60
  14   2 -19    5.04    3.10
  14  -2 -20    0.00    3.48
  14   2 -20    0.47    2.67
  14  -2 -21   -0.00    2.57
  14   2 -21    0.50    1.95
  14  -2 -22    0.00    2.85
  14  -2 -23   -0.00    2.90
  14  -3  -1    2.42    4.50
  14   3  -1    0.00    4.06
  14  -3  -2    0.00    4.60
  14   3  -2   -0.00    4.61
  14  -3  -3   -0.00    5.47
  14   3  -3   -0.00    3.53
  14  -3  -4    0.00    4.12
  14   3  -4   -0.00    3.59
  14  -3  -5    2.59    4.56
  14   3  -5   -0.00    3.37
  14  -3  -6   17.95    7.57
  14   3  -6   15.72    6.36
  14  -3  -7    7.83    5.35
  14   3  -7    3.09    4.18
  14  -3  -8    1.91    4.17
  14   3  -8    3.88    4.17
  14  -3  -9    3.78    4.17
  14   3  -9    5.27    3.57
  14  -3 -10   16.74    6.21
  14   3 -10    8.43    4.81
  14  -3 -11   12.08    5.93
  14   3 -11   10.65    4.55
  14  -3 -12   -0.00    3.95
  14   3 -12    3.24    3.07
  14  -3 -13    4.36    4.36
  14   3 -13    0.19    2.72
  14  -3 -14   -0.00    3.99
  14   3 -14   -0.00    2.90
  14  -3 -15    8.93    4.79
  14   3 -15    2.17    3.18
  14  -3 -16   14.77    6.00
  14   3 -16    7.34    3.74
  14  -3 -17   -0.00    3.40
  14   3 -17   -0.00    2.22
  14  -3 -18    1.33    4.02
  14   3 -18   -0.00    2.15
  14  -3 -19    1.29    3.17
  14   3 -19    2.20    2.38
  14  -3 -20    7.02    5.10
  14   3 -20   21.15    4.46
  14  -3 -21    1.84    3.63
  14  -4  -1    6.51    5.78
  14   4  -1    8.86    5.28
  14  -4  -2    9.92    6.35
  14   4  -2    0.00    2.98
  14  -4  -3    2.63    4.72
  14   4  -3   -0.00    3.75
  14  -4  -4    4.69    5.21
  14   4  -4    6.50    4.80
  14  -4  -5    0.24    3.85
  14   4  -5   -0.00    3.61
  14  -4  -6    4.86    4.56
  14   4  -6    0.31    3.50
  14  -4  -7   -0.00    3.58
  14   4  -7    2.76    3.55
  14  -4  -8    5.07    5.04
  14   4  -8   10.04    4.77
  14  -4  -9    8.86    5.72
  14   4  -9    3.22    4.15
  14  -4 -10   11.47    6.82
  14   4 -10   12.96    5.27
  14  -4 -11    6.37    5.70
  14   4 -11   -0.00    3.19
  14  -4 -12   14.15    6.93
  14   4 -12    6.13    3.82
  14  -4 -13    7.15    5.66
  14   4 -13   15.42    5.15
  14  -4 -14   10.86    5.91
  14   4 -14   12.74    4.61
  14  -4 -15   -0.00    3.87
  14   4 -15    0.16    2.59
  14  -4 -16    3.91    4.89
  14   4 -16    6.43    3.16
  14  -4 -17    1.23    4.08
  14   4 -17    3.00    2.80
  14  -4 -18    6.98    4.36
  14   4 -18    2.94    2.96
  14  -4 -19    3.88    4.33
  14  -5  -1    5.19    5.35
  14   5  -1    3.66    4.66
  14  -5  -2    3.73    5.35
  14   5  -2    1.50    4.21
  14  -5  -3   -0.00    5.29
  14   5  -3    0.00    3.45
  14  -5  -4    0.85    4.41
  14   5  -4   -0.00    3.39
  14  -5  -5    0.00    4.40
  14   5  -5   17.67    6.44
  14  -5  -6    4.19    5.96
  14   5  -6    0.78    3.87
  14  -5  -7   -0.00    4.07
  14   5  -7    6.14    4.74
  14  -5  -8   -0.00    5.17
  14   5  -8    0.77    3.39
  14  -5  -9    5.53    5.54
  14   5  -9    6.54    4.66
  14  -5 -10   14.40    7.07
  14   5 -10   17.06    5.34
  14  -5 -11    0.00    4.73
  14   5 -11    0.95    2.76
  14  -5 -12    4.04    5.07
  14   5 -12    5.83    3.78
  14  -5 -13    0.38    4.27
  14   5 -13   -0.00    2.51
  14  -5 -14   -0.00    3.99
  14   5 -14    2.29    2.59
  14  -5 -15   -0.00    4.75
  14   5 -15    2.92    2.72
  14  -5 -16   11.11    6.35
  14   5 -16    9.11    3.47
  14  -5 -17    0.58    3.23
  14   5 -17   -0.00    2.02
  14   5 -18   -0.00    1.95
  14  -6  -1    8.59    5.71
  14   6  -1    8.14    5.58
  14  -6  -2    1.41    4.74
  14   6  -2   -0.00    4.15
  14  -6  -3    0.09    3.91
  14   6  -3    5.17    3.98
  14  -6  -4   11.21    6.70
  14   6  -4    4.49    4.18
  14  -6  -5   -0.00    5.06
  14   6  -5   -0.00    3.42
  14  -6  -6    6.72    5.49
  14   6  -6    0.00    3.03
  14  -6  -7    8.09    6.61
  14   6  -7    5.11    3.93
  14  -6  -8    2.02    4.15
  14   6  -8    0.00    3.12
  14  -6  -9    0.00    4.27
  14   6  -9    4.43    3.74
  14  -6 -10    1.92    4.72
  14   6 -10    0.00    2.98
  14  -6 -11    2.65    5.05
  14   6 -11    2.41    2.82
  14  -6 -12   -0.00    4.56
  14   6 -12    3.46    3.32
  14  -6 -13    0.00    4.93
  14   6 -13   -0.00    2.40
  14  -6 -14    4.49    5.10
  14   6 -14    6.77    3.39
  14  -7  -1    0.00    4.81
  14   7  -1    1.65    3.20
  14  -7  -2    4.23    4.98
  14   7  -2    7.93    4.79
  14  -7  -3    1.20    4.27
  14   7  -3   -0.00    3.15
  14  -7  -4   -0.00    5.13
  14   7  -4   -0.00    3.73
  14  -7  -5   12.16    7.06
  14   7  -5   11.40    5.29
  14  -7  -6    6.95    5.78
  14   7  -6    0.00    3.04
  14  -7  -7    2.43    5.60
  14   7  -7   -0.00    2.93
  14  -7  -8    3.17    4.19
  14   7  -8    2.56    3.29
  14  -7  -9   -0.00    4.90
  14  -7 -10   -0.00    5.47
  14  -7 -11    5.23    5.54
  14  -8  -1    0.64    5.70
  14  -8  -2    2.58    5.74
  14  -8  -3    5.50    6.84
  14  -8  -4    0.00    5.15
  14  -8  -5    1.62    5.03
  14  -8  -6   -0.00    6.61
  14  -8  -7    5.46    6.06
 -14   9   1    2.60    5.23
  14  -9  -1    1.44    5.42
 -14  10   1    1.87    5.05
 -14  10   2   -0.00    4.90
 -14  11   1   12.46    7.01
 -14  11   2   -0.00    5.83
  13   0  -1   47.24   11.23
  13   0  -2    0.40    4.16
  13   0  -3   16.39    6.53
  13   0  -4   -0.00    3.38
  13   0  -5   13.98    6.02
  13   0  -6    1.00    3.83
  13   0  -7   14.20    5.90
  13   0  -8   -0.00    3.31
  13   0  -9    6.99    4.67
  13   0 -10    1.71    3.57
  13   0 -11   25.38    7.05
  13   0 -12    2.81    3.56
  13   0 -13   20.06    6.22
  13   0 -14    2.56    3.10
  13   0 -15   -0.00    2.56
  13   0 -16    1.41    3.07
  13   0 -17   18.00    5.40
  13   0 -18    4.09    3.24
  13   0 -19    6.60    3.82
  13   0 -20    1.01    2.63
  13   0 -21    3.08    2.90
  13   0 -22    0.46    2.37
  13   0 -23   11.14    3.99
  13   0 -24   -0.00    2.10
  13   0 -25    0.00    1.94
  13   0 -26    0.97    2.69
  13   0 -27    3.13    3.06
  13   0 -28    0.19    2.41
  13   0 -29    0.26    2.35
  13   0 -30    1.00    2.33
  13  -1  -1    9.85    5.62
  13   1  -1    4.62    4.87
  13  -1  -2    3.41    4.35
  13   1  -2    4.30    4.74
  13  -1  -3    3.39    4.15
  13   1  -3    6.98    4.97
  13  -1  -4   -0.00    3.66
  13   1  -4   -0.00    3.30
  13  -1  -5   60.40   12.78
  13   1  -5   73.40   12.92
  13  -1  -6    2.88    4.39
  13   1  -6    3.85    4.16
  13  -1  -7    0.08    3.87
  13   1  -7    7.88    4.42
  13  -1  -8    7.07    5.17
  13   1  -8    2.42    3.41
  13  -1  -9   25.83    7.66
  13   1  -9   37.02    8.22
  13  -1 -10    2.61    4.06
  13   1 -10    5.81    4.24
  13  -1 -11    3.64    3.88
  13   1 -11    5.19    3.95
  13  -1 -12    2.23    3.34
  13   1 -12   -0.00    3.01
  13  -1 -13    5.45    4.09
  13   1 -13    7.34    4.04
  13  -1 -14    0.62    3.30
  13   1 -14    0.51    3.01
  13  -1 -15   37.01    7.83
  13   1 -15   24.82    6.65
  13  -1 -16    0.00    3.08
  13   1 -16    2.51    2.92
  13  -1 -17   -0.00    2.95
  13   1 -17    1.15    2.72
  13  -1 -18   -0.00    2.70
  13   1 -18   -0.00    2.52
  13  -1 -19    9.68    4.73
  13   1 -19    6.02    3.30
  13  -1 -20    5.77    3.49
  13   1 -20    3.79    2.97
  13  -1 -21    3.48    3.31
  13   1 -21    3.24    2.84
  13  -1 -22    0.69    2.48
  13   1 -22   -0.00    2.34
  13  -1 -23    3.00    3.31
  13   1 -23    1.13    2.31
  13  -1 -24    0.60    2.90
  13   1 -24   -0.00    2.40
  13  -1 -25    9.42    4.31
  13   1 -25    6.72    3.18
  13  -1 -26   -0.00    2.56
  13   1 -26    0.60    1.98
  13  -1 -27    2.37    2.86
  13  -1 -28    2.45    3.00
  13  -1 -29    3.18    3.37
  13  -2  -1   36.09   10.10
  13   2  -1   30.97    8.53
  13  -2  -2    3.13    3.91
  13   2  -2    0.88    4.67
  13  -2  -3    6.44    5.41
  13   2  -3    5.06    4.38
  13  -2  -4    1.90    4.48
  13   2  -4    8.33    4.96
  13  -2  -5    8.39    5.28
  13   2  -5    5.81    3.96
  13  -2  -6    5.47    4.70
  13   2  -6    0.00    3.87
  13  -2  -7   32.37    8.29
  13   2  -7   19.36    6.53
  13  -2  -8    7.97    5.04
  13   2  -8   -0.00    3.33
  13  -2  -9    8.72    4.97
  13   2  -9    2.17    3.16
  13  -2 -10   -0.00    3.07
  13   2 -10    3.36    3.81
  13  -2 -11   29.38    7.75
  13   2 -11   21.45    6.26
  13  -2 -12    3.45    3.97
  13   2 -12    3.39    3.30
  13  -2 -13    7.76    4.93
  13   2 -13   12.94    4.53
  13  -2 -14    0.00    3.65
  13   2 -14    1.19    2.75
  13  -2 -15    5.77    3.84
  13   2 -15    2.62    3.08
  13  -2 -16    5.02    4.23
  13   2 -16    2.49    2.90
  13  -2 -17   20.54    5.99
  13   2 -17    3.95    3.33
  13  -2 -18    3.35    3.66
  13   2 -18    1.32    2.65
  13  -2 -19    5.38    3.88
  13   2 -19    5.82    3.07
  13  -2 -20   -0.00    2.73
  13   2 -20    0.00    1.95
  13  -2 -21    5.79    3.94
  13   2 -21    5.56    3.04
  13  -2 -22    4.11    3.99
  13   2 -22    2.83    2.57
  13  -2 -23    7.01    4.24
  13   2 -23   19.73    4.13
  13  -2 -24    2.77    3.33
  13  -2 -25    0.00    2.69
  13  -2 -26    0.36    2.57
  13  -2 -27    7.67    4.18
  13  -3  -1    4.85    6.21
  13   3  -1   10.25    5.39
  13  -3  -2    1.86    4.53
  13   3  -2   -0.00    3.54
  13  -3  -3    6.68    5.88
  13   3  -3    6.33    4.39
  13  -3  -4    0.00    4.55
  13   3  -4   11.50    5.33
  13  -3  -5   25.66    8.11
  13   3  -5   18.69    6.52
  13  -3  -6    4.74    4.05
  13   3  -6    3.20    3.69
  13  -3  -7    6.28    4.58
  13   3  -7    1.00    3.20
  13  -3  -8    3.76    4.32
  13   3  -8   -0.00    3.25
  13  -3  -9   24.25    7.30
  13   3  -9   11.71    4.99
  13  -3 -10    0.00    4.69
  13   3 -10    5.02    3.96
  13  -3 -11   11.85    5.75
  13   3 -11    6.81    4.03
  13  -3 -12   -0.00    3.90
  13   3 -12    3.61    3.09
  13  -3 -13   -0.00    3.43
  13   3 -13    1.99    3.03
  13  -3 -14    3.50    4.31
  13   3 -14    2.54    2.78
  13  -3 -15   30.00    8.01
  13   3 -15   14.45    4.52
  13  -3 -16    3.05    3.70
  13   3 -16    2.59    2.66
  13  -3 -17    1.05    2.74
  13   3 -17   -0.00    2.14
  13  -3 -18    3.38    3.53
  13   3 -18    4.11    2.54
  13  -3 -19   13.15    5.41
  13   3 -19    6.96    2.91
  13  -3 -20    5.54    4.14
  13   3 -20   10.91    3.07
  13  -3 -21    2.11    3.30
  13  -3 -22   -0.00    3.33
  13  -3 -23    0.96    3.38
  13  -3 -24   -0.00    3.02
  13  -3 -25   10.19    4.85
  13  -3 -26    1.86    2.95
 -13   4   1    8.82    5.59
  13  -4  -1   15.18    6.89
  13   4  -1    9.98    5.02
  13  -4  -2   12.33    7.06
  13   4  -2   12.15    5.47
  13  -4  -3    0.00    4.34
  13   4  -3    2.02    3.66
  13  -4  -4   -0.00    4.23
  13   4  -4   -0.00    3.33
  13  -4  -5    1.30    4.03
  13   4  -5    0.00    3.02
  13  -4  -6    1.26    3.43
  13   4  -6    3.55    3.80
  13  -4  -7    9.57    5.59
  13   4  -7   25.17    6.72
  13  -4  -8    2.20    4.85
  13   4  -8    0.09    3.55
  13  -4  -9    4.81    4.54
  13   4  -9    3.31    3.41
  13  -4 -10    1.10    3.88
  13   4 -10   -0.00    3.05
  13  -4 -11   16.17    6.67
  13   4 -11   16.16    5.28
  13  -4 -12   17.19    6.43
  13   4 -12    9.80    4.39
  13  -4 -13   10.89    6.01
  13   4 -13   11.68    4.51
  13  -4 -14    2.37    4.33
  13   4 -14   -0.00    2.86
  13  -4 -15    2.83    4.99
  13   4 -15    0.30    2.79
  13  -4 -16    3.52    4.12
  13   4 -16    3.72    2.80
  13  -4 -17   15.08    6.20
  13   4 -17    9.65    3.52
  13  -4 -18    2.08    3.67
  13   4 -18    2.64    2.33
  13  -4 -19   -0.00    3.06
  13   4 -19    2.83    2.03
  13  -4 -20    1.21    3.27
  13  -4 -21    4.27    4.05
  13  -4 -22    3.44    3.66
  13  -4 -23    2.15    3.33
  13  -4 -24   -0.00    3.23
 -13   5   1    2.80    4.89
  13  -5  -1    5.15    5.68
  13   5  -1   10.28    5.71
 -13   5   2   -0.00    3.73
  13  -5  -2    4.69    5.52
  13   5  -2    2.42    4.14
  13  -5  -3   17.53    6.88
  13   5  -3    7.16    4.44
  13  -5  -4   -0.00    5.16
  13   5  -4   -0.00    3.74
  13  -5  -5   10.17    6.29
  13   5  -5    4.14    4.70
  13  -5  -6    2.29    4.92
  13   5  -6    1.32    3.52
  13  -5  -7   -0.00    4.45
  13   5  -7   -0.00    3.26
  13  -5  -8    7.90    6.06
  13   5  -8    3.24    3.73
  13  -5  -9   13.44    6.41
  13   5  -9    9.49    4.83
  13  -5 -10   19.19    7.39
  13   5 -10   14.37    4.97
  13  -5 -11   10.18    6.05
  13   5 -11    6.71    3.90
  13  -5 -12    3.86    4.76
  13   5 -12   -0.00    2.48
  13  -5 -13   -0.00    4.36
  13   5 -13    2.12    2.84
  13  -5 -14    5.34    5.15
  13   5 -14    7.13    3.25
  13  -5 -15    7.57    5.64
  13   5 -15   16.88    4.44
  13  -5 -16    0.90    3.77
  13   5 -16    5.85    2.69
  13  -5 -17    0.00    3.88
  13   5 -17   -0.00    1.90
  13  -5 -18    7.06    5.09
  13   5 -18    0.00    1.55
  13  -5 -19    1.40    3.39
  13  -5 -20    8.27    4.74
  13  -5 -21    2.53    4.84
  13  -5 -22    0.00    3.23
 -13   6   1   10.31    5.89
  13  -6  -1    4.39    5.72
  13   6  -1    7.86    4.96
 -13   6   2    0.00    4.05
  13  -6  -2    3.24    5.06
  13   6  -2    3.58    3.95
 -13   6   3    4.13    4.99
  13  -6  -3    0.00    4.76
  13   6  -3    4.57    4.03
  13  -6  -4    0.00    5.07
  13   6  -4    0.00    3.53
  13  -6  -5    5.23    5.77
  13   6  -5   -0.00    3.03
  13  -6  -6    7.82    7.16
  13   6  -6   14.66    5.25
  13  -6  -7    4.50    4.93
  13   6  -7    6.08    3.71
  13  -6  -8    6.25    6.11
  13   6  -8   10.98    4.87
  13  -6  -9    0.00    4.35
  13   6  -9   -0.00    2.88
  13  -6 -10    5.35    4.97
  13   6 -10   -0.00    2.75
  13  -6 -11    0.00    3.81
  13   6 -11    1.60    2.71
  13  -6 -12    8.67    5.83
  13   6 -12    2.14    2.72
  13  -6 -13   12.68    6.04
  13   6 -13   13.27    4.21
  13  -6 -14    0.00    4.02
  13  -6 -15   -0.00    4.67
  13  -6 -16    3.17    4.36
  13  -6 -17   -0.00    4.04
  13  -6 -18    6.47    5.11
  13  -6 -19    0.00    4.92
  13  -6 -20    0.39    4.86
 -13   7   1    0.51    4.20
  13  -7  -1    0.57    5.23
  13   7  -1   -0.00    3.63
 -13   7   2    4.29    5.30
  13  -7  -2    4.96    5.86
  13   7  -2   -0.00    3.43
 -13   7   3    0.00    4.88
  13  -7  -3    2.16    4.90
  13   7  -3    0.00    3.61
  13  -7  -4    8.57    6.52
  13   7  -4   28.18    7.28
  13  -7  -5    6.79    6.08
  13   7  -5   -0.00    2.64
  13  -7  -6   -0.00    4.66
  13   7  -6    3.45    3.29
  13  -7  -7    0.00    4.09
  13   7  -7   -0.00    2.36
  13  -7  -8    0.00    3.80
  13  -7  -9    2.44    5.83
  13  -7 -10   16.00    7.85
  13  -7 -11   -0.00    5.20
  13  -7 -12    1.75    4.29
  13  -7 -13   -0.00    4.20
  13  -7 -14    3.63    3.92
  13  -7 -15    4.03    4.22
  13  -7 -16    0.08    4.47
  13  -7 -17    8.01    5.39
  13  -7 -18   -0.00    4.45
 -13   8   1    1.12    5.07
  13  -8  -1   -0.00    5.43
 -13   8   2   19.40    8.28
  13  -8  -2    9.90    7.96
 -13   8   3    5.50    5.94
  13  -8  -3   -0.00    6.42
 -13   8   4    5.78    6.19
  13  -8  -4    6.98    6.55
  13  -8  -5    2.46    5.85
  13  -8  -6    5.48    6.50
  13  -8  -7    0.34    5.42
  13  -8  -8   12.69    6.91
  13  -8  -9    7.30    6.29
  13  -8 -10    3.42    4.88
  13  -8 -11   -0.00    4.62
  13  -8 -12    5.66    4.88
  13  -8 -13   -0.00    4.99
  13  -8 -14    5.03    5.41
  13  -8 -15    0.00    4.29
 -13   9   1    0.30    4.30
  13  -9  -1    0.87    5.88
 -13   9   2   10.46    6.70
  13  -9  -2    5.09    5.84
 -13   9   3   -0.00    5.33
  13  -9  -3    3.90    4.48
 -13   9   4    8.02    6.46
  13  -9  -4    4.73    6.05
 -13   9   5    0.41    4.06
  13  -9  -5    0.84    5.69
  13  -9  -6    5.35    6.34
  13  -9  -7    0.20    4.27
  13  -9  -8    0.00    5.00
  13  -9  -9    0.00    5.49
  13  -9 -10   17.49    7.82
  13  -9 -11   -0.00    3.96
  13  -9 -12    0.00    5.25
 -13  10   1   -0.00    5.38
  13 -10  -1    2.48    6.69
 -13  10   2    2.03    5.30
  13 -10  -2   -0.00    5.25
 -13  10   3   -0.00    4.37
  13 -10  -3    3.36    5.66
 -13  10   4    1.56    5.02
  13 -10  -4    5.96    6.06
 -13  10   5    9.87    7.31
  13 -10  -5    0.00    4.71
 -13  10   6    2.18    5.72
  13 -10  -6    3.51    5.16
  13 -10  -7   -0.00    5.19
  13 -10  -8   12.29    7.41
  13 -10  -9   -0.00    4.30
 -13  11   1    2.43    4.96
  13 -11  -1    1.39    6.14
 -13  11   2    2.82    6.81
  13 -11  -2   -0.00    5.61
 -13  11   3    3.33    6.37
  13 -11  -3   -0.00    4.91
 -13  11   4    2.33    5.32
  13 -11  -4    1.63    4.91
 -13  11   5   -0.00    4.59
  13 -11  -5   -0.00    5.53
 -13  11   6    0.63    5.07
 -13  12   1    7.50    6.74
 -13  12   2   11.21    7.42
 -13  12   3    2.62    5.32
 -13  12   4    1.64    4.67
 -13  12   5    7.05    6.42
 -13  12   6    0.00    5.10
 -13  12   7    2.93    6.60
  12   0  -1   -0.00    3.95
  12   0  -2    9.05    5.24
  12   0  -3    0.47    4.17
  12   0  -4    4.92    4.58
  12   0  -5   -0.00    4.02
  12   0  -6   59.24   11.51
  12   0  -7    3.65    4.49
  12   0  -8    7.20    4.91
  12   0  -9    2.59    3.35
  12   0 -10   64.36   11.50
  12   0 -11   -0.00    2.87
  12   0 -12   41.26    8.59
  12   0 -13    0.00    2.25
  12   0 -14   -0.00    2.65
  12   0 -15    0.58    2.72
  12   0 -16   25.65    6.14
  12   0 -17    0.83    2.55
  12   0 -18    5.58    3.44
  12   0 -19   -0.00    2.09
  12   0 -20    5.81    3.39
  12   0 -21    2.24    2.33
  12   0 -22   10.22    4.12
  12   0 -23   -0.00    2.24
  12   0 -24    1.08    2.65
  12   0 -25    0.06    2.22
  12   0 -26    5.35    3.20
  12   0 -27   -0.00    2.57
  12   0 -28    8.30    3.53
  12   0 -29   -0.00    2.28
  12   0 -30   -0.00    2.14
  12   0 -31    0.73    2.40
  12   0 -32    8.16    4.08
  12  -1  -1    4.58    4.29
  12   1  -1   -0.00    4.64
  12  -1  -2   55.18   11.39
  12   1  -2   35.27    9.34
  12  -1  -3    7.92    5.02
  12   1  -3    4.38    4.43
  12  -1  -4   68.74   12.59
  12   1  -4   49.27   10.84
  12  -1  -5   -0.00    3.59
  12   1  -5    3.16    4.36
  12  -1  -6    4.04    3.93
  12   1  -6    1.74    3.50
  12  -1  -7    0.00    4.57
  12   1  -7    4.54    3.97
  12  -1  -8   69.41   12.63
  12   1  -8   70.64   12.33
  12  -1  -9    6.20    4.34
  12   1  -9    0.18    3.43
  12  -1 -10   14.53    5.96
  12   1 -10   16.72    5.41
  12  -1 -11   -0.00    2.79
  12   1 -11    3.34    3.72
  12  -1 -12    4.51    3.73
  12   1 -12    3.43    3.43
  12  -1 -13    3.41    3.52
  12   1 -13    0.00    2.38
  12  -1 -14   62.89   11.35
  12   1 -14   62.49   10.58
  12  -1 -15    2.36    3.35
  12   1 -15    3.22    2.72
  12  -1 -16    3.18    3.26
  12   1 -16    0.43    2.41
  12  -1 -17    1.51    2.72
  12   1 -17   -0.00    2.64
  12  -1 -18    8.26    4.25
  12   1 -18   21.23    5.01
  12  -1 -19    0.32    2.27
  12   1 -19    0.15    2.08
  12  -1 -20   15.22    4.90
  12   1 -20   11.70    3.98
  12  -1 -21   -0.00    2.55
  12   1 -21    1.47    2.22
  12  -1 -22    0.00    2.48
  12   1 -22    1.25    2.27
  12  -1 -23   -0.00    2.63
  12   1 -23    1.13    1.94
  12  -1 -24   11.78    4.37
  12   1 -24    8.08    3.19
  12  -1 -25   -0.00    2.39
  12   1 -25    1.22    2.20
  12  -1 -26    4.08    3.53
  12   1 -26    5.74    2.85
  12  -1 -27    4.93    3.40
  12   1 -27    3.07    2.57
  12  -1 -28    3.61    3.17
  12   1 -28    3.70    2.86
  12  -1 -29    0.00    2.17
  12   1 -29   -0.00    1.94
  12  -1 -30    8.50    3.88
  12  -1 -31   -0.00    3.08
  12  -2  -1   -0.00    5.10
  12   2  -1   13.99    5.74
  12  -2  -2   29.41    8.16
  12   2  -2   18.33    6.92
  12  -2  -3    1.35    4.43
  12   2  -3    5.05    4.34
  12  -2  -4   13.37    6.17
  12   2  -4   13.42    5.50
  12  -2  -5    0.57    4.40
  12   2  -5    8.39    4.75
  12  -2  -6   54.02   10.95
  12   2  -6   39.24    8.93
  12  -2  -7    6.49    4.64
  12   2  -7    8.40    4.22
  12  -2  -8    9.73    4.98
  12   2  -8   12.84    4.69
  12  -2  -9   -0.00    4.22
  12   2  -9    3.24    3.41
  12  -2 -10   21.45    7.05
  12   2 -10   31.07    6.99
  12  -2 -11   18.45    6.21
  12   2 -11    7.70    4.26
  12  -2 -12   22.02    6.59
  12   2 -12   11.45    4.71
  12  -2 -13   -0.00    3.19
  12   2 -13    0.77    2.59
  12  -2 -14    1.99    3.30
  12   2 -14    0.64    2.34
  12  -2 -15    1.11    3.08
  12   2 -15    1.52    2.59
  12  -2 -16   24.97    6.81
  12   2 -16   22.17    5.27
  12  -2 -17   -0.00    2.48
  12   2 -17   -0.00    1.92
  12  -2 -18    3.58    3.18
  12   2 -18    6.03    3.03
  12  -2 -19    2.43    3.10
  12   2 -19    1.75    2.25
  12  -2 -20    8.73    4.45
  12   2 -20    2.12    2.27
  12  -2 -21    7.39    4.15
  12   2 -21    3.07    2.15
  12  -2 -22   10.96    4.76
  12   2 -22   13.00    3.42
  12  -2 -23    0.00    3.01
  12   2 -23    0.16    1.63
  12  -2 -24   -0.00    3.42
  12   2 -24    0.25    1.77
  12  -2 -25    2.33    3.78
  12  -2 -26   11.49    4.86
  12  -2 -27    1.87    3.39
  12  -2 -28    2.20    2.93
  12  -2 -29    0.04    2.43
  12  -2 -30    2.38    3.12
 -12   3   1    1.62    4.29
  12  -3  -1    1.24    4.28
  12   3  -1    3.59    4.45
 -12   3   2   12.08    6.15
  12  -3  -2   30.58    8.17
  12   3  -2   16.41    6.53
  12  -3  -3   17.81    7.50
  12   3  -3   15.56    5.69
  12  -3  -4   31.85    8.52
  12   3  -4   19.11    6.58
  12  -3  -5    1.65    4.04
  12   3  -5    5.00    3.90
  12  -3  -6    1.32    3.99
  12   3  -6    0.64    2.82
  12  -3  -7    5.35    4.77
  12   3  -7   -0.00    3.35
  12  -3  -8    9.93    5.46
  12   3  -8   36.86    7.39
  12  -3  -9   19.33    6.61
  12   3  -9    9.36    4.24
  12  -3 -10   26.08    8.16
  12   3 -10   32.75    7.07
  12  -3 -11   -0.00    4.53
  12   3 -11   -0.10    2.71
  12  -3 -12   23.15    7.00
  12   3 -12   16.53    4.84
  12  -3 -13    2.84    4.04
  12   3 -13   -0.00    2.56
  12  -3 -14   35.12    8.71
  12   3 -14   31.41    6.44
  12  -3 -15   14.23    5.93
  12   3 -15   10.60    3.83
  12  -3 -16    0.00    3.43
  12   3 -16    1.19    2.34
  12  -3 -17    0.00    3.46
  12   3 -17   -0.00    2.08
  12  -3 -18    0.00    4.02
  12   3 -18    4.37    2.43
  12  -3 -19    7.01    4.67
  12   3 -19   10.01    3.05
  12  -3 -20   -0.00    2.90
  12   3 -20    6.47    2.37
  12  -3 -21    3.55    3.41
  12   3 -21    0.92    1.70
  12  -3 -22    4.20    3.97
  12  -3 -23    3.26    3.62
  12  -3 -24   11.80    5.19
  12  -3 -25   -0.00    3.62
  12  -3 -26    0.64    2.96
  12  -3 -27    1.40    2.76
  12  -3 -28    4.66    3.65
  12  -3 -29   -0.00    2.80
 -12   4   1   11.37    6.33
  12  -4  -1   11.72    6.11
  12   4  -1    5.86    4.91
 -12   4   2   20.28    7.21
  12  -4  -2    9.61    5.64
  12   4  -2    7.59    4.63
 -12   4   3    3.89    4.38
  12  -4  -3   10.38    5.69
  12   4  -3    0.00    3.38
 -12   4   4    2.76    4.07
  12  -4  -4   -0.00    3.75
  12   4  -4    0.00    2.84
 -12   4   5    4.57    4.35
  12  -4  -5   24.29    7.65
  12   4  -5    4.68    4.05
  12  -4  -6   42.49   10.12
  12   4  -6   20.07    6.57
  12  -4  -7   21.73    7.39
  12   4  -7   31.94    7.11
  12  -4  -8   -0.00    3.98
  12   4  -8    4.89    3.87
  12  -4  -9    9.89    5.53
  12   4  -9    9.00    4.00
  12  -4 -10   29.14    8.55
  12   4 -10   18.95    5.43
  12  -4 -11   10.26    5.55
  12   4 -11    5.10    3.07
  12  -4 -12   28.60    7.93
  12   4 -12   14.26    4.50
  12  -4 -13   -0.00    4.11
  12   4 -13    0.00    2.54
  12  -4 -14    0.00    3.32
  12   4 -14   -0.00    1.77
  12  -4 -15    4.38    4.70
  12   4 -15    7.94    3.09
  12  -4 -16   15.92    6.61
  12   4 -16   13.80    3.81
  12  -4 -17   15.09    5.83
  12   4 -17   15.61    3.89
  12  -4 -18   -0.00    4.46
  12   4 -18    6.39    2.45
  12  -4 -19    1.23    3.53
  12   4 -19    0.13    1.42
  12  -4 -20    9.12    4.76
  12  -4 -21    7.95    4.60
  12  -4 -22   18.12    6.58
  12  -4 -23    1.81    3.74
  12  -4 -24    0.84    3.09
  12  -4 -25    0.00    3.22
  12  -4 -26   10.85    5.12
  12  -4 -27    5.58    4.04
 -12   5   1   -0.00    4.10
  12  -5  -1   -0.00    4.54
  12   5  -1   -0.00    3.79
 -12   5   2    7.89    5.79
  12  -5  -2    1.59    5.00
  12   5  -2    3.88    3.50
 -12   5   3   16.69    6.92
  12  -5  -3   11.32    6.59
  12   5  -3   19.44    6.39
 -12   5   4   15.14    7.50
  12  -5  -4   15.37    6.92
  12   5  -4   14.99    5.93
 -12   5   5    0.94    3.87
  12  -5  -5    8.39    6.00
  12   5  -5    7.85    3.91
  12  -5  -6    0.00    3.80
  12   5  -6    0.00    3.34
  12  -5  -7   -0.00    4.01
  12   5  -7   11.69    4.73
  12  -5  -8   27.06    8.00
  12   5  -8   16.49    5.61
  12  -5  -9   16.67    6.99
  12   5  -9   17.30    5.23
  12  -5 -10   16.51    6.59
  12   5 -10    7.46    3.63
  12  -5 -11    2.35    5.23
  12   5 -11    0.02    2.14
  12  -5 -12   -0.00    3.36
  12   5 -12    0.84    1.95
  12  -5 -13   19.81    7.39
  12   5 -13   25.84    5.51
  12  -5 -14    6.14    5.00
  12   5 -14   21.15    4.70
  12  -5 -15   -0.00    4.09
  12   5 -15    0.00    2.12
  12  -5 -16   -0.00    3.66
  12   5 -16    1.65    1.98
  12  -5 -17    3.32    3.70
  12   5 -17    3.42    2.09
  12  -5 -18   21.37    7.05
  12  -5 -19    3.78    4.60
  12  -5 -20    7.02    5.26
  12  -5 -21    5.26    4.32
  12  -5 -22    1.20    4.41
  12  -5 -23    0.49    4.12
  12  -5 -24    4.33    4.18
  12  -5 -25    3.34    3.75
  12  -5 -26    1.64    3.79
 -12   6   1   27.54    8.99
  12  -6  -1   17.70    8.10
  12   6  -1   28.42    7.42
 -12   6   2   10.34    6.39
  12  -6  -2   17.07    7.74
  12   6  -2   13.36    5.54
 -12   6   3    3.04    4.09
  12  -6  -3   13.43    6.93
  12   6  -3    0.00    3.72
 -12   6   4    4.68    5.16
  12  -6  -4    0.76    5.05
  12   6  -4    1.15    3.62
 -12   6   5   30.39    9.20
  12  -6  -5   26.90    9.41
  12   6  -5   11.47    5.48
 -12   6   6   13.72    6.57
  12  -6  -6   12.46    6.76
  12   6  -6   24.15    6.29
  12  -6  -7    7.60    5.44
  12   6  -7   11.44    4.69
  12  -6  -8   -0.00    5.21
  12   6  -8    2.09    2.73
  12  -6  -9    0.99    4.64
  12   6  -9    3.27    3.33
  12  -6 -10   12.49    5.64
  12   6 -10    2.20    2.81
  12  -6 -11   47.88   11.04
  12   6 -11   38.98    7.60
  12  -6 -12    9.32    5.61
  12   6 -12    4.49    2.84
  12  -6 -13   -0.00    3.30
  12  -6 -14    4.05    4.81
  12  -6 -15   10.35    5.63
  12  -6 -16   11.84    5.96
  12  -6 -17   -0.00    4.01
  12  -6 -18    6.42    5.51
  12  -6 -19    0.77    4.22
  12  -6 -20    5.34    4.76
  12  -6 -21    4.91    4.84
  12  -6 -22    9.99    5.91
  12  -6 -23   -0.00    2.93
  12  -6 -24    3.02    3.91
 -12   7   1    0.00    4.10
  12  -7  -1    6.43    6.01
  12   7  -1   19.14    6.26
 -12   7   2    0.39    4.89
  12  -7  -2   22.79    9.02
  12   7  -2    4.53    4.32
 -12   7   3   12.11    7.09
  12  -7  -3   15.92    8.01
  12   7  -3   30.90    7.35
 -12   7   4    2.93    4.50
  12  -7  -4    2.17    4.67
  12   7  -4    8.70    4.48
 -12   7   5    7.11    6.01
  12  -7  -5    4.46    5.20
  12   7  -5    2.85    3.17
 -12   7   6    1.42    5.03
  12  -7  -6   -0.00    4.87
 -12   7   7    0.00    4.71
  12  -7  -7    4.85    6.36
  12  -7  -8    2.30    4.34
  12  -7  -9   20.89    8.18
  12  -7 -10   11.36    6.08
  12  -7 -11   -0.00    4.52
  12  -7 -12    6.61    4.86
  12  -7 -13   12.01    6.30
  12  -7 -14    6.09    5.54
  12  -7 -15    9.75    6.70
  12  -7 -16   -0.00    4.18
  12  -7 -17   -0.00    4.58
  12  -7 -18    0.00    4.41
  12  -7 -19   10.37    6.32
  12  -7 -20    3.51    4.52
  12  -7 -21   -0.00    4.08
  12  -7 -22    0.00    4.17
 -12   8   1   21.54    8.55
  12  -8  -1    9.44    6.93
 -12   8   2   -0.00    4.81
  12  -8  -2    4.39    4.93
 -12   8   3    5.83    6.30
  12  -8  -3    9.21    6.47
 -12   8   4    0.00    4.41
  12  -8  -4    3.28    5.16
 -12   8   5   19.14    8.37
  12  -8  -5   14.53    7.54
 -12   8   6   -0.00    4.21
  12  -8  -6    8.10    6.64
 -12   8   7   23.36    9.56
  12  -8  -7   33.70   10.32
 -12   8   8    1.67    5.10
  12  -8  -8   -0.00    4.73
  12  -8  -9    1.46    4.92
  12  -8 -10    1.28    4.93
  12  -8 -11    3.40    5.78
  12  -8 -12    0.00    5.04
  12  -8 -13    5.91    5.07
  12  -8 -14   -0.00    5.08
  12  -8 -15    5.42    5.89
  12  -8 -16    2.50    4.54
  12  -8 -17    1.69    5.52
  12  -8 -18   -0.00    5.85
  12  -8 -19    3.42    5.47
  12  -8 -20    0.19    5.51
 -12   9   1    0.27    3.80
  12  -9  -1    2.86    5.35
 -12   9   2    4.09    6.11
  12  -9  -2    2.97    4.51
 -12   9   3   20.61    8.89
  12  -9  -3   44.07   12.09
 -12   9   4    4.56    5.95
  12  -9  -4    4.51    5.33
 -12   9   5    4.07    5.60
  12  -9  -5   10.65    6.38
 -12   9   6   -0.00    5.14
  12  -9  -6    3.47    5.41
 -12   9   7    2.73    6.09
  12  -9  -7    0.30    4.49
 -12   9   8    2.40    4.35
  12  -9  -8    1.23    5.35
 -12   9   9   21.41    9.11
  12  -9  -9   24.71    9.14
  12  -9 -10   -0.00    3.84
  12  -9 -11    1.02    4.28
  12  -9 -12    3.45    5.35
  12  -9 -13    6.53    6.10
  12  -9 -14    2.20    4.42
  12  -9 -15    6.81    5.66
  12  -9 -16   -0.00    4.35
  12  -9 -17   -0.00    5.53
  12  -9 -18    0.00    4.51
 -12  10   1   -0.00    5.33
  12 -10  -1    4.63    5.63
 -12  10   2   -0.00    5.22
  12 -10  -2   -0.00    4.25
 -12  10   3    6.69    6.49
  12 -10  -3   -0.00    4.19
 -12  10   4   -0.00    5.20
  12 -10  -4    0.41    4.22
 -12  10   5    6.26    6.58
  12 -10  -5   21.27    8.64
 -12  10   6    0.27    4.51
  12 -10  -6    2.25    5.21
 -12  10   7   17.86    8.59
  12 -10  -7    9.77    6.78
 -12  10   8    8.30    6.13
  12 -10  -8    2.91    4.77
 -12  10   9   20.93    8.53
  12 -10  -9    7.47    7.13
  12 -10 -10   -0.00    3.80
  12 -10 -11   -0.00    5.07
  12 -10 -12    2.75    4.48
  12 -10 -13   -0.00    4.68
  12 -10 -14   -0.00    5.31
  12 -10 -15   -0.00    4.04
 -12  11   1    2.58    5.54
  12 -11  -1    0.00    5.08
 -12  11   2   -0.00    5.59
  12 -11  -2   -0.00    5.99
 -12  11   3    0.00    5.07
  12 -11  -3    3.03    5.55
 -12  11   4   -0.00    5.50
  12 -11  -4    0.00    4.97
 -12  11   5    8.08    6.26
  12 -11  -5   12.80    6.88
 -12  11   6    0.00    3.89
  12 -11  -6    0.00    3.88
 -12  11   7    4.28    5.23
  12 -11  -7    3.22    4.77
 -12  11   8    3.29    6.25
  12 -11  -8    2.79    6.14
 -12  11   9   13.05    7.79
  12 -11  -9    5.73    5.56
 -12  11  10    0.55    4.40
  12 -11 -10    0.00    4.67
  12 -11 -11   -0.00    3.73
  12 -11 -12   -0.00    3.34
 -12  12   1    2.48    5.84
  12 -12  -1   23.42   10.06
 -12  12   2    0.98    5.95
  12 -12  -2    0.00    5.96
 -12  12   3    0.00    5.70
  12 -12  -3    0.00    4.85
 -12  12   4   -0.00    4.50
  12 -12  -4   -0.00    4.09
 -12  12   5    6.09    6.92
  12 -12  -5    0.00    5.31
 -12  12   6    0.35    6.01
  12 -12  -6   -0.00    4.61
 -12  12   7    1.39    6.28
  12 -12  -7    8.65    6.43
 -12  12   8   -0.00    5.09
  12 -12  -8   -0.00    4.80
 -12  12   9    0.00    4.80
  12 -12  -9    1.44    5.06
 -12  12  10    4.01    6.11
  12 -13  -1    0.46    5.20
 -12  13   2   -0.00    5.49
  12 -13  -2    0.01    5.86
 -12  13   3    7.34    5.83
  12 -13  -3    5.89    6.37
 -12  13   4    1.69    4.94
  12 -13  -4    1.64    4.55
 -12  13   5    0.82    3.93
  12 -13  -5   -0.00    5.05
 -12  13   6   -0.00    6.37
 -12  13   7    7.25    6.74
 -12  13   8   -0.00    5.44
 -12  13   9   -0.00    6.03
 -12  13  10    4.13    6.00
 -12  13  11   -0.00    5.37
 -11   0   1  110.45   17.63
  11   0  -1  111.97   17.91
 -11   0   2   -0.00    3.78
  11   0  -2    0.00    4.02
 -11   0   3   36.68    8.65
  11   0  -3   38.61    9.10
 -11   0   4    3.03    3.54
  11   0  -4   -0.00    3.68
  11   0  -5  136.09   19.69
  11   0  -6   -0.00    3.69
  11   0  -7    0.00    3.18
  11   0  -8    1.44    2.95
  11   0  -9   39.48    8.54
  11   0 -10    3.11    3.43
  11   0 -11   62.72   10.79
  11   0 -12   -0.00    2.88
  11   0 -13    5.53    3.18
  11   0 -14    1.43    2.76
  11   0 -15   27.05    6.29
  11   0 -16    0.66    2.38
  11   0 -17   12.42    3.97
  11   0 -18    2.55    2.41
  11   0 -19   11.53    3.94
  11   0 -20   -0.00    2.23
  11   0 -21   31.44    6.35
  11   0 -22   -0.00    2.16
  11   0 -23   -0.00    2.26
  11   0 -24    0.00    2.27
  11   0 -25   19.69    5.02
  11   0 -26    0.21    1.97
  11   0 -27   11.67    4.23
  11   0 -28    1.49    2.52
  11   0 -29    0.43    2.28
  11   0 -30   -0.00    2.23
  11   0 -31    9.72    4.44
  11   0 -32   -0.00    2.86
  11   0 -33    1.42    2.56
  11   0 -34    2.17    3.00
 -11   1   1   80.55   15.41
  11  -1  -1   91.20   16.05
  11   1  -1  105.70   16.25
 -11  -1   1  105.88   16.10
 -11   1   2   -0.00    4.01
  11  -1  -2    3.80    4.33
  11   1  -2    9.14    5.08
 -11  -1   2    4.78    4.53
 -11   1   3   39.73   10.04
  11  -1  -3   51.47   11.25
  11   1  -3   69.98   11.76
 -11  -1   3   72.80   11.78
 -11   1   4    0.00    3.57
  11  -1  -4   -0.00    3.72
  11   1  -4   -0.00    3.03
 -11   1   5    9.00    4.78
  11  -1  -5    8.79    5.15
  11   1  -5    3.55    3.96
  11  -1  -6   -0.00    3.62
  11   1  -6    5.49    3.74
  11  -1  -7   55.95   10.76
  11   1  -7   53.41   10.18
  11  -1  -8   10.30    4.69
  11   1  -8    0.73    3.19
  11  -1  -9   39.40    8.79
  11   1  -9   43.24    8.49
  11  -1 -10   -0.00    3.11
  11   1 -10    0.64    2.68
  11  -1 -11    9.56    4.72
  11  -1 -12    3.50    3.51
  11   1 -12    0.00    2.97
  11  -1 -13   47.66    9.07
  11   1 -13   42.75    8.04
  11  -1 -14    0.53    2.73
  11   1 -14    0.00    2.27
  11  -1 -15    0.00    2.39
  11   1 -15   -0.00    1.94
  11  -1 -16    2.38    2.69
  11   1 -16    0.16    2.28
  11  -1 -17   18.17    5.73
  11   1 -17   39.76    6.50
  11  -1 -18    0.69    2.78
  11   1 -18   -0.00    1.95
  11  -1 -19    9.09    4.01
  11   1 -19    5.66    3.00
  11  -1 -20    1.06    2.61
  11   1 -20    0.89    1.76
  11  -1 -21    1.94    3.20
  11   1 -21    0.25    1.96
  11  -1 -22   -0.00    2.40
  11   1 -22    0.54    1.99
  11  -1 -23   38.04    7.66
  11   1 -23   36.00    6.44
  11  -1 -24   -0.00    2.39
  11   1 -24    0.09    1.99
  11  -1 -25   11.28    4.04
  11   1 -25    3.00    2.25
  11  -1 -26   -0.00    2.97
  11   1 -26    0.47    1.86
  11  -1 -27    5.09    4.01
  11   1 -27    7.70    3.22
  11  -1 -28    2.15    2.74
  11   1 -28   -0.00    2.16
  11  -1 -29    4.78    3.70
  11   1 -29    8.67    3.27
  11  -1 -30   -0.00    2.85
  11   1 -30   -0.00    2.35
  11  -1 -31    2.19    3.12
  11   1 -31    2.64    2.76
  11  -1 -32    1.65    3.23
  11   1 -32   -0.00    2.42
  11  -1 -33    4.35    4.34
  11   1 -33    8.08    3.56
  11   1 -34   -0.00    2.37
  11   1 -35    7.47    3.93
 -11   2   1   30.50    8.57
  11  -2  -1   44.97    9.78
  11   2  -1   20.31    7.46
 -11  -2   1   22.37    7.04
 -11   2   2   -0.00    3.37
  11  -2  -2    3.94    4.17
  11   2  -2   -0.00    3.67
 -11  -2   2   -0.00    3.67
 -11   2   3   14.02    5.60
  11  -2  -3    7.26    5.43
  11   2  -3   22.36    6.38
 -11   2   4    4.06    4.46
  11  -2  -4   12.81    5.61
  11   2  -4    7.43    4.34
 -11   2   5   73.11   12.80
  11  -2  -5   58.65   12.42
  11   2  -5   65.16   11.57
 -11   2   6    9.40    5.43
  11  -2  -6   35.77    8.60
  11   2  -6   27.02    6.63
  11  -2  -7   21.06    6.73
  11   2  -7    9.45    4.83
  11  -2  -8    9.93    5.68
  11   2  -8   20.54    5.76
  11  -2  -9   35.25    8.69
  11   2  -9   49.44    8.59
  11  -2 -10   -0.00    3.14
  11   2 -10    6.61    3.80
  11  -2 -11   34.86    8.54
  11   2 -11   39.90    7.55
  11  -2 -12    1.52    3.45
  11   2 -12    0.92    2.56
  11  -2 -13   -0.00    3.44
  11   2 -13   -0.00    2.48
  11  -2 -14    2.16    2.83
  11   2 -14    6.99    3.23
  11  -2 -15   19.13    6.15
  11   2 -15   29.62    5.57
  11  -2 -16   16.46    5.14
  11   2 -16    8.68    3.41
  11  -2 -17    9.05    4.28
  11   2 -17    7.32    2.85
  11  -2 -18   -0.00    2.74
  11   2 -18    2.48    1.92
  11  -2 -19   13.58    5.02
  11   2 -19   16.91    3.79
  11  -2 -20    4.94    3.41
  11   2 -20    7.59    2.76
  11  -2 -21   26.99    6.38
  11   2 -21   17.96    3.98
  11  -2 -22    1.80    2.93
  11   2 -22    1.27    1.67
  11  -2 -23    1.46    3.00
  11   2 -23    0.75    1.76
  11  -2 -24    5.59    3.45
  11   2 -24    0.93    1.52
  11  -2 -25   18.04    5.42
  11   2 -25   10.32    2.98
  11  -2 -26    0.00    2.84
  11   2 -26    0.99    1.68
  11  -2 -27   16.55    5.46
  11   2 -27   12.58    3.33
  11  -2 -28   -0.00    2.93
  11   2 -28   -0.00    1.82
  11  -2 -29    0.00    3.15
  11   2 -29    3.87    2.53
  11  -2 -30    3.38    3.28
  11  -2 -31    9.41    4.48
  11  -2 -32   -0.00    3.27
  11  -3  -1   16.61    6.64
  11   3  -1   19.05    6.45
 -11  -3   1   18.71    5.97
  11  -3  -2   16.59    7.35
  11   3  -2   21.59    6.72
 -11   3   3   46.95   11.60
  11  -3  -3   83.83   14.40
  11   3  -3   67.01   11.88
 -11   3   4   11.62    5.80
  11  -3  -4   19.53    6.87
  11   3  -4   19.24    5.94
 -11   3   5    6.29    4.51
  11  -3  -5    5.78    4.92
  11   3  -5    7.00    4.31
 -11   3   6   17.57    6.68
  11  -3  -6   16.95    6.25
  11   3  -6   14.58    5.07
 -11   3   7   64.53   12.24
  11  -3  -7   66.31   12.80
  11   3  -7   59.18   10.40
  11  -3  -8   10.82    5.50
  11   3  -8    0.00    2.93
  11  -3  -9   16.40    6.16
  11   3  -9   10.95    4.10
  11  -3 -10    2.70    4.27
  11   3 -10    1.85    2.52
  11  -3 -11    7.99    5.26
  11   3 -11   17.69    4.72
  11  -3 -12   15.89    5.82
  11   3 -12   17.42    4.52
  11  -3 -13   30.76    7.53
  11   3 -13   22.68    5.18
  11  -3 -14    1.57    3.49
  11   3 -14    0.81    2.14
  11  -3 -15    0.63    3.47
  11   3 -15    0.65    1.89
  11  -3 -16   -0.00    3.05
  11   3 -16    0.00    1.86
  11  -3 -17    9.83    5.02
  11   3 -17    9.66    2.85
  11  -3 -18   10.89    4.58
  11   3 -18    3.81    2.27
  11  -3 -19   20.02    6.36
  11   3 -19   15.81    3.40
  11  -3 -20    3.80    3.94
  11   3 -20    4.45    2.05
  11  -3 -21    6.65    3.66
  11   3 -21    1.02    1.39
  11  -3 -22    4.08    4.00
  11   3 -22    7.31    2.08
  11  -3 -23   43.77    9.14
  11  -3 -24   11.87    4.94
  11  -3 -25    0.54    2.65
  11  -3 -26    1.98    3.39
  11  -3 -27   16.15    5.93
  11  -3 -28    0.75    3.02
  11  -3 -29    5.24    3.99
  11  -3 -30    4.09    3.40
  11  -3 -31    0.00    3.51
 -11   4   1   30.25    8.91
  11  -4  -1   35.96    9.92
  11   4  -1   30.47    7.92
  11  -4  -2   -0.00    4.00
  11   4  -2   -0.00    2.53
  11  -4  -3   -0.00    4.71
  11   4  -3   10.10    4.52
  11  -4  -4    0.23    3.40
  11   4  -4   16.39    5.29
  11  -4  -5   86.83   15.21
  11   4  -5   69.06   12.22
  11  -4  -6   16.96    7.03
  11   4  -6   16.66    5.08
 -11   4   7    8.07    5.50
  11  -4  -7   16.21    6.54
  11   4  -7   16.06    4.89
 -11   4   8    0.00    3.55
  11  -4  -8    7.45    5.31
  11   4  -8   11.68    4.42
  11  -4  -9   30.27    9.50
  11   4  -9   47.55    8.18
  11  -4 -10   12.92    5.85
  11   4 -10    9.91    3.81
  11  -4 -11   35.20    8.81
  11   4 -11   28.89    6.18
  11  -4 -12   -0.00    3.28
  11   4 -12   -0.00    2.03
  11  -4 -13    1.45    3.25
  11   4 -13    3.27    2.51
  11  -4 -14    3.87    3.71
  11   4 -14    6.40    2.63
  11  -4 -15   20.68    6.93
  11   4 -15   17.64    4.00
  11  -4 -16   10.88    5.54
  11   4 -16    6.15    2.56
  11  -4 -17   -0.00    3.25
  11   4 -17    2.74    1.81
  11  -4 -18   -0.00    3.67
  11   4 -18    0.97    1.63
  11  -4 -19    4.91    4.40
  11   4 -19    5.20    1.79
  11  -4 -20    2.50    4.27
  11   4 -20    5.95    1.53
  11  -4 -21   19.06    6.45
  11  -4 -22    7.74    4.30
  11  -4 -23    0.30    3.29
  11  -4 -24   -0.00    3.37
  11  -4 -25   17.87    6.01
  11  -4 -26   15.23    5.92
  11  -4 -27    0.86    3.82
  11  -4 -28   -0.00    3.18
  11  -4 -29    0.00    4.03
  11  -4 -30    6.04    4.39
 -11   5   1    0.97    3.94
  11  -5  -1    4.27    5.36
  11   5  -1    2.44    3.54
 -11   5   2   36.26    9.88
  11  -5  -2   35.59   10.16
  11   5  -2   38.37    8.94
 -11   5   3   45.15   11.11
  11  -5  -3   69.19   12.87
  11   5  -3   37.77    8.80
 -11   5   4    0.86    3.86
  11  -5  -4    7.10    5.41
  11   5  -4    7.11    4.35
 -11   5   5    3.66    4.57
  11  -5  -5   -0.00    4.80
  11   5  -5   -0.00    3.64
  11  -5  -6    3.91    5.47
  11   5  -6   16.44    5.23
  11  -5  -7   33.38    9.39
  11  -5  -8   27.50    7.62
  11   5  -8    3.73    3.39
  11  -5  -9   21.27    7.22
  11   5  -9   14.00    4.52
  11  -5 -10   -0.00    4.07
  11   5 -10    2.19    2.89
  11  -5 -11    3.43    4.67
  11   5 -11   11.59    3.78
  11  -5 -12   31.53    8.62
  11   5 -12   25.95    5.58
  11  -5 -13   29.37    8.68
  11   5 -13   27.73    5.54
  11  -5 -14    3.71    4.25
  11   5 -14    2.08    2.05
  11  -5 -15    0.16    3.98
  11   5 -15    1.53    1.74
  11  -5 -16    0.00    4.06
  11   5 -16    0.21    1.71
  11  -5 -17    6.66    4.82
  11  -5 -18   18.07    6.52
  11  -5 -19   28.61    8.28
  11  -5 -20    1.50    3.80
  11  -5 -21    3.08    3.77
  11  -5 -22   11.42    5.55
  11  -5 -23   18.54    6.72
  11  -5 -24    0.00    3.92
  11  -5 -25    3.76    4.42
  11  -5 -26   -0.00    4.03
  11  -5 -27    2.03    4.19
  11  -5 -28    9.97    5.27
  11  -5 -29    0.00    3.50
 -11   6   1   26.98    9.13
  11  -6  -1   48.17   11.18
  11   6  -1   29.81    8.01
 -11   6   2   -0.00    3.98
  11  -6  -2    2.89    4.78
  11   6  -2    1.94    3.87
 -11   6   3    4.88    5.42
  11  -6  -3    2.50    4.85
  11   6  -3    4.64    4.15
 -11   6   4   15.92    7.40
  11  -6  -4   28.00    9.10
  11   6  -4   25.76    6.97
 -11   6   5   20.81    8.10
  11  -6  -5   18.37    7.49
  11   6  -5   21.68    6.19
 -11   6   6    0.23    4.44
  11  -6  -6   27.74    8.39
  11   6  -6   12.75    4.82
 -11   6   7    6.23    5.51
  11  -6  -7    9.70    6.15
  11   6  -7    3.47    3.21
 -11   6   8   13.68    7.16
  11  -6  -8   12.53    6.92
  11   6  -8   16.38    5.04
 -11   6   9   12.18    6.27
  11  -6  -9    2.10    4.33
  11   6  -9    4.48    2.97
 -11   6  10   24.53    8.39
  11  -6 -10   40.03    9.89
  11   6 -10   20.40    5.57
  11  -6 -11    6.75    5.98
  11   6 -11    6.80    3.26
  11  -6 -12    0.00    4.67
  11  -6 -13   11.46    6.43
  11  -6 -14   13.17    6.32
  11  -6 -15   11.59    5.83
  11  -6 -16   13.97    6.73
  11  -6 -17    0.00    3.49
  11  -6 -18    1.02    3.98
  11  -6 -19   18.37    7.35
  11  -6 -20    2.26    3.81
  11  -6 -21   10.67    5.97
  11  -6 -22    5.59    4.47
  11  -6 -23    0.65    4.40
  11  -6 -24    7.74    4.78
  11  -6 -25    0.00    3.97
  11  -6 -26    8.48    5.67
  11  -6 -27    0.00    4.46
 -11   7   1   10.48    6.30
  11  -7  -1    0.36    3.89
  11   7  -1   10.51    4.92
 -11   7   2   16.08    7.84
  11  -7  -2   24.24    9.30
  11   7  -2   33.41    7.95
 -11   7   3    0.00    4.52
  11  -7  -3    2.00    5.55
 -11   7   4   14.94    7.31
  11  -7  -4   12.29    7.24
 -11   7   5    3.32    5.49
  11  -7  -5   -0.00    4.00
 -11   7   6   14.35    6.83
  11  -7  -6   17.88    7.60
 -11   7   7   -0.00    4.67
  11  -7  -7    0.00    4.28
 -11   7   8   32.18    9.66
  11  -7  -8   24.92    8.60
 -11   7   9   20.26    7.90
  11  -7  -9   36.09    9.83
 -11   7  10   -0.00    4.82
  11  -7 -10   -0.00    4.50
 -11   7  11    5.22    5.03
  11  -7 -11   -0.00    4.52
  11  -7 -12   27.11    9.25
  11  -7 -13   13.79    6.26
  11  -7 -14    9.46    5.87
  11  -7 -15    0.00    4.26
  11  -7 -16    6.19    4.51
  11  -7 -17    2.35    4.68
  11  -7 -18   13.70    6.65
  11  -7 -19    4.02    4.63
  11  -7 -20    0.00    3.64
  11  -7 -21   -0.00    4.29
  11  -7 -22    6.35    5.35
  11  -7 -23    2.17    3.74
  11  -7 -24   -0.00    4.03
  11  -7 -25   -0.00    3.87
  11  -7 -26   -0.00    5.02
 -11   8   1   -0.00    5.04
  11  -8  -1   -0.00    5.79
 -11   8   2    8.57    6.57
  11  -8  -2   10.44    6.56
 -11   8   3    2.80    4.92
  11  -8  -3    1.88    4.79
 -11   8   4   34.86   10.16
  11  -8  -4   27.27    9.45
 -11   8   5    3.91    5.13
  11  -8  -5    7.72    5.94
 -11   8   6   19.03    8.38
  11  -8  -6   40.91   10.97
 -11   8   7    5.06    4.92
  11  -8  -7    1.19    4.22
 -11   8   8    6.63    5.18
  11  -8  -8    8.88    5.39
 -11   8   9   -0.00    4.18
  11  -8  -9    7.90    5.48
 -11   8  10   11.78    7.07
  11  -8 -10   34.41    9.64
 -11   8  11    1.32    4.69
  11  -8 -11    0.00    4.26
  11  -8 -12    1.89    3.72
  11  -8 -13    3.90    4.45
  11  -8 -14    2.05    4.18
  11  -8 -15   11.03    6.21
  11  -8 -16   10.14    5.67
  11  -8 -17   -0.00    4.50
  11  -8 -18    0.76    4.20
  11  -8 -19    3.76    4.75
  11  -8 -20   13.67    7.14
  11  -8 -21    2.72    4.57
  11  -8 -22   15.20    7.57
  11  -8 -23    0.00    4.16
  11  -8 -24    2.40    4.50
 -11   9   1    2.92    5.02
 -11   9   2   36.68   10.97
  11  -9  -2   31.53   10.36
 -11   9   3   -0.00    5.77
  11  -9  -3    1.72    4.68
 -11   9   4   14.80    8.19
  11  -9  -4   26.93    8.76
 -11   9   5    3.67    4.77
  11  -9  -5   -0.00    4.64
 -11   9   6    2.61    4.98
  11  -9  -6   22.77    8.34
 -11   9   7    3.32    5.12
  11  -9  -7    3.38    4.41
 -11   9   8   16.12    7.94
  11  -9  -8   30.61   10.10
 -11   9   9   -0.00    4.32
  11  -9  -9   -0.00    5.40
 -11   9  10   -0.00    5.25
  11  -9 -10   -0.00    3.38
 -11   9  11    3.66    5.61
  11  -9 -11   -0.00    4.99
 -11   9  12   14.06    7.39
  11  -9 -12   17.45    7.35
  11  -9 -13    1.78    4.27
  11  -9 -14    0.00    4.93
  11  -9 -15    2.88    4.85
  11  -9 -16    3.64    5.18
  11  -9 -17   -0.00    4.55
  11  -9 -18   28.00    8.97
  11  -9 -19    4.69    5.32
  11  -9 -20    1.23    4.15
  11  -9 -21    0.60    3.81
  11  -9 -22    7.93    6.34
 -11  10   1   -0.00    4.58
  11 -10  -1   -0.00    4.76
 -11  10   2    3.05    5.54
  11 -10  -2    3.69    5.62
 -11  10   3    2.14    5.72
  11 -10  -3    2.64    5.12
 -11  10   4   13.49    7.62
  11 -10  -4   14.09    7.20
 -11  10   5    3.36    5.01
  11 -10  -5   -0.00    3.70
 -11  10   6   15.41    8.05
  11 -10  -6    5.49    5.41
 -11  10   7   -0.00    5.53
  11 -10  -7    0.55    4.58
 -11  10   8    8.39    6.28
  11 -10  -8    2.25    5.34
 -11  10   9   -0.00    4.93
  11 -10  -9    0.00    4.40
 -11  10  10   17.82    7.67
  11 -10 -10    1.06    4.77
 -11  10  11    5.29    5.91
  11 -10 -11   -0.00    5.02
 -11  10  12   -0.00    4.11
  11 -10 -12   -0.00    4.14
 -11  10  13    0.00    5.59
  11 -10 -13   -0.00    5.29
  11 -10 -14    3.80    5.47
  11 -10 -15    1.19    3.69
  11 -10 -16    8.23    6.28
  11 -10 -17    1.52    3.68
  11 -10 -18   -0.00    4.03
  11 -10 -19   -0.00    4.70
  11 -10 -20   -0.00    5.69
 -11  11   1    1.37    5.18
  11 -11  -1    7.97    7.01
 -11  11   2    8.11    6.44
  11 -11  -2   -0.00    3.90
 -11  11   3   -0.00    5.47
  11 -11  -3   -0.00    4.44
 -11  11   4    3.88    5.78
  11 -11  -4    8.20    6.46
 -11  11   5    4.96    5.68
  11 -11  -5    0.85    4.35
 -11  11   6    0.48    5.27
  11 -11  -6    5.01    6.26
 -11  11   7   -0.00    5.08
  11 -11  -7    2.86    4.80
 -11  11   8   17.43    9.06
  11 -11  -8    7.13    6.35
 -11  11   9    0.00    3.90
  11 -11  -9   -0.00    4.60
 -11  11  10    0.00    4.60
  11 -11 -10    3.46    6.07
 -11  11  11    1.97    6.13
  11 -11 -11    3.59    5.23
 -11  11  12   -0.00    5.87
  11 -11 -12   27.14    9.49
 -11  11  13   -0.00    5.99
  11 -11 -13    0.13    5.43
  11 -11 -14    5.18    5.95
  11 -11 -15    7.73    7.07
  11 -11 -16   -0.00    5.22
  11 -11 -17   -0.00    4.10
 -11  12   1    0.18    5.52
  11 -12  -1    3.66    5.97
 -11  12   2    3.05    5.79
  11 -12  -2    6.79    6.05
 -11  12   3    4.86    6.77
  11 -12  -3   -0.00    4.59
 -11  12   4    3.56    5.82
  11 -12  -4   14.35    8.16
 -11  12   5    0.81    5.22
  11 -12  -5   -0.00    5.46
 -11  12   6   25.48   10.06
  11 -12  -6   23.94    9.90
 -11  12   7    1.36    5.85
  11 -12  -7   -0.00    4.80
 -11  12   8    0.54    5.74
  11 -12  -8    1.68    4.83
 -11  12   9    3.29    5.24
  11 -12  -9    3.60    5.24
 -11  12  10    2.23    5.02
  11 -12 -10    3.82    5.87
 -11  12  11    5.73    6.08
  11 -12 -11    2.48    5.37
 -11  12  12    0.00    5.09
  11 -12 -12   11.41    7.01
 -11  12  13    0.00    5.62
  11 -12 -13    0.00    6.08
 -11  12  14    0.00    5.99
  11 -12 -14    1.36    5.01
  11 -12 -15    1.20    4.60
 -11  13   1    3.73    6.23
  11 -13  -1    4.55    5.92
 -11  13   2    0.00    6.04
  11 -13  -2    8.40    6.76
 -11  13   3   11.00    7.28
  11 -13  -3    4.32    5.71
 -11  13   4    1.47    5.74
  11 -13  -4    8.47    6.05
 -11  13   5    0.25    4.97
  11 -13  -5   -0.00    5.50
 -11  13   6   -0.00    6.08
  11 -13  -6   -0.00    4.91
 -11  13   7   -0.00    5.56
  11 -13  -7    1.54    4.74
 -11  13   8   16.46    9.13
  11 -13  -8   12.31    8.54
 -11  13   9    2.15    5.36
  11 -13  -9    0.00    5.11
 -11  13  10   -0.00    6.16
  11 -13 -10    5.45    5.93
 -11  13  11    3.11    6.42
  11 -13 -11   -0.00    5.31
 -11  13  12    0.00    4.95
  11 -13 -12   -0.00    4.52
 -11  13  13    7.48    7.85
 -11  13  14    0.00    5.38
  11 -14  -1   -0.00    5.71
  11 -14  -2    3.25    5.38
  11 -14  -3   -0.00    5.05
  11 -14  -4   -0.00    4.03
  11 -14  -5    1.90    5.23
 -11  14   6    2.56    6.60
  11 -14  -6   -0.00    5.33
 -11  14   7    0.39    5.62
  11 -14  -7    0.00    4.41
 -11  14   8    1.86    5.47
  11 -14  -8    5.54    6.18
 -11  14   9    3.05    5.94
  11 -14  -9   -0.00    5.11
 -11  14  10   -0.00    6.51
 -11  14  11   -0.00    5.07
 -11  14  12    4.68    6.04
 -11  14  13    7.43    7.45
  11 -15  -4   -0.00    4.54
  11 -15  -5   -0.00    4.81
 -10   0   1   -0.00    3.74
  10   0  -1    1.05    3.64
  10   0  -1   -0.00    3.60
 -10   0   2   26.46    7.43
  10   0  -2   39.78    7.69
  10   0  -2   19.54    7.09
 -10   0   3    0.40    3.07
  10   0  -3    0.63    3.16
  10   0  -3   -0.00    3.66
 -10   0   4   97.23   17.07
  10   0  -4  144.54   18.38
  10   0  -4  148.32   19.08
 -10   0   5    0.24    3.00
  10   0  -5    1.93    3.75
 -10   0   6   33.59    7.81
  10   0  -6   42.36    8.45
 -10   0   7    1.55    2.87
  10   0  -7   -0.00    2.92
  10   0  -8   29.30    7.03
  10   0  -9    0.00    2.87
  10   0 -10  168.77   22.03
  10   0 -11   -0.00    2.42
  10   0 -12   -0.00    2.58
  10   0 -13   -0.00    2.25
  10   0 -14   29.86    6.34
  10   0 -15   -0.00    1.95
  10   0 -16   48.36    8.30
  10   0 -17    0.37    2.29
  10   0 -18   37.95    7.15
  10   0 -19   -0.00    2.56
  10   0 -20   56.72    9.08
  10   0 -21   -0.00    2.00
  10   0 -22    0.23    2.42
  10   0 -23    0.15    2.17
  10   0 -24   11.63    4.04
  10   0 -25    0.42    2.25
  10   0 -26   44.60    8.24
  10   0 -27    0.00    2.37
  10   0 -28    4.76    3.14
  10   0 -29   -0.00    2.86
  10   0 -30    6.17    3.52
  10   0 -31    3.58    2.96
  10   0 -32    7.59    3.69
  10   0 -33   -0.00    2.72
  10   0 -34    5.66    3.44
  10   0 -35    1.25    2.94
 -10   1   1    2.16    3.77
  10  -1  -1    4.56    4.87
  10   1  -1    0.00    3.30
  10   1  -1    0.37    3.31
 -10  -1   1    1.15    3.92
 -10   1   2  146.03   22.13
  10  -1  -2  154.84   22.01
  10  -1  -2  160.14   23.13
  10   1  -2  156.79   21.55
  10   1  -2  163.73   22.47
 -10  -1   2  187.80   22.90
 -10   1   3   17.32    5.94
  10  -1  -3   17.91    5.74
  10  -1  -3   11.79    5.36
  10   1  -3    9.69    4.63
  10   1  -3   12.70    5.48
 -10  -1   3    7.08    4.42
 -10   1   4    0.00    3.55
  10  -1  -4    1.65    3.53
  10  -1  -4    3.23    3.75
  10   1  -4    1.30    3.40
 -10  -1   4    2.97    3.40
 -10   1   5   18.72    5.64
  10  -1  -5   18.62    5.19
  10  -1  -5   15.18    5.78
  10   1  -5   10.88    4.72
 -10  -1   5   17.82    5.42
 -10   1   6  100.94   15.50
  10  -1  -6  113.79   16.28
  10   1  -6   96.42   14.96
 -10  -1   6   99.82   14.85
 -10   1   7    7.18    3.87
  10  -1  -7    6.06    4.42
  10   1  -7    8.85    4.52
 -10  -1   7    2.32    1.36
 -10   1   8   57.11   10.80
  10  -1  -8   72.66   11.99
  10   1  -8   70.47   11.13
  10  -1  -9    1.64    3.22
  10   1  -9    0.00    2.64
  10  -1 -10   -0.00    2.98
  10   1 -10   -0.00    3.03
  10  -1 -11   25.64    6.01
  10   1 -11   17.20    4.80
  10  -1 -12  118.42   15.86
  10   1 -12   95.93   14.20
  10  -1 -13    1.81    2.49
  10   1 -13    0.00    2.04
  10  -1 -14   10.98    4.47
  10   1 -14    9.24    3.61
  10  -1 -15   -0.00    2.57
  10   1 -15   -0.00    1.90
  10   1 -16   31.29    5.94
  10  -1 -17    0.00    2.49
  10   1 -17    0.37    1.57
  10  -1 -18   38.64    7.51
  10   1 -18   34.72    6.25
  10  -1 -19    3.71    2.87
  10   1 -19    1.17    2.03
  10  -1 -20    2.81    2.49
  10   1 -20   -0.00    1.75
  10  -1 -21    3.75    2.93
  10   1 -21   -0.00    1.71
  10  -1 -22   73.48   11.92
  10   1 -22   81.22   10.89
  10  -1 -23    0.30    2.25
  10   1 -23   -0.00    2.17
  10  -1 -24    1.18    2.71
  10   1 -24    9.71    3.20
  10  -1 -25    0.17    2.37
  10   1 -25    0.47    2.02
  10  -1 -26    3.22    3.36
  10   1 -26    3.06    2.79
  10  -1 -27   -0.00    3.13
  10   1 -27    0.14    2.06
  10  -1 -28   21.00    5.77
  10   1 -28    9.68    3.77
  10  -1 -29    4.28    3.54
  10   1 -29   -0.00    2.20
  10  -1 -30    0.33    2.92
  10   1 -30    0.33    2.14
  10  -1 -31    0.00    2.83
  10   1 -31    0.20    2.45
  10  -1 -32   12.47    4.86
  10   1 -32    7.36    3.63
  10  -1 -33    0.74    2.74
  10   1 -33    3.55    2.68
  10  -1 -34    2.26    3.43
  10   1 -34    2.41    3.07
  10   1 -35    0.00    2.66
  10   1 -36   -0.00    2.61
 -10   2   1   -0.00    3.63
  10  -2  -1    0.91    3.23
  10   2  -1    6.25    3.92
  10   2  -1    2.49    3.78
 -10  -2   1    7.21    4.01
 -10   2   2    1.35    3.49
  10  -2  -2    0.87    3.79
  10   2  -2   -0.00    2.83
  10   2  -2    8.91    4.79
 -10  -2   2    4.23    3.70
 -10   2   3    0.00    3.27
  10  -2  -3   -0.00    3.58
  10   2  -3    1.36    3.18
 -10  -2   3   -0.00    2.86
 -10   2   4  159.18   22.65
  10  -2  -4  167.38   23.14
  10   2  -4  154.40   21.68
 -10  -2   4  168.15   21.94
 -10   2   5   52.54    9.93
  10  -2  -5   38.31    8.77
  10  -2  -5   36.83    9.16
  10   2  -5   40.39    8.48
 -10  -2   5   51.59    8.93
 -10   2   6   50.75    9.46
  10  -2  -6   44.12    8.43
  10  -2  -6   54.06   10.05
  10   2  -6   41.38    7.98
 -10  -2   6   28.98    4.48
 -10   2   7    3.49    3.78
  10  -2  -7    7.12    4.37
  10   2  -7    3.34    3.30
 -10   2   8   16.53    5.75
  10  -2  -8   20.80    6.56
  10   2  -8   20.77    5.29
 -10   2   9   14.00    5.00
  10  -2  -9   13.30    4.96
  10   2  -9   10.10    3.92
  10  -2 -10   89.32   14.81
  10   2 -10   92.74   13.07
  10  -2 -11    8.05    4.27
  10   2 -11   11.27    3.95
  10  -2 -12    2.46    3.47
  10   2 -12    0.58    2.24
  10  -2 -13   -0.00    3.19
  10   2 -13    0.72    2.25
  10  -2 -14   33.02    8.34
  10   2 -14   49.52    7.32
  10  -2 -15   35.40    6.95
  10   2 -15   14.21    3.70
  10  -2 -16   18.51    5.88
  10   2 -16   15.00    3.64
  10  -2 -17    0.51    3.25
  10   2 -17   -0.00    1.70
  10  -2 -18    8.85    3.96
  10   2 -18    9.84    2.83
  10  -2 -19    2.98    3.21
  10   2 -19    5.54    2.16
  10  -2 -20   51.28    9.49
  10  -2 -21    3.51    3.11
  10   2 -21    2.77    2.00
  10  -2 -22    2.75    3.34
  10   2 -22    1.97    1.82
  10  -2 -23    0.82    3.05
  10   2 -23   -0.00    1.68
  10  -2 -24   25.56    6.70
  10   2 -24   25.96    4.71
  10  -2 -25   -0.00    2.89
  10   2 -25    4.32    2.30
  10  -2 -26   18.89    5.99
  10   2 -26   19.70    4.22
  10  -2 -27   -0.00    3.37
  10   2 -27    0.96    1.82
  10  -2 -28   -0.00    3.00
  10   2 -28    3.27    2.47
  10  -2 -29   -0.00    3.11
  10   2 -29    1.38    2.07
  10  -2 -30    9.65    4.67
  10   2 -30    6.29    2.90
  10  -2 -31    1.42    3.14
  10   2 -31    1.10    2.26
  10  -2 -32   -0.00    2.78
  10   2 -32   -0.00    2.22
  10  -2 -33    0.32    2.90
  10   2 -33   -0.00    2.25
  10  -2 -34    9.13    4.98
  10   2 -34   14.23    4.33
  10   2 -35    3.00    2.64
  10   2 -36    4.03    2.88
 -10   3   1   18.79    6.35
  10  -3  -1   13.54    6.23
  10   3  -1    9.78    4.81
 -10  -3   1    6.22    4.63
 -10   3   2   94.52   15.92
  10  -3  -2   89.26   15.76
  10   3  -2   89.08   14.42
 -10  -3   2   91.49   14.55
 -10   3   3   63.52   12.16
  10  -3  -3   64.57   12.34
  10   3  -3   60.41   11.21
 -10  -3   3   62.29   11.06
 -10   3   4    2.13    3.90
  10  -3  -4    2.35    3.96
  10   3  -4    0.41    2.59
  10   3  -4   -0.00    3.30
 -10  -3   4    0.49    3.02
 -10   3   5   10.50    5.59
  10  -3  -5    7.56    5.30
  10   3  -5   13.95    4.63
  10   3  -5    9.66    4.57
 -10   3   6   15.85    5.91
  10  -3  -6   26.29    7.35
  10   3  -6   18.20    5.49
 -10   3   7   14.04    5.78
  10  -3  -7   19.74    6.53
  10   3  -7   26.23    5.90
 -10   3   8   74.46   13.15
  10  -3  -8   73.56   13.40
  10   3  -8   75.06   11.37
 -10   3   9   15.52    5.60
  10  -3  -9    3.19    4.30
  10   3  -9    6.80    3.23
 -10   3  10    3.39    4.40
  10  -3 -10    2.50    3.26
  10   3 -10    0.61    2.59
  10  -3 -11   15.88    5.59
  10   3 -11    9.00    3.50
  10  -3 -12   28.21    8.40
  10   3 -12   52.78    7.63
  10  -3 -13   -0.00    3.27
  10   3 -13   -0.00    1.98
  10  -3 -14    6.04    4.18
  10   3 -14    4.60    2.42
  10  -3 -15    9.13    4.56
  10   3 -15    1.68    1.83
  10  -3 -16   23.95    6.65
  10   3 -16   23.92    4.32
  10  -3 -17   22.24    6.20
  10   3 -17   19.78    3.76
  10  -3 -18   17.26    5.79
  10   3 -18   22.76    3.75
  10  -3 -19    0.00    2.77
  10   3 -19    8.71    1.98
  10  -3 -20   -0.00    2.94
  10   3 -20   -0.00    1.08
  10  -3 -21    8.60    4.17
  10   3 -21    8.96    2.05
  10  -3 -22   48.34    9.40
  10   3 -22   43.32    5.81
  10  -3 -23    0.00    3.19
  10   3 -23    3.84    1.50
  10  -3 -24    0.66    3.19
  10   3 -24    1.41    1.44
  10  -3 -25   -0.00    3.28
  10   3 -25    0.21    1.35
  10  -3 -26   16.34    5.69
  10   3 -26   10.94    2.71
  10  -3 -27    9.97    5.40
  10   3 -27   12.58    3.02
  10  -3 -28    7.80    5.47
  10   3 -28    7.35    2.54
  10  -3 -29    0.75    3.23
  10   3 -29   -0.00    1.57
  10  -3 -30    1.28    3.17
  10   3 -30    0.38    1.56
  10  -3 -31    0.00    3.73
  10   3 -31    0.00    1.53
  10  -3 -32    9.10    4.75
  10   3 -32    7.25    3.03
  10  -3 -33   -0.00    3.85
  10   3 -33    2.03    2.14
  10   3 -34    4.07    2.62
  10   3 -35   -0.00    2.16
  10   3 -36    0.52    2.51
  10  -4  -1   -0.00    4.35
  10   4  -1    2.61    3.34
  10   4  -1    0.61    3.83
  10  -4  -2    1.38    4.55
  10   4  -2   -0.00    3.04
  10   4  -2   -0.00    2.85
 -10   4   3    2.96    4.91
  10  -4  -3    5.71    4.32
  10   4  -3   20.12    5.45
  10   4  -3    2.07    3.60
 -10   4   4   96.76   15.77
  10  -4  -4   68.83   14.68
  10   4  -4   97.35   13.70
  10   4  -4   86.18   13.73
 -10   4   5   56.12   11.41
  10  -4  -5   45.09   10.72
  10   4  -5   42.25    8.53
 -10   4   6   48.51   10.99
  10  -4  -6   60.88   12.06
  10   4  -6   56.68    9.64
 -10   4   7    0.17    3.90
  10  -4  -7   -0.00    3.82
  10   4  -7    0.53    2.41
 -10   4   8   18.39    7.60
  10  -4  -8   67.47   11.85
  10   4  -8   72.84    9.42
 -10   4   9   10.68    5.03
  10  -4  -9   -0.00    4.22
  10   4  -9    5.61    3.42
 -10   4  10   25.53    7.25
  10  -4 -10   27.40    7.51
  10   4 -10   22.69    5.14
 -10   4  11    6.29    4.68
  10  -4 -11   14.28    6.08
  10   4 -11    4.44    2.57
  10  -4 -12   -0.00    3.50
  10   4 -12   -0.00    1.66
  10  -4 -13    0.00    4.02
  10   4 -13    1.42    1.84
  10  -4 -14   24.95    7.29
  10   4 -14   25.94    4.74
  10  -4 -15   18.95    6.37
  10   4 -15   16.89    3.54
  10  -4 -16   16.17    5.77
  10   4 -16   14.21    3.10
  10  -4 -17   -0.00    3.09
  10   4 -17    1.48    1.44
  10  -4 -18    2.62    3.56
  10   4 -18    2.93    1.43
  10  -4 -19    6.70    4.71
  10   4 -19    9.47    1.75
  10  -4 -20   46.36   10.02
  10  -4 -21   19.95    6.73
  10  -4 -22    5.08    4.28
  10  -4 -23   15.20    6.06
  10  -4 -24   19.98    6.88
  10  -4 -25    7.20    4.68
  10  -4 -26   14.56    5.60
  10  -4 -27    0.49    3.35
  10  -4 -28    1.93    4.10
  10  -4 -29   13.58    5.67
  10  -4 -30    0.00    3.72
  10  -4 -31   -0.00    3.17
  10  -4 -32    2.14    3.70
  10  -5  -1   59.79   13.01
  10   5  -1   53.51   10.72
  10   5  -1   64.94   11.66
  10  -5  -2  219.91   30.56
  10   5  -2  242.89   28.33
  10   5  -2  189.93   27.45
  10  -5  -3   27.06    8.53
  10   5  -3   22.73    6.54
  10  -5  -4    2.63    5.32
  10   5  -4   -0.00    2.81
  10  -5  -5    3.34    4.90
  10   5  -5    0.00    2.84
  10  -5  -6   31.42    9.26
  10   5  -6   30.14    6.73
 -10   5   7   43.53   10.65
  10  -5  -7   61.25   12.29
  10   5  -7   51.49    9.04
 -10   5   8   24.77    8.09
  10  -5  -8   26.25    8.04
  10   5  -8   32.32    6.61
 -10   5   9    0.00    3.91
  10  -5  -9    2.34    3.78
  10   5  -9    2.75    2.68
 -10   5  10    2.17    3.97
  10  -5 -10    4.00    3.89
  10   5 -10   -0.00    2.08
 -10   5  11    6.76    5.40
  10  -5 -11   13.42    5.83
  10   5 -11   12.20    3.67
 -10   5  12   50.54   10.56
  10  -5 -12   44.87   10.43
  10   5 -12   38.51    6.95
  10  -5 -13   21.24    7.21
  10   5 -13   21.70    4.50
  10  -5 -14    1.42    3.53
  10   5 -14    0.15    1.63
  10  -5 -15    0.00    3.64
  10  -5 -16    2.85    3.87
  10  -5 -17   23.08    7.11
  10  -5 -18   15.34    6.14
  10  -5 -19   -0.00    3.35
  10  -5 -20    1.08    3.24
  10  -5 -21    5.95    5.03
  10  -5 -22   58.36   11.62
  10  -5 -23    8.48    5.40
  10  -5 -24    7.63    5.25
  10  -5 -25    0.67    3.10
  10  -5 -26    0.00    4.35
  10  -5 -27   13.95    6.25
  10  -5 -28    2.29    4.15
  10  -5 -29    5.93    5.10
  10  -5 -30    2.61    4.29
  10  -5 -31   -0.00    3.51
 -10   6   1    0.00    4.40
  10  -6  -1    0.84    4.29
  10   6  -1    0.96    3.01
  10   6  -1   -0.00    3.18
 -10   6   2    7.55    5.85
  10  -6  -2    9.05    6.14
  10   6  -2   11.68    4.72
 -10   6   3   17.03    7.31
  10  -6  -3   15.30    7.26
  10   6  -3   22.23    6.29
 -10   6   4   15.08    7.07
  10  -6  -4   19.73    7.51
  10   6  -4   15.29    5.49
 -10   6   5   34.08    8.94
  10  -6  -5   15.20    7.38
  10   6  -5   18.49    5.65
  10  -6  -6   36.87    9.77
  10   6  -6   30.63    6.87
  10  -6  -7    0.60    3.96
  10   6  -7   -0.00    2.47
  10  -6  -8   -0.00    4.45
  10   6  -8    4.17    3.14
  10  -6  -9   43.08   10.65
  10   6  -9   45.67    8.11
  10  -6 -10   44.31   10.41
  10  -6 -11    7.13    5.65
  10  -6 -12    3.93    4.56
  10  -6 -13   21.79    8.08
  10  -6 -14    7.00    5.13
  10  -6 -15   39.09    9.62
  10  -6 -16    0.00    3.89
  10  -6 -17    2.01    3.07
  10  -6 -18    0.00    3.80
  10  -6 -19   23.19    7.59
  10  -6 -20   11.61    5.43
  10  -6 -21   -0.00    4.28
  10  -6 -22   -0.00    4.37
  10  -6 -23    7.95    5.29
  10  -6 -24    7.19    5.36
  10  -6 -25    3.29    4.38
  10  -6 -26    8.45    5.58
  10  -6 -27    1.04    3.31
  10  -6 -28   -0.00    4.33
  10  -6 -29    7.42    5.39
 -10   7   1   75.06   15.35
  10  -7  -1   83.97   16.46
 -10   7   2    0.87    4.65
  10  -7  -2    3.98    5.31
 -10   7   3   21.79    8.23
  10  -7  -3   25.91    8.87
 -10   7   4    3.02    5.41
  10  -7  -4    2.44    5.08
 -10   7   5   39.80   11.00
  10  -7  -5   55.97   12.66
 -10   7   6    4.70    5.18
  10  -7  -6    9.82    5.96
 -10   7   7   43.50   10.21
  10  -7  -7    0.19    3.79
 -10   7   8   19.32    7.06
  10  -7  -8   12.72    6.44
 -10   7   9   -0.00    4.69
  10  -7  -9   -0.00    5.04
 -10   7  10    1.97    4.88
  10  -7 -10   -0.00    4.40
 -10   7  11    5.51    5.11
  10  -7 -11   13.77    7.39
 -10   7  12    4.58    5.50
  10  -7 -12    8.39    4.84
 -10   7  13   26.56    9.32
  10  -7 -13   30.98    9.25
 -10   7  14    0.12    3.87
  10  -7 -14   -0.00    4.03
  10  -7 -15    3.88    4.77
  10  -7 -16    0.92    3.80
  10  -7 -17   16.72    6.41
  10  -7 -18    4.17    4.33
  10  -7 -19    4.42    4.75
  10  -7 -20    1.04    3.89
  10  -7 -21    1.84    3.55
  10  -7 -22    1.81    3.75
  10  -7 -23   12.85    6.15
  10  -7 -24    0.91    3.30
  10  -7 -25    3.18    4.79
  10  -7 -26    0.00    3.92
  10  -7 -27   15.17    6.66
  10  -7 -28    7.17    5.48
 -10   8   1    7.78    5.97
  10  -8  -1    9.23    6.01
 -10   8   2   -0.00    3.70
  10  -8  -2    3.37    4.48
 -10   8   3   33.25    9.90
  10  -8  -3   25.44    8.68
 -10   8   4   18.97    8.39
  10  -8  -4   18.60    7.69
 -10   8   5    8.09    6.17
  10  -8  -5   53.06   11.43
 -10   8   6    4.36    5.36
  10  -8  -6    1.36    4.48
 -10   8   7    0.00    5.05
  10  -8  -7   -0.00    4.57
 -10   8   8    4.27    5.78
  10  -8  -8    2.29    5.13
 -10   8   9    9.39    6.83
  10  -8  -9   19.46    8.16
 -10   8  10    4.15    5.32
  10  -8 -10    6.21    5.45
 -10   8  11   12.51    7.54
  10  -8 -11   55.80   12.01
 -10   8  12    0.81    4.57
  10  -8 -12    1.39    4.75
 -10   8  13    2.10    4.80
  10  -8 -13    5.99    5.29
 -10   8  14    5.79    5.38
  10  -8 -14    5.21    5.18
 -10   8  15   21.49    7.69
  10  -8 -15   18.61    7.23
  10  -8 -16   -0.00    3.84
  10  -8 -17   -0.00    3.40
  10  -8 -18    3.20    4.51
  10  -8 -19   26.98    8.49
  10  -8 -20   -0.00    3.85
  10  -8 -21    4.94    4.62
  10  -8 -22    4.00    4.43
  10  -8 -23    4.98    5.18
  10  -8 -24    0.90    4.41
  10  -8 -25   11.37    6.10
  10  -8 -26   -0.00    5.03
  10  -8 -27   -0.00    4.33
 -10   9   1   28.83    9.92
  10  -9  -1   53.66   12.70
 -10   9   2    7.79    6.37
  10  -9  -2    5.97    5.28
 -10   9   3   19.73    8.87
  10  -9  -3   21.54    8.52
 -10   9   4    0.00    5.07
  10  -9  -4    2.19    5.17
 -10   9   5    8.03    6.70
  10  -9  -5   11.85    6.02
 -10   9   6    0.34    5.46
  10  -9  -6   -0.00    4.02
 -10   9   7   43.28   11.38
  10  -9  -7   34.27   10.77
 -10   9   8   19.03    8.12
  10  -9  -8    3.96    4.99
 -10   9   9    0.00    6.16
  10  -9  -9    0.00    4.40
 -10   9  10   10.14    6.10
  10  -9 -10    1.96    4.64
 -10   9  11   18.75    8.02
  10  -9 -11    3.75    5.27
 -10   9  12    4.30    5.09
  10  -9 -12   -0.00    4.65
 -10   9  13    1.35    4.95
  10  -9 -13    5.59    4.78
 -10   9  14   -0.00    4.48
  10  -9 -14   -0.00    4.72
 -10   9  15    6.87    5.35
  10  -9 -15    2.04    3.91
 -10   9  16    6.86    6.02
  10  -9 -16    1.95    4.61
  10  -9 -17   34.96   10.54
  10  -9 -18    1.72    4.48
  10  -9 -19   -0.00    4.28
  10  -9 -20    1.64    4.74
  10  -9 -21   10.08    6.73
  10  -9 -22    1.73    4.43
  10  -9 -23    9.02    5.86
  10  -9 -24    1.45    4.97
  10  -9 -25   -0.00    4.73
 -10  10   1   11.85    6.53
  10 -10  -1    4.02    6.08
 -10  10   2    0.00    5.42
  10 -10  -2    1.53    4.22
 -10  10   3    6.10    5.50
  10 -10  -3    2.04    4.98
 -10  10   4    0.00    4.82
  10 -10  -4   -0.00    4.03
 -10  10   5   46.26   12.21
  10 -10  -5   25.61   10.19
 -10  10   6   -0.00    5.49
  10 -10  -6    3.81    5.06
 -10  10   7    0.59    4.95
  10 -10  -7   11.14    7.60
 -10  10   8    2.64    5.58
  10 -10  -8   -0.00    4.80
 -10  10   9    2.29    5.88
  10 -10  -9   30.87    9.72
 -10  10  10    3.41    5.09
  10 -10 -10   -0.00    4.94
 -10  10  11    0.00    4.49
  10 -10 -11    8.96    6.67
 -10  10  12   14.47    7.33
  10 -10 -12    1.14    5.05
 -10  10  13   16.94    7.95
  10 -10 -13   32.89   10.34
 -10  10  14    0.00    4.90
  10 -10 -14    5.49    5.39
 -10  10  15    2.13    5.35
  10 -10 -15   17.26    7.22
 -10  10  16    4.58    5.26
  10 -10 -16   -0.00    3.67
  10 -10 -17    3.65    5.33
  10 -10 -18    0.00    4.33
  10 -10 -19    7.48    6.03
  10 -10 -20   10.97    6.95
  10 -10 -21    4.47    5.60
  10 -10 -22    3.11    4.95
  10 -10 -23   13.31    7.01
 -10  11   1   16.89    8.69
  10 -11  -1    7.71    6.58
 -10  11   2    1.24    4.66
  10 -11  -2   -0.00    4.79
 -10  11   3   23.62    9.15
  10 -11  -3   13.41    7.74
 -10  11   4   -0.00    5.02
  10 -11  -4    2.67    5.25
 -10  11   5    0.00    6.32
  10 -11  -5    6.43    5.34
 -10  11   6    5.22    6.31
  10 -11  -6    0.69    4.82
 -10  11   7   52.64   13.56
  10 -11  -7   32.82   11.54
 -10  11   8    1.78    5.28
  10 -11  -8    3.83    5.65
 -10  11   9   -0.00    4.76
  10 -11  -9   -0.00    4.39
 -10  11  10    4.10    6.51
  10 -11 -10    0.24    4.59
 -10  11  11   10.91    7.17
  10 -11 -11    1.29    5.76
 -10  11  12    0.00    5.16
  10 -11 -12    2.35    5.71
  10 -11 -13   12.96    8.18
 -10  11  14    0.71    4.47
  10 -11 -14    5.37    5.75
 -10  11  15    0.00    4.53
  10 -11 -15    2.50    5.44
 -10  11  16    0.69    4.90
  10 -11 -16    5.84    5.88
 -10  11  17   10.29    6.97
  10 -11 -17   15.45    7.76
  10 -11 -18   -0.00    5.20
  10 -11 -19    0.00    4.86
  10 -11 -20    4.35    4.88
  10 -11 -21    2.56    5.37
 -10  12   1    1.95    4.77
  10 -12  -1    4.06    5.22
 -10  12   2    0.52    5.70
  10 -12  -2   -0.00    4.83
 -10  12   3    9.70    7.44
  10 -12  -3    0.32    5.47
 -10  12   4    0.00    5.36
  10 -12  -4   -0.00    5.25
 -10  12   5    9.16    7.11
  10 -12  -5    5.31    6.14
 -10  12   6   -0.00    5.70
  10 -12  -6    5.46    5.87
 -10  12   7   -0.00    5.86
  10 -12  -7    0.00    5.33
 -10  12   8    0.00    5.71
  10 -12  -8    3.57    6.57
 -10  12   9   21.72    8.84
  10 -12  -9   12.03    7.99
 -10  12  10    0.00    5.14
  10 -12 -10   -0.00    4.44
 -10  12  11    2.00    5.77
  10 -12 -11    0.00    6.22
 -10  12  12   -0.00    4.50
  10 -12 -12   -0.00    5.38
 -10  12  13    2.49    5.41
  10 -12 -13   -0.00    6.24
 -10  12  14    4.16    5.49
  10 -12 -14    2.64    5.11
 -10  12  15   22.83    9.37
  10 -12 -15   10.31    7.09
 -10  12  16    0.38    4.60
  10 -12 -16   -0.00    5.06
 -10  12  17    1.72    5.00
  10 -12 -17   -0.00    4.55
  10 -12 -18    2.85    5.57
  10 -12 -19   18.32    8.57
 -10  13   1    4.78    6.25
  10 -13  -1   11.83    8.09
 -10  13   2    0.00    5.86
  10 -13  -2   -0.00    4.62
 -10  13   3   15.59    8.23
  10 -13  -3   11.05    7.90
 -10  13   4    4.49    7.42
  10 -13  -4   -0.00    5.06
 -10  13   5    0.00    4.81
  10 -13  -5    5.76    6.56
 -10  13   6    2.28    5.06
  10 -13  -6   -0.00    4.49
 -10  13   7   11.63    7.87
  10 -13  -7   15.59    8.46
 -10  13   8   -0.00    4.74
  10 -13  -8    4.14    6.17
 -10  13   9   -0.00    4.95
  10 -13  -9    2.43    5.69
 -10  13  10   -0.00    6.37
  10 -13 -10    0.00    5.77
 -10  13  11    1.25    5.74
  10 -13 -11    3.85    6.58
 -10  13  12   14.63    7.77
  10 -13 -12   -0.00    5.65
 -10  13  13    0.00    5.42
  10 -13 -13    5.68    6.46
 -10  13  14    0.33    4.67
  10 -13 -14   -0.00    5.51
 -10  13  15    3.13    5.56
  10 -13 -15   -0.00    4.44
 -10  13  16    0.18    5.10
  10 -13 -16   -0.00    6.14
 -10  13  17    5.68    6.50
 -10  13  18   -0.00    4.91
 -10  14   1   -0.00    5.71
  10 -14  -1   -0.00    4.31
 -10  14   2    0.97    5.67
  10 -14  -2    6.49    7.59
 -10  14   3    0.09    6.36
  10 -14  -3    4.36    7.47
 -10  14   4    3.94    6.98
  10 -14  -4    2.03    4.42
 -10  14   5    0.00    5.20
  10 -14  -5   -0.00    5.29
 -10  14   6    1.52    4.73
  10 -14  -6    4.34    6.78
 -10  14   7    0.00    6.03
  10 -14  -7   -0.00    4.86
 -10  14   8    2.78    7.16
  10 -14  -8    1.72    5.46
 -10  14   9    1.37    6.49
  10 -14  -9    7.04    6.76
 -10  14  10    3.48    6.35
  10 -14 -10   -0.00    5.03
 -10  14  11    2.57    5.86
  10 -14 -11   10.49    8.02
 -10  14  12    0.00    5.85
  10 -14 -12   10.45    7.91
 -10  14  13    4.27    6.06
  10 -14 -13   -0.00    6.60
 -10  14  14    0.00    5.47
  10 -14 -14   -0.00    5.12
 -10  14  15    4.31    6.82
 -10  14  16    5.57    5.92
 -10  14  17    6.01    5.92
 -10  14  18   -0.00    4.76
  10 -15  -4   -0.00    5.03
  10 -15  -5    4.30    5.62
  10 -15  -6    9.24    7.01
  10 -15  -7    0.36    5.57
  10 -15  -8    8.28    7.79
  10 -15  -9    4.92    6.75
  10 -15 -10    0.00    5.25
  10 -15 -11    2.54    5.84
  -9   0   1   11.83    4.91
   9   0  -1   12.12    4.76
  -9   0   2    2.49    3.48
   9   0  -2   -0.00    2.60
  -9   0   3  147.79   20.44
   9   0  -3  154.38   20.27
  -9   0   4   -0.00    2.95
   9   0  -4   -0.00    2.79
  -9   0   5   46.70    8.95
   9   0  -5   52.46    9.09
  -9   0   6   -0.00    2.51
   9   0  -6    0.11    2.33
  -9   0   7  153.13   19.98
   9   0  -7  155.53   19.89
  -9   0   8   -0.00    2.20
  -9   0   8   -0.00    1.14
   9   0  -8    0.65    2.61
  -9   0   9  100.04   13.50
   9   0  -9   91.98   13.04
  -9   0  10    0.36    2.46
   9   0 -12   -0.00    1.74
   9   0 -13  126.91   16.77
   9   0 -14    0.00    1.83
   9   0 -15   38.82    7.00
   9   0 -16   -0.00    2.03
   9   0 -17   29.77    5.80
   9   0 -18    1.27    1.92
   9   0 -19   76.20   11.08
   9   0 -20    0.07    2.13
   9   0 -21   21.49    5.02
   9   0 -22   -0.00    2.30
   9   0 -23   61.60    9.80
   9   0 -24    0.71    2.12
   9   0 -25   41.59    7.59
   9   0 -26   -0.00    2.16
   9   0 -27    2.16    2.54
   9   0 -28   -0.00    2.64
   9   0 -29   32.62    7.03
   9   0 -30    0.84    2.58
   9   0 -31   12.40    4.65
   9   0 -32    0.00    2.53
   9   0 -33    5.65    3.75
   9   0 -34    0.00    2.39
   9   0 -35    6.24    4.23
   9   0 -36   -0.00    3.38
   9  -1  -1  459.86   56.91
   9   1  -1  469.49   56.57
  -9  -1   1  586.26   58.22
  -9   1   2    2.31    3.39
   9  -1  -2    8.63    4.38
   9   1  -2    7.86    3.90
  -9  -1   2    6.88    3.91
  -9   1   3   -0.00    2.84
   9  -1  -3    3.64    3.63
   9   1  -3   -0.00    2.59
  -9  -1   3    6.72    3.89
  -9   1   4   71.62   11.91
   9  -1  -4   67.81   11.56
   9   1  -4   76.02   11.22
  -9  -1   4   78.13   11.60
  -9  -1   4   64.52   10.07
  -9   1   5  148.37   19.42
   9  -1  -5  134.62   18.75
   9   1  -5  137.16   18.35
  -9  -1   5  132.17   18.45
  -9  -1   5  144.11   17.09
  -9   1   6   -0.00    2.77
   9  -1  -6    0.00    2.77
   9   1  -6    0.17    2.68
  -9  -1   6    0.00    2.53
  -9  -1   6    1.91    1.49
  -9   1   7   31.43    8.05
   9  -1  -7   56.39    9.16
   9   1  -7   62.85    8.85
  -9  -1   7   49.59    8.34
  -9   1   8    3.13    3.17
   9  -1  -8    2.83    2.61
   9  -1  -8    1.84    3.27
   9   1  -8    1.92    2.14
  -9  -1   8    7.47    3.10
  -9   1   9   29.99    6.16
   9  -1  -9   24.44    5.39
   9  -1  -9   16.66    5.42
  -9  -1   9   14.14    4.11
  -9   1  10   -0.00    2.34
   9  -1 -10    1.75    2.61
  -9   1  11  122.90   17.07
   9  -1 -11  137.43   18.09
   9  -1 -12    2.06    3.00
   9  -1 -13    9.02    3.79
   9  -1 -14   -0.00    2.30
   9  -1 -15  112.61   14.98
   9   1 -15   98.81   13.39
   9  -1 -16   20.36    5.21
   9   1 -16   15.91    3.88
   9  -1 -17   71.27   10.24
   9   1 -17   52.42    8.28
   9  -1 -18    2.63    3.39
   9   1 -18    0.93    1.62
   9  -1 -19    4.13    3.11
   9   1 -19    5.38    2.50
   9  -1 -20    4.31    3.12
   9   1 -20    4.72    2.34
   9  -1 -21   87.98   13.58
   9   1 -21   98.81   12.57
   9  -1 -22    0.00    2.66
   9   1 -22    0.29    2.04
   9  -1 -23   10.53    4.15
   9   1 -23   17.80    4.11
   9  -1 -24    3.41    2.73
   9   1 -24   -0.00    1.97
   9  -1 -25    4.15    3.62
   9   1 -25   17.90    4.12
   9  -1 -26    1.86    2.59
   9   1 -26    1.72    2.09
   9  -1 -27   29.46    7.04
   9   1 -27   29.48    6.11
   9  -1 -28    0.12    2.32
   9   1 -28    1.12    2.31
   9  -1 -29    2.19    3.36
   9   1 -29    1.22    2.24
   9  -1 -30   -0.00    2.71
   9   1 -30    2.09    2.57
   9  -1 -31    5.18    4.12
   9   1 -31   18.35    4.88
   9  -1 -32   -0.00    2.83
   9   1 -32   -0.00    2.61
   9  -1 -33    1.12    3.56
   9   1 -33    2.87    3.23
   9  -1 -34   -0.00    2.80
   9   1 -34   -0.00    2.52
   9  -1 -35   -0.00    2.69
   9   1 -35   -0.00    2.93
   9  -1 -36    1.74    3.39
   9   1 -36    1.90    2.52
  -9   2   1   50.78    9.76
   9  -2  -1   21.94    7.30
   9  -2  -1   39.39    9.22
   9   2  -1   46.70    8.47
   9   2  -1   47.30    9.13
  -9  -2   1   36.26    8.13
  -9   2   2    3.83    3.53
   9  -2  -2    8.60    4.35
   9  -2  -2    8.83    4.66
   9   2  -2    4.27    3.33
  -9  -2   2    4.44    3.51
  -9   2   3  133.32   20.06
   9  -2  -3  134.02   19.56
   9  -2  -3  116.70   19.68
   9   2  -3  154.08   19.18
  -9  -2   3  152.97   19.66
  -9  -2   3  153.00   18.16
  -9   2   4    5.48    3.52
   9  -2  -4    5.90    3.46
   9  -2  -4    1.84    3.64
   9   2  -4    8.24    3.80
  -9  -2   4    6.67    3.60
  -9  -2   4    2.53    2.32
  -9   2   5   12.01    4.98
   9  -2  -5   16.33    5.56
   9  -2  -5   14.24    5.42
   9   2  -5   19.16    4.75
  -9  -2   5   12.90    4.38
  -9  -2   5   14.69    3.18
  -9   2   6   -0.00    3.09
   9  -2  -6    2.61    3.09
   9  -2  -6    0.00    2.66
   9   2  -6   -0.00    2.68
  -9  -2   6    0.00    2.47
  -9  -2   6    0.54    0.69
  -9   2   7   69.08   11.43
   9  -2  -7   61.81   10.76
   9  -2  -7   72.91   12.04
  -9  -2   7   66.04   10.14
  -9   2   8   40.53    8.06
   9  -2  -8   40.24    7.53
   9  -2  -8   40.03    8.34
  -9  -2   8   28.20    6.01
  -9   2   9   60.43    9.92
   9  -2  -9   46.33    8.59
   9  -2  -9   40.52    8.81
  -9   2  10    3.33    2.99
   9  -2 -10    0.00    2.54
   9  -2 -10    0.00    2.68
  -9   2  11    0.75    3.14
   9  -2 -11    0.00    3.12
  -9   2  12   16.67    4.93
   9  -2 -12    1.49    3.18
  -9   2  13   37.58    7.70
   9  -2 -13   40.84    8.25
   9  -2 -14   36.90    7.81
   9  -2 -15   20.87    5.73
   9  -2 -16   -0.00    2.64
   9  -2 -17    9.52    3.95
   9  -2 -18    3.51    3.37
   9   2 -18    1.44    1.63
   9  -2 -19  142.33   17.48
   9   2 -19  109.32   13.80
   9  -2 -20    7.58    4.03
   9   2 -20    6.87    2.28
   9  -2 -21    7.65    4.00
   9   2 -21    5.25    2.11
   9  -2 -22   17.88    5.41
   9   2 -22    9.62    2.83
   9  -2 -23   71.70   11.19
   9   2 -23   53.51    8.02
   9  -2 -24    1.36    2.69
   9   2 -24    0.28    1.41
   9  -2 -25    7.03    4.06
   9   2 -25   13.97    3.42
   9  -2 -26   -0.00    2.45
   9   2 -26    0.97    1.77
   9  -2 -27    5.00    4.14
   9   2 -27    2.84    2.14
   9  -2 -28    0.00    3.07
   9   2 -28    0.00    1.79
   9  -2 -29   15.36    5.48
   9   2 -29    8.03    3.31
   9  -2 -30   -0.00    2.90
   9   2 -30   -0.00    2.13
   9  -2 -31    0.00    2.92
   9   2 -31    0.00    2.47
   9  -2 -32    0.72    3.17
   9   2 -32   -0.00    2.18
   9  -2 -33    5.63    4.30
   9   2 -33    5.14    3.26
   9  -2 -34    0.01    2.90
   9   2 -34    4.40    3.09
   9  -2 -35   17.48    6.11
   9   2 -35   10.09    4.07
   9   2 -36    3.53    3.25
   9   2 -37    2.64    3.03
  -9   3   1  229.93   28.79
   9  -3  -1  184.04   28.00
   9   3  -1  235.86   26.95
   9   3  -1  211.55   27.21
  -9  -3   1  191.42   26.74
  -9   3   2   38.03    9.26
   9  -3  -2   56.60   10.74
   9   3  -2   38.19    7.88
   9   3  -2   44.67    8.67
  -9  -3   2   43.45    8.71
  -9   3   3   -0.00    3.85
   9  -3  -3    0.20    2.39
   9   3  -3   -0.00    2.71
   9   3  -3   -0.00    2.93
  -9  -3   3    0.00    2.98
  -9   3   4    3.48    4.04
   9  -3  -4    8.44    4.78
   9  -3  -4    7.81    4.73
   9   3  -4    2.36    2.99
   9   3  -4    5.54    3.33
   9   3  -4    5.43    3.93
  -9  -3   4    0.37    2.42
  -9  -3   4    2.97    2.21
  -9   3   5   71.59   11.94
   9  -3  -5   85.15   12.10
   9  -3  -5   49.26   10.75
   9   3  -5   71.77   10.04
   9   3  -5   32.49    8.29
  -9  -3   5   55.11    9.53
  -9  -3   5   68.40    7.66
  -9   3   6   56.83   10.90
   9  -3  -6   63.82   10.57
   9  -3  -6   38.96    9.87
   9   3  -6   62.29    9.12
  -9   3   7   40.11    8.29
   9  -3  -7   24.15    6.32
   9  -3  -7   28.30    7.77
   9   3  -7   21.02    5.10
  -9   3   8    4.97    3.47
   9  -3  -8    3.27    3.52
   9  -3  -8   -0.00    3.09
   9   3  -8    0.83    1.93
  -9   3   9   10.85    4.64
   9  -3  -9   18.62    5.28
   9  -3  -9   21.23    6.43
  -9   3  10    7.43    4.52
   9  -3 -10    7.48    4.08
   9  -3 -10   11.87    5.24
  -9   3  11  159.93   22.63
   9  -3 -11  184.30   23.73
  -9   3  12   25.77    6.84
   9  -3 -12   20.40    6.30
  -9   3  13   10.91    4.76
   9  -3 -13   10.65    4.67
  -9   3  14   -0.00    3.38
   9  -3 -14    0.03    3.26
   9  -3 -15   62.05   11.05
   9  -3 -16   16.51    5.45
   9  -3 -17   36.98    8.05
   9  -3 -18   -0.00    3.22
   9  -3 -19   -0.00    3.78
   9  -3 -20   22.12    6.25
   9   3 -20   17.31    2.75
   9  -3 -21   49.27   10.70
   9   3 -21   70.64    8.11
   9  -3 -22    9.01    4.71
   9   3 -22    6.63    1.84
   9  -3 -23   12.80    5.60
   9   3 -23   18.54    3.26
   9  -3 -24   -0.00    3.00
   9   3 -24    0.21    1.21
   9  -3 -25   20.61    6.17
   9   3 -25   17.35    3.56
   9  -3 -26    7.37    4.10
   9   3 -26    5.32    2.28
   9  -3 -27    8.91    4.40
   9   3 -27   11.01    3.07
   9  -3 -28   -0.00    3.14
   9   3 -28    1.02    2.05
   9  -3 -29   -0.00    2.89
   9   3 -29    0.14    1.67
   9  -3 -30   -0.00    3.25
   9   3 -30    0.45    1.87
   9  -3 -31    9.45    5.11
   9   3 -31   11.80    3.82
   9  -3 -32    3.08    3.76
   9   3 -32   -0.00    2.34
   9  -3 -33    7.31    4.40
   9   3 -33    5.85    3.26
   9  -3 -34    1.92    3.70
   9   3 -34   -0.00    2.18
   9   3 -35    0.67    2.37
   9   3 -36    0.97    2.38
   9   3 -37    7.76    4.07
  -9   4   1    3.30    3.93
   9  -4  -1    0.29    4.00
   9   4  -1    0.00    3.03
   9   4  -1    2.47    3.15
   9   4  -1    0.00    2.79
  -9   4   2   49.85   10.91
   9  -4  -2   61.09   11.98
   9   4  -2   48.68    9.53
   9   4  -2   59.82    9.84
   9   4  -2   55.10   10.00
  -9   4   3   60.52   11.82
   9  -4  -3   45.89   11.28
   9   4  -3   53.55    9.55
   9   4  -3   65.33   10.15
   9   4  -3   60.72   10.25
  -9   4   4   54.48   11.26
   9  -4  -4   15.70    8.55
   9   4  -4   72.11   10.12
   9   4  -4   70.18    9.89
   9   4  -4   69.87   10.45
  -9  -4   4   65.05    8.15
  -9   4   5  101.32   15.99
   9  -4  -5  112.52   16.85
   9   4  -5   97.95   13.49
   9   4  -5  100.32   14.07
  -9  -4   5   87.98   10.82
  -9   4   6    1.47    3.82
   9  -4  -6   -0.00    3.71
   9   4  -6    2.04    2.65
   9   4  -6    0.78    2.77
  -9   4   7   82.34   13.81
   9  -4  -7   67.15   13.53
   9   4  -7   83.23   11.25
   9   4  -7   76.63   11.61
  -9   4   8  115.30   17.03
   9  -4  -8  110.02   16.08
   9  -4  -8   99.06   16.81
   9   4  -8  105.86   14.47
  -9   4   9   80.93   13.18
   9  -4  -9   48.49   10.81
   9  -4  -9   81.89   13.49
   9   4  -9   78.28   10.46
  -9   4  10   -0.00    3.76
   9  -4 -10   -0.00    2.85
   9  -4 -10    1.98    3.80
  -9   4  11    7.93    5.20
   9  -4 -11    6.95    4.10
   9  -4 -11   10.20    5.20
  -9   4  12    0.91    3.48
   9  -4 -12    2.33    3.96
  -9   4  13   53.97   10.50
   9  -4 -13   48.59   10.23
  -9   4  14    9.43    5.26
   9  -4 -14   14.24    5.79
  -9   4  15   26.93    7.26
   9  -4 -15   21.43    6.72
   9  -4 -16    1.77    3.88
   9  -4 -17   37.11    8.64
   9  -4 -18   62.05   11.79
   9  -4 -19   62.26   11.69
   9  -4 -20    2.98    4.41
   9  -4 -21    0.53    3.63
   9  -4 -22    2.93    3.85
   9  -4 -23   36.08    9.03
   9   4 -23   44.82    5.58
   9  -4 -24   15.42    6.38
   9  -4 -25    6.11    4.36
   9   4 -25    6.68    2.13
   9  -4 -26    0.00    2.77
   9   4 -26   -0.00    1.66
   9  -4 -27    6.80    4.62
   9   4 -27    1.40    1.74
   9  -4 -28    8.01    4.46
   9   4 -28    5.64    2.40
   9  -4 -29   16.50    5.92
   9   4 -29    8.26    2.97
   9  -4 -30    1.50    3.90
   9   4 -30    1.62    2.20
   9  -4 -31    0.00    3.74
   9   4 -31    1.30    2.19
   9  -4 -32   -0.00    3.93
   9   4 -32    1.17    2.33
   9  -4 -33    6.56    5.38
   9   4 -33    3.07    2.86
   9   4 -34    1.50    2.51
   9   4 -35    4.95    3.18
   9   4 -36    1.50    3.04
   9   4 -37    0.00    2.54
   9  -5  -1  111.49   20.04
   9   5  -1  132.91   18.43
   9   5  -1  135.35   18.24
   9   5  -1  131.13   18.64
  -9   5   2   74.74   13.59
   9  -5  -2   65.56   13.11
   9   5  -2   59.35   10.63
   9   5  -2   57.47   10.33
   9   5  -2   60.26   10.94
  -9   5   3    8.20    5.69
   9  -5  -3   11.59    6.67
   9   5  -3   12.04    4.67
   9   5  -3   12.50    4.92
  -9   5   4   84.18   15.13
   9  -5  -4   80.79   15.20
   9   5  -4   88.84   13.16
   9   5  -4   90.33   13.40
  -9   5   5   45.34    9.77
   9  -5  -5   51.39   10.24
   9   5  -5   41.73    7.39
   9   5  -5   31.71    7.02
  -9  -5   5   28.98    4.56
  -9   5   6   58.96   11.52
   9   5  -6   44.51    8.35
   9   5  -6   56.06    9.31
  -9   5   7  131.65   18.28
   9  -5  -7   97.54   16.82
   9   5  -7   96.55   14.29
  -9   5   8    1.74    4.21
   9  -5  -8   -0.00    3.82
   9   5  -8   -0.00    2.23
  -9   5   9    0.00    3.77
   9  -5  -9    0.00    3.51
   9   5  -9   -0.00    1.93
  -9   5  10    0.00    3.96
   9  -5 -10    7.65    4.85
   9   5 -10    1.78    2.24
  -9   5  11   81.44   13.55
   9  -5 -11   69.03   12.91
   9   5 -11   63.33    9.50
  -9   5  12   42.91    9.76
   9  -5 -12   29.44    8.15
   9   5 -12   29.39    5.38
  -9   5  13    0.00    4.15
   9  -5 -13   -0.00    3.62
  -9   5  14   25.11    7.46
   9  -5 -14   32.56    8.20
  -9   5  15   25.91    7.50
   9  -5 -15   17.25    6.49
  -9   5  16   41.02    9.06
   9  -5 -16   50.54    9.97
   9   5 -16   29.85    4.92
   9  -5 -17   25.49    7.93
   9   5 -17   38.87    5.16
   9  -5 -18    9.00    4.87
   9   5 -18    9.77    2.03
   9  -5 -19   -0.00    3.51
   9   5 -19    0.21    1.06
   9  -5 -20    9.67    5.00
   9  -5 -21   44.00   10.04
   9  -5 -22   40.76    9.51
   9  -5 -23   17.02    6.69
   9  -5 -24    0.00    3.75
   9  -5 -25    0.74    4.03
   9  -5 -26   14.15    6.05
   9  -5 -27   13.56    6.03
   9  -5 -28   -0.00    3.93
   9  -5 -29    0.00    3.99
   9  -5 -30    8.21    5.33
   9  -5 -31    5.75    4.22
   9  -5 -32    0.00    3.62
   9   5 -34    0.00    2.10
   9   5 -35   -0.00    2.36
   9   5 -36    0.00    2.64
   9  -6  -1    2.16    3.99
   9   6  -1   -0.00    3.36
   9   6  -1   -0.00    2.63
   9  -6  -2  122.59   19.42
   9   6  -2  103.69   16.03
   9   6  -2  110.51   16.49
   9  -6  -3   45.57   10.56
   9   6  -3   28.93    7.56
   9   6  -3   36.10    7.74
   9  -6  -4   46.30   10.65
   9   6  -4   34.85    7.47
   9   6  -4   33.21    7.39
   9  -6  -5   27.88    8.39
   9   6  -5   33.36    6.66
   9   6  -5   20.43    5.95
   9  -6  -6   10.80    5.71
   9   6  -6   13.13    4.39
   9  -6  -7   30.64    9.00
   9  -6  -8   64.39   13.11
  -9   6   9   16.63    7.16
   9  -6  -9   18.70    6.96
  -9   6  10    2.16    5.06
   9  -6 -10   -0.00    4.13
  -9   6  11   -0.00    4.15
   9  -6 -11    0.64    4.16
  -9   6  12   36.97    9.43
   9  -6 -12   33.40    9.08
  -9   6  13   28.53    8.75
   9  -6 -13   35.47    9.00
  -9   6  14   40.03   10.29
   9  -6 -14   47.90   10.48
  -9   6  15   10.67    5.76
   9  -6 -15    9.12    4.87
  -9   6  16    2.78    4.38
   9  -6 -16    2.72    4.06
   9  -6 -17   26.78    8.11
   9  -6 -18   51.09   11.25
   9  -6 -19    7.34    5.04
   9  -6 -20    6.44    5.15
   9  -6 -21    0.00    4.39
   9  -6 -22    4.45    4.26
   9  -6 -23   19.09    7.16
   9  -6 -24   15.24    6.51
   9  -6 -25    9.63    5.76
   9  -6 -26    1.47    3.61
   9  -6 -27    4.44    4.77
   9  -6 -28    7.12    5.63
   9  -6 -29    4.98    5.06
   9  -6 -30    6.42    4.77
   9  -6 -31   -0.00    4.28
  -9   7   1   13.69    6.72
   9  -7  -1   16.06    6.96
   9   7  -1    7.78    4.61
  -9   7   2   10.47    5.84
   9  -7  -2   -0.00    4.26
   9   7  -2   14.82    5.19
  -9   7   3    2.75    4.80
   9  -7  -3    3.36    5.00
   9   7  -3    0.00    2.91
  -9   7   4   16.87    7.47
   9  -7  -4   31.85    9.46
  -9   7   5    9.88    6.63
   9  -7  -5    9.17    6.24
  -9   7   6   50.65   12.33
   9  -7  -6   70.08   13.94
  -9   7   7   -0.00    5.32
   9  -7  -7    6.50    5.26
  -9   7   8    0.58    4.55
   9  -7  -8   -0.00    3.93
   9  -7  -9   23.28    7.34
   9  -7 -10   26.78    8.82
   9  -7 -11   20.29    7.83
   9  -7 -12   61.66   12.90
   9  -7 -13    4.68    5.47
   9  -7 -14   -0.00    3.52
   9  -7 -15    2.16    4.45
   9  -7 -16   40.11   10.42
  -9   7  17    6.13    4.89
   9  -7 -17    2.19    4.17
   9  -7 -18    5.88    4.96
   9  -7 -19   -0.00    3.61
   9  -7 -20   17.75    6.98
   9  -7 -21   17.41    7.41
   9  -7 -22   27.82    8.56
   9  -7 -23    0.72    4.45
   9  -7 -24    4.36    4.84
   9  -7 -25    3.82    4.04
   9  -7 -26   22.28    7.29
   9  -7 -27    8.59    6.50
   9  -7 -28    1.31    4.06
   9  -7 -29   -0.00    3.78
   9  -7 -30    1.77    4.50
  -9   8   1   19.35    8.29
   9  -8  -1   19.14    7.91
   9   8  -1   29.67    7.61
  -9   8   2   12.50    6.98
   9  -8  -2   24.72    8.28
   9   8  -2   35.18    7.78
  -9   8   3    1.54    3.96
   9  -8  -3   -0.00    4.61
  -9   8   4   59.22   13.35
   9  -8  -4   62.21   13.61
  -9   8   5    0.00    4.22
   9  -8  -5    1.83    3.82
  -9   8   6    0.00    5.31
   9  -8  -6    1.79    4.67
  -9   8   7    2.61    5.38
   9  -8  -7    0.00    4.02
  -9   8   8   76.81   15.58
   9  -8  -8  102.91   17.47
  -9   8   9    8.28    6.04
   9  -8  -9   14.36    7.18
  -9   8  10   19.12    7.93
   9  -8 -10   24.22    8.84
  -9   8  11    9.38    5.61
   9  -8 -11    8.05    5.38
  -9   8  12   15.47    6.67
   9  -8 -12    7.20    5.24
  -9   8  13    1.88    5.05
   9  -8 -13    0.89    4.81
  -9   8  14   22.41    8.37
   9  -8 -14   18.76    8.04
  -9   8  15   -0.00    4.88
   9  -8 -15   -0.00    4.44
  -9   8  16    2.08    4.66
   9  -8 -16   -0.00    3.54
  -9   8  17    6.08    5.55
   9  -8 -17   -0.00    4.77
  -9   8  18   20.58    8.09
   9  -8 -18   34.47    9.76
   9  -8 -19    7.69    6.05
   9  -8 -20   15.07    6.88
   9  -8 -21    0.00    5.12
   9  -8 -22    4.20    4.24
   9  -8 -23    1.86    4.28
   9  -8 -24    0.00    5.05
   9  -8 -25    0.78    4.15
   9  -8 -26    4.43    4.94
   9  -8 -27   -0.00    4.81
   9  -8 -28    5.22    4.50
   9  -8 -29   -0.00    4.08
  -9   9   1    5.88    5.91
   9  -9  -1   -0.00    4.31
   9   9  -1    6.61    5.12
  -9   9   2   24.97    9.07
   9  -9  -2   29.81    9.36
  -9   9   3    0.23    4.59
   9  -9  -3    7.21    5.94
  -9   9   4   21.81    8.03
   9  -9  -4    6.60    5.35
  -9   9   5    2.02    4.98
   9  -9  -5    8.65    6.60
  -9   9   6   77.45   15.51
   9  -9  -6   69.82   15.47
  -9   9   7    2.39    5.31
   9  -9  -7   -0.00    4.30
  -9   9   8    2.72    5.56
   9  -9  -8    1.52    4.33
  -9   9   9   -0.00    4.88
   9  -9  -9    1.64    4.41
  -9   9  10    5.49    5.49
   9  -9 -10    7.71    6.35
  -9   9  11   -0.00    3.95
   9  -9 -11   -0.00    4.77
  -9   9  12   33.39    9.89
   9  -9 -12   29.45    9.53
  -9   9  13    0.00    4.48
   9  -9 -13    2.70    5.51
  -9   9  14   -0.00    4.43
   9  -9 -14   -0.00    4.13
  -9   9  15    3.15    5.17
   9  -9 -15   -0.00    4.66
  -9   9  16   26.98    9.59
   9  -9 -16   37.75   10.02
  -9   9  17    1.02    4.18
   9  -9 -17    2.35    5.31
  -9   9  18    0.48    4.57
   9  -9 -18    8.49    5.41
  -9   9  19    0.00    4.78
   9  -9 -19   -0.00    4.49
   9  -9 -20   12.64    6.54
   9  -9 -21    5.20    5.28
   9  -9 -22   19.74    8.51
   9  -9 -23    0.69    4.42
   9  -9 -24    2.77    4.96
   9  -9 -25    3.49    4.59
   9  -9 -26    7.51    5.95
   9  -9 -27    1.36    5.19
  -9  10   1    3.64    5.59
   9 -10  -1    2.75    4.87
  -9  10   2   12.37    7.30
   9 -10  -2   13.25    7.37
  -9  10   3    4.96    6.29
   9 -10  -3   13.45    6.91
  -9  10   4   55.59   13.11
   9 -10  -4   35.25   11.44
  -9  10   5   -0.00    4.69
   9 -10  -5    1.28    4.79
  -9  10   6   -0.00    5.62
   9 -10  -6   -0.00    4.73
  -9  10   7    3.43    5.75
   9 -10  -7    3.40    5.48
  -9  10   8   25.90    9.50
   9 -10  -8   15.24    7.95
  -9  10   9   11.38    6.27
   9 -10  -9    5.12    6.51
  -9  10  10    2.29    5.11
   9 -10 -10    4.02    5.06
  -9  10  11    7.96    5.99
   9 -10 -11   -0.00    4.79
  -9  10  12    5.74    5.85
   9 -10 -12   16.65    7.59
  -9  10  13    1.24    5.03
   9 -10 -13   -0.00    5.15
  -9  10  14   17.99    8.51
   9 -10 -14   26.33    9.15
  -9  10  15   -0.00    4.64
   9 -10 -15    1.02    4.61
  -9  10  16    5.18    5.10
   9 -10 -16   -0.00    3.94
  -9  10  17   -0.00    4.64
   9 -10 -17    0.00    5.07
  -9  10  18   33.58   10.08
   9 -10 -18   29.08   10.43
  -9  10  19   -0.00    4.30
   9 -10 -19    0.00    4.61
   9 -10 -20    6.41    6.42
   9 -10 -21    0.00    5.14
   9 -10 -22    4.94    4.95
   9 -10 -23    0.87    5.37
   9 -10 -24    7.42    5.04
   9 -10 -25   -0.00    4.21
   9 -10 -26    5.48    4.90
  -9  11   1    1.25    5.71
   9 -11  -1   -0.00    4.86
  -9  11   2   44.17   11.98
   9 -11  -2   23.68   10.21
  -9  11   3    7.77    6.35
   9 -11  -3    5.41    6.50
  -9  11   4   13.55    7.61
   9 -11  -4   27.00    9.64
  -9  11   5    0.00    5.71
   9 -11  -5   -0.00    3.69
  -9  11   6   18.45    7.69
   9 -11  -6    5.89    6.01
  -9  11   7    2.77    5.02
   9 -11  -7    0.40    4.38
  -9  11   8    6.80    6.10
   9 -11  -8    2.58    5.63
  -9  11   9    4.60    6.15
  -9  11  10   13.81    8.05
   9 -11 -10   20.51    9.13
  -9  11  11   -0.00    4.46
   9 -11 -11   -0.00    4.32
  -9  11  12   10.58    6.95
   9 -11 -12   22.58    8.48
  -9  11  13    3.32    5.72
   9 -11 -13   -0.00    4.57
  -9  11  14    2.91    4.57
   9 -11 -14    5.59    6.15
  -9  11  15   -0.00    5.14
   9 -11 -15   -0.00    5.64
  -9  11  16   14.99    8.55
   9 -11 -16   42.75   11.57
  -9  11  17    0.00    4.11
   9 -11 -17   -0.00    4.35
  -9  11  18    4.96    5.98
   9 -11 -18   -0.00    4.44
  -9  11  19   -0.00    5.37
   9 -11 -19   -0.00    5.78
  -9  11  20    7.73    5.86
   9 -11 -20    7.76    6.27
   9 -11 -21   -0.00    4.88
   9 -11 -22    1.83    6.13
   9 -11 -23   -0.00    5.22
   9 -11 -24    5.26    5.57
  -9  12   1    7.20    6.98
   9 -12  -1   10.72    7.78
  -9  12   2    1.61    5.66
   9 -12  -2    4.51    6.24
  -9  12   3    5.73    5.97
   9 -12  -3    2.31    4.58
  -9  12   4   11.20    7.68
   9 -12  -4   27.82   10.66
  -9  12   5    0.00    5.01
   9 -12  -5    2.98    5.09
  -9  12   6   -0.00    4.67
   9 -12  -6    0.67    5.29
  -9  12   7    4.14    5.59
   9 -12  -7   -0.00    4.91
  -9  12   8   41.15   11.76
   9 -12  -8   13.46    9.01
  -9  12   9    2.23    5.60
   9 -12  -9   -0.00    5.65
  -9  12  10    6.99    6.08
   9 -12 -10    0.94    6.20
  -9  12  11   -0.00    4.86
   9 -12 -11   -0.00    5.96
  -9  12  12   10.17    6.42
   9 -12 -12    0.71    5.52
  -9  12  13   -0.00    5.39
   9 -12 -13    2.85    4.85
  -9  12  14   14.28    8.21
   9 -12 -14    9.88    7.22
  -9  12  15    0.00    4.75
   9 -12 -15    7.99    7.07
  -9  12  16    0.00    5.36
   9 -12 -16    0.26    4.64
  -9  12  17   -0.00    4.43
   9 -12 -17    2.48    5.36
  -9  12  18    9.49    7.34
   9 -12 -18    0.00    5.40
  -9  12  19   -0.00    4.27
   9 -12 -19    6.18    6.15
  -9  12  20    9.92    7.41
   9 -12 -20    6.21    6.02
  -9  12  21    0.52    4.06
   9 -12 -21    0.17    4.21
   9 -12 -22   -0.00    4.63
  -9  13   1   16.41    8.28
   9 -13  -1   15.29    8.57
  -9  13   2   -0.00    5.75
   9 -13  -2    0.00    5.90
  -9  13   3   -0.00    6.60
   9 -13  -3    2.53    6.21
  -9  13   4   -0.00    5.89
   9 -13  -4    0.00    4.57
  -9  13   5    0.00    6.48
   9 -13  -5    4.56    6.06
  -9  13   6   19.50    8.85
   9 -13  -6   18.19    9.15
  -9  13   7    4.89    7.24
   9 -13  -7   -0.00    5.36
  -9  13   8    3.48    5.95
   9 -13  -8    0.00    5.19
  -9  13   9    2.35    5.24
   9 -13  -9    0.70    6.01
  -9  13  10   12.27    7.35
   9 -13 -10    3.68    7.12
  -9  13  11   -0.00    4.28
   9 -13 -11    1.09    5.70
  -9  13  12    5.48    6.28
   9 -13 -12   14.73    7.82
  -9  13  13    7.14    5.67
   9 -13 -13   -0.00    4.11
  -9  13  14   -0.00    5.42
   9 -13 -14    4.08    5.76
  -9  13  15    6.75    6.29
   9 -13 -15    5.03    6.52
  -9  13  16    2.20    5.74
   9 -13 -16   14.70    7.46
  -9  13  17    3.81    5.00
   9 -13 -17    4.00    5.48
  -9  13  18    0.00    5.96
   9 -13 -18    0.03    4.99
  -9  13  19   -0.00    6.21
   9 -13 -19   -0.00    5.41
  -9  13  20    4.92    6.11
   9 -13 -20   11.64    7.05
  -9  13  21   -0.00    5.34
  -9  14   1    0.02    4.74
   9 -14  -1   -0.00    3.49
  -9  14   2    1.67    5.74
   9 -14  -2    0.85    5.58
  -9  14   3   10.57    8.72
   9 -14  -3   13.25    8.40
  -9  14   4    1.80    5.26
   9 -14  -4   13.61    8.14
  -9  14   5    1.03    6.03
   9 -14  -5   -0.00    5.90
  -9  14   6    2.08    6.53
   9 -14  -6    1.11    4.48
  -9  14   7    2.94    5.88
   9 -14  -7   18.96    8.63
  -9  14   8    7.30    7.15
   9 -14  -8    2.46    5.91
  -9  14   9    3.56    6.20
   9 -14  -9    1.42    5.80
  -9  14  10   -0.00    5.52
   9 -14 -10    0.00    6.84
  -9  14  11   -0.00    5.50
   9 -14 -11    0.00    6.17
  -9  14  12    1.15    5.36
   9 -14 -12   -0.00    5.31
  -9  14  13    5.67    6.12
   9 -14 -13   19.05    8.65
  -9  14  14    5.52    5.52
   9 -14 -14    0.00    5.12
  -9  14  15    1.37    5.26
   9 -14 -15   -0.00    5.80
  -9  14  16   -0.00    5.10
   9 -14 -16    0.00    4.70
  -9  14  17    2.19    5.08
   9 -14 -17    1.78    6.29
  -9  14  18    6.59    6.08
  -9  14  19    0.60    5.10
  -9  14  20   -0.00    5.20
  -9  14  21   -0.00    6.18
  -9  15   1    2.85    6.55
  -9  15   2   -0.00    6.40
  -9  15   3   -0.00    7.07
  -9  15   4    2.87    6.89
  -9  15   5   -0.00    7.21
   9 -15  -5   -0.00    4.69
  -9  15   6    1.60    6.05
   9 -15  -6    4.59    6.10
  -9  15   7    0.86    5.30
   9 -15  -7    7.10    7.08
  -9  15   8    0.00    5.05
   9 -15  -8    2.54    5.50
  -9  15   9    2.54    5.88
   9 -15  -9    0.09    4.85
  -9  15  10    0.64    5.13
   9 -15 -10    4.18    7.81
  -9  15  11    0.00    5.56
   9 -15 -11   11.57    8.12
  -9  15  12    3.47    5.86
   9 -15 -12    2.95    6.45
  -9  15  13    0.00    5.15
   9 -15 -13   -0.00    6.14
   9 -15 -14    2.39    5.36
   9 -15 -15    3.15    6.15
   9 -16 -11   -0.00    6.63
   9 -16 -12   -0.00    5.70
  -8   0   1    0.00    2.85
   8   0  -1    0.89    2.87
   8   0  -1    0.91    3.16
  -8   0   2  486.46   58.34
   8   0  -2  565.20   58.71
   8   0  -2  502.40   58.95
  -8   0   3   -0.00    2.72
   8   0  -3   -0.00    2.36
   8   0  -3    0.57    2.86
  -8   0   4   84.58   13.35
   8   0  -4   94.96   13.54
   8   0  -4  107.19   14.40
  -8   0   5   -0.00    2.54
   8   0  -5    0.86    2.27
   8   0  -5   -0.00    2.50
  -8   0   6  100.67   14.35
   8   0  -6  121.81   14.93
   8   0  -6  100.05   14.76
  -8   0   7   -0.00    2.32
  -8   0   7    0.00    1.33
   8   0  -7   -0.00    2.28
   8   0  -7    2.80    2.78
  -8   0   8  225.19   25.49
  -8   0   8  207.68   22.89
  -8   0   8  209.88   22.83
   8   0  -8  239.48   25.50
   8   0  -8  192.93   25.54
  -8   0   9   -0.00    1.79
   8   0  -9   -0.00    1.89
   8   0  -9    0.29    2.45
  -8   0  10    0.77    1.93
   8   0 -10    0.02    1.75
   8   0 -10    0.00    2.20
  -8   0  11    0.67    2.03
   8   0 -11   -0.00    1.62
   8   0 -11   -0.00    2.32
  -8   0  12  188.62   23.54
   8   0 -12  217.44   23.62
   8   0 -12  203.74   24.35
  -8   0  13    0.12    1.73
   8   0 -13    0.18    1.57
   8   0 -13    1.55    2.34
   8   0 -18  121.53   15.76
   8   0 -19   -0.00    2.07
   8   0 -20   18.89    4.60
   8   0 -21   -0.00    1.90
   8   0 -22   80.21   11.73
   8   0 -23   -0.00    2.27
   8   0 -24   32.70    6.68
   8   0 -25   -0.00    2.14
   8   0 -26    5.52    3.19
   8   0 -27    0.00    2.45
   8   0 -28   50.00    9.26
   8   0 -29    0.00    2.54
   8   0 -30    4.09    3.64
   8   0 -31   -0.00    2.62
   8   0 -32    8.59    4.48
   8   0 -33   -0.00    3.05
   8   0 -34   23.85    6.92
   8   0 -35    2.82    3.78
   8   0 -36   -0.00    3.49
   8   0 -37    6.78    4.01
  -8   1   1   83.84   12.74
   8  -1  -1   69.76   11.76
   8  -1  -1   74.48   12.50
   8   1  -1   72.53   11.58
   8   1  -1   86.35   12.55
  -8  -1   1   66.52   11.54
  -8   1   2    4.83    3.67
   8  -1  -2    2.38    3.49
   8  -1  -2    1.80    3.08
   8   1  -2    2.48    2.60
   8   1  -2    5.55    3.76
  -8  -1   2    0.58    2.51
  -8   1   3    8.43    3.82
   8  -1  -3    3.58    3.25
   8  -1  -3    2.59    3.46
   8   1  -3    0.64    2.30
   8   1  -3    6.94    3.45
  -8  -1   3    6.69    3.32
  -8   1   4   49.59    8.19
   8  -1  -4   43.98    7.65
   8  -1  -4   23.51    6.74
   8   1  -4   34.19    6.68
   8   1  -4   32.62    6.97
  -8  -1   4   36.84    6.96
  -8  -1   4   34.07    5.86
  -8   1   5    6.17    3.31
   8  -1  -5    8.50    3.34
   8  -1  -5    3.57    3.16
   8   1  -5   12.19    3.74
   8   1  -5    5.83    3.43
  -8  -1   5    5.56    3.01
  -8  -1   5    5.42    2.12
  -8   1   6   96.77   12.65
   8  -1  -6  103.89   12.73
   8  -1  -6   87.77   12.85
   8   1  -6  103.62   11.98
   8   1  -6   66.78   11.24
  -8  -1   6  102.72   12.03
  -8  -1   6   56.84    9.21
  -8  -1   6   86.07    9.64
  -8   1   7    9.33    3.75
   8  -1  -7    9.29    3.63
   8  -1  -7    3.86    3.03
   8   1  -7    5.15    2.62
   8   1  -7   -0.00    2.59
  -8  -1   7    5.24    2.73
  -8   1   8    3.77    2.73
   8  -1  -8    3.66    2.37
   8  -1  -8    2.07    2.56
   8   1  -8    2.29    1.91
   8   1  -8    1.89    2.69
  -8  -1   8    2.08    1.88
  -8   1   9   14.85    4.39
   8  -1  -9   17.67    4.31
   8  -1  -9   13.30    4.49
   8   1  -9   11.21    3.34
   8   1  -9   14.00    4.03
  -8  -1   9   18.29    3.83
  -8   1  10  158.69   19.32
   8  -1 -10  154.39   18.86
   8  -1 -10  132.08   19.25
   8   1 -10  140.15   17.57
   8   1 -10  157.44   18.64
  -8  -1  10  159.19   17.95
  -8   1  11   11.73    3.67
   8  -1 -11   11.18    3.40
   8   1 -11    8.36    2.44
   8   1 -11    4.45    2.63
  -8  -1  11    8.39    2.43
  -8   1  12   12.09    3.82
   8  -1 -12   11.40    3.49
   8   1 -12   11.33    2.55
   8   1 -12   12.44    3.34
  -8  -1  12   15.23    2.88
  -8   1  13    0.00    2.26
   8  -1 -13    0.37    2.08
   8   1 -13    0.38    1.77
  -8   1  14   71.69   10.93
   8   1 -14   83.19   10.44
  -8   1  15   59.74    8.63
   8   1 -15   47.74    7.33
   8  -1 -16   76.83   11.42
   8  -1 -17    2.53    2.61
   8  -1 -18    5.47    3.19
   8  -1 -19    9.19    3.88
   8  -1 -20   17.68    5.20
   8   1 -20   27.78    4.84
   8  -1 -21   -0.00    2.35
   8   1 -21   -0.00    1.69
   8  -1 -22   76.70   12.21
   8   1 -22   82.69   11.16
   8  -1 -23   -0.00    2.32
   8   1 -23    0.51    1.88
   8  -1 -24    9.22    3.91
   8   1 -24    9.76    3.54
   8  -1 -25   -0.00    2.64
   8   1 -25    0.39    1.90
   8  -1 -26   27.35    6.28
   8   1 -26   21.84    5.28
   8  -1 -27    0.13    2.54
   8   1 -27    0.00    2.46
   8  -1 -28    6.15    3.80
   8   1 -28    1.20    2.70
   8  -1 -29    0.44    2.32
   8   1 -29   -0.00    2.53
   8  -1 -30   19.69    5.96
   8   1 -30   26.40    6.20
   8  -1 -31    1.57    3.11
   8   1 -31    0.00    2.50
   8  -1 -32   14.12    5.25
   8   1 -32   12.84    4.56
   8  -1 -33   -0.00    3.27
   8   1 -33   -0.00    2.99
   8  -1 -34   -0.00    2.94
   8   1 -34    3.30    3.09
   8  -1 -35    1.68    3.22
   8   1 -35   -0.00    3.02
   8  -1 -36   14.47    5.58
   8   1 -36   11.20    5.11
   8   1 -37   -0.00    2.99
  -8   2   1    1.01    2.64
   8  -2  -1   -0.00    2.62
   8  -2  -1   -0.00    3.17
   8   2  -1   -0.00    2.32
   8   2  -1   -0.00    2.73
  -8  -2   1    0.06    2.20
  -8  -2   1   -0.00    1.94
  -8   2   2   78.03   12.21
   8  -2  -2   70.82   11.62
   8  -2  -2   71.83   12.66
   8   2  -2   73.78   10.85
   8   2  -2   77.97   11.67
  -8  -2   2   50.90   10.31
  -8  -2   2   69.42   10.20
  -8   2   3    8.49    4.50
   8  -2  -3   14.79    4.54
   8  -2  -3   11.81    4.84
   8   2  -3    7.81    3.58
   8   2  -3   13.70    4.73
  -8  -2   3    8.34    3.81
  -8  -2   3   13.43    3.53
  -8   2   4   43.11    8.47
   8  -2  -4   37.35    7.79
   8  -2  -4   31.37    8.04
   8   2  -4   47.66    7.55
   8   2  -4   45.23    7.78
  -8  -2   4   39.31    7.43
  -8  -2   4   43.04    6.41
  -8   2   5    6.51    3.71
   8  -2  -5   11.91    4.36
   8  -2  -5    4.41    4.19
   8   2  -5   13.82    3.74
   8   2  -5    5.83    3.57
  -8  -2   5    9.17    3.29
  -8  -2   5    7.80    2.20
  -8  -2   5    8.72    2.17
  -8   2   6   91.19   14.19
   8  -2  -6  106.39   14.32
   8   2  -6   80.28   12.45
   8   2  -6  104.30   13.50
  -8  -2   6  105.64   13.35
  -8   2   7   40.60    8.01
   8  -2  -7   49.32    8.12
   8   2  -7   46.57    6.64
   8   2  -7   26.77    6.34
  -8  -2   7   33.32    6.27
  -8   2   8  117.13   16.58
   8  -2  -8  127.49   16.36
   8   2  -8  107.73   14.50
   8   2  -8  127.01   15.41
  -8  -2   8  118.49   14.82
  -8   2   9    9.68    4.06
   8  -2  -9   18.04    4.63
   8   2  -9   11.05    2.72
   8   2  -9    8.85    3.11
  -8  -2   9   14.86    3.22
  -8   2  10   -0.00    2.62
   8  -2 -10    1.00    2.27
   8   2 -10    0.35    1.30
   8   2 -10    0.22    1.29
   8   2 -10   -0.00    1.70
  -8  -2  10   -0.00    1.20
  -8   2  11    3.61    2.98
   8  -2 -11    4.22    2.68
   8   2 -11    2.22    1.25
   8   2 -11    3.06    1.19
   8   2 -11    1.71    1.93
  -8   2  12   60.02   10.18
   8  -2 -12   60.52    9.77
   8   2 -12   65.97    8.58
  -8   2  13   37.84    7.87
   8  -2 -13   54.34    8.26
   8   2 -13   43.33    6.34
  -8   2  14   30.07    6.63
   8  -2 -14   32.95    6.17
   8  -2 -14   42.45    7.38
   8   2 -14   24.42    4.42
  -8   2  15   27.44    6.05
   8  -2 -15   31.58    6.45
   8   2 -15   19.84    3.67
  -8   2  16   37.88    7.31
   8  -2 -16   39.63    7.74
   8   2 -16   31.70    4.83
   8  -2 -17   14.53    5.28
   8   2 -17   23.22    3.64
   8  -2 -18  212.12   26.64
   8  -2 -19   -0.00    3.02
   8  -2 -20    0.65    2.80
   8  -2 -21    3.94    3.29
   8   2 -21    1.65    1.62
   8  -2 -22   38.84    8.00
   8   2 -22   35.56    5.79
   8  -2 -23    1.97    2.97
   8   2 -23    1.37    1.76
   8  -2 -24   10.28    4.29
   8   2 -24   16.89    3.79
   8  -2 -25    1.91    3.23
   8   2 -25   -0.00    1.99
   8  -2 -26    0.30    3.11
   8   2 -26    0.18    1.88
   8  -2 -27   -0.00    2.57
   8   2 -27   -0.00    2.15
   8  -2 -28   18.25    5.72
   8   2 -28   15.46    4.54
   8  -2 -29    4.96    3.55
   8   2 -29    3.44    2.72
   8  -2 -30    1.63    3.39
   8   2 -30    4.28    3.05
   8  -2 -31    0.30    3.19
   8   2 -31    0.97    2.89
   8  -2 -32    7.79    4.51
   8   2 -32    6.46    3.67
   8  -2 -33   -0.00    3.13
   8   2 -33    2.46    3.18
   8  -2 -34    9.19    4.48
   8   2 -34    8.64    4.12
   8  -2 -35    0.00    3.19
   8   2 -35   -0.00    3.26
   8  -2 -36    5.17    3.97
   8   2 -36    2.69    2.94
   8   2 -37    0.00    2.97
  -8   3   1  116.02   15.74
   8  -3  -1   83.62   13.80
   8   3  -1  112.89   13.90
  -8  -3   1   77.60   13.14
  -8  -3   1   77.32   12.55
  -8   3   2    5.86    4.50
   8  -3  -2   -0.00    2.46
   8   3  -2    3.51    2.76
   8   3  -2    0.00    2.47
   8   3  -2   -0.00    2.41
  -8  -3   2    0.65    2.74
  -8  -3   2   -0.00    1.95
  -8   3   3   70.28   10.78
   8  -3  -3   59.17    9.92
   8   3  -3   49.49    8.25
   8   3  -3   40.92    7.65
   8   3  -3   60.07    9.15
  -8  -3   3   35.64    7.61
  -8  -3   3   36.29    6.89
  -8   3   4  144.43   18.72
   8  -3  -4  167.78   18.96
   8   3  -4  143.86   16.71
   8   3  -4   69.74   14.85
   8   3  -4  167.29   17.59
  -8  -3   4  139.94   16.88
  -8  -3   4  119.46   14.80
  -8   3   5   13.36    5.17
   8  -3  -5   21.57    5.64
   8   3  -5   12.68    3.92
   8   3  -5   17.03    4.19
   8   3  -5   17.65    4.72
  -8  -3   5   18.26    2.76
  -8  -3   5   11.87    2.44
  -8   3   6   30.44    7.78
   8  -3  -6   44.46    8.16
   8   3  -6   40.04    6.72
   8   3  -6   43.37    6.91
   8   3  -6   38.06    6.96
  -8   3   7   24.30    6.29
   8  -3  -7   17.39    5.07
   8   3  -7   18.68    4.01
   8   3  -7   15.11    3.82
   8   3  -7   19.59    4.54
  -8   3   8    9.00    4.46
   8  -3  -8    8.72    4.26
   8   3  -8    3.42    2.20
   8   3  -8    7.30    2.58
   8   3  -8    8.58    2.98
  -8   3   9    1.44    3.17
   8  -3  -9    4.04    3.36
   8   3  -9    2.73    1.67
   8   3  -9    2.98    1.75
   8   3  -9    3.12    2.16
  -8   3  10   95.90   14.77
   8  -3 -10  111.19   14.52
   8   3 -10   95.93   11.32
   8   3 -10  101.52   11.51
   8   3 -10   86.61   12.11
  -8   3  11  105.31   15.92
   8  -3 -11  106.75   15.29
   8   3 -11  113.37   13.49
  -8   3  12    2.25    3.22
   8  -3 -12    1.48    2.65
   8  -3 -12    2.27    3.05
   8   3 -12    2.95    1.69
  -8   3  13   11.43    4.70
   8  -3 -13    8.90    3.81
   8  -3 -13    7.63    4.25
   8   3 -13   10.82    2.44
  -8   3  14   32.88    6.89
   8  -3 -14   29.36    6.18
   8  -3 -14   21.49    5.96
   8   3 -14   20.40    3.46
  -8   3  15   32.81    7.58
   8  -3 -15   29.91    7.35
   8   3 -15   33.09    4.34
  -8   3  16   95.84   13.97
   8  -3 -16   89.81   14.08
   8   3 -16   88.12    9.97
  -8   3  17    0.00    2.41
   8  -3 -17    1.56    2.97
   8  -3 -18    5.59    3.68
   8   3 -18    3.38    1.07
   8  -3 -19   10.49    4.96
   8  -3 -20   97.38   15.18
   8  -3 -21   11.97    4.86
   8   3 -21    8.19    2.12
   8   3 -21    4.42    1.78
   8  -3 -22    8.33    4.57
   8   3 -22   10.68    2.61
   8  -3 -23    3.76    3.88
   8   3 -23    3.11    1.85
   8  -3 -24   19.29    6.46
   8   3 -24   27.63    4.67
   8  -3 -25   21.33    6.76
   8   3 -25   21.84    4.37
   8  -3 -26   10.55    5.24
   8   3 -26    2.98    2.24
   8  -3 -27    2.75    3.96
   8   3 -27    1.74    2.20
   8  -3 -28    4.41    4.30
   8   3 -28    0.64    2.30
   8  -3 -29   -0.00    3.28
   8   3 -29    0.00    2.14
   8  -3 -30   21.76    6.71
   8   3 -30   10.27    3.88
   8  -3 -31    2.13    3.70
   8   3 -31   -0.00    2.46
   8  -3 -32   10.76    5.61
   8   3 -32    4.20    3.29
   8  -3 -33    0.70    3.77
   8   3 -33    0.43    2.57
   8  -3 -34    1.17    4.04
   8   3 -34    0.00    2.51
   8  -3 -35   -0.00    3.48
   8   3 -35    4.36    3.06
   8   3 -36    7.23    4.06
   8   3 -37    0.00    2.91
  -8   4   1   65.56   13.61
   8   4  -1   87.47   13.02
   8   4  -1   86.86   12.83
  -8  -4   1   95.42   12.76
  -8   4   2   31.28    7.84
   8   4  -2   26.02    6.28
   8   4  -2   30.67    6.52
  -8  -4   2   31.28    6.07
  -8   4   3   19.94    6.57
   8   4  -3   22.72    5.63
   8   4  -3   26.87    5.91
  -8  -4   3   23.55    4.77
  -8   4   4  155.86   21.07
   8  -4  -4  128.76   19.61
   8   4  -4  149.12   18.68
   8   4  -4  142.09   18.42
  -8  -4   4  145.96   17.17
  -8   4   5    8.65    4.68
   8  -4  -5   13.26    4.98
   8   4  -5    7.60    3.17
   8   4  -5   13.65    3.84
  -8  -4   5   11.12    2.07
  -8  -4   5    8.96    1.91
  -8   4   6   54.57   10.68
   8  -4  -6   60.27   10.33
   8   4  -6   51.10    8.36
   8   4  -6   57.35    8.53
  -8   4   7   83.58   14.89
   8  -4  -7  105.97   15.12
   8   4  -7   97.43   12.83
   8   4  -7  119.38   13.24
   8   4  -7   83.08   12.91
  -8   4   8   51.72    9.36
   8  -4  -8   41.56    8.02
   8   4  -8   34.77    5.69
   8   4  -8   35.44    5.81
   8   4  -8   27.38    5.89
  -8   4   9   13.01    5.35
   8  -4  -9   10.73    4.30
   8  -4  -9    9.63    4.60
   8   4  -9    7.49    2.39
   8   4  -9   10.75    3.07
  -8   4  10   -0.00    3.30
   8  -4 -10    2.15    2.90
   8  -4 -10    1.21    3.30
   8   4 -10    4.41    1.64
   8   4 -10    3.45    2.21
  -8   4  11   15.88    5.67
   8  -4 -11   11.86    4.33
   8  -4 -11    0.00    2.67
   8   4 -11    7.14    2.45
  -8   4  12   89.12   14.64
   8  -4 -12   98.24   13.96
   8  -4 -12  100.25   14.91
   8   4 -12   83.50   10.99
  -8   4  13   17.80    5.76
   8  -4 -13   11.27    4.85
   8  -4 -13   28.33    7.06
   8   4 -13   14.43    3.06
  -8   4  14   58.96   10.55
   8  -4 -14   58.46    9.89
   8  -4 -14   53.79   10.45
   8   4 -14   60.69    7.02
   8   4 -14   47.21    6.75
  -8   4  15    2.80    3.63
   8  -4 -15    0.00    3.76
   8   4 -15    0.53    1.04
   8   4 -15   -0.00    1.01
  -8   4  16   11.49    5.21
   8  -4 -16   26.84    6.97
   8   4 -16   20.40    2.81
  -8   4  17   23.01    6.97
   8  -4 -17   42.77    8.86
  -8   4  18   89.17   13.48
   8  -4 -18   63.32   12.47
   8  -4 -19   11.74    5.04
   8  -4 -20   15.76    5.76
   8   4 -20   16.58    2.66
   8  -4 -21   -0.00    3.39
   8   4 -21    0.69    1.32
   8  -4 -22   20.14    6.34
   8  -4 -23   19.71    6.43
   8  -4 -24    8.97    4.66
   8  -4 -25    0.74    3.50
   8  -4 -26    3.35    3.83
   8  -4 -27    0.00    3.90
   8  -4 -28   13.17    6.25
   8  -4 -29    8.20    4.99
   8  -4 -30    5.21    4.65
   8  -4 -31    2.07    3.49
   8  -4 -32   20.14    7.22
   8  -4 -33    6.91    5.08
   8  -4 -34    6.82    4.81
   8  -4 -35   -0.00    3.82
   8   4 -35    0.92    2.51
   8   4 -36   -0.00    2.42
   8   4 -37    0.00    2.53
  -8   5   1   16.91    6.99
   8   5  -1   35.40    7.17
   8   5  -1   25.09    6.18
  -8  -5   1   28.12    6.04
  -8   5   2   18.10    6.72
   8   5  -2   19.14    5.68
   8   5  -2   28.06    6.05
  -8  -5   2   28.81    5.63
  -8   5   3   89.25   14.58
   8   5  -3   78.48   11.91
   8   5  -3   70.89   11.48
  -8  -5   3   76.48   10.80
  -8   5   4   16.98    6.45
   8   5  -4   10.86    4.18
   8   5  -4   13.97    4.13
  -8  -5   4    9.02    2.95
  -8   5   5   59.58   11.83
   8  -5  -5   60.70   12.01
   8   5  -5   70.90   10.03
   8   5  -5   63.76    9.68
  -8  -5   5   57.29    7.66
  -8   5   6  105.85   17.33
   8  -5  -6   92.18   17.20
   8   5  -6  121.00   14.95
   8   5  -6  116.20   14.83
  -8   5   7    6.72    4.53
   8  -5  -7    0.00    4.55
   8   5  -7    3.18    2.42
   8   5  -7    2.91    2.35
   8   5  -7    0.00    2.36
  -8   5   8   10.08    5.12
   8  -5  -8    1.67    4.14
   8   5  -8   10.86    3.19
   8   5  -8    9.16    3.35
  -8   5   9    8.44    4.73
   8  -5  -9    6.30    4.58
   8   5  -9    8.99    2.82
   8   5  -9    5.85    2.99
  -8   5  10  212.27   26.60
   8  -5 -10  160.43   25.09
   8   5 -10  192.12   22.65
  -8   5  11   41.62    9.61
   8  -5 -11   44.34    9.58
   8   5 -11   38.04    6.46
  -8   5  12    1.33    3.57
   8  -5 -12    4.19    4.09
   8   5 -12    1.62    1.83
  -8   5  13   -0.00    3.20
   8  -5 -13    1.02    3.04
   8   5 -13   -0.00    1.63
  -8   5  14   14.06    5.68
   8  -5 -14    4.67    4.56
   8   5 -14    9.39    2.69
  -8   5  15   23.07    6.86
   8  -5 -15   20.09    6.99
   8   5 -15   23.91    4.05
  -8   5  16   42.66   10.57
   8  -5 -16   71.95   12.67
   8   5 -16   67.69    8.13
  -8   5  17    7.35    4.92
   8  -5 -17    4.50    4.64
   8   5 -17    9.96    2.29
  -8   5  18    7.15    4.52
   8  -5 -18    1.41    3.75
   8   5 -18    2.08    1.62
  -8   5  19   10.77    5.15
   8  -5 -19   34.83    8.11
   8   5 -19   17.01    3.06
   8  -5 -20   35.40    8.66
   8   5 -20   29.81    4.65
   8  -5 -21   30.73    8.36
   8  -5 -22    5.87    5.02
   8  -5 -23    2.67    4.13
   8  -5 -24    9.12    4.98
   8  -5 -25   17.06    6.38
   8  -5 -26    6.97    4.67
   8  -5 -27    9.96    5.50
   8  -5 -28    0.86    4.16
   8  -5 -29   -0.00    4.00
   8  -5 -30   21.25    7.20
   8  -5 -31    1.85    4.27
   8  -5 -32    9.05    6.39
   8  -5 -33    0.00    3.82
   8  -5 -34    1.16    4.22
   8  -6  -1  132.28   19.59
   8   6  -1  103.60   15.53
   8   6  -1  115.44   15.69
   8   6  -1   84.63   15.00
   8  -6  -2   67.38   15.36
   8   6  -2  102.07   14.21
   8   6  -2  103.19   14.17
   8   6  -2   84.95   13.71
  -8   6   3   91.40   16.86
   8  -6  -3  109.15   18.02
   8   6  -3  104.41   14.97
   8   6  -3  103.03   14.73
  -8   6   4   32.16    9.05
   8  -6  -4   25.37    8.22
   8   6  -4   35.86    7.23
   8   6  -4   34.13    6.93
  -8   6   5   16.60    7.16
   8  -6  -5   16.28    6.88
   8   6  -5   20.61    5.30
   8   6  -5   33.74    6.20
  -8  -6   5   22.54    4.10
  -8   6   6   38.89    9.41
   8  -6  -6   33.20    8.96
   8   6  -6   46.08    7.02
  -8  -6   6   25.18    3.45
  -8   6   7   46.31    9.78
   8  -6  -7   73.85   11.97
   8   6  -7   20.04    5.36
   8   6  -7   26.41    6.26
  -8   6   8   41.41    9.49
   8  -6  -8   23.52    7.71
   8   6  -8   31.64    5.87
   8   6  -8   31.83    6.76
  -8   6   9   -0.00    4.33
   8  -6  -9    3.03    3.54
   8   6  -9    5.41    2.90
  -8   6  10    8.09    5.28
   8  -6 -10    4.15    4.27
   8   6 -10    4.89    2.91
  -8   6  11   22.41    7.15
   8  -6 -11   16.24    6.70
   8   6 -11   21.19    4.97
  -8   6  12   23.35    7.52
   8  -6 -12   25.89    8.15
   8   6 -12   25.03    5.33
  -8   6  13   15.02    6.13
   8  -6 -13    9.57    5.47
   8   6 -13   18.88    4.24
  -8   6  14   46.24    9.93
   8  -6 -14   66.93   11.56
   8   6 -14   27.48    5.76
  -8   6  15   20.83    7.09
   8  -6 -15   22.55    7.48
   8   6 -15   21.24    4.43
  -8   6  16    2.95    4.44
   8  -6 -16   10.27    5.40
  -8   6  17   84.98   14.79
   8  -6 -17   75.87   14.32
  -8   6  18   16.95    6.66
   8  -6 -18   17.62    6.89
  -8   6  19    9.80    5.40
   8  -6 -19   17.62    6.05
  -8   6  20    4.07    4.17
   8  -6 -20   -0.00    4.02
   8  -6 -21   -0.00    3.80
   8  -6 -22    7.25    5.30
   8  -6 -23   28.60    8.82
   8  -6 -24   -0.00    3.59
   8  -6 -25    1.93    3.58
   8  -6 -26    3.01    4.94
   8  -6 -27    6.94    5.39
   8  -6 -28   10.49    5.41
   8  -6 -29   14.48    6.58
   8  -6 -30   -0.00    4.27
   8  -6 -31   -0.00    3.86
   8  -6 -32    1.84    3.73
   8  -6 -33   15.41    7.27
  -8   7   1   77.03   15.07
   8  -7  -1   92.56   16.27
   8   7  -1   76.56   13.16
   8   7  -1   84.42   13.28
   8  -7  -2   -0.00    4.43
   8   7  -2    0.00    3.31
   8   7  -2    3.13    3.07
   8  -7  -3    0.00    3.90
   8   7  -3   21.38    5.66
   8   7  -3   39.26    7.08
   8  -7  -4    4.52    5.25
   8   7  -4   -0.00    2.60
   8  -7  -5   73.74   14.44
   8   7  -5   63.60   10.83
   8  -7  -6   30.88    8.86
   8   7  -6   15.35    5.08
   8  -7  -7   -0.00    3.78
   8   7  -7   -0.00    2.79
   8  -7  -8   -0.00    4.23
   8  -7  -9   48.88   11.21
   8  -7 -10   13.29    6.72
   8  -7 -11   54.84   12.04
   8  -7 -12    2.18    3.55
   8  -7 -13   15.34    6.89
   8  -7 -14   18.47    7.21
   8  -7 -15   67.46   13.61
   8  -7 -16    3.73    4.55
   8  -7 -17    4.90    5.02
   8  -7 -18    1.66    4.87
   8  -7 -19    4.97    5.12
  -8   7  20    5.46    4.92
   8  -7 -20    5.64    5.08
   8  -7 -21   23.63    8.10
   8  -7 -22    2.86    4.59
   8  -7 -23    5.47    4.73
   8  -7 -24   -0.00    4.71
   8  -7 -25   -0.00    4.83
   8  -7 -26    5.65    4.52
   8  -7 -27    0.00    4.04
   8  -7 -28    2.05    3.76
   8  -7 -29    0.00    4.08
   8  -7 -30    6.98    5.02
   8  -7 -31   11.74    5.95
   8  -7 -32   -0.00    4.90
  -8   8   1   76.10   16.08
   8  -8  -1  103.66   17.60
   8   8  -1   89.02   14.27
  -8   8   2    2.86    5.25
   8  -8  -2   -0.00    3.91
   8   8  -2    0.68    3.38
  -8   8   3   20.60    9.17
   8  -8  -3   41.35   10.54
   8   8  -3   34.96    7.75
  -8   8   4   17.13    7.42
   8  -8  -4   21.68    8.23
   8   8  -4   17.63    5.67
  -8   8   5    0.00    4.51
   8  -8  -5    0.41    4.35
   8   8  -5    0.97    3.12
  -8   8   6   -0.00    5.04
   8  -8  -6    0.00    4.77
  -8   8   7  117.61   19.11
   8  -8  -7   97.10   18.29
  -8   8   8    1.87    4.77
   8  -8  -8    0.47    4.35
  -8   8   9    2.08    4.52
   8  -8  -9   17.89    7.36
  -8   8  10   15.71    6.88
   8  -8 -10   11.82    6.53
  -8   8  11    5.00    5.39
   8  -8 -11   14.88    6.95
  -8   8  12    5.18    4.49
   8  -8 -12    4.55    4.29
  -8   8  13   36.06    9.78
   8  -8 -13   38.19   10.09
  -8   8  14    2.24    4.84
   8  -8 -14   -0.00    4.31
  -8   8  15    3.38    5.03
   8  -8 -15   13.88    6.79
  -8   8  16    0.46    3.92
   8  -8 -16   -0.00    4.90
  -8   8  17    8.64    5.87
   8  -8 -17   22.12    8.21
  -8   8  18    0.00    3.76
   8  -8 -18    3.80    4.94
  -8   8  19    4.42    5.09
   8  -8 -19   12.20    6.27
  -8   8  20    4.73    4.92
   8  -8 -20   -0.00    4.16
  -8   8  21    0.08    3.75
   8  -8 -21    2.09    3.15
   8  -8 -22   -0.00    4.54
   8  -8 -23   31.94    9.20
   8  -8 -24    8.93    6.27
   8  -8 -25    0.26    3.98
   8  -8 -26    1.32    4.83
   8  -8 -27    4.70    4.60
   8  -8 -28    1.75    4.72
   8  -8 -29    6.17    5.38
   8  -8 -30    3.29    4.46
   8  -8 -31   -0.00    4.57
  -8   9   1   78.12   16.79
   8  -9  -1   90.45   17.87
   8   9  -1  106.89   15.83
  -8   9   2    5.85    6.78
   8  -9  -2    2.73    4.92
   8   9  -2    1.28    3.35
  -8   9   3   51.24   12.22
   8  -9  -3   42.65   12.01
   8   9  -3   55.47   10.54
  -8   9   4   16.49    7.45
   8  -9  -4    6.06    5.75
   8   9  -4    4.59    3.88
  -8   9   5   65.67   14.10
   8  -9  -5   55.12   13.22
  -8   9   6    3.91    4.96
   8  -9  -6    3.09    5.42
  -8   9   7   15.32    7.15
   8  -9  -7    7.08    5.94
  -8   9   8   -0.00    4.86
   8  -9  -8   -0.00    5.60
  -8   9   9    8.49    6.10
   8  -9  -9   14.67    7.45
  -8   9  10    0.00    4.49
   8  -9 -10    8.74    5.59
  -8   9  11   84.84   17.81
   8  -9 -11  139.23   20.82
  -8   9  12   -0.00    4.06
   8  -9 -12   -0.00    4.67
  -8   9  13   -0.00    4.22
   8  -9 -13    2.23    4.84
  -8   9  14    0.51    4.54
   8  -9 -14    1.24    4.36
  -8   9  15   75.93   14.21
   8  -9 -15   51.35   12.76
  -8   9  16    0.35    4.34
   8  -9 -16    2.03    4.19
  -8   9  17    0.12    4.00
   8  -9 -17    2.85    4.42
  -8   9  18   13.50    6.89
   8  -9 -18    6.53    5.69
  -8   9  19   11.23    5.98
   8  -9 -19   17.49    7.01
  -8   9  20    2.50    4.84
   8  -9 -20    1.41    4.75
  -8   9  21   12.87    6.82
   8  -9 -21   32.54    9.62
  -8   9  22   -0.00    4.07
   8  -9 -22    3.53    5.14
   8  -9 -23    3.50    4.80
   8  -9 -24   -0.00    5.07
   8  -9 -25   26.53    9.03
   8  -9 -26    3.21    4.91
   8  -9 -27   -0.00    4.56
   8  -9 -28    0.00    4.36
   8  -9 -29    6.90    5.79
  -8  10   1   25.26    9.92
   8 -10  -1   19.29    8.49
  -8  10   2    0.00    5.16
   8 -10  -2   -0.00    4.23
   8  10  -2    6.14    4.53
  -8  10   3   42.65   11.83
   8 -10  -3   70.98   14.47
   8  10  -3   47.32   10.36
  -8  10   4   13.42    7.21
   8 -10  -4   16.80    8.35
  -8  10   5    6.92    5.85
   8 -10  -5    5.16    5.52
  -8  10   6   -0.00    4.54
   8 -10  -6   -0.00    4.96
  -8  10   7   66.35   14.68
   8 -10  -7   75.83   15.81
  -8  10   8   -0.00    4.46
   8 -10  -8    0.00    4.35
  -8  10   9   16.58    7.58
   8 -10  -9   21.56    8.60
  -8  10  10    8.07    5.70
   8 -10 -10   -0.00    4.70
  -8  10  11    8.79    5.89
   8 -10 -11   26.24    8.61
  -8  10  12   -0.00    3.73
   8 -10 -12    8.10    5.38
  -8  10  13   33.96   10.02
   8 -10 -13   49.37   12.36
  -8  10  14   -0.00    4.66
   8 -10 -14    2.84    3.76
  -8  10  15    5.49    6.11
   8 -10 -15    4.22    5.21
  -8  10  16   -0.00    4.46
   8 -10 -16    0.00    5.02
  -8  10  17   50.09   12.38
   8 -10 -17   44.49   11.70
  -8  10  18    0.59    4.45
   8 -10 -18   -0.00    5.08
  -8  10  19   13.07    6.87
   8 -10 -19   23.33    8.67
  -8  10  20    3.25    4.82
   8 -10 -20    1.25    4.88
  -8  10  21    3.90    5.25
   8 -10 -21    8.84    5.56
  -8  10  22   10.76    6.53
   8 -10 -22    3.02    5.05
  -8  10  23    4.58    5.60
   8 -10 -23    0.00    4.10
   8 -10 -24    0.00    5.37
   8 -10 -25    3.10    5.49
   8 -10 -26   -0.00    4.54
   8 -10 -27   -0.00    4.22
   8 -10 -28    8.05    6.72
  -8  11   1   39.39   11.51
   8 -11  -1   17.05    8.95
  -8  11   2   14.02    7.82
   8 -11  -2   14.09    7.27
  -8  11   3    8.46    6.59
   8 -11  -3    9.66    6.72
  -8  11   4    4.83    5.95
   8 -11  -4    0.00    5.34
  -8  11   5   20.40    8.23
   8 -11  -5   12.89    7.64
  -8  11   6    8.28    6.49
   8 -11  -6    3.48    5.49
  -8  11   7    4.45    5.74
   8 -11  -7    0.00    4.94
  -8  11   8    4.79    6.30
   8 -11  -8    4.72    5.53
  -8  11   9   27.65    9.60
   8 -11  -9   34.66   11.00
  -8  11  10   -0.00    4.69
   8 -11 -10   -0.00    4.11
  -8  11  11    8.37    6.98
   8 -11 -11   14.14    7.69
  -8  11  12    5.90    5.69
   8 -11 -12    0.00    4.75
  -8  11  13    0.00    4.96
   8 -11 -13    3.32    5.17
  -8  11  14    0.75    4.73
   8 -11 -14   -0.00    5.71
  -8  11  15   43.57   11.60
   8 -11 -15   44.36   11.91
  -8  11  16    4.95    5.46
   8 -11 -16   -0.00    4.21
  -8  11  17   -0.00    5.41
   8 -11 -17    0.00    4.87
  -8  11  18   -0.00    4.90
   8 -11 -18    1.28    4.27
  -8  11  19   14.08    7.11
   8 -11 -19    6.38    5.38
  -8  11  20   -0.00    4.18
   8 -11 -20    0.76    4.84
  -8  11  21    4.05    5.87
   8 -11 -21   20.53    8.63
  -8  11  22    0.00    5.28
   8 -11 -22   -0.00    4.53
  -8  11  23   -0.00    5.35
   8 -11 -23   -0.00    4.67
   8 -11 -24    0.00    3.94
   8 -11 -25   12.17    8.10
   8 -11 -26   -0.00    5.41
  -8  12   1   -0.00    5.28
   8 -12  -1   -0.00    4.81
  -8  12   2    3.52    5.50
   8 -12  -2    9.76    7.21
  -8  12   3   33.36   11.13
   8 -12  -3   38.06   12.11
  -8  12   4   -0.00    5.60
   8 -12  -4   -0.00    5.18
  -8  12   5    5.14    5.85
   8 -12  -5    6.67    6.16
  -8  12   6   -0.00    5.46
   8 -12  -6    0.00    5.08
  -8  12   7   27.04    9.39
   8 -12  -7   21.52    9.45
  -8  12   8   16.48    7.52
   8 -12  -8   12.45    7.86
  -8  12   9   11.62    7.31
   8 -12  -9    4.95    5.91
  -8  12  10   14.18    6.91
   8 -12 -10    5.85    6.35
  -8  12  11    8.14    7.07
   8 -12 -11    5.23    5.70
  -8  12  12   -0.00    4.36
   8 -12 -12    5.72    6.27
  -8  12  13   14.71    8.32
   8 -12 -13   27.22    9.89
  -8  12  14   -0.00    4.70
   8 -12 -14    1.21    4.65
  -8  12  15    3.37    5.67
   8 -12 -15    3.42    5.20
  -8  12  16   -0.00    4.83
   8 -12 -16   -0.00    4.80
  -8  12  17   12.42    7.33
   8 -12 -17    5.70    5.92
  -8  12  18    1.31    4.59
   8 -12 -18    4.54    5.53
  -8  12  19    2.27    5.48
   8 -12 -19   10.20    6.73
  -8  12  20    2.34    5.70
   8 -12 -20    7.84    6.29
  -8  12  21    5.81    6.87
   8 -12 -21    3.46    5.39
  -8  12  22    1.61    5.07
   8 -12 -22   -0.00    4.60
  -8  12  23    4.47    5.54
   8 -12 -23    0.25    5.81
  -8  12  24   -0.00    4.84
   8 -12 -24    6.15    6.28
  -8  13   1   28.99    9.95
   8 -13  -1    5.18    6.22
  -8  13   2    0.92    3.94
   8 -13  -2   -0.00    4.82
  -8  13   3    0.05    6.77
   8 -13  -3    0.00    5.18
  -8  13   4   14.90    8.58
   8 -13  -4    9.70    6.89
  -8  13   5   22.54    9.60
   8 -13  -5   49.14   13.63
  -8  13   6    2.87    5.32
   8 -13  -6    0.00    5.10
  -8  13   7    7.67    5.99
   8 -13  -7    3.54    5.89
  -8  13   8   -0.00    4.83
   8 -13  -8   -0.00    4.55
  -8  13   9   17.28    8.25
   8 -13  -9   19.12    8.80
  -8  13  10    9.03    7.06
   8 -13 -10    7.58    7.10
  -8  13  11   10.69    6.32
   8 -13 -11   10.30    7.09
  -8  13  12    6.56    6.19
   8 -13 -12    0.08    4.60
  -8  13  13   -0.00    5.55
   8 -13 -13   -0.00    5.02
  -8  13  14    2.02    5.80
   8 -13 -14   -0.00    5.01
  -8  13  15   15.81    8.04
   8 -13 -15    8.60    7.94
  -8  13  16    2.75    5.15
   8 -13 -16   -0.00    5.48
  -8  13  17   -0.00    4.95
   8 -13 -17    0.38    5.88
  -8  13  18    0.93    5.08
   8 -13 -18    0.41    5.02
  -8  13  19   -0.00    5.60
   8 -13 -19   -0.00    4.44
  -8  13  20    3.00    5.30
   8 -13 -20    4.22    5.52
  -8  13  21    1.06    5.12
   8 -13 -21    8.05    7.75
  -8  13  22   -0.00    4.67
   8 -13 -22    3.53    5.06
  -8  13  23   -0.00    5.50
   8 -13 -23    1.42    5.39
  -8  13  24    0.90    5.12
  -8  14   1    4.95    7.03
   8 -14  -1    9.85    7.42
  -8  14   2   10.88    8.11
   8 -14  -2   14.29    7.97
  -8  14   3    9.43    8.72
   8 -14  -3    7.27    6.57
  -8  14   4    2.99    5.80
   8 -14  -4    0.00    4.94
  -8  14   5   -0.00    4.50
   8 -14  -5    0.52    5.37
  -8  14   6    1.92    5.18
  -8  14   7    7.93    6.74
   8 -14  -7    0.00    5.83
  -8  14   8   14.08    7.75
   8 -14  -8    6.21    7.18
  -8  14   9    3.39    5.78
   8 -14  -9    8.67    6.67
  -8  14  10   -0.00    5.04
   8 -14 -10   -0.00    5.41
  -8  14  11    0.00    4.16
   8 -14 -11    0.00    4.93
  -8  14  12    0.00    5.74
   8 -14 -12   -0.00    4.97
  -8  14  13    2.31    5.92
   8 -14 -13   11.73    7.83
  -8  14  14   -0.00    5.12
   8 -14 -14   -0.00    4.56
  -8  14  15    0.00    4.69
   8 -14 -15    3.66    5.86
  -8  14  16   -0.00    5.83
   8 -14 -16   -0.00    4.39
  -8  14  17   10.09    7.27
   8 -14 -17    6.64    6.97
  -8  14  18   -0.00    5.02
   8 -14 -18    0.65    5.52
  -8  14  19    0.92    5.07
   8 -14 -19   12.19    7.44
  -8  14  20    1.28    5.68
   8 -14 -20   -0.00    5.00
  -8  14  21    1.46    5.16
   8 -14 -21    3.52    4.82
  -8  14  22    0.51    5.40
  -8  14  23    6.54    7.68
  -8  14  24    3.34    5.21
  -8  15   1    1.24    6.66
  -8  15   2    4.42    5.18
  -8  15   3    4.62    6.83
  -8  15   4   -0.00    6.19
  -8  15   5   12.34    7.59
  -8  15   6    2.54    5.29
   8 -15  -6   -0.00    5.61
  -8  15   7   -0.00    5.60
   8 -15  -7    2.08    7.32
  -8  15   8   -0.00    4.64
   8 -15  -8    3.58    5.49
  -8  15   9    2.92    5.19
   8 -15  -9    1.63    6.09
  -8  15  10    3.14    5.96
   8 -15 -10    0.35    5.27
  -8  15  11   -0.00    6.51
   8 -15 -11    2.86    6.40
  -8  15  12    0.29    6.37
   8 -15 -12    0.00    5.66
  -8  15  13   -0.00    5.59
   8 -15 -13    0.81    5.98
  -8  15  14    9.42    7.44
   8 -15 -14   -0.00    6.20
  -8  15  15    1.63    5.81
   8 -15 -15    9.18    6.88
  -8  15  16   -0.00    5.00
   8 -15 -16   -0.00    4.79
  -8  15  17    0.00    5.90
   8 -15 -17   -0.00    5.64
   8 -15 -18    0.89    6.49
   8 -16 -12    0.00    6.13
   8 -16 -13   -0.00    6.31
   8 -16 -14    1.02    5.30
   8 -16 -15    1.68    5.37
   8 -16 -16   -0.00    5.51
  -7   0   1  850.61   96.92
  -7   0   1  961.24   96.78
   7   0  -1  907.66   96.91
   7   0  -1  832.33   97.26
  -7   0   2   -0.00    2.20
  -7   0   2    2.29    2.36
   7   0  -2   -0.00    2.18
   7   0  -2    4.25    3.04
  -7   0   3   12.18    4.29
  -7   0   3   11.70    3.62
   7   0  -3   21.21    4.89
   7   0  -3   18.87    4.91
  -7   0   4   -0.00    2.14
  -7   0   4    2.38    2.12
   7   0  -4    0.93    1.97
   7   0  -4    1.14    2.32
  -7   0   5   51.79    8.10
  -7   0   5   49.29    7.00
   7   0  -5   42.21    7.62
  -7   0   6    0.00    1.85
  -7   0   6    0.00    1.27
   7   0  -6    1.21    1.82
   7   0  -6    0.82    2.11
  -7   0   7  383.90   40.71
  -7   0   7  348.19   38.75
   7   0  -7  344.24   40.26
   7   0  -7  391.64   41.23
  -7   0   8    3.42    2.36
   7   0  -8   -0.00    1.93
   7   0  -8   -0.00    1.94
  -7   0   9   17.30    3.99
   7   0  -9   24.33    4.30
   7   0  -9   14.19    4.08
  -7   0  10    0.47    1.85
   7   0 -10   -0.00    1.69
   7   0 -10   -0.00    1.90
  -7   0  11  336.55   36.91
   7   0 -11  338.17   36.68
   7   0 -11  319.36   37.25
  -7   0  12   -0.00    1.69
   7   0 -12   -0.00    1.62
   7   0 -12    1.16    1.89
  -7   0  13  118.12   14.40
   7   0 -13  113.91   14.05
   7   0 -13  125.73   15.02
  -7   0  14    0.18    1.59
   7   0 -14    2.01    1.55
   7   0 -14    0.00    1.84
  -7   0  15    0.93    1.86
   7   0 -15    1.46    1.57
   7   0 -15    5.56    2.35
  -7   0  16    0.39    1.57
   7   0 -16    0.08    1.41
   7   0 -16    0.85    2.24
  -7   0  17  502.20   55.28
   7   0 -17  518.99   56.10
   7   0 -20   -0.00    2.04
   7   0 -21   14.91    4.26
   7   0 -22    3.01    2.47
   7   0 -23   48.16    8.37
   7   0 -24    0.71    2.11
   7   0 -25    1.48    2.86
   7   0 -26   -0.00    2.08
   7   0 -27   76.24   12.24
   7   0 -28    0.23    3.07
   7   0 -29   30.10    7.15
   7   0 -30    0.48    2.36
   7   0 -31   17.59    5.62
   7   0 -32   -0.00    3.15
   7   0 -33   27.33    7.15
   7   0 -34    0.41    2.78
   7   0 -35    1.63    3.13
   7   0 -36   -0.00    3.15
   7   0 -37   15.54    5.98
   7   0 -38   -0.00    3.47
  -7   1   1    1.66    3.06
   7  -1  -1    0.59    2.45
   7  -1  -1    3.58    3.11
   7   1  -1    1.50    2.69
   7   1  -1    3.77    3.20
  -7  -1   1    0.87    2.28
  -7  -1   1    6.47    3.10
  -7   1   2   56.73    9.42
  -7   1   2   45.28    8.30
   7  -1  -2   62.20    9.48
   7  -1  -2   54.51    9.67
   7   1  -2   56.26    8.77
   7   1  -2   54.15    8.97
  -7  -1   2   52.43    8.70
  -7  -1   2   41.05    7.73
  -7   1   3  305.29   35.93
  -7   1   3  284.90   34.90
   7  -1  -3  394.54   36.82
   7  -1  -3  357.52   37.11
   7   1  -3  295.01   34.97
   7   1  -3  279.49   35.25
  -7  -1   3  300.72   35.20
  -7  -1   3  281.37   34.13
  -7   1   4    0.51    2.53
  -7   1   4    1.49    2.13
   7  -1  -4   -0.00    2.66
   7  -1  -4    1.43    2.75
   7   1  -4    0.40    2.33
   7   1  -4   -0.00    1.98
  -7  -1   4    1.33    2.43
  -7  -1   4   -0.00    1.52
  -7  -1   4    0.35    1.68
  -7   1   5   91.62   12.46
  -7   1   5   84.14   11.37
   7  -1  -5   57.17   11.12
   7   1  -5   99.84   11.82
   7   1  -5   83.61   11.85
  -7  -1   5   97.72   11.88
  -7  -1   5   76.75   10.19
  -7  -1   5   89.42   10.34
  -7   1   6    0.00    2.42
  -7   1   6    0.00    1.59
   7  -1  -6    2.69    2.59
   7  -1  -6    4.48    2.72
   7   1  -6    4.57    2.48
   7   1  -6    1.81    2.08
  -7  -1   6    0.87    1.93
  -7  -1   6    2.65    1.00
  -7  -1   6    0.95    0.93
  -7   1   7   34.42    6.53
  -7   1   7   31.59    5.40
   7  -1  -7   29.46    5.92
   7  -1  -7   38.42    7.01
   7   1  -7   35.32    5.72
   7   1  -7   33.27    6.04
  -7  -1   7   30.39    5.48
  -7   1   8   25.28    5.02
  -7   1   8    7.71    2.73
   7  -1  -8   13.45    3.85
   7  -1  -8   23.65    5.21
   7   1  -8   24.89    4.04
   7   1  -8   17.07    3.97
  -7  -1   8   19.26    3.78
  -7   1   9  347.49   38.65
  -7   1   9  341.86   36.88
   7  -1  -9  290.51   37.84
   7  -1  -9  382.79   39.38
   7   1  -9  346.50   37.15
   7   1  -9  341.43   37.79
  -7  -1   9  334.70   37.18
  -7   1  10   26.30    5.09
  -7   1  10   13.67    2.99
   7  -1 -10   28.94    4.94
   7  -1 -10   22.04    4.99
   7   1 -10   26.88    3.83
   7   1 -10   20.44    4.04
  -7  -1  10   27.47    3.94
  -7   1  11   92.19   12.25
   7  -1 -11   99.06   12.15
   7  -1 -11   94.44   12.63
   7   1 -11   87.37   10.52
   7   1 -11   81.07   11.17
  -7  -1  11   90.08   10.65
  -7   1  12    2.18    2.32
   7  -1 -12    0.00    1.62
   7  -1 -12    0.67    2.49
   7   1 -12    0.00    0.94
   7   1 -12    0.73    1.44
  -7  -1  12    1.41    1.26
  -7   1  13  272.56   24.89
   7  -1 -13  227.30   23.77
   7  -1 -13  181.35   24.04
   7   1 -13  197.02   21.59
   7   1 -13  182.15   22.58
  -7  -1  13  198.22   21.64
  -7   1  14    3.75    2.53
   7  -1 -14    7.65    2.69
   7  -1 -14    3.79    2.97
   7   1 -14    5.88    2.12
  -7   1  15  124.03   14.17
   7  -1 -15  123.80   13.64
   7  -1 -15   56.09   12.65
   7   1 -15  126.00   12.87
  -7   1  16   38.13    6.55
   7  -1 -16   49.47    6.81
   7   1 -16   31.87    5.52
  -7   1  17   36.33    6.25
   7   1 -17   30.28    5.12
  -7   1  18   -0.00    2.15
   7   1 -18    0.44    1.55
   7  -1 -19  147.68   19.14
   7  -1 -20    4.74    3.29
   7  -1 -21   70.81   11.18
   7   1 -21   74.67   10.40
   7  -1 -22   -0.00    2.29
   7   1 -22   -0.00    1.99
   7  -1 -23   45.56    8.04
   7   1 -23   34.60    6.61
   7  -1 -24   25.30    6.07
   7   1 -24   27.62    5.64
   7  -1 -25   75.62   11.92
   7   1 -25   68.21   10.81
   7  -1 -26   -0.00    2.22
   7   1 -26   -0.00    2.29
   7  -1 -27    5.86    3.90
   7   1 -27    5.29    3.47
   7  -1 -28   -0.00    2.86
   7   1 -28    0.24    2.84
   7  -1 -29   51.78    9.64
   7   1 -29   43.54    8.63
   7  -1 -30   -0.00    2.80
   7   1 -30    3.64    3.50
   7  -1 -31   39.65    8.40
   7   1 -31   29.82    7.38
   7  -1 -32    3.41    3.69
   7   1 -32    6.46    4.46
   7  -1 -33   10.70    4.88
   7   1 -33    6.24    4.50
   7  -1 -34   -0.00    3.31
   7   1 -34   -0.00    3.12
   7  -1 -35   16.17    6.16
   7   1 -35   23.18    6.32
   7  -1 -36   -0.00    3.19
   7   1 -36    1.54    3.30
   7  -1 -37   -0.00    3.93
   7   1 -37   -0.00    3.45
   7   1 -38   -0.00    3.11
  -7   2   1   39.47    8.46
   7  -2  -1   69.65    9.97
   7   2  -1   42.80    7.85
   7   2  -1   51.51    8.57
  -7  -2   1   46.20    8.19
  -7  -2   1   47.14    7.79
  -7  -2   1   38.98    7.23
  -7   2   2   64.66    9.79
   7  -2  -2   54.51    9.13
   7  -2  -2   45.65    9.07
   7   2  -2   21.00    6.63
   7   2  -2   69.82    9.39
  -7  -2   2   57.81    8.57
  -7  -2   2   50.15    7.57
  -7  -2   2   52.88    7.66
  -7   2   3   10.33    4.08
   7  -2  -3   10.09    3.63
   7  -2  -3    5.05    3.72
   7   2  -3    7.70    3.20
   7   2  -3    3.69    2.94
  -7  -2   3    4.45    2.84
  -7  -2   3    0.85    1.61
  -7  -2   3    7.30    2.54
  -7   2   4    7.89    3.88
   7  -2  -4    5.09    3.35
   7  -2  -4    7.19    4.15
   7   2  -4    6.16    2.68
   7   2  -4    4.94    3.06
  -7  -2   4    5.92    2.77
  -7  -2   4    5.43    1.98
  -7  -2   4    5.41    2.05
  -7   2   5  361.74   36.65
   7  -2  -5  308.26   35.63
   7  -2  -5  302.63   36.46
   7   2  -5  329.28   34.47
   7   2  -5  332.69   34.96
  -7  -2   5  289.26   34.36
  -7  -2   5  275.50   32.45
  -7  -2   5  306.31   32.51
  -7   2   6   19.08    5.14
   7  -2  -6   22.92    5.31
   7  -2  -6   14.96    5.04
   7   2  -6   17.60    3.90
   7   2  -6   18.90    4.36
  -7  -2   6   20.20    4.20
  -7   2   7  272.39   32.52
   7  -2  -7  322.81   32.66
   7  -2  -7  261.33   32.71
   7   2  -7  295.79   30.63
   7   2  -7  257.50   30.80
  -7  -2   7  243.58   30.43
  -7   2   8    5.13    3.34
   7  -2  -8    0.00    2.58
   7  -2  -8    3.70    3.38
   7   2  -8    3.77    2.01
   7   2  -8    6.59    2.33
  -7  -2   8    5.14    1.97
  -7   2   9  101.54   12.18
   7  -2  -9   71.77   10.72
   7  -2  -9   74.32   11.41
   7   2  -9   77.78    9.00
   7   2  -9   67.81    8.85
   7   2  -9   62.35    9.26
  -7   2  10   19.63    5.19
   7  -2 -10   22.19    4.95
   7  -2 -10   15.63    4.73
   7   2 -10   21.04    2.87
   7   2 -10   16.37    2.73
   7   2 -10   17.68    3.47
  -7   2  11  151.28   20.52
   7  -2 -11  164.04   20.20
   7  -2 -11  166.67   21.01
   7   2 -11  163.89   18.42
  -7   2  12   46.46    8.04
   7  -2 -12   50.72    7.69
   7  -2 -12   42.74    7.88
   7   2 -12   39.50    5.63
  -7   2  13   77.94   11.65
   7  -2 -13   86.99   11.38
   7  -2 -13   91.58   12.27
   7   2 -13   71.47    9.01
  -7   2  14    1.40    2.52
   7  -2 -14    2.82    2.30
   7   2 -14    3.27    1.28
  -7   2  15   37.90    6.62
   7  -2 -15   35.13    6.10
   7   2 -15   25.26    3.83
  -7   2  16  104.83   14.04
   7  -2 -16  103.06   13.57
   7   2 -16   94.66   11.26
  -7   2  17   71.25   11.10
   7  -2 -17   72.62   10.81
   7   2 -17   74.57    8.96
  -7   2  18   52.07    9.32
   7  -2 -18   61.55   10.02
   7   2 -18   58.28    7.50
  -7   2  19    1.02    2.49
   7  -2 -19    1.14    3.18
   7   2 -19    1.16    1.60
   7  -2 -20   14.50    5.09
   7  -2 -21   66.99   11.29
   7  -2 -22    8.72    4.34
   7   2 -22   14.92    3.56
   7  -2 -23   40.86    9.16
   7   2 -23   58.25    8.12
   7  -2 -24    0.00    2.96
   7   2 -24    0.26    2.01
   7  -2 -25   15.10    5.37
   7   2 -25   15.46    4.13
   7  -2 -26   -0.00    2.68
   7   2 -26    0.00    2.06
   7  -2 -27   29.35    7.07
   7   2 -27   19.23    4.95
   7  -2 -28    8.14    4.80
   7   2 -28    7.37    3.53
   7  -2 -29   18.26    5.94
   7   2 -29   10.16    4.03
   7  -2 -30   -0.00    3.12
   7   2 -30    0.48    2.69
   7  -2 -31   14.97    5.90
   7   2 -31    8.32    4.14
   7  -2 -32    1.75    3.93
   7   2 -32    2.32    3.04
   7  -2 -33   17.71    6.32
   7   2 -33   17.01    5.50
   7  -2 -34    0.41    3.17
   7   2 -34   -0.00    3.24
   7  -2 -35   -0.00    4.25
   7   2 -35    2.17    3.11
   7  -2 -36    2.75    4.76
   7   2 -36    2.17    3.56
   7  -2 -37   11.43    6.29
   7   2 -37    7.19    4.23
   7   2 -38    0.22    3.14
  -7   3   1    0.00    2.91
   7  -3  -1   -0.00    2.10
   7  -3  -1   -0.00    2.95
   7   3  -1    0.49    2.29
   7   3  -1   -0.00    2.34
   7   3  -1   -0.00    2.91
  -7  -3   1   -0.00    2.41
  -7  -3   1   -0.00    1.99
  -7   3   2  196.03   24.09
   7  -3  -2  159.15   22.88
   7   3  -2  189.60   22.44
   7   3  -2  173.73   21.93
   7   3  -2  147.24   21.83
  -7  -3   2  163.08   22.21
  -7  -3   2  213.90   22.07
  -7  -3   2  189.58   21.40
  -7   3   3   50.42    9.69
   7  -3  -3   59.77    9.81
   7  -3  -3   50.17    9.89
   7   3  -3   48.50    8.40
   7   3  -3   52.61    8.40
   7   3  -3   53.69    8.80
  -7  -3   3   45.70    7.52
  -7  -3   3   68.21    8.12
  -7   3   4   16.98    5.36
   7  -3  -4    6.13    3.59
   7  -3  -4   13.90    5.04
   7   3  -4   10.64    3.43
   7   3  -4    8.96    3.13
   7   3  -4   15.37    3.98
  -7  -3   4   10.11    2.44
  -7  -3   4    7.62    2.22
  -7   3   5  140.84   16.04
   7  -3  -5  128.26   15.10
   7  -3  -5  126.32   15.78
   7   3  -5  113.93   12.97
   7   3  -5  103.71   12.74
   7   3  -5  120.51   13.57
  -7  -3   5   91.93   10.56
  -7  -3   5   85.04   10.52
  -7   3   6   20.58    6.01
   7  -3  -6   22.29    5.54
   7  -3  -6   21.95    6.40
   7   3  -6   26.93    4.64
   7   3  -6   24.17    4.46
   7   3  -6   20.89    4.73
  -7   3   7    0.51    2.51
   7  -3  -7    0.00    2.32
   7  -3  -7    1.69    3.25
   7   3  -7   -0.00    1.63
   7   3  -7    3.74    2.02
   7   3  -7    2.82    2.07
  -7   3   8    0.94    3.04
   7  -3  -8    0.00    2.18
   7  -3  -8    1.61    2.64
   7   3  -8    1.15    1.38
   7   3  -8    0.52    1.30
   7   3  -8    0.25    1.58
  -7   3   9  288.55   33.08
   7  -3  -9  256.49   31.93
   7  -3  -9  398.02   35.05
   7   3  -9  258.83   29.18
   7   3  -9  267.76   29.31
   7   3  -9  256.07   29.90
  -7   3  10   97.92   14.42
   7  -3 -10  167.59   15.92
   7  -3 -10   74.24   13.59
   7   3 -10   88.25   11.49
  -7   3  11   13.19    4.53
   7  -3 -11   13.81    4.29
   7  -3 -11   13.57    4.85
   7   3 -11    9.51    2.25
  -7   3  12    0.34    2.39
   7  -3 -12   -0.00    2.18
   7   3 -12    0.16    1.00
  -7   3  13   86.11   13.52
   7  -3 -13  102.36   13.48
   7   3 -13   91.49   10.22
   7   3 -13   92.35   10.25
  -7   3  14   92.80   14.66
   7  -3 -14  115.68   14.81
  -7   3  15  214.16   25.01
   7  -3 -15  177.45   23.58
  -7   3  16   31.98    6.68
   7  -3 -16   35.24    6.55
   7  -3 -16   15.37    5.56
  -7   3  17    1.10    2.92
   7  -3 -17    2.26    2.82
   7  -3 -17    4.34    3.24
  -7   3  18   38.28    7.56
   7  -3 -18   34.64    7.49
   7   3 -18   27.50    4.01
  -7   3  19  354.12   40.02
   7  -3 -19  409.76   41.48
   7   3 -19  316.49   36.21
  -7   3  20   -0.00    2.65
   7  -3 -20    1.08    3.53
   7   3 -20    1.74    1.67
   7  -3 -21    9.55    4.46
   7   3 -21    7.20    2.54
   7  -3 -22   -0.00    3.72
   7   3 -22    0.74    1.83
   7  -3 -23   27.90    7.29
   7  -3 -24   14.46    5.59
   7  -3 -25   28.69    7.83
   7  -3 -26    0.53    3.66
   7  -3 -27   -0.00    3.37
   7  -3 -28    0.00    3.32
   7  -3 -29   25.16    7.37
   7  -3 -30    1.36    3.28
   7  -3 -31   11.53    5.59
   7  -3 -32    5.77    4.68
   7  -3 -33    3.35    4.40
   7  -3 -34    0.00    3.52
   7  -3 -35    9.62    6.24
   7   3 -35   19.22    5.56
   7  -3 -36    0.18    4.20
   7   3 -36    2.62    3.01
   7   3 -37   -0.00    3.11
   7   3 -38    0.35    2.81
  -7   4   1   77.74   12.89
   7  -4  -1   75.61   12.35
   7  -4  -1   90.38   14.07
   7   4  -1   82.49   11.51
   7   4  -1   69.72   10.86
   7   4  -1   54.66   10.71
  -7  -4   1   72.02   10.81
  -7   4   2   97.95   15.93
   7  -4  -2  103.06   15.62
   7  -4  -2   86.08   15.74
   7   4  -2  115.89   14.79
   7   4  -2  115.09   14.57
   7   4  -2  101.20   14.65
  -7  -4   2  106.56   13.93
  -7   4   3   19.26    6.06
   7  -4  -3   13.72    4.99
   7  -4  -3   12.35    5.50
   7   4  -3   16.10    4.24
   7   4  -3   11.99    3.75
   7   4  -3   12.76    4.23
  -7  -4   3   13.85    3.53
  -7   4   4   29.89    7.74
   7  -4  -4   48.55    8.48
   7  -4  -4   39.64    8.99
   7   4  -4   46.67    7.06
   7   4  -4   33.89    6.27
   7   4  -4   43.06    7.18
  -7  -4   4   38.95    5.63
  -7  -4   4   27.58    5.08
  -7   4   5   95.41   14.04
   7  -4  -5   68.36   12.25
   7  -4  -5   75.92   13.28
   7   4  -5   87.22   11.36
   7   4  -5   91.21   11.41
   7   4  -5   84.95   11.65
  -7  -4   5   78.28    9.34
  -7  -4   5   81.10    9.36
  -7   4   6   58.22   11.30
   7  -4  -6   63.68   11.05
   7  -4  -6   72.02   12.40
   7   4  -6   68.16    9.42
   7   4  -6   70.89    9.46
   7   4  -6   59.42    9.60
   7   4  -6   74.20    9.94
  -7   4   7   44.32    9.07
   7  -4  -7   48.43    8.70
   7  -4  -7   48.25    9.77
   7   4  -7   40.50    6.46
   7   4  -7   51.94    6.92
   7   4  -7   51.60    7.43
   7   4  -7   33.09    6.50
  -7   4   8   56.92   11.31
   7  -4  -8   78.14   11.57
   7  -4  -8   58.25   11.46
   7   4  -8   63.09    8.71
   7   4  -8   76.76    9.10
   7   4  -8   64.55    9.36
   7   4  -8   71.00    9.39
  -7   4   9   29.74    7.38
   7  -4  -9   37.51    7.52
   7   4  -9   38.37    5.05
   7   4  -9   33.93    4.94
   7   4  -9   35.52    5.64
   7   4  -9   27.89    5.20
  -7   4  10    0.00    2.87
   7  -4 -10    1.61    2.58
   7   4 -10    0.32    1.07
   7   4 -10    1.19    1.15
   7   4 -10    0.94    1.41
   7   4 -10   -0.00    1.36
  -7   4  11  123.23   17.91
   7  -4 -11  138.32   17.50
   7   4 -11  131.91   14.71
   7   4 -11  112.38   14.32
  -7   4  12  153.98   21.59
   7  -4 -12  159.30   20.99
   7   4 -12  168.36   18.18
   7   4 -12  154.07   17.97
  -7   4  13  137.53   19.05
   7  -4 -13  142.21   18.33
   7   4 -13  122.63   15.01
   7   4 -13  143.12   15.14
  -7   4  14   34.24    7.83
   7  -4 -14   40.09    7.68
   7  -4 -14   40.89    8.61
   7   4 -14   34.78    4.68
  -7   4  15   62.36   10.84
   7  -4 -15   66.60   10.06
   7  -4 -15   54.52   10.43
   7   4 -15   51.25    6.37
  -7   4  16   37.10    7.78
   7  -4 -16   12.36    5.24
   7  -4 -16   33.21    7.94
   7   4 -16   31.36    3.82
  -7   4  17  228.90   25.09
   7  -4 -17  182.01   23.13
   7  -4 -17  231.16   25.65
   7   4 -17  166.85   19.50
  -7   4  18   31.62    7.45
   7  -4 -18   34.32    7.29
   7  -4 -18   28.54    7.38
   7   4 -18   28.67    4.22
  -7   4  19   19.80    5.88
   7  -4 -19   25.07    6.74
   7   4 -19   16.32    3.14
  -7   4  20   41.08    8.77
   7  -4 -20   36.93    8.28
   7   4 -20   32.49    5.15
  -7   4  21   58.86   10.15
   7  -4 -21   58.65   10.38
   7   4 -21   34.43    5.92
   7  -4 -22   32.43    8.33
   7  -4 -23    6.77    4.55
   7  -4 -24    5.95    4.76
   7  -4 -25    5.89    4.79
   7  -4 -26   25.66    7.69
   7  -4 -27   19.41    6.59
   7  -4 -28   19.06    6.73
   7  -4 -29    9.41    5.16
   7  -4 -30    3.90    3.95
   7  -4 -31    7.09    4.91
   7  -4 -32    0.47    4.19
   7  -4 -33   14.14    6.13
   7  -4 -34    0.48    4.07
   7  -4 -35    0.45    4.50
   7  -4 -36    0.00    3.55
  -7   5   1    6.59    4.76
   7  -5  -1    1.79    3.86
   7   5  -1    1.99    2.46
   7   5  -1    3.27    2.86
   7   5  -1    3.66    3.03
  -7  -5   1    0.00    1.86
  -7   5   2    1.97    3.39
   7  -5  -2    0.90    3.41
   7   5  -2    0.83    2.49
   7   5  -2    3.70    2.94
   7   5  -2    4.19    3.00
   7   5  -2    1.52    2.17
  -7  -5   2    3.05    2.39
  -7   5   3   54.48   10.56
   7  -5  -3   49.63   10.44
   7   5  -3   30.32    7.54
   7   5  -3   50.87    8.41
   7   5  -3   64.80    9.59
   7   5  -3   51.65    8.70
  -7  -5   3   49.17    7.59
  -7   5   4  118.60   19.50
   7  -5  -4  217.03   21.45
   7  -5  -4  122.40   19.85
   7   5  -4  134.40   17.45
   7   5  -4  140.89   17.60
   7   5  -4  166.41   18.93
   7   5  -4  119.18   17.41
  -7  -5   4  122.19   16.21
  -7   5   5   50.98   10.07
   7  -5  -5   38.85    8.41
   7  -5  -5   27.50    8.61
   7   5  -5   49.88    7.44
   7   5  -5   40.07    7.11
   7   5  -5   45.35    7.83
   7   5  -5   41.96    7.40
  -7  -5   5   40.94    5.72
  -7  -5   5   37.95    5.58
  -7   5   6    5.49    4.57
   7  -5  -6    2.29    3.45
   7   5  -6    2.04    2.03
   7   5  -6    2.26    2.09
   7   5  -6   -0.00    1.89
   7   5  -6    1.47    2.33
  -7   5   7   21.38    6.64
   7  -5  -7   12.80    4.91
   7   5  -7   21.16    4.31
   7   5  -7   21.20    4.31
   7   5  -7   17.59    4.44
  -7   5   8   87.17   14.54
   7  -5  -8  121.61   15.06
   7   5  -8   84.82   11.34
   7   5  -8   89.89   11.49
   7   5  -8   76.73   11.89
   7  -5  -9  127.27   19.05
   7   5  -9  148.27   16.80
   7   5  -9  139.99   16.70
   7   5  -9  140.58   17.58
  -7   5  10   55.54   10.37
   7  -5 -10   46.35    9.03
   7   5 -10   44.18    6.41
   7   5 -10   49.50    6.50
   7   5 -10   43.65    7.22
  -7   5  11  112.36   17.50
   7  -5 -11  124.38   16.92
   7   5 -11  115.05   13.27
   7   5 -11  113.50   13.17
   7   5 -11  114.60   14.34
  -7   5  12    4.03    3.78
   7  -5 -12    2.40    3.15
   7  -5 -12   -0.00    3.14
   7   5 -12    0.00    1.52
  -7   5  13   49.19    9.68
   7  -5 -13   35.07    8.04
   7  -5 -13   42.96    9.71
   7   5 -13   42.27    6.26
  -7   5  14   61.95   11.58
   7  -5 -14   76.62   11.55
   7  -5 -14   56.29   11.52
   7   5 -14   57.06    8.06
  -7   5  15  179.18   23.85
   7  -5 -15  185.52   23.07
   7  -5 -15  226.01   25.49
   7   5 -15  157.64   19.60
  -7   5  16    1.25    4.06
   7  -5 -16    3.23    3.44
   7  -5 -16   -0.00    3.82
   7   5 -16   -0.00    1.45
  -7   5  17   13.88    5.47
   7  -5 -17    8.31    4.78
   7   5 -17    8.05    2.38
  -7   5  18    8.60    4.92
   7  -5 -18   12.48    5.90
   7   5 -18    3.69    2.09
  -7   5  19   52.69    9.79
   7  -5 -19   40.33    9.02
   7   5 -19   29.13    5.15
  -7   5  20   43.16    9.26
   7  -5 -20   48.05    9.88
   7   5 -20   32.37    5.68
  -7   5  21    6.98    4.46
   7  -5 -21    5.20    4.39
  -7   5  22    1.63    4.23
   7  -5 -22   -0.00    4.18
   7  -5 -24   12.83    6.10
   7  -5 -25   16.07    6.13
   7  -5 -26    7.03    4.64
   7  -5 -27   -0.00    4.74
   7  -5 -28    7.13    5.23
   7  -5 -29    6.40    5.08
   7  -5 -30    0.00    4.71
   7  -5 -31    6.62    5.60
   7  -5 -32   -0.00    3.92
   7  -5 -33    4.14    4.82
   7  -5 -34    8.75    5.85
   7  -5 -35    0.47    4.21
  -7   6   1   71.04   13.70
   7  -6  -1   79.85   15.23
   7   6  -1  102.10   13.31
   7   6  -1   77.61   12.38
   7   6  -1   68.75   12.45
  -7  -6   1   74.50   12.08
  -7   6   2   80.82   14.58
   7   6  -2   97.19   13.06
   7   6  -2   84.87   12.64
   7   6  -2   61.56   12.22
  -7  -6   2   87.73   12.34
  -7   6   3   47.23    9.96
   7   6  -3   34.82    7.19
   7   6  -3   35.58    7.40
   7   6  -3   36.22    7.81
  -7  -6   3   37.91    6.83
  -7   6   4   -0.00    3.01
   7   6  -4   13.07    4.04
   7   6  -4   19.86    4.77
   7   6  -4   21.61    5.40
  -7  -6   4    7.08    2.78
  -7   6   5    2.69    3.76
   7   6  -5   -0.00    2.20
   7   6  -5    0.99    2.53
   7   6  -5    0.88    2.22
  -7  -6   5    0.21    1.90
  -7   6   6   81.03   14.78
   7   6  -6   91.02   12.12
   7   6  -6   77.81   11.84
   7   6  -6   85.52   12.84
  -7  -6   6   84.50   10.16
  -7   6   7  182.38   24.26
   7   6  -7  156.61   20.12
   7   6  -7  169.08   20.48
   7   6  -7  160.99   21.13
   7   6  -8   71.99    9.96
   7   6  -8   69.70    9.96
   7   6  -8   62.82   10.50
  -7   6   9    5.44    4.61
   7  -6  -9    0.00    4.08
   7   6  -9    5.87    2.60
   7   6  -9    4.88    2.55
   7   6  -9    5.23    3.12
  -7   6  10  112.58   16.39
   7  -6 -10  109.69   16.45
   7   6 -10   81.65   11.74
   7   6 -10   93.59   12.86
  -7   6  11  114.60   18.76
   7  -6 -11  134.92   19.86
   7   6 -11  132.69   15.53
   7   6 -11  125.22   16.40
  -7   6  12    8.23    5.61
   7  -6 -12   20.49    7.00
   7   6 -12   25.85    4.96
  -7   6  13   15.01    5.90
   7  -6 -13    8.75    5.69
   7   6 -13   16.02    3.88
  -7   6  14   25.66    7.45
   7  -6 -14   14.91    6.47
   7   6 -14   18.22    4.14
  -7   6  15    4.18    4.46
   7  -6 -15    1.47    3.49
   7   6 -15    2.93    2.35
  -7   6  16   48.71   11.06
   7  -6 -16   59.14   12.02
   7   6 -16   61.09    8.58
  -7   6  17   67.54   12.51
   7  -6 -17   77.85   13.89
   7   6 -17   61.53    9.10
  -7   6  18   84.07   14.41
   7  -6 -18   77.40   14.46
   7   6 -18   80.19   10.90
  -7   6  19    0.00    3.74
   7  -6 -19    6.21    5.06
  -7   6  20    2.01    4.13
   7  -6 -20    5.42    4.48
  -7   6  21    4.06    4.74
   7  -6 -21    5.92    5.03
   7  -6 -22   50.23   11.20
   7  -6 -23   21.45    7.54
   7  -6 -24    9.96    5.91
   7  -6 -25    0.67    4.23
   7  -6 -26   18.54    6.95
   7  -6 -27   13.20    5.94
   7  -6 -28   22.25    7.50
   7  -6 -29   10.04    5.74
   7  -6 -30    2.48    4.35
   7  -6 -31    8.33    5.59
   7  -6 -32   15.84    7.00
   7  -6 -33    0.00    5.66
   7  -6 -34    6.42    5.08
   7   7  -1    2.94    3.35
   7   7  -1    3.71    3.10
   7   7  -2   25.91    6.58
   7   7  -2   27.67    6.57
   7   7  -2   40.59    8.33
   7   7  -3   15.41    4.82
   7   7  -3   11.77    4.28
   7   7  -3    7.07    4.45
   7   7  -4  244.78   32.31
   7   7  -4  281.77   32.92
   7   7  -4  298.11   34.27
  -7   7   5   89.50   16.93
   7   7  -5  105.50   14.71
   7   7  -5  102.98   14.58
   7   7  -5  116.21   15.96
  -7  -7   5   99.15   14.30
  -7  -7   5   98.01   13.35
  -7   7   6    6.35    5.51
   7  -7  -6   11.10    6.10
   7   7  -6    9.04    3.70
   7   7  -6    7.81    3.42
   7   7  -6    4.18    3.97
  -7  -7   6    9.82    3.90
  -7  -7   6    5.18    2.60
  -7   7   7  112.73   15.97
   7  -7  -7   85.14   15.01
   7   7  -7   82.38   11.55
   7   7  -7   82.77   11.49
   7   7  -7   75.59   12.10
  -7  -7   7   62.27    9.00
  -7   7   8   14.69    6.69
   7  -7  -8   19.47    6.76
   7   7  -8   14.20    4.33
   7   7  -8   18.71    5.28
  -7   7   9   42.71    9.99
   7  -7  -9   26.48    8.69
   7   7  -9   35.08    6.73
   7   7  -9   36.30    7.35
  -7   7  10  117.18   18.27
   7  -7 -10  122.13   18.73
   7   7 -10  104.88   14.24
   7   7 -10  102.67   15.18
  -7   7  11   37.08    9.25
   7  -7 -11   38.50    9.36
   7   7 -11   29.90    6.59
  -7   7  12    6.13    4.83
   7  -7 -12    0.00    3.95
   7  -7 -13   27.89    8.26
   7  -7 -14  188.26   27.02
   7  -7 -15    0.42    3.97
   7  -7 -16   -0.00    4.23
   7  -7 -17    0.00    4.26
   7  -7 -18    5.94    4.90
   7  -7 -19    2.55    4.20
   7  -7 -20   25.87    8.30
   7  -7 -21   -0.00    3.58
  -7   7  22    0.00    3.74
   7  -7 -22    9.26    5.38
  -7   7  23    5.81    5.49
   7  -7 -23    9.56    5.57
  -7   7  24   57.13   11.70
   7  -7 -24   40.34   10.70
   7  -7 -25    2.17    4.65
   7  -7 -26    5.66    5.71
   7  -7 -27    0.31    3.71
   7  -7 -28    3.37    4.29
   7  -7 -29    7.42    5.82
   7  -7 -30   10.47    6.38
   7  -7 -31   -0.00    4.72
   7  -7 -32    0.00    3.82
   7  -7 -33    0.00    3.20
  -7   8   1   31.86    9.91
   7   8  -1   45.94    9.29
   7   8  -1   38.13    8.47
  -7  -8   1   70.24   10.49
  -7   8   2  118.44   19.71
   7   8  -2  132.82   17.70
  -7  -8   2  106.20   16.47
  -7   8   3    7.50    5.59
   7  -8  -3    9.06    5.92
   7   8  -3   11.47    4.44
  -7  -8   3    7.02    4.05
  -7   8   4   25.68    9.06
   7  -8  -4   21.97    8.53
   7   8  -4   30.75    7.22
  -7  -8   4   38.76    7.45
   7  -8  -5   10.44    5.81
   7   8  -5   13.98    4.82
   7  -8  -6   31.73    9.27
   7   8  -6   29.48    6.74
   7  -8  -7    1.95    4.12
   7   8  -7    1.98    2.84
   7  -8  -8   61.72   13.19
   7   8  -8   62.55   10.34
   7  -8  -9    2.46    4.56
   7   8  -9    3.02    3.06
   7  -8 -10   29.82    8.76
   7  -8 -11    8.72    6.07
  -7   8  12  146.76   22.59
   7  -8 -12  148.26   23.06
  -7   8  13    0.06    4.33
   7  -8 -13   -0.00    4.11
  -7   8  14    4.02    5.41
   7  -8 -14   15.46    6.91
  -7   8  15    2.25    4.13
   7  -8 -15    1.27    4.58
  -7   8  16   58.80   13.30
   7  -8 -16   91.04   15.92
  -7   8  17    7.47    5.17
   7  -8 -17    3.27    4.22
  -7   8  18   21.29    7.45
   7  -8 -18   10.70    6.29
  -7   8  19   -0.00    4.17
   7  -8 -19    0.00    3.48
  -7   8  20   12.67    6.26
   7  -8 -20   11.35    6.66
  -7   8  21   -0.00    4.12
   7  -8 -21   -0.00    4.26
  -7   8  22   13.79    6.56
   7  -8 -22   18.39    7.35
  -7   8  23   28.24    8.57
   7  -8 -23   16.19    7.67
  -7   8  24    5.81    5.88
   7  -8 -24   16.05    6.64
   7  -8 -25   -0.00    3.90
   7  -8 -26    6.77    5.46
   7  -8 -27    3.40    4.06
   7  -8 -28    4.87    5.35
   7  -8 -29   -0.00    4.49
   7  -8 -30    0.00    4.13
   7  -8 -31    1.62    4.58
   7  -8 -32   12.07    6.99
  -7   9   1    2.97    5.00
   7  -9  -1   -0.00    4.64
   7   9  -1    2.04    3.62
  -7   9   2   32.68   10.43
   7  -9  -2   30.47   10.19
   7   9  -2   66.89   10.69
  -7   9   3    7.90    5.60
   7  -9  -3    9.48    6.16
   7   9  -3    0.00    3.27
  -7   9   4   45.20   12.10
   7  -9  -4   59.54   13.30
   7   9  -4   64.13   10.98
  -7   9   5    0.00    4.31
   7  -9  -5    1.31    4.35
   7   9  -5   -0.00    3.19
  -7   9   6   11.40    7.03
   7  -9  -6   27.68    9.67
   7   9  -6   39.73    7.51
  -7   9   7    8.39    6.21
   7  -9  -7   24.16    8.67
   7   9  -7   19.19    5.91
  -7   9   8   23.36    9.13
   7  -9  -8   34.05    9.83
  -7   9   9    2.79    4.22
   7  -9  -9    6.31    5.38
  -7   9  10  125.38   20.21
   7  -9 -10  108.53   19.64
  -7   9  11    0.00    3.63
   7  -9 -11   -0.00    5.22
  -7   9  12    1.42    4.55
   7  -9 -12   -0.00    4.40
  -7   9  13    5.19    5.39
   7  -9 -13    0.13    4.47
  -7   9  14   54.57   12.94
   7  -9 -14   81.76   15.37
  -7   9  15    0.46    3.95
   7  -9 -15   -0.00    5.63
  -7   9  16   10.77    5.87
   7  -9 -16    9.84    6.28
  -7   9  17   -0.00    4.54
   7  -9 -17    0.00    4.22
  -7   9  18   24.82    9.05
   7  -9 -18   46.21   10.97
  -7   9  19    4.16    5.07
   7  -9 -19   -0.00    4.53
  -7   9  20   17.41    7.51
   7  -9 -20   27.14    9.26
  -7   9  21   -0.00    4.37
   7  -9 -21    2.67    5.15
  -7   9  22    1.63    4.84
   7  -9 -22    1.81    4.23
  -7   9  23    3.33    5.41
   7  -9 -23    5.99    5.38
  -7   9  24   13.04    6.89
   7  -9 -24   28.21    9.11
  -7   9  25   -0.00    4.02
   7  -9 -25    3.88    5.25
   7  -9 -26    4.12    4.84
   7  -9 -27   -0.00    4.97
   7  -9 -28   -0.00    3.93
   7  -9 -29    0.00    4.89
   7  -9 -30   11.10    6.20
   7  -9 -31    5.79    5.34
  -7  10   1   15.73    7.71
   7 -10  -1    4.02    4.90
   7  10  -1   21.87    6.42
  -7  10   2   28.71   10.09
   7 -10  -2   61.31   13.76
   7  10  -2   66.53   11.61
  -7  10   3    0.00    4.62
   7 -10  -3    2.48    4.45
   7  10  -3    2.37    4.03
  -7  10   4    3.30    4.42
   7 -10  -4    2.54    5.99
   7  10  -4    2.09    3.30
  -7  10   5   -0.00    4.55
   7 -10  -5    1.68    5.90
   7  10  -5    1.05    3.82
  -7  10   6  102.54   20.18
   7 -10  -6  134.28   22.59
   7  10  -6  144.80   19.53
  -7  10   7    0.00    4.09
   7 -10  -7    1.14    4.21
  -7  10   8    1.63    5.51
   7 -10  -8    1.36    5.11
  -7  10   9    2.34    5.43
   7 -10  -9   -0.00    5.09
  -7  10  10    6.25    5.43
   7 -10 -10    1.71    4.04
  -7  10  11    0.00    4.89
   7 -10 -11   -0.00    4.21
  -7  10  12   45.61   11.95
   7 -10 -12   61.71   13.70
  -7  10  13    2.76    4.62
   7 -10 -13   -0.00    4.40
  -7  10  14    4.51    5.89
   7 -10 -14   16.51    7.40
  -7  10  15    0.47    4.02
   7 -10 -15    0.00    4.02
  -7  10  16   45.16   11.43
   7 -10 -16   36.74   11.07
  -7  10  17    0.00    4.44
   7 -10 -17   -0.00    4.90
  -7  10  18   29.54    9.64
   7 -10 -18   31.73   10.39
  -7  10  19    2.41    4.82
   7 -10 -19   -0.00    4.51
  -7  10  20   -0.00    5.38
   7 -10 -20    5.62    6.04
  -7  10  21    4.67    4.74
   7 -10 -21    8.12    6.80
  -7  10  22   34.02   10.52
   7 -10 -22   50.26   12.15
  -7  10  23    2.00    4.50
   7 -10 -23    3.06    5.78
  -7  10  24    0.60    4.64
   7 -10 -24   -0.00    4.44
  -7  10  25    0.37    4.44
   7 -10 -25    0.56    4.38
   7 -10 -26   16.53    8.22
   7 -10 -27    0.35    4.35
   7 -10 -28   12.04    7.10
   7 -10 -29    0.91    5.22
   7 -10 -30    0.00    4.49
  -7  11   1    5.09    5.48
   7 -11  -1   -0.00    4.12
  -7  11   2    6.33    6.39
   7 -11  -2   12.64    6.86
  -7  11   3    3.53    5.76
   7 -11  -3    4.88    6.26
  -7  11   4   31.03   10.05
   7 -11  -4   49.86   12.35
   7  11  -4   25.88    7.98
  -7  11   5   13.93    7.73
   7 -11  -5   22.79    9.34
   7  11  -5   27.49    7.48
  -7  11   6   -0.00    4.02
   7 -11  -6   -0.00    5.27
  -7  11   7   28.34    9.16
   7 -11  -7    3.33    5.41
  -7  11   8   10.24    6.78
   7 -11  -8   14.07    7.40
  -7  11   9    0.53    4.33
   7 -11  -9    1.93    5.03
  -7  11  10   24.41    8.83
   7 -11 -10   27.31    9.55
  -7  11  11   -0.00    4.61
   7 -11 -11    9.60    6.26
  -7  11  12    2.18    5.53
   7 -11 -12   -0.00    5.55
  -7  11  13    4.80    5.88
   7 -11 -13    0.78    4.08
  -7  11  14   42.35   11.13
   7 -11 -14   30.72    9.72
  -7  11  15    3.28    5.54
   7 -11 -15   -0.00    4.62
  -7  11  16    6.38    6.11
   7 -11 -16   10.36    6.03
  -7  11  17   -0.00    5.01
   7 -11 -17    1.87    5.82
  -7  11  18   -0.00    4.99
   7 -11 -18    2.87    5.70
  -7  11  19   -0.00    4.71
   7 -11 -19    2.91    5.50
  -7  11  20   39.90   10.58
   7 -11 -20   26.02   10.14
  -7  11  21    0.00    4.84
   7 -11 -21    1.49    5.61
  -7  11  22    1.80    4.33
   7 -11 -22    0.94    6.10
  -7  11  23   -0.00    5.07
   7 -11 -23    0.00    4.19
  -7  11  24   16.62    7.77
   7 -11 -24    9.32    8.15
  -7  11  25    3.17    4.73
   7 -11 -25   -0.00    5.99
  -7  11  26    4.11    5.94
   7 -11 -26   -0.00    5.08
   7 -11 -27    1.68    4.76
   7 -11 -28    4.71    5.51
  -7  12   1    2.13    5.84
   7 -12  -1    1.06    5.82
   7  12  -1    3.67    4.74
  -7  12   2   21.82    9.09
   7 -12  -2   31.08   10.89
   7  12  -2   20.31    7.16
  -7  12   3   -0.00    5.44
   7 -12  -3   -0.00    4.93
   7  12  -3   -0.00    3.79
  -7  12   4    3.66    5.52
   7 -12  -4    1.44    5.37
  -7  12   5    4.22    5.52
   7 -12  -5    8.57    6.57
  -7  12   6   28.90   10.63
   7 -12  -6   35.33   11.21
  -7  12   7    6.18    5.33
   7 -12  -7    3.10    5.92
  -7  12   8    4.98    5.94
   7 -12  -8   10.52    7.51
  -7  12   9    2.95    5.27
   7 -12  -9   -0.00    4.59
  -7  12  10    7.80    5.94
   7 -12 -10    7.69    6.32
  -7  12  11    9.94    5.94
   7 -12 -11    3.05    5.75
  -7  12  12   26.34    9.43
   7 -12 -12   26.75    9.99
  -7  12  13    0.05    4.14
   7 -12 -13    4.54    6.04
  -7  12  14   -0.00    4.44
   7 -12 -14    4.20    5.19
  -7  12  15    0.55    4.52
   7 -12 -15    1.28    5.05
  -7  12  16   14.84    8.15
   7 -12 -16   30.39   10.30
  -7  12  17   -0.00    4.70
   7 -12 -17    0.41    4.20
  -7  12  18   13.45    7.72
   7 -12 -18   21.87    8.88
  -7  12  19   -0.00    4.73
   7 -12 -19   -0.00    6.18
  -7  12  20    7.56    5.98
   7 -12 -20    4.72    6.47
  -7  12  21   -0.00    5.12
   7 -12 -21    0.29    4.59
  -7  12  22    2.40    4.71
   7 -12 -22   10.37    8.03
  -7  12  23   -0.00    4.75
   7 -12 -23    0.00    6.07
  -7  12  24   -0.00    5.10
   7 -12 -24    4.38    5.84
  -7  12  25    5.30    5.48
   7 -12 -25    2.76    6.26
  -7  12  26    0.51    4.67
   7 -12 -26    0.95    5.12
   7 -12 -27    3.74    5.26
  -7  13   1    2.96    5.70
   7 -13  -1    7.16    7.11
   7  13  -1    1.36    4.26
  -7  13   2   15.79    8.08
   7 -13  -2    3.69    6.22
   7  13  -2    7.37    4.95
  -7  13   3   18.67    9.18
   7 -13  -3   21.69    8.92
  -7  13   4   51.24   13.13
   7 -13  -4   48.49   14.06
  -7  13   5    2.39    5.24
   7 -13  -5    4.20    6.00
  -7  13   6   -0.00    5.10
   7 -13  -6    0.88    5.70
  -7  13   7   -0.00    5.97
   7 -13  -7    0.00    5.95
  -7  13   8   15.32    8.16
   7 -13  -8   13.07    7.30
  -7  13   9    5.75    6.91
   7 -13  -9    5.02    6.64
  -7  13  10   14.86    7.76
   7 -13 -10    8.11    6.50
  -7  13  11   -0.00    5.25
   7 -13 -11    7.43    6.95
  -7  13  12    1.74    5.61
   7 -13 -12   -0.00    5.59
  -7  13  13   -0.00    5.24
   7 -13 -13    6.78    6.03
  -7  13  14   30.42   10.42
   7 -13 -14   29.04   10.18
  -7  13  15   -0.00    4.48
   7 -13 -15   -0.00    5.37
  -7  13  16   -0.00    5.25
   7 -13 -16   -0.00    5.63
  -7  13  17    0.00    4.95
   7 -13 -17   -0.00    4.14
  -7  13  18    5.67    5.94
   7 -13 -18    5.16    6.24
  -7  13  19    1.45    5.47
   7 -13 -19    0.00    6.64
  -7  13  20    6.95    6.04
   7 -13 -20    4.54    6.61
  -7  13  21    0.00    4.14
   7 -13 -21    7.71    7.40
  -7  13  22    0.00    5.43
   7 -13 -22    4.52    6.45
  -7  13  23    3.03    5.32
   7 -13 -23    4.60    5.06
  -7  13  24    5.18    5.95
   7 -13 -24    2.56    5.53
  -7  13  25    0.28    5.43
   7 -13 -25    0.00    5.31
  -7  13  26    0.00    5.77
  -7  13  27   -0.00    4.79
  -7  14   1    0.98    5.77
   7 -14  -1    6.45    7.09
  -7  14   2    7.76    7.99
   7 -14  -2   18.66    9.26
  -7  14   3    7.30    6.37
   7 -14  -3    5.12    5.84
  -7  14   4   -0.00    4.38
   7 -14  -4    6.70    6.76
  -7  14   5    3.35    6.39
   7 -14  -5    0.56    5.75
  -7  14   6   20.63    8.95
   7 -14  -6   31.85   11.07
  -7  14   7   25.57   10.15
   7 -14  -7   26.01   11.10
  -7  14   8    8.72    6.93
   7 -14  -8    4.51    6.39
  -7  14   9    4.89    6.17
   7 -14  -9   -0.00    5.36
  -7  14  10    2.75    5.90
   7 -14 -10    9.53    7.71
  -7  14  11    0.00    4.79
   7 -14 -11    3.39    5.78
  -7  14  12   -0.00    6.59
   7 -14 -12    0.54    5.98
  -7  14  13    0.00    4.87
   7 -14 -13   -0.00    5.40
  -7  14  14    3.00    6.08
   7 -14 -14   -0.00    5.29
  -7  14  15    1.54    5.85
   7 -14 -15   -0.00    4.88
  -7  14  16    2.50    4.40
   7 -14 -16    0.42    5.06
  -7  14  17    4.50    6.84
   7 -14 -17   11.52    7.96
  -7  14  18    0.00    4.82
   7 -14 -18    0.00    5.89
  -7  14  19   -0.00    4.87
   7 -14 -19    2.74    6.16
  -7  14  20   -0.00    6.20
   7 -14 -20   -0.00    5.18
  -7  14  21    1.90    5.72
   7 -14 -21    5.17    6.65
  -7  14  22    4.18    7.52
   7 -14 -22    6.89    6.87
  -7  14  23    0.00    4.71
   7 -14 -23   -0.00    5.63
  -7  14  24   -0.00    4.94
  -7  14  25    1.20    5.92
  -7  15   1   -0.00    5.17
  -7  15   2    1.08    4.62
  -7  15   3    1.64    5.79
  -7  15   4    7.21    7.02
  -7  15   5    3.73    6.16
  -7  15   6    3.78    5.40
  -7  15   7   -0.00    5.19
   7 -15  -7   -0.00    5.73
  -7  15   8    1.67    4.82
   7 -15  -8    7.47    7.39
  -7  15   9    1.32    4.84
   7 -15  -9    4.24    5.89
  -7  15  10   10.84    7.09
   7 -15 -10    5.25    6.52
  -7  15  11    3.88    6.85
   7 -15 -11    2.66    6.17
  -7  15  12    3.33    6.67
   7 -15 -12    2.96    5.29
  -7  15  13    2.52    6.20
   7 -15 -13    2.75    5.19
  -7  15  14    0.33    4.84
   7 -15 -14    0.00    5.61
  -7  15  15    7.98    7.13
   7 -15 -15   12.79    7.74
  -7  15  16    2.80    5.22
   7 -15 -16    6.52    6.47
  -7  15  17    7.71    6.82
   7 -15 -17    1.84    5.68
  -7  15  18    0.93    5.20
   7 -15 -18    9.55    6.80
  -7  15  19    6.39    6.66
   7 -15 -19   -0.00    4.35
  -7  15  20    4.77    5.98
   7 -15 -20    7.14    6.61
   7 -15 -21    0.86    4.99
  -7  16   1    4.53    8.00
  -7  16   2    0.72    5.29
  -7  16   3    5.14    6.22
  -7  16   4   -0.00    6.31
  -7  16   5    0.79    5.78
  -7  16   6    1.56    6.42
  -7  16   7    0.69    6.95
  -7  16   8    0.07    5.32
  -7  16   9   -0.00    5.93
  -7  16  10    6.50    7.31
   7 -16 -14    7.95    7.51
   7 -16 -15    1.31    5.79
   7 -16 -16    2.28    6.20
   7 -16 -17    1.48    5.78
   7 -16 -18    3.03    6.43
   7 -16 -19   -0.00    4.68
  -6   0   1    0.12    2.76
  -6   0   1   -0.00    2.38
   6   0  -1    1.66    2.50
   6   0  -1    0.45    2.69
  -6   0   2  356.08   44.20
  -6   0   2  380.94   43.91
   6   0  -2  396.64   44.40
   6   0  -2  467.03   45.51
  -6   0   3    1.98    2.47
  -6   0   3    1.23    2.12
   6   0  -3   -0.00    2.23
   6   0  -3    1.33    2.28
  -6   0   4   14.69    4.16
  -6   0   4   21.21    4.06
   6   0  -4   18.20    4.35
   6   0  -4   23.13    5.09
  -6   0   5    0.00    1.95
  -6   0   5    0.35    1.60
   6   0  -5    0.01    1.99
   6   0  -5    1.70    2.83
  -6   0   6 1425.68  145.39
  -6   0   6 1331.88  144.03
   6   0  -6 1355.70  145.18
   6   0  -6 1390.26  145.73
  -6   0   7    0.39    1.94
  -6   0   7   -0.00    0.84
   6   0  -7    0.35    1.72
   6   0  -7   -0.00    2.05
  -6   0   8   26.75    4.72
   6   0  -8   27.34    4.59
   6   0  -8   21.37    4.77
  -6   0   9    1.67    1.70
   6   0  -9   -0.00    1.59
   6   0  -9    0.06    1.53
  -6   0  10  196.14   23.64
   6   0 -10  206.72   23.55
   6   0 -10  230.88   24.29
  -6   0  11    0.19    1.50
   6   0 -11    1.27    1.42
   6   0 -11   -0.00    1.74
  -6   0  12  336.10   37.27
   6   0 -12  331.03   36.99
   6   0 -12  357.93   37.82
  -6   0  13   -0.00    1.40
   6   0 -13   -0.00    1.32
   6   0 -13    1.23    1.77
  -6   0  14   95.02   11.90
   6   0 -14   96.52   11.71
   6   0 -14   97.29   12.30
  -6   0  15    0.35    1.51
   6   0 -15    0.13    1.20
   6   0 -15    0.00    1.69
  -6   0  16  288.39   32.83
   6   0 -16  301.02   32.84
   6   0 -16  297.83   33.53
  -6   0  17   -0.00    1.70
  -6   0  17   -0.00    1.59
   6   0 -17    1.03    2.24
  -6   0  18  212.42   18.50
  -6   0  18   94.02   16.84
   6   0 -18  193.36   19.04
  -6   0  19    0.00    1.76
  -6   0  20    1.93    2.15
   6   0 -22  140.18   18.44
   6   0 -23   -0.00    2.29
   6   0 -24   -0.00    2.69
   6   0 -25   -0.00    2.81
   6   0 -26   55.81    9.89
   6   0 -27   -0.00    2.56
   6   0 -28   33.30    7.65
   6   0 -29    0.11    2.54
   6   0 -30   14.27    5.27
   6   0 -31    0.00    2.95
   6   0 -32   51.24   10.26
   6   0 -33    1.93    3.30
   6   0 -34    2.39    3.99
   6   0 -35    1.50    3.76
   6   0 -36    5.32    4.46
   6   0 -37    2.51    3.77
   6   0 -38   17.32    6.40
  -6   1   1    5.38    3.43
  -6   1   1    8.28    3.56
   6  -1  -1    9.57    3.66
   6  -1  -1    6.96    3.86
   6   1  -1    8.43    3.39
   6   1  -1    5.09    3.23
  -6  -1   1    3.99    2.97
  -6  -1   1    7.62    3.05
  -6   1   2  647.94   72.12
  -6   1   2  654.07   71.65
   6  -1  -2  612.66   71.74
   6  -1  -2  615.63   72.29
   6   1  -2  692.65   71.55
   6   1  -2  674.74   71.87
  -6  -1   2  661.53   71.53
  -6  -1   2  666.88   70.98
  -6   1   3   40.47    7.30
  -6   1   3   45.06    7.17
   6  -1  -3   41.26    7.33
   6  -1  -3   38.97    7.69
   6   1  -3   47.97    7.07
   6   1  -3   41.86    7.14
  -6  -1   3   35.26    6.57
  -6  -1   3   33.37    5.98
  -6   1   4  921.59  103.53
  -6   1   4  937.12  102.91
   6  -1  -4  957.01  103.58
   6  -1  -4  902.89  103.90
   6   1  -4 1197.05  103.42
   6   1  -4  885.46  102.87
  -6  -1   4  980.10  102.89
  -6  -1   4  928.63  102.06
  -6   1   5  144.20   17.17
  -6   1   5  118.01   15.96
   6  -1  -5  122.20   16.59
   6  -1  -5  112.77   16.79
   6   1  -5  130.79   15.96
   6   1  -5  130.13   16.30
  -6  -1   5  131.28   16.01
  -6  -1   5  145.29   14.87
  -6  -1   5  130.28   14.73
  -6   1   6   98.67   13.45
  -6   1   6   95.88   12.56
   6  -1  -6   92.69   13.13
   6  -1  -6   81.12   13.26
   6   1  -6  107.56   12.64
   6   1  -6  135.04   13.48
  -6  -1   6   94.33   12.38
  -6   1   7  266.34   31.06
  -6   1   7  294.71   30.21
   6  -1  -7  245.29   30.58
   6  -1  -7  252.45   31.18
   6   1  -7  280.14   29.99
   6   1  -7  251.14   30.10
  -6  -1   7  281.99   29.98
  -6   1   8 1052.59   79.33
  -6   1   8  739.73   76.70
   6  -1  -8  777.95   77.84
   6  -1  -8  467.99   77.05
   6   1  -8  743.54   76.51
   6   1  -8  825.31   77.22
  -6  -1   8  645.32   76.32
  -6   1   9   10.18    3.52
  -6   1   9    9.72    2.13
   6  -1  -9    3.92    2.43
   6  -1  -9    7.28    2.95
   6   1  -9    4.52    1.73
   6   1  -9    9.19    2.35
  -6  -1   9    9.71    2.20
  -6   1  10  122.20   15.17
  -6   1  10  126.61   13.45
   6  -1 -10  107.08   14.45
   6  -1 -10  123.84   15.34
   6   1 -10  111.19   13.19
   6   1 -10  116.72   13.74
  -6  -1  10  120.44   13.33
  -6   1  11   17.49    4.25
   6  -1 -11   29.81    4.75
   6  -1 -11   18.64    4.36
   6   1 -11   18.45    2.81
   6   1 -11   18.19    3.30
  -6  -1  11   22.49    2.99
  -6   1  12  339.96   38.57
   6  -1 -12  346.29   38.20
   6  -1 -12  352.77   39.02
   6   1 -12  338.43   36.39
   6   1 -12  380.26   37.33
  -6  -1  12  332.72   36.38
  -6   1  13   52.71    8.66
   6  -1 -13   70.30    8.91
   6  -1 -13   61.05    9.24
   6   1 -13   52.17    7.63
  -6  -1  13   66.39    6.99
  -6   1  14  167.27   21.21
   6  -1 -14  179.85   21.12
   6  -1 -14  178.30   21.76
   6   1 -14  186.25   20.23
  -6  -1  14  177.19   19.19
  -6  -1  14  180.67   19.21
  -6   1  15   14.86    3.81
   6  -1 -15   13.12    3.43
   6  -1 -15    6.01    3.12
   6   1 -15   10.13    2.58
  -6  -1  15   12.27    2.09
  -6  -1  15   15.23    2.15
  -6   1  16    2.00    2.15
   6  -1 -16    7.00    2.59
   6  -1 -16    3.97    3.19
   6   1 -16    3.97    2.00
  -6  -1  16    3.91    1.32
  -6  -1  16    4.67    1.42
  -6   1  17    6.74    3.18
   6  -1 -17    4.27    2.40
   6  -1 -17    7.74    3.35
   6   1 -17    9.14    2.52
  -6  -1  17    6.48    1.86
  -6  -1  17    6.85    1.82
  -6   1  18  258.12   29.83
   6  -1 -18  279.27   29.74
   6   1 -18  268.24   29.05
  -6  -1  18  230.96   27.91
  -6  -1  18  260.00   28.06
  -6   1  19   38.66    6.93
   6  -1 -19   41.38    6.88
   6   1 -19   52.99    6.97
  -6  -1  19   31.15    5.39
  -6   1  20   -0.00    2.38
  -6   1  21    3.59    3.05
   6  -1 -21    4.51    3.31
   6  -1 -22   14.55    4.75
   6   1 -22   18.31    4.57
   6  -1 -23    7.62    4.03
   6   1 -23    5.15    2.95
   6  -1 -24   46.70    8.89
   6   1 -24   43.11    7.78
   6  -1 -25   -0.00    3.44
   6   1 -25    5.32    3.17
   6  -1 -26    3.49    3.74
   6   1 -26    8.63    3.56
   6  -1 -27    0.00    3.41
   6   1 -27    2.93    2.63
   6  -1 -28   52.86   10.67
   6   1 -28   63.65   10.39
   6  -1 -29    0.07    3.03
   6   1 -29   -0.00    2.64
   6  -1 -30   29.68    7.50
   6   1 -30   23.16    6.50
   6  -1 -31   -0.00    4.02
   6   1 -31   -0.00    3.04
   6  -1 -32   -0.00    3.37
   6   1 -32   -0.00    2.99
   6  -1 -33    0.00    2.92
   6   1 -33    0.00    3.08
   6  -1 -34   17.07    6.75
   6   1 -34   29.77    7.48
   6  -1 -35    0.00    3.84
   6   1 -35    4.87    3.88
   6  -1 -36    0.00    3.32
   6   1 -36    5.46    4.08
   6  -1 -37   -0.00    3.83
   6   1 -37   -0.00    3.25
   6  -1 -38    0.00    3.41
   6   1 -38    9.05    4.70
  -6   2   1    6.77    3.79
  -6   2   1    2.27    3.02
   6  -2  -1   12.72    4.25
   6  -2  -1    3.12    3.83
   6   2  -1    3.99    2.53
   6   2  -1    3.58    2.85
  -6  -2   1    6.10    3.19
  -6  -2   1    5.43    2.64
  -6  -2   1    6.68    2.69
  -6   2   2   23.62    5.47
  -6   2   2    1.56    2.81
   6  -2  -2   24.79    5.36
   6  -2  -2    1.34    3.35
   6   2  -2   19.17    4.12
   6   2  -2   23.29    4.74
  -6  -2   2   15.71    4.19
  -6  -2   2   20.67    3.96
  -6  -2   2   28.47    4.41
  -6   2   3    5.47    3.24
  -6   2   3    8.01    3.65
   6  -2  -3    5.43    3.08
   6  -2  -3    5.33    3.78
   6   2  -3    3.63    2.46
   6   2  -3    5.52    2.85
  -6  -2   3    3.34    2.65
  -6  -2   3    4.48    1.99
  -6  -2   3    4.44    1.98
  -6   2   4   60.96   10.28
  -6   2   4   83.64   10.42
   6  -2  -4   56.92    9.76
   6  -2  -4   91.28   11.73
   6   2  -4   64.43    9.14
   6   2  -4   74.63    9.69
  -6  -2   4   58.69    9.07
  -6  -2   4   66.77    8.20
  -6  -2   4   57.54    8.01
  -6   2   5   12.55    4.40
  -6   2   5   10.09    3.68
   6  -2  -5   15.14    4.01
   6  -2  -5   11.42    4.20
   6   2  -5   13.56    3.24
   6   2  -5   10.47    3.34
  -6  -2   5   13.71    3.33
  -6   2   6  318.32   41.69
  -6   2   6  394.05   41.59
   6  -2  -6  357.90   41.66
   6  -2  -6  420.93   43.05
   6   2  -6  358.43   40.15
   6   2  -6  360.78   40.47
  -6  -2   6  382.91   40.50
  -6   2   7   62.12    9.91
  -6   2   7   63.92    9.23
   6  -2  -7   67.04    9.79
   6  -2  -7   54.78    9.77
   6   2  -7   69.27    8.16
   6   2  -7   70.67    8.17
   6   2  -7   55.27    8.17
  -6  -2   7   57.30    8.05
  -6   2   8   10.59    3.88
  -6   2   8    9.37    3.15
   6  -2  -8    9.63    3.48
   6  -2  -8    7.57    3.29
   6   2  -8   15.39    2.42
   6   2  -8   11.93    2.32
   6   2  -8    9.60    2.48
  -6   2   9    3.31    2.83
  -6   2   9   -0.00    1.87
   6  -2  -9    2.79    2.49
   6  -2  -9    1.29    2.71
   6   2  -9    1.65    0.89
   6   2  -9    0.00    0.83
   6   2  -9   -0.00    1.25
  -6   2  10  195.73   32.68
  -6   2  10  321.77   32.78
   6  -2 -10  310.80   33.47
   6  -2 -10  341.74   34.59
   6   2 -10  295.46   31.08
  -6   2  11  319.91   34.42
  -6   2  11  314.91   32.97
   6  -2 -11  270.67   33.43
   6  -2 -11  290.83   34.30
   6   2 -11  289.03   31.12
  -6   2  12  127.76   16.14
  -6   2  12  113.93   14.59
   6  -2 -12  128.20   15.72
   6  -2 -12  120.53   16.29
  -6   2  13   12.72    4.06
  -6   2  13   13.91    3.18
   6  -2 -13   23.65    4.63
   6  -2 -13   12.67    4.55
  -6   2  14  102.09   13.88
   6  -2 -14   94.48   13.28
   6  -2 -14  108.01   14.54
  -6   2  15   36.61    7.04
   6  -2 -15   43.37    7.06
   6  -2 -15   35.46    7.25
  -6   2  16   62.47   10.41
   6  -2 -16   71.72   10.46
   6  -2 -16   78.81   11.43
  -6   2  17   16.76    4.75
   6  -2 -17   15.92    4.36
  -6   2  18   16.68    4.89
   6  -2 -18   24.63    5.21
  -6   2  19   14.08    4.83
   6  -2 -19   23.79    5.28
  -6   2  20  195.69   23.86
   6  -2 -20  220.34   23.88
   6  -2 -20  186.65   24.17
   6   2 -20  167.21   21.77
  -6   2  21    1.06    3.10
   6  -2 -21    4.59    3.61
   6   2 -21    4.33    2.37
  -6   2  22   43.66    7.75
   6  -2 -22   30.21    7.35
   6   2 -22   25.36    5.59
   6  -2 -23    3.83    3.83
   6  -2 -24   10.83    4.83
   6  -2 -25   13.88    5.42
   6  -2 -26   59.66   11.14
   6  -2 -27    5.05    3.97
   6  -2 -28   28.15    7.51
   6  -2 -29    1.82    4.23
   6  -2 -30    7.88    4.95
   6  -2 -31   -0.00    3.29
   6  -2 -32   24.57    7.47
   6  -2 -33    2.72    4.34
   6  -2 -34    2.43    4.03
   6  -2 -35    0.00    3.82
   6   2 -35    0.00    2.76
   6  -2 -36    9.58    5.71
   6   2 -36   31.31    7.34
   6  -2 -37   -0.00    3.43
   6   2 -37    2.81    3.40
   6  -2 -38   -0.00    4.42
   6   2 -38    5.99    4.00
  -6   3   1    3.43    3.71
  -6   3   1    2.42    3.10
   6  -3  -1    0.00    2.30
   6  -3  -1    4.80    3.79
   6   3  -1    0.00    2.26
   6   3  -1    1.91    2.28
   6   3  -1   -0.00    2.56
  -6  -3   1    2.05    2.18
  -6  -3   1    1.83    2.36
  -6   3   2  134.72   19.03
  -6   3   2  167.31   19.45
   6  -3  -2  135.07   18.73
   6  -3  -2  171.72   20.53
   6   3  -2  117.98   17.26
   6   3  -2  155.68   17.89
   6   3  -2  136.11   17.89
  -6  -3   2  145.10   17.32
  -6  -3   2  135.41   16.97
  -6   3   3  149.64   20.01
  -6   3   3  123.19   18.80
   6  -3  -3  179.18   20.22
   6  -3  -3  138.90   20.22
   6   3  -3  134.55   17.94
   6   3  -3  154.49   18.28
   6   3  -3  161.22   18.67
  -6  -3   3  146.56   17.49
  -6  -3   3  153.27   17.44
  -6   3   4   49.08    8.83
  -6   3   4   40.53    7.89
   6  -3  -4   49.01    8.31
   6  -3  -4   47.26    9.14
   6   3  -4   38.60    6.67
   6   3  -4   49.23    7.11
   6   3  -4   41.14    7.03
  -6  -3   4   46.86    6.09
  -6  -3   4   45.08    6.00
  -6   3   5    6.86    4.18
  -6   3   5   11.43    3.95
   6  -3  -5    7.25    3.71
   6  -3  -5   16.28    4.93
   6   3  -5    6.21    2.68
   6   3  -5   13.38    3.04
   6   3  -5   10.34    3.02
  -6   3   6   15.55    4.92
  -6   3   6    4.84    3.18
   6  -3  -6   12.80    4.25
   6  -3  -6   18.30    5.25
   6   3  -6    9.34    2.72
   6   3  -6   13.79    3.06
   6   3  -6   14.19    3.20
   6   3  -6   14.52    3.39
  -6   3   7   20.53    5.80
  -6   3   7   26.80    5.49
   6  -3  -7   22.88    5.51
   6  -3  -7   12.11    5.28
   6   3  -7   23.85    3.82
   6   3  -7   18.31    3.57
   6   3  -7   21.40    3.96
   6   3  -7   32.13    4.47
  -6   3   8  375.81   46.04
  -6   3   8  392.82   45.27
   6  -3  -8  362.48   45.36
   6  -3  -8  398.75   46.47
   6   3  -8  412.88   43.04
   6   3  -8  424.21   43.16
   6   3  -8  402.50   43.61
   6   3  -8  390.68   43.46
  -6   3   9   77.51   11.56
   6  -3  -9   24.97    9.01
   6   3  -9   69.33    8.01
   6   3  -9   86.25    8.18
   6   3  -9   85.73    8.96
   6   3  -9   72.47    8.70
  -6   3  10   41.78    7.41
   6  -3 -10   20.51    5.60
   6  -3 -10   30.45    6.90
   6   3 -10   34.12    4.30
   6   3 -10   31.02    4.21
  -6   3  11   11.24    4.34
   6  -3 -11   12.34    3.90
   6  -3 -11   16.75    4.73
   6   3 -11   12.70    1.89
   6   3 -11   11.19    1.83
  -6   3  12   86.66   12.48
   6  -3 -12   75.89   11.64
   6  -3 -12   83.41   12.79
  -6   3  13  134.65   19.65
   6  -3 -13  187.52   20.21
   6  -3 -13  141.18   20.29
  -6   3  14  214.50   25.01
   6  -3 -14  181.79   23.90
   6  -3 -14  198.91   25.14
  -6   3  15   27.77    6.49
   6  -3 -15   33.53    6.49
  -6   3  16   36.49    6.84
   6  -3 -16   32.80    6.15
   6   3 -16   17.95    2.95
  -6   3  17   78.51   12.69
   6  -3 -17   85.78   12.45
   6   3 -17   84.28    9.94
  -6   3  18  132.32   18.09
   6  -3 -18  138.30   17.77
   6  -3 -18  125.60   18.17
   6   3 -18  128.28   15.13
  -6   3  19   53.02    9.32
   6  -3 -19   60.70    9.37
   6  -3 -19   46.95    9.21
   6   3 -19   42.79    6.68
  -6   3  20    3.84    4.44
   6  -3 -20    6.29    3.15
   6  -3 -20    3.63    3.71
   6   3 -20    5.44    2.33
  -6   3  21   -0.00    2.88
   6  -3 -21   -0.00    3.15
   6   3 -21   -0.00    1.89
  -6   3  22   70.16   11.31
   6  -3 -22   61.45   11.17
   6   3 -22   55.03    8.77
  -6   3  23   13.21    5.18
   6  -3 -23   18.18    5.82
   6  -3 -24   92.68   15.09
   6  -3 -25    2.81    3.23
   6  -3 -26    2.97    4.04
   6  -3 -27    1.79    3.55
   6  -3 -28   23.74    7.36
   6  -3 -29   17.63    6.84
   6  -3 -30   39.46    9.72
   6  -3 -31   -0.00    4.14
   6  -3 -32   -0.00    5.08
   6  -3 -33   12.77    5.85
   6  -3 -34    9.90    5.78
   6  -3 -35   -0.00    3.80
   6  -3 -36   -0.00    3.72
   6  -3 -37    0.08    5.05
  -6   4   1  205.41   26.86
  -6   4   1  194.75   26.09
   6  -4  -1  183.01   25.85
   6  -4  -1  198.10   27.19
   6   4  -1  227.90   25.51
   6   4  -1  194.23   24.94
   6   4  -1  224.56   25.76
  -6  -4   1  223.59   25.15
  -6  -4   1  206.91   24.47
  -6   4   2   22.93    6.26
  -6   4   2   20.79    5.45
   6  -4  -2   21.31    5.66
   6  -4  -2   22.03    6.24
   6   4  -2   11.82    4.15
   6   4  -2   19.07    4.38
   6   4  -2   14.66    4.44
   6   4  -2   18.07    4.68
  -6  -4   2   12.62    3.78
  -6  -4   2   12.19    3.61
  -6   4   3    3.67    3.87
  -6   4   3    1.63    2.87
   6  -4  -3    9.44    4.23
   6  -4  -3    9.01    4.34
   6   4  -3    5.03    2.72
   6   4  -3    5.21    2.75
   6   4  -3    4.01    2.57
   6   4  -3    6.52    3.07
  -6  -4   3    5.70    2.40
  -6  -4   3    8.09    2.52
  -6   4   4   24.34    6.51
   6  -4  -4   28.87    6.33
   6  -4  -4   20.13    6.29
   6   4  -4   12.24    3.92
   6   4  -4   18.05    4.27
   6   4  -4   17.52    4.52
   6   4  -4   15.88    4.10
  -6  -4   4   19.19    3.46
  -6  -4   4   18.10    3.41
  -6   4   5  291.41   33.53
   6  -4  -5  343.90   33.48
   6  -4  -5  251.73   33.09
   6   4  -5  272.18   30.44
   6   4  -5  298.99   30.73
   6   4  -5  291.41   31.18
   6   4  -5  240.51   30.47
  -6  -4   5  262.56   28.74
  -6  -4   5  253.60   28.70
  -6   4   6  285.60   34.24
   6  -4  -6  281.89   33.38
   6  -4  -6  243.16   33.77
   6   4  -6  265.98   31.07
   6   4  -6  307.03   31.43
   6   4  -6  276.18   31.71
   6   4  -6  274.64   31.54
  -6   4   7   94.81   13.27
   6  -4  -7   77.02   11.92
   6  -4  -7   61.45   11.80
   6   4  -7   76.56    9.76
   6   4  -7   79.84    9.91
   6   4  -7   80.17   10.35
   6   4  -7   68.63    9.94
  -6   4   8    9.06    4.23
   6  -4  -8    5.69    3.23
   6  -4  -8    6.05    3.72
   6   4  -8    5.62    1.99
   6   4  -8    8.58    2.22
   6   4  -8    7.46    2.59
   6   4  -8    6.54    2.29
  -6   4   9   54.15   10.89
   6  -4  -9   67.46   10.85
   6   4  -9   71.31    8.47
   6   4  -9   71.56    8.45
   6   4  -9   84.93    9.41
   6   4  -9   59.37    8.70
  -6   4  10   35.35    7.31
   6  -4 -10   33.57    6.76
   6  -4 -10   36.64    7.99
   6   4 -10   27.85    4.00
   6   4 -10   30.70    4.00
   6   4 -10   35.11    4.93
  -6   4  11  174.14   21.20
   6  -4 -11  159.63   20.13
   6  -4 -11  184.72   21.85
   6   4 -11  139.56   17.24
  -6   4  12  134.38   17.73
   6  -4 -12  120.11   16.77
   6  -4 -12  126.40   17.83
   6   4 -12  119.43   13.92
  -6   4  13   70.82   10.45
   6  -4 -13   50.22    8.82
   6   4 -13   46.28    6.20
  -6   4  14    0.61    2.75
   6  -4 -14    0.00    2.82
   6   4 -14   -0.00    1.09
  -6   4  15  140.70   18.02
   6  -4 -15  125.84   16.83
   6   4 -15  115.14   13.67
  -6   4  16  177.56   24.35
   6  -4 -16  194.42   23.98
   6   4 -16  187.52   20.88
  -6   4  17    9.22    4.38
   6  -4 -17   26.93    5.97
   6  -4 -17   18.51    5.35
   6   4 -17   12.32    2.85
  -6   4  18   68.38   11.85
   6  -4 -18   68.77   11.23
   6  -4 -18   94.53   13.45
   6   4 -18   62.33    8.78
  -6   4  19  123.10   17.74
   6  -4 -19  138.76   17.73
   6  -4 -19  129.30   18.52
   6   4 -19  113.30   14.71
  -6   4  20  149.54   20.47
   6  -4 -20  177.65   20.46
   6  -4 -20  138.93   20.49
   6   4 -20  130.48   17.20
  -6   4  21    0.48    3.26
   6  -4 -21   12.43    5.72
   6   4 -21    7.49    2.99
  -6   4  22   14.29    5.33
   6  -4 -22    9.24    5.30
  -6   4  23    0.00    3.59
   6  -4 -23   -0.00    3.34
  -6   4  24    3.49    3.97
   6  -4 -24    2.63    3.59
   6  -4 -25   12.66    5.46
   6  -4 -26   19.41    6.82
   6  -4 -27   10.63    5.46
   6  -4 -28   38.69    9.45
   6  -4 -29    3.03    4.25
   6  -4 -30   15.21    6.79
   6  -4 -31    2.12    4.76
   6  -4 -32   15.69    6.58
   6  -4 -33    4.09    4.52
   6  -4 -34    0.14    3.11
   6  -4 -35   -0.00    4.50
   6  -4 -36    8.60    5.27
   6  -4 -37    1.59    4.58
  -6   5   1    9.88    5.30
   6  -5  -1   15.41    5.11
   6  -5  -1   13.77    6.38
   6   5  -1   14.35    4.39
   6   5  -1   16.82    4.37
   6   5  -1   18.85    5.23
   6   5  -1   15.30    4.74
  -6  -5   1    8.73    3.60
  -6   5   2  102.18   15.28
   6  -5  -2  106.12   14.48
   6  -5  -2  110.97   16.17
   6   5  -2  115.49   13.52
   6   5  -2  109.50   13.44
   6   5  -2   81.66   12.98
  -6  -5   2   56.03   11.44
  -6   5   3  156.15   21.72
   6  -5  -3  149.76   20.55
   6  -5  -3  138.41   21.35
   6   5  -3  194.74   19.95
   6   5  -3  131.26   18.90
   6   5  -3  140.05   19.58
  -6  -5   3  155.11   18.73
  -6  -5   3  154.30   18.34
  -6   5   4  133.83   18.04
   6  -5  -4  123.56   16.73
   6  -5  -4  101.27   17.05
   6   5  -4  106.87   14.78
   6   5  -4  127.99   15.34
   6   5  -4   81.57   14.65
  -6  -5   4  126.07   14.34
  -6  -5   4  119.37   13.98
  -6   5   5    8.27    4.57
   6  -5  -5    4.05    3.25
   6  -5  -5    5.14    4.14
   6   5  -5    3.35    2.46
   6   5  -5    4.21    2.14
   6   5  -5    0.60    2.01
  -6  -5   5    3.61    1.62
  -6  -5   5    0.00    1.25
  -6   5   6    0.00    2.35
   6  -5  -6    1.21    2.82
   6  -5  -6    4.20    3.77
   6   5  -6    0.00    1.83
   6   5  -6    0.96    1.53
   6   5  -6    1.54    2.29
  -6  -5   6    2.10    0.98
  -6  -5   6    1.77    0.98
  -6   5   7   57.22   11.61
   6  -5  -7   87.78   12.42
   6  -5  -7   62.92   12.06
   6   5  -7   67.37    9.53
   6   5  -7   81.74   10.06
   6   5  -7   66.61   10.09
  -6   5   8   48.42   10.23
   6  -5  -8   63.44   10.45
   6  -5  -8   53.62   10.98
   6   5  -8   61.34    8.23
   6   5  -8   66.85    8.42
   6   5  -8   50.26    8.38
  -6   5   9   89.98   15.43
   6  -5  -9  130.01   16.17
   6  -5  -9  127.01   17.06
   6   5  -9   95.77   12.64
   6   5  -9  106.60   12.88
   6   5  -9  101.35   13.36
  -6   5  10   44.39    9.40
   6  -5 -10   71.49   10.28
   6  -5 -10   44.94    9.90
   6   5 -10   48.96    6.73
   6   5 -10   49.34    6.71
   6   5 -10   43.28    7.14
  -6   5  11    2.74    3.46
   6  -5 -11   -0.00    2.83
   6   5 -11    2.48    1.58
   6   5 -11    2.87    1.36
   6   5 -11    3.02    1.84
  -6   5  12    4.16    3.95
   6  -5 -12    2.18    3.28
   6   5 -12    6.75    1.88
   6   5 -12    6.68    1.64
   6   5 -12    4.77    2.33
  -6   5  13  296.24   34.60
   6  -5 -13  301.82   33.79
   6   5 -13  272.54   29.40
   6   5 -13  276.85   29.45
   6   5 -13  259.02   30.61
  -6   5  14  323.85   38.98
   6  -5 -14  406.55   39.23
   6   5 -14  291.26   35.09
  -6   5  15    0.82    2.69
   6  -5 -15    0.99    2.96
   6  -5 -15    4.33    4.09
   6   5 -15    0.31    1.79
  -6   5  16   13.21    5.75
   6  -5 -16   17.66    5.35
   6  -5 -16   15.76    5.63
   6   5 -16   10.69    3.07
  -6   5  17    0.05    3.15
   6  -5 -17    4.65    3.32
   6  -5 -17    0.40    2.86
   6   5 -17   -0.00    1.77
  -6   5  18  135.15   18.63
   6  -5 -18  127.48   18.80
   6   5 -18  113.62   14.88
  -6   5  19   22.98    7.34
   6  -5 -19   35.49    8.65
   6   5 -19   29.97    5.50
  -6   5  20   21.37    6.84
   6  -5 -20   24.14    6.99
   6   5 -20   17.84    4.38
  -6   5  21   11.45    5.30
   6  -5 -21    0.00    3.69
  -6   5  22   -0.00    4.09
   6  -5 -22    3.63    4.55
  -6   5  23   53.54   10.47
   6  -5 -23   34.37    9.29
  -6   5  24   37.98    8.98
   6  -5 -24   28.67    8.39
  -6   5  25    7.81    5.53
   6  -5 -25   18.20    6.72
   6  -5 -26   -0.00    3.96
   6  -5 -27    6.86    5.55
   6  -5 -28   15.69    6.76
   6  -5 -29   13.79    6.80
   6  -5 -30   23.09    8.14
   6  -5 -31   -0.00    5.20
   6  -5 -32    2.74    4.51
   6  -5 -33    6.56    4.49
   6  -5 -34   11.41    6.28
   6  -5 -35    2.79    3.91
   6  -5 -36    5.55    5.09
  -6   6   1  183.44   24.35
   6  -6  -1  184.75   24.91
   6   6  -1  151.69   21.46
   6   6  -1  183.62   22.13
  -6  -6   1  153.58   21.33
  -6  -6   1  172.40   21.82
  -6   6   2   80.64   11.88
   6  -6  -2   34.13    9.09
   6   6  -2   34.34    7.09
   6   6  -2   49.48    7.98
   6   6  -2   38.00    8.05
  -6  -6   2   33.80    7.07
  -6  -6   2   30.59    6.78
  -6   6   3   12.52    5.77
   6  -6  -3    4.64    4.88
   6   6  -3    8.51    3.39
   6   6  -3    6.16    2.97
   6   6  -3    7.98    3.92
  -6  -6   3   11.10    3.58
  -6  -6   3    4.95    3.16
  -6   6   4   15.29    6.47
   6  -6  -4   20.83    6.74
   6   6  -4   19.52    5.00
   6   6  -4   27.74    6.19
  -6  -6   4   25.31    5.24
  -6  -6   4   22.84    4.80
  -6   6   5  204.04   23.14
   6  -6  -5  141.55   21.36
   6   6  -5  186.27   19.37
   6   6  -5  136.32   19.10
  -6  -6   5  136.35   18.28
  -6  -6   5  126.11   17.38
  -6   6   6  102.17   16.47
   6  -6  -6  112.44   17.39
   6   6  -6   88.47   13.59
   6   6  -6  119.29   15.14
  -6  -6   6  108.06   13.88
  -6  -6   6  109.51   12.76
  -6  -6   6   98.35   12.40
  -6   6   7   83.28   13.72
   6  -6  -7   87.04   14.10
   6   6  -7   80.65   10.97
   6   6  -7   72.74   11.27
  -6  -6   7   80.03   10.79
  -6  -6   7   69.60    8.95
  -6  -6   7   78.90    8.97
  -6   6   8   15.20    6.18
   6  -6  -8   12.65    5.70
   6   6  -8   21.15    4.50
   6   6  -8   18.70    4.75
  -6  -6   8   22.14    4.38
  -6   6   9  155.75   20.16
   6   6  -9  146.77   16.46
   6   6  -9  106.50   16.29
  -6  -6   9  127.00   15.94
  -6   6  10  110.41   16.58
   6   6 -10  107.94   13.04
   6   6 -10   94.17   13.43
  -6  -6  10   93.65   12.63
  -6   6  11   84.20   13.59
   6   6 -11   78.12   10.03
   6   6 -11   69.50   10.55
  -6  -6  11   69.24    9.60
  -6   6  12   83.75   13.77
   6   6 -12   73.76   10.22
   6   6 -12   73.56   10.84
  -6  -6  12   82.18   10.16
  -6   6  13    4.78    3.95
   6  -6 -13    3.10    4.26
   6   6 -13    6.42    2.31
   6   6 -13    2.12    2.38
  -6   6  14    1.36    3.46
   6  -6 -14    0.00    3.65
   6   6 -14    0.00    1.47
   6   6 -14    0.00    1.92
  -6   6  15   70.58   13.02
   6  -6 -15   88.39   14.23
   6   6 -15   67.40   10.08
  -6   6  16    9.82    5.42
   6  -6 -16    7.88    4.80
   6   6 -16    5.44    2.74
  -6   6  17   30.99    7.97
   6  -6 -17   22.35    7.11
   6   6 -17   20.33    4.77
  -6   6  18   57.51   11.06
   6  -6 -18   46.33   10.57
   6   6 -18   49.00    8.10
  -6   6  19   13.01    5.75
   6  -6 -19   11.56    5.55
  -6   6  20    4.64    4.05
   6  -6 -20    2.20    4.25
  -6   6  21   16.02    6.69
   6  -6 -21    8.30    5.59
   6  -6 -22   13.82    6.19
   6  -6 -23   31.29    8.97
   6  -6 -24    2.42    4.89
   6  -6 -25   33.87    9.39
  -6   6  26   22.52    7.68
   6  -6 -26   17.39    7.80
   6  -6 -27   14.16    6.73
   6  -6 -28    7.49    5.35
   6  -6 -29   -0.00    4.11
   6  -6 -30   -0.00    4.75
   6  -6 -31   16.90    7.32
   6  -6 -32   14.53    6.41
   6  -6 -33    4.06    4.62
   6  -6 -34    1.91    4.78
   6  -6 -35    4.69    4.89
  -6   7   1   10.63    6.17
   6  -7  -1   31.26    8.31
   6   7  -1   19.65    5.32
  -6  -7   1    6.50    3.90
  -6  -7   1   12.50    4.64
  -6   7   2    7.96    5.23
   6  -7  -2   10.54    5.93
   6   7  -2   19.80    5.24
  -6  -7   2   16.26    4.89
  -6  -7   2   15.73    4.85
  -6   7   3  269.75   37.53
   6   7  -3  304.48   35.45
   6   7  -3  276.56   36.17
  -6  -7   3  331.91   35.54
  -6  -7   3  290.15   34.93
  -6   7   4   77.11   14.49
   6  -7  -4   66.44   14.49
   6   7  -4   85.20   12.62
   6   7  -4  101.09   14.15
  -6  -7   4   81.47   12.26
  -6  -7   4   86.56   12.22
  -6   7   5   27.93    7.72
   6  -7  -5   29.71    8.43
   6   7  -5   24.56    5.72
   6   7  -5   21.18    6.14
  -6  -7   5   17.05    4.83
  -6  -7   5   28.85    5.44
  -6   7   6   16.85    6.39
   6  -7  -6   20.12    7.13
   6   7  -6   28.44    5.90
   6   7  -6   24.70    6.32
  -6  -7   6   26.14    5.54
  -6  -7   6   23.38    4.86
  -6   7   7   22.78    7.18
   6   7  -7   13.68    4.59
   6   7  -7   24.70    5.92
  -6  -7   7   18.62    4.78
  -6  -7   7   26.62    4.41
  -6   7   8   49.83   10.24
   6   7  -8   46.68    7.80
   6   7  -8   33.33    7.46
  -6  -7   8   55.05    7.94
  -6  -7   8   38.48    5.81
  -6   7   9  169.46   23.00
   6   7  -9  139.88   19.07
   6   7  -9  157.82   20.33
  -6  -7   9  156.70   19.16
  -6   7  10   -0.00    3.79
   6   7 -10   -0.00    2.65
   6   7 -10    0.00    2.71
  -6  -7  10    0.00    1.91
  -6   7  11   -0.00    3.68
   6  -7 -11   -0.00    4.52
   6   7 -11    0.00    2.50
   6   7 -11   -0.00    2.21
  -6   7  12   11.88    6.03
   6  -7 -12   21.93    7.31
   6   7 -12   13.73    3.97
   6   7 -12   18.99    4.98
  -6   7  13  166.46   24.21
   6  -7 -13  183.38   25.29
   6   7 -13  185.93   20.98
   6   7 -13  150.07   21.26
  -6   7  14    2.22    4.08
   6  -7 -14   10.54    5.71
   6   7 -14    2.89    2.79
  -6   7  15    0.00    3.30
   6  -7 -15    2.91    4.59
   6   7 -15    2.90    2.60
   6  -7 -16   -0.00    3.71
   6  -7 -17    0.58    4.12
   6  -7 -18    0.00    3.84
   6  -7 -19  108.08   18.13
   6  -7 -20   -0.00    4.96
   6  -7 -21   12.87    6.60
  -6   7  22    2.43    4.80
   6  -7 -22    3.98    4.58
  -6   7  23   25.74    8.74
   6  -7 -23   33.86    9.31
  -6   7  24   14.50    6.40
   6  -7 -24   15.76    6.28
  -6   7  25   20.03    7.34
   6  -7 -25   28.79    9.18
  -6   7  26    5.78    5.45
   6  -7 -26    0.21    4.46
   6  -7 -27   -0.00    4.11
   6  -7 -28    6.72    6.07
   6  -7 -29   30.57    9.55
   6  -7 -30    0.00    4.50
   6  -7 -31    0.00    4.66
   6  -7 -32   -0.00    4.80
   6  -7 -33    3.20    5.15
   6  -7 -34   -0.00    4.65
   6  -8  -1  142.18   23.57
   6   8  -1  157.98   21.45
   6   8  -1  155.15   22.58
  -6  -8   1  165.84   21.27
   6  -8  -2    7.63    5.59
   6   8  -2    6.64    4.24
  -6  -8   2   15.07    4.90
   6  -8  -3   -0.00    4.60
   6   8  -3    2.51    3.16
  -6  -8   3    0.20    2.54
   6   8  -4    0.90    2.90
   6   8  -4    0.80    2.73
  -6  -8   4    4.16    3.24
   6   8  -5  252.06   34.08
   6   8  -5  271.44   35.40
  -6  -8   5  341.12   34.95
   6   8  -6    4.80    3.52
   6   8  -6    0.82    3.10
  -6  -8   6   10.39    3.78
   6   8  -7   97.22   14.33
  -6  -8   7   97.55   13.94
   6   8  -8    3.10    3.12
  -6  -8   8    4.02    2.52
   6  -8  -9  147.11   22.46
   6   8  -9  157.92   19.40
  -6  -8   9  137.32   17.14
   6  -8 -10   21.62    8.15
   6   8 -10   53.47    8.23
  -6  -8  10   34.28    5.09
   6  -8 -11  122.03   19.39
   6   8 -11  109.07   15.41
   6  -8 -12   18.39    7.64
   6   8 -12   21.81    5.41
   6  -8 -13    5.09    5.25
   6  -8 -14    3.00    4.24
   6  -8 -15  127.55   20.73
  -6   8  16   -0.00    4.01
   6  -8 -16    4.49    5.33
  -6   8  17   29.92    9.09
   6  -8 -17   35.47    9.95
  -6   8  18    4.52    4.83
   6  -8 -18    0.85    4.08
  -6   8  19   13.03    5.94
   6  -8 -19   35.77    9.82
  -6   8  20    0.00    3.53
   6  -8 -20    0.53    3.84
  -6   8  21    9.88    5.92
   6  -8 -21   14.28    7.25
  -6   8  22    2.96    4.54
   6  -8 -22    0.55    4.10
  -6   8  23    9.74    6.08
   6  -8 -23   13.13    7.06
  -6   8  24   -0.00    4.55
   6  -8 -24    2.45    3.98
  -6   8  25   14.50    6.86
   6  -8 -25   21.43    7.81
  -6   8  26   10.78    5.83
   6  -8 -26    8.05    5.45
  -6   8  27   20.19    7.80
   6  -8 -27   25.56    9.03
   6  -8 -28   -0.00    4.94
   6  -8 -29   -0.00    5.70
   6  -8 -30    6.79    5.46
   6  -8 -31    4.10    6.02
   6  -8 -32    7.73    6.58
   6  -8 -33   16.66    8.10
  -6   9   1    7.02    6.26
   6   9  -1    7.67    4.38
  -6   9   2    7.82    6.05
   6   9  -2   15.79    6.00
  -6  -9   2   19.22    5.75
  -6   9   3  297.06   32.70
   6   9  -3  199.30   27.54
  -6  -9   3  196.88   27.02
  -6   9   4    8.73    6.26
   6   9  -4    7.88    4.85
  -6  -9   4   12.47    4.75
  -6   9   5    1.99    5.25
   6   9  -5    2.10    3.73
  -6  -9   5    0.00    2.81
  -6   9   6   14.84    6.66
   6  -9  -6   15.01    6.94
   6   9  -6   11.68    5.07
  -6  -9   6   13.37    4.69
  -6   9   7    5.66    6.18
   6  -9  -7   17.72    7.56
   6   9  -7   14.47    5.41
  -6   9   8    2.69    5.03
   6  -9  -8   -0.00    4.34
   6   9  -8    0.00    2.80
  -6   9   9  103.39   17.85
   6  -9  -9  109.67   18.91
   6   9  -9  106.38   15.72
  -6   9  10    8.56    5.40
   6  -9 -10    3.19    4.64
   6   9 -10    6.63    4.10
  -6   9  11   -0.00    4.94
   6  -9 -11    2.73    4.88
   6   9 -11    0.23    2.88
  -6   9  12    3.01    4.70
   6  -9 -12    2.32    4.29
  -6   9  13   17.03    7.67
   6  -9 -13   75.76   13.77
  -6   9  14    8.21    5.78
   6  -9 -14    5.95    5.51
  -6   9  15   27.63    8.42
   6  -9 -15   31.19    9.54
  -6   9  16    7.79    5.63
   6  -9 -16   11.37    6.61
  -6   9  17   13.75    6.12
   6  -9 -17    0.00    4.74
  -6   9  18    5.36    4.75
   6  -9 -18    0.00    4.78
  -6   9  19   45.61   11.49
   6  -9 -19   39.37   10.99
  -6   9  20   -0.00    4.17
   6  -9 -20   -0.00    4.19
  -6   9  21    0.00    4.37
   6  -9 -21   -0.00    4.46
  -6   9  22   -0.00    4.65
   6  -9 -22   -0.00    4.00
  -6   9  23   37.85   10.20
   6  -9 -23   37.30   11.02
  -6   9  24    0.70    4.33
   6  -9 -24   -0.00    4.20
  -6   9  25   17.34    7.45
   6  -9 -25   15.06    7.05
  -6   9  26    1.27    4.07
   6  -9 -26    7.94    5.63
  -6   9  27   12.38    6.62
   6  -9 -27    0.00    3.07
  -6   9  28    0.27    4.39
   6  -9 -28    4.32    5.59
   6  -9 -29   18.85    8.67
   6  -9 -30    0.00    4.95
   6  -9 -31    6.00    6.03
   6  -9 -32    2.12    4.45
  -6  10   1   27.34    9.09
   6  10  -1   28.85    8.18
  -6  10   2    8.56    6.57
   6  10  -2   12.43    5.48
  -6  10   3    1.19    4.87
   6  10  -3   -0.00    3.19
  -6  10   4   12.32    6.65
   6 -10  -4    0.00    5.77
   6  10  -4   10.02    4.97
  -6  10   5   42.78   11.17
   6 -10  -5   33.45   10.58
   6  10  -5   44.25    9.54
  -6  10   6    5.47    5.33
   6 -10  -6    4.31    5.05
   6  10  -6    1.18    3.53
  -6  10   7   13.38    7.54
   6 -10  -7   35.37    9.65
   6  10  -7   19.37    6.36
  -6  10   8    1.18    5.00
   6 -10  -8    1.46    4.39
   6  10  -8    3.65    3.80
  -6  10   9   -0.00    4.94
   6 -10  -9    2.50    4.31
   6  10  -9    5.05    4.04
  -6  10  10    1.42    4.78
   6 -10 -10    0.00    5.04
  -6  10  11  101.44   18.38
   6 -10 -11  113.95   19.78
  -6  10  12    4.76    4.87
   6 -10 -12    0.00    4.27
  -6  10  13   15.21    7.24
   6 -10 -13   26.48    8.89
  -6  10  14   11.58    6.10
   6 -10 -14   11.51    6.66
  -6  10  15   51.89   12.50
   6 -10 -15   60.60   13.97
  -6  10  16    5.81    5.89
   6 -10 -16    4.25    4.88
  -6  10  17   23.55    8.59
   6 -10 -17   25.79    8.96
  -6  10  18   -0.00    4.33
   6 -10 -18   11.16    7.24
  -6  10  19    3.43    4.90
   6 -10 -19   17.10    7.66
  -6  10  20    4.89    6.06
   6 -10 -20    1.66    4.24
  -6  10  21   48.35   11.92
   6 -10 -21   38.11   11.23
  -6  10  22   -0.00    4.46
   6 -10 -22   -0.00    5.28
  -6  10  23    0.71    4.87
   6 -10 -23   -0.00    5.23
  -6  10  24    0.61    5.00
   6 -10 -24   -0.00    4.45
  -6  10  25    7.14    6.05
   6 -10 -25   11.33    6.86
  -6  10  26   -0.00    3.55
   6 -10 -26    6.24    5.81
  -6  10  27   -0.00    4.97
   6 -10 -27   -0.00    5.08
  -6  10  28    0.73    4.43
   6 -10 -28    3.48    5.65
   6 -10 -29    0.69    4.89
   6 -10 -30    8.11    6.36
   6 -10 -31    9.75    6.05
  -6  11   1    0.00    5.61
   6 -11  -1   12.94    6.91
  -6  11   2    3.03    4.30
   6 -11  -2    0.93    5.38
  -6  11   3   44.75   11.39
   6 -11  -3   30.18   10.43
   6  11  -3   43.84    9.67
  -6  11   4    1.86    4.47
   6 -11  -4   -0.00    4.90
   6  11  -4    2.45    4.18
  -6  11   5   -0.00    3.73
   6 -11  -5    2.49    4.68
   6  11  -5    2.10    3.76
  -6  11   6   -0.00    5.12
   6 -11  -6   -0.00    5.04
   6  11  -6   -0.00    3.64
  -6  11   7    6.83    6.17
   6 -11  -7   10.91    7.70
   6  11  -7    0.00    3.88
  -6  11   8   14.38    7.79
   6 -11  -8    8.47    6.64
   6  11  -8   15.10    6.15
  -6  11   9   30.11    9.55
   6 -11  -9   26.92    9.41
  -6  11  10   -0.00    5.48
   6 -11 -10    4.16    5.50
  -6  11  11   -0.00    4.30
   6 -11 -11   -0.00    4.69
  -6  11  12    6.57    5.93
   6 -11 -12    6.58    5.43
  -6  11  13   18.50    8.04
   6 -11 -13   41.99   11.09
  -6  11  14   -0.00    4.80
   6 -11 -14   -0.00    4.75
  -6  11  15   18.59    8.18
   6 -11 -15   29.95    9.38
  -6  11  16    2.10    4.87
   6 -11 -16    0.00    4.04
  -6  11  17    9.96    6.76
   6 -11 -17   23.61    9.22
  -6  11  18    1.42    5.13
   6 -11 -18   -0.00    3.80
  -6  11  19   18.47    8.30
   6 -11 -19   22.27    9.01
  -6  11  20    1.68    4.95
   6 -11 -20   -0.00    4.61
  -6  11  21    5.19    5.67
   6 -11 -21   -0.00    5.93
  -6  11  22    0.00    4.86
   6 -11 -22    1.37    4.19
  -6  11  23   24.98    9.36
   6 -11 -23   46.21   12.48
  -6  11  24    3.52    5.40
   6 -11 -24   -0.00    5.04
  -6  11  25    3.49    5.32
   6 -11 -25    6.92    5.89
  -6  11  26   -0.00    5.22
   6 -11 -26   -0.00    6.22
  -6  11  27    3.43    5.19
   6 -11 -27    4.14    5.76
  -6  11  28    0.00    5.21
   6 -11 -28    0.86    5.67
  -6  11  29    6.36    6.57
   6 -11 -29   -0.00    5.65
   6 -11 -30    9.11    7.04
  -6  12   1   39.16   11.63
   6 -12  -1   69.93   15.36
   6  12  -1   58.43   11.91
  -6  12   2    1.54    5.45
   6 -12  -2    4.12    5.59
   6  12  -2    1.75    3.94
  -6  12   3    2.01    4.92
   6 -12  -3   -0.00    4.59
   6  12  -3   -0.00    4.25
  -6  12   4    1.97    5.23
   6 -12  -4    1.40    5.14
  -6  12   5   30.45   10.82
   6 -12  -5   54.22   13.34
  -6  12   6    4.85    5.78
   6 -12  -6   -0.00    4.82
  -6  12   7    9.56    7.40
   6 -12  -7   10.97    7.31
  -6  12   8    2.79    5.04
   6 -12  -8    0.79    4.86
  -6  12   9    9.00    6.90
   6 -12  -9   13.40    7.00
  -6  12  10    2.45    5.22
   6 -12 -10    1.69    4.85
  -6  12  11   53.69   12.39
   6 -12 -11   27.92   10.24
  -6  12  12    1.37    5.52
   6 -12 -12   -0.00    3.99
  -6  12  13    0.98    5.66
   6 -12 -13    0.12    4.09
  -6  12  14    1.67    5.84
   6 -12 -14    3.39    5.81
  -6  12  15   32.27   10.18
   6 -12 -15   39.12   11.36
  -6  12  16    3.35    5.73
   6 -12 -16    3.94    6.38
  -6  12  17   11.14    6.80
   6 -12 -17   25.66    9.56
  -6  12  18   -0.00    4.23
   6 -12 -18   -0.00    4.00
  -6  12  19   -0.00    3.73
   6 -12 -19   -0.00    5.76
  -6  12  20    0.00    5.10
   6 -12 -20    3.75    5.84
  -6  12  21   21.90    8.86
   6 -12 -21   15.53    8.70
  -6  12  22    1.21    4.20
   6 -12 -22    1.01    6.07
  -6  12  23    1.84    5.21
   6 -12 -23    5.98    5.48
  -6  12  24   -0.00    5.46
   6 -12 -24   -0.00    4.65
  -6  12  25    6.02    5.68
   6 -12 -25   12.14    7.52
  -6  12  26    1.17    5.27
   6 -12 -26    6.45    6.25
  -6  12  27   13.07    7.43
   6 -12 -27   12.92    8.11
  -6  12  28   -0.00    4.72
   6 -12 -28   -0.00    5.64
  -6  12  29   -0.00    4.85
  -6  13   1   11.05    6.98
   6 -13  -1   12.21    7.57
   6  13  -1   10.05    6.33
  -6  13   2   17.91    8.36
   6 -13  -2    1.41    5.72
   6  13  -2    4.28    5.11
  -6  13   3   46.48   13.08
   6 -13  -3   91.10   17.73
   6  13  -3   61.08   12.94
  -6  13   4    2.50    6.04
   6 -13  -4   12.00    7.90
   6  13  -4    1.45    4.74
  -6  13   5   11.76    6.91
   6 -13  -5    5.47    6.46
   6  13  -5    8.82    5.68
  -6  13   6    0.59    6.48
   6 -13  -6   16.48    8.58
  -6  13   7   23.39    8.85
   6 -13  -7    5.23    5.43
  -6  13   8   11.61    6.76
   6 -13  -8   12.73    7.64
  -6  13   9   59.21   14.25
   6 -13  -9   59.20   14.85
  -6  13  10    8.87    6.07
   6 -13 -10    2.70    5.76
  -6  13  11    2.49    5.08
   6 -13 -11   -0.00    5.54
  -6  13  12    7.78    6.77
   6 -13 -12    0.00    5.42
  -6  13  13    8.48    7.37
   6 -13 -13   18.47    8.38
  -6  13  14   -0.00    4.13
   6 -13 -14   -0.00    5.29
  -6  13  15    3.56    5.85
   6 -13 -15    7.91    6.50
  -6  13  16    0.91    5.06
   6 -13 -16    3.61    5.47
  -6  13  17    4.84    5.62
   6 -13 -17   -0.00    4.67
  -6  13  18   -0.00    5.46
   6 -13 -18   -0.00    5.39
  -6  13  19   15.09    8.02
   6 -13 -19   15.99    8.93
  -6  13  20   -0.00    4.97
   6 -13 -20   -0.00    4.94
  -6  13  21   -0.00    5.76
   6 -13 -21    2.11    5.71
  -6  13  22    1.01    5.26
   6 -13 -22   -0.00    5.60
  -6  13  23   17.69    8.41
   6 -13 -23   13.78    8.02
  -6  13  24   10.53    6.63
   6 -13 -24   -0.00    5.57
  -6  13  25    3.40    5.76
   6 -13 -25    3.61    6.53
  -6  13  26   -0.00    5.08
   6 -13 -26   -0.00    5.75
  -6  13  27   -0.00    4.53
   6 -13 -27    6.45    6.61
  -6  13  28    5.94    6.27
  -6  13  29    0.00    5.17
  -6  13  30    0.00    4.93
  -6  14   1   24.40    9.68
   6  14  -1    4.13    5.63
  -6  14   2   10.31    7.99
   6 -14  -2    7.09    7.87
   6  14  -2    5.04    5.64
  -6  14   3    0.00    5.57
   6 -14  -3    0.34    5.49
   6  14  -3    0.82    4.10
  -6  14   4    0.00    7.03
   6 -14  -4    4.68    7.28
   6  14  -4   12.58    6.31
  -6  14   5   28.98   10.15
   6 -14  -5   13.94    8.87
  -6  14   6    7.99    7.70
   6 -14  -6    5.17    6.42
  -6  14   7    9.56    7.55
   6 -14  -7   20.58    9.67
  -6  14   8    0.00    5.78
   6 -14  -8   -0.00    6.15
  -6  14   9   14.18    7.37
   6 -14  -9   25.02    9.99
  -6  14  10    9.73    7.22
   6 -14 -10    3.66    5.76
  -6  14  11    9.60    7.36
   6 -14 -11    4.07    5.77
  -6  14  12   -0.00    5.87
   6 -14 -12   -0.00    5.24
  -6  14  13    3.54    5.30
   6 -14 -13    1.26    4.67
  -6  14  14    4.93    5.83
   6 -14 -14    1.89    5.07
  -6  14  15    4.28    6.45
   6 -14 -15    0.00    4.96
  -6  14  16    6.52    6.28
   6 -14 -16    9.98    7.33
  -6  14  17   23.93    8.83
   6 -14 -17   11.45    6.58
  -6  14  18   -0.00    4.91
   6 -14 -18   -0.00    5.93
  -6  14  19    5.19    5.22
   6 -14 -19   -0.00    6.96
  -6  14  20    1.29    4.78
   6 -14 -20   -0.00    5.69
  -6  14  21   -0.00    5.13
   6 -14 -21   11.04    6.97
  -6  14  22   -0.00    4.76
   6 -14 -22    3.04    5.82
  -6  14  23   11.53    7.08
   6 -14 -23    0.00    5.22
  -6  14  24    1.61    5.44
   6 -14 -24    0.00    6.34
  -6  14  25   -0.00    5.44
   6 -14 -25    0.47    5.96
  -6  14  26    0.12    4.99
  -6  15   1   -0.00    6.05
   6  15  -1    0.10    4.81
  -6  15   2    6.54    6.54
   6  15  -2    1.13    4.01
  -6  15   3    3.78    5.76
  -6  15   4    2.43    5.68
  -6  15   5    0.00    5.66
  -6  15   6    1.62    4.73
  -6  15   7    0.00    5.77
  -6  15   8   -0.00    7.44
   6 -15  -8    8.51    6.83
  -6  15   9    6.24    6.73
   6 -15  -9    5.87    6.40
  -6  15  10    0.42    5.09
   6 -15 -10   -0.00    5.28
  -6  15  11    4.62    5.44
   6 -15 -11    1.52    4.91
  -6  15  12    5.86    6.34
   6 -15 -12    1.48    5.15
  -6  15  13    4.75    6.53
   6 -15 -13    7.07    7.25
  -6  15  14    4.58    6.59
   6 -15 -14   -0.00    5.65
  -6  15  15    2.84    5.65
   6 -15 -15   -0.00    5.61
  -6  15  16   -0.00    6.86
   6 -15 -16    0.00    5.51
  -6  15  17    0.58    5.19
   6 -15 -17   -0.00    4.67
  -6  15  18   -0.00    6.30
   6 -15 -18   -0.00    5.26
  -6  15  19    0.00    5.62
   6 -15 -19    6.42    6.09
  -6  15  20    0.00    5.16
   6 -15 -20    1.22    5.63
  -6  15  21    0.00    4.84
   6 -15 -21    0.68    5.80
   6 -15 -22    7.69    6.96
   6 -15 -23   -0.00    5.56
  -6  16   1    4.61    5.78
   6  16  -1    0.00    4.70
  -6  16   2   11.87    6.99
  -6  16   3   -0.00    5.23
  -6  16   4    0.00    6.09
  -6  16   5    0.11    6.02
  -6  16   6    1.59    6.54
  -6  16   7    2.53    6.14
  -6  16   8    1.00    4.60
  -6  16   9    2.53    5.92
  -6  16  10   -0.00    5.18
  -6  16  11    0.00    5.38
  -6  16  12    1.47    5.18
  -6  16  13    7.76    7.10
  -6  16  14    2.63    5.78
   6 -16 -18    0.00    5.97
   6 -16 -19    0.00    5.57
   6 -16 -20    3.41    6.46
   6 -16 -21    0.00    5.33
  -5   0   1    1.58    2.48
  -5   0   1    1.99    2.43
   5   0  -1    3.48    2.77
   5   0  -1    1.47    2.76
  -5   0   2   -0.00    1.92
  -5   0   2   -0.00    1.99
   5   0  -2    1.62    2.46
   5   0  -2   -0.00    2.15
  -5   0   3   89.50   12.19
  -5   0   3   90.88   11.79
   5   0  -3  101.75   12.40
   5   0  -3   95.42   12.59
  -5   0   4   -0.00    2.18
  -5   0   4    0.75    1.57
   5   0  -4   -0.00    2.24
   5   0  -4    0.36    2.36
  -5   0   5 2537.48  215.75
  -5   0   5 1676.39  213.89
   5   0  -5 2385.78  215.56
  -5   0   6    1.65    1.90
  -5   0   6    0.00    0.99
   5   0  -6   -0.00    1.68
   5   0  -6    1.70    2.13
  -5   0   7   73.33    9.31
   5   0  -7   72.86    9.26
   5   0  -7   70.40    9.35
  -5   0   8   -0.00    1.71
   5   0  -8   -0.00    1.52
   5   0  -8    0.38    1.70
  -5   0   9  581.89   59.84
   5   0  -9  566.39   59.62
   5   0  -9  521.94   59.82
  -5   0  10    0.00    1.78
   5   0 -10   -0.00    1.25
   5   0 -10    0.05    1.48
  -5   0  11   29.41    4.54
   5   0 -11   25.03    4.22
   5   0 -11   31.60    4.84
  -5   0  12   -0.00    1.42
   5   0 -12   -0.00    1.30
   5   0 -12   -0.00    1.63
  -5   0  13   12.43    2.84
   5   0 -13   14.26    3.01
   5   0 -13   14.71    3.30
  -5   0  14   -0.00    1.44
   5   0 -14    0.34    1.42
   5   0 -14   -0.00    1.78
  -5   0  15  120.36   15.51
  -5   0  15  151.22   16.05
   5   0 -15  122.30   15.47
   5   0 -15  134.05   16.09
  -5   0  16    0.63    1.68
  -5   0  16   -0.00    1.78
   5   0 -16    3.23    2.23
  -5   0  17   98.72   12.35
  -5   0  17   99.22   12.44
   5   0 -17   85.33   12.41
  -5   0  18   -0.00    1.52
  -5   0  18   -0.00    2.06
   5   0 -18   -0.00    2.04
  -5   0  19  169.57   19.69
  -5   0  19  148.54   19.38
   5   0 -19  164.44   20.12
  -5   0  20   -0.00    2.09
  -5   0  20    0.00    1.98
  -5   0  21  231.39   29.08
  -5   0  21  270.97   29.63
  -5   0  22   -0.00    2.29
   5   0 -22    1.59    2.79
  -5   0  23    0.00    2.32
   5   0 -23    0.00    3.05
   5   0 -24   -0.00    2.59
   5   0 -25   28.22    6.71
   5   0 -26    1.13    2.85
   5   0 -27   59.57   10.74
   5   0 -28   -0.00    3.19
   5   0 -29    0.00    3.62
   5   0 -30    0.00    3.44
   5   0 -31   44.78    9.54
   5   0 -32   -0.00    3.70
   5   0 -33   -0.00    2.73
   5   0 -34   -0.00    4.16
   5   0 -35    5.74    4.60
   5   0 -36    1.58    3.53
   5   0 -37   10.91    5.57
   5   0 -38   -0.00    3.60
   5   0 -39    3.65    4.64
  -5   1   1  519.19   55.20
  -5   1   1  540.31   55.04
   5  -1  -1  489.67   54.87
   5  -1  -1  484.14   55.32
   5   1  -1  417.23   53.90
   5   1  -1  519.96   54.83
  -5  -1   1  488.38   54.43
  -5  -1   1  530.45   54.28
  -5   1   2    8.50    3.38
  -5   1   2    4.15    2.66
   5  -1  -2    5.11    2.91
   5  -1  -2    0.00    2.74
   5   1  -2    4.34    2.46
   5   1  -2    3.54    2.48
  -5  -1   2    3.18    2.38
  -5  -1   2    2.64    2.14
  -5   1   3  522.09   56.59
  -5   1   3  521.49   56.17
   5  -1  -3  563.72   56.79
   5  -1  -3  500.35   56.85
   5   1  -3  443.11   55.42
   5   1  -3  483.79   55.83
  -5  -1   3  525.30   55.82
  -5  -1   3  562.82   55.61
  -5  -1   3  516.75   55.18
  -5   1   4   16.98    4.30
  -5   1   4    9.06    3.19
   5  -1  -4    8.94    3.10
   5  -1  -4   10.74    3.90
   5   1  -4   15.28    3.27
   5   1  -4   20.85    3.91
  -5  -1   4   14.72    3.39
  -5  -1   4   13.14    2.48
  -5  -1   4   15.62    2.66
  -5   1   5   99.97   13.41
  -5   1   5  115.92   13.14
   5  -1  -5   92.43   13.10
   5  -1  -5  105.21   13.75
   5   1  -5   96.86   12.45
   5   1  -5  104.89   12.71
  -5  -1   5  110.25   12.65
  -5   1   6  641.94   70.65
  -5   1   6  745.08   70.27
   5  -1  -6  727.38   70.77
   5  -1  -6  643.24   70.87
   5   1  -6  579.78   69.34
   5   1  -6  645.60   69.70
  -5  -1   6  646.70   69.46
  -5   1   7  621.84   69.27
  -5   1   7  650.70   68.47
   5  -1  -7  675.86   69.18
   5  -1  -7  602.19   69.31
   5   1  -7  639.20   67.88
   5   1  -7  643.41   68.10
  -5  -1   7  636.53   67.88
  -5   1   8    1.47    2.37
  -5   1   8    1.08    1.50
   5  -1  -8   -0.00    1.76
   5  -1  -8    0.27    2.46
   5   1  -8    1.31    1.06
   5   1  -8   -0.00    1.14
  -5  -1   8    0.08    1.14
  -5   1   9   30.37    5.71
  -5   1   9   39.90    5.05
   5  -1  -9   32.14    5.59
   5  -1  -9   39.79    6.24
   5   1  -9   28.78    4.23
   5   1  -9   43.82    4.80
  -5  -1   9   36.75    4.44
  -5   1  10    4.06    2.35
  -5   1  10    0.00    1.13
   5  -1 -10    1.04    1.97
   5  -1 -10    0.90    2.14
   5   1 -10    2.01    0.79
   5   1 -10    1.51    1.07
  -5  -1  10    1.41    0.80
  -5   1  11  215.04   25.45
   5  -1 -11  212.84   25.13
   5  -1 -11  205.98   25.59
   5   1 -11  227.85   23.98
  -5  -1  11  223.78   23.60
  -5   1  12   10.80    3.38
   5  -1 -12   16.79    3.67
   5  -1 -12   18.25    4.22
   5   1 -12   15.97    2.62
  -5  -1  12   13.77    2.29
  -5  -1  12   16.86    2.32
  -5   1  13  459.33   50.13
   5  -1 -13  463.21   49.94
   5  -1 -13  389.80   50.06
   5   1 -13  436.48   48.89
  -5  -1  13  474.55   48.38
  -5  -1  13  467.29   48.37
  -5   1  14    0.69    2.09
   5  -1 -14    3.09    1.95
   5  -1 -14    1.66    2.45
  -5  -1  14    0.23    1.12
  -5  -1  14    1.26    1.17
  -5   1  15   43.92    7.73
   5  -1 -15   57.52    8.03
   5  -1 -15   52.04    8.36
  -5  -1  15   50.63    6.74
  -5  -1  15   58.11    6.91
  -5   1  16    0.00    2.00
   5  -1 -16    5.32    2.39
   5  -1 -16    2.76    2.51
  -5  -1  16    3.10    1.58
  -5  -1  16    4.27    1.69
  -5   1  17   18.85    4.98
   5  -1 -17   33.66    5.58
   5  -1 -17   34.93    6.42
  -5  -1  17   24.43    4.39
  -5  -1  17   35.79    4.89
  -5   1  18    1.81    2.18
   5  -1 -18    2.63    2.13
   5  -1 -18    1.43    2.74
  -5  -1  18    6.02    2.18
  -5  -1  18    0.00    1.46
  -5   1  19  182.60   22.84
  -5   1  19  205.30   23.31
   5  -1 -19  204.80   23.15
   5  -1 -19  193.99   23.58
  -5  -1  19  168.89   21.54
  -5  -1  19  183.47   21.73
  -5   1  20    7.60    3.44
  -5   1  20    9.16    3.32
   5   1 -20    4.60    2.88
  -5  -1  20    8.32    2.80
  -5  -1  20    5.75    2.75
  -5   1  21    2.65    2.72
  -5   1  21    4.89    3.18
   5   1 -21   -0.00    2.23
  -5  -1  21    3.33    2.37
  -5   1  22   16.55    4.73
   5  -1 -22   14.02    4.94
   5   1 -22   12.43    4.22
  -5  -1  22   19.74    4.35
  -5   1  23   56.72    9.48
   5  -1 -23   49.86    9.56
  -5   1  24    4.03    3.16
   5  -1 -24    3.47    3.43
   5  -1 -25   25.07    6.57
   5  -1 -26    2.95    3.66
   5  -1 -27   74.96   12.79
   5  -1 -28   16.36    5.90
   5  -1 -29   46.18    9.57
   5  -1 -30    0.23    3.30
   5  -1 -31   -0.00    3.06
   5  -1 -32    4.64    4.87
   5  -1 -33   49.05   10.58
   5   1 -33   50.76   10.45
   5  -1 -34    0.06    3.48
   5   1 -34   -0.00    3.45
   5  -1 -35    4.33    4.64
   5   1 -35   14.42    5.56
   5  -1 -36    0.00    3.29
   5   1 -36    1.15    3.39
   5  -1 -37    5.82    4.94
   5   1 -37   24.10    6.86
   5  -1 -38    0.95    3.81
   5   1 -38    1.95    3.72
   5  -1 -39    9.00    5.28
   5   1 -39    9.58    5.32
  -5   2   1    3.50    3.49
  -5   2   1    6.56    3.43
   5  -2  -1    6.57    3.65
   5  -2  -1    4.62    4.08
   5   2  -1    6.12    2.81
   5   2  -1    9.02    3.27
  -5  -2   1    5.60    2.88
  -5  -2   1    3.33    2.29
  -5  -2   1    5.67    2.79
  -5   2   2   16.65    4.91
  -5   2   2   13.16    4.23
   5  -2  -2   14.81    4.14
   5  -2  -2   15.79    4.76
   5   2  -2   18.78    4.09
   5   2  -2   26.36    4.60
  -5  -2   2   20.99    4.24
  -5  -2   2   13.52    3.40
  -5  -2   2   14.91    3.33
  -5   2   3  182.88   24.09
  -5   2   3  257.81   24.84
   5  -2  -3  187.72   24.00
   5  -2  -3  212.24   24.96
   5   2  -3  200.42   23.04
   5   2  -3  190.41   23.16
  -5  -2   3  185.28   23.00
  -5  -2   3  199.31   22.38
  -5  -2   3  203.80   22.39
  -5   2   4   79.37   11.26
  -5   2   4   67.65   10.60
   5  -2  -4   79.71   11.06
   5  -2  -4   80.56   11.55
   5   2  -4   72.62    9.55
   5   2  -4   88.75   10.10
  -5  -2   4   68.91    9.64
  -5  -2   4   66.93    8.52
  -5  -2   4   80.06    8.64
  -5   2   5  660.50   70.17
  -5   2   5  650.92   69.50
   5  -2  -5  662.32   69.74
   5  -2  -5  589.25   69.94
   5   2  -5  615.86   68.34
   5   2  -5  621.56   68.03
   5   2  -5  627.99   68.25
  -5  -2   5  694.50   68.88
  -5   2   6    9.14    3.80
  -5   2   6    6.00    3.01
   5  -2  -6    8.10    3.39
   5  -2  -6   14.19    3.93
   5   2  -6   11.87    2.38
   5   2  -6   12.01    2.46
   5   2  -6    9.41    2.41
  -5   2   7   97.67   13.59
  -5   2   7   94.79   12.89
   5  -2  -7  107.77   13.46
   5  -2  -7  129.20   14.57
   5   2  -7  113.59   11.38
   5   2  -7  101.35   11.32
   5   2  -7  108.19   11.57
   5   2  -7   75.13   11.26
  -5   2   8    9.29    3.63
  -5   2   8   10.23    3.12
   5  -2  -8   13.98    3.72
   5  -2  -8    5.80    3.78
   5   2  -8   10.22    1.73
   5   2  -8    8.00    1.69
  -5   2   9  338.03   58.45
  -5   2   9  678.30   59.51
   5  -2  -9  650.99   59.86
   5  -2  -9  640.88   60.60
  -5   2  10    4.11    2.77
  -5   2  10    0.00    1.64
   5  -2 -10    0.95    2.20
   5  -2 -10    4.16    3.29
  -5   2  11    5.00    3.04
  -5   2  11    5.76    2.28
   5  -2 -11    3.97    2.49
   5  -2 -11    6.13    3.28
  -5   2  12   96.44   13.72
  -5   2  12  112.44   13.11
   5  -2 -12  100.73   13.49
   5  -2 -12   99.61   14.07
  -5   2  13   50.82    9.19
  -5   2  13   64.59    8.77
   5  -2 -13   70.25    9.72
   5  -2 -13   75.28   10.50
  -5   2  14   37.40    6.89
   5  -2 -14   47.95    7.32
   5  -2 -14   34.43    7.19
  -5   2  15  448.91   48.95
   5  -2 -15  430.56   48.50
   5  -2 -15  422.10   49.21
  -5   2  16    0.74    2.50
   5  -2 -16    3.06    2.50
   5  -2 -16    1.30    2.99
  -5  -2  16    2.20    1.14
  -5  -2  16    2.65    1.24
  -5   2  17    5.00    3.18
   5  -2 -17    4.50    2.88
   5  -2 -17    9.11    4.04
   5   2 -17    9.48    2.51
  -5  -2  17    8.33    1.90
  -5  -2  17    5.92    1.83
  -5   2  18    0.00    1.88
   5  -2 -18    0.00    1.85
   5  -2 -18    0.93    2.49
   5   2 -18   -0.00    1.55
  -5  -2  18    0.80    1.32
  -5  -2  18    0.00    1.33
  -5   2  19  136.84   17.72
   5  -2 -19  134.52   17.39
   5   2 -19  116.96   15.99
  -5  -2  19  127.01   15.48
  -5  -2  19  144.91   15.85
  -5   2  20   64.84   10.51
   5  -2 -20   70.58   10.32
   5   2 -20   55.96    9.05
  -5  -2  20   62.59    8.54
  -5   2  21    5.88    3.49
   5  -2 -21    4.88    3.28
   5  -2 -21    3.36    3.39
   5   2 -21    0.00    2.33
  -5  -2  21    4.09    2.22
  -5   2  22   18.64    5.41
  -5   2  22   16.10    4.81
   5  -2 -22   11.40    4.26
   5  -2 -22   12.52    4.98
   5   2 -22   12.71    4.08
  -5   2  23   15.15    5.02
   5  -2 -23    5.12    3.91
  -5   2  24    1.71    3.52
   5  -2 -24    1.09    3.31
  -5   2  25  116.43   17.38
   5  -2 -25  127.97   18.40
   5  -2 -26    5.86    4.43
   5  -2 -27   69.40   12.82
   5  -2 -28    4.86    3.87
   5  -2 -29   38.13    9.31
   5  -2 -30    6.92    5.28
   5  -2 -31   31.65    8.68
   5  -2 -32    1.64    3.99
   5  -2 -33   -0.00    3.68
   5  -2 -34    4.39    4.30
   5  -2 -35   13.64    6.38
   5  -2 -36   -0.00    4.50
   5  -2 -37    3.63    4.64
   5  -2 -38   -0.00    4.83
  -5   3   1  463.39   40.62
  -5   3   1  323.90   38.55
   5  -3  -1  353.15   38.97
   5  -3  -1  277.76   38.80
   5   3  -1  288.84   37.13
   5   3  -1  294.31   37.15
   5   3  -1  382.96   38.17
  -5  -3   1  296.00   37.04
  -5  -3   1  387.09   37.44
  -5   3   2   61.82   10.48
  -5   3   2   50.56    9.61
   5  -3  -2   69.80   10.43
   5  -3  -2   55.52   10.46
   5   3  -2   58.33    8.82
   5   3  -2   57.45    8.85
   5   3  -2   70.66    9.42
   5   3  -2   62.37    9.20
  -5  -3   2   74.09    8.95
  -5  -3   2   61.40    8.50
  -5   3   3  118.18   15.87
  -5   3   3  112.32   15.23
   5  -3  -3  130.69   15.68
   5  -3  -3  104.86   15.69
   5   3  -3  118.02   13.96
   5   3  -3  108.96   13.87
   5   3  -3  107.62   14.05
   5   3  -3  113.48   14.12
  -5  -3   3  103.85   13.19
  -5  -3   3  104.93   13.08
  -5   3   4    0.00    3.16
  -5   3   4    2.81    2.99
   5  -3  -4    5.28    3.40
   5  -3  -4    2.96    3.56
   5   3  -4    3.54    2.15
   5   3  -4    3.37    2.21
   5   3  -4    2.50    1.93
   5   3  -4    4.59    2.41
  -5  -3   4    3.01    1.46
  -5  -3   4    3.14    1.50
  -5   3   5  234.66   27.99
  -5   3   5  229.02   27.35
   5  -3  -5  201.13   26.96
   5  -3  -5  251.69   28.48
   5   3  -5  222.53   25.46
   5   3  -5  248.47   25.66
   5   3  -5  220.63   25.69
   5   3  -5  219.50   25.59
  -5   3   6  243.10   27.69
   5  -3  -6  251.11   27.28
   5  -3  -6  201.09   27.21
   5   3  -6  223.24   24.80
   5   3  -6  233.58   24.89
   5   3  -6  220.86   25.09
   5   3  -6  209.17   24.89
  -5   3   7   65.45   11.12
  -5   3   7   90.11   11.46
   5  -3  -7   76.35   11.04
   5  -3  -7   88.25   12.13
   5   3  -7   71.89    8.88
   5   3  -7   71.23    8.91
   5   3  -7   70.35    9.18
   5   3  -7   80.71    9.25
  -5   3   8  119.14   14.51
   5  -3  -8  105.95   14.33
   5  -3  -8  111.42   15.17
   5   3  -8  103.68   11.75
   5   3  -8  104.96   11.75
   5   3  -8  100.82   12.07
   5   3  -8  107.81   12.06
  -5   3   9   97.35   13.52
  -5   3   9  117.20   13.41
   5  -3  -9   91.64   12.82
   5  -3  -9   83.47   13.36
   5   3  -9   85.33   10.43
   5   3  -9   98.75   10.50
  -5   3  10   30.33    5.93
  -5   3  10   20.22    4.72
   5  -3 -10   26.59    5.30
   5  -3 -10   22.39    5.74
   5   3 -10   19.41    2.55
   5   3 -10   18.87    2.50
  -5   3  11    0.97    2.53
  -5   3  11    1.27    2.27
   5  -3 -11    0.00    2.38
   5  -3 -11    1.93    2.91
  -5   3  12   14.06    5.02
  -5   3  12   23.32    4.89
   5  -3 -12   24.90    5.26
   5  -3 -12   29.67    6.31
  -5   3  13  208.58   25.92
   5  -3 -13  231.65   25.82
   5  -3 -13  244.94   27.16
   5   3 -13  204.86   22.59
  -5   3  14   24.96    5.85
   5  -3 -14   22.20    5.17
   5  -3 -14   24.22    6.05
   5   3 -14   22.26    3.29
  -5   3  15    9.13    3.72
   5  -3 -15    7.14    3.21
   5  -3 -15   13.22    4.88
   5   3 -15    6.57    1.85
  -5   3  16   50.89    8.96
   5  -3 -16   43.67    8.12
   5  -3 -16   47.23    9.17
   5   3 -16   43.71    6.43
  -5  -3  16   44.75    5.55
  -5  -3  16   54.99    5.68
  -5   3  17   75.85   11.92
   5  -3 -17   97.56   12.32
   5   3 -17   73.53    9.72
  -5  -3  17   72.55    8.86
  -5  -3  17   75.98    8.94
  -5   3  18    9.62    4.18
   5  -3 -18   17.28    4.75
   5   3 -18    8.44    2.83
  -5  -3  18    9.46    2.31
  -5  -3  18   14.33    2.67
  -5   3  19   -0.00    2.92
   5  -3 -19    0.10    2.43
   5   3 -19    0.99    1.84
  -5  -3  19   -0.00    1.35
  -5   3  20   -0.00    3.22
   5  -3 -20    3.46    2.86
   5  -3 -20    1.89    3.06
   5   3 -20   -0.00    1.78
  -5  -3  20   -0.00    1.48
  -5   3  21   70.49   11.56
   5  -3 -21   62.71   10.79
   5  -3 -21   66.14   11.83
   5   3 -21   68.36    9.95
  -5   3  22  108.83   16.37
   5  -3 -22  204.38   18.75
   5  -3 -22   94.46   16.47
   5   3 -22   90.05   14.47
  -5   3  23  109.24   16.35
   5  -3 -23  114.37   16.11
   5  -3 -23  103.83   16.74
  -5   3  24   13.32    5.31
   5  -3 -24    7.31    4.43
  -5   3  25    6.55    4.27
   5  -3 -25   -0.00    3.94
  -5   3  26   -0.00    3.04
   5  -3 -26   -0.00    3.89
   5  -3 -27   38.20    9.14
   5  -3 -28    8.95    5.56
   5  -3 -29   29.30    8.56
   5  -3 -30    1.75    3.63
   5  -3 -31    0.00    3.94
   5  -3 -32    4.74    4.99
   5  -3 -33   16.66    6.59
   5  -3 -34    0.50    4.03
   5  -3 -35    3.48    4.18
   5  -3 -36   -0.00    4.36
   5  -3 -37    5.18    5.06
   5  -3 -38    2.05    4.20
  -5   4   1   89.45   13.45
  -5   4   1   86.61   12.86
   5  -4  -1   83.42   12.62
   5  -4  -1   71.57   13.04
   5   4  -1   75.20   11.22
   5   4  -1   83.06   11.46
   5   4  -1   73.63   11.50
   5   4  -1   72.24   11.25
  -5  -4   1   78.90   11.16
  -5  -4   1   84.59   10.99
  -5   4   2   15.67    5.33
  -5   4   2   11.77    4.57
   5  -4  -2   10.86    4.62
   5  -4  -2    8.78    4.63
   5   4  -2   12.54    3.89
   5   4  -2   19.08    4.20
   5   4  -2   14.17    4.16
   5   4  -2   13.10    3.93
  -5  -4   2   13.90    3.73
  -5  -4   2   13.69    3.49
  -5   4   3   43.49    8.53
  -5   4   3   37.44    7.89
   5  -4  -3   29.92    7.28
   5  -4  -3   44.95    8.87
   5   4  -3   39.12    6.74
   5   4  -3   48.57    6.99
   5   4  -3   54.16    7.65
   5   4  -3   44.54    7.10
  -5  -4   3   36.30    6.11
  -5  -4   3   36.36    6.01
  -5   4   4   64.86   11.28
  -5   4   4   71.55   11.16
   5  -4  -4   70.91   10.99
   5  -4  -4   69.70   11.49
   5   4  -4   64.47    9.21
   5   4  -4   70.80    9.42
   5   4  -4   65.56    9.64
   5   4  -4   67.23    9.46
  -5  -4   4   62.73    8.53
  -5  -4   4   65.65    8.47
  -5   4   5  196.54   25.40
  -5   4   5  200.09   24.86
   5  -4  -5  184.38   24.54
   5  -4  -5  244.33   26.59
   5   4  -5  226.01   23.15
   5   4  -5  204.29   23.14
   5   4  -5  172.78   23.07
   5   4  -5  193.90   23.20
  -5  -4   5  192.68   21.70
  -5  -4   5  201.26   21.69
  -5   4   6    2.00    3.09
  -5   4   6   -0.00    2.48
   5  -4  -6    2.01    2.70
   5  -4  -6   -0.00    2.45
   5   4  -6   -0.00    1.60
   5   4  -6    1.97    1.49
   5   4  -6   -0.00    1.75
  -5   4   7   12.82    4.55
  -5   4   7    2.23    2.87
   5  -4  -7   11.64    4.08
   5  -4  -7   16.47    5.26
   5   4  -7    7.23    2.27
   5   4  -7    9.52    2.35
   5   4  -7    8.60    2.58
  -5  -4   7    5.85    2.09
  -5   4   8   77.34   11.91
  -5   4   8   80.56   11.57
   5  -4  -8   70.88   11.28
   5  -4  -8   74.97   12.41
   5   4  -8   62.91    8.96
   5   4  -8   66.55    9.04
   5   4  -8   79.81    9.67
  -5  -4   8   86.43    9.38
  -5   4   9  106.24   15.30
  -5   4   9  102.12   14.70
   5  -4  -9  102.00   14.83
   5  -4  -9  128.23   16.55
   5   4  -9   98.13   12.32
   5   4  -9  100.93   12.72
  -5  -4   9  120.28   12.50
  -5   4  10  198.56   24.19
   5  -4 -10  190.69   23.50
   5  -4 -10  157.71   23.78
   5   4 -10  195.70   20.66
   5   4 -10  169.94   20.93
  -5  -4  10  196.22   20.59
  -5   4  11  219.99   29.20
   5  -4 -11  224.70   28.69
   5  -4 -11  213.64   29.64
   5   4 -11  215.47   25.67
   5   4 -11  207.19   26.23
  -5  -4  11  318.51   26.03
  -5   4  12   11.07    4.31
   5  -4 -12    8.02    3.62
   5  -4 -12    8.58    4.38
   5   4 -12    7.08    1.37
   5   4 -12    4.41    1.84
  -5  -4  12    8.91    1.45
  -5   4  13    3.43    2.97
   5  -4 -13    2.29    3.12
   5  -4 -13   -0.00    2.81
   5   4 -13    2.30    0.83
   5   4 -13    2.17    1.58
  -5  -4  13    2.59    0.87
  -5   4  14   35.72    7.44
   5  -4 -14   29.99    6.41
   5  -4 -14   21.10    7.02
   5   4 -14   31.93    3.86
   5   4 -14   29.30    4.64
  -5  -4  14   30.25    3.79
  -5   4  15  345.76   42.17
   5  -4 -15  396.15   41.97
   5  -4 -15  388.93   43.20
   5   4 -15  335.07   38.08
   5   4 -15  334.69   38.97
  -5  -4  15  381.79   38.09
  -5   4  16  123.75   14.61
   5  -4 -16   62.29   11.35
   5   4 -16   76.55    9.09
   5   4 -16   75.27    9.99
  -5  -4  16   77.13    9.06
  -5   4  17  130.25   17.74
   5  -4 -17  110.45   16.54
   5   4 -17  123.11   13.99
   5   4 -17  128.57   15.03
  -5  -4  17  116.37   13.83
  -5   4  18    5.64    4.25
   5  -4 -18    5.06    3.36
   5   4 -18    3.72    1.62
   5   4 -18    5.87    2.61
  -5  -4  18    4.05    1.85
  -5   4  19  202.99   27.99
   5  -4 -19  249.09   28.34
   5  -4 -19  212.84   28.76
   5   4 -19  222.32   25.97
  -5   4  20    9.68    4.37
   5  -4 -20    5.11    3.85
   5  -4 -20    8.17    4.90
   5   4 -20    6.72    3.16
  -5   4  21   69.42   11.74
   5  -4 -21   52.16   10.12
   5  -4 -21   61.62   11.60
   5   4 -21   61.55    9.57
  -5   4  22    6.45    4.42
   5  -4 -22    5.29    4.20
  -5   4  23    5.19    4.39
   5  -4 -23    1.53    3.23
  -5   4  24    0.79    3.65
   5  -4 -24    0.35    3.90
  -5   4  25   29.62    7.74
   5  -4 -25   28.16    7.92
  -5   4  26   19.71    6.97
   5  -4 -26   24.34    7.57
  -5   4  27   11.00    5.77
   5  -4 -27   17.83    6.26
   5  -4 -28    1.84    3.68
   5  -4 -29   27.06    8.30
   5  -4 -30   20.50    7.38
   5  -4 -31   23.44    7.85
   5  -4 -32    8.39    5.42
   5  -4 -33   -0.00    4.26
   5  -4 -34    6.37    5.41
   5  -4 -35    8.94    5.41
   5  -4 -36   -0.00    4.65
   5  -4 -37    4.75    4.86
  -5   5   1  234.48   29.83
  -5   5   1  289.61   30.37
   5  -5  -1  221.21   28.76
   5  -5  -1  237.58   30.41
   5   5  -1  226.67   27.70
  -5  -5   1  232.13   27.70
  -5  -5   1  208.49   27.41
  -5  -5   1  233.60   27.21
  -5   5   2   61.38   11.60
  -5   5   2   60.71   10.97
   5  -5  -2   60.22   10.68
   5  -5  -2   75.56   12.37
   5   5  -2   65.50    9.81
   5   5  -2   75.87   10.80
  -5  -5   2   65.36    9.73
  -5  -5   2   58.41    9.48
  -5  -5   2   63.15    9.23
  -5   5   3  200.56   24.05
  -5   5   3  151.07   22.29
   5  -5  -3  197.96   23.12
   5  -5  -3  194.72   24.18
   5   5  -3  154.50   20.77
   5   5  -3  193.22   22.08
  -5  -5   3  160.78   20.79
  -5  -5   3  175.37   20.81
  -5  -5   3  164.38   20.30
  -5   5   4   40.94    8.83
  -5   5   4   39.71    8.27
   5  -5  -4   40.95    8.43
   5  -5  -4   43.10    9.16
   5   5  -4   56.71    7.71
   5   5  -4   37.24    7.34
  -5  -5   4   42.25    7.05
  -5  -5   4   36.95    6.39
  -5  -5   4   47.88    6.59
  -5   5   5   22.57    6.32
  -5   5   5   30.48    6.70
   5  -5  -5   25.43    6.11
   5  -5  -5   18.54    6.01
   5   5  -5   24.07    4.68
   5   5  -5   21.96    4.97
  -5  -5   5   17.63    4.10
  -5  -5   5   21.71    3.98
  -5  -5   5   17.86    3.54
  -5   5   6   17.31    5.56
  -5   5   6   11.85    4.62
   5  -5  -6   16.76    4.93
   5  -5  -6   16.46    5.38
   5   5  -6    6.32    2.88
   5   5  -6   10.72    3.53
  -5  -5   6   16.12    3.52
  -5  -5   6   12.34    2.43
  -5  -5   6   12.32    2.46
  -5   5   7  261.41   34.95
   5  -5  -7  428.02   36.63
   5   5  -7  271.80   32.41
   5   5  -7  273.37   32.92
  -5  -5   7  285.81   32.40
  -5   5   8  135.92   19.57
   5  -5  -8  148.63   19.39
   5  -5  -8  167.49   20.92
   5   5  -8  147.51   17.15
   5   5  -8  130.14   17.40
  -5  -5   8  141.78   16.97
  -5   5   9   14.73    5.26
   5  -5  -9   12.84    4.64
   5  -5  -9   11.95    4.97
   5   5  -9   15.96    3.30
   5   5  -9   14.79    3.57
  -5  -5   9   11.14    2.88
  -5   5  10    1.70    3.06
   5  -5 -10    2.69    2.69
   5  -5 -10    0.00    3.52
   5   5 -10    0.70    1.65
   5   5 -10   -0.00    1.83
  -5  -5  10    0.15    1.15
  -5   5  11   17.28    5.42
   5  -5 -11    6.58    3.64
   5  -5 -11   17.76    6.15
   5   5 -11   12.55    2.95
   5   5 -11   11.80    3.09
  -5  -5  11   12.32    2.69
  -5   5  12  268.48   34.00
   5  -5 -12  265.40   33.28
   5  -5 -12  281.70   34.86
   5   5 -12  275.28   30.59
   5   5 -12  279.09   31.29
  -5  -5  12  282.40   30.47
  -5   5  13  309.11   36.00
   5  -5 -13  298.25   34.98
   5  -5 -13  243.79   35.47
   5   5 -13  293.69   31.99
   5   5 -13  288.65   32.69
  -5  -5  13  294.79   31.83
  -5   5  14   19.42    5.68
   5  -5 -14    6.55    4.14
   5   5 -14   21.96    3.47
   5   5 -14   12.83    3.63
  -5  -5  14   19.23    3.22
  -5   5  15    3.23    3.55
   5  -5 -15    6.93    3.78
   5   5 -15    4.85    1.83
   5   5 -15    1.75    2.11
  -5  -5  15    3.72    1.78
  -5   5  16   76.24   11.50
   5  -5 -16   44.33    9.11
   5   5 -16   55.08    7.22
   5   5 -16   47.93    7.77
  -5  -5  16   49.81    6.94
  -5   5  17  103.12   15.72
   5  -5 -17   88.18   14.29
   5   5 -17   98.39   12.00
   5   5 -17   98.87   12.99
  -5   5  18   39.97    8.62
   5  -5 -18   43.99    8.57
   5  -5 -18   33.86    8.62
   5   5 -18   32.19    5.39
   5   5 -18   36.37    6.49
  -5   5  19  115.72   16.30
   5  -5 -19   91.19   15.93
   5   5 -19   91.90   13.28
  -5   5  20   -0.00    4.02
   5  -5 -20   -0.00    3.60
   5   5 -20   -0.00    2.31
  -5   5  21    1.49    3.53
   5  -5 -21   -0.00    4.12
  -5   5  22   68.62   12.27
   5  -5 -22   50.60   11.22
  -5   5  23   36.03    8.79
   5  -5 -23   39.39    9.41
  -5   5  24   24.03    7.30
   5  -5 -24   23.50    7.82
   5  -5 -25   -0.00    3.76
   5  -5 -26   -0.00    3.60
   5  -5 -27   10.02    5.48
   5  -5 -28   42.89   10.66
   5  -5 -29   20.21    7.74
   5  -5 -30   -0.00    4.66
   5  -5 -31   -0.00    4.13
   5  -5 -32    3.13    4.43
   5  -5 -33    9.43    5.97
   5  -5 -34   13.86    6.72
   5  -5 -35    1.58    3.99
   5  -5 -36    5.47    5.05
   5  -5 -37    9.26    5.21
  -5   6   1   20.75    6.57
  -5   6   1   26.45    6.76
   5  -6  -1   -0.00    3.29
   5  -6  -1   12.20    5.88
   5   6  -1   23.32    5.19
  -5  -6   1   24.00    5.22
  -5  -6   1   23.36    5.51
  -5   6   2    0.00    3.53
  -5   6   2    0.00    3.34
   5  -6  -2   -0.00    2.66
   5  -6  -2    0.24    3.23
   5   6  -2   -0.00    2.59
  -5  -6   2    3.14    2.58
  -5  -6   2    1.48    2.53
  -5   6   3   85.09   14.27
  -5   6   3   92.46   14.07
   5  -6  -3   94.95   13.86
   5  -6  -3   86.24   14.61
   5   6  -3   80.65   12.15
   5   6  -3   91.93   13.24
  -5  -6   3   90.20   12.23
  -5  -6   3   69.10   11.69
  -5  -6   3   88.48   11.68
  -5   6   4  134.65   18.20
   5  -6  -4   99.75   16.19
   5  -6  -4  108.48   17.66
   5   6  -4  109.67   15.19
   5   6  -4  134.74   16.61
  -5  -6   4   81.83   14.33
  -5  -6   4  137.97   15.54
  -5  -6   4  135.56   14.89
  -5   6   5  100.09   16.08
   5  -6  -5  100.05   15.35
   5  -6  -5   91.70   15.96
   5   6  -5   99.12   13.87
   5   6  -5  101.30   14.44
  -5  -6   5   95.35   13.56
  -5  -6   5  110.68   13.54
  -5  -6   5  112.34   13.17
  -5   6   6   39.76    8.18
   5  -6  -6   20.80    6.25
   5  -6  -6   28.77    7.31
   5   6  -6   14.74    4.51
   5   6  -6   27.97    5.89
  -5  -6   6   25.56    5.11
  -5  -6   6   25.01    4.65
  -5  -6   6   29.28    4.58
  -5   6   7   95.34   14.54
   5  -6  -7   83.08   13.38
   5  -6  -7  100.85   15.24
   5   6  -7   88.56   12.02
   5   6  -7   57.26   11.53
  -5  -6   7   94.90   11.98
  -5  -6   7   91.60   10.97
  -5  -6   7   90.74   10.67
  -5   6   8   26.03    7.04
   5  -6  -8   31.72    7.08
   5  -6  -8   29.21    7.67
   5   6  -8   31.84    5.84
   5   6  -8   22.81    5.69
  -5  -6   8   31.58    5.49
  -5  -6   8   28.85    4.26
  -5  -6   8   28.88    4.16
  -5   6   9  130.39   18.19
   5  -6  -9  147.53   18.00
   5  -6  -9  108.17   17.85
   5   6  -9  114.51   14.97
   5   6  -9  105.72   15.39
  -5  -6   9  118.39   14.87
  -5   6  10  136.52   20.27
   5  -6 -10  127.77   19.28
   5  -6 -10  168.61   21.77
   5   6 -10  127.09   17.41
   5   6 -10  141.35   18.24
  -5  -6  10  168.06   17.77
  -5   6  11   98.33   15.71
   5  -6 -11  106.89   15.19
   5  -6 -11   89.57   15.76
   5   6 -11  100.27   13.10
   5   6 -11   95.08   13.46
  -5  -6  11  104.53   12.79
  -5   6  12   26.63    7.27
   5  -6 -12   33.65    8.16
   5   6 -12   24.81    5.05
   5   6 -12   24.78    5.36
  -5  -6  12   33.28    5.17
  -5   6  13    3.08    3.87
   5   6 -13    3.19    2.34
   5   6 -13    2.02    2.31
  -5  -6  13    2.80    2.05
  -5   6  14  136.94   17.99
   5   6 -14   98.46   13.47
   5   6 -14  103.93   14.28
  -5  -6  14  110.28   13.44
  -5   6  15   90.84   14.96
   5   6 -15   89.45   11.74
   5   6 -15   86.66   12.36
  -5  -6  15   88.13   11.45
  -5   6  16   -0.00    3.43
   5  -6 -16    0.00    3.11
   5   6 -16   -0.00    1.92
   5   6 -16   -0.00    2.25
  -5   6  17   95.74   13.72
   5  -6 -17   93.93   14.37
   5   6 -17   81.24    9.66
   5   6 -17   38.45    8.86
  -5   6  18   37.54    8.42
   5  -6 -18   16.72    6.49
   5   6 -18   13.20    4.32
  -5   6  19   18.20    7.03
   5  -6 -19   29.72    8.20
   5   6 -19   25.43    5.87
  -5   6  20    5.57    4.64
   5  -6 -20   -0.00    4.16
  -5   6  21   16.15    6.62
   5  -6 -21   11.33    6.07
   5  -6 -22   38.66    9.55
   5  -6 -23   -0.00    3.76
   5  -6 -24    8.90    6.02
   5  -6 -25   10.41    6.25
  -5   6  26   20.01    7.61
   5  -6 -26   36.15    9.21
  -5   6  27    6.39    4.73
   5  -6 -27    5.74    5.71
  -5   6  28    0.09    3.74
   5  -6 -28    0.87    4.29
  -5   6  29    1.91    4.10
   5  -6 -29    0.00    4.41
   5  -6 -30    3.10    4.54
   5  -6 -31   -0.00    5.07
   5  -6 -32   17.69    7.14
   5  -6 -33    0.24    3.55
   5  -6 -34    5.47    4.95
   5  -6 -35    0.75    3.88
   5  -6 -36   20.42    8.32
  -5   7   1   14.72    6.27
   5  -7  -1   12.11    6.11
   5   7  -1   16.13    4.70
  -5  -7   1    6.23    3.42
  -5  -7   1   11.62    4.31
  -5   7   2  158.32   24.87
   5  -7  -2  200.72   26.71
   5   7  -2  230.79   24.56
  -5  -7   2  177.69   23.24
  -5  -7   2  168.54   23.41
  -5   7   3  167.60   21.65
   5  -7  -3  150.87   21.59
   5   7  -3  137.13   18.55
  -5  -7   3  128.86   18.07
  -5  -7   3  130.28   18.36
  -5   7   4  110.37   16.06
   5  -7  -4   81.07   15.02
   5   7  -4   95.76   13.44
   5   7  -4   69.55   13.01
  -5  -7   4   78.60   12.47
  -5  -7   4  115.17   13.83
  -5   7   5   19.46    6.48
   5  -7  -5   26.84    7.57
   5   7  -5   21.54    5.15
   5   7  -5   21.78    5.59
  -5  -7   5   13.42    4.18
  -5  -7   5   11.65    4.17
  -5   7   6   25.11    7.40
   5  -7  -6   40.11    9.05
   5   7  -6   18.02    5.30
   5   7  -6   39.50    7.49
  -5  -7   6   27.08    5.72
  -5  -7   6   29.67    5.60
  -5   7   7  145.49   22.08
   5  -7  -7  144.84   22.41
   5   7  -7  156.59   19.92
   5   7  -7  160.64   20.78
  -5  -7   7  169.83   19.93
  -5  -7   7  150.93   19.02
  -5   7   8  392.57   40.94
   5  -7  -8  336.71   40.75
   5   7  -8  312.92   36.77
   5   7  -8  288.00   37.28
  -5  -7   8  306.62   36.37
  -5  -7   8  319.07   35.71
  -5   7   9   67.29   10.99
   5  -7  -9   32.31    9.38
   5   7  -9   32.49    6.74
   5   7  -9   35.46    7.49
  -5  -7   9   39.83    6.83
  -5  -7   9   36.73    5.78
  -5   7  10    8.42    4.62
   5  -7 -10    9.03    5.14
   5   7 -10   13.55    4.08
   5   7 -10   11.04    4.09
  -5  -7  10   21.18    4.38
  -5  -7  10   11.27    2.61
  -5   7  11    5.72    4.82
   5   7 -11    9.62    3.92
   5   7 -11   20.56    5.40
  -5  -7  11   17.18    4.02
  -5  -7  11   16.64    2.51
  -5  -7  11   15.91    2.41
  -5   7  12  161.38   22.34
   5   7 -12  153.23   19.41
   5   7 -12  135.63   19.60
  -5  -7  12  164.37   19.07
  -5   7  13   62.35   11.86
   5   7 -13   40.07    8.65
   5   7 -13   69.12   10.39
  -5  -7  13   87.85    9.93
  -5   7  14    2.03    4.17
   5  -7 -14    0.00    2.64
   5   7 -14    1.97    2.47
   5   7 -14    2.81    2.83
  -5   7  15   73.40   12.83
   5  -7 -15   53.00   11.77
   5   7 -15   61.51    9.05
   5   7 -15   44.42    9.01
  -5   7  16    9.54    5.40
   5  -7 -16    1.37    4.18
   5   7 -16    6.18    3.48
   5   7 -16   13.76    4.39
   5  -7 -17    0.00    4.39
   5  -7 -18  126.43   20.38
   5  -7 -19   -0.00    3.89
   5  -7 -20   -0.00    4.11
   5  -7 -21   -0.00    4.84
  -5   7  22   18.47    7.35
   5  -7 -22   29.33    8.66
  -5   7  23   33.70    9.05
   5  -7 -23   23.52    8.80
  -5   7  24   23.36    7.80
   5  -7 -24   31.25    8.93
  -5   7  25    1.35    4.10
   5  -7 -25    1.52    4.16
  -5   7  26    1.20    4.01
   5  -7 -26   -0.00    4.87
  -5   7  27   15.58    7.13
   5  -7 -27   24.14    8.32
  -5   7  28   23.32    8.56
   5  -7 -28   28.81    9.29
  -5   7  29    1.08    4.32
   5  -7 -29    3.41    5.84
   5  -7 -30   11.60    7.10
   5  -7 -31   -0.00    4.16
   5  -7 -32    5.00    5.76
   5  -7 -33    3.25    5.33
   5  -7 -34   18.59    8.85
   5  -7 -35    0.00    5.49
   5  -8  -1   18.71    7.30
   5   8  -1   21.81    6.14
   5   8  -1   27.88    7.04
  -5  -8   1   18.42    5.99
  -5   8   2    9.51    5.73
   5  -8  -2   13.86    6.43
   5   8  -2   13.77    4.98
   5   8  -2   14.42    5.58
  -5  -8   2   15.29    4.79
  -5  -8   2    9.46    4.63
  -5   8   3   14.87    6.44
   5  -8  -3   25.72    8.25
   5   8  -3    8.54    4.45
  -5  -8   3   22.11    5.65
  -5  -8   3   23.48    5.81
  -5   8   4  444.38   56.81
   5  -8  -4  431.91   57.16
   5   8  -4  429.64   54.19
  -5  -8   4  662.67   55.91
  -5  -8   4  438.49   54.12
  -5   8   5   61.94   12.13
   5  -8  -5   61.90   12.24
   5   8  -5   59.43    9.76
   5   8  -5   42.69    9.48
  -5  -8   5   43.81    8.68
  -5  -8   5   49.81    9.02
  -5   8   6  176.28   21.90
   5  -8  -6  110.53   19.90
   5   8  -6  119.46   17.63
   5   8  -6  134.27   18.91
  -5  -8   6  135.28   17.73
  -5  -8   6  123.87   17.32
  -5   8   7   -0.00    3.86
   5  -8  -7   -0.00    4.33
   5   8  -7    1.58    2.97
   5   8  -7    0.00    3.20
  -5  -8   7   -0.00    2.63
  -5  -8   7    0.60    2.20
   5  -8  -8  101.79   18.17
   5   8  -8   94.98   15.03
   5   8  -8  123.49   16.84
  -5  -8   8  134.34   15.69
  -5  -8   8   97.03   14.32
   5   8  -9  117.15   18.97
   5   8  -9  159.29   20.86
  -5  -8   9  144.83   19.07
  -5  -8   9  180.02   19.17
   5   8 -10   69.51   10.87
   5   8 -10   69.34   11.52
  -5  -8  10   84.02   10.91
  -5  -8  10   53.35    8.95
   5   8 -11   30.81    6.61
   5   8 -11   20.98    6.42
  -5  -8  11   35.84    6.49
  -5  -8  11   27.51    5.01
   5  -8 -12   43.71   10.24
   5   8 -12   26.01    6.91
   5   8 -12   32.73    7.60
  -5  -8  12   35.93    5.36
   5  -8 -13    0.10    4.06
   5   8 -13    0.00    3.37
  -5  -8  13    1.04    1.30
   5  -8 -14  120.18   19.45
   5   8 -14  141.58   16.40
  -5  -8  14  105.30   12.19
   5  -8 -15   -0.00    4.59
   5   8 -15    1.81    2.78
   5  -8 -16   62.78   13.20
  -5   8  17    7.31    4.80
   5  -8 -17    3.17    4.02
  -5   8  18    0.06    3.77
   5  -8 -18   -0.00    4.63
  -5   8  19    6.91    5.26
   5  -8 -19    0.00    4.50
  -5   8  20   70.43   13.98
   5  -8 -20   70.51   14.59
  -5   8  21   -0.00    4.56
   5  -8 -21   -0.00    4.41
  -5   8  22    7.53    5.58
   5  -8 -22    4.42    5.16
  -5   8  23    3.08    4.91
   5  -8 -23    3.78    4.42
  -5   8  24   33.14    9.77
   5  -8 -24   33.29   10.26
  -5   8  25    1.26    4.78
   5  -8 -25    7.50    6.41
  -5   8  26   20.59    7.45
   5  -8 -26    5.85    6.11
  -5   8  27   -0.00    4.10
   5  -8 -27    0.00    3.73
  -5   8  28    3.85    5.33
   5  -8 -28    0.70    4.72
  -5   8  29    3.82    4.75
   5  -8 -29    0.50    5.01
  -5   8  30    6.70    5.59
   5  -8 -30   11.10    6.79
   5  -8 -31   20.94    9.11
   5  -8 -32    6.78    7.35
   5  -8 -33   -0.00    4.61
   5  -8 -34    0.46    4.37
   5  -9  -1   -0.00    4.06
   5   9  -1    4.30    3.67
   5  -9  -2  110.23   23.00
   5   9  -2  172.86   22.65
  -5  -9   2  204.10   22.98
   5  -9  -3   17.58    7.45
   5   9  -3   21.51    6.25
  -5  -9   3   24.08    6.11
   5  -9  -4   -0.00    4.13
   5   9  -4    0.57    2.87
  -5  -9   4    0.95    2.86
   5  -9  -5    7.30    5.31
   5   9  -5   11.84    4.94
  -5  -9   5    4.27    3.88
   5   9  -6   50.76    9.83
  -5  -9   6   53.51    9.58
   5   9  -7   14.89    5.29
  -5  -9   7    6.31    3.65
  -5   9   8  167.91   23.70
   5   9  -8  149.12   20.80
  -5  -9   8  147.87   20.07
  -5   9   9    3.91    4.65
   5   9  -9   11.05    4.65
  -5  -9   9    9.83    4.27
  -5   9  10    3.45    4.58
   5  -9 -10    0.00    4.25
   5   9 -10    1.16    3.21
  -5   9  11    4.76    4.76
   5  -9 -11    4.90    5.19
   5   9 -11    5.61    4.26
  -5   9  12  171.62   25.91
   5  -9 -12  206.68   27.88
   5   9 -12  174.22   23.60
  -5   9  13    0.00    4.47
   5  -9 -13    5.96    5.60
   5   9 -13    3.53    3.84
  -5   9  14   43.52   10.83
   5  -9 -14   39.46   10.72
   5   9 -14   57.50    9.78
  -5   9  15   -0.00    4.10
   5  -9 -15    3.34    4.64
  -5   9  16   35.78    9.37
   5  -9 -16   23.83    8.55
  -5   9  17    1.94    4.17
   5  -9 -17    2.31    4.90
  -5   9  18   71.47   14.26
   5  -9 -18   73.34   15.43
  -5   9  19   14.21    7.05
   5  -9 -19    5.45    5.68
  -5   9  20    4.52    5.42
   5  -9 -20    4.15    5.26
  -5   9  21    0.69    3.84
   5  -9 -21    0.00    4.42
  -5   9  22   31.38    9.97
   5  -9 -22   81.18   14.83
  -5   9  23    3.80    4.86
   5  -9 -23    0.09    3.61
  -5   9  24   14.57    7.09
   5  -9 -24   30.13    9.32
  -5   9  25    3.43    4.64
   5  -9 -25    1.40    4.60
  -5   9  26    5.79    5.64
   5  -9 -26    6.85    5.75
  -5   9  27    2.45    4.89
   5  -9 -27    2.03    5.10
  -5   9  28   12.71    6.98
   5  -9 -28   16.66    7.14
  -5   9  29    1.38    4.40
   5  -9 -29   -0.00    4.99
  -5   9  30   -0.00    4.20
   5  -9 -30    1.37    4.88
  -5   9  31    3.84    5.15
   5  -9 -31    8.85    6.72
   5  -9 -32    5.16    6.33
   5  -9 -33    3.51    5.06
  -5  10   1    8.27    6.03
   5 -10  -1   25.17    8.81
   5  10  -1   12.01    5.64
  -5  10   2    0.74    4.04
   5 -10  -2   -0.00    4.74
   5  10  -2   -0.00    3.19
  -5  10   3    4.35    4.90
   5 -10  -3    0.00    4.57
   5  10  -3    0.74    3.74
  -5  10   4    5.72    5.31
   5  10  -4   12.15    5.18
  -5  10   5    0.21    3.71
   5  10  -5    1.12    4.14
  -5  10   6   58.30   12.52
   5  10  -6   50.63   10.52
  -5  10   7    0.24    4.54
   5  10  -7    3.57    3.91
  -5 -10   7   15.22    5.20
  -5  10   8    0.00    4.91
   5 -10  -8    4.67    4.69
   5  10  -8    6.98    4.01
  -5  10   9    3.81    4.62
   5 -10  -9    0.19    3.94
   5  10  -9    0.77    3.53
   5 -10 -10  111.54   19.67
   5  10 -10  110.03   16.87
  -5  10  11    0.52    4.16
   5 -10 -11    3.82    4.58
   5  10 -11    3.60    4.19
  -5  10  12    9.00    6.24
   5 -10 -12    8.06    6.30
   5  10 -12    4.61    4.15
  -5  10  13    3.07    5.14
   5 -10 -13    0.00    5.44
   5  10 -13    7.31    4.45
  -5  10  14   36.95   10.28
   5 -10 -14   53.68   12.80
  -5  10  15    1.62    5.51
   5 -10 -15    1.90    4.17
  -5  10  16   12.76    7.26
   5 -10 -16   40.74   10.63
  -5  10  17    4.57    4.20
   5 -10 -17    2.92    5.12
  -5  10  18    5.10    5.59
   5 -10 -18    2.89    4.78
  -5  10  19    3.30    4.73
   5 -10 -19    9.38    6.45
  -5  10  20   39.49   10.91
   5 -10 -20   52.14   12.57
  -5  10  21   -0.00    4.75
   5 -10 -21    1.18    4.60
  -5  10  22    3.05    4.60
   5 -10 -22    0.76    5.10
  -5  10  23   -0.00    4.25
   5 -10 -23    6.15    5.67
  -5  10  24    0.55    4.82
   5 -10 -24    5.72    6.82
  -5  10  25    1.70    4.59
   5 -10 -25    3.02    6.11
  -5  10  26   12.67    7.49
   5 -10 -26   17.98    8.41
  -5  10  27   -0.00    4.28
   5 -10 -27   -0.00    5.27
   5 -10 -28   -0.00    4.81
  -5  10  29    2.34    5.31
   5 -10 -29    0.00    5.42
  -5  10  30    6.08    6.65
   5 -10 -30   11.47    6.42
  -5  10  31    0.00    5.45
   5 -10 -31   -0.00    5.82
   5 -10 -32    0.00    5.85
  -5  11   1   10.60    6.72
  -5  11   2  111.91   19.70
  -5  11   3   17.91    7.49
   5  11  -3   14.38    6.05
  -5  11   4   -0.00    4.91
   5  11  -4    2.19    4.21
  -5  11   5    4.68    5.04
   5  11  -5   -0.00    3.86
  -5  11   6   13.12    6.23
   5 -11  -6   12.43    6.90
   5  11  -6    9.92    5.70
  -5  11   7    7.89    5.95
   5 -11  -7    4.49    5.00
   5  11  -7    0.75    3.92
  -5  11   8   51.34   11.81
   5 -11  -8   48.62   12.35
   5  11  -8   32.32    8.91
  -5  11   9    5.78    5.91
   5 -11  -9    7.32    5.91
   5  11  -9    2.05    4.38
  -5  11  10    3.05    4.66
   5 -11 -10    8.34    5.95
   5  11 -10    0.00    3.72
  -5  11  11   -0.00    4.89
   5 -11 -11    1.95    4.49
   5  11 -11    0.00    3.62
  -5  11  12   70.22   14.31
   5 -11 -12   69.89   15.19
  -5  11  13    5.84    5.11
   5 -11 -13    7.21    6.08
  -5  11  14   31.26    9.88
   5 -11 -14   42.59   11.54
  -5  11  15    0.00    4.81
   5 -11 -15    6.21    5.87
  -5  11  16   18.93    8.21
   5 -11 -16   13.59    7.27
  -5  11  17    0.70    4.58
   5 -11 -17    2.08    5.82
  -5  11  18   19.25    7.92
   5 -11 -18   33.47   10.20
  -5  11  19    1.71    4.41
   5 -11 -19    6.55    6.14
  -5  11  20    1.81    5.01
   5 -11 -20   -0.00    5.16
  -5  11  21    2.53    5.46
   5 -11 -21    2.00    4.89
  -5  11  22   23.85    9.06
  -5  11  23    2.14    4.15
   5 -11 -23    5.43    5.36
  -5  11  24   15.20    7.39
   5 -11 -24   22.64    8.95
  -5  11  25   -0.00    5.31
   5 -11 -25    9.60    6.99
  -5  11  26   18.64    8.30
   5 -11 -26    9.69    7.61
  -5  11  27    2.76    5.49
   5 -11 -27   -0.00    5.69
  -5  11  28    4.59    6.13
   5 -11 -28   14.47    7.65
  -5  11  29   -0.00    5.45
   5 -11 -29    1.72    5.09
  -5  11  30    0.64    4.49
   5 -11 -30   -0.00    4.92
  -5  11  31    0.30    5.74
   5 -11 -31    4.09    5.64
  -5  11  32    0.00    4.60
  -5  12   1   -0.00    5.18
   5  12  -1    2.71    4.18
  -5  12   2    2.19    5.53
   5  12  -2   -0.00    4.65
  -5  12   3    2.90    6.09
   5  12  -3    2.46    4.66
  -5  12   4   87.10   16.77
   5 -12  -4   80.15   17.37
  -5  12   5    5.50    5.19
   5 -12  -5   14.19    7.49
  -5  12   6   10.18    7.09
   5 -12  -6    7.89    6.57
  -5  12   7    3.74    5.41
   5 -12  -7    1.71    5.13
  -5  12   8   -0.00    5.15
   5 -12  -8   14.42    7.41
  -5  12   9    7.35    6.00
   5 -12  -9    2.08    5.33
  -5  12  10   41.09   10.81
   5 -12 -10   22.01    9.50
   5  12 -10   31.63    8.55
  -5  12  11    6.10    4.66
   5 -12 -11   -0.00    4.34
  -5  12  12    0.87    5.09
   5 -12 -12    7.96    5.91
  -5  12  13    1.35    5.29
   5 -12 -13   -0.00    4.94
  -5  12  14   16.75    8.00
   5 -12 -14   26.56    9.51
  -5  12  15    7.44    5.95
   5 -12 -15    7.89    6.36
  -5  12  16   37.31   11.18
   5 -12 -16   48.74   12.99
  -5  12  17    0.62    4.70
   5 -12 -17    5.01    6.77
  -5  12  18    0.54    4.48
   5 -12 -18   -0.00    5.25
  -5  12  19    0.00    5.14
   5 -12 -19   12.73    7.08
  -5  12  20   29.23    9.68
   5 -12 -20   25.80   10.67
  -5  12  21    0.37    5.36
   5 -12 -21   -0.00    5.17
  -5  12  22    5.76    5.46
   5 -12 -22   10.30    7.11
  -5  12  23    1.34    5.05
   5 -12 -23   -0.00    6.76
  -5  12  24    7.32    6.99
   5 -12 -24    9.05    6.99
  -5  12  25   -0.00    4.54
   5 -12 -25    0.00    4.65
  -5  12  26    7.72    7.24
   5 -12 -26   17.22    8.36
  -5  12  27    0.09    4.78
   5 -12 -27   -0.00    5.19
  -5  12  28   -0.00    4.19
   5 -12 -28   -0.00    5.79
  -5  12  29    2.92    6.39
   5 -12 -29    2.23    5.05
  -5  12  30    1.44    4.24
   5 -12 -30    4.04    5.88
  -5  12  31    4.99    5.80
  -5  12  32    2.52    5.50
  -5  13   1   31.15    9.70
   5 -13  -1   30.68   10.57
   5  13  -1   10.44    6.48
  -5  13   2   50.37   12.46
   5 -13  -2   58.63   14.60
   5  13  -2   40.93   10.87
  -5  13   3    3.48    5.44
   5 -13  -3    1.63    6.69
   5  13  -3    9.21    6.33
  -5  13   4   30.49    9.98
   5 -13  -4   14.62    8.44
   5  13  -4   36.09    9.31
  -5  13   5   -0.00    4.69
   5 -13  -5    1.49    5.51
   5  13  -5    1.27    3.68
  -5  13   6   39.96   11.73
   5 -13  -6   38.58   12.31
   5  13  -6   41.68   10.57
  -5  13   7   12.98    7.33
   5 -13  -7   19.06    9.27
   5  13  -7    9.90    6.34
  -5  13   8   49.81   12.85
   5 -13  -8   62.22   14.39
   5  13  -8   34.75    9.91
  -5  13   9    6.33    6.01
   5 -13  -9   -0.00    5.87
   5  13  -9    2.49    4.41
  -5  13  10    1.98    5.01
   5 -13 -10    0.00    5.74
  -5  13  11    7.74    6.82
   5 -13 -11   10.86    7.23
  -5  13  12    3.78    4.96
   5 -13 -12   23.99    9.15
  -5  13  13    3.66    5.41
   5 -13 -13    1.91    5.23
  -5  13  14    9.31    6.79
   5 -13 -14   10.44    7.97
  -5  13  15    4.52    5.73
   5 -13 -15    6.96    6.07
  -5  13  16    4.10    5.87
   5 -13 -16    8.76    6.21
  -5  13  17   -0.00    5.67
   5 -13 -17    5.99    6.04
  -5  13  18   14.74    7.53
   5 -13 -18   13.31    7.44
  -5  13  19    0.62    4.95
   5 -13 -19    4.63    5.84
  -5  13  20   -0.00    5.15
   5 -13 -20   -0.00    4.87
  -5  13  21   -0.00    5.66
   5 -13 -21    0.00    4.40
  -5  13  22    4.36    6.69
   5 -13 -22   11.75    8.20
  -5  13  23   -0.00    4.94
   5 -13 -23    1.76    5.22
  -5  13  24    9.04    6.56
   5 -13 -24    6.68    6.35
  -5  13  25    5.79    6.45
   5 -13 -25    7.96    6.46
  -5  13  26    1.73    6.02
   5 -13 -26    5.14    6.91
  -5  13  27    6.03    6.08
   5 -13 -27    3.91    6.52
  -5  13  28    4.86    5.53
   5 -13 -28   -0.00    5.70
  -5  13  29   -0.00    4.64
  -5  13  30    3.66    5.08
  -5  14   1    3.87    5.28
   5  14  -1    3.84    4.89
  -5  14   2    0.15    6.11
   5  14  -2   -0.00    4.91
  -5  14   3    7.37    6.73
   5 -14  -3   13.27    7.83
   5  14  -3   12.54    6.53
  -5  14   4   26.94    9.77
   5 -14  -4   29.97   11.78
   5  14  -4   13.65    7.04
  -5  14   5   17.58    7.94
   5 -14  -5   21.91    9.96
   5  14  -5   13.66    7.00
  -5  14   6    0.86    6.00
   5 -14  -6    8.77    7.69
   5  14  -6    4.84    5.65
  -5  14   7    0.00    5.29
   5 -14  -7    0.05    5.04
   5  14  -7    1.58    4.39
  -5  14   8   -0.00    4.96
   5 -14  -8    3.36    5.23
  -5  14   9   -0.00    5.88
   5 -14  -9    4.82    6.36
  -5  14  10   29.25   10.03
   5 -14 -10   16.40    8.68
  -5  14  11    9.42    7.35
   5 -14 -11   16.22    8.43
  -5  14  12    4.55    5.36
   5 -14 -12    0.00    5.49
  -5  14  13    1.44    5.52
   5 -14 -13   -0.00    4.49
  -5  14  14    4.43    5.82
   5 -14 -14   10.71    7.08
  -5  14  15    1.64    6.60
   5 -14 -15    5.98    7.32
  -5  14  16    4.08    6.26
   5 -14 -16   11.35    7.99
  -5  14  17   -0.00    4.76
   5 -14 -17   -0.00    4.53
  -5  14  18   -0.00    4.35
   5 -14 -18    8.95    6.64
  -5  14  19    1.45    5.02
   5 -14 -19   -0.00    4.71
  -5  14  20    5.08    5.89
   5 -14 -20    9.75    7.28
  -5  14  21    1.40    4.44
   5 -14 -21    0.00    5.33
  -5  14  22    2.66    5.86
   5 -14 -22    7.74    6.94
  -5  14  23    6.23    5.72
   5 -14 -23    0.00    5.32
  -5  14  24    6.82    7.19
   5 -14 -24    5.32    6.39
  -5  14  25    3.22    6.03
   5 -14 -25   -0.00    5.47
  -5  14  26   -0.00    5.58
   5 -14 -26   -0.00    5.76
  -5  14  27    0.84    4.98
   5 -14 -27   -0.00    5.93
  -5  15   1   17.57    8.43
   5  15  -1    0.48    4.72
  -5  15   2   12.24    7.98
   5  15  -2    4.66    6.32
  -5  15   3   17.73    8.58
   5  15  -3    5.47    5.51
  -5  15   4    2.93    5.33
   5  15  -4    0.93    4.06
  -5  15   5    5.97    6.60
   5  15  -5    0.43    3.66
  -5  15   6    4.97    5.71
   5  15  -6    8.36    5.44
  -5  15   7    9.38    7.00
  -5  15   8    5.45    6.49
  -5  15   9    0.00    5.23
  -5  15  10   -0.00    5.61
   5 -15 -10   -0.00    4.93
  -5  15  11   -0.00    5.08
   5 -15 -11    4.77    5.67
  -5  15  12   20.53    9.33
   5 -15 -12   34.58   11.56
  -5  15  13    1.63    4.85
   5 -15 -13    5.49    6.26
  -5  15  14    2.92    5.68
   5 -15 -14    2.45    6.13
  -5  15  15    3.26    5.60
   5 -15 -15    1.21    5.67
  -5  15  16   -0.00    5.58
   5 -15 -16    1.49    4.88
  -5  15  17    4.64    5.09
   5 -15 -17    5.82    5.94
  -5  15  18    3.18    5.14
   5 -15 -18    8.64    8.63
  -5  15  19    2.42    5.04
   5 -15 -19    7.19    7.09
  -5  15  20    1.58    5.14
   5 -15 -20    1.34    5.70
  -5  15  21   -0.00    5.82
   5 -15 -21    5.01    6.95
  -5  15  22   -0.00    5.56
   5 -15 -22   12.35    8.25
   5 -15 -23    5.05    6.85
   5 -15 -24    5.07    6.14
   5 -15 -25    1.04    5.50
  -5  16   1    0.00    5.55
   5  16  -1    0.00    5.74
  -5  16   2   -0.00    5.69
   5  16  -2   -0.00    5.69
  -5  16   3    5.12    6.36
   5  16  -3    1.63    5.70
  -5  16   4   -0.00    5.92
   5  16  -4    0.89    5.00
  -5  16   5    8.83    7.20
  -5  16   6    1.85    6.96
  -5  16   7   -0.00    5.04
  -5  16   8    5.93    6.86
  -5  16   9   -0.00    5.45
  -5  16  10    2.73    5.49
  -5  16  11    3.41    6.63
  -5  16  12   -0.00    5.44
  -5  16  13   -0.00    5.50
  -5  16  14    1.24    5.59
  -5  16  15    1.39    5.31
  -5  16  16    0.00    5.51
  -5  17   1    1.44    6.13
   5  17  -1    1.34    5.01
  -5  17   2    7.32    7.22
   5  17  -2    2.38    5.00
  -5  17   3    8.57    7.35
  -5  17   4    5.85    7.45
  -5  17   5    0.00    5.89
  -5  17   6    0.00    6.09
  -4   0   1   -0.00    1.97
  -4   0   1   -0.00    1.84
   4   0  -1    0.19    1.81
   4   0  -1    0.12    1.85
  -4   0   2   27.30    4.77
  -4   0   2   25.42    4.44
   4   0  -2   38.58    5.20
   4   0  -2   17.67    4.45
  -4   0   3    0.35    1.72
  -4   0   3    0.74    1.49
   4   0  -3    0.64    1.69
   4   0  -3   -0.00    1.86
  -4   0   4 1263.27  130.50
  -4   0   4 1249.38  129.93
   4   0  -4 1113.28  130.28
   4   0  -4 1327.92  130.76
  -4   0   5   -0.00    1.60
  -4   0   5    0.44    0.95
   4   0  -5   -0.00    1.59
   4   0  -5    0.97    1.61
  -4   0   6  715.33   76.03
   4   0  -6  753.22   75.99
   4   0  -6  675.73   75.98
  -4   0   7   -0.00    1.45
   4   0  -7    0.22    1.28
   4   0  -7    0.64    1.34
  -4   0   8 2904.01  307.51
   4   0  -8 3029.54  307.42
   4   0  -8 2861.81  307.55
  -4   0   9   -0.00    1.39
   4   0  -9   -0.00    1.29
   4   0  -9   -0.00    1.46
  -4   0  10   24.76    4.12
   4   0 -10   21.44    3.87
   4   0 -10   36.22    4.67
  -4   0  11    0.00    1.69
   4   0 -11    0.39    1.36
   4   0 -11    0.53    1.69
  -4   0  12   12.55    2.90
   4   0 -12   11.30    2.73
   4   0 -12   16.40    3.35
  -4   0  13    1.42    1.92
   4   0 -13    0.38    1.39
   4   0 -13   -0.00    1.75
  -4   0  14 1548.59  162.61
  -4   0  14 1567.35  163.33
   4   0 -14 1495.85  163.33
  -4   0  15   -0.00    1.82
  -4   0  15    0.95    1.81
   4   0 -15    1.33    1.98
  -4   0  16   51.10    7.54
  -4   0  16   49.67    7.61
   4   0 -16   48.17    7.76
  -4   0  17    1.08    2.02
  -4   0  17    0.00    1.75
   4   0 -17   -0.00    1.97
  -4   0  18  169.00   20.28
  -4   0  18  162.98   20.25
  -4   0  19    2.48    2.23
  -4   0  19   -0.00    2.03
  -4   0  20  165.39   21.22
  -4   0  20  178.14   21.49
  -4   0  21    2.12    2.41
  -4   0  21   -0.00    2.19
   4   0 -21    1.06    2.75
  -4   0  22   26.65    5.98
  -4   0  22   23.34    5.64
   4   0 -22   26.36    6.41
  -4   0  23    0.00    2.39
  -4   0  23   -0.00    2.80
  -4   0  24   40.94    8.14
  -4   0  25   -0.00    2.73
  -4   0  26   81.64   13.05
   4   0 -28   14.21    5.64
   4   0 -29   -0.00    3.08
   4   0 -30   45.81    9.74
   4   0 -31   -0.00    3.01
   4   0 -32   -0.00    3.67
   4   0 -33   -0.00    3.32
   4   0 -34    7.55    5.09
   4   0 -35   -0.00    3.15
   4   0 -36   38.42    9.62
   4   0 -37    1.55    3.87
   4   0 -38    0.00    3.89
   4   0 -39    4.81    4.68
  -4   1   1   18.75    4.36
  -4   1   1   19.80    4.20
   4  -1  -1   18.30    4.23
   4  -1  -1   20.33    4.78
   4   1  -1   17.55    3.71
   4   1  -1   23.18    4.21
  -4  -1   1   10.68    3.31
  -4  -1   1   21.79    3.89
  -4   1   2 1126.87  117.56
  -4   1   2 1139.01  117.40
   4  -1  -2 1039.09  117.30
   4  -1  -2  975.77  117.46
   4   1  -2 1099.82  116.72
   4   1  -2 1142.83  117.05
  -4  -1   2 1143.59  116.91
  -4  -1   2 1022.53  116.85
  -4  -1   2 1187.66  116.64
  -4   1   3   24.31    4.66
  -4   1   3   15.59    3.86
   4  -1  -3   22.14    4.27
   4  -1  -3   10.86    3.88
   4   1  -3   28.12    4.10
   4   1  -3   23.30    3.96
  -4  -1   3   28.52    4.12
  -4  -1   3   21.98    3.32
  -4  -1   3   23.61    3.44
  -4   1   4    4.61    2.51
  -4   1   4    3.11    2.10
   4  -1  -4    0.27    1.76
   4  -1  -4    3.78    2.30
   4   1  -4    3.62    1.62
   4   1  -4    5.47    1.85
  -4  -1   4    4.23    1.83
  -4   1   5   18.69    3.73
  -4   1   5   19.18    3.35
   4  -1  -5   13.35    3.32
   4  -1  -5    9.22    3.00
   4   1  -5   15.19    2.53
   4   1  -5   10.19    2.34
  -4  -1   5   13.93    2.51
  -4   1   6  406.60   46.00
  -4   1   6  472.16   45.70
   4  -1  -6  382.56   45.66
   4  -1  -6  436.43   46.23
   4   1  -6  374.58   44.55
   4   1  -6  473.04   44.69
  -4  -1   6  416.24   44.62
  -4   1   7   50.51    7.02
  -4   1   7   35.05    6.00
   4  -1  -7   56.09    7.00
   4  -1  -7   45.31    6.96
   4   1  -7   52.31    5.42
   4   1  -7   44.04    5.25
  -4  -1   7   46.14    5.42
  -4   1   8 1463.24  137.48
  -4   1   8 1327.32  136.56
   4  -1  -8 1154.55  136.73
   4  -1  -8 1271.44  137.32
  -4   1   9    0.00    1.72
  -4   1   9   -0.00    1.43
   4  -1  -9    0.47    1.66
   4  -1  -9    0.28    2.11
  -4  -1   9    0.50    0.61
  -4   1  10  487.84   56.90
   4  -1 -10  492.22   56.70
   4  -1 -10  517.32   57.27
  -4  -1  10  523.75   55.37
  -4  -1  10  552.43   55.41
  -4   1  11  186.64   20.94
   4  -1 -11  211.62   20.99
   4  -1 -11  203.24   21.42
  -4  -1  11  179.25   19.28
  -4  -1  11  157.32   19.19
  -4   1  12  459.03   51.06
   4  -1 -12  615.08   51.75
   4  -1 -12  470.63   51.49
  -4  -1  12  415.91   49.57
  -4  -1  12  475.85   49.75
  -4   1  13  106.37   13.76
   4  -1 -13  107.52   13.64
   4  -1 -13   97.41   13.81
  -4  -1  13  102.68   12.49
  -4  -1  13  121.43   12.73
  -4   1  14   -0.00    1.89
   4  -1 -14    0.28    1.70
   4  -1 -14   -0.00    2.03
  -4  -1  14   -0.00    1.30
  -4  -1  14   -0.00    1.34
  -4   1  15   45.69    7.31
   4  -1 -15   51.68    7.33
   4  -1 -15   40.68    7.27
  -4  -1  15   41.91    6.18
  -4  -1  15   40.18    6.12
  -4   1  16  271.52   32.05
   4  -1 -16  308.33   32.35
   4  -1 -16  268.24   32.54
  -4  -1  16  263.58   31.06
  -4  -1  16  287.96   31.26
  -4   1  17    0.80    2.40
  -4   1  17    0.00    1.88
   4  -1 -17   -0.00    2.07
   4  -1 -17    0.13    2.38
   4   1 -17    0.37    1.80
  -4  -1  17    0.20    1.68
  -4  -1  17   -0.00    1.49
  -4   1  18  360.84   39.89
  -4   1  18  372.65   40.29
   4  -1 -18  342.96   40.27
   4   1 -18  320.89   39.26
  -4  -1  18  336.55   38.88
  -4  -1  18  361.92   39.03
  -4   1  19   21.97    4.91
  -4   1  19   14.79    4.51
   4  -1 -19   22.02    5.39
   4   1 -19   16.98    4.47
  -4  -1  19   16.46    4.11
  -4  -1  19   19.40    4.19
  -4   1  20   21.72    5.12
  -4   1  20   24.75    5.60
   4   1 -20   17.89    4.66
  -4  -1  20   15.66    4.32
  -4   1  21    5.74    3.44
  -4   1  21    4.12    3.16
   4   1 -21    6.15    3.14
  -4  -1  21    0.54    2.12
  -4  -1  21    3.42    2.54
  -4   1  22  268.05   32.28
  -4   1  22  289.82   32.59
   4   1 -22  208.50   31.39
  -4  -1  22  293.77   31.99
  -4  -1  22  288.97   31.76
  -4   1  23    5.35    3.83
  -4   1  23   13.50    4.39
   4  -1 -23    6.50    3.95
  -4  -1  23    5.88    3.31
  -4   1  24   16.03    5.33
  -4   1  24   19.21    5.55
   4  -1 -24   15.06    5.62
  -4  -1  24   19.30    5.41
  -4   1  25   40.72    7.83
   4  -1 -25   20.56    6.50
  -4  -1  25   30.06    6.81
  -4   1  26   65.35   11.58
   4  -1 -26   68.84   12.51
  -4   1  27    6.90    3.92
   4  -1 -27    0.08    2.79
   4  -1 -28   56.41   11.02
   4  -1 -29    0.72    3.74
   4  -1 -30    1.37    2.98
   4  -1 -31    6.46    4.97
   4  -1 -32   39.69    9.61
   4  -1 -33   -0.00    4.49
   4  -1 -34    3.18    4.37
   4  -1 -35    2.28    3.69
   4  -1 -36   23.93    7.83
   4  -1 -37    0.00    3.73
   4  -1 -38   12.51    5.61
   4  -1 -39    0.37    4.20
   4   1 -39   -0.00    3.23
  -4   2   1   84.39   11.58
  -4   2   1   86.89   11.61
   4  -2  -1   77.62   11.35
   4  -2  -1   78.86   11.80
   4   2  -1   56.98    9.99
   4   2  -1   85.32   10.80
  -4  -2   1   88.72   10.90
  -4  -2   1   86.21   10.52
  -4  -2   1   92.10   10.55
  -4   2   2  205.82   24.42
  -4   2   2  215.60   24.36
   4  -2  -2  215.39   24.40
   4  -2  -2  201.88   24.66
   4   2  -2  193.94   23.13
   4   2  -2  216.64   23.26
   4   2  -2  160.37   22.85
  -4  -2   2  223.62   23.56
  -4  -2   2  192.79   22.77
  -4  -2   2  230.64   22.97
  -4   2   3   23.41    4.80
  -4   2   3   13.06    3.73
   4  -2  -3    7.06    3.41
   4  -2  -3   13.71    4.03
   4   2  -3   15.26    3.13
   4   2  -3   18.14    3.15
   4   2  -3   15.92    3.13
   4   2  -3   14.09    3.19
  -4  -2   3   14.40    2.61
  -4  -2   3   15.89    2.66
  -4   2   4 1960.11  200.73
  -4   2   4 1848.89  200.09
   4  -2  -4 1768.92  199.99
   4  -2  -4 1913.29  200.74
   4   2  -4 1679.00  198.71
   4   2  -4 1934.85  198.78
   4   2  -4 1788.62  198.97
   4   2  -4 2353.85  199.46
  -4   2   5   41.07    6.99
  -4   2   5   44.52    6.84
   4  -2  -5   43.23    6.79
   4  -2  -5   38.49    7.04
   4   2  -5   35.33    5.28
   4   2  -5   47.28    5.52
   4   2  -5   42.74    5.47
   4   2  -5   43.58    5.50
  -4   2   6    9.36    3.46
  -4   2   6    4.19    2.70
   4  -2  -6    6.14    2.87
   4  -2  -6    5.55    3.17
   4   2  -6    9.19    1.59
   4   2  -6    6.92    1.47
   4   2  -6    8.58    1.54
   4   2  -6    7.26    1.56
  -4   2   7  351.39   40.37
  -4   2   7  385.46   40.22
   4  -2  -7  325.30   39.94
   4  -2  -7  390.25   40.99
  -4   2   8  815.77   87.16
  -4   2   8  796.44   86.68
   4  -2  -8  813.94   87.55
  -4   2   9  226.08   25.01
  -4   2   9  193.22   24.17
   4  -2  -9  199.84   24.40
   4  -2  -9  234.43   25.44
  -4   2  10   72.57   10.75
  -4   2  10   79.24   10.34
   4  -2 -10   80.76   10.68
   4  -2 -10   74.60   11.10
  -4   2  11   59.03    9.49
  -4   2  11   70.68    9.23
   4  -2 -11   67.56    9.49
   4  -2 -11   65.37    9.95
  -4   2  12    0.00    1.76
  -4   2  12    0.00    1.50
   4  -2 -12    0.44    2.25
   4  -2 -12    0.86    2.00
  -4  -2  12    0.00    0.73
  -4  -2  12    0.52    0.84
  -4   2  13   15.56    4.03
   4  -2 -13   13.03    3.69
   4  -2 -13    1.94    2.75
   4   2 -13   14.77    2.58
  -4  -2  13   17.05    2.40
  -4  -2  13   14.35    2.39
  -4   2  14  857.81   89.86
   4  -2 -14  955.31   90.05
   4  -2 -14  945.76   90.79
   4   2 -14  802.11   87.92
  -4  -2  14  783.65   87.45
  -4  -2  14  802.29   87.49
  -4   2  15   61.24    9.39
   4  -2 -15   70.65    9.56
   4  -2 -15   42.95    9.01
   4   2 -15   57.78    7.92
  -4  -2  15   60.25    7.64
  -4  -2  15   60.12    7.72
  -4   2  16   23.04    5.23
   4  -2 -16   30.86    5.67
   4  -2 -16   30.69    6.38
   4   2 -16   21.36    4.29
  -4  -2  16   25.39    4.12
  -4  -2  16   17.34    3.87
  -4   2  17    1.43    2.53
   4  -2 -17   -0.00    2.45
   4  -2 -17    2.33    3.11
   4   2 -17    1.39    1.98
  -4  -2  17    1.09    1.47
  -4  -2  17    2.80    1.92
  -4   2  18  137.38   18.33
   4  -2 -18  161.78   18.60
   4  -2 -18  123.74   18.39
   4   2 -18  121.27   16.97
  -4  -2  18  143.69   16.87
  -4  -2  18  148.17   16.99
  -4   2  19  141.14   18.53
   4  -2 -19  150.57   18.51
   4  -2 -19  130.77   18.91
   4   2 -19  130.09   17.40
  -4  -2  19  124.91   16.87
  -4  -2  19  159.51   17.46
  -4   2  20   47.47    8.52
  -4   2  20   50.84    8.80
   4  -2 -20   51.96    8.77
   4   2 -20   37.38    7.52
  -4  -2  20   44.86    7.42
  -4  -2  20   49.35    7.61
  -4   2  21    3.19    2.96
  -4   2  21    6.20    3.79
   4  -2 -21    5.55    3.05
   4   2 -21    6.03    3.20
  -4  -2  21    3.56    2.40
  -4  -2  21    5.52    2.89
  -4   2  22   12.24    4.56
  -4   2  22    6.84    3.91
   4  -2 -22   12.10    4.77
   4   2 -22    2.18    3.34
  -4  -2  22    8.37    3.43
  -4   2  23    0.00    3.00
  -4   2  23    0.00    2.60
   4  -2 -23    0.35    3.16
  -4  -2  23    0.00    2.22
  -4   2  24  168.55   22.12
  -4   2  24  147.47   21.59
   4  -2 -24  169.98   22.74
  -4  -2  24  165.01   20.86
  -4   2  25   21.09    6.24
   4  -2 -25   18.83    6.50
  -4   2  26   72.49   12.59
   4  -2 -26   76.58   13.57
  -4   2  27    4.00    4.10
   4  -2 -27    3.94    3.77
  -4   2  28   32.43    8.51
   4  -2 -28   56.77   10.52
   4  -2 -30  106.91   17.39
   4  -2 -31   -0.00    3.42
   4  -2 -32   -0.00    3.61
   4  -2 -33   -0.00    4.18
   4  -2 -34   20.72    7.27
   4  -2 -35    4.39    5.04
   4  -2 -36   12.89    6.04
   4  -2 -37    0.49    4.16
   4  -2 -38    5.64    5.49
   4  -2 -39    3.35    4.55
  -4   3   1   36.94    7.38
  -4   3   1   25.73    6.65
   4  -3  -1   40.71    7.34
   4  -3  -1   34.50    7.46
   4   3  -1   35.65    6.17
   4   3  -1   40.78    6.34
   4   3  -1   33.18    6.21
   4   3  -1   46.51    6.71
  -4  -3   1   38.02    6.15
  -4  -3   1   51.02    6.52
  -4   3   2  349.64   40.78
  -4   3   2  486.46   41.72
   4  -3  -2  369.80   40.44
   4  -3  -2  321.35   40.62
   4   3  -2  304.02   38.79
   4   3  -2  334.76   39.10
   4   3  -2  341.65   39.31
   4   3  -2  364.61   39.31
  -4  -3   2  354.61   38.86
  -4  -3   2  374.91   38.80
  -4   3   3    9.26    4.35
  -4   3   3   12.79    3.95
   4  -3  -3   13.09    4.04
   4  -3  -3   10.11    3.94
   4   3  -3    9.31    2.83
   4   3  -3   12.53    2.79
   4   3  -3   10.55    3.06
   4   3  -3   13.56    3.17
  -4  -3   3   10.84    2.60
  -4  -3   3    9.41    2.42
  -4   3   4   10.40    4.10
  -4   3   4   11.18    3.65
   4  -3  -4   15.65    4.15
   4  -3  -4   18.39    4.86
   4   3  -4   10.70    2.71
   4   3  -4    9.37    2.51
   4   3  -4   10.48    2.83
   4   3  -4   13.06    2.97
  -4  -3   4   11.97    2.23
  -4  -3   4   15.32    2.33
  -4   3   5   35.96    7.15
  -4   3   5   54.69    7.96
   4  -3  -5   61.74    8.87
   4   3  -5   44.81    5.84
   4   3  -5   39.61    5.72
   4   3  -5   34.72    5.71
   4   3  -5   37.09    5.75
  -4  -3   5   45.36    5.87
  -4   3   6   67.53   10.32
  -4   3   6   72.10   10.30
   4  -3  -6   72.69   10.18
   4  -3  -6   66.98   10.38
   4   3  -6   62.43    8.11
   4   3  -6   74.69    8.40
   4   3  -6   65.86    8.34
   4   3  -6   68.07    8.31
  -4  -3   6   61.70    8.11
  -4   3   7  549.06   56.66
  -4   3   7  449.07   55.71
   4  -3  -7  474.40   55.87
   4  -3  -7  519.14   56.83
   4   3  -7  473.06   53.74
   4   3  -7  490.49   53.91
   4   3  -7  554.68   54.29
  -4  -3   7  548.38   54.00
  -4   3   8   88.38   12.19
  -4   3   8   77.78   11.52
   4  -3  -8  102.54   12.31
   4  -3  -8  111.72   13.50
   4   3  -8   77.76    9.50
   4   3  -8   90.63    9.70
  -4  -3   8   76.80    9.41
  -4   3   9    1.97    3.18
  -4   3   9   -0.00    2.50
   4  -3  -9    0.93    2.55
   4  -3  -9   -0.00    2.73
   4   3  -9    0.68    0.92
   4   3  -9    0.00    1.03
  -4  -3   9   -0.00    0.85
  -4   3  10  219.85   25.69
   4  -3 -10  212.90   25.16
   4  -3 -10  208.14   25.86
   4   3 -10  208.14   22.39
   4   3 -10  212.42   22.67
  -4  -3  10  207.30   22.36
  -4   3  11  420.11   44.81
  -4   3  11  376.89   43.93
   4  -3 -11  489.57   44.95
   4  -3 -11  364.81   44.73
   4   3 -11  380.38   41.41
   4   3 -11  369.46   41.68
  -4  -3  11  404.75   41.42
  -4   3  12  323.43   37.48
  -4   3  12  344.71   37.11
   4  -3 -12  339.63   37.21
   4  -3 -12  292.09   37.60
   4   3 -12  312.13   34.45
   4   3 -12  327.29   34.83
  -4  -3  12  326.35   34.46
  -4   3  13   99.16   15.08
  -4   3  13  115.42   14.94
   4  -3 -13  114.83   15.18
   4  -3 -13   88.76   15.12
   4   3 -13  112.39   12.85
   4   3 -13  129.42   13.36
  -4  -3  13  111.08   12.79
  -4   3  14   10.04    3.88
  -4   3  14    9.47    3.46
   4  -3 -14    9.88    3.91
   4  -3 -14    9.57    4.37
   4   3 -14   11.58    2.42
   4   3 -14   10.74    2.56
  -4  -3  14    9.72    2.36
  -4   3  15   52.27    8.65
   4  -3 -15   49.79    8.18
   4  -3 -15   40.56    8.22
   4   3 -15   49.41    6.31
   4   3 -15   42.67    6.41
  -4  -3  15   37.85    6.03
  -4   3  16  274.98   33.62
   4  -3 -16  254.57   33.00
   4  -3 -16  259.37   33.95
   4   3 -16  317.36   31.62
   4   3 -16  275.07   31.67
  -4  -3  16  283.18   31.27
  -4   3  17   14.88    4.82
   4  -3 -17   17.53    4.83
   4  -3 -17   15.20    5.44
   4   3 -17   13.96    3.38
   4   3 -17   19.35    4.06
  -4  -3  17   20.03    3.80
  -4   3  18   65.70   10.37
   4  -3 -18   48.09    9.33
   4  -3 -18   57.66   10.60
   4   3 -18   59.51    8.49
   4   3 -18   54.19    8.67
  -4  -3  18   68.04    8.60
  -4   3  19    7.75    3.96
   4  -3 -19    7.56    3.59
   4   3 -19    5.87    2.64
   4   3 -19    4.80    2.73
  -4  -3  19    4.59    2.34
  -4  -3  19    8.24    2.94
  -4   3  20   10.02    4.24
   4  -3 -20   11.34    4.33
   4   3 -20   12.73    3.58
   4   3 -20   16.69    4.36
  -4  -3  20   13.11    3.75
  -4  -3  20   17.51    4.21
  -4   3  21   54.57   10.41
   4  -3 -21   66.34   10.67
   4  -3 -21   72.47   12.03
   4   3 -21   54.43    9.10
   4   3 -21   56.87    9.66
  -4  -3  21   61.83    9.31
  -4  -3  21   68.55    9.56
  -4   3  22   92.25   13.26
   4  -3 -22   87.91   12.72
   4  -3 -22   80.01   13.34
   4   3 -22   60.42   11.02
  -4  -3  22   68.42   10.72
  -4   3  23   62.34   11.70
  -4   3  23   71.68   11.85
   4  -3 -23   65.06   11.47
   4  -3 -23   66.92   12.37
  -4  -3  23   72.43   10.63
  -4   3  24    3.99    3.84
  -4   3  24    6.75    4.62
   4  -3 -24    5.35    4.39
  -4   3  25   16.10    5.46
   4  -3 -25   -0.00    3.50
  -4   3  26   75.78   13.47
   4  -3 -26   85.26   14.78
  -4   3  27    4.30    4.03
   4  -3 -27   10.61    5.37
  -4   3  28   71.77   13.06
   4  -3 -28   72.31   13.47
   4  -3 -29    2.30    4.48
   4  -3 -30    5.79    5.63
   4  -3 -31    8.37    5.16
   4  -3 -32   29.54    9.01
   4  -3 -33    3.31    4.38
   4  -3 -34    0.12    3.71
   4  -3 -35    5.57    4.79
   4  -3 -36    5.38    5.44
   4  -3 -37    0.18    4.64
   4  -3 -38    8.76    5.27
   4  -3 -39   -0.00    4.69
  -4   4   1   80.35   12.08
  -4   4   1   79.49   11.65
   4  -4  -1   66.58   11.01
   4  -4  -1   61.78   11.62
   4   4  -1   72.29   10.20
  -4  -4   1   75.66   10.22
  -4  -4   1   72.04   10.15
  -4  -4   1   64.96    9.70
  -4   4   2  143.60   20.51
  -4   4   2  174.72   20.96
   4  -4  -2  172.18   20.70
   4  -4  -2  141.85   20.72
   4   4  -2  149.55   19.02
   4   4  -2  170.33   19.82
  -4  -4   2  157.09   19.03
  -4  -4   2  161.78   19.14
  -4  -4   2  156.06   18.68
  -4   4   3   66.64   11.77
   4  -4  -3   75.65   11.53
   4  -4  -3   82.07   12.49
   4   4  -3   77.90   10.32
   4   4  -3   69.77   10.37
  -4  -4   3   79.62   10.27
  -4  -4   3   76.59   10.09
  -4  -4   3   76.27    9.77
  -4   4   4  324.18   39.99
  -4   4   4  366.86   40.19
   4  -4  -4  388.05   40.14
   4  -4  -4  368.77   40.82
   4   4  -4  358.12   38.18
   4   4  -4  319.73   38.34
  -4  -4   4  330.89   38.01
  -4  -4   4  330.36   37.55
  -4  -4   4  346.45   37.45
  -4   4   5    5.07    4.10
  -4   4   5    3.98    3.19
   4  -4  -5    4.09    3.28
   4  -4  -5   12.18    4.69
   4   4  -5    6.60    2.57
   4   4  -5    6.87    2.76
  -4  -4   5    4.70    2.29
  -4  -4   5    5.23    1.83
  -4  -4   5    5.89    1.69
  -4   4   6  104.45   14.19
  -4   4   6   91.53   13.60
   4  -4  -6  106.33   13.85
   4  -4  -6  108.55   14.74
   4   4  -6   91.45   11.76
   4   4  -6  102.75   12.25
  -4  -4   6   95.57   11.75
  -4  -4   6   90.57   10.47
  -4  -4   6   95.10   10.47
  -4   4   7    8.35    3.99
  -4   4   7    7.47    3.72
   4  -4  -7   11.04    3.92
   4  -4  -7   -0.00    2.86
   4   4  -7    2.61    2.03
   4   4  -7    6.60    2.54
  -4  -4   7    7.58    2.24
  -4   4   8  116.90   15.58
  -4   4   8  119.78   15.30
   4  -4  -8  164.09   16.28
   4  -4  -8   98.80   15.43
   4   4  -8  109.04   12.85
   4   4  -8   96.93   12.86
  -4  -4   8   95.77   12.52
  -4   4   9  347.56   39.93
  -4   4   9  306.05   39.19
   4  -4  -9  288.47   38.82
   4  -4  -9  385.59   41.07
   4   4  -9  366.21   37.30
   4   4  -9  342.77   37.41
  -4  -4   9  341.98   36.97
  -4   4  10  276.43   31.71
  -4   4  10  286.95   31.45
   4  -4 -10  290.42   31.39
   4  -4 -10  305.80   32.87
   4   4 -10  251.70   28.61
   4   4 -10  243.84   28.85
  -4  -4  10  249.47   28.46
  -4   4  11   33.51    7.05
  -4   4  11   34.36    6.79
   4  -4 -11   39.22    6.87
   4  -4 -11   27.22    7.21
   4   4 -11   31.70    4.66
   4   4 -11   29.18    4.91
  -4  -4  11   28.44    4.47
  -4   4  12   67.93   10.37
  -4   4  12   56.77    9.36
   4  -4 -12   51.72    9.78
   4   4 -12   52.75    7.28
   4   4 -12   52.55    7.62
  -4  -4  12   61.00    7.37
  -4   4  13  102.55   14.87
   4  -4 -13  125.78   15.14
   4  -4 -13  112.76   15.89
   4   4 -13  108.00   12.36
   4   4 -13  106.32   12.82
  -4  -4  13   87.05   12.03
  -4   4  14  349.47   41.03
   4  -4 -14  347.81   40.42
   4  -4 -14  345.92   41.66
   4   4 -14  324.01   37.91
   4   4 -14  415.53   38.98
  -4  -4  14  330.74   37.87
  -4   4  15   99.66   15.47
   4  -4 -15  104.43   15.23
   4  -4 -15  120.29   16.69
   4   4 -15  110.39   13.27
   4   4 -15   97.61   13.55
  -4  -4  15  120.37   13.38
  -4   4  16   27.41    7.03
   4  -4 -16   47.47    7.94
   4  -4 -16   42.44    8.57
   4   4 -16   34.16    5.42
   4   4 -16   32.00    5.79
  -4  -4  16   28.11    5.11
  -4   4  17    3.08    3.53
   4  -4 -17    3.39    3.26
   4  -4 -17    2.36    3.63
   4   4 -17    1.90    1.88
   4   4 -17    4.68    2.57
  -4  -4  17    3.41    2.15
  -4   4  18  131.89   17.28
   4  -4 -18  120.80   16.39
   4   4 -18   99.49   14.02
   4   4 -18   97.58   14.48
  -4  -4  18  130.65   14.61
  -4   4  19   96.53   14.45
   4  -4 -19   79.03   13.34
   4   4 -19   88.45   12.08
   4   4 -19   81.94   12.46
  -4  -4  19  104.61   12.43
  -4   4  20   76.69   12.91
   4  -4 -20   88.14   12.83
   4  -4 -20   88.59   13.95
   4   4 -20   67.79   10.68
   4   4 -20   69.03   11.22
  -4  -4  20   83.22   11.04
  -4   4  21   40.64    8.32
   4  -4 -21   28.79    6.86
   4  -4 -21   31.39    8.15
   4   4 -21   29.20    6.01
   4   4 -21   24.51    6.09
  -4   4  22    5.90    3.82
   4  -4 -22    0.84    3.49
   4   4 -22    7.25    3.25
  -4   4  23   25.84    7.12
   4  -4 -23   26.01    7.44
   4   4 -23   26.42    6.16
  -4   4  24   85.22   13.98
   4  -4 -24   71.64   14.03
  -4   4  25   55.47   11.15
   4  -4 -25   58.62   11.65
  -4   4  26   62.88   10.54
   4  -4 -26   11.48    6.09
   4  -4 -27    0.04    3.67
   4  -4 -28   29.94    8.54
   4  -4 -29   18.48    7.02
  -4   4  30   17.26    6.30
   4  -4 -30   19.20    7.55
   4  -4 -31    6.14    5.30
   4  -4 -32   -0.00    3.63
   4  -4 -33   -0.00    3.79
   4  -4 -34   10.64    6.50
   4  -4 -35   -0.00    4.82
   4  -4 -36    5.93    4.73
   4  -4 -37    2.83    4.53
   4  -4 -38   -0.00    5.38
  -4   5   1  104.43   14.92
  -4   5   1   82.07   13.56
   4  -5  -1  115.95   14.35
   4  -5  -1  105.09   15.19
   4   5  -1   82.15   12.30
  -4  -5   1   76.13   12.01
  -4   5   2  331.53   41.22
  -4   5   2  383.82   41.48
   4  -5  -2  349.61   40.67
   4  -5  -2  433.21   43.05
   4   5  -2  332.16   39.22
  -4  -5   2  341.23   39.24
  -4  -5   2  326.99   39.30
  -4  -5   2  338.28   38.89
  -4   5   3  199.04   24.94
  -4   5   3  193.48   24.56
   4  -5  -3  197.34   24.38
   4  -5  -3  201.12   25.41
   4   5  -3  167.34   22.45
   4   5  -3  179.75   23.16
  -4  -5   3  185.75   22.70
  -4  -5   3  205.29   22.89
  -4  -5   3  195.47   22.32
  -4   5   4   36.82    7.62
  -4   5   4   26.03    6.70
   4  -5  -4   44.89    7.79
   4  -5  -4   23.68    7.05
   4   5  -4   28.26    5.58
   4   5  -4   32.81    6.20
  -4  -5   4   36.53    5.85
  -4  -5   4   31.25    5.50
  -4  -5   4   21.55    4.71
  -4   5   5   69.63   10.19
  -4   5   5   40.51    8.73
   4  -5  -5   45.62    8.45
   4  -5  -5   42.70    9.22
   4   5  -5   41.51    7.18
   4   5  -5   38.91    7.43
  -4  -5   5   40.49    6.92
  -4  -5   5   50.06    7.01
  -4  -5   5   51.97    6.78
  -4   5   6  100.16   14.23
  -4   5   6   76.47   13.18
   4  -5  -6   89.35   13.47
   4  -5  -6   88.78   14.35
   4   5  -6   87.85   11.87
   4   5  -6   84.52   12.26
  -4  -5   6   96.46   11.89
  -4  -5   6   89.23   11.26
  -4  -5   6   94.09   11.05
  -4   5   7  251.68   30.51
  -4   5   7  261.61   30.44
   4  -5  -7  240.68   29.81
   4  -5  -7  239.85   30.90
   4   5  -7  225.37   27.91
   4   5  -7  242.10   28.52
  -4  -5   7  239.62   27.86
  -4  -5   7  253.13   27.18
  -4  -5   7  253.63   26.97
  -4   5   8   37.81    8.44
  -4   5   8   47.53    8.79
   4  -5  -8   43.84    8.34
   4  -5  -8   50.65    9.46
   4   5  -8   38.64    6.70
   4   5  -8   39.05    6.99
  -4  -5   8   53.32    7.01
  -4  -5   8   46.95    5.74
  -4  -5   8   46.74    5.71
  -4   5   9   31.90    7.19
  -4   5   9   41.83    7.68
   4  -5  -9   32.42    6.85
   4  -5  -9   33.26    7.33
   4   5  -9   32.81    5.48
   4   5  -9   26.10    5.36
  -4  -5   9   25.59    4.86
  -4   5  10   27.76    6.68
  -4   5  10   33.22    6.54
   4  -5 -10   27.64    6.46
   4  -5 -10    1.03    4.44
   4   5 -10   27.82    4.66
   4   5 -10   15.52    4.09
  -4  -5  10   29.50    4.37
  -4   5  11  314.99   37.21
   4  -5 -11  304.93   36.28
   4  -5 -11  283.70   37.31
   4   5 -11  307.03   34.27
   4   5 -11  317.15   34.76
  -4  -5  11  302.56   33.97
  -4   5  12  343.18   40.82
   4  -5 -12  354.14   40.17
   4  -5 -12  320.77   41.07
   4   5 -12  324.39   37.77
   4   5 -12  363.94   38.57
  -4  -5  12  341.51   37.67
  -4   5  13   59.23    9.91
   4  -5 -13   51.59    8.80
   4  -5 -13   10.55    6.78
   4   5 -13   74.07    7.84
   4   5 -13   55.44    7.66
  -4  -5  13   43.04    6.54
  -4   5  14   32.18    7.13
   4  -5 -14   33.30    6.81
   4  -5 -14   14.75    5.94
   4   5 -14   22.00    4.37
   4   5 -14   17.71    4.46
  -4  -5  14   21.26    4.23
  -4   5  15  100.17   16.52
   4  -5 -15  169.19   18.01
   4  -5 -15  119.85   17.74
   4   5 -15  123.99   14.56
   4   5 -15   98.75   14.66
  -4  -5  15  106.83   14.10
  -4   5  16  150.87   20.86
   4  -5 -16  167.91   20.73
   4   5 -16  142.94   18.05
   4   5 -16  144.79   18.78
  -4  -5  16  150.25   18.06
  -4   5  17   69.22   14.78
   4  -5 -17  127.69   16.47
   4   5 -17  116.25   14.06
   4   5 -17  111.27   14.62
  -4  -5  17  114.14   13.93
  -4   5  18  150.84   21.84
   4   5 -18  170.64   19.64
   4   5 -18  165.81   20.39
  -4  -5  18  147.75   19.28
  -4   5  19    0.38    3.23
   4  -5 -19   -0.00    3.71
   4   5 -19   -0.00    2.13
   4   5 -19   -0.00    2.71
  -4   5  20    4.63    4.36
   4  -5 -20    0.70    3.51
   4   5 -20    4.90    2.81
   4   5 -20   -0.00    2.86
  -4   5  21   31.86    8.08
   4  -5 -21   34.30    8.68
   4   5 -21   29.97    6.16
  -4   5  22  138.00   20.35
  -4   5  23   18.84    6.30
   4  -5 -23   11.97    5.20
  -4   5  24    2.11    4.15
   4  -5 -24    7.88    5.37
   4  -5 -25    6.67    5.46
   4  -5 -26   10.56    5.49
   4  -5 -27   50.50   11.60
  -4   5  28   18.07    7.02
   4  -5 -28   25.89    8.49
  -4   5  29    9.29    5.10
   4  -5 -29    7.40    5.49
  -4   5  30   -0.08    3.39
   4  -5 -30   -0.00    4.71
  -4   5  31   19.19    7.24
   4  -5 -31   23.08    8.24
   4  -5 -32    6.23    5.58
   4  -5 -33   15.30    7.33
   4  -5 -34    2.67    4.86
   4  -5 -35    0.89    4.23
   4  -5 -36   -0.00    4.28
   4  -5 -37    9.17    6.18
   4  -5 -38    0.00    4.61
  -4   6   1   61.25   11.43
  -4   6   1   55.01   10.75
   4  -6  -1   55.00   10.34
   4  -6  -1   55.41   11.25
   4   6  -1   76.68   10.47
  -4  -6   1   54.39    9.30
  -4  -6   1   79.50   10.90
  -4  -6   1   50.98    8.92
  -4   6   2   83.69   13.83
   4  -6  -2   78.55   12.84
   4  -6  -2   82.23   14.09
   4   6  -2   77.62   11.91
  -4  -6   2   78.98   11.83
  -4  -6   2   96.65   12.61
  -4  -6   2   80.59   11.48
  -4   6   3   84.00   14.20
  -4   6   3  107.46   14.83
   4  -6  -3   86.32   13.52
   4  -6  -3   91.52   14.67
   4   6  -3   85.17   12.45
  -4  -6   3   86.56   12.44
  -4  -6   3   77.00   12.20
  -4  -6   3   97.92   12.35
  -4   6   4  164.63   23.65
  -4   6   4  214.31   24.59
   4  -6  -4  197.27   23.72
   4  -6  -4  177.64   24.44
   4   6  -4  159.67   21.81
   4   6  -4  155.13   22.29
  -4  -6   4  189.48   22.07
  -4  -6   4  186.14   22.13
  -4  -6   4  182.07   21.51
  -4   6   5  104.74   15.10
  -4   6   5   93.32   14.26
   4  -6  -5   91.67   13.87
   4  -6  -5  103.58   15.39
   4   6  -5   80.47   12.34
   4   6  -5   80.14   12.83
  -4  -6   5   78.26   12.02
  -4  -6   5  100.91   12.57
  -4  -6   5   94.46   11.97
  -4   6   6   54.20    9.85
  -4   6   6   43.43    9.05
   4  -6  -6   53.29    9.29
   4  -6  -6   31.38    8.93
   4   6  -6   50.90    7.96
   4   6  -6   39.08    7.75
  -4  -6   6   51.32    7.73
  -4  -6   6   50.21    7.43
  -4  -6   6   40.38    6.71
  -4   6   7   -0.00    2.72
  -4   6   7    0.00    3.41
   4  -6  -7   -0.00    2.85
   4  -6  -7   -0.00    3.84
   4   6  -7    0.00    2.43
   4   6  -7   -0.00    2.66
  -4  -6   7    0.76    1.92
  -4  -6   7    0.00    1.77
  -4  -6   7    0.00    1.42
  -4   6   8  392.37   40.41
   4  -6  -8  353.86   39.09
   4   6  -8  316.82   36.92
   4   6  -8  313.86   37.48
  -4  -6   8  306.93   36.54
  -4  -6   8  322.87   36.08
  -4  -6   8  318.85   35.91
  -4   6   9  445.50   49.51
   4  -6  -9  422.00   48.42
   4  -6  -9  394.93   49.47
   4   6  -9  416.66   46.57
   4   6  -9  403.91   47.00
  -4  -6   9  411.67   46.17
  -4  -6   9  429.21   45.44
  -4  -6   9  409.60   45.35
  -4   6  10    0.00    2.85
   4  -6 -10    9.59    4.40
   4  -6 -10    4.07    4.19
   4   6 -10    3.54    2.46
   4   6 -10    7.34    3.25
  -4  -6  10    1.25    2.23
  -4  -6  10    2.07    1.61
  -4  -6  10    5.59    1.71
  -4   6  11    0.00    2.65
   4  -6 -11    2.89    3.19
   4  -6 -11    0.07    3.19
   4   6 -11    0.00    2.20
   4   6 -11    1.61    2.17
  -4  -6  11    0.58    1.63
  -4  -6  11    1.21    1.27
  -4  -6  11    1.85    1.14
  -4   6  12    5.75    4.23
   4  -6 -12    7.82    3.85
   4  -6 -12    4.13    4.22
   4   6 -12    6.56    2.87
   4   6 -12   -0.00    2.44
  -4  -6  12    3.88    2.21
  -4  -6  12    5.27    1.35
  -4  -6  12    3.29    1.14
  -4   6  13  145.09   18.91
   4  -6 -13   93.57   16.48
   4  -6 -13  126.63   18.99
   4   6 -13  120.67   15.61
   4   6 -13  126.86   16.31
  -4  -6  13  126.22   15.43
  -4   6  14  129.89   18.56
   4  -6 -14  124.27   19.02
   4   6 -14  110.77   15.56
   4   6 -14  117.14   16.26
  -4  -6  14  136.37   15.83
  -4   6  15  117.49   17.07
   4   6 -15   95.63   13.72
   4   6 -15  103.80   14.65
  -4  -6  15  109.78   13.90
  -4   6  16   33.56    8.54
   4   6 -16   46.69    7.24
   4   6 -16   25.13    6.53
  -4  -6  16   50.37    7.20
  -4   6  17    2.93    3.98
   4   6 -17    4.20    2.81
   4   6 -17    0.00    2.37
  -4  -6  17    2.52    2.42
  -4   6  18   71.48   12.36
   4  -6 -18   50.80   11.64
   4   6 -18   56.48    9.22
   4   6 -18   68.06   10.56
  -4   6  19   66.27   12.94
   4  -6 -19   84.56   14.47
   4   6 -19   70.38   10.94
   4   6 -19   83.48   12.35
  -4   6  20   31.96    8.36
   4  -6 -20   50.83   10.46
   4   6 -20   32.19    6.66
  -4   6  21   25.12    8.05
   4  -6 -21   29.87    8.40
   4  -6 -22   -0.00    3.95
   4  -6 -23   10.06    6.04
   4  -6 -24   -0.00    3.91
  -4   6  25   39.63    9.66
   4  -6 -25   37.55    9.69
  -4   6  26   18.77    6.98
   4  -6 -26   17.88    6.96
  -4   6  27   -0.00    3.90
   4  -6 -27   -0.00    5.20
  -4   6  28    8.60    5.65
   4  -6 -28   13.81    6.23
  -4   6  29   32.66    9.12
   4  -6 -29   12.80    6.67
  -4   6  30    9.50    5.62
   4  -6 -30    5.21    5.24
  -4   6  31    8.42    5.19
   4  -6 -31    8.11    6.32
   4  -6 -32    0.00    4.69
   4  -6 -33    3.36    5.66
   4  -6 -34    1.05    3.79
   4  -6 -35   14.01    7.23
   4  -6 -36    5.06    6.05
   4  -6 -37   -0.00    3.90
  -4   7   1  348.57   41.84
  -4   7   1  303.99   40.70
   4  -7  -1  337.10   42.20
   4   7  -1  343.43   39.78
   4   7  -1  361.07   40.98
  -4  -7   1  330.01   39.33
  -4   7   2   37.13    9.25
  -4   7   2   50.23    9.65
   4  -7  -2   43.68    9.97
   4   7  -2   40.97    8.07
   4   7  -2   42.26    8.71
  -4  -7   2   37.04    7.55
  -4  -7   2   45.08    8.48
  -4   7   3   89.71   15.79
  -4   7   3  100.21   15.98
   4  -7  -3  134.48   18.19
   4   7  -3   96.51   14.43
  -4  -7   3  110.35   14.54
  -4  -7   3   93.34   14.28
  -4   7   4   17.54    5.97
  -4   7   4   13.63    5.53
   4  -7  -4    7.21    5.32
   4   7  -4   19.52    5.04
  -4  -7   4   15.96    4.50
  -4  -7   4    9.41    4.15
  -4   7   5  165.22   24.10
  -4   7   5  196.57   24.63
   4  -7  -5  179.71   25.26
   4   7  -5  186.06   22.59
   4   7  -5  144.52   22.44
  -4  -7   5  200.07   22.46
  -4  -7   5  172.78   22.27
  -4   7   6  218.21   29.29
   4  -7  -6  214.57   29.84
   4   7  -6  224.60   27.41
   4   7  -6  200.02   27.63
  -4  -7   6  246.96   27.29
  -4  -7   6  235.04   27.24
  -4   7   7  508.81   59.67
   4  -7  -7  474.29   60.03
   4   7  -7  509.54   57.39
   4   7  -7  493.95   58.04
  -4  -7   7  543.95   57.17
  -4  -7   7  520.10   57.01
  -4   7   8    0.00    3.83
   4  -7  -8    5.00    4.55
   4   7  -8    1.03    2.56
   4   7  -8    0.13    2.61
  -4  -7   8    2.41    2.70
  -4  -7   8    1.34    2.16
  -4   7   9    5.53    4.89
   4  -7  -9   19.85    6.67
   4   7  -9   14.14    4.33
   4   7  -9    9.71    4.25
  -4  -7   9   12.32    3.74
  -4  -7   9   14.06    3.58
  -4   7  10   15.22    5.75
   4  -7 -10   23.20    6.92
   4   7 -10   10.35    3.85
   4   7 -10    5.31    3.47
  -4  -7  10   10.92    3.68
  -4  -7  10    9.78    3.08
  -4   7  11  163.15   23.09
   4  -7 -11  143.70   23.06
   4   7 -11  158.64   20.73
   4   7 -11  174.71   21.49
  -4  -7  11  156.92   20.13
  -4  -7  11  171.79   19.55
  -4   7  12   17.91    6.70
   4  -7 -12   28.33    8.30
   4   7 -12   21.05    5.52
   4   7 -12   25.32    5.92
  -4  -7  12   24.80    5.31
  -4  -7  12   24.84    4.45
  -4   7  13   47.32   10.35
   4   7 -13   44.67    8.27
   4   7 -13   37.49    8.18
  -4  -7  13   49.37    7.99
  -4  -7  13   58.55    7.24
  -4   7  14    3.01    3.63
   4   7 -14    6.52    3.56
   4   7 -14    1.44    3.11
  -4  -7  14    8.79    3.18
  -4  -7  14    5.07    2.16
  -4   7  15   91.04   14.58
   4   7 -15   58.27   10.58
   4   7 -15   77.07   12.06
  -4  -7  15  100.23   11.81
  -4  -7  15   69.17    9.08
  -4   7  16    4.16    4.69
   4   7 -16    2.67    2.51
   4   7 -16   -0.00    2.98
  -4  -7  16    3.07    2.46
  -4  -7  16    3.59    1.56
  -4   7  17   42.61    9.09
   4  -7 -17   31.19    8.59
   4   7 -17   21.15    5.40
   4   7 -17   17.27    6.00
  -4  -7  17   21.68    3.45
   4  -7 -18   -0.00    4.11
   4   7 -18   -0.00    2.81
  -4  -7  18    1.90    1.16
   4  -7 -19    0.00    3.51
   4   7 -19    0.57    2.34
  -4  -7  19    0.47    0.78
   4  -7 -20   -0.00    5.66
   4  -7 -21   85.14   16.13
  -4   7  22   39.29   10.05
   4  -7 -22   46.55   11.53
  -4   7  23   28.49    9.00
   4  -7 -23   88.59   14.15
  -4   7  24    3.74    3.89
   4  -7 -24    1.65    4.44
  -4   7  25    7.74    5.04
   4  -7 -25    6.71    4.97
  -4   7  26   -0.00    3.74
   4  -7 -26    0.00    4.79
  -4   7  27   17.33    7.44
   4  -7 -27   40.75   10.14
  -4   7  28   13.25    6.22
   4  -7 -28    2.96    5.35
  -4   7  29    3.89    4.76
   4  -7 -29    9.22    6.48
  -4   7  30    1.01    4.06
   4  -7 -30   -0.00    4.33
  -4   7  31    1.86    4.65
   4  -7 -31    3.31    4.73
  -4   7  32    1.53    4.16
   4  -7 -32    9.08    5.97
   4  -7 -33   16.14    7.57
   4  -7 -34    1.17    5.18
   4  -7 -35    3.67    4.94
   4  -7 -36    4.38    5.25
  -4   8   1   21.35    6.97
  -4   8   1   18.80    6.70
   4  -8  -1   12.67    6.00
   4   8  -1   18.36    5.66
   4   8  -1   17.35    5.98
  -4  -8   1   18.14    5.25
  -4   8   2   29.36    7.97
   4  -8  -2   25.02    7.88
   4   8  -2   30.81    7.09
   4   8  -2   37.70    7.94
  -4  -8   2   27.60    6.64
  -4   8   3  153.30   20.98
   4  -8  -3  145.18   21.38
   4   8  -3  146.54   19.05
   4   8  -3   70.14   17.18
  -4  -8   3  167.08   18.98
  -4  -8   3  180.47   20.15
  -4   8   4   32.18    8.66
   4  -8  -4   22.04    7.76
   4   8  -4   23.93    6.73
  -4  -8   4   30.68    6.48
  -4  -8   4   42.75    7.90
  -4   8   5   72.43   13.76
   4  -8  -5   87.77   15.30
   4   8  -5   85.06   13.00
  -4  -8   5   80.77   12.24
  -4  -8   5   79.58   12.61
  -4   8   6   40.08    9.60
   4  -8  -6   10.03    6.16
   4   8  -6   39.00    7.59
  -4  -8   6   37.30    6.89
  -4  -8   6   46.65    7.84
  -4   8   7    9.12    5.52
   4  -8  -7    4.70    4.24
   4   8  -7    1.67    2.78
   4   8  -7    1.13    2.75
  -4  -8   7   -0.00    2.33
  -4  -8   7    3.92    2.83
  -4   8   8   32.44    8.04
   4  -8  -8   18.76    7.23
   4   8  -8   14.78    5.44
   4   8  -8   28.02    6.96
  -4  -8   8   36.23    6.57
  -4  -8   8   22.95    5.58
  -4   8   9  445.50   52.52
   4  -8  -9  376.80   52.40
   4   8  -9  474.62   50.51
   4   8  -9  434.10   50.94
  -4  -8   9  467.68   49.74
  -4  -8   9  406.61   49.21
  -4   8  10   -0.00    3.65
   4  -8 -10    0.00    5.54
   4   8 -10    4.33    3.51
   4   8 -10    0.00    2.80
  -4  -8  10    2.29    2.47
  -4  -8  10    5.83    2.89
  -4   8  11   38.08    9.06
   4  -8 -11   21.59    7.72
   4   8 -11   27.07    6.50
   4   8 -11   28.62    7.15
  -4  -8  11   28.86    6.16
  -4  -8  11   34.22    6.27
   4   8 -12    0.10    2.39
   4   8 -12    0.33    2.64
  -4  -8  12    0.00    2.31
  -4  -8  12    0.70    2.19
   4   8 -13  156.16   17.79
   4   8 -13  134.67   18.01
  -4  -8  13  112.12   15.89
  -4  -8  13  100.41   14.88
   4   8 -14   10.54    4.37
  -4  -8  14   12.60    4.37
   4  -8 -15   35.96   10.23
   4   8 -15   60.89    9.85
   4  -8 -16   -0.00    4.12
   4   8 -16    0.72    3.03
   4  -8 -17   -0.00    3.60
   4   8 -17    1.17    3.12
  -4   8  18    3.43    5.51
   4  -8 -18   12.56    6.71
   4   8 -18   16.82    5.10
  -4   8  19   87.77   15.82
   4  -8 -19   85.73   16.22
  -4   8  20   -0.00    3.87
   4  -8 -20    2.88    4.04
  -4   8  21   85.05   16.06
   4  -8 -21  100.49   17.57
  -4   8  22    0.15    5.24
   4  -8 -22   17.23    7.38
  -4   8  23   35.06    9.53
   4  -8 -23   31.50   10.12
  -4   8  24   -0.00    4.32
   4  -8 -24   -0.00    5.20
  -4   8  25   41.50   10.18
   4  -8 -25   29.59    9.71
  -4   8  26    0.00    3.82
   4  -8 -26    1.55    4.73
  -4   8  27    2.05    4.45
   4  -8 -27    2.58    4.48
  -4   8  28    1.70    3.78
   4  -8 -28    4.59    5.37
  -4   8  29   26.34    8.97
   4  -8 -29   46.14   11.74
  -4   8  30    3.47    4.78
   4  -8 -30    0.00    5.24
  -4   8  31   10.42    6.51
   4  -8 -31   20.45    7.58
  -4   8  32   -0.00    4.83
   4  -8 -32    1.98    4.71
  -4   8  33   -0.00    4.50
   4  -8 -33   -0.00    4.38
   4  -8 -34    0.35    5.26
   4  -8 -35    5.66    5.96
   4  -9  -1  222.89   32.50
   4   9  -1  244.00   30.63
   4   9  -1  228.61   31.31
  -4  -9   1  247.83   29.98
   4  -9  -2    0.85    4.08
   4   9  -2    3.57    3.63
   4   9  -2    4.46    3.62
  -4  -9   2    0.22    2.74
   4  -9  -3    3.32    4.27
   4   9  -3   13.71    5.37
   4   9  -3   38.28    8.42
  -4  -9   3   31.33    6.59
   4  -9  -4    3.29    4.64
   4   9  -4   -0.00    3.37
   4   9  -4    0.00    3.23
  -4  -9   4    0.34    2.74
  -4  -9   4    4.52    3.59
   4  -9  -5  121.94   19.89
   4   9  -5  129.87   17.60
   4   9  -5   86.44   16.87
  -4  -9   5  141.63   17.19
  -4  -9   5  105.47   16.83
   4  -9  -6    6.39    5.68
   4   9  -6    7.47    4.24
  -4  -9   6    0.49    2.43
  -4  -9   6    6.24    4.10
   4  -9  -7  339.75   42.23
   4   9  -7  314.25   38.69
  -4  -9   7  316.74   38.05
   4  -9  -8    1.45    4.78
   4   9  -8   -0.00    3.06
  -4  -9   8   -0.00    2.93
   4  -9  -9   16.91    7.55
   4   9  -9   23.92    6.61
  -4  -9   9   31.08    6.42
   4   9 -10    1.36    3.27
  -4  -9  10    3.26    2.85
  -4   9  11  225.64   31.18
   4   9 -11  230.26   29.18
  -4  -9  11  231.52   28.40
  -4   9  12   -0.00    4.63
   4   9 -12    0.00    3.22
  -4  -9  12   -0.00    2.68
  -4   9  13   13.76    5.99
   4  -9 -13   20.82    8.03
   4   9 -13   10.59    4.82
  -4   9  14   15.50    6.93
   4  -9 -14   23.67    8.03
   4   9 -14   21.58    6.26
  -4   9  15   33.33    9.04
   4  -9 -15    2.67    5.75
   4   9 -15   49.05    8.55
  -4   9  16    2.79    4.18
   4  -9 -16   -0.00    3.81
   4   9 -16   -0.00    3.65
  -4   9  17  151.03   21.27
   4  -9 -17  126.72   20.79
   4   9 -17  104.58   16.94
  -4   9  18    3.77    4.47
   4  -9 -18   -0.00    4.71
  -4   9  19    1.75    4.88
   4  -9 -19    0.87    4.98
  -4   9  20   -0.00    4.29
   4  -9 -20   -0.00    4.58
  -4   9  21   48.47   10.77
   4  -9 -21    4.64    6.51
  -4   9  22   -0.00    4.27
   4  -9 -22    2.42    4.26
  -4   9  23   27.40    8.84
   4  -9 -23   55.15   12.25
  -4   9  24   -0.00    4.43
   4  -9 -24   -0.00    5.46
  -4   9  25    3.74    4.92
   4  -9 -25    0.00    5.32
  -4   9  26   -0.00    3.94
   4  -9 -26    0.00    4.06
  -4   9  27   30.25    9.29
   4  -9 -27   36.95   10.64
  -4   9  28   -0.00    3.85
   4  -9 -28   -0.00    5.19
  -4   9  29    4.88    5.39
   4  -9 -29    0.60    2.98
  -4   9  30    0.78    4.50
   4  -9 -30    0.00    6.04
  -4   9  31    3.09    4.41
   4  -9 -31   -0.00    5.23
  -4   9  32    1.52    4.33
   4  -9 -32    5.16    4.99
  -4   9  33    9.04    6.73
   4  -9 -33    9.14    7.36
   4  -9 -34    0.00    4.23
   4  -9 -35   -0.00    5.04
  -4  10   1    0.62    3.94
   4 -10  -1    2.00    4.62
   4  10  -1    0.52    3.41
  -4  10   2    0.82    4.90
   4 -10  -2    2.56    4.91
   4  10  -2    4.57    4.40
  -4  10   3   34.14   10.00
   4 -10  -3   40.88   10.63
   4  10  -3   39.27    8.99
  -4  10   4    8.35    5.47
   4 -10  -4   -0.00    5.16
   4  10  -4    8.36    4.92
  -4  10   5   31.99    8.73
   4 -10  -5   26.53    8.58
   4  10  -5   18.18    6.47
  -4  10   6    2.37    4.85
   4 -10  -6    3.10    5.39
   4  10  -6    5.84    4.31
  -4  10   7    4.47    5.29
   4 -10  -7   24.42    8.46
   4  10  -7   18.29    6.08
  -4  10   8   12.93    6.89
   4  10  -8    5.09    4.39
  -4 -10   8   18.95    5.48
  -4  10   9   17.36    7.35
   4  10  -9    5.33    4.86
  -4 -10   9    6.87    4.10
  -4  10  10    0.74    3.71
   4  10 -10   -0.00    3.56
  -4 -10  10    3.20    3.12
  -4  10  11   16.66    7.70
   4  10 -11   25.94    7.44
  -4 -10  11   46.35    8.16
  -4  10  12    0.22    4.65
   4 -10 -12   -0.00    4.23
   4  10 -12    2.49    4.02
  -4  10  13   25.70    8.41
   4 -10 -13   25.98    9.33
   4  10 -13   36.30    8.36
  -4  10  14    2.80    5.04
   4 -10 -14   -0.00    4.92
   4  10 -14   -0.00    3.02
  -4  10  15   69.14   15.15
   4 -10 -15   93.65   17.60
   4  10 -15   92.49   14.65
  -4  10  16    9.80    6.16
   4 -10 -16   27.34    8.84
   4  10 -16   17.45    6.22
  -4  10  17   -0.00    4.32
   4 -10 -17    3.86    4.96
  -4  10  18    0.00    4.11
   4 -10 -18    1.46    5.24
  -4  10  19    4.55    5.70
   4 -10 -19   66.67   13.03
  -4  10  20    3.58    5.27
   4 -10 -20    4.91    6.36
  -4  10  21    9.08    6.67
   4 -10 -21   19.94    8.15
  -4  10  22   -0.00    4.99
   4 -10 -22   -0.00    4.68
  -4  10  23   35.66   10.07
   4 -10 -23   12.73    7.83
  -4  10  24    6.05    5.90
   4 -10 -24    0.00    5.14
  -4  10  25   29.01    8.88
   4 -10 -25   14.33    7.60
  -4  10  26    7.97    5.96
   4 -10 -26    2.94    5.08
  -4  10  27   -0.00    4.41
   4 -10 -27    0.59    4.25
  -4  10  28    0.38    4.14
   4 -10 -28   -0.00    5.71
  -4  10  29   21.16    8.70
   4 -10 -29   16.33    7.54
  -4  10  30   -0.00    4.42
   4 -10 -30    1.73    4.99
  -4  10  31    6.37    5.70
   4 -10 -31    0.00    5.14
  -4  10  32    1.73    5.08
   4 -10 -32    1.09    4.59
  -4  10  33    7.06    6.05
   4 -10 -33    2.78    5.61
  -4  10  34   -0.00    4.63
   4 -10 -34    2.59    5.48
  -4  11   1   74.97   14.81
   4 -11  -1   71.17   15.57
  -4  11   2   -0.00    4.71
   4 -11  -2    0.00    5.07
  -4  11   3    8.53    5.29
   4 -11  -3   16.23    7.17
   4  11  -3    5.80    5.14
  -4  11   4   15.90    7.14
   4 -11  -4   22.66    8.59
   4  11  -4   12.47    6.40
  -4  11   5   18.54    7.39
   4 -11  -5   12.29    7.26
   4  11  -5   14.45    6.16
  -4  11   6    5.99    5.80
   4  11  -6   14.56    5.72
  -4  11   7   46.08   12.16
   4  11  -7   56.00   11.17
  -4  11   8   11.64    6.06
   4  11  -8    5.92    4.80
  -4  11   9   10.95    5.77
   4  11  -9   -0.00    3.43
  -4  11  10    2.42    4.44
   4 -11 -10   -0.00    4.30
   4  11 -10    0.00    4.23
  -4  11  11   84.22   17.17
   4 -11 -11  105.22   19.35
   4  11 -11  111.13   16.92
  -4  11  12    0.00    5.26
   4 -11 -12    0.11    5.51
   4  11 -12    4.86    4.87
  -4  11  13   36.50    9.84
   4 -11 -13   34.11   10.61
   4  11 -13   30.74    8.56
  -4  11  14    3.21    4.59
   4 -11 -14   16.34    7.45
   4  11 -14    8.09    5.14
  -4  11  15   23.53    8.24
   4 -11 -15   32.68   10.80
  -4  11  16    0.62    4.17
   4 -11 -16    0.00    4.18
  -4  11  17   69.14   14.64
   4 -11 -17   69.07   15.68
  -4  11  18    8.32    5.70
   4 -11 -18    4.31    6.05
  -4  11  19    0.74    4.44
   4 -11 -19    0.39    4.13
  -4  11  20   -0.00    4.80
   4 -11 -20    4.00    5.55
  -4  11  21    5.42    5.96
   4 -11 -21   38.97   11.33
  -4  11  22    2.90    5.59
   4 -11 -22    5.13    6.01
  -4  11  23    9.03    6.30
   4 -11 -23    8.49    6.59
  -4  11  24    1.18    5.38
   4 -11 -24    0.00    5.12
  -4  11  25    3.77    4.97
   4 -11 -25    6.33    6.80
  -4  11  26    1.73    4.41
   4 -11 -26   -0.00    4.95
  -4  11  27   25.88    9.08
   4 -11 -27   21.79    9.34
  -4  11  28   14.98    7.12
   4 -11 -28    1.01    5.25
  -4  11  29    0.00    4.49
   4 -11 -29    6.06    6.01
  -4  11  30   10.53    7.42
   4 -11 -30    5.46    6.48
  -4  11  31    0.67    5.85
   4 -11 -31   25.61    9.85
  -4  11  32    6.36    5.74
   4 -11 -32   -0.00    5.26
  -4  11  33    1.72    5.52
  -4  11  34   -0.00    5.67
  -4  12   1    5.85    5.22
   4 -12  -1    4.54    6.56
   4  12  -1   -0.00    4.83
  -4  12   2   -0.00    5.44
   4 -12  -2    0.00    4.58
   4  12  -2    0.82    3.83
  -4  12   3   60.80   13.96
   4  12  -3   68.82   13.21
  -4  12   4   14.39    7.13
  -4  12   5   38.33   11.62
  -4  12   6    0.72    4.67
  -4  12   7    0.00    5.43
  -4  12   8    4.27    6.34
   4 -12  -8    7.28    5.61
  -4  12   9   60.23   13.55
   4 -12  -9   71.82   15.59
  -4  12  10   -0.00    5.04
   4 -12 -10   -0.00    4.92
  -4  12  11    3.06    5.00
   4 -12 -11    0.59    5.24
  -4  12  12    3.57    5.15
   4 -12 -12    3.00    5.86
  -4  12  13   26.52    9.90
   4 -12 -13   33.09   10.74
  -4  12  14    7.44    6.33
   4 -12 -14   16.28    7.56
  -4  12  15   21.52    8.70
   4 -12 -15   20.02    8.72
  -4  12  16   -0.00    4.25
   4 -12 -16   -0.00    4.95
  -4  12  17   -0.00    4.22
   4 -12 -17   -0.00    5.21
  -4  12  18    2.90    4.65
   4 -12 -18    2.87    6.26
  -4  12  19   33.02   10.10
   4 -12 -19   26.50   10.32
   4 -12 -20    0.00    5.32
  -4  12  21    5.34    5.59
   4 -12 -21    9.73    7.06
  -4  12  22   -0.00    5.11
   4 -12 -22    2.85    6.09
  -4  12  23    9.35    6.82
   4 -12 -23   17.28    8.22
  -4  12  24    4.87    5.34
   4 -12 -24   15.45    7.69
  -4  12  25    5.96    6.14
   4 -12 -25    3.43    5.75
  -4  12  26   -0.00    5.11
   4 -12 -26    3.89    5.68
  -4  12  27   -0.00    5.40
   4 -12 -27   10.94    7.47
  -4  12  28   -0.00    5.04
   4 -12 -28   -0.00    5.63
  -4  12  29    3.23    5.56
   4 -12 -29   11.62    8.41
  -4  12  30    7.59    6.58
   4 -12 -30   -0.00    5.71
  -4  12  31    1.25    5.72
   4 -12 -31   -0.00    4.57
  -4  12  32    3.79    5.89
  -4  12  33   -0.00    4.18
  -4  13   1   47.12   11.91
   4  13  -1   38.67   10.39
  -4  13   2    0.00    6.14
   4  13  -2   10.19    5.98
  -4  13   3    6.57    7.05
   4  13  -3   12.11    6.17
  -4  13   4    1.26    6.06
   4  13  -4   -0.00    4.45
  -4  13   5   64.69   14.16
   4 -13  -5   48.83   13.60
   4  13  -5   42.93   10.87
  -4  13   6   11.00    7.20
   4 -13  -6    0.00    5.80
   4  13  -6    6.85    5.52
  -4  13   7   13.55    7.31
   4 -13  -7   30.70   10.25
   4  13  -7   19.65    7.30
  -4  13   8    0.00    4.14
   4 -13  -8    0.00    5.51
   4  13  -8    0.00    4.19
  -4  13   9    4.77    5.39
   4 -13  -9   -0.00    4.27
   4  13  -9   -0.00    4.98
  -4  13  10    4.55    5.75
   4 -13 -10    3.18    5.71
   4  13 -10    0.42    4.41
  -4  13  11   26.43   10.14
   4 -13 -11   68.07   14.81
   4  13 -11   46.45   10.79
  -4  13  12   14.22    6.84
   4 -13 -12    9.79    7.30
   4  13 -12    1.72    5.02
  -4  13  13   -0.00    5.66
   4 -13 -13   16.99    8.11
  -4  13  14   -0.00    5.95
   4 -13 -14    1.79    5.08
  -4  13  15    3.33    5.10
   4 -13 -15    4.46    5.53
  -4  13  16   -0.00    4.18
   4 -13 -16    2.29    4.83
  -4  13  17    9.95    6.02
   4 -13 -17    9.98    7.53
  -4  13  18   -0.00    5.38
   4 -13 -18    1.33    4.56
  -4  13  19    4.69    5.64
   4 -13 -19    2.30    6.59
  -4  13  20   -0.00    5.06
   4 -13 -20    6.85    6.23
  -4  13  21    8.94    6.71
   4 -13 -21   16.47    8.48
  -4  13  22   -0.00    4.43
   4 -13 -22    0.34    6.08
  -4  13  23    6.32    5.59
   4 -13 -23   18.46    8.67
  -4  13  24    3.51    5.44
   4 -13 -24   10.57    7.39
  -4  13  25    5.33    5.98
   4 -13 -25    0.12    5.30
  -4  13  26   -0.00    6.51
   4 -13 -26    2.72    5.97
  -4  13  27   10.66    8.11
   4 -13 -27    3.94    6.14
  -4  13  28   -0.00    4.86
   4 -13 -28    5.40    6.65
  -4  13  29   -0.00    5.87
   4 -13 -29    8.53    7.61
  -4  13  30    0.00    5.79
   4 -13 -30    0.87    6.07
  -4  14   1    0.00    5.30
   4  14  -1   -0.00    4.40
  -4  14   2    1.45    6.62
   4  14  -2    0.42    4.45
  -4  14   3   18.58    7.94
   4  14  -3    7.29    6.21
  -4  14   4   15.82    8.48
   4  14  -4   13.21    7.25
  -4  14   5   20.05    8.53
   4 -14  -5    8.40    7.56
   4  14  -5   20.09    7.48
  -4  14   6    9.16    6.75
   4 -14  -6    3.60    5.63
   4  14  -6    2.78    4.76
  -4  14   7    3.11    5.84
   4 -14  -7    5.54    6.43
   4  14  -7    4.86    5.06
  -4  14   8    9.98    7.23
   4 -14  -8   19.42    8.65
  -4  14   9   21.22    9.28
   4 -14  -9   20.89    9.83
   4  14  -9   28.66    9.32
  -4  14  10    7.50    6.69
   4 -14 -10    7.18    6.90
   4  14 -10    2.10    4.27
  -4  14  11    1.93    5.18
   4 -14 -11   -0.00    5.10
  -4  14  12    1.99    4.64
   4 -14 -12    3.93    6.09
  -4  14  13    3.16    5.40
   4 -14 -13    3.13    5.66
  -4  14  14    2.33    5.20
   4 -14 -14    2.31    5.17
  -4  14  15    5.45    5.39
   4 -14 -15    8.02    6.88
  -4  14  16   -0.00    4.41
   4 -14 -16   -0.00    4.43
  -4  14  17    0.00    5.18
   4 -14 -17   -0.00    5.23
  -4  14  18    7.00    6.78
   4 -14 -18   -0.00    5.58
  -4  14  19   11.83    7.90
   4 -14 -19    8.72    7.54
  -4  14  20    0.54    4.27
   4 -14 -20    6.55    7.39
  -4  14  21   10.40    7.65
   4 -14 -21    6.32    7.47
  -4  14  22    1.20    4.79
   4 -14 -22   -0.00    4.91
  -4  14  23    2.30    5.13
   4 -14 -23   15.94    8.01
  -4  14  24    2.26    5.64
   4 -14 -24    8.06    6.92
  -4  14  25   -0.00    4.40
   4 -14 -25    1.14    5.32
  -4  14  26   -0.00    6.11
   4 -14 -26    1.16    6.40
  -4  14  27    1.41    5.16
   4 -14 -27   10.38    7.97
   4 -14 -28   -0.00    5.33
  -4  15   1    9.90    7.06
   4  15  -1   14.87    7.27
  -4  15   2   30.17    9.75
   4  15  -2    7.76    5.98
  -4  15   3    0.47    4.44
   4  15  -3    3.71    5.27
  -4  15   4   -0.00    5.36
   4  15  -4    1.41    5.30
  -4  15   5    1.06    3.57
   4  15  -5    5.62    6.23
  -4  15   6    6.96    6.92
   4  15  -6   21.94    8.07
  -4  15   7    5.42    6.78
   4  15  -7    9.96    5.70
  -4  15   8    1.20    6.15
   4  15  -8    1.82    4.70
  -4  15   9    6.57    6.57
   4  15  -9    0.60    4.43
  -4  15  10    0.71    5.17
  -4  15  11    0.00    4.86
  -4  15  12    1.75    5.48
  -4  15  13    2.85    5.69
  -4  15  14    1.07    5.35
   4 -15 -14   -0.00    6.34
  -4  15  15    1.80    5.10
   4 -15 -15    1.23    4.89
  -4  15  16   11.46    7.38
   4 -15 -16    8.93    6.98
  -4  15  17   13.46    7.59
   4 -15 -17   13.15    8.93
  -4  15  18    0.66    4.91
   4 -15 -18   -0.00    5.88
  -4  15  19    2.31    5.94
   4 -15 -19   -0.00    6.31
  -4  15  20    0.33    4.78
   4 -15 -20   -0.00    5.85
  -4  15  21   19.71    8.48
   4 -15 -21    0.00    5.39
  -4  15  22    4.49    6.60
   4 -15 -22    6.38    6.91
  -4  15  23    1.48    5.61
   4 -15 -23    0.13    5.38
   4 -15 -24    0.50    4.68
   4 -15 -25   -0.00    5.17
   4 -15 -26    7.33    7.62
   4 -15 -27    5.09    7.52
  -4  16   1    0.00    5.15
   4  16  -1    2.15    4.15
  -4  16   2   -0.00    6.69
   4  16  -2    0.11    4.50
  -4  16   3    2.82    6.28
   4  16  -3    0.78    5.15
  -4  16   4    8.07    6.67
   4  16  -4    0.00    5.45
  -4  16   5   -0.00    6.55
   4  16  -5    2.35    5.32
  -4  16   6    0.97    4.62
   4  16  -6    1.05    4.91
  -4  16   7    7.85    6.34
   4  16  -7    0.00    5.34
  -4  16   8    7.00    7.01
  -4  16   9   -0.00    5.60
  -4  16  10   -0.00    6.64
  -4  16  11   -0.00    5.43
  -4  16  12    1.88    5.77
  -4  16  13    5.96    7.31
  -4  16  14   -0.00    5.66
  -4  16  15    4.50    5.50
  -4  16  16   -0.00    5.16
  -4  16  17    2.56    6.56
  -4  17   1    8.93    6.11
   4  17  -1    3.29    6.04
  -4  17   2   -0.00    5.66
   4  17  -2    9.06    7.00
  -4  17   3    2.60    6.16
   4  17  -3    2.43    5.19
  -4  17   4   -0.00    7.38
   4  17  -4    0.99    4.74
  -4  17   5    1.50    5.41
   4  17  -5    8.13    6.25
  -4  17   6    2.46    6.33
  -4  17   7   -0.00    5.61
  -4  17   8    1.63    5.32
  -4  17   9    0.82    4.77
  -4  17  10    1.58    5.45
   4  18  -1    0.00    4.79
   4  18  -2   11.39    6.34
   4  18  -3    0.00    4.91
   4  18  -4   -0.00    4.29
   4  19  -1    3.11    5.67
   4  19  -2    1.13    5.52
  -3   0   1   -0.00    1.76
  -3   0   1   -0.00    1.67
   3   0  -1    2.48    2.02
   3   0  -1   -0.00    1.97
  -3   0   2   -0.00    1.75
  -3   0   2   -0.00    1.57
   3   0  -2    2.81    1.90
   3   0  -2    0.11    2.01
  -3   0   3 5207.82  561.50
  -3   0   3 5297.77  561.44
   3   0  -3 5074.41  561.51
   3   0  -3 6114.08  562.28
  -3   0   4    0.16    1.44
  -3   0   4   -0.00    0.89
   3   0  -4    0.00    1.49
   3   0  -4    0.58    1.38
  -3   0   5   70.99    8.58
   3   0  -5   75.67    8.59
   3   0  -5   69.02    8.54
  -3   0   6   -0.00    1.21
   3   0  -6    1.51    1.13
   3   0  -6    1.53    1.26
  -3   0   7  364.51   40.22
   3   0  -7  347.18   40.11
   3   0  -7  429.29   40.45
  -3   0   8   -0.00    1.29
   3   0  -8    0.77    1.09
   3   0  -8   -0.00    1.20
  -3   0   9  789.72   86.65
   3   0  -9  804.40   86.67
   3   0  -9  882.15   87.24
  -3   0  10    0.54    1.55
   3   0 -10    0.07    1.21
   3   0 -10    0.40    1.30
  -3   0  11  897.63  105.32
  -3   0  11 1150.88  106.96
   3   0 -11 1032.33  106.15
  -3   0  12    0.28    1.49
  -3   0  12    1.67    1.77
  -3   0  13  579.49   62.90
  -3   0  13  584.03   63.12
  -3   0  14    0.82    2.15
  -3   0  14    0.00    1.81
  -3   0  15  132.90   15.12
  -3   0  15  103.13   14.58
  -3   0  16    0.70    2.11
  -3   0  16    1.05    2.11
  -3   0  17  167.53   21.37
  -3   0  17  184.51   21.64
  -3   0  18   -0.00    2.33
  -3   0  18    2.71    2.55
   3   0 -18    0.94    2.32
  -3   0  19   54.99    8.82
  -3   0  19   58.47    8.98
   3   0 -19   45.72    8.67
  -3   0  20    0.48    1.90
  -3   0  20    0.73    2.35
   3   0 -20   -0.00    2.23
  -3   0  21    3.76    2.97
  -3   0  21    4.66    3.10
   3   0 -21    1.88    2.16
  -3   0  22    0.69    2.55
  -3   0  22    0.38    2.31
   3   0 -22    1.69    2.92
  -3   0  23  307.65   35.14
  -3   0  23  299.79   34.67
   3   0 -23  255.24   34.89
  -3   0  24   -0.00    2.80
  -3   0  24    0.02    3.18
  -3   0  25   83.49   13.46
  -3   0  25   84.20   13.33
  -3   0  26   -0.00    2.53
  -3   0  27   67.17   11.98
  -3   0  28    1.44    3.21
  -3   0  29   56.43   11.10
   3   0 -36   -0.00    4.36
   3   0 -37    1.59    4.05
   3   0 -38    1.33    4.10
   3   0 -39    7.43    5.98
   3   0 -40    1.82    3.62
  -3   1   1  899.80   96.49
  -3   1   1  820.47   96.24
   3  -1  -1  921.70   96.49
   3  -1  -1  988.09   97.00
   3   1  -1  900.26   95.81
   3   1  -1  964.26   96.08
  -3  -1   1  832.86   95.77
  -3  -1   1  832.83   95.89
  -3  -1   1 1005.11   95.90
  -3   1   2  558.83   60.10
  -3   1   2  521.10   59.84
   3  -1  -2  541.07   60.04
   3  -1  -2  508.80   60.08
   3   1  -2  590.21   59.40
   3   1  -2  618.99   59.57
  -3  -1   2  523.49   59.28
  -3  -1   2  553.51   59.06
  -3  -1   2  569.82   59.09
  -3   1   3   10.51    3.03
  -3   1   3    5.45    2.34
   3  -1  -3    7.91    2.87
   3  -1  -3   10.64    2.82
   3   1  -3    8.55    2.01
   3   1  -3    6.11    1.73
  -3  -1   3    8.52    2.02
  -3  -1   3    8.59    1.30
  -3  -1   3    8.50    1.30
  -3   1   4    5.57    2.50
  -3   1   4    4.73    2.09
   3  -1  -4    6.84    2.49
   3  -1  -4    6.11    2.42
   3   1  -4    6.95    1.51
   3   1  -4    4.49    1.17
   3   1  -4    4.58    1.23
  -3  -1   4    3.39    1.32
  -3   1   5 1738.14  192.38
  -3   1   5 1874.45  192.32
   3  -1  -5 2001.94  192.64
   3  -1  -5 1836.20  192.64
   3   1  -5 1784.28  191.10
  -3   1   6    0.59    1.56
  -3   1   6    4.26    1.71
   3  -1  -6    2.65    1.83
   3  -1  -6    2.38    2.01
  -3   1   7  157.20   20.36
  -3   1   7  179.91   20.20
   3  -1  -7  180.81   20.43
   3  -1  -7  211.59   21.09
  -3   1   8   89.26   10.85
  -3   1   8   85.10   10.37
   3  -1  -8   78.20   10.48
   3  -1  -8   78.13   10.76
  -3  -1   8   87.51    9.32
  -3   1   9  518.18   81.36
   3  -1  -9  847.96   82.13
   3  -1  -9  897.81   82.76
  -3  -1   9  750.51   80.72
  -3  -1   9  877.93   80.89
  -3   1  10   45.79    6.72
   3  -1 -10   45.03    6.65
   3  -1 -10   40.94    6.77
  -3  -1  10   47.29    5.71
  -3  -1  10   42.43    5.65
  -3   1  11  454.31   46.46
   3  -1 -11  396.37   46.09
   3  -1 -11  493.40   47.07
  -3  -1  11  373.37   45.12
  -3  -1  11  445.00   45.34
  -3   1  12    9.22    3.08
   3  -1 -12    5.22    2.64
   3  -1 -12    5.21    2.83
  -3  -1  12    7.77    2.23
  -3  -1  12    4.75    1.94
  -3   1  13    4.19    2.38
   3  -1 -13    5.36    2.80
   3  -1 -13   11.07    3.51
  -3  -1  13    8.73    2.63
  -3  -1  13    9.35    2.61
  -3   1  14   14.92    3.93
   3  -1 -14   17.23    4.00
   3  -1 -14   15.30    4.32
   3   1 -14   15.39    3.58
  -3  -1  14   14.38    3.33
  -3  -1  14   14.68    3.42
  -3   1  15  420.91   45.93
  -3   1  15  403.82   46.15
   3  -1 -15  419.76   46.03
   3  -1 -15  373.09   46.02
   3   1 -15  404.83   45.40
  -3  -1  15  368.97   44.87
  -3  -1  15  481.73   45.48
  -3   1  16   10.38    3.43
  -3   1  16    8.75    3.41
   3  -1 -16    4.17    3.00
   3   1 -16    3.51    2.14
  -3  -1  16   12.95    3.23
  -3  -1  16    2.90    2.26
  -3   1  17  164.64   23.66
  -3   1  17  232.94   24.91
   3  -1 -17  203.12   24.70
   3   1 -17  208.25   24.05
  -3  -1  17  211.41   23.76
  -3  -1  17  183.78   23.31
  -3   1  18    2.43    2.70
  -3   1  18    0.00    2.28
   3  -1 -18    0.00    2.48
   3   1 -18    0.00    2.16
  -3  -1  18    4.01    2.55
  -3  -1  18    2.26    2.28
  -3   1  19   57.99    9.40
  -3   1  19   66.03    9.78
   3  -1 -19   41.10    8.96
   3   1 -19   62.78    9.52
  -3  -1  19   57.51    8.88
  -3  -1  19   51.63    8.60
  -3   1  20   56.40   10.16
  -3   1  20   51.55    9.76
   3  -1 -20   61.61   10.64
   3   1 -20   67.44   10.49
  -3  -1  20   78.31   10.39
  -3  -1  20   60.54    9.59
  -3   1  21  137.06   18.19
  -3   1  21  122.22   17.56
   3  -1 -21  139.54   18.82
   3   1 -21  132.80   17.99
  -3  -1  21  115.70   17.06
  -3  -1  21  141.45   17.53
  -3   1  22    5.97    3.40
  -3   1  22    2.19    2.87
   3  -1 -22    5.03    3.52
   3   1 -22    1.08    3.32
  -3  -1  22   -0.00    2.55
  -3  -1  22    0.00    2.42
  -3   1  23   11.66    4.66
  -3   1  23   17.76    5.41
   3  -1 -23   20.85    5.85
   3   1 -23   17.57    5.44
  -3  -1  23   13.62    4.77
  -3  -1  23   14.78    4.77
  -3   1  24    1.90    3.03
  -3   1  24   -0.00    2.18
   3  -1 -24    0.57    3.36
  -3  -1  24   -0.00    2.73
  -3  -1  24   -0.00    2.73
  -3   1  25   30.06    8.56
  -3   1  25   74.37   10.80
   3  -1 -25   65.73   10.96
  -3  -1  25   48.37    9.30
  -3   1  26    8.79    4.71
  -3   1  26   15.68    5.34
   3  -1 -26   12.77    5.58
  -3  -1  26    9.51    4.37
  -3   1  27   63.97   12.10
   3  -1 -27   70.58   12.59
  -3  -1  27   65.76   11.65
  -3   1  28   -0.00    3.14
   3  -1 -28    1.02    3.53
  -3  -1  28    0.97    3.30
  -3   1  29    1.80    3.47
   3  -1 -29    5.84    4.16
  -3   1  30   24.88    7.42
   3  -1 -30   21.99    7.02
   3  -1 -31   38.51    9.53
   3  -1 -32    0.00    3.81
   3  -1 -33    4.55    5.20
   3  -1 -34    2.43    3.90
   3  -1 -35   18.76    6.89
   3  -1 -36   -0.00    4.73
   3  -1 -37   21.09    8.06
   3  -1 -38    2.96    4.46
   3  -1 -39    3.37    4.58
   3  -1 -40    2.06    4.61
  -3   2   1  201.22   22.10
  -3   2   1  178.65   21.64
   3  -2  -1  186.52   21.72
   3  -2  -1  181.13   21.92
   3   2  -1  158.25   20.49
   3   2  -1  191.39   20.89
   3   2  -1  165.36   20.71
   3   2  -1  184.52   20.83
  -3  -2   1  194.63   20.74
  -3  -2   1  189.74   20.61
  -3   2   2   75.45   10.52
  -3   2   2   74.15   10.31
   3  -2  -2   79.11   10.45
   3  -2  -2   69.91   10.44
   3   2  -2   82.08    9.41
   3   2  -2   76.33    9.39
   3   2  -2   72.57    9.37
   3   2  -2   64.47    9.11
  -3  -2   2   75.65    9.05
  -3  -2   2   78.50    9.07
  -3   2   3 1488.81  139.32
  -3   2   3 1322.91  138.82
   3  -2  -3 1305.28  138.68
   3  -2  -3 1344.42  139.18
   3   2  -3 1138.56  137.29
   3   2  -3 1550.37  138.23
   3   2  -3 1208.67  137.42
   3   2  -3 1434.42  137.71
  -3  -2   3 1315.38  136.98
  -3  -2   3 1254.94  136.89
  -3   2   4    2.03    2.50
  -3   2   4    1.22    2.06
   3  -2  -4    0.51    2.10
   3  -2  -4    2.16    2.70
   3   2  -4    0.99    1.15
   3   2  -4    2.74    1.13
   3   2  -4    2.23    1.23
   3   2  -4    2.30    1.16
  -3   2   5    0.64    1.96
  -3   2   5    0.00    1.82
   3  -2  -5    0.58    1.85
   3  -2  -5    1.73    2.38
   3   2  -5    0.16    0.83
   3   2  -5    0.86    0.74
   3   2  -5   -0.00    0.83
   3   2  -5   -0.00    0.75
  -3  -2   5   -0.00    0.86
  -3   2   6    2.80    2.39
  -3   2   6    5.63    2.40
   3  -2  -6    4.44    2.34
   3  -2  -6    3.92    2.89
  -3  -2   6    6.64    1.15
  -3   2   7  423.02   45.24
  -3   2   7  413.50   45.01
   3  -2  -7  327.26   44.50
   3  -2  -7  436.51   45.67
  -3  -2   7  417.83   42.93
  -3   2   8  551.35   71.28
  -3   2   8  709.78   71.73
   3  -2  -8  715.75   71.68
   3  -2  -8  615.89   71.85
  -3  -2   8  676.53   69.52
  -3   2   9  457.87   52.30
  -3   2   9  525.89   52.40
   3  -2  -9  476.87   52.16
   3  -2  -9  506.54   52.94
   3   2  -9  466.44   50.33
   3   2  -9  478.83   50.28
  -3  -2   9  468.54   50.33
  -3   2  10    5.25    3.02
  -3   2  10    6.28    2.70
   3  -2 -10    3.83    2.60
   3  -2 -10    0.73    2.50
   3   2 -10    5.16    1.51
   3   2 -10    4.80    1.47
  -3  -2  10    4.57    1.53
  -3   2  11   34.46    5.97
  -3   2  11   32.76    5.55
   3  -2 -11   29.88    5.61
   3  -2 -11   25.73    5.75
   3   2 -11   27.56    4.37
   3   2 -11   36.19    4.56
  -3  -2  11   29.33    4.38
  -3   2  12   10.77    3.77
   3  -2 -12   22.50    4.76
   3  -2 -12   13.86    4.43
   3   2 -12   16.59    3.19
   3   2 -12   15.95    3.14
  -3  -2  12   18.14    3.21
  -3   2  13  386.55   42.16
   3  -2 -13  409.62   42.23
   3  -2 -13  347.44   42.38
   3   2 -13  263.49   40.10
   3   2 -13  430.82   40.96
  -3  -2  13  472.28   41.00
  -3   2  14    7.53    3.52
   3  -2 -14   21.75    4.56
   3  -2 -14   17.23    4.90
   3   2 -14   14.79    3.44
   3   2 -14   16.73    3.58
  -3  -2  14   12.86    3.15
  -3   2  15   28.24    5.76
   3  -2 -15   28.30    5.65
   3  -2 -15   25.23    6.13
   3   2 -15   17.75    4.48
   3   2 -15   22.89    4.75
  -3  -2  15   36.46    5.22
  -3   2  16   14.26    4.14
   3  -2 -16   17.11    4.50
   3  -2 -16   13.57    4.47
   3   2 -16   17.05    3.95
   3   2 -16   19.04    4.19
  -3  -2  16   12.24    3.41
  -3   2  17  167.53   20.72
   3  -2 -17  157.15   20.23
   3  -2 -17  164.39   21.20
   3   2 -17  164.94   19.65
   3   2 -17  140.51   19.37
  -3  -2  17  165.45   19.44
  -3   2  18   10.83    3.97
   3  -2 -18   10.52    3.97
   3  -2 -18   10.31    4.65
   3   2 -18   14.33    3.71
   3   2 -18    5.85    3.05
  -3  -2  18    2.89    2.42
  -3   2  19   48.95    9.03
  -3   2  19   57.85    9.41
   3  -2 -19   54.67    9.15
   3  -2 -19   34.85    8.72
   3   2 -19   48.52    8.30
   3   2 -19   60.95    9.11
  -3  -2  19   53.76    8.45
  -3  -2  19   51.35    8.22
  -3   2  20    0.20    2.33
  -3   2  20    0.00    2.20
   3  -2 -20    0.00    3.38
   3   2 -20    1.08    2.44
   3   2 -20    0.00    1.93
  -3  -2  20    2.39    2.46
  -3  -2  20    1.15    2.09
  -3   2  21    7.00    3.71
  -3   2  21    2.87    3.31
   3   2 -21    5.14    3.09
   3   2 -21    2.19    2.75
  -3  -2  21    4.60    2.80
  -3  -2  21    0.39    2.23
  -3   2  22   -0.00    2.98
  -3   2  22    0.00    2.99
   3   2 -22    2.67    2.57
   3   2 -22    2.27    3.20
  -3  -2  22    4.74    2.94
  -3  -2  22   -0.00    2.35
  -3   2  23  109.26   17.38
  -3   2  23  132.82   17.98
   3  -2 -23  133.50   18.63
   3   2 -23  100.20   16.84
  -3  -2  23  118.13   16.80
  -3  -2  23  144.76   17.32
  -3   2  24   55.99   10.82
  -3   2  24   66.86   11.09
   3  -2 -24   51.71   10.50
  -3  -2  24   58.69    9.95
  -3  -2  24   46.65    9.24
  -3   2  25   48.67   10.11
   3  -2 -25   47.86   10.33
  -3  -2  25   49.71    9.28
  -3   2  26    8.17    4.54
   3  -2 -26    0.34    3.95
  -3  -2  26    2.74    3.17
  -3   2  27   60.73   11.19
   3  -2 -27   40.04    9.84
  -3  -2  27   45.91    9.45
  -3   2  28    8.45    4.66
   3  -2 -28    4.87    4.86
  -3   2  29  115.67   18.03
   3  -2 -29  108.17   18.10
   3  -2 -30   -0.00    4.33
   3  -2 -31    0.81    3.74
   3  -2 -32    1.61    3.69
   3  -2 -33   17.21    7.02
   3  -2 -34    0.00    3.98
   3  -2 -35   20.96    7.72
   3  -2 -36   -0.00    4.73
   3  -2 -37   -0.00    5.02
   3  -2 -38   -0.00    4.69
   3  -2 -39   16.52    7.61
  -3   3   1  448.18   52.50
  -3   3   1  502.35   52.77
   3  -3  -1  465.90   52.24
   3  -3  -1  587.56   53.78
   3   3  -1  429.66   51.09
  -3  -3   1  455.13   51.18
  -3  -3   1  472.87   51.32
  -3  -3   1  477.31   51.13
  -3   3   2  224.78   27.62
  -3   3   2  232.43   27.61
   3  -3  -2  256.09   27.63
   3   3  -2  202.44   26.02
   3   3  -2  230.58   26.50
  -3  -3   2  236.90   26.27
  -3  -3   2  250.21   26.34
  -3  -3   2  243.59   26.05
  -3   3   3   46.67    7.69
  -3   3   3   42.75    7.38
   3  -3  -3   47.46    7.50
   3  -3  -3   45.22    7.78
   3   3  -3   41.75    6.15
   3   3  -3   54.94    6.75
  -3  -3   3   39.38    6.00
  -3  -3   3   38.42    5.86
  -3  -3   3   44.59    5.89
  -3   3   4   66.41   10.55
  -3   3   4   68.30   10.66
   3  -3  -4   84.37   10.87
   3  -3  -4   66.64   10.89
   3   3  -4   62.40    9.05
   3   3  -4   80.96    9.60
  -3  -3   4   74.76    9.24
  -3  -3   4   73.53    8.84
  -3  -3   4   86.31    8.87
  -3   3   5  419.06   53.62
   3  -3  -5  744.18   55.33
   3  -3  -5  421.02   53.95
   3   3  -5  487.42   52.19
   3   3  -5  492.61   52.36
  -3  -3   5  474.86   52.10
  -3  -3   5  473.39   51.30
  -3  -3   5  499.32   51.32
  -3   3   6  550.02   64.52
  -3   3   6  591.96   64.66
   3  -3  -6  663.39   64.83
   3  -3  -6  574.86   65.08
   3   3  -6  583.95   62.72
   3   3  -6  547.47   62.73
  -3  -3   6  630.10   62.75
  -3   3   7  156.06   20.34
  -3   3   7  198.54   20.95
   3  -3  -7  169.70   20.30
   3  -3  -7  135.59   20.40
   3   3  -7  168.55   18.55
   3   3  -7  187.67   18.72
  -3  -3   7  150.65   18.30
  -3   3   8   32.43    5.85
  -3   3   8   28.09    5.32
   3  -3  -8    7.99    4.06
   3  -3  -8   29.42    5.94
   3   3  -8   24.61    3.68
   3   3  -8   25.26    3.79
  -3  -3   8   25.17    3.61
  -3   3   9  153.02   18.91
  -3   3   9  124.97   18.17
   3  -3  -9  175.03   18.94
   3  -3  -9  145.68   19.26
   3   3  -9  153.52   16.78
   3   3  -9  147.91   16.78
  -3  -3   9  143.27   16.62
  -3   3  10  462.62   49.61
  -3   3  10  425.66   49.10
   3  -3 -10  419.70   48.93
   3  -3 -10  489.97   50.41
   3   3 -10  447.35   47.28
   3   3 -10  432.28   47.36
  -3  -3  10  431.68   47.18
  -3   3  11  514.93   57.94
  -3   3  11  485.75   57.50
   3  -3 -11  532.70   57.71
   3  -3 -11  488.21   58.23
   3   3 -11  511.96   55.80
   3   3 -11  545.36   56.11
  -3  -3  11  535.20   55.88
  -3   3  12    0.11    2.29
  -3   3  12    1.58    2.36
   3  -3 -12    0.55    2.32
   3  -3 -12    0.00    2.62
   3   3 -12    1.05    1.56
   3   3 -12    1.92    2.03
  -3  -3  12    0.20    1.45
  -3   3  13   17.88    4.80
  -3   3  13   18.38    4.43
   3  -3 -13   11.27    4.18
   3  -3 -13   11.83    4.63
   3   3 -13   16.05    3.44
   3   3 -13   13.17    3.39
  -3  -3  13   21.27    3.81
  -3   3  14    2.07    2.89
  -3   3  14    4.34    2.79
   3  -3 -14    2.90    2.84
   3  -3 -14   -0.00    2.95
   3   3 -14    0.29    1.63
   3   3 -14    2.91    2.27
  -3  -3  14    0.00    1.86
  -3   3  15  185.82   24.76
   3  -3 -15  202.97   24.79
   3  -3 -15  197.48   25.62
   3   3 -15  200.56   23.27
   3   3 -15  209.71   23.73
  -3   3  16   54.92    9.16
   3  -3 -16   55.23    9.83
   3   3 -16   42.10    7.28
   3   3 -16   43.17    7.57
  -3  -3  16   58.38    7.82
  -3   3  17   55.39    9.75
   3  -3 -17   53.88    9.46
   3  -3 -17   52.74    9.97
   3   3 -17   56.37    8.54
   3   3 -17   67.61    9.25
  -3  -3  17   54.41    8.38
  -3   3  18    4.91    3.21
   3  -3 -18    1.48    2.74
   3  -3 -18    4.35    4.07
   3   3 -18    6.51    2.77
   3   3 -18    1.05    2.32
  -3  -3  18    4.75    2.65
  -3   3  19   14.28    4.79
   3  -3 -19   17.18    5.08
   3  -3 -19    9.83    4.66
   3   3 -19   10.09    3.80
   3   3 -19   14.00    4.27
  -3  -3  19   10.49    3.54
  -3   3  20   35.18    7.88
   3  -3 -20   41.44    7.80
   3   3 -20   28.44    6.57
   3   3 -20   37.40    7.33
  -3  -3  20   42.10    7.12
  -3   3  21   71.32   13.29
  -3   3  21   95.42   14.05
   3  -3 -21   93.22   13.93
   3   3 -21  100.11   13.35
   3   3 -21   85.42   13.24
  -3  -3  21   85.28   12.53
  -3   3  22   61.88   11.25
  -3   3  22   77.38   11.84
   3  -3 -22   59.22   10.74
   3  -3 -22   64.39   11.98
   3   3 -22   50.42    9.82
   3   3 -22   67.89   10.97
  -3  -3  22   60.71    9.88
  -3   3  23    9.03    4.41
   3  -3 -23    9.60    4.44
   3   3 -23   10.61    4.55
  -3  -3  23    9.89    4.33
  -3   3  24   14.94    5.73
   3  -3 -24    7.67    5.65
   3   3 -24   18.03    5.32
  -3   3  25  150.55   20.98
   3  -3 -25  134.73   21.04
   3   3 -25  145.41   19.99
  -3   3  26   75.02   12.75
   3  -3 -26   53.82   11.85
   3   3 -26   60.71   11.05
  -3   3  27  130.40   18.56
   3  -3 -27   93.40   17.62
   3   3 -27  124.80   17.65
   3  -3 -28   12.79    5.60
   3  -3 -29    5.25    4.78
   3  -3 -30   44.56   10.59
  -3   3  31   63.65   12.27
   3  -3 -31   49.73   11.69
  -3   3  32    0.72    4.21
   3  -3 -32    9.18    5.68
   3  -3 -33   -0.00    3.69
   3  -3 -34    0.00    4.63
   3  -3 -35    6.52    5.14
   3  -3 -36   -0.00    5.17
   3  -3 -37    3.46    4.88
   3  -3 -38   -0.00    5.30
   3  -3 -39   -0.00    4.83
  -3   4   1  110.49   16.26
  -3   4   1  121.54   16.44
   3  -4  -1  195.85   17.86
   3  -4  -1  118.67   16.71
   3   4  -1  101.71   14.78
  -3  -4   1  122.69   15.20
  -3  -4   1  111.24   15.24
  -3  -4   1  127.95   15.22
  -3   4   2  169.95   19.97
  -3   4   2  163.08   19.79
   3  -4  -2  139.12   18.94
   3  -4  -2  128.75   19.41
   3   4  -2  137.40   17.92
  -3  -4   2  165.96   18.28
  -3  -4   2  149.07   18.20
  -3  -4   2  154.15   17.90
  -3   4   3  332.15   37.46
  -3   4   3  325.20   37.35
   3  -4  -3  297.07   36.78
   3  -4  -3  339.91   37.86
   3   4  -3  329.93   35.77
   3   4  -3  314.95   36.04
  -3  -4   3  305.08   35.51
  -3  -4   3  310.52   35.57
  -3  -4   3  335.42   35.55
  -3   4   4   36.43    7.71
  -3   4   4   39.81    7.64
   3  -4  -4   35.03    7.18
   3  -4  -4   35.41    7.83
   3   4  -4   44.44    6.53
   3   4  -4   38.99    6.63
  -3  -4   4   50.48    6.65
  -3  -4   4   46.32    6.51
  -3  -4   4   46.34    6.21
  -3   4   5   39.84    8.11
  -3   4   5   56.30    8.64
   3  -4  -5   48.41    8.20
   3  -4  -5   60.13    9.25
   3   4  -5   48.04    6.97
   3   4  -5   57.08    7.42
  -3  -4   5   50.60    6.82
  -3  -4   5   43.81    6.43
  -3  -4   5   37.70    6.12
  -3   4   6   87.51   12.73
  -3   4   6   88.03   12.45
   3  -4  -6   85.35   12.07
   3  -4  -6   83.12   12.67
   3   4  -6   94.31   10.91
   3   4  -6   80.76   10.84
  -3  -4   6   84.79   10.56
  -3  -4   6   81.25   10.10
  -3  -4   6   76.72    9.90
  -3   4   7  245.75   31.47
  -3   4   7  296.72   32.11
   3  -4  -7  268.43   31.45
   3   4  -7  279.34   29.95
   3   4  -7  263.89   30.03
  -3  -4   7  255.70   29.63
  -3  -4   7  268.08   29.00
  -3   4   8  188.75   24.60
  -3   4   8  210.61   24.87
   3  -4  -8  198.86   24.47
   3  -4  -8  191.89   25.29
   3   4  -8  195.40   22.92
   3   4  -8  200.09   23.08
  -3  -4   8  181.47   22.58
  -3  -4   8  216.37   21.84
  -3   4   9  140.76   18.57
  -3   4   9  165.90   19.14
   3  -4  -9  140.07   18.15
   3  -4  -9  174.88   20.12
   3   4  -9  160.52   17.00
   3   4  -9  128.53   16.74
  -3  -4   9  136.59   16.45
  -3  -4   9  134.60   15.21
  -3   4  10   44.39    7.97
  -3   4  10   34.93    7.22
   3  -4 -10   46.49    7.65
   3  -4 -10   36.85    7.79
   3   4 -10   39.07    6.02
   3   4 -10   40.03    6.27
  -3  -4  10   34.32    5.69
  -3   4  11  121.62   15.51
  -3   4  11   99.80   14.58
   3  -4 -11  121.45   15.01
   3  -4 -11  100.99   15.53
   3   4 -11  104.87   13.03
   3   4 -11   89.88   12.99
  -3  -4  11  106.89   12.89
  -3   4  12  309.13   33.33
  -3   4  12  277.49   32.56
   3  -4 -12  240.71   31.89
   3  -4 -12  255.49   33.18
   3   4 -12  276.66   30.69
   3   4 -12  261.42   30.89
  -3  -4  12  286.47   30.67
  -3   4  13  279.83   35.87
  -3   4  13  304.15   35.81
   3  -4 -13  294.23   35.62
   3  -4 -13  359.57   37.74
   3   4 -13  296.35   33.96
   3   4 -13  310.89   34.47
  -3  -4  13  301.36   33.93
  -3   4  14   24.97    5.85
   3  -4 -14   21.20    5.38
   3  -4 -14   27.15    6.51
   3   4 -14   13.37    3.82
   3   4 -14   18.96    4.38
  -3  -4  14   22.71    4.44
  -3   4  15  161.36   21.13
   3  -4 -15  170.64   21.04
   3   4 -15  146.52   18.95
   3   4 -15  159.05   19.64
  -3  -4  15  161.57   19.24
  -3   4  16   29.80    7.43
   3  -4 -16   35.55    7.48
   3  -4 -16   45.17    8.90
   3   4 -16   36.75    6.38
   3   4 -16   39.04    7.03
  -3  -4  16   41.62    6.75
  -3   4  17   56.84   10.77
   3  -4 -17   73.95   11.40
   3  -4 -17   67.35   11.85
   3   4 -17   72.65    9.96
   3   4 -17   59.28   10.00
  -3  -4  17   70.42    9.96
  -3   4  18   79.20   13.32
   3  -4 -18  101.68   13.84
   3  -4 -18  101.77   14.92
   3   4 -18   88.30   12.09
   3   4 -18   73.95   12.23
  -3  -4  18   81.26   11.82
  -3   4  19   17.49    5.57
   3  -4 -19   18.05    5.31
   3   4 -19   21.01    5.06
   3   4 -19   18.35    5.18
  -3  -4  19   16.65    4.46
  -3   4  20   11.23    4.96
   3  -4 -20   11.14    4.50
   3   4 -20   14.94    4.33
   3   4 -20   14.70    4.86
  -3  -4  20   11.09    3.88
  -3   4  21    1.17    3.40
   3  -4 -21   -0.00    3.54
   3   4 -21    0.72    2.44
   3   4 -21   -0.00    3.21
  -3  -4  21   -0.00    2.13
  -3   4  22    0.58    3.35
   3  -4 -22    4.41    4.16
   3   4 -22    2.18    2.71
   3   4 -22    0.00    3.00
  -3  -4  22    8.35    3.59
  -3   4  23   79.87   11.82
   3  -4 -23   70.68   12.06
   3   4 -23   24.98    7.39
  -3   4  24   69.22   12.30
   3   4 -24   60.27   10.75
  -3   4  25   50.55   11.08
   3  -4 -25   75.86   13.24
   3   4 -25   59.50   10.90
   3  -4 -26    2.21    4.80
   3   4 -26    0.45    3.11
   3  -4 -27   45.48   11.09
   3  -4 -28   12.59    6.11
  -3   4  29   16.58    6.78
   3  -4 -29   34.77    9.19
  -3   4  30    6.24    4.53
   3  -4 -30    7.82    5.43
  -3   4  31    8.91    4.92
   3  -4 -31   -0.00    4.70
[truncated: 815,251 more chars]
